# Supplementary material for: A glutamine-based single α-helix scaffold to target globular proteins
Source: Nat Commun. 2022 Nov 18;13:7073. doi: 10.1038/s41467-022-34793-6 (PMC9674830; doi:10.1038/s41467-022-34793-6)
Supplement: Supplementary file 7 — Supplementary Data 4 [file 41467_2022_34793_MOESM7_ESM.zip › ColabFold_p37n/p37n_no_MSAs/A0A1C1C7N9.pdb]

ATOM      1  N   MET A   1      -5.906  -4.336  16.343  1.00 81.80           N  
ATOM      2  H   MET A   1      -5.491  -4.703  17.187  1.00 81.80           H  
ATOM      3  H2  MET A   1      -6.245  -5.095  15.768  1.00 81.80           H  
ATOM      4  H3  MET A   1      -6.682  -3.751  16.617  1.00 81.80           H  
ATOM      5  CA  MET A   1      -4.919  -3.510  15.607  1.00 81.80           C  
ATOM      6  HA  MET A   1      -4.022  -4.088  15.385  1.00 81.80           H  
ATOM      7  C   MET A   1      -4.519  -2.345  16.488  1.00 81.80           C  
ATOM      8  CB  MET A   1      -5.489  -2.959  14.298  1.00 81.80           C  
ATOM      9  HB2 MET A   1      -4.782  -2.246  13.873  1.00 81.80           H  
ATOM     10  HB3 MET A   1      -6.429  -2.448  14.507  1.00 81.80           H  
ATOM     11  O   MET A   1      -5.359  -1.911  17.272  1.00 81.80           O  
ATOM     12  CG  MET A   1      -5.756  -4.037  13.258  1.00 81.80           C  
ATOM     13  HG2 MET A   1      -6.460  -4.763  13.666  1.00 81.80           H  
ATOM     14  HG3 MET A   1      -4.823  -4.543  13.011  1.00 81.80           H  
ATOM     15  SD  MET A   1      -6.454  -3.329  11.756  1.00 81.80           S  
ATOM     16  CE  MET A   1      -7.248  -4.792  11.071  1.00 81.80           C  
ATOM     17  HE1 MET A   1      -8.323  -4.719  11.230  1.00 81.80           H  
ATOM     18  HE2 MET A   1      -7.040  -4.848  10.002  1.00 81.80           H  
ATOM     19  HE3 MET A   1      -6.874  -5.689  11.566  1.00 81.80           H  
ATOM     20  N   THR A   2      -3.281  -1.878  16.369  1.00 79.97           N  
ATOM     21  H   THR A   2      -2.661  -2.274  15.677  1.00 79.97           H  
ATOM     22  CA  THR A   2      -2.710  -0.773  17.146  1.00 79.97           C  
ATOM     23  HA  THR A   2      -3.500  -0.321  17.746  1.00 79.97           H  
ATOM     24  C   THR A   2      -2.132   0.293  16.236  1.00 79.97           C  
ATOM     25  CB  THR A   2      -1.589  -1.238  18.089  1.00 79.97           C  
ATOM     26  HB  THR A   2      -1.143  -0.373  18.578  1.00 79.97           H  
ATOM     27  O   THR A   2      -1.726  -0.013  15.124  1.00 79.97           O  
ATOM     28  CG2 THR A   2      -2.132  -2.162  19.160  1.00 79.97           C  
ATOM     29 HG21 THR A   2      -1.325  -2.462  19.830  1.00 79.97           H  
ATOM     30 HG22 THR A   2      -2.853  -1.574  19.728  1.00 79.97           H  
ATOM     31 HG23 THR A   2      -2.608  -3.042  18.728  1.00 79.97           H  
ATOM     32  OG1 THR A   2      -0.583  -1.953  17.414  1.00 79.97           O  
ATOM     33  HG1 THR A   2      -0.090  -1.344  16.859  1.00 79.97           H  
ATOM     34  N   PHE A   3      -2.010   1.519  16.716  1.00 76.75           N  
ATOM     35  H   PHE A   3      -2.424   1.746  17.609  1.00 76.75           H  
ATOM     36  CA  PHE A   3      -1.205   2.551  16.070  1.00 76.75           C  
ATOM     37  HA  PHE A   3      -0.434   2.081  15.459  1.00 76.75           H  
ATOM     38  C   PHE A   3      -0.500   3.388  17.134  1.00 76.75           C  
ATOM     39  CB  PHE A   3      -2.074   3.397  15.133  1.00 76.75           C  
ATOM     40  HB2 PHE A   3      -2.528   2.738  14.394  1.00 76.75           H  
ATOM     41  HB3 PHE A   3      -1.429   4.089  14.591  1.00 76.75           H  
ATOM     42  O   PHE A   3      -0.926   3.435  18.291  1.00 76.75           O  
ATOM     43  CG  PHE A   3      -3.165   4.184  15.825  1.00 76.75           C  
ATOM     44  CD1 PHE A   3      -4.403   3.579  16.111  1.00 76.75           C  
ATOM     45  HD1 PHE A   3      -4.575   2.548  15.841  1.00 76.75           H  
ATOM     46  CD2 PHE A   3      -2.933   5.519  16.203  1.00 76.75           C  
ATOM     47  HD2 PHE A   3      -1.983   5.989  15.993  1.00 76.75           H  
ATOM     48  CE1 PHE A   3      -5.413   4.312  16.757  1.00 76.75           C  
ATOM     49  HE1 PHE A   3      -6.360   3.847  16.989  1.00 76.75           H  
ATOM     50  CE2 PHE A   3      -3.937   6.248  16.858  1.00 76.75           C  
ATOM     51  HE2 PHE A   3      -3.760   7.273  17.147  1.00 76.75           H  
ATOM     52  CZ  PHE A   3      -5.184   5.653  17.112  1.00 76.75           C  
ATOM     53  HZ  PHE A   3      -5.955   6.232  17.599  1.00 76.75           H  
ATOM     54  N   VAL A   4       0.609   4.014  16.751  1.00 69.10           N  
ATOM     55  H   VAL A   4       0.873   3.976  15.777  1.00 69.10           H  
ATOM     56  CA  VAL A   4       1.290   4.992  17.602  1.00 69.10           C  
ATOM     57  HA  VAL A   4       1.174   4.717  18.650  1.00 69.10           H  
ATOM     58  C   VAL A   4       0.608   6.330  17.375  1.00 69.10           C  
ATOM     59  CB  VAL A   4       2.795   5.059  17.288  1.00 69.10           C  
ATOM     60  HB  VAL A   4       2.938   5.322  16.240  1.00 69.10           H  
ATOM     61  O   VAL A   4       0.541   6.778  16.235  1.00 69.10           O  
ATOM     62  CG1 VAL A   4       3.509   6.100  18.161  1.00 69.10           C  
ATOM     63 HG11 VAL A   4       3.356   5.875  19.216  1.00 69.10           H  
ATOM     64 HG12 VAL A   4       4.577   6.096  17.942  1.00 69.10           H  
ATOM     65 HG13 VAL A   4       3.124   7.097  17.949  1.00 69.10           H  
ATOM     66  CG2 VAL A   4       3.459   3.699  17.544  1.00 69.10           C  
ATOM     67 HG21 VAL A   4       3.018   2.932  16.908  1.00 69.10           H  
ATOM     68 HG22 VAL A   4       4.522   3.762  17.311  1.00 69.10           H  
ATOM     69 HG23 VAL A   4       3.339   3.426  18.592  1.00 69.10           H  
ATOM     70  N   ASP A   5       0.088   6.945  18.435  1.00 63.00           N  
ATOM     71  H   ASP A   5       0.177   6.519  19.346  1.00 63.00           H  
ATOM     72  CA  ASP A   5      -0.473   8.294  18.357  1.00 63.00           C  
ATOM     73  HA  ASP A   5      -1.069   8.370  17.447  1.00 63.00           H  
ATOM     74  C   ASP A   5       0.680   9.316  18.313  1.00 63.00           C  
ATOM     75  CB  ASP A   5      -1.436   8.551  19.530  1.00 63.00           C  
ATOM     76  HB2 ASP A   5      -0.897   8.442  20.471  1.00 63.00           H  
ATOM     77  HB3 ASP A   5      -2.226   7.801  19.504  1.00 63.00           H  
ATOM     78  O   ASP A   5       1.381   9.486  19.318  1.00 63.00           O  
ATOM     79  CG  ASP A   5      -2.083   9.947  19.483  1.00 63.00           C  
ATOM     80  OD1 ASP A   5      -1.761  10.746  18.577  1.00 63.00           O  
ATOM     81  OD2 ASP A   5      -2.893  10.258  20.381  1.00 63.00           O  
ATOM     82  N   PRO A   6       0.914  10.001  17.177  1.00 53.21           N  
ATOM     83  CA  PRO A   6       1.998  10.969  17.065  1.00 53.21           C  
ATOM     84  HA  PRO A   6       2.920  10.539  17.457  1.00 53.21           H  
ATOM     85  C   PRO A   6       1.721  12.274  17.829  1.00 53.21           C  
ATOM     86  CB  PRO A   6       2.152  11.201  15.557  1.00 53.21           C  
ATOM     87  HB2 PRO A   6       2.808  10.436  15.141  1.00 53.21           H  
ATOM     88  HB3 PRO A   6       2.537  12.194  15.326  1.00 53.21           H  
ATOM     89  O   PRO A   6       2.630  13.092  17.970  1.00 53.21           O  
ATOM     90  CG  PRO A   6       0.737  11.001  15.016  1.00 53.21           C  
ATOM     91  HG2 PRO A   6       0.741  10.689  13.972  1.00 53.21           H  
ATOM     92  HG3 PRO A   6       0.164  11.919  15.140  1.00 53.21           H  
ATOM     93  CD  PRO A   6       0.166   9.920  15.926  1.00 53.21           C  
ATOM     94  HD2 PRO A   6       0.325   8.954  15.447  1.00 53.21           H  
ATOM     95  HD3 PRO A   6      -0.898  10.093  16.084  1.00 53.21           H  
ATOM     96  N   GLN A   7       0.494  12.507  18.311  1.00 51.99           N  
ATOM     97  H   GLN A   7      -0.212  11.791  18.217  1.00 51.99           H  
ATOM     98  CA  GLN A   7       0.040  13.831  18.747  1.00 51.99           C  
ATOM     99  HA  GLN A   7       0.837  14.549  18.556  1.00 51.99           H  
ATOM    100  C   GLN A   7      -0.184  14.005  20.243  1.00 51.99           C  
ATOM    101  CB  GLN A   7      -1.157  14.266  17.894  1.00 51.99           C  
ATOM    102  HB2 GLN A   7      -1.824  13.420  17.727  1.00 51.99           H  
ATOM    103  HB3 GLN A   7      -1.729  15.035  18.413  1.00 51.99           H  
ATOM    104  O   GLN A   7      -0.636  15.071  20.661  1.00 51.99           O  
ATOM    105  CG  GLN A   7      -0.638  14.802  16.545  1.00 51.99           C  
ATOM    106  HG2 GLN A   7      -1.041  14.193  15.735  1.00 51.99           H  
ATOM    107  HG3 GLN A   7       0.443  14.685  16.473  1.00 51.99           H  
ATOM    108  CD  GLN A   7      -0.966  16.268  16.281  1.00 51.99           C  
ATOM    109  NE2 GLN A   7      -0.208  16.924  15.431  1.00 51.99           N  
ATOM    110 HE21 GLN A   7      -0.501  17.872  15.243  1.00 51.99           H  
ATOM    111 HE22 GLN A   7       0.530  16.454  14.926  1.00 51.99           H  
ATOM    112  OE1 GLN A   7      -1.882  16.871  16.809  1.00 51.99           O  
ATOM    113  N   ASN A   8       0.240  13.064  21.094  1.00 50.39           N  
ATOM    114  H   ASN A   8       0.602  12.198  20.720  1.00 50.39           H  
ATOM    115  CA  ASN A   8       0.197  13.300  22.542  1.00 50.39           C  
ATOM    116  HA  ASN A   8       0.431  12.355  23.034  1.00 50.39           H  
ATOM    117  C   ASN A   8      -1.234  13.690  22.999  1.00 50.39           C  
ATOM    118  CB  ASN A   8       1.288  14.361  22.887  1.00 50.39           C  
ATOM    119  HB2 ASN A   8       1.752  14.721  21.969  1.00 50.39           H  
ATOM    120  HB3 ASN A   8       0.841  15.240  23.350  1.00 50.39           H  
ATOM    121  O   ASN A   8      -1.388  14.506  23.919  1.00 50.39           O  
ATOM    122  CG  ASN A   8       2.411  13.887  23.780  1.00 50.39           C  
ATOM    123  ND2 ASN A   8       3.472  14.657  23.864  1.00 50.39           N  
ATOM    124 HD21 ASN A   8       3.557  15.449  23.243  1.00 50.39           H  
ATOM    125 HD22 ASN A   8       4.257  14.271  24.368  1.00 50.39           H  
ATOM    126  OD1 ASN A   8       2.359  12.869  24.444  1.00 50.39           O  
ATOM    127  N   ASN A   9      -2.279  13.164  22.330  1.00 53.84           N  
ATOM    128  H   ASN A   9      -2.107  12.500  21.588  1.00 53.84           H  
ATOM    129  CA  ASN A   9      -3.661  13.573  22.563  1.00 53.84           C  
ATOM    130  HA  ASN A   9      -3.759  14.622  22.284  1.00 53.84           H  
ATOM    131  C   ASN A   9      -3.984  13.427  24.046  1.00 53.84           C  
ATOM    132  CB  ASN A   9      -4.648  12.748  21.719  1.00 53.84           C  
ATOM    133  HB2 ASN A   9      -5.632  12.760  22.187  1.00 53.84           H  
ATOM    134  HB3 ASN A   9      -4.331  11.706  21.670  1.00 53.84           H  
ATOM    135  O   ASN A   9      -3.890  12.343  24.621  1.00 53.84           O  
ATOM    136  CG  ASN A   9      -4.843  13.325  20.334  1.00 53.84           C  
ATOM    137  ND2 ASN A   9      -4.600  12.555  19.305  1.00 53.84           N  
ATOM    138 HD21 ASN A   9      -4.730  12.947  18.383  1.00 53.84           H  
ATOM    139 HD22 ASN A   9      -4.129  11.672  19.442  1.00 53.84           H  
ATOM    140  OD1 ASN A   9      -5.222  14.478  20.206  1.00 53.84           O  
ATOM    141  N   ASN A  10      -4.384  14.534  24.680  1.00 52.47           N  
ATOM    142  H   ASN A  10      -4.395  15.388  24.141  1.00 52.47           H  
ATOM    143  CA  ASN A  10      -4.583  14.604  26.129  1.00 52.47           C  
ATOM    144  HA  ASN A  10      -3.625  14.401  26.609  1.00 52.47           H  
ATOM    145  C   ASN A  10      -5.564  13.545  26.666  1.00 52.47           C  
ATOM    146  CB  ASN A  10      -5.035  16.026  26.511  1.00 52.47           C  
ATOM    147  HB2 ASN A  10      -5.859  16.329  25.865  1.00 52.47           H  
ATOM    148  HB3 ASN A  10      -5.402  16.021  27.537  1.00 52.47           H  
ATOM    149  O   ASN A  10      -5.481  13.181  27.838  1.00 52.47           O  
ATOM    150  CG  ASN A  10      -3.924  17.058  26.446  1.00 52.47           C  
ATOM    151  ND2 ASN A  10      -4.216  18.277  26.070  1.00 52.47           N  
ATOM    152 HD21 ASN A  10      -3.455  18.934  25.981  1.00 52.47           H  
ATOM    153 HD22 ASN A  10      -5.148  18.513  25.759  1.00 52.47           H  
ATOM    154  OD1 ASN A  10      -2.782  16.804  26.780  1.00 52.47           O  
ATOM    155  N   ARG A  11      -6.465  13.041  25.812  1.00 51.93           N  
ATOM    156  H   ARG A  11      -6.419  13.364  24.856  1.00 51.93           H  
ATOM    157  CA  ARG A  11      -7.453  12.004  26.136  1.00 51.93           C  
ATOM    158  HA  ARG A  11      -7.858  12.208  27.127  1.00 51.93           H  
ATOM    159  C   ARG A  11      -6.875  10.589  26.256  1.00 51.93           C  
ATOM    160  CB  ARG A  11      -8.595  12.050  25.104  1.00 51.93           C  
ATOM    161  HB2 ARG A  11      -8.836  11.035  24.788  1.00 51.93           H  
ATOM    162  HB3 ARG A  11      -8.295  12.607  24.217  1.00 51.93           H  
ATOM    163  O   ARG A  11      -7.392   9.830  27.061  1.00 51.93           O  
ATOM    164  CG  ARG A  11      -9.860  12.673  25.708  1.00 51.93           C  
ATOM    165  HG2 ARG A  11      -9.652  13.683  26.059  1.00 51.93           H  
ATOM    166  HG3 ARG A  11     -10.175  12.058  26.551  1.00 51.93           H  
ATOM    167  CD  ARG A  11     -10.983  12.714  24.665  1.00 51.93           C  
ATOM    168  HD2 ARG A  11     -10.969  11.784  24.096  1.00 51.93           H  
ATOM    169  HD3 ARG A  11     -10.799  13.539  23.978  1.00 51.93           H  
ATOM    170  NE  ARG A  11     -12.309  12.851  25.298  1.00 51.93           N  
ATOM    171  HE  ARG A  11     -12.348  12.769  26.303  1.00 51.93           H  
ATOM    172  NH1 ARG A  11     -13.524  13.027  23.355  1.00 51.93           N  
ATOM    173 HH11 ARG A  11     -14.405  13.041  22.861  1.00 51.93           H  
ATOM    174 HH12 ARG A  11     -12.676  12.985  22.808  1.00 51.93           H  
ATOM    175  NH2 ARG A  11     -14.584  12.927  25.315  1.00 51.93           N  
ATOM    176 HH21 ARG A  11     -15.453  12.960  24.800  1.00 51.93           H  
ATOM    177 HH22 ARG A  11     -14.592  12.802  26.317  1.00 51.93           H  
ATOM    178  CZ  ARG A  11     -13.460  12.937  24.654  1.00 51.93           C  
ATOM    179  N   LEU A  12      -5.799  10.258  25.538  1.00 52.65           N  
ATOM    180  H   LEU A  12      -5.386  10.959  24.939  1.00 52.65           H  
ATOM    181  CA  LEU A  12      -5.185   8.915  25.516  1.00 52.65           C  
ATOM    182  HA  LEU A  12      -5.901   8.190  25.901  1.00 52.65           H  
ATOM    183  C   LEU A  12      -3.954   8.813  26.448  1.00 52.65           C  
ATOM    184  CB  LEU A  12      -4.877   8.535  24.049  1.00 52.65           C  
ATOM    185  HB2 LEU A  12      -4.206   9.287  23.634  1.00 52.65           H  
ATOM    186  HB3 LEU A  12      -4.351   7.581  24.031  1.00 52.65           H  
ATOM    187  O   LEU A  12      -3.191   7.852  26.419  1.00 52.65           O  
ATOM    188  CG  LEU A  12      -6.121   8.418  23.137  1.00 52.65           C  
ATOM    189  HG  LEU A  12      -6.735   9.312  23.242  1.00 52.65           H  
ATOM    190  CD1 LEU A  12      -5.699   8.317  21.674  1.00 52.65           C  
ATOM    191 HD11 LEU A  12      -6.579   8.253  21.033  1.00 52.65           H  
ATOM    192 HD12 LEU A  12      -5.128   9.201  21.389  1.00 52.65           H  
ATOM    193 HD13 LEU A  12      -5.077   7.436  21.521  1.00 52.65           H  
ATOM    194  CD2 LEU A  12      -6.978   7.194  23.471  1.00 52.65           C  
ATOM    195 HD21 LEU A  12      -6.385   6.284  23.374  1.00 52.65           H  
ATOM    196 HD22 LEU A  12      -7.363   7.262  24.488  1.00 52.65           H  
ATOM    197 HD23 LEU A  12      -7.824   7.135  22.786  1.00 52.65           H  
ATOM    198  N   LYS A  13      -3.741   9.819  27.312  1.00 48.98           N  
ATOM    199  H   LYS A  13      -4.416  10.570  27.282  1.00 48.98           H  
ATOM    200  CA  LYS A  13      -2.514  10.018  28.109  1.00 48.98           C  
ATOM    201  HA  LYS A  13      -1.670   9.847  27.440  1.00 48.98           H  
ATOM    202  C   LYS A  13      -2.269   9.046  29.266  1.00 48.98           C  
ATOM    203  CB  LYS A  13      -2.458  11.472  28.620  1.00 48.98           C  
ATOM    204  HB2 LYS A  13      -1.835  11.528  29.512  1.00 48.98           H  
ATOM    205  HB3 LYS A  13      -3.456  11.822  28.888  1.00 48.98           H  
ATOM    206  O   LYS A  13      -1.220   9.143  29.911  1.00 48.98           O  
ATOM    207  CG  LYS A  13      -1.835  12.387  27.565  1.00 48.98           C  
ATOM    208  HG2 LYS A  13      -2.512  12.468  26.715  1.00 48.98           H  
ATOM    209  HG3 LYS A  13      -0.902  11.942  27.220  1.00 48.98           H  
ATOM    210  CD  LYS A  13      -1.526  13.779  28.125  1.00 48.98           C  
ATOM    211  HD2 LYS A  13      -0.867  13.685  28.988  1.00 48.98           H  
ATOM    212  HD3 LYS A  13      -2.445  14.283  28.423  1.00 48.98           H  
ATOM    213  CE  LYS A  13      -0.809  14.552  27.014  1.00 48.98           C  
ATOM    214  HE2 LYS A  13       0.059  13.977  26.691  1.00 48.98           H  
ATOM    215  HE3 LYS A  13      -1.478  14.632  26.157  1.00 48.98           H  
ATOM    216  NZ  LYS A  13      -0.394  15.905  27.441  1.00 48.98           N  
ATOM    217  HZ1 LYS A  13       0.134  16.334  26.695  1.00 48.98           H  
ATOM    218  HZ2 LYS A  13       0.146  15.887  28.294  1.00 48.98           H  
ATOM    219  HZ3 LYS A  13      -1.228  16.465  27.547  1.00 48.98           H  
ATOM    220  N   LYS A  14      -3.172   8.122  29.597  1.00 46.64           N  
ATOM    221  H   LYS A  14      -3.957   7.965  28.981  1.00 46.64           H  
ATOM    222  CA  LYS A  14      -2.969   7.251  30.767  1.00 46.64           C  
ATOM    223  HA  LYS A  14      -2.239   7.719  31.428  1.00 46.64           H  
ATOM    224  C   LYS A  14      -2.297   5.934  30.379  1.00 46.64           C  
ATOM    225  CB  LYS A  14      -4.246   7.134  31.612  1.00 46.64           C  
ATOM    226  HB2 LYS A  14      -5.124   7.091  30.968  1.00 46.64           H  
ATOM    227  HB3 LYS A  14      -4.204   6.215  32.198  1.00 46.64           H  
ATOM    228  O   LYS A  14      -2.925   4.894  30.307  1.00 46.64           O  
ATOM    229  CG  LYS A  14      -4.334   8.326  32.586  1.00 46.64           C  
ATOM    230  HG2 LYS A  14      -3.431   8.362  33.195  1.00 46.64           H  
ATOM    231  HG3 LYS A  14      -4.415   9.254  32.019  1.00 46.64           H  
ATOM    232  CD  LYS A  14      -5.543   8.192  33.516  1.00 46.64           C  
ATOM    233  HD2 LYS A  14      -6.450   8.221  32.912  1.00 46.64           H  
ATOM    234  HD3 LYS A  14      -5.495   7.232  34.029  1.00 46.64           H  
ATOM    235  CE  LYS A  14      -5.562   9.327  34.548  1.00 46.64           C  
ATOM    236  HE2 LYS A  14      -4.658   9.266  35.154  1.00 46.64           H  
ATOM    237  HE3 LYS A  14      -5.551  10.277  34.014  1.00 46.64           H  
ATOM    238  NZ  LYS A  14      -6.771   9.237  35.405  1.00 46.64           N  
ATOM    239  HZ1 LYS A  14      -7.602   9.293  34.834  1.00 46.64           H  
ATOM    240  HZ2 LYS A  14      -6.798   8.354  35.894  1.00 46.64           H  
ATOM    241  HZ3 LYS A  14      -6.798   9.989  36.079  1.00 46.64           H  
ATOM    242  N   ARG A  15      -0.964   6.010  30.255  1.00 45.56           N  
ATOM    243  H   ARG A  15      -0.593   6.949  30.231  1.00 45.56           H  
ATOM    244  CA  ARG A  15      -0.015   4.882  30.172  1.00 45.56           C  
ATOM    245  HA  ARG A  15       0.986   5.290  30.037  1.00 45.56           H  
ATOM    246  C   ARG A  15      -0.232   3.941  28.975  1.00 45.56           C  
ATOM    247  CB  ARG A  15      -0.021   4.065  31.489  1.00 45.56           C  
ATOM    248  HB2 ARG A  15       0.636   3.207  31.347  1.00 45.56           H  
ATOM    249  HB3 ARG A  15      -1.025   3.678  31.664  1.00 45.56           H  
ATOM    250  O   ARG A  15      -0.646   2.814  29.188  1.00 45.56           O  
ATOM    251  CG  ARG A  15       0.459   4.787  32.750  1.00 45.56           C  
ATOM    252  HG2 ARG A  15      -0.190   5.635  32.971  1.00 45.56           H  
ATOM    253  HG3 ARG A  15       1.479   5.138  32.592  1.00 45.56           H  
ATOM    254  CD  ARG A  15       0.426   3.784  33.914  1.00 45.56           C  
ATOM    255  HD2 ARG A  15       0.915   2.866  33.589  1.00 45.56           H  
ATOM    256  HD3 ARG A  15      -0.613   3.555  34.152  1.00 45.56           H  
ATOM    257  NE  ARG A  15       1.117   4.297  35.113  1.00 45.56           N  
ATOM    258  HE  ARG A  15       1.347   5.280  35.119  1.00 45.56           H  
ATOM    259  NH1 ARG A  15       1.236   2.301  36.249  1.00 45.56           N  
ATOM    260 HH11 ARG A  15       0.716   1.855  35.507  1.00 45.56           H  
ATOM    261 HH12 ARG A  15       1.529   1.761  37.050  1.00 45.56           H  
ATOM    262  NH2 ARG A  15       2.148   4.130  37.139  1.00 45.56           N  
ATOM    263 HH21 ARG A  15       2.437   3.571  37.930  1.00 45.56           H  
ATOM    264 HH22 ARG A  15       2.382   5.112  37.108  1.00 45.56           H  
ATOM    265  CZ  ARG A  15       1.494   3.577  36.156  1.00 45.56           C  
ATOM    266  N   GLN A  16       0.170   4.364  27.773  1.00 47.25           N  
ATOM    267  H   GLN A  16       0.153   5.361  27.612  1.00 47.25           H  
ATOM    268  CA  GLN A  16       0.873   3.566  26.741  1.00 47.25           C  
ATOM    269  HA  GLN A  16       1.910   3.437  27.053  1.00 47.25           H  
ATOM    270  C   GLN A  16       0.897   4.348  25.417  1.00 47.25           C  
ATOM    271  CB  GLN A  16       0.253   2.166  26.524  1.00 47.25           C  
ATOM    272  HB2 GLN A  16      -0.822   2.202  26.701  1.00 47.25           H  
ATOM    273  HB3 GLN A  16       0.400   1.852  25.491  1.00 47.25           H  
ATOM    274  O   GLN A  16      -0.089   4.962  25.040  1.00 47.25           O  
ATOM    275  CG  GLN A  16       0.930   1.118  27.437  1.00 47.25           C  
ATOM    276  HG2 GLN A  16       1.209   1.548  28.399  1.00 47.25           H  
ATOM    277  HG3 GLN A  16       1.862   0.805  26.967  1.00 47.25           H  
ATOM    278  CD  GLN A  16       0.089  -0.132  27.675  1.00 47.25           C  
ATOM    279  NE2 GLN A  16       0.247  -0.793  28.802  1.00 47.25           N  
ATOM    280 HE21 GLN A  16      -0.366  -1.588  28.906  1.00 47.25           H  
ATOM    281 HE22 GLN A  16       0.799  -0.404  29.553  1.00 47.25           H  
ATOM    282  OE1 GLN A  16      -0.661  -0.593  26.836  1.00 47.25           O  
ATOM    283  N   ALA A  17       2.021   4.330  24.698  1.00 56.33           N  
ATOM    284  H   ALA A  17       2.795   3.771  25.027  1.00 56.33           H  
ATOM    285  CA  ALA A  17       2.210   5.013  23.410  1.00 56.33           C  
ATOM    286  HA  ALA A  17       1.833   6.032  23.503  1.00 56.33           H  
ATOM    287  C   ALA A  17       1.438   4.367  22.231  1.00 56.33           C  
ATOM    288  CB  ALA A  17       3.723   5.078  23.148  1.00 56.33           C  
ATOM    289  HB1 ALA A  17       4.121   4.074  23.002  1.00 56.33           H  
ATOM    290  HB2 ALA A  17       4.230   5.560  23.985  1.00 56.33           H  
ATOM    291  HB3 ALA A  17       3.911   5.662  22.247  1.00 56.33           H  
ATOM    292  O   ALA A  17       1.775   4.592  21.070  1.00 56.33           O  
ATOM    293  N   HIS A  18       0.436   3.533  22.523  1.00 64.47           N  
ATOM    294  H   HIS A  18       0.073   3.540  23.465  1.00 64.47           H  
ATOM    295  CA  HIS A  18      -0.286   2.711  21.558  1.00 64.47           C  
ATOM    296  HA  HIS A  18      -0.074   3.065  20.549  1.00 64.47           H  
ATOM    297  C   HIS A  18      -1.790   2.824  21.804  1.00 64.47           C  
ATOM    298  CB  HIS A  18       0.178   1.250  21.669  1.00 64.47           C  
ATOM    299  HB2 HIS A  18      -0.051   0.875  22.667  1.00 64.47           H  
ATOM    300  HB3 HIS A  18      -0.382   0.649  20.952  1.00 64.47           H  
ATOM    301  O   HIS A  18      -2.254   2.543  22.907  1.00 64.47           O  
ATOM    302  CG  HIS A  18       1.649   1.066  21.398  1.00 64.47           C  
ATOM    303  CD2 HIS A  18       2.606   0.677  22.296  1.00 64.47           C  
ATOM    304  HD2 HIS A  18       2.434   0.417  23.330  1.00 64.47           H  
ATOM    305  ND1 HIS A  18       2.289   1.310  20.206  1.00 64.47           N  
ATOM    306  HD1 HIS A  18       1.868   1.707  19.378  1.00 64.47           H  
ATOM    307  CE1 HIS A  18       3.599   1.072  20.380  1.00 64.47           C  
ATOM    308  HE1 HIS A  18       4.359   1.208  19.624  1.00 64.47           H  
ATOM    309  NE2 HIS A  18       3.844   0.688  21.644  1.00 64.47           N  
ATOM    310  N   ALA A  19      -2.536   3.203  20.770  1.00 74.71           N  
ATOM    311  H   ALA A  19      -2.075   3.410  19.895  1.00 74.71           H  
ATOM    312  CA  ALA A  19      -3.993   3.186  20.758  1.00 74.71           C  
ATOM    313  HA  ALA A  19      -4.371   3.046  21.770  1.00 74.71           H  
ATOM    314  C   ALA A  19      -4.492   2.009  19.909  1.00 74.71           C  
ATOM    315  CB  ALA A  19      -4.490   4.542  20.259  1.00 74.71           C  
ATOM    316  HB1 ALA A  19      -5.577   4.537  20.184  1.00 74.71           H  
ATOM    317  HB2 ALA A  19      -4.047   4.751  19.285  1.00 74.71           H  
ATOM    318  HB3 ALA A  19      -4.184   5.320  20.959  1.00 74.71           H  
ATOM    319  O   ALA A  19      -3.820   1.578  18.968  1.00 74.71           O  
ATOM    320  N   TYR A  20      -5.657   1.473  20.253  1.00 79.92           N  
ATOM    321  H   TYR A  20      -6.167   1.898  21.014  1.00 79.92           H  
ATOM    322  CA  TYR A  20      -6.256   0.285  19.653  1.00 79.92           C  
ATOM    323  HA  TYR A  20      -5.530  -0.172  18.981  1.00 79.92           H  
ATOM    324  C   TYR A  20      -7.499   0.635  18.842  1.00 79.92           C  
ATOM    325  CB  TYR A  20      -6.605  -0.745  20.734  1.00 79.92           C  
ATOM    326  HB2 TYR A  20      -7.342  -0.311  21.409  1.00 79.92           H  
ATOM    327  HB3 TYR A  20      -7.067  -1.606  20.251  1.00 79.92           H  
ATOM    328  O   TYR A  20      -8.174   1.626  19.095  1.00 79.92           O  
ATOM    329  CG  TYR A  20      -5.430  -1.224  21.557  1.00 79.92           C  
ATOM    330  CD1 TYR A  20      -4.736  -2.392  21.191  1.00 79.92           C  
ATOM    331  HD1 TYR A  20      -5.068  -2.971  20.342  1.00 79.92           H  
ATOM    332  CD2 TYR A  20      -5.026  -0.493  22.690  1.00 79.92           C  
ATOM    333  HD2 TYR A  20      -5.575   0.386  22.992  1.00 79.92           H  
ATOM    334  CE1 TYR A  20      -3.598  -2.789  21.920  1.00 79.92           C  
ATOM    335  HE1 TYR A  20      -3.048  -3.679  21.651  1.00 79.92           H  
ATOM    336  CE2 TYR A  20      -3.893  -0.888  23.422  1.00 79.92           C  
ATOM    337  HE2 TYR A  20      -3.584  -0.306  24.278  1.00 79.92           H  
ATOM    338  OH  TYR A  20      -2.065  -2.415  23.723  1.00 79.92           O  
ATOM    339  HH  TYR A  20      -1.886  -1.814  24.450  1.00 79.92           H  
ATOM    340  CZ  TYR A  20      -3.163  -2.027  23.025  1.00 79.92           C  
ATOM    341  N   LEU A  21      -7.827  -0.212  17.870  1.00 79.92           N  
ATOM    342  H   LEU A  21      -7.208  -0.991  17.701  1.00 79.92           H  
ATOM    343  CA  LEU A  21      -9.021  -0.054  17.043  1.00 79.92           C  
ATOM    344  HA  LEU A  21      -9.247   1.007  16.942  1.00 79.92           H  
ATOM    345  C   LEU A  21     -10.244  -0.697  17.705  1.00 79.92           C  
ATOM    346  CB  LEU A  21      -8.770  -0.632  15.637  1.00 79.92           C  
ATOM    347  HB2 LEU A  21      -8.225  -1.574  15.691  1.00 79.92           H  
ATOM    348  HB3 LEU A  21      -9.747  -0.825  15.194  1.00 79.92           H  
ATOM    349  O   LEU A  21     -10.325  -1.928  17.793  1.00 79.92           O  
ATOM    350  CG  LEU A  21      -8.055   0.362  14.721  1.00 79.92           C  
ATOM    351  HG  LEU A  21      -8.532   1.320  14.929  1.00 79.92           H  
ATOM    352  CD1 LEU A  21      -6.551   0.524  14.944  1.00 79.92           C  
ATOM    353 HD11 LEU A  21      -5.986  -0.259  14.438  1.00 79.92           H  
ATOM    354 HD12 LEU A  21      -6.299   0.549  16.005  1.00 79.92           H  
ATOM    355 HD13 LEU A  21      -6.261   1.489  14.528  1.00 79.92           H  
ATOM    356  CD2 LEU A  21      -8.304   0.052  13.250  1.00 79.92           C  
ATOM    357 HD21 LEU A  21      -9.377   0.011  13.063  1.00 79.92           H  
ATOM    358 HD22 LEU A  21      -7.881   0.847  12.637  1.00 79.92           H  
ATOM    359 HD23 LEU A  21      -7.855  -0.903  12.979  1.00 79.92           H  
ATOM    360  N   GLY A  22     -11.207   0.130  18.108  1.00 73.58           N  
ATOM    361  H   GLY A  22     -11.063   1.124  18.002  1.00 73.58           H  
ATOM    362  CA  GLY A  22     -12.526  -0.286  18.576  1.00 73.58           C  
ATOM    363  HA2 GLY A  22     -12.419  -1.122  19.268  1.00 73.58           H  
ATOM    364  HA3 GLY A  22     -12.987   0.540  19.117  1.00 73.58           H  
ATOM    365  C   GLY A  22     -13.461  -0.699  17.433  1.00 73.58           C  
ATOM    366  O   GLY A  22     -13.228  -0.398  16.262  1.00 73.58           O  
ATOM    367  N   GLY A  23     -14.550  -1.394  17.772  1.00 66.04           N  
ATOM    368  H   GLY A  23     -14.688  -1.612  18.748  1.00 66.04           H  
ATOM    369  CA  GLY A  23     -15.467  -1.994  16.788  1.00 66.04           C  
ATOM    370  HA2 GLY A  23     -14.883  -2.577  16.075  1.00 66.04           H  
ATOM    371  HA3 GLY A  23     -16.159  -2.653  17.312  1.00 66.04           H  
ATOM    372  C   GLY A  23     -16.309  -1.021  15.975  1.00 66.04           C  
ATOM    373  O   GLY A  23     -16.861  -1.396  14.946  1.00 66.04           O  
ATOM    374  N   THR A  24     -16.382   0.231  16.413  1.00 66.73           N  
ATOM    375  H   THR A  24     -15.922   0.465  17.281  1.00 66.73           H  
ATOM    376  CA  THR A  24     -17.122   1.314  15.758  1.00 66.73           C  
ATOM    377  HA  THR A  24     -17.853   0.887  15.071  1.00 66.73           H  
ATOM    378  C   THR A  24     -16.221   2.222  14.915  1.00 66.73           C  
ATOM    379  CB  THR A  24     -17.890   2.124  16.812  1.00 66.73           C  
ATOM    380  HB  THR A  24     -18.361   2.989  16.347  1.00 66.73           H  
ATOM    381  O   THR A  24     -16.664   3.283  14.484  1.00 66.73           O  
ATOM    382  CG2 THR A  24     -18.969   1.284  17.500  1.00 66.73           C  
ATOM    383 HG21 THR A  24     -19.644   0.872  16.749  1.00 66.73           H  
ATOM    384 HG22 THR A  24     -19.544   1.915  18.178  1.00 66.73           H  
ATOM    385 HG23 THR A  24     -18.520   0.469  18.066  1.00 66.73           H  
ATOM    386  OG1 THR A  24     -16.990   2.549  17.814  1.00 66.73           O  
ATOM    387  HG1 THR A  24     -17.452   3.177  18.373  1.00 66.73           H  
ATOM    388  N   GLY A  25     -14.958   1.835  14.680  1.00 73.05           N  
ATOM    389  H   GLY A  25     -14.648   0.946  15.044  1.00 73.05           H  
ATOM    390  CA  GLY A  25     -13.972   2.657  13.957  1.00 73.05           C  
ATOM    391  HA2 GLY A  25     -14.429   3.113  13.079  1.00 73.05           H  
ATOM    392  HA3 GLY A  25     -13.159   2.015  13.619  1.00 73.05           H  
ATOM    393  C   GLY A  25     -13.364   3.785  14.794  1.00 73.05           C  
ATOM    394  O   GLY A  25     -12.726   4.681  14.249  1.00 73.05           O  
ATOM    395  N   GLN A  26     -13.565   3.747  16.112  1.00 80.37           N  
ATOM    396  H   GLN A  26     -14.095   2.970  16.481  1.00 80.37           H  
ATOM    397  CA  GLN A  26     -12.986   4.678  17.079  1.00 80.37           C  
ATOM    398  HA  GLN A  26     -12.719   5.611  16.582  1.00 80.37           H  
ATOM    399  C   GLN A  26     -11.712   4.106  17.699  1.00 80.37           C  
ATOM    400  CB  GLN A  26     -14.014   4.978  18.182  1.00 80.37           C  
ATOM    401  HB2 GLN A  26     -14.338   4.042  18.636  1.00 80.37           H  
ATOM    402  HB3 GLN A  26     -13.541   5.580  18.958  1.00 80.37           H  
ATOM    403  O   GLN A  26     -11.608   2.893  17.901  1.00 80.37           O  
ATOM    404  CG  GLN A  26     -15.243   5.727  17.652  1.00 80.37           C  
ATOM    405  HG2 GLN A  26     -15.940   5.898  18.473  1.00 80.37           H  
ATOM    406  HG3 GLN A  26     -15.749   5.122  16.900  1.00 80.37           H  
ATOM    407  CD  GLN A  26     -14.863   7.077  17.063  1.00 80.37           C  
ATOM    408  NE2 GLN A  26     -15.322   7.381  15.875  1.00 80.37           N  
ATOM    409 HE21 GLN A  26     -15.894   6.743  15.340  1.00 80.37           H  
ATOM    410 HE22 GLN A  26     -15.035   8.277  15.507  1.00 80.37           H  
ATOM    411  OE1 GLN A  26     -14.137   7.844  17.663  1.00 80.37           O  
ATOM    412  N   ALA A  27     -10.764   4.972  18.048  1.00 77.01           N  
ATOM    413  H   ALA A  27     -10.875   5.946  17.805  1.00 77.01           H  
ATOM    414  CA  ALA A  27      -9.601   4.574  18.827  1.00 77.01           C  
ATOM    415  HA  ALA A  27      -9.263   3.613  18.439  1.00 77.01           H  
ATOM    416  C   ALA A  27      -9.954   4.399  20.319  1.00 77.01           C  
ATOM    417  CB  ALA A  27      -8.463   5.571  18.599  1.00 77.01           C  
ATOM    418  HB1 ALA A  27      -8.691   6.523  19.078  1.00 77.01           H  
ATOM    419  HB2 ALA A  27      -7.548   5.173  19.038  1.00 77.01           H  
ATOM    420  HB3 ALA A  27      -8.317   5.729  17.530  1.00 77.01           H  
ATOM    421  O   ALA A  27     -10.592   5.263  20.918  1.00 77.01           O  
ATOM    422  N   THR A  28      -9.514   3.294  20.923  1.00 73.63           N  
ATOM    423  H   THR A  28      -8.974   2.647  20.367  1.00 73.63           H  
ATOM    424  CA  THR A  28      -9.619   2.994  22.362  1.00 73.63           C  
ATOM    425  HA  THR A  28     -10.059   3.853  22.870  1.00 73.63           H  
ATOM    426  C   THR A  28      -8.226   2.798  22.966  1.00 73.63           C  
ATOM    427  CB  THR A  28     -10.559   1.800  22.640  1.00 73.63           C  
ATOM    428  HB  THR A  28     -11.563   2.069  22.310  1.00 73.63           H  
ATOM    429  O   THR A  28      -7.303   2.357  22.283  1.00 73.63           O  
ATOM    430  CG2 THR A  28     -10.153   0.492  21.959  1.00 73.63           C  
ATOM    431 HG21 THR A  28      -9.217   0.139  22.391  1.00 73.63           H  
ATOM    432 HG22 THR A  28     -10.921  -0.260  22.138  1.00 73.63           H  
ATOM    433 HG23 THR A  28     -10.042   0.638  20.884  1.00 73.63           H  
ATOM    434  OG1 THR A  28     -10.588   1.542  24.026  1.00 73.63           O  
ATOM    435  HG1 THR A  28     -11.440   1.183  24.284  1.00 73.63           H  
ATOM    436  N   ASP A  29      -8.043   3.145  24.237  1.00 71.18           N  
ATOM    437  H   ASP A  29      -8.843   3.412  24.793  1.00 71.18           H  
ATOM    438  CA  ASP A  29      -6.804   2.912  24.994  1.00 71.18           C  
ATOM    439  HA  ASP A  29      -5.958   2.965  24.308  1.00 71.18           H  
ATOM    440  C   ASP A  29      -6.755   1.512  25.633  1.00 71.18           C  
ATOM    441  CB  ASP A  29      -6.612   4.035  26.031  1.00 71.18           C  
ATOM    442  HB2 ASP A  29      -6.533   4.984  25.500  1.00 71.18           H  
ATOM    443  HB3 ASP A  29      -5.664   3.872  26.543  1.00 71.18           H  
ATOM    444  O   ASP A  29      -5.700   1.068  26.092  1.00 71.18           O  
ATOM    445  CG  ASP A  29      -7.724   4.163  27.084  1.00 71.18           C  
ATOM    446  OD1 ASP A  29      -8.764   3.481  26.947  1.00 71.18           O  
ATOM    447  OD2 ASP A  29      -7.535   4.989  28.009  1.00 71.18           O  
ATOM    448  N   SER A  30      -7.871   0.780  25.611  1.00 71.42           N  
ATOM    449  H   SER A  30      -8.709   1.215  25.252  1.00 71.42           H  
ATOM    450  CA  SER A  30      -7.980  -0.554  26.187  1.00 71.42           C  
ATOM    451  HA  SER A  30      -7.195  -0.684  26.932  1.00 71.42           H  
ATOM    452  C   SER A  30      -7.840  -1.649  25.132  1.00 71.42           C  
ATOM    453  CB  SER A  30      -9.312  -0.688  26.918  1.00 71.42           C  
ATOM    454  HB2 SER A  30      -9.391   0.079  27.688  1.00 71.42           H  
ATOM    455  HB3 SER A  30     -10.137  -0.580  26.215  1.00 71.42           H  
ATOM    456  O   SER A  30      -8.658  -1.764  24.218  1.00 71.42           O  
ATOM    457  OG  SER A  30      -9.337  -1.971  27.508  1.00 71.42           O  
ATOM    458  HG  SER A  30     -10.220  -2.126  27.851  1.00 71.42           H  
ATOM    459  N   CYS A  31      -6.851  -2.538  25.292  1.00 72.86           N  
ATOM    460  H   CYS A  31      -6.175  -2.396  26.029  1.00 72.86           H  
ATOM    461  CA  CYS A  31      -6.766  -3.702  24.409  1.00 72.86           C  
ATOM    462  HA  CYS A  31      -6.888  -3.331  23.391  1.00 72.86           H  
ATOM    463  C   CYS A  31      -7.899  -4.720  24.642  1.00 72.86           C  
ATOM    464  CB  CYS A  31      -5.403  -4.402  24.460  1.00 72.86           C  
ATOM    465  HB2 CYS A  31      -4.600  -3.665  24.457  1.00 72.86           H  
ATOM    466  HB3 CYS A  31      -5.331  -5.020  25.355  1.00 72.86           H  
ATOM    467  O   CYS A  31      -8.214  -5.498  23.745  1.00 72.86           O  
ATOM    468  SG  CYS A  31      -5.291  -5.436  22.963  1.00 72.86           S  
ATOM    469  N   THR A  32      -8.537  -4.736  25.818  1.00 71.51           N  
ATOM    470  H   THR A  32      -8.348  -4.024  26.508  1.00 71.51           H  
ATOM    471  CA  THR A  32      -9.637  -5.680  26.092  1.00 71.51           C  
ATOM    472  HA  THR A  32      -9.366  -6.658  25.694  1.00 71.51           H  
ATOM    473  C   THR A  32     -10.939  -5.287  25.395  1.00 71.51           C  
ATOM    474  CB  THR A  32      -9.887  -5.851  27.595  1.00 71.51           C  
ATOM    475  HB  THR A  32     -10.735  -6.520  27.739  1.00 71.51           H  
ATOM    476  O   THR A  32     -11.772  -6.151  25.139  1.00 71.51           O  
ATOM    477  CG2 THR A  32      -8.673  -6.436  28.318  1.00 71.51           C  
ATOM    478 HG21 THR A  32      -8.393  -7.383  27.857  1.00 71.51           H  
ATOM    479 HG22 THR A  32      -7.831  -5.746  28.265  1.00 71.51           H  
ATOM    480 HG23 THR A  32      -8.921  -6.615  29.364  1.00 71.51           H  
ATOM    481  OG1 THR A  32     -10.169  -4.614  28.199  1.00 71.51           O  
ATOM    482  HG1 THR A  32     -10.571  -4.786  29.054  1.00 71.51           H  
ATOM    483  N   GLU A  33     -11.096  -4.009  25.043  1.00 68.78           N  
ATOM    484  H   GLU A  33     -10.383  -3.349  25.319  1.00 68.78           H  
ATOM    485  CA  GLU A  33     -12.230  -3.485  24.268  1.00 68.78           C  
ATOM    486  HA  GLU A  33     -13.092  -4.141  24.394  1.00 68.78           H  
ATOM    487  C   GLU A  33     -11.937  -3.421  22.759  1.00 68.78           C  
ATOM    488  CB  GLU A  33     -12.606  -2.096  24.794  1.00 68.78           C  
ATOM    489  HB2 GLU A  33     -11.741  -1.440  24.698  1.00 68.78           H  
ATOM    490  HB3 GLU A  33     -13.414  -1.697  24.180  1.00 68.78           H  
ATOM    491  O   GLU A  33     -12.803  -3.064  21.955  1.00 68.78           O  
ATOM    492  CG  GLU A  33     -13.077  -2.124  26.256  1.00 68.78           C  
ATOM    493  HG2 GLU A  33     -13.928  -2.801  26.335  1.00 68.78           H  
ATOM    494  HG3 GLU A  33     -12.276  -2.509  26.887  1.00 68.78           H  
ATOM    495  CD  GLU A  33     -13.479  -0.736  26.774  1.00 68.78           C  
ATOM    496  OE1 GLU A  33     -13.989  -0.690  27.915  1.00 68.78           O  
ATOM    497  OE2 GLU A  33     -13.252   0.259  26.045  1.00 68.78           O  
ATOM    498  N   ALA A  34     -10.711  -3.766  22.356  1.00 74.02           N  
ATOM    499  H   ALA A  34     -10.053  -4.092  23.049  1.00 74.02           H  
ATOM    500  CA  ALA A  34     -10.309  -3.777  20.961  1.00 74.02           C  
ATOM    501  HA  ALA A  34     -10.623  -2.833  20.514  1.00 74.02           H  
ATOM    502  C   ALA A  34     -10.993  -4.922  20.207  1.00 74.02           C  
ATOM    503  CB  ALA A  34      -8.784  -3.863  20.871  1.00 74.02           C  
ATOM    504  HB1 ALA A  34      -8.448  -4.839  21.220  1.00 74.02           H  
ATOM    505  HB2 ALA A  34      -8.472  -3.722  19.836  1.00 74.02           H  
ATOM    506  HB3 ALA A  34      -8.342  -3.087  21.496  1.00 74.02           H  
ATOM    507  O   ALA A  34     -11.092  -6.052  20.690  1.00 74.02           O  
ATOM    508  N   VAL A  35     -11.412  -4.652  18.972  1.00 78.46           N  
ATOM    509  H   VAL A  35     -11.263  -3.728  18.594  1.00 78.46           H  
ATOM    510  CA  VAL A  35     -11.997  -5.700  18.132  1.00 78.46           C  
ATOM    511  HA  VAL A  35     -12.608  -6.327  18.781  1.00 78.46           H  
ATOM    512  C   VAL A  35     -10.916  -6.621  17.584  1.00 78.46           C  
ATOM    513  CB  VAL A  35     -12.939  -5.117  17.070  1.00 78.46           C  
ATOM    514  HB  VAL A  35     -12.500  -4.218  16.637  1.00 78.46           H  
ATOM    515  O   VAL A  35      -9.822  -6.198  17.194  1.00 78.46           O  
ATOM    516  CG1 VAL A  35     -13.302  -6.082  15.937  1.00 78.46           C  
ATOM    517 HG11 VAL A  35     -12.413  -6.343  15.362  1.00 78.46           H  
ATOM    518 HG12 VAL A  35     -14.000  -5.586  15.262  1.00 78.46           H  
ATOM    519 HG13 VAL A  35     -13.763  -6.987  16.333  1.00 78.46           H  
ATOM    520  CG2 VAL A  35     -14.244  -4.759  17.783  1.00 78.46           C  
ATOM    521 HG21 VAL A  35     -14.612  -5.613  18.350  1.00 78.46           H  
ATOM    522 HG22 VAL A  35     -14.081  -3.932  18.474  1.00 78.46           H  
ATOM    523 HG23 VAL A  35     -15.014  -4.519  17.050  1.00 78.46           H  
ATOM    524  N   VAL A  36     -11.238  -7.915  17.560  1.00 81.39           N  
ATOM    525  H   VAL A  36     -12.149  -8.187  17.903  1.00 81.39           H  
ATOM    526  CA  VAL A  36     -10.388  -8.942  16.967  1.00 81.39           C  
ATOM    527  HA  VAL A  36      -9.349  -8.668  17.148  1.00 81.39           H  
ATOM    528  C   VAL A  36     -10.628  -8.969  15.465  1.00 81.39           C  
ATOM    529  CB  VAL A  36     -10.614 -10.320  17.609  1.00 81.39           C  
ATOM    530  HB  VAL A  36     -11.650 -10.626  17.466  1.00 81.39           H  
ATOM    531  O   VAL A  36     -11.750  -9.162  14.996  1.00 81.39           O  
ATOM    532  CG1 VAL A  36      -9.692 -11.370  16.973  1.00 81.39           C  
ATOM    533 HG11 VAL A  36      -8.654 -11.045  17.028  1.00 81.39           H  
ATOM    534 HG12 VAL A  36      -9.801 -12.320  17.497  1.00 81.39           H  
ATOM    535 HG13 VAL A  36      -9.964 -11.529  15.929  1.00 81.39           H  
ATOM    536  CG2 VAL A  36     -10.314 -10.274  19.113  1.00 81.39           C  
ATOM    537 HG21 VAL A  36     -10.448 -11.264  19.550  1.00 81.39           H  
ATOM    538 HG22 VAL A  36      -9.293  -9.936  19.288  1.00 81.39           H  
ATOM    539 HG23 VAL A  36     -11.000  -9.592  19.615  1.00 81.39           H  
ATOM    540  N   TYR A  37      -9.545  -8.805  14.713  1.00 83.34           N  
ATOM    541  H   TYR A  37      -8.651  -8.698  15.171  1.00 83.34           H  
ATOM    542  CA  TYR A  37      -9.569  -8.801  13.258  1.00 83.34           C  
ATOM    543  HA  TYR A  37     -10.607  -8.741  12.930  1.00 83.34           H  
ATOM    544  C   TYR A  37      -8.969 -10.087  12.704  1.00 83.34           C  
ATOM    545  CB  TYR A  37      -8.854  -7.563  12.721  1.00 83.34           C  
ATOM    546  HB2 TYR A  37      -8.907  -7.586  11.632  1.00 83.34           H  
ATOM    547  HB3 TYR A  37      -7.803  -7.598  13.006  1.00 83.34           H  
ATOM    548  O   TYR A  37      -7.977 -10.591  13.230  1.00 83.34           O  
ATOM    549  CG  TYR A  37      -9.471  -6.269  13.205  1.00 83.34           C  
ATOM    550  CD1 TYR A  37     -10.649  -5.800  12.607  1.00 83.34           C  
ATOM    551  HD1 TYR A  37     -11.102  -6.356  11.799  1.00 83.34           H  
ATOM    552  CD2 TYR A  37      -8.922  -5.584  14.307  1.00 83.34           C  
ATOM    553  HD2 TYR A  37      -8.075  -6.009  14.825  1.00 83.34           H  
ATOM    554  CE1 TYR A  37     -11.271  -4.646  13.112  1.00 83.34           C  
ATOM    555  HE1 TYR A  37     -12.230  -4.324  12.735  1.00 83.34           H  
ATOM    556  CE2 TYR A  37      -9.525  -4.403  14.787  1.00 83.34           C  
ATOM    557  HE2 TYR A  37      -9.152  -3.902  15.668  1.00 83.34           H  
ATOM    558  OH  TYR A  37     -11.345  -2.831  14.656  1.00 83.34           O  
ATOM    559  HH  TYR A  37     -10.984  -2.486  15.476  1.00 83.34           H  
ATOM    560  CZ  TYR A  37     -10.704  -3.929  14.181  1.00 83.34           C  
ATOM    561  N   SER A  38      -9.558 -10.598  11.628  1.00 83.32           N  
ATOM    562  H   SER A  38     -10.358 -10.110  11.250  1.00 83.32           H  
ATOM    563  CA  SER A  38      -9.067 -11.767  10.898  1.00 83.32           C  
ATOM    564  HA  SER A  38      -8.126 -12.109  11.329  1.00 83.32           H  
ATOM    565  C   SER A  38      -8.818 -11.392   9.444  1.00 83.32           C  
ATOM    566  CB  SER A  38     -10.064 -12.923  10.997  1.00 83.32           C  
ATOM    567  HB2 SER A  38     -11.027 -12.616  10.588  1.00 83.32           H  
ATOM    568  HB3 SER A  38      -9.693 -13.777  10.429  1.00 83.32           H  
ATOM    569  O   SER A  38      -9.707 -10.863   8.780  1.00 83.32           O  
ATOM    570  OG  SER A  38     -10.219 -13.294  12.351  1.00 83.32           O  
ATOM    571  HG  SER A  38     -10.454 -12.506  12.847  1.00 83.32           H  
ATOM    572  N   LEU A  39      -7.609 -11.663   8.953  1.00 85.16           N  
ATOM    573  H   LEU A  39      -6.929 -12.108   9.552  1.00 85.16           H  
ATOM    574  CA  LEU A  39      -7.244 -11.481   7.552  1.00 85.16           C  
ATOM    575  HA  LEU A  39      -7.992 -10.857   7.064  1.00 85.16           H  
ATOM    576  C   LEU A  39      -7.228 -12.848   6.866  1.00 85.16           C  
ATOM    577  CB  LEU A  39      -5.889 -10.757   7.476  1.00 85.16           C  
ATOM    578  HB2 LEU A  39      -5.960  -9.808   8.008  1.00 85.16           H  
ATOM    579  HB3 LEU A  39      -5.138 -11.369   7.975  1.00 85.16           H  
ATOM    580  O   LEU A  39      -6.401 -13.696   7.199  1.00 85.16           O  
ATOM    581  CG  LEU A  39      -5.425 -10.489   6.034  1.00 85.16           C  
ATOM    582  HG  LEU A  39      -5.407 -11.421   5.470  1.00 85.16           H  
ATOM    583  CD1 LEU A  39      -6.326  -9.490   5.317  1.00 85.16           C  
ATOM    584 HD11 LEU A  39      -6.405  -8.567   5.891  1.00 85.16           H  
ATOM    585 HD12 LEU A  39      -5.904  -9.277   4.335  1.00 85.16           H  
ATOM    586 HD13 LEU A  39      -7.316  -9.920   5.168  1.00 85.16           H  
ATOM    587  CD2 LEU A  39      -4.021  -9.905   6.035  1.00 85.16           C  
ATOM    588 HD21 LEU A  39      -3.342 -10.569   6.571  1.00 85.16           H  
ATOM    589 HD22 LEU A  39      -4.030  -8.925   6.512  1.00 85.16           H  
ATOM    590 HD23 LEU A  39      -3.671  -9.805   5.008  1.00 85.16           H  
ATOM    591  N   VAL A  40      -8.142 -13.067   5.921  1.00 81.41           N  
ATOM    592  H   VAL A  40      -8.784 -12.322   5.694  1.00 81.41           H  
ATOM    593  CA  VAL A  40      -8.287 -14.345   5.207  1.00 81.41           C  
ATOM    594  HA  VAL A  40      -7.382 -14.938   5.341  1.00 81.41           H  
ATOM    595  C   VAL A  40      -8.458 -14.064   3.719  1.00 81.41           C  
ATOM    596  CB  VAL A  40      -9.474 -15.168   5.753  1.00 81.41           C  
ATOM    597  HB  VAL A  40     -10.404 -14.636   5.552  1.00 81.41           H  
ATOM    598  O   VAL A  40      -9.335 -13.295   3.338  1.00 81.41           O  
ATOM    599  CG1 VAL A  40      -9.543 -16.544   5.077  1.00 81.41           C  
ATOM    600 HG11 VAL A  40      -8.613 -17.090   5.237  1.00 81.41           H  
ATOM    601 HG12 VAL A  40      -9.722 -16.433   4.007  1.00 81.41           H  
ATOM    602 HG13 VAL A  40     -10.368 -17.119   5.497  1.00 81.41           H  
ATOM    603  CG2 VAL A  40      -9.374 -15.398   7.268  1.00 81.41           C  
ATOM    604 HG21 VAL A  40      -8.421 -15.866   7.514  1.00 81.41           H  
ATOM    605 HG22 VAL A  40     -10.189 -16.041   7.602  1.00 81.41           H  
ATOM    606 HG23 VAL A  40      -9.457 -14.449   7.798  1.00 81.41           H  
ATOM    607  N   ASN A  41      -7.628 -14.676   2.867  1.00 78.30           N  
ATOM    608  H   ASN A  41      -6.958 -15.335   3.237  1.00 78.30           H  
ATOM    609  CA  ASN A  41      -7.682 -14.517   1.403  1.00 78.30           C  
ATOM    610  HA  ASN A  41      -6.761 -14.934   0.995  1.00 78.30           H  
ATOM    611  C   ASN A  41      -7.699 -13.046   0.939  1.00 78.30           C  
ATOM    612  CB  ASN A  41      -8.848 -15.353   0.841  1.00 78.30           C  
ATOM    613  HB2 ASN A  41      -9.787 -15.009   1.274  1.00 78.30           H  
ATOM    614  HB3 ASN A  41      -8.903 -15.221  -0.239  1.00 78.30           H  
ATOM    615  O   ASN A  41      -8.459 -12.662   0.051  1.00 78.30           O  
ATOM    616  CG  ASN A  41      -8.672 -16.834   1.102  1.00 78.30           C  
ATOM    617  ND2 ASN A  41      -9.745 -17.565   1.289  1.00 78.30           N  
ATOM    618 HD21 ASN A  41     -10.668 -17.159   1.232  1.00 78.30           H  
ATOM    619 HD22 ASN A  41      -9.586 -18.551   1.439  1.00 78.30           H  
ATOM    620  OD1 ASN A  41      -7.573 -17.353   1.155  1.00 78.30           O  
ATOM    621  N   GLY A  42      -6.899 -12.201   1.594  1.00 80.41           N  
ATOM    622  H   GLY A  42      -6.297 -12.571   2.317  1.00 80.41           H  
ATOM    623  CA  GLY A  42      -6.821 -10.772   1.300  1.00 80.41           C  
ATOM    624  HA2 GLY A  42      -6.626 -10.627   0.237  1.00 80.41           H  
ATOM    625  HA3 GLY A  42      -5.978 -10.372   1.864  1.00 80.41           H  
ATOM    626  C   GLY A  42      -8.064  -9.963   1.683  1.00 80.41           C  
ATOM    627  O   GLY A  42      -8.204  -8.829   1.235  1.00 80.41           O  
ATOM    628  N   ARG A  43      -8.978 -10.526   2.480  1.00 85.97           N  
ATOM    629  H   ARG A  43      -8.833 -11.484   2.765  1.00 85.97           H  
ATOM    630  CA  ARG A  43     -10.177  -9.860   3.009  1.00 85.97           C  
ATOM    631  HA  ARG A  43     -10.288  -8.873   2.562  1.00 85.97           H  
ATOM    632  C   ARG A  43     -10.049  -9.695   4.514  1.00 85.97           C  
ATOM    633  CB  ARG A  43     -11.431 -10.683   2.692  1.00 85.97           C  
ATOM    634  HB2 ARG A  43     -12.296 -10.203   3.150  1.00 85.97           H  
ATOM    635  HB3 ARG A  43     -11.326 -11.676   3.128  1.00 85.97           H  
ATOM    636  O   ARG A  43      -9.643 -10.630   5.208  1.00 85.97           O  
ATOM    637  CG  ARG A  43     -11.683 -10.826   1.189  1.00 85.97           C  
ATOM    638  HG2 ARG A  43     -11.904  -9.845   0.768  1.00 85.97           H  
ATOM    639  HG3 ARG A  43     -10.800 -11.234   0.697  1.00 85.97           H  
ATOM    640  CD  ARG A  43     -12.862 -11.767   0.935  1.00 85.97           C  
ATOM    641  HD2 ARG A  43     -13.727 -11.423   1.502  1.00 85.97           H  
ATOM    642  HD3 ARG A  43     -12.600 -12.761   1.300  1.00 85.97           H  
ATOM    643  NE  ARG A  43     -13.167 -11.845  -0.507  1.00 85.97           N  
ATOM    644  HE  ARG A  43     -12.551 -12.415  -1.068  1.00 85.97           H  
ATOM    645  NH1 ARG A  43     -14.935 -10.382  -0.533  1.00 85.97           N  
ATOM    646 HH11 ARG A  43     -15.032 -10.473   0.468  1.00 85.97           H  
ATOM    647 HH12 ARG A  43     -15.451  -9.667  -1.026  1.00 85.97           H  
ATOM    648  NH2 ARG A  43     -14.116 -11.145  -2.457  1.00 85.97           N  
ATOM    649 HH21 ARG A  43     -14.803 -10.577  -2.931  1.00 85.97           H  
ATOM    650 HH22 ARG A  43     -13.444 -11.675  -2.994  1.00 85.97           H  
ATOM    651  CZ  ARG A  43     -14.069 -11.128  -1.155  1.00 85.97           C  
ATOM    652  N   LEU A  44     -10.410  -8.518   5.008  1.00 88.93           N  
ATOM    653  H   LEU A  44     -10.756  -7.807   4.380  1.00 88.93           H  
ATOM    654  CA  LEU A  44     -10.343  -8.194   6.425  1.00 88.93           C  
ATOM    655  HA  LEU A  44      -9.696  -8.919   6.919  1.00 88.93           H  
ATOM    656  C   LEU A  44     -11.732  -8.286   7.065  1.00 88.93           C  
ATOM    657  CB  LEU A  44      -9.703  -6.808   6.564  1.00 88.93           C  
ATOM    658  HB2 LEU A  44     -10.360  -6.079   6.092  1.00 88.93           H  
ATOM    659  HB3 LEU A  44      -8.755  -6.792   6.026  1.00 88.93           H  
ATOM    660  O   LEU A  44     -12.674  -7.628   6.620  1.00 88.93           O  
ATOM    661  CG  LEU A  44      -9.452  -6.402   8.022  1.00 88.93           C  
ATOM    662  HG  LEU A  44     -10.352  -6.557   8.616  1.00 88.93           H  
ATOM    663  CD1 LEU A  44      -8.305  -7.221   8.621  1.00 88.93           C  
ATOM    664 HD11 LEU A  44      -8.571  -8.278   8.662  1.00 88.93           H  
ATOM    665 HD12 LEU A  44      -7.406  -7.095   8.018  1.00 88.93           H  
ATOM    666 HD13 LEU A  44      -8.113  -6.883   9.639  1.00 88.93           H  
ATOM    667  CD2 LEU A  44      -9.097  -4.921   8.071  1.00 88.93           C  
ATOM    668 HD21 LEU A  44      -9.838  -4.344   7.518  1.00 88.93           H  
ATOM    669 HD22 LEU A  44      -9.120  -4.570   9.103  1.00 88.93           H  
ATOM    670 HD23 LEU A  44      -8.116  -4.750   7.627  1.00 88.93           H  
ATOM    671  N   PHE A  45     -11.835  -9.077   8.130  1.00 86.58           N  
ATOM    672  H   PHE A  45     -11.025  -9.613   8.406  1.00 86.58           H  
ATOM    673  CA  PHE A  45     -13.058  -9.283   8.900  1.00 86.58           C  
ATOM    674  HA  PHE A  45     -13.872  -8.722   8.440  1.00 86.58           H  
ATOM    675  C   PHE A  45     -12.889  -8.783  10.334  1.00 86.58           C  
ATOM    676  CB  PHE A  45     -13.444 -10.767   8.875  1.00 86.58           C  
ATOM    677  HB2 PHE A  45     -12.647 -11.350   9.337  1.00 86.58           H  
ATOM    678  HB3 PHE A  45     -14.341 -10.902   9.480  1.00 86.58           H  
ATOM    679  O   PHE A  45     -11.856  -9.028  10.961  1.00 86.58           O  
ATOM    680  CG  PHE A  45     -13.716 -11.309   7.486  1.00 86.58           C  
ATOM    681  CD1 PHE A  45     -14.991 -11.153   6.909  1.00 86.58           C  
ATOM    682  HD1 PHE A  45     -15.777 -10.654   7.456  1.00 86.58           H  
ATOM    683  CD2 PHE A  45     -12.693 -11.949   6.760  1.00 86.58           C  
ATOM    684  HD2 PHE A  45     -11.708 -12.055   7.190  1.00 86.58           H  
ATOM    685  CE1 PHE A  45     -15.244 -11.643   5.616  1.00 86.58           C  
ATOM    686  HE1 PHE A  45     -16.223 -11.521   5.177  1.00 86.58           H  
ATOM    687  CE2 PHE A  45     -12.948 -12.445   5.469  1.00 86.58           C  
ATOM    688  HE2 PHE A  45     -12.161 -12.942   4.920  1.00 86.58           H  
ATOM    689  CZ  PHE A  45     -14.224 -12.292   4.897  1.00 86.58           C  
ATOM    690  HZ  PHE A  45     -14.426 -12.674   3.907  1.00 86.58           H  
ATOM    691  N   ALA A  46     -13.912  -8.120  10.863  1.00 85.61           N  
ATOM    692  H   ALA A  46     -14.730  -7.989  10.285  1.00 85.61           H  
ATOM    693  CA  ALA A  46     -14.083  -7.835  12.282  1.00 85.61           C  
ATOM    694  HA  ALA A  46     -13.118  -7.813  12.790  1.00 85.61           H  
ATOM    695  C   ALA A  46     -14.950  -8.932  12.904  1.00 85.61           C  
ATOM    696  CB  ALA A  46     -14.756  -6.469  12.439  1.00 85.61           C  
ATOM    697  HB1 ALA A  46     -14.071  -5.664  12.176  1.00 85.61           H  
ATOM    698  HB2 ALA A  46     -15.078  -6.336  13.472  1.00 85.61           H  
ATOM    699  HB3 ALA A  46     -15.641  -6.422  11.805  1.00 85.61           H  
ATOM    700  O   ALA A  46     -16.090  -9.134  12.486  1.00 85.61           O  
ATOM    701  N   ASN A  47     -14.420  -9.636  13.903  1.00 70.86           N  
ATOM    702  H   ASN A  47     -13.495  -9.404  14.236  1.00 70.86           H  
ATOM    703  CA  ASN A  47     -15.190 -10.617  14.655  1.00 70.86           C  
ATOM    704  HA  ASN A  47     -15.968 -11.034  14.015  1.00 70.86           H  
ATOM    705  C   ASN A  47     -15.883  -9.908  15.828  1.00 70.86           C  
ATOM    706  CB  ASN A  47     -14.251 -11.765  15.072  1.00 70.86           C  
ATOM    707  HB2 ASN A  47     -13.636 -12.054  14.220  1.00 70.86           H  
ATOM    708  HB3 ASN A  47     -13.594 -11.430  15.875  1.00 70.86           H  
ATOM    709  O   ASN A  47     -15.258  -9.674  16.865  1.00 70.86           O  
ATOM    710  CG  ASN A  47     -15.006 -13.003  15.521  1.00 70.86           C  
ATOM    711  ND2 ASN A  47     -14.317 -13.982  16.059  1.00 70.86           N  
ATOM    712 HD21 ASN A  47     -13.324 -13.888  16.218  1.00 70.86           H  
ATOM    713 HD22 ASN A  47     -14.860 -14.782  16.349  1.00 70.86           H  
ATOM    714  OD1 ASN A  47     -16.202 -13.144  15.357  1.00 70.86           O  
ATOM    715  N   SER A  48     -17.143  -9.507  15.646  1.00 63.71           N  
ATOM    716  H   SER A  48     -17.601  -9.696  14.765  1.00 63.71           H  
ATOM    717  CA  SER A  48     -17.988  -8.973  16.719  1.00 63.71           C  
ATOM    718  HA  SER A  48     -17.355  -8.698  17.564  1.00 63.71           H  
ATOM    719  C   SER A  48     -18.963 -10.038  17.225  1.00 63.71           C  
ATOM    720  CB  SER A  48     -18.713  -7.690  16.279  1.00 63.71           C  
ATOM    721  HB2 SER A  48     -17.968  -6.951  15.985  1.00 63.71           H  
ATOM    722  HB3 SER A  48     -19.285  -7.287  17.116  1.00 63.71           H  
ATOM    723  O   SER A  48     -19.252 -11.025  16.551  1.00 63.71           O  
ATOM    724  OG  SER A  48     -19.580  -7.918  15.189  1.00 63.71           O  
ATOM    725  HG  SER A  48     -20.505  -7.849  15.437  1.00 63.71           H  
ATOM    726  N   THR A  49     -19.531  -9.822  18.412  1.00 54.89           N  
ATOM    727  H   THR A  49     -19.281  -8.997  18.939  1.00 54.89           H  
ATOM    728  CA  THR A  49     -20.584 -10.666  19.014  1.00 54.89           C  
ATOM    729  HA  THR A  49     -20.185 -11.670  19.155  1.00 54.89           H  
ATOM    730  C   THR A  49     -21.834 -10.828  18.136  1.00 54.89           C  
ATOM    731  CB  THR A  49     -21.007 -10.094  20.385  1.00 54.89           C  
ATOM    732  HB  THR A  49     -22.080 -10.217  20.526  1.00 54.89           H  
ATOM    733  O   THR A  49     -22.638 -11.720  18.382  1.00 54.89           O  
ATOM    734  CG2 THR A  49     -20.293 -10.803  21.532  1.00 54.89           C  
ATOM    735 HG21 THR A  49     -20.547 -11.863  21.519  1.00 54.89           H  
ATOM    736 HG22 THR A  49     -19.214 -10.691  21.426  1.00 54.89           H  
ATOM    737 HG23 THR A  49     -20.609 -10.381  22.486  1.00 54.89           H  
ATOM    738  OG1 THR A  49     -20.679  -8.720  20.499  1.00 54.89           O  
ATOM    739  HG1 THR A  49     -20.966  -8.425  21.367  1.00 54.89           H  
ATOM    740  N   SER A  50     -21.991  -9.991  17.107  1.00 53.67           N  
ATOM    741  H   SER A  50     -21.276  -9.290  16.970  1.00 53.67           H  
ATOM    742  CA  SER A  50     -23.088  -9.982  16.134  1.00 53.67           C  
ATOM    743  HA  SER A  50     -23.947 -10.487  16.574  1.00 53.67           H  
ATOM    744  C   SER A  50     -22.792 -10.717  14.813  1.00 53.67           C  
ATOM    745  CB  SER A  50     -23.494  -8.526  15.869  1.00 53.67           C  
ATOM    746  HB2 SER A  50     -24.207  -8.488  15.045  1.00 53.67           H  
ATOM    747  HB3 SER A  50     -23.976  -8.126  16.760  1.00 53.67           H  
ATOM    748  O   SER A  50     -23.656 -10.736  13.938  1.00 53.67           O  
ATOM    749  OG  SER A  50     -22.359  -7.724  15.564  1.00 53.67           O  
ATOM    750  HG  SER A  50     -22.662  -6.988  15.028  1.00 53.67           H  
ATOM    751  N   GLY A  51     -21.611 -11.329  14.655  1.00 61.45           N  
ATOM    752  H   GLY A  51     -20.922 -11.228  15.387  1.00 61.45           H  
ATOM    753  CA  GLY A  51     -21.177 -12.011  13.428  1.00 61.45           C  
ATOM    754  HA2 GLY A  51     -21.986 -12.038  12.699  1.00 61.45           H  
ATOM    755  HA3 GLY A  51     -20.912 -13.038  13.677  1.00 61.45           H  
ATOM    756  C   GLY A  51     -19.961 -11.348  12.768  1.00 61.45           C  
ATOM    757  O   GLY A  51     -19.528 -10.270  13.166  1.00 61.45           O  
ATOM    758  N   ALA A  52     -19.378 -12.003  11.759  1.00 68.00           N  
ATOM    759  H   ALA A  52     -19.782 -12.870  11.435  1.00 68.00           H  
ATOM    760  CA  ALA A  52     -18.209 -11.478  11.052  1.00 68.00           C  
ATOM    761  HA  ALA A  52     -17.522 -11.057  11.787  1.00 68.00           H  
ATOM    762  C   ALA A  52     -18.614 -10.352  10.082  1.00 68.00           C  
ATOM    763  CB  ALA A  52     -17.480 -12.633  10.351  1.00 68.00           C  
ATOM    764  HB1 ALA A  52     -18.137 -13.099   9.616  1.00 68.00           H  
ATOM    765  HB2 ALA A  52     -16.597 -12.248   9.842  1.00 68.00           H  
ATOM    766  HB3 ALA A  52     -17.171 -13.376  11.087  1.00 68.00           H  
ATOM    767  O   ALA A  52     -19.190 -10.617   9.027  1.00 68.00           O  
ATOM    768  N   LEU A  53     -18.301  -9.102  10.430  1.00 83.81           N  
ATOM    769  H   LEU A  53     -17.824  -8.968  11.310  1.00 83.81           H  
ATOM    770  CA  LEU A  53     -18.476  -7.938   9.553  1.00 83.81           C  
ATOM    771  HA  LEU A  53     -19.312  -8.119   8.878  1.00 83.81           H  
ATOM    772  C   LEU A  53     -17.230  -7.749   8.684  1.00 83.81           C  
ATOM    773  CB  LEU A  53     -18.782  -6.686  10.393  1.00 83.81           C  
ATOM    774  HB2 LEU A  53     -17.962  -6.539  11.096  1.00 83.81           H  
ATOM    775  HB3 LEU A  53     -18.823  -5.824   9.727  1.00 83.81           H  
ATOM    776  O   LEU A  53     -16.115  -8.024   9.132  1.00 83.81           O  
ATOM    777  CG  LEU A  53     -20.096  -6.739  11.191  1.00 83.81           C  
ATOM    778  HG  LEU A  53     -20.096  -7.604  11.854  1.00 83.81           H  
ATOM    779  CD1 LEU A  53     -20.221  -5.476  12.044  1.00 83.81           C  
ATOM    780 HD11 LEU A  53     -19.387  -5.427  12.744  1.00 83.81           H  
ATOM    781 HD12 LEU A  53     -20.213  -4.588  11.411  1.00 83.81           H  
ATOM    782 HD13 LEU A  53     -21.150  -5.507  12.614  1.00 83.81           H  
ATOM    783  CD2 LEU A  53     -21.313  -6.814  10.272  1.00 83.81           C  
ATOM    784 HD21 LEU A  53     -22.224  -6.777  10.869  1.00 83.81           H  
ATOM    785 HD22 LEU A  53     -21.301  -5.978   9.571  1.00 83.81           H  
ATOM    786 HD23 LEU A  53     -21.309  -7.755   9.723  1.00 83.81           H  
ATOM    787  N   GLN A  54     -17.391  -7.275   7.449  1.00 87.98           N  
ATOM    788  H   GLN A  54     -18.306  -6.971   7.147  1.00 87.98           H  
ATOM    789  CA  GLN A  54     -16.280  -7.145   6.503  1.00 87.98           C  
ATOM    790  HA  GLN A  54     -15.401  -7.637   6.921  1.00 87.98           H  
ATOM    791  C   GLN A  54     -15.904  -5.676   6.284  1.00 87.98           C  
ATOM    792  CB  GLN A  54     -16.614  -7.888   5.199  1.00 87.98           C  
ATOM    793  HB2 GLN A  54     -17.029  -8.867   5.438  1.00 87.98           H  
ATOM    794  HB3 GLN A  54     -17.360  -7.318   4.646  1.00 87.98           H  
ATOM    795  O   GLN A  54     -16.762  -4.795   6.271  1.00 87.98           O  
ATOM    796  CG  GLN A  54     -15.355  -8.092   4.340  1.00 87.98           C  
ATOM    797  HG2 GLN A  54     -14.633  -8.689   4.897  1.00 87.98           H  
ATOM    798  HG3 GLN A  54     -14.901  -7.123   4.133  1.00 87.98           H  
ATOM    799  CD  GLN A  54     -15.589  -8.762   2.993  1.00 87.98           C  
ATOM    800  NE2 GLN A  54     -14.582  -8.781   2.147  1.00 87.98           N  
ATOM    801 HE21 GLN A  54     -14.860  -8.793   1.176  1.00 87.98           H  
ATOM    802 HE22 GLN A  54     -13.750  -8.262   2.388  1.00 87.98           H  
ATOM    803  OE1 GLN A  54     -16.644  -9.259   2.644  1.00 87.98           O  
ATOM    804  N   PHE A  55     -14.613  -5.413   6.092  1.00 90.14           N  
ATOM    805  H   PHE A  55     -13.949  -6.173   6.135  1.00 90.14           H  
ATOM    806  CA  PHE A  55     -14.131  -4.112   5.638  1.00 90.14           C  
ATOM    807  HA  PHE A  55     -14.781  -3.331   6.031  1.00 90.14           H  
ATOM    808  C   PHE A  55     -14.154  -4.016   4.116  1.00 90.14           C  
ATOM    809  CB  PHE A  55     -12.723  -3.847   6.164  1.00 90.14           C  
ATOM    810  HB2 PHE A  55     -12.085  -4.700   5.932  1.00 90.14           H  
ATOM    811  HB3 PHE A  55     -12.309  -2.981   5.646  1.00 90.14           H  
ATOM    812  O   PHE A  55     -13.790  -4.956   3.403  1.00 90.14           O  
ATOM    813  CG  PHE A  55     -12.694  -3.572   7.646  1.00 90.14           C  
ATOM    814  CD1 PHE A  55     -12.707  -2.244   8.108  1.00 90.14           C  
ATOM    815  HD1 PHE A  55     -12.729  -1.422   7.408  1.00 90.14           H  
ATOM    816  CD2 PHE A  55     -12.678  -4.636   8.562  1.00 90.14           C  
ATOM    817  HD2 PHE A  55     -12.684  -5.657   8.211  1.00 90.14           H  
ATOM    818  CE1 PHE A  55     -12.686  -1.981   9.484  1.00 90.14           C  
ATOM    819  HE1 PHE A  55     -12.673  -0.962   9.842  1.00 90.14           H  
ATOM    820  CE2 PHE A  55     -12.662  -4.371   9.938  1.00 90.14           C  
ATOM    821  HE2 PHE A  55     -12.650  -5.198  10.632  1.00 90.14           H  
ATOM    822  CZ  PHE A  55     -12.675  -3.040  10.398  1.00 90.14           C  
ATOM    823  HZ  PHE A  55     -12.681  -2.799  11.451  1.00 90.14           H  
ATOM    824  N   GLY A  56     -14.529  -2.843   3.630  1.00 89.89           N  
ATOM    825  H   GLY A  56     -14.844  -2.111   4.250  1.00 89.89           H  
ATOM    826  CA  GLY A  56     -14.455  -2.512   2.222  1.00 89.89           C  
ATOM    827  HA2 GLY A  56     -13.432  -2.654   1.874  1.00 89.89           H  
ATOM    828  HA3 GLY A  56     -15.101  -3.172   1.642  1.00 89.89           H  
ATOM    829  C   GLY A  56     -14.860  -1.073   1.955  1.00 89.89           C  
ATOM    830  O   GLY A  56     -15.180  -0.317   2.874  1.00 89.89           O  
ATOM    831  N   THR A  57     -14.783  -0.698   0.687  1.00 91.44           N  
ATOM    832  H   THR A  57     -14.563  -1.406   0.001  1.00 91.44           H  
ATOM    833  CA  THR A  57     -15.223   0.597   0.181  1.00 91.44           C  
ATOM    834  HA  THR A  57     -16.016   0.977   0.825  1.00 91.44           H  
ATOM    835  C   THR A  57     -15.805   0.444  -1.221  1.00 91.44           C  
ATOM    836  CB  THR A  57     -14.061   1.599   0.223  1.00 91.44           C  
ATOM    837  HB  THR A  57     -13.636   1.588   1.226  1.00 91.44           H  
ATOM    838  O   THR A  57     -15.619  -0.577  -1.886  1.00 91.44           O  
ATOM    839  CG2 THR A  57     -12.944   1.310  -0.780  1.00 91.44           C  
ATOM    840 HG21 THR A  57     -12.138   2.031  -0.643  1.00 91.44           H  
ATOM    841 HG22 THR A  57     -13.317   1.386  -1.801  1.00 91.44           H  
ATOM    842 HG23 THR A  57     -12.545   0.310  -0.610  1.00 91.44           H  
ATOM    843  OG1 THR A  57     -14.525   2.900  -0.034  1.00 91.44           O  
ATOM    844  HG1 THR A  57     -13.754   3.473  -0.020  1.00 91.44           H  
ATOM    845  N   THR A  58     -16.488   1.474  -1.702  1.00 89.17           N  
ATOM    846  H   THR A  58     -16.551   2.304  -1.131  1.00 89.17           H  
ATOM    847  CA  THR A  58     -16.948   1.550  -3.092  1.00 89.17           C  
ATOM    848  HA  THR A  58     -17.053   0.541  -3.491  1.00 89.17           H  
ATOM    849  C   THR A  58     -15.909   2.288  -3.931  1.00 89.17           C  
ATOM    850  CB  THR A  58     -18.332   2.201  -3.180  1.00 89.17           C  
ATOM    851  HB  THR A  58     -18.276   3.241  -2.860  1.00 89.17           H  
ATOM    852  O   THR A  58     -15.308   3.265  -3.473  1.00 89.17           O  
ATOM    853  CG2 THR A  58     -18.934   2.122  -4.582  1.00 89.17           C  
ATOM    854 HG21 THR A  58     -19.948   2.521  -4.573  1.00 89.17           H  
ATOM    855 HG22 THR A  58     -18.346   2.718  -5.281  1.00 89.17           H  
ATOM    856 HG23 THR A  58     -18.963   1.088  -4.924  1.00 89.17           H  
ATOM    857  OG1 THR A  58     -19.213   1.497  -2.334  1.00 89.17           O  
ATOM    858  HG1 THR A  58     -20.101   1.807  -2.527  1.00 89.17           H  
ATOM    859  N   SER A  59     -15.688   1.833  -5.166  1.00 84.64           N  
ATOM    860  H   SER A  59     -16.252   1.067  -5.508  1.00 84.64           H  
ATOM    861  CA  SER A  59     -14.767   2.497  -6.095  1.00 84.64           C  
ATOM    862  HA  SER A  59     -13.763   2.454  -5.673  1.00 84.64           H  
ATOM    863  C   SER A  59     -15.148   3.972  -6.299  1.00 84.64           C  
ATOM    864  CB  SER A  59     -14.750   1.761  -7.433  1.00 84.64           C  
ATOM    865  HB2 SER A  59     -14.553   0.703  -7.262  1.00 84.64           H  
ATOM    866  HB3 SER A  59     -15.715   1.872  -7.927  1.00 84.64           H  
ATOM    867  O   SER A  59     -16.328   4.306  -6.384  1.00 84.64           O  
ATOM    868  OG  SER A  59     -13.726   2.297  -8.246  1.00 84.64           O  
ATOM    869  HG  SER A  59     -13.771   1.884  -9.111  1.00 84.64           H  
ATOM    870  N   GLY A  60     -14.152   4.860  -6.351  1.00 78.81           N  
ATOM    871  H   GLY A  60     -13.204   4.512  -6.330  1.00 78.81           H  
ATOM    872  CA  GLY A  60     -14.354   6.310  -6.479  1.00 78.81           C  
ATOM    873  HA2 GLY A  60     -13.472   6.747  -6.947  1.00 78.81           H  
ATOM    874  HA3 GLY A  60     -15.206   6.498  -7.132  1.00 78.81           H  
ATOM    875  C   GLY A  60     -14.603   7.060  -5.164  1.00 78.81           C  
ATOM    876  O   GLY A  60     -14.689   8.285  -5.175  1.00 78.81           O  
ATOM    877  N   THR A  61     -14.676   6.368  -4.024  1.00 88.48           N  
ATOM    878  H   THR A  61     -14.636   5.360  -4.064  1.00 88.48           H  
ATOM    879  CA  THR A  61     -14.757   7.018  -2.705  1.00 88.48           C  
ATOM    880  HA  THR A  61     -15.535   7.780  -2.733  1.00 88.48           H  
ATOM    881  C   THR A  61     -13.419   7.677  -2.362  1.00 88.48           C  
ATOM    882  CB  THR A  61     -15.119   5.994  -1.619  1.00 88.48           C  
ATOM    883  HB  THR A  61     -14.314   5.266  -1.518  1.00 88.48           H  
ATOM    884  O   THR A  61     -12.401   6.999  -2.374  1.00 88.48           O  
ATOM    885  CG2 THR A  61     -15.365   6.643  -0.262  1.00 88.48           C  
ATOM    886 HG21 THR A  61     -15.731   5.884   0.430  1.00 88.48           H  
ATOM    887 HG22 THR A  61     -16.110   7.434  -0.351  1.00 88.48           H  
ATOM    888 HG23 THR A  61     -14.434   7.053   0.129  1.00 88.48           H  
ATOM    889  OG1 THR A  61     -16.297   5.308  -1.964  1.00 88.48           O  
ATOM    890  HG1 THR A  61     -16.024   4.573  -2.518  1.00 88.48           H  
ATOM    891  N   THR A  62     -13.392   8.968  -2.012  1.00 85.71           N  
ATOM    892  H   THR A  62     -14.220   9.526  -2.167  1.00 85.71           H  
ATOM    893  CA  THR A  62     -12.142   9.676  -1.651  1.00 85.71           C  
ATOM    894  HA  THR A  62     -11.376   9.422  -2.384  1.00 85.71           H  
ATOM    895  C   THR A  62     -11.621   9.272  -0.271  1.00 85.71           C  
ATOM    896  CB  THR A  62     -12.341  11.201  -1.681  1.00 85.71           C  
ATOM    897  HB  THR A  62     -13.003  11.494  -0.866  1.00 85.71           H  
ATOM    898  O   THR A  62     -10.427   9.037  -0.093  1.00 85.71           O  
ATOM    899  CG2 THR A  62     -11.037  11.992  -1.574  1.00 85.71           C  
ATOM    900 HG21 THR A  62     -10.405  11.792  -2.440  1.00 85.71           H  
ATOM    901 HG22 THR A  62     -10.494  11.724  -0.668  1.00 85.71           H  
ATOM    902 HG23 THR A  62     -11.261  13.058  -1.533  1.00 85.71           H  
ATOM    903  OG1 THR A  62     -12.934  11.571  -2.901  1.00 85.71           O  
ATOM    904  HG1 THR A  62     -12.979  12.529  -2.931  1.00 85.71           H  
ATOM    905  N   TYR A  63     -12.509   9.171   0.714  1.00 91.45           N  
ATOM    906  H   TYR A  63     -13.477   9.389   0.528  1.00 91.45           H  
ATOM    907  CA  TYR A  63     -12.213   8.682   2.058  1.00 91.45           C  
ATOM    908  HA  TYR A  63     -11.518   7.846   1.973  1.00 91.45           H  
ATOM    909  C   TYR A  63     -13.497   8.165   2.715  1.00 91.45           C  
ATOM    910  CB  TYR A  63     -11.559   9.790   2.905  1.00 91.45           C  
ATOM    911  HB2 TYR A  63     -10.599  10.053   2.459  1.00 91.45           H  
ATOM    912  HB3 TYR A  63     -11.347   9.393   3.897  1.00 91.45           H  
ATOM    913  O   TYR A  63     -14.594   8.596   2.359  1.00 91.45           O  
ATOM    914  CG  TYR A  63     -12.387  11.053   3.053  1.00 91.45           C  
ATOM    915  CD1 TYR A  63     -12.129  12.165   2.227  1.00 91.45           C  
ATOM    916  HD1 TYR A  63     -11.316  12.140   1.516  1.00 91.45           H  
ATOM    917  CD2 TYR A  63     -13.418  11.115   4.010  1.00 91.45           C  
ATOM    918  HD2 TYR A  63     -13.618  10.270   4.653  1.00 91.45           H  
ATOM    919  CE1 TYR A  63     -12.908  13.330   2.345  1.00 91.45           C  
ATOM    920  HE1 TYR A  63     -12.686  14.188   1.728  1.00 91.45           H  
ATOM    921  CE2 TYR A  63     -14.212  12.272   4.118  1.00 91.45           C  
ATOM    922  HE2 TYR A  63     -15.012  12.326   4.841  1.00 91.45           H  
ATOM    923  OH  TYR A  63     -14.708  14.506   3.412  1.00 91.45           O  
ATOM    924  HH  TYR A  63     -14.398  15.200   2.825  1.00 91.45           H  
ATOM    925  CZ  TYR A  63     -13.957  13.382   3.288  1.00 91.45           C  
ATOM    926  N   ALA A  64     -13.372   7.246   3.669  1.00 91.05           N  
ATOM    927  H   ALA A  64     -12.443   6.928   3.907  1.00 91.05           H  
ATOM    928  CA  ALA A  64     -14.485   6.738   4.468  1.00 91.05           C  
ATOM    929  HA  ALA A  64     -15.223   7.530   4.596  1.00 91.05           H  
ATOM    930  C   ALA A  64     -14.006   6.303   5.855  1.00 91.05           C  
ATOM    931  CB  ALA A  64     -15.149   5.561   3.742  1.00 91.05           C  
ATOM    932  HB1 ALA A  64     -14.453   4.726   3.668  1.00 91.05           H  
ATOM    933  HB2 ALA A  64     -16.027   5.233   4.298  1.00 91.05           H  
ATOM    934  HB3 ALA A  64     -15.465   5.870   2.746  1.00 91.05           H  
ATOM    935  O   ALA A  64     -12.841   5.945   6.037  1.00 91.05           O  
ATOM    936  N   ASN A  65     -14.908   6.287   6.834  1.00 90.30           N  
ATOM    937  H   ASN A  65     -15.845   6.614   6.648  1.00 90.30           H  
ATOM    938  CA  ASN A  65     -14.594   5.780   8.168  1.00 90.30           C  
ATOM    939  HA  ASN A  65     -13.755   6.347   8.570  1.00 90.30           H  
ATOM    940  C   ASN A  65     -14.179   4.307   8.083  1.00 90.30           C  
ATOM    941  CB  ASN A  65     -15.794   5.972   9.110  1.00 90.30           C  
ATOM    942  HB2 ASN A  65     -16.679   5.498   8.686  1.00 90.30           H  
ATOM    943  HB3 ASN A  65     -15.571   5.493  10.063  1.00 90.30           H  
ATOM    944  O   ASN A  65     -14.856   3.497   7.445  1.00 90.30           O  
ATOM    945  CG  ASN A  65     -16.097   7.431   9.397  1.00 90.30           C  
ATOM    946  ND2 ASN A  65     -17.096   7.699  10.201  1.00 90.30           N  
ATOM    947 HD21 ASN A  65     -17.611   6.959  10.657  1.00 90.30           H  
ATOM    948 HD22 ASN A  65     -17.227   8.675  10.423  1.00 90.30           H  
ATOM    949  OD1 ASN A  65     -15.461   8.343   8.905  1.00 90.30           O  
ATOM    950  N   PHE A  66     -13.081   3.950   8.747  1.00 90.01           N  
ATOM    951  H   PHE A  66     -12.616   4.634   9.327  1.00 90.01           H  
ATOM    952  CA  PHE A  66     -12.572   2.585   8.763  1.00 90.01           C  
ATOM    953  HA  PHE A  66     -12.691   2.169   7.762  1.00 90.01           H  
ATOM    954  C   PHE A  66     -13.405   1.728   9.718  1.00 90.01           C  
ATOM    955  CB  PHE A  66     -11.080   2.578   9.095  1.00 90.01           C  
ATOM    956  HB2 PHE A  66     -10.566   3.296   8.455  1.00 90.01           H  
ATOM    957  HB3 PHE A  66     -10.944   2.909  10.124  1.00 90.01           H  
ATOM    958  O   PHE A  66     -13.050   1.493  10.873  1.00 90.01           O  
ATOM    959  CG  PHE A  66     -10.440   1.215   8.903  1.00 90.01           C  
ATOM    960  CD1 PHE A  66      -9.872   0.546  10.000  1.00 90.01           C  
ATOM    961  HD1 PHE A  66      -9.910   0.998  10.980  1.00 90.01           H  
ATOM    962  CD2 PHE A  66     -10.427   0.600   7.636  1.00 90.01           C  
ATOM    963  HD2 PHE A  66     -10.913   1.067   6.792  1.00 90.01           H  
ATOM    964  CE1 PHE A  66      -9.256  -0.706   9.822  1.00 90.01           C  
ATOM    965  HE1 PHE A  66      -8.815  -1.217  10.664  1.00 90.01           H  
ATOM    966  CE2 PHE A  66      -9.790  -0.637   7.450  1.00 90.01           C  
ATOM    967  HE2 PHE A  66      -9.773  -1.093   6.471  1.00 90.01           H  
ATOM    968  CZ  PHE A  66      -9.198  -1.286   8.544  1.00 90.01           C  
ATOM    969  HZ  PHE A  66      -8.705  -2.237   8.407  1.00 90.01           H  
ATOM    970  N   THR A  67     -14.556   1.291   9.221  1.00 87.98           N  
ATOM    971  H   THR A  67     -14.775   1.532   8.265  1.00 87.98           H  
ATOM    972  CA  THR A  67     -15.564   0.540   9.970  1.00 87.98           C  
ATOM    973  HA  THR A  67     -15.140   0.214  10.920  1.00 87.98           H  
ATOM    974  C   THR A  67     -15.962  -0.707   9.198  1.00 87.98           C  
ATOM    975  CB  THR A  67     -16.799   1.400  10.284  1.00 87.98           C  
ATOM    976  HB  THR A  67     -17.569   0.768  10.726  1.00 87.98           H  
ATOM    977  O   THR A  67     -16.051  -0.692   7.970  1.00 87.98           O  
ATOM    978  CG2 THR A  67     -16.467   2.509  11.272  1.00 87.98           C  
ATOM    979 HG21 THR A  67     -17.364   3.090  11.487  1.00 87.98           H  
ATOM    980 HG22 THR A  67     -16.123   2.041  12.194  1.00 87.98           H  
ATOM    981 HG23 THR A  67     -15.691   3.165  10.880  1.00 87.98           H  
ATOM    982  OG1 THR A  67     -17.326   2.024   9.138  1.00 87.98           O  
ATOM    983  HG1 THR A  67     -16.601   2.391   8.625  1.00 87.98           H  
ATOM    984  N   ALA A  68     -16.181  -1.805   9.918  1.00 86.73           N  
ATOM    985  H   ALA A  68     -16.134  -1.756  10.926  1.00 86.73           H  
ATOM    986  CA  ALA A  68     -16.686  -3.027   9.314  1.00 86.73           C  
ATOM    987  HA  ALA A  68     -16.191  -3.172   8.354  1.00 86.73           H  
ATOM    988  C   ALA A  68     -18.195  -2.896   9.071  1.00 86.73           C  
ATOM    989  CB  ALA A  68     -16.332  -4.212  10.210  1.00 86.73           C  
ATOM    990  HB1 ALA A  68     -16.518  -5.139   9.667  1.00 86.73           H  
ATOM    991  HB2 ALA A  68     -16.932  -4.186  11.120  1.00 86.73           H  
ATOM    992  HB3 ALA A  68     -15.276  -4.174  10.474  1.00 86.73           H  
ATOM    993  O   ALA A  68     -18.922  -2.364   9.911  1.00 86.73           O  
ATOM    994  N   SER A  69     -18.670  -3.400   7.936  1.00 83.94           N  
ATOM    995  H   SER A  69     -18.029  -3.861   7.305  1.00 83.94           H  
ATOM    996  CA  SER A  69     -20.062  -3.276   7.504  1.00 83.94           C  
ATOM    997  HA  SER A  69     -20.680  -2.954   8.342  1.00 83.94           H  
ATOM    998  C   SER A  69     -20.606  -4.615   7.008  1.00 83.94           C  
ATOM    999  CB  SER A  69     -20.155  -2.197   6.417  1.00 83.94           C  
ATOM   1000  HB2 SER A  69     -19.796  -1.250   6.822  1.00 83.94           H  
ATOM   1001  HB3 SER A  69     -19.519  -2.481   5.579  1.00 83.94           H  
ATOM   1002  O   SER A  69     -19.857  -5.494   6.578  1.00 83.94           O  
ATOM   1003  OG  SER A  69     -21.486  -2.032   5.954  1.00 83.94           O  
ATOM   1004  HG  SER A  69     -21.451  -1.402   5.230  1.00 83.94           H  
ATOM   1005  N   VAL A  70     -21.933  -4.759   7.048  1.00 83.37           N  
ATOM   1006  H   VAL A  70     -22.471  -3.986   7.414  1.00 83.37           H  
ATOM   1007  CA  VAL A  70     -22.660  -5.841   6.359  1.00 83.37           C  
ATOM   1008  HA  VAL A  70     -22.140  -6.783   6.533  1.00 83.37           H  
ATOM   1009  C   VAL A  70     -22.687  -5.636   4.841  1.00 83.37           C  
ATOM   1010  CB  VAL A  70     -24.100  -5.988   6.892  1.00 83.37           C  
ATOM   1011  HB  VAL A  70     -24.616  -6.729   6.281  1.00 83.37           H  
ATOM   1012  O   VAL A  70     -22.798  -6.601   4.096  1.00 83.37           O  
ATOM   1013  CG1 VAL A  70     -24.107  -6.501   8.335  1.00 83.37           C  
ATOM   1014 HG11 VAL A  70     -23.677  -5.757   9.006  1.00 83.37           H  
ATOM   1015 HG12 VAL A  70     -25.132  -6.706   8.645  1.00 83.37           H  
ATOM   1016 HG13 VAL A  70     -23.536  -7.427   8.398  1.00 83.37           H  
ATOM   1017  CG2 VAL A  70     -24.907  -4.681   6.841  1.00 83.37           C  
ATOM   1018 HG21 VAL A  70     -24.465  -3.920   7.484  1.00 83.37           H  
ATOM   1019 HG22 VAL A  70     -24.955  -4.312   5.816  1.00 83.37           H  
ATOM   1020 HG23 VAL A  70     -25.926  -4.874   7.178  1.00 83.37           H  
ATOM   1021  N   ASN A  71     -22.534  -4.386   4.390  1.00 84.61           N  
ATOM   1022  H   ASN A  71     -22.379  -3.664   5.078  1.00 84.61           H  
ATOM   1023  CA  ASN A  71     -22.468  -3.988   2.986  1.00 84.61           C  
ATOM   1024  HA  ASN A  71     -22.496  -4.868   2.343  1.00 84.61           H  
ATOM   1025  C   ASN A  71     -21.143  -3.244   2.741  1.00 84.61           C  
ATOM   1026  CB  ASN A  71     -23.697  -3.130   2.646  1.00 84.61           C  
ATOM   1027  HB2 ASN A  71     -23.747  -2.279   3.326  1.00 84.61           H  
ATOM   1028  HB3 ASN A  71     -23.598  -2.745   1.631  1.00 84.61           H  
ATOM   1029  O   ASN A  71     -21.121  -2.013   2.772  1.00 84.61           O  
ATOM   1030  CG  ASN A  71     -24.988  -3.920   2.711  1.00 84.61           C  
ATOM   1031  ND2 ASN A  71     -26.026  -3.365   3.291  1.00 84.61           N  
ATOM   1032 HD21 ASN A  71     -25.972  -2.426   3.661  1.00 84.61           H  
ATOM   1033 HD22 ASN A  71     -26.868  -3.922   3.296  1.00 84.61           H  
ATOM   1034  OD1 ASN A  71     -25.096  -5.037   2.245  1.00 84.61           O  
ATOM   1035  N   PRO A  72     -20.025  -3.967   2.560  1.00 82.72           N  
ATOM   1036  CA  PRO A  72     -18.687  -3.380   2.466  1.00 82.72           C  
ATOM   1037  HA  PRO A  72     -18.568  -2.617   3.236  1.00 82.72           H  
ATOM   1038  C   PRO A  72     -18.375  -2.709   1.113  1.00 82.72           C  
ATOM   1039  CB  PRO A  72     -17.745  -4.548   2.783  1.00 82.72           C  
ATOM   1040  HB2 PRO A  72     -16.762  -4.442   2.325  1.00 82.72           H  
ATOM   1041  HB3 PRO A  72     -17.645  -4.647   3.864  1.00 82.72           H  
ATOM   1042  O   PRO A  72     -17.291  -2.167   0.959  1.00 82.72           O  
ATOM   1043  CG  PRO A  72     -18.504  -5.752   2.234  1.00 82.72           C  
ATOM   1044  HG2 PRO A  72     -18.424  -5.778   1.147  1.00 82.72           H  
ATOM   1045  HG3 PRO A  72     -18.172  -6.695   2.667  1.00 82.72           H  
ATOM   1046  CD  PRO A  72     -19.939  -5.421   2.611  1.00 82.72           C  
ATOM   1047  HD2 PRO A  72     -20.133  -5.765   3.627  1.00 82.72           H  
ATOM   1048  HD3 PRO A  72     -20.627  -5.895   1.910  1.00 82.72           H  
ATOM   1049  N   GLY A  73     -19.281  -2.720   0.132  1.00 87.31           N  
ATOM   1050  H   GLY A  73     -20.159  -3.194   0.292  1.00 87.31           H  
ATOM   1051  CA  GLY A  73     -19.040  -2.159  -1.206  1.00 87.31           C  
ATOM   1052  HA2 GLY A  73     -19.993  -1.900  -1.668  1.00 87.31           H  
ATOM   1053  HA3 GLY A  73     -18.457  -1.242  -1.118  1.00 87.31           H  
ATOM   1054  C   GLY A  73     -18.302  -3.115  -2.150  1.00 87.31           C  
ATOM   1055  O   GLY A  73     -18.232  -4.319  -1.897  1.00 87.31           O  
ATOM   1056  N   ASP A  74     -17.772  -2.580  -3.253  1.00 87.05           N  
ATOM   1057  H   ASP A  74     -17.932  -1.597  -3.421  1.00 87.05           H  
ATOM   1058  CA  ASP A  74     -17.189  -3.378  -4.347  1.00 87.05           C  
ATOM   1059  HA  ASP A  74     -17.739  -4.316  -4.430  1.00 87.05           H  
ATOM   1060  C   ASP A  74     -15.708  -3.723  -4.121  1.00 87.05           C  
ATOM   1061  CB  ASP A  74     -17.346  -2.625  -5.676  1.00 87.05           C  
ATOM   1062  HB2 ASP A  74     -16.942  -3.241  -6.480  1.00 87.05           H  
ATOM   1063  HB3 ASP A  74     -16.758  -1.708  -5.629  1.00 87.05           H  
ATOM   1064  O   ASP A  74     -15.222  -4.773  -4.548  1.00 87.05           O  
ATOM   1065  CG  ASP A  74     -18.798  -2.279  -6.014  1.00 87.05           C  
ATOM   1066  OD1 ASP A  74     -19.689  -3.101  -5.707  1.00 87.05           O  
ATOM   1067  OD2 ASP A  74     -18.988  -1.168  -6.554  1.00 87.05           O  
ATOM   1068  N   VAL A  75     -14.971  -2.863  -3.413  1.00 86.97           N  
ATOM   1069  H   VAL A  75     -15.435  -2.060  -3.012  1.00 86.97           H  
ATOM   1070  CA  VAL A  75     -13.558  -3.068  -3.085  1.00 86.97           C  
ATOM   1071  HA  VAL A  75     -13.136  -3.788  -3.786  1.00 86.97           H  
ATOM   1072  C   VAL A  75     -13.466  -3.649  -1.683  1.00 86.97           C  
ATOM   1073  CB  VAL A  75     -12.734  -1.775  -3.222  1.00 86.97           C  
ATOM   1074  HB  VAL A  75     -13.055  -1.042  -2.482  1.00 86.97           H  
ATOM   1075  O   VAL A  75     -13.572  -2.938  -0.690  1.00 86.97           O  
ATOM   1076  CG1 VAL A  75     -11.251  -2.094  -2.996  1.00 86.97           C  
ATOM   1077 HG11 VAL A  75     -10.952  -2.931  -3.627  1.00 86.97           H  
ATOM   1078 HG12 VAL A  75     -11.070  -2.348  -1.951  1.00 86.97           H  
ATOM   1079 HG13 VAL A  75     -10.644  -1.226  -3.254  1.00 86.97           H  
ATOM   1080  CG2 VAL A  75     -12.878  -1.148  -4.615  1.00 86.97           C  
ATOM   1081 HG21 VAL A  75     -12.583  -1.864  -5.382  1.00 86.97           H  
ATOM   1082 HG22 VAL A  75     -13.911  -0.846  -4.782  1.00 86.97           H  
ATOM   1083 HG23 VAL A  75     -12.248  -0.262  -4.690  1.00 86.97           H  
ATOM   1084  N   THR A  76     -13.272  -4.963  -1.595  1.00 87.99           N  
ATOM   1085  H   THR A  76     -13.290  -5.487  -2.458  1.00 87.99           H  
ATOM   1086  CA  THR A  76     -13.327  -5.698  -0.314  1.00 87.99           C  
ATOM   1087  HA  THR A  76     -13.311  -4.990   0.514  1.00 87.99           H  
ATOM   1088  C   THR A  76     -12.136  -6.632  -0.086  1.00 87.99           C  
ATOM   1089  CB  THR A  76     -14.645  -6.471  -0.213  1.00 87.99           C  
ATOM   1090  HB  THR A  76     -14.715  -6.882   0.794  1.00 87.99           H  
ATOM   1091  O   THR A  76     -12.068  -7.350   0.914  1.00 87.99           O  
ATOM   1092  CG2 THR A  76     -15.877  -5.611  -0.422  1.00 87.99           C  
ATOM   1093 HG21 THR A  76     -15.903  -5.217  -1.438  1.00 87.99           H  
ATOM   1094 HG22 THR A  76     -15.872  -4.770   0.271  1.00 87.99           H  
ATOM   1095 HG23 THR A  76     -16.774  -6.210  -0.262  1.00 87.99           H  
ATOM   1096  OG1 THR A  76     -14.737  -7.496  -1.184  1.00 87.99           O  
ATOM   1097  HG1 THR A  76     -15.140  -7.064  -1.940  1.00 87.99           H  
ATOM   1098  N   THR A  77     -11.200  -6.635  -1.034  1.00 85.10           N  
ATOM   1099  H   THR A  77     -11.307  -5.978  -1.793  1.00 85.10           H  
ATOM   1100  CA  THR A  77     -10.043  -7.533  -1.124  1.00 85.10           C  
ATOM   1101  HA  THR A  77     -10.024  -8.190  -0.255  1.00 85.10           H  
ATOM   1102  C   THR A  77      -8.733  -6.746  -1.145  1.00 85.10           C  
ATOM   1103  CB  THR A  77     -10.145  -8.408  -2.388  1.00 85.10           C  
ATOM   1104  HB  THR A  77      -9.244  -9.010  -2.500  1.00 85.10           H  
ATOM   1105  O   THR A  77      -8.738  -5.515  -1.117  1.00 85.10           O  
ATOM   1106  CG2 THR A  77     -11.333  -9.363  -2.337  1.00 85.10           C  
ATOM   1107 HG21 THR A  77     -11.375  -9.927  -3.268  1.00 85.10           H  
ATOM   1108 HG22 THR A  77     -11.194 -10.056  -1.507  1.00 85.10           H  
ATOM   1109 HG23 THR A  77     -12.262  -8.808  -2.212  1.00 85.10           H  
ATOM   1110  OG1 THR A  77     -10.311  -7.615  -3.540  1.00 85.10           O  
ATOM   1111  HG1 THR A  77      -9.450  -7.379  -3.894  1.00 85.10           H  
ATOM   1112  N   ALA A  78      -7.616  -7.473  -1.248  1.00 83.41           N  
ATOM   1113  H   ALA A  78      -7.709  -8.478  -1.195  1.00 83.41           H  
ATOM   1114  CA  ALA A  78      -6.254  -6.948  -1.326  1.00 83.41           C  
ATOM   1115  HA  ALA A  78      -5.597  -7.816  -1.379  1.00 83.41           H  
ATOM   1116  C   ALA A  78      -5.785  -6.204  -0.062  1.00 83.41           C  
ATOM   1117  CB  ALA A  78      -6.077  -6.214  -2.653  1.00 83.41           C  
ATOM   1118  HB1 ALA A  78      -6.297  -6.885  -3.483  1.00 83.41           H  
ATOM   1119  HB2 ALA A  78      -6.752  -5.359  -2.702  1.00 83.41           H  
ATOM   1120  HB3 ALA A  78      -5.043  -5.882  -2.750  1.00 83.41           H  
ATOM   1121  O   ALA A  78      -4.922  -5.325  -0.102  1.00 83.41           O  
ATOM   1122  N   PHE A  79      -6.329  -6.618   1.082  1.00 87.57           N  
ATOM   1123  H   PHE A  79      -7.060  -7.313   1.038  1.00 87.57           H  
ATOM   1124  CA  PHE A  79      -5.700  -6.404   2.374  1.00 87.57           C  
ATOM   1125  HA  PHE A  79      -5.344  -5.375   2.425  1.00 87.57           H  
ATOM   1126  C   PHE A  79      -4.508  -7.353   2.530  1.00 87.57           C  
ATOM   1127  CB  PHE A  79      -6.720  -6.609   3.495  1.00 87.57           C  
ATOM   1128  HB2 PHE A  79      -6.193  -6.580   4.449  1.00 87.57           H  
ATOM   1129  HB3 PHE A  79      -7.175  -7.594   3.396  1.00 87.57           H  
ATOM   1130  O   PHE A  79      -4.600  -8.545   2.231  1.00 87.57           O  
ATOM   1131  CG  PHE A  79      -7.816  -5.571   3.532  1.00 87.57           C  
ATOM   1132  CD1 PHE A  79      -7.621  -4.383   4.258  1.00 87.57           C  
ATOM   1133  HD1 PHE A  79      -6.677  -4.192   4.746  1.00 87.57           H  
ATOM   1134  CD2 PHE A  79      -9.031  -5.792   2.855  1.00 87.57           C  
ATOM   1135  HD2 PHE A  79      -9.178  -6.688   2.272  1.00 87.57           H  
ATOM   1136  CE1 PHE A  79      -8.651  -3.431   4.334  1.00 87.57           C  
ATOM   1137  HE1 PHE A  79      -8.500  -2.511   4.879  1.00 87.57           H  
ATOM   1138  CE2 PHE A  79     -10.059  -4.836   2.927  1.00 87.57           C  
ATOM   1139  HE2 PHE A  79     -10.991  -4.996   2.407  1.00 87.57           H  
ATOM   1140  CZ  PHE A  79      -9.870  -3.662   3.674  1.00 87.57           C  
ATOM   1141  HZ  PHE A  79     -10.654  -2.920   3.714  1.00 87.57           H  
ATOM   1142  N   SER A  80      -3.393  -6.845   3.025  1.00 82.79           N  
ATOM   1143  H   SER A  80      -3.369  -5.860   3.248  1.00 82.79           H  
ATOM   1144  CA  SER A  80      -2.194  -7.619   3.333  1.00 82.79           C  
ATOM   1145  HA  SER A  80      -2.483  -8.638   3.592  1.00 82.79           H  
ATOM   1146  C   SER A  80      -1.496  -7.030   4.554  1.00 82.79           C  
ATOM   1147  CB  SER A  80      -1.280  -7.713   2.103  1.00 82.79           C  
ATOM   1148  HB2 SER A  80      -1.835  -8.187   1.294  1.00 82.79           H  
ATOM   1149  HB3 SER A  80      -0.416  -8.335   2.336  1.00 82.79           H  
ATOM   1150  O   SER A  80      -1.930  -6.021   5.104  1.00 82.79           O  
ATOM   1151  OG  SER A  80      -0.837  -6.447   1.670  1.00 82.79           O  
ATOM   1152  HG  SER A  80      -0.485  -6.529   0.781  1.00 82.79           H  
ATOM   1153  N   VAL A  81      -0.447  -7.691   5.025  1.00 82.56           N  
ATOM   1154  H   VAL A  81      -0.082  -8.481   4.513  1.00 82.56           H  
ATOM   1155  CA  VAL A  81       0.377  -7.206   6.133  1.00 82.56           C  
ATOM   1156  HA  VAL A  81       0.087  -6.186   6.383  1.00 82.56           H  
ATOM   1157  C   VAL A  81       1.818  -7.181   5.647  1.00 82.56           C  
ATOM   1158  CB  VAL A  81       0.190  -8.071   7.391  1.00 82.56           C  
ATOM   1159  HB  VAL A  81       0.535  -9.085   7.191  1.00 82.56           H  
ATOM   1160  O   VAL A  81       2.252  -8.135   4.999  1.00 82.56           O  
ATOM   1161  CG1 VAL A  81       0.962  -7.507   8.573  1.00 82.56           C  
ATOM   1162 HG11 VAL A  81       2.024  -7.506   8.327  1.00 82.56           H  
ATOM   1163 HG12 VAL A  81       0.636  -6.488   8.782  1.00 82.56           H  
ATOM   1164 HG13 VAL A  81       0.814  -8.129   9.456  1.00 82.56           H  
ATOM   1165  CG2 VAL A  81      -1.276  -8.130   7.829  1.00 82.56           C  
ATOM   1166 HG21 VAL A  81      -1.365  -8.727   8.737  1.00 82.56           H  
ATOM   1167 HG22 VAL A  81      -1.867  -8.607   7.046  1.00 82.56           H  
ATOM   1168 HG23 VAL A  81      -1.656  -7.125   8.008  1.00 82.56           H  
ATOM   1169  N   ASP A  82       2.532  -6.087   5.899  1.00 77.22           N  
ATOM   1170  H   ASP A  82       2.126  -5.351   6.458  1.00 77.22           H  
ATOM   1171  CA  ASP A  82       3.953  -5.989   5.564  1.00 77.22           C  
ATOM   1172  HA  ASP A  82       4.101  -6.478   4.601  1.00 77.22           H  
ATOM   1173  C   ASP A  82       4.841  -6.754   6.569  1.00 77.22           C  
ATOM   1174  CB  ASP A  82       4.363  -4.514   5.361  1.00 77.22           C  
ATOM   1175  HB2 ASP A  82       5.352  -4.494   4.903  1.00 77.22           H  
ATOM   1176  HB3 ASP A  82       3.673  -4.058   4.652  1.00 77.22           H  
ATOM   1177  O   ASP A  82       4.374  -7.347   7.544  1.00 77.22           O  
ATOM   1178  CG  ASP A  82       4.417  -3.665   6.636  1.00 77.22           C  
ATOM   1179  OD1 ASP A  82       4.436  -4.248   7.738  1.00 77.22           O  
ATOM   1180  OD2 ASP A  82       4.477  -2.425   6.517  1.00 77.22           O  
ATOM   1181  N   MET A  83       6.153  -6.750   6.331  1.00 73.48           N  
ATOM   1182  H   MET A  83       6.498  -6.212   5.548  1.00 73.48           H  
ATOM   1183  CA  MET A  83       7.126  -7.427   7.199  1.00 73.48           C  
ATOM   1184  HA  MET A  83       6.792  -8.451   7.359  1.00 73.48           H  
ATOM   1185  C   MET A  83       7.255  -6.794   8.596  1.00 73.48           C  
ATOM   1186  CB  MET A  83       8.490  -7.464   6.496  1.00 73.48           C  
ATOM   1187  HB2 MET A  83       9.233  -7.863   7.186  1.00 73.48           H  
ATOM   1188  HB3 MET A  83       8.788  -6.455   6.212  1.00 73.48           H  
ATOM   1189  O   MET A  83       7.788  -7.428   9.505  1.00 73.48           O  
ATOM   1190  CG  MET A  83       8.452  -8.368   5.259  1.00 73.48           C  
ATOM   1191  HG2 MET A  83       8.088  -9.348   5.569  1.00 73.48           H  
ATOM   1192  HG3 MET A  83       7.752  -7.967   4.525  1.00 73.48           H  
ATOM   1193  SD  MET A  83      10.061  -8.612   4.465  1.00 73.48           S  
ATOM   1194  CE  MET A  83      10.118  -7.127   3.453  1.00 73.48           C  
ATOM   1195  HE1 MET A  83       9.303  -7.146   2.730  1.00 73.48           H  
ATOM   1196  HE2 MET A  83      11.068  -7.089   2.920  1.00 73.48           H  
ATOM   1197  HE3 MET A  83      10.023  -6.260   4.107  1.00 73.48           H  
ATOM   1198  N   GLU A  84       6.748  -5.576   8.787  1.00 75.57           N  
ATOM   1199  H   GLU A  84       6.212  -5.148   8.045  1.00 75.57           H  
ATOM   1200  CA  GLU A  84       6.734  -4.845  10.059  1.00 75.57           C  
ATOM   1201  HA  GLU A  84       7.515  -5.242  10.708  1.00 75.57           H  
ATOM   1202  C   GLU A  84       5.405  -5.020  10.818  1.00 75.57           C  
ATOM   1203  CB  GLU A  84       7.053  -3.366   9.801  1.00 75.57           C  
ATOM   1204  HB2 GLU A  84       6.963  -2.815  10.737  1.00 75.57           H  
ATOM   1205  HB3 GLU A  84       6.328  -2.974   9.088  1.00 75.57           H  
ATOM   1206  O   GLU A  84       5.204  -4.434  11.881  1.00 75.57           O  
ATOM   1207  CG  GLU A  84       8.468  -3.152   9.242  1.00 75.57           C  
ATOM   1208  HG2 GLU A  84       8.571  -3.691   8.301  1.00 75.57           H  
ATOM   1209  HG3 GLU A  84       9.186  -3.568   9.949  1.00 75.57           H  
ATOM   1210  CD  GLU A  84       8.797  -1.670   8.996  1.00 75.57           C  
ATOM   1211  OE1 GLU A  84       9.986  -1.401   8.708  1.00 75.57           O  
ATOM   1212  OE2 GLU A  84       7.884  -0.818   9.113  1.00 75.57           O  
ATOM   1213  N   ASN A  85       4.517  -5.889  10.325  1.00 79.97           N  
ATOM   1214  H   ASN A  85       4.740  -6.282   9.422  1.00 79.97           H  
ATOM   1215  CA  ASN A  85       3.155  -6.110  10.812  1.00 79.97           C  
ATOM   1216  HA  ASN A  85       2.785  -6.937  10.207  1.00 79.97           H  
ATOM   1217  C   ASN A  85       2.179  -4.950  10.560  1.00 79.97           C  
ATOM   1218  CB  ASN A  85       3.102  -6.625  12.264  1.00 79.97           C  
ATOM   1219  HB2 ASN A  85       3.433  -5.846  12.951  1.00 79.97           H  
ATOM   1220  HB3 ASN A  85       2.070  -6.867  12.519  1.00 79.97           H  
ATOM   1221  O   ASN A  85       1.128  -4.905  11.200  1.00 79.97           O  
ATOM   1222  CG  ASN A  85       3.904  -7.883  12.473  1.00 79.97           C  
ATOM   1223  ND2 ASN A  85       5.019  -7.780  13.153  1.00 79.97           N  
ATOM   1224 HD21 ASN A  85       5.631  -8.582  13.114  1.00 79.97           H  
ATOM   1225 HD22 ASN A  85       5.362  -6.847  13.334  1.00 79.97           H  
ATOM   1226  OD1 ASN A  85       3.541  -8.968  12.049  1.00 79.97           O  
ATOM   1227  N   ASN A  86       2.452  -4.030   9.638  1.00 82.74           N  
ATOM   1228  H   ASN A  86       3.300  -4.108   9.094  1.00 82.74           H  
ATOM   1229  CA  ASN A  86       1.497  -2.983   9.287  1.00 82.74           C  
ATOM   1230  HA  ASN A  86       0.959  -2.703  10.192  1.00 82.74           H  
ATOM   1231  C   ASN A  86       0.472  -3.489   8.274  1.00 82.74           C  
ATOM   1232  CB  ASN A  86       2.185  -1.708   8.805  1.00 82.74           C  
ATOM   1233  HB2 ASN A  86       2.572  -1.868   7.799  1.00 82.74           H  
ATOM   1234  HB3 ASN A  86       1.452  -0.903   8.744  1.00 82.74           H  
ATOM   1235  O   ASN A  86       0.801  -4.140   7.283  1.00 82.74           O  
ATOM   1236  CG  ASN A  86       3.292  -1.259   9.733  1.00 82.74           C  
ATOM   1237  ND2 ASN A  86       4.478  -1.105   9.195  1.00 82.74           N  
ATOM   1238 HD21 ASN A  86       5.286  -0.892   9.762  1.00 82.74           H  
ATOM   1239 HD22 ASN A  86       4.631  -1.453   8.259  1.00 82.74           H  
ATOM   1240  OD1 ASN A  86       3.056  -1.029  10.917  1.00 82.74           O  
ATOM   1241  N   LEU A  87      -0.791  -3.152   8.516  1.00 86.85           N  
ATOM   1242  H   LEU A  87      -0.974  -2.580   9.328  1.00 86.85           H  
ATOM   1243  CA  LEU A  87      -1.885  -3.393   7.597  1.00 86.85           C  
ATOM   1244  HA  LEU A  87      -1.875  -4.452   7.337  1.00 86.85           H  
ATOM   1245  C   LEU A  87      -1.671  -2.567   6.329  1.00 86.85           C  
ATOM   1246  CB  LEU A  87      -3.223  -3.054   8.272  1.00 86.85           C  
ATOM   1247  HB2 LEU A  87      -3.314  -3.616   9.201  1.00 86.85           H  
ATOM   1248  HB3 LEU A  87      -3.216  -1.992   8.518  1.00 86.85           H  
ATOM   1249  O   LEU A  87      -1.545  -1.339   6.347  1.00 86.85           O  
ATOM   1250  CG  LEU A  87      -4.446  -3.344   7.378  1.00 86.85           C  
ATOM   1251  HG  LEU A  87      -4.322  -2.865   6.406  1.00 86.85           H  
ATOM   1252  CD1 LEU A  87      -4.656  -4.844   7.165  1.00 86.85           C  
ATOM   1253 HD11 LEU A  87      -4.647  -5.363   8.123  1.00 86.85           H  
ATOM   1254 HD12 LEU A  87      -3.859  -5.241   6.537  1.00 86.85           H  
ATOM   1255 HD13 LEU A  87      -5.605  -5.023   6.659  1.00 86.85           H  
ATOM   1256  CD2 LEU A  87      -5.703  -2.761   8.014  1.00 86.85           C  
ATOM   1257 HD21 LEU A  87      -5.582  -1.685   8.142  1.00 86.85           H  
ATOM   1258 HD22 LEU A  87      -5.877  -3.218   8.988  1.00 86.85           H  
ATOM   1259 HD23 LEU A  87      -6.560  -2.931   7.362  1.00 86.85           H  
ATOM   1260  N   MET A  88      -1.704  -3.268   5.210  1.00 84.52           N  
ATOM   1261  H   MET A  88      -1.802  -4.270   5.284  1.00 84.52           H  
ATOM   1262  CA  MET A  88      -1.708  -2.712   3.877  1.00 84.52           C  
ATOM   1263  HA  MET A  88      -1.630  -1.627   3.940  1.00 84.52           H  
ATOM   1264  C   MET A  88      -3.050  -2.993   3.223  1.00 84.52           C  
ATOM   1265  CB  MET A  88      -0.549  -3.276   3.040  1.00 84.52           C  
ATOM   1266  HB2 MET A  88      -0.436  -2.679   2.134  1.00 84.52           H  
ATOM   1267  HB3 MET A  88      -0.856  -4.273   2.726  1.00 84.52           H  
ATOM   1268  O   MET A  88      -3.635  -4.057   3.405  1.00 84.52           O  
ATOM   1269  CG  MET A  88       0.821  -3.437   3.723  1.00 84.52           C  
ATOM   1270  HG2 MET A  88       1.440  -4.057   3.074  1.00 84.52           H  
ATOM   1271  HG3 MET A  88       0.692  -4.001   4.647  1.00 84.52           H  
ATOM   1272  SD  MET A  88       1.766  -1.947   4.103  1.00 84.52           S  
ATOM   1273  CE  MET A  88       2.341  -1.441   2.461  1.00 84.52           C  
ATOM   1274  HE1 MET A  88       2.635  -0.392   2.485  1.00 84.52           H  
ATOM   1275  HE2 MET A  88       1.578  -1.614   1.702  1.00 84.52           H  
ATOM   1276  HE3 MET A  88       3.218  -2.036   2.207  1.00 84.52           H  
ATOM   1277  N   TRP A  89      -3.525  -2.040   2.432  1.00 88.62           N  
ATOM   1278  H   TRP A  89      -3.049  -1.152   2.367  1.00 88.62           H  
ATOM   1279  CA  TRP A  89      -4.667  -2.255   1.562  1.00 88.62           C  
ATOM   1280  HA  TRP A  89      -4.825  -3.324   1.420  1.00 88.62           H  
ATOM   1281  C   TRP A  89      -4.369  -1.637   0.207  1.00 88.62           C  
ATOM   1282  CB  TRP A  89      -5.918  -1.680   2.213  1.00 88.62           C  
ATOM   1283  HB2 TRP A  89      -6.013  -2.105   3.212  1.00 88.62           H  
ATOM   1284  HB3 TRP A  89      -5.795  -0.603   2.326  1.00 88.62           H  
ATOM   1285  O   TRP A  89      -4.280  -0.417   0.082  1.00 88.62           O  
ATOM   1286  CG  TRP A  89      -7.198  -1.948   1.493  1.00 88.62           C  
ATOM   1287  CD1 TRP A  89      -7.398  -2.856   0.509  1.00 88.62           C  
ATOM   1288  HD1 TRP A  89      -6.651  -3.509   0.082  1.00 88.62           H  
ATOM   1289  CD2 TRP A  89      -8.504  -1.367   1.765  1.00 88.62           C  
ATOM   1290  CE2 TRP A  89      -9.459  -1.979   0.900  1.00 88.62           C  
ATOM   1291  CE3 TRP A  89      -8.983  -0.429   2.705  1.00 88.62           C  
ATOM   1292  HE3 TRP A  89      -8.289   0.038   3.388  1.00 88.62           H  
ATOM   1293  NE1 TRP A  89      -8.727  -2.877   0.154  1.00 88.62           N  
ATOM   1294  HE1 TRP A  89      -9.097  -3.566  -0.485  1.00 88.62           H  
ATOM   1295  CH2 TRP A  89     -11.262  -0.707   1.887  1.00 88.62           C  
ATOM   1296  HH2 TRP A  89     -12.305  -0.431   1.936  1.00 88.62           H  
ATOM   1297  CZ2 TRP A  89     -10.818  -1.650   0.946  1.00 88.62           C  
ATOM   1298  HZ2 TRP A  89     -11.518  -2.125   0.275  1.00 88.62           H  
ATOM   1299  CZ3 TRP A  89     -10.354  -0.126   2.784  1.00 88.62           C  
ATOM   1300  HZ3 TRP A  89     -10.708   0.581   3.521  1.00 88.62           H  
ATOM   1301  N   SER A  90      -4.141  -2.486  -0.787  1.00 81.57           N  
ATOM   1302  H   SER A  90      -4.213  -3.479  -0.613  1.00 81.57           H  
ATOM   1303  CA  SER A  90      -3.731  -2.079  -2.129  1.00 81.57           C  
ATOM   1304  HA  SER A  90      -3.493  -1.016  -2.123  1.00 81.57           H  
ATOM   1305  C   SER A  90      -4.848  -2.312  -3.133  1.00 81.57           C  
ATOM   1306  CB  SER A  90      -2.473  -2.839  -2.552  1.00 81.57           C  
ATOM   1307  HB2 SER A  90      -1.630  -2.515  -1.943  1.00 81.57           H  
ATOM   1308  HB3 SER A  90      -2.251  -2.624  -3.597  1.00 81.57           H  
ATOM   1309  O   SER A  90      -5.420  -3.394  -3.157  1.00 81.57           O  
ATOM   1310  OG  SER A  90      -2.688  -4.227  -2.375  1.00 81.57           O  
ATOM   1311  HG  SER A  90      -3.579  -4.420  -2.675  1.00 81.57           H  
ATOM   1312  N   ASN A  91      -5.155  -1.339  -3.983  1.00 80.33           N  
ATOM   1313  H   ASN A  91      -4.609  -0.490  -3.974  1.00 80.33           H  
ATOM   1314  CA  ASN A  91      -6.130  -1.505  -5.058  1.00 80.33           C  
ATOM   1315  HA  ASN A  91      -6.028  -2.505  -5.481  1.00 80.33           H  
ATOM   1316  C   ASN A  91      -5.863  -0.479  -6.161  1.00 80.33           C  
ATOM   1317  CB  ASN A  91      -7.550  -1.333  -4.494  1.00 80.33           C  
ATOM   1318  HB2 ASN A  91      -7.735  -0.281  -4.278  1.00 80.33           H  
ATOM   1319  HB3 ASN A  91      -7.671  -1.906  -3.575  1.00 80.33           H  
ATOM   1320  O   ASN A  91      -5.558   0.669  -5.851  1.00 80.33           O  
ATOM   1321  CG  ASN A  91      -8.582  -1.783  -5.497  1.00 80.33           C  
ATOM   1322  ND2 ASN A  91      -8.997  -3.024  -5.443  1.00 80.33           N  
ATOM   1323 HD21 ASN A  91      -8.622  -3.653  -4.748  1.00 80.33           H  
ATOM   1324 HD22 ASN A  91      -9.631  -3.316  -6.174  1.00 80.33           H  
ATOM   1325  OD1 ASN A  91      -8.966  -1.055  -6.389  1.00 80.33           O  
ATOM   1326  N   SER A  92      -6.021  -0.853  -7.430  1.00 77.15           N  
ATOM   1327  H   SER A  92      -6.357  -1.782  -7.644  1.00 77.15           H  
ATOM   1328  CA  SER A  92      -5.824   0.059  -8.567  1.00 77.15           C  
ATOM   1329  HA  SER A  92      -4.821   0.480  -8.503  1.00 77.15           H  
ATOM   1330  C   SER A  92      -6.797   1.245  -8.599  1.00 77.15           C  
ATOM   1331  CB  SER A  92      -5.929  -0.722  -9.879  1.00 77.15           C  
ATOM   1332  HB2 SER A  92      -5.105  -1.434  -9.935  1.00 77.15           H  
ATOM   1333  HB3 SER A  92      -5.856  -0.035 -10.722  1.00 77.15           H  
ATOM   1334  O   SER A  92      -6.482   2.257  -9.218  1.00 77.15           O  
ATOM   1335  OG  SER A  92      -7.158  -1.423  -9.929  1.00 77.15           O  
ATOM   1336  HG  SER A  92      -7.149  -2.019 -10.682  1.00 77.15           H  
ATOM   1337  N   ALA A  93      -7.943   1.158  -7.916  1.00 74.17           N  
ATOM   1338  H   ALA A  93      -8.180   0.281  -7.475  1.00 74.17           H  
ATOM   1339  CA  ALA A  93      -8.887   2.265  -7.764  1.00 74.17           C  
ATOM   1340  HA  ALA A  93      -8.985   2.773  -8.724  1.00 74.17           H  
ATOM   1341  C   ALA A  93      -8.433   3.317  -6.738  1.00 74.17           C  
ATOM   1342  CB  ALA A  93     -10.257   1.688  -7.383  1.00 74.17           C  
ATOM   1343  HB1 ALA A  93     -10.558   0.929  -8.104  1.00 74.17           H  
ATOM   1344  HB2 ALA A  93     -10.214   1.248  -6.386  1.00 74.17           H  
ATOM   1345  HB3 ALA A  93     -10.998   2.488  -7.380  1.00 74.17           H  
ATOM   1346  O   ALA A  93      -9.042   4.382  -6.644  1.00 74.17           O  
ATOM   1347  N   PHE A  94      -7.397   3.028  -5.947  1.00 81.12           N  
ATOM   1348  H   PHE A  94      -6.897   2.163  -6.095  1.00 81.12           H  
ATOM   1349  CA  PHE A  94      -6.872   3.952  -4.950  1.00 81.12           C  
ATOM   1350  HA  PHE A  94      -7.662   4.639  -4.647  1.00 81.12           H  
ATOM   1351  C   PHE A  94      -5.745   4.801  -5.533  1.00 81.12           C  
ATOM   1352  CB  PHE A  94      -6.413   3.193  -3.698  1.00 81.12           C  
ATOM   1353  HB2 PHE A  94      -5.548   2.590  -3.973  1.00 81.12           H  
ATOM   1354  HB3 PHE A  94      -6.085   3.921  -2.956  1.00 81.12           H  
ATOM   1355  O   PHE A  94      -4.959   4.366  -6.378  1.00 81.12           O  
ATOM   1356  CG  PHE A  94      -7.434   2.281  -3.036  1.00 81.12           C  
ATOM   1357  CD1 PHE A  94      -8.822   2.455  -3.225  1.00 81.12           C  
ATOM   1358  HD1 PHE A  94      -9.202   3.247  -3.853  1.00 81.12           H  
ATOM   1359  CD2 PHE A  94      -6.979   1.239  -2.207  1.00 81.12           C  
ATOM   1360  HD2 PHE A  94      -5.919   1.083  -2.068  1.00 81.12           H  
ATOM   1361  CE1 PHE A  94      -9.737   1.601  -2.589  1.00 81.12           C  
ATOM   1362  HE1 PHE A  94     -10.797   1.747  -2.734  1.00 81.12           H  
ATOM   1363  CE2 PHE A  94      -7.895   0.392  -1.561  1.00 81.12           C  
ATOM   1364  HE2 PHE A  94      -7.539  -0.399  -0.917  1.00 81.12           H  
ATOM   1365  CZ  PHE A  94      -9.274   0.579  -1.746  1.00 81.12           C  
ATOM   1366  HZ  PHE A  94      -9.980  -0.057  -1.231  1.00 81.12           H  
ATOM   1367  N   TYR A  95      -5.620   6.015  -5.018  1.00 73.21           N  
ATOM   1368  H   TYR A  95      -6.274   6.292  -4.300  1.00 73.21           H  
ATOM   1369  CA  TYR A  95      -4.504   6.900  -5.280  1.00 73.21           C  
ATOM   1370  HA  TYR A  95      -4.491   7.141  -6.343  1.00 73.21           H  
ATOM   1371  C   TYR A  95      -3.183   6.225  -4.894  1.00 73.21           C  
ATOM   1372  CB  TYR A  95      -4.731   8.176  -4.478  1.00 73.21           C  
ATOM   1373  HB2 TYR A  95      -5.736   8.544  -4.683  1.00 73.21           H  
ATOM   1374  HB3 TYR A  95      -4.663   7.960  -3.412  1.00 73.21           H  
ATOM   1375  O   TYR A  95      -3.034   5.723  -3.781  1.00 73.21           O  
ATOM   1376  CG  TYR A  95      -3.755   9.255  -4.849  1.00 73.21           C  
ATOM   1377  CD1 TYR A  95      -2.633   9.515  -4.039  1.00 73.21           C  
ATOM   1378  HD1 TYR A  95      -2.489   8.949  -3.130  1.00 73.21           H  
ATOM   1379  CD2 TYR A  95      -3.989   9.983  -6.028  1.00 73.21           C  
ATOM   1380  HD2 TYR A  95      -4.858   9.775  -6.634  1.00 73.21           H  
ATOM   1381  CE1 TYR A  95      -1.744  10.540  -4.410  1.00 73.21           C  
ATOM   1382  HE1 TYR A  95      -0.896  10.814  -3.801  1.00 73.21           H  
ATOM   1383  CE2 TYR A  95      -3.110  11.005  -6.397  1.00 73.21           C  
ATOM   1384  HE2 TYR A  95      -3.297  11.596  -7.281  1.00 73.21           H  
ATOM   1385  OH  TYR A  95      -1.214  12.308  -5.919  1.00 73.21           O  
ATOM   1386  HH  TYR A  95      -1.626  12.885  -6.566  1.00 73.21           H  
ATOM   1387  CZ  TYR A  95      -2.001  11.279  -5.584  1.00 73.21           C  
ATOM   1388  N   ASN A  96      -2.217   6.182  -5.818  1.00 65.61           N  
ATOM   1389  H   ASN A  96      -2.389   6.626  -6.709  1.00 65.61           H  
ATOM   1390  CA  ASN A  96      -0.969   5.421  -5.653  1.00 65.61           C  
ATOM   1391  HA  ASN A  96      -0.478   5.395  -6.625  1.00 65.61           H  
ATOM   1392  C   ASN A  96      -1.179   3.935  -5.305  1.00 65.61           C  
ATOM   1393  CB  ASN A  96      -0.034   6.163  -4.681  1.00 65.61           C  
ATOM   1394  HB2 ASN A  96      -0.572   6.472  -3.785  1.00 65.61           H  
ATOM   1395  HB3 ASN A  96       0.777   5.503  -4.375  1.00 65.61           H  
ATOM   1396  O   ASN A  96      -0.362   3.323  -4.619  1.00 65.61           O  
ATOM   1397  CG  ASN A  96       0.619   7.348  -5.350  1.00 65.61           C  
ATOM   1398  ND2 ASN A  96       0.572   8.516  -4.766  1.00 65.61           N  
ATOM   1399 HD21 ASN A  96       0.951   9.251  -5.346  1.00 65.61           H  
ATOM   1400 HD22 ASN A  96      -0.156   8.702  -4.091  1.00 65.61           H  
ATOM   1401  OD1 ASN A  96       1.211   7.227  -6.401  1.00 65.61           O  
ATOM   1402  N   MET A  97      -2.283   3.355  -5.781  1.00 75.23           N  
ATOM   1403  H   MET A  97      -2.957   3.930  -6.266  1.00 75.23           H  
ATOM   1404  CA  MET A  97      -2.633   1.945  -5.622  1.00 75.23           C  
ATOM   1405  HA  MET A  97      -3.623   1.856  -6.068  1.00 75.23           H  
ATOM   1406  C   MET A  97      -2.765   1.479  -4.166  1.00 75.23           C  
ATOM   1407  CB  MET A  97      -1.698   1.036  -6.441  1.00 75.23           C  
ATOM   1408  HB2 MET A  97      -0.706   1.027  -5.991  1.00 75.23           H  
ATOM   1409  HB3 MET A  97      -2.092   0.020  -6.423  1.00 75.23           H  
ATOM   1410  O   MET A  97      -2.710   0.275  -3.903  1.00 75.23           O  
ATOM   1411  CG  MET A  97      -1.579   1.486  -7.899  1.00 75.23           C  
ATOM   1412  HG2 MET A  97      -2.575   1.551  -8.337  1.00 75.23           H  
ATOM   1413  HG3 MET A  97      -1.135   2.481  -7.924  1.00 75.23           H  
ATOM   1414  SD  MET A  97      -0.553   0.416  -8.934  1.00 75.23           S  
ATOM   1415  CE  MET A  97      -1.644  -1.019  -9.075  1.00 75.23           C  
ATOM   1416  HE1 MET A  97      -1.390  -1.557  -9.988  1.00 75.23           H  
ATOM   1417  HE2 MET A  97      -2.682  -0.694  -9.141  1.00 75.23           H  
ATOM   1418  HE3 MET A  97      -1.515  -1.674  -8.213  1.00 75.23           H  
ATOM   1419  N   ARG A  98      -2.922   2.397  -3.200  1.00 79.85           N  
ATOM   1420  H   ARG A  98      -2.951   3.372  -3.460  1.00 79.85           H  
ATOM   1421  CA  ARG A  98      -2.921   2.061  -1.772  1.00 79.85           C  
ATOM   1422  HA  ARG A  98      -3.312   1.050  -1.662  1.00 79.85           H  
ATOM   1423  C   ARG A  98      -3.813   2.976  -0.938  1.00 79.85           C  
ATOM   1424  CB  ARG A  98      -1.465   2.072  -1.278  1.00 79.85           C  
ATOM   1425  HB2 ARG A  98      -1.068   3.087  -1.295  1.00 79.85           H  
ATOM   1426  HB3 ARG A  98      -0.865   1.455  -1.947  1.00 79.85           H  
ATOM   1427  O   ARG A  98      -3.745   4.193  -1.058  1.00 79.85           O  
ATOM   1428  CG  ARG A  98      -1.370   1.495   0.134  1.00 79.85           C  
ATOM   1429  HG2 ARG A  98      -1.919   0.554   0.164  1.00 79.85           H  
ATOM   1430  HG3 ARG A  98      -1.815   2.197   0.839  1.00 79.85           H  
ATOM   1431  CD  ARG A  98       0.070   1.216   0.559  1.00 79.85           C  
ATOM   1432  HD2 ARG A  98       0.561   0.630  -0.218  1.00 79.85           H  
ATOM   1433  HD3 ARG A  98       0.616   2.152   0.672  1.00 79.85           H  
ATOM   1434  NE  ARG A  98       0.070   0.440   1.810  1.00 79.85           N  
ATOM   1435  HE  ARG A  98       0.082  -0.567   1.725  1.00 79.85           H  
ATOM   1436  NH1 ARG A  98      -0.007   2.186   3.294  1.00 79.85           N  
ATOM   1437 HH11 ARG A  98       0.053   2.838   2.525  1.00 79.85           H  
ATOM   1438 HH12 ARG A  98      -0.023   2.509   4.250  1.00 79.85           H  
ATOM   1439  NH2 ARG A  98      -0.146   0.160   4.068  1.00 79.85           N  
ATOM   1440 HH21 ARG A  98      -0.270   0.536   4.997  1.00 79.85           H  
ATOM   1441 HH22 ARG A  98       0.078  -0.824   4.022  1.00 79.85           H  
ATOM   1442  CZ  ARG A  98      -0.020   0.920   3.035  1.00 79.85           C  
ATOM   1443  N   ALA A  99      -4.577   2.383  -0.022  1.00 85.86           N  
ATOM   1444  H   ALA A  99      -4.561   1.375   0.044  1.00 85.86           H  
ATOM   1445  CA  ALA A  99      -5.309   3.119   0.997  1.00 85.86           C  
ATOM   1446  HA  ALA A  99      -5.732   4.011   0.535  1.00 85.86           H  
ATOM   1447  C   ALA A  99      -4.368   3.559   2.127  1.00 85.86           C  
ATOM   1448  CB  ALA A  99      -6.473   2.281   1.532  1.00 85.86           C  
ATOM   1449  HB1 ALA A  99      -7.034   1.837   0.711  1.00 85.86           H  
ATOM   1450  HB2 ALA A  99      -6.089   1.497   2.185  1.00 85.86           H  
ATOM   1451  HB3 ALA A  99      -7.138   2.918   2.115  1.00 85.86           H  
ATOM   1452  O   ALA A  99      -3.472   2.823   2.558  1.00 85.86           O  
ATOM   1453  N   ARG A 100      -4.590   4.771   2.621  1.00 86.68           N  
ATOM   1454  H   ARG A 100      -5.359   5.295   2.228  1.00 86.68           H  
ATOM   1455  CA  ARG A 100      -3.897   5.349   3.774  1.00 86.68           C  
ATOM   1456  HA  ARG A 100      -3.072   4.702   4.074  1.00 86.68           H  
ATOM   1457  C   ARG A 100      -4.860   5.418   4.949  1.00 86.68           C  
ATOM   1458  CB  ARG A 100      -3.346   6.728   3.391  1.00 86.68           C  
ATOM   1459  HB2 ARG A 100      -4.166   7.350   3.032  1.00 86.68           H  
ATOM   1460  HB3 ARG A 100      -2.911   7.201   4.272  1.00 86.68           H  
ATOM   1461  O   ARG A 100      -6.067   5.495   4.749  1.00 86.68           O  
ATOM   1462  CG  ARG A 100      -2.268   6.624   2.302  1.00 86.68           C  
ATOM   1463  HG2 ARG A 100      -2.639   6.051   1.452  1.00 86.68           H  
ATOM   1464  HG3 ARG A 100      -1.392   6.122   2.712  1.00 86.68           H  
ATOM   1465  CD  ARG A 100      -1.880   8.015   1.802  1.00 86.68           C  
ATOM   1466  HD2 ARG A 100      -2.762   8.465   1.345  1.00 86.68           H  
ATOM   1467  HD3 ARG A 100      -1.574   8.628   2.650  1.00 86.68           H  
ATOM   1468  NE  ARG A 100      -0.775   7.945   0.823  1.00 86.68           N  
ATOM   1469  HE  ARG A 100      -0.190   7.121   0.845  1.00 86.68           H  
ATOM   1470  NH1 ARG A 100      -1.160   9.951  -0.172  1.00 86.68           N  
ATOM   1471 HH11 ARG A 100      -2.031  10.022   0.335  1.00 86.68           H  
ATOM   1472 HH12 ARG A 100      -0.901  10.657  -0.846  1.00 86.68           H  
ATOM   1473  NH2 ARG A 100       0.610   8.799  -0.799  1.00 86.68           N  
ATOM   1474 HH21 ARG A 100       0.888   9.584  -1.370  1.00 86.68           H  
ATOM   1475 HH22 ARG A 100       1.277   8.056  -0.647  1.00 86.68           H  
ATOM   1476  CZ  ARG A 100      -0.448   8.883  -0.045  1.00 86.68           C  
ATOM   1477  N   PHE A 101      -4.330   5.420   6.163  1.00 88.92           N  
ATOM   1478  H   PHE A 101      -3.327   5.408   6.277  1.00 88.92           H  
ATOM   1479  CA  PHE A 101      -5.137   5.525   7.374  1.00 88.92           C  
ATOM   1480  HA  PHE A 101      -6.193   5.576   7.111  1.00 88.92           H  
ATOM   1481  C   PHE A 101      -4.779   6.807   8.104  1.00 88.92           C  
ATOM   1482  CB  PHE A 101      -4.951   4.281   8.248  1.00 88.92           C  
ATOM   1483  HB2 PHE A 101      -5.638   4.337   9.092  1.00 88.92           H  
ATOM   1484  HB3 PHE A 101      -3.938   4.273   8.649  1.00 88.92           H  
ATOM   1485  O   PHE A 101      -3.607   7.183   8.165  1.00 88.92           O  
ATOM   1486  CG  PHE A 101      -5.200   2.989   7.495  1.00 88.92           C  
ATOM   1487  CD1 PHE A 101      -6.515   2.571   7.224  1.00 88.92           C  
ATOM   1488  HD1 PHE A 101      -7.354   3.158   7.568  1.00 88.92           H  
ATOM   1489  CD2 PHE A 101      -4.112   2.229   7.023  1.00 88.92           C  
ATOM   1490  HD2 PHE A 101      -3.102   2.551   7.227  1.00 88.92           H  
ATOM   1491  CE1 PHE A 101      -6.742   1.394   6.490  1.00 88.92           C  
ATOM   1492  HE1 PHE A 101      -7.755   1.083   6.281  1.00 88.92           H  
ATOM   1493  CE2 PHE A 101      -4.340   1.052   6.288  1.00 88.92           C  
ATOM   1494  HE2 PHE A 101      -3.505   0.465   5.933  1.00 88.92           H  
ATOM   1495  CZ  PHE A 101      -5.656   0.634   6.022  1.00 88.92           C  
ATOM   1496  HZ  PHE A 101      -5.833  -0.269   5.457  1.00 88.92           H  
ATOM   1497  N   CYS A 102      -5.778   7.481   8.648  1.00 86.27           N  
ATOM   1498  H   CYS A 102      -6.728   7.158   8.530  1.00 86.27           H  
ATOM   1499  CA  CYS A 102      -5.556   8.611   9.526  1.00 86.27           C  
ATOM   1500  HA  CYS A 102      -4.560   8.515   9.957  1.00 86.27           H  
ATOM   1501  C   CYS A 102      -6.525   8.615  10.691  1.00 86.27           C  
ATOM   1502  CB  CYS A 102      -5.601   9.919   8.742  1.00 86.27           C  
ATOM   1503  HB2 CYS A 102      -4.894   9.848   7.915  1.00 86.27           H  
ATOM   1504  HB3 CYS A 102      -5.256  10.722   9.394  1.00 86.27           H  
ATOM   1505  O   CYS A 102      -7.563   7.954  10.659  1.00 86.27           O  
ATOM   1506  SG  CYS A 102      -7.183  10.455   8.082  1.00 86.27           S  
ATOM   1507  N   VAL A 103      -6.151   9.361  11.720  1.00 85.69           N  
ATOM   1508  H   VAL A 103      -5.280   9.867  11.657  1.00 85.69           H  
ATOM   1509  CA  VAL A 103      -6.963   9.580  12.910  1.00 85.69           C  
ATOM   1510  HA  VAL A 103      -7.866   8.973  12.847  1.00 85.69           H  
ATOM   1511  C   VAL A 103      -7.367  11.042  12.932  1.00 85.69           C  
ATOM   1512  CB  VAL A 103      -6.218   9.173  14.191  1.00 85.69           C  
ATOM   1513  HB  VAL A 103      -5.430   9.894  14.405  1.00 85.69           H  
ATOM   1514  O   VAL A 103      -6.527  11.919  12.732  1.00 85.69           O  
ATOM   1515  CG1 VAL A 103      -7.166   9.103  15.390  1.00 85.69           C  
ATOM   1516 HG11 VAL A 103      -6.620   8.794  16.281  1.00 85.69           H  
ATOM   1517 HG12 VAL A 103      -7.592  10.088  15.582  1.00 85.69           H  
ATOM   1518 HG13 VAL A 103      -7.973   8.396  15.195  1.00 85.69           H  
ATOM   1519  CG2 VAL A 103      -5.575   7.796  14.020  1.00 85.69           C  
ATOM   1520 HG21 VAL A 103      -4.728   7.888  13.340  1.00 85.69           H  
ATOM   1521 HG22 VAL A 103      -6.295   7.084  13.618  1.00 85.69           H  
ATOM   1522 HG23 VAL A 103      -5.200   7.441  14.980  1.00 85.69           H  
ATOM   1523  N   LEU A 104      -8.654  11.287  13.136  1.00 85.62           N  
ATOM   1524  H   LEU A 104      -9.277  10.503  13.269  1.00 85.62           H  
ATOM   1525  CA  LEU A 104      -9.203  12.622  13.324  1.00 85.62           C  
ATOM   1526  HA  LEU A 104      -8.629  13.343  12.742  1.00 85.62           H  
ATOM   1527  C   LEU A 104      -9.088  13.051  14.795  1.00 85.62           C  
ATOM   1528  CB  LEU A 104     -10.659  12.626  12.831  1.00 85.62           C  
ATOM   1529  HB2 LEU A 104     -11.099  13.603  13.030  1.00 85.62           H  
ATOM   1530  HB3 LEU A 104     -11.196  11.878  13.415  1.00 85.62           H  
ATOM   1531  O   LEU A 104      -8.838  12.241  15.690  1.00 85.62           O  
ATOM   1532  CG  LEU A 104     -10.885  12.270  11.354  1.00 85.62           C  
ATOM   1533  HG  LEU A 104     -10.583  11.236  11.182  1.00 85.62           H  
ATOM   1534  CD1 LEU A 104     -12.372  12.405  11.019  1.00 85.62           C  
ATOM   1535 HD11 LEU A 104     -12.953  11.734  11.651  1.00 85.62           H  
ATOM   1536 HD12 LEU A 104     -12.701  13.427  11.205  1.00 85.62           H  
ATOM   1537 HD13 LEU A 104     -12.551  12.159   9.972  1.00 85.62           H  
ATOM   1538  CD2 LEU A 104     -10.103  13.163  10.396  1.00 85.62           C  
ATOM   1539 HD21 LEU A 104      -9.038  13.084  10.611  1.00 85.62           H  
ATOM   1540 HD22 LEU A 104     -10.270  12.822   9.375  1.00 85.62           H  
ATOM   1541 HD23 LEU A 104     -10.412  14.203  10.505  1.00 85.62           H  
ATOM   1542  N   SER A 105      -9.310  14.337  15.065  1.00 79.74           N  
ATOM   1543  H   SER A 105      -9.542  14.956  14.302  1.00 79.74           H  
ATOM   1544  CA  SER A 105      -9.270  14.915  16.418  1.00 79.74           C  
ATOM   1545  HA  SER A 105      -8.290  14.712  16.851  1.00 79.74           H  
ATOM   1546  C   SER A 105     -10.314  14.328  17.384  1.00 79.74           C  
ATOM   1547  CB  SER A 105      -9.437  16.435  16.306  1.00 79.74           C  
ATOM   1548  HB2 SER A 105      -8.574  16.842  15.779  1.00 79.74           H  
ATOM   1549  HB3 SER A 105      -9.477  16.876  17.302  1.00 79.74           H  
ATOM   1550  O   SER A 105     -10.150  14.410  18.604  1.00 79.74           O  
ATOM   1551  OG  SER A 105     -10.610  16.771  15.584  1.00 79.74           O  
ATOM   1552  HG  SER A 105     -10.424  17.529  15.024  1.00 79.74           H  
ATOM   1553  N   ASP A 106     -11.364  13.700  16.857  1.00 80.08           N  
ATOM   1554  H   ASP A 106     -11.421  13.630  15.851  1.00 80.08           H  
ATOM   1555  CA  ASP A 106     -12.402  12.995  17.611  1.00 80.08           C  
ATOM   1556  HA  ASP A 106     -12.492  13.477  18.585  1.00 80.08           H  
ATOM   1557  C   ASP A 106     -12.072  11.516  17.894  1.00 80.08           C  
ATOM   1558  CB  ASP A 106     -13.755  13.168  16.898  1.00 80.08           C  
ATOM   1559  HB2 ASP A 106     -13.924  14.228  16.705  1.00 80.08           H  
ATOM   1560  HB3 ASP A 106     -14.546  12.825  17.564  1.00 80.08           H  
ATOM   1561  O   ASP A 106     -12.906  10.819  18.468  1.00 80.08           O  
ATOM   1562  CG  ASP A 106     -13.856  12.398  15.578  1.00 80.08           C  
ATOM   1563  OD1 ASP A 106     -12.829  11.867  15.105  1.00 80.08           O  
ATOM   1564  OD2 ASP A 106     -14.971  12.292  15.031  1.00 80.08           O  
ATOM   1565  N   SER A 107     -10.860  11.059  17.550  1.00 76.73           N  
ATOM   1566  H   SER A 107     -10.245  11.709  17.082  1.00 76.73           H  
ATOM   1567  CA  SER A 107     -10.404   9.661  17.615  1.00 76.73           C  
ATOM   1568  HA  SER A 107      -9.342   9.683  17.372  1.00 76.73           H  
ATOM   1569  C   SER A 107     -11.032   8.716  16.580  1.00 76.73           C  
ATOM   1570  CB  SER A 107     -10.509   9.080  19.033  1.00 76.73           C  
ATOM   1571  HB2 SER A 107     -10.151   8.051  19.018  1.00 76.73           H  
ATOM   1572  HB3 SER A 107     -11.551   9.048  19.353  1.00 76.73           H  
ATOM   1573  O   SER A 107     -10.813   7.500  16.658  1.00 76.73           O  
ATOM   1574  OG  SER A 107      -9.739   9.801  19.982  1.00 76.73           O  
ATOM   1575  HG  SER A 107      -9.755   9.284  20.791  1.00 76.73           H  
ATOM   1576  N   THR A 108     -11.751   9.235  15.581  1.00 85.78           N  
ATOM   1577  H   THR A 108     -11.959  10.223  15.580  1.00 85.78           H  
ATOM   1578  CA  THR A 108     -12.247   8.434  14.456  1.00 85.78           C  
ATOM   1579  HA  THR A 108     -12.701   7.527  14.853  1.00 85.78           H  
ATOM   1580  C   THR A 108     -11.102   8.047  13.532  1.00 85.78           C  
ATOM   1581  CB  THR A 108     -13.310   9.177  13.634  1.00 85.78           C  
ATOM   1582  HB  THR A 108     -12.869  10.057  13.166  1.00 85.78           H  
ATOM   1583  O   THR A 108     -10.295   8.887  13.130  1.00 85.78           O  
ATOM   1584  CG2 THR A 108     -13.924   8.284  12.550  1.00 85.78           C  
ATOM   1585 HG21 THR A 108     -14.756   8.809  12.083  1.00 85.78           H  
ATOM   1586 HG22 THR A 108     -13.186   8.066  11.777  1.00 85.78           H  
ATOM   1587 HG23 THR A 108     -14.282   7.352  12.989  1.00 85.78           H  
ATOM   1588  OG1 THR A 108     -14.389   9.573  14.440  1.00 85.78           O  
ATOM   1589  HG1 THR A 108     -14.287  10.513  14.610  1.00 85.78           H  
ATOM   1590  N   ILE A 109     -11.061   6.778  13.137  1.00 88.19           N  
ATOM   1591  H   ILE A 109     -11.747   6.132  13.501  1.00 88.19           H  
ATOM   1592  CA  ILE A 109     -10.090   6.275  12.170  1.00 88.19           C  
ATOM   1593  HA  ILE A 109      -9.241   6.959  12.142  1.00 88.19           H  
ATOM   1594  C   ILE A 109     -10.732   6.269  10.791  1.00 88.19           C  
ATOM   1595  CB  ILE A 109      -9.538   4.907  12.595  1.00 88.19           C  
ATOM   1596  HB  ILE A 109     -10.367   4.205  12.677  1.00 88.19           H  
ATOM   1597  O   ILE A 109     -11.787   5.672  10.567  1.00 88.19           O  
ATOM   1598  CG1 ILE A 109      -8.864   5.078  13.976  1.00 88.19           C  
ATOM   1599 HG12 ILE A 109      -9.518   5.606  14.669  1.00 88.19           H  
ATOM   1600 HG13 ILE A 109      -7.947   5.658  13.874  1.00 88.19           H  
ATOM   1601  CG2 ILE A 109      -8.528   4.373  11.555  1.00 88.19           C  
ATOM   1602 HG21 ILE A 109      -9.000   4.274  10.577  1.00 88.19           H  
ATOM   1603 HG22 ILE A 109      -8.165   3.389  11.849  1.00 88.19           H  
ATOM   1604 HG23 ILE A 109      -7.686   5.059  11.470  1.00 88.19           H  
ATOM   1605  CD1 ILE A 109      -8.547   3.755  14.635  1.00 88.19           C  
ATOM   1606 HD11 ILE A 109      -8.190   3.933  15.650  1.00 88.19           H  
ATOM   1607 HD12 ILE A 109      -9.470   3.177  14.685  1.00 88.19           H  
ATOM   1608 HD13 ILE A 109      -7.776   3.235  14.067  1.00 88.19           H  
ATOM   1609  N   VAL A 110     -10.072   6.929   9.851  1.00 90.22           N  
ATOM   1610  H   VAL A 110      -9.209   7.381  10.118  1.00 90.22           H  
ATOM   1611  CA  VAL A 110     -10.535   7.123   8.480  1.00 90.22           C  
ATOM   1612  HA  VAL A 110     -11.508   6.648   8.352  1.00 90.22           H  
ATOM   1613  C   VAL A 110      -9.561   6.450   7.524  1.00 90.22           C  
ATOM   1614  CB  VAL A 110     -10.720   8.623   8.185  1.00 90.22           C  
ATOM   1615  HB  VAL A 110      -9.773   9.138   8.351  1.00 90.22           H  
ATOM   1616  O   VAL A 110      -8.343   6.542   7.675  1.00 90.22           O  
ATOM   1617  CG1 VAL A 110     -11.169   8.891   6.743  1.00 90.22           C  
ATOM   1618 HG11 VAL A 110     -11.286   9.964   6.593  1.00 90.22           H  
ATOM   1619 HG12 VAL A 110     -10.417   8.537   6.038  1.00 90.22           H  
ATOM   1620 HG13 VAL A 110     -12.124   8.404   6.548  1.00 90.22           H  
ATOM   1621  CG2 VAL A 110     -11.777   9.230   9.115  1.00 90.22           C  
ATOM   1622 HG21 VAL A 110     -12.724   8.699   9.015  1.00 90.22           H  
ATOM   1623 HG22 VAL A 110     -11.445   9.182  10.152  1.00 90.22           H  
ATOM   1624 HG23 VAL A 110     -11.930  10.277   8.857  1.00 90.22           H  
ATOM   1625  N   SER A 111     -10.108   5.760   6.529  1.00 91.57           N  
ATOM   1626  H   SER A 111     -11.114   5.783   6.445  1.00 91.57           H  
ATOM   1627  CA  SER A 111      -9.370   5.279   5.364  1.00 91.57           C  
ATOM   1628  HA  SER A 111      -8.323   5.126   5.623  1.00 91.57           H  
ATOM   1629  C   SER A 111      -9.467   6.306   4.247  1.00 91.57           C  
ATOM   1630  CB  SER A 111      -9.932   3.950   4.881  1.00 91.57           C  
ATOM   1631  HB2 SER A 111      -9.381   3.611   4.003  1.00 91.57           H  
ATOM   1632  HB3 SER A 111     -10.987   4.064   4.634  1.00 91.57           H  
ATOM   1633  O   SER A 111     -10.563   6.659   3.818  1.00 91.57           O  
ATOM   1634  OG  SER A 111      -9.786   3.017   5.919  1.00 91.57           O  
ATOM   1635  HG  SER A 111     -10.034   3.467   6.730  1.00 91.57           H  
ATOM   1636  N   VAL A 112      -8.323   6.780   3.775  1.00 88.63           N  
ATOM   1637  H   VAL A 112      -7.470   6.412   4.171  1.00 88.63           H  
ATOM   1638  CA  VAL A 112      -8.194   7.719   2.661  1.00 88.63           C  
ATOM   1639  HA  VAL A 112      -9.166   8.164   2.447  1.00 88.63           H  
ATOM   1640  C   VAL A 112      -7.741   6.938   1.434  1.00 88.63           C  
ATOM   1641  CB  VAL A 112      -7.224   8.863   3.003  1.00 88.63           C  
ATOM   1642  HB  VAL A 112      -6.224   8.454   3.150  1.00 88.63           H  
ATOM   1643  O   VAL A 112      -6.674   6.322   1.438  1.00 88.63           O  
ATOM   1644  CG1 VAL A 112      -7.168   9.892   1.867  1.00 88.63           C  
ATOM   1645 HG11 VAL A 112      -6.482  10.697   2.131  1.00 88.63           H  
ATOM   1646 HG12 VAL A 112      -6.806   9.431   0.948  1.00 88.63           H  
ATOM   1647 HG13 VAL A 112      -8.157  10.314   1.688  1.00 88.63           H  
ATOM   1648  CG2 VAL A 112      -7.633   9.591   4.291  1.00 88.63           C  
ATOM   1649 HG21 VAL A 112      -6.943  10.412   4.486  1.00 88.63           H  
ATOM   1650 HG22 VAL A 112      -7.596   8.913   5.144  1.00 88.63           H  
ATOM   1651 HG23 VAL A 112      -8.643   9.991   4.196  1.00 88.63           H  
ATOM   1652  N   PHE A 113      -8.565   6.956   0.393  1.00 88.52           N  
ATOM   1653  H   PHE A 113      -9.412   7.503   0.464  1.00 88.52           H  
ATOM   1654  CA  PHE A 113      -8.341   6.237  -0.861  1.00 88.52           C  
ATOM   1655  HA  PHE A 113      -7.557   5.490  -0.734  1.00 88.52           H  
ATOM   1656  C   PHE A 113      -7.923   7.170  -1.998  1.00 88.52           C  
ATOM   1657  CB  PHE A 113      -9.636   5.527  -1.259  1.00 88.52           C  
ATOM   1658  HB2 PHE A 113      -9.433   4.859  -2.095  1.00 88.52           H  
ATOM   1659  HB3 PHE A 113     -10.317   6.298  -1.618  1.00 88.52           H  
ATOM   1660  O   PHE A 113      -7.301   6.716  -2.950  1.00 88.52           O  
ATOM   1661  CG  PHE A 113     -10.317   4.750  -0.155  1.00 88.52           C  
ATOM   1662  CD1 PHE A 113      -9.698   3.602   0.352  1.00 88.52           C  
ATOM   1663  HD1 PHE A 113      -8.765   3.260  -0.072  1.00 88.52           H  
ATOM   1664  CD2 PHE A 113     -11.539   5.190   0.389  1.00 88.52           C  
ATOM   1665  HD2 PHE A 113     -12.012   6.080   0.003  1.00 88.52           H  
ATOM   1666  CE1 PHE A 113     -10.286   2.905   1.414  1.00 88.52           C  
ATOM   1667  HE1 PHE A 113      -9.773   2.040   1.808  1.00 88.52           H  
ATOM   1668  CE2 PHE A 113     -12.140   4.476   1.439  1.00 88.52           C  
ATOM   1669  HE2 PHE A 113     -13.077   4.816   1.854  1.00 88.52           H  
ATOM   1670  CZ  PHE A 113     -11.513   3.329   1.955  1.00 88.52           C  
ATOM   1671  HZ  PHE A 113     -11.968   2.781   2.767  1.00 88.52           H  
ATOM   1672  N   GLY A 114      -8.289   8.452  -1.922  1.00 77.86           N  
ATOM   1673  H   GLY A 114      -8.830   8.732  -1.116  1.00 77.86           H  
ATOM   1674  CA  GLY A 114      -7.971   9.482  -2.908  1.00 77.86           C  
ATOM   1675  HA2 GLY A 114      -7.870   9.034  -3.897  1.00 77.86           H  
ATOM   1676  HA3 GLY A 114      -8.800  10.189  -2.949  1.00 77.86           H  
ATOM   1677  C   GLY A 114      -6.691  10.261  -2.592  1.00 77.86           C  
ATOM   1678  O   GLY A 114      -5.875   9.854  -1.764  1.00 77.86           O  
ATOM   1679  N   ASP A 115      -6.525  11.403  -3.264  1.00 79.16           N  
ATOM   1680  H   ASP A 115      -7.235  11.698  -3.919  1.00 79.16           H  
ATOM   1681  CA  ASP A 115      -5.418  12.331  -3.011  1.00 79.16           C  
ATOM   1682  HA  ASP A 115      -4.495  11.818  -3.282  1.00 79.16           H  
ATOM   1683  C   ASP A 115      -5.393  12.735  -1.519  1.00 79.16           C  
ATOM   1684  CB  ASP A 115      -5.564  13.558  -3.929  1.00 79.16           C  
ATOM   1685  HB2 ASP A 115      -5.714  13.206  -4.949  1.00 79.16           H  
ATOM   1686  HB3 ASP A 115      -6.452  14.119  -3.637  1.00 79.16           H  
ATOM   1687  O   ASP A 115      -6.424  13.155  -0.984  1.00 79.16           O  
ATOM   1688  CG  ASP A 115      -4.351  14.499  -3.909  1.00 79.16           C  
ATOM   1689  OD1 ASP A 115      -3.795  14.733  -2.813  1.00 79.16           O  
ATOM   1690  OD2 ASP A 115      -3.981  14.975  -4.999  1.00 79.16           O  
ATOM   1691  N   PRO A 116      -4.246  12.621  -0.819  1.00 77.62           N  
ATOM   1692  CA  PRO A 116      -4.130  12.993   0.593  1.00 77.62           C  
ATOM   1693  HA  PRO A 116      -4.792  12.374   1.198  1.00 77.62           H  
ATOM   1694  C   PRO A 116      -4.464  14.464   0.865  1.00 77.62           C  
ATOM   1695  CB  PRO A 116      -2.668  12.720   0.962  1.00 77.62           C  
ATOM   1696  HB2 PRO A 116      -2.567  11.692   1.308  1.00 77.62           H  
ATOM   1697  HB3 PRO A 116      -2.297  13.409   1.721  1.00 77.62           H  
ATOM   1698  O   PRO A 116      -4.837  14.791   1.988  1.00 77.62           O  
ATOM   1699  CG  PRO A 116      -1.955  12.916  -0.379  1.00 77.62           C  
ATOM   1700  HG2 PRO A 116      -0.961  12.470  -0.408  1.00 77.62           H  
ATOM   1701  HG3 PRO A 116      -1.871  13.981  -0.597  1.00 77.62           H  
ATOM   1702  CD  PRO A 116      -2.940  12.279  -1.356  1.00 77.62           C  
ATOM   1703  HD2 PRO A 116      -2.858  11.192  -1.385  1.00 77.62           H  
ATOM   1704  HD3 PRO A 116      -2.766  12.670  -2.358  1.00 77.62           H  
ATOM   1705  N   MET A 117      -4.350  15.347  -0.131  1.00 75.36           N  
ATOM   1706  H   MET A 117      -4.066  15.022  -1.044  1.00 75.36           H  
ATOM   1707  CA  MET A 117      -4.731  16.756  -0.014  1.00 75.36           C  
ATOM   1708  HA  MET A 117      -4.304  17.165   0.903  1.00 75.36           H  
ATOM   1709  C   MET A 117      -6.250  16.954   0.074  1.00 75.36           C  
ATOM   1710  CB  MET A 117      -4.177  17.547  -1.208  1.00 75.36           C  
ATOM   1711  HB2 MET A 117      -4.593  17.156  -2.137  1.00 75.36           H  
ATOM   1712  HB3 MET A 117      -4.499  18.583  -1.104  1.00 75.36           H  
ATOM   1713  O   MET A 117      -6.700  18.015   0.497  1.00 75.36           O  
ATOM   1714  CG  MET A 117      -2.645  17.508  -1.277  1.00 75.36           C  
ATOM   1715  HG2 MET A 117      -2.245  17.810  -0.309  1.00 75.36           H  
ATOM   1716  HG3 MET A 117      -2.333  16.480  -1.465  1.00 75.36           H  
ATOM   1717  SD  MET A 117      -1.891  18.553  -2.557  1.00 75.36           S  
ATOM   1718  CE  MET A 117      -2.380  20.203  -1.986  1.00 75.36           C  
ATOM   1719  HE1 MET A 117      -3.460  20.320  -2.072  1.00 75.36           H  
ATOM   1720  HE2 MET A 117      -2.078  20.338  -0.947  1.00 75.36           H  
ATOM   1721  HE3 MET A 117      -1.894  20.957  -2.605  1.00 75.36           H  
ATOM   1722  N   LEU A 118      -7.034  15.943  -0.313  1.00 81.12           N  
ATOM   1723  H   LEU A 118      -6.587  15.100  -0.645  1.00 81.12           H  
ATOM   1724  CA  LEU A 118      -8.497  15.924  -0.219  1.00 81.12           C  
ATOM   1725  HA  LEU A 118      -8.861  16.945  -0.108  1.00 81.12           H  
ATOM   1726  C   LEU A 118      -8.998  15.162   1.018  1.00 81.12           C  
ATOM   1727  CB  LEU A 118      -9.083  15.324  -1.510  1.00 81.12           C  
ATOM   1728  HB2 LEU A 118      -8.759  14.286  -1.583  1.00 81.12           H  
ATOM   1729  HB3 LEU A 118     -10.170  15.326  -1.429  1.00 81.12           H  
ATOM   1730  O   LEU A 118     -10.202  14.928   1.149  1.00 81.12           O  
ATOM   1731  CG  LEU A 118      -8.698  16.052  -2.808  1.00 81.12           C  
ATOM   1732  HG  LEU A 118      -7.615  16.058  -2.926  1.00 81.12           H  
ATOM   1733  CD1 LEU A 118      -9.308  15.302  -3.994  1.00 81.12           C  
ATOM   1734 HD11 LEU A 118     -10.396  15.306  -3.924  1.00 81.12           H  
ATOM   1735 HD12 LEU A 118      -9.001  15.781  -4.923  1.00 81.12           H  
ATOM   1736 HD13 LEU A 118      -8.948  14.273  -3.999  1.00 81.12           H  
ATOM   1737  CD2 LEU A 118      -9.206  17.495  -2.834  1.00 81.12           C  
ATOM   1738 HD21 LEU A 118      -8.707  18.074  -2.057  1.00 81.12           H  
ATOM   1739 HD22 LEU A 118      -8.971  17.947  -3.797  1.00 81.12           H  
ATOM   1740 HD23 LEU A 118     -10.283  17.520  -2.672  1.00 81.12           H  
ATOM   1741  N   ALA A 119      -8.093  14.735   1.902  1.00 85.47           N  
ATOM   1742  H   ALA A 119      -7.125  14.989   1.764  1.00 85.47           H  
ATOM   1743  CA  ALA A 119      -8.460  14.109   3.162  1.00 85.47           C  
ATOM   1744  HA  ALA A 119      -9.149  13.295   2.938  1.00 85.47           H  
ATOM   1745  C   ALA A 119      -9.172  15.112   4.096  1.00 85.47           C  
ATOM   1746  CB  ALA A 119      -7.199  13.513   3.793  1.00 85.47           C  
ATOM   1747  HB1 ALA A 119      -6.677  12.890   3.066  1.00 85.47           H  
ATOM   1748  HB2 ALA A 119      -6.536  14.312   4.125  1.00 85.47           H  
ATOM   1749  HB3 ALA A 119      -7.479  12.898   4.648  1.00 85.47           H  
ATOM   1750  O   ALA A 119      -9.039  16.326   3.911  1.00 85.47           O  
ATOM   1751  N   PRO A 120      -9.927  14.637   5.106  1.00 86.04           N  
ATOM   1752  CA  PRO A 120     -10.592  15.527   6.049  1.00 86.04           C  
ATOM   1753  HA  PRO A 120     -11.345  16.087   5.495  1.00 86.04           H  
ATOM   1754  C   PRO A 120      -9.604  16.485   6.739  1.00 86.04           C  
ATOM   1755  CB  PRO A 120     -11.278  14.622   7.074  1.00 86.04           C  
ATOM   1756  HB2 PRO A 120     -10.620  14.481   7.931  1.00 86.04           H  
ATOM   1757  HB3 PRO A 120     -12.236  15.029   7.398  1.00 86.04           H  
ATOM   1758  O   PRO A 120      -8.468  16.085   7.021  1.00 86.04           O  
ATOM   1759  CG  PRO A 120     -11.447  13.297   6.337  1.00 86.04           C  
ATOM   1760  HG2 PRO A 120     -12.360  13.337   5.742  1.00 86.04           H  
ATOM   1761  HG3 PRO A 120     -11.470  12.450   7.023  1.00 86.04           H  
ATOM   1762  CD  PRO A 120     -10.235  13.248   5.411  1.00 86.04           C  
ATOM   1763  HD2 PRO A 120     -10.476  12.675   4.515  1.00 86.04           H  
ATOM   1764  HD3 PRO A 120      -9.394  12.796   5.938  1.00 86.04           H  
ATOM   1765  N   PRO A 121     -10.019  17.725   7.059  1.00 80.03           N  
ATOM   1766  CA  PRO A 121      -9.232  18.589   7.932  1.00 80.03           C  
ATOM   1767  HA  PRO A 121      -8.271  18.804   7.465  1.00 80.03           H  
ATOM   1768  C   PRO A 121      -8.985  17.866   9.268  1.00 80.03           C  
ATOM   1769  CB  PRO A 121     -10.035  19.889   8.064  1.00 80.03           C  
ATOM   1770  HB2 PRO A 121      -9.701  20.594   7.302  1.00 80.03           H  
ATOM   1771  HB3 PRO A 121      -9.939  20.330   9.056  1.00 80.03           H  
ATOM   1772  O   PRO A 121      -9.863  17.167   9.764  1.00 80.03           O  
ATOM   1773  CG  PRO A 121     -11.475  19.467   7.767  1.00 80.03           C  
ATOM   1774  HG2 PRO A 121     -11.940  19.107   8.685  1.00 80.03           H  
ATOM   1775  HG3 PRO A 121     -12.057  20.284   7.340  1.00 80.03           H  
ATOM   1776  CD  PRO A 121     -11.326  18.304   6.790  1.00 80.03           C  
ATOM   1777  HD2 PRO A 121     -11.350  18.674   5.765  1.00 80.03           H  
ATOM   1778  HD3 PRO A 121     -12.129  17.585   6.954  1.00 80.03           H  
ATOM   1779  N   ASP A 122      -7.770  17.989   9.807  1.00 81.63           N  
ATOM   1780  H   ASP A 122      -7.153  18.684   9.411  1.00 81.63           H  
ATOM   1781  CA  ASP A 122      -7.275  17.283  11.005  1.00 81.63           C  
ATOM   1782  HA  ASP A 122      -6.295  17.716  11.208  1.00 81.63           H  
ATOM   1783  C   ASP A 122      -6.997  15.771  10.847  1.00 81.63           C  
ATOM   1784  CB  ASP A 122      -8.121  17.609  12.251  1.00 81.63           C  
ATOM   1785  HB2 ASP A 122      -9.080  17.095  12.190  1.00 81.63           H  
ATOM   1786  HB3 ASP A 122      -7.606  17.226  13.132  1.00 81.63           H  
ATOM   1787  O   ASP A 122      -6.817  15.059  11.833  1.00 81.63           O  
ATOM   1788  CG  ASP A 122      -8.352  19.107  12.463  1.00 81.63           C  
ATOM   1789  OD1 ASP A 122      -7.458  19.903  12.087  1.00 81.63           O  
ATOM   1790  OD2 ASP A 122      -9.405  19.441  13.051  1.00 81.63           O  
ATOM   1791  N   CYS A 123      -6.900  15.266   9.614  1.00 84.15           N  
ATOM   1792  H   CYS A 123      -7.151  15.863   8.838  1.00 84.15           H  
ATOM   1793  CA  CYS A 123      -6.480  13.892   9.320  1.00 84.15           C  
ATOM   1794  HA  CYS A 123      -7.011  13.208   9.982  1.00 84.15           H  
ATOM   1795  C   CYS A 123      -4.975  13.693   9.577  1.00 84.15           C  
ATOM   1796  CB  CYS A 123      -6.922  13.588   7.882  1.00 84.15           C  
ATOM   1797  HB2 CYS A 123      -6.536  14.389   7.253  1.00 84.15           H  
ATOM   1798  HB3 CYS A 123      -8.009  13.662   7.854  1.00 84.15           H  
ATOM   1799  O   CYS A 123      -4.118  14.039   8.759  1.00 84.15           O  
ATOM   1800  SG  CYS A 123      -6.462  12.039   7.056  1.00 84.15           S  
ATOM   1801  N   LEU A 124      -4.646  13.096  10.724  1.00 81.39           N  
ATOM   1802  H   LEU A 124      -5.382  12.914  11.392  1.00 81.39           H  
ATOM   1803  CA  LEU A 124      -3.281  12.719  11.091  1.00 81.39           C  
ATOM   1804  HA  LEU A 124      -2.573  13.413  10.637  1.00 81.39           H  
ATOM   1805  C   LEU A 124      -2.972  11.316  10.581  1.00 81.39           C  
ATOM   1806  CB  LEU A 124      -3.136  12.787  12.616  1.00 81.39           C  
ATOM   1807  HB2 LEU A 124      -3.948  12.213  13.063  1.00 81.39           H  
ATOM   1808  HB3 LEU A 124      -2.201  12.312  12.914  1.00 81.39           H  
ATOM   1809  O   LEU A 124      -3.498  10.333  11.102  1.00 81.39           O  
ATOM   1810  CG  LEU A 124      -3.168  14.221  13.161  1.00 81.39           C  
ATOM   1811  HG  LEU A 124      -3.946  14.801  12.664  1.00 81.39           H  
ATOM   1812  CD1 LEU A 124      -3.508  14.162  14.648  1.00 81.39           C  
ATOM   1813 HD11 LEU A 124      -3.366  15.138  15.111  1.00 81.39           H  
ATOM   1814 HD12 LEU A 124      -4.560  13.895  14.747  1.00 81.39           H  
ATOM   1815 HD13 LEU A 124      -2.921  13.394  15.152  1.00 81.39           H  
ATOM   1816  CD2 LEU A 124      -1.823  14.921  12.932  1.00 81.39           C  
ATOM   1817 HD21 LEU A 124      -1.639  15.023  11.862  1.00 81.39           H  
ATOM   1818 HD22 LEU A 124      -1.017  14.350  13.391  1.00 81.39           H  
ATOM   1819 HD23 LEU A 124      -1.868  15.920  13.365  1.00 81.39           H  
ATOM   1820  N   PHE A 125      -2.134  11.210   9.552  1.00 82.18           N  
ATOM   1821  H   PHE A 125      -1.776  12.056   9.131  1.00 82.18           H  
ATOM   1822  CA  PHE A 125      -1.792   9.919   8.958  1.00 82.18           C  
ATOM   1823  HA  PHE A 125      -2.726   9.413   8.714  1.00 82.18           H  
ATOM   1824  C   PHE A 125      -1.034   9.018   9.937  1.00 82.18           C  
ATOM   1825  CB  PHE A 125      -1.023  10.112   7.648  1.00 82.18           C  
ATOM   1826  HB2 PHE A 125      -0.181  10.783   7.817  1.00 82.18           H  
ATOM   1827  HB3 PHE A 125      -0.620   9.149   7.336  1.00 82.18           H  
ATOM   1828  O   PHE A 125      -0.043   9.429  10.542  1.00 82.18           O  
ATOM   1829  CG  PHE A 125      -1.894  10.640   6.526  1.00 82.18           C  
ATOM   1830  CD1 PHE A 125      -2.766   9.766   5.850  1.00 82.18           C  
ATOM   1831  HD1 PHE A 125      -2.813   8.726   6.139  1.00 82.18           H  
ATOM   1832  CD2 PHE A 125      -1.874  12.006   6.187  1.00 82.18           C  
ATOM   1833  HD2 PHE A 125      -1.233  12.692   6.721  1.00 82.18           H  
ATOM   1834  CE1 PHE A 125      -3.612  10.252   4.836  1.00 82.18           C  
ATOM   1835  HE1 PHE A 125      -4.312   9.591   4.349  1.00 82.18           H  
ATOM   1836  CE2 PHE A 125      -2.721  12.492   5.174  1.00 82.18           C  
ATOM   1837  HE2 PHE A 125      -2.735  13.546   4.941  1.00 82.18           H  
ATOM   1838  CZ  PHE A 125      -3.589  11.617   4.499  1.00 82.18           C  
ATOM   1839  HZ  PHE A 125      -4.266  12.006   3.753  1.00 82.18           H  
ATOM   1840  N   VAL A 126      -1.494   7.772  10.054  1.00 82.10           N  
ATOM   1841  H   VAL A 126      -2.271   7.494   9.471  1.00 82.10           H  
ATOM   1842  CA  VAL A 126      -0.931   6.749  10.940  1.00 82.10           C  
ATOM   1843  HA  VAL A 126       0.070   7.061  11.239  1.00 82.10           H  
ATOM   1844  C   VAL A 126      -0.785   5.414  10.215  1.00 82.10           C  
ATOM   1845  CB  VAL A 126      -1.758   6.562  12.231  1.00 82.10           C  
ATOM   1846  HB  VAL A 126      -1.262   5.797  12.829  1.00 82.10           H  
ATOM   1847  O   VAL A 126      -1.510   5.109   9.266  1.00 82.10           O  
ATOM   1848  CG1 VAL A 126      -1.788   7.836  13.081  1.00 82.10           C  
ATOM   1849 HG11 VAL A 126      -0.771   8.184  13.262  1.00 82.10           H  
ATOM   1850 HG12 VAL A 126      -2.347   8.622  12.573  1.00 82.10           H  
ATOM   1851 HG13 VAL A 126      -2.264   7.631  14.040  1.00 82.10           H  
ATOM   1852  CG2 VAL A 126      -3.191   6.078  11.967  1.00 82.10           C  
ATOM   1853 HG21 VAL A 126      -3.749   6.836  11.418  1.00 82.10           H  
ATOM   1854 HG22 VAL A 126      -3.184   5.153  11.390  1.00 82.10           H  
ATOM   1855 HG23 VAL A 126      -3.685   5.875  12.917  1.00 82.10           H  
ATOM   1856  N   SER A 127       0.130   4.584  10.710  1.00 81.74           N  
ATOM   1857  H   SER A 127       0.703   4.898  11.480  1.00 81.74           H  
ATOM   1858  CA  SER A 127       0.240   3.180  10.315  1.00 81.74           C  
ATOM   1859  HA  SER A 127      -0.204   3.045   9.329  1.00 81.74           H  
ATOM   1860  C   SER A 127      -0.516   2.307  11.309  1.00 81.74           C  
ATOM   1861  CB  SER A 127       1.703   2.748  10.210  1.00 81.74           C  
ATOM   1862  HB2 SER A 127       1.752   1.682   9.986  1.00 81.74           H  
ATOM   1863  HB3 SER A 127       2.216   2.935  11.153  1.00 81.74           H  
ATOM   1864  O   SER A 127      -0.322   2.419  12.520  1.00 81.74           O  
ATOM   1865  OG  SER A 127       2.328   3.472   9.168  1.00 81.74           O  
ATOM   1866  HG  SER A 127       3.230   3.154   9.079  1.00 81.74           H  
ATOM   1867  N   LEU A 128      -1.381   1.432  10.794  1.00 85.78           N  
ATOM   1868  H   LEU A 128      -1.479   1.383   9.790  1.00 85.78           H  
ATOM   1869  CA  LEU A 128      -2.111   0.460  11.601  1.00 85.78           C  
ATOM   1870  HA  LEU A 128      -2.238   0.842  12.614  1.00 85.78           H  
ATOM   1871  C   LEU A 128      -1.305  -0.833  11.682  1.00 85.78           C  
ATOM   1872  CB  LEU A 128      -3.500   0.202  10.988  1.00 85.78           C  
ATOM   1873  HB2 LEU A 128      -3.996  -0.558  11.590  1.00 85.78           H  
ATOM   1874  HB3 LEU A 128      -3.372  -0.202   9.984  1.00 85.78           H  
ATOM   1875  O   LEU A 128      -1.164  -1.521  10.680  1.00 85.78           O  
ATOM   1876  CG  LEU A 128      -4.423   1.428  10.885  1.00 85.78           C  
ATOM   1877  HG  LEU A 128      -4.009   2.141  10.171  1.00 85.78           H  
ATOM   1878  CD1 LEU A 128      -5.790   0.973  10.378  1.00 85.78           C  
ATOM   1879 HD11 LEU A 128      -6.461   1.829  10.300  1.00 85.78           H  
ATOM   1880 HD12 LEU A 128      -5.685   0.533   9.386  1.00 85.78           H  
ATOM   1881 HD13 LEU A 128      -6.221   0.235  11.054  1.00 85.78           H  
ATOM   1882  CD2 LEU A 128      -4.588   2.126  12.232  1.00 85.78           C  
ATOM   1883 HD21 LEU A 128      -3.698   2.723  12.435  1.00 85.78           H  
ATOM   1884 HD22 LEU A 128      -4.706   1.380  13.019  1.00 85.78           H  
ATOM   1885 HD23 LEU A 128      -5.446   2.797  12.213  1.00 85.78           H  
ATOM   1886  N   SER A 129      -0.814  -1.195  12.857  1.00 83.61           N  
ATOM   1887  H   SER A 129      -0.919  -0.554  13.631  1.00 83.61           H  
ATOM   1888  CA  SER A 129      -0.078  -2.435  13.101  1.00 83.61           C  
ATOM   1889  HA  SER A 129       0.334  -2.778  12.152  1.00 83.61           H  
ATOM   1890  C   SER A 129      -0.993  -3.548  13.631  1.00 83.61           C  
ATOM   1891  CB  SER A 129       1.130  -2.191  14.012  1.00 83.61           C  
ATOM   1892  HB2 SER A 129       0.776  -2.011  15.027  1.00 83.61           H  
ATOM   1893  HB3 SER A 129       1.766  -3.076  14.015  1.00 83.61           H  
ATOM   1894  O   SER A 129      -1.916  -3.335  14.428  1.00 83.61           O  
ATOM   1895  OG  SER A 129       1.882  -1.066  13.588  1.00 83.61           O  
ATOM   1896  HG  SER A 129       2.283  -1.220  12.729  1.00 83.61           H  
ATOM   1897  N   MET A 130      -0.757  -4.777  13.187  1.00 81.50           N  
ATOM   1898  H   MET A 130      -0.004  -4.898  12.525  1.00 81.50           H  
ATOM   1899  CA  MET A 130      -1.451  -5.975  13.639  1.00 81.50           C  
ATOM   1900  HA  MET A 130      -2.438  -5.700  14.012  1.00 81.50           H  
ATOM   1901  C   MET A 130      -0.696  -6.633  14.792  1.00 81.50           C  
ATOM   1902  CB  MET A 130      -1.660  -6.957  12.478  1.00 81.50           C  
ATOM   1903  HB2 MET A 130      -1.931  -7.926  12.898  1.00 81.50           H  
ATOM   1904  HB3 MET A 130      -0.741  -7.078  11.904  1.00 81.50           H  
ATOM   1905  O   MET A 130       0.305  -7.315  14.605  1.00 81.50           O  
ATOM   1906  CG  MET A 130      -2.799  -6.509  11.561  1.00 81.50           C  
ATOM   1907  HG2 MET A 130      -3.612  -6.132  12.181  1.00 81.50           H  
ATOM   1908  HG3 MET A 130      -2.454  -5.705  10.911  1.00 81.50           H  
ATOM   1909  SD  MET A 130      -3.465  -7.863  10.560  1.00 81.50           S  
ATOM   1910  CE  MET A 130      -5.089  -7.193  10.156  1.00 81.50           C  
ATOM   1911  HE1 MET A 130      -5.429  -7.624   9.214  1.00 81.50           H  
ATOM   1912  HE2 MET A 130      -5.023  -6.109  10.066  1.00 81.50           H  
ATOM   1913  HE3 MET A 130      -5.791  -7.457  10.947  1.00 81.50           H  
ATOM   1914  N   THR A 131      -1.232  -6.477  15.998  1.00 76.87           N  
ATOM   1915  H   THR A 131      -1.945  -5.772  16.116  1.00 76.87           H  
ATOM   1916  CA  THR A 131      -0.743  -7.162  17.200  1.00 76.87           C  
ATOM   1917  HA  THR A 131       0.302  -7.431  17.047  1.00 76.87           H  
ATOM   1918  C   THR A 131      -1.543  -8.442  17.438  1.00 76.87           C  
ATOM   1919  CB  THR A 131      -0.791  -6.220  18.410  1.00 76.87           C  
ATOM   1920  HB  THR A 131      -1.827  -6.018  18.682  1.00 76.87           H  
ATOM   1921  O   THR A 131      -2.769  -8.447  17.288  1.00 76.87           O  
ATOM   1922  CG2 THR A 131      -0.039  -6.784  19.608  1.00 76.87           C  
ATOM   1923 HG21 THR A 131      -0.501  -7.724  19.909  1.00 76.87           H  
ATOM   1924 HG22 THR A 131      -0.098  -6.084  20.442  1.00 76.87           H  
ATOM   1925 HG23 THR A 131       1.007  -6.953  19.353  1.00 76.87           H  
ATOM   1926  OG1 THR A 131      -0.158  -5.020  18.045  1.00 76.87           O  
ATOM   1927  HG1 THR A 131      -0.325  -4.330  18.691  1.00 76.87           H  
ATOM   1928  N   ARG A 132      -0.872  -9.540  17.819  1.00 73.72           N  
ATOM   1929  H   ARG A 132       0.121  -9.458  17.982  1.00 73.72           H  
ATOM   1930  CA  ARG A 132      -1.559 -10.792  18.181  1.00 73.72           C  
ATOM   1931  HA  ARG A 132      -2.246 -11.043  17.374  1.00 73.72           H  
ATOM   1932  C   ARG A 132      -2.402 -10.590  19.440  1.00 73.72           C  
ATOM   1933  CB  ARG A 132      -0.572 -11.955  18.385  1.00 73.72           C  
ATOM   1934  HB2 ARG A 132       0.235 -11.640  19.047  1.00 73.72           H  
ATOM   1935  HB3 ARG A 132      -1.102 -12.775  18.869  1.00 73.72           H  
ATOM   1936  O   ARG A 132      -1.976  -9.947  20.391  1.00 73.72           O  
ATOM   1937  CG  ARG A 132       0.013 -12.485  17.069  1.00 73.72           C  
ATOM   1938  HG2 ARG A 132      -0.796 -12.739  16.384  1.00 73.72           H  
ATOM   1939  HG3 ARG A 132       0.633 -11.712  16.614  1.00 73.72           H  
ATOM   1940  CD  ARG A 132       0.862 -13.738  17.330  1.00 73.72           C  
ATOM   1941  HD2 ARG A 132       0.226 -14.528  17.728  1.00 73.72           H  
ATOM   1942  HD3 ARG A 132       1.608 -13.499  18.089  1.00 73.72           H  
ATOM   1943  NE  ARG A 132       1.564 -14.176  16.106  1.00 73.72           N  
ATOM   1944  HE  ARG A 132       2.291 -13.560  15.772  1.00 73.72           H  
ATOM   1945  NH1 ARG A 132       0.422 -16.131  15.669  1.00 73.72           N  
ATOM   1946 HH11 ARG A 132       0.284 -16.945  15.087  1.00 73.72           H  
ATOM   1947 HH12 ARG A 132      -0.157 -15.977  16.482  1.00 73.72           H  
ATOM   1948  NH2 ARG A 132       2.076 -15.489  14.323  1.00 73.72           N  
ATOM   1949 HH21 ARG A 132       1.908 -16.304  13.750  1.00 73.72           H  
ATOM   1950 HH22 ARG A 132       2.785 -14.829  14.037  1.00 73.72           H  
ATOM   1951  CZ  ARG A 132       1.349 -15.259  15.379  1.00 73.72           C  
ATOM   1952  N   VAL A 133      -3.570 -11.230  19.483  1.00 69.02           N  
ATOM   1953  H   VAL A 133      -3.891 -11.694  18.646  1.00 69.02           H  
ATOM   1954  CA  VAL A 133      -4.484 -11.167  20.640  1.00 69.02           C  
ATOM   1955  HA  VAL A 133      -4.748 -10.125  20.819  1.00 69.02           H  
ATOM   1956  C   VAL A 133      -3.816 -11.689  21.921  1.00 69.02           C  
ATOM   1957  CB  VAL A 133      -5.781 -11.948  20.343  1.00 69.02           C  
ATOM   1958  HB  VAL A 133      -5.540 -13.005  20.229  1.00 69.02           H  
ATOM   1959  O   VAL A 133      -4.032 -11.143  22.999  1.00 69.02           O  
ATOM   1960  CG1 VAL A 133      -6.808 -11.801  21.470  1.00 69.02           C  
ATOM   1961 HG11 VAL A 133      -7.728 -12.326  21.212  1.00 69.02           H  
ATOM   1962 HG12 VAL A 133      -6.428 -12.230  22.397  1.00 69.02           H  
ATOM   1963 HG13 VAL A 133      -7.039 -10.749  21.636  1.00 69.02           H  
ATOM   1964  CG2 VAL A 133      -6.446 -11.464  19.046  1.00 69.02           C  
ATOM   1965 HG21 VAL A 133      -6.655 -10.396  19.111  1.00 69.02           H  
ATOM   1966 HG22 VAL A 133      -7.385 -11.998  18.899  1.00 69.02           H  
ATOM   1967 HG23 VAL A 133      -5.813 -11.659  18.180  1.00 69.02           H  
ATOM   1968  N   SER A 134      -2.925 -12.682  21.809  1.00 68.13           N  
ATOM   1969  H   SER A 134      -2.733 -13.066  20.895  1.00 68.13           H  
ATOM   1970  CA  SER A 134      -2.150 -13.209  22.942  1.00 68.13           C  
ATOM   1971  HA  SER A 134      -2.846 -13.543  23.712  1.00 68.13           H  
ATOM   1972  C   SER A 134      -1.233 -12.167  23.591  1.00 68.13           C  
ATOM   1973  CB  SER A 134      -1.319 -14.415  22.492  1.00 68.13           C  
ATOM   1974  HB2 SER A 134      -0.737 -14.789  23.334  1.00 68.13           H  
ATOM   1975  HB3 SER A 134      -1.996 -15.205  22.165  1.00 68.13           H  
ATOM   1976  O   SER A 134      -0.941 -12.271  24.778  1.00 68.13           O  
ATOM   1977  OG  SER A 134      -0.451 -14.076  21.421  1.00 68.13           O  
ATOM   1978  HG  SER A 134       0.444 -14.055  21.769  1.00 68.13           H  
ATOM   1979  N   SER A 135      -0.809 -11.144  22.847  1.00 68.86           N  
ATOM   1980  H   SER A 135      -1.093 -11.079  21.880  1.00 68.86           H  
ATOM   1981  CA  SER A 135      -0.002 -10.034  23.362  1.00 68.86           C  
ATOM   1982  HA  SER A 135       0.848 -10.428  23.919  1.00 68.86           H  
ATOM   1983  C   SER A 135      -0.796  -9.118  24.297  1.00 68.86           C  
ATOM   1984  CB  SER A 135       0.514  -9.186  22.198  1.00 68.86           C  
ATOM   1985  HB2 SER A 135      -0.314  -8.574  21.839  1.00 68.86           H  
ATOM   1986  HB3 SER A 135       1.302  -8.520  22.549  1.00 68.86           H  
ATOM   1987  O   SER A 135      -0.203  -8.434  25.124  1.00 68.86           O  
ATOM   1988  OG  SER A 135       0.992  -9.987  21.128  1.00 68.86           O  
ATOM   1989  HG  SER A 135       1.908 -10.199  21.320  1.00 68.86           H  
ATOM   1990  N   CYS A 136      -2.128  -9.122  24.192  1.00 63.95           N  
ATOM   1991  H   CYS A 136      -2.561  -9.705  23.490  1.00 63.95           H  
ATOM   1992  CA  CYS A 136      -3.011  -8.333  25.048  1.00 63.95           C  
ATOM   1993  HA  CYS A 136      -2.478  -7.439  25.373  1.00 63.95           H  
ATOM   1994  C   CYS A 136      -3.434  -9.054  26.334  1.00 63.95           C  
ATOM   1995  CB  CYS A 136      -4.202  -7.865  24.222  1.00 63.95           C  
ATOM   1996  HB2 CYS A 136      -4.675  -8.699  23.703  1.00 63.95           H  
ATOM   1997  HB3 CYS A 136      -4.933  -7.418  24.895  1.00 63.95           H  
ATOM   1998  O   CYS A 136      -3.941  -8.417  27.252  1.00 63.95           O  
ATOM   1999  SG  CYS A 136      -3.671  -6.609  23.045  1.00 63.95           S  
ATOM   2000  N   ALA A 137      -3.168 -10.359  26.446  1.00 51.25           N  
ATOM   2001  H   ALA A 137      -2.724 -10.825  25.667  1.00 51.25           H  
ATOM   2002  CA  ALA A 137      -3.526 -11.176  27.607  1.00 51.25           C  
ATOM   2003  HA  ALA A 137      -4.506 -10.852  27.958  1.00 51.25           H  
ATOM   2004  C   ALA A 137      -2.566 -11.034  28.810  1.00 51.25           C  
ATOM   2005  CB  ALA A 137      -3.663 -12.630  27.139  1.00 51.25           C  
ATOM   2006  HB1 ALA A 137      -2.696 -13.009  26.809  1.00 51.25           H  
ATOM   2007  HB2 ALA A 137      -4.379 -12.691  26.319  1.00 51.25           H  
ATOM   2008  HB3 ALA A 137      -4.023 -13.246  27.964  1.00 51.25           H  
ATOM   2009  O   ALA A 137      -2.768 -11.675  29.838  1.00 51.25           O  
ATOM   2010  N   ALA A 138      -1.532 -10.188  28.728  1.00 42.40           N  
ATOM   2011  H   ALA A 138      -1.396  -9.669  27.872  1.00 42.40           H  
ATOM   2012  CA  ALA A 138      -0.598  -9.967  29.838  1.00 42.40           C  
ATOM   2013  HA  ALA A 138      -0.382 -10.936  30.288  1.00 42.40           H  
ATOM   2014  C   ALA A 138      -1.166  -9.091  30.975  1.00 42.40           C  
ATOM   2015  CB  ALA A 138       0.723  -9.426  29.282  1.00 42.40           C  
ATOM   2016  HB1 ALA A 138       1.451  -9.333  30.088  1.00 42.40           H  
ATOM   2017  HB2 ALA A 138       0.563  -8.446  28.832  1.00 42.40           H  
ATOM   2018  HB3 ALA A 138       1.116 -10.109  28.529  1.00 42.40           H  
ATOM   2019  O   ALA A 138      -0.475  -8.854  31.965  1.00 42.40           O  
ATOM   2020  N   VAL A 139      -2.417  -8.631  30.876  1.00 43.37           N  
ATOM   2021  H   VAL A 139      -2.945  -8.836  30.040  1.00 43.37           H  
ATOM   2022  CA  VAL A 139      -3.080  -7.865  31.941  1.00 43.37           C  
ATOM   2023  HA  VAL A 139      -2.475  -7.941  32.844  1.00 43.37           H  
ATOM   2024  C   VAL A 139      -4.419  -8.519  32.288  1.00 43.37           C  
ATOM   2025  CB  VAL A 139      -3.170  -6.357  31.616  1.00 43.37           C  
ATOM   2026  HB  VAL A 139      -3.983  -6.173  30.914  1.00 43.37           H  
ATOM   2027  O   VAL A 139      -5.486  -8.011  31.979  1.00 43.37           O  
ATOM   2028  CG1 VAL A 139      -3.417  -5.562  32.907  1.00 43.37           C  
ATOM   2029 HG11 VAL A 139      -3.511  -4.502  32.672  1.00 43.37           H  
ATOM   2030 HG12 VAL A 139      -2.594  -5.708  33.608  1.00 43.37           H  
ATOM   2031 HG13 VAL A 139      -4.349  -5.889  33.367  1.00 43.37           H  
ATOM   2032  CG2 VAL A 139      -1.876  -5.806  30.994  1.00 43.37           C  
ATOM   2033 HG21 VAL A 139      -1.958  -4.726  30.870  1.00 43.37           H  
ATOM   2034 HG22 VAL A 139      -1.024  -6.035  31.635  1.00 43.37           H  
ATOM   2035 HG23 VAL A 139      -1.719  -6.244  30.009  1.00 43.37           H  
ATOM   2036  N   GLY A 140      -4.327  -9.686  32.930  1.00 46.00           N  
ATOM   2037  H   GLY A 140      -3.400 -10.080  33.013  1.00 46.00           H  
ATOM   2038  CA  GLY A 140      -5.378 -10.257  33.773  1.00 46.00           C  
ATOM   2039  HA2 GLY A 140      -5.727  -9.481  34.454  1.00 46.00           H  
ATOM   2040  HA3 GLY A 140      -4.944 -11.052  34.380  1.00 46.00           H  
ATOM   2041  C   GLY A 140      -6.612 -10.819  33.067  1.00 46.00           C  
ATOM   2042  O   GLY A 140      -7.644 -10.168  33.043  1.00 46.00           O  
ATOM   2043  N   ALA A 141      -6.555 -12.081  32.635  1.00 32.00           N  
ATOM   2044  H   ALA A 141      -5.645 -12.498  32.500  1.00 32.00           H  
ATOM   2045  CA  ALA A 141      -7.686 -13.004  32.771  1.00 32.00           C  
ATOM   2046  HA  ALA A 141      -8.063 -12.934  33.792  1.00 32.00           H  
ATOM   2047  C   ALA A 141      -7.242 -14.446  32.516  1.00 32.00           C  
ATOM   2048  CB  ALA A 141      -8.851 -12.655  31.835  1.00 32.00           C  
ATOM   2049  HB1 ALA A 141      -8.493 -12.584  30.808  1.00 32.00           H  
ATOM   2050  HB2 ALA A 141      -9.317 -11.712  32.120  1.00 32.00           H  
ATOM   2051  HB3 ALA A 141      -9.609 -13.436  31.889  1.00 32.00           H  
ATOM   2052  O   ALA A 141      -6.801 -14.818  31.429  1.00 32.00           O  
ATOM   2053  N   SER A 142      -7.408 -15.267  33.544  1.00 40.50           N  
ATOM   2054  H   SER A 142      -7.698 -14.868  34.425  1.00 40.50           H  
ATOM   2055  CA  SER A 142      -7.549 -16.708  33.430  1.00 40.50           C  
ATOM   2056  HA  SER A 142      -6.603 -17.134  33.095  1.00 40.50           H  
ATOM   2057  C   SER A 142      -8.663 -17.059  32.429  1.00 40.50           C  
ATOM   2058  CB  SER A 142      -7.893 -17.260  34.819  1.00 40.50           C  
ATOM   2059  HB2 SER A 142      -8.891 -16.924  35.102  1.00 40.50           H  
ATOM   2060  HB3 SER A 142      -7.883 -18.349  34.788  1.00 40.50           H  
ATOM   2061  O   SER A 142      -9.691 -16.391  32.378  1.00 40.50           O  
ATOM   2062  OG  SER A 142      -6.955 -16.799  35.780  1.00 40.50           O  
ATOM   2063  HG  SER A 142      -7.204 -17.141  36.641  1.00 40.50           H  
ATOM   2064  N   THR A 143      -8.447 -18.136  31.670  1.00 45.20           N  
ATOM   2065  H   THR A 143      -7.534 -18.559  31.765  1.00 45.20           H  
ATOM   2066  CA  THR A 143      -9.427 -18.879  30.851  1.00 45.20           C  
ATOM   2067  HA  THR A 143      -8.859 -19.665  30.354  1.00 45.20           H  
ATOM   2068  C   THR A 143     -10.129 -18.124  29.712  1.00 45.20           C  
ATOM   2069  CB  THR A 143     -10.453 -19.635  31.722  1.00 45.20           C  
ATOM   2070  HB  THR A 143     -11.074 -20.246  31.068  1.00 45.20           H  
ATOM   2071  O   THR A 143     -11.260 -17.672  29.845  1.00 45.20           O  
ATOM   2072  CG2 THR A 143      -9.780 -20.548  32.748  1.00 45.20           C  
ATOM   2073 HG21 THR A 143      -9.086 -21.224  32.249  1.00 45.20           H  
ATOM   2074 HG22 THR A 143     -10.547 -21.139  33.248  1.00 45.20           H  
ATOM   2075 HG23 THR A 143      -9.251 -19.959  33.497  1.00 45.20           H  
ATOM   2076  OG1 THR A 143     -11.283 -18.771  32.453  1.00 45.20           O  
ATOM   2077  HG1 THR A 143     -11.464 -18.009  31.898  1.00 45.20           H  
ATOM   2078  N   LEU A 144      -9.517 -18.145  28.525  1.00 37.30           N  
ATOM   2079  H   LEU A 144      -8.550 -18.433  28.491  1.00 37.30           H  
ATOM   2080  CA  LEU A 144     -10.233 -18.119  27.245  1.00 37.30           C  
ATOM   2081  HA  LEU A 144     -11.305 -18.203  27.424  1.00 37.30           H  
ATOM   2082  C   LEU A 144      -9.820 -19.367  26.459  1.00 37.30           C  
ATOM   2083  CB  LEU A 144      -9.980 -16.790  26.506  1.00 37.30           C  
ATOM   2084  HB2 LEU A 144      -9.940 -16.966  25.431  1.00 37.30           H  
ATOM   2085  HB3 LEU A 144      -9.008 -16.399  26.807  1.00 37.30           H  
ATOM   2086  O   LEU A 144      -8.771 -19.418  25.820  1.00 37.30           O  
ATOM   2087  CG  LEU A 144     -11.079 -15.746  26.796  1.00 37.30           C  
ATOM   2088  HG  LEU A 144     -11.436 -15.857  27.820  1.00 37.30           H  
ATOM   2089  CD1 LEU A 144     -10.528 -14.330  26.647  1.00 37.30           C  
ATOM   2090 HD11 LEU A 144      -9.721 -14.175  27.363  1.00 37.30           H  
ATOM   2091 HD12 LEU A 144     -11.316 -13.606  26.856  1.00 37.30           H  
ATOM   2092 HD13 LEU A 144     -10.154 -14.175  25.635  1.00 37.30           H  
ATOM   2093  CD2 LEU A 144     -12.260 -15.906  25.832  1.00 37.30           C  
ATOM   2094 HD21 LEU A 144     -13.033 -15.178  26.080  1.00 37.30           H  
ATOM   2095 HD22 LEU A 144     -12.683 -16.906  25.928  1.00 37.30           H  
ATOM   2096 HD23 LEU A 144     -11.935 -15.748  24.804  1.00 37.30           H  
ATOM   2097  N   SER A 145     -10.627 -20.417  26.595  1.00 33.62           N  
ATOM   2098  H   SER A 145     -11.458 -20.315  27.159  1.00 33.62           H  
ATOM   2099  CA  SER A 145     -10.551 -21.637  25.797  1.00 33.62           C  
ATOM   2100  HA  SER A 145      -9.519 -21.988  25.768  1.00 33.62           H  
ATOM   2101  C   SER A 145     -11.021 -21.351  24.371  1.00 33.62           C  
ATOM   2102  CB  SER A 145     -11.419 -22.726  26.443  1.00 33.62           C  
ATOM   2103  HB2 SER A 145     -10.911 -23.107  27.328  1.00 33.62           H  
ATOM   2104  HB3 SER A 145     -11.567 -23.548  25.742  1.00 33.62           H  
ATOM   2105  O   SER A 145     -12.102 -20.794  24.176  1.00 33.62           O  
ATOM   2106  OG  SER A 145     -12.671 -22.191  26.835  1.00 33.62           O  
ATOM   2107  HG  SER A 145     -13.122 -21.889  26.043  1.00 33.62           H  
ATOM   2108  N   GLY A 146     -10.218 -21.750  23.382  1.00 36.82           N  
ATOM   2109  H   GLY A 146      -9.335 -22.175  23.627  1.00 36.82           H  
ATOM   2110  CA  GLY A 146     -10.637 -21.801  21.980  1.00 36.82           C  
ATOM   2111  HA2 GLY A 146     -10.937 -20.801  21.667  1.00 36.82           H  
ATOM   2112  HA3 GLY A 146      -9.805 -22.129  21.356  1.00 36.82           H  
ATOM   2113  C   GLY A 146     -11.818 -22.762  21.769  1.00 36.82           C  
ATOM   2114  O   GLY A 146     -12.112 -23.568  22.655  1.00 36.82           O  
ATOM   2115  N   PRO A 147     -12.508 -22.690  20.617  1.00 36.29           N  
ATOM   2116  CA  PRO A 147     -13.670 -23.527  20.348  1.00 36.29           C  
ATOM   2117  HA  PRO A 147     -14.431 -23.357  21.110  1.00 36.29           H  
ATOM   2118  C   PRO A 147     -13.270 -25.007  20.366  1.00 36.29           C  
ATOM   2119  CB  PRO A 147     -14.211 -23.059  18.992  1.00 36.29           C  
ATOM   2120  HB2 PRO A 147     -14.959 -22.283  19.152  1.00 36.29           H  
ATOM   2121  HB3 PRO A 147     -14.636 -23.879  18.412  1.00 36.29           H  
ATOM   2122  O   PRO A 147     -12.485 -25.470  19.538  1.00 36.29           O  
ATOM   2123  CG  PRO A 147     -12.989 -22.449  18.303  1.00 36.29           C  
ATOM   2124  HG2 PRO A 147     -12.416 -23.235  17.813  1.00 36.29           H  
ATOM   2125  HG3 PRO A 147     -13.272 -21.679  17.585  1.00 36.29           H  
ATOM   2126  CD  PRO A 147     -12.179 -21.872  19.462  1.00 36.29           C  
ATOM   2127  HD2 PRO A 147     -12.485 -20.843  19.649  1.00 36.29           H  
ATOM   2128  HD3 PRO A 147     -11.114 -21.915  19.231  1.00 36.29           H  
ATOM   2129  N   SER A 148     -13.800 -25.747  21.335  1.00 39.49           N  
ATOM   2130  H   SER A 148     -14.376 -25.306  22.038  1.00 39.49           H  
ATOM   2131  CA  SER A 148     -13.721 -27.201  21.401  1.00 39.49           C  
ATOM   2132  HA  SER A 148     -12.689 -27.501  21.218  1.00 39.49           H  
ATOM   2133  C   SER A 148     -14.601 -27.804  20.305  1.00 39.49           C  
ATOM   2134  CB  SER A 148     -14.120 -27.711  22.799  1.00 39.49           C  
ATOM   2135  HB2 SER A 148     -14.660 -28.653  22.702  1.00 39.49           H  
ATOM   2136  HB3 SER A 148     -13.211 -27.895  23.372  1.00 39.49           H  
ATOM   2137  O   SER A 148     -15.774 -27.459  20.170  1.00 39.49           O  
ATOM   2138  OG  SER A 148     -14.912 -26.775  23.518  1.00 39.49           O  
ATOM   2139  HG  SER A 148     -15.347 -27.230  24.243  1.00 39.49           H  
ATOM   2140  N   GLY A 149     -14.023 -28.709  19.510  1.00 40.21           N  
ATOM   2141  H   GLY A 149     -13.042 -28.909  19.647  1.00 40.21           H  
ATOM   2142  CA  GLY A 149     -14.774 -29.538  18.567  1.00 40.21           C  
ATOM   2143  HA2 GLY A 149     -15.264 -28.886  17.843  1.00 40.21           H  
ATOM   2144  HA3 GLY A 149     -14.096 -30.206  18.036  1.00 40.21           H  
ATOM   2145  C   GLY A 149     -15.844 -30.385  19.277  1.00 40.21           C  
ATOM   2146  O   GLY A 149     -15.784 -30.552  20.499  1.00 40.21           O  
ATOM   2147  N   PRO A 150     -16.835 -30.915  18.539  1.00 38.39           N  
ATOM   2148  CA  PRO A 150     -17.952 -31.644  19.129  1.00 38.39           C  
ATOM   2149  HA  PRO A 150     -18.502 -30.978  19.794  1.00 38.39           H  
ATOM   2150  C   PRO A 150     -17.454 -32.851  19.936  1.00 38.39           C  
ATOM   2151  CB  PRO A 150     -18.863 -32.030  17.957  1.00 38.39           C  
ATOM   2152  HB2 PRO A 150     -19.634 -31.269  17.836  1.00 38.39           H  
ATOM   2153  HB3 PRO A 150     -19.320 -33.010  18.095  1.00 38.39           H  
ATOM   2154  O   PRO A 150     -16.738 -33.710  19.424  1.00 38.39           O  
ATOM   2155  CG  PRO A 150     -17.933 -32.005  16.743  1.00 38.39           C  
ATOM   2156  HG2 PRO A 150     -17.420 -32.963  16.659  1.00 38.39           H  
ATOM   2157  HG3 PRO A 150     -18.473 -31.779  15.823  1.00 38.39           H  
ATOM   2158  CD  PRO A 150     -16.922 -30.915  17.089  1.00 38.39           C  
ATOM   2159  HD2 PRO A 150     -15.960 -31.139  16.628  1.00 38.39           H  
ATOM   2160  HD3 PRO A 150     -17.290 -29.948  16.749  1.00 38.39           H  
ATOM   2161  N   ALA A 151     -17.825 -32.888  21.217  1.00 41.16           N  
ATOM   2162  H   ALA A 151     -18.393 -32.133  21.574  1.00 41.16           H  
ATOM   2163  CA  ALA A 151     -17.469 -33.956  22.138  1.00 41.16           C  
ATOM   2164  HA  ALA A 151     -16.396 -34.134  22.061  1.00 41.16           H  
ATOM   2165  C   ALA A 151     -18.208 -35.254  21.770  1.00 41.16           C  
ATOM   2166  CB  ALA A 151     -17.781 -33.494  23.568  1.00 41.16           C  
ATOM   2167  HB1 ALA A 151     -17.501 -34.278  24.273  1.00 41.16           H  
ATOM   2168  HB2 ALA A 151     -18.847 -33.295  23.671  1.00 41.16           H  
ATOM   2169  HB3 ALA A 151     -17.217 -32.590  23.799  1.00 41.16           H  
ATOM   2170  O   ALA A 151     -19.432 -35.266  21.639  1.00 41.16           O  
ATOM   2171  N   GLY A 152     -17.461 -36.351  21.618  1.00 40.03           N  
ATOM   2172  H   GLY A 152     -16.459 -36.261  21.715  1.00 40.03           H  
ATOM   2173  CA  GLY A 152     -18.028 -37.697  21.529  1.00 40.03           C  
ATOM   2174  HA2 GLY A 152     -18.760 -37.713  20.721  1.00 40.03           H  
ATOM   2175  HA3 GLY A 152     -17.243 -38.419  21.304  1.00 40.03           H  
ATOM   2176  C   GLY A 152     -18.714 -38.110  22.842  1.00 40.03           C  
ATOM   2177  O   GLY A 152     -18.413 -37.542  23.895  1.00 40.03           O  
ATOM   2178  N   PRO A 153     -19.646 -39.079  22.809  1.00 39.06           N  
ATOM   2179  CA  PRO A 153     -20.423 -39.459  23.983  1.00 39.06           C  
ATOM   2180  HA  PRO A 153     -20.939 -38.576  24.362  1.00 39.06           H  
ATOM   2181  C   PRO A 153     -19.529 -40.018  25.100  1.00 39.06           C  
ATOM   2182  CB  PRO A 153     -21.473 -40.458  23.487  1.00 39.06           C  
ATOM   2183  HB2 PRO A 153     -21.687 -41.232  24.223  1.00 39.06           H  
ATOM   2184  HB3 PRO A 153     -22.385 -39.921  23.225  1.00 39.06           H  
ATOM   2185  O   PRO A 153     -18.692 -40.892  24.883  1.00 39.06           O  
ATOM   2186  CG  PRO A 153     -20.848 -41.039  22.218  1.00 39.06           C  
ATOM   2187  HG2 PRO A 153     -20.184 -41.861  22.485  1.00 39.06           H  
ATOM   2188  HG3 PRO A 153     -21.605 -41.375  21.510  1.00 39.06           H  
ATOM   2189  CD  PRO A 153     -20.022 -39.882  21.658  1.00 39.06           C  
ATOM   2190  HD2 PRO A 153     -19.146 -40.265  21.135  1.00 39.06           H  
ATOM   2191  HD3 PRO A 153     -20.636 -39.284  20.984  1.00 39.06           H  
ATOM   2192  N   MET A 154     -19.725 -39.482  26.305  1.00 40.30           N  
ATOM   2193  H   MET A 154     -20.436 -38.768  26.379  1.00 40.30           H  
ATOM   2194  CA  MET A 154     -18.993 -39.809  27.527  1.00 40.30           C  
ATOM   2195  HA  MET A 154     -17.927 -39.828  27.298  1.00 40.30           H  
ATOM   2196  C   MET A 154     -19.414 -41.187  28.065  1.00 40.30           C  
ATOM   2197  CB  MET A 154     -19.263 -38.672  28.529  1.00 40.30           C  
ATOM   2198  HB2 MET A 154     -20.324 -38.662  28.776  1.00 40.30           H  
ATOM   2199  HB3 MET A 154     -19.020 -37.726  28.045  1.00 40.30           H  
ATOM   2200  O   MET A 154     -20.601 -41.442  28.262  1.00 40.30           O  
ATOM   2201  CG  MET A 154     -18.454 -38.745  29.827  1.00 40.30           C  
ATOM   2202  HG2 MET A 154     -17.402 -38.878  29.573  1.00 40.30           H  
ATOM   2203  HG3 MET A 154     -18.777 -39.610  30.406  1.00 40.30           H  
ATOM   2204  SD  MET A 154     -18.596 -37.255  30.861  1.00 40.30           S  
ATOM   2205  CE  MET A 154     -20.331 -37.359  31.381  1.00 40.30           C  
ATOM   2206  HE1 MET A 154     -20.509 -38.318  31.867  1.00 40.30           H  
ATOM   2207  HE2 MET A 154     -20.986 -37.261  30.515  1.00 40.30           H  
ATOM   2208  HE3 MET A 154     -20.546 -36.554  32.084  1.00 40.30           H  
ATOM   2209  N   GLY A 155     -18.442 -42.075  28.303  1.00 44.77           N  
ATOM   2210  H   GLY A 155     -17.491 -41.802  28.100  1.00 44.77           H  
ATOM   2211  CA  GLY A 155     -18.658 -43.364  28.971  1.00 44.77           C  
ATOM   2212  HA2 GLY A 155     -19.484 -43.875  28.476  1.00 44.77           H  
ATOM   2213  HA3 GLY A 155     -17.765 -43.982  28.878  1.00 44.77           H  
ATOM   2214  C   GLY A 155     -18.990 -43.209  30.467  1.00 44.77           C  
ATOM   2215  O   GLY A 155     -18.695 -42.163  31.049  1.00 44.77           O  
ATOM   2216  N   PRO A 156     -19.613 -44.220  31.102  1.00 41.73           N  
ATOM   2217  CA  PRO A 156     -20.129 -44.102  32.465  1.00 41.73           C  
ATOM   2218  HA  PRO A 156     -20.753 -43.210  32.523  1.00 41.73           H  
ATOM   2219  C   PRO A 156     -19.023 -43.982  33.525  1.00 41.73           C  
ATOM   2220  CB  PRO A 156     -21.022 -45.329  32.679  1.00 41.73           C  
ATOM   2221  HB2 PRO A 156     -22.042 -45.091  32.376  1.00 41.73           H  
ATOM   2222  HB3 PRO A 156     -21.004 -45.678  33.711  1.00 41.73           H  
ATOM   2223  O   PRO A 156     -18.001 -44.666  33.480  1.00 41.73           O  
ATOM   2224  CG  PRO A 156     -20.437 -46.364  31.719  1.00 41.73           C  
ATOM   2225  HG2 PRO A 156     -19.589 -46.860  32.192  1.00 41.73           H  
ATOM   2226  HG3 PRO A 156     -21.182 -47.095  31.407  1.00 41.73           H  
ATOM   2227  CD  PRO A 156     -19.943 -45.521  30.543  1.00 41.73           C  
ATOM   2228  HD2 PRO A 156     -19.071 -45.988  30.085  1.00 41.73           H  
ATOM   2229  HD3 PRO A 156     -20.743 -45.410  29.811  1.00 41.73           H  
ATOM   2230  N   THR A 157     -19.273 -43.107  34.498  1.00 42.44           N  
ATOM   2231  H   THR A 157     -20.108 -42.545  34.417  1.00 42.44           H  
ATOM   2232  CA  THR A 157     -18.386 -42.720  35.600  1.00 42.44           C  
ATOM   2233  HA  THR A 157     -17.408 -42.489  35.178  1.00 42.44           H  
ATOM   2234  C   THR A 157     -18.230 -43.838  36.640  1.00 42.44           C  
ATOM   2235  CB  THR A 157     -18.942 -41.455  36.296  1.00 42.44           C  
ATOM   2236  HB  THR A 157     -19.543 -41.745  37.157  1.00 42.44           H  
ATOM   2237  O   THR A 157     -19.222 -44.356  37.151  1.00 42.44           O  
ATOM   2238  CG2 THR A 157     -17.830 -40.518  36.762  1.00 42.44           C  
ATOM   2239 HG21 THR A 157     -18.260 -39.667  37.291  1.00 42.44           H  
ATOM   2240 HG22 THR A 157     -17.166 -41.050  37.443  1.00 42.44           H  
ATOM   2241 HG23 THR A 157     -17.258 -40.163  35.904  1.00 42.44           H  
ATOM   2242  OG1 THR A 157     -19.764 -40.694  35.431  1.00 42.44           O  
ATOM   2243  HG1 THR A 157     -19.970 -39.870  35.880  1.00 42.44           H  
ATOM   2244  N   GLY A 158     -16.986 -44.184  36.988  1.00 41.73           N  
ATOM   2245  H   GLY A 158     -16.219 -43.722  36.520  1.00 41.73           H  
ATOM   2246  CA  GLY A 158     -16.657 -45.067  38.115  1.00 41.73           C  
ATOM   2247  HA2 GLY A 158     -17.385 -45.878  38.143  1.00 41.73           H  
ATOM   2248  HA3 GLY A 158     -15.670 -45.503  37.963  1.00 41.73           H  
ATOM   2249  C   GLY A 158     -16.660 -44.336  39.472  1.00 41.73           C  
ATOM   2250  O   GLY A 158     -16.549 -43.108  39.498  1.00 41.73           O  
ATOM   2251  N   PRO A 159     -16.799 -45.060  40.601  1.00 43.26           N  
ATOM   2252  CA  PRO A 159     -17.029 -44.466  41.917  1.00 43.26           C  
ATOM   2253  HA  PRO A 159     -17.782 -43.685  41.817  1.00 43.26           H  
ATOM   2254  C   PRO A 159     -15.777 -43.834  42.549  1.00 43.26           C  
ATOM   2255  CB  PRO A 159     -17.618 -45.588  42.778  1.00 43.26           C  
ATOM   2256  HB2 PRO A 159     -18.701 -45.611  42.652  1.00 43.26           H  
ATOM   2257  HB3 PRO A 159     -17.360 -45.483  43.831  1.00 43.26           H  
ATOM   2258  O   PRO A 159     -14.651 -44.304  42.392  1.00 43.26           O  
ATOM   2259  CG  PRO A 159     -17.007 -46.848  42.166  1.00 43.26           C  
ATOM   2260  HG2 PRO A 159     -17.631 -47.726  42.337  1.00 43.26           H  
ATOM   2261  HG3 PRO A 159     -16.010 -47.003  42.576  1.00 43.26           H  
ATOM   2262  CD  PRO A 159     -16.899 -46.510  40.679  1.00 43.26           C  
ATOM   2263  HD2 PRO A 159     -17.804 -46.839  40.168  1.00 43.26           H  
ATOM   2264  HD3 PRO A 159     -16.022 -46.990  40.245  1.00 43.26           H  
ATOM   2265  N   THR A 160     -16.024 -42.759  43.295  1.00 37.08           N  
ATOM   2266  H   THR A 160     -16.986 -42.458  43.364  1.00 37.08           H  
ATOM   2267  CA  THR A 160     -15.084 -41.869  43.986  1.00 37.08           C  
ATOM   2268  HA  THR A 160     -14.328 -41.557  43.266  1.00 37.08           H  
ATOM   2269  C   THR A 160     -14.374 -42.542  45.168  1.00 37.08           C  
ATOM   2270  CB  THR A 160     -15.842 -40.618  44.502  1.00 37.08           C  
ATOM   2271  HB  THR A 160     -15.744 -40.549  45.585  1.00 37.08           H  
ATOM   2272  O   THR A 160     -15.018 -43.117  46.044  1.00 37.08           O  
ATOM   2273  CG2 THR A 160     -15.301 -39.330  43.888  1.00 37.08           C  
ATOM   2274 HG21 THR A 160     -14.246 -39.221  44.141  1.00 37.08           H  
ATOM   2275 HG22 THR A 160     -15.411 -39.361  42.804  1.00 37.08           H  
ATOM   2276 HG23 THR A 160     -15.844 -38.471  44.284  1.00 37.08           H  
ATOM   2277  OG1 THR A 160     -17.224 -40.644  44.183  1.00 37.08           O  
ATOM   2278  HG1 THR A 160     -17.628 -39.875  44.593  1.00 37.08           H  
ATOM   2279  N   GLY A 161     -13.044 -42.412  45.223  1.00 35.36           N  
ATOM   2280  H   GLY A 161     -12.589 -41.925  44.464  1.00 35.36           H  
ATOM   2281  CA  GLY A 161     -12.207 -42.763  46.377  1.00 35.36           C  
ATOM   2282  HA2 GLY A 161     -12.666 -43.590  46.918  1.00 35.36           H  
ATOM   2283  HA3 GLY A 161     -11.227 -43.089  46.030  1.00 35.36           H  
ATOM   2284  C   GLY A 161     -12.007 -41.585  47.341  1.00 35.36           C  
ATOM   2285  O   GLY A 161     -12.066 -40.425  46.941  1.00 35.36           O  
ATOM   2286  N   VAL A 162     -11.799 -41.906  48.619  1.00 42.38           N  
ATOM   2287  H   VAL A 162     -11.701 -42.889  48.830  1.00 42.38           H  
ATOM   2288  CA  VAL A 162     -11.816 -40.995  49.777  1.00 42.38           C  
ATOM   2289  HA  VAL A 162     -12.667 -40.325  49.648  1.00 42.38           H  
ATOM   2290  C   VAL A 162     -10.576 -40.099  49.930  1.00 42.38           C  
ATOM   2291  CB  VAL A 162     -12.044 -41.793  51.079  1.00 42.38           C  
ATOM   2292  HB  VAL A 162     -11.941 -41.112  51.924  1.00 42.38           H  
ATOM   2293  O   VAL A 162      -9.453 -40.486  49.615  1.00 42.38           O  
ATOM   2294  CG1 VAL A 162     -13.464 -42.373  51.128  1.00 42.38           C  
ATOM   2295 HG11 VAL A 162     -14.194 -41.569  51.034  1.00 42.38           H  
ATOM   2296 HG12 VAL A 162     -13.622 -42.875  52.082  1.00 42.38           H  
ATOM   2297 HG13 VAL A 162     -13.617 -43.089  50.321  1.00 42.38           H  
ATOM   2298  CG2 VAL A 162     -11.044 -42.946  51.262  1.00 42.38           C  
ATOM   2299 HG21 VAL A 162     -11.190 -43.397  52.243  1.00 42.38           H  
ATOM   2300 HG22 VAL A 162     -11.182 -43.714  50.501  1.00 42.38           H  
ATOM   2301 HG23 VAL A 162     -10.024 -42.566  51.210  1.00 42.38           H  
ATOM   2302  N   THR A 163     -10.809 -38.908  50.486  1.00 34.46           N  
ATOM   2303  H   THR A 163     -11.775 -38.657  50.637  1.00 34.46           H  
ATOM   2304  CA  THR A 163      -9.842 -37.855  50.839  1.00 34.46           C  
ATOM   2305  HA  THR A 163      -9.230 -37.635  49.964  1.00 34.46           H  
ATOM   2306  C   THR A 163      -8.934 -38.257  52.012  1.00 34.46           C  
ATOM   2307  CB  THR A 163     -10.630 -36.586  51.229  1.00 34.46           C  
ATOM   2308  HB  THR A 163     -11.104 -36.743  52.198  1.00 34.46           H  
ATOM   2309  O   THR A 163      -9.429 -38.636  53.072  1.00 34.46           O  
ATOM   2310  CG2 THR A 163      -9.773 -35.325  51.301  1.00 34.46           C  
ATOM   2311 HG21 THR A 163      -9.301 -35.139  50.336  1.00 34.46           H  
ATOM   2312 HG22 THR A 163      -8.998 -35.444  52.059  1.00 34.46           H  
ATOM   2313 HG23 THR A 163     -10.391 -34.470  51.574  1.00 34.46           H  
ATOM   2314  OG1 THR A 163     -11.645 -36.331  50.282  1.00 34.46           O  
ATOM   2315  HG1 THR A 163     -12.023 -35.471  50.483  1.00 34.46           H  
ATOM   2316  N   GLY A 164      -7.611 -38.127  51.845  1.00 34.62           N  
ATOM   2317  H   GLY A 164      -7.281 -37.795  50.950  1.00 34.62           H  
ATOM   2318  CA  GLY A 164      -6.593 -38.314  52.893  1.00 34.62           C  
ATOM   2319  HA2 GLY A 164      -7.022 -38.879  53.721  1.00 34.62           H  
ATOM   2320  HA3 GLY A 164      -5.764 -38.895  52.488  1.00 34.62           H  
ATOM   2321  C   GLY A 164      -6.028 -36.990  53.434  1.00 34.62           C  
ATOM   2322  O   GLY A 164      -5.993 -35.989  52.724  1.00 34.62           O  
ATOM   2323  N   ALA A 165      -5.619 -36.998  54.706  1.00 33.00           N  
ATOM   2324  H   ALA A 165      -5.611 -37.892  55.175  1.00 33.00           H  
ATOM   2325  CA  ALA A 165      -5.327 -35.836  55.552  1.00 33.00           C  
ATOM   2326  HA  ALA A 165      -6.080 -35.078  55.335  1.00 33.00           H  
ATOM   2327  C   ALA A 165      -3.942 -35.169  55.360  1.00 33.00           C  
ATOM   2328  CB  ALA A 165      -5.517 -36.292  57.007  1.00 33.00           C  
ATOM   2329  HB1 ALA A 165      -5.395 -35.444  57.681  1.00 33.00           H  
ATOM   2330  HB2 ALA A 165      -6.516 -36.706  57.143  1.00 33.00           H  
ATOM   2331  HB3 ALA A 165      -4.773 -37.048  57.259  1.00 33.00           H  
ATOM   2332  O   ALA A 165      -2.981 -35.783  54.902  1.00 33.00           O  
ATOM   2333  N   GLN A 166      -3.871 -33.901  55.787  1.00 32.85           N  
ATOM   2334  H   GLN A 166      -4.721 -33.525  56.182  1.00 32.85           H  
ATOM   2335  CA  GLN A 166      -2.708 -33.001  55.838  1.00 32.85           C  
ATOM   2336  HA  GLN A 166      -2.272 -32.945  54.841  1.00 32.85           H  
ATOM   2337  C   GLN A 166      -1.617 -33.471  56.826  1.00 32.85           C  
ATOM   2338  CB  GLN A 166      -3.222 -31.602  56.265  1.00 32.85           C  
ATOM   2339  HB2 GLN A 166      -4.292 -31.649  56.466  1.00 32.85           H  
ATOM   2340  HB3 GLN A 166      -2.745 -31.302  57.199  1.00 32.85           H  
ATOM   2341  O   GLN A 166      -1.927 -33.842  57.957  1.00 32.85           O  
ATOM   2342  CG  GLN A 166      -2.982 -30.493  55.234  1.00 32.85           C  
ATOM   2343  HG2 GLN A 166      -3.383 -30.798  54.268  1.00 32.85           H  
ATOM   2344  HG3 GLN A 166      -1.910 -30.325  55.129  1.00 32.85           H  
ATOM   2345  CD  GLN A 166      -3.677 -29.198  55.654  1.00 32.85           C  
ATOM   2346  NE2 GLN A 166      -2.950 -28.147  55.967  1.00 32.85           N  
ATOM   2347 HE21 GLN A 166      -3.468 -27.323  56.236  1.00 32.85           H  
ATOM   2348 HE22 GLN A 166      -1.941 -28.180  55.930  1.00 32.85           H  
ATOM   2349  OE1 GLN A 166      -4.889 -29.111  55.726  1.00 32.85           O  
ATOM   2350  N   GLY A 167      -0.343 -33.368  56.423  1.00 32.20           N  
ATOM   2351  H   GLY A 167      -0.170 -33.016  55.492  1.00 32.20           H  
ATOM   2352  CA  GLY A 167       0.849 -33.614  57.251  1.00 32.20           C  
ATOM   2353  HA2 GLY A 167       0.546 -33.967  58.236  1.00 32.20           H  
ATOM   2354  HA3 GLY A 167       1.451 -34.398  56.789  1.00 32.20           H  
ATOM   2355  C   GLY A 167       1.733 -32.366  57.421  1.00 32.20           C  
ATOM   2356  O   GLY A 167       1.704 -31.462  56.590  1.00 32.20           O  
ATOM   2357  N   GLN A 168       2.470 -32.323  58.535  1.00 31.18           N  
ATOM   2358  H   GLN A 168       2.508 -33.174  59.077  1.00 31.18           H  
ATOM   2359  CA  GLN A 168       3.129 -31.164  59.157  1.00 31.18           C  
ATOM   2360  HA  GLN A 168       2.478 -30.299  59.028  1.00 31.18           H  
ATOM   2361  C   GLN A 168       4.523 -30.760  58.617  1.00 31.18           C  
ATOM   2362  CB  GLN A 168       3.259 -31.458  60.666  1.00 31.18           C  
ATOM   2363  HB2 GLN A 168       3.913 -30.714  61.121  1.00 31.18           H  
ATOM   2364  HB3 GLN A 168       3.731 -32.431  60.803  1.00 31.18           H  
ATOM   2365  O   GLN A 168       5.210 -31.513  57.937  1.00 31.18           O  
ATOM   2366  CG  GLN A 168       1.937 -31.415  61.444  1.00 31.18           C  
ATOM   2367  HG2 GLN A 168       1.287 -32.232  61.131  1.00 31.18           H  
ATOM   2368  HG3 GLN A 168       1.435 -30.470  61.237  1.00 31.18           H  
ATOM   2369  CD  GLN A 168       2.188 -31.530  62.947  1.00 31.18           C  
ATOM   2370  NE2 GLN A 168       1.494 -30.776  63.771  1.00 31.18           N  
ATOM   2371 HE21 GLN A 168       0.812 -30.113  63.429  1.00 31.18           H  
ATOM   2372 HE22 GLN A 168       1.727 -30.882  64.748  1.00 31.18           H  
ATOM   2373  OE1 GLN A 168       3.012 -32.292  63.416  1.00 31.18           O  
ATOM   2374  N   GLN A 169       4.897 -29.540  59.029  1.00 33.13           N  
ATOM   2375  H   GLN A 169       4.196 -29.080  59.591  1.00 33.13           H  
ATOM   2376  CA  GLN A 169       6.162 -28.786  58.994  1.00 33.13           C  
ATOM   2377  HA  GLN A 169       6.346 -28.432  57.980  1.00 33.13           H  
ATOM   2378  C   GLN A 169       7.421 -29.529  59.506  1.00 33.13           C  
ATOM   2379  CB  GLN A 169       5.842 -27.586  59.918  1.00 33.13           C  
ATOM   2380  HB2 GLN A 169       5.532 -27.981  60.885  1.00 33.13           H  
ATOM   2381  HB3 GLN A 169       4.990 -27.059  59.489  1.00 33.13           H  
ATOM   2382  O   GLN A 169       7.337 -30.306  60.452  1.00 33.13           O  
ATOM   2383  CG  GLN A 169       6.934 -26.544  60.194  1.00 33.13           C  
ATOM   2384  HG2 GLN A 169       7.254 -26.087  59.258  1.00 33.13           H  
ATOM   2385  HG3 GLN A 169       7.794 -27.031  60.655  1.00 33.13           H  
ATOM   2386  CD  GLN A 169       6.441 -25.446  61.142  1.00 33.13           C  
ATOM   2387  NE2 GLN A 169       7.325 -24.614  61.646  1.00 33.13           N  
ATOM   2388 HE21 GLN A 169       8.313 -24.745  61.479  1.00 33.13           H  
ATOM   2389 HE22 GLN A 169       6.980 -23.932  62.306  1.00 33.13           H  
ATOM   2390  OE1 GLN A 169       5.264 -25.308  61.447  1.00 33.13           O  
ATOM   2391  N   GLY A 170       8.600 -29.192  58.952  1.00 30.94           N  
ATOM   2392  H   GLY A 170       8.607 -28.558  58.166  1.00 30.94           H  
ATOM   2393  CA  GLY A 170       9.926 -29.587  59.459  1.00 30.94           C  
ATOM   2394  HA2 GLY A 170      10.141 -30.611  59.153  1.00 30.94           H  
ATOM   2395  HA3 GLY A 170       9.908 -29.559  60.548  1.00 30.94           H  
ATOM   2396  C   GLY A 170      11.073 -28.683  58.958  1.00 30.94           C  
ATOM   2397  O   GLY A 170      11.045 -28.219  57.821  1.00 30.94           O  
ATOM   2398  N   ASP A 171      12.045 -28.438  59.842  1.00 28.30           N  
ATOM   2399  H   ASP A 171      11.988 -28.956  60.707  1.00 28.30           H  
ATOM   2400  CA  ASP A 171      13.113 -27.420  59.841  1.00 28.30           C  
ATOM   2401  HA  ASP A 171      12.788 -26.566  59.247  1.00 28.30           H  
ATOM   2402  C   ASP A 171      14.506 -27.878  59.299  1.00 28.30           C  
ATOM   2403  CB  ASP A 171      13.270 -26.978  61.318  1.00 28.30           C  
ATOM   2404  HB2 ASP A 171      14.289 -26.626  61.484  1.00 28.30           H  
ATOM   2405  HB3 ASP A 171      13.155 -27.847  61.966  1.00 28.30           H  
ATOM   2406  O   ASP A 171      14.875 -29.039  59.418  1.00 28.30           O  
ATOM   2407  CG  ASP A 171      12.301 -25.875  61.771  1.00 28.30           C  
ATOM   2408  OD1 ASP A 171      12.078 -24.932  60.979  1.00 28.30           O  
ATOM   2409  OD2 ASP A 171      11.817 -25.960  62.920  1.00 28.30           O  
ATOM   2410  N   TYR A 172      15.266 -26.897  58.768  1.00 27.47           N  
ATOM   2411  H   TYR A 172      14.737 -26.042  58.676  1.00 27.47           H  
ATOM   2412  CA  TYR A 172      16.734 -26.642  58.635  1.00 27.47           C  
ATOM   2413  HA  TYR A 172      16.774 -25.932  57.808  1.00 27.47           H  
ATOM   2414  C   TYR A 172      17.852 -27.682  58.262  1.00 27.47           C  
ATOM   2415  CB  TYR A 172      17.183 -25.821  59.860  1.00 27.47           C  
ATOM   2416  HB2 TYR A 172      18.272 -25.824  59.914  1.00 27.47           H  
ATOM   2417  HB3 TYR A 172      16.822 -26.304  60.768  1.00 27.47           H  
ATOM   2418  O   TYR A 172      18.178 -28.570  59.039  1.00 27.47           O  
ATOM   2419  CG  TYR A 172      16.728 -24.369  59.829  1.00 27.47           C  
ATOM   2420  CD1 TYR A 172      17.502 -23.404  59.153  1.00 27.47           C  
ATOM   2421  HD1 TYR A 172      18.429 -23.692  58.680  1.00 27.47           H  
ATOM   2422  CD2 TYR A 172      15.529 -23.977  60.454  1.00 27.47           C  
ATOM   2423  HD2 TYR A 172      14.924 -24.697  60.987  1.00 27.47           H  
ATOM   2424  CE1 TYR A 172      17.073 -22.062  59.099  1.00 27.47           C  
ATOM   2425  HE1 TYR A 172      17.659 -21.314  58.586  1.00 27.47           H  
ATOM   2426  CE2 TYR A 172      15.090 -22.644  60.396  1.00 27.47           C  
ATOM   2427  HE2 TYR A 172      14.157 -22.374  60.868  1.00 27.47           H  
ATOM   2428  OH  TYR A 172      15.447 -20.391  59.658  1.00 27.47           O  
ATOM   2429  HH  TYR A 172      14.606 -20.288  60.110  1.00 27.47           H  
ATOM   2430  CZ  TYR A 172      15.864 -21.682  59.717  1.00 27.47           C  
ATOM   2431  N   ALA A 173      18.604 -27.297  57.191  1.00 25.83           N  
ATOM   2432  H   ALA A 173      18.089 -26.694  56.566  1.00 25.83           H  
ATOM   2433  CA  ALA A 173      20.087 -27.259  56.928  1.00 25.83           C  
ATOM   2434  HA  ALA A 173      20.191 -26.750  55.970  1.00 25.83           H  
ATOM   2435  C   ALA A 173      20.934 -28.564  56.756  1.00 25.83           C  
ATOM   2436  CB  ALA A 173      20.696 -26.316  57.978  1.00 25.83           C  
ATOM   2437  HB1 ALA A 173      21.726 -26.070  57.720  1.00 25.83           H  
ATOM   2438  HB2 ALA A 173      20.123 -25.389  58.029  1.00 25.83           H  
ATOM   2439  HB3 ALA A 173      20.677 -26.802  58.954  1.00 25.83           H  
ATOM   2440  O   ALA A 173      20.480 -29.599  57.231  1.00 25.83           O  
ATOM   2441  N   PRO A 174      22.190 -28.579  56.183  1.00 42.98           N  
ATOM   2442  CA  PRO A 174      23.046 -27.578  55.471  1.00 42.98           C  
ATOM   2443  HA  PRO A 174      22.484 -26.669  55.260  1.00 42.98           H  
ATOM   2444  C   PRO A 174      23.755 -28.060  54.133  1.00 42.98           C  
ATOM   2445  CB  PRO A 174      24.137 -27.285  56.519  1.00 42.98           C  
ATOM   2446  HB2 PRO A 174      25.083 -26.979  56.072  1.00 42.98           H  
ATOM   2447  HB3 PRO A 174      23.803 -26.509  57.208  1.00 42.98           H  
ATOM   2448  O   PRO A 174      23.579 -29.189  53.693  1.00 42.98           O  
ATOM   2449  CG  PRO A 174      24.296 -28.608  57.281  1.00 42.98           C  
ATOM   2450  HG2 PRO A 174      24.187 -28.435  58.351  1.00 42.98           H  
ATOM   2451  HG3 PRO A 174      25.260 -29.069  57.067  1.00 42.98           H  
ATOM   2452  CD  PRO A 174      23.163 -29.498  56.767  1.00 42.98           C  
ATOM   2453  HD2 PRO A 174      23.536 -30.180  56.004  1.00 42.98           H  
ATOM   2454  HD3 PRO A 174      22.763 -30.083  57.595  1.00 42.98           H  
ATOM   2455  N   PHE A 175      24.564 -27.174  53.497  1.00 26.94           N  
ATOM   2456  H   PHE A 175      24.624 -26.280  53.961  1.00 26.94           H  
ATOM   2457  CA  PHE A 175      25.499 -27.293  52.316  1.00 26.94           C  
ATOM   2458  HA  PHE A 175      24.945 -27.562  51.416  1.00 26.94           H  
ATOM   2459  C   PHE A 175      26.690 -28.303  52.480  1.00 26.94           C  
ATOM   2460  CB  PHE A 175      26.094 -25.875  52.180  1.00 26.94           C  
ATOM   2461  HB2 PHE A 175      26.309 -25.470  53.168  1.00 26.94           H  
ATOM   2462  HB3 PHE A 175      27.061 -25.932  51.682  1.00 26.94           H  
ATOM   2463  O   PHE A 175      26.773 -28.817  53.596  1.00 26.94           O  
ATOM   2464  CG  PHE A 175      25.306 -24.861  51.385  1.00 26.94           C  
ATOM   2465  CD1 PHE A 175      25.529 -24.743  49.999  1.00 26.94           C  
ATOM   2466  HD1 PHE A 175      26.213 -25.409  49.495  1.00 26.94           H  
ATOM   2467  CD2 PHE A 175      24.427 -23.974  52.030  1.00 26.94           C  
ATOM   2468  HD2 PHE A 175      24.267 -24.043  53.096  1.00 26.94           H  
ATOM   2469  CE1 PHE A 175      24.867 -23.750  49.259  1.00 26.94           C  
ATOM   2470  HE1 PHE A 175      25.035 -23.663  48.196  1.00 26.94           H  
ATOM   2471  CE2 PHE A 175      23.762 -22.982  51.288  1.00 26.94           C  
ATOM   2472  HE2 PHE A 175      23.084 -22.301  51.781  1.00 26.94           H  
ATOM   2473  CZ  PHE A 175      23.983 -22.870  49.904  1.00 26.94           C  
ATOM   2474  HZ  PHE A 175      23.469 -22.109  49.335  1.00 26.94           H  
ATOM   2475  N   PRO A 176      27.687 -28.545  51.544  1.00 38.48           N  
ATOM   2476  CA  PRO A 176      28.129 -27.910  50.247  1.00 38.48           C  
ATOM   2477  HA  PRO A 176      27.367 -27.255  49.826  1.00 38.48           H  
ATOM   2478  C   PRO A 176      28.612 -28.944  49.136  1.00 38.48           C  
ATOM   2479  CB  PRO A 176      29.331 -27.105  50.771  1.00 38.48           C  
ATOM   2480  HB2 PRO A 176      30.037 -26.816  49.992  1.00 38.48           H  
ATOM   2481  HB3 PRO A 176      29.026 -26.185  51.271  1.00 38.48           H  
ATOM   2482  O   PRO A 176      28.227 -30.104  49.256  1.00 38.48           O  
ATOM   2483  CG  PRO A 176      29.994 -28.022  51.801  1.00 38.48           C  
ATOM   2484  HG2 PRO A 176      30.207 -27.467  52.715  1.00 38.48           H  
ATOM   2485  HG3 PRO A 176      30.906 -28.474  51.409  1.00 38.48           H  
ATOM   2486  CD  PRO A 176      28.947 -29.102  52.058  1.00 38.48           C  
ATOM   2487  HD2 PRO A 176      29.205 -30.013  51.518  1.00 38.48           H  
ATOM   2488  HD3 PRO A 176      28.938 -29.341  53.121  1.00 38.48           H  
ATOM   2489  N   PRO A 177      29.549 -28.696  48.159  1.00 51.65           N  
ATOM   2490  CA  PRO A 177      29.833 -27.574  47.218  1.00 51.65           C  
ATOM   2491  HA  PRO A 177      29.056 -26.811  47.279  1.00 51.65           H  
ATOM   2492  C   PRO A 177      30.079 -27.953  45.703  1.00 51.65           C  
ATOM   2493  CB  PRO A 177      31.177 -27.011  47.718  1.00 51.65           C  
ATOM   2494  HB2 PRO A 177      31.046 -26.146  48.367  1.00 51.65           H  
ATOM   2495  HB3 PRO A 177      31.821 -26.695  46.898  1.00 51.65           H  
ATOM   2496  O   PRO A 177      30.302 -29.107  45.358  1.00 51.65           O  
ATOM   2497  CG  PRO A 177      31.863 -28.179  48.433  1.00 51.65           C  
ATOM   2498  HG2 PRO A 177      32.085 -27.907  49.465  1.00 51.65           H  
ATOM   2499  HG3 PRO A 177      32.780 -28.467  47.919  1.00 51.65           H  
ATOM   2500  CD  PRO A 177      30.848 -29.324  48.378  1.00 51.65           C  
ATOM   2501  HD2 PRO A 177      30.875 -29.892  49.308  1.00 51.65           H  
ATOM   2502  HD3 PRO A 177      31.079 -29.993  47.550  1.00 51.65           H  
ATOM   2503  N   ASN A 178      30.223 -26.902  44.864  1.00 32.85           N  
ATOM   2504  H   ASN A 178      29.957 -26.020  45.278  1.00 32.85           H  
ATOM   2505  CA  ASN A 178      31.049 -26.725  43.632  1.00 32.85           C  
ATOM   2506  HA  ASN A 178      31.060 -25.646  43.478  1.00 32.85           H  
ATOM   2507  C   ASN A 178      30.626 -27.277  42.244  1.00 32.85           C  
ATOM   2508  CB  ASN A 178      32.525 -27.093  43.913  1.00 32.85           C  
ATOM   2509  HB2 ASN A 178      33.076 -27.081  42.973  1.00 32.85           H  
ATOM   2510  HB3 ASN A 178      32.577 -28.107  44.307  1.00 32.85           H  
ATOM   2511  O   ASN A 178      30.733 -28.468  41.985  1.00 32.85           O  
ATOM   2512  CG  ASN A 178      33.239 -26.148  44.856  1.00 32.85           C  
ATOM   2513  ND2 ASN A 178      34.474 -26.436  45.192  1.00 32.85           N  
ATOM   2514 HD21 ASN A 178      34.938 -25.781  45.804  1.00 32.85           H  
ATOM   2515 HD22 ASN A 178      34.917 -27.271  44.836  1.00 32.85           H  
ATOM   2516  OD1 ASN A 178      32.713 -25.144  45.305  1.00 32.85           O  
ATOM   2517  N   ALA A 179      30.393 -26.357  41.286  1.00 30.53           N  
ATOM   2518  H   ALA A 179      30.019 -25.470  41.593  1.00 30.53           H  
ATOM   2519  CA  ALA A 179      31.123 -26.258  40.002  1.00 30.53           C  
ATOM   2520  HA  ALA A 179      32.189 -26.302  40.221  1.00 30.53           H  
ATOM   2521  C   ALA A 179      30.842 -24.905  39.297  1.00 30.53           C  
ATOM   2522  CB  ALA A 179      30.805 -27.425  39.059  1.00 30.53           C  
ATOM   2523  HB1 ALA A 179      31.317 -27.282  38.107  1.00 30.53           H  
ATOM   2524  HB2 ALA A 179      29.731 -27.472  38.879  1.00 30.53           H  
ATOM   2525  HB3 ALA A 179      31.138 -28.369  39.491  1.00 30.53           H  
ATOM   2526  O   ALA A 179      29.716 -24.417  39.295  1.00 30.53           O  
ATOM   2527  N   TYR A 180      31.899 -24.303  38.747  1.00 31.26           N  
ATOM   2528  H   TYR A 180      32.743 -24.853  38.678  1.00 31.26           H  
ATOM   2529  CA  TYR A 180      32.008 -22.944  38.199  1.00 31.26           C  
ATOM   2530  HA  TYR A 180      31.416 -22.260  38.806  1.00 31.26           H  
ATOM   2531  C   TYR A 180      31.546 -22.811  36.724  1.00 31.26           C  
ATOM   2532  CB  TYR A 180      33.495 -22.541  38.301  1.00 31.26           C  
ATOM   2533  HB2 TYR A 180      33.667 -21.727  37.598  1.00 31.26           H  
ATOM   2534  HB3 TYR A 180      34.118 -23.366  37.956  1.00 31.26           H  
ATOM   2535  O   TYR A 180      31.853 -23.684  35.919  1.00 31.26           O  
ATOM   2536  CG  TYR A 180      33.992 -22.082  39.666  1.00 31.26           C  
ATOM   2537  CD1 TYR A 180      34.195 -20.705  39.879  1.00 31.26           C  
ATOM   2538  HD1 TYR A 180      33.963 -20.000  39.094  1.00 31.26           H  
ATOM   2539  CD2 TYR A 180      34.303 -22.998  40.696  1.00 31.26           C  
ATOM   2540  HD2 TYR A 180      34.168 -24.057  40.534  1.00 31.26           H  
ATOM   2541  CE1 TYR A 180      34.703 -20.236  41.105  1.00 31.26           C  
ATOM   2542  HE1 TYR A 180      34.855 -19.177  41.252  1.00 31.26           H  
ATOM   2543  CE2 TYR A 180      34.801 -22.531  41.932  1.00 31.26           C  
ATOM   2544  HE2 TYR A 180      35.039 -23.221  42.728  1.00 31.26           H  
ATOM   2545  OH  TYR A 180      35.495 -20.699  43.320  1.00 31.26           O  
ATOM   2546  HH  TYR A 180      35.583 -19.743  43.323  1.00 31.26           H  
ATOM   2547  CZ  TYR A 180      35.006 -21.150  42.136  1.00 31.26           C  
ATOM   2548  N   ASP A 181      30.809 -21.719  36.439  1.00 31.08           N  
ATOM   2549  H   ASP A 181      30.335 -21.368  37.259  1.00 31.08           H  
ATOM   2550  CA  ASP A 181      30.943 -20.618  35.430  1.00 31.08           C  
ATOM   2551  HA  ASP A 181      29.944 -20.447  35.030  1.00 31.08           H  
ATOM   2552  C   ASP A 181      31.865 -20.768  34.177  1.00 31.08           C  
ATOM   2553  CB  ASP A 181      31.386 -19.382  36.260  1.00 31.08           C  
ATOM   2554  HB2 ASP A 181      32.307 -18.975  35.842  1.00 31.08           H  
ATOM   2555  HB3 ASP A 181      31.650 -19.685  37.273  1.00 31.08           H  
ATOM   2556  O   ASP A 181      32.774 -21.594  34.233  1.00 31.08           O  
ATOM   2557  CG  ASP A 181      30.355 -18.249  36.378  1.00 31.08           C  
ATOM   2558  OD1 ASP A 181      29.273 -18.332  35.753  1.00 31.08           O  
ATOM   2559  OD2 ASP A 181      30.679 -17.271  37.082  1.00 31.08           O  
ATOM   2560  N   PRO A 182      31.784 -19.931  33.089  1.00 43.39           N  
ATOM   2561  CA  PRO A 182      31.206 -18.566  33.015  1.00 43.39           C  
ATOM   2562  HA  PRO A 182      30.519 -18.383  33.840  1.00 43.39           H  
ATOM   2563  C   PRO A 182      30.487 -18.111  31.709  1.00 43.39           C  
ATOM   2564  CB  PRO A 182      32.455 -17.687  33.169  1.00 43.39           C  
ATOM   2565  HB2 PRO A 182      32.721 -17.584  34.221  1.00 43.39           H  
ATOM   2566  HB3 PRO A 182      32.326 -16.695  32.736  1.00 43.39           H  
ATOM   2567  O   PRO A 182      30.714 -18.637  30.621  1.00 43.39           O  
ATOM   2568  CG  PRO A 182      33.548 -18.482  32.439  1.00 43.39           C  
ATOM   2569  HG2 PRO A 182      33.803 -18.012  31.489  1.00 43.39           H  
ATOM   2570  HG3 PRO A 182      34.432 -18.565  33.071  1.00 43.39           H  
ATOM   2571  CD  PRO A 182      32.937 -19.863  32.190  1.00 43.39           C  
ATOM   2572  HD2 PRO A 182      33.690 -20.630  32.370  1.00 43.39           H  
ATOM   2573  HD3 PRO A 182      32.616 -19.958  31.152  1.00 43.39           H  
ATOM   2574  N   CYS A 183      29.665 -17.047  31.825  1.00 28.83           N  
ATOM   2575  H   CYS A 183      29.301 -16.952  32.763  1.00 28.83           H  
ATOM   2576  CA  CYS A 183      29.789 -15.743  31.117  1.00 28.83           C  
ATOM   2577  HA  CYS A 183      30.464 -15.124  31.707  1.00 28.83           H  
ATOM   2578  C   CYS A 183      28.453 -14.962  31.042  1.00 28.83           C  
ATOM   2579  CB  CYS A 183      30.406 -15.842  29.705  1.00 28.83           C  
ATOM   2580  HB2 CYS A 183      30.107 -16.776  29.228  1.00 28.83           H  
ATOM   2581  HB3 CYS A 183      30.046 -15.025  29.081  1.00 28.83           H  
ATOM   2582  O   CYS A 183      27.695 -15.084  30.081  1.00 28.83           O  
ATOM   2583  SG  CYS A 183      32.217 -15.710  29.819  1.00 28.83           S  
ATOM   2584  HG  CYS A 183      32.485 -16.558  28.821  1.00 28.83           H  
ATOM   2585  N   VAL A 184      28.218 -14.063  32.009  1.00 31.70           N  
ATOM   2586  H   VAL A 184      28.839 -14.057  32.806  1.00 31.70           H  
ATOM   2587  CA  VAL A 184      27.271 -12.932  31.910  1.00 31.70           C  
ATOM   2588  HA  VAL A 184      27.061 -12.738  30.858  1.00 31.70           H  
ATOM   2589  C   VAL A 184      27.935 -11.687  32.509  1.00 31.70           C  
ATOM   2590  CB  VAL A 184      25.923 -13.216  32.618  1.00 31.70           C  
ATOM   2591  HB  VAL A 184      26.112 -13.465  33.662  1.00 31.70           H  
ATOM   2592  O   VAL A 184      28.287 -11.676  33.685  1.00 31.70           O  
ATOM   2593  CG1 VAL A 184      24.981 -11.999  32.577  1.00 31.70           C  
ATOM   2594 HG11 VAL A 184      24.807 -11.696  31.545  1.00 31.70           H  
ATOM   2595 HG12 VAL A 184      25.412 -11.164  33.131  1.00 31.70           H  
ATOM   2596 HG13 VAL A 184      24.028 -12.256  33.039  1.00 31.70           H  
ATOM   2597  CG2 VAL A 184      25.170 -14.385  31.972  1.00 31.70           C  
ATOM   2598 HG21 VAL A 184      25.752 -15.301  32.071  1.00 31.70           H  
ATOM   2599 HG22 VAL A 184      24.212 -14.541  32.468  1.00 31.70           H  
ATOM   2600 HG23 VAL A 184      25.004 -14.190  30.912  1.00 31.70           H  
ATOM   2601  N   TRP A 185      28.083 -10.622  31.717  1.00 24.90           N  
ATOM   2602  H   TRP A 185      27.771 -10.692  30.759  1.00 24.90           H  
ATOM   2603  CA  TRP A 185      28.515  -9.303  32.194  1.00 24.90           C  
ATOM   2604  HA  TRP A 185      29.270  -9.432  32.970  1.00 24.90           H  
ATOM   2605  C   TRP A 185      27.330  -8.537  32.805  1.00 24.90           C  
ATOM   2606  CB  TRP A 185      29.161  -8.511  31.042  1.00 24.90           C  
ATOM   2607  HB2 TRP A 185      28.679  -8.768  30.098  1.00 24.90           H  
ATOM   2608  HB3 TRP A 185      28.974  -7.451  31.209  1.00 24.90           H  
ATOM   2609  O   TRP A 185      26.341  -8.266  32.122  1.00 24.90           O  
ATOM   2610  CG  TRP A 185      30.645  -8.671  30.902  1.00 24.90           C  
ATOM   2611  CD1 TRP A 185      31.292  -9.721  30.344  1.00 24.90           C  
ATOM   2612  HD1 TRP A 185      30.812 -10.591  29.922  1.00 24.90           H  
ATOM   2613  CD2 TRP A 185      31.690  -7.746  31.337  1.00 24.90           C  
ATOM   2614  CE2 TRP A 185      32.960  -8.307  31.007  1.00 24.90           C  
ATOM   2615  CE3 TRP A 185      31.690  -6.490  31.985  1.00 24.90           C  
ATOM   2616  HE3 TRP A 185      30.751  -6.035  32.261  1.00 24.90           H  
ATOM   2617  NE1 TRP A 185      32.657  -9.510  30.405  1.00 24.90           N  
ATOM   2618  HE1 TRP A 185      33.340 -10.169  30.059  1.00 24.90           H  
ATOM   2619  CH2 TRP A 185      34.133  -6.409  31.944  1.00 24.90           C  
ATOM   2620  HH2 TRP A 185      35.053  -5.896  32.181  1.00 24.90           H  
ATOM   2621  CZ2 TRP A 185      34.168  -7.658  31.300  1.00 24.90           C  
ATOM   2622  HZ2 TRP A 185      35.111  -8.115  31.039  1.00 24.90           H  
ATOM   2623  CZ3 TRP A 185      32.897  -5.829  32.284  1.00 24.90           C  
ATOM   2624  HZ3 TRP A 185      32.878  -4.873  32.786  1.00 24.90           H  
ATOM   2625  N   LYS A 186      27.443  -8.148  34.084  1.00 28.33           N  
ATOM   2626  H   LYS A 186      28.289  -8.410  34.569  1.00 28.33           H  
ATOM   2627  CA  LYS A 186      26.557  -7.182  34.759  1.00 28.33           C  
ATOM   2628  HA  LYS A 186      25.756  -6.918  34.068  1.00 28.33           H  
ATOM   2629  C   LYS A 186      27.302  -5.882  35.070  1.00 28.33           C  
ATOM   2630  CB  LYS A 186      25.918  -7.766  36.033  1.00 28.33           C  
ATOM   2631  HB2 LYS A 186      26.649  -8.368  36.574  1.00 28.33           H  
ATOM   2632  HB3 LYS A 186      25.627  -6.937  36.678  1.00 28.33           H  
ATOM   2633  O   LYS A 186      28.481  -5.885  35.401  1.00 28.33           O  
ATOM   2634  CG  LYS A 186      24.661  -8.600  35.738  1.00 28.33           C  
ATOM   2635  HG2 LYS A 186      24.009  -8.041  35.067  1.00 28.33           H  
ATOM   2636  HG3 LYS A 186      24.949  -9.533  35.254  1.00 28.33           H  
ATOM   2637  CD  LYS A 186      23.894  -8.896  37.036  1.00 28.33           C  
ATOM   2638  HD2 LYS A 186      24.534  -9.476  37.700  1.00 28.33           H  
ATOM   2639  HD3 LYS A 186      23.638  -7.954  37.522  1.00 28.33           H  
ATOM   2640  CE  LYS A 186      22.611  -9.681  36.736  1.00 28.33           C  
ATOM   2641  HE2 LYS A 186      22.007  -9.107  36.033  1.00 28.33           H  
ATOM   2642  HE3 LYS A 186      22.887 -10.616  36.250  1.00 28.33           H  
ATOM   2643  NZ  LYS A 186      21.835  -9.958  37.973  1.00 28.33           N  
ATOM   2644  HZ1 LYS A 186      21.563  -9.097  38.426  1.00 28.33           H  
ATOM   2645  HZ2 LYS A 186      22.391 -10.502  38.617  1.00 28.33           H  
ATOM   2646  HZ3 LYS A 186      21.003 -10.488  37.755  1.00 28.33           H  
ATOM   2647  N   LYS A 187      26.555  -4.784  34.955  1.00 30.78           N  
ATOM   2648  H   LYS A 187      25.577  -4.945  34.758  1.00 30.78           H  
ATOM   2649  CA  LYS A 187      26.963  -3.379  35.038  1.00 30.78           C  
ATOM   2650  HA  LYS A 187      27.973  -3.282  34.638  1.00 30.78           H  
ATOM   2651  C   LYS A 187      26.962  -2.873  36.492  1.00 30.78           C  
ATOM   2652  CB  LYS A 187      25.980  -2.614  34.128  1.00 30.78           C  
ATOM   2653  HB2 LYS A 187      25.007  -2.570  34.618  1.00 30.78           H  
ATOM   2654  HB3 LYS A 187      25.860  -3.190  33.210  1.00 30.78           H  
ATOM   2655  O   LYS A 187      25.954  -3.009  37.177  1.00 30.78           O  
ATOM   2656  CG  LYS A 187      26.395  -1.197  33.716  1.00 30.78           C  
ATOM   2657  HG2 LYS A 187      26.434  -0.553  34.595  1.00 30.78           H  
ATOM   2658  HG3 LYS A 187      27.380  -1.230  33.251  1.00 30.78           H  
ATOM   2659  CD  LYS A 187      25.366  -0.651  32.708  1.00 30.78           C  
ATOM   2660  HD2 LYS A 187      25.295  -1.342  31.869  1.00 30.78           H  
ATOM   2661  HD3 LYS A 187      24.393  -0.577  33.194  1.00 30.78           H  
ATOM   2662  CE  LYS A 187      25.788   0.726  32.187  1.00 30.78           C  
ATOM   2663  HE2 LYS A 187      26.809   0.653  31.812  1.00 30.78           H  
ATOM   2664  HE3 LYS A 187      25.801   1.426  33.022  1.00 30.78           H  
ATOM   2665  NZ  LYS A 187      24.881   1.206  31.111  1.00 30.78           N  
ATOM   2666  HZ1 LYS A 187      25.187   2.109  30.781  1.00 30.78           H  
ATOM   2667  HZ2 LYS A 187      24.892   0.564  30.331  1.00 30.78           H  
ATOM   2668  HZ3 LYS A 187      23.936   1.292  31.457  1.00 30.78           H  
ATOM   2669  N   ASP A 188      28.105  -2.318  36.892  1.00 34.51           N  
ATOM   2670  H   ASP A 188      28.872  -2.421  36.243  1.00 34.51           H  
ATOM   2671  CA  ASP A 188      28.428  -1.353  37.957  1.00 34.51           C  
ATOM   2672  HA  ASP A 188      29.437  -1.614  38.276  1.00 34.51           H  
ATOM   2673  C   ASP A 188      27.611  -1.300  39.262  1.00 34.51           C  
ATOM   2674  CB  ASP A 188      28.544   0.051  37.339  1.00 34.51           C  
ATOM   2675  HB2 ASP A 188      28.706   0.775  38.137  1.00 34.51           H  
ATOM   2676  HB3 ASP A 188      27.611   0.303  36.835  1.00 34.51           H  
ATOM   2677  O   ASP A 188      26.512  -0.749  39.337  1.00 34.51           O  
ATOM   2678  CG  ASP A 188      29.717   0.163  36.361  1.00 34.51           C  
ATOM   2679  OD1 ASP A 188      30.727  -0.537  36.588  1.00 34.51           O  
ATOM   2680  OD2 ASP A 188      29.570   0.927  35.383  1.00 34.51           O  
ATOM   2681  N   GLN A 189      28.281  -1.710  40.346  1.00 33.00           N  
ATOM   2682  H   GLN A 189      29.178  -2.141  40.177  1.00 33.00           H  
ATOM   2683  CA  GLN A 189      28.104  -1.158  41.689  1.00 33.00           C  
ATOM   2684  HA  GLN A 189      27.089  -0.778  41.802  1.00 33.00           H  
ATOM   2685  C   GLN A 189      29.097  -0.007  41.916  1.00 33.00           C  
ATOM   2686  CB  GLN A 189      28.363  -2.232  42.761  1.00 33.00           C  
ATOM   2687  HB2 GLN A 189      28.359  -1.727  43.727  1.00 33.00           H  
ATOM   2688  HB3 GLN A 189      29.348  -2.675  42.619  1.00 33.00           H  
ATOM   2689  O   GLN A 189      30.291  -0.166  41.672  1.00 33.00           O  
ATOM   2690  CG  GLN A 189      27.306  -3.343  42.803  1.00 33.00           C  
ATOM   2691  HG2 GLN A 189      26.325  -2.900  42.635  1.00 33.00           H  
ATOM   2692  HG3 GLN A 189      27.496  -4.063  42.007  1.00 33.00           H  
ATOM   2693  CD  GLN A 189      27.277  -4.068  44.149  1.00 33.00           C  
ATOM   2694  NE2 GLN A 189      26.182  -4.717  44.479  1.00 33.00           N  
ATOM   2695 HE21 GLN A 189      25.392  -4.754  43.851  1.00 33.00           H  
ATOM   2696 HE22 GLN A 189      26.209  -5.197  45.367  1.00 33.00           H  
ATOM   2697  OE1 GLN A 189      28.196  -4.047  44.949  1.00 33.00           O  
ATOM   2698  N   ARG A 190      28.641   1.113  42.491  1.00 30.54           N  
ATOM   2699  H   ARG A 190      27.644   1.196  42.633  1.00 30.54           H  
ATOM   2700  CA  ARG A 190      29.512   1.994  43.284  1.00 30.54           C  
ATOM   2701  HA  ARG A 190      30.553   1.709  43.136  1.00 30.54           H  
ATOM   2702  C   ARG A 190      29.203   1.782  44.763  1.00 30.54           C  
ATOM   2703  CB  ARG A 190      29.385   3.475  42.893  1.00 30.54           C  
ATOM   2704  HB2 ARG A 190      28.338   3.777  42.897  1.00 30.54           H  
ATOM   2705  HB3 ARG A 190      29.896   4.049  43.667  1.00 30.54           H  
ATOM   2706  O   ARG A 190      28.140   2.174  45.234  1.00 30.54           O  
ATOM   2707  CG  ARG A 190      30.020   3.821  41.534  1.00 30.54           C  
ATOM   2708  HG2 ARG A 190      30.875   3.175  41.338  1.00 30.54           H  
ATOM   2709  HG3 ARG A 190      29.277   3.675  40.749  1.00 30.54           H  
ATOM   2710  CD  ARG A 190      30.499   5.283  41.564  1.00 30.54           C  
ATOM   2711  HD2 ARG A 190      31.418   5.344  42.146  1.00 30.54           H  
ATOM   2712  HD3 ARG A 190      29.747   5.879  42.080  1.00 30.54           H  
ATOM   2713  NE  ARG A 190      30.670   5.860  40.215  1.00 30.54           N  
ATOM   2714  HE  ARG A 190      29.824   5.964  39.674  1.00 30.54           H  
ATOM   2715  NH1 ARG A 190      32.954   6.170  40.192  1.00 30.54           N  
ATOM   2716 HH11 ARG A 190      33.035   5.643  41.049  1.00 30.54           H  
ATOM   2717 HH12 ARG A 190      33.784   6.508  39.726  1.00 30.54           H  
ATOM   2718  NH2 ARG A 190      31.713   6.944  38.513  1.00 30.54           N  
ATOM   2719 HH21 ARG A 190      30.828   7.059  38.041  1.00 30.54           H  
ATOM   2720 HH22 ARG A 190      32.559   7.273  38.071  1.00 30.54           H  
ATOM   2721  CZ  ARG A 190      31.776   6.316  39.654  1.00 30.54           C  
ATOM   2722  N   GLN A 191      30.139   1.159  45.471  1.00 31.09           N  
ATOM   2723  H   GLN A 191      30.964   0.840  44.984  1.00 31.09           H  
ATOM   2724  CA  GLN A 191      30.203   1.141  46.930  1.00 31.09           C  
ATOM   2725  HA  GLN A 191      29.200   1.240  47.343  1.00 31.09           H  
ATOM   2726  C   GLN A 191      31.044   2.327  47.414  1.00 31.09           C  
ATOM   2727  CB  GLN A 191      30.808  -0.184  47.422  1.00 31.09           C  
ATOM   2728  HB2 GLN A 191      31.156  -0.049  48.446  1.00 31.09           H  
ATOM   2729  HB3 GLN A 191      31.669  -0.439  46.804  1.00 31.09           H  
ATOM   2730  O   GLN A 191      32.150   2.558  46.927  1.00 31.09           O  
ATOM   2731  CG  GLN A 191      29.799  -1.344  47.421  1.00 31.09           C  
ATOM   2732  HG2 GLN A 191      28.971  -1.097  48.086  1.00 31.09           H  
ATOM   2733  HG3 GLN A 191      29.401  -1.485  46.416  1.00 31.09           H  
ATOM   2734  CD  GLN A 191      30.421  -2.663  47.879  1.00 31.09           C  
ATOM   2735  NE2 GLN A 191      29.624  -3.649  48.223  1.00 31.09           N  
ATOM   2736 HE21 GLN A 191      30.091  -4.512  48.460  1.00 31.09           H  
ATOM   2737 HE22 GLN A 191      28.631  -3.590  48.045  1.00 31.09           H  
ATOM   2738  OE1 GLN A 191      31.623  -2.843  47.933  1.00 31.09           O  
ATOM   2739  N   SER A 192      30.508   3.067  48.382  1.00 29.02           N  
ATOM   2740  H   SER A 192      29.575   2.839  48.694  1.00 29.02           H  
ATOM   2741  CA  SER A 192      31.197   4.131  49.111  1.00 29.02           C  
ATOM   2742  HA  SER A 192      31.897   4.635  48.446  1.00 29.02           H  
ATOM   2743  C   SER A 192      31.962   3.525  50.289  1.00 29.02           C  
ATOM   2744  CB  SER A 192      30.181   5.163  49.616  1.00 29.02           C  
ATOM   2745  HB2 SER A 192      30.712   5.978  50.109  1.00 29.02           H  
ATOM   2746  HB3 SER A 192      29.510   4.694  50.335  1.00 29.02           H  
ATOM   2747  O   SER A 192      31.357   2.917  51.170  1.00 29.02           O  
ATOM   2748  OG  SER A 192      29.421   5.678  48.537  1.00 29.02           O  
ATOM   2749  HG  SER A 192      28.805   6.331  48.877  1.00 29.02           H  
ATOM   2750  N   LEU A 193      33.284   3.697  50.309  1.00 30.34           N  
ATOM   2751  H   LEU A 193      33.711   4.198  49.542  1.00 30.34           H  
ATOM   2752  CA  LEU A 193      34.155   3.316  51.421  1.00 30.34           C  
ATOM   2753  HA  LEU A 193      33.705   2.483  51.960  1.00 30.34           H  
ATOM   2754  C   LEU A 193      34.291   4.489  52.403  1.00 30.34           C  
ATOM   2755  CB  LEU A 193      35.524   2.860  50.876  1.00 30.34           C  
ATOM   2756  HB2 LEU A 193      35.884   3.615  50.176  1.00 30.34           H  
ATOM   2757  HB3 LEU A 193      36.237   2.816  51.700  1.00 30.34           H  
ATOM   2758  O   LEU A 193      34.704   5.584  52.026  1.00 30.34           O  
ATOM   2759  CG  LEU A 193      35.500   1.486  50.176  1.00 30.34           C  
ATOM   2760  HG  LEU A 193      34.659   1.442  49.484  1.00 30.34           H  
ATOM   2761  CD1 LEU A 193      36.786   1.282  49.376  1.00 30.34           C  
ATOM   2762 HD11 LEU A 193      37.650   1.316  50.040  1.00 30.34           H  
ATOM   2763 HD12 LEU A 193      36.879   2.063  48.621  1.00 30.34           H  
ATOM   2764 HD13 LEU A 193      36.756   0.315  48.873  1.00 30.34           H  
ATOM   2765  CD2 LEU A 193      35.381   0.340  51.184  1.00 30.34           C  
ATOM   2766 HD21 LEU A 193      34.435   0.406  51.721  1.00 30.34           H  
ATOM   2767 HD22 LEU A 193      35.405  -0.614  50.658  1.00 30.34           H  
ATOM   2768 HD23 LEU A 193      36.205   0.376  51.896  1.00 30.34           H  
ATOM   2769  N   PHE A 194      33.942   4.240  53.664  1.00 27.56           N  
ATOM   2770  H   PHE A 194      33.622   3.305  53.873  1.00 27.56           H  
ATOM   2771  CA  PHE A 194      34.217   5.099  54.817  1.00 27.56           C  
ATOM   2772  HA  PHE A 194      34.134   6.147  54.530  1.00 27.56           H  
ATOM   2773  C   PHE A 194      35.640   4.839  55.343  1.00 27.56           C  
ATOM   2774  CB  PHE A 194      33.193   4.788  55.929  1.00 27.56           C  
ATOM   2775  HB2 PHE A 194      32.939   3.728  55.909  1.00 27.56           H  
ATOM   2776  HB3 PHE A 194      33.673   4.963  56.892  1.00 27.56           H  
ATOM   2777  O   PHE A 194      36.021   3.683  55.509  1.00 27.56           O  
ATOM   2778  CG  PHE A 194      31.914   5.606  55.910  1.00 27.56           C  
ATOM   2779  CD1 PHE A 194      31.787   6.707  56.780  1.00 27.56           C  
ATOM   2780  HD1 PHE A 194      32.605   6.980  57.431  1.00 27.56           H  
ATOM   2781  CD2 PHE A 194      30.838   5.256  55.071  1.00 27.56           C  
ATOM   2782  HD2 PHE A 194      30.925   4.410  54.405  1.00 27.56           H  
ATOM   2783  CE1 PHE A 194      30.597   7.453  56.814  1.00 27.56           C  
ATOM   2784  HE1 PHE A 194      30.505   8.295  57.484  1.00 27.56           H  
ATOM   2785  CE2 PHE A 194      29.646   6.004  55.104  1.00 27.56           C  
ATOM   2786  HE2 PHE A 194      28.821   5.731  54.463  1.00 27.56           H  
ATOM   2787  CZ  PHE A 194      29.525   7.101  55.976  1.00 27.56           C  
ATOM   2788  HZ  PHE A 194      28.609   7.673  56.001  1.00 27.56           H  
ATOM   2789  N   PHE A 195      36.378   5.895  55.704  1.00 29.41           N  
ATOM   2790  H   PHE A 195      36.012   6.820  55.532  1.00 29.41           H  
ATOM   2791  CA  PHE A 195      37.561   5.825  56.578  1.00 29.41           C  
ATOM   2792  HA  PHE A 195      37.572   4.838  57.042  1.00 29.41           H  
ATOM   2793  C   PHE A 195      37.465   6.888  57.699  1.00 29.41           C  
ATOM   2794  CB  PHE A 195      38.863   5.967  55.772  1.00 29.41           C  
ATOM   2795  HB2 PHE A 195      39.681   6.162  56.466  1.00 29.41           H  
ATOM   2796  HB3 PHE A 195      38.784   6.835  55.118  1.00 29.41           H  
ATOM   2797  O   PHE A 195      36.883   7.950  57.462  1.00 29.41           O  
ATOM   2798  CG  PHE A 195      39.238   4.740  54.958  1.00 29.41           C  
ATOM   2799  CD1 PHE A 195      39.806   3.618  55.594  1.00 29.41           C  
ATOM   2800  HD1 PHE A 195      39.971   3.627  56.661  1.00 29.41           H  
ATOM   2801  CD2 PHE A 195      39.029   4.717  53.566  1.00 29.41           C  
ATOM   2802  HD2 PHE A 195      38.587   5.570  53.071  1.00 29.41           H  
ATOM   2803  CE1 PHE A 195      40.161   2.482  54.843  1.00 29.41           C  
ATOM   2804  HE1 PHE A 195      40.594   1.623  55.334  1.00 29.41           H  
ATOM   2805  CE2 PHE A 195      39.388   3.583  52.815  1.00 29.41           C  
ATOM   2806  HE2 PHE A 195      39.225   3.570  51.747  1.00 29.41           H  
ATOM   2807  CZ  PHE A 195      39.953   2.466  53.453  1.00 29.41           C  
ATOM   2808  HZ  PHE A 195      40.225   1.594  52.877  1.00 29.41           H  
ATOM   2809  N   PRO A 196      37.981   6.619  58.921  1.00 36.67           N  
ATOM   2810  CA  PRO A 196      37.774   7.448  60.115  1.00 36.67           C  
ATOM   2811  HA  PRO A 196      36.793   7.919  60.064  1.00 36.67           H  
ATOM   2812  C   PRO A 196      38.828   8.563  60.312  1.00 36.67           C  
ATOM   2813  CB  PRO A 196      37.773   6.442  61.272  1.00 36.67           C  
ATOM   2814  HB2 PRO A 196      38.041   6.899  62.224  1.00 36.67           H  
ATOM   2815  HB3 PRO A 196      36.795   5.966  61.341  1.00 36.67           H  
ATOM   2816  O   PRO A 196      39.905   8.542  59.724  1.00 36.67           O  
ATOM   2817  CG  PRO A 196      38.810   5.414  60.822  1.00 36.67           C  
ATOM   2818  HG2 PRO A 196      38.628   4.436  61.267  1.00 36.67           H  
ATOM   2819  HG3 PRO A 196      39.808   5.769  61.079  1.00 36.67           H  
ATOM   2820  CD  PRO A 196      38.656   5.382  59.302  1.00 36.67           C  
ATOM   2821  HD2 PRO A 196      39.633   5.308  58.825  1.00 36.67           H  
ATOM   2822  HD3 PRO A 196      38.041   4.522  59.039  1.00 36.67           H  
ATOM   2823  N   LEU A 197      38.494   9.537  61.174  1.00 33.57           N  
ATOM   2824  H   LEU A 197      37.606   9.427  61.641  1.00 33.57           H  
ATOM   2825  CA  LEU A 197      39.263  10.746  61.524  1.00 33.57           C  
ATOM   2826  HA  LEU A 197      39.452  11.319  60.616  1.00 33.57           H  
ATOM   2827  C   LEU A 197      40.621  10.495  62.219  1.00 33.57           C  
ATOM   2828  CB  LEU A 197      38.420  11.590  62.511  1.00 33.57           C  
ATOM   2829  HB2 LEU A 197      39.112  12.226  63.064  1.00 33.57           H  
ATOM   2830  HB3 LEU A 197      37.972  10.934  63.258  1.00 33.57           H  
ATOM   2831  O   LEU A 197      40.694   9.697  63.150  1.00 33.57           O  
ATOM   2832  CG  LEU A 197      37.344  12.504  61.892  1.00 33.57           C  
ATOM   2833  HG  LEU A 197      37.471  12.545  60.810  1.00 33.57           H  
ATOM   2834  CD1 LEU A 197      35.929  12.019  62.210  1.00 33.57           C  
ATOM   2835 HD11 LEU A 197      35.766  12.005  63.288  1.00 33.57           H  
ATOM   2836 HD12 LEU A 197      35.787  11.015  61.809  1.00 33.57           H  
ATOM   2837 HD13 LEU A 197      35.198  12.682  61.747  1.00 33.57           H  
ATOM   2838  CD2 LEU A 197      37.487  13.924  62.451  1.00 33.57           C  
ATOM   2839 HD21 LEU A 197      36.725  14.567  62.011  1.00 33.57           H  
ATOM   2840 HD22 LEU A 197      37.365  13.918  63.534  1.00 33.57           H  
ATOM   2841 HD23 LEU A 197      38.466  14.326  62.194  1.00 33.57           H  
ATOM   2842  N   GLY A 198      41.624  11.347  61.929  1.00 30.85           N  
ATOM   2843  H   GLY A 198      41.554  11.892  61.082  1.00 30.85           H  
ATOM   2844  CA  GLY A 198      42.702  11.661  62.886  1.00 30.85           C  
ATOM   2845  HA2 GLY A 198      42.984  10.736  63.390  1.00 30.85           H  
ATOM   2846  HA3 GLY A 198      42.297  12.320  63.654  1.00 30.85           H  
ATOM   2847  C   GLY A 198      44.011  12.275  62.344  1.00 30.85           C  
ATOM   2848  O   GLY A 198      44.871  11.548  61.877  1.00 30.85           O  
ATOM   2849  N   LYS A 199      44.189  13.589  62.584  1.00 32.07           N  
ATOM   2850  H   LYS A 199      43.342  14.063  62.863  1.00 32.07           H  
ATOM   2851  CA  LYS A 199      45.442  14.373  62.790  1.00 32.07           C  
ATOM   2852  HA  LYS A 199      45.093  15.362  63.088  1.00 32.07           H  
ATOM   2853  C   LYS A 199      46.435  14.677  61.634  1.00 32.07           C  
ATOM   2854  CB  LYS A 199      46.202  13.854  64.024  1.00 32.07           C  
ATOM   2855  HB2 LYS A 199      46.460  12.804  63.890  1.00 32.07           H  
ATOM   2856  HB3 LYS A 199      47.132  14.417  64.105  1.00 32.07           H  
ATOM   2857  O   LYS A 199      47.230  13.847  61.227  1.00 32.07           O  
ATOM   2858  CG  LYS A 199      45.404  14.038  65.326  1.00 32.07           C  
ATOM   2859  HG2 LYS A 199      44.985  15.044  65.351  1.00 32.07           H  
ATOM   2860  HG3 LYS A 199      44.590  13.314  65.366  1.00 32.07           H  
ATOM   2861  CD  LYS A 199      46.310  13.861  66.551  1.00 32.07           C  
ATOM   2862  HD2 LYS A 199      46.712  12.848  66.559  1.00 32.07           H  
ATOM   2863  HD3 LYS A 199      47.136  14.569  66.480  1.00 32.07           H  
ATOM   2864  CE  LYS A 199      45.518  14.123  67.837  1.00 32.07           C  
ATOM   2865  HE2 LYS A 199      44.769  13.339  67.952  1.00 32.07           H  
ATOM   2866  HE3 LYS A 199      44.995  15.074  67.733  1.00 32.07           H  
ATOM   2867  NZ  LYS A 199      46.410  14.168  69.023  1.00 32.07           N  
ATOM   2868  HZ1 LYS A 199      45.879  14.338  69.866  1.00 32.07           H  
ATOM   2869  HZ2 LYS A 199      46.897  13.289  69.128  1.00 32.07           H  
ATOM   2870  HZ3 LYS A 199      47.099  14.900  68.923  1.00 32.07           H  
ATOM   2871  N   ILE A 200      46.428  15.969  61.260  1.00 31.31           N  
ATOM   2872  H   ILE A 200      45.531  16.405  61.419  1.00 31.31           H  
ATOM   2873  CA  ILE A 200      47.520  16.977  61.147  1.00 31.31           C  
ATOM   2874  HA  ILE A 200      47.220  17.657  60.349  1.00 31.31           H  
ATOM   2875  C   ILE A 200      48.942  16.495  60.787  1.00 31.31           C  
ATOM   2876  CB  ILE A 200      47.587  17.831  62.454  1.00 31.31           C  
ATOM   2877  HB  ILE A 200      47.913  17.178  63.264  1.00 31.31           H  
ATOM   2878  O   ILE A 200      49.562  15.809  61.589  1.00 31.31           O  
ATOM   2879  CG1 ILE A 200      46.206  18.420  62.847  1.00 31.31           C  
ATOM   2880 HG12 ILE A 200      45.468  17.621  62.909  1.00 31.31           H  
ATOM   2881 HG13 ILE A 200      45.877  19.117  62.077  1.00 31.31           H  
ATOM   2882  CG2 ILE A 200      48.607  18.985  62.332  1.00 31.31           C  
ATOM   2883 HG21 ILE A 200      48.666  19.555  63.259  1.00 31.31           H  
ATOM   2884 HG22 ILE A 200      48.334  19.653  61.515  1.00 31.31           H  
ATOM   2885 HG23 ILE A 200      49.609  18.592  62.158  1.00 31.31           H  
ATOM   2886  CD1 ILE A 200      46.171  19.132  64.208  1.00 31.31           C  
ATOM   2887 HD11 ILE A 200      45.136  19.351  64.470  1.00 31.31           H  
ATOM   2888 HD12 ILE A 200      46.602  18.490  64.976  1.00 31.31           H  
ATOM   2889 HD13 ILE A 200      46.716  20.075  64.166  1.00 31.31           H  
ATOM   2890  N   LEU A 201      49.479  17.021  59.671  1.00 32.14           N  
ATOM   2891  H   LEU A 201      48.816  17.167  58.924  1.00 32.14           H  
ATOM   2892  CA  LEU A 201      50.729  17.810  59.482  1.00 32.14           C  
ATOM   2893  HA  LEU A 201      50.632  18.774  59.981  1.00 32.14           H  
ATOM   2894  C   LEU A 201      50.845  18.082  57.957  1.00 32.14           C  
ATOM   2895  CB  LEU A 201      51.983  17.074  60.011  1.00 32.14           C  
ATOM   2896  HB2 LEU A 201      52.848  17.411  59.441  1.00 32.14           H  
ATOM   2897  HB3 LEU A 201      51.865  16.009  59.810  1.00 32.14           H  
ATOM   2898  O   LEU A 201      50.848  17.152  57.166  1.00 32.14           O  
ATOM   2899  CG  LEU A 201      52.306  17.278  61.512  1.00 32.14           C  
ATOM   2900  HG  LEU A 201      51.442  17.067  62.142  1.00 32.14           H  
ATOM   2901  CD1 LEU A 201      53.422  16.324  61.935  1.00 32.14           C  
ATOM   2902 HD11 LEU A 201      53.100  15.296  61.767  1.00 32.14           H  
ATOM   2903 HD12 LEU A 201      54.321  16.518  61.351  1.00 32.14           H  
ATOM   2904 HD13 LEU A 201      53.642  16.452  62.995  1.00 32.14           H  
ATOM   2905  CD2 LEU A 201      52.736  18.707  61.847  1.00 32.14           C  
ATOM   2906 HD21 LEU A 201      52.983  18.777  62.907  1.00 32.14           H  
ATOM   2907 HD22 LEU A 201      51.931  19.410  61.632  1.00 32.14           H  
ATOM   2908 HD23 LEU A 201      53.615  18.975  61.260  1.00 32.14           H  
ATOM   2909  N   ALA A 202      50.573  19.298  57.480  1.00 29.22           N  
ATOM   2910  H   ALA A 202      49.984  19.178  56.669  1.00 29.22           H  
ATOM   2911  CA  ALA A 202      51.534  20.374  57.209  1.00 29.22           C  
ATOM   2912  HA  ALA A 202      50.915  21.233  56.949  1.00 29.22           H  
ATOM   2913  C   ALA A 202      52.476  20.150  55.995  1.00 29.22           C  
ATOM   2914  CB  ALA A 202      52.283  20.810  58.476  1.00 29.22           C  
ATOM   2915  HB1 ALA A 202      52.947  20.011  58.804  1.00 29.22           H  
ATOM   2916  HB2 ALA A 202      52.885  21.694  58.262  1.00 29.22           H  
ATOM   2917  HB3 ALA A 202      51.575  21.045  59.270  1.00 29.22           H  
ATOM   2918  O   ALA A 202      53.300  19.248  55.991  1.00 29.22           O  
ATOM   2919  N   TRP A 203      52.392  21.125  55.075  1.00 24.78           N  
ATOM   2920  H   TRP A 203      51.586  21.726  55.174  1.00 24.78           H  
ATOM   2921  CA  TRP A 203      53.429  21.657  54.171  1.00 24.78           C  
ATOM   2922  HA  TRP A 203      53.087  22.680  54.016  1.00 24.78           H  
ATOM   2923  C   TRP A 203      53.560  21.129  52.718  1.00 24.78           C  
ATOM   2924  CB  TRP A 203      54.754  21.884  54.915  1.00 24.78           C  
ATOM   2925  HB2 TRP A 203      55.407  21.029  54.743  1.00 24.78           H  
ATOM   2926  HB3 TRP A 203      54.570  21.939  55.988  1.00 24.78           H  
ATOM   2927  O   TRP A 203      54.230  20.150  52.417  1.00 24.78           O  
ATOM   2928  CG  TRP A 203      55.467  23.147  54.539  1.00 24.78           C  
ATOM   2929  CD1 TRP A 203      54.990  24.406  54.683  1.00 24.78           C  
ATOM   2930  HD1 TRP A 203      54.029  24.659  55.106  1.00 24.78           H  
ATOM   2931  CD2 TRP A 203      56.798  23.290  53.957  1.00 24.78           C  
ATOM   2932  CE2 TRP A 203      57.050  24.678  53.744  1.00 24.78           C  
ATOM   2933  CE3 TRP A 203      57.806  22.384  53.567  1.00 24.78           C  
ATOM   2934  HE3 TRP A 203      57.630  21.324  53.673  1.00 24.78           H  
ATOM   2935  NE1 TRP A 203      55.918  25.312  54.208  1.00 24.78           N  
ATOM   2936  HE1 TRP A 203      55.786  26.314  54.212  1.00 24.78           H  
ATOM   2937  CH2 TRP A 203      59.227  24.219  52.801  1.00 24.78           C  
ATOM   2938  HH2 TRP A 203      60.148  24.557  52.348  1.00 24.78           H  
ATOM   2939  CZ2 TRP A 203      58.243  25.148  53.179  1.00 24.78           C  
ATOM   2940  HZ2 TRP A 203      58.401  26.205  53.027  1.00 24.78           H  
ATOM   2941  CZ3 TRP A 203      59.008  22.843  52.994  1.00 24.78           C  
ATOM   2942  HZ3 TRP A 203      59.757  22.131  52.680  1.00 24.78           H  
ATOM   2943  N   ASN A 204      52.886  21.883  51.833  1.00 30.10           N  
ATOM   2944  H   ASN A 204      52.129  22.390  52.269  1.00 30.10           H  
ATOM   2945  CA  ASN A 204      53.310  22.538  50.568  1.00 30.10           C  
ATOM   2946  HA  ASN A 204      52.927  21.974  49.718  1.00 30.10           H  
ATOM   2947  C   ASN A 204      54.841  22.767  50.389  1.00 30.10           C  
ATOM   2948  CB  ASN A 204      52.633  23.941  50.688  1.00 30.10           C  
ATOM   2949  HB2 ASN A 204      51.868  23.949  51.465  1.00 30.10           H  
ATOM   2950  HB3 ASN A 204      53.376  24.682  50.982  1.00 30.10           H  
ATOM   2951  O   ASN A 204      55.548  22.660  51.381  1.00 30.10           O  
ATOM   2952  CG  ASN A 204      51.926  24.431  49.448  1.00 30.10           C  
ATOM   2953  ND2 ASN A 204      51.463  25.661  49.455  1.00 30.10           N  
ATOM   2954 HD21 ASN A 204      51.004  25.959  48.606  1.00 30.10           H  
ATOM   2955 HD22 ASN A 204      51.616  26.280  50.238  1.00 30.10           H  
ATOM   2956  OD1 ASN A 204      51.754  23.728  48.475  1.00 30.10           O  
ATOM   2957  N   PRO A 205      55.378  23.351  49.290  1.00 42.09           N  
ATOM   2958  CA  PRO A 205      55.018  23.403  47.858  1.00 42.09           C  
ATOM   2959  HA  PRO A 205      54.151  22.784  47.629  1.00 42.09           H  
ATOM   2960  C   PRO A 205      56.218  23.024  46.942  1.00 42.09           C  
ATOM   2961  CB  PRO A 205      54.727  24.894  47.598  1.00 42.09           C  
ATOM   2962  HB2 PRO A 205      55.097  25.213  46.624  1.00 42.09           H  
ATOM   2963  HB3 PRO A 205      53.659  25.111  47.638  1.00 42.09           H  
ATOM   2964  O   PRO A 205      57.368  23.082  47.367  1.00 42.09           O  
ATOM   2965  CG  PRO A 205      55.461  25.646  48.715  1.00 42.09           C  
ATOM   2966  HG2 PRO A 205      54.740  26.193  49.322  1.00 42.09           H  
ATOM   2967  HG3 PRO A 205      56.202  26.331  48.305  1.00 42.09           H  
ATOM   2968  CD  PRO A 205      56.136  24.569  49.557  1.00 42.09           C  
ATOM   2969  HD2 PRO A 205      56.103  24.866  50.605  1.00 42.09           H  
ATOM   2970  HD3 PRO A 205      57.182  24.452  49.272  1.00 42.09           H  
ATOM   2971  N   SER A 206      55.981  22.741  45.656  1.00 29.15           N  
ATOM   2972  H   SER A 206      55.029  22.490  45.432  1.00 29.15           H  
ATOM   2973  CA  SER A 206      56.769  23.248  44.501  1.00 29.15           C  
ATOM   2974  HA  SER A 206      56.427  24.256  44.268  1.00 29.15           H  
ATOM   2975  C   SER A 206      56.543  22.375  43.268  1.00 29.15           C  
ATOM   2976  CB  SER A 206      58.297  23.324  44.695  1.00 29.15           C  
ATOM   2977  HB2 SER A 206      58.778  23.442  43.724  1.00 29.15           H  
ATOM   2978  HB3 SER A 206      58.668  22.411  45.160  1.00 29.15           H  
ATOM   2979  O   SER A 206      57.030  21.249  43.211  1.00 29.15           O  
ATOM   2980  OG  SER A 206      58.622  24.452  45.481  1.00 29.15           O  
ATOM   2981  HG  SER A 206      58.398  24.189  46.376  1.00 29.15           H  
ATOM   2982  N   LEU A 207      55.807  22.913  42.295  1.00 32.63           N  
ATOM   2983  H   LEU A 207      55.143  23.607  42.609  1.00 32.63           H  
ATOM   2984  CA  LEU A 207      56.228  23.167  40.907  1.00 32.63           C  
ATOM   2985  HA  LEU A 207      56.863  24.053  40.903  1.00 32.63           H  
ATOM   2986  C   LEU A 207      54.959  23.530  40.102  1.00 32.63           C  
ATOM   2987  CB  LEU A 207      57.023  22.003  40.271  1.00 32.63           C  
ATOM   2988  HB2 LEU A 207      56.564  21.060  40.567  1.00 32.63           H  
ATOM   2989  HB3 LEU A 207      56.932  22.077  39.187  1.00 32.63           H  
ATOM   2990  O   LEU A 207      54.103  22.689  39.843  1.00 32.63           O  
ATOM   2991  CG  LEU A 207      58.536  21.986  40.617  1.00 32.63           C  
ATOM   2992  HG  LEU A 207      58.695  22.046  41.694  1.00 32.63           H  
ATOM   2993  CD1 LEU A 207      59.170  20.684  40.131  1.00 32.63           C  
ATOM   2994 HD11 LEU A 207      58.670  19.841  40.609  1.00 32.63           H  
ATOM   2995 HD12 LEU A 207      60.226  20.662  40.400  1.00 32.63           H  
ATOM   2996 HD13 LEU A 207      59.065  20.600  39.049  1.00 32.63           H  
ATOM   2997  CD2 LEU A 207      59.309  23.155  40.004  1.00 32.63           C  
ATOM   2998 HD21 LEU A 207      59.165  23.168  38.924  1.00 32.63           H  
ATOM   2999 HD22 LEU A 207      58.968  24.101  40.424  1.00 32.63           H  
ATOM   3000 HD23 LEU A 207      60.372  23.050  40.223  1.00 32.63           H  
ATOM   3001  N   GLU A 208      54.819  24.824  39.812  1.00 32.35           N  
ATOM   3002  H   GLU A 208      55.585  25.433  40.061  1.00 32.35           H  
ATOM   3003  CA  GLU A 208      53.755  25.470  39.018  1.00 32.35           C  
ATOM   3004  HA  GLU A 208      52.781  25.073  39.302  1.00 32.35           H  
ATOM   3005  C   GLU A 208      53.953  25.247  37.481  1.00 32.35           C  
ATOM   3006  CB  GLU A 208      53.816  26.973  39.363  1.00 32.35           C  
ATOM   3007  HB2 GLU A 208      52.997  27.473  38.847  1.00 32.35           H  
ATOM   3008  HB3 GLU A 208      54.769  27.346  38.988  1.00 32.35           H  
ATOM   3009  O   GLU A 208      54.891  24.547  37.100  1.00 32.35           O  
ATOM   3010  CG  GLU A 208      53.679  27.413  40.823  1.00 32.35           C  
ATOM   3011  HG2 GLU A 208      54.456  26.939  41.422  1.00 32.35           H  
ATOM   3012  HG3 GLU A 208      52.710  27.085  41.199  1.00 32.35           H  
ATOM   3013  CD  GLU A 208      53.816  28.944  40.941  1.00 32.35           C  
ATOM   3014  OE1 GLU A 208      53.044  29.535  41.727  1.00 32.35           O  
ATOM   3015  OE2 GLU A 208      54.704  29.507  40.259  1.00 32.35           O  
ATOM   3016  N   PRO A 209      53.242  25.952  36.564  1.00 45.71           N  
ATOM   3017  CA  PRO A 209      51.898  25.730  35.984  1.00 45.71           C  
ATOM   3018  HA  PRO A 209      51.446  24.805  36.341  1.00 45.71           H  
ATOM   3019  C   PRO A 209      52.022  25.707  34.415  1.00 45.71           C  
ATOM   3020  CB  PRO A 209      51.175  26.956  36.551  1.00 45.71           C  
ATOM   3021  HB2 PRO A 209      50.216  27.157  36.075  1.00 45.71           H  
ATOM   3022  HB3 PRO A 209      51.002  26.800  37.616  1.00 45.71           H  
ATOM   3023  O   PRO A 209      53.066  25.259  33.944  1.00 45.71           O  
ATOM   3024  CG  PRO A 209      52.202  28.086  36.367  1.00 45.71           C  
ATOM   3025  HG2 PRO A 209      52.172  28.782  37.206  1.00 45.71           H  
ATOM   3026  HG3 PRO A 209      52.021  28.621  35.435  1.00 45.71           H  
ATOM   3027  CD  PRO A 209      53.546  27.351  36.286  1.00 45.71           C  
ATOM   3028  HD2 PRO A 209      54.275  27.781  36.973  1.00 45.71           H  
ATOM   3029  HD3 PRO A 209      53.951  27.437  35.277  1.00 45.71           H  
ATOM   3030  N   PRO A 210      51.143  26.275  33.542  1.00 48.24           N  
ATOM   3031  CA  PRO A 210      49.676  26.465  33.490  1.00 48.24           C  
ATOM   3032  HA  PRO A 210      49.174  26.031  34.355  1.00 48.24           H  
ATOM   3033  C   PRO A 210      49.038  25.927  32.168  1.00 48.24           C  
ATOM   3034  CB  PRO A 210      49.533  27.995  33.466  1.00 48.24           C  
ATOM   3035  HB2 PRO A 210      48.588  28.319  33.031  1.00 48.24           H  
ATOM   3036  HB3 PRO A 210      49.627  28.416  34.467  1.00 48.24           H  
ATOM   3037  O   PRO A 210      49.745  25.685  31.194  1.00 48.24           O  
ATOM   3038  CG  PRO A 210      50.726  28.448  32.612  1.00 48.24           C  
ATOM   3039  HG2 PRO A 210      51.171  29.353  33.024  1.00 48.24           H  
ATOM   3040  HG3 PRO A 210      50.407  28.620  31.584  1.00 48.24           H  
ATOM   3041  CD  PRO A 210      51.718  27.281  32.649  1.00 48.24           C  
ATOM   3042  HD2 PRO A 210      51.865  26.868  31.651  1.00 48.24           H  
ATOM   3043  HD3 PRO A 210      52.676  27.639  33.027  1.00 48.24           H  
ATOM   3044  N   VAL A 211      47.699  25.874  32.053  1.00 32.94           N  
ATOM   3045  H   VAL A 211      47.129  26.018  32.874  1.00 32.94           H  
ATOM   3046  CA  VAL A 211      47.002  26.053  30.749  1.00 32.94           C  
ATOM   3047  HA  VAL A 211      47.670  26.658  30.136  1.00 32.94           H  
ATOM   3048  C   VAL A 211      45.672  26.811  30.972  1.00 32.94           C  
ATOM   3049  CB  VAL A 211      46.727  24.739  29.973  1.00 32.94           C  
ATOM   3050  HB  VAL A 211      45.850  24.255  30.403  1.00 32.94           H  
ATOM   3051  O   VAL A 211      45.012  26.506  31.965  1.00 32.94           O  
ATOM   3052  CG1 VAL A 211      46.448  25.039  28.490  1.00 32.94           C  
ATOM   3053 HG11 VAL A 211      45.523  25.607  28.391  1.00 32.94           H  
ATOM   3054 HG12 VAL A 211      46.312  24.106  27.942  1.00 32.94           H  
ATOM   3055 HG13 VAL A 211      47.277  25.591  28.049  1.00 32.94           H  
ATOM   3056  CG2 VAL A 211      47.865  23.710  29.983  1.00 32.94           C  
ATOM   3057 HG21 VAL A 211      48.748  24.117  29.490  1.00 32.94           H  
ATOM   3058 HG22 VAL A 211      48.114  23.433  31.007  1.00 32.94           H  
ATOM   3059 HG23 VAL A 211      47.552  22.808  29.457  1.00 32.94           H  
ATOM   3060  N   PRO A 212      45.279  27.794  30.126  1.00 45.88           N  
ATOM   3061  CA  PRO A 212      44.219  28.763  30.427  1.00 45.88           C  
ATOM   3062  HA  PRO A 212      44.087  28.823  31.508  1.00 45.88           H  
ATOM   3063  C   PRO A 212      42.832  28.459  29.820  1.00 45.88           C  
ATOM   3064  CB  PRO A 212      44.760  30.120  29.941  1.00 45.88           C  
ATOM   3065  HB2 PRO A 212      45.091  30.712  30.794  1.00 45.88           H  
ATOM   3066  HB3 PRO A 212      44.013  30.678  29.378  1.00 45.88           H  
ATOM   3067  O   PRO A 212      42.651  27.537  29.026  1.00 45.88           O  
ATOM   3068  CG  PRO A 212      45.959  29.794  29.048  1.00 45.88           C  
ATOM   3069  HG2 PRO A 212      46.878  30.120  29.534  1.00 45.88           H  
ATOM   3070  HG3 PRO A 212      45.862  30.260  28.067  1.00 45.88           H  
ATOM   3071  CD  PRO A 212      45.953  28.276  28.930  1.00 45.88           C  
ATOM   3072  HD2 PRO A 212      46.975  27.918  28.810  1.00 45.88           H  
ATOM   3073  HD3 PRO A 212      45.366  27.988  28.058  1.00 45.88           H  
ATOM   3074  N   ASP A 213      41.896  29.313  30.246  1.00 36.00           N  
ATOM   3075  H   ASP A 213      42.257  30.039  30.848  1.00 36.00           H  
ATOM   3076  CA  ASP A 213      40.428  29.344  30.172  1.00 36.00           C  
ATOM   3077  HA  ASP A 213      40.033  28.502  30.739  1.00 36.00           H  
ATOM   3078  C   ASP A 213      39.737  29.378  28.792  1.00 36.00           C  
ATOM   3079  CB  ASP A 213      40.010  30.658  30.868  1.00 36.00           C  
ATOM   3080  HB2 ASP A 213      40.439  31.503  30.330  1.00 36.00           H  
ATOM   3081  HB3 ASP A 213      38.926  30.760  30.824  1.00 36.00           H  
ATOM   3082  O   ASP A 213      40.289  29.866  27.806  1.00 36.00           O  
ATOM   3083  CG  ASP A 213      40.413  30.726  32.337  1.00 36.00           C  
ATOM   3084  OD1 ASP A 213      39.991  29.811  33.074  1.00 36.00           O  
ATOM   3085  OD2 ASP A 213      41.131  31.684  32.698  1.00 36.00           O  
ATOM   3086  N   GLY A 214      38.431  29.040  28.788  1.00 30.43           N  
ATOM   3087  H   GLY A 214      38.069  28.581  29.611  1.00 30.43           H  
ATOM   3088  CA  GLY A 214      37.467  29.693  27.887  1.00 30.43           C  
ATOM   3089  HA2 GLY A 214      37.937  29.790  26.908  1.00 30.43           H  
ATOM   3090  HA3 GLY A 214      37.292  30.706  28.250  1.00 30.43           H  
ATOM   3091  C   GLY A 214      36.106  29.015  27.639  1.00 30.43           C  
ATOM   3092  O   GLY A 214      36.028  28.108  26.821  1.00 30.43           O  
ATOM   3093  N   LEU A 215      35.046  29.612  28.219  1.00 26.93           N  
ATOM   3094  H   LEU A 215      35.297  30.311  28.903  1.00 26.93           H  
ATOM   3095  CA  LEU A 215      33.601  29.593  27.871  1.00 26.93           C  
ATOM   3096  HA  LEU A 215      33.155  30.371  28.490  1.00 26.93           H  
ATOM   3097  C   LEU A 215      32.742  28.342  28.153  1.00 26.93           C  
ATOM   3098  CB  LEU A 215      33.379  30.013  26.399  1.00 26.93           C  
ATOM   3099  HB2 LEU A 215      34.065  29.477  25.743  1.00 26.93           H  
ATOM   3100  HB3 LEU A 215      32.380  29.676  26.120  1.00 26.93           H  
ATOM   3101  O   LEU A 215      33.097  27.230  27.802  1.00 26.93           O  
ATOM   3102  CG  LEU A 215      33.445  31.525  26.124  1.00 26.93           C  
ATOM   3103  HG  LEU A 215      33.193  32.077  27.030  1.00 26.93           H  
ATOM   3104  CD1 LEU A 215      34.828  31.968  25.645  1.00 26.93           C  
ATOM   3105 HD11 LEU A 215      35.097  31.442  24.729  1.00 26.93           H  
ATOM   3106 HD12 LEU A 215      34.829  33.042  25.460  1.00 26.93           H  
ATOM   3107 HD13 LEU A 215      35.571  31.747  26.412  1.00 26.93           H  
ATOM   3108  CD2 LEU A 215      32.426  31.901  25.047  1.00 26.93           C  
ATOM   3109 HD21 LEU A 215      31.420  31.664  25.393  1.00 26.93           H  
ATOM   3110 HD22 LEU A 215      32.633  31.354  24.127  1.00 26.93           H  
ATOM   3111 HD23 LEU A 215      32.478  32.972  24.851  1.00 26.93           H  
ATOM   3112  N   GLU A 216      31.472  28.437  28.561  1.00 34.32           N  
ATOM   3113  H   GLU A 216      30.978  27.594  28.306  1.00 34.32           H  
ATOM   3114  CA  GLU A 216      30.654  29.324  29.415  1.00 34.32           C  
ATOM   3115  HA  GLU A 216      31.036  29.283  30.435  1.00 34.32           H  
ATOM   3116  C   GLU A 216      29.223  28.725  29.377  1.00 34.32           C  
ATOM   3117  CB  GLU A 216      30.538  30.803  28.943  1.00 34.32           C  
ATOM   3118  HB2 GLU A 216      29.493  31.013  28.713  1.00 34.32           H  
ATOM   3119  HB3 GLU A 216      31.092  30.962  28.018  1.00 34.32           H  
ATOM   3120  O   GLU A 216      28.773  28.340  28.304  1.00 34.32           O  
ATOM   3121  CG  GLU A 216      31.002  31.819  30.011  1.00 34.32           C  
ATOM   3122  HG2 GLU A 216      30.713  31.433  30.989  1.00 34.32           H  
ATOM   3123  HG3 GLU A 216      32.089  31.889  29.986  1.00 34.32           H  
ATOM   3124  CD  GLU A 216      30.382  33.226  29.857  1.00 34.32           C  
ATOM   3125  OE1 GLU A 216      30.315  33.968  30.861  1.00 34.32           O  
ATOM   3126  OE2 GLU A 216      29.776  33.551  28.811  1.00 34.32           O  
ATOM   3127  N   LYS A 217      28.508  28.752  30.519  1.00 30.14           N  
ATOM   3128  H   LYS A 217      29.041  29.018  31.335  1.00 30.14           H  
ATOM   3129  CA  LYS A 217      27.027  28.740  30.704  1.00 30.14           C  
ATOM   3130  HA  LYS A 217      26.843  28.764  31.778  1.00 30.14           H  
ATOM   3131  C   LYS A 217      26.229  27.526  30.173  1.00 30.14           C  
ATOM   3132  CB  LYS A 217      26.459  30.045  30.112  1.00 30.14           C  
ATOM   3133  HB2 LYS A 217      26.746  30.107  29.062  1.00 30.14           H  
ATOM   3134  HB3 LYS A 217      25.370  30.015  30.155  1.00 30.14           H  
ATOM   3135  O   LYS A 217      26.276  27.178  29.010  1.00 30.14           O  
ATOM   3136  CG  LYS A 217      26.943  31.300  30.857  1.00 30.14           C  
ATOM   3137  HG2 LYS A 217      28.021  31.253  31.011  1.00 30.14           H  
ATOM   3138  HG3 LYS A 217      26.455  31.346  31.831  1.00 30.14           H  
ATOM   3139  CD  LYS A 217      26.635  32.575  30.065  1.00 30.14           C  
ATOM   3140  HD2 LYS A 217      25.565  32.659  29.878  1.00 30.14           H  
ATOM   3141  HD3 LYS A 217      27.161  32.515  29.112  1.00 30.14           H  
ATOM   3142  CE  LYS A 217      27.130  33.791  30.860  1.00 30.14           C  
ATOM   3143  HE2 LYS A 217      27.959  33.471  31.491  1.00 30.14           H  
ATOM   3144  HE3 LYS A 217      26.333  34.162  31.504  1.00 30.14           H  
ATOM   3145  NZ  LYS A 217      27.648  34.852  29.970  1.00 30.14           N  
ATOM   3146  HZ1 LYS A 217      26.973  35.201  29.305  1.00 30.14           H  
ATOM   3147  HZ2 LYS A 217      28.087  35.588  30.504  1.00 30.14           H  
ATOM   3148  HZ3 LYS A 217      28.428  34.464  29.459  1.00 30.14           H  
ATOM   3149  N   GLY A 218      25.343  26.884  30.930  1.00 26.92           N  
ATOM   3150  H   GLY A 218      24.871  26.159  30.408  1.00 26.92           H  
ATOM   3151  CA  GLY A 218      24.787  27.103  32.263  1.00 26.92           C  
ATOM   3152  HA2 GLY A 218      25.531  26.851  33.018  1.00 26.92           H  
ATOM   3153  HA3 GLY A 218      24.477  28.141  32.380  1.00 26.92           H  
ATOM   3154  C   GLY A 218      23.558  26.191  32.429  1.00 26.92           C  
ATOM   3155  O   GLY A 218      23.020  25.731  31.430  1.00 26.92           O  
ATOM   3156  N   LEU A 219      23.140  25.901  33.665  1.00 28.64           N  
ATOM   3157  H   LEU A 219      23.835  25.998  34.392  1.00 28.64           H  
ATOM   3158  CA  LEU A 219      21.750  25.996  34.148  1.00 28.64           C  
ATOM   3159  HA  LEU A 219      21.547  27.060  34.270  1.00 28.64           H  
ATOM   3160  C   LEU A 219      21.605  25.358  35.547  1.00 28.64           C  
ATOM   3161  CB  LEU A 219      20.659  25.419  33.200  1.00 28.64           C  
ATOM   3162  HB2 LEU A 219      19.989  24.809  33.807  1.00 28.64           H  
ATOM   3163  HB3 LEU A 219      21.077  24.722  32.474  1.00 28.64           H  
ATOM   3164  O   LEU A 219      21.742  24.154  35.726  1.00 28.64           O  
ATOM   3165  CG  LEU A 219      19.796  26.507  32.504  1.00 28.64           C  
ATOM   3166  HG  LEU A 219      19.885  27.450  33.043  1.00 28.64           H  
ATOM   3167  CD1 LEU A 219      20.158  26.763  31.040  1.00 28.64           C  
ATOM   3168 HD11 LEU A 219      21.128  27.255  30.979  1.00 28.64           H  
ATOM   3169 HD12 LEU A 219      20.200  25.821  30.492  1.00 28.64           H  
ATOM   3170 HD13 LEU A 219      19.422  27.418  30.573  1.00 28.64           H  
ATOM   3171  CD2 LEU A 219      18.315  26.126  32.552  1.00 28.64           C  
ATOM   3172 HD21 LEU A 219      17.710  26.918  32.111  1.00 28.64           H  
ATOM   3173 HD22 LEU A 219      18.156  25.202  31.996  1.00 28.64           H  
ATOM   3174 HD23 LEU A 219      18.002  25.977  33.585  1.00 28.64           H  
ATOM   3175  N   ASN A 220      21.302  26.236  36.505  1.00 29.16           N  
ATOM   3176  H   ASN A 220      21.476  27.196  36.245  1.00 29.16           H  
ATOM   3177  CA  ASN A 220      20.343  26.141  37.612  1.00 29.16           C  
ATOM   3178  HA  ASN A 220      20.694  26.867  38.346  1.00 29.16           H  
ATOM   3179  C   ASN A 220      20.175  24.839  38.418  1.00 29.16           C  
ATOM   3180  CB  ASN A 220      18.994  26.680  37.106  1.00 29.16           C  
ATOM   3181  HB2 ASN A 220      18.688  26.126  36.218  1.00 29.16           H  
ATOM   3182  HB3 ASN A 220      18.234  26.535  37.874  1.00 29.16           H  
ATOM   3183  O   ASN A 220      19.581  23.857  37.982  1.00 29.16           O  
ATOM   3184  CG  ASN A 220      19.068  28.167  36.814  1.00 29.16           C  
ATOM   3185  ND2 ASN A 220      18.432  28.637  35.769  1.00 29.16           N  
ATOM   3186 HD21 ASN A 220      17.847  28.036  35.207  1.00 29.16           H  
ATOM   3187 HD22 ASN A 220      18.484  29.636  35.631  1.00 29.16           H  
ATOM   3188  OD1 ASN A 220      19.736  28.922  37.496  1.00 29.16           O  
ATOM   3189  N   ALA A 221      20.545  24.959  39.694  1.00 28.50           N  
ATOM   3190  H   ALA A 221      20.983  25.831  39.957  1.00 28.50           H  
ATOM   3191  CA  ALA A 221      20.137  24.116  40.808  1.00 28.50           C  
ATOM   3192  HA  ALA A 221      20.086  23.078  40.482  1.00 28.50           H  
ATOM   3193  C   ALA A 221      18.773  24.548  41.378  1.00 28.50           C  
ATOM   3194  CB  ALA A 221      21.216  24.272  41.892  1.00 28.50           C  
ATOM   3195  HB1 ALA A 221      21.273  25.309  42.222  1.00 28.50           H  
ATOM   3196  HB2 ALA A 221      20.970  23.641  42.746  1.00 28.50           H  
ATOM   3197  HB3 ALA A 221      22.184  23.965  41.496  1.00 28.50           H  
ATOM   3198  O   ALA A 221      18.564  25.742  41.573  1.00 28.50           O  
ATOM   3199  N   VAL A 222      17.918  23.589  41.766  1.00 27.23           N  
ATOM   3200  H   VAL A 222      18.092  22.646  41.450  1.00 27.23           H  
ATOM   3201  CA  VAL A 222      16.943  23.742  42.868  1.00 27.23           C  
ATOM   3202  HA  VAL A 222      17.353  24.468  43.570  1.00 27.23           H  
ATOM   3203  C   VAL A 222      16.770  22.404  43.610  1.00 27.23           C  
ATOM   3204  CB  VAL A 222      15.563  24.296  42.433  1.00 27.23           C  
ATOM   3205  HB  VAL A 222      15.104  23.608  41.723  1.00 27.23           H  
ATOM   3206  O   VAL A 222      16.252  21.434  43.071  1.00 27.23           O  
ATOM   3207  CG1 VAL A 222      14.627  24.454  43.644  1.00 27.23           C  
ATOM   3208 HG11 VAL A 222      14.425  23.485  44.102  1.00 27.23           H  
ATOM   3209 HG12 VAL A 222      15.067  25.124  44.381  1.00 27.23           H  
ATOM   3210 HG13 VAL A 222      13.669  24.861  43.321  1.00 27.23           H  
ATOM   3211  CG2 VAL A 222      15.633  25.687  41.786  1.00 27.23           C  
ATOM   3212 HG21 VAL A 222      16.152  26.387  42.442  1.00 27.23           H  
ATOM   3213 HG22 VAL A 222      14.629  26.059  41.587  1.00 27.23           H  
ATOM   3214 HG23 VAL A 222      16.153  25.623  40.830  1.00 27.23           H  
ATOM   3215  N   TYR A 223      17.280  22.401  44.845  1.00 26.28           N  
ATOM   3216  H   TYR A 223      17.876  23.198  45.016  1.00 26.28           H  
ATOM   3217  CA  TYR A 223      16.775  21.825  46.104  1.00 26.28           C  
ATOM   3218  HA  TYR A 223      17.621  21.358  46.609  1.00 26.28           H  
ATOM   3219  C   TYR A 223      15.629  20.794  46.106  1.00 26.28           C  
ATOM   3220  CB  TYR A 223      16.315  23.031  46.955  1.00 26.28           C  
ATOM   3221  HB2 TYR A 223      16.121  23.897  46.323  1.00 26.28           H  
ATOM   3222  HB3 TYR A 223      15.361  22.804  47.431  1.00 26.28           H  
ATOM   3223  O   TYR A 223      14.549  21.096  45.622  1.00 26.28           O  
ATOM   3224  CG  TYR A 223      17.284  23.435  48.040  1.00 26.28           C  
ATOM   3225  CD1 TYR A 223      16.961  23.155  49.379  1.00 26.28           C  
ATOM   3226  HD1 TYR A 223      16.020  22.684  49.624  1.00 26.28           H  
ATOM   3227  CD2 TYR A 223      18.490  24.094  47.726  1.00 26.28           C  
ATOM   3228  HD2 TYR A 223      18.729  24.332  46.700  1.00 26.28           H  
ATOM   3229  CE1 TYR A 223      17.849  23.520  50.404  1.00 26.28           C  
ATOM   3230  HE1 TYR A 223      17.610  23.334  51.440  1.00 26.28           H  
ATOM   3231  CE2 TYR A 223      19.383  24.456  48.754  1.00 26.28           C  
ATOM   3232  HE2 TYR A 223      20.308  24.960  48.516  1.00 26.28           H  
ATOM   3233  OH  TYR A 223      19.903  24.503  51.105  1.00 26.28           O  
ATOM   3234  HH  TYR A 223      20.684  24.959  50.784  1.00 26.28           H  
ATOM   3235  CZ  TYR A 223      19.061  24.163  50.096  1.00 26.28           C  
ATOM   3236  N   PHE A 224      15.792  19.718  46.898  1.00 26.93           N  
ATOM   3237  H   PHE A 224      16.739  19.433  47.104  1.00 26.93           H  
ATOM   3238  CA  PHE A 224      14.801  19.313  47.913  1.00 26.93           C  
ATOM   3239  HA  PHE A 224      14.319  20.226  48.263  1.00 26.93           H  
ATOM   3240  C   PHE A 224      15.476  18.674  49.143  1.00 26.93           C  
ATOM   3241  CB  PHE A 224      13.682  18.417  47.350  1.00 26.93           C  
ATOM   3242  HB2 PHE A 224      14.051  17.862  46.487  1.00 26.93           H  
ATOM   3243  HB3 PHE A 224      13.391  17.686  48.105  1.00 26.93           H  
ATOM   3244  O   PHE A 224      16.335  17.802  49.028  1.00 26.93           O  
ATOM   3245  CG  PHE A 224      12.440  19.209  46.976  1.00 26.93           C  
ATOM   3246  CD1 PHE A 224      11.577  19.690  47.982  1.00 26.93           C  
ATOM   3247  HD1 PHE A 224      11.759  19.439  49.017  1.00 26.93           H  
ATOM   3248  CD2 PHE A 224      12.183  19.533  45.631  1.00 26.93           C  
ATOM   3249  HD2 PHE A 224      12.851  19.190  44.856  1.00 26.93           H  
ATOM   3250  CE1 PHE A 224      10.487  20.513  47.645  1.00 26.93           C  
ATOM   3251  HE1 PHE A 224       9.833  20.888  48.418  1.00 26.93           H  
ATOM   3252  CE2 PHE A 224      11.106  20.372  45.296  1.00 26.93           C  
ATOM   3253  HE2 PHE A 224      10.941  20.648  44.265  1.00 26.93           H  
ATOM   3254  CZ  PHE A 224      10.258  20.863  46.303  1.00 26.93           C  
ATOM   3255  HZ  PHE A 224       9.433  21.510  46.045  1.00 26.93           H  
ATOM   3256  N   GLN A 225      15.082  19.169  50.320  1.00 29.48           N  
ATOM   3257  H   GLN A 225      14.327  19.839  50.298  1.00 29.48           H  
ATOM   3258  CA  GLN A 225      15.534  18.781  51.657  1.00 29.48           C  
ATOM   3259  HA  GLN A 225      16.615  18.643  51.649  1.00 29.48           H  
ATOM   3260  C   GLN A 225      14.879  17.479  52.137  1.00 29.48           C  
ATOM   3261  CB  GLN A 225      15.163  19.905  52.643  1.00 29.48           C  
ATOM   3262  HB2 GLN A 225      15.179  19.515  53.661  1.00 29.48           H  
ATOM   3263  HB3 GLN A 225      14.143  20.225  52.430  1.00 29.48           H  
ATOM   3264  O   GLN A 225      13.684  17.261  51.954  1.00 29.48           O  
ATOM   3265  CG  GLN A 225      16.119  21.106  52.593  1.00 29.48           C  
ATOM   3266  HG2 GLN A 225      16.344  21.338  51.552  1.00 29.48           H  
ATOM   3267  HG3 GLN A 225      17.052  20.836  53.088  1.00 29.48           H  
ATOM   3268  CD  GLN A 225      15.542  22.366  53.239  1.00 29.48           C  
ATOM   3269  NE2 GLN A 225      16.363  23.243  53.775  1.00 29.48           N  
ATOM   3270 HE21 GLN A 225      17.360  23.084  53.813  1.00 29.48           H  
ATOM   3271 HE22 GLN A 225      15.923  24.061  54.172  1.00 29.48           H  
ATOM   3272  OE1 GLN A 225      14.351  22.616  53.241  1.00 29.48           O  
ATOM   3273  N   SER A 226      15.665  16.666  52.840  1.00 27.96           N  
ATOM   3274  H   SER A 226      16.646  16.896  52.909  1.00 27.96           H  
ATOM   3275  CA  SER A 226      15.225  15.551  53.678  1.00 27.96           C  
ATOM   3276  HA  SER A 226      14.366  15.061  53.220  1.00 27.96           H  
ATOM   3277  C   SER A 226      14.849  16.040  55.080  1.00 27.96           C  
ATOM   3278  CB  SER A 226      16.376  14.542  53.789  1.00 27.96           C  
ATOM   3279  HB2 SER A 226      16.104  13.749  54.486  1.00 27.96           H  
ATOM   3280  HB3 SER A 226      16.568  14.100  52.811  1.00 27.96           H  
ATOM   3281  O   SER A 226      15.663  16.691  55.737  1.00 27.96           O  
ATOM   3282  OG  SER A 226      17.549  15.199  54.244  1.00 27.96           O  
ATOM   3283  HG  SER A 226      17.311  15.723  55.012  1.00 27.96           H  
ATOM   3284  N   VAL A 227      13.670  15.660  55.573  1.00 30.06           N  
ATOM   3285  H   VAL A 227      13.041  15.143  54.975  1.00 30.06           H  
ATOM   3286  CA  VAL A 227      13.313  15.730  56.998  1.00 30.06           C  
ATOM   3287  HA  VAL A 227      14.112  16.241  57.535  1.00 30.06           H  
ATOM   3288  C   VAL A 227      13.237  14.317  57.570  1.00 30.06           C  
ATOM   3289  CB  VAL A 227      12.025  16.533  57.269  1.00 30.06           C  
ATOM   3290  HB  VAL A 227      11.705  16.328  58.290  1.00 30.06           H  
ATOM   3291  O   VAL A 227      12.576  13.441  57.016  1.00 30.06           O  
ATOM   3292  CG1 VAL A 227      12.310  18.036  57.171  1.00 30.06           C  
ATOM   3293 HG11 VAL A 227      13.089  18.314  57.881  1.00 30.06           H  
ATOM   3294 HG12 VAL A 227      12.638  18.292  56.164  1.00 30.06           H  
ATOM   3295 HG13 VAL A 227      11.407  18.599  57.407  1.00 30.06           H  
ATOM   3296  CG2 VAL A 227      10.866  16.190  56.323  1.00 30.06           C  
ATOM   3297 HG21 VAL A 227       9.974  16.736  56.629  1.00 30.06           H  
ATOM   3298 HG22 VAL A 227      10.649  15.123  56.369  1.00 30.06           H  
ATOM   3299 HG23 VAL A 227      11.111  16.467  55.297  1.00 30.06           H  
ATOM   3300  N   ALA A 228      13.956  14.107  58.669  1.00 30.51           N  
ATOM   3301  H   ALA A 228      14.440  14.899  59.067  1.00 30.51           H  
ATOM   3302  CA  ALA A 228      13.980  12.890  59.466  1.00 30.51           C  
ATOM   3303  HA  ALA A 228      13.528  12.071  58.907  1.00 30.51           H  
ATOM   3304  C   ALA A 228      13.187  13.108  60.762  1.00 30.51           C  
ATOM   3305  CB  ALA A 228      15.447  12.546  59.764  1.00 30.51           C  
ATOM   3306  HB1 ALA A 228      15.914  13.354  60.328  1.00 30.51           H  
ATOM   3307  HB2 ALA A 228      15.989  12.398  58.830  1.00 30.51           H  
ATOM   3308  HB3 ALA A 228      15.497  11.629  60.351  1.00 30.51           H  
ATOM   3309  O   ALA A 228      13.301  14.171  61.372  1.00 30.51           O  
ATOM   3310  N   ALA A 229      12.448  12.092  61.210  1.00 30.67           N  
ATOM   3311  H   ALA A 229      12.332  11.277  60.626  1.00 30.67           H  
ATOM   3312  CA  ALA A 229      12.004  11.943  62.597  1.00 30.67           C  
ATOM   3313  HA  ALA A 229      12.823  12.275  63.234  1.00 30.67           H  
ATOM   3314  C   ALA A 229      11.711  10.454  62.912  1.00 30.67           C  
ATOM   3315  CB  ALA A 229      10.793  12.845  62.866  1.00 30.67           C  
ATOM   3316  HB1 ALA A 229       9.969  12.557  62.212  1.00 30.67           H  
ATOM   3317  HB2 ALA A 229      11.049  13.887  62.675  1.00 30.67           H  
ATOM   3318  HB3 ALA A 229      10.467  12.755  63.902  1.00 30.67           H  
ATOM   3319  O   ALA A 229      11.461   9.685  61.982  1.00 30.67           O  
ATOM   3320  N   PRO A 230      11.813  10.028  64.187  1.00 40.03           N  
ATOM   3321  CA  PRO A 230      12.276   8.691  64.558  1.00 40.03           C  
ATOM   3322  HA  PRO A 230      12.876   8.279  63.747  1.00 40.03           H  
ATOM   3323  C   PRO A 230      11.164   7.681  64.886  1.00 40.03           C  
ATOM   3324  CB  PRO A 230      13.188   8.936  65.763  1.00 40.03           C  
ATOM   3325  HB2 PRO A 230      14.165   9.277  65.420  1.00 40.03           H  
ATOM   3326  HB3 PRO A 230      13.293   8.054  66.395  1.00 40.03           H  
ATOM   3327  O   PRO A 230      10.058   8.033  65.283  1.00 40.03           O  
ATOM   3328  CG  PRO A 230      12.476  10.075  66.491  1.00 40.03           C  
ATOM   3329  HG2 PRO A 230      13.172  10.674  67.078  1.00 40.03           H  
ATOM   3330  HG3 PRO A 230      11.693   9.667  67.130  1.00 40.03           H  
ATOM   3331  CD  PRO A 230      11.841  10.888  65.366  1.00 40.03           C  
ATOM   3332  HD2 PRO A 230      12.452  11.774  65.198  1.00 40.03           H  
ATOM   3333  HD3 PRO A 230      10.829  11.182  65.647  1.00 40.03           H  
ATOM   3334  N   PHE A 231      11.520   6.402  64.748  1.00 29.14           N  
ATOM   3335  H   PHE A 231      12.473   6.222  64.466  1.00 29.14           H  
ATOM   3336  CA  PHE A 231      10.704   5.217  65.018  1.00 29.14           C  
ATOM   3337  HA  PHE A 231       9.660   5.448  64.807  1.00 29.14           H  
ATOM   3338  C   PHE A 231      10.833   4.786  66.493  1.00 29.14           C  
ATOM   3339  CB  PHE A 231      11.179   4.093  64.067  1.00 29.14           C  
ATOM   3340  HB2 PHE A 231      11.672   3.313  64.647  1.00 29.14           H  
ATOM   3341  HB3 PHE A 231      11.938   4.478  63.386  1.00 29.14           H  
ATOM   3342  O   PHE A 231      11.948   4.608  66.988  1.00 29.14           O  
ATOM   3343  CG  PHE A 231      10.105   3.450  63.213  1.00 29.14           C  
ATOM   3344  CD1 PHE A 231       9.552   2.210  63.585  1.00 29.14           C  
ATOM   3345  HD1 PHE A 231       9.859   1.731  64.503  1.00 29.14           H  
ATOM   3346  CD2 PHE A 231       9.694   4.067  62.016  1.00 29.14           C  
ATOM   3347  HD2 PHE A 231      10.115   5.018  61.725  1.00 29.14           H  
ATOM   3348  CE1 PHE A 231       8.595   1.589  62.763  1.00 29.14           C  
ATOM   3349  HE1 PHE A 231       8.167   0.642  63.054  1.00 29.14           H  
ATOM   3350  CE2 PHE A 231       8.736   3.446  61.194  1.00 29.14           C  
ATOM   3351  HE2 PHE A 231       8.418   3.923  60.278  1.00 29.14           H  
ATOM   3352  CZ  PHE A 231       8.188   2.206  61.567  1.00 29.14           C  
ATOM   3353  HZ  PHE A 231       7.448   1.731  60.939  1.00 29.14           H  
ATOM   3354  N   THR A 232       9.708   4.561  67.175  1.00 31.15           N  
ATOM   3355  H   THR A 232       8.824   4.773  66.734  1.00 31.15           H  
ATOM   3356  CA  THR A 232       9.616   3.879  68.479  1.00 31.15           C  
ATOM   3357  HA  THR A 232      10.609   3.521  68.752  1.00 31.15           H  
ATOM   3358  C   THR A 232       8.715   2.643  68.372  1.00 31.15           C  
ATOM   3359  CB  THR A 232       9.136   4.806  69.613  1.00 31.15           C  
ATOM   3360  HB  THR A 232       8.829   4.196  70.463  1.00 31.15           H  
ATOM   3361  O   THR A 232       7.797   2.582  67.560  1.00 31.15           O  
ATOM   3362  CG2 THR A 232      10.239   5.755  70.078  1.00 31.15           C  
ATOM   3363 HG21 THR A 232      11.097   5.181  70.427  1.00 31.15           H  
ATOM   3364 HG22 THR A 232       9.871   6.375  70.896  1.00 31.15           H  
ATOM   3365 HG23 THR A 232      10.548   6.395  69.252  1.00 31.15           H  
ATOM   3366  OG1 THR A 232       8.049   5.595  69.198  1.00 31.15           O  
ATOM   3367  HG1 THR A 232       7.673   6.030  69.967  1.00 31.15           H  
ATOM   3368  N   TRP A 233       9.036   1.623  69.171  1.00 29.24           N  
ATOM   3369  H   TRP A 233       9.783   1.772  69.834  1.00 29.24           H  
ATOM   3370  CA  TRP A 233       8.430   0.288  69.184  1.00 29.24           C  
ATOM   3371  HA  TRP A 233       8.398  -0.111  68.170  1.00 29.24           H  
ATOM   3372  C   TRP A 233       7.011   0.255  69.771  1.00 29.24           C  
ATOM   3373  CB  TRP A 233       9.326  -0.605  70.059  1.00 29.24           C  
ATOM   3374  HB2 TRP A 233       9.563  -0.087  70.989  1.00 29.24           H  
ATOM   3375  HB3 TRP A 233       8.757  -1.493  70.336  1.00 29.24           H  
ATOM   3376  O   TRP A 233       6.804   0.804  70.850  1.00 29.24           O  
ATOM   3377  CG  TRP A 233      10.594  -1.085  69.429  1.00 29.24           C  
ATOM   3378  CD1 TRP A 233      11.795  -0.461  69.423  1.00 29.24           C  
ATOM   3379  HD1 TRP A 233      12.002   0.495  69.882  1.00 29.24           H  
ATOM   3380  CD2 TRP A 233      10.790  -2.339  68.717  1.00 29.24           C  
ATOM   3381  CE2 TRP A 233      12.147  -2.412  68.289  1.00 29.24           C  
ATOM   3382  CE3 TRP A 233       9.946  -3.424  68.394  1.00 29.24           C  
ATOM   3383  HE3 TRP A 233       8.911  -3.401  68.702  1.00 29.24           H  
ATOM   3384  NE1 TRP A 233      12.714  -1.239  68.743  1.00 29.24           N  
ATOM   3385  HE1 TRP A 233      13.679  -0.974  68.607  1.00 29.24           H  
ATOM   3386  CH2 TRP A 233      11.781  -4.572  67.264  1.00 29.24           C  
ATOM   3387  HH2 TRP A 233      12.148  -5.425  66.712  1.00 29.24           H  
ATOM   3388  CZ2 TRP A 233      12.646  -3.508  67.571  1.00 29.24           C  
ATOM   3389  HZ2 TRP A 233      13.680  -3.533  67.261  1.00 29.24           H  
ATOM   3390  CZ3 TRP A 233      10.436  -4.529  67.675  1.00 29.24           C  
ATOM   3391  HZ3 TRP A 233       9.778  -5.351  67.434  1.00 29.24           H  
ATOM   3392  N   GLN A 234       6.092  -0.511  69.159  1.00 32.35           N  
ATOM   3393  H   GLN A 234       6.274  -0.835  68.220  1.00 32.35           H  
ATOM   3394  CA  GLN A 234       4.969  -1.150  69.866  1.00 32.35           C  
ATOM   3395  HA  GLN A 234       5.391  -1.556  70.785  1.00 32.35           H  
ATOM   3396  C   GLN A 234       4.374  -2.361  69.113  1.00 32.35           C  
ATOM   3397  CB  GLN A 234       3.885  -0.125  70.260  1.00 32.35           C  
ATOM   3398  HB2 GLN A 234       2.915  -0.430  69.868  1.00 32.35           H  
ATOM   3399  HB3 GLN A 234       4.125   0.854  69.846  1.00 32.35           H  
ATOM   3400  O   GLN A 234       4.430  -2.455  67.890  1.00 32.35           O  
ATOM   3401  CG  GLN A 234       3.800  -0.022  71.795  1.00 32.35           C  
ATOM   3402  HG2 GLN A 234       4.782   0.204  72.210  1.00 32.35           H  
ATOM   3403  HG3 GLN A 234       3.479  -0.983  72.196  1.00 32.35           H  
ATOM   3404  CD  GLN A 234       2.836   1.047  72.294  1.00 32.35           C  
ATOM   3405  NE2 GLN A 234       2.632   1.137  73.591  1.00 32.35           N  
ATOM   3406 HE21 GLN A 234       1.978   1.851  73.875  1.00 32.35           H  
ATOM   3407 HE22 GLN A 234       3.104   0.521  74.238  1.00 32.35           H  
ATOM   3408  OE1 GLN A 234       2.242   1.811  71.558  1.00 32.35           O  
ATOM   3409  N   GLN A 235       3.867  -3.312  69.903  1.00 32.51           N  
ATOM   3410  H   GLN A 235       3.771  -3.067  70.878  1.00 32.51           H  
ATOM   3411  CA  GLN A 235       3.420  -4.666  69.563  1.00 32.51           C  
ATOM   3412  HA  GLN A 235       4.196  -5.157  68.975  1.00 32.51           H  
ATOM   3413  C   GLN A 235       2.092  -4.752  68.782  1.00 32.51           C  
ATOM   3414  CB  GLN A 235       3.218  -5.435  70.885  1.00 32.51           C  
ATOM   3415  HB2 GLN A 235       2.639  -6.337  70.688  1.00 32.51           H  
ATOM   3416  HB3 GLN A 235       2.624  -4.812  71.553  1.00 32.51           H  
ATOM   3417  O   GLN A 235       1.171  -3.979  69.008  1.00 32.51           O  
ATOM   3418  CG  GLN A 235       4.505  -5.877  71.598  1.00 32.51           C  
ATOM   3419  HG2 GLN A 235       5.190  -5.033  71.683  1.00 32.51           H  
ATOM   3420  HG3 GLN A 235       4.990  -6.655  71.007  1.00 32.51           H  
ATOM   3421  CD  GLN A 235       4.225  -6.397  73.010  1.00 32.51           C  
ATOM   3422  NE2 GLN A 235       4.863  -7.461  73.445  1.00 32.51           N  
ATOM   3423 HE21 GLN A 235       5.521  -7.959  72.862  1.00 32.51           H  
ATOM   3424 HE22 GLN A 235       4.630  -7.750  74.385  1.00 32.51           H  
ATOM   3425  OE1 GLN A 235       3.448  -5.842  73.763  1.00 32.51           O  
ATOM   3426  N   GLY A 236       2.024  -5.798  67.948  1.00 33.92           N  
ATOM   3427  H   GLY A 236       2.922  -6.211  67.740  1.00 33.92           H  
ATOM   3428  CA  GLY A 236       0.890  -6.673  67.602  1.00 33.92           C  
ATOM   3429  HA2 GLY A 236       0.934  -7.535  68.267  1.00 33.92           H  
ATOM   3430  HA3 GLY A 236       1.062  -7.052  66.595  1.00 33.92           H  
ATOM   3431  C   GLY A 236      -0.556  -6.168  67.672  1.00 33.92           C  
ATOM   3432  O   GLY A 236      -1.142  -6.081  68.746  1.00 33.92           O  
ATOM   3433  N   ILE A 237      -1.182  -6.066  66.496  1.00 35.37           N  
ATOM   3434  H   ILE A 237      -0.628  -6.144  65.656  1.00 35.37           H  
ATOM   3435  CA  ILE A 237      -2.637  -6.140  66.303  1.00 35.37           C  
ATOM   3436  HA  ILE A 237      -3.061  -6.596  67.197  1.00 35.37           H  
ATOM   3437  C   ILE A 237      -2.954  -7.102  65.150  1.00 35.37           C  
ATOM   3438  CB  ILE A 237      -3.310  -4.756  66.117  1.00 35.37           C  
ATOM   3439  HB  ILE A 237      -4.168  -4.885  65.456  1.00 35.37           H  
ATOM   3440  O   ILE A 237      -2.233  -7.167  64.156  1.00 35.37           O  
ATOM   3441  CG1 ILE A 237      -2.371  -3.706  65.478  1.00 35.37           C  
ATOM   3442 HG12 ILE A 237      -1.971  -4.118  64.552  1.00 35.37           H  
ATOM   3443 HG13 ILE A 237      -1.539  -3.495  66.149  1.00 35.37           H  
ATOM   3444  CG2 ILE A 237      -3.860  -4.282  67.473  1.00 35.37           C  
ATOM   3445 HG21 ILE A 237      -3.036  -4.097  68.162  1.00 35.37           H  
ATOM   3446 HG22 ILE A 237      -4.516  -5.040  67.902  1.00 35.37           H  
ATOM   3447 HG23 ILE A 237      -4.439  -3.367  67.353  1.00 35.37           H  
ATOM   3448  CD1 ILE A 237      -3.051  -2.373  65.145  1.00 35.37           C  
ATOM   3449 HD11 ILE A 237      -3.931  -2.548  64.526  1.00 35.37           H  
ATOM   3450 HD12 ILE A 237      -3.341  -1.852  66.057  1.00 35.37           H  
ATOM   3451 HD13 ILE A 237      -2.352  -1.742  64.596  1.00 35.37           H  
ATOM   3452  N   ALA A 238      -4.011  -7.892  65.350  1.00 35.94           N  
ATOM   3453  H   ALA A 238      -4.555  -7.720  66.184  1.00 35.94           H  
ATOM   3454  CA  ALA A 238      -4.476  -8.980  64.498  1.00 35.94           C  
ATOM   3455  HA  ALA A 238      -3.673  -9.714  64.415  1.00 35.94           H  
ATOM   3456  C   ALA A 238      -4.858  -8.522  63.078  1.00 35.94           C  
ATOM   3457  CB  ALA A 238      -5.666  -9.634  65.214  1.00 35.94           C  
ATOM   3458  HB1 ALA A 238      -6.477  -8.914  65.320  1.00 35.94           H  
ATOM   3459  HB2 ALA A 238      -5.363  -9.990  66.199  1.00 35.94           H  
ATOM   3460  HB3 ALA A 238      -6.025 -10.479  64.628  1.00 35.94           H  
ATOM   3461  O   ALA A 238      -5.427  -7.448  62.890  1.00 35.94           O  
ATOM   3462  N   GLY A 239      -4.556  -9.364  62.084  1.00 37.09           N  
ATOM   3463  H   GLY A 239      -4.125 -10.247  62.319  1.00 37.09           H  
ATOM   3464  CA  GLY A 239      -4.902  -9.124  60.684  1.00 37.09           C  
ATOM   3465  HA2 GLY A 239      -4.502  -8.149  60.405  1.00 37.09           H  
ATOM   3466  HA3 GLY A 239      -4.438  -9.880  60.051  1.00 37.09           H  
ATOM   3467  C   GLY A 239      -6.419  -9.151  60.435  1.00 37.09           C  
ATOM   3468  O   GLY A 239      -7.141  -9.863  61.136  1.00 37.09           O  
ATOM   3469  N   PRO A 240      -6.923  -8.388  59.449  1.00 42.62           N  
ATOM   3470  CA  PRO A 240      -8.346  -8.327  59.150  1.00 42.62           C  
ATOM   3471  HA  PRO A 240      -8.893  -8.123  60.071  1.00 42.62           H  
ATOM   3472  C   PRO A 240      -8.870  -9.638  58.548  1.00 42.62           C  
ATOM   3473  CB  PRO A 240      -8.522  -7.133  58.207  1.00 42.62           C  
ATOM   3474  HB2 PRO A 240      -8.700  -6.232  58.794  1.00 42.62           H  
ATOM   3475  HB3 PRO A 240      -9.330  -7.286  57.492  1.00 42.62           H  
ATOM   3476  O   PRO A 240      -8.288 -10.214  57.629  1.00 42.62           O  
ATOM   3477  CG  PRO A 240      -7.164  -7.026  57.514  1.00 42.62           C  
ATOM   3478  HG2 PRO A 240      -6.956  -6.008  57.184  1.00 42.62           H  
ATOM   3479  HG3 PRO A 240      -7.130  -7.716  56.671  1.00 42.62           H  
ATOM   3480  CD  PRO A 240      -6.178  -7.485  58.587  1.00 42.62           C  
ATOM   3481  HD2 PRO A 240      -5.843  -6.625  59.168  1.00 42.62           H  
ATOM   3482  HD3 PRO A 240      -5.328  -7.985  58.124  1.00 42.62           H  
ATOM   3483  N   THR A 241     -10.015 -10.066  59.072  1.00 39.39           N  
ATOM   3484  H   THR A 241     -10.348  -9.598  59.903  1.00 39.39           H  
ATOM   3485  CA  THR A 241     -10.886 -11.132  58.576  1.00 39.39           C  
ATOM   3486  HA  THR A 241     -10.373 -12.087  58.685  1.00 39.39           H  
ATOM   3487  C   THR A 241     -11.248 -10.900  57.106  1.00 39.39           C  
ATOM   3488  CB  THR A 241     -12.169 -11.145  59.429  1.00 39.39           C  
ATOM   3489  HB  THR A 241     -12.792 -10.293  59.157  1.00 39.39           H  
ATOM   3490  O   THR A 241     -11.696  -9.815  56.734  1.00 39.39           O  
ATOM   3491  CG2 THR A 241     -12.986 -12.425  59.290  1.00 39.39           C  
ATOM   3492 HG21 THR A 241     -12.385 -13.286  59.581  1.00 39.39           H  
ATOM   3493 HG22 THR A 241     -13.309 -12.544  58.255  1.00 39.39           H  
ATOM   3494 HG23 THR A 241     -13.872 -12.371  59.922  1.00 39.39           H  
ATOM   3495  OG1 THR A 241     -11.837 -11.029  60.798  1.00 39.39           O  
ATOM   3496  HG1 THR A 241     -12.651 -11.093  61.302  1.00 39.39           H  
ATOM   3497  N   GLY A 242     -11.060 -11.923  56.268  1.00 36.85           N  
ATOM   3498  H   GLY A 242     -10.670 -12.778  56.638  1.00 36.85           H  
ATOM   3499  CA  GLY A 242     -11.436 -11.894  54.855  1.00 36.85           C  
ATOM   3500  HA2 GLY A 242     -11.159 -12.835  54.379  1.00 36.85           H  
ATOM   3501  HA3 GLY A 242     -10.893 -11.085  54.366  1.00 36.85           H  
ATOM   3502  C   GLY A 242     -12.939 -11.679  54.661  1.00 36.85           C  
ATOM   3503  O   GLY A 242     -13.760 -12.213  55.405  1.00 36.85           O  
ATOM   3504  N   ALA A 243     -13.293 -10.882  53.653  1.00 37.65           N  
ATOM   3505  H   ALA A 243     -12.566 -10.476  53.081  1.00 37.65           H  
ATOM   3506  CA  ALA A 243     -14.673 -10.615  53.280  1.00 37.65           C  
ATOM   3507  HA  ALA A 243     -15.199 -10.248  54.162  1.00 37.65           H  
ATOM   3508  C   ALA A 243     -15.375 -11.895  52.791  1.00 37.65           C  
ATOM   3509  CB  ALA A 243     -14.685  -9.511  52.215  1.00 37.65           C  
ATOM   3510  HB1 ALA A 243     -14.154  -9.848  51.325  1.00 37.65           H  
ATOM   3511  HB2 ALA A 243     -15.714  -9.277  51.943  1.00 37.65           H  
ATOM   3512  HB3 ALA A 243     -14.209  -8.611  52.604  1.00 37.65           H  
ATOM   3513  O   ALA A 243     -14.849 -12.639  51.962  1.00 37.65           O  
ATOM   3514  N   THR A 244     -16.589 -12.121  53.285  1.00 41.09           N  
ATOM   3515  H   THR A 244     -16.952 -11.484  53.979  1.00 41.09           H  
ATOM   3516  CA  THR A 244     -17.548 -13.101  52.765  1.00 41.09           C  
ATOM   3517  HA  THR A 244     -17.096 -14.093  52.783  1.00 41.09           H  
ATOM   3518  C   THR A 244     -17.932 -12.756  51.328  1.00 41.09           C  
ATOM   3519  CB  THR A 244     -18.813 -13.100  53.637  1.00 41.09           C  
ATOM   3520  HB  THR A 244     -19.645 -13.529  53.078  1.00 41.09           H  
ATOM   3521  O   THR A 244     -18.344 -11.629  51.054  1.00 41.09           O  
ATOM   3522  CG2 THR A 244     -18.606 -13.918  54.910  1.00 41.09           C  
ATOM   3523 HG21 THR A 244     -18.418 -14.959  54.648  1.00 41.09           H  
ATOM   3524 HG22 THR A 244     -17.758 -13.528  55.474  1.00 41.09           H  
ATOM   3525 HG23 THR A 244     -19.505 -13.866  55.524  1.00 41.09           H  
ATOM   3526  OG1 THR A 244     -19.127 -11.773  54.010  1.00 41.09           O  
ATOM   3527  HG1 THR A 244     -19.229 -11.282  53.191  1.00 41.09           H  
ATOM   3528  N   GLY A 245     -17.799 -13.724  50.419  1.00 44.17           N  
ATOM   3529  H   GLY A 245     -17.437 -14.618  50.720  1.00 44.17           H  
ATOM   3530  CA  GLY A 245     -18.198 -13.585  49.017  1.00 44.17           C  
ATOM   3531  HA2 GLY A 245     -17.903 -14.474  48.460  1.00 44.17           H  
ATOM   3532  HA3 GLY A 245     -17.674 -12.726  48.600  1.00 44.17           H  
ATOM   3533  C   GLY A 245     -19.714 -13.395  48.850  1.00 44.17           C  
ATOM   3534  O   GLY A 245     -20.481 -13.872  49.688  1.00 44.17           O  
ATOM   3535  N   PRO A 246     -20.169 -12.701  47.791  1.00 48.33           N  
ATOM   3536  CA  PRO A 246     -21.589 -12.495  47.547  1.00 48.33           C  
ATOM   3537  HA  PRO A 246     -22.053 -12.106  48.453  1.00 48.33           H  
ATOM   3538  C   PRO A 246     -22.297 -13.799  47.155  1.00 48.33           C  
ATOM   3539  CB  PRO A 246     -21.676 -11.423  46.457  1.00 48.33           C  
ATOM   3540  HB2 PRO A 246     -21.705 -10.438  46.921  1.00 48.33           H  
ATOM   3541  HB3 PRO A 246     -22.540 -11.563  45.807  1.00 48.33           H  
ATOM   3542  O   PRO A 246     -21.806 -14.594  46.353  1.00 48.33           O  
ATOM   3543  CG  PRO A 246     -20.360 -11.586  45.696  1.00 48.33           C  
ATOM   3544  HG2 PRO A 246     -20.047 -10.654  45.225  1.00 48.33           H  
ATOM   3545  HG3 PRO A 246     -20.467 -12.373  44.950  1.00 48.33           H  
ATOM   3546  CD  PRO A 246     -19.372 -12.036  46.772  1.00 48.33           C  
ATOM   3547  HD2 PRO A 246     -18.633 -12.712  46.343  1.00 48.33           H  
ATOM   3548  HD3 PRO A 246     -18.883 -11.165  47.208  1.00 48.33           H  
ATOM   3549  N   SER A 247     -23.484 -13.976  47.727  1.00 41.00           N  
ATOM   3550  H   SER A 247     -23.762 -13.322  48.446  1.00 41.00           H  
ATOM   3551  CA  SER A 247     -24.470 -15.010  47.429  1.00 41.00           C  
ATOM   3552  HA  SER A 247     -24.052 -15.982  47.689  1.00 41.00           H  
ATOM   3553  C   SER A 247     -24.861 -14.988  45.946  1.00 41.00           C  
ATOM   3554  CB  SER A 247     -25.726 -14.751  48.280  1.00 41.00           C  
ATOM   3555  HB2 SER A 247     -26.271 -15.685  48.415  1.00 41.00           H  
ATOM   3556  HB3 SER A 247     -26.374 -14.046  47.759  1.00 41.00           H  
ATOM   3557  O   SER A 247     -25.175 -13.929  45.403  1.00 41.00           O  
ATOM   3558  OG  SER A 247     -25.397 -14.188  49.544  1.00 41.00           O  
ATOM   3559  HG  SER A 247     -26.207 -14.053  50.042  1.00 41.00           H  
ATOM   3560  N   GLY A 248     -24.865 -16.152  45.293  1.00 44.29           N  
ATOM   3561  H   GLY A 248     -24.582 -16.986  45.788  1.00 44.29           H  
ATOM   3562  CA  GLY A 248     -25.311 -16.287  43.903  1.00 44.29           C  
ATOM   3563  HA2 GLY A 248     -24.713 -15.611  43.292  1.00 44.29           H  
ATOM   3564  HA3 GLY A 248     -25.141 -17.306  43.555  1.00 44.29           H  
ATOM   3565  C   GLY A 248     -26.805 -15.958  43.728  1.00 44.29           C  
ATOM   3566  O   GLY A 248     -27.589 -16.181  44.655  1.00 44.29           O  
ATOM   3567  N   PRO A 249     -27.228 -15.432  42.564  1.00 48.99           N  
ATOM   3568  CA  PRO A 249     -28.634 -15.151  42.301  1.00 48.99           C  
ATOM   3569  HA  PRO A 249     -29.041 -14.568  43.127  1.00 48.99           H  
ATOM   3570  C   PRO A 249     -29.459 -16.441  42.164  1.00 48.99           C  
ATOM   3571  CB  PRO A 249     -28.655 -14.285  41.038  1.00 48.99           C  
ATOM   3572  HB2 PRO A 249     -29.542 -14.461  40.429  1.00 48.99           H  
ATOM   3573  HB3 PRO A 249     -28.593 -13.234  41.321  1.00 48.99           H  
ATOM   3574  O   PRO A 249     -29.002 -17.445  41.617  1.00 48.99           O  
ATOM   3575  CG  PRO A 249     -27.374 -14.687  40.306  1.00 48.99           C  
ATOM   3576  HG2 PRO A 249     -27.566 -15.575  39.704  1.00 48.99           H  
ATOM   3577  HG3 PRO A 249     -26.993 -13.879  39.682  1.00 48.99           H  
ATOM   3578  CD  PRO A 249     -26.403 -15.039  41.432  1.00 48.99           C  
ATOM   3579  HD2 PRO A 249     -25.745 -15.850  41.119  1.00 48.99           H  
ATOM   3580  HD3 PRO A 249     -25.819 -14.159  41.701  1.00 48.99           H  
ATOM   3581  N   GLN A 250     -30.694 -16.391  42.669  1.00 42.44           N  
ATOM   3582  H   GLN A 250     -30.994 -15.519  43.080  1.00 42.44           H  
ATOM   3583  CA  GLN A 250     -31.696 -17.451  42.556  1.00 42.44           C  
ATOM   3584  HA  GLN A 250     -31.281 -18.364  42.985  1.00 42.44           H  
ATOM   3585  C   GLN A 250     -32.044 -17.728  41.084  1.00 42.44           C  
ATOM   3586  CB  GLN A 250     -32.957 -17.058  43.347  1.00 42.44           C  
ATOM   3587  HB2 GLN A 250     -33.295 -16.075  43.020  1.00 42.44           H  
ATOM   3588  HB3 GLN A 250     -33.748 -17.777  43.128  1.00 42.44           H  
ATOM   3589  O   GLN A 250     -32.192 -16.805  40.284  1.00 42.44           O  
ATOM   3590  CG  GLN A 250     -32.730 -17.045  44.868  1.00 42.44           C  
ATOM   3591  HG2 GLN A 250     -31.917 -16.363  45.115  1.00 42.44           H  
ATOM   3592  HG3 GLN A 250     -32.449 -18.045  45.198  1.00 42.44           H  
ATOM   3593  CD  GLN A 250     -33.974 -16.585  45.620  1.00 42.44           C  
ATOM   3594  NE2 GLN A 250     -34.662 -17.457  46.326  1.00 42.44           N  
ATOM   3595 HE21 GLN A 250     -35.484 -17.089  46.783  1.00 42.44           H  
ATOM   3596 HE22 GLN A 250     -34.391 -18.429  46.367  1.00 42.44           H  
ATOM   3597  OE1 GLN A 250     -34.356 -15.431  45.586  1.00 42.44           O  
ATOM   3598  N   GLY A 251     -32.173 -19.013  40.742  1.00 37.18           N  
ATOM   3599  H   GLY A 251     -32.042 -19.711  41.460  1.00 37.18           H  
ATOM   3600  CA  GLY A 251     -32.499 -19.478  39.397  1.00 37.18           C  
ATOM   3601  HA2 GLY A 251     -31.734 -19.117  38.709  1.00 37.18           H  
ATOM   3602  HA3 GLY A 251     -32.495 -20.568  39.371  1.00 37.18           H  
ATOM   3603  C   GLY A 251     -33.870 -18.998  38.919  1.00 37.18           C  
ATOM   3604  O   GLY A 251     -34.856 -19.053  39.651  1.00 37.18           O  
ATOM   3605  N   ILE A 252     -33.921 -18.546  37.669  1.00 44.96           N  
ATOM   3606  H   ILE A 252     -33.064 -18.514  37.137  1.00 44.96           H  
ATOM   3607  CA  ILE A 252     -35.163 -18.213  36.973  1.00 44.96           C  
ATOM   3608  HA  ILE A 252     -35.793 -17.664  37.673  1.00 44.96           H  
ATOM   3609  C   ILE A 252     -35.930 -19.485  36.588  1.00 44.96           C  
ATOM   3610  CB  ILE A 252     -34.903 -17.289  35.763  1.00 44.96           C  
ATOM   3611  HB  ILE A 252     -35.843 -17.181  35.221  1.00 44.96           H  
ATOM   3612  O   ILE A 252     -35.359 -20.485  36.153  1.00 44.96           O  
ATOM   3613  CG1 ILE A 252     -33.846 -17.876  34.797  1.00 44.96           C  
ATOM   3614 HG12 ILE A 252     -34.148 -18.883  34.509  1.00 44.96           H  
ATOM   3615 HG13 ILE A 252     -32.879 -17.942  35.296  1.00 44.96           H  
ATOM   3616  CG2 ILE A 252     -34.497 -15.894  36.274  1.00 44.96           C  
ATOM   3617 HG21 ILE A 252     -35.230 -15.533  36.996  1.00 44.96           H  
ATOM   3618 HG22 ILE A 252     -33.520 -15.932  36.756  1.00 44.96           H  
ATOM   3619 HG23 ILE A 252     -34.462 -15.183  35.448  1.00 44.96           H  
ATOM   3620  CD1 ILE A 252     -33.662 -17.072  33.507  1.00 44.96           C  
ATOM   3621 HD11 ILE A 252     -32.978 -17.605  32.846  1.00 44.96           H  
ATOM   3622 HD12 ILE A 252     -34.622 -16.954  33.002  1.00 44.96           H  
ATOM   3623 HD13 ILE A 252     -33.240 -16.091  33.725  1.00 44.96           H  
ATOM   3624  N   GLN A 253     -37.245 -19.422  36.764  1.00 41.16           N  
ATOM   3625  H   GLN A 253     -37.618 -18.555  37.125  1.00 41.16           H  
ATOM   3626  CA  GLN A 253     -38.221 -20.450  36.419  1.00 41.16           C  
ATOM   3627  HA  GLN A 253     -37.897 -21.393  36.861  1.00 41.16           H  
ATOM   3628  C   GLN A 253     -38.298 -20.601  34.887  1.00 41.16           C  
ATOM   3629  CB  GLN A 253     -39.539 -20.001  37.077  1.00 41.16           C  
ATOM   3630  HB2 GLN A 253     -39.988 -19.207  36.481  1.00 41.16           H  
ATOM   3631  HB3 GLN A 253     -39.290 -19.580  38.051  1.00 41.16           H  
ATOM   3632  O   GLN A 253     -38.362 -19.607  34.165  1.00 41.16           O  
ATOM   3633  CG  GLN A 253     -40.581 -21.097  37.329  1.00 41.16           C  
ATOM   3634  HG2 GLN A 253     -40.111 -21.933  37.846  1.00 41.16           H  
ATOM   3635  HG3 GLN A 253     -40.970 -21.450  36.373  1.00 41.16           H  
ATOM   3636  CD  GLN A 253     -41.742 -20.588  38.190  1.00 41.16           C  
ATOM   3637  NE2 GLN A 253     -42.798 -21.357  38.343  1.00 41.16           N  
ATOM   3638 HE21 GLN A 253     -42.867 -22.249  37.874  1.00 41.16           H  
ATOM   3639 HE22 GLN A 253     -43.537 -20.967  38.909  1.00 41.16           H  
ATOM   3640  OE1 GLN A 253     -41.735 -19.509  38.756  1.00 41.16           O  
ATOM   3641  N   GLY A 254     -38.240 -21.841  34.390  1.00 38.28           N  
ATOM   3642  H   GLY A 254     -38.174 -22.611  35.040  1.00 38.28           H  
ATOM   3643  CA  GLY A 254     -38.164 -22.151  32.959  1.00 38.28           C  
ATOM   3644  HA2 GLY A 254     -38.081 -23.229  32.821  1.00 38.28           H  
ATOM   3645  HA3 GLY A 254     -37.264 -21.689  32.554  1.00 38.28           H  
ATOM   3646  C   GLY A 254     -39.375 -21.663  32.159  1.00 38.28           C  
ATOM   3647  O   GLY A 254     -40.519 -21.859  32.562  1.00 38.28           O  
ATOM   3648  N   LEU A 255     -39.110 -21.050  31.003  1.00 39.94           N  
ATOM   3649  H   LEU A 255     -38.143 -20.930  30.738  1.00 39.94           H  
ATOM   3650  CA  LEU A 255     -40.125 -20.691  30.017  1.00 39.94           C  
ATOM   3651  HA  LEU A 255     -41.014 -20.344  30.545  1.00 39.94           H  
ATOM   3652  C   LEU A 255     -40.525 -21.929  29.201  1.00 39.94           C  
ATOM   3653  CB  LEU A 255     -39.606 -19.551  29.119  1.00 39.94           C  
ATOM   3654  HB2 LEU A 255     -40.268 -19.449  28.259  1.00 39.94           H  
ATOM   3655  HB3 LEU A 255     -38.623 -19.833  28.742  1.00 39.94           H  
ATOM   3656  O   LEU A 255     -39.679 -22.683  28.722  1.00 39.94           O  
ATOM   3657  CG  LEU A 255     -39.510 -18.185  29.828  1.00 39.94           C  
ATOM   3658  HG  LEU A 255     -38.988 -18.299  30.778  1.00 39.94           H  
ATOM   3659  CD1 LEU A 255     -38.716 -17.203  28.965  1.00 39.94           C  
ATOM   3660 HD11 LEU A 255     -38.635 -16.244  29.478  1.00 39.94           H  
ATOM   3661 HD12 LEU A 255     -37.711 -17.591  28.796  1.00 39.94           H  
ATOM   3662 HD13 LEU A 255     -39.213 -17.058  28.006  1.00 39.94           H  
ATOM   3663  CD2 LEU A 255     -40.892 -17.577  30.083  1.00 39.94           C  
ATOM   3664 HD21 LEU A 255     -41.455 -18.201  30.777  1.00 39.94           H  
ATOM   3665 HD22 LEU A 255     -41.443 -17.482  29.148  1.00 39.94           H  
ATOM   3666 HD23 LEU A 255     -40.780 -16.591  30.534  1.00 39.94           H  
ATOM   3667  N   SER A 256     -41.833 -22.118  29.052  1.00 43.55           N  
ATOM   3668  H   SER A 256     -42.458 -21.446  29.474  1.00 43.55           H  
ATOM   3669  CA  SER A 256     -42.481 -23.132  28.221  1.00 43.55           C  
ATOM   3670  HA  SER A 256     -42.142 -24.118  28.541  1.00 43.55           H  
ATOM   3671  C   SER A 256     -42.144 -22.957  26.736  1.00 43.55           C  
ATOM   3672  CB  SER A 256     -43.998 -23.034  28.432  1.00 43.55           C  
ATOM   3673  HB2 SER A 256     -44.519 -23.551  27.626  1.00 43.55           H  
ATOM   3674  HB3 SER A 256     -44.256 -23.514  29.376  1.00 43.55           H  
ATOM   3675  O   SER A 256     -42.165 -21.840  26.222  1.00 43.55           O  
ATOM   3676  OG  SER A 256     -44.399 -21.674  28.478  1.00 43.55           O  
ATOM   3677  HG  SER A 256     -44.119 -21.262  27.657  1.00 43.55           H  
ATOM   3678  N   GLY A 257     -41.854 -24.071  26.056  1.00 47.34           N  
ATOM   3679  H   GLY A 257     -41.873 -24.950  26.554  1.00 47.34           H  
ATOM   3680  CA  GLY A 257     -41.501 -24.106  24.634  1.00 47.34           C  
ATOM   3681  HA2 GLY A 257     -41.214 -25.120  24.354  1.00 47.34           H  
ATOM   3682  HA3 GLY A 257     -40.641 -23.454  24.487  1.00 47.34           H  
ATOM   3683  C   GLY A 257     -42.637 -23.658  23.699  1.00 47.34           C  
ATOM   3684  O   GLY A 257     -43.809 -23.733  24.075  1.00 47.34           O  
ATOM   3685  N   PRO A 258     -42.310 -23.191  22.480  1.00 48.48           N  
ATOM   3686  CA  PRO A 258     -43.310 -22.750  21.512  1.00 48.48           C  
ATOM   3687  HA  PRO A 258     -43.966 -22.030  22.001  1.00 48.48           H  
ATOM   3688  C   PRO A 258     -44.135 -23.933  20.961  1.00 48.48           C  
ATOM   3689  CB  PRO A 258     -42.521 -22.030  20.414  1.00 48.48           C  
ATOM   3690  HB2 PRO A 258     -42.994 -22.124  19.436  1.00 48.48           H  
ATOM   3691  HB3 PRO A 258     -42.408 -20.979  20.680  1.00 48.48           H  
ATOM   3692  O   PRO A 258     -43.598 -25.038  20.830  1.00 48.48           O  
ATOM   3693  CG  PRO A 258     -41.154 -22.713  20.453  1.00 48.48           C  
ATOM   3694  HG2 PRO A 258     -41.190 -23.631  19.866  1.00 48.48           H  
ATOM   3695  HG3 PRO A 258     -40.362 -22.058  20.090  1.00 48.48           H  
ATOM   3696  CD  PRO A 258     -40.969 -23.061  21.930  1.00 48.48           C  
ATOM   3697  HD2 PRO A 258     -40.449 -22.248  22.435  1.00 48.48           H  
ATOM   3698  HD3 PRO A 258     -40.408 -23.990  22.028  1.00 48.48           H  
ATOM   3699  N   PRO A 259     -45.418 -23.731  20.598  1.00 48.51           N  
ATOM   3700  CA  PRO A 259     -46.225 -24.763  19.950  1.00 48.51           C  
ATOM   3701  HA  PRO A 259     -46.203 -25.660  20.568  1.00 48.51           H  
ATOM   3702  C   PRO A 259     -45.697 -25.093  18.545  1.00 48.51           C  
ATOM   3703  CB  PRO A 259     -47.662 -24.225  19.893  1.00 48.51           C  
ATOM   3704  HB2 PRO A 259     -48.384 -24.980  20.203  1.00 48.51           H  
ATOM   3705  HB3 PRO A 259     -47.894 -23.878  18.887  1.00 48.51           H  
ATOM   3706  O   PRO A 259     -45.278 -24.203  17.806  1.00 48.51           O  
ATOM   3707  CG  PRO A 259     -47.661 -23.030  20.845  1.00 48.51           C  
ATOM   3708  HG2 PRO A 259     -48.363 -22.258  20.528  1.00 48.51           H  
ATOM   3709  HG3 PRO A 259     -47.894 -23.369  21.854  1.00 48.51           H  
ATOM   3710  CD  PRO A 259     -46.219 -22.535  20.799  1.00 48.51           C  
ATOM   3711  HD2 PRO A 259     -46.081 -21.860  19.955  1.00 48.51           H  
ATOM   3712  HD3 PRO A 259     -45.986 -22.030  21.737  1.00 48.51           H  
ATOM   3713  N   GLY A 260     -45.741 -26.376  18.176  1.00 47.08           N  
ATOM   3714  H   GLY A 260     -46.115 -27.044  18.835  1.00 47.08           H  
ATOM   3715  CA  GLY A 260     -45.376 -26.861  16.842  1.00 47.08           C  
ATOM   3716  HA2 GLY A 260     -44.385 -26.476  16.601  1.00 47.08           H  
ATOM   3717  HA3 GLY A 260     -45.330 -27.950  16.846  1.00 47.08           H  
ATOM   3718  C   GLY A 260     -46.360 -26.422  15.743  1.00 47.08           C  
ATOM   3719  O   GLY A 260     -47.495 -26.045  16.045  1.00 47.08           O  
ATOM   3720  N   PRO A 261     -45.946 -26.462  14.463  1.00 41.95           N  
ATOM   3721  CA  PRO A 261     -46.762 -25.984  13.351  1.00 41.95           C  
ATOM   3722  HA  PRO A 261     -47.089 -24.966  13.563  1.00 41.95           H  
ATOM   3723  C   PRO A 261     -48.004 -26.860  13.127  1.00 41.95           C  
ATOM   3724  CB  PRO A 261     -45.829 -25.953  12.137  1.00 41.95           C  
ATOM   3725  HB2 PRO A 261     -45.348 -24.976  12.076  1.00 41.95           H  
ATOM   3726  HB3 PRO A 261     -46.353 -26.173  11.207  1.00 41.95           H  
ATOM   3727  O   PRO A 261     -47.924 -28.086  13.063  1.00 41.95           O  
ATOM   3728  CG  PRO A 261     -44.780 -27.016  12.465  1.00 41.95           C  
ATOM   3729  HG2 PRO A 261     -45.157 -27.998  12.181  1.00 41.95           H  
ATOM   3730  HG3 PRO A 261     -43.828 -26.814  11.972  1.00 41.95           H  
ATOM   3731  CD  PRO A 261     -44.657 -26.937  13.986  1.00 41.95           C  
ATOM   3732  HD2 PRO A 261     -44.419 -27.920  14.394  1.00 41.95           H  
ATOM   3733  HD3 PRO A 261     -43.884 -26.217  14.255  1.00 41.95           H  
ATOM   3734  N   VAL A 262     -49.153 -26.198  12.989  1.00 44.45           N  
ATOM   3735  H   VAL A 262     -49.116 -25.190  13.048  1.00 44.45           H  
ATOM   3736  CA  VAL A 262     -50.457 -26.792  12.665  1.00 44.45           C  
ATOM   3737  HA  VAL A 262     -50.549 -27.742  13.193  1.00 44.45           H  
ATOM   3738  C   VAL A 262     -50.530 -27.068  11.157  1.00 44.45           C  
ATOM   3739  CB  VAL A 262     -51.590 -25.858  13.146  1.00 44.45           C  
ATOM   3740  HB  VAL A 262     -51.461 -24.878  12.686  1.00 44.45           H  
ATOM   3741  O   VAL A 262     -50.177 -26.209  10.351  1.00 44.45           O  
ATOM   3742  CG1 VAL A 262     -52.987 -26.375  12.790  1.00 44.45           C  
ATOM   3743 HG11 VAL A 262     -53.134 -27.380  13.184  1.00 44.45           H  
ATOM   3744 HG12 VAL A 262     -53.747 -25.712  13.204  1.00 44.45           H  
ATOM   3745 HG13 VAL A 262     -53.116 -26.387  11.707  1.00 44.45           H  
ATOM   3746  CG2 VAL A 262     -51.543 -25.684  14.673  1.00 44.45           C  
ATOM   3747 HG21 VAL A 262     -52.348 -25.023  14.995  1.00 44.45           H  
ATOM   3748 HG22 VAL A 262     -51.655 -26.651  15.163  1.00 44.45           H  
ATOM   3749 HG23 VAL A 262     -50.597 -25.239  14.980  1.00 44.45           H  
ATOM   3750  N   GLY A 263     -50.962 -28.277  10.781  1.00 42.06           N  
ATOM   3751  H   GLY A 263     -51.243 -28.921  11.507  1.00 42.06           H  
ATOM   3752  CA  GLY A 263     -51.153 -28.698   9.388  1.00 42.06           C  
ATOM   3753  HA2 GLY A 263     -51.255 -29.782   9.343  1.00 42.06           H  
ATOM   3754  HA3 GLY A 263     -50.267 -28.414   8.820  1.00 42.06           H  
ATOM   3755  C   GLY A 263     -52.390 -28.069   8.721  1.00 42.06           C  
ATOM   3756  O   GLY A 263     -53.272 -27.568   9.418  1.00 42.06           O  
ATOM   3757  N   PRO A 264     -52.475 -28.076   7.378  1.00 40.59           N  
ATOM   3758  CA  PRO A 264     -53.546 -27.395   6.657  1.00 40.59           C  
ATOM   3759  HA  PRO A 264     -53.683 -26.396   7.071  1.00 40.59           H  
ATOM   3760  C   PRO A 264     -54.882 -28.150   6.749  1.00 40.59           C  
ATOM   3761  CB  PRO A 264     -53.039 -27.259   5.218  1.00 40.59           C  
ATOM   3762  HB2 PRO A 264     -52.460 -26.340   5.124  1.00 40.59           H  
ATOM   3763  HB3 PRO A 264     -53.851 -27.271   4.491  1.00 40.59           H  
ATOM   3764  O   PRO A 264     -54.962 -29.339   6.439  1.00 40.59           O  
ATOM   3765  CG  PRO A 264     -52.109 -28.463   5.054  1.00 40.59           C  
ATOM   3766  HG2 PRO A 264     -51.337 -28.277   4.306  1.00 40.59           H  
ATOM   3767  HG3 PRO A 264     -52.694 -29.343   4.787  1.00 40.59           H  
ATOM   3768  CD  PRO A 264     -51.512 -28.650   6.449  1.00 40.59           C  
ATOM   3769  HD2 PRO A 264     -50.572 -28.102   6.518  1.00 40.59           H  
ATOM   3770  HD3 PRO A 264     -51.350 -29.708   6.652  1.00 40.59           H  
ATOM   3771  N   THR A 265     -55.938 -27.431   7.132  1.00 35.58           N  
ATOM   3772  H   THR A 265     -55.780 -26.472   7.408  1.00 35.58           H  
ATOM   3773  CA  THR A 265     -57.335 -27.889   7.101  1.00 35.58           C  
ATOM   3774  HA  THR A 265     -57.346 -28.977   7.171  1.00 35.58           H  
ATOM   3775  C   THR A 265     -57.980 -27.471   5.777  1.00 35.58           C  
ATOM   3776  CB  THR A 265     -58.129 -27.337   8.296  1.00 35.58           C  
ATOM   3777  HB  THR A 265     -58.230 -26.256   8.196  1.00 35.58           H  
ATOM   3778  O   THR A 265     -57.815 -26.332   5.344  1.00 35.58           O  
ATOM   3779  CG2 THR A 265     -59.515 -27.967   8.434  1.00 35.58           C  
ATOM   3780 HG21 THR A 265     -59.427 -29.051   8.519  1.00 35.58           H  
ATOM   3781 HG22 THR A 265     -60.012 -27.575   9.322  1.00 35.58           H  
ATOM   3782 HG23 THR A 265     -60.124 -27.720   7.565  1.00 35.58           H  
ATOM   3783  OG1 THR A 265     -57.449 -27.623   9.497  1.00 35.58           O  
ATOM   3784  HG1 THR A 265     -57.894 -27.151  10.204  1.00 35.58           H  
ATOM   3785  N   GLY A 266     -58.673 -28.412   5.130  1.00 34.96           N  
ATOM   3786  H   GLY A 266     -58.780 -29.306   5.586  1.00 34.96           H  
ATOM   3787  CA  GLY A 266     -59.235 -28.288   3.782  1.00 34.96           C  
ATOM   3788  HA2 GLY A 266     -59.477 -29.281   3.404  1.00 34.96           H  
ATOM   3789  HA3 GLY A 266     -58.469 -27.865   3.132  1.00 34.96           H  
ATOM   3790  C   GLY A 266     -60.491 -27.419   3.650  1.00 34.96           C  
ATOM   3791  O   GLY A 266     -61.152 -27.072   4.626  1.00 34.96           O  
ATOM   3792  N   GLU A 267     -60.799 -27.091   2.395  1.00 35.61           N  
ATOM   3793  H   GLU A 267     -60.200 -27.432   1.657  1.00 35.61           H  
ATOM   3794  CA  GLU A 267     -61.926 -26.264   1.958  1.00 35.61           C  
ATOM   3795  HA  GLU A 267     -61.967 -25.369   2.579  1.00 35.61           H  
ATOM   3796  C   GLU A 267     -63.277 -26.991   2.062  1.00 35.61           C  
ATOM   3797  CB  GLU A 267     -61.709 -25.839   0.494  1.00 35.61           C  
ATOM   3798  HB2 GLU A 267     -61.610 -26.738  -0.115  1.00 35.61           H  
ATOM   3799  HB3 GLU A 267     -62.592 -25.294   0.158  1.00 35.61           H  
ATOM   3800  O   GLU A 267     -63.396 -28.174   1.734  1.00 35.61           O  
ATOM   3801  CG  GLU A 267     -60.480 -24.939   0.286  1.00 35.61           C  
ATOM   3802  HG2 GLU A 267     -59.587 -25.472   0.613  1.00 35.61           H  
ATOM   3803  HG3 GLU A 267     -60.593 -24.054   0.912  1.00 35.61           H  
ATOM   3804  CD  GLU A 267     -60.292 -24.518  -1.182  1.00 35.61           C  
ATOM   3805  OE1 GLU A 267     -59.719 -23.427  -1.396  1.00 35.61           O  
ATOM   3806  OE2 GLU A 267     -60.700 -25.294  -2.077  1.00 35.61           O  
ATOM   3807  N   GLN A 268     -64.324 -26.249   2.436  1.00 34.10           N  
ATOM   3808  H   GLN A 268     -64.166 -25.294   2.721  1.00 34.10           H  
ATOM   3809  CA  GLN A 268     -65.714 -26.692   2.341  1.00 34.10           C  
ATOM   3810  HA  GLN A 268     -65.755 -27.490   1.600  1.00 34.10           H  
ATOM   3811  C   GLN A 268     -66.621 -25.554   1.834  1.00 34.10           C  
ATOM   3812  CB  GLN A 268     -66.188 -27.275   3.694  1.00 34.10           C  
ATOM   3813  HB2 GLN A 268     -65.359 -27.287   4.401  1.00 34.10           H  
ATOM   3814  HB3 GLN A 268     -66.978 -26.656   4.117  1.00 34.10           H  
ATOM   3815  O   GLN A 268     -66.832 -24.564   2.521  1.00 34.10           O  
ATOM   3816  CG  GLN A 268     -66.709 -28.713   3.532  1.00 34.10           C  
ATOM   3817  HG2 GLN A 268     -65.925 -29.326   3.086  1.00 34.10           H  
ATOM   3818  HG3 GLN A 268     -67.565 -28.706   2.858  1.00 34.10           H  
ATOM   3819  CD  GLN A 268     -67.127 -29.367   4.849  1.00 34.10           C  
ATOM   3820  NE2 GLN A 268     -67.732 -30.535   4.798  1.00 34.10           N  
ATOM   3821 HE21 GLN A 268     -67.908 -30.987   3.912  1.00 34.10           H  
ATOM   3822 HE22 GLN A 268     -67.989 -30.925   5.693  1.00 34.10           H  
ATOM   3823  OE1 GLN A 268     -66.931 -28.874   5.944  1.00 34.10           O  
ATOM   3824  N   GLY A 269     -67.126 -25.738   0.607  1.00 34.18           N  
ATOM   3825  H   GLY A 269     -66.599 -26.394   0.050  1.00 34.18           H  
ATOM   3826  CA  GLY A 269     -68.545 -25.660   0.219  1.00 34.18           C  
ATOM   3827  HA2 GLY A 269     -69.082 -26.417   0.791  1.00 34.18           H  
ATOM   3828  HA3 GLY A 269     -68.619 -25.959  -0.826  1.00 34.18           H  
ATOM   3829  C   GLY A 269     -69.345 -24.361   0.397  1.00 34.18           C  
ATOM   3830  O   GLY A 269     -69.700 -23.975   1.502  1.00 34.18           O  
ATOM   3831  N   VAL A 270     -69.766 -23.793  -0.737  1.00 38.68           N  
ATOM   3832  H   VAL A 270     -69.457 -24.231  -1.594  1.00 38.68           H  
ATOM   3833  CA  VAL A 270     -70.751 -22.707  -0.907  1.00 38.68           C  
ATOM   3834  HA  VAL A 270     -70.578 -21.951  -0.140  1.00 38.68           H  
ATOM   3835  C   VAL A 270     -72.214 -23.177  -0.798  1.00 38.68           C  
ATOM   3836  CB  VAL A 270     -70.566 -22.064  -2.303  1.00 38.68           C  
ATOM   3837  HB  VAL A 270     -71.382 -21.360  -2.465  1.00 38.68           H  
ATOM   3838  O   VAL A 270     -72.528 -24.249  -1.304  1.00 38.68           O  
ATOM   3839  CG1 VAL A 270     -69.257 -21.274  -2.384  1.00 38.68           C  
ATOM   3840 HG11 VAL A 270     -68.400 -21.936  -2.265  1.00 38.68           H  
ATOM   3841 HG12 VAL A 270     -69.187 -20.769  -3.347  1.00 38.68           H  
ATOM   3842 HG13 VAL A 270     -69.234 -20.522  -1.595  1.00 38.68           H  
ATOM   3843  CG2 VAL A 270     -70.562 -23.074  -3.469  1.00 38.68           C  
ATOM   3844 HG21 VAL A 270     -70.485 -22.532  -4.412  1.00 38.68           H  
ATOM   3845 HG22 VAL A 270     -71.492 -23.642  -3.491  1.00 38.68           H  
ATOM   3846 HG23 VAL A 270     -69.719 -23.760  -3.398  1.00 38.68           H  
ATOM   3847  N   GLN A 271     -73.103 -22.341  -0.232  1.00 31.45           N  
ATOM   3848  H   GLN A 271     -72.720 -21.602   0.339  1.00 31.45           H  
ATOM   3849  CA  GLN A 271     -74.573 -22.244  -0.454  1.00 31.45           C  
ATOM   3850  HA  GLN A 271     -74.768 -22.025  -1.504  1.00 31.45           H  
ATOM   3851  C   GLN A 271     -75.103 -21.084   0.433  1.00 31.45           C  
ATOM   3852  CB  GLN A 271     -75.269 -23.565  -0.048  1.00 31.45           C  
ATOM   3853  HB2 GLN A 271     -74.722 -24.417  -0.452  1.00 31.45           H  
ATOM   3854  HB3 GLN A 271     -75.273 -23.663   1.037  1.00 31.45           H  
ATOM   3855  O   GLN A 271     -74.634 -20.961   1.556  1.00 31.45           O  
ATOM   3856  CG  GLN A 271     -76.702 -23.681  -0.582  1.00 31.45           C  
ATOM   3857  HG2 GLN A 271     -76.707 -23.491  -1.655  1.00 31.45           H  
ATOM   3858  HG3 GLN A 271     -77.323 -22.929  -0.094  1.00 31.45           H  
ATOM   3859  CD  GLN A 271     -77.320 -25.060  -0.345  1.00 31.45           C  
ATOM   3860  NE2 GLN A 271     -78.630 -25.161  -0.365  1.00 31.45           N  
ATOM   3861 HE21 GLN A 271     -79.212 -24.347  -0.504  1.00 31.45           H  
ATOM   3862 HE22 GLN A 271     -78.996 -26.088  -0.198  1.00 31.45           H  
ATOM   3863  OE1 GLN A 271     -76.671 -26.074  -0.154  1.00 31.45           O  
ATOM   3864  N   GLY A 272     -76.039 -20.183   0.117  1.00 33.91           N  
ATOM   3865  H   GLY A 272     -76.208 -19.567   0.899  1.00 33.91           H  
ATOM   3866  CA  GLY A 272     -76.933 -19.869  -1.003  1.00 33.91           C  
ATOM   3867  HA2 GLY A 272     -77.591 -20.711  -1.221  1.00 33.91           H  
ATOM   3868  HA3 GLY A 272     -76.352 -19.615  -1.888  1.00 33.91           H  
ATOM   3869  C   GLY A 272     -77.794 -18.646  -0.579  1.00 33.91           C  
ATOM   3870  O   GLY A 272     -77.907 -18.359   0.611  1.00 33.91           O  
ATOM   3871  N   GLU A 273     -78.331 -17.896  -1.544  1.00 35.75           N  
ATOM   3872  H   GLU A 273     -78.236 -18.229  -2.493  1.00 35.75           H  
ATOM   3873  CA  GLU A 273     -78.999 -16.580  -1.414  1.00 35.75           C  
ATOM   3874  HA  GLU A 273     -78.354 -15.908  -0.848  1.00 35.75           H  
ATOM   3875  C   GLU A 273     -80.403 -16.590  -0.755  1.00 35.75           C  
ATOM   3876  CB  GLU A 273     -79.191 -16.020  -2.836  1.00 35.75           C  
ATOM   3877  HB2 GLU A 273     -79.905 -16.656  -3.359  1.00 35.75           H  
ATOM   3878  HB3 GLU A 273     -79.626 -15.024  -2.754  1.00 35.75           H  
ATOM   3879  O   GLU A 273     -81.067 -17.622  -0.781  1.00 35.75           O  
ATOM   3880  CG  GLU A 273     -77.916 -15.907  -3.687  1.00 35.75           C  
ATOM   3881  HG2 GLU A 273     -77.179 -15.328  -3.131  1.00 35.75           H  
ATOM   3882  HG3 GLU A 273     -77.505 -16.900  -3.868  1.00 35.75           H  
ATOM   3883  CD  GLU A 273     -78.211 -15.231  -5.037  1.00 35.75           C  
ATOM   3884  OE1 GLU A 273     -77.399 -14.371  -5.439  1.00 35.75           O  
ATOM   3885  OE2 GLU A 273     -79.253 -15.567  -5.644  1.00 35.75           O  
ATOM   3886  N   GLN A 274     -80.887 -15.431  -0.245  1.00 33.80           N  
ATOM   3887  H   GLN A 274     -80.182 -14.837   0.167  1.00 33.80           H  
ATOM   3888  CA  GLN A 274     -82.060 -14.651  -0.751  1.00 33.80           C  
ATOM   3889  HA  GLN A 274     -81.721 -14.179  -1.673  1.00 33.80           H  
ATOM   3890  C   GLN A 274     -82.492 -13.505   0.228  1.00 33.80           C  
ATOM   3891  CB  GLN A 274     -83.265 -15.551  -1.121  1.00 33.80           C  
ATOM   3892  HB2 GLN A 274     -83.787 -15.871  -0.219  1.00 33.80           H  
ATOM   3893  HB3 GLN A 274     -82.909 -16.435  -1.650  1.00 33.80           H  
ATOM   3894  O   GLN A 274     -82.470 -13.687   1.441  1.00 33.80           O  
ATOM   3895  CG  GLN A 274     -84.245 -14.884  -2.099  1.00 33.80           C  
ATOM   3896  HG2 GLN A 274     -83.683 -14.460  -2.932  1.00 33.80           H  
ATOM   3897  HG3 GLN A 274     -84.776 -14.078  -1.592  1.00 33.80           H  
ATOM   3898  CD  GLN A 274     -85.274 -15.861  -2.674  1.00 33.80           C  
ATOM   3899  NE2 GLN A 274     -86.037 -15.451  -3.665  1.00 33.80           N  
ATOM   3900 HE21 GLN A 274     -85.910 -14.538  -4.076  1.00 33.80           H  
ATOM   3901 HE22 GLN A 274     -86.677 -16.146  -4.022  1.00 33.80           H  
ATOM   3902  OE1 GLN A 274     -85.443 -16.993  -2.261  1.00 33.80           O  
ATOM   3903  N   GLY A 275     -82.850 -12.314  -0.309  1.00 33.58           N  
ATOM   3904  H   GLY A 275     -82.853 -12.284  -1.319  1.00 33.58           H  
ATOM   3905  CA  GLY A 275     -83.170 -11.027   0.388  1.00 33.58           C  
ATOM   3906  HA2 GLY A 275     -82.952 -10.207  -0.296  1.00 33.58           H  
ATOM   3907  HA3 GLY A 275     -82.512 -10.924   1.250  1.00 33.58           H  
ATOM   3908  C   GLY A 275     -84.624 -10.853   0.898  1.00 33.58           C  
ATOM   3909  O   GLY A 275     -85.213 -11.861   1.274  1.00 33.58           O  
ATOM   3910  N   PRO A 276     -85.296  -9.662   0.853  1.00 50.53           N  
ATOM   3911  CA  PRO A 276     -84.872  -8.256   0.637  1.00 50.53           C  
ATOM   3912  HA  PRO A 276     -83.789  -8.151   0.694  1.00 50.53           H  
ATOM   3913  C   PRO A 276     -85.553  -7.214   1.606  1.00 50.53           C  
ATOM   3914  CB  PRO A 276     -85.361  -8.038  -0.803  1.00 50.53           C  
ATOM   3915  HB2 PRO A 276     -84.693  -8.559  -1.488  1.00 50.53           H  
ATOM   3916  HB3 PRO A 276     -85.432  -6.990  -1.097  1.00 50.53           H  
ATOM   3917  O   PRO A 276     -86.149  -7.598   2.607  1.00 50.53           O  
ATOM   3918  CG  PRO A 276     -86.731  -8.731  -0.810  1.00 50.53           C  
ATOM   3919  HG2 PRO A 276     -87.527  -8.006  -0.640  1.00 50.53           H  
ATOM   3920  HG3 PRO A 276     -86.888  -9.254  -1.753  1.00 50.53           H  
ATOM   3921  CD  PRO A 276     -86.672  -9.716   0.364  1.00 50.53           C  
ATOM   3922  HD2 PRO A 276     -87.363  -9.416   1.152  1.00 50.53           H  
ATOM   3923  HD3 PRO A 276     -86.945 -10.710   0.011  1.00 50.53           H  
ATOM   3924  N   SER A 277     -85.539  -5.911   1.229  1.00 33.51           N  
ATOM   3925  H   SER A 277     -84.947  -5.730   0.430  1.00 33.51           H  
ATOM   3926  CA  SER A 277     -86.225  -4.682   1.755  1.00 33.51           C  
ATOM   3927  HA  SER A 277     -86.385  -4.057   0.876  1.00 33.51           H  
ATOM   3928  C   SER A 277     -85.397  -3.790   2.706  1.00 33.51           C  
ATOM   3929  CB  SER A 277     -87.646  -4.951   2.284  1.00 33.51           C  
ATOM   3930  HB2 SER A 277     -88.203  -5.516   1.536  1.00 33.51           H  
ATOM   3931  HB3 SER A 277     -88.152  -3.998   2.438  1.00 33.51           H  
ATOM   3932  O   SER A 277     -84.760  -4.302   3.610  1.00 33.51           O  
ATOM   3933  OG  SER A 277     -87.661  -5.665   3.499  1.00 33.51           O  
ATOM   3934  HG  SER A 277     -87.099  -6.436   3.391  1.00 33.51           H  
ATOM   3935  N   GLY A 278     -85.294  -2.455   2.597  1.00 32.59           N  
ATOM   3936  H   GLY A 278     -84.650  -2.095   3.287  1.00 32.59           H  
ATOM   3937  CA  GLY A 278     -85.896  -1.373   1.792  1.00 32.59           C  
ATOM   3938  HA2 GLY A 278     -86.957  -1.289   2.030  1.00 32.59           H  
ATOM   3939  HA3 GLY A 278     -85.772  -1.572   0.728  1.00 32.59           H  
ATOM   3940  C   GLY A 278     -85.185  -0.028   2.147  1.00 32.59           C  
ATOM   3941  O   GLY A 278     -84.257  -0.055   2.947  1.00 32.59           O  
ATOM   3942  N   PRO A 279     -85.539   1.136   1.562  1.00 43.77           N  
ATOM   3943  CA  PRO A 279     -84.565   2.092   0.999  1.00 43.77           C  
ATOM   3944  HA  PRO A 279     -83.606   1.599   0.840  1.00 43.77           H  
ATOM   3945  C   PRO A 279     -84.325   3.396   1.793  1.00 43.77           C  
ATOM   3946  CB  PRO A 279     -85.192   2.442  -0.355  1.00 43.77           C  
ATOM   3947  HB2 PRO A 279     -84.822   3.384  -0.759  1.00 43.77           H  
ATOM   3948  HB3 PRO A 279     -85.015   1.632  -1.061  1.00 43.77           H  
ATOM   3949  O   PRO A 279     -85.196   3.837   2.535  1.00 43.77           O  
ATOM   3950  CG  PRO A 279     -86.685   2.513  -0.020  1.00 43.77           C  
ATOM   3951  HG2 PRO A 279     -87.302   2.323  -0.898  1.00 43.77           H  
ATOM   3952  HG3 PRO A 279     -86.926   3.487   0.406  1.00 43.77           H  
ATOM   3953  CD  PRO A 279     -86.865   1.425   1.039  1.00 43.77           C  
ATOM   3954  HD2 PRO A 279     -87.290   0.539   0.569  1.00 43.77           H  
ATOM   3955  HD3 PRO A 279     -87.523   1.775   1.834  1.00 43.77           H  
ATOM   3956  N   SER A 280     -83.179   4.057   1.549  1.00 31.88           N  
ATOM   3957  H   SER A 280     -82.426   3.495   1.178  1.00 31.88           H  
ATOM   3958  CA  SER A 280     -82.904   5.527   1.525  1.00 31.88           C  
ATOM   3959  HA  SER A 280     -83.232   5.931   0.567  1.00 31.88           H  
ATOM   3960  C   SER A 280     -81.380   5.750   1.639  1.00 31.88           C  
ATOM   3961  CB  SER A 280     -83.610   6.324   2.644  1.00 31.88           C  
ATOM   3962  HB2 SER A 280     -83.079   7.258   2.824  1.00 31.88           H  
ATOM   3963  HB3 SER A 280     -84.615   6.571   2.302  1.00 31.88           H  
ATOM   3964  O   SER A 280     -80.728   5.022   2.370  1.00 31.88           O  
ATOM   3965  OG  SER A 280     -83.736   5.612   3.854  1.00 31.88           O  
ATOM   3966  HG  SER A 280     -84.289   4.852   3.662  1.00 31.88           H  
ATOM   3967  N   GLY A 281     -80.668   6.665   0.978  1.00 36.23           N  
ATOM   3968  H   GLY A 281     -79.696   6.600   1.244  1.00 36.23           H  
ATOM   3969  CA  GLY A 281     -80.866   7.672  -0.070  1.00 36.23           C  
ATOM   3970  HA2 GLY A 281     -81.337   8.566   0.339  1.00 36.23           H  
ATOM   3971  HA3 GLY A 281     -81.473   7.261  -0.878  1.00 36.23           H  
ATOM   3972  C   GLY A 281     -79.453   8.035  -0.610  1.00 36.23           C  
ATOM   3973  O   GLY A 281     -78.460   7.577  -0.039  1.00 36.23           O  
ATOM   3974  N   PRO A 282     -79.304   8.774  -1.723  1.00 43.51           N  
ATOM   3975  CA  PRO A 282     -78.057   8.768  -2.492  1.00 43.51           C  
ATOM   3976  HA  PRO A 282     -77.519   7.830  -2.350  1.00 43.51           H  
ATOM   3977  C   PRO A 282     -77.124   9.936  -2.147  1.00 43.51           C  
ATOM   3978  CB  PRO A 282     -78.533   8.852  -3.946  1.00 43.51           C  
ATOM   3979  HB2 PRO A 282     -77.778   9.279  -4.605  1.00 43.51           H  
ATOM   3980  HB3 PRO A 282     -78.815   7.857  -4.290  1.00 43.51           H  
ATOM   3981  O   PRO A 282     -77.575  11.076  -2.149  1.00 43.51           O  
ATOM   3982  CG  PRO A 282     -79.784   9.735  -3.861  1.00 43.51           C  
ATOM   3983  HG2 PRO A 282     -80.500   9.483  -4.644  1.00 43.51           H  
ATOM   3984  HG3 PRO A 282     -79.504  10.786  -3.936  1.00 43.51           H  
ATOM   3985  CD  PRO A 282     -80.356   9.451  -2.467  1.00 43.51           C  
ATOM   3986  HD2 PRO A 282     -81.227   8.804  -2.561  1.00 43.51           H  
ATOM   3987  HD3 PRO A 282     -80.633  10.384  -1.977  1.00 43.51           H  
ATOM   3988  N   GLN A 283     -75.815   9.686  -1.989  1.00 35.46           N  
ATOM   3989  H   GLN A 283     -75.518   8.736  -1.819  1.00 35.46           H  
ATOM   3990  CA  GLN A 283     -74.783  10.657  -2.386  1.00 35.46           C  
ATOM   3991  HA  GLN A 283     -75.088  11.035  -3.362  1.00 35.46           H  
ATOM   3992  C   GLN A 283     -73.380  10.031  -2.535  1.00 35.46           C  
ATOM   3993  CB  GLN A 283     -74.722  11.868  -1.425  1.00 35.46           C  
ATOM   3994  HB2 GLN A 283     -74.125  11.627  -0.545  1.00 35.46           H  
ATOM   3995  HB3 GLN A 283     -75.721  12.123  -1.071  1.00 35.46           H  
ATOM   3996  O   GLN A 283     -72.819   9.518  -1.577  1.00 35.46           O  
ATOM   3997  CG  GLN A 283     -74.133  13.102  -2.134  1.00 35.46           C  
ATOM   3998  HG2 GLN A 283     -73.057  12.968  -2.243  1.00 35.46           H  
ATOM   3999  HG3 GLN A 283     -74.569  13.194  -3.129  1.00 35.46           H  
ATOM   4000  CD  GLN A 283     -74.404  14.420  -1.409  1.00 35.46           C  
ATOM   4001  NE2 GLN A 283     -73.647  15.456  -1.694  1.00 35.46           N  
ATOM   4002 HE21 GLN A 283     -72.874  15.381  -2.340  1.00 35.46           H  
ATOM   4003 HE22 GLN A 283     -73.870  16.301  -1.187  1.00 35.46           H  
ATOM   4004  OE1 GLN A 283     -75.305  14.575  -0.606  1.00 35.46           O  
ATOM   4005  N   GLY A 284     -72.812  10.170  -3.743  1.00 37.30           N  
ATOM   4006  H   GLY A 284     -73.435  10.462  -4.483  1.00 37.30           H  
ATOM   4007  CA  GLY A 284     -71.387  10.437  -3.998  1.00 37.30           C  
ATOM   4008  HA2 GLY A 284     -71.289  10.876  -4.991  1.00 37.30           H  
ATOM   4009  HA3 GLY A 284     -71.057  11.194  -3.286  1.00 37.30           H  
ATOM   4010  C   GLY A 284     -70.386   9.283  -3.890  1.00 37.30           C  
ATOM   4011  O   GLY A 284     -69.841   9.029  -2.824  1.00 37.30           O  
ATOM   4012  N   ALA A 285     -70.051   8.666  -5.027  1.00 33.05           N  
ATOM   4013  H   ALA A 285     -70.487   8.970  -5.886  1.00 33.05           H  
ATOM   4014  CA  ALA A 285     -68.962   7.700  -5.150  1.00 33.05           C  
ATOM   4015  HA  ALA A 285     -68.851   7.170  -4.205  1.00 33.05           H  
ATOM   4016  C   ALA A 285     -67.618   8.377  -5.492  1.00 33.05           C  
ATOM   4017  CB  ALA A 285     -69.349   6.677  -6.229  1.00 33.05           C  
ATOM   4018  HB1 ALA A 285     -70.284   6.188  -5.957  1.00 33.05           H  
ATOM   4019  HB2 ALA A 285     -69.466   7.173  -7.192  1.00 33.05           H  
ATOM   4020  HB3 ALA A 285     -68.567   5.921  -6.312  1.00 33.05           H  
ATOM   4021  O   ALA A 285     -67.538   9.120  -6.468  1.00 33.05           O  
ATOM   4022  N   THR A 286     -66.559   8.005  -4.767  1.00 37.47           N  
ATOM   4023  H   THR A 286     -66.727   7.482  -3.920  1.00 37.47           H  
ATOM   4024  CA  THR A 286     -65.169   8.022  -5.256  1.00 37.47           C  
ATOM   4025  HA  THR A 286     -65.174   8.170  -6.335  1.00 37.47           H  
ATOM   4026  C   THR A 286     -64.572   6.652  -4.941  1.00 37.47           C  
ATOM   4027  CB  THR A 286     -64.318   9.145  -4.639  1.00 37.47           C  
ATOM   4028  HB  THR A 286     -64.193   8.971  -3.571  1.00 37.47           H  
ATOM   4029  O   THR A 286     -64.420   6.290  -3.776  1.00 37.47           O  
ATOM   4030  CG2 THR A 286     -62.946   9.248  -5.311  1.00 37.47           C  
ATOM   4031 HG21 THR A 286     -62.380  10.067  -4.867  1.00 37.47           H  
ATOM   4032 HG22 THR A 286     -63.065   9.432  -6.379  1.00 37.47           H  
ATOM   4033 HG23 THR A 286     -62.386   8.325  -5.163  1.00 37.47           H  
ATOM   4034  OG1 THR A 286     -64.936  10.395  -4.831  1.00 37.47           O  
ATOM   4035  HG1 THR A 286     -64.445  11.048  -4.326  1.00 37.47           H  
ATOM   4036  N   GLY A 287     -64.319   5.855  -5.982  1.00 36.96           N  
ATOM   4037  H   GLY A 287     -64.441   6.232  -6.911  1.00 36.96           H  
ATOM   4038  CA  GLY A 287     -63.842   4.477  -5.874  1.00 36.96           C  
ATOM   4039  HA2 GLY A 287     -64.394   3.968  -5.084  1.00 36.96           H  
ATOM   4040  HA3 GLY A 287     -64.033   3.950  -6.809  1.00 36.96           H  
ATOM   4041  C   GLY A 287     -62.345   4.389  -5.583  1.00 36.96           C  
ATOM   4042  O   GLY A 287     -61.536   5.014  -6.266  1.00 36.96           O  
ATOM   4043  N   ALA A 288     -61.995   3.573  -4.589  1.00 35.47           N  
ATOM   4044  H   ALA A 288     -62.737   3.114  -4.080  1.00 35.47           H  
ATOM   4045  CA  ALA A 288     -60.653   3.050  -4.373  1.00 35.47           C  
ATOM   4046  HA  ALA A 288     -59.937   3.739  -4.821  1.00 35.47           H  
ATOM   4047  C   ALA A 288     -60.489   1.686  -5.070  1.00 35.47           C  
ATOM   4048  CB  ALA A 288     -60.361   2.994  -2.869  1.00 35.47           C  
ATOM   4049  HB1 ALA A 288     -61.047   2.301  -2.384  1.00 35.47           H  
ATOM   4050  HB2 ALA A 288     -60.482   3.986  -2.432  1.00 35.47           H  
ATOM   4051  HB3 ALA A 288     -59.338   2.656  -2.702  1.00 35.47           H  
ATOM   4052  O   ALA A 288     -61.457   0.978  -5.341  1.00 35.47           O  
ATOM   4053  N   GLN A 289     -59.233   1.381  -5.384  1.00 38.16           N  
ATOM   4054  H   GLN A 289     -58.527   1.992  -4.998  1.00 38.16           H  
ATOM   4055  CA  GLN A 289     -58.730   0.349  -6.289  1.00 38.16           C  
ATOM   4056  HA  GLN A 289     -59.083   0.573  -7.295  1.00 38.16           H  
ATOM   4057  C   GLN A 289     -59.158  -1.089  -5.946  1.00 38.16           C  
ATOM   4058  CB  GLN A 289     -57.195   0.454  -6.267  1.00 38.16           C  
ATOM   4059  HB2 GLN A 289     -56.768  -0.373  -6.836  1.00 38.16           H  
ATOM   4060  HB3 GLN A 289     -56.854   0.359  -5.236  1.00 38.16           H  
ATOM   4061  O   GLN A 289     -59.202  -1.487  -4.784  1.00 38.16           O  
ATOM   4062  CG  GLN A 289     -56.671   1.773  -6.864  1.00 38.16           C  
ATOM   4063  HG2 GLN A 289     -57.255   2.620  -6.506  1.00 38.16           H  
ATOM   4064  HG3 GLN A 289     -56.763   1.737  -7.950  1.00 38.16           H  
ATOM   4065  CD  GLN A 289     -55.223   2.031  -6.470  1.00 38.16           C  
ATOM   4066  NE2 GLN A 289     -54.284   1.974  -7.389  1.00 38.16           N  
ATOM   4067 HE21 GLN A 289     -54.500   1.728  -8.345  1.00 38.16           H  
ATOM   4068 HE22 GLN A 289     -53.344   2.138  -7.060  1.00 38.16           H  
ATOM   4069  OE1 GLN A 289     -54.912   2.298  -5.325  1.00 38.16           O  
ATOM   4070  N   GLY A 290     -59.401  -1.882  -6.995  1.00 35.62           N  
ATOM   4071  H   GLY A 290     -59.308  -1.484  -7.919  1.00 35.62           H  
ATOM   4072  CA  GLY A 290     -59.603  -3.327  -6.917  1.00 35.62           C  
ATOM   4073  HA2 GLY A 290     -60.257  -3.547  -6.074  1.00 35.62           H  
ATOM   4074  HA3 GLY A 290     -60.089  -3.681  -7.826  1.00 35.62           H  
ATOM   4075  C   GLY A 290     -58.289  -4.096  -6.746  1.00 35.62           C  
ATOM   4076  O   GLY A 290     -57.268  -3.753  -7.341  1.00 35.62           O  
ATOM   4077  N   LEU A 291     -58.344  -5.151  -5.934  1.00 35.37           N  
ATOM   4078  H   LEU A 291     -59.232  -5.352  -5.498  1.00 35.37           H  
ATOM   4079  CA  LEU A 291     -57.284  -6.137  -5.730  1.00 35.37           C  
ATOM   4080  HA  LEU A 291     -56.315  -5.636  -5.752  1.00 35.37           H  
ATOM   4081  C   LEU A 291     -57.319  -7.179  -6.860  1.00 35.37           C  
ATOM   4082  CB  LEU A 291     -57.491  -6.801  -4.352  1.00 35.37           C  
ATOM   4083  HB2 LEU A 291     -58.509  -7.191  -4.313  1.00 35.37           H  
ATOM   4084  HB3 LEU A 291     -56.816  -7.652  -4.264  1.00 35.37           H  
ATOM   4085  O   LEU A 291     -58.363  -7.775  -7.122  1.00 35.37           O  
ATOM   4086  CG  LEU A 291     -57.266  -5.866  -3.147  1.00 35.37           C  
ATOM   4087  HG  LEU A 291     -57.788  -4.922  -3.307  1.00 35.37           H  
ATOM   4088  CD1 LEU A 291     -57.822  -6.502  -1.872  1.00 35.37           C  
ATOM   4089 HD11 LEU A 291     -58.891  -6.680  -1.985  1.00 35.37           H  
ATOM   4090 HD12 LEU A 291     -57.317  -7.447  -1.672  1.00 35.37           H  
ATOM   4091 HD13 LEU A 291     -57.670  -5.827  -1.029  1.00 35.37           H  
ATOM   4092  CD2 LEU A 291     -55.778  -5.585  -2.931  1.00 35.37           C  
ATOM   4093 HD21 LEU A 291     -55.234  -6.517  -2.777  1.00 35.37           H  
ATOM   4094 HD22 LEU A 291     -55.650  -4.947  -2.056  1.00 35.37           H  
ATOM   4095 HD23 LEU A 291     -55.367  -5.063  -3.795  1.00 35.37           H  
ATOM   4096  N   GLN A 292     -56.175  -7.409  -7.508  1.00 42.63           N  
ATOM   4097  H   GLN A 292     -55.357  -6.890  -7.223  1.00 42.63           H  
ATOM   4098  CA  GLN A 292     -55.972  -8.450  -8.520  1.00 42.63           C  
ATOM   4099  HA  GLN A 292     -56.948  -8.808  -8.849  1.00 42.63           H  
ATOM   4100  C   GLN A 292     -55.211  -9.634  -7.895  1.00 42.63           C  
ATOM   4101  CB  GLN A 292     -55.265  -7.831  -9.740  1.00 42.63           C  
ATOM   4102  HB2 GLN A 292     -55.777  -6.902  -9.992  1.00 42.63           H  
ATOM   4103  HB3 GLN A 292     -54.235  -7.592  -9.478  1.00 42.63           H  
ATOM   4104  O   GLN A 292     -54.248  -9.435  -7.157  1.00 42.63           O  
ATOM   4105  CG  GLN A 292     -55.282  -8.732 -10.987  1.00 42.63           C  
ATOM   4106  HG2 GLN A 292     -54.678  -9.620 -10.802  1.00 42.63           H  
ATOM   4107  HG3 GLN A 292     -56.307  -9.047 -11.184  1.00 42.63           H  
ATOM   4108  CD  GLN A 292     -54.749  -8.029 -12.237  1.00 42.63           C  
ATOM   4109  NE2 GLN A 292     -54.869  -8.636 -13.398  1.00 42.63           N  
ATOM   4110 HE21 GLN A 292     -55.260  -9.565 -13.463  1.00 42.63           H  
ATOM   4111 HE22 GLN A 292     -54.484  -8.139 -14.188  1.00 42.63           H  
ATOM   4112  OE1 GLN A 292     -54.228  -6.928 -12.215  1.00 42.63           O  
ATOM   4113  N   GLY A 293     -55.687 -10.857  -8.154  1.00 41.96           N  
ATOM   4114  H   GLY A 293     -56.481 -10.925  -8.774  1.00 41.96           H  
ATOM   4115  CA  GLY A 293     -55.203 -12.103  -7.547  1.00 41.96           C  
ATOM   4116  HA2 GLY A 293     -55.910 -12.904  -7.763  1.00 41.96           H  
ATOM   4117  HA3 GLY A 293     -55.179 -11.961  -6.467  1.00 41.96           H  
ATOM   4118  C   GLY A 293     -53.806 -12.568  -8.002  1.00 41.96           C  
ATOM   4119  O   GLY A 293     -53.256 -12.048  -8.975  1.00 41.96           O  
ATOM   4120  N   PRO A 294     -53.217 -13.559  -7.304  1.00 40.44           N  
ATOM   4121  CA  PRO A 294     -51.848 -14.013  -7.542  1.00 40.44           C  
ATOM   4122  HA  PRO A 294     -51.188 -13.149  -7.610  1.00 40.44           H  
ATOM   4123  C   PRO A 294     -51.726 -14.832  -8.837  1.00 40.44           C  
ATOM   4124  CB  PRO A 294     -51.472 -14.822  -6.295  1.00 40.44           C  
ATOM   4125  HB2 PRO A 294     -51.064 -14.150  -5.540  1.00 40.44           H  
ATOM   4126  HB3 PRO A 294     -50.761 -15.617  -6.518  1.00 40.44           H  
ATOM   4127  O   PRO A 294     -52.450 -15.802  -9.048  1.00 40.44           O  
ATOM   4128  CG  PRO A 294     -52.812 -15.375  -5.809  1.00 40.44           C  
ATOM   4129  HG2 PRO A 294     -53.054 -16.285  -6.359  1.00 40.44           H  
ATOM   4130  HG3 PRO A 294     -52.805 -15.569  -4.737  1.00 40.44           H  
ATOM   4131  CD  PRO A 294     -53.805 -14.275  -6.179  1.00 40.44           C  
ATOM   4132  HD2 PRO A 294     -53.921 -13.594  -5.336  1.00 40.44           H  
ATOM   4133  HD3 PRO A 294     -54.766 -14.712  -6.447  1.00 40.44           H  
ATOM   4134  N   THR A 295     -50.771 -14.458  -9.693  1.00 42.70           N  
ATOM   4135  H   THR A 295     -50.182 -13.682  -9.427  1.00 42.70           H  
ATOM   4136  CA  THR A 295     -50.372 -15.222 -10.889  1.00 42.70           C  
ATOM   4137  HA  THR A 295     -51.196 -15.872 -11.183  1.00 42.70           H  
ATOM   4138  C   THR A 295     -49.161 -16.098 -10.553  1.00 42.70           C  
ATOM   4139  CB  THR A 295     -50.085 -14.284 -12.071  1.00 42.70           C  
ATOM   4140  HB  THR A 295     -49.233 -13.648 -11.832  1.00 42.70           H  
ATOM   4141  O   THR A 295     -48.213 -15.630  -9.924  1.00 42.70           O  
ATOM   4142  CG2 THR A 295     -49.815 -15.029 -13.379  1.00 42.70           C  
ATOM   4143 HG21 THR A 295     -48.904 -15.621 -13.293  1.00 42.70           H  
ATOM   4144 HG22 THR A 295     -49.682 -14.306 -14.183  1.00 42.70           H  
ATOM   4145 HG23 THR A 295     -50.656 -15.680 -13.619  1.00 42.70           H  
ATOM   4146  OG1 THR A 295     -51.216 -13.474 -12.304  1.00 42.70           O  
ATOM   4147  HG1 THR A 295     -51.527 -13.143 -11.458  1.00 42.70           H  
ATOM   4148  N   GLY A 296     -49.224 -17.378 -10.933  1.00 37.91           N  
ATOM   4149  H   GLY A 296     -50.034 -17.664 -11.464  1.00 37.91           H  
ATOM   4150  CA  GLY A 296     -48.246 -18.418 -10.599  1.00 37.91           C  
ATOM   4151  HA2 GLY A 296     -48.074 -18.391  -9.523  1.00 37.91           H  
ATOM   4152  HA3 GLY A 296     -48.663 -19.394 -10.845  1.00 37.91           H  
ATOM   4153  C   GLY A 296     -46.887 -18.295 -11.302  1.00 37.91           C  
ATOM   4154  O   GLY A 296     -46.742 -17.626 -12.321  1.00 37.91           O  
ATOM   4155  N   ALA A 297     -45.889 -18.974 -10.734  1.00 37.54           N  
ATOM   4156  H   ALA A 297     -46.097 -19.528  -9.915  1.00 37.54           H  
ATOM   4157  CA  ALA A 297     -44.513 -19.010 -11.220  1.00 37.54           C  
ATOM   4158  HA  ALA A 297     -44.219 -17.996 -11.493  1.00 37.54           H  
ATOM   4159  C   ALA A 297     -44.351 -19.911 -12.460  1.00 37.54           C  
ATOM   4160  CB  ALA A 297     -43.616 -19.480 -10.066  1.00 37.54           C  
ATOM   4161  HB1 ALA A 297     -43.888 -20.492  -9.768  1.00 37.54           H  
ATOM   4162  HB2 ALA A 297     -42.574 -19.474 -10.388  1.00 37.54           H  
ATOM   4163  HB3 ALA A 297     -43.724 -18.809  -9.213  1.00 37.54           H  
ATOM   4164  O   ALA A 297     -44.770 -21.069 -12.456  1.00 37.54           O  
ATOM   4165  N   SER A 298     -43.679 -19.400 -13.492  1.00 43.02           N  
ATOM   4166  H   SER A 298     -43.427 -18.422 -13.460  1.00 43.02           H  
ATOM   4167  CA  SER A 298     -43.238 -20.145 -14.680  1.00 43.02           C  
ATOM   4168  HA  SER A 298     -43.698 -21.133 -14.670  1.00 43.02           H  
ATOM   4169  C   SER A 298     -41.714 -20.336 -14.668  1.00 43.02           C  
ATOM   4170  CB  SER A 298     -43.718 -19.440 -15.955  1.00 43.02           C  
ATOM   4171  HB2 SER A 298     -44.797 -19.571 -16.044  1.00 43.02           H  
ATOM   4172  HB3 SER A 298     -43.239 -19.886 -16.826  1.00 43.02           H  
ATOM   4173  O   SER A 298     -40.973 -19.384 -14.427  1.00 43.02           O  
ATOM   4174  OG  SER A 298     -43.437 -18.055 -15.907  1.00 43.02           O  
ATOM   4175  HG  SER A 298     -42.488 -17.942 -15.813  1.00 43.02           H  
ATOM   4176  N   GLY A 299     -41.263 -21.577 -14.897  1.00 42.74           N  
ATOM   4177  H   GLY A 299     -41.951 -22.285 -15.107  1.00 42.74           H  
ATOM   4178  CA  GLY A 299     -39.859 -22.013 -14.835  1.00 42.74           C  
ATOM   4179  HA2 GLY A 299     -39.830 -23.101 -14.769  1.00 42.74           H  
ATOM   4180  HA3 GLY A 299     -39.415 -21.611 -13.924  1.00 42.74           H  
ATOM   4181  C   GLY A 299     -38.976 -21.584 -16.023  1.00 42.74           C  
ATOM   4182  O   GLY A 299     -39.471 -20.984 -16.977  1.00 42.74           O  
ATOM   4183  N   PRO A 300     -37.659 -21.874 -15.977  1.00 45.03           N  
ATOM   4184  CA  PRO A 300     -36.695 -21.362 -16.950  1.00 45.03           C  
ATOM   4185  HA  PRO A 300     -36.899 -20.306 -17.129  1.00 45.03           H  
ATOM   4186  C   PRO A 300     -36.742 -22.098 -18.300  1.00 45.03           C  
ATOM   4187  CB  PRO A 300     -35.328 -21.480 -16.268  1.00 45.03           C  
ATOM   4188  HB2 PRO A 300     -34.521 -21.637 -16.983  1.00 45.03           H  
ATOM   4189  HB3 PRO A 300     -35.141 -20.585 -15.675  1.00 45.03           H  
ATOM   4190  O   PRO A 300     -36.747 -23.327 -18.367  1.00 45.03           O  
ATOM   4191  CG  PRO A 300     -35.504 -22.680 -15.336  1.00 45.03           C  
ATOM   4192  HG2 PRO A 300     -35.341 -23.602 -15.893  1.00 45.03           H  
ATOM   4193  HG3 PRO A 300     -34.832 -22.628 -14.479  1.00 45.03           H  
ATOM   4194  CD  PRO A 300     -36.971 -22.592 -14.911  1.00 45.03           C  
ATOM   4195  HD2 PRO A 300     -37.384 -23.592 -14.779  1.00 45.03           H  
ATOM   4196  HD3 PRO A 300     -37.047 -22.025 -13.984  1.00 45.03           H  
ATOM   4197  N   SER A 301     -36.723 -21.320 -19.382  1.00 39.75           N  
ATOM   4198  H   SER A 301     -36.778 -20.321 -19.245  1.00 39.75           H  
ATOM   4199  CA  SER A 301     -36.630 -21.757 -20.780  1.00 39.75           C  
ATOM   4200  HA  SER A 301     -37.170 -22.698 -20.884  1.00 39.75           H  
ATOM   4201  C   SER A 301     -35.176 -21.992 -21.224  1.00 39.75           C  
ATOM   4202  CB  SER A 301     -37.326 -20.717 -21.672  1.00 39.75           C  
ATOM   4203  HB2 SER A 301     -38.403 -20.876 -21.614  1.00 39.75           H  
ATOM   4204  HB3 SER A 301     -37.012 -20.841 -22.708  1.00 39.75           H  
ATOM   4205  O   SER A 301     -34.292 -21.196 -20.911  1.00 39.75           O  
ATOM   4206  OG  SER A 301     -37.052 -19.397 -21.230  1.00 39.75           O  
ATOM   4207  HG  SER A 301     -36.117 -19.227 -21.369  1.00 39.75           H  
ATOM   4208  N   GLY A 302     -34.937 -23.088 -21.958  1.00 40.00           N  
ATOM   4209  H   GLY A 302     -35.726 -23.675 -22.188  1.00 40.00           H  
ATOM   4210  CA  GLY A 302     -33.621 -23.511 -22.466  1.00 40.00           C  
ATOM   4211  HA2 GLY A 302     -32.889 -23.370 -21.671  1.00 40.00           H  
ATOM   4212  HA3 GLY A 302     -33.655 -24.573 -22.707  1.00 40.00           H  
ATOM   4213  C   GLY A 302     -33.127 -22.753 -23.717  1.00 40.00           C  
ATOM   4214  O   GLY A 302     -33.889 -21.989 -24.309  1.00 40.00           O  
ATOM   4215  N   PRO A 303     -31.854 -22.944 -24.124  1.00 43.23           N  
ATOM   4216  CA  PRO A 303     -31.208 -22.132 -25.159  1.00 43.23           C  
ATOM   4217  HA  PRO A 303     -31.529 -21.096 -25.050  1.00 43.23           H  
ATOM   4218  C   PRO A 303     -31.516 -22.580 -26.600  1.00 43.23           C  
ATOM   4219  CB  PRO A 303     -29.711 -22.209 -24.842  1.00 43.23           C  
ATOM   4220  HB2 PRO A 303     -29.092 -22.087 -25.731  1.00 43.23           H  
ATOM   4221  HB3 PRO A 303     -29.459 -21.453 -24.098  1.00 43.23           H  
ATOM   4222  O   PRO A 303     -31.536 -23.771 -26.912  1.00 43.23           O  
ATOM   4223  CG  PRO A 303     -29.556 -23.600 -24.226  1.00 43.23           C  
ATOM   4224  HG2 PRO A 303     -28.699 -23.652 -23.555  1.00 43.23           H  
ATOM   4225  HG3 PRO A 303     -29.465 -24.342 -25.020  1.00 43.23           H  
ATOM   4226  CD  PRO A 303     -30.875 -23.811 -23.480  1.00 43.23           C  
ATOM   4227  HD2 PRO A 303     -30.749 -23.511 -22.440  1.00 43.23           H  
ATOM   4228  HD3 PRO A 303     -31.178 -24.857 -23.538  1.00 43.23           H  
ATOM   4229  N   SER A 304     -31.691 -21.598 -27.490  1.00 39.44           N  
ATOM   4230  H   SER A 304     -31.721 -20.652 -27.138  1.00 39.44           H  
ATOM   4231  CA  SER A 304     -31.918 -21.749 -28.937  1.00 39.44           C  
ATOM   4232  HA  SER A 304     -32.454 -22.682 -29.108  1.00 39.44           H  
ATOM   4233  C   SER A 304     -30.599 -21.773 -29.730  1.00 39.44           C  
ATOM   4234  CB  SER A 304     -32.785 -20.592 -29.462  1.00 39.44           C  
ATOM   4235  HB2 SER A 304     -32.148 -19.725 -29.639  1.00 39.44           H  
ATOM   4236  HB3 SER A 304     -33.242 -20.883 -30.408  1.00 39.44           H  
ATOM   4237  O   SER A 304     -29.673 -21.030 -29.408  1.00 39.44           O  
ATOM   4238  OG  SER A 304     -33.789 -20.218 -28.535  1.00 39.44           O  
ATOM   4239  HG  SER A 304     -34.302 -19.494 -28.901  1.00 39.44           H  
ATOM   4240  N   GLY A 305     -30.517 -22.605 -30.778  1.00 38.72           N  
ATOM   4241  H   GLY A 305     -31.332 -23.160 -30.997  1.00 38.72           H  
ATOM   4242  CA  GLY A 305     -29.339 -22.765 -31.651  1.00 38.72           C  
ATOM   4243  HA2 GLY A 305     -29.398 -23.728 -32.157  1.00 38.72           H  
ATOM   4244  HA3 GLY A 305     -28.449 -22.773 -31.021  1.00 38.72           H  
ATOM   4245  C   GLY A 305     -29.156 -21.671 -32.727  1.00 38.72           C  
ATOM   4246  O   GLY A 305     -30.050 -20.845 -32.913  1.00 38.72           O  
ATOM   4247  N   PRO A 306     -28.006 -21.646 -33.437  1.00 44.98           N  
ATOM   4248  CA  PRO A 306     -27.631 -20.543 -34.328  1.00 44.98           C  
ATOM   4249  HA  PRO A 306     -27.966 -19.602 -33.891  1.00 44.98           H  
ATOM   4250  C   PRO A 306     -28.217 -20.644 -35.750  1.00 44.98           C  
ATOM   4251  CB  PRO A 306     -26.099 -20.551 -34.339  1.00 44.98           C  
ATOM   4252  HB2 PRO A 306     -25.727 -19.995 -33.478  1.00 44.98           H  
ATOM   4253  HB3 PRO A 306     -25.689 -20.142 -35.262  1.00 44.98           H  
ATOM   4254  O   PRO A 306     -28.313 -21.725 -36.329  1.00 44.98           O  
ATOM   4255  CG  PRO A 306     -25.761 -22.033 -34.172  1.00 44.98           C  
ATOM   4256  HG2 PRO A 306     -24.780 -22.174 -33.717  1.00 44.98           H  
ATOM   4257  HG3 PRO A 306     -25.806 -22.529 -35.142  1.00 44.98           H  
ATOM   4258  CD  PRO A 306     -26.883 -22.562 -33.276  1.00 44.98           C  
ATOM   4259  HD2 PRO A 306     -26.547 -22.549 -32.239  1.00 44.98           H  
ATOM   4260  HD3 PRO A 306     -27.158 -23.574 -33.572  1.00 44.98           H  
ATOM   4261  N   SER A 307     -28.546 -19.483 -36.328  1.00 37.70           N  
ATOM   4262  H   SER A 307     -28.461 -18.646 -35.769  1.00 37.70           H  
ATOM   4263  CA  SER A 307     -29.083 -19.299 -37.687  1.00 37.70           C  
ATOM   4264  HA  SER A 307     -29.618 -20.203 -37.975  1.00 37.70           H  
ATOM   4265  C   SER A 307     -27.974 -19.028 -38.721  1.00 37.70           C  
ATOM   4266  CB  SER A 307     -30.080 -18.131 -37.703  1.00 37.70           C  
ATOM   4267  HB2 SER A 307     -30.622 -18.132 -38.649  1.00 37.70           H  
ATOM   4268  HB3 SER A 307     -29.531 -17.193 -37.620  1.00 37.70           H  
ATOM   4269  O   SER A 307     -27.002 -18.339 -38.416  1.00 37.70           O  
ATOM   4270  OG  SER A 307     -30.994 -18.219 -36.624  1.00 37.70           O  
ATOM   4271  HG  SER A 307     -31.594 -17.470 -36.660  1.00 37.70           H  
ATOM   4272  N   GLY A 308     -28.127 -19.554 -39.944  1.00 38.74           N  
ATOM   4273  H   GLY A 308     -28.973 -20.078 -40.121  1.00 38.74           H  
ATOM   4274  CA  GLY A 308     -27.173 -19.425 -41.062  1.00 38.74           C  
ATOM   4275  HA2 GLY A 308     -26.164 -19.533 -40.662  1.00 38.74           H  
ATOM   4276  HA3 GLY A 308     -27.341 -20.239 -41.767  1.00 38.74           H  
ATOM   4277  C   GLY A 308     -27.238 -18.094 -41.845  1.00 38.74           C  
ATOM   4278  O   GLY A 308     -28.126 -17.282 -41.592  1.00 38.74           O  
ATOM   4279  N   PRO A 309     -26.297 -17.855 -42.786  1.00 45.66           N  
ATOM   4280  CA  PRO A 309     -26.093 -16.546 -43.419  1.00 45.66           C  
ATOM   4281  HA  PRO A 309     -26.240 -15.766 -42.672  1.00 45.66           H  
ATOM   4282  C   PRO A 309     -27.034 -16.252 -44.604  1.00 45.66           C  
ATOM   4283  CB  PRO A 309     -24.619 -16.538 -43.841  1.00 45.66           C  
ATOM   4284  HB2 PRO A 309     -24.002 -16.228 -42.998  1.00 45.66           H  
ATOM   4285  HB3 PRO A 309     -24.438 -15.895 -44.701  1.00 45.66           H  
ATOM   4286  O   PRO A 309     -27.354 -17.132 -45.402  1.00 45.66           O  
ATOM   4287  CG  PRO A 309     -24.343 -18.008 -44.160  1.00 45.66           C  
ATOM   4288  HG2 PRO A 309     -23.288 -18.256 -44.044  1.00 45.66           H  
ATOM   4289  HG3 PRO A 309     -24.679 -18.230 -45.173  1.00 45.66           H  
ATOM   4290  CD  PRO A 309     -25.217 -18.763 -43.157  1.00 45.66           C  
ATOM   4291  HD2 PRO A 309     -24.623 -19.003 -42.275  1.00 45.66           H  
ATOM   4292  HD3 PRO A 309     -25.609 -19.674 -43.609  1.00 45.66           H  
ATOM   4293  N   THR A 310     -27.423 -14.979 -44.735  1.00 38.15           N  
ATOM   4294  H   THR A 310     -27.115 -14.328 -44.027  1.00 38.15           H  
ATOM   4295  CA  THR A 310     -28.323 -14.428 -45.769  1.00 38.15           C  
ATOM   4296  HA  THR A 310     -28.945 -15.237 -46.153  1.00 38.15           H  
ATOM   4297  C   THR A 310     -27.531 -13.810 -46.933  1.00 38.15           C  
ATOM   4298  CB  THR A 310     -29.247 -13.360 -45.150  1.00 38.15           C  
ATOM   4299  HB  THR A 310     -28.670 -12.456 -44.956  1.00 38.15           H  
ATOM   4300  O   THR A 310     -26.534 -13.131 -46.699  1.00 38.15           O  
ATOM   4301  CG2 THR A 310     -30.445 -13.010 -46.033  1.00 38.15           C  
ATOM   4302 HG21 THR A 310     -30.100 -12.565 -46.966  1.00 38.15           H  
ATOM   4303 HG22 THR A 310     -31.079 -12.283 -45.524  1.00 38.15           H  
ATOM   4304 HG23 THR A 310     -31.025 -13.907 -46.249  1.00 38.15           H  
ATOM   4305  OG1 THR A 310     -29.784 -13.813 -43.927  1.00 38.15           O  
ATOM   4306  HG1 THR A 310     -30.317 -13.103 -43.560  1.00 38.15           H  
ATOM   4307  N   GLY A 311     -27.977 -14.035 -48.177  1.00 39.58           N  
ATOM   4308  H   GLY A 311     -28.825 -14.574 -48.280  1.00 39.58           H  
ATOM   4309  CA  GLY A 311     -27.360 -13.526 -49.416  1.00 39.58           C  
ATOM   4310  HA2 GLY A 311     -26.276 -13.561 -49.303  1.00 39.58           H  
ATOM   4311  HA3 GLY A 311     -27.625 -14.182 -50.245  1.00 39.58           H  
ATOM   4312  C   GLY A 311     -27.748 -12.089 -49.810  1.00 39.58           C  
ATOM   4313  O   GLY A 311     -28.735 -11.542 -49.322  1.00 39.58           O  
ATOM   4314  N   GLU A 312     -26.948 -11.495 -50.703  1.00 42.72           N  
ATOM   4315  H   GLU A 312     -26.177 -12.033 -51.071  1.00 42.72           H  
ATOM   4316  CA  GLU A 312     -26.999 -10.089 -51.145  1.00 42.72           C  
ATOM   4317  HA  GLU A 312     -27.030  -9.453 -50.261  1.00 42.72           H  
ATOM   4318  C   GLU A 312     -28.225  -9.737 -52.018  1.00 42.72           C  
ATOM   4319  CB  GLU A 312     -25.713  -9.756 -51.931  1.00 42.72           C  
ATOM   4320  HB2 GLU A 312     -25.820  -8.760 -52.361  1.00 42.72           H  
ATOM   4321  HB3 GLU A 312     -25.611 -10.471 -52.747  1.00 42.72           H  
ATOM   4322  O   GLU A 312     -28.648 -10.519 -52.870  1.00 42.72           O  
ATOM   4323  CG  GLU A 312     -24.438  -9.766 -51.069  1.00 42.72           C  
ATOM   4324  HG2 GLU A 312     -24.313 -10.756 -50.630  1.00 42.72           H  
ATOM   4325  HG3 GLU A 312     -24.568  -9.052 -50.256  1.00 42.72           H  
ATOM   4326  CD  GLU A 312     -23.171  -9.417 -51.874  1.00 42.72           C  
ATOM   4327  OE1 GLU A 312     -22.270  -8.779 -51.284  1.00 42.72           O  
ATOM   4328  OE2 GLU A 312     -23.102  -9.811 -53.060  1.00 42.72           O  
ATOM   4329  N   GLN A 313     -28.763  -8.519 -51.849  1.00 37.02           N  
ATOM   4330  H   GLN A 313     -28.331  -7.900 -51.177  1.00 37.02           H  
ATOM   4331  CA  GLN A 313     -29.833  -7.941 -52.677  1.00 37.02           C  
ATOM   4332  HA  GLN A 313     -30.107  -8.667 -53.442  1.00 37.02           H  
ATOM   4333  C   GLN A 313     -29.369  -6.679 -53.423  1.00 37.02           C  
ATOM   4334  CB  GLN A 313     -31.091  -7.642 -51.841  1.00 37.02           C  
ATOM   4335  HB2 GLN A 313     -30.804  -7.281 -50.853  1.00 37.02           H  
ATOM   4336  HB3 GLN A 313     -31.661  -6.854 -52.335  1.00 37.02           H  
ATOM   4337  O   GLN A 313     -28.648  -5.844 -52.881  1.00 37.02           O  
ATOM   4338  CG  GLN A 313     -32.009  -8.866 -51.714  1.00 37.02           C  
ATOM   4339  HG2 GLN A 313     -32.240  -9.241 -52.711  1.00 37.02           H  
ATOM   4340  HG3 GLN A 313     -31.492  -9.653 -51.165  1.00 37.02           H  
ATOM   4341  CD  GLN A 313     -33.322  -8.551 -51.000  1.00 37.02           C  
ATOM   4342  NE2 GLN A 313     -34.353  -9.345 -51.200  1.00 37.02           N  
ATOM   4343 HE21 GLN A 313     -35.192  -9.100 -50.694  1.00 37.02           H  
ATOM   4344 HE22 GLN A 313     -34.266 -10.163 -51.786  1.00 37.02           H  
ATOM   4345  OE1 GLN A 313     -33.468  -7.600 -50.254  1.00 37.02           O  
ATOM   4346  N   GLY A 314     -29.811  -6.566 -54.682  1.00 41.73           N  
ATOM   4347  H   GLY A 314     -30.433  -7.290 -55.012  1.00 41.73           H  
ATOM   4348  CA  GLY A 314     -29.450  -5.518 -55.639  1.00 41.73           C  
ATOM   4349  HA2 GLY A 314     -29.635  -5.884 -56.649  1.00 41.73           H  
ATOM   4350  HA3 GLY A 314     -28.380  -5.330 -55.548  1.00 41.73           H  
ATOM   4351  C   GLY A 314     -30.179  -4.174 -55.483  1.00 41.73           C  
ATOM   4352  O   GLY A 314     -31.162  -4.032 -54.762  1.00 41.73           O  
ATOM   4353  N   ILE A 315     -29.653  -3.186 -56.207  1.00 43.66           N  
ATOM   4354  H   ILE A 315     -28.890  -3.450 -56.814  1.00 43.66           H  
ATOM   4355  CA  ILE A 315     -29.936  -1.741 -56.137  1.00 43.66           C  
ATOM   4356  HA  ILE A 315     -29.950  -1.482 -55.078  1.00 43.66           H  
ATOM   4357  C   ILE A 315     -31.289  -1.328 -56.767  1.00 43.66           C  
ATOM   4358  CB  ILE A 315     -28.786  -0.924 -56.805  1.00 43.66           C  
ATOM   4359  HB  ILE A 315     -29.233  -0.173 -57.456  1.00 43.66           H  
ATOM   4360  O   ILE A 315     -31.533  -1.677 -57.924  1.00 43.66           O  
ATOM   4361  CG1 ILE A 315     -27.829  -1.780 -57.680  1.00 43.66           C  
ATOM   4362 HG12 ILE A 315     -28.427  -2.340 -58.398  1.00 43.66           H  
ATOM   4363 HG13 ILE A 315     -27.285  -2.485 -57.051  1.00 43.66           H  
ATOM   4364  CG2 ILE A 315     -28.012  -0.155 -55.722  1.00 43.66           C  
ATOM   4365 HG21 ILE A 315     -27.284   0.517 -56.176  1.00 43.66           H  
ATOM   4366 HG22 ILE A 315     -27.497  -0.854 -55.062  1.00 43.66           H  
ATOM   4367 HG23 ILE A 315     -28.702   0.450 -55.134  1.00 43.66           H  
ATOM   4368  CD1 ILE A 315     -26.795  -0.989 -58.485  1.00 43.66           C  
ATOM   4369 HD11 ILE A 315     -26.255  -1.669 -59.144  1.00 43.66           H  
ATOM   4370 HD12 ILE A 315     -27.295  -0.232 -59.089  1.00 43.66           H  
ATOM   4371 HD13 ILE A 315     -26.077  -0.510 -57.819  1.00 43.66           H  
ATOM   4372  N   PRO A 316     -32.131  -0.516 -56.086  1.00 43.02           N  
ATOM   4373  CA  PRO A 316     -33.344   0.081 -56.671  1.00 43.02           C  
ATOM   4374  HA  PRO A 316     -33.756  -0.618 -57.399  1.00 43.02           H  
ATOM   4375  C   PRO A 316     -33.115   1.442 -57.367  1.00 43.02           C  
ATOM   4376  CB  PRO A 316     -34.352   0.219 -55.519  1.00 43.02           C  
ATOM   4377  HB2 PRO A 316     -35.321  -0.202 -55.785  1.00 43.02           H  
ATOM   4378  HB3 PRO A 316     -34.464   1.267 -55.241  1.00 43.02           H  
ATOM   4379  O   PRO A 316     -32.289   2.243 -56.933  1.00 43.02           O  
ATOM   4380  CG  PRO A 316     -33.721  -0.541 -54.352  1.00 43.02           C  
ATOM   4381  HG2 PRO A 316     -34.023  -1.587 -54.388  1.00 43.02           H  
ATOM   4382  HG3 PRO A 316     -33.981  -0.098 -53.391  1.00 43.02           H  
ATOM   4383  CD  PRO A 316     -32.228  -0.434 -54.638  1.00 43.02           C  
ATOM   4384  HD2 PRO A 316     -31.846   0.528 -54.298  1.00 43.02           H  
ATOM   4385  HD3 PRO A 316     -31.717  -1.252 -54.130  1.00 43.02           H  
ATOM   4386  N   GLY A 317     -33.885   1.711 -58.432  1.00 40.75           N  
ATOM   4387  H   GLY A 317     -34.569   1.015 -58.689  1.00 40.75           H  
ATOM   4388  CA  GLY A 317     -33.874   2.960 -59.218  1.00 40.75           C  
ATOM   4389  HA2 GLY A 317     -32.841   3.293 -59.314  1.00 40.75           H  
ATOM   4390  HA3 GLY A 317     -34.253   2.752 -60.219  1.00 40.75           H  
ATOM   4391  C   GLY A 317     -34.701   4.122 -58.624  1.00 40.75           C  
ATOM   4392  O   GLY A 317     -35.419   3.926 -57.644  1.00 40.75           O  
ATOM   4393  N   PRO A 318     -34.600   5.343 -59.192  1.00 45.15           N  
ATOM   4394  CA  PRO A 318     -35.023   6.577 -58.522  1.00 45.15           C  
ATOM   4395  HA  PRO A 318     -34.756   6.504 -57.468  1.00 45.15           H  
ATOM   4396  C   PRO A 318     -36.531   6.890 -58.600  1.00 45.15           C  
ATOM   4397  CB  PRO A 318     -34.174   7.685 -59.151  1.00 45.15           C  
ATOM   4398  HB2 PRO A 318     -34.678   8.652 -59.142  1.00 45.15           H  
ATOM   4399  HB3 PRO A 318     -33.219   7.751 -58.630  1.00 45.15           H  
ATOM   4400  O   PRO A 318     -37.187   6.687 -59.621  1.00 45.15           O  
ATOM   4401  CG  PRO A 318     -33.943   7.178 -60.574  1.00 45.15           C  
ATOM   4402  HG2 PRO A 318     -33.037   7.595 -61.011  1.00 45.15           H  
ATOM   4403  HG3 PRO A 318     -34.811   7.414 -61.190  1.00 45.15           H  
ATOM   4404  CD  PRO A 318     -33.841   5.662 -60.395  1.00 45.15           C  
ATOM   4405  HD2 PRO A 318     -34.252   5.150 -61.265  1.00 45.15           H  
ATOM   4406  HD3 PRO A 318     -32.796   5.387 -60.253  1.00 45.15           H  
ATOM   4407  N   THR A 319     -37.041   7.462 -57.505  1.00 37.59           N  
ATOM   4408  H   THR A 319     -36.421   7.547 -56.713  1.00 37.59           H  
ATOM   4409  CA  THR A 319     -38.436   7.877 -57.264  1.00 37.59           C  
ATOM   4410  HA  THR A 319     -39.096   7.188 -57.790  1.00 37.59           H  
ATOM   4411  C   THR A 319     -38.713   9.308 -57.750  1.00 37.59           C  
ATOM   4412  CB  THR A 319     -38.735   7.776 -55.754  1.00 37.59           C  
ATOM   4413  HB  THR A 319     -38.121   8.501 -55.220  1.00 37.59           H  
ATOM   4414  O   THR A 319     -37.906  10.209 -57.528  1.00 37.59           O  
ATOM   4415  CG2 THR A 319     -40.198   7.998 -55.380  1.00 37.59           C  
ATOM   4416 HG21 THR A 319     -40.342   7.814 -54.315  1.00 37.59           H  
ATOM   4417 HG22 THR A 319     -40.480   9.031 -55.584  1.00 37.59           H  
ATOM   4418 HG23 THR A 319     -40.837   7.325 -55.952  1.00 37.59           H  
ATOM   4419  OG1 THR A 319     -38.407   6.487 -55.291  1.00 37.59           O  
ATOM   4420  HG1 THR A 319     -38.604   6.445 -54.352  1.00 37.59           H  
ATOM   4421  N   GLY A 320     -39.875   9.529 -58.379  1.00 38.23           N  
ATOM   4422  H   GLY A 320     -40.493   8.740 -58.503  1.00 38.23           H  
ATOM   4423  CA  GLY A 320     -40.379  10.846 -58.801  1.00 38.23           C  
ATOM   4424  HA2 GLY A 320     -39.542  11.440 -59.168  1.00 38.23           H  
ATOM   4425  HA3 GLY A 320     -41.082  10.715 -59.624  1.00 38.23           H  
ATOM   4426  C   GLY A 320     -41.089  11.639 -57.690  1.00 38.23           C  
ATOM   4427  O   GLY A 320     -41.554  11.076 -56.703  1.00 38.23           O  
ATOM   4428  N   ALA A 321     -41.164  12.962 -57.859  1.00 40.05           N  
ATOM   4429  H   ALA A 321     -40.809  13.347 -58.723  1.00 40.05           H  
ATOM   4430  CA  ALA A 321     -41.623  13.921 -56.852  1.00 40.05           C  
ATOM   4431  HA  ALA A 321     -41.225  13.611 -55.886  1.00 40.05           H  
ATOM   4432  C   ALA A 321     -43.157  14.022 -56.717  1.00 40.05           C  
ATOM   4433  CB  ALA A 321     -41.015  15.287 -57.201  1.00 40.05           C  
ATOM   4434  HB1 ALA A 321     -41.285  16.015 -56.436  1.00 40.05           H  
ATOM   4435  HB2 ALA A 321     -39.928  15.211 -57.245  1.00 40.05           H  
ATOM   4436  HB3 ALA A 321     -41.394  15.629 -58.165  1.00 40.05           H  
ATOM   4437  O   ALA A 321     -43.877  14.025 -57.715  1.00 40.05           O  
ATOM   4438  N   VAL A 322     -43.640  14.215 -55.482  1.00 37.99           N  
ATOM   4439  H   VAL A 322     -42.988  14.217 -54.711  1.00 37.99           H  
ATOM   4440  CA  VAL A 322     -45.021  14.622 -55.159  1.00 37.99           C  
ATOM   4441  HA  VAL A 322     -45.523  14.901 -56.086  1.00 37.99           H  
ATOM   4442  C   VAL A 322     -44.981  15.864 -54.261  1.00 37.99           C  
ATOM   4443  CB  VAL A 322     -45.835  13.471 -54.530  1.00 37.99           C  
ATOM   4444  HB  VAL A 322     -45.334  13.128 -53.624  1.00 37.99           H  
ATOM   4445  O   VAL A 322     -44.155  15.956 -53.355  1.00 37.99           O  
ATOM   4446  CG1 VAL A 322     -47.262  13.908 -54.165  1.00 37.99           C  
ATOM   4447 HG11 VAL A 322     -47.238  14.670 -53.387  1.00 37.99           H  
ATOM   4448 HG12 VAL A 322     -47.818  13.056 -53.773  1.00 37.99           H  
ATOM   4449 HG13 VAL A 322     -47.778  14.295 -55.044  1.00 37.99           H  
ATOM   4450  CG2 VAL A 322     -45.956  12.291 -55.505  1.00 37.99           C  
ATOM   4451 HG21 VAL A 322     -46.559  11.499 -55.059  1.00 37.99           H  
ATOM   4452 HG22 VAL A 322     -44.970  11.882 -55.723  1.00 37.99           H  
ATOM   4453 HG23 VAL A 322     -46.419  12.616 -56.436  1.00 37.99           H  
ATOM   4454  N   GLY A 323     -45.839  16.838 -54.585  1.00 40.39           N  
ATOM   4455  H   GLY A 323     -46.505  16.627 -55.314  1.00 40.39           H  
ATOM   4456  CA  GLY A 323     -45.895  18.190 -54.019  1.00 40.39           C  
ATOM   4457  HA2 GLY A 323     -44.876  18.565 -53.922  1.00 40.39           H  
ATOM   4458  HA3 GLY A 323     -46.423  18.832 -54.724  1.00 40.39           H  
ATOM   4459  C   GLY A 323     -46.577  18.327 -52.644  1.00 40.39           C  
ATOM   4460  O   GLY A 323     -46.968  17.334 -52.035  1.00 40.39           O  
ATOM   4461  N   PRO A 324     -46.694  19.570 -52.136  1.00 43.04           N  
ATOM   4462  CA  PRO A 324     -46.899  19.851 -50.716  1.00 43.04           C  
ATOM   4463  HA  PRO A 324     -46.358  19.118 -50.117  1.00 43.04           H  
ATOM   4464  C   PRO A 324     -48.373  19.841 -50.285  1.00 43.04           C  
ATOM   4465  CB  PRO A 324     -46.265  21.232 -50.506  1.00 43.04           C  
ATOM   4466  HB2 PRO A 324     -46.709  21.770 -49.668  1.00 43.04           H  
ATOM   4467  HB3 PRO A 324     -45.191  21.120 -50.358  1.00 43.04           H  
ATOM   4468  O   PRO A 324     -49.249  20.316 -51.005  1.00 43.04           O  
ATOM   4469  CG  PRO A 324     -46.526  21.938 -51.838  1.00 43.04           C  
ATOM   4470  HG2 PRO A 324     -45.796  22.725 -52.028  1.00 43.04           H  
ATOM   4471  HG3 PRO A 324     -47.537  22.344 -51.848  1.00 43.04           H  
ATOM   4472  CD  PRO A 324     -46.416  20.806 -52.859  1.00 43.04           C  
ATOM   4473  HD2 PRO A 324     -45.401  20.781 -53.255  1.00 43.04           H  
ATOM   4474  HD3 PRO A 324     -47.133  20.956 -53.666  1.00 43.04           H  
ATOM   4475  N   SER A 325     -48.630  19.400 -49.052  1.00 36.14           N  
ATOM   4476  H   SER A 325     -47.888  18.953 -48.533  1.00 36.14           H  
ATOM   4477  CA  SER A 325     -49.937  19.494 -48.392  1.00 36.14           C  
ATOM   4478  HA  SER A 325     -50.586  20.134 -48.989  1.00 36.14           H  
ATOM   4479  C   SER A 325     -49.832  20.124 -46.994  1.00 36.14           C  
ATOM   4480  CB  SER A 325     -50.623  18.121 -48.349  1.00 36.14           C  
ATOM   4481  HB2 SER A 325     -50.928  17.850 -49.360  1.00 36.14           H  
ATOM   4482  HB3 SER A 325     -51.512  18.173 -47.720  1.00 36.14           H  
ATOM   4483  O   SER A 325     -49.211  19.548 -46.108  1.00 36.14           O  
ATOM   4484  OG  SER A 325     -49.752  17.122 -47.863  1.00 36.14           O  
ATOM   4485  HG  SER A 325     -49.457  17.387 -46.989  1.00 36.14           H  
ATOM   4486  N   GLY A 326     -50.451  21.310 -46.876  1.00 38.93           N  
ATOM   4487  H   GLY A 326     -50.683  21.714 -47.772  1.00 38.93           H  
ATOM   4488  CA  GLY A 326     -51.220  21.921 -45.769  1.00 38.93           C  
ATOM   4489  HA2 GLY A 326     -51.342  22.972 -46.032  1.00 38.93           H  
ATOM   4490  HA3 GLY A 326     -52.221  21.493 -45.799  1.00 38.93           H  
ATOM   4491  C   GLY A 326     -50.776  21.820 -44.293  1.00 38.93           C  
ATOM   4492  O   GLY A 326     -50.547  20.720 -43.801  1.00 38.93           O  
ATOM   4493  N   PRO A 327     -50.778  22.934 -43.526  1.00 44.90           N  
ATOM   4494  CA  PRO A 327     -50.457  22.922 -42.099  1.00 44.90           C  
ATOM   4495  HA  PRO A 327     -49.631  22.237 -41.907  1.00 44.90           H  
ATOM   4496  C   PRO A 327     -51.664  22.506 -41.239  1.00 44.90           C  
ATOM   4497  CB  PRO A 327     -50.003  24.354 -41.795  1.00 44.90           C  
ATOM   4498  HB2 PRO A 327     -48.952  24.463 -42.063  1.00 44.90           H  
ATOM   4499  HB3 PRO A 327     -50.158  24.623 -40.751  1.00 44.90           H  
ATOM   4500  O   PRO A 327     -52.772  23.002 -41.440  1.00 44.90           O  
ATOM   4501  CG  PRO A 327     -50.860  25.203 -42.737  1.00 44.90           C  
ATOM   4502  HG2 PRO A 327     -51.818  25.420 -42.266  1.00 44.90           H  
ATOM   4503  HG3 PRO A 327     -50.355  26.129 -43.012  1.00 44.90           H  
ATOM   4504  CD  PRO A 327     -51.081  24.298 -43.952  1.00 44.90           C  
ATOM   4505  HD2 PRO A 327     -50.396  24.591 -44.747  1.00 44.90           H  
ATOM   4506  HD3 PRO A 327     -52.113  24.378 -44.293  1.00 44.90           H  
ATOM   4507  N   PHE A 328     -51.438  21.657 -40.231  1.00 38.76           N  
ATOM   4508  H   PHE A 328     -50.511  21.273 -40.117  1.00 38.76           H  
ATOM   4509  CA  PHE A 328     -52.399  21.386 -39.155  1.00 38.76           C  
ATOM   4510  HA  PHE A 328     -53.224  22.089 -39.266  1.00 38.76           H  
ATOM   4511  C   PHE A 328     -51.786  21.652 -37.769  1.00 38.76           C  
ATOM   4512  CB  PHE A 328     -53.012  19.977 -39.268  1.00 38.76           C  
ATOM   4513  HB2 PHE A 328     -52.992  19.498 -38.289  1.00 38.76           H  
ATOM   4514  HB3 PHE A 328     -52.406  19.360 -39.932  1.00 38.76           H  
ATOM   4515  O   PHE A 328     -50.647  21.283 -37.506  1.00 38.76           O  
ATOM   4516  CG  PHE A 328     -54.451  19.984 -39.759  1.00 38.76           C  
ATOM   4517  CD1 PHE A 328     -55.514  20.123 -38.844  1.00 38.76           C  
ATOM   4518  HD1 PHE A 328     -55.309  20.201 -37.786  1.00 38.76           H  
ATOM   4519  CD2 PHE A 328     -54.730  19.878 -41.134  1.00 38.76           C  
ATOM   4520  HD2 PHE A 328     -53.920  19.787 -41.842  1.00 38.76           H  
ATOM   4521  CE1 PHE A 328     -56.845  20.152 -39.301  1.00 38.76           C  
ATOM   4522  HE1 PHE A 328     -57.658  20.255 -38.597  1.00 38.76           H  
ATOM   4523  CE2 PHE A 328     -56.061  19.900 -41.591  1.00 38.76           C  
ATOM   4524  HE2 PHE A 328     -56.269  19.817 -42.648  1.00 38.76           H  
ATOM   4525  CZ  PHE A 328     -57.119  20.037 -40.675  1.00 38.76           C  
ATOM   4526  HZ  PHE A 328     -58.139  20.053 -41.027  1.00 38.76           H  
ATOM   4527  N   GLY A 329     -52.616  22.325 -36.959  1.00 38.74           N  
ATOM   4528  H   GLY A 329     -53.461  22.607 -37.435  1.00 38.74           H  
ATOM   4529  CA  GLY A 329     -52.606  22.730 -35.540  1.00 38.74           C  
ATOM   4530  HA2 GLY A 329     -53.528  22.342 -35.108  1.00 38.74           H  
ATOM   4531  HA3 GLY A 329     -52.695  23.816 -35.526  1.00 38.74           H  
ATOM   4532  C   GLY A 329     -51.503  22.302 -34.551  1.00 38.74           C  
ATOM   4533  O   GLY A 329     -50.981  21.195 -34.630  1.00 38.74           O  
ATOM   4534  N   PRO A 330     -51.216  23.143 -33.532  1.00 42.54           N  
ATOM   4535  CA  PRO A 330     -50.219  22.845 -32.508  1.00 42.54           C  
ATOM   4536  HA  PRO A 330     -49.282  22.552 -32.981  1.00 42.54           H  
ATOM   4537  C   PRO A 330     -50.681  21.711 -31.579  1.00 42.54           C  
ATOM   4538  CB  PRO A 330     -49.999  24.163 -31.755  1.00 42.54           C  
ATOM   4539  HB2 PRO A 330     -49.238  24.750 -32.269  1.00 42.54           H  
ATOM   4540  HB3 PRO A 330     -49.713  24.003 -30.715  1.00 42.54           H  
ATOM   4541  O   PRO A 330     -51.666  21.834 -30.853  1.00 42.54           O  
ATOM   4542  CG  PRO A 330     -51.349  24.869 -31.873  1.00 42.54           C  
ATOM   4543  HG2 PRO A 330     -51.245  25.953 -31.815  1.00 42.54           H  
ATOM   4544  HG3 PRO A 330     -52.024  24.510 -31.096  1.00 42.54           H  
ATOM   4545  CD  PRO A 330     -51.859  24.422 -33.244  1.00 42.54           C  
ATOM   4546  HD2 PRO A 330     -51.563  25.153 -33.996  1.00 42.54           H  
ATOM   4547  HD3 PRO A 330     -52.944  24.321 -33.220  1.00 42.54           H  
ATOM   4548  N   SER A 331     -49.932  20.612 -31.580  1.00 39.66           N  
ATOM   4549  H   SER A 331     -49.210  20.527 -32.281  1.00 39.66           H  
ATOM   4550  CA  SER A 331     -49.998  19.540 -30.585  1.00 39.66           C  
ATOM   4551  HA  SER A 331     -51.037  19.411 -30.284  1.00 39.66           H  
ATOM   4552  C   SER A 331     -49.182  19.907 -29.335  1.00 39.66           C  
ATOM   4553  CB  SER A 331     -49.534  18.221 -31.217  1.00 39.66           C  
ATOM   4554  HB2 SER A 331     -49.295  17.496 -30.439  1.00 39.66           H  
ATOM   4555  HB3 SER A 331     -50.346  17.823 -31.826  1.00 39.66           H  
ATOM   4556  O   SER A 331     -48.108  20.496 -29.443  1.00 39.66           O  
ATOM   4557  OG  SER A 331     -48.413  18.423 -32.057  1.00 39.66           O  
ATOM   4558  HG  SER A 331     -47.681  18.727 -31.516  1.00 39.66           H  
ATOM   4559  N   GLY A 332     -49.723  19.582 -28.154  1.00 39.75           N  
ATOM   4560  H   GLY A 332     -50.604  19.087 -28.171  1.00 39.75           H  
ATOM   4561  CA  GLY A 332     -49.186  19.940 -26.834  1.00 39.75           C  
ATOM   4562  HA2 GLY A 332     -49.134  21.026 -26.770  1.00 39.75           H  
ATOM   4563  HA3 GLY A 332     -49.872  19.589 -26.064  1.00 39.75           H  
ATOM   4564  C   GLY A 332     -47.789  19.378 -26.518  1.00 39.75           C  
ATOM   4565  O   GLY A 332     -47.271  18.543 -27.260  1.00 39.75           O  
ATOM   4566  N   PRO A 333     -47.157  19.845 -25.423  1.00 44.78           N  
ATOM   4567  CA  PRO A 333     -45.763  19.538 -25.127  1.00 44.78           C  
ATOM   4568  HA  PRO A 333     -45.145  19.845 -25.971  1.00 44.78           H  
ATOM   4569  C   PRO A 333     -45.552  18.039 -24.884  1.00 44.78           C  
ATOM   4570  CB  PRO A 333     -45.391  20.399 -23.914  1.00 44.78           C  
ATOM   4571  HB2 PRO A 333     -44.977  21.346 -24.260  1.00 44.78           H  
ATOM   4572  HB3 PRO A 333     -44.684  19.897 -23.254  1.00 44.78           H  
ATOM   4573  O   PRO A 333     -46.193  17.432 -24.027  1.00 44.78           O  
ATOM   4574  CG  PRO A 333     -46.733  20.652 -23.226  1.00 44.78           C  
ATOM   4575  HG2 PRO A 333     -46.973  19.811 -22.576  1.00 44.78           H  
ATOM   4576  HG3 PRO A 333     -46.731  21.584 -22.660  1.00 44.78           H  
ATOM   4577  CD  PRO A 333     -47.724  20.697 -24.389  1.00 44.78           C  
ATOM   4578  HD2 PRO A 333     -48.699  20.335 -24.064  1.00 44.78           H  
ATOM   4579  HD3 PRO A 333     -47.803  21.717 -24.765  1.00 44.78           H  
ATOM   4580  N   ALA A 334     -44.626  17.460 -25.648  1.00 40.90           N  
ATOM   4581  H   ALA A 334     -44.166  18.024 -26.348  1.00 40.90           H  
ATOM   4582  CA  ALA A 334     -44.136  16.105 -25.457  1.00 40.90           C  
ATOM   4583  HA  ALA A 334     -44.991  15.433 -25.391  1.00 40.90           H  
ATOM   4584  C   ALA A 334     -43.332  16.006 -24.149  1.00 40.90           C  
ATOM   4585  CB  ALA A 334     -43.297  15.714 -26.681  1.00 40.90           C  
ATOM   4586  HB1 ALA A 334     -42.937  14.692 -26.565  1.00 40.90           H  
ATOM   4587  HB2 ALA A 334     -42.438  16.378 -26.772  1.00 40.90           H  
ATOM   4588  HB3 ALA A 334     -43.904  15.777 -27.585  1.00 40.90           H  
ATOM   4589  O   ALA A 334     -42.545  16.896 -23.822  1.00 40.90           O  
ATOM   4590  N   GLY A 335     -43.525  14.911 -23.408  1.00 39.60           N  
ATOM   4591  H   GLY A 335     -44.186  14.223 -23.740  1.00 39.60           H  
ATOM   4592  CA  GLY A 335     -42.679  14.560 -22.267  1.00 39.60           C  
ATOM   4593  HA2 GLY A 335     -43.051  13.652 -21.790  1.00 39.60           H  
ATOM   4594  HA3 GLY A 335     -42.715  15.375 -21.545  1.00 39.60           H  
ATOM   4595  C   GLY A 335     -41.221  14.329 -22.693  1.00 39.60           C  
ATOM   4596  O   GLY A 335     -40.961  14.083 -23.873  1.00 39.60           O  
ATOM   4597  N   PRO A 336     -40.254  14.422 -21.765  1.00 46.62           N  
ATOM   4598  CA  PRO A 336     -38.842  14.324 -22.106  1.00 46.62           C  
ATOM   4599  HA  PRO A 336     -38.600  15.080 -22.852  1.00 46.62           H  
ATOM   4600  C   PRO A 336     -38.502  12.942 -22.677  1.00 46.62           C  
ATOM   4601  CB  PRO A 336     -38.078  14.651 -20.818  1.00 46.62           C  
ATOM   4602  HB2 PRO A 336     -37.864  15.719 -20.788  1.00 46.62           H  
ATOM   4603  HB3 PRO A 336     -37.155  14.079 -20.729  1.00 46.62           H  
ATOM   4604  O   PRO A 336     -38.601  11.918 -22.002  1.00 46.62           O  
ATOM   4605  CG  PRO A 336     -39.073  14.303 -19.711  1.00 46.62           C  
ATOM   4606  HG2 PRO A 336     -38.894  14.886 -18.807  1.00 46.62           H  
ATOM   4607  HG3 PRO A 336     -39.018  13.236 -19.493  1.00 46.62           H  
ATOM   4608  CD  PRO A 336     -40.428  14.628 -20.337  1.00 46.62           C  
ATOM   4609  HD2 PRO A 336     -41.197  13.971 -19.929  1.00 46.62           H  
ATOM   4610  HD3 PRO A 336     -40.681  15.671 -20.149  1.00 46.62           H  
ATOM   4611  N   THR A 337     -38.080  12.940 -23.938  1.00 39.43           N  
ATOM   4612  H   THR A 337     -38.194  13.790 -24.472  1.00 39.43           H  
ATOM   4613  CA  THR A 337     -37.460  11.810 -24.629  1.00 39.43           C  
ATOM   4614  HA  THR A 337     -38.129  10.951 -24.566  1.00 39.43           H  
ATOM   4615  C   THR A 337     -36.123  11.475 -23.967  1.00 39.43           C  
ATOM   4616  CB  THR A 337     -37.244  12.165 -26.111  1.00 39.43           C  
ATOM   4617  HB  THR A 337     -36.481  12.939 -26.190  1.00 39.43           H  
ATOM   4618  O   THR A 337     -35.295  12.359 -23.746  1.00 39.43           O  
ATOM   4619  CG2 THR A 337     -36.842  10.973 -26.975  1.00 39.43           C  
ATOM   4620 HG21 THR A 337     -36.739  11.287 -28.014  1.00 39.43           H  
ATOM   4621 HG22 THR A 337     -37.598  10.190 -26.906  1.00 39.43           H  
ATOM   4622 HG23 THR A 337     -35.883  10.578 -26.641  1.00 39.43           H  
ATOM   4623  OG1 THR A 337     -38.444  12.660 -26.661  1.00 39.43           O  
ATOM   4624  HG1 THR A 337     -38.271  12.909 -27.572  1.00 39.43           H  
ATOM   4625  N   GLY A 338     -35.908  10.194 -23.656  1.00 38.09           N  
ATOM   4626  H   GLY A 338     -36.646   9.530 -23.837  1.00 38.09           H  
ATOM   4627  CA  GLY A 338     -34.628   9.684 -23.164  1.00 38.09           C  
ATOM   4628  HA2 GLY A 338     -34.695   8.608 -23.003  1.00 38.09           H  
ATOM   4629  HA3 GLY A 338     -34.403  10.164 -22.212  1.00 38.09           H  
ATOM   4630  C   GLY A 338     -33.483   9.958 -24.145  1.00 38.09           C  
ATOM   4631  O   GLY A 338     -33.680   9.981 -25.360  1.00 38.09           O  
ATOM   4632  N   ALA A 339     -32.288  10.189 -23.603  1.00 39.67           N  
ATOM   4633  H   ALA A 339     -32.199  10.144 -22.598  1.00 39.67           H  
ATOM   4634  CA  ALA A 339     -31.097  10.532 -24.368  1.00 39.67           C  
ATOM   4635  HA  ALA A 339     -31.270  11.496 -24.848  1.00 39.67           H  
ATOM   4636  C   ALA A 339     -30.788   9.495 -25.465  1.00 39.67           C  
ATOM   4637  CB  ALA A 339     -29.926  10.687 -23.388  1.00 39.67           C  
ATOM   4638  HB1 ALA A 339     -29.029  10.974 -23.936  1.00 39.67           H  
ATOM   4639  HB2 ALA A 339     -30.153  11.459 -22.653  1.00 39.67           H  
ATOM   4640  HB3 ALA A 339     -29.739   9.742 -22.878  1.00 39.67           H  
ATOM   4641  O   ALA A 339     -30.699   8.295 -25.203  1.00 39.67           O  
ATOM   4642  N   GLN A 340     -30.589   9.980 -26.693  1.00 39.65           N  
ATOM   4643  H   GLN A 340     -30.690  10.975 -26.831  1.00 39.65           H  
ATOM   4644  CA  GLN A 340     -29.998   9.209 -27.782  1.00 39.65           C  
ATOM   4645  HA  GLN A 340     -30.517   8.254 -27.860  1.00 39.65           H  
ATOM   4646  C   GLN A 340     -28.521   8.932 -27.472  1.00 39.65           C  
ATOM   4647  CB  GLN A 340     -30.140   9.966 -29.114  1.00 39.65           C  
ATOM   4648  HB2 GLN A 340     -29.500   9.489 -29.856  1.00 39.65           H  
ATOM   4649  HB3 GLN A 340     -29.801  10.993 -28.985  1.00 39.65           H  
ATOM   4650  O   GLN A 340     -27.783   9.828 -27.063  1.00 39.65           O  
ATOM   4651  CG  GLN A 340     -31.580   9.955 -29.650  1.00 39.65           C  
ATOM   4652  HG2 GLN A 340     -32.246  10.423 -28.925  1.00 39.65           H  
ATOM   4653  HG3 GLN A 340     -31.901   8.924 -29.794  1.00 39.65           H  
ATOM   4654  CD  GLN A 340     -31.697  10.718 -30.966  1.00 39.65           C  
ATOM   4655  NE2 GLN A 340     -32.136  10.092 -32.038  1.00 39.65           N  
ATOM   4656 HE21 GLN A 340     -32.184  10.653 -32.876  1.00 39.65           H  
ATOM   4657 HE22 GLN A 340     -32.399   9.117 -32.003  1.00 39.65           H  
ATOM   4658  OE1 GLN A 340     -31.398  11.893 -31.064  1.00 39.65           O  
ATOM   4659  N   GLY A 341     -28.097   7.685 -27.683  1.00 39.87           N  
ATOM   4660  H   GLY A 341     -28.768   7.000 -28.000  1.00 39.87           H  
ATOM   4661  CA  GLY A 341     -26.696   7.285 -27.610  1.00 39.87           C  
ATOM   4662  HA2 GLY A 341     -26.310   7.526 -26.620  1.00 39.87           H  
ATOM   4663  HA3 GLY A 341     -26.606   6.209 -27.765  1.00 39.87           H  
ATOM   4664  C   GLY A 341     -25.855   7.998 -28.668  1.00 39.87           C  
ATOM   4665  O   GLY A 341     -26.282   8.178 -29.809  1.00 39.87           O  
ATOM   4666  N   TYR A 342     -24.650   8.405 -28.279  1.00 40.62           N  
ATOM   4667  H   TYR A 342     -24.380   8.267 -27.315  1.00 40.62           H  
ATOM   4668  CA  TYR A 342     -23.681   9.025 -29.172  1.00 40.62           C  
ATOM   4669  HA  TYR A 342     -24.143   9.905 -29.620  1.00 40.62           H  
ATOM   4670  C   TYR A 342     -23.274   8.066 -30.299  1.00 40.62           C  
ATOM   4671  CB  TYR A 342     -22.464   9.485 -28.357  1.00 40.62           C  
ATOM   4672  HB2 TYR A 342     -22.044   8.633 -27.821  1.00 40.62           H  
ATOM   4673  HB3 TYR A 342     -21.699   9.843 -29.046  1.00 40.62           H  
ATOM   4674  O   TYR A 342     -22.925   6.910 -30.056  1.00 40.62           O  
ATOM   4675  CG  TYR A 342     -22.782  10.599 -27.376  1.00 40.62           C  
ATOM   4676  CD1 TYR A 342     -22.855  11.927 -27.840  1.00 40.62           C  
ATOM   4677  HD1 TYR A 342     -22.665  12.144 -28.880  1.00 40.62           H  
ATOM   4678  CD2 TYR A 342     -23.028  10.315 -26.017  1.00 40.62           C  
ATOM   4679  HD2 TYR A 342     -22.965   9.301 -25.652  1.00 40.62           H  
ATOM   4680  CE1 TYR A 342     -23.177  12.972 -26.953  1.00 40.62           C  
ATOM   4681  HE1 TYR A 342     -23.234  13.988 -27.314  1.00 40.62           H  
ATOM   4682  CE2 TYR A 342     -23.354  11.359 -25.128  1.00 40.62           C  
ATOM   4683  HE2 TYR A 342     -23.547  11.156 -24.085  1.00 40.62           H  
ATOM   4684  OH  TYR A 342     -23.741  13.691 -24.734  1.00 40.62           O  
ATOM   4685  HH  TYR A 342     -23.768  14.544 -25.173  1.00 40.62           H  
ATOM   4686  CZ  TYR A 342     -23.430  12.687 -25.594  1.00 40.62           C  
ATOM   4687  N   GLN A 343     -23.291   8.570 -31.536  1.00 38.61           N  
ATOM   4688  H   GLN A 343     -23.600   9.524 -31.656  1.00 38.61           H  
ATOM   4689  CA  GLN A 343     -22.658   7.919 -32.677  1.00 38.61           C  
ATOM   4690  HA  GLN A 343     -23.001   6.885 -32.719  1.00 38.61           H  
ATOM   4691  C   GLN A 343     -21.135   7.904 -32.499  1.00 38.61           C  
ATOM   4692  CB  GLN A 343     -23.038   8.618 -33.992  1.00 38.61           C  
ATOM   4693  HB2 GLN A 343     -22.398   8.216 -34.777  1.00 38.61           H  
ATOM   4694  HB3 GLN A 343     -22.850   9.689 -33.917  1.00 38.61           H  
ATOM   4695  O   GLN A 343     -20.532   8.899 -32.094  1.00 38.61           O  
ATOM   4696  CG  GLN A 343     -24.499   8.370 -34.398  1.00 38.61           C  
ATOM   4697  HG2 GLN A 343     -25.162   9.011 -33.817  1.00 38.61           H  
ATOM   4698  HG3 GLN A 343     -24.756   7.332 -34.185  1.00 38.61           H  
ATOM   4699  CD  GLN A 343     -24.719   8.629 -35.886  1.00 38.61           C  
ATOM   4700  NE2 GLN A 343     -25.393   7.746 -36.590  1.00 38.61           N  
ATOM   4701 HE21 GLN A 343     -25.778   6.917 -36.160  1.00 38.61           H  
ATOM   4702 HE22 GLN A 343     -25.499   7.965 -37.570  1.00 38.61           H  
ATOM   4703  OE1 GLN A 343     -24.278   9.610 -36.455  1.00 38.61           O  
ATOM   4704  N   GLY A 344     -20.524   6.760 -32.812  1.00 38.64           N  
ATOM   4705  H   GLY A 344     -21.094   5.990 -33.134  1.00 38.64           H  
ATOM   4706  CA  GLY A 344     -19.079   6.572 -32.802  1.00 38.64           C  
ATOM   4707  HA2 GLY A 344     -18.700   6.804 -31.806  1.00 38.64           H  
ATOM   4708  HA3 GLY A 344     -18.837   5.534 -33.029  1.00 38.64           H  
ATOM   4709  C   GLY A 344     -18.383   7.462 -33.830  1.00 38.64           C  
ATOM   4710  O   GLY A 344     -18.796   7.552 -34.985  1.00 38.64           O  
ATOM   4711  N   ILE A 345     -17.308   8.107 -33.394  1.00 42.07           N  
ATOM   4712  H   ILE A 345     -17.057   8.003 -32.421  1.00 42.07           H  
ATOM   4713  CA  ILE A 345     -16.383   8.844 -34.253  1.00 42.07           C  
ATOM   4714  HA  ILE A 345     -16.967   9.559 -34.832  1.00 42.07           H  
ATOM   4715  C   ILE A 345     -15.704   7.898 -35.255  1.00 42.07           C  
ATOM   4716  CB  ILE A 345     -15.365   9.636 -33.400  1.00 42.07           C  
ATOM   4717  HB  ILE A 345     -14.596  10.021 -34.069  1.00 42.07           H  
ATOM   4718  O   ILE A 345     -15.263   6.802 -34.907  1.00 42.07           O  
ATOM   4719  CG1 ILE A 345     -14.683   8.753 -32.323  1.00 42.07           C  
ATOM   4720 HG12 ILE A 345     -14.232   7.888 -32.809  1.00 42.07           H  
ATOM   4721 HG13 ILE A 345     -15.422   8.393 -31.607  1.00 42.07           H  
ATOM   4722  CG2 ILE A 345     -16.082  10.844 -32.766  1.00 42.07           C  
ATOM   4723 HG21 ILE A 345     -15.360  11.499 -32.277  1.00 42.07           H  
ATOM   4724 HG22 ILE A 345     -16.818  10.512 -32.034  1.00 42.07           H  
ATOM   4725 HG23 ILE A 345     -16.589  11.424 -33.537  1.00 42.07           H  
ATOM   4726  CD1 ILE A 345     -13.577   9.459 -31.535  1.00 42.07           C  
ATOM   4727 HD11 ILE A 345     -13.081   8.736 -30.886  1.00 42.07           H  
ATOM   4728 HD12 ILE A 345     -13.996  10.251 -30.914  1.00 42.07           H  
ATOM   4729 HD13 ILE A 345     -12.843   9.881 -32.221  1.00 42.07           H  
ATOM   4730  N   GLN A 346     -15.637   8.338 -36.512  1.00 38.05           N  
ATOM   4731  H   GLN A 346     -16.025   9.250 -36.708  1.00 38.05           H  
ATOM   4732  CA  GLN A 346     -14.957   7.656 -37.610  1.00 38.05           C  
ATOM   4733  HA  GLN A 346     -15.350   6.641 -37.685  1.00 38.05           H  
ATOM   4734  C   GLN A 346     -13.445   7.568 -37.357  1.00 38.05           C  
ATOM   4735  CB  GLN A 346     -15.233   8.395 -38.930  1.00 38.05           C  
ATOM   4736  HB2 GLN A 346     -14.557   8.003 -39.690  1.00 38.05           H  
ATOM   4737  HB3 GLN A 346     -15.017   9.456 -38.804  1.00 38.05           H  
ATOM   4738  O   GLN A 346     -12.806   8.548 -36.975  1.00 38.05           O  
ATOM   4739  CG  GLN A 346     -16.671   8.211 -39.438  1.00 38.05           C  
ATOM   4740  HG2 GLN A 346     -16.887   7.145 -39.508  1.00 38.05           H  
ATOM   4741  HG3 GLN A 346     -17.375   8.659 -38.737  1.00 38.05           H  
ATOM   4742  CD  GLN A 346     -16.874   8.853 -40.809  1.00 38.05           C  
ATOM   4743  NE2 GLN A 346     -17.612   8.228 -41.702  1.00 38.05           N  
ATOM   4744 HE21 GLN A 346     -17.714   8.703 -42.587  1.00 38.05           H  
ATOM   4745 HE22 GLN A 346     -18.055   7.346 -41.489  1.00 38.05           H  
ATOM   4746  OE1 GLN A 346     -16.381   9.923 -41.113  1.00 38.05           O  
ATOM   4747  N   GLY A 347     -12.880   6.381 -37.592  1.00 37.62           N  
ATOM   4748  H   GLY A 347     -13.474   5.627 -37.906  1.00 37.62           H  
ATOM   4749  CA  GLY A 347     -11.447   6.122 -37.510  1.00 37.62           C  
ATOM   4750  HA2 GLY A 347     -11.261   5.050 -37.575  1.00 37.62           H  
ATOM   4751  HA3 GLY A 347     -11.080   6.474 -36.546  1.00 37.62           H  
ATOM   4752  C   GLY A 347     -10.668   6.811 -38.631  1.00 37.62           C  
ATOM   4753  O   GLY A 347     -11.060   6.784 -39.795  1.00 37.62           O  
ATOM   4754  N   ILE A 348      -9.542   7.414 -38.261  1.00 42.10           N  
ATOM   4755  H   ILE A 348      -9.313   7.410 -37.277  1.00 42.10           H  
ATOM   4756  CA  ILE A 348      -8.551   7.981 -39.177  1.00 42.10           C  
ATOM   4757  HA  ILE A 348      -9.076   8.644 -39.866  1.00 42.10           H  
ATOM   4758  C   ILE A 348      -7.886   6.882 -40.026  1.00 42.10           C  
ATOM   4759  CB  ILE A 348      -7.523   8.828 -38.387  1.00 42.10           C  
ATOM   4760  HB  ILE A 348      -6.717   9.097 -39.070  1.00 42.10           H  
ATOM   4761  O   ILE A 348      -7.525   5.819 -39.522  1.00 42.10           O  
ATOM   4762  CG1 ILE A 348      -6.912   8.051 -37.190  1.00 42.10           C  
ATOM   4763 HG12 ILE A 348      -7.688   7.805 -36.465  1.00 42.10           H  
ATOM   4764 HG13 ILE A 348      -6.484   7.118 -37.556  1.00 42.10           H  
ATOM   4765  CG2 ILE A 348      -8.198  10.132 -37.921  1.00 42.10           C  
ATOM   4766 HG21 ILE A 348      -8.965   9.921 -37.175  1.00 42.10           H  
ATOM   4767 HG22 ILE A 348      -7.459  10.809 -37.493  1.00 42.10           H  
ATOM   4768 HG23 ILE A 348      -8.662  10.635 -38.769  1.00 42.10           H  
ATOM   4769  CD1 ILE A 348      -5.802   8.799 -36.446  1.00 42.10           C  
ATOM   4770 HD11 ILE A 348      -5.359   8.136 -35.702  1.00 42.10           H  
ATOM   4771 HD12 ILE A 348      -5.029   9.110 -37.148  1.00 42.10           H  
ATOM   4772 HD13 ILE A 348      -6.206   9.672 -35.935  1.00 42.10           H  
ATOM   4773  N   GLN A 349      -7.730   7.150 -41.326  1.00 37.70           N  
ATOM   4774  H   GLN A 349      -8.063   8.042 -41.662  1.00 37.70           H  
ATOM   4775  CA  GLN A 349      -7.029   6.298 -42.294  1.00 37.70           C  
ATOM   4776  HA  GLN A 349      -7.504   5.317 -42.306  1.00 37.70           H  
ATOM   4777  C   GLN A 349      -5.552   6.110 -41.915  1.00 37.70           C  
ATOM   4778  CB  GLN A 349      -7.121   6.925 -43.699  1.00 37.70           C  
ATOM   4779  HB2 GLN A 349      -7.122   8.011 -43.610  1.00 37.70           H  
ATOM   4780  HB3 GLN A 349      -6.237   6.646 -44.273  1.00 37.70           H  
ATOM   4781  O   GLN A 349      -4.832   7.077 -41.670  1.00 37.70           O  
ATOM   4782  CG  GLN A 349      -8.344   6.457 -44.500  1.00 37.70           C  
ATOM   4783  HG2 GLN A 349      -8.252   5.389 -44.698  1.00 37.70           H  
ATOM   4784  HG3 GLN A 349      -9.248   6.621 -43.913  1.00 37.70           H  
ATOM   4785  CD  GLN A 349      -8.491   7.215 -45.818  1.00 37.70           C  
ATOM   4786  NE2 GLN A 349      -8.773   6.548 -46.917  1.00 37.70           N  
ATOM   4787 HE21 GLN A 349      -8.864   7.109 -47.752  1.00 37.70           H  
ATOM   4788 HE22 GLN A 349      -8.886   5.544 -46.906  1.00 37.70           H  
ATOM   4789  OE1 GLN A 349      -8.374   8.424 -45.890  1.00 37.70           O  
ATOM   4790  N   GLY A 350      -5.102   4.853 -41.911  1.00 37.32           N  
ATOM   4791  H   GLY A 350      -5.759   4.114 -42.119  1.00 37.32           H  
ATOM   4792  CA  GLY A 350      -3.703   4.479 -41.725  1.00 37.32           C  
ATOM   4793  HA2 GLY A 350      -3.630   3.408 -41.531  1.00 37.32           H  
ATOM   4794  HA3 GLY A 350      -3.309   5.009 -40.858  1.00 37.32           H  
ATOM   4795  C   GLY A 350      -2.844   4.803 -42.948  1.00 37.32           C  
ATOM   4796  O   GLY A 350      -3.256   4.609 -44.090  1.00 37.32           O  
ATOM   4797  N   ILE A 351      -1.629   5.283 -42.692  1.00 42.01           N  
ATOM   4798  H   ILE A 351      -1.376   5.428 -41.725  1.00 42.01           H  
ATOM   4799  CA  ILE A 351      -0.582   5.472 -43.698  1.00 42.01           C  
ATOM   4800  HA  ILE A 351      -1.036   5.968 -44.556  1.00 42.01           H  
ATOM   4801  C   ILE A 351      -0.039   4.122 -44.196  1.00 42.01           C  
ATOM   4802  CB  ILE A 351       0.540   6.389 -43.162  1.00 42.01           C  
ATOM   4803  HB  ILE A 351       1.349   6.387 -43.893  1.00 42.01           H  
ATOM   4804  O   ILE A 351       0.116   3.166 -43.438  1.00 42.01           O  
ATOM   4805  CG1 ILE A 351       1.104   5.886 -41.810  1.00 42.01           C  
ATOM   4806 HG12 ILE A 351       1.405   4.844 -41.915  1.00 42.01           H  
ATOM   4807 HG13 ILE A 351       0.335   5.940 -41.039  1.00 42.01           H  
ATOM   4808  CG2 ILE A 351       0.012   7.833 -43.057  1.00 42.01           C  
ATOM   4809 HG21 ILE A 351      -0.751   7.906 -42.283  1.00 42.01           H  
ATOM   4810 HG22 ILE A 351       0.827   8.518 -42.823  1.00 42.01           H  
ATOM   4811 HG23 ILE A 351      -0.422   8.140 -44.009  1.00 42.01           H  
ATOM   4812  CD1 ILE A 351       2.327   6.662 -41.313  1.00 42.01           C  
ATOM   4813 HD11 ILE A 351       2.720   6.179 -40.419  1.00 42.01           H  
ATOM   4814 HD12 ILE A 351       2.053   7.686 -41.060  1.00 42.01           H  
ATOM   4815 HD13 ILE A 351       3.100   6.669 -42.081  1.00 42.01           H  
ATOM   4816  N   GLN A 352       0.249   4.067 -45.494  1.00 37.83           N  
ATOM   4817  H   GLN A 352       0.103   4.909 -46.032  1.00 37.83           H  
ATOM   4818  CA  GLN A 352       0.743   2.908 -46.235  1.00 37.83           C  
ATOM   4819  HA  GLN A 352       0.135   2.040 -45.980  1.00 37.83           H  
ATOM   4820  C   GLN A 352       2.218   2.616 -45.891  1.00 37.83           C  
ATOM   4821  CB  GLN A 352       0.529   3.255 -47.721  1.00 37.83           C  
ATOM   4822  HB2 GLN A 352       1.191   4.078 -47.988  1.00 37.83           H  
ATOM   4823  HB3 GLN A 352      -0.497   3.602 -47.839  1.00 37.83           H  
ATOM   4824  O   GLN A 352       3.081   3.473 -46.074  1.00 37.83           O  
ATOM   4825  CG  GLN A 352       0.737   2.112 -48.721  1.00 37.83           C  
ATOM   4826  HG2 GLN A 352       1.772   1.771 -48.675  1.00 37.83           H  
ATOM   4827  HG3 GLN A 352       0.086   1.279 -48.457  1.00 37.83           H  
ATOM   4828  CD  GLN A 352       0.424   2.548 -50.155  1.00 37.83           C  
ATOM   4829  NE2 GLN A 352       0.491   1.649 -51.113  1.00 37.83           N  
ATOM   4830 HE21 GLN A 352       0.275   1.985 -52.041  1.00 37.83           H  
ATOM   4831 HE22 GLN A 352       0.768   0.699 -50.911  1.00 37.83           H  
ATOM   4832  OE1 GLN A 352       0.110   3.686 -50.457  1.00 37.83           O  
ATOM   4833  N   GLY A 353       2.515   1.409 -45.395  1.00 40.25           N  
ATOM   4834  H   GLY A 353       1.759   0.757 -45.246  1.00 40.25           H  
ATOM   4835  CA  GLY A 353       3.887   0.927 -45.179  1.00 40.25           C  
ATOM   4836  HA2 GLY A 353       3.881   0.116 -44.451  1.00 40.25           H  
ATOM   4837  HA3 GLY A 353       4.483   1.744 -44.772  1.00 40.25           H  
ATOM   4838  C   GLY A 353       4.534   0.408 -46.476  1.00 40.25           C  
ATOM   4839  O   GLY A 353       3.811  -0.060 -47.360  1.00 40.25           O  
ATOM   4840  N   PRO A 354       5.870   0.487 -46.631  1.00 44.37           N  
ATOM   4841  CA  PRO A 354       6.542   0.079 -47.862  1.00 44.37           C  
ATOM   4842  HA  PRO A 354       6.004   0.499 -48.711  1.00 44.37           H  
ATOM   4843  C   PRO A 354       6.607  -1.447 -48.044  1.00 44.37           C  
ATOM   4844  CB  PRO A 354       7.930   0.724 -47.808  1.00 44.37           C  
ATOM   4845  HB2 PRO A 354       7.882   1.726 -48.234  1.00 44.37           H  
ATOM   4846  HB3 PRO A 354       8.685   0.127 -48.321  1.00 44.37           H  
ATOM   4847  O   PRO A 354       6.740  -2.214 -47.091  1.00 44.37           O  
ATOM   4848  CG  PRO A 354       8.208   0.821 -46.308  1.00 44.37           C  
ATOM   4849  HG2 PRO A 354       8.900   1.631 -46.075  1.00 44.37           H  
ATOM   4850  HG3 PRO A 354       8.600  -0.131 -45.950  1.00 44.37           H  
ATOM   4851  CD  PRO A 354       6.827   1.063 -45.697  1.00 44.37           C  
ATOM   4852  HD2 PRO A 354       6.648   2.135 -45.611  1.00 44.37           H  
ATOM   4853  HD3 PRO A 354       6.758   0.588 -44.719  1.00 44.37           H  
ATOM   4854  N   THR A 355       6.538  -1.859 -49.311  1.00 37.58           N  
ATOM   4855  H   THR A 355       6.358  -1.154 -50.011  1.00 37.58           H  
ATOM   4856  CA  THR A 355       6.637  -3.234 -49.821  1.00 37.58           C  
ATOM   4857  HA  THR A 355       5.853  -3.828 -49.349  1.00 37.58           H  
ATOM   4858  C   THR A 355       7.999  -3.876 -49.519  1.00 37.58           C  
ATOM   4859  CB  THR A 355       6.392  -3.216 -51.340  1.00 37.58           C  
ATOM   4860  HB  THR A 355       7.237  -2.734 -51.833  1.00 37.58           H  
ATOM   4861  O   THR A 355       9.035  -3.221 -49.610  1.00 37.58           O  
ATOM   4862  CG2 THR A 355       6.181  -4.600 -51.949  1.00 37.58           C  
ATOM   4863 HG21 THR A 355       7.093  -5.190 -51.852  1.00 37.58           H  
ATOM   4864 HG22 THR A 355       5.948  -4.506 -53.010  1.00 37.58           H  
ATOM   4865 HG23 THR A 355       5.361  -5.108 -51.443  1.00 37.58           H  
ATOM   4866  OG1 THR A 355       5.226  -2.474 -51.629  1.00 37.58           O  
ATOM   4867  HG1 THR A 355       5.101  -2.487 -52.580  1.00 37.58           H  
ATOM   4868  N   GLY A 356       7.981  -5.166 -49.164  1.00 36.00           N  
ATOM   4869  H   GLY A 356       7.084  -5.631 -49.155  1.00 36.00           H  
ATOM   4870  CA  GLY A 356       9.114  -5.912 -48.608  1.00 36.00           C  
ATOM   4871  HA2 GLY A 356       8.727  -6.768 -48.055  1.00 36.00           H  
ATOM   4872  HA3 GLY A 356       9.623  -5.269 -47.889  1.00 36.00           H  
ATOM   4873  C   GLY A 356      10.172  -6.433 -49.586  1.00 36.00           C  
ATOM   4874  O   GLY A 356      10.052  -6.335 -50.805  1.00 36.00           O  
ATOM   4875  N   THR A 357      11.198  -7.060 -49.007  1.00 37.17           N  
ATOM   4876  H   THR A 357      11.256  -7.067 -47.999  1.00 37.17           H  
ATOM   4877  CA  THR A 357      12.193  -7.895 -49.692  1.00 37.17           C  
ATOM   4878  HA  THR A 357      12.015  -7.837 -50.766  1.00 37.17           H  
ATOM   4879  C   THR A 357      12.033  -9.364 -49.289  1.00 37.17           C  
ATOM   4880  CB  THR A 357      13.628  -7.403 -49.440  1.00 37.17           C  
ATOM   4881  HB  THR A 357      14.332  -8.172 -49.761  1.00 37.17           H  
ATOM   4882  O   THR A 357      11.637  -9.687 -48.169  1.00 37.17           O  
ATOM   4883  CG2 THR A 357      13.919  -6.121 -50.219  1.00 37.17           C  
ATOM   4884 HG21 THR A 357      13.778  -6.298 -51.286  1.00 37.17           H  
ATOM   4885 HG22 THR A 357      13.245  -5.327 -49.898  1.00 37.17           H  
ATOM   4886 HG23 THR A 357      14.949  -5.810 -50.046  1.00 37.17           H  
ATOM   4887  OG1 THR A 357      13.834  -7.120 -48.076  1.00 37.17           O  
ATOM   4888  HG1 THR A 357      14.769  -6.947 -47.943  1.00 37.17           H  
ATOM   4889  N   GLN A 358      12.284 -10.256 -50.252  1.00 37.52           N  
ATOM   4890  H   GLN A 358      12.653  -9.910 -51.125  1.00 37.52           H  
ATOM   4891  CA  GLN A 358      12.103 -11.706 -50.149  1.00 37.52           C  
ATOM   4892  HA  GLN A 358      11.097 -11.896 -49.776  1.00 37.52           H  
ATOM   4893  C   GLN A 358      13.083 -12.378 -49.176  1.00 37.52           C  
ATOM   4894  CB  GLN A 358      12.241 -12.341 -51.541  1.00 37.52           C  
ATOM   4895  HB2 GLN A 358      12.316 -13.421 -51.421  1.00 37.52           H  
ATOM   4896  HB3 GLN A 358      13.159 -11.992 -52.013  1.00 37.52           H  
ATOM   4897  O   GLN A 358      14.208 -11.921 -48.981  1.00 37.52           O  
ATOM   4898  CG  GLN A 358      11.041 -12.054 -52.455  1.00 37.52           C  
ATOM   4899  HG2 GLN A 358      10.123 -12.323 -51.931  1.00 37.52           H  
ATOM   4900  HG3 GLN A 358      11.001 -10.993 -52.699  1.00 37.52           H  
ATOM   4901  CD  GLN A 358      11.111 -12.854 -53.754  1.00 37.52           C  
ATOM   4902  NE2 GLN A 358       9.994 -13.120 -54.394  1.00 37.52           N  
ATOM   4903 HE21 GLN A 358      10.101 -13.649 -55.247  1.00 37.52           H  
ATOM   4904 HE22 GLN A 358       9.101 -12.798 -54.049  1.00 37.52           H  
ATOM   4905  OE1 GLN A 358      12.158 -13.258 -54.223  1.00 37.52           O  
ATOM   4906  N   GLY A 359      12.621 -13.485 -48.587  1.00 34.55           N  
ATOM   4907  H   GLY A 359      11.710 -13.818 -48.868  1.00 34.55           H  
ATOM   4908  CA  GLY A 359      13.304 -14.237 -47.540  1.00 34.55           C  
ATOM   4909  HA2 GLY A 359      12.566 -14.796 -46.966  1.00 34.55           H  
ATOM   4910  HA3 GLY A 359      13.777 -13.526 -46.862  1.00 34.55           H  
ATOM   4911  C   GLY A 359      14.375 -15.221 -48.014  1.00 34.55           C  
ATOM   4912  O   GLY A 359      14.429 -15.628 -49.172  1.00 34.55           O  
ATOM   4913  N   ILE A 360      15.178 -15.654 -47.043  1.00 37.91           N  
ATOM   4914  H   ILE A 360      15.055 -15.256 -46.123  1.00 37.91           H  
ATOM   4915  CA  ILE A 360      16.015 -16.853 -47.105  1.00 37.91           C  
ATOM   4916  HA  ILE A 360      15.872 -17.320 -48.079  1.00 37.91           H  
ATOM   4917  C   ILE A 360      15.524 -17.863 -46.059  1.00 37.91           C  
ATOM   4918  CB  ILE A 360      17.521 -16.529 -46.973  1.00 37.91           C  
ATOM   4919  HB  ILE A 360      18.053 -17.475 -46.870  1.00 37.91           H  
ATOM   4920  O   ILE A 360      15.102 -17.493 -44.964  1.00 37.91           O  
ATOM   4921  CG1 ILE A 360      17.835 -15.659 -45.734  1.00 37.91           C  
ATOM   4922 HG12 ILE A 360      17.374 -14.678 -45.843  1.00 37.91           H  
ATOM   4923 HG13 ILE A 360      17.411 -16.137 -44.850  1.00 37.91           H  
ATOM   4924  CG2 ILE A 360      18.006 -15.867 -48.275  1.00 37.91           C  
ATOM   4925 HG21 ILE A 360      17.555 -14.881 -48.386  1.00 37.91           H  
ATOM   4926 HG22 ILE A 360      17.726 -16.478 -49.134  1.00 37.91           H  
ATOM   4927 HG23 ILE A 360      19.091 -15.767 -48.271  1.00 37.91           H  
ATOM   4928  CD1 ILE A 360      19.334 -15.463 -45.477  1.00 37.91           C  
ATOM   4929 HD11 ILE A 360      19.783 -14.868 -46.271  1.00 37.91           H  
ATOM   4930 HD12 ILE A 360      19.469 -14.937 -44.531  1.00 37.91           H  
ATOM   4931 HD13 ILE A 360      19.831 -16.431 -45.417  1.00 37.91           H  
ATOM   4932  N   GLN A 361      15.527 -19.135 -46.458  1.00 35.35           N  
ATOM   4933  H   GLN A 361      15.936 -19.327 -47.361  1.00 35.35           H  
ATOM   4934  CA  GLN A 361      15.037 -20.295 -45.712  1.00 35.35           C  
ATOM   4935  HA  GLN A 361      13.986 -20.134 -45.473  1.00 35.35           H  
ATOM   4936  C   GLN A 361      15.794 -20.530 -44.398  1.00 35.35           C  
ATOM   4937  CB  GLN A 361      15.167 -21.541 -46.603  1.00 35.35           C  
ATOM   4938  HB2 GLN A 361      16.161 -21.553 -47.050  1.00 35.35           H
[truncated: 182,178 more chars]
