# Supplementary material for: A glutamine-based single α-helix scaffold to target globular proteins
Source: Nat Commun. 2022 Nov 18;13:7073. doi: 10.1038/s41467-022-34793-6 (PMC9674830; doi:10.1038/s41467-022-34793-6)
Supplement: Supplementary file 7 — Supplementary Data 4 [file 41467_2022_34793_MOESM7_ESM.zip › ColabFold_p37n/p37n_no_MSAs/Q54Y43.pdb]

ATOM      1  N   MET A   1      39.427 -42.636 -22.027  1.00 26.31           N  
ATOM      2  H   MET A   1      39.533 -43.424 -21.404  1.00 26.31           H  
ATOM      3  H2  MET A   1      39.209 -41.806 -21.494  1.00 26.31           H  
ATOM      4  H3  MET A   1      38.660 -42.795 -22.665  1.00 26.31           H  
ATOM      5  CA  MET A   1      40.660 -42.401 -22.812  1.00 26.31           C  
ATOM      6  HA  MET A   1      41.479 -42.146 -22.139  1.00 26.31           H  
ATOM      7  C   MET A   1      40.396 -41.209 -23.717  1.00 26.31           C  
ATOM      8  CB  MET A   1      41.053 -43.616 -23.676  1.00 26.31           C  
ATOM      9  HB2 MET A   1      41.883 -43.338 -24.326  1.00 26.31           H  
ATOM     10  HB3 MET A   1      40.208 -43.891 -24.306  1.00 26.31           H  
ATOM     11  O   MET A   1      39.266 -41.081 -24.161  1.00 26.31           O  
ATOM     12  CG  MET A   1      41.473 -44.838 -22.851  1.00 26.31           C  
ATOM     13  HG2 MET A   1      40.698 -45.045 -22.113  1.00 26.31           H  
ATOM     14  HG3 MET A   1      42.397 -44.615 -22.317  1.00 26.31           H  
ATOM     15  SD  MET A   1      41.702 -46.354 -23.818  1.00 26.31           S  
ATOM     16  CE  MET A   1      43.288 -46.040 -24.643  1.00 26.31           C  
ATOM     17  HE1 MET A   1      43.201 -45.176 -25.302  1.00 26.31           H  
ATOM     18  HE2 MET A   1      43.563 -46.911 -25.236  1.00 26.31           H  
ATOM     19  HE3 MET A   1      44.062 -45.858 -23.898  1.00 26.31           H  
ATOM     20  N   SER A   2      41.364 -40.345 -24.006  1.00 28.23           N  
ATOM     21  H   SER A   2      41.094 -39.546 -24.561  1.00 28.23           H  
ATOM     22  CA  SER A   2      42.758 -40.323 -23.527  1.00 28.23           C  
ATOM     23  HA  SER A   2      43.173 -41.330 -23.557  1.00 28.23           H  
ATOM     24  C   SER A   2      42.901 -39.810 -22.076  1.00 28.23           C  
ATOM     25  CB  SER A   2      43.580 -39.476 -24.519  1.00 28.23           C  
ATOM     26  HB2 SER A   2      44.592 -39.314 -24.149  1.00 28.23           H  
ATOM     27  HB3 SER A   2      43.643 -40.003 -25.471  1.00 28.23           H  
ATOM     28  O   SER A   2      41.908 -39.632 -21.375  1.00 28.23           O  
ATOM     29  OG  SER A   2      42.937 -38.237 -24.734  1.00 28.23           O  
ATOM     30  HG  SER A   2      43.511 -37.654 -25.236  1.00 28.23           H  
ATOM     31  N   ASN A   3      44.148 -39.687 -21.620  1.00 28.48           N  
ATOM     32  H   ASN A   3      44.883 -39.880 -22.285  1.00 28.48           H  
ATOM     33  CA  ASN A   3      44.629 -38.845 -20.514  1.00 28.48           C  
ATOM     34  HA  ASN A   3      43.830 -38.206 -20.140  1.00 28.48           H  
ATOM     35  C   ASN A   3      45.742 -37.953 -21.120  1.00 28.48           C  
ATOM     36  CB  ASN A   3      45.147 -39.764 -19.385  1.00 28.48           C  
ATOM     37  HB2 ASN A   3      44.371 -40.483 -19.122  1.00 28.48           H  
ATOM     38  HB3 ASN A   3      46.022 -40.309 -19.738  1.00 28.48           H  
ATOM     39  O   ASN A   3      46.225 -38.303 -22.206  1.00 28.48           O  
ATOM     40  CG  ASN A   3      45.505 -39.009 -18.115  1.00 28.48           C  
ATOM     41  ND2 ASN A   3      46.482 -39.457 -17.361  1.00 28.48           N  
ATOM     42 HD21 ASN A   3      46.985 -40.302 -17.592  1.00 28.48           H  
ATOM     43 HD22 ASN A   3      46.639 -38.931 -16.514  1.00 28.48           H  
ATOM     44  OD1 ASN A   3      44.913 -38.008 -17.774  1.00 28.48           O  
ATOM     45  N   PRO A   4      46.181 -36.851 -20.483  1.00 37.35           N  
ATOM     46  CA  PRO A   4      47.521 -36.932 -19.877  1.00 37.35           C  
ATOM     47  HA  PRO A   4      47.753 -37.961 -19.602  1.00 37.35           H  
ATOM     48  C   PRO A   4      47.781 -36.023 -18.647  1.00 37.35           C  
ATOM     49  CB  PRO A   4      48.457 -36.503 -21.014  1.00 37.35           C  
ATOM     50  HB2 PRO A   4      48.607 -37.333 -21.705  1.00 37.35           H  
ATOM     51  HB3 PRO A   4      49.424 -36.147 -20.660  1.00 37.35           H  
ATOM     52  O   PRO A   4      47.363 -34.877 -18.632  1.00 37.35           O  
ATOM     53  CG  PRO A   4      47.670 -35.389 -21.708  1.00 37.35           C  
ATOM     54  HG2 PRO A   4      47.787 -35.453 -22.790  1.00 37.35           H  
ATOM     55  HG3 PRO A   4      47.996 -34.413 -21.348  1.00 37.35           H  
ATOM     56  CD  PRO A   4      46.212 -35.631 -21.294  1.00 37.35           C  
ATOM     57  HD2 PRO A   4      45.587 -35.728 -22.182  1.00 37.35           H  
ATOM     58  HD3 PRO A   4      45.852 -34.790 -20.703  1.00 37.35           H  
ATOM     59  N   ASN A   5      48.628 -36.528 -17.733  1.00 26.66           N  
ATOM     60  H   ASN A   5      48.788 -37.520 -17.836  1.00 26.66           H  
ATOM     61  CA  ASN A   5      49.777 -35.854 -17.077  1.00 26.66           C  
ATOM     62  HA  ASN A   5      50.152 -36.569 -16.345  1.00 26.66           H  
ATOM     63  C   ASN A   5      49.595 -34.529 -16.277  1.00 26.66           C  
ATOM     64  CB  ASN A   5      50.868 -35.710 -18.160  1.00 26.66           C  
ATOM     65  HB2 ASN A   5      50.483 -35.093 -18.972  1.00 26.66           H  
ATOM     66  HB3 ASN A   5      51.728 -35.169 -17.764  1.00 26.66           H  
ATOM     67  O   ASN A   5      48.791 -33.677 -16.610  1.00 26.66           O  
ATOM     68  CG  ASN A   5      51.362 -37.035 -18.723  1.00 26.66           C  
ATOM     69  ND2 ASN A   5      52.321 -36.995 -19.615  1.00 26.66           N  
ATOM     70 HD21 ASN A   5      52.649 -37.881 -19.972  1.00 26.66           H  
ATOM     71 HD22 ASN A   5      52.722 -36.110 -19.890  1.00 26.66           H  
ATOM     72  OD1 ASN A   5      50.900 -38.115 -18.384  1.00 26.66           O  
ATOM     73  N   SER A   6      50.402 -34.219 -15.250  1.00 26.78           N  
ATOM     74  H   SER A   6      50.253 -33.277 -14.919  1.00 26.78           H  
ATOM     75  CA  SER A   6      51.349 -35.012 -14.428  1.00 26.78           C  
ATOM     76  HA  SER A   6      50.849 -35.907 -14.056  1.00 26.78           H  
ATOM     77  C   SER A   6      51.837 -34.178 -13.227  1.00 26.78           C  
ATOM     78  CB  SER A   6      52.618 -35.417 -15.197  1.00 26.78           C  
ATOM     79  HB2 SER A   6      52.384 -36.211 -15.906  1.00 26.78           H  
ATOM     80  HB3 SER A   6      53.354 -35.815 -14.500  1.00 26.78           H  
ATOM     81  O   SER A   6      51.945 -32.963 -13.357  1.00 26.78           O  
ATOM     82  OG  SER A   6      53.187 -34.321 -15.886  1.00 26.78           O  
ATOM     83  HG  SER A   6      53.060 -33.520 -15.372  1.00 26.78           H  
ATOM     84  N   SER A   7      52.266 -34.834 -12.134  1.00 28.00           N  
ATOM     85  H   SER A   7      52.158 -35.838 -12.139  1.00 28.00           H  
ATOM     86  CA  SER A   7      52.765 -34.240 -10.863  1.00 28.00           C  
ATOM     87  HA  SER A   7      53.019 -35.087 -10.226  1.00 28.00           H  
ATOM     88  C   SER A   7      51.726 -33.424 -10.060  1.00 28.00           C  
ATOM     89  CB  SER A   7      54.086 -33.476 -11.077  1.00 28.00           C  
ATOM     90  HB2 SER A   7      54.761 -34.095 -11.667  1.00 28.00           H  
ATOM     91  HB3 SER A   7      54.558 -33.286 -10.113  1.00 28.00           H  
ATOM     92  O   SER A   7      50.710 -33.017 -10.606  1.00 28.00           O  
ATOM     93  OG  SER A   7      53.909 -32.239 -11.731  1.00 28.00           O  
ATOM     94  HG  SER A   7      53.156 -32.297 -12.324  1.00 28.00           H  
ATOM     95  N   GLY A   8      51.865 -33.205  -8.745  1.00 26.17           N  
ATOM     96  H   GLY A   8      51.188 -32.549  -8.382  1.00 26.17           H  
ATOM     97  CA  GLY A   8      52.838 -33.737  -7.771  1.00 26.17           C  
ATOM     98  HA2 GLY A   8      53.681 -34.212  -8.273  1.00 26.17           H  
ATOM     99  HA3 GLY A   8      52.335 -34.491  -7.164  1.00 26.17           H  
ATOM    100  C   GLY A   8      53.402 -32.640  -6.846  1.00 26.17           C  
ATOM    101  O   GLY A   8      53.680 -31.547  -7.315  1.00 26.17           O  
ATOM    102  N   GLY A   9      53.615 -32.857  -5.543  1.00 26.27           N  
ATOM    103  H   GLY A   9      53.997 -32.067  -5.045  1.00 26.27           H  
ATOM    104  CA  GLY A   9      53.338 -34.043  -4.718  1.00 26.27           C  
ATOM    105  HA2 GLY A   9      53.792 -34.923  -5.175  1.00 26.27           H  
ATOM    106  HA3 GLY A   9      52.261 -34.193  -4.650  1.00 26.27           H  
ATOM    107  C   GLY A   9      53.893 -33.894  -3.287  1.00 26.27           C  
ATOM    108  O   GLY A   9      54.448 -32.853  -2.947  1.00 26.27           O  
ATOM    109  N   SER A  10      53.808 -34.957  -2.472  1.00 27.20           N  
ATOM    110  H   SER A  10      53.319 -35.769  -2.820  1.00 27.20           H  
ATOM    111  CA  SER A  10      54.177 -34.968  -1.035  1.00 27.20           C  
ATOM    112  HA  SER A  10      54.042 -35.990  -0.681  1.00 27.20           H  
ATOM    113  C   SER A  10      53.273 -34.088  -0.139  1.00 27.20           C  
ATOM    114  CB  SER A  10      55.675 -34.648  -0.873  1.00 27.20           C  
ATOM    115  HB2 SER A  10      55.835 -33.573  -0.953  1.00 27.20           H  
ATOM    116  HB3 SER A  10      56.235 -35.146  -1.665  1.00 27.20           H  
ATOM    117  O   SER A  10      52.235 -33.611  -0.587  1.00 27.20           O  
ATOM    118  OG  SER A  10      56.157 -35.110   0.377  1.00 27.20           O  
ATOM    119  HG  SER A  10      57.100 -34.930   0.415  1.00 27.20           H  
ATOM    120  N   GLY A  11      53.643 -33.919   1.139  1.00 25.12           N  
ATOM    121  H   GLY A  11      54.519 -34.347   1.404  1.00 25.12           H  
ATOM    122  CA  GLY A  11      52.991 -33.010   2.099  1.00 25.12           C  
ATOM    123  HA2 GLY A  11      52.475 -32.222   1.550  1.00 25.12           H  
ATOM    124  HA3 GLY A  11      53.759 -32.533   2.706  1.00 25.12           H  
ATOM    125  C   GLY A  11      51.970 -33.662   3.044  1.00 25.12           C  
ATOM    126  O   GLY A  11      50.768 -33.457   2.904  1.00 25.12           O  
ATOM    127  N   VAL A  12      52.429 -34.422   4.047  1.00 26.53           N  
ATOM    128  H   VAL A  12      53.427 -34.531   4.160  1.00 26.53           H  
ATOM    129  CA  VAL A  12      51.538 -35.027   5.059  1.00 26.53           C  
ATOM    130  HA  VAL A  12      50.580 -35.245   4.587  1.00 26.53           H  
ATOM    131  C   VAL A  12      51.267 -34.064   6.218  1.00 26.53           C  
ATOM    132  CB  VAL A  12      52.081 -36.373   5.589  1.00 26.53           C  
ATOM    133  HB  VAL A  12      53.069 -36.222   6.024  1.00 26.53           H  
ATOM    134  O   VAL A  12      52.108 -33.898   7.098  1.00 26.53           O  
ATOM    135  CG1 VAL A  12      51.160 -36.992   6.655  1.00 26.53           C  
ATOM    136 HG11 VAL A  12      51.135 -36.365   7.546  1.00 26.53           H  
ATOM    137 HG12 VAL A  12      51.542 -37.969   6.949  1.00 26.53           H  
ATOM    138 HG13 VAL A  12      50.150 -37.107   6.261  1.00 26.53           H  
ATOM    139  CG2 VAL A  12      52.206 -37.398   4.453  1.00 26.53           C  
ATOM    140 HG21 VAL A  12      51.234 -37.563   3.988  1.00 26.53           H  
ATOM    141 HG22 VAL A  12      52.582 -38.343   4.846  1.00 26.53           H  
ATOM    142 HG23 VAL A  12      52.906 -37.040   3.699  1.00 26.53           H  
ATOM    143  N   VAL A  13      50.047 -33.525   6.277  1.00 28.45           N  
ATOM    144  H   VAL A  13      49.459 -33.597   5.459  1.00 28.45           H  
ATOM    145  CA  VAL A  13      49.417 -33.039   7.517  1.00 28.45           C  
ATOM    146  HA  VAL A  13      49.921 -33.503   8.366  1.00 28.45           H  
ATOM    147  C   VAL A  13      47.949 -33.477   7.525  1.00 28.45           C  
ATOM    148  CB  VAL A  13      49.524 -31.505   7.692  1.00 28.45           C  
ATOM    149  HB  VAL A  13      48.952 -31.014   6.905  1.00 28.45           H  
ATOM    150  O   VAL A  13      47.211 -33.220   6.578  1.00 28.45           O  
ATOM    151  CG1 VAL A  13      48.958 -31.071   9.053  1.00 28.45           C  
ATOM    152 HG11 VAL A  13      47.897 -31.313   9.115  1.00 28.45           H  
ATOM    153 HG12 VAL A  13      49.494 -31.569   9.861  1.00 28.45           H  
ATOM    154 HG13 VAL A  13      49.065 -29.992   9.169  1.00 28.45           H  
ATOM    155  CG2 VAL A  13      50.967 -30.989   7.627  1.00 28.45           C  
ATOM    156 HG21 VAL A  13      50.989 -29.911   7.792  1.00 28.45           H  
ATOM    157 HG22 VAL A  13      51.389 -31.185   6.641  1.00 28.45           H  
ATOM    158 HG23 VAL A  13      51.580 -31.483   8.381  1.00 28.45           H  
ATOM    159  N   HIS A  14      47.502 -34.122   8.602  1.00 26.48           N  
ATOM    160  H   HIS A  14      48.154 -34.298   9.353  1.00 26.48           H  
ATOM    161  CA  HIS A  14      46.079 -34.279   8.921  1.00 26.48           C  
ATOM    162  HA  HIS A  14      45.463 -34.018   8.061  1.00 26.48           H  
ATOM    163  C   HIS A  14      45.744 -33.304  10.050  1.00 26.48           C  
ATOM    164  CB  HIS A  14      45.771 -35.734   9.328  1.00 26.48           C  
ATOM    165  HB2 HIS A  14      46.694 -36.261   9.568  1.00 26.48           H  
ATOM    166  HB3 HIS A  14      45.166 -35.728  10.235  1.00 26.48           H  
ATOM    167  O   HIS A  14      46.393 -33.349  11.092  1.00 26.48           O  
ATOM    168  CG  HIS A  14      45.016 -36.523   8.288  1.00 26.48           C  
ATOM    169  CD2 HIS A  14      43.978 -37.385   8.525  1.00 26.48           C  
ATOM    170  HD2 HIS A  14      43.560 -37.626   9.491  1.00 26.48           H  
ATOM    171  ND1 HIS A  14      45.232 -36.514   6.928  1.00 26.48           N  
ATOM    172  HD1 HIS A  14      45.919 -35.960   6.436  1.00 26.48           H  
ATOM    173  CE1 HIS A  14      44.345 -37.350   6.363  1.00 26.48           C  
ATOM    174  HE1 HIS A  14      44.266 -37.548   5.304  1.00 26.48           H  
ATOM    175  NE2 HIS A  14      43.553 -37.898   7.297  1.00 26.48           N  
ATOM    176  N   ASN A  15      44.744 -32.433   9.870  1.00 27.73           N  
ATOM    177  H   ASN A  15      44.266 -32.396   8.982  1.00 27.73           H  
ATOM    178  CA  ASN A  15      44.367 -31.470  10.907  1.00 27.73           C  
ATOM    179  HA  ASN A  15      44.725 -31.855  11.861  1.00 27.73           H  
ATOM    180  C   ASN A  15      42.840 -31.325  11.062  1.00 27.73           C  
ATOM    181  CB  ASN A  15      45.112 -30.140  10.671  1.00 27.73           C  
ATOM    182  HB2 ASN A  15      44.585 -29.532   9.936  1.00 27.73           H  
ATOM    183  HB3 ASN A  15      46.112 -30.348  10.288  1.00 27.73           H  
ATOM    184  O   ASN A  15      42.192 -30.534  10.388  1.00 27.73           O  
ATOM    185  CG  ASN A  15      45.289 -29.341  11.952  1.00 27.73           C  
ATOM    186  ND2 ASN A  15      46.093 -28.305  11.921  1.00 27.73           N  
ATOM    187 HD21 ASN A  15      46.198 -27.781  12.778  1.00 27.73           H  
ATOM    188 HD22 ASN A  15      46.541 -28.026  11.060  1.00 27.73           H  
ATOM    189  OD1 ASN A  15      44.743 -29.649  13.002  1.00 27.73           O  
ATOM    190  N   ASN A  16      42.293 -32.128  11.979  1.00 24.56           N  
ATOM    191  H   ASN A  16      42.927 -32.802  12.383  1.00 24.56           H  
ATOM    192  CA  ASN A  16      41.090 -31.869  12.781  1.00 24.56           C  
ATOM    193  HA  ASN A  16      40.769 -32.834  13.174  1.00 24.56           H  
ATOM    194  C   ASN A  16      39.835 -31.278  12.096  1.00 24.56           C  
ATOM    195  CB  ASN A  16      41.526 -31.040  14.002  1.00 24.56           C  
ATOM    196  HB2 ASN A  16      41.987 -30.108  13.675  1.00 24.56           H  
ATOM    197  HB3 ASN A  16      40.654 -30.793  14.607  1.00 24.56           H  
ATOM    198  O   ASN A  16      39.532 -30.091  12.230  1.00 24.56           O  
ATOM    199  CG  ASN A  16      42.481 -31.821  14.878  1.00 24.56           C  
ATOM    200  ND2 ASN A  16      43.744 -31.472  14.911  1.00 24.56           N  
ATOM    201 HD21 ASN A  16      44.081 -30.700  14.354  1.00 24.56           H  
ATOM    202 HD22 ASN A  16      44.358 -32.020  15.496  1.00 24.56           H  
ATOM    203  OD1 ASN A  16      42.104 -32.801  15.491  1.00 24.56           O  
ATOM    204  N   LYS A  17      38.961 -32.154  11.574  1.00 25.46           N  
ATOM    205  H   LYS A  17      39.256 -33.115  11.483  1.00 25.46           H  
ATOM    206  CA  LYS A  17      37.513 -31.862  11.527  1.00 25.46           C  
ATOM    207  HA  LYS A  17      37.352 -30.896  11.049  1.00 25.46           H  
ATOM    208  C   LYS A  17      36.953 -31.775  12.957  1.00 25.46           C  
ATOM    209  CB  LYS A  17      36.739 -32.946  10.750  1.00 25.46           C  
ATOM    210  HB2 LYS A  17      35.688 -32.857  11.025  1.00 25.46           H  
ATOM    211  HB3 LYS A  17      37.077 -33.934  11.063  1.00 25.46           H  
ATOM    212  O   LYS A  17      36.623 -32.803  13.549  1.00 25.46           O  
ATOM    213  CG  LYS A  17      36.818 -32.835   9.223  1.00 25.46           C  
ATOM    214  HG2 LYS A  17      37.832 -33.048   8.885  1.00 25.46           H  
ATOM    215  HG3 LYS A  17      36.543 -31.824   8.923  1.00 25.46           H  
ATOM    216  CD  LYS A  17      35.831 -33.835   8.596  1.00 25.46           C  
ATOM    217  HD2 LYS A  17      36.149 -34.850   8.833  1.00 25.46           H  
ATOM    218  HD3 LYS A  17      34.842 -33.670   9.022  1.00 25.46           H  
ATOM    219  CE  LYS A  17      35.752 -33.657   7.076  1.00 25.46           C  
ATOM    220  HE2 LYS A  17      35.532 -32.610   6.864  1.00 25.46           H  
ATOM    221  HE3 LYS A  17      36.725 -33.886   6.642  1.00 25.46           H  
ATOM    222  NZ  LYS A  17      34.698 -34.521   6.486  1.00 25.46           N  
ATOM    223  HZ1 LYS A  17      34.901 -35.497   6.653  1.00 25.46           H  
ATOM    224  HZ2 LYS A  17      33.801 -34.306   6.897  1.00 25.46           H  
ATOM    225  HZ3 LYS A  17      34.633 -34.368   5.490  1.00 25.46           H  
ATOM    226  N   LYS A  18      36.806 -30.569  13.516  1.00 30.03           N  
ATOM    227  H   LYS A  18      37.169 -29.771  13.014  1.00 30.03           H  
ATOM    228  CA  LYS A  18      36.125 -30.357  14.808  1.00 30.03           C  
ATOM    229  HA  LYS A  18      36.460 -31.119  15.512  1.00 30.03           H  
ATOM    230  C   LYS A  18      34.604 -30.535  14.684  1.00 30.03           C  
ATOM    231  CB  LYS A  18      36.474 -28.982  15.406  1.00 30.03           C  
ATOM    232  HB2 LYS A  18      35.703 -28.737  16.135  1.00 30.03           H  
ATOM    233  HB3 LYS A  18      36.450 -28.217  14.629  1.00 30.03           H  
ATOM    234  O   LYS A  18      33.863 -29.567  14.539  1.00 30.03           O  
ATOM    235  CG  LYS A  18      37.818 -28.943  16.149  1.00 30.03           C  
ATOM    236  HG2 LYS A  18      37.874 -29.789  16.834  1.00 30.03           H  
ATOM    237  HG3 LYS A  18      38.643 -28.999  15.440  1.00 30.03           H  
ATOM    238  CD  LYS A  18      37.898 -27.639  16.959  1.00 30.03           C  
ATOM    239  HD2 LYS A  18      36.996 -27.551  17.565  1.00 30.03           H  
ATOM    240  HD3 LYS A  18      37.935 -26.793  16.273  1.00 30.03           H  
ATOM    241  CE  LYS A  18      39.112 -27.607  17.892  1.00 30.03           C  
ATOM    242  HE2 LYS A  18      40.023 -27.598  17.293  1.00 30.03           H  
ATOM    243  HE3 LYS A  18      39.110 -28.517  18.492  1.00 30.03           H  
ATOM    244  NZ  LYS A  18      39.057 -26.414  18.776  1.00 30.03           N  
ATOM    245  HZ1 LYS A  18      38.200 -26.416  19.311  1.00 30.03           H  
ATOM    246  HZ2 LYS A  18      39.838 -26.397  19.415  1.00 30.03           H  
ATOM    247  HZ3 LYS A  18      39.072 -25.567  18.225  1.00 30.03           H  
ATOM    248  N   HIS A  19      34.124 -31.773  14.787  1.00 27.14           N  
ATOM    249  H   HIS A  19      34.782 -32.537  14.843  1.00 27.14           H  
ATOM    250  CA  HIS A  19      32.698 -32.048  14.991  1.00 27.14           C  
ATOM    251  HA  HIS A  19      32.112 -31.457  14.287  1.00 27.14           H  
ATOM    252  C   HIS A  19      32.274 -31.641  16.412  1.00 27.14           C  
ATOM    253  CB  HIS A  19      32.390 -33.534  14.733  1.00 27.14           C  
ATOM    254  HB2 HIS A  19      31.442 -33.779  15.212  1.00 27.14           H  
ATOM    255  HB3 HIS A  19      33.157 -34.158  15.192  1.00 27.14           H  
ATOM    256  O   HIS A  19      32.435 -32.418  17.351  1.00 27.14           O  
ATOM    257  CG  HIS A  19      32.257 -33.888  13.275  1.00 27.14           C  
ATOM    258  CD2 HIS A  19      33.268 -34.216  12.413  1.00 27.14           C  
ATOM    259  HD2 HIS A  19      34.318 -34.261  12.661  1.00 27.14           H  
ATOM    260  ND1 HIS A  19      31.078 -33.967  12.567  1.00 27.14           N  
ATOM    261  HD1 HIS A  19      30.148 -33.808  12.928  1.00 27.14           H  
ATOM    262  CE1 HIS A  19      31.375 -34.327  11.308  1.00 27.14           C  
ATOM    263  HE1 HIS A  19      30.648 -34.471  10.522  1.00 27.14           H  
ATOM    264  NE2 HIS A  19      32.702 -34.486  11.159  1.00 27.14           N  
ATOM    265  N   HIS A  20      31.686 -30.452  16.572  1.00 30.23           N  
ATOM    266  H   HIS A  20      31.641 -29.826  15.781  1.00 30.23           H  
ATOM    267  CA  HIS A  20      31.056 -30.018  17.827  1.00 30.23           C  
ATOM    268  HA  HIS A  20      31.669 -30.382  18.652  1.00 30.23           H  
ATOM    269  C   HIS A  20      29.678 -30.679  18.044  1.00 30.23           C  
ATOM    270  CB  HIS A  20      31.063 -28.480  17.934  1.00 30.23           C  
ATOM    271  HB2 HIS A  20      30.878 -28.031  16.958  1.00 30.23           H  
ATOM    272  HB3 HIS A  20      30.268 -28.155  18.604  1.00 30.23           H  
ATOM    273  O   HIS A  20      28.657 -30.016  18.205  1.00 30.23           O  
ATOM    274  CG  HIS A  20      32.359 -27.962  18.508  1.00 30.23           C  
ATOM    275  CD2 HIS A  20      33.536 -27.757  17.842  1.00 30.23           C  
ATOM    276  HD2 HIS A  20      33.688 -27.902  16.782  1.00 30.23           H  
ATOM    277  ND1 HIS A  20      32.588 -27.670  19.832  1.00 30.23           N  
ATOM    278  HD1 HIS A  20      31.898 -27.677  20.570  1.00 30.23           H  
ATOM    279  CE1 HIS A  20      33.873 -27.300  19.961  1.00 30.23           C  
ATOM    280  HE1 HIS A  20      34.332 -26.993  20.890  1.00 30.23           H  
ATOM    281  NE2 HIS A  20      34.504 -27.351  18.774  1.00 30.23           N  
ATOM    282  N   HIS A  21      29.651 -32.014  18.076  1.00 26.34           N  
ATOM    283  H   HIS A  21      30.531 -32.500  17.978  1.00 26.34           H  
ATOM    284  CA  HIS A  21      28.535 -32.740  18.679  1.00 26.34           C  
ATOM    285  HA  HIS A  21      27.592 -32.291  18.367  1.00 26.34           H  
ATOM    286  C   HIS A  21      28.638 -32.634  20.200  1.00 26.34           C  
ATOM    287  CB  HIS A  21      28.535 -34.221  18.264  1.00 26.34           C  
ATOM    288  HB2 HIS A  21      29.560 -34.585  18.203  1.00 26.34           H  
ATOM    289  HB3 HIS A  21      28.031 -34.797  19.040  1.00 26.34           H  
ATOM    290  O   HIS A  21      29.535 -33.227  20.802  1.00 26.34           O  
ATOM    291  CG  HIS A  21      27.809 -34.507  16.978  1.00 26.34           C  
ATOM    292  CD2 HIS A  21      28.335 -35.096  15.861  1.00 26.34           C  
ATOM    293  HD2 HIS A  21      29.361 -35.409  15.733  1.00 26.34           H  
ATOM    294  ND1 HIS A  21      26.466 -34.311  16.739  1.00 26.34           N  
ATOM    295  HD1 HIS A  21      25.799 -33.884  17.366  1.00 26.34           H  
ATOM    296  CE1 HIS A  21      26.195 -34.757  15.501  1.00 26.34           C  
ATOM    297  HE1 HIS A  21      25.226 -34.719  15.026  1.00 26.34           H  
ATOM    298  NE2 HIS A  21      27.306 -35.252  14.930  1.00 26.34           N  
ATOM    299  N   TYR A  22      27.678 -31.958  20.827  1.00 23.92           N  
ATOM    300  H   TYR A  22      26.992 -31.451  20.286  1.00 23.92           H  
ATOM    301  CA  TYR A  22      27.399 -32.197  22.239  1.00 23.92           C  
ATOM    302  HA  TYR A  22      28.321 -32.066  22.806  1.00 23.92           H  
ATOM    303  C   TYR A  22      26.933 -33.649  22.422  1.00 23.92           C  
ATOM    304  CB  TYR A  22      26.371 -31.189  22.773  1.00 23.92           C  
ATOM    305  HB2 TYR A  22      25.873 -31.626  23.638  1.00 23.92           H  
ATOM    306  HB3 TYR A  22      25.603 -31.008  22.021  1.00 23.92           H  
ATOM    307  O   TYR A  22      26.115 -34.160  21.654  1.00 23.92           O  
ATOM    308  CG  TYR A  22      26.988 -29.869  23.200  1.00 23.92           C  
ATOM    309  CD1 TYR A  22      27.171 -29.592  24.570  1.00 23.92           C  
ATOM    310  HD1 TYR A  22      26.852 -30.306  25.316  1.00 23.92           H  
ATOM    311  CD2 TYR A  22      27.389 -28.923  22.235  1.00 23.92           C  
ATOM    312  HD2 TYR A  22      27.237 -29.118  21.183  1.00 23.92           H  
ATOM    313  CE1 TYR A  22      27.748 -28.374  24.979  1.00 23.92           C  
ATOM    314  HE1 TYR A  22      27.871 -28.159  26.030  1.00 23.92           H  
ATOM    315  CE2 TYR A  22      27.974 -27.708  22.640  1.00 23.92           C  
ATOM    316  HE2 TYR A  22      28.267 -26.966  21.911  1.00 23.92           H  
ATOM    317  OH  TYR A  22      28.716 -26.254  24.391  1.00 23.92           O  
ATOM    318  HH  TYR A  22      28.687 -26.128  25.342  1.00 23.92           H  
ATOM    319  CZ  TYR A  22      28.152 -27.430  24.011  1.00 23.92           C  
ATOM    320  N   LYS A  23      27.474 -34.314  23.443  1.00 29.88           N  
ATOM    321  H   LYS A  23      28.157 -33.828  24.007  1.00 29.88           H  
ATOM    322  CA  LYS A  23      27.030 -35.615  23.952  1.00 29.88           C  
ATOM    323  HA  LYS A  23      25.976 -35.754  23.711  1.00 29.88           H  
ATOM    324  C   LYS A  23      27.152 -35.610  25.470  1.00 29.88           C  
ATOM    325  CB  LYS A  23      27.856 -36.770  23.359  1.00 29.88           C  
ATOM    326  HB2 LYS A  23      28.913 -36.506  23.349  1.00 29.88           H  
ATOM    327  HB3 LYS A  23      27.732 -37.641  24.003  1.00 29.88           H  
ATOM    328  O   LYS A  23      28.047 -34.964  26.013  1.00 29.88           O  
ATOM    329  CG  LYS A  23      27.394 -37.152  21.946  1.00 29.88           C  
ATOM    330  HG2 LYS A  23      26.310 -37.270  21.949  1.00 29.88           H  
ATOM    331  HG3 LYS A  23      27.663 -36.363  21.244  1.00 29.88           H  
ATOM    332  CD  LYS A  23      28.033 -38.473  21.500  1.00 29.88           C  
ATOM    333  HD2 LYS A  23      29.108 -38.331  21.385  1.00 29.88           H  
ATOM    334  HD3 LYS A  23      27.850 -39.231  22.262  1.00 29.88           H  
ATOM    335  CE  LYS A  23      27.409 -38.922  20.175  1.00 29.88           C  
ATOM    336  HE2 LYS A  23      27.634 -38.174  19.414  1.00 29.88           H  
ATOM    337  HE3 LYS A  23      26.327 -38.951  20.299  1.00 29.88           H  
ATOM    338  NZ  LYS A  23      27.911 -40.256  19.764  1.00 29.88           N  
ATOM    339  HZ1 LYS A  23      28.913 -40.231  19.641  1.00 29.88           H  
ATOM    340  HZ2 LYS A  23      27.689 -40.944  20.470  1.00 29.88           H  
ATOM    341  HZ3 LYS A  23      27.482 -40.539  18.894  1.00 29.88           H  
ATOM    342  N   ASN A  24      26.255 -36.331  26.134  1.00 23.09           N  
ATOM    343  H   ASN A  24      25.483 -36.735  25.623  1.00 23.09           H  
ATOM    344  CA  ASN A  24      26.202 -36.425  27.588  1.00 23.09           C  
ATOM    345  HA  ASN A  24      26.005 -35.432  27.991  1.00 23.09           H  
ATOM    346  C   ASN A  24      27.529 -36.936  28.159  1.00 23.09           C  
ATOM    347  CB  ASN A  24      25.070 -37.377  28.028  1.00 23.09           C  
ATOM    348  HB2 ASN A  24      25.038 -37.391  29.117  1.00 23.09           H  
ATOM    349  HB3 ASN A  24      25.297 -38.389  27.695  1.00 23.09           H  
ATOM    350  O   ASN A  24      28.105 -37.893  27.640  1.00 23.09           O  
ATOM    351  CG  ASN A  24      23.687 -37.023  27.507  1.00 23.09           C  
ATOM    352  ND2 ASN A  24      22.664 -37.209  28.305  1.00 23.09           N  
ATOM    353 HD21 ASN A  24      22.801 -37.506  29.260  1.00 23.09           H  
ATOM    354 HD22 ASN A  24      21.763 -36.918  27.953  1.00 23.09           H  
ATOM    355  OD1 ASN A  24      23.504 -36.621  26.371  1.00 23.09           O  
ATOM    356  N   ASN A  25      27.941 -36.355  29.282  1.00 31.98           N  
ATOM    357  H   ASN A  25      27.429 -35.561  29.641  1.00 31.98           H  
ATOM    358  CA  ASN A  25      28.972 -36.914  30.141  1.00 31.98           C  
ATOM    359  HA  ASN A  25      29.124 -37.959  29.873  1.00 31.98           H  
ATOM    360  C   ASN A  25      28.438 -36.865  31.579  1.00 31.98           C  
ATOM    361  CB  ASN A  25      30.287 -36.136  29.913  1.00 31.98           C  
ATOM    362  HB2 ASN A  25      30.356 -35.305  30.614  1.00 31.98           H  
ATOM    363  HB3 ASN A  25      30.295 -35.722  28.905  1.00 31.98           H  
ATOM    364  O   ASN A  25      28.386 -35.802  32.193  1.00 31.98           O  
ATOM    365  CG  ASN A  25      31.530 -37.002  30.019  1.00 31.98           C  
ATOM    366  ND2 ASN A  25      32.676 -36.402  30.232  1.00 31.98           N  
ATOM    367 HD21 ASN A  25      33.481 -37.006  30.316  1.00 31.98           H  
ATOM    368 HD22 ASN A  25      32.708 -35.405  30.394  1.00 31.98           H  
ATOM    369  OD1 ASN A  25      31.514 -38.211  29.868  1.00 31.98           O  
ATOM    370  N   ASN A  26      27.959 -37.999  32.089  1.00 23.35           N  
ATOM    371  H   ASN A  26      28.023 -38.846  31.542  1.00 23.35           H  
ATOM    372  CA  ASN A  26      27.491 -38.101  33.471  1.00 23.35           C  
ATOM    373  HA  ASN A  26      26.895 -37.223  33.721  1.00 23.35           H  
ATOM    374  C   ASN A  26      28.708 -38.171  34.409  1.00 23.35           C  
ATOM    375  CB  ASN A  26      26.632 -39.372  33.657  1.00 23.35           C  
ATOM    376  HB2 ASN A  26      26.369 -39.451  34.712  1.00 23.35           H  
ATOM    377  HB3 ASN A  26      27.235 -40.246  33.410  1.00 23.35           H  
ATOM    378  O   ASN A  26      29.649 -38.895  34.087  1.00 23.35           O  
ATOM    379  CG  ASN A  26      25.341 -39.452  32.856  1.00 23.35           C  
ATOM    380  ND2 ASN A  26      24.522 -40.436  33.147  1.00 23.35           N  
ATOM    381 HD21 ASN A  26      24.736 -41.070  33.903  1.00 23.35           H  
ATOM    382 HD22 ASN A  26      23.650 -40.460  32.638  1.00 23.35           H  
ATOM    383  OD1 ASN A  26      25.045 -38.678  31.960  1.00 23.35           O  
ATOM    384  N   ASN A  27      28.661 -37.510  35.575  1.00 31.01           N  
ATOM    385  H   ASN A  27      28.058 -36.699  35.594  1.00 31.01           H  
ATOM    386  CA  ASN A  27      28.857 -38.147  36.895  1.00 31.01           C  
ATOM    387  HA  ASN A  27      27.956 -38.719  37.115  1.00 31.01           H  
ATOM    388  C   ASN A  27      29.026 -37.143  38.058  1.00 31.01           C  
ATOM    389  CB  ASN A  27      30.058 -39.121  36.929  1.00 31.01           C  
ATOM    390  HB2 ASN A  27      30.409 -39.235  37.954  1.00 31.01           H  
ATOM    391  HB3 ASN A  27      30.883 -38.705  36.351  1.00 31.01           H  
ATOM    392  O   ASN A  27      29.905 -36.292  38.048  1.00 31.01           O  
ATOM    393  CG  ASN A  27      29.712 -40.518  36.433  1.00 31.01           C  
ATOM    394  ND2 ASN A  27      30.688 -41.266  35.976  1.00 31.01           N  
ATOM    395 HD21 ASN A  27      31.594 -40.846  35.827  1.00 31.01           H  
ATOM    396 HD22 ASN A  27      30.417 -42.155  35.581  1.00 31.01           H  
ATOM    397  OD1 ASN A  27      28.578 -40.971  36.470  1.00 31.01           O  
ATOM    398  N   ASN A  28      28.227 -37.366  39.101  1.00 27.81           N  
ATOM    399  H   ASN A  28      27.429 -37.954  38.905  1.00 27.81           H  
ATOM    400  CA  ASN A  28      28.578 -37.415  40.527  1.00 27.81           C  
ATOM    401  HA  ASN A  28      27.652 -37.204  41.062  1.00 27.81           H  
ATOM    402  C   ASN A  28      29.648 -36.460  41.124  1.00 27.81           C  
ATOM    403  CB  ASN A  28      28.945 -38.879  40.863  1.00 27.81           C  
ATOM    404  HB2 ASN A  28      29.116 -38.962  41.936  1.00 27.81           H  
ATOM    405  HB3 ASN A  28      29.878 -39.132  40.360  1.00 27.81           H  
ATOM    406  O   ASN A  28      30.832 -36.785  41.141  1.00 27.81           O  
ATOM    407  CG  ASN A  28      27.899 -39.913  40.482  1.00 27.81           C  
ATOM    408  ND2 ASN A  28      28.216 -41.177  40.620  1.00 27.81           N  
ATOM    409 HD21 ASN A  28      27.519 -41.838  40.309  1.00 27.81           H  
ATOM    410 HD22 ASN A  28      29.131 -41.446  40.952  1.00 27.81           H  
ATOM    411  OD1 ASN A  28      26.805 -39.619  40.034  1.00 27.81           O  
ATOM    412  N   ASN A  29      29.138 -35.506  41.914  1.00 25.79           N  
ATOM    413  H   ASN A  29      28.182 -35.255  41.704  1.00 25.79           H  
ATOM    414  CA  ASN A  29      29.498 -35.280  43.330  1.00 25.79           C  
ATOM    415  HA  ASN A  29      28.747 -34.579  43.696  1.00 25.79           H  
ATOM    416  C   ASN A  29      30.848 -34.625  43.723  1.00 25.79           C  
ATOM    417  CB  ASN A  29      29.280 -36.596  44.126  1.00 25.79           C  
ATOM    418  HB2 ASN A  29      29.504 -36.435  45.180  1.00 25.79           H  
ATOM    419  HB3 ASN A  29      29.975 -37.352  43.761  1.00 25.79           H  
ATOM    420  O   ASN A  29      31.813 -34.547  42.977  1.00 25.79           O  
ATOM    421  CG  ASN A  29      27.872 -37.157  44.076  1.00 25.79           C  
ATOM    422  ND2 ASN A  29      27.643 -38.287  44.701  1.00 25.79           N  
ATOM    423 HD21 ASN A  29      28.370 -38.733  45.243  1.00 25.79           H  
ATOM    424 HD22 ASN A  29      26.689 -38.617  44.671  1.00 25.79           H  
ATOM    425  OD1 ASN A  29      26.961 -36.608  43.487  1.00 25.79           O  
ATOM    426  N   ASN A  30      30.880 -34.260  45.013  1.00 29.08           N  
ATOM    427  H   ASN A  30      30.005 -34.363  45.507  1.00 29.08           H  
ATOM    428  CA  ASN A  30      32.031 -33.981  45.881  1.00 29.08           C  
ATOM    429  HA  ASN A  30      31.603 -33.852  46.875  1.00 29.08           H  
ATOM    430  C   ASN A  30      32.828 -32.685  45.659  1.00 29.08           C  
ATOM    431  CB  ASN A  30      32.927 -35.224  46.011  1.00 29.08           C  
ATOM    432  HB2 ASN A  30      33.818 -34.955  46.580  1.00 29.08           H  
ATOM    433  HB3 ASN A  30      33.254 -35.543  45.021  1.00 29.08           H  
ATOM    434  O   ASN A  30      33.867 -32.650  45.008  1.00 29.08           O  
ATOM    435  CG  ASN A  30      32.262 -36.386  46.725  1.00 29.08           C  
ATOM    436  ND2 ASN A  30      32.925 -37.515  46.785  1.00 29.08           N  
ATOM    437 HD21 ASN A  30      32.479 -38.276  47.277  1.00 29.08           H  
ATOM    438 HD22 ASN A  30      33.825 -37.589  46.333  1.00 29.08           H  
ATOM    439  OD1 ASN A  30      31.163 -36.310  47.250  1.00 29.08           O  
ATOM    440  N   ASN A  31      32.422 -31.667  46.422  1.00 24.39           N  
ATOM    441  H   ASN A  31      31.439 -31.653  46.653  1.00 24.39           H  
ATOM    442  CA  ASN A  31      33.250 -30.975  47.419  1.00 24.39           C  
ATOM    443  HA  ASN A  31      33.153 -29.902  47.252  1.00 24.39           H  
ATOM    444  C   ASN A  31      34.753 -31.342  47.444  1.00 24.39           C  
ATOM    445  CB  ASN A  31      32.697 -31.317  48.831  1.00 24.39           C  
ATOM    446  HB2 ASN A  31      32.885 -32.370  49.039  1.00 24.39           H  
ATOM    447  HB3 ASN A  31      33.244 -30.732  49.570  1.00 24.39           H  
ATOM    448  O   ASN A  31      35.099 -32.476  47.786  1.00 24.39           O  
ATOM    449  CG  ASN A  31      31.217 -31.079  49.068  1.00 24.39           C  
ATOM    450  ND2 ASN A  31      30.721 -31.419  50.234  1.00 24.39           N  
ATOM    451 HD21 ASN A  31      29.737 -31.233  50.362  1.00 24.39           H  
ATOM    452 HD22 ASN A  31      31.308 -31.804  50.960  1.00 24.39           H  
ATOM    453  OD1 ASN A  31      30.480 -30.623  48.216  1.00 24.39           O  
ATOM    454  N   ASN A  32      35.628 -30.332  47.358  1.00 28.56           N  
ATOM    455  H   ASN A  32      35.375 -29.562  46.755  1.00 28.56           H  
ATOM    456  CA  ASN A  32      36.462 -29.953  48.512  1.00 28.56           C  
ATOM    457  HA  ASN A  32      35.797 -29.842  49.368  1.00 28.56           H  
ATOM    458  C   ASN A  32      37.186 -28.599  48.342  1.00 28.56           C  
ATOM    459  CB  ASN A  32      37.494 -31.047  48.860  1.00 28.56           C  
ATOM    460  HB2 ASN A  32      38.465 -30.596  49.064  1.00 28.56           H  
ATOM    461  HB3 ASN A  32      37.632 -31.726  48.018  1.00 28.56           H  
ATOM    462  O   ASN A  32      37.894 -28.390  47.370  1.00 28.56           O  
ATOM    463  CG  ASN A  32      37.090 -31.815  50.105  1.00 28.56           C  
ATOM    464  ND2 ASN A  32      36.781 -33.081  49.992  1.00 28.56           N  
ATOM    465 HD21 ASN A  32      36.458 -33.550  50.826  1.00 28.56           H  
ATOM    466 HD22 ASN A  32      36.576 -33.419  49.062  1.00 28.56           H  
ATOM    467  OD1 ASN A  32      37.015 -31.275  51.195  1.00 28.56           O  
ATOM    468  N   ASN A  33      37.024 -27.747  49.359  1.00 27.09           N  
ATOM    469  H   ASN A  33      36.233 -27.955  49.951  1.00 27.09           H  
ATOM    470  CA  ASN A  33      38.028 -26.954  50.087  1.00 27.09           C  
ATOM    471  HA  ASN A  33      37.464 -26.134  50.532  1.00 27.09           H  
ATOM    472  C   ASN A  33      39.248 -26.277  49.406  1.00 27.09           C  
ATOM    473  CB  ASN A  33      38.525 -27.835  51.254  1.00 27.09           C  
ATOM    474  HB2 ASN A  33      38.947 -28.758  50.857  1.00 27.09           H  
ATOM    475  HB3 ASN A  33      39.313 -27.312  51.797  1.00 27.09           H  
ATOM    476  O   ASN A  33      39.995 -26.870  48.641  1.00 27.09           O  
ATOM    477  CG  ASN A  33      37.452 -28.168  52.273  1.00 27.09           C  
ATOM    478  ND2 ASN A  33      37.706 -29.103  53.154  1.00 27.09           N  
ATOM    479 HD21 ASN A  33      36.928 -29.359  53.745  1.00 27.09           H  
ATOM    480 HD22 ASN A  33      38.500 -29.712  53.023  1.00 27.09           H  
ATOM    481  OD1 ASN A  33      36.376 -27.597  52.294  1.00 27.09           O  
ATOM    482  N   ASN A  34      39.584 -25.127  50.017  1.00 27.85           N  
ATOM    483  H   ASN A  34      38.861 -24.737  50.604  1.00 27.85           H  
ATOM    484  CA  ASN A  34      40.919 -24.537  50.232  1.00 27.85           C  
ATOM    485  HA  ASN A  34      40.763 -23.864  51.076  1.00 27.85           H  
ATOM    486  C   ASN A  34      41.583 -23.645  49.162  1.00 27.85           C  
ATOM    487  CB  ASN A  34      41.925 -25.585  50.758  1.00 27.85           C  
ATOM    488  HB2 ASN A  34      42.924 -25.149  50.756  1.00 27.85           H  
ATOM    489  HB3 ASN A  34      41.962 -26.440  50.083  1.00 27.85           H  
ATOM    490  O   ASN A  34      42.094 -24.120  48.159  1.00 27.85           O  
ATOM    491  CG  ASN A  34      41.655 -26.054  52.170  1.00 27.85           C  
ATOM    492  ND2 ASN A  34      42.187 -27.191  52.548  1.00 27.85           N  
ATOM    493 HD21 ASN A  34      41.991 -27.483  53.495  1.00 27.85           H  
ATOM    494 HD22 ASN A  34      42.700 -27.754  51.885  1.00 27.85           H  
ATOM    495  OD1 ASN A  34      40.989 -25.411  52.961  1.00 27.85           O  
ATOM    496  N   ASN A  35      41.828 -22.404  49.616  1.00 26.68           N  
ATOM    497  H   ASN A  35      41.259 -22.118  50.400  1.00 26.68           H  
ATOM    498  CA  ASN A  35      43.016 -21.559  49.400  1.00 26.68           C  
ATOM    499  HA  ASN A  35      42.798 -20.686  50.014  1.00 26.68           H  
ATOM    500  C   ASN A  35      43.268 -20.962  47.999  1.00 26.68           C  
ATOM    501  CB  ASN A  35      44.244 -22.273  50.006  1.00 26.68           C  
ATOM    502  HB2 ASN A  35      44.337 -23.262  49.558  1.00 26.68           H  
ATOM    503  HB3 ASN A  35      45.154 -21.727  49.759  1.00 26.68           H  
ATOM    504  O   ASN A  35      43.099 -21.634  46.995  1.00 26.68           O  
ATOM    505  CG  ASN A  35      44.151 -22.391  51.519  1.00 26.68           C  
ATOM    506  ND2 ASN A  35      44.641 -23.461  52.096  1.00 26.68           N  
ATOM    507 HD21 ASN A  35      44.535 -23.522  53.098  1.00 26.68           H  
ATOM    508 HD22 ASN A  35      45.077 -24.184  51.541  1.00 26.68           H  
ATOM    509  OD1 ASN A  35      43.642 -21.517  52.205  1.00 26.68           O  
ATOM    510  N   ASN A  36      43.655 -19.690  47.811  1.00 26.03           N  
ATOM    511  H   ASN A  36      43.673 -19.511  46.817  1.00 26.03           H  
ATOM    512  CA  ASN A  36      44.307 -18.606  48.595  1.00 26.03           C  
ATOM    513  HA  ASN A  36      43.736 -17.710  48.355  1.00 26.03           H  
ATOM    514  C   ASN A  36      45.741 -18.308  48.118  1.00 26.03           C  
ATOM    515  CB  ASN A  36      44.326 -18.702  50.147  1.00 26.03           C  
ATOM    516  HB2 ASN A  36      44.610 -19.694  50.497  1.00 26.03           H  
ATOM    517  HB3 ASN A  36      45.116 -18.051  50.521  1.00 26.03           H  
ATOM    518  O   ASN A  36      46.526 -19.214  47.862  1.00 26.03           O  
ATOM    519  CG  ASN A  36      43.086 -18.183  50.843  1.00 26.03           C  
ATOM    520  ND2 ASN A  36      42.595 -18.866  51.851  1.00 26.03           N  
ATOM    521 HD21 ASN A  36      43.001 -19.745  52.137  1.00 26.03           H  
ATOM    522 HD22 ASN A  36      41.785 -18.470  52.306  1.00 26.03           H  
ATOM    523  OD1 ASN A  36      42.582 -17.125  50.520  1.00 26.03           O  
ATOM    524  N   ASN A  37      46.085 -17.018  48.224  1.00 26.87           N  
ATOM    525  H   ASN A  37      45.329 -16.392  48.462  1.00 26.87           H  
ATOM    526  CA  ASN A  37      47.416 -16.397  48.164  1.00 26.87           C  
ATOM    527  HA  ASN A  37      47.250 -15.396  48.562  1.00 26.87           H  
ATOM    528  C   ASN A  37      48.075 -16.169  46.793  1.00 26.87           C  
ATOM    529  CB  ASN A  37      48.395 -17.062  49.149  1.00 26.87           C  
ATOM    530  HB2 ASN A  37      49.361 -16.560  49.096  1.00 26.87           H  
ATOM    531  HB3 ASN A  37      48.555 -18.103  48.866  1.00 26.87           H  
ATOM    532  O   ASN A  37      48.160 -17.049  45.950  1.00 26.87           O  
ATOM    533  CG  ASN A  37      47.922 -16.971  50.582  1.00 26.87           C  
ATOM    534  ND2 ASN A  37      47.912 -18.063  51.307  1.00 26.87           N  
ATOM    535 HD21 ASN A  37      47.587 -17.970  52.259  1.00 26.87           H  
ATOM    536 HD22 ASN A  37      48.165 -18.947  50.890  1.00 26.87           H  
ATOM    537  OD1 ASN A  37      47.560 -15.912  51.062  1.00 26.87           O  
ATOM    538  N   ASN A  38      48.695 -14.982  46.723  1.00 24.95           N  
ATOM    539  H   ASN A  38      48.561 -14.384  47.525  1.00 24.95           H  
ATOM    540  CA  ASN A  38      49.676 -14.487  45.750  1.00 24.95           C  
ATOM    541  HA  ASN A  38      49.910 -13.487  46.116  1.00 24.95           H  
ATOM    542  C   ASN A  38      49.148 -14.258  44.313  1.00 24.95           C  
ATOM    543  CB  ASN A  38      50.975 -15.292  45.909  1.00 24.95           C  
ATOM    544  HB2 ASN A  38      50.773 -16.342  45.693  1.00 24.95           H  
ATOM    545  HB3 ASN A  38      51.726 -14.946  45.200  1.00 24.95           H  
ATOM    546  O   ASN A  38      48.451 -15.090  43.755  1.00 24.95           O  
ATOM    547  CG  ASN A  38      51.556 -15.152  47.309  1.00 24.95           C  
ATOM    548  ND2 ASN A  38      52.293 -16.135  47.767  1.00 24.95           N  
ATOM    549 HD21 ASN A  38      52.679 -16.034  48.695  1.00 24.95           H  
ATOM    550 HD22 ASN A  38      52.449 -16.950  47.191  1.00 24.95           H  
ATOM    551  OD1 ASN A  38      51.351 -14.170  48.016  1.00 24.95           O  
ATOM    552  N   LYS A  39      49.310 -13.081  43.687  1.00 26.01           N  
ATOM    553  H   LYS A  39      48.680 -13.043  42.898  1.00 26.01           H  
ATOM    554  CA  LYS A  39      50.446 -12.127  43.588  1.00 26.01           C  
ATOM    555  HA  LYS A  39      50.078 -11.275  43.017  1.00 26.01           H  
ATOM    556  C   LYS A  39      51.637 -12.688  42.801  1.00 26.01           C  
ATOM    557  CB  LYS A  39      50.992 -11.547  44.913  1.00 26.01           C  
ATOM    558  HB2 LYS A  39      51.525 -12.338  45.440  1.00 26.01           H  
ATOM    559  HB3 LYS A  39      51.752 -10.812  44.650  1.00 26.01           H  
ATOM    560  O   LYS A  39      52.331 -13.572  43.288  1.00 26.01           O  
ATOM    561  CG  LYS A  39      50.028 -10.849  45.884  1.00 26.01           C  
ATOM    562  HG2 LYS A  39      49.684  -9.910  45.450  1.00 26.01           H  
ATOM    563  HG3 LYS A  39      49.165 -11.481  46.096  1.00 26.01           H  
ATOM    564  CD  LYS A  39      50.810 -10.579  47.182  1.00 26.01           C  
ATOM    565  HD2 LYS A  39      51.211 -11.523  47.552  1.00 26.01           H  
ATOM    566  HD3 LYS A  39      51.644  -9.913  46.962  1.00 26.01           H  
ATOM    567  CE  LYS A  39      49.937  -9.959  48.274  1.00 26.01           C  
ATOM    568  HE2 LYS A  39      49.060 -10.591  48.417  1.00 26.01           H  
ATOM    569  HE3 LYS A  39      49.595  -8.980  47.938  1.00 26.01           H  
ATOM    570  NZ  LYS A  39      50.693  -9.843  49.546  1.00 26.01           N  
ATOM    571  HZ1 LYS A  39      51.502  -9.252  49.420  1.00 26.01           H  
ATOM    572  HZ2 LYS A  39      50.111  -9.448  50.271  1.00 26.01           H  
ATOM    573  HZ3 LYS A  39      51.007 -10.755  49.844  1.00 26.01           H  
ATOM    574  N   ASN A  40      52.003 -12.020  41.709  1.00 26.15           N  
ATOM    575  H   ASN A  40      51.265 -11.683  41.107  1.00 26.15           H  
ATOM    576  CA  ASN A  40      53.122 -11.076  41.787  1.00 26.15           C  
ATOM    577  HA  ASN A  40      52.926 -10.403  42.622  1.00 26.15           H  
ATOM    578  C   ASN A  40      53.191 -10.142  40.571  1.00 26.15           C  
ATOM    579  CB  ASN A  40      54.463 -11.808  42.038  1.00 26.15           C  
ATOM    580  HB2 ASN A  40      55.268 -11.341  41.470  1.00 26.15           H  
ATOM    581  HB3 ASN A  40      54.392 -12.840  41.695  1.00 26.15           H  
ATOM    582  O   ASN A  40      52.481 -10.308  39.585  1.00 26.15           O  
ATOM    583  CG  ASN A  40      54.878 -11.786  43.504  1.00 26.15           C  
ATOM    584  ND2 ASN A  40      55.787 -12.645  43.894  1.00 26.15           N  
ATOM    585 HD21 ASN A  40      56.134 -13.339  43.248  1.00 26.15           H  
ATOM    586 HD22 ASN A  40      56.045 -12.619  44.871  1.00 26.15           H  
ATOM    587  OD1 ASN A  40      54.430 -10.986  44.313  1.00 26.15           O  
ATOM    588  N   ASN A  41      54.031  -9.123  40.729  1.00 25.81           N  
ATOM    589  H   ASN A  41      54.475  -9.055  41.633  1.00 25.81           H  
ATOM    590  CA  ASN A  41      54.310  -8.017  39.819  1.00 25.81           C  
ATOM    591  HA  ASN A  41      53.460  -7.335  39.821  1.00 25.81           H  
ATOM    592  C   ASN A  41      54.617  -8.452  38.374  1.00 25.81           C  
ATOM    593  CB  ASN A  41      55.575  -7.282  40.340  1.00 25.81           C  
ATOM    594  HB2 ASN A  41      55.604  -6.279  39.913  1.00 25.81           H  
ATOM    595  HB3 ASN A  41      56.454  -7.818  39.983  1.00 25.81           H  
ATOM    596  O   ASN A  41      55.389  -9.387  38.174  1.00 25.81           O  
ATOM    597  CG  ASN A  41      55.722  -7.151  41.848  1.00 25.81           C  
ATOM    598  ND2 ASN A  41      56.936  -7.070  42.340  1.00 25.81           N  
ATOM    599 HD21 ASN A  41      57.741  -7.059  41.730  1.00 25.81           H  
ATOM    600 HD22 ASN A  41      57.001  -6.972  43.343  1.00 25.81           H  
ATOM    601  OD1 ASN A  41      54.775  -7.161  42.613  1.00 25.81           O  
ATOM    602  N   GLN A  42      54.275  -7.586  37.417  1.00 31.24           N  
ATOM    603  H   GLN A  42      53.417  -7.066  37.538  1.00 31.24           H  
ATOM    604  CA  GLN A  42      55.328  -6.832  36.724  1.00 31.24           C  
ATOM    605  HA  GLN A  42      56.087  -6.587  37.467  1.00 31.24           H  
ATOM    606  C   GLN A  42      54.807  -5.486  36.193  1.00 31.24           C  
ATOM    607  CB  GLN A  42      56.007  -7.671  35.618  1.00 31.24           C  
ATOM    608  HB2 GLN A  42      55.990  -7.131  34.671  1.00 31.24           H  
ATOM    609  HB3 GLN A  42      55.478  -8.614  35.482  1.00 31.24           H  
ATOM    610  O   GLN A  42      53.800  -5.431  35.497  1.00 31.24           O  
ATOM    611  CG  GLN A  42      57.473  -7.950  36.006  1.00 31.24           C  
ATOM    612  HG2 GLN A  42      57.508  -8.383  37.005  1.00 31.24           H  
ATOM    613  HG3 GLN A  42      58.016  -7.005  36.026  1.00 31.24           H  
ATOM    614  CD  GLN A  42      58.207  -8.905  35.069  1.00 31.24           C  
ATOM    615  NE2 GLN A  42      59.486  -9.128  35.288  1.00 31.24           N  
ATOM    616 HE21 GLN A  42      59.980  -8.653  36.030  1.00 31.24           H  
ATOM    617 HE22 GLN A  42      59.928  -9.746  34.623  1.00 31.24           H  
ATOM    618  OE1 GLN A  42      57.678  -9.475  34.134  1.00 31.24           O  
ATOM    619  N   ASN A  43      55.532  -4.409  36.511  1.00 25.39           N  
ATOM    620  H   ASN A  43      56.374  -4.554  37.050  1.00 25.39           H  
ATOM    621  CA  ASN A  43      55.447  -3.122  35.815  1.00 25.39           C  
ATOM    622  HA  ASN A  43      54.494  -3.042  35.292  1.00 25.39           H  
ATOM    623  C   ASN A  43      56.591  -3.092  34.786  1.00 25.39           C  
ATOM    624  CB  ASN A  43      55.581  -1.949  36.811  1.00 25.39           C  
ATOM    625  HB2 ASN A  43      56.540  -2.022  37.325  1.00 25.39           H  
ATOM    626  HB3 ASN A  43      55.584  -1.019  36.242  1.00 25.39           H  
ATOM    627  O   ASN A  43      57.660  -3.632  35.081  1.00 25.39           O  
ATOM    628  CG  ASN A  43      54.491  -1.838  37.868  1.00 25.39           C  
ATOM    629  ND2 ASN A  43      54.494  -0.765  38.624  1.00 25.39           N  
ATOM    630 HD21 ASN A  43      53.738  -0.694  39.290  1.00 25.39           H  
ATOM    631 HD22 ASN A  43      55.141  -0.010  38.446  1.00 25.39           H  
ATOM    632  OD1 ASN A  43      53.651  -2.695  38.069  1.00 25.39           O  
ATOM    633  N   GLY A  44      56.405  -2.472  33.615  1.00 27.01           N  
ATOM    634  H   GLY A  44      55.516  -2.037  33.412  1.00 27.01           H  
ATOM    635  CA  GLY A  44      57.355  -2.636  32.507  1.00 27.01           C  
ATOM    636  HA2 GLY A  44      57.086  -3.537  31.954  1.00 27.01           H  
ATOM    637  HA3 GLY A  44      58.360  -2.790  32.901  1.00 27.01           H  
ATOM    638  C   GLY A  44      57.439  -1.491  31.497  1.00 27.01           C  
ATOM    639  O   GLY A  44      56.976  -1.661  30.380  1.00 27.01           O  
ATOM    640  N   VAL A  45      58.156  -0.426  31.882  1.00 31.20           N  
ATOM    641  H   VAL A  45      58.401  -0.382  32.860  1.00 31.20           H  
ATOM    642  CA  VAL A  45      58.878   0.531  31.007  1.00 31.20           C  
ATOM    643  HA  VAL A  45      59.411   1.192  31.691  1.00 31.20           H  
ATOM    644  C   VAL A  45      58.044   1.483  30.123  1.00 31.20           C  
ATOM    645  CB  VAL A  45      59.983  -0.200  30.204  1.00 31.20           C  
ATOM    646  HB  VAL A  45      59.523  -0.917  29.525  1.00 31.20           H  
ATOM    647  O   VAL A  45      57.130   1.098  29.403  1.00 31.20           O  
ATOM    648  CG1 VAL A  45      60.856   0.746  29.373  1.00 31.20           C  
ATOM    649 HG11 VAL A  45      61.672   0.198  28.903  1.00 31.20           H  
ATOM    650 HG12 VAL A  45      61.261   1.542  29.996  1.00 31.20           H  
ATOM    651 HG13 VAL A  45      60.257   1.185  28.575  1.00 31.20           H  
ATOM    652  CG2 VAL A  45      60.940  -0.966  31.138  1.00 31.20           C  
ATOM    653 HG21 VAL A  45      61.727  -1.439  30.549  1.00 31.20           H  
ATOM    654 HG22 VAL A  45      61.392  -0.278  31.852  1.00 31.20           H  
ATOM    655 HG23 VAL A  45      60.407  -1.753  31.672  1.00 31.20           H  
ATOM    656  N   ASP A  46      58.427   2.760  30.165  1.00 29.26           N  
ATOM    657  H   ASP A  46      59.097   3.024  30.873  1.00 29.26           H  
ATOM    658  CA  ASP A  46      57.904   3.887  29.386  1.00 29.26           C  
ATOM    659  HA  ASP A  46      56.823   3.781  29.295  1.00 29.26           H  
ATOM    660  C   ASP A  46      58.531   3.987  27.975  1.00 29.26           C  
ATOM    661  CB  ASP A  46      58.220   5.194  30.147  1.00 29.26           C  
ATOM    662  HB2 ASP A  46      57.597   5.992  29.744  1.00 29.26           H  
ATOM    663  HB3 ASP A  46      59.258   5.466  29.957  1.00 29.26           H  
ATOM    664  O   ASP A  46      59.644   3.512  27.753  1.00 29.26           O  
ATOM    665  CG  ASP A  46      58.034   5.108  31.668  1.00 29.26           C  
ATOM    666  OD1 ASP A  46      57.043   5.685  32.164  1.00 29.26           O  
ATOM    667  OD2 ASP A  46      58.895   4.467  32.322  1.00 29.26           O  
ATOM    668  N   ASN A  47      57.886   4.697  27.036  1.00 30.04           N  
ATOM    669  H   ASN A  47      56.964   5.053  27.245  1.00 30.04           H  
ATOM    670  CA  ASN A  47      58.554   5.163  25.805  1.00 30.04           C  
ATOM    671  HA  ASN A  47      59.598   5.362  26.045  1.00 30.04           H  
ATOM    672  C   ASN A  47      57.969   6.481  25.229  1.00 30.04           C  
ATOM    673  CB  ASN A  47      58.546   4.040  24.749  1.00 30.04           C  
ATOM    674  HB2 ASN A  47      57.523   3.843  24.429  1.00 30.04           H  
ATOM    675  HB3 ASN A  47      58.963   3.128  25.174  1.00 30.04           H  
ATOM    676  O   ASN A  47      57.103   6.433  24.351  1.00 30.04           O  
ATOM    677  CG  ASN A  47      59.395   4.424  23.547  1.00 30.04           C  
ATOM    678  ND2 ASN A  47      59.109   3.902  22.379  1.00 30.04           N  
ATOM    679 HD21 ASN A  47      58.303   3.303  22.269  1.00 30.04           H  
ATOM    680 HD22 ASN A  47      59.685   4.222  21.613  1.00 30.04           H  
ATOM    681  OD1 ASN A  47      60.332   5.194  23.634  1.00 30.04           O  
ATOM    682  N   PRO A  48      58.415   7.662  25.701  1.00 35.01           N  
ATOM    683  CA  PRO A  48      58.021   8.968  25.166  1.00 35.01           C  
ATOM    684  HA  PRO A  48      57.052   8.909  24.670  1.00 35.01           H  
ATOM    685  C   PRO A  48      59.058   9.511  24.159  1.00 35.01           C  
ATOM    686  CB  PRO A  48      57.882   9.837  26.419  1.00 35.01           C  
ATOM    687  HB2 PRO A  48      56.912   9.649  26.880  1.00 35.01           H  
ATOM    688  HB3 PRO A  48      57.996  10.899  26.204  1.00 35.01           H  
ATOM    689  O   PRO A  48      59.984  10.231  24.534  1.00 35.01           O  
ATOM    690  CG  PRO A  48      58.990   9.314  27.339  1.00 35.01           C  
ATOM    691  HG2 PRO A  48      58.712   9.414  28.388  1.00 35.01           H  
ATOM    692  HG3 PRO A  48      59.920   9.849  27.145  1.00 35.01           H  
ATOM    693  CD  PRO A  48      59.155   7.843  26.943  1.00 35.01           C  
ATOM    694  HD2 PRO A  48      60.210   7.608  26.798  1.00 35.01           H  
ATOM    695  HD3 PRO A  48      58.736   7.212  27.727  1.00 35.01           H  
ATOM    696  N   ASN A  49      58.894   9.179  22.877  1.00 30.49           N  
ATOM    697  H   ASN A  49      58.091   8.620  22.628  1.00 30.49           H  
ATOM    698  CA  ASN A  49      59.841   9.508  21.800  1.00 30.49           C  
ATOM    699  HA  ASN A  49      60.779   9.830  22.254  1.00 30.49           H  
ATOM    700  C   ASN A  49      59.376  10.671  20.889  1.00 30.49           C  
ATOM    701  CB  ASN A  49      60.115   8.219  20.996  1.00 30.49           C  
ATOM    702  HB2 ASN A  49      59.885   8.393  19.945  1.00 30.49           H  
ATOM    703  HB3 ASN A  49      59.471   7.406  21.331  1.00 30.49           H  
ATOM    704  O   ASN A  49      58.181  10.922  20.779  1.00 30.49           O  
ATOM    705  CG  ASN A  49      61.546   7.731  21.114  1.00 30.49           C  
ATOM    706  ND2 ASN A  49      62.154   7.377  20.010  1.00 30.49           N  
ATOM    707 HD21 ASN A  49      63.141   7.179  20.100  1.00 30.49           H  
ATOM    708 HD22 ASN A  49      61.784   7.725  19.137  1.00 30.49           H  
ATOM    709  OD1 ASN A  49      62.144   7.686  22.175  1.00 30.49           O  
ATOM    710  N   ASP A  50      60.345  11.316  20.218  1.00 33.75           N  
ATOM    711  H   ASP A  50      61.281  10.988  20.407  1.00 33.75           H  
ATOM    712  CA  ASP A  50      60.257  12.137  18.985  1.00 33.75           C  
ATOM    713  HA  ASP A  50      61.207  12.669  18.926  1.00 33.75           H  
ATOM    714  C   ASP A  50      59.145  13.221  18.912  1.00 33.75           C  
ATOM    715  CB  ASP A  50      60.279  11.185  17.776  1.00 33.75           C  
ATOM    716  HB2 ASP A  50      60.349  11.772  16.860  1.00 33.75           H  
ATOM    717  HB3 ASP A  50      59.355  10.608  17.750  1.00 33.75           H  
ATOM    718  O   ASP A  50      57.971  12.929  18.717  1.00 33.75           O  
ATOM    719  CG  ASP A  50      61.486  10.236  17.860  1.00 33.75           C  
ATOM    720  OD1 ASP A  50      62.603  10.751  18.095  1.00 33.75           O  
ATOM    721  OD2 ASP A  50      61.293   8.999  17.790  1.00 33.75           O  
ATOM    722  N   ILE A  51      59.379  14.535  19.063  1.00 25.15           N  
ATOM    723  H   ILE A  51      58.497  15.000  19.225  1.00 25.15           H  
ATOM    724  CA  ILE A  51      60.476  15.447  18.647  1.00 25.15           C  
ATOM    725  HA  ILE A  51      60.193  16.394  19.107  1.00 25.15           H  
ATOM    726  C   ILE A  51      60.507  15.765  17.135  1.00 25.15           C  
ATOM    727  CB  ILE A  51      61.886  15.171  19.245  1.00 25.15           C  
ATOM    728  HB  ILE A  51      62.347  14.341  18.709  1.00 25.15           H  
ATOM    729  O   ILE A  51      61.354  15.274  16.401  1.00 25.15           O  
ATOM    730  CG1 ILE A  51      61.841  14.835  20.755  1.00 25.15           C  
ATOM    731 HG12 ILE A  51      61.136  14.021  20.928  1.00 25.15           H  
ATOM    732 HG13 ILE A  51      61.485  15.701  21.312  1.00 25.15           H  
ATOM    733  CG2 ILE A  51      62.789  16.408  19.027  1.00 25.15           C  
ATOM    734 HG21 ILE A  51      63.807  16.189  19.350  1.00 25.15           H  
ATOM    735 HG22 ILE A  51      62.847  16.667  17.970  1.00 25.15           H  
ATOM    736 HG23 ILE A  51      62.408  17.260  19.590  1.00 25.15           H  
ATOM    737  CD1 ILE A  51      63.189  14.383  21.333  1.00 25.15           C  
ATOM    738 HD11 ILE A  51      63.039  14.027  22.353  1.00 25.15           H  
ATOM    739 HD12 ILE A  51      63.897  15.211  21.359  1.00 25.15           H  
ATOM    740 HD13 ILE A  51      63.595  13.568  20.734  1.00 25.15           H  
ATOM    741  N   ASN A  52      59.635  16.684  16.697  1.00 31.43           N  
ATOM    742  H   ASN A  52      58.783  16.772  17.234  1.00 31.43           H  
ATOM    743  CA  ASN A  52      59.938  17.878  15.873  1.00 31.43           C  
ATOM    744  HA  ASN A  52      60.811  18.363  16.310  1.00 31.43           H  
ATOM    745  C   ASN A  52      58.721  18.848  15.995  1.00 31.43           C  
ATOM    746  CB  ASN A  52      60.258  17.502  14.408  1.00 31.43           C  
ATOM    747  HB2 ASN A  52      59.946  18.314  13.751  1.00 31.43           H  
ATOM    748  HB3 ASN A  52      59.694  16.615  14.122  1.00 31.43           H  
ATOM    749  O   ASN A  52      57.602  18.364  16.115  1.00 31.43           O  
ATOM    750  CG  ASN A  52      61.749  17.283  14.154  1.00 31.43           C  
ATOM    751  ND2 ASN A  52      62.168  16.086  13.828  1.00 31.43           N  
ATOM    752 HD21 ASN A  52      61.568  15.306  14.058  1.00 31.43           H  
ATOM    753 HD22 ASN A  52      63.168  15.961  13.770  1.00 31.43           H  
ATOM    754  OD1 ASN A  52      62.563  18.192  14.247  1.00 31.43           O  
ATOM    755  N   ASN A  53      58.783  20.184  16.134  1.00 25.60           N  
ATOM    756  H   ASN A  53      57.867  20.523  16.391  1.00 25.60           H  
ATOM    757  CA  ASN A  53      59.680  21.262  15.662  1.00 25.60           C  
ATOM    758  HA  ASN A  53      59.581  22.073  16.385  1.00 25.60           H  
ATOM    759  C   ASN A  53      59.246  21.854  14.297  1.00 25.60           C  
ATOM    760  CB  ASN A  53      61.155  20.849  15.706  1.00 25.60           C  
ATOM    761  HB2 ASN A  53      61.303  20.094  14.934  1.00 25.60           H  
ATOM    762  HB3 ASN A  53      61.410  20.443  16.685  1.00 25.60           H  
ATOM    763  O   ASN A  53      59.388  21.195  13.271  1.00 25.60           O  
ATOM    764  CG  ASN A  53      62.126  21.969  15.405  1.00 25.60           C  
ATOM    765  ND2 ASN A  53      63.316  21.621  14.981  1.00 25.60           N  
ATOM    766 HD21 ASN A  53      63.965  22.364  14.760  1.00 25.60           H  
ATOM    767 HD22 ASN A  53      63.507  20.647  14.794  1.00 25.60           H  
ATOM    768  OD1 ASN A  53      61.835  23.144  15.559  1.00 25.60           O  
ATOM    769  N   GLY A  54      58.725  23.096  14.281  1.00 28.88           N  
ATOM    770  H   GLY A  54      58.654  23.601  15.152  1.00 28.88           H  
ATOM    771  CA  GLY A  54      58.189  23.730  13.061  1.00 28.88           C  
ATOM    772  HA2 GLY A  54      57.393  23.096  12.669  1.00 28.88           H  
ATOM    773  HA3 GLY A  54      58.977  23.754  12.308  1.00 28.88           H  
ATOM    774  C   GLY A  54      57.613  25.156  13.202  1.00 28.88           C  
ATOM    775  O   GLY A  54      56.407  25.328  13.299  1.00 28.88           O  
ATOM    776  N   ASN A  55      58.486  26.170  13.152  1.00 28.58           N  
ATOM    777  H   ASN A  55      59.457  25.895  13.190  1.00 28.58           H  
ATOM    778  CA  ASN A  55      58.270  27.568  12.710  1.00 28.58           C  
ATOM    779  HA  ASN A  55      59.052  28.143  13.205  1.00 28.58           H  
ATOM    780  C   ASN A  55      56.958  28.361  13.017  1.00 28.58           C  
ATOM    781  CB  ASN A  55      58.578  27.628  11.197  1.00 28.58           C  
ATOM    782  HB2 ASN A  55      58.221  28.574  10.791  1.00 28.58           H  
ATOM    783  HB3 ASN A  55      58.036  26.832  10.688  1.00 28.58           H  
ATOM    784  O   ASN A  55      56.030  28.372  12.217  1.00 28.58           O  
ATOM    785  CG  ASN A  55      60.056  27.545  10.863  1.00 28.58           C  
ATOM    786  ND2 ASN A  55      60.390  27.183   9.648  1.00 28.58           N  
ATOM    787 HD21 ASN A  55      59.681  26.910   8.983  1.00 28.58           H  
ATOM    788 HD22 ASN A  55      61.379  27.101   9.461  1.00 28.58           H  
ATOM    789  OD1 ASN A  55      60.929  27.837  11.661  1.00 28.58           O  
ATOM    790  N   ASN A  56      57.088  29.284  13.986  1.00 27.53           N  
ATOM    791  H   ASN A  56      57.799  29.056  14.666  1.00 27.53           H  
ATOM    792  CA  ASN A  56      56.892  30.753  13.845  1.00 27.53           C  
ATOM    793  HA  ASN A  56      57.284  31.155  14.779  1.00 27.53           H  
ATOM    794  C   ASN A  56      55.488  31.411  13.726  1.00 27.53           C  
ATOM    795  CB  ASN A  56      57.837  31.282  12.740  1.00 27.53           C  
ATOM    796  HB2 ASN A  56      57.500  30.895  11.779  1.00 27.53           H  
ATOM    797  HB3 ASN A  56      57.789  32.370  12.697  1.00 27.53           H  
ATOM    798  O   ASN A  56      54.541  30.858  13.193  1.00 27.53           O  
ATOM    799  CG  ASN A  56      59.289  30.900  12.959  1.00 27.53           C  
ATOM    800  ND2 ASN A  56      60.069  30.807  11.910  1.00 27.53           N  
ATOM    801 HD21 ASN A  56      59.715  30.988  10.982  1.00 27.53           H  
ATOM    802 HD22 ASN A  56      60.971  30.383  12.072  1.00 27.53           H  
ATOM    803  OD1 ASN A  56      59.727  30.644  14.066  1.00 27.53           O  
ATOM    804  N   ASN A  57      55.453  32.690  14.154  1.00 30.53           N  
ATOM    805  H   ASN A  57      56.329  33.035  14.520  1.00 30.53           H  
ATOM    806  CA  ASN A  57      54.444  33.752  13.930  1.00 30.53           C  
ATOM    807  HA  ASN A  57      54.745  34.597  14.549  1.00 30.53           H  
ATOM    808  C   ASN A  57      52.984  33.416  14.328  1.00 30.53           C  
ATOM    809  CB  ASN A  57      54.576  34.262  12.484  1.00 30.53           C  
ATOM    810  HB2 ASN A  57      54.365  33.442  11.798  1.00 30.53           H  
ATOM    811  HB3 ASN A  57      53.836  35.045  12.314  1.00 30.53           H  
ATOM    812  O   ASN A  57      52.298  32.681  13.638  1.00 30.53           O  
ATOM    813  CG  ASN A  57      55.949  34.838  12.168  1.00 30.53           C  
ATOM    814  ND2 ASN A  57      56.209  35.149  10.922  1.00 30.53           N  
ATOM    815 HD21 ASN A  57      57.123  35.538  10.736  1.00 30.53           H  
ATOM    816 HD22 ASN A  57      55.515  34.992  10.205  1.00 30.53           H  
ATOM    817  OD1 ASN A  57      56.810  35.014  13.018  1.00 30.53           O  
ATOM    818  N   SER A  58      52.381  33.928  15.410  1.00 26.15           N  
ATOM    819  H   SER A  58      51.521  33.426  15.582  1.00 26.15           H  
ATOM    820  CA  SER A  58      52.472  35.235  16.096  1.00 26.15           C  
ATOM    821  HA  SER A  58      51.711  35.191  16.875  1.00 26.15           H  
ATOM    822  C   SER A  58      52.116  36.455  15.237  1.00 26.15           C  
ATOM    823  CB  SER A  58      53.784  35.471  16.862  1.00 26.15           C  
ATOM    824  HB2 SER A  58      54.034  34.584  17.445  1.00 26.15           H  
ATOM    825  HB3 SER A  58      54.601  35.694  16.176  1.00 26.15           H  
ATOM    826  O   SER A  58      52.979  36.982  14.543  1.00 26.15           O  
ATOM    827  OG  SER A  58      53.628  36.581  17.732  1.00 26.15           O  
ATOM    828  HG  SER A  58      54.506  36.841  18.021  1.00 26.15           H  
ATOM    829  N   HIS A  59      50.879  36.962  15.383  1.00 31.19           N  
ATOM    830  H   HIS A  59      50.164  36.323  15.702  1.00 31.19           H  
ATOM    831  CA  HIS A  59      50.628  38.385  15.679  1.00 31.19           C  
ATOM    832  HA  HIS A  59      51.262  38.642  16.528  1.00 31.19           H  
ATOM    833  C   HIS A  59      49.163  38.686  16.087  1.00 31.19           C  
ATOM    834  CB  HIS A  59      51.046  39.310  14.506  1.00 31.19           C  
ATOM    835  HB2 HIS A  59      51.330  38.720  13.635  1.00 31.19           H  
ATOM    836  HB3 HIS A  59      50.211  39.935  14.188  1.00 31.19           H  
ATOM    837  O   HIS A  59      48.299  38.762  15.228  1.00 31.19           O  
ATOM    838  CG  HIS A  59      52.183  40.233  14.875  1.00 31.19           C  
ATOM    839  CD2 HIS A  59      53.513  40.046  14.605  1.00 31.19           C  
ATOM    840  HD2 HIS A  59      53.946  39.207  14.080  1.00 31.19           H  
ATOM    841  ND1 HIS A  59      52.072  41.434  15.542  1.00 31.19           N  
ATOM    842  HD1 HIS A  59      51.209  41.903  15.779  1.00 31.19           H  
ATOM    843  CE1 HIS A  59      53.304  41.956  15.668  1.00 31.19           C  
ATOM    844  HE1 HIS A  59      53.534  42.915  16.107  1.00 31.19           H  
ATOM    845  NE2 HIS A  59      54.215  41.139  15.128  1.00 31.19           N  
ATOM    846  N   HIS A  60      48.945  39.037  17.370  1.00 28.82           N  
ATOM    847  H   HIS A  60      49.638  38.728  18.036  1.00 28.82           H  
ATOM    848  CA  HIS A  60      47.939  40.024  17.852  1.00 28.82           C  
ATOM    849  HA  HIS A  60      48.071  40.086  18.932  1.00 28.82           H  
ATOM    850  C   HIS A  60      46.419  39.729  17.665  1.00 28.82           C  
ATOM    851  CB  HIS A  60      48.327  41.391  17.238  1.00 28.82           C  
ATOM    852  HB2 HIS A  60      47.477  42.071  17.297  1.00 28.82           H  
ATOM    853  HB3 HIS A  60      48.514  41.275  16.171  1.00 28.82           H  
ATOM    854  O   HIS A  60      46.030  38.929  16.835  1.00 28.82           O  
ATOM    855  CG  HIS A  60      49.524  42.073  17.862  1.00 28.82           C  
ATOM    856  CD2 HIS A  60      49.730  43.424  17.918  1.00 28.82           C  
ATOM    857  HD2 HIS A  60      49.067  44.178  17.519  1.00 28.82           H  
ATOM    858  ND1 HIS A  60      50.627  41.478  18.438  1.00 28.82           N  
ATOM    859  HD1 HIS A  60      50.853  40.494  18.414  1.00 28.82           H  
ATOM    860  CE1 HIS A  60      51.469  42.443  18.838  1.00 28.82           C  
ATOM    861  HE1 HIS A  60      52.448  42.272  19.261  1.00 28.82           H  
ATOM    862  NE2 HIS A  60      50.937  43.653  18.591  1.00 28.82           N  
ATOM    863  N   LYS A  61      45.466  40.378  18.365  1.00 25.30           N  
ATOM    864  H   LYS A  61      44.566  40.237  17.928  1.00 25.30           H  
ATOM    865  CA  LYS A  61      45.363  40.952  19.739  1.00 25.30           C  
ATOM    866  HA  LYS A  61      45.696  40.218  20.473  1.00 25.30           H  
ATOM    867  C   LYS A  61      43.868  41.257  20.002  1.00 25.30           C  
ATOM    868  CB  LYS A  61      46.106  42.303  19.916  1.00 25.30           C  
ATOM    869  HB2 LYS A  61      46.352  42.724  18.942  1.00 25.30           H  
ATOM    870  HB3 LYS A  61      45.433  43.026  20.377  1.00 25.30           H  
ATOM    871  O   LYS A  61      43.224  41.778  19.099  1.00 25.30           O  
ATOM    872  CG  LYS A  61      47.354  42.248  20.814  1.00 25.30           C  
ATOM    873  HG2 LYS A  61      48.076  41.543  20.402  1.00 25.30           H  
ATOM    874  HG3 LYS A  61      47.071  41.909  21.811  1.00 25.30           H  
ATOM    875  CD  LYS A  61      48.016  43.633  20.916  1.00 25.30           C  
ATOM    876  HD2 LYS A  61      47.371  44.309  21.478  1.00 25.30           H  
ATOM    877  HD3 LYS A  61      48.134  44.036  19.910  1.00 25.30           H  
ATOM    878  CE  LYS A  61      49.389  43.536  21.600  1.00 25.30           C  
ATOM    879  HE2 LYS A  61      49.857  42.600  21.294  1.00 25.30           H  
ATOM    880  HE3 LYS A  61      49.247  43.499  22.680  1.00 25.30           H  
ATOM    881  NZ  LYS A  61      50.284  44.661  21.220  1.00 25.30           N  
ATOM    882  HZ1 LYS A  61      49.858  45.560  21.389  1.00 25.30           H  
ATOM    883  HZ2 LYS A  61      50.511  44.590  20.238  1.00 25.30           H  
ATOM    884  HZ3 LYS A  61      51.160  44.611  21.720  1.00 25.30           H  
ATOM    885  N   LYS A  62      43.404  41.138  21.262  1.00 25.94           N  
ATOM    886  H   LYS A  62      43.992  40.639  21.914  1.00 25.94           H  
ATOM    887  CA  LYS A  62      42.060  41.567  21.749  1.00 25.94           C  
ATOM    888  HA  LYS A  62      42.008  41.346  22.815  1.00 25.94           H  
ATOM    889  C   LYS A  62      40.879  40.759  21.139  1.00 25.94           C  
ATOM    890  CB  LYS A  62      41.938  43.100  21.590  1.00 25.94           C  
ATOM    891  HB2 LYS A  62      42.108  43.398  20.556  1.00 25.94           H  
ATOM    892  HB3 LYS A  62      40.918  43.405  21.825  1.00 25.94           H  
ATOM    893  O   LYS A  62      41.102  39.973  20.233  1.00 25.94           O  
ATOM    894  CG  LYS A  62      42.878  43.892  22.513  1.00 25.94           C  
ATOM    895  HG2 LYS A  62      42.703  43.584  23.544  1.00 25.94           H  
ATOM    896  HG3 LYS A  62      43.917  43.693  22.252  1.00 25.94           H  
ATOM    897  CD  LYS A  62      42.591  45.394  22.380  1.00 25.94           C  
ATOM    898  HD2 LYS A  62      42.849  45.726  21.374  1.00 25.94           H  
ATOM    899  HD3 LYS A  62      41.525  45.560  22.536  1.00 25.94           H  
ATOM    900  CE  LYS A  62      43.375  46.203  23.418  1.00 25.94           C  
ATOM    901  HE2 LYS A  62      43.230  45.734  24.391  1.00 25.94           H  
ATOM    902  HE3 LYS A  62      44.437  46.163  23.175  1.00 25.94           H  
ATOM    903  NZ  LYS A  62      42.897  47.607  23.470  1.00 25.94           N  
ATOM    904  HZ1 LYS A  62      43.390  48.137  24.174  1.00 25.94           H  
ATOM    905  HZ2 LYS A  62      43.004  48.063  22.575  1.00 25.94           H  
ATOM    906  HZ3 LYS A  62      41.915  47.622  23.706  1.00 25.94           H  
ATOM    907  N   ASN A  63      39.635  40.833  21.636  1.00 29.57           N  
ATOM    908  H   ASN A  63      39.005  40.146  21.246  1.00 29.57           H  
ATOM    909  CA  ASN A  63      39.036  41.713  22.660  1.00 29.57           C  
ATOM    910  HA  ASN A  63      39.820  42.088  23.318  1.00 29.57           H  
ATOM    911  C   ASN A  63      38.008  40.963  23.551  1.00 29.57           C  
ATOM    912  CB  ASN A  63      38.343  42.888  21.921  1.00 29.57           C  
ATOM    913  HB2 ASN A  63      37.299  42.630  21.743  1.00 29.57           H  
ATOM    914  HB3 ASN A  63      38.800  43.048  20.945  1.00 29.57           H  
ATOM    915  O   ASN A  63      37.649  39.844  23.222  1.00 29.57           O  
ATOM    916  CG  ASN A  63      38.413  44.215  22.659  1.00 29.57           C  
ATOM    917  ND2 ASN A  63      37.499  45.115  22.393  1.00 29.57           N  
ATOM    918 HD21 ASN A  63      37.466  45.907  23.018  1.00 29.57           H  
ATOM    919 HD22 ASN A  63      36.728  44.894  21.779  1.00 29.57           H  
ATOM    920  OD1 ASN A  63      39.322  44.483  23.432  1.00 29.57           O  
ATOM    921  N   ASN A  64      37.540  41.609  24.633  1.00 29.00           N  
ATOM    922  H   ASN A  64      37.939  42.521  24.805  1.00 29.00           H  
ATOM    923  CA  ASN A  64      36.306  41.367  25.423  1.00 29.00           C  
ATOM    924  HA  ASN A  64      36.516  41.729  26.430  1.00 29.00           H  
ATOM    925  C   ASN A  64      35.803  39.907  25.603  1.00 29.00           C  
ATOM    926  CB  ASN A  64      35.201  42.276  24.850  1.00 29.00           C  
ATOM    927  HB2 ASN A  64      34.254  42.031  25.329  1.00 29.00           H  
ATOM    928  HB3 ASN A  64      35.081  42.078  23.785  1.00 29.00           H  
ATOM    929  O   ASN A  64      35.266  39.298  24.691  1.00 29.00           O  
ATOM    930  CG  ASN A  64      35.468  43.760  25.052  1.00 29.00           C  
ATOM    931  ND2 ASN A  64      34.453  44.582  24.938  1.00 29.00           N  
ATOM    932 HD21 ASN A  64      33.526  44.223  24.759  1.00 29.00           H  
ATOM    933 HD22 ASN A  64      34.624  45.555  25.150  1.00 29.00           H  
ATOM    934  OD1 ASN A  64      36.578  44.209  25.290  1.00 29.00           O  
ATOM    935  N   HIS A  65      35.934  39.316  26.796  1.00 27.36           N  
ATOM    936  H   HIS A  65      36.166  38.345  26.644  1.00 27.36           H  
ATOM    937  CA  HIS A  65      34.965  39.431  27.912  1.00 27.36           C  
ATOM    938  HA  HIS A  65      35.427  38.946  28.772  1.00 27.36           H  
ATOM    939  C   HIS A  65      33.613  38.715  27.704  1.00 27.36           C  
ATOM    940  CB  HIS A  65      34.670  40.881  28.358  1.00 27.36           C  
ATOM    941  HB2 HIS A  65      34.307  41.461  27.509  1.00 27.36           H  
ATOM    942  HB3 HIS A  65      33.847  40.843  29.071  1.00 27.36           H  
ATOM    943  O   HIS A  65      32.707  39.264  27.082  1.00 27.36           O  
ATOM    944  CG  HIS A  65      35.768  41.648  29.040  1.00 27.36           C  
ATOM    945  CD2 HIS A  65      35.623  42.882  29.615  1.00 27.36           C  
ATOM    946  HD2 HIS A  65      34.718  43.470  29.639  1.00 27.36           H  
ATOM    947  ND1 HIS A  65      37.064  41.244  29.264  1.00 27.36           N  
ATOM    948  HD1 HIS A  65      37.466  40.354  29.005  1.00 27.36           H  
ATOM    949  CE1 HIS A  65      37.682  42.213  29.959  1.00 27.36           C  
ATOM    950  HE1 HIS A  65      38.704  42.176  30.306  1.00 27.36           H  
ATOM    951  NE2 HIS A  65      36.847  43.236  30.187  1.00 27.36           N  
ATOM    952  N   HIS A  66      33.417  37.614  28.437  1.00 34.95           N  
ATOM    953  H   HIS A  66      34.212  37.009  28.585  1.00 34.95           H  
ATOM    954  CA  HIS A  66      32.513  37.609  29.598  1.00 34.95           C  
ATOM    955  HA  HIS A  66      32.497  38.612  30.025  1.00 34.95           H  
ATOM    956  C   HIS A  66      33.071  36.677  30.688  1.00 34.95           C  
ATOM    957  CB  HIS A  66      31.068  37.237  29.219  1.00 34.95           C  
ATOM    958  HB2 HIS A  66      30.671  36.512  29.930  1.00 34.95           H  
ATOM    959  HB3 HIS A  66      31.043  36.776  28.231  1.00 34.95           H  
ATOM    960  O   HIS A  66      33.738  35.696  30.373  1.00 34.95           O  
ATOM    961  CG  HIS A  66      30.168  38.447  29.228  1.00 34.95           C  
ATOM    962  CD2 HIS A  66      29.255  38.796  30.189  1.00 34.95           C  
ATOM    963  HD2 HIS A  66      29.001  38.225  31.070  1.00 34.95           H  
ATOM    964  ND1 HIS A  66      30.203  39.471  28.314  1.00 34.95           N  
ATOM    965  HD1 HIS A  66      30.828  39.516  27.521  1.00 34.95           H  
ATOM    966  CE1 HIS A  66      29.330  40.413  28.703  1.00 34.95           C  
ATOM    967  HE1 HIS A  66      29.140  41.340  28.183  1.00 34.95           H  
ATOM    968  NE2 HIS A  66      28.741  40.052  29.851  1.00 34.95           N  
ATOM    969  N   ASN A  67      32.806  36.993  31.959  1.00 26.76           N  
ATOM    970  H   ASN A  67      32.202  37.782  32.141  1.00 26.76           H  
ATOM    971  CA  ASN A  67      33.143  36.154  33.113  1.00 26.76           C  
ATOM    972  HA  ASN A  67      33.709  35.275  32.805  1.00 26.76           H  
ATOM    973  C   ASN A  67      31.846  35.693  33.780  1.00 26.76           C  
ATOM    974  CB  ASN A  67      33.959  36.963  34.150  1.00 26.76           C  
ATOM    975  HB2 ASN A  67      33.746  36.567  35.143  1.00 26.76           H  
ATOM    976  HB3 ASN A  67      33.635  38.003  34.146  1.00 26.76           H  
ATOM    977  O   ASN A  67      31.064  36.544  34.191  1.00 26.76           O  
ATOM    978  CG  ASN A  67      35.465  36.912  33.998  1.00 26.76           C  
ATOM    979  ND2 ASN A  67      36.180  37.559  34.888  1.00 26.76           N  
ATOM    980 HD21 ASN A  67      35.734  38.061  35.643  1.00 26.76           H  
ATOM    981 HD22 ASN A  67      37.182  37.475  34.795  1.00 26.76           H  
ATOM    982  OD1 ASN A  67      36.030  36.292  33.119  1.00 26.76           O  
ATOM    983  N   HIS A  68      31.672  34.388  33.996  1.00 36.05           N  
ATOM    984  H   HIS A  68      32.317  33.726  33.588  1.00 36.05           H  
ATOM    985  CA  HIS A  68      30.732  33.879  34.996  1.00 36.05           C  
ATOM    986  HA  HIS A  68      30.477  34.696  35.670  1.00 36.05           H  
ATOM    987  C   HIS A  68      31.411  32.818  35.867  1.00 36.05           C  
ATOM    988  CB  HIS A  68      29.406  33.425  34.362  1.00 36.05           C  
ATOM    989  HB2 HIS A  68      29.058  32.518  34.855  1.00 36.05           H  
ATOM    990  HB3 HIS A  68      29.544  33.197  33.305  1.00 36.05           H  
ATOM    991  O   HIS A  68      31.601  31.680  35.460  1.00 36.05           O  
ATOM    992  CG  HIS A  68      28.340  34.484  34.525  1.00 36.05           C  
ATOM    993  CD2 HIS A  68      28.212  35.636  33.795  1.00 36.05           C  
ATOM    994  HD2 HIS A  68      28.831  35.930  32.960  1.00 36.05           H  
ATOM    995  ND1 HIS A  68      27.390  34.534  35.522  1.00 36.05           N  
ATOM    996  HD1 HIS A  68      27.161  33.789  36.165  1.00 36.05           H  
ATOM    997  CE1 HIS A  68      26.707  35.685  35.390  1.00 36.05           C  
ATOM    998  HE1 HIS A  68      25.871  35.989  36.002  1.00 36.05           H  
ATOM    999  NE2 HIS A  68      27.181  36.394  34.356  1.00 36.05           N  
ATOM   1000  N   HIS A  69      31.815  33.276  37.053  1.00 30.69           N  
ATOM   1001  H   HIS A  69      31.674  34.265  37.204  1.00 30.69           H  
ATOM   1002  CA  HIS A  69      32.132  32.543  38.279  1.00 30.69           C  
ATOM   1003  HA  HIS A  69      33.004  33.028  38.717  1.00 30.69           H  
ATOM   1004  C   HIS A  69      32.484  31.048  38.182  1.00 30.69           C  
ATOM   1005  CB  HIS A  69      30.977  32.780  39.265  1.00 30.69           C  
ATOM   1006  HB2 HIS A  69      30.037  32.452  38.823  1.00 30.69           H  
ATOM   1007  HB3 HIS A  69      31.149  32.192  40.167  1.00 30.69           H  
ATOM   1008  O   HIS A  69      31.616  30.179  38.144  1.00 30.69           O  
ATOM   1009  CG  HIS A  69      30.884  34.233  39.656  1.00 30.69           C  
ATOM   1010  CD2 HIS A  69      31.634  34.848  40.622  1.00 30.69           C  
ATOM   1011  HD2 HIS A  69      32.350  34.367  41.271  1.00 30.69           H  
ATOM   1012  ND1 HIS A  69      30.137  35.212  39.034  1.00 30.69           N  
ATOM   1013  HD1 HIS A  69      29.421  35.070  38.336  1.00 30.69           H  
ATOM   1014  CE1 HIS A  69      30.430  36.387  39.618  1.00 30.69           C  
ATOM   1015  HE1 HIS A  69      29.980  37.336  39.368  1.00 30.69           H  
ATOM   1016  NE2 HIS A  69      31.349  36.216  40.580  1.00 30.69           N  
ATOM   1017  N   TYR A  70      33.769  30.757  38.410  1.00 23.68           N  
ATOM   1018  H   TYR A  70      34.427  31.523  38.395  1.00 23.68           H  
ATOM   1019  CA  TYR A  70      34.111  29.643  39.295  1.00 23.68           C  
ATOM   1020  HA  TYR A  70      33.835  28.691  38.840  1.00 23.68           H  
ATOM   1021  C   TYR A  70      33.378  29.817  40.632  1.00 23.68           C  
ATOM   1022  CB  TYR A  70      35.614  29.661  39.637  1.00 23.68           C  
ATOM   1023  HB2 TYR A  70      35.941  30.693  39.761  1.00 23.68           H  
ATOM   1024  HB3 TYR A  70      35.750  29.187  40.609  1.00 23.68           H  
ATOM   1025  O   TYR A  70      33.424  30.901  41.216  1.00 23.68           O  
ATOM   1026  CG  TYR A  70      36.556  28.968  38.677  1.00 23.68           C  
ATOM   1027  CD1 TYR A  70      37.148  27.742  39.046  1.00 23.68           C  
ATOM   1028  HD1 TYR A  70      36.885  27.267  39.979  1.00 23.68           H  
ATOM   1029  CD2 TYR A  70      36.910  29.583  37.461  1.00 23.68           C  
ATOM   1030  HD2 TYR A  70      36.459  30.522  37.175  1.00 23.68           H  
ATOM   1031  CE1 TYR A  70      38.102  27.137  38.208  1.00 23.68           C  
ATOM   1032  HE1 TYR A  70      38.557  26.201  38.498  1.00 23.68           H  
ATOM   1033  CE2 TYR A  70      37.864  28.979  36.621  1.00 23.68           C  
ATOM   1034  HE2 TYR A  70      38.147  29.440  35.686  1.00 23.68           H  
ATOM   1035  OH  TYR A  70      39.399  27.192  36.188  1.00 23.68           O  
ATOM   1036  HH  TYR A  70      39.706  26.352  36.536  1.00 23.68           H  
ATOM   1037  CZ  TYR A  70      38.466  27.760  36.995  1.00 23.68           C  
ATOM   1038  N   HIS A  71      32.870  28.723  41.193  1.00 32.86           N  
ATOM   1039  H   HIS A  71      32.711  27.905  40.622  1.00 32.86           H  
ATOM   1040  CA  HIS A  71      33.030  28.504  42.625  1.00 32.86           C  
ATOM   1041  HA  HIS A  71      33.979  28.957  42.911  1.00 32.86           H  
ATOM   1042  C   HIS A  71      33.132  27.013  42.933  1.00 32.86           C  
ATOM   1043  CB  HIS A  71      31.925  29.190  43.445  1.00 32.86           C  
ATOM   1044  HB2 HIS A  71      31.381  29.902  42.825  1.00 32.86           H  
ATOM   1045  HB3 HIS A  71      31.211  28.455  43.816  1.00 32.86           H  
ATOM   1046  O   HIS A  71      32.313  26.219  42.476  1.00 32.86           O  
ATOM   1047  CG  HIS A  71      32.536  29.938  44.600  1.00 32.86           C  
ATOM   1048  CD2 HIS A  71      32.988  31.230  44.560  1.00 32.86           C  
ATOM   1049  HD2 HIS A  71      32.913  31.901  43.717  1.00 32.86           H  
ATOM   1050  ND1 HIS A  71      32.899  29.412  45.821  1.00 32.86           N  
ATOM   1051  HD1 HIS A  71      32.711  28.477  46.154  1.00 32.86           H  
ATOM   1052  CE1 HIS A  71      33.531  30.380  46.508  1.00 32.86           C  
ATOM   1053  HE1 HIS A  71      33.919  30.273  47.511  1.00 32.86           H  
ATOM   1054  NE2 HIS A  71      33.622  31.501  45.776  1.00 32.86           N  
ATOM   1055  N   HIS A  72      34.129  26.627  43.728  1.00 28.18           N  
ATOM   1056  H   HIS A  72      34.746  27.328  44.112  1.00 28.18           H  
ATOM   1057  CA  HIS A  72      34.116  25.308  44.351  1.00 28.18           C  
ATOM   1058  HA  HIS A  72      33.842  24.558  43.609  1.00 28.18           H  
ATOM   1059  C   HIS A  72      33.069  25.297  45.465  1.00 28.18           C  
ATOM   1060  CB  HIS A  72      35.494  24.943  44.927  1.00 28.18           C  
ATOM   1061  HB2 HIS A  72      35.364  24.153  45.667  1.00 28.18           H  
ATOM   1062  HB3 HIS A  72      35.916  25.804  45.444  1.00 28.18           H  
ATOM   1063  O   HIS A  72      33.009  26.228  46.272  1.00 28.18           O  
ATOM   1064  CG  HIS A  72      36.478  24.439  43.904  1.00 28.18           C  
ATOM   1065  CD2 HIS A  72      37.242  25.197  43.059  1.00 28.18           C  
ATOM   1066  HD2 HIS A  72      37.236  26.275  42.991  1.00 28.18           H  
ATOM   1067  ND1 HIS A  72      36.816  23.121  43.683  1.00 28.18           N  
ATOM   1068  HD1 HIS A  72      36.480  22.320  44.197  1.00 28.18           H  
ATOM   1069  CE1 HIS A  72      37.754  23.090  42.721  1.00 28.18           C  
ATOM   1070  HE1 HIS A  72      38.226  22.195  42.343  1.00 28.18           H  
ATOM   1071  NE2 HIS A  72      38.045  24.333  42.309  1.00 28.18           N  
ATOM   1072  N   HIS A  73      32.342  24.188  45.571  1.00 33.43           N  
ATOM   1073  H   HIS A  73      32.355  23.522  44.811  1.00 33.43           H  
ATOM   1074  CA  HIS A  73      31.824  23.716  46.845  1.00 33.43           C  
ATOM   1075  HA  HIS A  73      32.298  24.287  47.643  1.00 33.43           H  
ATOM   1076  C   HIS A  73      32.244  22.259  47.031  1.00 33.43           C  
ATOM   1077  CB  HIS A  73      30.307  23.939  46.959  1.00 33.43           C  
ATOM   1078  HB2 HIS A  73      29.799  22.993  47.151  1.00 33.43           H  
ATOM   1079  HB3 HIS A  73      29.910  24.348  46.031  1.00 33.43           H  
ATOM   1080  O   HIS A  73      31.770  21.366  46.335  1.00 33.43           O  
ATOM   1081  CG  HIS A  73      30.001  24.885  48.088  1.00 33.43           C  
ATOM   1082  CD2 HIS A  73      29.843  26.241  47.987  1.00 33.43           C  
ATOM   1083  HD2 HIS A  73      29.863  26.817  47.074  1.00 33.43           H  
ATOM   1084  ND1 HIS A  73      29.980  24.569  49.429  1.00 33.43           N  
ATOM   1085  HD1 HIS A  73      30.073  23.646  49.828  1.00 33.43           H  
ATOM   1086  CE1 HIS A  73      29.795  25.709  50.117  1.00 33.43           C  
ATOM   1087  HE1 HIS A  73      29.722  25.781  51.192  1.00 33.43           H  
ATOM   1088  NE2 HIS A  73      29.714  26.755  49.281  1.00 33.43           N  
ATOM   1089  N   HIS A  74      33.160  22.024  47.970  1.00 28.51           N  
ATOM   1090  H   HIS A  74      33.495  22.801  48.520  1.00 28.51           H  
ATOM   1091  CA  HIS A  74      33.378  20.683  48.496  1.00 28.51           C  
ATOM   1092  HA  HIS A  74      33.408  19.963  47.678  1.00 28.51           H  
ATOM   1093  C   HIS A  74      32.225  20.315  49.432  1.00 28.51           C  
ATOM   1094  CB  HIS A  74      34.702  20.607  49.276  1.00 28.51           C  
ATOM   1095  HB2 HIS A  74      34.774  21.457  49.955  1.00 28.51           H  
ATOM   1096  HB3 HIS A  74      34.692  19.706  49.889  1.00 28.51           H  
ATOM   1097  O   HIS A  74      31.771  21.146  50.221  1.00 28.51           O  
ATOM   1098  CG  HIS A  74      35.938  20.548  48.418  1.00 28.51           C  
ATOM   1099  CD2 HIS A  74      36.698  21.606  47.998  1.00 28.51           C  
ATOM   1100  HD2 HIS A  74      36.504  22.649  48.201  1.00 28.51           H  
ATOM   1101  ND1 HIS A  74      36.559  19.401  47.975  1.00 28.51           N  
ATOM   1102  HD1 HIS A  74      36.259  18.452  48.148  1.00 28.51           H  
ATOM   1103  CE1 HIS A  74      37.663  19.761  47.299  1.00 28.51           C  
ATOM   1104  HE1 HIS A  74      38.359  19.078  46.836  1.00 28.51           H  
ATOM   1105  NE2 HIS A  74      37.783  21.098  47.278  1.00 28.51           N  
ATOM   1106  N   ASN A  75      31.859  19.038  49.438  1.00 33.85           N  
ATOM   1107  H   ASN A  75      32.187  18.439  48.694  1.00 33.85           H  
ATOM   1108  CA  ASN A  75      31.535  18.342  50.677  1.00 33.85           C  
ATOM   1109  HA  ASN A  75      32.066  18.845  51.484  1.00 33.85           H  
ATOM   1110  C   ASN A  75      32.091  16.908  50.598  1.00 33.85           C  
ATOM   1111  CB  ASN A  75      30.026  18.427  50.972  1.00 33.85           C  
ATOM   1112  HB2 ASN A  75      29.653  19.408  50.678  1.00 33.85           H  
ATOM   1113  HB3 ASN A  75      29.490  17.668  50.400  1.00 33.85           H  
ATOM   1114  O   ASN A  75      32.414  16.434  49.508  1.00 33.85           O  
ATOM   1115  CG  ASN A  75      29.725  18.255  52.452  1.00 33.85           C  
ATOM   1116  ND2 ASN A  75      28.480  18.366  52.845  1.00 33.85           N  
ATOM   1117 HD21 ASN A  75      28.306  18.224  53.829  1.00 33.85           H  
ATOM   1118 HD22 ASN A  75      27.742  18.538  52.177  1.00 33.85           H  
ATOM   1119  OD1 ASN A  75      30.600  18.032  53.275  1.00 33.85           O  
ATOM   1120  N   ASN A  76      32.260  16.240  51.738  1.00 27.25           N  
ATOM   1121  H   ASN A  76      31.866  16.634  52.580  1.00 27.25           H  
ATOM   1122  CA  ASN A  76      32.907  14.927  51.830  1.00 27.25           C  
ATOM   1123  HA  ASN A  76      33.369  14.680  50.874  1.00 27.25           H  
ATOM   1124  C   ASN A  76      31.899  13.818  52.164  1.00 27.25           C  
ATOM   1125  CB  ASN A  76      34.016  14.984  52.894  1.00 27.25           C  
ATOM   1126  HB2 ASN A  76      33.587  15.326  53.837  1.00 27.25           H  
ATOM   1127  HB3 ASN A  76      34.413  13.982  53.054  1.00 27.25           H  
ATOM   1128  O   ASN A  76      31.023  14.047  52.990  1.00 27.25           O  
ATOM   1129  CG  ASN A  76      35.178  15.874  52.497  1.00 27.25           C  
ATOM   1130  ND2 ASN A  76      35.582  16.788  53.347  1.00 27.25           N  
ATOM   1131 HD21 ASN A  76      35.099  16.923  54.223  1.00 27.25           H  
ATOM   1132 HD22 ASN A  76      36.359  17.361  53.048  1.00 27.25           H  
ATOM   1133  OD1 ASN A  76      35.755  15.748  51.433  1.00 27.25           O  
ATOM   1134  N   ASN A  77      32.075  12.647  51.532  1.00 33.84           N  
ATOM   1135  H   ASN A  77      32.722  12.679  50.757  1.00 33.84           H  
ATOM   1136  CA  ASN A  77      31.614  11.283  51.881  1.00 33.84           C  
ATOM   1137  HA  ASN A  77      32.261  10.822  52.628  1.00 33.84           H  
ATOM   1138  C   ASN A  77      31.702  10.445  50.586  1.00 33.84           C  
ATOM   1139  CB  ASN A  77      30.181  11.267  52.456  1.00 33.84           C  
ATOM   1140  HB2 ASN A  77      29.742  10.283  52.293  1.00 33.84           H  
ATOM   1141  HB3 ASN A  77      29.561  12.002  51.942  1.00 33.84           H  
ATOM   1142  O   ASN A  77      30.790  10.489  49.772  1.00 33.84           O  
ATOM   1143  CG  ASN A  77      30.143  11.516  53.960  1.00 33.84           C  
ATOM   1144  ND2 ASN A  77      28.970  11.720  54.512  1.00 33.84           N  
ATOM   1145 HD21 ASN A  77      28.139  11.746  53.939  1.00 33.84           H  
ATOM   1146 HD22 ASN A  77      28.974  11.895  55.506  1.00 33.84           H  
ATOM   1147  OD1 ASN A  77      31.142  11.505  54.665  1.00 33.84           O  
ATOM   1148  N   ASN A  78      32.805   9.784  50.214  1.00 28.78           N  
ATOM   1149  H   ASN A  78      32.700   9.424  49.276  1.00 28.78           H  
ATOM   1150  CA  ASN A  78      33.960   9.244  50.950  1.00 28.78           C  
ATOM   1151  HA  ASN A  78      34.627   8.889  50.164  1.00 28.78           H  
ATOM   1152  C   ASN A  78      33.649   7.996  51.813  1.00 28.78           C  
ATOM   1153  CB  ASN A  78      34.766  10.340  51.689  1.00 28.78           C  
ATOM   1154  HB2 ASN A  78      34.262  10.618  52.614  1.00 28.78           H  
ATOM   1155  HB3 ASN A  78      34.861  11.221  51.054  1.00 28.78           H  
ATOM   1156  O   ASN A  78      32.934   8.094  52.800  1.00 28.78           O  
ATOM   1157  CG  ASN A  78      36.166   9.894  52.074  1.00 28.78           C  
ATOM   1158  ND2 ASN A  78      36.777  10.539  53.039  1.00 28.78           N  
ATOM   1159 HD21 ASN A  78      36.317  11.300  53.519  1.00 28.78           H  
ATOM   1160 HD22 ASN A  78      37.728  10.258  53.228  1.00 28.78           H  
ATOM   1161  OD1 ASN A  78      36.737   8.979  51.511  1.00 28.78           O  
ATOM   1162  N   ASN A  79      34.297   6.875  51.460  1.00 27.85           N  
ATOM   1163  H   ASN A  79      34.891   6.961  50.648  1.00 27.85           H  
ATOM   1164  CA  ASN A  79      34.464   5.607  52.196  1.00 27.85           C  
ATOM   1165  HA  ASN A  79      35.096   5.003  51.546  1.00 27.85           H  
ATOM   1166  C   ASN A  79      33.253   4.675  52.497  1.00 27.85           C  
ATOM   1167  CB  ASN A  79      35.320   5.869  53.450  1.00 27.85           C  
ATOM   1168  HB2 ASN A  79      34.901   6.707  54.007  1.00 27.85           H  
ATOM   1169  HB3 ASN A  79      35.280   5.000  54.106  1.00 27.85           H  
ATOM   1170  O   ASN A  79      32.554   4.823  53.489  1.00 27.85           O  
ATOM   1171  CG  ASN A  79      36.783   6.128  53.134  1.00 27.85           C  
ATOM   1172  ND2 ASN A  79      37.437   6.970  53.896  1.00 27.85           N  
ATOM   1173 HD21 ASN A  79      36.940   7.494  54.602  1.00 27.85           H  
ATOM   1174 HD22 ASN A  79      38.380   7.175  53.598  1.00 27.85           H  
ATOM   1175  OD1 ASN A  79      37.381   5.540  52.249  1.00 27.85           O  
ATOM   1176  N   ASN A  80      33.253   3.548  51.768  1.00 27.05           N  
ATOM   1177  H   ASN A  80      33.714   3.637  50.874  1.00 27.05           H  
ATOM   1178  CA  ASN A  80      33.350   2.168  52.293  1.00 27.05           C  
ATOM   1179  HA  ASN A  80      33.601   1.582  51.409  1.00 27.05           H  
ATOM   1180  C   ASN A  80      32.149   1.409  52.921  1.00 27.05           C  
ATOM   1181  CB  ASN A  80      34.593   2.052  53.206  1.00 27.05           C  
ATOM   1182  HB2 ASN A  80      34.458   2.702  54.070  1.00 27.05           H  
ATOM   1183  HB3 ASN A  80      34.675   1.033  53.583  1.00 27.05           H  
ATOM   1184  O   ASN A  80      31.960   1.425  54.131  1.00 27.05           O  
ATOM   1185  CG  ASN A  80      35.896   2.386  52.511  1.00 27.05           C  
ATOM   1186  ND2 ASN A  80      36.908   2.757  53.255  1.00 27.05           N  
ATOM   1187 HD21 ASN A  80      37.666   3.190  52.746  1.00 27.05           H  
ATOM   1188 HD22 ASN A  80      36.802   2.846  54.255  1.00 27.05           H  
ATOM   1189  OD1 ASN A  80      36.022   2.341  51.301  1.00 27.05           O  
ATOM   1190  N   ASN A  81      31.634   0.467  52.112  1.00 25.08           N  
ATOM   1191  H   ASN A  81      31.711   0.682  51.128  1.00 25.08           H  
ATOM   1192  CA  ASN A  81      31.641  -0.995  52.366  1.00 25.08           C  
ATOM   1193  HA  ASN A  81      31.329  -1.440  51.421  1.00 25.08           H  
ATOM   1194  C   ASN A  81      30.703  -1.644  53.420  1.00 25.08           C  
ATOM   1195  CB  ASN A  81      33.104  -1.463  52.599  1.00 25.08           C  
ATOM   1196  HB2 ASN A  81      33.452  -1.056  53.549  1.00 25.08           H  
ATOM   1197  HB3 ASN A  81      33.145  -2.549  52.675  1.00 25.08           H  
ATOM   1198  O   ASN A  81      30.156  -1.022  54.318  1.00 25.08           O  
ATOM   1199  CG  ASN A  81      34.084  -1.082  51.506  1.00 25.08           C  
ATOM   1200  ND2 ASN A  81      35.364  -1.098  51.791  1.00 25.08           N  
ATOM   1201 HD21 ASN A  81      35.690  -1.397  52.698  1.00 25.08           H  
ATOM   1202 HD22 ASN A  81      35.975  -0.769  51.057  1.00 25.08           H  
ATOM   1203  OD1 ASN A  81      33.722  -0.743  50.396  1.00 25.08           O  
ATOM   1204  N   ASN A  82      30.674  -2.983  53.330  1.00 27.29           N  
ATOM   1205  H   ASN A  82      31.121  -3.370  52.511  1.00 27.29           H  
ATOM   1206  CA  ASN A  82      30.375  -3.975  54.373  1.00 27.29           C  
ATOM   1207  HA  ASN A  82      30.680  -4.917  53.916  1.00 27.29           H  
ATOM   1208  C   ASN A  82      28.911  -4.256  54.779  1.00 27.29           C  
ATOM   1209  CB  ASN A  82      31.337  -3.822  55.567  1.00 27.29           C  
ATOM   1210  HB2 ASN A  82      31.006  -4.478  56.373  1.00 27.29           H  
ATOM   1211  HB3 ASN A  82      31.293  -2.799  55.943  1.00 27.29           H  
ATOM   1212  O   ASN A  82      28.496  -3.944  55.886  1.00 27.29           O  
ATOM   1213  CG  ASN A  82      32.773  -4.195  55.253  1.00 27.29           C  
ATOM   1214  ND2 ASN A  82      33.676  -3.930  56.166  1.00 27.29           N  
ATOM   1215 HD21 ASN A  82      33.400  -3.460  57.016  1.00 27.29           H  
ATOM   1216 HD22 ASN A  82      34.626  -4.201  55.955  1.00 27.29           H  
ATOM   1217  OD1 ASN A  82      33.119  -4.742  54.219  1.00 27.29           O  
ATOM   1218  N   ASN A  83      28.269  -5.077  53.938  1.00 25.22           N  
ATOM   1219  H   ASN A  83      28.575  -4.991  52.979  1.00 25.22           H  
ATOM   1220  CA  ASN A  83      27.886  -6.472  54.250  1.00 25.22           C  
ATOM   1221  HA  ASN A  83      27.446  -6.850  53.327  1.00 25.22           H  
ATOM   1222  C   ASN A  83      26.842  -6.806  55.344  1.00 25.22           C  
ATOM   1223  CB  ASN A  83      29.166  -7.312  54.501  1.00 25.22           C  
ATOM   1224  HB2 ASN A  83      28.891  -8.346  54.706  1.00 25.22           H  
ATOM   1225  HB3 ASN A  83      29.675  -6.929  55.385  1.00 25.22           H  
ATOM   1226  O   ASN A  83      26.652  -6.119  56.336  1.00 25.22           O  
ATOM   1227  CG  ASN A  83      30.152  -7.362  53.350  1.00 25.22           C  
ATOM   1228  ND2 ASN A  83      31.284  -7.991  53.548  1.00 25.22           N  
ATOM   1229 HD21 ASN A  83      31.472  -8.454  54.426  1.00 25.22           H  
ATOM   1230 HD22 ASN A  83      31.935  -7.977  52.776  1.00 25.22           H  
ATOM   1231  OD1 ASN A  83      29.944  -6.817  52.282  1.00 25.22           O  
ATOM   1232  N   ASN A  84      26.334  -8.038  55.200  1.00 26.86           N  
ATOM   1233  H   ASN A  84      26.570  -8.508  54.338  1.00 26.86           H  
ATOM   1234  CA  ASN A  84      25.701  -8.897  56.206  1.00 26.86           C  
ATOM   1235  HA  ASN A  84      25.575  -9.859  55.709  1.00 26.86           H  
ATOM   1236  C   ASN A  84      24.296  -8.519  56.710  1.00 26.86           C  
ATOM   1237  CB  ASN A  84      26.668  -9.182  57.372  1.00 26.86           C  
ATOM   1238  HB2 ASN A  84      26.975  -8.239  57.825  1.00 26.86           H  
ATOM   1239  HB3 ASN A  84      26.138  -9.750  58.136  1.00 26.86           H  
ATOM   1240  O   ASN A  84      24.111  -7.665  57.565  1.00 26.86           O  
ATOM   1241  CG  ASN A  84      27.899  -9.980  56.988  1.00 26.86           C  
ATOM   1242  ND2 ASN A  84      28.833 -10.120  57.897  1.00 26.86           N  
ATOM   1243 HD21 ASN A  84      28.730  -9.670  58.795  1.00 26.86           H  
ATOM   1244 HD22 ASN A  84      29.635 -10.675  57.634  1.00 26.86           H  
ATOM   1245  OD1 ASN A  84      28.051 -10.501  55.897  1.00 26.86           O  
ATOM   1246  N   ASN A  85      23.354  -9.371  56.303  1.00 26.21           N  
ATOM   1247  H   ASN A  85      23.596  -9.902  55.478  1.00 26.21           H  
ATOM   1248  CA  ASN A  85      22.442 -10.110  57.178  1.00 26.21           C  
ATOM   1249  HA  ASN A  85      21.697 -10.562  56.522  1.00 26.21           H  
ATOM   1250  C   ASN A  85      21.672  -9.334  58.264  1.00 26.21           C  
ATOM   1251  CB  ASN A  85      23.213 -11.275  57.846  1.00 26.21           C  
ATOM   1252  HB2 ASN A  85      22.508 -11.894  58.401  1.00 26.21           H  
ATOM   1253  HB3 ASN A  85      23.918 -10.858  58.566  1.00 26.21           H  
ATOM   1254  O   ASN A  85      22.197  -9.036  59.335  1.00 26.21           O  
ATOM   1255  CG  ASN A  85      23.989 -12.184  56.911  1.00 26.21           C  
ATOM   1256  ND2 ASN A  85      24.744 -13.110  57.451  1.00 26.21           N  
ATOM   1257 HD21 ASN A  85      25.254 -13.690  56.801  1.00 26.21           H  
ATOM   1258 HD22 ASN A  85      24.783 -13.224  58.453  1.00 26.21           H  
ATOM   1259  OD1 ASN A  85      23.957 -12.071  55.699  1.00 26.21           O  
ATOM   1260  N   ASN A  86      20.345  -9.406  58.158  1.00 32.03           N  
ATOM   1261  H   ASN A  86      19.943  -9.390  57.232  1.00 32.03           H  
ATOM   1262  CA  ASN A  86      19.669 -10.318  59.081  1.00 32.03           C  
ATOM   1263  HA  ASN A  86      20.357 -11.140  59.278  1.00 32.03           H  
ATOM   1264  C   ASN A  86      18.432 -10.969  58.463  1.00 32.03           C  
ATOM   1265  CB  ASN A  86      19.354  -9.625  60.422  1.00 32.03           C  
ATOM   1266  HB2 ASN A  86      19.517  -8.551  60.338  1.00 32.03           H  
ATOM   1267  HB3 ASN A  86      18.312  -9.785  60.698  1.00 32.03           H  
ATOM   1268  O   ASN A  86      17.692 -10.337  57.714  1.00 32.03           O  
ATOM   1269  CG  ASN A  86      20.214 -10.191  61.538  1.00 32.03           C  
ATOM   1270  ND2 ASN A  86      20.791  -9.354  62.366  1.00 32.03           N  
ATOM   1271 HD21 ASN A  86      20.771  -8.366  62.158  1.00 32.03           H  
ATOM   1272 HD22 ASN A  86      21.410  -9.759  63.053  1.00 32.03           H  
ATOM   1273  OD1 ASN A  86      20.391 -11.393  61.670  1.00 32.03           O  
ATOM   1274  N   ASN A  87      18.187 -12.223  58.842  1.00 27.01           N  
ATOM   1275  H   ASN A  87      18.816 -12.633  59.518  1.00 27.01           H  
ATOM   1276  CA  ASN A  87      16.846 -12.790  58.762  1.00 27.01           C  
ATOM   1277  HA  ASN A  87      16.410 -12.590  57.784  1.00 27.01           H  
ATOM   1278  C   ASN A  87      15.991 -12.124  59.843  1.00 27.01           C  
ATOM   1279  CB  ASN A  87      16.900 -14.310  59.014  1.00 27.01           C  
ATOM   1280  HB2 ASN A  87      15.888 -14.679  59.182  1.00 27.01           H  
ATOM   1281  HB3 ASN A  87      17.481 -14.507  59.915  1.00 27.01           H  
ATOM   1282  O   ASN A  87      16.460 -11.952  60.968  1.00 27.01           O  
ATOM   1283  CG  ASN A  87      17.465 -15.102  57.853  1.00 27.01           C  
ATOM   1284  ND2 ASN A  87      18.195 -16.160  58.117  1.00 27.01           N  
ATOM   1285 HD21 ASN A  87      18.525 -16.666  57.308  1.00 27.01           H  
ATOM   1286 HD22 ASN A  87      18.383 -16.442  59.069  1.00 27.01           H  
ATOM   1287  OD1 ASN A  87      17.237 -14.809  56.698  1.00 27.01           O  
ATOM   1288  N   ASN A  88      14.724 -11.836  59.555  1.00 34.17           N  
ATOM   1289  H   ASN A  88      14.387 -11.936  58.608  1.00 34.17           H  
ATOM   1290  CA  ASN A  88      13.745 -11.583  60.607  1.00 34.17           C  
ATOM   1291  HA  ASN A  88      14.078 -12.120  61.495  1.00 34.17           H  
ATOM   1292  C   ASN A  88      12.400 -12.193  60.204  1.00 34.17           C  
ATOM   1293  CB  ASN A  88      13.694 -10.076  60.937  1.00 34.17           C  
ATOM   1294  HB2 ASN A  88      14.474  -9.550  60.387  1.00 34.17           H  
ATOM   1295  HB3 ASN A  88      12.734  -9.655  60.636  1.00 34.17           H  
ATOM   1296  O   ASN A  88      11.815 -11.816  59.193  1.00 34.17           O  
ATOM   1297  CG  ASN A  88      13.898  -9.805  62.420  1.00 34.17           C  
ATOM   1298  ND2 ASN A  88      14.346  -8.625  62.774  1.00 34.17           N  
ATOM   1299 HD21 ASN A  88      14.478  -8.483  63.765  1.00 34.17           H  
ATOM   1300 HD22 ASN A  88      14.559  -7.927  62.076  1.00 34.17           H  
ATOM   1301  OD1 ASN A  88      13.655 -10.632  63.283  1.00 34.17           O  
ATOM   1302  N   ASN A  89      11.956 -13.196  60.963  1.00 25.61           N  
ATOM   1303  H   ASN A  89      12.434 -13.387  61.831  1.00 25.61           H  
ATOM   1304  CA  ASN A  89      10.775 -13.997  60.649  1.00 25.61           C  
ATOM   1305  HA  ASN A  89      10.509 -13.869  59.600  1.00 25.61           H  
ATOM   1306  C   ASN A  89       9.587 -13.524  61.494  1.00 25.61           C  
ATOM   1307  CB  ASN A  89      11.116 -15.483  60.865  1.00 25.61           C  
ATOM   1308  HB2 ASN A  89      11.415 -15.638  61.901  1.00 25.61           H  
ATOM   1309  HB3 ASN A  89      11.944 -15.761  60.214  1.00 25.61           H  
ATOM   1310  O   ASN A  89       9.503 -13.844  62.680  1.00 25.61           O  
ATOM   1311  CG  ASN A  89       9.947 -16.410  60.564  1.00 25.61           C  
ATOM   1312  ND2 ASN A  89      10.115 -17.694  60.772  1.00 25.61           N  
ATOM   1313 HD21 ASN A  89       9.339 -18.281  60.498  1.00 25.61           H  
ATOM   1314 HD22 ASN A  89      10.995 -18.054  61.111  1.00 25.61           H  
ATOM   1315  OD1 ASN A  89       8.881 -16.017  60.128  1.00 25.61           O  
ATOM   1316  N   SER A  90       8.674 -12.784  60.866  1.00 37.06           N  
ATOM   1317  H   SER A  90       8.828 -12.567  59.892  1.00 37.06           H  
ATOM   1318  CA  SER A  90       7.496 -12.203  61.513  1.00 37.06           C  
ATOM   1319  HA  SER A  90       7.502 -12.446  62.575  1.00 37.06           H  
ATOM   1320  C   SER A  90       6.205 -12.767  60.924  1.00 37.06           C  
ATOM   1321  CB  SER A  90       7.530 -10.674  61.412  1.00 37.06           C  
ATOM   1322  HB2 SER A  90       6.604 -10.266  61.816  1.00 37.06           H  
ATOM   1323  HB3 SER A  90       7.621 -10.378  60.366  1.00 37.06           H  
ATOM   1324  O   SER A  90       5.586 -12.157  60.054  1.00 37.06           O  
ATOM   1325  OG  SER A  90       8.622 -10.161  62.152  1.00 37.06           O  
ATOM   1326  HG  SER A  90       8.690  -9.219  61.984  1.00 37.06           H  
ATOM   1327  N   ASN A  91       5.762 -13.914  61.445  1.00 25.93           N  
ATOM   1328  H   ASN A  91       6.353 -14.386  62.115  1.00 25.93           H  
ATOM   1329  CA  ASN A  91       4.356 -14.311  61.337  1.00 25.93           C  
ATOM   1330  HA  ASN A  91       4.092 -14.452  60.289  1.00 25.93           H  
ATOM   1331  C   ASN A  91       3.464 -13.217  61.942  1.00 25.93           C  
ATOM   1332  CB  ASN A  91       4.103 -15.612  62.123  1.00 25.93           C  
ATOM   1333  HB2 ASN A  91       4.502 -15.509  63.132  1.00 25.93           H  
ATOM   1334  HB3 ASN A  91       3.027 -15.768  62.209  1.00 25.93           H  
ATOM   1335  O   ASN A  91       3.754 -12.731  63.037  1.00 25.93           O  
ATOM   1336  CG  ASN A  91       4.664 -16.852  61.464  1.00 25.93           C  
ATOM   1337  ND2 ASN A  91       5.448 -17.634  62.169  1.00 25.93           N  
ATOM   1338 HD21 ASN A  91       5.727 -17.381  63.106  1.00 25.93           H  
ATOM   1339 HD22 ASN A  91       5.816 -18.429  61.669  1.00 25.93           H  
ATOM   1340  OD1 ASN A  91       4.377 -17.163  60.326  1.00 25.93           O  
ATOM   1341  N   ASN A  92       2.329 -12.912  61.313  1.00 34.42           N  
ATOM   1342  H   ASN A  92       2.142 -13.299  60.399  1.00 34.42           H  
ATOM   1343  CA  ASN A  92       1.221 -12.263  62.009  1.00 34.42           C  
ATOM   1344  HA  ASN A  92       1.258 -12.591  63.048  1.00 34.42           H  
ATOM   1345  C   ASN A  92      -0.124 -12.728  61.434  1.00 34.42           C  
ATOM   1346  CB  ASN A  92       1.399 -10.733  61.986  1.00 34.42           C  
ATOM   1347  HB2 ASN A  92       2.458 -10.489  62.072  1.00 34.42           H  
ATOM   1348  HB3 ASN A  92       1.030 -10.330  61.043  1.00 34.42           H  
ATOM   1349  O   ASN A  92      -0.267 -12.869  60.223  1.00 34.42           O  
ATOM   1350  CG  ASN A  92       0.687 -10.058  63.145  1.00 34.42           C  
ATOM   1351  ND2 ASN A  92       0.824  -8.760  63.275  1.00 34.42           N  
ATOM   1352 HD21 ASN A  92       1.385  -8.237  62.618  1.00 34.42           H  
ATOM   1353 HD22 ASN A  92       0.343  -8.336  64.056  1.00 34.42           H  
ATOM   1354  OD1 ASN A  92       0.013 -10.675  63.953  1.00 34.42           O  
ATOM   1355  N   ASN A  93      -1.100 -12.980  62.308  1.00 24.95           N  
ATOM   1356  H   ASN A  93      -0.963 -12.671  63.260  1.00 24.95           H  
ATOM   1357  CA  ASN A  93      -2.411 -13.530  61.956  1.00 24.95           C  
ATOM   1358  HA  ASN A  93      -2.449 -13.781  60.896  1.00 24.95           H  
ATOM   1359  C   ASN A  93      -3.513 -12.516  62.265  1.00 24.95           C  
ATOM   1360  CB  ASN A  93      -2.679 -14.803  62.788  1.00 24.95           C  
ATOM   1361  HB2 ASN A  93      -3.734 -15.066  62.703  1.00 24.95           H  
ATOM   1362  HB3 ASN A  93      -2.476 -14.592  63.838  1.00 24.95           H  
ATOM   1363  O   ASN A  93      -3.540 -11.998  63.376  1.00 24.95           O  
ATOM   1364  CG  ASN A  93      -1.899 -16.023  62.347  1.00 24.95           C  
ATOM   1365  ND2 ASN A  93      -1.382 -16.798  63.272  1.00 24.95           N  
ATOM   1366 HD21 ASN A  93      -0.878 -17.602  62.927  1.00 24.95           H  
ATOM   1367 HD22 ASN A  93      -1.472 -16.567  64.252  1.00 24.95           H  
ATOM   1368  OD1 ASN A  93      -1.781 -16.333  61.179  1.00 24.95           O  
ATOM   1369  N   ASN A  94      -4.454 -12.318  61.335  1.00 31.25           N  
ATOM   1370  H   ASN A  94      -4.212 -12.583  60.391  1.00 31.25           H  
ATOM   1371  CA  ASN A  94      -5.903 -12.143  61.558  1.00 31.25           C  
ATOM   1372  HA  ASN A  94      -6.272 -13.060  62.019  1.00 31.25           H  
ATOM   1373  C   ASN A  94      -6.597 -12.045  60.177  1.00 31.25           C  
ATOM   1374  CB  ASN A  94      -6.199 -10.948  62.489  1.00 31.25           C  
ATOM   1375  HB2 ASN A  94      -7.178 -10.526  62.260  1.00 31.25           H  
ATOM   1376  HB3 ASN A  94      -5.457 -10.166  62.327  1.00 31.25           H  
ATOM   1377  O   ASN A  94      -5.990 -11.556  59.233  1.00 31.25           O  
ATOM   1378  CG  ASN A  94      -6.216 -11.359  63.962  1.00 31.25           C  
ATOM   1379  ND2 ASN A  94      -5.772 -10.504  64.851  1.00 31.25           N  
ATOM   1380 HD21 ASN A  94      -5.295  -9.671  64.535  1.00 31.25           H  
ATOM   1381 HD22 ASN A  94      -5.700 -10.846  65.799  1.00 31.25           H  
ATOM   1382  OD1 ASN A  94      -6.636 -12.448  64.337  1.00 31.25           O  
ATOM   1383  N   ASN A  95      -7.775 -12.621  59.913  1.00 25.53           N  
ATOM   1384  H   ASN A  95      -7.870 -12.771  58.919  1.00 25.53           H  
ATOM   1385  CA  ASN A  95      -9.069 -12.604  60.623  1.00 25.53           C  
ATOM   1386  HA  ASN A  95      -9.711 -13.290  60.070  1.00 25.53           H  
ATOM   1387  C   ASN A  95      -9.794 -11.246  60.568  1.00 25.53           C  
ATOM   1388  CB  ASN A  95      -9.045 -13.167  62.058  1.00 25.53           C  
ATOM   1389  HB2 ASN A  95     -10.062 -13.148  62.448  1.00 25.53           H  
ATOM   1390  HB3 ASN A  95      -8.466 -12.507  62.704  1.00 25.53           H  
ATOM   1391  O   ASN A  95      -9.746 -10.482  61.527  1.00 25.53           O  
ATOM   1392  CG  ASN A  95      -8.568 -14.594  62.191  1.00 25.53           C  
ATOM   1393  ND2 ASN A  95      -7.744 -14.874  63.173  1.00 25.53           N  
ATOM   1394 HD21 ASN A  95      -7.409 -14.137  63.776  1.00 25.53           H  
ATOM   1395 HD22 ASN A  95      -7.450 -15.836  63.261  1.00 25.53           H  
ATOM   1396  OD1 ASN A  95      -8.945 -15.469  61.434  1.00 25.53           O  
ATOM   1397  N   ASN A  96     -10.502 -10.973  59.465  1.00 29.74           N  
ATOM   1398  H   ASN A  96     -10.143 -11.368  58.607  1.00 29.74           H  
ATOM   1399  CA  ASN A  96     -11.959 -10.715  59.409  1.00 29.74           C  
ATOM   1400  HA  ASN A  96     -12.447 -11.652  59.679  1.00 29.74           H  
ATOM   1401  C   ASN A  96     -12.364 -10.370  57.949  1.00 29.74           C  
ATOM   1402  CB  ASN A  96     -12.393  -9.615  60.402  1.00 29.74           C  
ATOM   1403  HB2 ASN A  96     -11.631  -8.836  60.445  1.00 29.74           H  
ATOM   1404  HB3 ASN A  96     -13.318  -9.153  60.059  1.00 29.74           H  
ATOM   1405  O   ASN A  96     -11.546  -9.799  57.240  1.00 29.74           O  
ATOM   1406  CG  ASN A  96     -12.664 -10.174  61.796  1.00 29.74           C  
ATOM   1407  ND2 ASN A  96     -12.254  -9.492  62.838  1.00 29.74           N  
ATOM   1408 HD21 ASN A  96     -12.390  -9.927  63.739  1.00 29.74           H  
ATOM   1409 HD22 ASN A  96     -11.623  -8.717  62.697  1.00 29.74           H  
ATOM   1410  OD1 ASN A  96     -13.261 -11.227  61.968  1.00 29.74           O  
ATOM   1411  N   ASN A  97     -13.517 -10.710  57.348  1.00 24.93           N  
ATOM   1412  H   ASN A  97     -13.471 -10.441  56.376  1.00 24.93           H  
ATOM   1413  CA  ASN A  97     -14.857 -11.194  57.759  1.00 24.93           C  
ATOM   1414  HA  ASN A  97     -15.101 -11.984  57.050  1.00 24.93           H  
ATOM   1415  C   ASN A  97     -15.983 -10.150  57.566  1.00 24.93           C  
ATOM   1416  CB  ASN A  97     -14.906 -11.888  59.131  1.00 24.93           C  
ATOM   1417  HB2 ASN A  97     -14.696 -11.148  59.903  1.00 24.93           H  
ATOM   1418  HB3 ASN A  97     -14.182 -12.701  59.168  1.00 24.93           H  
ATOM   1419  O   ASN A  97     -16.467  -9.540  58.518  1.00 24.93           O  
ATOM   1420  CG  ASN A  97     -16.261 -12.492  59.459  1.00 24.93           C  
ATOM   1421  ND2 ASN A  97     -16.496 -12.770  60.719  1.00 24.93           N  
ATOM   1422 HD21 ASN A  97     -17.395 -13.174  60.939  1.00 24.93           H  
ATOM   1423 HD22 ASN A  97     -15.805 -12.537  61.418  1.00 24.93           H  
ATOM   1424  OD1 ASN A  97     -17.101 -12.744  58.610  1.00 24.93           O  
ATOM   1425  N   SER A  98     -16.427  -9.987  56.316  1.00 35.13           N  
ATOM   1426  H   SER A  98     -15.882 -10.399  55.572  1.00 35.13           H  
ATOM   1427  CA  SER A  98     -17.802  -9.632  55.908  1.00 35.13           C  
ATOM   1428  HA  SER A  98     -18.487 -10.188  56.548  1.00 35.13           H  
ATOM   1429  C   SER A  98     -17.990 -10.090  54.448  1.00 35.13           C  
ATOM   1430  CB  SER A  98     -18.070  -8.131  56.053  1.00 35.13           C  
ATOM   1431  HB2 SER A  98     -18.971  -7.863  55.502  1.00 35.13           H  
ATOM   1432  HB3 SER A  98     -17.228  -7.562  55.659  1.00 35.13           H  
ATOM   1433  O   SER A  98     -17.016 -10.070  53.705  1.00 35.13           O  
ATOM   1434  OG  SER A  98     -18.268  -7.835  57.420  1.00 35.13           O  
ATOM   1435  HG  SER A  98     -17.585  -8.283  57.924  1.00 35.13           H  
ATOM   1436  N   ASN A  99     -19.111 -10.638  53.961  1.00 26.05           N  
ATOM   1437  H   ASN A  99     -18.917 -11.083  53.075  1.00 26.05           H  
ATOM   1438  CA  ASN A  99     -20.556 -10.507  54.247  1.00 26.05           C  
ATOM   1439  HA  ASN A  99     -20.990 -11.402  53.801  1.00 26.05           H  
ATOM   1440  C   ASN A  99     -21.280  -9.377  53.494  1.00 26.05           C  
ATOM   1441  CB  ASN A  99     -20.964 -10.609  55.732  1.00 26.05           C  
ATOM   1442  HB2 ASN A  99     -20.528  -9.797  56.313  1.00 26.05           H  
ATOM   1443  HB3 ASN A  99     -22.045 -10.481  55.798  1.00 26.05           H  
ATOM   1444  O   ASN A  99     -21.722  -8.406  54.097  1.00 26.05           O  
ATOM   1445  CG  ASN A  99     -20.668 -11.960  56.352  1.00 26.05           C  
ATOM   1446  ND2 ASN A  99     -20.402 -12.005  57.634  1.00 26.05           N  
ATOM   1447 HD21 ASN A  99     -20.086 -12.897  57.986  1.00 26.05           H  
ATOM   1448 HD22 ASN A  99     -20.325 -11.156  58.176  1.00 26.05           H  
ATOM   1449  OD1 ASN A  99     -20.684 -12.986  55.698  1.00 26.05           O  
ATOM   1450  N   ASN A 100     -21.482  -9.570  52.185  1.00 33.63           N  
ATOM   1451  H   ASN A 100     -20.810 -10.150  51.703  1.00 33.63           H  
ATOM   1452  CA  ASN A 100     -22.817  -9.620  51.556  1.00 33.63           C  
ATOM   1453  HA  ASN A 100     -23.451 -10.224  52.204  1.00 33.63           H  
ATOM   1454  C   ASN A 100     -22.704 -10.363  50.200  1.00 33.63           C  
ATOM   1455  CB  ASN A 100     -23.417  -8.207  51.410  1.00 33.63           C  
ATOM   1456  HB2 ASN A 100     -24.118  -8.190  50.576  1.00 33.63           H  
ATOM   1457  HB3 ASN A 100     -22.621  -7.494  51.190  1.00 33.63           H  
ATOM   1458  O   ASN A 100     -21.648 -10.271  49.584  1.00 33.63           O  
ATOM   1459  CG  ASN A 100     -24.186  -7.767  52.650  1.00 33.63           C  
ATOM   1460  ND2 ASN A 100     -24.104  -6.512  53.022  1.00 33.63           N  
ATOM   1461 HD21 ASN A 100     -23.456  -5.893  52.557  1.00 33.63           H  
ATOM   1462 HD22 ASN A 100     -24.554  -6.273  53.894  1.00 33.63           H  
ATOM   1463  OD1 ASN A 100     -24.893  -8.540  53.285  1.00 33.63           O  
ATOM   1464  N   ASN A 101     -23.631 -11.171  49.661  1.00 26.77           N  
ATOM   1465  H   ASN A 101     -23.266 -11.543  48.796  1.00 26.77           H  
ATOM   1466  CA  ASN A 101     -25.051 -11.543  49.881  1.00 26.77           C  
ATOM   1467  HA  ASN A 101     -25.077 -12.633  49.865  1.00 26.77           H  
ATOM   1468  C   ASN A 101     -25.958 -11.082  48.723  1.00 26.77           C  
ATOM   1469  CB  ASN A 101     -25.694 -11.117  51.217  1.00 26.77           C  
ATOM   1470  HB2 ASN A 101     -25.516 -10.057  51.402  1.00 26.77           H  
ATOM   1471  HB3 ASN A 101     -26.775 -11.219  51.124  1.00 26.77           H  
ATOM   1472  O   ASN A 101     -26.066  -9.884  48.481  1.00 26.77           O  
ATOM   1473  CG  ASN A 101     -25.324 -11.972  52.413  1.00 26.77           C  
ATOM   1474  ND2 ASN A 101     -25.208 -11.387  53.581  1.00 26.77           N  
ATOM   1475 HD21 ASN A 101     -25.283 -10.382  53.656  1.00 26.77           H  
ATOM   1476 HD22 ASN A 101     -24.976 -11.978  54.365  1.00 26.77           H  
ATOM   1477  OD1 ASN A 101     -25.158 -13.173  52.314  1.00 26.77           O  
ATOM   1478  N   ASN A 102     -26.717 -12.038  48.158  1.00 27.51           N  
ATOM   1479  H   ASN A 102     -26.562 -12.980  48.489  1.00 27.51           H  
ATOM   1480  CA  ASN A 102     -27.864 -11.875  47.239  1.00 27.51           C  
ATOM   1481  HA  ASN A 102     -28.243 -12.881  47.055  1.00 27.51           H  
ATOM   1482  C   ASN A 102     -27.543 -11.286  45.840  1.00 27.51           C  
ATOM   1483  CB  ASN A 102     -28.972 -11.119  47.997  1.00 27.51           C  
ATOM   1484  HB2 ASN A 102     -28.628 -10.109  48.221  1.00 27.51           H  
ATOM   1485  HB3 ASN A 102     -29.862 -11.029  47.373  1.00 27.51           H  
ATOM   1486  O   ASN A 102     -26.668 -10.445  45.698  1.00 27.51           O  
ATOM   1487  CG  ASN A 102     -29.376 -11.814  49.287  1.00 27.51           C  
ATOM   1488  ND2 ASN A 102     -29.767 -11.072  50.297  1.00 27.51           N  
ATOM   1489 HD21 ASN A 102     -30.009 -11.566  51.144  1.00 27.51           H  
ATOM   1490 HD22 ASN A 102     -29.755 -10.065  50.226  1.00 27.51           H  
ATOM   1491  OD1 ASN A 102     -29.338 -13.026  49.413  1.00 27.51           O  
ATOM   1492  N   ASN A 103     -28.196 -11.666  44.732  1.00 30.96           N  
ATOM   1493  H   ASN A 103     -27.800 -11.254  43.900  1.00 30.96           H  
ATOM   1494  CA  ASN A 103     -29.282 -12.631  44.459  1.00 30.96           C  
ATOM   1495  HA  ASN A 103     -29.445 -13.288  45.314  1.00 30.96           H  
ATOM   1496  C   ASN A 103     -28.861 -13.529  43.265  1.00 30.96           C  
ATOM   1497  CB  ASN A 103     -30.561 -11.822  44.149  1.00 30.96           C  
ATOM   1498  HB2 ASN A 103     -31.151 -12.332  43.387  1.00 30.96           H  
ATOM   1499  HB3 ASN A 103     -30.292 -10.853  43.728  1.00 30.96           H  
ATOM   1500  O   ASN A 103     -28.135 -13.067  42.395  1.00 30.96           O  
ATOM   1501  CG  ASN A 103     -31.445 -11.630  45.366  1.00 30.96           C  
ATOM   1502  ND2 ASN A 103     -31.978 -10.451  45.576  1.00 30.96           N  
ATOM   1503 HD21 ASN A 103     -31.787  -9.683  44.948  1.00 30.96           H  
ATOM   1504 HD22 ASN A 103     -32.566 -10.355  46.392  1.00 30.96           H  
ATOM   1505  OD1 ASN A 103     -31.669 -12.540  46.150  1.00 30.96           O  
ATOM   1506  N   ASN A 104     -29.115 -14.843  43.246  1.00 26.26           N  
ATOM   1507  H   ASN A 104     -28.366 -15.304  42.750  1.00 26.26           H  
ATOM   1508  CA  ASN A 104     -30.389 -15.568  43.043  1.00 26.26           C  
ATOM   1509  HA  ASN A 104     -30.114 -16.619  43.122  1.00 26.26           H  
ATOM   1510  C   ASN A 104     -31.025 -15.431  41.642  1.00 26.26           C  
ATOM   1511  CB  ASN A 104     -31.449 -15.346  44.143  1.00 26.26           C  
ATOM   1512  HB2 ASN A 104     -32.398 -15.759  43.801  1.00 26.26           H  
ATOM   1513  HB3 ASN A 104     -31.619 -14.283  44.312  1.00 26.26           H  
ATOM   1514  O   ASN A 104     -31.311 -14.322  41.199  1.00 26.26           O  
ATOM   1515  CG  ASN A 104     -31.145 -16.051  45.444  1.00 26.26           C  
ATOM   1516  ND2 ASN A 104     -31.218 -15.363  46.558  1.00 26.26           N  
ATOM   1517 HD21 ASN A 104     -30.998 -15.850  47.415  1.00 26.26           H  
ATOM   1518 HD22 ASN A 104     -31.457 -14.382  46.549  1.00 26.26           H  
ATOM   1519  OD1 ASN A 104     -30.865 -17.235  45.462  1.00 26.26           O  
ATOM   1520  N   ASN A 105     -31.416 -16.600  41.100  1.00 30.46           N  
ATOM   1521  H   ASN A 105     -31.107 -17.418  41.605  1.00 30.46           H  
ATOM   1522  CA  ASN A 105     -32.252 -16.903  39.918  1.00 30.46           C  
ATOM   1523  HA  ASN A 105     -32.701 -17.859  40.189  1.00 30.46           H  
ATOM   1524  C   ASN A 105     -31.561 -17.151  38.556  1.00 30.46           C  
ATOM   1525  CB  ASN A 105     -33.417 -15.903  39.756  1.00 30.46           C  
ATOM   1526  HB2 ASN A 105     -34.005 -16.146  38.871  1.00 30.46           H  
ATOM   1527  HB3 ASN A 105     -33.030 -14.899  39.578  1.00 30.46           H  
ATOM   1528  O   ASN A 105     -30.649 -16.423  38.192  1.00 30.46           O  
ATOM   1529  CG  ASN A 105     -34.350 -15.910  40.942  1.00 30.46           C  
ATOM   1530  ND2 ASN A 105     -34.387 -14.842  41.700  1.00 30.46           N  
ATOM   1531 HD21 ASN A 105     -33.744 -14.088  41.503  1.00 30.46           H  
ATOM   1532 HD22 ASN A 105     -35.018 -14.848  42.488  1.00 30.46           H  
ATOM   1533  OD1 ASN A 105     -35.025 -16.892  41.208  1.00 30.46           O  
ATOM   1534  N   ASN A 106     -32.042 -18.082  37.708  1.00 27.03           N  
ATOM   1535  H   ASN A 106     -31.693 -17.984  36.766  1.00 27.03           H  
ATOM   1536  CA  ASN A 106     -32.667 -19.403  37.972  1.00 27.03           C  
ATOM   1537  HA  ASN A 106     -31.997 -19.967  38.621  1.00 27.03           H  
ATOM   1538  C   ASN A 106     -32.841 -20.220  36.665  1.00 27.03           C  
ATOM   1539  CB  ASN A 106     -34.072 -19.298  38.621  1.00 27.03           C  
ATOM   1540  HB2 ASN A 106     -34.845 -19.596  37.912  1.00 27.03           H  
ATOM   1541  HB3 ASN A 106     -34.331 -18.278  38.905  1.00 27.03           H  
ATOM   1542  O   ASN A 106     -32.932 -19.608  35.607  1.00 27.03           O  
ATOM   1543  CG  ASN A 106     -34.178 -20.214  39.825  1.00 27.03           C  
ATOM   1544  ND2 ASN A 106     -34.703 -19.746  40.932  1.00 27.03           N  
ATOM   1545 HD21 ASN A 106     -35.010 -18.787  41.006  1.00 27.03           H  
ATOM   1546 HD22 ASN A 106     -34.745 -20.384  41.714  1.00 27.03           H  
ATOM   1547  OD1 ASN A 106     -33.735 -21.347  39.790  1.00 27.03           O  
ATOM   1548  N   ASN A 107     -33.081 -21.540  36.785  1.00 29.61           N  
ATOM   1549  H   ASN A 107     -33.036 -21.912  37.723  1.00 29.61           H  
ATOM   1550  CA  ASN A 107     -33.696 -22.437  35.772  1.00 29.61           C  
ATOM   1551  HA  ASN A 107     -33.770 -23.418  36.241  1.00 29.61           H  
ATOM   1552  C   ASN A 107     -32.934 -22.664  34.426  1.00 29.61           C  
ATOM   1553  CB  ASN A 107     -35.139 -21.925  35.539  1.00 29.61           C  
ATOM   1554  HB2 ASN A 107     -35.623 -22.480  34.735  1.00 29.61           H  
ATOM   1555  HB3 ASN A 107     -35.098 -20.891  35.198  1.00 29.61           H  
ATOM   1556  O   ASN A 107     -32.246 -21.785  33.932  1.00 29.61           O  
ATOM   1557  CG  ASN A 107     -36.036 -22.011  36.762  1.00 29.61           C  
ATOM   1558  ND2 ASN A 107     -36.971 -21.102  36.906  1.00 29.61           N  
ATOM   1559 HD21 ASN A 107     -37.058 -20.347  36.241  1.00 29.61           H  
ATOM   1560 HD22 ASN A 107     -37.542 -21.182  37.736  1.00 29.61           H  
ATOM   1561  OD1 ASN A 107     -35.948 -22.902  37.584  1.00 29.61           O  
ATOM   1562  N   ASN A 108     -33.061 -23.801  33.716  1.00 28.31           N  
ATOM   1563  H   ASN A 108     -32.630 -23.752  32.804  1.00 28.31           H  
ATOM   1564  CA  ASN A 108     -33.430 -25.163  34.141  1.00 28.31           C  
ATOM   1565  HA  ASN A 108     -32.918 -25.364  35.082  1.00 28.31           H  
ATOM   1566  C   ASN A 108     -32.966 -26.248  33.138  1.00 28.31           C  
ATOM   1567  CB  ASN A 108     -34.963 -25.316  34.310  1.00 28.31           C  
ATOM   1568  HB2 ASN A 108     -35.334 -26.114  33.667  1.00 28.31           H  
ATOM   1569  HB3 ASN A 108     -35.481 -24.416  33.978  1.00 28.31           H  
ATOM   1570  O   ASN A 108     -32.843 -25.991  31.947  1.00 28.31           O  
ATOM   1571  CG  ASN A 108     -35.372 -25.674  35.727  1.00 28.31           C  
ATOM   1572  ND2 ASN A 108     -36.602 -25.422  36.100  1.00 28.31           N  
ATOM   1573 HD21 ASN A 108     -37.239 -24.935  35.486  1.00 28.31           H  
ATOM   1574 HD22 ASN A 108     -36.759 -25.482  37.095  1.00 28.31           H  
ATOM   1575  OD1 ASN A 108     -34.601 -26.196  36.510  1.00 28.31           O  
ATOM   1576  N   ASN A 109     -32.823 -27.475  33.651  1.00 27.03           N  
ATOM   1577  H   ASN A 109     -32.830 -27.517  34.660  1.00 27.03           H  
ATOM   1578  CA  ASN A 109     -33.031 -28.795  33.022  1.00 27.03           C  
ATOM   1579  HA  ASN A 109     -32.247 -29.451  33.402  1.00 27.03           H  
ATOM   1580  C   ASN A 109     -33.023 -28.932  31.480  1.00 27.03           C  
ATOM   1581  CB  ASN A 109     -34.378 -29.337  33.549  1.00 27.03           C  
ATOM   1582  HB2 ASN A 109     -35.184 -28.706  33.175  1.00 27.03           H  
ATOM   1583  HB3 ASN A 109     -34.538 -30.347  33.171  1.00 27.03           H  
ATOM   1584  O   ASN A 109     -33.999 -28.592  30.814  1.00 27.03           O  
ATOM   1585  CG  ASN A 109     -34.457 -29.387  35.061  1.00 27.03           C  
ATOM   1586  ND2 ASN A 109     -35.637 -29.294  35.625  1.00 27.03           N  
ATOM   1587 HD21 ASN A 109     -35.625 -29.228  36.633  1.00 27.03           H  
ATOM   1588 HD22 ASN A 109     -36.474 -29.185  35.072  1.00 27.03           H  
ATOM   1589  OD1 ASN A 109     -33.462 -29.488  35.753  1.00 27.03           O  
ATOM   1590  N   ASN A 110     -32.061 -29.696  30.950  1.00 32.19           N  
ATOM   1591  H   ASN A 110     -31.123 -29.478  31.257  1.00 32.19           H  
ATOM   1592  CA  ASN A 110     -32.239 -31.136  30.655  1.00 32.19           C  
ATOM   1593  HA  ASN A 110     -32.621 -31.626  31.550  1.00 32.19           H  
ATOM   1594  C   ASN A 110     -30.855 -31.765  30.360  1.00 32.19           C  
ATOM   1595  CB  ASN A 110     -33.240 -31.342  29.499  1.00 32.19           C  
ATOM   1596  HB2 ASN A 110     -33.158 -30.520  28.789  1.00 32.19           H  
ATOM   1597  HB3 ASN A 110     -33.003 -32.261  28.962  1.00 32.19           H  
ATOM   1598  O   ASN A 110     -30.050 -31.175  29.654  1.00 32.19           O  
ATOM   1599  CG  ASN A 110     -34.673 -31.468  30.003  1.00 32.19           C  
ATOM   1600  ND2 ASN A 110     -35.592 -30.689  29.493  1.00 32.19           N  
ATOM   1601 HD21 ASN A 110     -35.292 -29.889  28.953  1.00 32.19           H  
ATOM   1602 HD22 ASN A 110     -36.520 -30.754  29.887  1.00 32.19           H  
ATOM   1603  OD1 ASN A 110     -34.981 -32.264  30.879  1.00 32.19           O  
ATOM   1604  N   ASN A 111     -30.436 -32.845  31.026  1.00 28.03           N  
ATOM   1605  H   ASN A 111     -29.436 -32.796  31.160  1.00 28.03           H  
ATOM   1606  CA  ASN A 111     -30.895 -34.240  30.909  1.00 28.03           C  
ATOM   1607  HA  ASN A 111     -30.313 -34.805  31.637  1.00 28.03           H  
ATOM   1608  C   ASN A 111     -30.589 -34.894  29.548  1.00 28.03           C  
ATOM   1609  CB  ASN A 111     -32.370 -34.462  31.306  1.00 28.03           C  
ATOM   1610  HB2 ASN A 111     -33.024 -33.852  30.683  1.00 28.03           H  
ATOM   1611  HB3 ASN A 111     -32.631 -35.500  31.100  1.00 28.03           H  
ATOM   1612  O   ASN A 111     -31.430 -34.879  28.649  1.00 28.03           O  
ATOM   1613  CG  ASN A 111     -32.664 -34.241  32.771  1.00 28.03           C  
ATOM   1614  ND2 ASN A 111     -33.760 -33.597  33.092  1.00 28.03           N  
ATOM   1615 HD21 ASN A 111     -34.370 -33.240  32.371  1.00 28.03           H  
ATOM   1616 HD22 ASN A 111     -33.941 -33.481  34.079  1.00 28.03           H  
ATOM   1617  OD1 ASN A 111     -31.924 -34.662  33.639  1.00 28.03           O  
ATOM   1618  N   ASN A 112     -29.491 -35.658  29.480  1.00 32.80           N  
ATOM   1619  H   ASN A 112     -28.674 -35.343  29.983  1.00 32.80           H  
ATOM   1620  CA  ASN A 112     -29.667 -37.111  29.570  1.00 32.80           C  
ATOM   1621  HA  ASN A 112     -30.377 -37.278  30.381  1.00 32.80           H  
ATOM   1622  C   ASN A 112     -28.416 -37.900  29.997  1.00 32.80           C  
ATOM   1623  CB  ASN A 112     -30.280 -37.693  28.281  1.00 32.80           C  
ATOM   1624  HB2 ASN A 112     -30.348 -36.935  27.501  1.00 32.80           H  
ATOM   1625  HB3 ASN A 112     -29.664 -38.502  27.887  1.00 32.80           H  
ATOM   1626  O   ASN A 112     -27.293 -37.408  29.971  1.00 32.80           O  
ATOM   1627  CG  ASN A 112     -31.653 -38.253  28.593  1.00 32.80           C  
ATOM   1628  ND2 ASN A 112     -32.696 -37.663  28.064  1.00 32.80           N  
ATOM   1629 HD21 ASN A 112     -32.559 -36.790  27.574  1.00 32.80           H  
ATOM   1630 HD22 ASN A 112     -33.609 -38.014  28.316  1.00 32.80           H  
ATOM   1631  OD1 ASN A 112     -31.795 -39.178  29.381  1.00 32.80           O  
ATOM   1632  N   ASN A 113     -28.697 -39.139  30.398  1.00 28.78           N  
ATOM   1633  H   ASN A 113     -29.675 -39.387  30.345  1.00 28.78           H  
ATOM   1634  CA  ASN A 113     -27.803 -40.225  30.813  1.00 28.78           C  
ATOM   1635  HA  ASN A 113     -27.332 -39.959  31.759  1.00 28.78           H  
ATOM   1636  C   ASN A 113     -26.676 -40.502  29.779  1.00 28.78           C  
ATOM   1637  CB  ASN A 113     -28.760 -41.419  31.033  1.00 28.78           C  
ATOM   1638  HB2 ASN A 113     -28.234 -42.311  31.374  1.00 28.78           H  
ATOM   1639  HB3 ASN A 113     -29.252 -41.670  30.094  1.00 28.78           H  
ATOM   1640  O   ASN A 113     -26.858 -40.260  28.590  1.00 28.78           O  
ATOM   1641  CG  ASN A 113     -29.802 -41.120  32.096  1.00 28.78           C  
ATOM   1642  ND2 ASN A 113     -31.057 -40.977  31.736  1.00 28.78           N  
ATOM   1643 HD21 ASN A 113     -31.332 -40.952  30.765  1.00 28.78           H  
ATOM   1644 HD22 ASN A 113     -31.699 -40.742  32.479  1.00 28.78           H  
ATOM   1645  OD1 ASN A 113     -29.496 -40.958  33.260  1.00 28.78           O  
ATOM   1646  N   ASN A 114     -25.513 -41.055  30.153  1.00 35.40           N  
ATOM   1647  H   ASN A 114     -24.732 -40.818  29.558  1.00 35.40           H  
ATOM   1648  CA  ASN A 114     -25.423 -42.399  30.739  1.00 35.40           C  
ATOM   1649  HA  ASN A 114     -26.270 -42.544  31.410  1.00 35.40           H  
ATOM   1650  C   ASN A 114     -24.196 -42.677  31.627  1.00 35.40           C  
ATOM   1651  CB  ASN A 114     -25.475 -43.418  29.572  1.00 35.40           C  
ATOM   1652  HB2 ASN A 114     -25.571 -42.900  28.618  1.00 35.40           H  
ATOM   1653  HB3 ASN A 114     -24.548 -43.989  29.528  1.00 35.40           H  
ATOM   1654  O   ASN A 114     -23.163 -42.022  31.522  1.00 35.40           O  
ATOM   1655  CG  ASN A 114     -26.620 -44.404  29.683  1.00 35.40           C  
ATOM   1656  ND2 ASN A 114     -27.047 -44.975  28.582  1.00 35.40           N  
ATOM   1657 HD21 ASN A 114     -27.803 -45.638  28.685  1.00 35.40           H  
ATOM   1658 HD22 ASN A 114     -26.619 -44.757  27.694  1.00 35.40           H  
ATOM   1659  OD1 ASN A 114     -27.149 -44.672  30.748  1.00 35.40           O  
ATOM   1660  N   ASN A 115     -24.317 -43.717  32.459  1.00 28.53           N  
ATOM   1661  H   ASN A 115     -25.175 -44.247  32.412  1.00 28.53           H  
ATOM   1662  CA  ASN A 115     -23.235 -44.270  33.280  1.00 28.53           C  
ATOM   1663  HA  ASN A 115     -22.578 -43.465  33.613  1.00 28.53           H  
ATOM   1664  C   ASN A 115     -22.403 -45.309  32.510  1.00 28.53           C  
ATOM   1665  CB  ASN A 115     -23.843 -44.978  34.508  1.00 28.53           C  
ATOM   1666  HB2 ASN A 115     -24.525 -45.758  34.170  1.00 28.53           H  
ATOM   1667  HB3 ASN A 115     -23.048 -45.460  35.077  1.00 28.53           H  
ATOM   1668  O   ASN A 115     -22.952 -46.032  31.679  1.00 28.53           O  
ATOM   1669  CG  ASN A 115     -24.560 -44.051  35.466  1.00 28.53           C  
ATOM   1670  ND2 ASN A 115     -25.800 -44.329  35.794  1.00 28.53           N  
ATOM   1671 HD21 ASN A 115     -26.279 -45.124  35.396  1.00 28.53           H  
ATOM   1672 HD22 ASN A 115     -26.244 -43.668  36.416  1.00 28.53           H  
ATOM   1673  OD1 ASN A 115     -24.011 -43.082  35.950  1.00 28.53           O  
ATOM   1674  N   ASN A 116     -21.141 -45.502  32.911  1.00 35.13           N  
ATOM   1675  H   ASN A 116     -20.676 -44.724  33.358  1.00 35.13           H  
ATOM   1676  CA  ASN A 116     -20.654 -46.817  33.365  1.00 35.13           C  
ATOM   1677  HA  ASN A 116     -21.330 -47.151  34.152  1.00 35.13           H  
ATOM   1678  C   ASN A 116     -19.274 -46.729  34.043  1.00 35.13           C  
ATOM   1679  CB  ASN A 116     -20.653 -47.858  32.222  1.00 35.13           C  
ATOM   1680  HB2 ASN A 116     -20.633 -47.351  31.257  1.00 35.13           H  
ATOM   1681  HB3 ASN A 116     -19.763 -48.485  32.279  1.00 35.13           H  
ATOM   1682  O   ASN A 116     -18.534 -45.774  33.835  1.00 35.13           O  
ATOM   1683  CG  ASN A 116     -21.857 -48.788  32.292  1.00 35.13           C  
ATOM   1684  ND2 ASN A 116     -22.255 -49.368  31.186  1.00 35.13           N  
ATOM   1685 HD21 ASN A 116     -21.827 -49.120  30.306  1.00 35.13           H  
ATOM   1686 HD22 ASN A 116     -23.073 -49.956  31.264  1.00 35.13           H  
ATOM   1687  OD1 ASN A 116     -22.429 -49.044  33.340  1.00 35.13           O  
ATOM   1688  N   ASN A 117     -18.940 -47.746  34.847  1.00 26.25           N  
ATOM   1689  H   ASN A 117     -19.567 -48.536  34.891  1.00 26.25           H  
ATOM   1690  CA  ASN A 117     -17.653 -47.892  35.537  1.00 26.25           C  
ATOM   1691  HA  ASN A 117     -17.030 -47.022  35.330  1.00 26.25           H  
ATOM   1692  C   ASN A 117     -16.894 -49.137  35.033  1.00 26.25           C  
ATOM   1693  CB  ASN A 117     -17.892 -47.964  37.059  1.00 26.25           C  
ATOM   1694  HB2 ASN A 117     -16.969 -48.270  37.553  1.00 26.25           H  
ATOM   1695  HB3 ASN A 117     -18.650 -48.719  37.271  1.00 26.25           H  
ATOM   1696  O   ASN A 117     -17.509 -50.162  34.748  1.00 26.25           O  
ATOM   1697  CG  ASN A 117     -18.293 -46.633  37.669  1.00 26.25           C  
ATOM   1698  ND2 ASN A 117     -19.331 -46.593  38.472  1.00 26.25           N  
ATOM   1699 HD21 ASN A 117     -19.867 -47.425  38.675  1.00 26.25           H  
ATOM   1700 HD22 ASN A 117     -19.551 -45.683  38.850  1.00 26.25           H  
ATOM   1701  OD1 ASN A 117     -17.661 -45.617  37.465  1.00 26.25           O  
ATOM   1702  N   GLY A 118     -15.562 -49.047  34.966  1.00 27.97           N  
ATOM   1703  H   GLY A 118     -15.159 -48.141  35.158  1.00 27.97           H  
ATOM   1704  CA  GLY A 118     -14.633 -50.073  34.459  1.00 27.97           C  
ATOM   1705  HA2 GLY A 118     -14.511 -50.888  35.173  1.00 27.97           H  
ATOM   1706  HA3 GLY A 118     -15.034 -50.501  33.540  1.00 27.97           H  
ATOM   1707  C   GLY A 118     -13.295 -49.397  34.119  1.00 27.97           C  
ATOM   1708  O   GLY A 118     -13.276 -48.584  33.206  1.00 27.97           O  
ATOM   1709  N   HIS A 119     -12.175 -49.516  34.845  1.00 26.48           N  
ATOM   1710  H   HIS A 119     -11.459 -48.902  34.485  1.00 26.48           H  
ATOM   1711  CA  HIS A 119     -11.684 -50.524  35.804  1.00 26.48           C  
ATOM   1712  HA  HIS A 119     -10.817 -50.052  36.266  1.00 26.48           H  
ATOM   1713  C   HIS A 119     -11.135 -51.803  35.129  1.00 26.48           C  
ATOM   1714  CB  HIS A 119     -12.675 -50.779  36.963  1.00 26.48           C  
ATOM   1715  HB2 HIS A 119     -13.494 -50.062  36.913  1.00 26.48           H  
ATOM   1716  HB3 HIS A 119     -13.101 -51.778  36.866  1.00 26.48           H  
ATOM   1717  O   HIS A 119     -11.852 -52.426  34.354  1.00 26.48           O  
ATOM   1718  CG  HIS A 119     -12.091 -50.618  38.342  1.00 26.48           C  
ATOM   1719  CD2 HIS A 119     -11.886 -51.603  39.271  1.00 26.48           C  
ATOM   1720  HD2 HIS A 119     -12.077 -52.657  39.134  1.00 26.48           H  
ATOM   1721  ND1 HIS A 119     -11.785 -49.418  38.945  1.00 26.48           N  
ATOM   1722  HD1 HIS A 119     -11.891 -48.499  38.540  1.00 26.48           H  
ATOM   1723  CE1 HIS A 119     -11.396 -49.673  40.205  1.00 26.48           C  
ATOM   1724  HE1 HIS A 119     -11.104 -48.928  40.930  1.00 26.48           H  
ATOM   1725  NE2 HIS A 119     -11.431 -50.992  40.445  1.00 26.48           N  
ATOM   1726  N   HIS A 120      -9.892 -52.187  35.489  1.00 28.88           N  
ATOM   1727  H   HIS A 120      -9.425 -51.591  36.158  1.00 28.88           H  
ATOM   1728  CA  HIS A 120      -9.092 -53.330  34.972  1.00 28.88           C  
ATOM   1729  HA  HIS A 120      -8.184 -53.379  35.574  1.00 28.88           H  
ATOM   1730  C   HIS A 120      -8.616 -53.221  33.497  1.00 28.88           C  
ATOM   1731  CB  HIS A 120      -9.873 -54.637  35.226  1.00 28.88           C  
ATOM   1732  HB2 HIS A 120     -10.775 -54.636  34.614  1.00 28.88           H  
ATOM   1733  HB3 HIS A 120      -9.305 -55.502  34.884  1.00 28.88           H  
ATOM   1734  O   HIS A 120      -9.249 -52.547  32.697  1.00 28.88           O  
ATOM   1735  CG  HIS A 120     -10.274 -54.879  36.661  1.00 28.88           C  
ATOM   1736  CD2 HIS A 120     -11.419 -55.508  37.069  1.00 28.88           C  
ATOM   1737  HD2 HIS A 120     -12.187 -55.906  36.423  1.00 28.88           H  
ATOM   1738  ND1 HIS A 120      -9.579 -54.530  37.802  1.00 28.88           N  
ATOM   1739  HD1 HIS A 120      -8.702 -54.032  37.853  1.00 28.88           H  
ATOM   1740  CE1 HIS A 120     -10.285 -54.950  38.865  1.00 28.88           C  
ATOM   1741  HE1 HIS A 120      -9.998 -54.812  39.897  1.00 28.88           H  
ATOM   1742  NE2 HIS A 120     -11.416 -55.548  38.466  1.00 28.88           N  
ATOM   1743  N   HIS A 121      -7.541 -53.887  33.035  1.00 27.67           N  
ATOM   1744  H   HIS A 121      -7.536 -53.946  32.027  1.00 27.67           H  
ATOM   1745  CA  HIS A 121      -6.213 -54.182  33.629  1.00 27.67           C  
ATOM   1746  HA  HIS A 121      -5.824 -53.276  34.092  1.00 27.67           H  
ATOM   1747  C   HIS A 121      -5.234 -54.628  32.509  1.00 27.67           C  
ATOM   1748  CB  HIS A 121      -6.242 -55.328  34.672  1.00 27.67           C  
ATOM   1749  HB2 HIS A 121      -7.264 -55.676  34.822  1.00 27.67           H  
ATOM   1750  HB3 HIS A 121      -5.710 -56.198  34.287  1.00 27.67           H  
ATOM   1751  O   HIS A 121      -5.672 -55.176  31.507  1.00 27.67           O  
ATOM   1752  CG  HIS A 121      -5.648 -54.988  36.021  1.00 27.67           C  
ATOM   1753  CD2 HIS A 121      -6.271 -55.160  37.226  1.00 27.67           C  
ATOM   1754  HD2 HIS A 121      -7.264 -55.559  37.371  1.00 27.67           H  
ATOM   1755  ND1 HIS A 121      -4.356 -54.592  36.299  1.00 27.67           N  
ATOM   1756  HD1 HIS A 121      -3.561 -54.664  35.680  1.00 27.67           H  
ATOM   1757  CE1 HIS A 121      -4.226 -54.489  37.631  1.00 27.67           C  
ATOM   1758  HE1 HIS A 121      -3.307 -54.254  38.148  1.00 27.67           H  
ATOM   1759  NE2 HIS A 121      -5.374 -54.817  38.239  1.00 27.67           N  
ATOM   1760  N   ASN A 122      -3.925 -54.529  32.773  1.00 24.95           N  
ATOM   1761  H   ASN A 122      -3.680 -53.965  33.574  1.00 24.95           H  
ATOM   1762  CA  ASN A 122      -2.830 -55.384  32.261  1.00 24.95           C  
ATOM   1763  HA  ASN A 122      -1.924 -54.960  32.694  1.00 24.95           H  
ATOM   1764  C   ASN A 122      -2.521 -55.505  30.749  1.00 24.95           C  
ATOM   1765  CB  ASN A 122      -2.956 -56.798  32.861  1.00 24.95           C  
ATOM   1766  HB2 ASN A 122      -2.186 -57.441  32.436  1.00 24.95           H  
ATOM   1767  HB3 ASN A 122      -3.922 -57.218  32.583  1.00 24.95           H  
ATOM   1768  O   ASN A 122      -3.283 -56.025  29.947  1.00 24.95           O  
ATOM   1769  CG  ASN A 122      -2.796 -56.832  34.364  1.00 24.95           C  
ATOM   1770  ND2 ASN A 122      -3.237 -57.885  35.007  1.00 24.95           N  
ATOM   1771 HD21 ASN A 122      -3.142 -57.882  36.012  1.00 24.95           H  
ATOM   1772 HD22 ASN A 122      -3.657 -58.650  34.498  1.00 24.95           H  
ATOM   1773  OD1 ASN A 122      -2.297 -55.905  34.984  1.00 24.95           O  
ATOM   1774  N   ASN A 123      -1.249 -55.227  30.452  1.00 22.65           N  
ATOM   1775  H   ASN A 123      -0.770 -54.611  31.094  1.00 22.65           H  
ATOM   1776  CA  ASN A 123      -0.323 -55.971  29.585  1.00 22.65           C  
ATOM   1777  HA  ASN A 123       0.061 -55.276  28.839  1.00 22.65           H  
ATOM   1778  C   ASN A 123      -0.850 -57.227  28.846  1.00 22.65           C  
ATOM   1779  CB  ASN A 123       0.859 -56.439  30.473  1.00 22.65           C  
ATOM   1780  HB2 ASN A 123       1.604 -56.922  29.840  1.00 22.65           H  
ATOM   1781  HB3 ASN A 123       0.494 -57.184  31.181  1.00 22.65           H  
ATOM   1782  O   ASN A 123      -1.038 -58.281  29.450  1.00 22.65           O  
ATOM   1783  CG  ASN A 123       1.565 -55.364  31.278  1.00 22.65           C  
ATOM   1784  ND2 ASN A 123       2.493 -55.746  32.124  1.00 22.65           N  
ATOM   1785 HD21 ASN A 123       2.945 -55.007  32.644  1.00 22.65           H  
ATOM   1786 HD22 ASN A 123       2.737 -56.721  32.223  1.00 22.65           H  
ATOM   1787  OD1 ASN A 123       1.285 -54.184  31.192  1.00 22.65           O  
ATOM   1788  N   THR A 124      -0.843 -57.178  27.514  1.00 26.83           N  
ATOM   1789  H   THR A 124      -1.057 -56.284  27.095  1.00 26.83           H  
ATOM   1790  CA  THR A 124      -0.100 -58.091  26.605  1.00 26.83           C  
ATOM   1791  HA  THR A 124       0.894 -58.245  27.025  1.00 26.83           H  
ATOM   1792  C   THR A 124       0.041 -57.340  25.262  1.00 26.83           C  
ATOM   1793  CB  THR A 124      -0.757 -59.477  26.404  1.00 26.83           C  
ATOM   1794  HB  THR A 124      -0.642 -59.779  25.363  1.00 26.83           H  
ATOM   1795  O   THR A 124      -0.863 -56.593  24.909  1.00 26.83           O  
ATOM   1796  CG2 THR A 124      -0.133 -60.570  27.280  1.00 26.83           C  
ATOM   1797 HG21 THR A 124      -0.621 -61.520  27.061  1.00 26.83           H  
ATOM   1798 HG22 THR A 124      -0.265 -60.347  28.339  1.00 26.83           H  
ATOM   1799 HG23 THR A 124       0.931 -60.676  27.070  1.00 26.83           H  
ATOM   1800  OG1 THR A 124      -2.124 -59.470  26.728  1.00 26.83           O  
ATOM   1801  HG1 THR A 124      -2.199 -59.065  27.596  1.00 26.83           H  
ATOM   1802  N   GLN A 125       1.156 -57.277  24.521  1.00 24.15           N  
ATOM   1803  H   GLN A 125       1.021 -56.584  23.799  1.00 24.15           H  
ATOM   1804  CA  GLN A 125       2.318 -58.151  24.267  1.00 24.15           C  
ATOM   1805  HA  GLN A 125       3.073 -57.469  23.875  1.00 24.15           H  
ATOM   1806  C   GLN A 125       2.083 -59.200  23.158  1.00 24.15           C  
ATOM   1807  CB  GLN A 125       2.951 -58.762  25.533  1.00 24.15           C  
ATOM   1808  HB2 GLN A 125       2.934 -58.033  26.343  1.00 24.15           H  
ATOM   1809  HB3 GLN A 125       2.343 -59.623  25.811  1.00 24.15           H  
ATOM   1810  O   GLN A 125       1.127 -59.967  23.218  1.00 24.15           O  
ATOM   1811  CG  GLN A 125       4.417 -59.213  25.345  1.00 24.15           C  
ATOM   1812  HG2 GLN A 125       4.566 -59.637  24.352  1.00 24.15           H  
ATOM   1813  HG3 GLN A 125       5.064 -58.339  25.429  1.00 24.15           H  
ATOM   1814  CD  GLN A 125       4.879 -60.276  26.344  1.00 24.15           C  
ATOM   1815  NE2 GLN A 125       6.168 -60.455  26.521  1.00 24.15           N  
ATOM   1816 HE21 GLN A 125       6.424 -61.199  27.154  1.00 24.15           H  
ATOM   1817 HE22 GLN A 125       6.846 -59.935  25.981  1.00 24.15           H  
ATOM   1818  OE1 GLN A 125       4.105 -60.993  26.955  1.00 24.15           O  
ATOM   1819  N   ASN A 126       3.079 -59.295  22.260  1.00 24.36           N  
ATOM   1820  H   ASN A 126       3.788 -58.579  22.329  1.00 24.36           H  
ATOM   1821  CA  ASN A 126       3.312 -60.284  21.189  1.00 24.36           C  
ATOM   1822  HA  ASN A 126       4.388 -60.246  21.019  1.00 24.36           H  
ATOM   1823  C   ASN A 126       2.685 -59.990  19.810  1.00 24.36           C  
ATOM   1824  CB  ASN A 126       3.045 -61.728  21.661  1.00 24.36           C  
ATOM   1825  HB2 ASN A 126       1.971 -61.891  21.742  1.00 24.36           H  
ATOM   1826  HB3 ASN A 126       3.429 -62.429  20.920  1.00 24.36           H  
ATOM   1827  O   ASN A 126       1.554 -59.534  19.721  1.00 24.36           O  
ATOM   1828  CG  ASN A 126       3.715 -62.040  22.984  1.00 24.36           C  
ATOM   1829  ND2 ASN A 126       2.955 -62.209  24.041  1.00 24.36           N  
ATOM   1830 HD21 ASN A 126       3.407 -62.343  24.934  1.00 24.36           H  
ATOM   1831 HD22 ASN A 126       1.965 -62.025  23.959  1.00 24.36           H  
ATOM   1832  OD1 ASN A 126       4.929 -62.056  23.092  1.00 24.36           O  
ATOM   1833  N   ASN A 127       3.450 -60.358  18.768  1.00 25.01           N  
ATOM   1834  H   ASN A 127       4.332 -60.784  19.015  1.00 25.01           H  
ATOM   1835  CA  ASN A 127       3.109 -60.521  17.340  1.00 25.01           C  
ATOM   1836  HA  ASN A 127       4.044 -60.783  16.843  1.00 25.01           H  
ATOM   1837  C   ASN A 127       2.583 -59.264  16.601  1.00 25.01           C  
ATOM   1838  CB  ASN A 127       2.221 -61.769  17.206  1.00 25.01           C  
ATOM   1839  HB2 ASN A 127       1.290 -61.601  17.749  1.00 25.01           H  
ATOM   1840  HB3 ASN A 127       1.971 -61.929  16.157  1.00 25.01           H  
ATOM   1841  O   ASN A 127       1.624 -58.638  17.023  1.00 25.01           O  
ATOM   1842  CG  ASN A 127       2.887 -63.034  17.735  1.00 25.01           C  
ATOM   1843  ND2 ASN A 127       2.152 -64.116  17.825  1.00 25.01           N  
ATOM   1844 HD21 ASN A 127       2.610 -64.937  18.195  1.00 25.01           H  
ATOM   1845 HD22 ASN A 127       1.177 -64.088  17.564  1.00 25.01           H  
ATOM   1846  OD1 ASN A 127       4.052 -63.083  18.101  1.00 25.01           O  
ATOM   1847  N   SER A 128       3.141 -58.769  15.488  1.00 25.26           N  
ATOM   1848  H   SER A 128       2.683 -57.903  15.242  1.00 25.26           H  
ATOM   1849  CA  SER A 128       4.044 -59.300  14.444  1.00 25.26           C  
ATOM   1850  HA  SER A 128       4.193 -58.435  13.797  1.00 25.26           H  
ATOM   1851  C   SER A 128       3.442 -60.370  13.514  1.00 25.26           C  
ATOM   1852  CB  SER A 128       5.478 -59.609  14.929  1.00 25.26           C  
ATOM   1853  HB2 SER A 128       5.694 -59.019  15.820  1.00 25.26           H  
ATOM   1854  HB3 SER A 128       6.173 -59.304  14.147  1.00 25.26           H  
ATOM   1855  O   SER A 128       3.105 -61.464  13.955  1.00 25.26           O  
ATOM   1856  OG  SER A 128       5.709 -60.977  15.197  1.00 25.26           O  
ATOM   1857  HG  SER A 128       6.609 -61.108  15.505  1.00 25.26           H  
ATOM   1858  N   ASN A 129       3.302 -60.023  12.221  1.00 25.00           N  
ATOM   1859  H   ASN A 129       3.329 -59.033  12.022  1.00 25.00           H  
ATOM   1860  CA  ASN A 129       3.412 -60.882  11.023  1.00 25.00           C  
ATOM   1861  HA  ASN A 129       4.468 -61.089  10.849  1.00 25.00           H  
ATOM   1862  C   ASN A 129       2.864 -60.175   9.758  1.00 25.00           C  
ATOM   1863  CB  ASN A 129       2.654 -62.222  11.194  1.00 25.00           C  
ATOM   1864  HB2 ASN A 129       1.790 -62.085  11.843  1.00 25.00           H  
ATOM   1865  HB3 ASN A 129       2.270 -62.568  10.234  1.00 25.00           H  
ATOM   1866  O   ASN A 129       1.766 -59.641   9.817  1.00 25.00           O  
ATOM   1867  CG  ASN A 129       3.547 -63.338  11.714  1.00 25.00           C  
ATOM   1868  ND2 ASN A 129       3.041 -64.196  12.564  1.00 25.00           N  
ATOM   1869 HD21 ASN A 129       3.692 -64.864  12.953  1.00 25.00           H  
ATOM   1870 HD22 ASN A 129       2.158 -63.976  13.004  1.00 25.00           H  
ATOM   1871  OD1 ASN A 129       4.699 -63.470  11.333  1.00 25.00           O  
ATOM   1872  N   PHE A 130       3.572 -60.326   8.621  1.00 23.66           N  
ATOM   1873  H   PHE A 130       4.509 -60.682   8.742  1.00 23.66           H  
ATOM   1874  CA  PHE A 130       3.020 -60.513   7.254  1.00 23.66           C  
ATOM   1875  HA  PHE A 130       3.880 -60.653   6.599  1.00 23.66           H  
ATOM   1876  C   PHE A 130       2.198 -59.351   6.598  1.00 23.66           C  
ATOM   1877  CB  PHE A 130       2.274 -61.868   7.262  1.00 23.66           C  
ATOM   1878  HB2 PHE A 130       1.646 -61.936   8.151  1.00 23.66           H  
ATOM   1879  HB3 PHE A 130       1.556 -61.883   6.442  1.00 23.66           H  
ATOM   1880  O   PHE A 130       1.589 -58.537   7.273  1.00 23.66           O  
ATOM   1881  CG  PHE A 130       3.139 -63.127   7.179  1.00 23.66           C  
ATOM   1882  CD1 PHE A 130       2.876 -64.086   6.180  1.00 23.66           C  
ATOM   1883  HD1 PHE A 130       2.081 -63.917   5.469  1.00 23.66           H  
ATOM   1884  CD2 PHE A 130       4.169 -63.386   8.108  1.00 23.66           C  
ATOM   1885  HD2 PHE A 130       4.384 -62.696   8.911  1.00 23.66           H  
ATOM   1886  CE1 PHE A 130       3.638 -65.266   6.101  1.00 23.66           C  
ATOM   1887  HE1 PHE A 130       3.424 -65.994   5.332  1.00 23.66           H  
ATOM   1888  CE2 PHE A 130       4.925 -64.568   8.039  1.00 23.66           C  
ATOM   1889  HE2 PHE A 130       5.692 -64.758   8.775  1.00 23.66           H  
ATOM   1890  CZ  PHE A 130       4.662 -65.510   7.032  1.00 23.66           C  
ATOM   1891  HZ  PHE A 130       5.236 -66.424   6.982  1.00 23.66           H  
ATOM   1892  N   THR A 131       2.138 -59.170   5.265  1.00 25.13           N  
ATOM   1893  H   THR A 131       1.530 -58.409   4.996  1.00 25.13           H  
ATOM   1894  CA  THR A 131       3.002 -59.697   4.183  1.00 25.13           C  
ATOM   1895  HA  THR A 131       3.993 -59.861   4.605  1.00 25.13           H  
ATOM   1896  C   THR A 131       3.183 -58.707   3.023  1.00 25.13           C  
ATOM   1897  CB  THR A 131       2.522 -61.010   3.516  1.00 25.13           C  
ATOM   1898  HB  THR A 131       2.269 -60.824   2.472  1.00 25.13           H  
ATOM   1899  O   THR A 131       2.364 -57.833   2.767  1.00 25.13           O  
ATOM   1900  CG2 THR A 131       3.639 -62.055   3.542  1.00 25.13           C  
ATOM   1901 HG21 THR A 131       3.254 -63.004   3.171  1.00 25.13           H  
ATOM   1902 HG22 THR A 131       4.007 -62.192   4.559  1.00 25.13           H  
ATOM   1903 HG23 THR A 131       4.460 -61.741   2.898  1.00 25.13           H  
ATOM   1904  OG1 THR A 131       1.381 -61.575   4.096  1.00 25.13           O  
ATOM   1905  HG1 THR A 131       0.656 -60.957   3.980  1.00 25.13           H  
ATOM   1906  N   TYR A 132       4.267 -58.944   2.289  1.00 20.24           N  
ATOM   1907  H   TYR A 132       4.849 -59.702   2.616  1.00 20.24           H  
ATOM   1908  CA  TYR A 132       4.623 -58.439   0.959  1.00 20.24           C  
ATOM   1909  HA  TYR A 132       4.671 -57.350   0.983  1.00 20.24           H  
ATOM   1910  C   TYR A 132       3.648 -58.896  -0.163  1.00 20.24           C  
ATOM   1911  CB  TYR A 132       6.024 -59.041   0.690  1.00 20.24           C  
ATOM   1912  HB2 TYR A 132       6.352 -59.634   1.544  1.00 20.24           H  
ATOM   1913  HB3 TYR A 132       5.958 -59.774  -0.113  1.00 20.24           H  
ATOM   1914  O   TYR A 132       3.003 -59.929  -0.014  1.00 20.24           O  
ATOM   1915  CG  TYR A 132       7.155 -58.093   0.366  1.00 20.24           C  
ATOM   1916  CD1 TYR A 132       7.307 -57.589  -0.940  1.00 20.24           C  
ATOM   1917  HD1 TYR A 132       6.565 -57.799  -1.696  1.00 20.24           H  
ATOM   1918  CD2 TYR A 132       8.135 -57.827   1.344  1.00 20.24           C  
ATOM   1919  HD2 TYR A 132       8.024 -58.218   2.344  1.00 20.24           H  
ATOM   1920  CE1 TYR A 132       8.451 -56.840  -1.273  1.00 20.24           C  
ATOM   1921  HE1 TYR A 132       8.590 -56.456  -2.272  1.00 20.24           H  
ATOM   1922  CE2 TYR A 132       9.279 -57.077   1.014  1.00 20.24           C  
ATOM   1923  HE2 TYR A 132      10.034 -56.885   1.762  1.00 20.24           H  
ATOM   1924  OH  TYR A 132      10.557 -55.896  -0.642  1.00 20.24           O  
ATOM   1925  HH  TYR A 132      11.145 -55.762   0.104  1.00 20.24           H  
ATOM   1926  CZ  TYR A 132       9.443 -56.592  -0.301  1.00 20.24           C  
ATOM   1927  N   GLN A 133       3.719 -58.239  -1.339  1.00 26.01           N  
ATOM   1928  H   GLN A 133       4.242 -57.376  -1.327  1.00 26.01           H  
ATOM   1929  CA  GLN A 133       3.122 -58.627  -2.650  1.00 26.01           C  
ATOM   1930  HA  GLN A 133       3.548 -57.940  -3.381  1.00 26.01           H  
ATOM   1931  C   GLN A 133       1.581 -58.490  -2.812  1.00 26.01           C  
ATOM   1932  CB  GLN A 133       3.569 -60.059  -3.050  1.00 26.01           C  
ATOM   1933  HB2 GLN A 133       3.106 -60.775  -2.371  1.00 26.01           H  
ATOM   1934  HB3 GLN A 133       3.172 -60.306  -4.034  1.00 26.01           H  
ATOM   1935  O   GLN A 133       0.858 -58.509  -1.824  1.00 26.01           O  
ATOM   1936  CG  GLN A 133       5.077 -60.356  -3.087  1.00 26.01           C  
ATOM   1937  HG2 GLN A 133       5.472 -60.327  -2.072  1.00 26.01           H  
ATOM   1938  HG3 GLN A 133       5.215 -61.375  -3.449  1.00 26.01           H  
ATOM   1939  CD  GLN A 133       5.913 -59.430  -3.965  1.00 26.01           C  
ATOM   1940  NE2 GLN A 133       7.221 -59.500  -3.858  1.00 26.01           N  
ATOM   1941 HE21 GLN A 133       7.654 -60.145  -3.212  1.00 26.01           H  
ATOM   1942 HE22 GLN A 133       7.759 -58.883  -4.450  1.00 26.01           H  
ATOM   1943  OE1 GLN A 133       5.433 -58.626  -4.749  1.00 26.01           O  
ATOM   1944  N   PRO A 134       1.038 -58.471  -4.057  1.00 38.26           N  
ATOM   1945  CA  PRO A 134       1.542 -57.809  -5.273  1.00 38.26           C  
ATOM   1946  HA  PRO A 134       2.374 -57.143  -5.046  1.00 38.26           H  
ATOM   1947  C   PRO A 134       0.456 -57.014  -6.050  1.00 38.26           C  
ATOM   1948  CB  PRO A 134       2.016 -58.967  -6.159  1.00 38.26           C  
ATOM   1949  HB2 PRO A 134       2.023 -58.725  -7.221  1.00 38.26           H  
ATOM   1950  HB3 PRO A 134       3.019 -59.279  -5.869  1.00 38.26           H  
ATOM   1951  O   PRO A 134      -0.726 -56.997  -5.724  1.00 38.26           O  
ATOM   1952  CG  PRO A 134       0.988 -60.063  -5.853  1.00 38.26           C  
ATOM   1953  HG2 PRO A 134       0.220 -60.082  -6.626  1.00 38.26           H  
ATOM   1954  HG3 PRO A 134       1.474 -61.036  -5.785  1.00 38.26           H  
ATOM   1955  CD  PRO A 134       0.348 -59.672  -4.510  1.00 38.26           C  
ATOM   1956  HD2 PRO A 134      -0.712 -59.458  -4.646  1.00 38.26           H  
ATOM   1957  HD3 PRO A 134       0.461 -60.484  -3.792  1.00 38.26           H  
ATOM   1958  N   LYS A 135       0.859 -56.405  -7.174  1.00 23.35           N  
ATOM   1959  H   LYS A 135       1.836 -56.505  -7.410  1.00 23.35           H  
ATOM   1960  CA  LYS A 135      -0.035 -55.817  -8.192  1.00 23.35           C  
ATOM   1961  HA  LYS A 135      -0.758 -55.161  -7.706  1.00 23.35           H  
ATOM   1962  C   LYS A 135      -0.789 -56.913  -8.973  1.00 23.35           C  
ATOM   1963  CB  LYS A 135       0.813 -55.030  -9.223  1.00 23.35           C  
ATOM   1964  HB2 LYS A 135       1.381 -55.757  -9.804  1.00 23.35           H  
ATOM   1965  HB3 LYS A 135       0.138 -54.524  -9.914  1.00 23.35           H  
ATOM   1966  O   LYS A 135      -0.115 -57.757  -9.562  1.00 23.35           O  
ATOM   1967  CG  LYS A 135       1.822 -53.998  -8.684  1.00 23.35           C  
ATOM   1968  HG2 LYS A 135       1.290 -53.100  -8.369  1.00 23.35           H  
ATOM   1969  HG3 LYS A 135       2.357 -54.407  -7.827  1.00 23.35           H  
ATOM   1970  CD  LYS A 135       2.857 -53.650  -9.771  1.00 23.35           C  
ATOM   1971  HD2 LYS A 135       3.348 -54.568 -10.097  1.00 23.35           H  
ATOM   1972  HD3 LYS A 135       2.349 -53.197 -10.623  1.00 23.35           H  
ATOM   1973  CE  LYS A 135       3.917 -52.684  -9.224  1.00 23.35           C  
ATOM   1974  HE2 LYS A 135       4.312 -53.096  -8.295  1.00 23.35           H  
ATOM   1975  HE3 LYS A 135       3.432 -51.739  -8.980  1.00 23.35           H  
ATOM   1976  NZ  LYS A 135       5.028 -52.460 -10.186  1.00 23.35           N  
ATOM   1977  HZ1 LYS A 135       5.699 -51.814  -9.796  1.00 23.35           H  
ATOM   1978  HZ2 LYS A 135       5.508 -53.324 -10.391  1.00 23.35           H  
ATOM   1979  HZ3 LYS A 135       4.682 -52.062 -11.048  1.00 23.35           H  
ATOM   1980  N   THR A 136      -2.114 -56.824  -9.166  1.00 26.40           N  
ATOM   1981  H   THR A 136      -2.661 -56.307  -8.493  1.00 26.40           H  
ATOM   1982  CA  THR A 136      -2.756 -57.117 -10.480  1.00 26.40           C  
ATOM   1983  HA  THR A 136      -2.209 -56.518 -11.208  1.00 26.40           H  
ATOM   1984  C   THR A 136      -4.234 -56.703 -10.606  1.00 26.40           C  
ATOM   1985  CB  THR A 136      -2.682 -58.592 -10.963  1.00 26.40           C  
ATOM   1986  HB  THR A 136      -3.679 -58.943 -11.230  1.00 26.40           H  
ATOM   1987  O   THR A 136      -5.042 -56.937  -9.724  1.00 26.40           O  
ATOM   1988  CG2 THR A 136      -1.799 -58.706 -12.210  1.00 26.40           C  
ATOM   1989 HG21 THR A 136      -0.784 -58.375 -11.991  1.00 26.40           H  
ATOM   1990 HG22 THR A 136      -1.770 -59.749 -12.528  1.00 26.40           H  
ATOM   1991 HG23 THR A 136      -2.217 -58.104 -13.017  1.00 26.40           H  
ATOM   1992  OG1 THR A 136      -2.154 -59.492 -10.030  1.00 26.40           O  
ATOM   1993  HG1 THR A 136      -1.320 -59.126  -9.726  1.00 26.40           H  
ATOM   1994  N   LYS A 137      -4.552 -56.123 -11.774  1.00 24.47           N  
ATOM   1995  H   LYS A 137      -3.750 -55.763 -12.272  1.00 24.47           H  
ATOM   1996  CA  LYS A 137      -5.739 -56.314 -12.641  1.00 24.47           C  
ATOM   1997  HA  LYS A 137      -5.977 -55.345 -13.082  1.00 24.47           H  
ATOM   1998  C   LYS A 137      -7.077 -56.874 -12.079  1.00 24.47           C  
ATOM   1999  CB  LYS A 137      -5.304 -57.261 -13.781  1.00 24.47           C  
ATOM   2000  HB2 LYS A 137      -4.880 -58.163 -13.341  1.00 24.47           H  
ATOM   2001  HB3 LYS A 137      -6.184 -57.574 -14.343  1.00 24.47           H  
ATOM   2002  O   LYS A 137      -7.145 -58.042 -11.728  1.00 24.47           O  
ATOM   2003  CG  LYS A 137      -4.298 -56.658 -14.774  1.00 24.47           C  
ATOM   2004  HG2 LYS A 137      -4.748 -55.793 -15.262  1.00 24.47           H  
ATOM   2005  HG3 LYS A 137      -3.398 -56.341 -14.248  1.00 24.47           H  
ATOM   2006  CD  LYS A 137      -3.925 -57.708 -15.832  1.00 24.47           C  
ATOM   2007  HD2 LYS A 137      -4.830 -58.027 -16.350  1.00 24.47           H  
ATOM   2008  HD3 LYS A 137      -3.488 -58.573 -15.332  1.00 24.47           H  
ATOM   2009  CE  LYS A 137      -2.924 -57.145 -16.848  1.00 24.47           C  
ATOM   2010  HE2 LYS A 137      -2.044 -56.793 -16.311  1.00 24.47           H  
ATOM   2011  HE3 LYS A 137      -3.377 -56.287 -17.345  1.00 24.47           H  
ATOM   2012  NZ  LYS A 137      -2.531 -58.169 -17.851  1.00 24.47           N  
ATOM   2013  HZ1 LYS A 137      -1.874 -57.787 -18.517  1.00 24.47           H  
ATOM   2014  HZ2 LYS A 137      -3.338 -58.501 -18.361  1.00 24.47           H  
ATOM   2015  HZ3 LYS A 137      -2.098 -58.963 -17.401  1.00 24.47           H  
ATOM   2016  N   LYS A 138      -8.139 -56.125 -12.433  1.00 25.05           N  
ATOM   2017  H   LYS A 138      -7.948 -55.136 -12.500  1.00 25.05           H  
ATOM   2018  CA  LYS A 138      -9.429 -56.550 -13.046  1.00 25.05           C  
ATOM   2019  HA  LYS A 138      -9.792 -55.645 -13.535  1.00 25.05           H  
ATOM   2020  C   LYS A 138     -10.649 -56.978 -12.190  1.00 25.05           C  
ATOM   2021  CB  LYS A 138      -9.211 -57.554 -14.203  1.00 25.05           C  
ATOM   2022  HB2 LYS A 138      -8.484 -58.319 -13.930  1.00 25.05           H  
ATOM   2023  HB3 LYS A 138     -10.151 -58.080 -14.368  1.00 25.05           H  
ATOM   2024  O   LYS A 138     -10.603 -57.925 -11.426  1.00 25.05           O  
ATOM   2025  CG  LYS A 138      -8.807 -56.877 -15.526  1.00 25.05           C  
ATOM   2026  HG2 LYS A 138      -9.413 -55.982 -15.662  1.00 25.05           H  
ATOM   2027  HG3 LYS A 138      -7.769 -56.546 -15.485  1.00 25.05           H  
ATOM   2028  CD  LYS A 138      -9.003 -57.820 -16.729  1.00 25.05           C  
ATOM   2029  HD2 LYS A 138      -9.814 -58.521 -16.532  1.00 25.05           H  
ATOM   2030  HD3 LYS A 138      -8.093 -58.401 -16.878  1.00 25.05           H  
ATOM   2031  CE  LYS A 138      -9.345 -57.044 -18.011  1.00 25.05           C  
ATOM   2032  HE2 LYS A 138      -9.316 -57.735 -18.853  1.00 25.05           H  
ATOM   2033  HE3 LYS A 138      -8.598 -56.266 -18.169  1.00 25.05           H  
ATOM   2034  NZ  LYS A 138     -10.699 -56.442 -17.922  1.00 25.05           N  
ATOM   2035  HZ1 LYS A 138     -10.987 -55.899 -18.723  1.00 25.05           H  
ATOM   2036  HZ2 LYS A 138     -11.396 -57.152 -17.747  1.00 25.05           H  
ATOM   2037  HZ3 LYS A 138     -10.842 -55.916 -17.071  1.00 25.05           H  
ATOM   2038  N   ASP A 139     -11.759 -56.315 -12.545  1.00 25.18           N  
ATOM   2039  H   ASP A 139     -11.559 -55.514 -13.126  1.00 25.18           H  
ATOM   2040  CA  ASP A 139     -13.107 -56.829 -12.871  1.00 25.18           C  
ATOM   2041  HA  ASP A 139     -13.666 -55.942 -13.169  1.00 25.18           H  
ATOM   2042  C   ASP A 139     -14.012 -57.537 -11.827  1.00 25.18           C  
ATOM   2043  CB  ASP A 139     -13.044 -57.675 -14.156  1.00 25.18           C  
ATOM   2044  HB2 ASP A 139     -12.478 -58.583 -13.946  1.00 25.18           H  
ATOM   2045  HB3 ASP A 139     -14.059 -57.984 -14.408  1.00 25.18           H  
ATOM   2046  O   ASP A 139     -13.874 -58.724 -11.566  1.00 25.18           O  
ATOM   2047  CG  ASP A 139     -12.440 -57.014 -15.401  1.00 25.18           C  
ATOM   2048  OD1 ASP A 139     -11.875 -55.890 -15.362  1.00 25.18           O  
ATOM   2049  OD2 ASP A 139     -12.420 -57.688 -16.453  1.00 25.18           O  
ATOM   2050  N   HIS A 140     -15.108 -56.832 -11.496  1.00 25.67           N  
ATOM   2051  H   HIS A 140     -15.056 -55.846 -11.711  1.00 25.67           H  
ATOM   2052  CA  HIS A 140     -16.472 -57.328 -11.198  1.00 25.67           C  
ATOM   2053  HA  HIS A 140     -17.066 -56.422 -11.077  1.00 25.67           H  
ATOM   2054  C   HIS A 140     -16.779 -58.153  -9.921  1.00 25.67           C  
ATOM   2055  CB  HIS A 140     -17.050 -58.045 -12.438  1.00 25.67           C  
ATOM   2056  HB2 HIS A 140     -16.445 -58.927 -12.646  1.00 25.67           H  
ATOM   2057  HB3 HIS A 140     -18.057 -58.395 -12.209  1.00 25.67           H  
ATOM   2058  O   HIS A 140     -15.968 -58.905  -9.404  1.00 25.67           O  
ATOM   2059  CG  HIS A 140     -17.163 -57.215 -13.693  1.00 25.67           C  
ATOM   2060  CD2 HIS A 140     -16.728 -57.577 -14.940  1.00 25.67           C  
ATOM   2061  HD2 HIS A 140     -16.208 -58.490 -15.190  1.00 25.67           H  
ATOM   2062  ND1 HIS A 140     -17.830 -56.017 -13.833  1.00 25.67           N  
ATOM   2063  HD1 HIS A 140     -18.319 -55.512 -13.107  1.00 25.67           H  
ATOM   2064  CE1 HIS A 140     -17.780 -55.662 -15.128  1.00 25.67           C  
ATOM   2065  HE1 HIS A 140     -18.225 -54.771 -15.548  1.00 25.67           H  
ATOM   2066  NE2 HIS A 140     -17.111 -56.577 -15.840  1.00 25.67           N  
ATOM   2067  N   HIS A 141     -18.069 -58.070  -9.540  1.00 25.53           N  
ATOM   2068  H   HIS A 141     -18.616 -57.382 -10.037  1.00 25.53           H  
ATOM   2069  CA  HIS A 141     -18.857 -59.013  -8.719  1.00 25.53           C  
ATOM   2070  HA  HIS A 141     -19.873 -58.618  -8.749  1.00 25.53           H  
ATOM   2071  C   HIS A 141     -18.540 -59.143  -7.205  1.00 25.53           C  
ATOM   2072  CB  HIS A 141     -18.883 -60.377  -9.445  1.00 25.53           C  
ATOM   2073  HB2 HIS A 141     -17.859 -60.716  -9.602  1.00 25.53           H  
ATOM   2074  HB3 HIS A 141     -19.347 -61.135  -8.814  1.00 25.53           H  
ATOM   2075  O   HIS A 141     -17.391 -59.086  -6.798  1.00 25.53           O  
ATOM   2076  CG  HIS A 141     -19.600 -60.350 -10.779  1.00 25.53           C  
ATOM   2077  CD2 HIS A 141     -19.177 -60.952 -11.934  1.00 25.53           C  
ATOM   2078  HD2 HIS A 141     -18.272 -61.529 -12.053  1.00 25.53           H  
ATOM   2079  ND1 HIS A 141     -20.788 -59.712 -11.073  1.00 25.53           N  
ATOM   2080  HD1 HIS A 141     -21.383 -59.222 -10.421  1.00 25.53           H  
ATOM   2081  CE1 HIS A 141     -21.068 -59.923 -12.370  1.00 25.53           C  
ATOM   2082  HE1 HIS A 141     -21.944 -59.562 -12.888  1.00 25.53           H  
ATOM   2083  NE2 HIS A 141     -20.113 -60.670 -12.936  1.00 25.53           N  
ATOM   2084  N   ILE A 142     -19.516 -59.367  -6.305  1.00 24.26           N  
ATOM   2085  H   ILE A 142     -19.154 -59.552  -5.380  1.00 24.26           H  
ATOM   2086  CA  ILE A 142     -20.991 -59.166  -6.324  1.00 24.26           C  
ATOM   2087  HA  ILE A 142     -21.192 -58.165  -6.706  1.00 24.26           H  
ATOM   2088  C   ILE A 142     -21.531 -59.232  -4.864  1.00 24.26           C  
ATOM   2089  CB  ILE A 142     -21.702 -60.212  -7.236  1.00 24.26           C  
ATOM   2090  HB  ILE A 142     -21.165 -60.233  -8.184  1.00 24.26           H  
ATOM   2091  O   ILE A 142     -20.787 -59.602  -3.966  1.00 24.26           O  
ATOM   2092  CG1 ILE A 142     -23.129 -59.783  -7.656  1.00 24.26           C  
ATOM   2093 HG12 ILE A 142     -23.098 -58.741  -7.974  1.00 24.26           H  
ATOM   2094 HG13 ILE A 142     -23.822 -59.860  -6.819  1.00 24.26           H  
ATOM   2095  CG2 ILE A 142     -21.618 -61.642  -6.674  1.00 24.26           C  
ATOM   2096 HG21 ILE A 142     -20.579 -61.894  -6.462  1.00 24.26           H  
ATOM   2097 HG22 ILE A 142     -21.996 -62.365  -7.397  1.00 24.26           H  
ATOM   2098 HG23 ILE A 142     -22.182 -61.737  -5.745  1.00 24.26           H  
ATOM   2099  CD1 ILE A 142     -23.709 -60.606  -8.814  1.00 24.26           C  
ATOM   2100 HD11 ILE A 142     -24.666 -60.177  -9.115  1.00 24.26           H  
ATOM   2101 HD12 ILE A 142     -23.876 -61.636  -8.501  1.00 24.26           H  
ATOM   2102 HD13 ILE A 142     -23.032 -60.591  -9.668  1.00 24.26           H  
ATOM   2103  N   GLN A 143     -22.832 -58.963  -4.665  1.00 25.13           N  
ATOM   2104  H   GLN A 143     -23.333 -58.598  -5.463  1.00 25.13           H  
ATOM   2105  CA  GLN A 143     -23.674 -59.319  -3.498  1.00 25.13           C  
ATOM   2106  HA  GLN A 143     -24.690 -59.068  -3.800  1.00 25.13           H  
ATOM   2107  C   GLN A 143     -23.477 -58.584  -2.146  1.00 25.13           C  
ATOM   2108  CB  GLN A 143     -23.693 -60.852  -3.280  1.00 25.13           C  
ATOM   2109  HB2 GLN A 143     -22.680 -61.247  -3.355  1.00 25.13           H  
ATOM   2110  HB3 GLN A 143     -24.041 -61.068  -2.269  1.00 25.13           H  
ATOM   2111  O   GLN A 143     -22.465 -58.730  -1.477  1.00 25.13           O  
ATOM   2112  CG  GLN A 143     -24.622 -61.604  -4.246  1.00 25.13           C  
ATOM   2113  HG2 GLN A 143     -24.405 -61.314  -5.274  1.00 25.13           H  
ATOM   2114  HG3 GLN A 143     -25.656 -61.329  -4.034  1.00 25.13           H  
ATOM   2115  CD  GLN A 143     -24.495 -63.124  -4.155  1.00 25.13           C  
ATOM   2116  NE2 GLN A 143     -25.357 -63.862  -4.818  1.00 25.13           N  
ATOM   2117 HE21 GLN A 143     -25.225 -64.860  -4.726  1.00 25.13           H  
ATOM   2118 HE22 GLN A 143     -26.108 -63.442  -5.345  1.00 25.13           H  
ATOM   2119  OE1 GLN A 143     -23.626 -63.693  -3.522  1.00 25.13           O  
ATOM   2120  N   ASN A 144     -24.602 -58.011  -1.680  1.00 26.22           N  
ATOM   2121  H   ASN A 144     -25.333 -57.911  -2.370  1.00 26.22           H  
ATOM   2122  CA  ASN A 144     -25.129 -58.097  -0.302  1.00 26.22           C  
ATOM   2123  HA  ASN A 144     -26.093 -57.590  -0.332  1.00 26.22           H  
ATOM   2124  C   ASN A 144     -24.367 -57.349   0.839  1.00 26.22           C  
ATOM   2125  CB  ASN A 144     -25.444 -59.591  -0.052  1.00 26.22           C  
ATOM   2126  HB2 ASN A 144     -24.554 -60.197  -0.221  1.00 26.22           H  
ATOM   2127  HB3 ASN A 144     -25.713 -59.751   0.992  1.00 26.22           H  
ATOM   2128  O   ASN A 144     -23.257 -56.875   0.657  1.00 26.22           O  
ATOM   2129  CG  ASN A 144     -26.585 -60.127  -0.912  1.00 26.22           C  
ATOM   2130  ND2 ASN A 144     -27.490 -60.879  -0.337  1.00 26.22           N  
ATOM   2131 HD21 ASN A 144     -27.527 -60.932   0.671  1.00 26.22           H  
ATOM   2132 HD22 ASN A 144     -28.260 -61.183  -0.916  1.00 26.22           H  
ATOM   2133  OD1 ASN A 144     -26.710 -59.855  -2.097  1.00 26.22           O  
ATOM   2134  N   ASN A 145     -24.945 -57.123   2.036  1.00 26.45           N  
ATOM   2135  H   ASN A 145     -24.392 -56.552   2.658  1.00 26.45           H  
ATOM   2136  CA  ASN A 145     -26.215 -57.626   2.588  1.00 26.45           C  
ATOM   2137  HA  ASN A 145     -26.883 -57.879   1.764  1.00 26.45           H  
ATOM   2138  C   ASN A 145     -26.955 -56.613   3.501  1.00 26.45           C  
ATOM   2139  CB  ASN A 145     -25.899 -58.895   3.422  1.00 26.45           C  
ATOM   2140  HB2 ASN A 145     -24.992 -59.378   3.058  1.00 26.45           H  
ATOM   2141  HB3 ASN A 145     -25.699 -58.607   4.454  1.00 26.45           H  
ATOM   2142  O   ASN A 145     -26.331 -56.009   4.360  1.00 26.45           O  
ATOM   2143  CG  ASN A 145     -27.004 -59.937   3.399  1.00 26.45           C  
ATOM   2144  ND2 ASN A 145     -27.080 -60.782   4.398  1.00 26.45           N  
ATOM   2145 HD21 ASN A 145     -27.804 -61.484   4.340  1.00 26.45           H  
ATOM   2146 HD22 ASN A 145     -26.419 -60.731   5.159  1.00 26.45           H  
ATOM   2147  OD1 ASN A 145     -27.776 -60.052   2.462  1.00 26.45           O  
ATOM   2148  N   ASN A 146     -28.288 -56.572   3.375  1.00 28.58           N  
ATOM   2149  H   ASN A 146     -28.651 -57.065   2.572  1.00 28.58           H  
ATOM   2150  CA  ASN A 146     -29.323 -56.354   4.409  1.00 28.58           C  
ATOM   2151  HA  ASN A 146     -30.235 -56.191   3.835  1.00 28.58           H  
ATOM   2152  C   ASN A 146     -29.319 -55.172   5.428  1.00 28.58           C  
ATOM   2153  CB  ASN A 146     -29.520 -57.700   5.138  1.00 28.58           C  
ATOM   2154  HB2 ASN A 146     -30.105 -57.541   6.044  1.00 28.58           H  
ATOM   2155  HB3 ASN A 146     -28.553 -58.096   5.448  1.00 28.58           H  
ATOM   2156  O   ASN A 146     -28.386 -54.956   6.189  1.00 28.58           O  
ATOM   2157  CG  ASN A 146     -30.254 -58.737   4.306  1.00 28.58           C  
ATOM   2158  ND2 ASN A 146     -30.524 -59.892   4.866  1.00 28.58           N  
ATOM   2159 HD21 ASN A 146     -30.297 -60.053   5.836  1.00 28.58           H  
ATOM   2160 HD22 ASN A 146     -31.055 -60.536   4.297  1.00 28.58           H  
ATOM   2161  OD1 ASN A 146     -30.603 -58.531   3.156  1.00 28.58           O  
ATOM   2162  N   ASN A 147     -30.544 -54.637   5.597  1.00 28.07           N  
ATOM   2163  H   ASN A 147     -31.209 -54.900   4.884  1.00 28.07           H  
ATOM   2164  CA  ASN A 147     -31.188 -54.104   6.820  1.00 28.07           C  
ATOM   2165  HA  ASN A 147     -32.250 -54.208   6.595  1.00 28.07           H  
ATOM   2166  C   ASN A 147     -31.071 -52.610   7.233  1.00 28.07           C  
ATOM   2167  CB  ASN A 147     -31.001 -55.065   8.014  1.00 28.07           C  
ATOM   2168  HB2 ASN A 147     -29.939 -55.234   8.192  1.00 28.07           H  
ATOM   2169  HB3 ASN A 147     -31.399 -54.592   8.911  1.00 28.07           H  
ATOM   2170  O   ASN A 147     -30.144 -52.193   7.915  1.00 28.07           O  
ATOM   2171  CG  ASN A 147     -31.710 -56.398   7.853  1.00 28.07           C  
ATOM   2172  ND2 ASN A 147     -31.597 -57.266   8.830  1.00 28.07           N  
ATOM   2173 HD21 ASN A 147     -32.109 -58.130   8.723  1.00 28.07           H  
ATOM   2174 HD22 ASN A 147     -31.046 -57.038   9.645  1.00 28.07           H  
ATOM   2175  OD1 ASN A 147     -32.359 -56.699   6.866  1.00 28.07           O  
ATOM   2176  N   ASN A 148     -32.219 -51.935   7.053  1.00 29.31           N  
ATOM   2177  H   ASN A 148     -32.806 -52.328   6.331  1.00 29.31           H  
ATOM   2178  CA  ASN A 148     -33.006 -51.224   8.084  1.00 29.31           C  
ATOM   2179  HA  ASN A 148     -34.022 -51.332   7.704  1.00 29.31           H  
ATOM   2180  C   ASN A 148     -32.900 -49.693   8.317  1.00 29.31           C  
ATOM   2181  CB  ASN A 148     -33.047 -52.014   9.414  1.00 29.31           C  
ATOM   2182  HB2 ASN A 148     -32.036 -52.250   9.746  1.00 29.31           H  
ATOM   2183  HB3 ASN A 148     -33.484 -51.379  10.186  1.00 29.31           H  
ATOM   2184  O   ASN A 148     -32.104 -49.218   9.116  1.00 29.31           O  
ATOM   2185  CG  ASN A 148     -33.879 -53.282   9.347  1.00 29.31           C  
ATOM   2186  ND2 ASN A 148     -34.055 -53.959  10.456  1.00 29.31           N  
ATOM   2187 HD21 ASN A 148     -34.631 -54.786  10.387  1.00 29.31           H  
ATOM   2188 HD22 ASN A 148     -33.652 -53.632  11.321  1.00 29.31           H  
ATOM   2189  OD1 ASN A 148     -34.386 -53.683   8.314  1.00 29.31           O  
ATOM   2190  N   ILE A 149     -33.987 -49.036   7.867  1.00 29.37           N  
ATOM   2191  H   ILE A 149     -34.428 -49.454   7.060  1.00 29.37           H  
ATOM   2192  CA  ILE A 149     -34.878 -48.128   8.636  1.00 29.37           C  
ATOM   2193  HA  ILE A 149     -35.824 -48.214   8.101  1.00 29.37           H  
ATOM   2194  C   ILE A 149     -34.619 -46.602   8.589  1.00 29.37           C  
ATOM   2195  CB  ILE A 149     -35.199 -48.713  10.048  1.00 29.37           C  
ATOM   2196  HB  ILE A 149     -34.266 -49.015  10.523  1.00 29.37           H  
ATOM   2197  O   ILE A 149     -33.502 -46.112   8.659  1.00 29.37           O  
ATOM   2198  CG1 ILE A 149     -36.107 -49.961   9.888  1.00 29.37           C  
ATOM   2199 HG12 ILE A 149     -37.078 -49.652   9.499  1.00 29.37           H  
ATOM   2200 HG13 ILE A 149     -35.669 -50.641   9.157  1.00 29.37           H  
ATOM   2201  CG2 ILE A 149     -35.873 -47.725  11.015  1.00 29.37           C  
ATOM   2202 HG21 ILE A 149     -35.985 -48.175  12.002  1.00 29.37           H  
ATOM   2203 HG22 ILE A 149     -35.244 -46.844  11.147  1.00 29.37           H  
ATOM   2204 HG23 ILE A 149     -36.856 -47.436  10.644  1.00 29.37           H  
ATOM   2205  CD1 ILE A 149     -36.334 -50.767  11.173  1.00 29.37           C  
ATOM   2206 HD11 ILE A 149     -36.839 -51.701  10.926  1.00 29.37           H  
ATOM   2207 HD12 ILE A 149     -36.963 -50.210  11.868  1.00 29.37           H  
ATOM   2208 HD13 ILE A 149     -35.380 -50.996  11.647  1.00 29.37           H  
ATOM   2209  N   ASN A 150     -35.749 -45.878   8.524  1.00 31.21           N  
ATOM   2210  H   ASN A 150     -36.602 -46.419   8.513  1.00 31.21           H  
ATOM   2211  CA  ASN A 150     -35.973 -44.432   8.662  1.00 31.21           C  
ATOM   2212  HA  ASN A 150     -37.027 -44.297   8.419  1.00 31.21           H  
ATOM   2213  C   ASN A 150     -35.292 -43.482   7.663  1.00 31.21           C  
ATOM   2214  CB  ASN A 150     -35.879 -44.003  10.135  1.00 31.21           C  
ATOM   2215  HB2 ASN A 150     -35.863 -42.914  10.184  1.00 31.21           H  
ATOM   2216  HB3 ASN A 150     -34.950 -44.372  10.569  1.00 31.21           H  
ATOM   2217  O   ASN A 150     -34.307 -42.807   7.946  1.00 31.21           O  
ATOM   2218  CG  ASN A 150     -37.068 -44.481  10.955  1.00 31.21           C  
ATOM   2219  ND2 ASN A 150     -37.081 -44.196  12.234  1.00 31.21           N  
ATOM   2220 HD21 ASN A 150     -37.886 -44.508  12.757  1.00 31.21           H  
ATOM   2221 HD22 ASN A 150     -36.318 -43.674  12.643  1.00 31.21           H  
ATOM   2222  OD1 ASN A 150     -38.001 -45.107  10.476  1.00 31.21           O  
ATOM   2223  N   ASN A 151     -35.986 -43.333   6.533  1.00 27.95           N  
ATOM   2224  H   ASN A 151     -36.670 -44.046   6.323  1.00 27.95           H  
ATOM   2225  CA  ASN A 151     -36.013 -42.164   5.654  1.00 27.95           C  
ATOM   2226  HA  ASN A 151     -35.214 -42.255   4.918  1.00 27.95           H  
ATOM   2227  C   ASN A 151     -35.885 -40.820   6.405  1.00 27.95           C  
ATOM   2228  CB  ASN A 151     -37.397 -42.103   4.944  1.00 27.95           C  
ATOM   2229  HB2 ASN A 151     -37.314 -41.453   4.074  1.00 27.95           H  
ATOM   2230  HB3 ASN A 151     -38.112 -41.640   5.625  1.00 27.95           H  
ATOM   2231  O   ASN A 151     -36.542 -40.622   7.430  1.00 27.95           O  
ATOM   2232  CG  ASN A 151     -38.037 -43.405   4.488  1.00 27.95           C  
ATOM   2233  ND2 ASN A 151     -39.317 -43.378   4.198  1.00 27.95           N  
ATOM   2234 HD21 ASN A 151     -39.721 -44.251   3.892  1.00 27.95           H  
ATOM   2235 HD22 ASN A 151     -39.838 -42.515   4.258  1.00 27.95           H  
ATOM   2236  OD1 ASN A 151     -37.439 -44.462   4.413  1.00 27.95           O  
ATOM   2237  N   ASN A 152     -35.318 -39.815   5.732  1.00 33.82           N  
ATOM   2238  H   ASN A 152     -34.603 -40.040   5.055  1.00 33.82           H  
ATOM   2239  CA  ASN A 152     -36.181 -38.704   5.321  1.00 33.82           C  
ATOM   2240  HA  ASN A 152     -37.133 -39.163   5.050  1.00 33.82           H  
ATOM   2241  C   ASN A 152     -35.713 -38.011   4.030  1.00 33.82           C  
ATOM   2242  CB  ASN A 152     -36.443 -37.718   6.481  1.00 33.82           C  
ATOM   2243  HB2 ASN A 152     -35.968 -38.077   7.394  1.00 33.82           H  
ATOM   2244  HB3 ASN A 152     -36.016 -36.741   6.252  1.00 33.82           H  
ATOM   2245  O   ASN A 152     -34.580 -38.179   3.588  1.00 33.82           O  
ATOM   2246  CG  ASN A 152     -37.935 -37.553   6.735  1.00 33.82           C  
ATOM   2247  ND2 ASN A 152     -38.331 -37.275   7.954  1.00 33.82           N  
ATOM   2248 HD21 ASN A 152     -37.655 -37.228   8.703  1.00 33.82           H  
ATOM   2249 HD22 ASN A 152     -39.326 -37.179   8.098  1.00 33.82           H  
ATOM   2250  OD1 ASN A 152     -38.764 -37.666   5.843  1.00 33.82           O  
ATOM   2251  N   ASN A 153     -36.641 -37.272   3.425  1.00 25.70           N  
ATOM   2252  H   ASN A 153     -37.516 -37.168   3.918  1.00 25.70           H  
ATOM   2253  CA  ASN A 153     -36.489 -36.515   2.174  1.00 25.70           C  
ATOM   2254  HA  ASN A 153     -35.817 -37.056   1.509  1.00 25.70           H  
ATOM   2255  C   ASN A 153     -35.804 -35.139   2.459  1.00 25.70           C  
ATOM   2256  CB  ASN A 153     -37.911 -36.523   1.560  1.00 25.70           C  
ATOM   2257  HB2 ASN A 153     -38.632 -36.205   2.314  1.00 25.70           H  
ATOM   2258  HB3 ASN A 153     -38.013 -35.838   0.718  1.00 25.70           H  
ATOM   2259  O   ASN A 153     -35.598 -34.802   3.620  1.00 25.70           O  
ATOM   2260  CG  ASN A 153     -38.321 -37.888   1.021  1.00 25.70           C  
ATOM   2261  ND2 ASN A 153     -39.592 -38.090   0.768  1.00 25.70           N  
ATOM   2262 HD21 ASN A 153     -40.273 -37.361   0.927  1.00 25.70           H  
ATOM   2263 HD22 ASN A 153     -39.821 -38.990   0.372  1.00 25.70           H  
ATOM   2264  OD1 ASN A 153     -37.529 -38.785   0.792  1.00 25.70           O  
ATOM   2265  N   ILE A 154     -35.392 -34.289   1.501  1.00 29.18           N  
ATOM   2266  H   ILE A 154     -34.739 -33.598   1.842  1.00 29.18           H  
ATOM   2267  CA  ILE A 154     -36.021 -33.934   0.213  1.00 29.18           C  
ATOM   2268  HA  ILE A 154     -36.663 -34.748  -0.124  1.00 29.18           H  
ATOM   2269  C   ILE A 154     -35.016 -33.733  -0.942  1.00 29.18           C  
ATOM   2270  CB  ILE A 154     -36.906 -32.666   0.424  1.00 29.18           C  
ATOM   2271  HB  ILE A 154     -36.300 -31.920   0.938  1.00 29.18           H  
ATOM   2272  O   ILE A 154     -33.970 -33.117  -0.792  1.00 29.18           O  
ATOM   2273  CG1 ILE A 154     -38.140 -32.983   1.310  1.00 29.18           C  
ATOM   2274 HG12 ILE A 154     -37.814 -33.479   2.225  1.00 29.18           H  
ATOM   2275 HG13 ILE A 154     -38.805 -33.661   0.776  1.00 29.18           H  
ATOM   2276  CG2 ILE A 154     -37.383 -32.033  -0.898  1.00 29.18           C  
ATOM   2277 HG21 ILE A 154     -37.981 -31.142  -0.705  1.00 29.18           H  
ATOM   2278 HG22 ILE A 154     -37.976 -32.745  -1.472  1.00 29.18           H  
ATOM   2279 HG23 ILE A 154     -36.529 -31.698  -1.487  1.00 29.18           H  
ATOM   2280  CD1 ILE A 154     -38.954 -31.763   1.759  1.00 29.18           C  
ATOM   2281 HD11 ILE A 154     -38.294 -31.021   2.210  1.00 29.18           H  
ATOM   2282 HD12 ILE A 154     -39.691 -32.075   2.499  1.00 29.18           H  
ATOM   2283 HD13 ILE A 154     -39.484 -31.320   0.916  1.00 29.18           H  
ATOM   2284  N   ASN A 155     -35.438 -34.257  -2.097  1.00 26.67           N  
ATOM   2285  H   ASN A 155     -36.277 -34.813  -2.013  1.00 26.67           H  
ATOM   2286  CA  ASN A 155     -35.128 -33.976  -3.505  1.00 26.67           C  
ATOM   2287  HA  ASN A 155     -34.914 -34.939  -3.969  1.00 26.67           H  
ATOM   2288  C   ASN A 155     -33.969 -33.027  -3.880  1.00 26.67           C  
ATOM   2289  CB  ASN A 155     -36.411 -33.433  -4.173  1.00 26.67           C  
ATOM   2290  HB2 ASN A 155     -36.212 -33.278  -5.233  1.00 26.67           H  
ATOM   2291  HB3 ASN A 155     -36.652 -32.457  -3.752  1.00 26.67           H  
ATOM   2292  O   ASN A 155     -33.994 -31.831  -3.601  1.00 26.67           O  
ATOM   2293  CG  ASN A 155     -37.646 -34.311  -4.068  1.00 26.67           C  
ATOM   2294  ND2 ASN A 155     -38.651 -34.025  -4.858  1.00 26.67           N  
ATOM   2295 HD21 ASN A 155     -39.466 -34.619  -4.794  1.00 26.67           H  
ATOM   2296 HD22 ASN A 155     -38.557 -33.287  -5.541  1.00 26.67           H  
ATOM   2297  OD1 ASN A 155     -37.750 -35.235  -3.274  1.00 26.67           O  
ATOM   2298  N   ASN A 156     -33.112 -33.533  -4.773  1.00 27.29           N  
ATOM   2299  H   ASN A 156     -33.179 -34.527  -4.942  1.00 27.29           H  
ATOM   2300  CA  ASN A 156     -32.559 -32.748  -5.884  1.00 27.29           C  
ATOM   2301  HA  ASN A 156     -32.318 -31.744  -5.532  1.00 27.29           H  
ATOM   2302  C   ASN A 156     -33.595 -32.602  -7.023  1.00 27.29           C  
ATOM   2303  CB  ASN A 156     -31.280 -33.451  -6.406  1.00 27.29           C  
ATOM   2304  HB2 ASN A 156     -31.236 -33.383  -7.493  1.00 27.29           H  
ATOM   2305  HB3 ASN A 156     -31.305 -34.511  -6.153  1.00 27.29           H  
ATOM   2306  O   ASN A 156     -34.525 -33.402  -7.115  1.00 27.29           O  
ATOM   2307  CG  ASN A 156     -29.988 -32.839  -5.897  1.00 27.29           C  
ATOM   2308  ND2 ASN A 156     -28.929 -33.610  -5.813  1.00 27.29           N  
ATOM   2309 HD21 ASN A 156     -28.091 -33.156  -5.479  1.00 27.29           H  
ATOM   2310 HD22 ASN A 156     -28.973 -34.589  -6.058  1.00 27.29           H  
ATOM   2311  OD1 ASN A 156     -29.890 -31.662  -5.614  1.00 27.29           O  
ATOM   2312  N   ASN A 157     -33.336 -31.670  -7.948  1.00 28.15           N  
ATOM   2313  H   ASN A 157     -32.514 -31.105  -7.782  1.00 28.15           H  
ATOM   2314  CA  ASN A 157     -33.996 -31.471  -9.251  1.00 28.15           C  
ATOM   2315  HA  ASN A 157     -33.436 -30.681  -9.751  1.00 28.15           H  
ATOM   2316  C   ASN A 157     -35.475 -31.023  -9.253  1.00 28.15           C  
ATOM   2317  CB  ASN A 157     -33.848 -32.728 -10.140  1.00 28.15           C  
ATOM   2318  HB2 ASN A 157     -34.420 -33.544  -9.697  1.00 28.15           H  
ATOM   2319  HB3 ASN A 157     -34.285 -32.520 -11.117  1.00 28.15           H  
ATOM   2320  O   ASN A 157     -36.376 -31.782  -8.907  1.00 28.15           O  
ATOM   2321  CG  ASN A 157     -32.431 -33.210 -10.374  1.00 28.15           C  
ATOM   2322  ND2 ASN A 157     -32.277 -34.398 -10.910  1.00 28.15           N  
ATOM   2323 HD21 ASN A 157     -31.325 -34.684 -11.084  1.00 28.15           H  
ATOM   2324 HD22 ASN A 157     -33.082 -34.964 -11.134  1.00 28.15           H  
ATOM   2325  OD1 ASN A 157     -31.449 -32.545 -10.104  1.00 28.15           O  
ATOM   2326  N   ASN A 158     -35.735 -29.877  -9.894  1.00 29.06           N  
ATOM   2327  H   ASN A 158     -34.996 -29.190  -9.939  1.00 29.06           H  
ATOM   2328  CA  ASN A 158     -36.610 -29.844 -11.075  1.00 29.06           C  
ATOM   2329  HA  ASN A 158     -36.444 -30.774 -11.619  1.00 29.06           H  
ATOM   2330  C   ASN A 158     -36.202 -28.688 -12.017  1.00 29.06           C  
ATOM   2331  CB  ASN A 158     -38.100 -29.772 -10.685  1.00 29.06           C  
ATOM   2332  HB2 ASN A 158     -38.367 -28.743 -10.445  1.00 29.06           H  
ATOM   2333  HB3 ASN A 158     -38.293 -30.389  -9.808  1.00 29.06           H  
ATOM   2334  O   ASN A 158     -35.487 -27.784 -11.587  1.00 29.06           O  
ATOM   2335  CG  ASN A 158     -38.996 -30.286 -11.802  1.00 29.06           C  
ATOM   2336  ND2 ASN A 158     -40.289 -30.109 -11.693  1.00 29.06           N  
ATOM   2337 HD21 ASN A 158     -40.674 -29.604 -10.907  1.00 29.06           H  
ATOM   2338 HD22 ASN A 158     -40.839 -30.388 -12.492  1.00 29.06           H  
ATOM   2339  OD1 ASN A 158     -38.552 -30.849 -12.789  1.00 29.06           O  
ATOM   2340  N   ILE A 159     -36.613 -28.724 -13.291  1.00 27.32           N  
ATOM   2341  H   ILE A 159     -37.245 -29.463 -13.565  1.00 27.32           H  
ATOM   2342  CA  ILE A 159     -36.246 -27.741 -14.330  1.00 27.32           C  
ATOM   2343  HA  ILE A 159     -35.966 -26.807 -13.844  1.00 27.32           H  
ATOM   2344  C   ILE A 159     -37.454 -27.436 -15.242  1.00 27.32           C  
ATOM   2345  CB  ILE A 159     -35.012 -28.248 -15.136  1.00 27.32           C  
ATOM   2346  HB  ILE A 159     -35.211 -29.273 -15.450  1.00 27.32           H  
ATOM   2347  O   ILE A 159     -38.134 -28.357 -15.688  1.00 27.32           O  
ATOM   2348  CG1 ILE A 159     -33.739 -28.255 -14.250  1.00 27.32           C  
ATOM   2349 HG12 ILE A 159     -33.565 -27.252 -13.861  1.00 27.32           H  
ATOM   2350 HG13 ILE A 159     -33.906 -28.921 -13.404  1.00 27.32           H  
ATOM   2351  CG2 ILE A 159     -34.766 -27.423 -16.414  1.00 27.32           C  
ATOM   2352 HG21 ILE A 159     -33.898 -27.794 -16.959  1.00 27.32           H  
ATOM   2353 HG22 ILE A 159     -35.615 -27.524 -17.091  1.00 27.32           H  
ATOM   2354 HG23 ILE A 159     -34.613 -26.372 -16.168  1.00 27.32           H  
ATOM   2355  CD1 ILE A 159     -32.453 -28.744 -14.931  1.00 27.32           C  
ATOM   2356 HD11 ILE A 159     -32.098 -28.009 -15.654  1.00 27.32           H  
ATOM   2357 HD12 ILE A 159     -31.678 -28.878 -14.176  1.00 27.32           H  
ATOM   2358 HD13 ILE A 159     -32.633 -29.697 -15.427  1.00 27.32           H  
ATOM   2359  N   ASN A 160     -37.622 -26.152 -15.592  1.00 26.96           N  
ATOM   2360  H   ASN A 160     -36.971 -25.498 -15.181  1.00 26.96           H  
ATOM   2361  CA  ASN A 160     -38.593 -25.564 -16.537  1.00 26.96           C  
ATOM   2362  HA  ASN A 160     -38.346 -24.503 -16.566  1.00 26.96           H  
ATOM   2363  C   ASN A 160     -40.092 -25.588 -16.157  1.00 26.96           C  
ATOM   2364  CB  ASN A 160     -38.349 -26.095 -17.967  1.00 26.96           C  
ATOM   2365  HB2 ASN A 160     -38.428 -27.182 -17.969  1.00 26.96           H  
ATOM   2366  HB3 ASN A 160     -39.118 -25.708 -18.637  1.00 26.96           H  
ATOM   2367  O   ASN A 160     -40.584 -26.492 -15.488  1.00 26.96           O  
ATOM   2368  CG  ASN A 160     -37.007 -25.688 -18.548  1.00 26.96           C  
ATOM   2369  ND2 ASN A 160     -36.563 -26.346 -19.592  1.00 26.96           N  
ATOM   2370 HD21 ASN A 160     -35.666 -26.049 -19.948  1.00 26.96           H  
ATOM   2371 HD22 ASN A 160     -37.090 -27.118 -19.976  1.00 26.96           H  
ATOM   2372  OD1 ASN A 160     -36.343 -24.775 -18.093  1.00 26.96           O  
ATOM   2373  N   ASN A 161     -40.815 -24.597 -16.709  1.00 26.02           N  
ATOM   2374  H   ASN A 161     -40.302 -23.942 -17.282  1.00 26.02           H  
ATOM   2375  CA  ASN A 161     -42.249 -24.291 -16.539  1.00 26.02           C  
ATOM   2376  HA  ASN A 161     -42.445 -23.426 -17.172  1.00 26.02           H  
ATOM   2377  C   ASN A 161     -42.631 -23.833 -15.107  1.00 26.02           C  
ATOM   2378  CB  ASN A 161     -43.089 -25.450 -17.113  1.00 26.02           C  
ATOM   2379  HB2 ASN A 161     -42.934 -26.342 -16.505  1.00 26.02           H  
ATOM   2380  HB3 ASN A 161     -44.149 -25.198 -17.073  1.00 26.02           H  
ATOM   2381  O   ASN A 161     -41.991 -24.207 -14.134  1.00 26.02           O  
ATOM   2382  CG  ASN A 161     -42.757 -25.759 -18.564  1.00 26.02           C  
ATOM   2383  ND2 ASN A 161     -42.883 -26.997 -18.979  1.00 26.02           N  
ATOM   2384 HD21 ASN A 161     -42.649 -27.170 -19.947  1.00 26.02           H  
ATOM   2385 HD22 ASN A 161     -43.106 -27.730 -18.321  1.00 26.02           H  
ATOM   2386  OD1 ASN A 161     -42.404 -24.899 -19.353  1.00 26.02           O  
ATOM   2387  N   ILE A 162     -43.640 -22.978 -14.891  1.00 29.15           N  
ATOM   2388  H   ILE A 162     -43.657 -22.623 -13.945  1.00 29.15           H  
ATOM   2389  CA  ILE A 162     -44.761 -22.529 -15.746  1.00 29.15           C  
ATOM   2390  HA  ILE A 162     -44.679 -22.973 -16.738  1.00 29.15           H  
ATOM   2391  C   ILE A 162     -44.753 -20.992 -15.931  1.00 29.15           C  
ATOM   2392  CB  ILE A 162     -46.080 -23.030 -15.085  1.00 29.15           C  
ATOM   2393  HB  ILE A 162     -46.015 -22.824 -14.017  1.00 29.15           H  
ATOM   2394  O   ILE A 162     -44.311 -20.263 -15.049  1.00 29.15           O  
ATOM   2395  CG1 ILE A 162     -46.216 -24.560 -15.268  1.00 29.15           C  
ATOM   2396 HG12 ILE A 162     -46.338 -24.788 -16.327  1.00 29.15           H  
ATOM   2397 HG13 ILE A 162     -45.301 -25.042 -14.920  1.00 29.15           H  
ATOM   2398  CG2 ILE A 162     -47.350 -22.321 -15.590  1.00 29.15           C  
ATOM   2399 HG21 ILE A 162     -47.315 -21.263 -15.331  1.00 29.15           H  
ATOM   2400 HG22 ILE A 162     -47.461 -22.436 -16.668  1.00 29.15           H  
ATOM   2401 HG23 ILE A 162     -48.238 -22.715 -15.096  1.00 29.15           H  
ATOM   2402  CD1 ILE A 162     -47.374 -25.206 -14.495  1.00 29.15           C  
ATOM   2403 HD11 ILE A 162     -47.277 -26.290 -14.545  1.00 29.15           H  
ATOM   2404 HD12 ILE A 162     -48.332 -24.928 -14.933  1.00 29.15           H  
ATOM   2405 HD13 ILE A 162     -47.342 -24.897 -13.450  1.00 29.15           H  
ATOM   2406  N   ASN A 163     -45.294 -20.506 -17.057  1.00 23.82           N  
ATOM   2407  H   ASN A 163     -45.707 -21.166 -17.700  1.00 23.82           H  
ATOM   2408  CA  ASN A 163     -45.533 -19.080 -17.334  1.00 23.82           C  
ATOM   2409  HA  ASN A 163     -44.840 -18.479 -16.744  1.00 23.82           H  
ATOM   2410  C   ASN A 163     -46.968 -18.631 -16.971  1.00 23.82           C  
ATOM   2411  CB  ASN A 163     -45.278 -18.805 -18.834  1.00 23.82           C  
ATOM   2412  HB2 ASN A 163     -45.689 -17.830 -19.095  1.00 23.82           H  
ATOM   2413  HB3 ASN A 163     -45.798 -19.553 -19.433  1.00 23.82           H  
ATOM   2414  O   ASN A 163     -47.900 -19.428 -17.024  1.00 23.82           O  
ATOM   2415  CG  ASN A 163     -43.816 -18.764 -19.241  1.00 23.82           C  
ATOM   2416  ND2 ASN A 163     -43.536 -18.806 -20.522  1.00 23.82           N  
ATOM   2417 HD21 ASN A 163     -44.269 -18.839 -21.216  1.00 23.82           H  
ATOM   2418 HD22 ASN A 163     -42.554 -18.745 -20.752  1.00 23.82           H  
ATOM   2419  OD1 ASN A 163     -42.909 -18.672 -18.439  1.00 23.82           O  
ATOM   2420  N   ASN A 164     -47.141 -17.317 -16.781  1.00 26.78           N  
ATOM   2421  H   ASN A 164     -46.298 -16.760 -16.788  1.00 26.78           H  
ATOM   2422  CA  ASN A 164     -48.400 -16.549 -16.835  1.00 26.78           C  
ATOM   2423  HA  ASN A 164     -48.110 -15.505 -16.718  1.00 26.78           H  
ATOM   2424  C   ASN A 164     -49.476 -16.792 -15.750  1.00 26.78           C  
ATOM   2425  CB  ASN A 164     -49.019 -16.645 -18.247  1.00 26.78           C  
ATOM   2426  HB2 ASN A 164     -49.284 -17.682 -18.452  1.00 26.78           H  
ATOM   2427  HB3 ASN A 164     -49.941 -16.064 -18.265  1.00 26.78           H  
ATOM   2428  O   ASN A 164     -50.368 -17.619 -15.903  1.00 26.78           O  
ATOM   2429  CG  ASN A 164     -48.137 -16.133 -19.368  1.00 26.78           C  
ATOM   2430  ND2 ASN A 164     -48.538 -16.343 -20.598  1.00 26.78           N  
ATOM   2431 HD21 ASN A 164     -49.411 -16.820 -20.773  1.00 26.78           H  
ATOM   2432 HD22 ASN A 164     -47.958 -15.955 -21.328  1.00 26.78           H  
ATOM   2433  OD1 ASN A 164     -47.091 -15.540 -19.173  1.00 26.78           O  
ATOM   2434  N   ASN A 165     -49.511 -15.893 -14.762  1.00 28.65           N  
ATOM   2435  H   ASN A 165     -48.628 -15.484 -14.490  1.00 28.65           H  
ATOM   2436  CA  ASN A 165     -50.657 -14.997 -14.507  1.00 28.65           C  
ATOM   2437  HA  ASN A 165     -51.088 -14.727 -15.471  1.00 28.65           H  
ATOM   2438  C   ASN A 165     -50.092 -13.721 -13.833  1.00 28.65           C  
ATOM   2439  CB  ASN A 165     -51.726 -15.696 -13.643  1.00 28.65           C  
ATOM   2440  HB2 ASN A 165     -52.243 -14.951 -13.038  1.00 28.65           H  
ATOM   2441  HB3 ASN A 165     -51.246 -16.401 -12.965  1.00 28.65           H  
ATOM   2442  O   ASN A 165     -49.278 -13.863 -12.929  1.00 28.65           O  
ATOM   2443  CG  ASN A 165     -52.792 -16.409 -14.465  1.00 28.65           C  
ATOM   2444  ND2 ASN A 165     -53.354 -17.481 -13.961  1.00 28.65           N  
ATOM   2445 HD21 ASN A 165     -54.016 -17.950 -14.562  1.00 28.65           H  
ATOM   2446 HD22 ASN A 165     -53.009 -17.873 -13.096  1.00 28.65           H  
ATOM   2447  OD1 ASN A 165     -53.184 -15.987 -15.540  1.00 28.65           O  
ATOM   2448  N   ILE A 166     -50.268 -12.471 -14.290  1.00 23.96           N  
ATOM   2449  H   ILE A 166     -49.597 -11.878 -13.823  1.00 23.96           H  
ATOM   2450  CA  ILE A 166     -51.408 -11.677 -14.818  1.00 23.96           C  
ATOM   2451  HA  ILE A 166     -50.939 -10.987 -15.519  1.00 23.96           H  
ATOM   2452  C   ILE A 166     -52.005 -10.741 -13.741  1.00 23.96           C  
ATOM   2453  CB  ILE A 166     -52.453 -12.448 -15.679  1.00 23.96           C  
ATOM   2454  HB  ILE A 166     -52.689 -13.394 -15.190  1.00 23.96           H  
ATOM   2455  O   ILE A 166     -52.300 -11.165 -12.632  1.00 23.96           O  
ATOM   2456  CG1 ILE A 166     -51.854 -12.696 -17.088  1.00 23.96           C  
ATOM   2457 HG12 ILE A 166     -50.892 -13.198 -16.988  1.00 23.96           H  
ATOM   2458 HG13 ILE A 166     -51.663 -11.734 -17.563  1.00 23.96           H  
ATOM   2459  CG2 ILE A 166     -53.798 -11.711 -15.819  1.00 23.96           C  
ATOM   2460 HG21 ILE A 166     -54.233 -11.520 -14.838  1.00 23.96           H  
ATOM   2461 HG22 ILE A 166     -54.514 -12.333 -16.357  1.00 23.96           H  
ATOM   2462 HG23 ILE A 166     -53.667 -10.773 -16.358  1.00 23.96           H  
ATOM   2463  CD1 ILE A 166     -52.720 -13.525 -18.047  1.00 23.96           C  
ATOM   2464 HD11 ILE A 166     -52.994 -14.473 -17.586  1.00 23.96           H  
ATOM   2465 HD12 ILE A 166     -53.621 -12.977 -18.323  1.00 23.96           H  
ATOM   2466 HD13 ILE A 166     -52.153 -13.728 -18.956  1.00 23.96           H  
ATOM   2467  N   ASN A 167     -52.211  -9.477 -14.143  1.00 23.86           N  
ATOM   2468  H   ASN A 167     -51.980  -9.292 -15.109  1.00 23.86           H  
ATOM   2469  CA  ASN A 167     -52.924  -8.370 -13.478  1.00 23.86           C  
ATOM   2470  HA  ASN A 167     -52.879  -7.554 -14.199  1.00 23.86           H  
ATOM   2471  C   ASN A 167     -52.349  -7.717 -12.196  1.00 23.86           C  
ATOM   2472  CB  ASN A 167     -54.427  -8.687 -13.388  1.00 23.86           C  
ATOM   2473  HB2 ASN A 167     -54.900  -7.966 -12.721  1.00 23.86           H  
ATOM   2474  HB3 ASN A 167     -54.577  -9.678 -12.959  1.00 23.86           H  
ATOM   2475  O   ASN A 167     -52.731  -8.052 -11.085  1.00 23.86           O  
ATOM   2476  CG  ASN A 167     -55.130  -8.592 -14.730  1.00 23.86           C  
ATOM   2477  ND2 ASN A 167     -56.432  -8.743 -14.744  1.00 23.86           N  
ATOM   2478 HD21 ASN A 167     -56.881  -8.658 -15.644  1.00 23.86           H  
ATOM   2479 HD22 ASN A 167     -56.930  -8.906 -13.881  1.00 23.86           H  
ATOM   2480  OD1 ASN A 167     -54.542  -8.386 -15.781  1.00 23.86           O  
ATOM   2481  N   THR A 168     -51.554  -6.656 -12.422  1.00 24.05           N  
ATOM   2482  H   THR A 168     -51.027  -6.748 -13.279  1.00 24.05           H  
ATOM   2483  CA  THR A 168     -51.866  -5.224 -12.128  1.00 24.05           C  
ATOM   2484  HA  THR A 168     -50.923  -4.693 -12.261  1.00 24.05           H  
ATOM   2485  C   THR A 168     -52.402  -4.754 -10.760  1.00 24.05           C  
ATOM   2486  CB  THR A 168     -52.844  -4.647 -13.171  1.00 24.05           C  
ATOM   2487  HB  THR A 168     -53.069  -3.611 -12.916  1.00 24.05           H  
ATOM   2488  O   THR A 168     -53.242  -5.396 -10.143  1.00 24.05           O  
ATOM   2489  CG2 THR A 168     -52.293  -4.650 -14.597  1.00 24.05           C  
ATOM   2490 HG21 THR A 168     -53.037  -4.218 -15.266  1.00 24.05           H  
ATOM   2491 HG22 THR A 168     -51.388  -4.044 -14.642  1.00 24.05           H  
ATOM   2492 HG23 THR A 168     -52.068  -5.663 -14.932  1.00 24.05           H  
ATOM   2493  OG1 THR A 168     -54.050  -5.373 -13.148  1.00 24.05           O  
ATOM   2494  HG1 THR A 168     -54.272  -5.518 -12.225  1.00 24.05           H  
ATOM   2495  N   ASN A 169     -52.107  -3.470 -10.484  1.00 24.94           N  
ATOM   2496  H   ASN A 169     -51.449  -3.037 -11.116  1.00 24.94           H  
ATOM   2497  CA  ASN A 169     -52.461  -2.613  -9.334  1.00 24.94           C  
ATOM   2498  HA  ASN A 169     -52.386  -1.607  -9.747  1.00 24.94           H  
ATOM   2499  C   ASN A 169     -51.413  -2.656  -8.208  1.00 24.94           C  
ATOM   2500  CB  ASN A 169     -53.928  -2.768  -8.894  1.00 24.94           C  
ATOM   2501  HB2 ASN A 169     -54.150  -2.086  -8.073  1.00 24.94           H  
ATOM   2502  HB3 ASN A 169     -54.097  -3.774  -8.510  1.00 24.94           H  
ATOM   2503  O   ASN A 169     -50.935  -3.728  -7.862  1.00 24.94           O  
ATOM   2504  CG  ASN A 169     -54.878  -2.462 -10.036  1.00 24.94           C  
ATOM   2505  ND2 ASN A 169     -55.775  -3.365 -10.351  1.00 24.94           N  
ATOM   2506 HD21 ASN A 169     -55.760  -4.252  -9.868  1.00 24.94           H  
ATOM   2507 HD22 ASN A 169     -56.391  -3.153 -11.123  1.00 24.94           H  
ATOM   2508  OD1 ASN A 169     -54.800  -1.424 -10.678  1.00 24.94           O  
ATOM   2509  N   ASN A 170     -50.862  -1.529  -7.735  1.00 24.62           N  
ATOM   2510  H   ASN A 170     -49.992  -1.744  -7.269  1.00 24.62           H  
ATOM   2511  CA  ASN A 170     -51.435  -0.238  -7.286  1.00 24.62           C  
ATOM   2512  HA  ASN A 170     -50.581   0.430  -7.171  1.00 24.62           H  
ATOM   2513  C   ASN A 170     -52.072  -0.353  -5.891  1.00 24.62           C  
ATOM   2514  CB  ASN A 170     -52.379   0.493  -8.269  1.00 24.62           C  
ATOM   2515  HB2 ASN A 170     -52.685   1.430  -7.805  1.00 24.62           H  
ATOM   2516  HB3 ASN A 170     -53.294  -0.081  -8.415  1.00 24.62           H  
ATOM   2517  O   ASN A 170     -53.170  -0.884  -5.751  1.00 24.62           O  
ATOM   2518  CG  ASN A 170     -51.787   0.864  -9.613  1.00 24.62           C  
ATOM   2519  ND2 ASN A 170     -52.611   0.983 -10.628  1.00 24.62           N  
ATOM   2520 HD21 ASN A 170     -52.197   1.256 -11.508  1.00 24.62           H  
ATOM   2521 HD22 ASN A 170     -53.582   0.721 -10.538  1.00 24.62           H  
ATOM   2522  OD1 ASN A 170     -50.595   1.038  -9.780  1.00 24.62           O  
ATOM   2523  N   GLY A 171     -51.388   0.196  -4.884  1.00 24.08           N  
ATOM   2524  H   GLY A 171     -50.465   0.563  -5.066  1.00 24.08           H  
ATOM   2525  CA  GLY A 171     -51.832   0.266  -3.491  1.00 24.08           C  
ATOM   2526  HA2 GLY A 171     -52.193  -0.709  -3.164  1.00 24.08           H  
ATOM   2527  HA3 GLY A 171     -52.646   0.986  -3.408  1.00 24.08           H  
ATOM   2528  C   GLY A 171     -50.683   0.694  -2.571  1.00 24.08           C  
ATOM   2529  O   GLY A 171     -49.538   0.310  -2.802  1.00 24.08           O  
ATOM   2530  N   ASN A 172     -50.989   1.503  -1.557  1.00 25.43           N  
ATOM   2531  H   ASN A 172     -51.958   1.743  -1.405  1.00 25.43           H  
ATOM   2532  CA  ASN A 172     -50.031   1.955  -0.546  1.00 25.43           C  
ATOM   2533  HA  ASN A 172     -49.026   1.975  -0.968  1.00 25.43           H  
ATOM   2534  C   ASN A 172     -50.026   1.024   0.693  1.00 25.43           C  
ATOM   2535  CB  ASN A 172     -50.415   3.382  -0.100  1.00 25.43           C  
ATOM   2536  HB2 ASN A 172     -49.744   3.689   0.702  1.00 25.43           H  
ATOM   2537  HB3 ASN A 172     -51.424   3.367   0.310  1.00 25.43           H  
ATOM   2538  O   ASN A 172     -50.818   0.094   0.793  1.00 25.43           O  
ATOM   2539  CG  ASN A 172     -50.334   4.514  -1.101  1.00 25.43           C  
ATOM   2540  ND2 ASN A 172     -50.653   5.694  -0.630  1.00 25.43           N  
ATOM   2541 HD21 ASN A 172     -50.916   5.754   0.344  1.00 25.43           H  
ATOM   2542 HD22 ASN A 172     -50.595   6.495  -1.241  1.00 25.43           H  
ATOM   2543  OD1 ASN A 172     -49.978   4.376  -2.260  1.00 25.43           O  
ATOM   2544  N   GLU A 173     -49.201   1.397   1.678  1.00 26.73           N  
ATOM   2545  H   GLU A 173     -48.562   2.139   1.428  1.00 26.73           H  
ATOM   2546  CA  GLU A 173     -49.479   1.291   3.124  1.00 26.73           C  
ATOM   2547  HA  GLU A 173     -48.625   1.778   3.594  1.00 26.73           H  
ATOM   2548  C   GLU A 173     -49.518  -0.100   3.811  1.00 26.73           C  
ATOM   2549  CB  GLU A 173     -50.668   2.204   3.503  1.00 26.73           C  
ATOM   2550  HB2 GLU A 173     -51.046   1.923   4.486  1.00 26.73           H  
ATOM   2551  HB3 GLU A 173     -51.476   2.074   2.782  1.00 26.73           H  
ATOM   2552  O   GLU A 173     -50.533  -0.777   3.900  1.00 26.73           O  
ATOM   2553  CG  GLU A 173     -50.240   3.686   3.563  1.00 26.73           C  
ATOM   2554  HG2 GLU A 173     -49.375   3.845   2.921  1.00 26.73           H  
ATOM   2555  HG3 GLU A 173     -49.914   3.912   4.579  1.00 26.73           H  
ATOM   2556  CD  GLU A 173     -51.358   4.657   3.148  1.00 26.73           C  
ATOM   2557  OE1 GLU A 173     -51.178   5.332   2.104  1.00 26.73           O  
ATOM   2558  OE2 GLU A 173     -52.371   4.728   3.873  1.00 26.73           O  
ATOM   2559  N   VAL A 174     -48.383  -0.410   4.457  1.00 28.58           N  
ATOM   2560  H   VAL A 174     -47.577   0.108   4.137  1.00 28.58           H  
ATOM   2561  CA  VAL A 174     -48.244  -0.931   5.839  1.00 28.58           C  
ATOM   2562  HA  VAL A 174     -47.196  -1.219   5.934  1.00 28.58           H  
ATOM   2563  C   VAL A 174     -49.053  -2.178   6.267  1.00 28.58           C  
ATOM   2564  CB  VAL A 174     -48.445   0.214   6.868  1.00 28.58           C  
ATOM   2565  HB  VAL A 174     -49.488   0.532   6.860  1.00 28.58           H  
ATOM   2566  O   VAL A 174     -50.197  -2.094   6.704  1.00 28.58           O  
ATOM   2567  CG1 VAL A 174     -48.068  -0.219   8.294  1.00 28.58           C  
ATOM   2568 HG11 VAL A 174     -47.022  -0.526   8.333  1.00 28.58           H  
ATOM   2569 HG12 VAL A 174     -48.229   0.608   8.985  1.00 28.58           H  
ATOM   2570 HG13 VAL A 174     -48.700  -1.044   8.622  1.00 28.58           H  
ATOM   2571  CG2 VAL A 174     -47.566   1.441   6.562  1.00 28.58           C  
ATOM   2572 HG21 VAL A 174     -47.675   2.179   7.356  1.00 28.58           H  
ATOM   2573 HG22 VAL A 174     -46.519   1.148   6.488  1.00 28.58           H  
ATOM   2574 HG23 VAL A 174     -47.883   1.920   5.636  1.00 28.58           H  
ATOM   2575  N   GLY A 175     -48.339  -3.304   6.413  1.00 25.62           N  
ATOM   2576  H   GLY A 175     -47.418  -3.317   5.999  1.00 25.62           H  
ATOM   2577  CA  GLY A 175     -48.527  -4.246   7.535  1.00 25.62           C  
ATOM   2578  HA2 GLY A 175     -48.743  -5.247   7.164  1.00 25.62           H  
ATOM   2579  HA3 GLY A 175     -49.362  -3.894   8.140  1.00 25.62           H  
ATOM   2580  C   GLY A 175     -47.246  -4.276   8.393  1.00 25.62           C  
ATOM   2581  O   GLY A 175     -46.167  -4.094   7.838  1.00 25.62           O  
ATOM   2582  N   HIS A 176     -47.226  -4.367   9.731  1.00 26.39           N  
ATOM   2583  H   HIS A 176     -46.321  -4.076  10.074  1.00 26.39           H  
ATOM   2584  CA  HIS A 176     -48.031  -5.092  10.741  1.00 26.39           C  
ATOM   2585  HA  HIS A 176     -47.685  -4.639  11.670  1.00 26.39           H  
ATOM   2586  C   HIS A 176     -47.661  -6.570  10.996  1.00 26.39           C  
ATOM   2587  CB  HIS A 176     -49.541  -4.783  10.777  1.00 26.39           C  
ATOM   2588  HB2 HIS A 176     -50.001  -4.852   9.791  1.00 26.39           H  
ATOM   2589  HB3 HIS A 176     -50.034  -5.543  11.384  1.00 26.39           H  
ATOM   2590  O   HIS A 176     -48.487  -7.470  10.883  1.00 26.39           O  
ATOM   2591  CG  HIS A 176     -49.852  -3.468  11.443  1.00 26.39           C  
ATOM   2592  CD2 HIS A 176     -50.268  -2.306  10.849  1.00 26.39           C  
ATOM   2593  HD2 HIS A 176     -50.443  -2.154   9.794  1.00 26.39           H  
ATOM   2594  ND1 HIS A 176     -49.782  -3.230  12.800  1.00 26.39           N  
ATOM   2595  HD1 HIS A 176     -49.552  -3.905  13.515  1.00 26.39           H  
ATOM   2596  CE1 HIS A 176     -50.138  -1.954  13.017  1.00 26.39           C  
ATOM   2597  HE1 HIS A 176     -50.189  -1.474  13.984  1.00 26.39           H  
ATOM   2598  NE2 HIS A 176     -50.439  -1.353  11.860  1.00 26.39           N  
ATOM   2599  N   ILE A 177     -46.428  -6.784  11.473  1.00 31.46           N  
ATOM   2600  H   ILE A 177     -45.774  -6.014  11.449  1.00 31.46           H  
ATOM   2601  CA  ILE A 177     -46.004  -7.927  12.308  1.00 31.46           C  
ATOM   2602  HA  ILE A 177     -46.892  -8.424  12.698  1.00 31.46           H  
ATOM   2603  C   ILE A 177     -45.186  -7.296  13.464  1.00 31.46           C  
ATOM   2604  CB  ILE A 177     -45.200  -8.943  11.451  1.00 31.46           C  
ATOM   2605  HB  ILE A 177     -44.350  -8.422  11.011  1.00 31.46           H  
ATOM   2606  O   ILE A 177     -44.213  -6.607  13.180  1.00 31.46           O  
ATOM   2607  CG1 ILE A 177     -46.066  -9.509  10.297  1.00 31.46           C  
ATOM   2608 HG12 ILE A 177     -46.961  -9.973  10.712  1.00 31.46           H  
ATOM   2609 HG13 ILE A 177     -46.380  -8.687   9.654  1.00 31.46           H  
ATOM   2610  CG2 ILE A 177     -44.650 -10.087  12.318  1.00 31.46           C  
ATOM   2611 HG21 ILE A 177     -44.033 -10.758  11.720  1.00 31.46           H  
ATOM   2612 HG22 ILE A 177     -43.998  -9.680  13.091  1.00 31.46           H  
ATOM   2613 HG23 ILE A 177     -45.461 -10.654  12.775  1.00 31.46           H  
ATOM   2614  CD1 ILE A 177     -45.365 -10.527   9.387  1.00 31.46           C  
ATOM   2615 HD11 ILE A 177     -45.997 -10.730   8.523  1.00 31.46           H  
ATOM   2616 HD12 ILE A 177     -45.200 -11.465   9.918  1.00 31.46           H  
ATOM   2617 HD13 ILE A 177     -44.412 -10.124   9.043  1.00 31.46           H  
ATOM   2618  N   VAL A 178     -45.633  -7.211  14.728  1.00 26.41           N  
ATOM   2619  H   VAL A 178     -45.193  -6.418  15.172  1.00 26.41           H  
ATOM   2620  CA  VAL A 178     -46.015  -8.243  15.726  1.00 26.41           C  
ATOM   2621  HA  VAL A 178     -46.434  -7.681  16.561  1.00 26.41           H  
ATOM   2622  C   VAL A 178     -44.794  -8.998  16.280  1.00 26.41           C  
ATOM   2623  CB  VAL A 178     -47.144  -9.199  15.272  1.00 26.41           C  
ATOM   2624  HB  VAL A 178     -46.845  -9.692  14.347  1.00 26.41           H  
ATOM   2625  O   VAL A 178     -44.150  -9.732  15.545  1.00 26.41           O  
ATOM   2626  CG1 VAL A 178     -47.467 -10.319  16.272  1.00 26.41           C  
ATOM   2627 HG11 VAL A 178     -48.236 -10.966  15.852  1.00 26.41           H  
ATOM   2628 HG12 VAL A 178     -47.835  -9.903  17.210  1.00 26.41           H  
ATOM   2629 HG13 VAL A 178     -46.584 -10.932  16.459  1.00 26.41           H  
ATOM   2630  CG2 VAL A 178     -48.449  -8.425  15.034  1.00 26.41           C  
ATOM   2631 HG21 VAL A 178     -48.296  -7.636  14.298  1.00 26.41           H  
ATOM   2632 HG22 VAL A 178     -49.215  -9.101  14.654  1.00 26.41           H  
ATOM   2633 HG23 VAL A 178     -48.793  -7.976  15.966  1.00 26.41           H  
ATOM   2634  N   SER A 179     -44.434  -8.927  17.567  1.00 27.07           N  
ATOM   2635  H   SER A 179     -43.656  -9.528  17.799  1.00 27.07           H  
ATOM   2636  CA  SER A 179     -44.900  -8.073  18.680  1.00 27.07           C  
ATOM   2637  HA  SER A 179     -45.012  -7.037  18.360  1.00 27.07           H  
ATOM   2638  C   SER A 179     -43.900  -8.145  19.839  1.00 27.07           C  
ATOM   2639  CB  SER A 179     -46.220  -8.599  19.275  1.00 27.07           C  
ATOM   2640  HB2 SER A 179     -46.216  -8.478  20.358  1.00 27.07           H  
ATOM   2641  HB3 SER A 179     -46.333  -9.661  19.056  1.00 27.07           H  
ATOM   2642  O   SER A 179     -43.328  -9.210  20.063  1.00 27.07           O  
ATOM   2643  OG  SER A 179     -47.319  -7.872  18.774  1.00 27.07           O  
ATOM   2644  HG  SER A 179     -48.114  -8.157  19.231  1.00 27.07           H  
ATOM   2645  N   ASN A 180     -43.807  -7.096  20.666  1.00 31.88           N  
ATOM   2646  H   ASN A 180     -44.184  -6.206  20.372  1.00 31.88           H  
ATOM   2647  CA  ASN A 180     -43.730  -7.291  22.120  1.00 31.88           C  
ATOM   2648  HA  ASN A 180     -44.483  -8.043  22.356  1.00 31.88           H  
ATOM   2649  C   ASN A 180     -44.110  -6.025  22.907  1.00 31.88           C  
ATOM   2650  CB  ASN A 180     -42.341  -7.812  22.561  1.00 31.88           C  
ATOM   2651  HB2 ASN A 180     -41.763  -8.144  21.698  1.00 31.88           H  
ATOM   2652  HB3 ASN A 180     -41.774  -7.014  23.040  1.00 31.88           H  
ATOM   2653  O   ASN A 180     -43.769  -4.918  22.499  1.00 31.88           O  
ATOM   2654  CG  ASN A 180     -42.447  -8.984  23.526  1.00 31.88           C  
ATOM   2655  ND2 ASN A 180     -41.354  -9.655  23.799  1.00 31.88           N  
ATOM   2656 HD21 ASN A 180     -40.480  -9.410  23.354  1.00 31.88           H  
ATOM   2657 HD22 ASN A 180     -41.460 -10.439  24.426  1.00 31.88           H  
ATOM   2658  OD1 ASN A 180     -43.498  -9.315  24.051  1.00 31.88           O  
ATOM   2659  N   ASN A 181     -44.756  -6.208  24.060  1.00 24.13           N  
ATOM   2660  H   ASN A 181     -44.886  -7.158  24.377  1.00 24.13           H  
ATOM   2661  CA  ASN A 181     -45.074  -5.151  25.027  1.00 24.13           C  
ATOM   2662  HA  ASN A 181     -44.710  -4.186  24.676  1.00 24.13           H  
ATOM   2663  C   ASN A 181     -44.414  -5.490  26.370  1.00 24.13           C  
ATOM   2664  CB  ASN A 181     -46.600  -5.079  25.262  1.00 24.13           C  
ATOM   2665  HB2 ASN A 181     -46.794  -4.400  26.092  1.00 24.13           H  
ATOM   2666  HB3 ASN A 181     -46.957  -6.065  25.560  1.00 24.13           H  
ATOM   2667  O   ASN A 181     -44.369  -6.668  26.724  1.00 24.13           O  
ATOM   2668  CG  ASN A 181     -47.451  -4.597  24.104  1.00 24.13           C  
ATOM   2669  ND2 ASN A 181     -48.752  -4.600  24.281  1.00 24.13           N  
ATOM   2670 HD21 ASN A 181     -49.301  -4.244  23.512  1.00 24.13           H  
ATOM   2671 HD22 ASN A 181     -49.147  -4.888  25.165  1.00 24.13           H  
ATOM   2672  OD1 ASN A 181     -46.997  -4.207  23.047  1.00 24.13           O  
ATOM   2673  N   ASN A 182     -44.045  -4.484  27.175  1.00 27.37           N  
ATOM   2674  H   ASN A 182     -43.713  -3.648  26.718  1.00 27.37           H  
ATOM   2675  CA  ASN A 182     -44.767  -4.198  28.431  1.00 27.37           C  
ATOM   2676  HA  ASN A 182     -45.740  -3.791  28.154  1.00 27.37           H  
ATOM   2677  C   ASN A 182     -44.124  -3.100  29.300  1.00 27.37           C  
ATOM   2678  CB  ASN A 182     -44.979  -5.475  29.287  1.00 27.37           C  
ATOM   2679  HB2 ASN A 182     -44.166  -6.183  29.126  1.00 27.37           H  
ATOM   2680  HB3 ASN A 182     -44.967  -5.241  30.351  1.00 27.37           H  
ATOM   2681  O   ASN A 182     -42.950  -2.778  29.165  1.00 27.37           O  
ATOM   2682  CG  ASN A 182     -46.327  -6.130  29.026  1.00 27.37           C  
ATOM   2683  ND2 ASN A 182     -46.451  -7.410  29.274  1.00 27.37           N  
ATOM   2684 HD21 ASN A 182     -47.350  -7.821  29.064  1.00 27.37           H  
ATOM   2685 HD22 ASN A 182     -45.631  -7.955  29.499  1.00 27.37           H  
ATOM   2686  OD1 ASN A 182     -47.294  -5.501  28.625  1.00 27.37           O  
ATOM   2687  N   ASN A 183     -44.930  -2.644  30.264  1.00 31.13           N  
ATOM   2688  H   ASN A 183     -45.876  -2.997  30.241  1.00 31.13           H  
ATOM   2689  CA  ASN A 183     -44.560  -2.010  31.533  1.00 31.13           C  
ATOM   2690  HA  ASN A 183     -45.503  -1.885  32.065  1.00 31.13           H  
ATOM   2691  C   ASN A 183     -43.927  -0.602  31.522  1.00 31.13           C  
ATOM   2692  CB  ASN A 183     -43.754  -3.004  32.394  1.00 31.13           C  
ATOM   2693  HB2 ASN A 183     -42.877  -3.337  31.839  1.00 31.13           H  
ATOM   2694  HB3 ASN A 183     -43.395  -2.491  33.286  1.00 31.13           H  
ATOM   2695  O   ASN A 183     -42.713  -0.452  31.483  1.00 31.13           O  
ATOM   2696  CG  ASN A 183     -44.549  -4.212  32.854  1.00 31.13           C  
ATOM   2697  ND2 ASN A 183     -43.902  -5.158  33.490  1.00 31.13           N  
ATOM   2698 HD21 ASN A 183     -44.448  -5.958  33.777  1.00 31.13           H  
ATOM   2699 HD22 ASN A 183     -42.903  -5.088  33.623  1.00 31.13           H  
ATOM   2700  OD1 ASN A 183     -45.745  -4.339  32.659  1.00 31.13           O  
ATOM   2701  N   ASN A 184     -44.789   0.355  31.895  1.00 29.77           N  
ATOM   2702  H   ASN A 184     -45.762   0.123  31.757  1.00 29.77           H  
ATOM   2703  CA  ASN A 184     -44.582   1.298  33.008  1.00 29.77           C  
ATOM   2704  HA  ASN A 184     -45.578   1.699  33.195  1.00 29.77           H  
ATOM   2705  C   ASN A 184     -43.670   2.533  32.799  1.00 29.77           C  
ATOM   2706  CB  ASN A 184     -44.170   0.494  34.267  1.00 29.77           C  
ATOM   2707  HB2 ASN A 184     -44.012   1.169  35.109  1.00 29.77           H  
ATOM   2708  HB3 ASN A 184     -43.208   0.017  34.078  1.00 29.77           H  
ATOM   2709  O   ASN A 184     -42.595   2.440  32.229  1.00 29.77           O  
ATOM   2710  CG  ASN A 184     -45.166  -0.568  34.703  1.00 29.77           C  
ATOM   2711  ND2 ASN A 184     -44.785  -1.419  35.625  1.00 29.77           N  
ATOM   2712 HD21 ASN A 184     -43.852  -1.375  36.009  1.00 29.77           H  
ATOM   2713 HD22 ASN A 184     -45.454  -2.137  35.864  1.00 29.77           H  
ATOM   2714  OD1 ASN A 184     -46.285  -0.668  34.236  1.00 29.77           O  
ATOM   2715  N   ASN A 185     -43.990   3.709  33.361  1.00 28.30           N  
ATOM   2716  H   ASN A 185     -43.265   4.407  33.283  1.00 28.30           H  
ATOM   2717  CA  ASN A 185     -45.276   4.204  33.896  1.00 28.30           C  
ATOM   2718  HA  ASN A 185     -46.071   4.004  33.178  1.00 28.30           H  
ATOM   2719  C   ASN A 185     -45.214   5.726  34.118  1.00 28.30           C  
ATOM   2720  CB  ASN A 185     -45.597   3.580  35.283  1.00 28.30           C  
ATOM   2721  HB2 ASN A 185     -45.860   4.365  35.992  1.00 28.30           H  
ATOM   2722  HB3 ASN A 185     -44.709   3.104  35.699  1.00 28.30           H  
ATOM   2723  O   ASN A 185     -44.228   6.185  34.685  1.00 28.30           O  
ATOM   2724  CG  ASN A 185     -46.773   2.621  35.286  1.00 28.30           C  
ATOM   2725  ND2 ASN A 185     -46.909   1.814  36.310  1.00 28.30           N  
ATOM   2726 HD21 ASN A 185     -46.255   1.828  37.080  1.00 28.30           H  
ATOM   2727 HD22 ASN A 185     -47.649   1.133  36.217  1.00 28.30           H  
ATOM   2728  OD1 ASN A 185     -47.575   2.571  34.375  1.00 28.30           O  
ATOM   2729  N   ASN A 186     -46.344   6.419  33.899  1.00 27.70           N  
ATOM   2730  H   ASN A 186     -47.103   5.924  33.452  1.00 27.70           H  
ATOM   2731  CA  ASN A 186     -46.716   7.694  34.549  1.00 27.70           C  
ATOM   2732  HA  ASN A 186     -47.705   7.960  34.176  1.00 27.70           H  
ATOM   2733  C   ASN A 186     -45.810   8.928  34.245  1.00 27.70           C  
ATOM   2734  CB  ASN A 186     -46.871   7.369  36.056  1.00 27.70           C  
ATOM   2735  HB2 ASN A 186     -45.928   6.985  36.443  1.00 27.70           H  
ATOM   2736  HB3 ASN A 186     -47.085   8.271  36.630  1.00 27.70           H  
ATOM   2737  O   ASN A 186     -44.680   8.793  33.803  1.00 27.70           O  
ATOM   2738  CG  ASN A 186     -47.975   6.365  36.354  1.00 27.70           C  
ATOM   2739  ND2 ASN A 186     -47.982   5.792  37.534  1.00 27.70           N  
ATOM   2740 HD21 ASN A 186     -48.722   5.120  37.683  1.00 27.70           H  
ATOM   2741 HD22 ASN A 186     -47.266   6.004  38.214  1.00 27.70           H  
ATOM   2742  OD1 ASN A 186     -48.839   6.069  35.551  1.00 27.70           O  
ATOM   2743  N   ASN A 187     -46.233  10.185  34.443  1.00 27.10           N  
ATOM   2744  H   ASN A 187     -45.526  10.881  34.255  1.00 27.10           H  
ATOM   2745  CA  ASN A 187     -47.586  10.734  34.623  1.00 27.10           C  
ATOM   2746  HA  ASN A 187     -48.282  10.161  34.010  1.00 27.10           H  
ATOM   2747  C   ASN A 187     -47.651  12.200  34.144  1.00 27.10           C  
ATOM   2748  CB  ASN A 187     -48.003  10.708  36.116  1.00 27.10           C  
ATOM   2749  HB2 ASN A 187     -47.172  10.374  36.738  1.00 27.10           H  
ATOM   2750  HB3 ASN A 187     -48.224  11.719  36.458  1.00 27.10           H  
ATOM   2751  O   ASN A 187     -46.635  12.880  34.146  1.00 27.10           O  
ATOM   2752  CG  ASN A 187     -49.245   9.875  36.384  1.00 27.10           C  
ATOM   2753  ND2 ASN A 187     -49.473   9.477  37.613  1.00 27.10           N  
ATOM   2754 HD21 ASN A 187     -50.286   8.890  37.731  1.00 27.10           H  
ATOM   2755 HD22 ASN A 187     -48.840   9.718  38.363  1.00 27.10           H  
ATOM   2756  OD1 ASN A 187     -50.031   9.574  35.510  1.00 27.10           O  
ATOM   2757  N   ASN A 188     -48.873  12.657  33.846  1.00 26.59           N  
ATOM   2758  H   ASN A 188     -49.576  11.938  33.748  1.00 26.59           H  
ATOM   2759  CA  ASN A 188     -49.466  13.993  34.062  1.00 26.59           C  
ATOM   2760  HA  ASN A 188     -50.217  14.110  33.280  1.00 26.59           H  
ATOM   2761  C   ASN A 188     -48.618  15.293  34.042  1.00 26.59           C  
ATOM   2762  CB  ASN A 188     -50.217  13.946  35.410  1.00 26.59           C  
ATOM   2763  HB2 ASN A 188     -49.490  13.818  36.213  1.00 26.59           H  
ATOM   2764  HB3 ASN A 188     -50.734  14.892  35.571  1.00 26.59           H  
ATOM   2765  O   ASN A 188     -47.627  15.422  34.751  1.00 26.59           O  
ATOM   2766  CG  ASN A 188     -51.263  12.854  35.501  1.00 26.59           C  
ATOM   2767  ND2 ASN A 188     -51.622  12.441  36.693  1.00 26.59           N  
ATOM   2768 HD21 ASN A 188     -52.281  11.676  36.696  1.00 26.59           H  
ATOM   2769 HD22 ASN A 188     -51.223  12.845  37.528  1.00 26.59           H  
ATOM   2770  OD1 ASN A 188     -51.767  12.354  34.514  1.00 26.59           O  
ATOM   2771  N   ASN A 189     -49.267  16.344  33.512  1.00 27.27           N  
ATOM   2772  H   ASN A 189     -50.088  16.126  32.965  1.00 27.27           H  
ATOM   2773  CA  ASN A 189     -49.110  17.774  33.855  1.00 27.27           C  
ATOM   2774  HA  ASN A 189     -49.976  18.254  33.401  1.00 27.27           H  
ATOM   2775  C   ASN A 189     -47.873  18.525  33.282  1.00 27.27           C  
ATOM   2776  CB  ASN A 189     -49.292  17.940  35.385  1.00 27.27           C  
ATOM   2777  HB2 ASN A 189     -48.568  17.323  35.918  1.00 27.27           H  
ATOM   2778  HB3 ASN A 189     -49.072  18.963  35.692  1.00 27.27           H  
ATOM   2779  O   ASN A 189     -46.789  17.971  33.189  1.00 27.27           O  
ATOM   2780  CG  ASN A 189     -50.685  17.607  35.884  1.00 27.27           C  
ATOM   2781  ND2 ASN A 189     -50.855  17.494  37.180  1.00 27.27           N  
ATOM   2782 HD21 ASN A 189     -51.791  17.268  37.486  1.00 27.27           H  
ATOM   2783 HD22 ASN A 189     -50.065  17.575  37.804  1.00 27.27           H  
ATOM   2784  OD1 ASN A 189     -51.640  17.453  35.145  1.00 27.27           O  
ATOM   2785  N   ASN A 190     -47.965  19.815  32.907  1.00 27.57           N  
ATOM   2786  H   ASN A 190     -47.112  20.207  32.534  1.00 27.57           H  
ATOM   2787  CA  ASN A 190     -49.165  20.668  32.797  1.00 27.57           C  
ATOM   2788  HA  ASN A 190     -49.989  20.049  32.443  1.00 27.57           H  
ATOM   2789  C   ASN A 190     -49.052  21.807  31.762  1.00 27.57           C  
ATOM   2790  CB  ASN A 190     -49.522  21.285  34.171  1.00 27.57           C  
ATOM   2791  HB2 ASN A 190     -49.300  22.352  34.174  1.00 27.57           H  
ATOM   2792  HB3 ASN A 190     -48.904  20.868  34.966  1.00 27.57           H  
ATOM   2793  O   ASN A 190     -47.998  22.056  31.188  1.00 27.57           O  
ATOM   2794  CG  ASN A 190     -51.000  21.117  34.485  1.00 27.57           C  
ATOM   2795  ND2 ASN A 190     -51.368  20.977  35.735  1.00 27.57           N  
ATOM   2796 HD21 ASN A 190     -52.351  20.806  35.887  1.00 27.57           H  
ATOM   2797 HD22 ASN A 190     -50.689  21.011  36.482  1.00 27.57           H  
ATOM   2798  OD1 ASN A 190     -51.845  21.117  33.608  1.00 27.57           O  
ATOM   2799  N   ASN A 191     -50.170  22.520  31.589  1.00 26.94           N  
ATOM   2800  H   ASN A 191     -50.985  22.200  32.093  1.00 26.94           H  
ATOM   2801  CA  ASN A 191     -50.324  23.730  30.776  1.00 26.94           C  
ATOM   2802  HA  ASN A 191     -50.257  23.456  29.723  1.00 26.94           H  
ATOM   2803  C   ASN A 191     -49.292  24.829  31.090  1.00 26.94           C  
ATOM   2804  CB  ASN A 191     -51.712  24.347  31.064  1.00 26.94           C  
ATOM   2805  HB2 ASN A 191     -51.685  24.842  32.035  1.00 26.94           H  
ATOM   2806  HB3 ASN A 191     -51.928  25.110  30.316  1.00 26.94           H  
ATOM   2807  O   ASN A 191     -49.081  25.138  32.263  1.00 26.94           O  
ATOM   2808  CG  ASN A 191     -52.859  23.358  31.065  1.00 26.94           C  
ATOM   2809  ND2 ASN A 191     -53.595  23.262  32.147  1.00 26.94           N  
ATOM   2810 HD21 ASN A 191     -53.358  23.786  32.977  1.00 26.94           H  
ATOM   2811 HD22 ASN A 191     -54.274  22.515  32.144  1.00 26.94           H  
ATOM   2812  OD1 ASN A 191     -53.094  22.646  30.110  1.00 26.94           O  
ATOM   2813  N   ASN A 192     -48.802  25.520  30.052  1.00 29.60           N  
ATOM   2814  H   ASN A 192     -48.673  25.001  29.195  1.00 29.60           H  
ATOM   2815  CA  ASN A 192     -48.948  26.976  29.828  1.00 29.60           C  
ATOM   2816  HA  ASN A 192     -50.013  27.176  29.713  1.00 29.60           H  
ATOM   2817  C   ASN A 192     -48.321  27.355  28.455  1.00 29.60           C  
ATOM   2818  CB  ASN A 192     -48.412  27.763  31.045  1.00 29.60           C  
ATOM   2819  HB2 ASN A 192     -48.038  28.740  30.738  1.00 29.60           H  
ATOM   2820  HB3 ASN A 192     -47.572  27.228  31.488  1.00 29.60           H  
ATOM   2821  O   ASN A 192     -47.507  26.593  27.947  1.00 29.60           O  
ATOM   2822  CG  ASN A 192     -49.501  27.993  32.095  1.00 29.60           C  
ATOM   2823  ND2 ASN A 192     -49.134  28.139  33.345  1.00 29.60           N  
ATOM   2824 HD21 ASN A 192     -48.166  27.988  33.593  1.00 29.60           H  
ATOM   2825 HD22 ASN A 192     -49.870  28.240  34.029  1.00 29.60           H  
ATOM   2826  OD1 ASN A 192     -50.693  28.074  31.810  1.00 29.60           O  
ATOM   2827  N   ASN A 193     -48.755  28.362  27.676  1.00 25.89           N  
ATOM   2828  H   ASN A 193     -48.395  28.233  26.741  1.00 25.89           H  
ATOM   2829  CA  ASN A 193     -49.182  29.758  27.926  1.00 25.89           C  
ATOM   2830  HA  ASN A 193     -49.602  30.100  26.980  1.00 25.89           H  
ATOM   2831  C   ASN A 193     -47.994  30.707  28.234  1.00 25.89           C  
ATOM   2832  CB  ASN A 193     -50.331  29.876  28.950  1.00 25.89           C  
ATOM   2833  HB2 ASN A 193     -50.551  30.920  29.175  1.00 25.89           H  
ATOM   2834  HB3 ASN A 193     -50.015  29.467  29.909  1.00 25.89           H  
ATOM   2835  O   ASN A 193     -47.201  30.404  29.114  1.00 25.89           O  
ATOM   2836  CG  ASN A 193     -51.632  29.243  28.507  1.00 25.89           C  
ATOM   2837  ND2 ASN A 193     -52.305  28.552  29.396  1.00 25.89           N  
ATOM   2838 HD21 ASN A 193     -53.179  28.147  29.091  1.00 25.89           H  
ATOM   2839 HD22 ASN A 193     -51.936  28.430  30.328  1.00 25.89           H  
ATOM   2840  OD1 ASN A 193     -52.064  29.385  27.378  1.00 25.89           O  
ATOM   2841  N   ILE A 194     -47.841  31.880  27.596  1.00 26.20           N  
ATOM   2842  H   ILE A 194     -47.021  32.401  27.875  1.00 26.20           H  
ATOM   2843  CA  ILE A 194     -48.592  32.472  26.464  1.00 26.20           C  
ATOM   2844  HA  ILE A 194     -48.775  31.687  25.730  1.00 26.20           H  
ATOM   2845  C   ILE A 194     -47.763  33.575  25.759  1.00 26.20           C  
ATOM   2846  CB  ILE A 194     -49.949  33.033  26.975  1.00 26.20           C  
ATOM   2847  HB  ILE A 194     -50.266  32.405  27.808  1.00 26.20           H  
ATOM   2848  O   ILE A 194     -46.773  34.036  26.319  1.00 26.20           O  
ATOM   2849  CG1 ILE A 194     -51.060  32.891  25.914  1.00 26.20           C  
ATOM   2850 HG12 ILE A 194     -51.017  31.888  25.489  1.00 26.20           H  
ATOM   2851 HG13 ILE A 194     -50.906  33.613  25.112  1.00 26.20           H  
ATOM   2852  CG2 ILE A 194     -49.858  34.455  27.555  1.00 26.20           C  
ATOM   2853 HG21 ILE A 194     -48.997  34.528  28.220  1.00 26.20           H  
ATOM   2854 HG22 ILE A 194     -49.760  35.189  26.755  1.00 26.20           H  
ATOM   2855 HG23 ILE A 194     -50.754  34.682  28.132  1.00 26.20           H  
ATOM   2856  CD1 ILE A 194     -52.468  33.084  26.492  1.00 26.20           C  
ATOM   2857 HD11 ILE A 194     -53.206  32.879  25.716  1.00 26.20           H  
ATOM   2858 HD12 ILE A 194     -52.631  32.395  27.322  1.00 26.20           H  
ATOM   2859 HD13 ILE A 194     -52.602  34.110  26.836  1.00 26.20           H  
ATOM   2860  N   ASN A 195     -48.245  34.061  24.602  1.00 27.47           N  
ATOM   2861  H   ASN A 195     -49.078  33.616  24.245  1.00 27.47           H  
ATOM   2862  CA  ASN A 195     -47.689  35.151  23.767  1.00 27.47           C  
ATOM   2863  HA  ASN A 195     -48.395  35.242  22.941  1.00 27.47           H  
ATOM   2864  C   ASN A 195     -46.345  34.836  23.062  1.00 27.47           C  
ATOM   2865  CB  ASN A 195     -47.727  36.480  24.550  1.00 27.47           C  
ATOM   2866  HB2 ASN A 195     -47.211  36.369  25.504  1.00 27.47           H  
ATOM   2867  HB3 ASN A 195     -47.199  37.255  23.994  1.00 27.47           H  
ATOM   2868  O   ASN A 195     -45.657  33.900  23.447  1.00 27.47           O  
ATOM   2869  CG  ASN A 195     -49.129  37.007  24.776  1.00 27.47           C  
ATOM   2870  ND2 ASN A 195     -49.328  37.790  25.810  1.00 27.47           N  
ATOM   2871 HD21 ASN A 195     -48.568  37.975  26.449  1.00 27.47           H  
ATOM   2872 HD22 ASN A 195     -50.271  38.121  25.957  1.00 27.47           H  
ATOM   2873  OD1 ASN A 195     -50.051  36.757  24.015  1.00 27.47           O  
ATOM   2874  N   ASN A 196     -45.960  35.439  21.923  1.00 24.99           N  
ATOM   2875  H   ASN A 196     -45.127  34.990  21.572  1.00 24.99           H  
ATOM   2876  CA  ASN A 196     -46.280  36.710  21.224  1.00 24.99           C  
ATOM   2877  HA  ASN A 196     -45.847  36.567  20.234  1.00 24.99           H  
ATOM   2878  C   ASN A 196     -45.571  37.980  21.737  1.00 24.99           C  
ATOM   2879  CB  ASN A 196     -47.784  36.966  20.960  1.00 24.99           C  
ATOM   2880  HB2 ASN A 196     -48.340  37.053  21.894  1.00 24.99           H  
ATOM   2881  HB3 ASN A 196     -47.897  37.929  20.463  1.00 24.99           H  
ATOM   2882  O   ASN A 196     -45.253  38.108  22.913  1.00 24.99           O  
ATOM   2883  CG  ASN A 196     -48.437  35.961  20.037  1.00 24.99           C  
ATOM   2884  ND2 ASN A 196     -49.679  35.617  20.280  1.00 24.99           N  
ATOM   2885 HD21 ASN A 196     -50.174  35.991  21.077  1.00 24.99           H  
ATOM   2886 HD22 ASN A 196     -50.090  34.961  19.631  1.00 24.99           H  
ATOM   2887  OD1 ASN A 196     -47.859  35.514  19.065  1.00 24.99           O  
ATOM   2888  N   ASN A 197     -45.455  38.954  20.823  1.00 28.48           N  
ATOM   2889  H   ASN A 197     -45.765  38.721  19.890  1.00 28.48           H  
ATOM   2890  CA  ASN A 197     -44.894  40.304  20.981  1.00 28.48           C  
ATOM   2891  HA  ASN A 197     -45.063  40.776  20.013  1.00 28.48           H  
ATOM   2892  C   ASN A 197     -43.374  40.409  21.227  1.00 28.48           C  
ATOM   2893  CB  ASN A 197     -45.692  41.097  22.043  1.00 28.48           C  
ATOM   2894  HB2 ASN A 197     -45.703  40.544  22.982  1.00 28.48           H  
ATOM   2895  HB3 ASN A 197     -45.190  42.041  22.256  1.00 28.48           H  
ATOM   2896  O   ASN A 197     -42.762  39.513  21.789  1.00 28.48           O  
ATOM   2897  CG  ASN A 197     -47.111  41.425  21.631  1.00 28.48           C  
ATOM   2898  ND2 ASN A 197     -48.024  41.496  22.569  1.00 28.48           N  
ATOM   2899 HD21 ASN A 197     -47.774  41.313  23.530  1.00 28.48           H  
ATOM   2900 HD22 ASN A 197     -48.962  41.734  22.276  1.00 28.48           H  
ATOM   2901  OD1 ASN A 197     -47.415  41.654  20.471  1.00 28.48           O  
ATOM   2902  N   ASN A 198     -42.729  41.545  20.928  1.00 27.05           N  
ATOM   2903  H   ASN A 198     -41.873  41.643  21.455  1.00 27.05           H  
ATOM   2904  CA  ASN A 198     -42.759  42.369  19.699  1.00 27.05           C  
ATOM   2905  HA  ASN A 198     -42.472  41.747  18.851  1.00 27.05           H  
ATOM   2906  C   ASN A 198     -41.716  43.499  19.839  1.00 27.05           C  
ATOM   2907  CB  ASN A 198     -44.128  43.052  19.408  1.00 27.05           C  
ATOM   2908  HB2 ASN A 198     -43.989  44.128  19.298  1.00 27.05           H  
ATOM   2909  HB3 ASN A 198     -44.822  42.942  20.241  1.00 27.05           H  
ATOM   2910  O   ASN A 198     -41.818  44.264  20.787  1.00 27.05           O  
ATOM   2911  CG  ASN A 198     -44.764  42.592  18.105  1.00 27.05           C  
ATOM   2912  ND2 ASN A 198     -46.034  42.269  18.088  1.00 27.05           N  
ATOM   2913 HD21 ASN A 198     -46.405  41.969  17.198  1.00 27.05           H  
ATOM   2914 HD22 ASN A 198     -46.590  42.252  18.931  1.00 27.05           H  
ATOM   2915  OD1 ASN A 198     -44.127  42.522  17.073  1.00 27.05           O  
ATOM   2916  N   ASN A 199     -40.858  43.675  18.827  1.00 26.05           N  
ATOM   2917  H   ASN A 199     -40.868  42.963  18.110  1.00 26.05           H  
ATOM   2918  CA  ASN A 199     -40.207  44.937  18.422  1.00 26.05           C  
ATOM   2919  HA  ASN A 199     -39.556  44.663  17.591  1.00 26.05           H  
ATOM   2920  C   ASN A 199     -39.292  45.736  19.397  1.00 26.05           C  
ATOM   2921  CB  ASN A 199     -41.301  45.853  17.829  1.00 26.05           C  
ATOM   2922  HB2 ASN A 199     -41.987  46.146  18.623  1.00 26.05           H  
ATOM   2923  HB3 ASN A 199     -40.845  46.754  17.419  1.00 26.05           H  
ATOM   2924  O   ASN A 199     -39.490  45.813  20.599  1.00 26.05           O  
ATOM   2925  CG  ASN A 199     -42.073  45.209  16.694  1.00 26.05           C  
ATOM   2926  ND2 ASN A 199     -43.349  45.484  16.573  1.00 26.05           N  
ATOM   2927 HD21 ASN A 199     -43.813  46.099  17.226  1.00 26.05           H  
ATOM   2928 HD22 ASN A 199     -43.837  44.914  15.896  1.00 26.05           H  
ATOM   2929  OD1 ASN A 199     -41.539  44.445  15.912  1.00 26.05           O  
ATOM   2930  N   ASN A 200     -38.390  46.500  18.765  1.00 24.18           N  
ATOM   2931  H   ASN A 200     -38.269  46.285  17.786  1.00 24.18           H  
ATOM   2932  CA  ASN A 200     -37.962  47.865  19.120  1.00 24.18           C  
ATOM   2933  HA  ASN A 200     -37.344  48.162  18.272  1.00 24.18           H  
ATOM   2934  C   ASN A 200     -37.071  48.192  20.352  1.00 24.18           C  
ATOM   2935  CB  ASN A 200     -39.196  48.795  19.068  1.00 24.18           C  
ATOM   2936  HB2 ASN A 200     -40.011  48.361  19.647  1.00 24.18           H  
ATOM   2937  HB3 ASN A 200     -38.956  49.746  19.544  1.00 24.18           H  
ATOM   2938  O   ASN A 200     -37.537  48.262  21.479  1.00 24.18           O  
ATOM   2939  CG  ASN A 200     -39.676  49.102  17.664  1.00 24.18           C  
ATOM   2940  ND2 ASN A 200     -40.750  49.841  17.534  1.00 24.18           N  
ATOM   2941 HD21 ASN A 200     -41.226  50.193  18.352  1.00 24.18           H  
ATOM   2942 HD22 ASN A 200     -41.042  50.039  16.587  1.00 24.18           H  
ATOM   2943  OD1 ASN A 200     -39.110  48.687  16.667  1.00 24.18           O  
ATOM   2944  N   ILE A 201     -35.888  48.738  20.006  1.00 24.21           N  
ATOM   2945  H   ILE A 201     -35.528  48.425  19.116  1.00 24.21           H  
ATOM   2946  CA  ILE A 201     -35.357  50.064  20.430  1.00 24.21           C  
ATOM   2947  HA  ILE A 201     -34.542  50.258  19.732  1.00 24.21           H  
ATOM   2948  C   ILE A 201     -34.692  50.208  21.824  1.00 24.21           C  
ATOM   2949  CB  ILE A 201     -36.404  51.179  20.123  1.00 24.21           C  
ATOM   2950  HB  ILE A 201     -37.346  50.897  20.592  1.00 24.21           H  
ATOM   2951  O   ILE A 201     -35.280  49.909  22.850  1.00 24.21           O  
ATOM   2952  CG1 ILE A 201     -36.613  51.309  18.590  1.00 24.21           C  
ATOM   2953 HG12 ILE A 201     -35.695  51.679  18.133  1.00 24.21           H  
ATOM   2954 HG13 ILE A 201     -36.812  50.328  18.159  1.00 24.21           H  
ATOM   2955  CG2 ILE A 201     -36.041  52.561  20.695  1.00 24.21           C  
ATOM   2956 HG21 ILE A 201     -36.853  53.267  20.522  1.00 24.21           H  
ATOM   2957 HG22 ILE A 201     -35.909  52.497  21.775  1.00 24.21           H  
ATOM   2958 HG23 ILE A 201     -35.134  52.935  20.220  1.00 24.21           H  
ATOM   2959  CD1 ILE A 201     -37.771  52.224  18.167  1.00 24.21           C  
ATOM   2960 HD11 ILE A 201     -37.949  52.106  17.098  1.00 24.21           H  
ATOM   2961 HD12 ILE A 201     -38.679  51.960  18.708  1.00 24.21           H  
ATOM   2962 HD13 ILE A 201     -37.523  53.268  18.360  1.00 24.21           H  
ATOM   2963  N   ASN A 202     -33.478  50.792  21.791  1.00 24.50           N  
ATOM   2964  H   ASN A 202     -33.111  50.904  20.856  1.00 24.50           H  
ATOM   2965  CA  ASN A 202     -32.708  51.597  22.772  1.00 24.50           C  
ATOM   2966  HA  ASN A 202     -31.661  51.351  22.596  1.00 24.50           H  
ATOM   2967  C   ASN A 202     -32.939  51.354  24.286  1.00 24.50           C  
ATOM   2968  CB  ASN A 202     -32.883  53.093  22.423  1.00 24.50           C  
ATOM   2969  HB2 ASN A 202     -32.212  53.684  23.045  1.00 24.50           H  
ATOM   2970  HB3 ASN A 202     -33.903  53.390  22.666  1.00 24.50           H  
ATOM   2971  O   ASN A 202     -34.043  51.483  24.803  1.00 24.50           O  
ATOM   2972  CG  ASN A 202     -32.610  53.465  20.970  1.00 24.50           C  
ATOM   2973  ND2 ASN A 202     -32.797  54.715  20.617  1.00 24.50           N  
ATOM   2974 HD21 ASN A 202     -32.610  54.935  19.649  1.00 24.50           H  
ATOM   2975 HD22 ASN A 202     -33.096  55.401  21.296  1.00 24.50           H  
ATOM   2976  OD1 ASN A 202     -32.254  52.662  20.123  1.00 24.50           O  
ATOM   2977  N   ASN A 203     -31.895  51.189  25.105  1.00 28.92           N  
ATOM   2978  H   ASN A 203     -32.091  50.575  25.883  1.00 28.92           H  
ATOM   2979  CA  ASN A 203     -30.826  52.169  25.410  1.00 28.92           C  
ATOM   2980  HA  ASN A 203     -30.569  52.743  24.520  1.00 28.92           H  
ATOM   2981  C   ASN A 203     -29.533  51.426  25.879  1.00 28.92           C  
ATOM   2982  CB  ASN A 203     -31.414  53.111  26.488  1.00 28.92           C  
ATOM   2983  HB2 ASN A 203     -32.011  52.543  27.200  1.00 28.92           H  
ATOM   2984  HB3 ASN A 203     -30.618  53.578  27.068  1.00 28.92           H  
ATOM   2985  O   ASN A 203     -29.615  50.235  26.147  1.00 28.92           O  
ATOM   2986  CG  ASN A 203     -32.255  54.233  25.897  1.00 28.92           C  
ATOM   2987  ND2 ASN A 203     -33.556  54.088  25.835  1.00 28.92           N  
ATOM   2988 HD21 ASN A 203     -34.094  54.851  25.452  1.00 28.92           H  
ATOM   2989 HD22 ASN A 203     -33.965  53.179  25.997  1.00 28.92           H  
ATOM   2990  OD1 ASN A 203     -31.743  55.238  25.428  1.00 28.92           O  
ATOM   2991  N   ASN A 204     -28.292  51.949  25.899  1.00 24.50           N  
ATOM   2992  H   ASN A 204     -27.631  51.205  26.069  1.00 24.50           H  
ATOM   2993  CA  ASN A 204     -27.716  53.287  26.180  1.00 24.50           C  
ATOM   2994  HA  ASN A 204     -26.675  53.214  25.866  1.00 24.50           H  
ATOM   2995  C   ASN A 204     -27.641  53.627  27.697  1.00 24.50           C  
ATOM   2996  CB  ASN A 204     -28.340  54.374  25.279  1.00 24.50           C  
ATOM   2997  HB2 ASN A 204     -28.356  54.029  24.245  1.00 24.50           H  
ATOM   2998  HB3 ASN A 204     -29.364  54.566  25.599  1.00 24.50           H  
ATOM   2999  O   ASN A 204     -28.577  53.300  28.419  1.00 24.50           O  
ATOM   3000  CG  ASN A 204     -27.617  55.705  25.306  1.00 24.50           C  
ATOM   3001  ND2 ASN A 204     -28.323  56.783  25.060  1.00 24.50           N  
ATOM   3002 HD21 ASN A 204     -27.837  57.666  25.122  1.00 24.50           H  
ATOM   3003 HD22 ASN A 204     -29.324  56.715  24.938  1.00 24.50           H  
ATOM   3004  OD1 ASN A 204     -26.424  55.790  25.542  1.00 24.50           O  
ATOM   3005  N   THR A 205     -26.591  54.349  28.151  1.00 29.52           N  
ATOM   3006  H   THR A 205     -25.951  54.679  27.443  1.00 29.52           H  
ATOM   3007  CA  THR A 205     -26.249  54.711  29.572  1.00 29.52           C  
ATOM   3008  HA  THR A 205     -25.583  55.572  29.505  1.00 29.52           H  
ATOM   3009  C   THR A 205     -25.521  53.602  30.383  1.00 29.52           C  
ATOM   3010  CB  THR A 205     -27.521  55.160  30.347  1.00 29.52           C  
ATOM   3011  HB  THR A 205     -28.101  54.270  30.589  1.00 29.52           H  
ATOM   3012  O   THR A 205     -25.927  52.454  30.267  1.00 29.52           O  
ATOM   3013  CG2 THR A 205     -27.343  55.920  31.655  1.00 29.52           C  
ATOM   3014 HG21 THR A 205     -26.770  55.317  32.359  1.00 29.52           H  
ATOM   3015 HG22 THR A 205     -28.326  56.099  32.091  1.00 29.52           H  
ATOM   3016 HG23 THR A 205     -26.866  56.884  31.476  1.00 29.52           H  
ATOM   3017  OG1 THR A 205     -28.322  55.995  29.544  1.00 29.52           O  
ATOM   3018  HG1 THR A 205     -28.837  55.384  29.013  1.00 29.52           H  
ATOM   3019  N   ILE A 206     -24.526  53.812  31.279  1.00 26.60           N  
ATOM   3020  H   ILE A 206     -24.370  52.991  31.847  1.00 26.60           H  
ATOM   3021  CA  ILE A 206     -23.395  54.783  31.418  1.00 26.60           C  
ATOM   3022  HA  ILE A 206     -22.872  54.815  30.462  1.00 26.60           H  
ATOM   3023  C   ILE A 206     -22.380  54.271  32.497  1.00 26.60           C  
ATOM   3024  CB  ILE A 206     -23.884  56.214  31.770  1.00 26.60           C  
ATOM   3025  HB  ILE A 206     -24.766  56.410  31.161  1.00 26.60           H  
ATOM   3026  O   ILE A 206     -22.691  53.315  33.200  1.00 26.60           O  
ATOM   3027  CG1 ILE A 206     -22.869  57.304  31.355  1.00 26.60           C  
ATOM   3028 HG12 ILE A 206     -22.054  57.362  32.077  1.00 26.60           H  
ATOM   3029 HG13 ILE A 206     -22.449  57.049  30.382  1.00 26.60           H  
ATOM   3030  CG2 ILE A 206     -24.308  56.365  33.243  1.00 26.60           C  
ATOM   3031 HG21 ILE A 206     -23.433  56.458  33.886  1.00 26.60           H  
ATOM   3032 HG22 ILE A 206     -24.926  57.254  33.366  1.00 26.60           H  
ATOM   3033 HG23 ILE A 206     -24.878  55.494  33.567  1.00 26.60           H  
ATOM   3034  CD1 ILE A 206     -23.500  58.697  31.235  1.00 26.60           C  
ATOM   3035 HD11 ILE A 206     -23.875  59.027  32.204  1.00 26.60           H  
ATOM   3036 HD12 ILE A 206     -22.745  59.405  30.895  1.00 26.60           H  
ATOM   3037 HD13 ILE A 206     -24.317  58.678  30.514  1.00 26.60           H  
ATOM   3038  N   ASN A 207     -21.237  54.959  32.687  1.00 31.41           N  
ATOM   3039  H   ASN A 207     -21.101  55.754  32.079  1.00 31.41           H  
ATOM   3040  CA  ASN A 207     -20.196  54.798  33.741  1.00 31.41           C  
ATOM   3041  HA  ASN A 207     -19.487  55.604  33.553  1.00 31.41           H  
ATOM   3042  C   ASN A 207     -19.338  53.503  33.733  1.00 31.41           C  
ATOM   3043  CB  ASN A 207     -20.792  55.061  35.143  1.00 31.41           C  
ATOM   3044  HB2 ASN A 207     -20.054  54.803  35.903  1.00 31.41           H  
ATOM   3045  HB3 ASN A 207     -21.655  54.415  35.302  1.00 31.41           H  
ATOM   3046  O   ASN A 207     -19.718  52.501  33.144  1.00 31.41           O  
ATOM   3047  CG  ASN A 207     -21.194  56.500  35.396  1.00 31.41           C  
ATOM   3048  ND2 ASN A 207     -21.831  56.762  36.512  1.00 31.41           N  
ATOM   3049 HD21 ASN A 207     -22.009  56.022  37.177  1.00 31.41           H  
ATOM   3050 HD22 ASN A 207     -22.067  57.729  36.681  1.00 31.41           H  
ATOM   3051  OD1 ASN A 207     -20.948  57.403  34.614  1.00 31.41           O  
ATOM   3052  N   GLY A 208     -18.150  53.457  34.365  1.00 22.20           N  
ATOM   3053  H   GLY A 208     -17.761  52.525  34.409  1.00 22.20           H  
ATOM   3054  CA  GLY A 208     -17.270  54.565  34.801  1.00 22.20           C  
ATOM   3055  HA2 GLY A 208     -17.757  55.526  34.637  1.00 22.20           H  
ATOM   3056  HA3 GLY A 208     -16.381  54.555  34.170  1.00 22.20           H  
ATOM   3057  C   GLY A 208     -16.808  54.563  36.274  1.00 22.20           C  
ATOM   3058  O   GLY A 208     -17.540  55.045  37.133  1.00 22.20           O  
ATOM   3059  N   GLY A 209     -15.552  54.157  36.534  1.00 27.60           N  
ATOM   3060  H   GLY A 209     -15.034  53.729  35.780  1.00 27.60           H  
ATOM   3061  CA  GLY A 209     -14.861  54.277  37.839  1.00 27.60           C  
ATOM   3062  HA2 GLY A 209     -15.120  55.245  38.269  1.00 27.60           H  
ATOM   3063  HA3 GLY A 209     -13.784  54.256  37.674  1.00 27.60           H  
ATOM   3064  C   GLY A 209     -15.212  53.193  38.881  1.00 27.60           C  
ATOM   3065  O   GLY A 209     -16.095  52.382  38.636  1.00 27.60           O  
ATOM   3066  N   ASN A 210     -14.569  53.115  40.058  1.00 25.49           N  
ATOM   3067  H   ASN A 210     -14.955  52.426  40.688  1.00 25.49           H  
ATOM   3068  CA  ASN A 210     -13.293  53.700  40.521  1.00 25.49           C  
ATOM   3069  HA  ASN A 210     -12.543  53.593  39.737  1.00 25.49           H  
ATOM   3070  C   ASN A 210     -12.789  52.957  41.794  1.00 25.49           C  
ATOM   3071  CB  ASN A 210     -13.486  55.195  40.866  1.00 25.49           C  
ATOM   3072  HB2 ASN A 210     -14.005  55.717  40.062  1.00 25.49           H  
ATOM   3073  HB3 ASN A 210     -14.098  55.270  41.765  1.00 25.49           H  
ATOM   3074  O   ASN A 210     -13.606  52.401  42.515  1.00 25.49           O  
ATOM   3075  CG  ASN A 210     -12.173  55.928  41.100  1.00 25.49           C  
ATOM   3076  ND2 ASN A 210     -12.195  57.032  41.805  1.00 25.49           N  
ATOM   3077 HD21 ASN A 210     -11.300  57.467  41.980  1.00 25.49           H  
ATOM   3078 HD22 ASN A 210     -13.039  57.305  42.287  1.00 25.49           H  
ATOM   3079  OD1 ASN A 210     -11.116  55.528  40.639  1.00 25.49           O  
ATOM   3080  N   SER A 211     -11.482  53.040  42.092  1.00 28.44           N  
ATOM   3081  H   SER A 211     -10.934  53.532  41.400  1.00 28.44           H  
ATOM   3082  CA  SER A 211     -10.815  52.920  43.417  1.00 28.44           C  
ATOM   3083  HA  SER A 211      -9.754  52.804  43.195  1.00 28.44           H  
ATOM   3084  C   SER A 211     -11.157  51.791  44.425  1.00 28.44           C  
ATOM   3085  CB  SER A 211     -10.931  54.258  44.160  1.00 28.44           C  
ATOM   3086  HB2 SER A 211     -10.413  54.187  45.117  1.00 28.44           H  
ATOM   3087  HB3 SER A 211     -10.465  55.045  43.567  1.00 28.44           H  
ATOM   3088  O   SER A 211     -12.267  51.711  44.931  1.00 28.44           O  
ATOM   3089  OG  SER A 211     -12.289  54.585  44.386  1.00 28.44           O  
ATOM   3090  HG  SER A 211     -12.735  53.770  44.626  1.00 28.44           H  
ATOM   3091  N   ASN A 212     -10.101  51.078  44.849  1.00 24.76           N  
ATOM   3092  H   ASN A 212      -9.273  51.189  44.281  1.00 24.76           H  
ATOM   3093  CA  ASN A 212      -9.770  50.525  46.185  1.00 24.76           C  
ATOM   3094  HA  ASN A 212      -9.211  49.605  46.014  1.00 24.76           H  
ATOM   3095  C   ASN A 212     -10.877  50.195  47.218  1.00 24.76           C  
ATOM   3096  CB  ASN A 212      -8.829  51.522  46.907  1.00 24.76           C  
ATOM   3097  HB2 ASN A 212      -9.408  52.399  47.197  1.00 24.76           H  
ATOM   3098  HB3 ASN A 212      -8.471  51.052  47.823  1.00 24.76           H  
ATOM   3099  O   ASN A 212     -11.580  51.098  47.665  1.00 24.76           O  
ATOM   3100  CG  ASN A 212      -7.617  52.030  46.150  1.00 24.76           C  
ATOM   3101  ND2 ASN A 212      -6.782  52.800  46.808  1.00 24.76           N  
ATOM   3102 HD21 ASN A 212      -5.965  53.104  46.298  1.00 24.76           H  
ATOM   3103 HD22 ASN A 212      -6.931  52.996  47.788  1.00 24.76           H  
ATOM   3104  OD1 ASN A 212      -7.408  51.793  44.973  1.00 24.76           O  
ATOM   3105  N   ILE A 213     -10.798  48.999  47.834  1.00 28.61           N  
ATOM   3106  H   ILE A 213     -10.339  48.242  47.348  1.00 28.61           H  
ATOM   3107  CA  ILE A 213     -10.866  48.819  49.308  1.00 28.61           C  
ATOM   3108  HA  ILE A 213     -10.140  49.512  49.733  1.00 28.61           H  
ATOM   3109  C   ILE A 213     -10.359  47.421  49.735  1.00 28.61           C  
ATOM   3110  CB  ILE A 213     -12.274  49.189  49.870  1.00 28.61           C  
ATOM   3111  HB  ILE A 213     -12.927  49.413  49.026  1.00 28.61           H  
ATOM   3112  O   ILE A 213     -10.338  46.501  48.921  1.00 28.61           O  
ATOM   3113  CG1 ILE A 213     -12.150  50.472  50.731  1.00 28.61           C  
ATOM   3114 HG12 ILE A 213     -11.805  50.205  51.730  1.00 28.61           H  
ATOM   3115 HG13 ILE A 213     -11.413  51.146  50.295  1.00 28.61           H  
ATOM   3116  CG2 ILE A 213     -12.993  48.088  50.673  1.00 28.61           C  
ATOM   3117 HG21 ILE A 213     -13.032  47.168  50.090  1.00 28.61           H  
ATOM   3118 HG22 ILE A 213     -12.493  47.896  51.622  1.00 28.61           H  
ATOM   3119 HG23 ILE A 213     -14.020  48.388  50.879  1.00 28.61           H  
ATOM   3120  CD1 ILE A 213     -13.456  51.265  50.845  1.00 28.61           C  
ATOM   3121 HD11 ILE A 213     -14.253  50.642  51.251  1.00 28.61           H  
ATOM   3122 HD12 ILE A 213     -13.305  52.118  51.508  1.00 28.61           H  
ATOM   3123 HD13 ILE A 213     -13.748  51.631  49.861  1.00 28.61           H  
ATOM   3124  N   ASN A 214      -9.937  47.272  50.999  1.00 24.39           N  
ATOM   3125  H   ASN A 214     -10.056  48.050  51.631  1.00 24.39           H  
ATOM   3126  CA  ASN A 214      -9.455  46.012  51.591  1.00 24.39           C  
ATOM   3127  HA  ASN A 214      -9.176  45.317  50.799  1.00 24.39           H  
ATOM   3128  C   ASN A 214     -10.527  45.351  52.483  1.00 24.39           C  
ATOM   3129  CB  ASN A 214      -8.225  46.280  52.486  1.00 24.39           C  
ATOM   3130  HB2 ASN A 214      -8.518  46.956  53.289  1.00 24.39           H  
ATOM   3131  HB3 ASN A 214      -7.925  45.340  52.948  1.00 24.39           H  
ATOM   3132  O   ASN A 214     -11.269  46.070  53.145  1.00 24.39           O  
ATOM   3133  CG  ASN A 214      -6.993  46.859  51.815  1.00 24.39           C  
ATOM   3134  ND2 ASN A 214      -5.959  47.106  52.586  1.00 24.39           N  
ATOM   3135 HD21 ASN A 214      -5.130  47.439  52.115  1.00 24.39           H  
ATOM   3136 HD22 ASN A 214      -5.984  46.863  53.565  1.00 24.39           H  
ATOM   3137  OD1 ASN A 214      -6.921  47.112  50.627  1.00 24.39           O  
ATOM   3138  N   ASN A 215     -10.522  44.013  52.559  1.00 31.40           N  
ATOM   3139  H   ASN A 215     -10.045  43.524  51.815  1.00 31.40           H  
ATOM   3140  CA  ASN A 215     -10.864  43.138  53.707  1.00 31.40           C  
ATOM   3141  HA  ASN A 215     -10.190  43.366  54.532  1.00 31.40           H  
ATOM   3142  C   ASN A 215     -10.600  41.674  53.257  1.00 31.40           C  
ATOM   3143  CB  ASN A 215     -12.327  43.345  54.150  1.00 31.40           C  
ATOM   3144  HB2 ASN A 215     -12.716  42.419  54.574  1.00 31.40           H  
ATOM   3145  HB3 ASN A 215     -12.940  43.594  53.283  1.00 31.40           H  
ATOM   3146  O   ASN A 215     -10.737  41.402  52.069  1.00 31.40           O  
ATOM   3147  CG  ASN A 215     -12.491  44.424  55.215  1.00 31.40           C  
ATOM   3148  ND2 ASN A 215     -13.695  44.909  55.410  1.00 31.40           N  
ATOM   3149 HD21 ASN A 215     -14.473  44.567  54.864  1.00 31.40           H  
ATOM   3150 HD22 ASN A 215     -13.765  45.613  56.131  1.00 31.40           H  
ATOM   3151  OD1 ASN A 215     -11.570  44.840  55.901  1.00 31.40           O  
ATOM   3152  N   GLN A 216     -10.140  40.682  54.034  1.00 24.91           N  
ATOM   3153  H   GLN A 216      -9.936  39.871  53.469  1.00 24.91           H  
ATOM   3154  CA  GLN A 216     -10.084  40.415  55.486  1.00 24.91           C  
ATOM   3155  HA  GLN A 216      -9.477  39.514  55.568  1.00 24.91           H  
ATOM   3156  C   GLN A 216     -11.428  40.043  56.143  1.00 24.91           C  
ATOM   3157  CB  GLN A 216      -9.296  41.480  56.283  1.00 24.91           C  
ATOM   3158  HB2 GLN A 216      -9.886  42.392  56.371  1.00 24.91           H  
ATOM   3159  HB3 GLN A 216      -8.363  41.704  55.766  1.00 24.91           H  
ATOM   3160  O   GLN A 216     -12.158  40.938  56.550  1.00 24.91           O  
ATOM   3161  CG  GLN A 216      -8.980  40.976  57.705  1.00 24.91           C  
ATOM   3162  HG2 GLN A 216      -8.391  40.061  57.641  1.00 24.91           H  
ATOM   3163  HG3 GLN A 216      -9.911  40.738  58.219  1.00 24.91           H  
ATOM   3164  CD  GLN A 216      -8.221  41.970  58.580  1.00 24.91           C  
ATOM   3165  NE2 GLN A 216      -8.099  41.683  59.857  1.00 24.91           N  
ATOM   3166 HE21 GLN A 216      -8.527  40.848  60.231  1.00 24.91           H  
ATOM   3167 HE22 GLN A 216      -7.605  42.354  60.429  1.00 24.91           H  
ATOM   3168  OE1 GLN A 216      -7.707  42.993  58.152  1.00 24.91           O  
ATOM   3169  N   PHE A 217     -11.694  38.734  56.306  1.00 32.85           N  
ATOM   3170  H   PHE A 217     -11.140  38.076  55.777  1.00 32.85           H  
ATOM   3171  CA  PHE A 217     -12.369  38.145  57.483  1.00 32.85           C  
ATOM   3172  HA  PHE A 217     -11.861  38.527  58.368  1.00 32.85           H  
ATOM   3173  C   PHE A 217     -12.245  36.601  57.542  1.00 32.85           C  
ATOM   3174  CB  PHE A 217     -13.853  38.558  57.594  1.00 32.85           C  
ATOM   3175  HB2 PHE A 217     -14.235  38.830  56.610  1.00 32.85           H  
ATOM   3176  HB3 PHE A 217     -14.438  37.706  57.939  1.00 32.85           H  
ATOM   3177  O   PHE A 217     -12.813  35.884  56.728  1.00 32.85           O  
ATOM   3178  CG  PHE A 217     -14.095  39.684  58.588  1.00 32.85           C  
ATOM   3179  CD1 PHE A 217     -13.728  39.522  59.939  1.00 32.85           C  
ATOM   3180  HD1 PHE A 217     -13.295  38.593  60.280  1.00 32.85           H  
ATOM   3181  CD2 PHE A 217     -14.661  40.904  58.169  1.00 32.85           C  
ATOM   3182  HD2 PHE A 217     -14.925  41.041  57.131  1.00 32.85           H  
ATOM   3183  CE1 PHE A 217     -13.895  40.577  60.853  1.00 32.85           C  
ATOM   3184  HE1 PHE A 217     -13.584  40.440  61.878  1.00 32.85           H  
ATOM   3185  CE2 PHE A 217     -14.832  41.960  59.083  1.00 32.85           C  
ATOM   3186  HE2 PHE A 217     -15.241  42.901  58.746  1.00 32.85           H  
ATOM   3187  CZ  PHE A 217     -14.445  41.798  60.425  1.00 32.85           C  
ATOM   3188  HZ  PHE A 217     -14.561  42.611  61.126  1.00 32.85           H  
ATOM   3189  N   ASP A 218     -11.439  36.149  58.501  1.00 28.43           N  
ATOM   3190  H   ASP A 218     -10.823  36.853  58.882  1.00 28.43           H  
ATOM   3191  CA  ASP A 218     -11.541  35.039  59.471  1.00 28.43           C  
ATOM   3192  HA  ASP A 218     -10.554  34.576  59.471  1.00 28.43           H  
ATOM   3193  C   ASP A 218     -12.571  33.871  59.344  1.00 28.43           C  
ATOM   3194  CB  ASP A 218     -11.714  35.685  60.869  1.00 28.43           C  
ATOM   3195  HB2 ASP A 218     -11.473  34.944  61.631  1.00 28.43           H  
ATOM   3196  HB3 ASP A 218     -12.764  35.953  60.990  1.00 28.43           H  
ATOM   3197  O   ASP A 218     -13.727  34.039  58.972  1.00 28.43           O  
ATOM   3198  CG  ASP A 218     -10.867  36.948  61.136  1.00 28.43           C  
ATOM   3199  OD1 ASP A 218      -9.811  37.123  60.479  1.00 28.43           O  
ATOM   3200  OD2 ASP A 218     -11.317  37.789  61.944  1.00 28.43           O  
ATOM   3201  N   ASN A 219     -12.144  32.725  59.907  1.00 28.54           N  
ATOM   3202  H   ASN A 219     -11.165  32.744  60.156  1.00 28.54           H  
ATOM   3203  CA  ASN A 219     -12.902  31.678  60.634  1.00 28.54           C  
ATOM   3204  HA  ASN A 219     -12.092  31.073  61.042  1.00 28.54           H  
ATOM   3205  C   ASN A 219     -13.788  30.594  59.945  1.00 28.54           C  
ATOM   3206  CB  ASN A 219     -13.563  32.284  61.894  1.00 28.54           C  
ATOM   3207  HB2 ASN A 219     -13.820  33.332  61.736  1.00 28.54           H  
ATOM   3208  HB3 ASN A 219     -14.492  31.755  62.103  1.00 28.54           H  
ATOM   3209  O   ASN A 219     -14.965  30.783  59.674  1.00 28.54           O  
ATOM   3210  CG  ASN A 219     -12.652  32.171  63.103  1.00 28.54           C  
ATOM   3211  ND2 ASN A 219     -13.121  31.593  64.183  1.00 28.54           N  
ATOM   3212 HD21 ASN A 219     -12.433  31.281  64.854  1.00 28.54           H  
ATOM   3213 HD22 ASN A 219     -14.044  31.182  64.188  1.00 28.54           H  
ATOM   3214  OD1 ASN A 219     -11.484  32.519  63.058  1.00 28.54           O  
ATOM   3215  N   GLU A 220     -13.233  29.367  59.957  1.00 26.23           N  
ATOM   3216  H   GLU A 220     -12.225  29.397  59.922  1.00 26.23           H  
ATOM   3217  CA  GLU A 220     -13.742  28.156  60.660  1.00 26.23           C  
ATOM   3218  HA  GLU A 220     -12.932  27.435  60.549  1.00 26.23           H  
ATOM   3219  C   GLU A 220     -15.018  27.348  60.261  1.00 26.23           C  
ATOM   3220  CB  GLU A 220     -13.834  28.428  62.174  1.00 26.23           C  
ATOM   3221  HB2 GLU A 220     -14.406  29.338  62.354  1.00 26.23           H  
ATOM   3222  HB3 GLU A 220     -14.396  27.600  62.608  1.00 26.23           H  
ATOM   3223  O   GLU A 220     -16.125  27.854  60.138  1.00 26.23           O  
ATOM   3224  CG  GLU A 220     -12.518  28.474  62.960  1.00 26.23           C  
ATOM   3225  HG2 GLU A 220     -11.929  29.327  62.624  1.00 26.23           H  
ATOM   3226  HG3 GLU A 220     -11.955  27.564  62.749  1.00 26.23           H  
ATOM   3227  CD  GLU A 220     -12.780  28.564  64.479  1.00 26.23           C  
ATOM   3228  OE1 GLU A 220     -11.833  28.909  65.215  1.00 26.23           O  
ATOM   3229  OE2 GLU A 220     -13.931  28.297  64.906  1.00 26.23           O  
ATOM   3230  N   ASN A 221     -14.848  26.017  60.422  1.00 26.55           N  
ATOM   3231  H   ASN A 221     -13.884  25.717  60.380  1.00 26.55           H  
ATOM   3232  CA  ASN A 221     -15.750  25.032  61.070  1.00 26.55           C  
ATOM   3233  HA  ASN A 221     -15.037  24.257  61.352  1.00 26.55           H  
ATOM   3234  C   ASN A 221     -16.819  24.198  60.297  1.00 26.55           C  
ATOM   3235  CB  ASN A 221     -16.294  25.569  62.422  1.00 26.55           C  
ATOM   3236  HB2 ASN A 221     -17.347  25.301  62.510  1.00 26.55           H  
ATOM   3237  HB3 ASN A 221     -16.282  26.658  62.472  1.00 26.55           H  
ATOM   3238  O   ASN A 221     -17.563  24.674  59.455  1.00 26.55           O  
ATOM   3239  CG  ASN A 221     -15.572  24.971  63.617  1.00 26.55           C  
ATOM   3240  ND2 ASN A 221     -14.993  25.741  64.509  1.00 26.55           N  
ATOM   3241 HD21 ASN A 221     -14.918  26.745  64.430  1.00 26.55           H  
ATOM   3242 HD22 ASN A 221     -14.483  25.291  65.255  1.00 26.55           H  
ATOM   3243  OD1 ASN A 221     -15.517  23.759  63.751  1.00 26.55           O  
ATOM   3244  N   ASN A 222     -16.948  22.939  60.764  1.00 27.68           N  
ATOM   3245  H   ASN A 222     -16.260  22.698  61.463  1.00 27.68           H  
ATOM   3246  CA  ASN A 222     -18.082  21.985  60.703  1.00 27.68           C  
ATOM   3247  HA  ASN A 222     -17.702  21.099  61.213  1.00 27.68           H  
ATOM   3248  C   ASN A 222     -18.647  21.407  59.367  1.00 27.68           C  
ATOM   3249  CB  ASN A 222     -19.213  22.498  61.617  1.00 27.68           C  
ATOM   3250  HB2 ASN A 222     -19.481  23.514  61.327  1.00 27.68           H  
ATOM   3251  HB3 ASN A 222     -20.098  21.876  61.481  1.00 27.68           H  
ATOM   3252  O   ASN A 222     -19.633  21.898  58.836  1.00 27.68           O  
ATOM   3253  CG  ASN A 222     -18.850  22.437  63.088  1.00 27.68           C  
ATOM   3254  ND2 ASN A 222     -18.885  23.542  63.790  1.00 27.68           N  
ATOM   3255 HD21 ASN A 222     -18.513  23.485  64.727  1.00 27.68           H  
ATOM   3256 HD22 ASN A 222     -19.101  24.420  63.339  1.00 27.68           H  
ATOM   3257  OD1 ASN A 222     -18.549  21.386  63.629  1.00 27.68           O  
ATOM   3258  N   ASN A 223     -18.204  20.173  59.064  1.00 26.37           N  
ATOM   3259  H   ASN A 223     -17.277  19.976  59.413  1.00 26.37           H  
ATOM   3260  CA  ASN A 223     -19.019  18.939  58.893  1.00 26.37           C  
ATOM   3261  HA  ASN A 223     -18.276  18.152  58.767  1.00 26.37           H  
ATOM   3262  C   ASN A 223     -20.019  18.702  57.719  1.00 26.37           C  
ATOM   3263  CB  ASN A 223     -19.732  18.635  60.232  1.00 26.37           C  
ATOM   3264  HB2 ASN A 223     -20.323  17.724  60.136  1.00 26.37           H  
ATOM   3265  HB3 ASN A 223     -20.416  19.452  60.459  1.00 26.37           H  
ATOM   3266  O   ASN A 223     -20.804  19.549  57.325  1.00 26.37           O  
ATOM   3267  CG  ASN A 223     -18.793  18.411  61.398  1.00 26.37           C  
ATOM   3268  ND2 ASN A 223     -19.212  18.737  62.595  1.00 26.37           N  
ATOM   3269 HD21 ASN A 223     -18.502  18.771  63.312  1.00 26.37           H  
ATOM   3270 HD22 ASN A 223     -20.077  19.244  62.713  1.00 26.37           H  
ATOM   3271  OD1 ASN A 223     -17.672  17.960  61.248  1.00 26.37           O  
ATOM   3272  N   ASN A 224     -20.127  17.401  57.383  1.00 28.63           N  
ATOM   3273  H   ASN A 224     -19.404  16.808  57.765  1.00 28.63           H  
ATOM   3274  CA  ASN A 224     -21.287  16.655  56.845  1.00 28.63           C  
ATOM   3275  HA  ASN A 224     -20.995  15.608  56.935  1.00 28.63           H  
ATOM   3276  C   ASN A 224     -21.728  16.781  55.362  1.00 28.63           C  
ATOM   3277  CB  ASN A 224     -22.495  16.792  57.798  1.00 28.63           C  
ATOM   3278  HB2 ASN A 224     -22.731  17.848  57.926  1.00 28.63           H  
ATOM   3279  HB3 ASN A 224     -23.364  16.323  57.338  1.00 28.63           H  
ATOM   3280  O   ASN A 224     -22.626  17.546  55.031  1.00 28.63           O  
ATOM   3281  CG  ASN A 224     -22.305  16.141  59.153  1.00 28.63           C  
ATOM   3282  ND2 ASN A 224     -23.107  16.512  60.122  1.00 28.63           N  
ATOM   3283 HD21 ASN A 224     -22.947  16.082  61.022  1.00 28.63           H  
ATOM   3284 HD22 ASN A 224     -23.777  17.250  59.961  1.00 28.63           H  
ATOM   3285  OD1 ASN A 224     -21.460  15.292  59.372  1.00 28.63           O  
ATOM   3286  N   ASN A 225     -21.342  15.742  54.604  1.00 27.29           N  
ATOM   3287  H   ASN A 225     -20.537  15.238  54.948  1.00 27.29           H  
ATOM   3288  CA  ASN A 225     -22.187  14.959  53.676  1.00 27.29           C  
ATOM   3289  HA  ASN A 225     -21.595  14.073  53.450  1.00 27.29           H  
ATOM   3290  C   ASN A 225     -22.566  15.519  52.282  1.00 27.29           C  
ATOM   3291  CB  ASN A 225     -23.440  14.448  54.428  1.00 27.29           C  
ATOM   3292  HB2 ASN A 225     -24.039  13.817  53.771  1.00 27.29           H  
ATOM   3293  HB3 ASN A 225     -24.055  15.303  54.708  1.00 27.29           H  
ATOM   3294  O   ASN A 225     -22.569  16.709  52.016  1.00 27.29           O  
ATOM   3295  CG  ASN A 225     -23.131  13.626  55.665  1.00 27.29           C  
ATOM   3296  ND2 ASN A 225     -24.059  13.530  56.587  1.00 27.29           N  
ATOM   3297 HD21 ASN A 225     -24.944  14.001  56.469  1.00 27.29           H  
ATOM   3298 HD22 ASN A 225     -23.808  12.996  57.407  1.00 27.29           H  
ATOM   3299  OD1 ASN A 225     -22.067  13.057  55.826  1.00 27.29           O  
ATOM   3300  N   ASN A 226     -22.975  14.565  51.432  1.00 28.14           N  
ATOM   3301  H   ASN A 226     -22.939  13.624  51.795  1.00 28.14           H  
ATOM   3302  CA  ASN A 226     -23.746  14.692  50.187  1.00 28.14           C  
ATOM   3303  HA  ASN A 226     -23.823  13.678  49.795  1.00 28.14           H  
ATOM   3304  C   ASN A 226     -23.154  15.503  49.015  1.00 28.14           C  
ATOM   3305  CB  ASN A 226     -25.197  15.085  50.509  1.00 28.14           C  
ATOM   3306  HB2 ASN A 226     -25.720  15.277  49.572  1.00 28.14           H  
ATOM   3307  HB3 ASN A 226     -25.203  16.012  51.083  1.00 28.14           H  
ATOM   3308  O   ASN A 226     -23.469  16.668  48.818  1.00 28.14           O  
ATOM   3309  CG  ASN A 226     -25.968  14.015  51.259  1.00 28.14           C  
ATOM   3310  ND2 ASN A 226     -27.231  14.255  51.516  1.00 28.14           N  
ATOM   3311 HD21 ASN A 226     -27.641  15.124  51.205  1.00 28.14           H  
ATOM   3312 HD22 ASN A 226     -27.746  13.525  51.986  1.00 28.14           H  
ATOM   3313  OD1 ASN A 226     -25.474  12.957  51.621  1.00 28.14           O  
ATOM   3314  N   ILE A 227     -22.463  14.771  48.133  1.00 26.19           N  
ATOM   3315  H   ILE A 227     -21.970  13.986  48.535  1.00 26.19           H  
ATOM   3316  CA  ILE A 227     -22.927  14.515  46.751  1.00 26.19           C  
ATOM   3317  HA  ILE A 227     -22.062  14.193  46.171  1.00 26.19           H  
ATOM   3318  C   ILE A 227     -23.508  15.744  46.019  1.00 26.19           C  
ATOM   3319  CB  ILE A 227     -23.949  13.332  46.749  1.00 26.19           C  
ATOM   3320  HB  ILE A 227     -24.829  13.653  47.306  1.00 26.19           H  
ATOM   3321  O   ILE A 227     -24.721  15.947  46.057  1.00 26.19           O  
ATOM   3322  CG1 ILE A 227     -23.405  12.045  47.425  1.00 26.19           C  
ATOM   3323 HG12 ILE A 227     -22.731  11.529  46.741  1.00 26.19           H  
ATOM   3324 HG13 ILE A 227     -22.829  12.290  48.317  1.00 26.19           H  
ATOM   3325  CG2 ILE A 227     -24.394  12.957  45.319  1.00 26.19           C  
ATOM   3326 HG21 ILE A 227     -25.081  12.111  45.328  1.00 26.19           H  
ATOM   3327 HG22 ILE A 227     -24.928  13.785  44.852  1.00 26.19           H  
ATOM   3328 HG23 ILE A 227     -23.529  12.713  44.703  1.00 26.19           H  
ATOM   3329  CD1 ILE A 227     -24.514  11.081  47.875  1.00 26.19           C  
ATOM   3330 HD11 ILE A 227     -25.207  11.596  48.540  1.00 26.19           H  
ATOM   3331 HD12 ILE A 227     -25.058  10.686  47.017  1.00 26.19           H  
ATOM   3332 HD13 ILE A 227     -24.065  10.246  48.413  1.00 26.19           H  
ATOM   3333  N   ASN A 228     -22.655  16.485  45.297  1.00 27.27           N  
ATOM   3334  H   ASN A 228     -21.693  16.520  45.603  1.00 27.27           H  
ATOM   3335  CA  ASN A 228     -22.827  16.798  43.866  1.00 27.27           C  
ATOM   3336  HA  ASN A 228     -22.826  15.854  43.321  1.00 27.27           H  
ATOM   3337  C   ASN A 228     -21.643  17.615  43.285  1.00 27.27           C  
ATOM   3338  CB  ASN A 228     -24.165  17.520  43.596  1.00 27.27           C  
ATOM   3339  HB2 ASN A 228     -23.977  18.439  43.040  1.00 27.27           H  
ATOM   3340  HB3 ASN A 228     -24.645  17.845  44.519  1.00 27.27           H  
ATOM   3341  O   ASN A 228     -20.857  18.173  44.039  1.00 27.27           O  
ATOM   3342  CG  ASN A 228     -25.142  16.660  42.806  1.00 27.27           C  
ATOM   3343  ND2 ASN A 228     -25.929  17.275  41.961  1.00 27.27           N  
ATOM   3344 HD21 ASN A 228     -26.402  16.677  41.299  1.00 27.27           H  
ATOM   3345 HD22 ASN A 228     -25.641  18.198  41.668  1.00 27.27           H  
ATOM   3346  OD1 ASN A 228     -25.186  15.438  42.890  1.00 27.27           O  
ATOM   3347  N   ASP A 229     -21.577  17.640  41.948  1.00 29.28           N  
ATOM   3348  H   ASP A 229     -22.292  17.096  41.487  1.00 29.28           H  
ATOM   3349  CA  ASP A 229     -21.054  18.666  41.019  1.00 29.28           C  
ATOM   3350  HA  ASP A 229     -21.012  18.140  40.066  1.00 29.28           H  
ATOM   3351  C   ASP A 229     -19.625  19.270  41.162  1.00 29.28           C  
ATOM   3352  CB  ASP A 229     -22.151  19.732  40.796  1.00 29.28           C  
ATOM   3353  HB2 ASP A 229     -22.240  20.340  41.696  1.00 29.28           H  
ATOM   3354  HB3 ASP A 229     -21.854  20.381  39.972  1.00 29.28           H  
ATOM   3355  O   ASP A 229     -19.186  19.741  42.205  1.00 29.28           O  
ATOM   3356  CG  ASP A 229     -23.525  19.107  40.465  1.00 29.28           C  
ATOM   3357  OD1 ASP A 229     -23.551  17.991  39.895  1.00 29.28           O  
ATOM   3358  OD2 ASP A 229     -24.569  19.658  40.885  1.00 29.28           O  
ATOM   3359  N   ASP A 230     -18.921  19.304  40.021  1.00 28.57           N  
ATOM   3360  H   ASP A 230     -19.380  18.905  39.215  1.00 28.57           H  
ATOM   3361  CA  ASP A 230     -17.829  20.212  39.618  1.00 28.57           C  
ATOM   3362  HA  ASP A 230     -17.251  19.646  38.888  1.00 28.57           H  
ATOM   3363  C   ASP A 230     -16.759  20.622  40.655  1.00 28.57           C  
ATOM   3364  CB  ASP A 230     -18.420  21.387  38.815  1.00 28.57           C  
ATOM   3365  HB2 ASP A 230     -17.626  22.101  38.597  1.00 28.57           H  
ATOM   3366  HB3 ASP A 230     -19.179  21.892  39.413  1.00 28.57           H  
ATOM   3367  O   ASP A 230     -16.551  21.797  40.969  1.00 28.57           O  
ATOM   3368  CG  ASP A 230     -19.027  20.945  37.470  1.00 28.57           C  
ATOM   3369  OD1 ASP A 230     -19.006  19.725  37.172  1.00 28.57           O  
ATOM   3370  OD2 ASP A 230     -19.475  21.840  36.720  1.00 28.57           O  
ATOM   3371  N   GLY A 231     -15.947  19.642  41.071  1.00 25.38           N  
ATOM   3372  H   GLY A 231     -16.214  18.698  40.831  1.00 25.38           H  
ATOM   3373  CA  GLY A 231     -14.663  19.857  41.754  1.00 25.38           C  
ATOM   3374  HA2 GLY A 231     -14.832  20.478  42.634  1.00 25.38           H  
ATOM   3375  HA3 GLY A 231     -14.267  18.897  42.085  1.00 25.38           H  
ATOM   3376  C   GLY A 231     -13.608  20.538  40.867  1.00 25.38           C  
ATOM   3377  O   GLY A 231     -12.682  19.892  40.376  1.00 25.38           O  
ATOM   3378  N   ASN A 232     -13.753  21.847  40.652  1.00 28.04           N  
ATOM   3379  H   ASN A 232     -14.602  22.264  41.005  1.00 28.04           H  
ATOM   3380  CA  ASN A 232     -12.864  22.676  39.838  1.00 28.04           C  
ATOM   3381  HA  ASN A 232     -12.713  22.187  38.876  1.00 28.04           H  
ATOM   3382  C   ASN A 232     -11.482  22.860  40.505  1.00 28.04           C  
ATOM   3383  CB  ASN A 232     -13.579  24.017  39.588  1.00 28.04           C  
ATOM   3384  HB2 ASN A 232     -13.739  24.518  40.542  1.00 28.04           H  
ATOM   3385  HB3 ASN A 232     -14.550  23.834  39.129  1.00 28.04           H  
ATOM   3386  O   ASN A 232     -11.328  23.662  41.427  1.00 28.04           O  
ATOM   3387  CG  ASN A 232     -12.793  24.939  38.673  1.00 28.04           C  
ATOM   3388  ND2 ASN A 232     -13.003  26.230  38.772  1.00 28.04           N  
ATOM   3389 HD21 ASN A 232     -13.638  26.588  39.472  1.00 28.04           H  
ATOM   3390 HD22 ASN A 232     -12.437  26.819  38.178  1.00 28.04           H  
ATOM   3391  OD1 ASN A 232     -11.999  24.521  37.848  1.00 28.04           O  
ATOM   3392  N   TYR A 233     -10.474  22.117  40.040  1.00 29.51           N  
ATOM   3393  H   TYR A 233     -10.677  21.454  39.306  1.00 29.51           H  
ATOM   3394  CA  TYR A 233      -9.116  22.140  40.596  1.00 29.51           C  
ATOM   3395  HA  TYR A 233      -9.194  22.089  41.682  1.00 29.51           H  
ATOM   3396  C   TYR A 233      -8.364  23.440  40.270  1.00 29.51           C  
ATOM   3397  CB  TYR A 233      -8.331  20.897  40.140  1.00 29.51           C  
ATOM   3398  HB2 TYR A 233      -8.667  20.585  39.151  1.00 29.51           H  
ATOM   3399  HB3 TYR A 233      -7.276  21.154  40.047  1.00 29.51           H  
ATOM   3400  O   TYR A 233      -7.693  23.556  39.243  1.00 29.51           O  
ATOM   3401  CG  TYR A 233      -8.420  19.734  41.106  1.00 29.51           C  
ATOM   3402  CD1 TYR A 233      -7.453  19.605  42.124  1.00 29.51           C  
ATOM   3403  HD1 TYR A 233      -6.665  20.337  42.214  1.00 29.51           H  
ATOM   3404  CD2 TYR A 233      -9.465  18.796  41.003  1.00 29.51           C  
ATOM   3405  HD2 TYR A 233     -10.225  18.912  40.245  1.00 29.51           H  
ATOM   3406  CE1 TYR A 233      -7.519  18.529  43.029  1.00 29.51           C  
ATOM   3407  HE1 TYR A 233      -6.775  18.436  43.807  1.00 29.51           H  
ATOM   3408  CE2 TYR A 233      -9.533  17.718  41.907  1.00 29.51           C  
ATOM   3409  HE2 TYR A 233     -10.337  16.999  41.842  1.00 29.51           H  
ATOM   3410  OH  TYR A 233      -8.627  16.540  43.789  1.00 29.51           O  
ATOM   3411  HH  TYR A 233      -7.923  16.585  44.440  1.00 29.51           H  
ATOM   3412  CZ  TYR A 233      -8.560  17.581  42.918  1.00 29.51           C  
ATOM   3413  N   ILE A 234      -8.425  24.400  41.195  1.00 27.08           N  
ATOM   3414  H   ILE A 234      -9.068  24.273  41.964  1.00 27.08           H  
ATOM   3415  CA  ILE A 234      -7.576  25.594  41.188  1.00 27.08           C  
ATOM   3416  HA  ILE A 234      -7.569  26.008  40.180  1.00 27.08           H  
ATOM   3417  C   ILE A 234      -6.138  25.183  41.542  1.00 27.08           C  
ATOM   3418  CB  ILE A 234      -8.134  26.685  42.135  1.00 27.08           C  
ATOM   3419  HB  ILE A 234      -8.170  26.284  43.148  1.00 27.08           H  
ATOM   3420  O   ILE A 234      -5.809  24.965  42.707  1.00 27.08           O  
ATOM   3421  CG1 ILE A 234      -9.570  27.091  41.718  1.00 27.08           C  
ATOM   3422 HG12 ILE A 234      -9.550  27.508  40.711  1.00 27.08           H  
ATOM   3423 HG13 ILE A 234     -10.204  26.205  41.700  1.00 27.08           H  
ATOM   3424  CG2 ILE A 234      -7.205  27.915  42.133  1.00 27.08           C  
ATOM   3425 HG21 ILE A 234      -7.149  28.355  41.137  1.00 27.08           H  
ATOM   3426 HG22 ILE A 234      -7.558  28.669  42.836  1.00 27.08           H  
ATOM   3427 HG23 ILE A 234      -6.203  27.636  42.457  1.00 27.08           H  
ATOM   3428  CD1 ILE A 234     -10.244  28.099  42.658  1.00 27.08           C  
ATOM   3429 HD11 ILE A 234     -11.289  28.213  42.371  1.00 27.08           H  
ATOM   3430 HD12 ILE A 234     -10.196  27.739  43.686  1.00 27.08           H  
ATOM   3431 HD13 ILE A 234      -9.760  29.073  42.587  1.00 27.08           H  
ATOM   3432  N   TYR A 235      -5.283  25.097  40.523  1.00 30.36           N  
ATOM   3433  H   TYR A 235      -5.656  25.201  39.591  1.00 30.36           H  
ATOM   3434  CA  TYR A 235      -3.827  25.091  40.665  1.00 30.36           C  
ATOM   3435  HA  TYR A 235      -3.554  24.965  41.712  1.00 30.36           H  
ATOM   3436  C   TYR A 235      -3.277  26.447  40.212  1.00 30.36           C  
ATOM   3437  CB  TYR A 235      -3.202  23.925  39.877  1.00 30.36           C  
ATOM   3438  HB2 TYR A 235      -2.214  24.229  39.533  1.00 30.36           H  
ATOM   3439  HB3 TYR A 235      -3.796  23.719  38.987  1.00 30.36           H  
ATOM   3440  O   TYR A 235      -3.097  26.688  39.016  1.00 30.36           O  
ATOM   3441  CG  TYR A 235      -3.013  22.654  40.683  1.00 30.36           C  
ATOM   3442  CD1 TYR A 235      -1.900  22.542  41.540  1.00 30.36           C  
ATOM   3443  HD1 TYR A 235      -1.211  23.368  41.631  1.00 30.36           H  
ATOM   3444  CD2 TYR A 235      -3.922  21.584  40.565  1.00 30.36           C  
ATOM   3445  HD2 TYR A 235      -4.778  21.680  39.914  1.00 30.36           H  
ATOM   3446  CE1 TYR A 235      -1.688  21.361  42.277  1.00 30.36           C  
ATOM   3447  HE1 TYR A 235      -0.835  21.286  42.935  1.00 30.36           H  
ATOM   3448  CE2 TYR A 235      -3.711  20.397  41.296  1.00 30.36           C  
ATOM   3449  HE2 TYR A 235      -4.398  19.569  41.211  1.00 30.36           H  
ATOM   3450  OH  TYR A 235      -2.392  19.142  42.859  1.00 30.36           O  
ATOM   3451  HH  TYR A 235      -1.609  19.212  43.409  1.00 30.36           H  
ATOM   3452  CZ  TYR A 235      -2.595  20.285  42.153  1.00 30.36           C  
ATOM   3453  N   GLU A 236      -3.009  27.329  41.174  1.00 29.79           N  
ATOM   3454  H   GLU A 236      -3.211  27.083  42.132  1.00 29.79           H  
ATOM   3455  CA  GLU A 236      -2.170  28.513  40.947  1.00 29.79           C  
ATOM   3456  HA  GLU A 236      -2.408  28.921  39.965  1.00 29.79           H  
ATOM   3457  C   GLU A 236      -0.677  28.108  40.893  1.00 29.79           C  
ATOM   3458  CB  GLU A 236      -2.506  29.623  41.968  1.00 29.79           C  
ATOM   3459  HB2 GLU A 236      -2.216  29.309  42.970  1.00 29.79           H  
ATOM   3460  HB3 GLU A 236      -1.942  30.516  41.700  1.00 29.79           H  
ATOM   3461  O   GLU A 236      -0.353  26.918  40.884  1.00 29.79           O  
ATOM   3462  CG  GLU A 236      -4.011  29.959  41.944  1.00 29.79           C  
ATOM   3463  HG2 GLU A 236      -4.381  29.845  40.925  1.00 29.79           H  
ATOM   3464  HG3 GLU A 236      -4.538  29.236  42.567  1.00 29.79           H  
ATOM   3465  CD  GLU A 236      -4.333  31.380  42.428  1.00 29.79           C  
ATOM   3466  OE1 GLU A 236      -4.855  32.160  41.598  1.00 29.79           O  
ATOM   3467  OE2 GLU A 236      -4.095  31.663  43.623  1.00 29.79           O  
ATOM   3468  N   ASP A 237       0.235  29.075  40.759  1.00 34.12           N  
ATOM   3469  H   ASP A 237      -0.074  30.021  40.933  1.00 34.12           H  
ATOM   3470  CA  ASP A 237       1.702  28.923  40.626  1.00 34.12           C  
ATOM   3471  HA  ASP A 237       2.085  29.919  40.406  1.00 34.12           H  
ATOM   3472  C   ASP A 237       2.243  28.063  39.453  1.00 34.12           C  
ATOM   3473  CB  ASP A 237       2.322  28.536  41.986  1.00 34.12           C  
ATOM   3474  HB2 ASP A 237       1.856  27.621  42.352  1.00 34.12           H  
ATOM   3475  HB3 ASP A 237       3.382  28.329  41.838  1.00 34.12           H  
ATOM   3476  O   ASP A 237       3.424  28.154  39.118  1.00 34.12           O  
ATOM   3477  CG  ASP A 237       2.211  29.635  43.054  1.00 34.12           C  
ATOM   3478  OD1 ASP A 237       1.875  30.785  42.689  1.00 34.12           O  
ATOM   3479  OD2 ASP A 237       2.512  29.318  44.227  1.00 34.12           O  
ATOM   3480  N   GLY A 238       1.414  27.278  38.753  1.00 34.17           N  
ATOM   3481  H   GLY A 238       0.506  27.117  39.167  1.00 34.17           H  
ATOM   3482  CA  GLY A 238       1.830  26.479  37.585  1.00 34.17           C  
ATOM   3483  HA2 GLY A 238       2.880  26.203  37.685  1.00 34.17           H  
ATOM   3484  HA3 GLY A 238       1.245  25.560  37.584  1.00 34.17           H  
ATOM   3485  C   GLY A 238       1.639  27.151  36.214  1.00 34.17           C  
ATOM   3486  O   GLY A 238       2.353  26.840  35.257  1.00 34.17           O  
ATOM   3487  N   ILE A 239       0.671  28.066  36.097  1.00 33.42           N  
ATOM   3488  H   ILE A 239       0.175  28.310  36.942  1.00 33.42           H  
ATOM   3489  CA  ILE A 239       0.063  28.451  34.805  1.00 33.42           C  
ATOM   3490  HA  ILE A 239      -0.164  27.533  34.264  1.00 33.42           H  
ATOM   3491  C   ILE A 239       1.011  29.247  33.885  1.00 33.42           C  
ATOM   3492  CB  ILE A 239      -1.285  29.174  35.068  1.00 33.42           C  
ATOM   3493  HB  ILE A 239      -1.105  29.999  35.757  1.00 33.42           H  
ATOM   3494  O   ILE A 239       0.943  29.110  32.658  1.00 33.42           O  
ATOM   3495  CG1 ILE A 239      -2.282  28.187  35.730  1.00 33.42           C  
ATOM   3496 HG12 ILE A 239      -2.473  27.357  35.051  1.00 33.42           H  
ATOM   3497 HG13 ILE A 239      -1.836  27.778  36.636  1.00 33.42           H  
ATOM   3498  CG2 ILE A 239      -1.889  29.762  33.778  1.00 33.42           C  
ATOM   3499 HG21 ILE A 239      -1.222  30.522  33.369  1.00 33.42           H  
ATOM   3500 HG22 ILE A 239      -2.838  30.255  33.989  1.00 33.42           H  
ATOM   3501 HG23 ILE A 239      -2.041  28.972  33.042  1.00 33.42           H  
ATOM   3502  CD1 ILE A 239      -3.627  28.800  36.143  1.00 33.42           C  
ATOM   3503 HD11 ILE A 239      -4.186  28.072  36.731  1.00 33.42           H  
ATOM   3504 HD12 ILE A 239      -3.460  29.689  36.752  1.00 33.42           H  
ATOM   3505 HD13 ILE A 239      -4.220  29.058  35.266  1.00 33.42           H  
ATOM   3506  N   GLU A 240       1.931  30.046  34.435  1.00 37.59           N  
ATOM   3507  H   GLU A 240       1.968  30.138  35.440  1.00 37.59           H  
ATOM   3508  CA  GLU A 240       2.866  30.825  33.610  1.00 37.59           C  
ATOM   3509  HA  GLU A 240       2.293  31.414  32.895  1.00 37.59           H  
ATOM   3510  C   GLU A 240       3.810  29.935  32.791  1.00 37.59           C  
ATOM   3511  CB  GLU A 240       3.698  31.798  34.455  1.00 37.59           C  
ATOM   3512  HB2 GLU A 240       4.230  31.253  35.235  1.00 37.59           H  
ATOM   3513  HB3 GLU A 240       4.435  32.248  33.790  1.00 37.59           H  
ATOM   3514  O   GLU A 240       4.109  30.261  31.639  1.00 37.59           O  
ATOM   3515  CG  GLU A 240       2.860  32.921  35.081  1.00 37.59           C  
ATOM   3516  HG2 GLU A 240       2.429  32.570  36.018  1.00 37.59           H  
ATOM   3517  HG3 GLU A 240       2.042  33.166  34.404  1.00 37.59           H  
ATOM   3518  CD  GLU A 240       3.713  34.178  35.317  1.00 37.59           C  
ATOM   3519  OE1 GLU A 240       3.232  35.270  34.940  1.00 37.59           O  
ATOM   3520  OE2 GLU A 240       4.860  34.027  35.793  1.00 37.59           O  
ATOM   3521  N   GLN A 241       4.249  28.793  33.333  1.00 37.06           N  
ATOM   3522  H   GLN A 241       3.910  28.527  34.246  1.00 37.06           H  
ATOM   3523  CA  GLN A 241       5.175  27.904  32.626  1.00 37.06           C  
ATOM   3524  HA  GLN A 241       5.954  28.514  32.169  1.00 37.06           H  
ATOM   3525  C   GLN A 241       4.483  27.155  31.483  1.00 37.06           C  
ATOM   3526  CB  GLN A 241       5.862  26.933  33.597  1.00 37.06           C  
ATOM   3527  HB2 GLN A 241       6.500  26.273  33.009  1.00 37.06           H  
ATOM   3528  HB3 GLN A 241       5.116  26.326  34.109  1.00 37.06           H  
ATOM   3529  O   GLN A 241       5.042  27.073  30.388  1.00 37.06           O  
ATOM   3530  CG  GLN A 241       6.725  27.671  34.635  1.00 37.06           C  
ATOM   3531  HG2 GLN A 241       7.338  28.421  34.134  1.00 37.06           H  
ATOM   3532  HG3 GLN A 241       6.072  28.183  35.342  1.00 37.06           H  
ATOM   3533  CD  GLN A 241       7.666  26.746  35.404  1.00 37.06           C  
ATOM   3534  NE2 GLN A 241       8.003  27.074  36.631  1.00 37.06           N  
ATOM   3535 HE21 GLN A 241       7.581  27.871  37.086  1.00 37.06           H  
ATOM   3536 HE22 GLN A 241       8.594  26.418  37.120  1.00 37.06           H  
ATOM   3537  OE1 GLN A 241       8.139  25.732  34.919  1.00 37.06           O  
ATOM   3538  N   SER A 242       3.248  26.677  31.680  1.00 40.96           N  
ATOM   3539  H   SER A 242       2.810  26.793  32.583  1.00 40.96           H  
ATOM   3540  CA  SER A 242       2.472  26.041  30.604  1.00 40.96           C  
ATOM   3541  HA  SER A 242       3.077  25.246  30.169  1.00 40.96           H  
ATOM   3542  C   SER A 242       2.142  27.017  29.474  1.00 40.96           C  
ATOM   3543  CB  SER A 242       1.191  25.397  31.148  1.00 40.96           C  
ATOM   3544  HB2 SER A 242       0.569  25.064  30.317  1.00 40.96           H  
ATOM   3545  HB3 SER A 242       1.468  24.523  31.738  1.00 40.96           H  
ATOM   3546  O   SER A 242       2.275  26.663  28.301  1.00 40.96           O  
ATOM   3547  OG  SER A 242       0.447  26.268  31.979  1.00 40.96           O  
ATOM   3548  HG  SER A 242       0.118  27.023  31.485  1.00 40.96           H  
ATOM   3549  N   ASN A 243       1.780  28.259  29.808  1.00 44.74           N  
ATOM   3550  H   ASN A 243       1.696  28.498  30.786  1.00 44.74           H  
ATOM   3551  CA  ASN A 243       1.445  29.271  28.807  1.00 44.74           C  
ATOM   3552  HA  ASN A 243       0.773  28.826  28.073  1.00 44.74           H  
ATOM   3553  C   ASN A 243       2.685  29.731  28.027  1.00 44.74           C  
ATOM   3554  CB  ASN A 243       0.706  30.434  29.490  1.00 44.74           C  
ATOM   3555  HB2 ASN A 243       0.621  31.263  28.788  1.00 44.74           H  
ATOM   3556  HB3 ASN A 243       1.274  30.774  30.356  1.00 44.74           H  
ATOM   3557  O   ASN A 243       2.621  29.850  26.804  1.00 44.74           O  
ATOM   3558  CG  ASN A 243      -0.702  30.066  29.933  1.00 44.74           C  
ATOM   3559  ND2 ASN A 243      -1.378  30.960  30.615  1.00 44.74           N  
ATOM   3560 HD21 ASN A 243      -2.280  30.664  30.957  1.00 44.74           H  
ATOM   3561 HD22 ASN A 243      -0.943  31.825  30.900  1.00 44.74           H  
ATOM   3562  OD1 ASN A 243      -1.226  28.998  29.664  1.00 44.74           O  
ATOM   3563  N   ASN A 244       3.832  29.912  28.693  1.00 48.96           N  
ATOM   3564  H   ASN A 244       3.837  29.826  29.700  1.00 48.96           H  
ATOM   3565  CA  ASN A 244       5.093  30.192  28.003  1.00 48.96           C  
ATOM   3566  HA  ASN A 244       4.935  31.024  27.317  1.00 48.96           H  
ATOM   3567  C   ASN A 244       5.555  29.011  27.134  1.00 48.96           C  
ATOM   3568  CB  ASN A 244       6.175  30.611  29.010  1.00 48.96           C  
ATOM   3569  HB2 ASN A 244       7.158  30.460  28.564  1.00 48.96           H  
ATOM   3570  HB3 ASN A 244       6.120  30.004  29.914  1.00 48.96           H  
ATOM   3571  O   ASN A 244       6.069  29.242  26.042  1.00 48.96           O  
ATOM   3572  CG  ASN A 244       6.078  32.086  29.349  1.00 48.96           C  
ATOM   3573  ND2 ASN A 244       5.474  32.436  30.457  1.00 48.96           N  
ATOM   3574 HD21 ASN A 244       5.444  33.418  30.689  1.00 48.96           H  
ATOM   3575 HD22 ASN A 244       5.056  31.731  31.048  1.00 48.96           H  
ATOM   3576  OD1 ASN A 244       6.527  32.933  28.597  1.00 48.96           O  
ATOM   3577  N   LEU A 245       5.346  27.759  27.557  1.00 48.25           N  
ATOM   3578  H   LEU A 245       4.963  27.613  28.480  1.00 48.25           H  
ATOM   3579  CA  LEU A 245       5.692  26.583  26.752  1.00 48.25           C  
ATOM   3580  HA  LEU A 245       6.730  26.691  26.435  1.00 48.25           H  
ATOM   3581  C   LEU A 245       4.874  26.489  25.460  1.00 48.25           C  
ATOM   3582  CB  LEU A 245       5.556  25.297  27.589  1.00 48.25           C  
ATOM   3583  HB2 LEU A 245       5.337  24.458  26.929  1.00 48.25           H  
ATOM   3584  HB3 LEU A 245       4.709  25.403  28.267  1.00 48.25           H  
ATOM   3585  O   LEU A 245       5.470  26.327  24.395  1.00 48.25           O  
ATOM   3586  CG  LEU A 245       6.825  24.959  28.390  1.00 48.25           C  
ATOM   3587  HG  LEU A 245       7.182  25.848  28.910  1.00 48.25           H  
ATOM   3588  CD1 LEU A 245       6.514  23.877  29.424  1.00 48.25           C  
ATOM   3589 HD11 LEU A 245       7.411  23.645  29.996  1.00 48.25           H  
ATOM   3590 HD12 LEU A 245       5.755  24.246  30.115  1.00 48.25           H  
ATOM   3591 HD13 LEU A 245       6.150  22.974  28.933  1.00 48.25           H  
ATOM   3592  CD2 LEU A 245       7.938  24.424  27.480  1.00 48.25           C  
ATOM   3593 HD21 LEU A 245       7.596  23.534  26.952  1.00 48.25           H  
ATOM   3594 HD22 LEU A 245       8.807  24.167  28.086  1.00 48.25           H  
ATOM   3595 HD23 LEU A 245       8.239  25.182  26.757  1.00 48.25           H  
ATOM   3596  N   ASP A 246       3.545  26.618  25.510  1.00 56.41           N  
ATOM   3597  H   ASP A 246       3.090  26.725  26.406  1.00 56.41           H  
ATOM   3598  CA  ASP A 246       2.725  26.523  24.291  1.00 56.41           C  
ATOM   3599  HA  ASP A 246       3.142  25.712  23.695  1.00 56.41           H  
ATOM   3600  C   ASP A 246       2.859  27.787  23.414  1.00 56.41           C  
ATOM   3601  CB  ASP A 246       1.267  26.131  24.628  1.00 56.41           C  
ATOM   3602  HB2 ASP A 246       0.621  26.998  24.487  1.00 56.41           H  
ATOM   3603  HB3 ASP A 246       1.201  25.844  25.677  1.00 56.41           H  
ATOM   3604  O   ASP A 246       2.880  27.679  22.186  1.00 56.41           O  
ATOM   3605  CG  ASP A 246       0.739  24.944  23.791  1.00 56.41           C  
ATOM   3606  OD1 ASP A 246       1.509  23.979  23.553  1.00 56.41           O  
ATOM   3607  OD2 ASP A 246      -0.454  24.964  23.411  1.00 56.41           O  
ATOM   3608  N   PHE A 247       3.102  28.969  24.004  1.00 65.49           N  
ATOM   3609  H   PHE A 247       3.050  29.030  25.011  1.00 65.49           H  
ATOM   3610  CA  PHE A 247       3.479  30.175  23.252  1.00 65.49           C  
ATOM   3611  HA  PHE A 247       2.737  30.329  22.468  1.00 65.49           H  
ATOM   3612  C   PHE A 247       4.841  30.028  22.559  1.00 65.49           C  
ATOM   3613  CB  PHE A 247       3.461  31.411  24.163  1.00 65.49           C  
ATOM   3614  HB2 PHE A 247       2.475  31.491  24.620  1.00 65.49           H  
ATOM   3615  HB3 PHE A 247       4.183  31.268  24.967  1.00 65.49           H  
ATOM   3616  O   PHE A 247       4.954  30.349  21.377  1.00 65.49           O  
ATOM   3617  CG  PHE A 247       3.760  32.722  23.450  1.00 65.49           C  
ATOM   3618  CD1 PHE A 247       5.003  33.363  23.624  1.00 65.49           C  
ATOM   3619  HD1 PHE A 247       5.756  32.917  24.258  1.00 65.49           H  
ATOM   3620  CD2 PHE A 247       2.780  33.321  22.635  1.00 65.49           C  
ATOM   3621  HD2 PHE A 247       1.823  32.839  22.505  1.00 65.49           H  
ATOM   3622  CE1 PHE A 247       5.251  34.606  23.012  1.00 65.49           C  
ATOM   3623  HE1 PHE A 247       6.192  35.109  23.184  1.00 65.49           H  
ATOM   3624  CE2 PHE A 247       3.028  34.564  22.023  1.00 65.49           C  
ATOM   3625  HE2 PHE A 247       2.258  35.034  21.429  1.00 65.49           H  
ATOM   3626  CZ  PHE A 247       4.257  35.215  22.226  1.00 65.49           C  
ATOM   3627  HZ  PHE A 247       4.427  36.193  21.800  1.00 65.49           H  
ATOM   3628  N   MET A 248       5.867  29.486  23.227  1.00 64.85           N  
ATOM   3629  H   MET A 248       5.748  29.260  24.204  1.00 64.85           H  
ATOM   3630  CA  MET A 248       7.154  29.178  22.587  1.00 64.85           C  
ATOM   3631  HA  MET A 248       7.512  30.075  22.082  1.00 64.85           H  
ATOM   3632  C   MET A 248       7.018  28.089  21.517  1.00 64.85           C  
ATOM   3633  CB  MET A 248       8.213  28.766  23.620  1.00 64.85           C  
ATOM   3634  HB2 MET A 248       9.037  28.280  23.097  1.00 64.85           H  
ATOM   3635  HB3 MET A 248       7.789  28.050  24.325  1.00 64.85           H  
ATOM   3636  O   MET A 248       7.668  28.176  20.476  1.00 64.85           O  
ATOM   3637  CG  MET A 248       8.792  29.974  24.365  1.00 64.85           C  
ATOM   3638  HG2 MET A 248       9.084  30.724  23.629  1.00 64.85           H  
ATOM   3639  HG3 MET A 248       8.027  30.415  25.004  1.00 64.85           H  
ATOM   3640  SD  MET A 248      10.258  29.597  25.365  1.00 64.85           S  
ATOM   3641  CE  MET A 248       9.519  28.562  26.659  1.00 64.85           C  
ATOM   3642  HE1 MET A 248       9.110  27.652  26.221  1.00 64.85           H  
ATOM   3643  HE2 MET A 248       8.721  29.114  27.156  1.00 64.85           H  
ATOM   3644  HE3 MET A 248      10.282  28.297  27.391  1.00 64.85           H  
ATOM   3645  N   GLN A 249       6.144  27.098  21.712  1.00 66.01           N  
ATOM   3646  H   GLN A 249       5.676  27.040  22.605  1.00 66.01           H  
ATOM   3647  CA  GLN A 249       5.866  26.069  20.707  1.00 66.01           C  
ATOM   3648  HA  GLN A 249       6.824  25.673  20.371  1.00 66.01           H  
ATOM   3649  C   GLN A 249       5.154  26.661  19.479  1.00 66.01           C  
ATOM   3650  CB  GLN A 249       5.075  24.925  21.364  1.00 66.01           C  
ATOM   3651  HB2 GLN A 249       4.012  25.167  21.382  1.00 66.01           H  
ATOM   3652  HB3 GLN A 249       5.423  24.823  22.392  1.00 66.01           H  
ATOM   3653  O   GLN A 249       5.483  26.301  18.348  1.00 66.01           O  
ATOM   3654  CG  GLN A 249       5.297  23.568  20.673  1.00 66.01           C  
ATOM   3655  HG2 GLN A 249       6.364  23.348  20.666  1.00 66.01           H  
ATOM   3656  HG3 GLN A 249       4.943  23.629  19.644  1.00 66.01           H  
ATOM   3657  CD  GLN A 249       4.581  22.408  21.374  1.00 66.01           C  
ATOM   3658  NE2 GLN A 249       4.491  22.404  22.686  1.00 66.01           N  
ATOM   3659 HE21 GLN A 249       3.809  21.777  23.087  1.00 66.01           H  
ATOM   3660 HE22 GLN A 249       4.735  23.240  23.198  1.00 66.01           H  
ATOM   3661  OE1 GLN A 249       4.121  21.460  20.746  1.00 66.01           O  
ATOM   3662  N   TYR A 250       4.252  27.629  19.677  1.00 74.99           N  
ATOM   3663  H   TYR A 250       3.970  27.827  20.626  1.00 74.99           H  
ATOM   3664  CA  TYR A 250       3.619  28.403  18.606  1.00 74.99           C  
ATOM   3665  HA  TYR A 250       3.224  27.706  17.866  1.00 74.99           H  
ATOM   3666  C   TYR A 250       4.615  29.325  17.882  1.00 74.99           C  
ATOM   3667  CB  TYR A 250       2.437  29.193  19.182  1.00 74.99           C  
ATOM   3668  HB2 TYR A 250       2.799  29.897  19.932  1.00 74.99           H  
ATOM   3669  HB3 TYR A 250       1.764  28.501  19.688  1.00 74.99           H  
ATOM   3670  O   TYR A 250       4.675  29.307  16.653  1.00 74.99           O  
ATOM   3671  CG  TYR A 250       1.647  29.953  18.134  1.00 74.99           C  
ATOM   3672  CD1 TYR A 250       1.929  31.310  17.878  1.00 74.99           C  
ATOM   3673  HD1 TYR A 250       2.700  31.816  18.439  1.00 74.99           H  
ATOM   3674  CD2 TYR A 250       0.635  29.295  17.410  1.00 74.99           C  
ATOM   3675  HD2 TYR A 250       0.416  28.258  17.620  1.00 74.99           H  
ATOM   3676  CE1 TYR A 250       1.198  32.008  16.897  1.00 74.99           C  
ATOM   3677  HE1 TYR A 250       1.400  33.051  16.704  1.00 74.99           H  
ATOM   3678  CE2 TYR A 250      -0.106  29.991  16.436  1.00 74.99           C  
ATOM   3679  HE2 TYR A 250      -0.890  29.486  15.892  1.00 74.99           H  
ATOM   3680  OH  TYR A 250      -0.526  32.020  15.231  1.00 74.99           O  
ATOM   3681  HH  TYR A 250      -1.289  31.517  14.940  1.00 74.99           H  
ATOM   3682  CZ  TYR A 250       0.175  31.351  16.183  1.00 74.99           C  
ATOM   3683  N   GLN A 251       5.452  30.066  18.617  1.00 76.26           N  
ATOM   3684  H   GLN A 251       5.333  30.052  19.619  1.00 76.26           H  
ATOM   3685  CA  GLN A 251       6.552  30.878  18.072  1.00 76.26           C  
ATOM   3686  HA  GLN A 251       6.148  31.664  17.432  1.00 76.26           H  
ATOM   3687  C   GLN A 251       7.498  30.025  17.217  1.00 76.26           C  
ATOM   3688  CB  GLN A 251       7.344  31.522  19.226  1.00 76.26           C  
ATOM   3689  HB2 GLN A 251       8.311  31.864  18.858  1.00 76.26           H  
ATOM   3690  HB3 GLN A 251       7.544  30.760  19.980  1.00 76.26           H  
ATOM   3691  O   GLN A 251       7.787  30.370  16.072  1.00 76.26           O  
ATOM   3692  CG  GLN A 251       6.625  32.701  19.902  1.00 76.26           C  
ATOM   3693  HG2 GLN A 251       5.579  32.451  20.076  1.00 76.26           H  
ATOM   3694  HG3 GLN A 251       7.089  32.880  20.872  1.00 76.26           H  
ATOM   3695  CD  GLN A 251       6.689  34.003  19.109  1.00 76.26           C  
ATOM   3696  NE2 GLN A 251       5.959  35.010  19.528  1.00 76.26           N  
ATOM   3697 HE21 GLN A 251       5.385  34.905  20.353  1.00 76.26           H  
ATOM   3698 HE22 GLN A 251       6.023  35.866  18.997  1.00 76.26           H  
ATOM   3699  OE1 GLN A 251       7.380  34.148  18.115  1.00 76.26           O  
ATOM   3700  N   HIS A 252       7.926  28.868  17.728  1.00 82.33           N  
ATOM   3701  H   HIS A 252       7.679  28.644  18.681  1.00 82.33           H  
ATOM   3702  CA  HIS A 252       8.781  27.931  17.003  1.00 82.33           C  
ATOM   3703  HA  HIS A 252       9.664  28.468  16.655  1.00 82.33           H  
ATOM   3704  C   HIS A 252       8.081  27.348  15.763  1.00 82.33           C  
ATOM   3705  CB  HIS A 252       9.241  26.833  17.971  1.00 82.33           C  
ATOM   3706  HB2 HIS A 252       8.376  26.270  18.319  1.00 82.33           H  
ATOM   3707  HB3 HIS A 252       9.710  27.298  18.838  1.00 82.33           H  
ATOM   3708  O   HIS A 252       8.700  27.235  14.707  1.00 82.33           O  
ATOM   3709  CG  HIS A 252      10.230  25.881  17.351  1.00 82.33           C  
ATOM   3710  CD2 HIS A 252       9.935  24.744  16.650  1.00 82.33           C  
ATOM   3711  HD2 HIS A 252       8.944  24.364  16.451  1.00 82.33           H  
ATOM   3712  ND1 HIS A 252      11.600  26.007  17.359  1.00 82.33           N  
ATOM   3713  HD1 HIS A 252      12.130  26.733  17.821  1.00 82.33           H  
ATOM   3714  CE1 HIS A 252      12.116  24.969  16.679  1.00 82.33           C  
ATOM   3715  HE1 HIS A 252      13.170  24.791  16.523  1.00 82.33           H  
ATOM   3716  NE2 HIS A 252      11.136  24.172  16.223  1.00 82.33           N  
ATOM   3717  N   LEU A 253       6.783  27.033  15.842  1.00 84.54           N  
ATOM   3718  H   LEU A 253       6.326  27.107  16.739  1.00 84.54           H  
ATOM   3719  CA  LEU A 253       5.990  26.556  14.703  1.00 84.54           C  
ATOM   3720  HA  LEU A 253       6.533  25.732  14.241  1.00 84.54           H  
ATOM   3721  C   LEU A 253       5.796  27.637  13.621  1.00 84.54           C  
ATOM   3722  CB  LEU A 253       4.652  26.017  15.241  1.00 84.54           C  
ATOM   3723  HB2 LEU A 253       4.862  25.216  15.948  1.00 84.54           H  
ATOM   3724  HB3 LEU A 253       4.150  26.818  15.784  1.00 84.54           H  
ATOM   3725  O   LEU A 253       5.811  27.320  12.430  1.00 84.54           O  
ATOM   3726  CG  LEU A 253       3.682  25.485  14.171  1.00 84.54           C  
ATOM   3727  HG  LEU A 253       3.413  26.297  13.495  1.00 84.54           H  
ATOM   3728  CD1 LEU A 253       4.272  24.333  13.353  1.00 84.54           C  
ATOM   3729 HD11 LEU A 253       3.522  23.958  12.657  1.00 84.54           H  
ATOM   3730 HD12 LEU A 253       5.126  24.686  12.775  1.00 84.54           H  
ATOM   3731 HD13 LEU A 253       4.589  23.529  14.018  1.00 84.54           H  
ATOM   3732  CD2 LEU A 253       2.400  24.989  14.840  1.00 84.54           C  
ATOM   3733 HD21 LEU A 253       1.946  25.804  15.403  1.00 84.54           H  
ATOM   3734 HD22 LEU A 253       1.693  24.654  14.081  1.00 84.54           H  
ATOM   3735 HD23 LEU A 253       2.625  24.169  15.521  1.00 84.54           H  
ATOM   3736  N   GLN A 254       5.647  28.907  14.005  1.00 86.13           N  
ATOM   3737  H   GLN A 254       5.577  29.104  14.993  1.00 86.13           H  
ATOM   3738  CA  GLN A 254       5.629  30.038  13.071  1.00 86.13           C  
ATOM   3739  HA  GLN A 254       4.953  29.807  12.248  1.00 86.13           H  
ATOM   3740  C   GLN A 254       7.012  30.265  12.445  1.00 86.13           C  
ATOM   3741  CB  GLN A 254       5.130  31.308  13.788  1.00 86.13           C  
ATOM   3742  HB2 GLN A 254       5.346  32.175  13.163  1.00 86.13           H  
ATOM   3743  HB3 GLN A 254       5.682  31.431  14.720  1.00 86.13           H  
ATOM   3744  O   GLN A 254       7.124  30.411  11.229  1.00 86.13           O  
ATOM   3745  CG  GLN A 254       3.622  31.307  14.102  1.00 86.13           C  
ATOM   3746  HG2 GLN A 254       3.409  32.158  14.749  1.00 86.13           H  
ATOM   3747  HG3 GLN A 254       3.354  30.402  14.648  1.00 86.13           H  
ATOM   3748  CD  GLN A 254       2.728  31.415  12.866  1.00 86.13           C  
ATOM   3749  NE2 GLN A 254       1.436  31.585  13.029  1.00 86.13           N  
ATOM   3750 HE21 GLN A 254       0.903  31.696  12.179  1.00 86.13           H  
ATOM   3751 HE22 GLN A 254       1.041  31.732  13.947  1.00 86.13           H  
ATOM   3752  OE1 GLN A 254       3.150  31.340  11.726  1.00 86.13           O  
ATOM   3753  N   HIS A 255       8.083  30.199  13.238  1.00 87.01           N  
ATOM   3754  H   HIS A 255       7.935  30.114  14.233  1.00 87.01           H  
ATOM   3755  CA  HIS A 255       9.462  30.321  12.758  1.00 87.01           C  
ATOM   3756  HA  HIS A 255       9.555  31.263  12.219  1.00 87.01           H  
ATOM   3757  C   HIS A 255       9.832  29.185  11.781  1.00 87.01           C  
ATOM   3758  CB  HIS A 255      10.390  30.373  13.981  1.00 87.01           C  
ATOM   3759  HB2 HIS A 255      10.480  29.378  14.418  1.00 87.01           H  
ATOM   3760  HB3 HIS A 255       9.947  31.027  14.732  1.00 87.01           H  
ATOM   3761  O   HIS A 255      10.413  29.432  10.727  1.00 87.01           O  
ATOM   3762  CG  HIS A 255      11.763  30.909  13.679  1.00 87.01           C  
ATOM   3763  CD2 HIS A 255      12.769  30.263  13.015  1.00 87.01           C  
ATOM   3764  HD2 HIS A 255      12.716  29.266  12.603  1.00 87.01           H  
ATOM   3765  ND1 HIS A 255      12.249  32.143  14.048  1.00 87.01           N  
ATOM   3766  HD1 HIS A 255      11.749  32.848  14.571  1.00 87.01           H  
ATOM   3767  CE1 HIS A 255      13.515  32.239  13.612  1.00 87.01           C  
ATOM   3768  HE1 HIS A 255      14.159  33.094  13.755  1.00 87.01           H  
ATOM   3769  NE2 HIS A 255      13.876  31.116  12.974  1.00 87.01           N  
ATOM   3770  N   MET A 256       9.414  27.947  12.068  1.00 82.40           N  
ATOM   3771  H   MET A 256       8.997  27.795  12.975  1.00 82.40           H  
ATOM   3772  CA  MET A 256       9.538  26.790  11.170  1.00 82.40           C  
ATOM   3773  HA  MET A 256      10.588  26.639  10.920  1.00 82.40           H  
ATOM   3774  C   MET A 256       8.785  26.985   9.847  1.00 82.40           C  
ATOM   3775  CB  MET A 256       9.011  25.538  11.889  1.00 82.40           C  
ATOM   3776  HB2 MET A 256       8.692  24.799  11.154  1.00 82.40           H  
ATOM   3777  HB3 MET A 256       8.137  25.800  12.486  1.00 82.40           H  
ATOM   3778  O   MET A 256       9.316  26.652   8.787  1.00 82.40           O  
ATOM   3779  CG  MET A 256      10.074  24.901  12.791  1.00 82.40           C  
ATOM   3780  HG2 MET A 256       9.590  24.517  13.690  1.00 82.40           H  
ATOM   3781  HG3 MET A 256      10.786  25.663  13.109  1.00 82.40           H  
ATOM   3782  SD  MET A 256      10.970  23.536  11.997  1.00 82.40           S  
ATOM   3783  CE  MET A 256       9.784  22.198  12.298  1.00 82.40           C  
ATOM   3784  HE1 MET A 256      10.172  21.272  11.874  1.00 82.40           H  
ATOM   3785  HE2 MET A 256       8.827  22.440  11.836  1.00 82.40           H  
ATOM   3786  HE3 MET A 256       9.650  22.073  13.372  1.00 82.40           H  
ATOM   3787  N   GLN A 257       7.572  27.548   9.879  1.00 85.09           N  
ATOM   3788  H   GLN A 257       7.174  27.799  10.773  1.00 85.09           H  
ATOM   3789  CA  GLN A 257       6.820  27.877   8.661  1.00 85.09           C  
ATOM   3790  HA  GLN A 257       6.811  27.005   8.008  1.00 85.09           H  
ATOM   3791  C   GLN A 257       7.486  29.006   7.864  1.00 85.09           C  
ATOM   3792  CB  GLN A 257       5.368  28.223   9.017  1.00 85.09           C  
ATOM   3793  HB2 GLN A 257       4.901  28.729   8.171  1.00 85.09           H  
ATOM   3794  HB3 GLN A 257       5.346  28.898   9.873  1.00 85.09           H  
ATOM   3795  O   GLN A 257       7.599  28.895   6.644  1.00 85.09           O  
ATOM   3796  CG  GLN A 257       4.559  26.956   9.323  1.00 85.09           C  
ATOM   3797  HG2 GLN A 257       5.071  26.359  10.078  1.00 85.09           H  
ATOM   3798  HG3 GLN A 257       4.468  26.358   8.416  1.00 85.09           H  
ATOM   3799  CD  GLN A 257       3.167  27.300   9.826  1.00 85.09           C  
ATOM   3800  NE2 GLN A 257       3.012  27.508  11.113  1.00 85.09           N  
ATOM   3801 HE21 GLN A 257       3.830  27.523  11.705  1.00 85.09           H  
ATOM   3802 HE22 GLN A 257       2.113  27.865  11.402  1.00 85.09           H  
ATOM   3803  OE1 GLN A 257       2.210  27.384   9.077  1.00 85.09           O  
ATOM   3804  N   MET A 258       8.006  30.036   8.536  1.00 87.34           N  
ATOM   3805  H   MET A 258       7.842  30.087   9.531  1.00 87.34           H  
ATOM   3806  CA  MET A 258       8.749  31.132   7.907  1.00 87.34           C  
ATOM   3807  HA  MET A 258       8.115  31.578   7.140  1.00 87.34           H  
ATOM   3808  C   MET A 258      10.032  30.632   7.224  1.00 87.34           C  
ATOM   3809  CB  MET A 258       9.056  32.201   8.966  1.00 87.34           C  
ATOM   3810  HB2 MET A 258       9.807  31.822   9.659  1.00 87.34           H  
ATOM   3811  HB3 MET A 258       8.146  32.418   9.526  1.00 87.34           H  
ATOM   3812  O   MET A 258      10.275  30.967   6.065  1.00 87.34           O  
ATOM   3813  CG  MET A 258       9.561  33.505   8.338  1.00 87.34           C  
ATOM   3814  HG2 MET A 258      10.338  33.271   7.610  1.00 87.34           H  
ATOM   3815  HG3 MET A 258       8.737  33.982   7.809  1.00 87.34           H  
ATOM   3816  SD  MET A 258      10.271  34.691   9.515  1.00 87.34           S  
ATOM   3817  CE  MET A 258       8.871  34.964  10.636  1.00 87.34           C  
ATOM   3818  HE1 MET A 258       9.138  35.728  11.367  1.00 87.34           H  
ATOM   3819  HE2 MET A 258       8.004  35.300  10.068  1.00 87.34           H  
ATOM   3820  HE3 MET A 258       8.628  34.041  11.163  1.00 87.34           H  
ATOM   3821  N   ILE A 259      10.814  29.770   7.888  1.00 86.07           N  
ATOM   3822  H   ILE A 259      10.590  29.569   8.852  1.00 86.07           H  
ATOM   3823  CA  ILE A 259      11.982  29.108   7.285  1.00 86.07           C  
ATOM   3824  HA  ILE A 259      12.646  29.877   6.890  1.00 86.07           H  
ATOM   3825  C   ILE A 259      11.558  28.250   6.087  1.00 86.07           C  
ATOM   3826  CB  ILE A 259      12.769  28.292   8.344  1.00 86.07           C  
ATOM   3827  HB  ILE A 259      12.061  27.719   8.943  1.00 86.07           H  
ATOM   3828  O   ILE A 259      12.204  28.310   5.042  1.00 86.07           O  
ATOM   3829  CG1 ILE A 259      13.534  29.268   9.269  1.00 86.07           C  
ATOM   3830 HG12 ILE A 259      14.208  29.880   8.668  1.00 86.07           H  
ATOM   3831 HG13 ILE A 259      12.821  29.939   9.749  1.00 86.07           H  
ATOM   3832  CG2 ILE A 259      13.752  27.295   7.692  1.00 86.07           C  
ATOM   3833 HG21 ILE A 259      14.478  27.836   7.084  1.00 86.07           H  
ATOM   3834 HG22 ILE A 259      13.220  26.574   7.072  1.00 86.07           H  
ATOM   3835 HG23 ILE A 259      14.273  26.717   8.455  1.00 86.07           H  
ATOM   3836  CD1 ILE A 259      14.358  28.592  10.373  1.00 86.07           C  
ATOM   3837 HD11 ILE A 259      13.733  27.900  10.937  1.00 86.07           H  
ATOM   3838 HD12 ILE A 259      14.751  29.355  11.046  1.00 86.07           H  
ATOM   3839 HD13 ILE A 259      15.209  28.059   9.948  1.00 86.07           H  
ATOM   3840  N   GLN A 260      10.469  27.483   6.193  1.00 85.04           N  
ATOM   3841  H   GLN A 260       9.980  27.451   7.076  1.00 85.04           H  
ATOM   3842  CA  GLN A 260       9.994  26.638   5.094  1.00 85.04           C  
ATOM   3843  HA  GLN A 260      10.829  26.014   4.775  1.00 85.04           H  
ATOM   3844  C   GLN A 260       9.562  27.469   3.875  1.00 85.04           C  
ATOM   3845  CB  GLN A 260       8.878  25.715   5.607  1.00 85.04           C  
ATOM   3846  HB2 GLN A 260       9.222  25.258   6.535  1.00 85.04           H  
ATOM   3847  HB3 GLN A 260       7.980  26.295   5.820  1.00 85.04           H  
ATOM   3848  O   GLN A 260       9.954  27.147   2.753  1.00 85.04           O  
ATOM   3849  CG  GLN A 260       8.543  24.596   4.608  1.00 85.04           C  
ATOM   3850  HG2 GLN A 260       8.073  25.026   3.723  1.00 85.04           H  
ATOM   3851  HG3 GLN A 260       9.465  24.099   4.306  1.00 85.04           H  
ATOM   3852  CD  GLN A 260       7.611  23.543   5.203  1.00 85.04           C  
ATOM   3853  NE2 GLN A 260       7.994  22.895   6.283  1.00 85.04           N  
ATOM   3854 HE21 GLN A 260       8.854  23.149   6.747  1.00 85.04           H  
ATOM   3855 HE22 GLN A 260       7.328  22.243   6.671  1.00 85.04           H  
ATOM   3856  OE1 GLN A 260       6.536  23.252   4.705  1.00 85.04           O  
ATOM   3857  N   GLN A 261       8.833  28.572   4.080  1.00 85.55           N  
ATOM   3858  H   GLN A 261       8.527  28.783   5.019  1.00 85.55           H  
ATOM   3859  CA  GLN A 261       8.451  29.490   3.005  1.00 85.55           C  
ATOM   3860  HA  GLN A 261       7.990  28.902   2.211  1.00 85.55           H  
ATOM   3861  C   GLN A 261       9.678  30.198   2.407  1.00 85.55           C  
ATOM   3862  CB  GLN A 261       7.408  30.496   3.523  1.00 85.55           C  
ATOM   3863  HB2 GLN A 261       7.894  31.206   4.192  1.00 85.55           H  
ATOM   3864  HB3 GLN A 261       6.645  29.959   4.087  1.00 85.55           H  
ATOM   3865  O   GLN A 261       9.776  30.313   1.187  1.00 85.55           O  
ATOM   3866  CG  GLN A 261       6.713  31.249   2.370  1.00 85.55           C  
ATOM   3867  HG2 GLN A 261       7.457  31.775   1.772  1.00 85.55           H  
ATOM   3868  HG3 GLN A 261       6.209  30.526   1.730  1.00 85.55           H  
ATOM   3869  CD  GLN A 261       5.686  32.276   2.848  1.00 85.55           C  
ATOM   3870  NE2 GLN A 261       4.778  32.722   2.004  1.00 85.55           N  
ATOM   3871 HE21 GLN A 261       4.121  33.383   2.392  1.00 85.55           H  
ATOM   3872 HE22 GLN A 261       4.684  32.382   1.058  1.00 85.55           H  
ATOM   3873  OE1 GLN A 261       5.688  32.725   3.981  1.00 85.55           O  
ATOM   3874  N   GLN A 262      10.653  30.607   3.227  1.00 88.42           N  
ATOM   3875  H   GLN A 262      10.513  30.528   4.224  1.00 88.42           H  
ATOM   3876  CA  GLN A 262      11.895  31.221   2.747  1.00 88.42           C  
ATOM   3877  HA  GLN A 262      11.627  32.055   2.098  1.00 88.42           H  
ATOM   3878  C   GLN A 262      12.733  30.236   1.914  1.00 88.42           C  
ATOM   3879  CB  GLN A 262      12.692  31.779   3.937  1.00 88.42           C  
ATOM   3880  HB2 GLN A 262      13.099  30.954   4.522  1.00 88.42           H  
ATOM   3881  HB3 GLN A 262      12.028  32.363   4.575  1.00 88.42           H  
ATOM   3882  O   GLN A 262      13.186  30.588   0.826  1.00 88.42           O  
ATOM   3883  CG  GLN A 262      13.833  32.691   3.465  1.00 88.42           C  
ATOM   3884  HG2 GLN A 262      13.413  33.586   3.007  1.00 88.42           H  
ATOM   3885  HG3 GLN A 262      14.435  32.173   2.718  1.00 88.42           H  
ATOM   3886  CD  GLN A 262      14.754  33.098   4.607  1.00 88.42           C  
ATOM   3887  NE2 GLN A 262      14.347  34.001   5.471  1.00 88.42           N  
ATOM   3888 HE21 GLN A 262      14.988  34.221   6.220  1.00 88.42           H  
ATOM   3889 HE22 GLN A 262      13.423  34.405   5.411  1.00 88.42           H  
ATOM   3890  OE1 GLN A 262      15.863  32.609   4.731  1.00 88.42           O  
ATOM   3891  N   GLN A 263      12.886  28.984   2.359  1.00 86.74           N  
ATOM   3892  H   GLN A 263      12.513  28.747   3.267  1.00 86.74           H  
ATOM   3893  CA  GLN A 263      13.543  27.930   1.575  1.00 86.74           C  
ATOM   3894  HA  GLN A 263      14.550  28.255   1.313  1.00 86.74           H  
ATOM   3895  C   GLN A 263      12.795  27.647   0.264  1.00 86.74           C  
ATOM   3896  CB  GLN A 263      13.637  26.633   2.392  1.00 86.74           C  
ATOM   3897  HB2 GLN A 263      12.664  26.403   2.824  1.00 86.74           H  
ATOM   3898  HB3 GLN A 263      13.907  25.822   1.715  1.00 86.74           H  
ATOM   3899  O   GLN A 263      13.428  27.432  -0.769  1.00 86.74           O  
ATOM   3900  CG  GLN A 263      14.694  26.687   3.505  1.00 86.74           C  
ATOM   3901  HG2 GLN A 263      14.465  27.499   4.195  1.00 86.74           H  
ATOM   3902  HG3 GLN A 263      15.671  26.887   3.065  1.00 86.74           H  
ATOM   3903  CD  GLN A 263      14.777  25.378   4.289  1.00 86.74           C  
ATOM   3904  NE2 GLN A 263      15.447  25.366   5.420  1.00 86.74           N  
ATOM   3905 HE21 GLN A 263      15.874  26.209   5.776  1.00 86.74           H  
ATOM   3906 HE22 GLN A 263      15.483  24.484   5.910  1.00 86.74           H  
ATOM   3907  OE1 GLN A 263      14.263  24.340   3.903  1.00 86.74           O  
ATOM   3908  N   GLN A 264      11.459  27.678   0.276  1.00 85.63           N  
ATOM   3909  H   GLN A 264      10.985  27.797   1.160  1.00 85.63           H  
ATOM   3910  CA  GLN A 264      10.645  27.491  -0.925  1.00 85.63           C  
ATOM   3911  HA  GLN A 264      11.003  26.595  -1.433  1.00 85.63           H  
ATOM   3912  C   GLN A 264      10.797  28.666  -1.909  1.00 85.63           C  
ATOM   3913  CB  GLN A 264       9.189  27.247  -0.502  1.00 85.63           C  
ATOM   3914  HB2 GLN A 264       8.755  28.171  -0.121  1.00 85.63           H  
ATOM   3915  HB3 GLN A 264       9.178  26.504   0.295  1.00 85.63           H  
ATOM   3916  O   GLN A 264      10.931  28.437  -3.110  1.00 85.63           O  
ATOM   3917  CG  GLN A 264       8.330  26.709  -1.654  1.00 85.63           C  
ATOM   3918  HG2 GLN A 264       8.810  25.823  -2.070  1.00 85.63           H  
ATOM   3919  HG3 GLN A 264       8.258  27.462  -2.439  1.00 85.63           H  
ATOM   3920  CD  GLN A 264       6.916  26.332  -1.213  1.00 85.63           C  
ATOM   3921  NE2 GLN A 264       6.171  25.623  -2.033  1.00 85.63           N  
ATOM   3922 HE21 GLN A 264       6.512  25.352  -2.944  1.00 85.63           H  
ATOM   3923 HE22 GLN A 264       5.224  25.474  -1.717  1.00 85.63           H  
ATOM   3924  OE1 GLN A 264       6.436  26.661  -0.145  1.00 85.63           O  
ATOM   3925  N   GLN A 265      10.871  29.909  -1.420  1.00 86.02           N  
ATOM   3926  H   GLN A 265      10.714  30.046  -0.432  1.00 86.02           H  
ATOM   3927  CA  GLN A 265      11.192  31.084  -2.240  1.00 86.02           C  
ATOM   3928  HA  GLN A 265      10.511  31.119  -3.090  1.00 86.02           H  
ATOM   3929  C   GLN A 265      12.617  31.014  -2.809  1.00 86.02           C  
ATOM   3930  CB  GLN A 265      11.015  32.374  -1.426  1.00 86.02           C  
ATOM   3931  HB2 GLN A 265      11.531  32.277  -0.471  1.00 86.02           H  
ATOM   3932  HB3 GLN A 265      11.475  33.195  -1.978  1.00 86.02           H  
ATOM   3933  O   GLN A 265      12.806  31.264  -3.997  1.00 86.02           O  
ATOM   3934  CG  GLN A 265       9.541  32.738  -1.179  1.00 86.02           C  
ATOM   3935  HG2 GLN A 265       9.040  31.922  -0.659  1.00 86.02           H  
ATOM   3936  HG3 GLN A 265       9.041  32.885  -2.136  1.00 86.02           H  
ATOM   3937  CD  GLN A 265       9.387  34.013  -0.351  1.00 86.02           C  
ATOM   3938  NE2 GLN A 265       8.187  34.356   0.063  1.00 86.02           N  
ATOM   3939 HE21 GLN A 265       7.376  33.793  -0.149  1.00 86.02           H  
ATOM   3940 HE22 GLN A 265       8.138  35.193   0.626  1.00 86.02           H  
ATOM   3941  OE1 GLN A 265      10.331  34.731  -0.067  1.00 86.02           O  
ATOM   3942  N   GLN A 266      13.616  30.610  -2.016  1.00 88.20           N  
ATOM   3943  H   GLN A 266      13.421  30.456  -1.037  1.00 88.20           H  
ATOM   3944  CA  GLN A 266      14.989  30.404  -2.498  1.00 88.20           C  
ATOM   3945  HA  GLN A 266      15.350  31.332  -2.943  1.00 88.20           H  
ATOM   3946  C   GLN A 266      15.056  29.321  -3.588  1.00 88.20           C  
ATOM   3947  CB  GLN A 266      15.912  30.032  -1.329  1.00 88.20           C  
ATOM   3948  HB2 GLN A 266      15.453  29.228  -0.754  1.00 88.20           H  
ATOM   3949  HB3 GLN A 266      16.855  29.661  -1.733  1.00 88.20           H  
ATOM   3950  O   GLN A 266      15.757  29.500  -4.582  1.00 88.20           O  
ATOM   3951  CG  GLN A 266      16.229  31.213  -0.396  1.00 88.20           C  
ATOM   3952  HG2 GLN A 266      16.804  31.961  -0.942  1.00 88.20           H  
ATOM   3953  HG3 GLN A 266      15.303  31.682  -0.062  1.00 88.20           H  
ATOM   3954  CD  GLN A 266      17.030  30.782   0.833  1.00 88.20           C  
ATOM   3955  NE2 GLN A 266      17.146  31.622   1.836  1.00 88.20           N  
ATOM   3956 HE21 GLN A 266      17.622  31.288   2.663  1.00 88.20           H  
ATOM   3957 HE22 GLN A 266      16.699  32.528   1.826  1.00 88.20           H  
ATOM   3958  OE1 GLN A 266      17.560  29.685   0.915  1.00 88.20           O  
ATOM   3959  N   GLN A 267      14.294  28.230  -3.455  1.00 85.96           N  
ATOM   3960  H   GLN A 267      13.779  28.107  -2.595  1.00 85.96           H  
ATOM   3961  CA  GLN A 267      14.181  27.197  -4.492  1.00 85.96           C  
ATOM   3962  HA  GLN A 267      15.183  26.870  -4.772  1.00 85.96           H  
ATOM   3963  C   GLN A 267      13.522  27.735  -5.772  1.00 85.96           C  
ATOM   3964  CB  GLN A 267      13.416  25.983  -3.942  1.00 85.96           C  
ATOM   3965  HB2 GLN A 267      13.117  25.340  -4.770  1.00 85.96           H  
ATOM   3966  HB3 GLN A 267      12.514  26.322  -3.432  1.00 85.96           H  
ATOM   3967  O   GLN A 267      14.032  27.482  -6.863  1.00 85.96           O  
ATOM   3968  CG  GLN A 267      14.275  25.154  -2.976  1.00 85.96           C  
ATOM   3969  HG2 GLN A 267      14.779  25.814  -2.270  1.00 85.96           H  
ATOM   3970  HG3 GLN A 267      15.043  24.623  -3.538  1.00 85.96           H  
ATOM   3971  CD  GLN A 267      13.443  24.138  -2.202  1.00 85.96           C  
ATOM   3972  NE2 GLN A 267      13.515  24.137  -0.889  1.00 85.96           N  
ATOM   3973 HE21 GLN A 267      14.065  24.838  -0.415  1.00 85.96           H  
ATOM   3974 HE22 GLN A 267      12.954  23.454  -0.399  1.00 85.96           H  
ATOM   3975  OE1 GLN A 267      12.708  23.335  -2.754  1.00 85.96           O  
ATOM   3976  N   GLN A 268      12.449  28.529  -5.667  1.00 84.04           N  
ATOM   3977  H   GLN A 268      12.056  28.694  -4.751  1.00 84.04           H  
ATOM   3978  CA  GLN A 268      11.832  29.192  -6.827  1.00 84.04           C  
ATOM   3979  HA  GLN A 268      11.564  28.436  -7.565  1.00 84.04           H  
ATOM   3980  C   GLN A 268      12.802  30.166  -7.517  1.00 84.04           C  
ATOM   3981  CB  GLN A 268      10.556  29.937  -6.406  1.00 84.04           C  
ATOM   3982  HB2 GLN A 268      10.244  30.579  -7.230  1.00 84.04           H  
ATOM   3983  HB3 GLN A 268      10.773  30.573  -5.548  1.00 84.04           H  
ATOM   3984  O   GLN A 268      12.921  30.145  -8.742  1.00 84.04           O  
ATOM   3985  CG  GLN A 268       9.383  29.002  -6.066  1.00 84.04           C  
ATOM   3986  HG2 GLN A 268       9.681  28.300  -5.287  1.00 84.04           H  
ATOM   3987  HG3 GLN A 268       9.115  28.426  -6.952  1.00 84.04           H  
ATOM   3988  CD  GLN A 268       8.147  29.768  -5.594  1.00 84.04           C  
ATOM   3989  NE2 GLN A 268       7.170  29.100  -5.022  1.00 84.04           N  
ATOM   3990 HE21 GLN A 268       6.347  29.642  -4.800  1.00 84.04           H  
ATOM   3991 HE22 GLN A 268       7.212  28.096  -4.927  1.00 84.04           H  
ATOM   3992  OE1 GLN A 268       8.019  30.971  -5.740  1.00 84.04           O  
ATOM   3993  N   GLN A 269      13.543  30.973  -6.750  1.00 87.01           N  
ATOM   3994  H   GLN A 269      13.382  30.965  -5.753  1.00 87.01           H  
ATOM   3995  CA  GLN A 269      14.558  31.888  -7.282  1.00 87.01           C  
ATOM   3996  HA  GLN A 269      14.094  32.542  -8.020  1.00 87.01           H  
ATOM   3997  C   GLN A 269      15.685  31.130  -7.997  1.00 87.01           C  
ATOM   3998  CB  GLN A 269      15.136  32.755  -6.154  1.00 87.01           C  
ATOM   3999  HB2 GLN A 269      15.436  32.114  -5.325  1.00 87.01           H  
ATOM   4000  HB3 GLN A 269      16.025  33.265  -6.526  1.00 87.01           H  
ATOM   4001  O   GLN A 269      16.054  31.503  -9.109  1.00 87.01           O  
ATOM   4002  CG  GLN A 269      14.153  33.823  -5.645  1.00 87.01           C  
ATOM   4003  HG2 GLN A 269      13.948  34.535  -6.444  1.00 87.01           H  
ATOM   4004  HG3 GLN A 269      13.209  33.357  -5.363  1.00 87.01           H  
ATOM   4005  CD  GLN A 269      14.701  34.588  -4.441  1.00 87.01           C  
ATOM   4006  NE2 GLN A 269      13.866  35.280  -3.698  1.00 87.01           N  
ATOM   4007 HE21 GLN A 269      14.272  35.770  -2.914  1.00 87.01           H  
ATOM   4008 HE22 GLN A 269      12.875  35.293  -3.894  1.00 87.01           H  
ATOM   4009  OE1 GLN A 269      15.883  34.588  -4.145  1.00 87.01           O  
ATOM   4010  N   GLN A 270      16.196  30.038  -7.417  1.00 87.85           N  
ATOM   4011  H   GLN A 270      15.872  29.786  -6.494  1.00 87.85           H  
ATOM   4012  CA  GLN A 270      17.210  29.191  -8.056  1.00 87.85           C  
ATOM   4013  HA  GLN A 270      18.059  29.812  -8.342  1.00 87.85           H  
ATOM   4014  C   GLN A 270      16.690  28.531  -9.341  1.00 87.85           C  
ATOM   4015  CB  GLN A 270      17.699  28.120  -7.070  1.00 87.85           C  
ATOM   4016  HB2 GLN A 270      18.259  27.364  -7.621  1.00 87.85           H  
ATOM   4017  HB3 GLN A 270      16.842  27.635  -6.603  1.00 87.85           H  
ATOM   4018  O   GLN A 270      17.410  28.496 -10.339  1.00 87.85           O  
ATOM   4019  CG  GLN A 270      18.620  28.699  -5.985  1.00 87.85           C  
ATOM   4020  HG2 GLN A 270      19.529  29.083  -6.448  1.00 87.85           H  
ATOM   4021  HG3 GLN A 270      18.126  29.531  -5.482  1.00 87.85           H  
ATOM   4022  CD  GLN A 270      19.013  27.644  -4.957  1.00 87.85           C  
ATOM   4023  NE2 GLN A 270      18.913  27.932  -3.679  1.00 87.85           N  
ATOM   4024 HE21 GLN A 270      19.194  27.210  -3.031  1.00 87.85           H  
ATOM   4025 HE22 GLN A 270      18.549  28.825  -3.378  1.00 87.85           H  
ATOM   4026  OE1 GLN A 270      19.426  26.544  -5.285  1.00 87.85           O  
ATOM   4027  N   LEU A 271      15.439  28.058  -9.351  1.00 83.65           N  
ATOM   4028  H   LEU A 271      14.909  28.081  -8.491  1.00 83.65           H  
ATOM   4029  CA  LEU A 271      14.811  27.453 -10.529  1.00 83.65           C  
ATOM   4030  HA  LEU A 271      15.482  26.678 -10.899  1.00 83.65           H  
ATOM   4031  C   LEU A 271      14.621  28.479 -11.661  1.00 83.65           C  
ATOM   4032  CB  LEU A 271      13.483  26.806 -10.096  1.00 83.65           C  
ATOM   4033  HB2 LEU A 271      12.771  27.598  -9.866  1.00 83.65           H  
ATOM   4034  HB3 LEU A 271      13.645  26.231  -9.183  1.00 83.65           H  
ATOM   4035  O   LEU A 271      14.931  28.184 -12.815  1.00 83.65           O  
ATOM   4036  CG  LEU A 271      12.868  25.865 -11.148  1.00 83.65           C  
ATOM   4037  HG  LEU A 271      12.810  26.374 -12.110  1.00 83.65           H  
ATOM   4038  CD1 LEU A 271      13.683  24.578 -11.306  1.00 83.65           C  
ATOM   4039 HD11 LEU A 271      13.182  23.913 -12.010  1.00 83.65           H  
ATOM   4040 HD12 LEU A 271      13.779  24.073 -10.345  1.00 83.65           H  
ATOM   4041 HD13 LEU A 271      14.674  24.805 -11.699  1.00 83.65           H  
ATOM   4042  CD2 LEU A 271      11.452  25.476 -10.724  1.00 83.65           C  
ATOM   4043 HD21 LEU A 271      10.835  26.371 -10.639  1.00 83.65           H  
ATOM   4044 HD22 LEU A 271      11.008  24.821 -11.474  1.00 83.65           H  
ATOM   4045 HD23 LEU A 271      11.474  24.961  -9.764  1.00 83.65           H  
ATOM   4046  N   PHE A 272      14.201  29.704 -11.333  1.00 88.92           N  
ATOM   4047  H   PHE A 272      13.927  29.875 -10.376  1.00 88.92           H  
ATOM   4048  CA  PHE A 272      14.126  30.819 -12.281  1.00 88.92           C  
ATOM   4049  HA  PHE A 272      13.522  30.516 -13.136  1.00 88.92           H  
ATOM   4050  C   PHE A 272      15.511  31.212 -12.818  1.00 88.92           C  
ATOM   4051  CB  PHE A 272      13.433  32.005 -11.596  1.00 88.92           C  
ATOM   4052  HB2 PHE A 272      12.423  31.707 -11.317  1.00 88.92           H  
ATOM   4053  HB3 PHE A 272      13.966  32.247 -10.676  1.00 88.92           H  
ATOM   4054  O   PHE A 272      15.686  31.378 -14.025  1.00 88.92           O  
ATOM   4055  CG  PHE A 272      13.344  33.253 -12.456  1.00 88.92           C  
ATOM   4056  CD1 PHE A 272      14.124  34.385 -12.150  1.00 88.92           C  
ATOM   4057  HD1 PHE A 272      14.787  34.371 -11.297  1.00 88.92           H  
ATOM   4058  CD2 PHE A 272      12.483  33.280 -13.570  1.00 88.92           C  
ATOM   4059  HD2 PHE A 272      11.890  32.413 -13.821  1.00 88.92           H  
ATOM   4060  CE1 PHE A 272      14.031  35.543 -12.944  1.00 88.92           C  
ATOM   4061  HE1 PHE A 272      14.615  36.417 -12.692  1.00 88.92           H  
ATOM   4062  CE2 PHE A 272      12.393  34.436 -14.365  1.00 88.92           C  
ATOM   4063  HE2 PHE A 272      11.730  34.449 -15.217  1.00 88.92           H  
ATOM   4064  CZ  PHE A 272      13.162  35.570 -14.049  1.00 88.92           C  
ATOM   4065  HZ  PHE A 272      13.077  36.462 -14.652  1.00 88.92           H  
ATOM   4066  N   LEU A 273      16.531  31.287 -11.956  1.00 88.69           N  
ATOM   4067  H   LEU A 273      16.337  31.171 -10.972  1.00 88.69           H  
ATOM   4068  CA  LEU A 273      17.904  31.600 -12.369  1.00 88.69           C  
ATOM   4069  HA  LEU A 273      17.858  32.503 -12.978  1.00 88.69           H  
ATOM   4070  C   LEU A 273      18.513  30.495 -13.255  1.00 88.69           C  
ATOM   4071  CB  LEU A 273      18.755  31.873 -11.112  1.00 88.69           C  
ATOM   4072  HB2 LEU A 273      18.116  32.202 -10.292  1.00 88.69           H  
ATOM   4073  HB3 LEU A 273      19.230  30.942 -10.801  1.00 88.69           H  
ATOM   4074  O   LEU A 273      19.308  30.783 -14.152  1.00 88.69           O  
ATOM   4075  CG  LEU A 273      19.819  32.963 -11.317  1.00 88.69           C  
ATOM   4076  HG  LEU A 273      20.371  32.769 -12.237  1.00 88.69           H  
ATOM   4077  CD1 LEU A 273      19.188  34.358 -11.381  1.00 88.69           C  
ATOM   4078 HD11 LEU A 273      19.968  35.111 -11.495  1.00 88.69           H  
ATOM   4079 HD12 LEU A 273      18.633  34.561 -10.465  1.00 88.69           H  
ATOM   4080 HD13 LEU A 273      18.510  34.435 -12.230  1.00 88.69           H  
ATOM   4081  CD2 LEU A 273      20.805  32.953 -10.147  1.00 88.69           C  
ATOM   4082 HD21 LEU A 273      21.562  33.722 -10.295  1.00 88.69           H  
ATOM   4083 HD22 LEU A 273      21.293  31.980 -10.080  1.00 88.69           H  
ATOM   4084 HD23 LEU A 273      20.276  33.150  -9.215  1.00 88.69           H  
ATOM   4085  N   LEU A 274      18.113  29.236 -13.047  1.00 89.40           N  
ATOM   4086  H   LEU A 274      17.520  29.058 -12.249  1.00 89.40           H  
ATOM   4087  CA  LEU A 274      18.462  28.104 -13.907  1.00 89.40           C  
ATOM   4088  HA  LEU A 274      19.531  28.159 -14.113  1.00 89.40           H  
ATOM   4089  C   LEU A 274      17.734  28.168 -15.261  1.00 89.40           C  
ATOM   4090  CB  LEU A 274      18.178  26.798 -13.141  1.00 89.40           C  
ATOM   4091  HB2 LEU A 274      17.119  26.766 -12.887  1.00 89.40           H  
ATOM   4092  HB3 LEU A 274      18.741  26.812 -12.207  1.00 89.40           H  
ATOM   4093  O   LEU A 274      18.376  27.976 -16.292  1.00 89.40           O  
ATOM   4094  CG  LEU A 274      18.529  25.510 -13.908  1.00 89.40           C  
ATOM   4095  HG  LEU A 274      17.941  25.462 -14.826  1.00 89.40           H  
ATOM   4096  CD1 LEU A 274      20.016  25.428 -14.271  1.00 89.40           C  
ATOM   4097 HD11 LEU A 274      20.231  24.461 -14.727  1.00 89.40           H  
ATOM   4098 HD12 LEU A 274      20.623  25.542 -13.373  1.00 89.40           H  
ATOM   4099 HD13 LEU A 274      20.263  26.210 -14.988  1.00 89.40           H  
ATOM   4100  CD2 LEU A 274      18.177  24.294 -13.052  1.00 89.40           C  
ATOM   4101 HD21 LEU A 274      18.390  23.377 -13.602  1.00 89.40           H  
ATOM   4102 HD22 LEU A 274      18.754  24.304 -12.127  1.00 89.40           H  
ATOM   4103 HD23 LEU A 274      17.116  24.313 -12.806  1.00 89.40           H  
ATOM   4104  N   GLN A 275      16.438  28.498 -15.281  1.00 87.10           N  
ATOM   4105  H   GLN A 275      15.958  28.608 -14.399  1.00 87.10           H  
ATOM   4106  CA  GLN A 275      15.666  28.710 -16.514  1.00 87.10           C  
ATOM   4107  HA  GLN A 275      15.706  27.799 -17.111  1.00 87.10           H  
ATOM   4108  C   GLN A 275      16.268  29.852 -17.355  1.00 87.10           C  
ATOM   4109  CB  GLN A 275      14.196  28.987 -16.141  1.00 87.10           C  
ATOM   4110  HB2 GLN A 275      14.137  29.934 -15.605  1.00 87.10           H  
ATOM   4111  HB3 GLN A 275      13.842  28.199 -15.476  1.00 87.10           H  
ATOM   4112  O   GLN A 275      16.509  29.683 -18.550  1.00 87.10           O  
ATOM   4113  CG  GLN A 275      13.260  29.045 -17.359  1.00 87.10           C  
ATOM   4114  HG2 GLN A 275      13.216  28.062 -17.828  1.00 87.10           H  
ATOM   4115  HG3 GLN A 275      13.645  29.756 -18.091  1.00 87.10           H  
ATOM   4116  CD  GLN A 275      11.854  29.500 -16.970  1.00 87.10           C  
ATOM   4117  NE2 GLN A 275      10.848  28.655 -17.061  1.00 87.10           N  
ATOM   4118 HE21 GLN A 275      10.984  27.704 -17.373  1.00 87.10           H  
ATOM   4119 HE22 GLN A 275       9.935  29.014 -16.820  1.00 87.10           H  
ATOM   4120  OE1 GLN A 275      11.638  30.634 -16.581  1.00 87.10           O  
ATOM   4121  N   GLN A 276      16.612  30.978 -16.723  1.00 88.03           N  
ATOM   4122  H   GLN A 276      16.345  31.076 -15.754  1.00 88.03           H  
ATOM   4123  CA  GLN A 276      17.294  32.104 -17.370  1.00 88.03           C  
ATOM   4124  HA  GLN A 276      16.703  32.425 -18.228  1.00 88.03           H  
ATOM   4125  C   GLN A 276      18.679  31.715 -17.913  1.00 88.03           C  
ATOM   4126  CB  GLN A 276      17.404  33.271 -16.372  1.00 88.03           C  
ATOM   4127  HB2 GLN A 276      17.824  32.896 -15.438  1.00 88.03           H  
ATOM   4128  HB3 GLN A 276      18.091  34.019 -16.766  1.00 88.03           H  
ATOM   4129  O   GLN A 276      19.047  32.120 -19.017  1.00 88.03           O  
ATOM   4130  CG  GLN A 276      16.058  33.954 -16.074  1.00 88.03           C  
ATOM   4131  HG2 GLN A 276      15.274  33.214 -15.912  1.00 88.03           H  
ATOM   4132  HG3 GLN A 276      16.164  34.525 -15.151  1.00 88.03           H  
ATOM   4133  CD  GLN A 276      15.619  34.898 -17.191  1.00 88.03           C  
ATOM   4134  NE2 GLN A 276      15.435  36.170 -16.911  1.00 88.03           N  
ATOM   4135 HE21 GLN A 276      15.126  36.748 -17.679  1.00 88.03           H  
ATOM   4136 HE22 GLN A 276      15.525  36.505 -15.963  1.00 88.03           H  
ATOM   4137  OE1 GLN A 276      15.463  34.528 -18.342  1.00 88.03           O  
ATOM   4138  N   ARG A 277      19.436  30.872 -17.193  1.00 87.09           N  
ATOM   4139  H   ARG A 277      19.105  30.603 -16.277  1.00 87.09           H  
ATOM   4140  CA  ARG A 277      20.716  30.328 -17.679  1.00 87.09           C  
ATOM   4141  HA  ARG A 277      21.339  31.163 -17.999  1.00 87.09           H  
ATOM   4142  C   ARG A 277      20.530  29.436 -18.911  1.00 87.09           C  
ATOM   4143  CB  ARG A 277      21.426  29.590 -16.533  1.00 87.09           C  
ATOM   4144  HB2 ARG A 277      20.874  28.682 -16.287  1.00 87.09           H  
ATOM   4145  HB3 ARG A 277      21.428  30.239 -15.658  1.00 87.09           H  
ATOM   4146  O   ARG A 277      21.305  29.559 -19.855  1.00 87.09           O  
ATOM   4147  CG  ARG A 277      22.879  29.221 -16.878  1.00 87.09           C  
ATOM   4148  HG2 ARG A 277      22.898  28.623 -17.789  1.00 87.09           H  
ATOM   4149  HG3 ARG A 277      23.451  30.132 -17.053  1.00 87.09           H  
ATOM   4150  CD  ARG A 277      23.547  28.405 -15.762  1.00 87.09           C  
ATOM   4151  HD2 ARG A 277      22.996  27.473 -15.637  1.00 87.09           H  
ATOM   4152  HD3 ARG A 277      24.563  28.168 -16.077  1.00 87.09           H  
ATOM   4153  NE  ARG A 277      23.583  29.135 -14.478  1.00 87.09           N  
ATOM   4154  HE  ARG A 277      23.093  30.018 -14.450  1.00 87.09           H  
ATOM   4155  NH1 ARG A 277      24.805  27.607 -13.272  1.00 87.09           N  
ATOM   4156 HH11 ARG A 277      24.872  27.023 -14.093  1.00 87.09           H  
ATOM   4157 HH12 ARG A 277      25.236  27.322 -12.404  1.00 87.09           H  
ATOM   4158  NH2 ARG A 277      24.082  29.471 -12.283  1.00 87.09           N  
ATOM   4159 HH21 ARG A 277      24.516  29.166 -11.423  1.00 87.09           H  
ATOM   4160 HH22 ARG A 277      23.583  30.349 -12.303  1.00 87.09           H  
ATOM   4161  CZ  ARG A 277      24.155  28.735 -13.356  1.00 87.09           C  
ATOM   4162  N   GLN A 278      19.503  28.586 -18.934  1.00 84.70           N  
ATOM   4163  H   GLN A 278      18.909  28.532 -18.119  1.00 84.70           H  
ATOM   4164  CA  GLN A 278      19.184  27.740 -20.092  1.00 84.70           C  
ATOM   4165  HA  GLN A 278      20.078  27.189 -20.384  1.00 84.70           H  
ATOM   4166  C   GLN A 278      18.756  28.577 -21.309  1.00 84.70           C  
ATOM   4167  CB  GLN A 278      18.092  26.725 -19.722  1.00 84.70           C  
ATOM   4168  HB2 GLN A 278      17.249  27.247 -19.268  1.00 84.70           H  
ATOM   4169  HB3 GLN A 278      17.741  26.241 -20.632  1.00 84.70           H  
ATOM   4170  O   GLN A 278      19.248  28.340 -22.410  1.00 84.70           O  
ATOM   4171  CG  GLN A 278      18.598  25.636 -18.761  1.00 84.70           C  
ATOM   4172  HG2 GLN A 278      19.366  25.046 -19.260  1.00 84.70           H  
ATOM   4173  HG3 GLN A 278      19.048  26.096 -17.881  1.00 84.70           H  
ATOM   4174  CD  GLN A 278      17.487  24.695 -18.298  1.00 84.70           C  
ATOM   4175  NE2 GLN A 278      17.739  23.862 -17.314  1.00 84.70           N  
ATOM   4176 HE21 GLN A 278      16.970  23.266 -17.043  1.00 84.70           H  
ATOM   4177 HE22 GLN A 278      18.642  23.848 -16.862  1.00 84.70           H  
ATOM   4178  OE1 GLN A 278      16.379  24.674 -18.805  1.00 84.70           O  
ATOM   4179  N   LEU A 279      17.917  29.602 -21.116  1.00 82.26           N  
ATOM   4180  H   LEU A 279      17.514  29.722 -20.198  1.00 82.26           H  
ATOM   4181  CA  LEU A 279      17.545  30.557 -22.169  1.00 82.26           C  
ATOM   4182  HA  LEU A 279      17.097  30.013 -23.000  1.00 82.26           H  
ATOM   4183  C   LEU A 279      18.774  31.290 -22.731  1.00 82.26           C  
ATOM   4184  CB  LEU A 279      16.520  31.560 -21.601  1.00 82.26           C  
ATOM   4185  HB2 LEU A 279      16.453  32.420 -22.267  1.00 82.26           H  
ATOM   4186  HB3 LEU A 279      16.885  31.922 -20.639  1.00 82.26           H  
ATOM   4187  O   LEU A 279      18.934  31.393 -23.947  1.00 82.26           O  
ATOM   4188  CG  LEU A 279      15.106  30.976 -21.417  1.00 82.26           C  
ATOM   4189  HG  LEU A 279      15.167  29.996 -20.944  1.00 82.26           H  
ATOM   4190  CD1 LEU A 279      14.270  31.891 -20.522  1.00 82.26           C  
ATOM   4191 HD11 LEU A 279      14.732  31.962 -19.538  1.00 82.26           H  
ATOM   4192 HD12 LEU A 279      13.268  31.480 -20.399  1.00 82.26           H  
ATOM   4193 HD13 LEU A 279      14.208  32.892 -20.949  1.00 82.26           H  
ATOM   4194  CD2 LEU A 279      14.378  30.835 -22.757  1.00 82.26           C  
ATOM   4195 HD21 LEU A 279      14.291  31.803 -23.249  1.00 82.26           H  
ATOM   4196 HD22 LEU A 279      14.917  30.148 -23.410  1.00 82.26           H  
ATOM   4197 HD23 LEU A 279      13.381  30.427 -22.591  1.00 82.26           H  
ATOM   4198  N   GLN A 280      19.684  31.744 -21.866  1.00 81.01           N  
ATOM   4199  H   GLN A 280      19.484  31.678 -20.878  1.00 81.01           H  
ATOM   4200  CA  GLN A 280      20.925  32.398 -22.288  1.00 81.01           C  
ATOM   4201  HA  GLN A 280      20.662  33.202 -22.975  1.00 81.01           H  
ATOM   4202  C   GLN A 280      21.861  31.440 -23.047  1.00 81.01           C  
ATOM   4203  CB  GLN A 280      21.591  33.025 -21.056  1.00 81.01           C  
ATOM   4204  HB2 GLN A 280      20.857  33.647 -20.543  1.00 81.01           H  
ATOM   4205  HB3 GLN A 280      21.916  32.240 -20.372  1.00 81.01           H  
ATOM   4206  O   GLN A 280      22.445  31.839 -24.055  1.00 81.01           O  
ATOM   4207  CG  GLN A 280      22.793  33.902 -21.427  1.00 81.01           C  
ATOM   4208  HG2 GLN A 280      23.590  33.282 -21.838  1.00 81.01           H  
ATOM   4209  HG3 GLN A 280      22.494  34.630 -22.182  1.00 81.01           H  
ATOM   4210  CD  GLN A 280      23.329  34.639 -20.207  1.00 81.01           C  
ATOM   4211  NE2 GLN A 280      22.845  35.826 -19.914  1.00 81.01           N  
ATOM   4212 HE21 GLN A 280      23.224  36.265 -19.087  1.00 81.01           H  
ATOM   4213 HE22 GLN A 280      22.103  36.237 -20.463  1.00 81.01           H  
ATOM   4214  OE1 GLN A 280      24.181  34.154 -19.485  1.00 81.01           O  
ATOM   4215  N   GLN A 281      21.956  30.172 -22.633  1.00 80.06           N  
ATOM   4216  H   GLN A 281      21.483  29.907 -21.782  1.00 80.06           H  
ATOM   4217  CA  GLN A 281      22.715  29.143 -23.354  1.00 80.06           C  
ATOM   4218  HA  GLN A 281      23.721  29.518 -23.539  1.00 80.06           H  
ATOM   4219  C   GLN A 281      22.106  28.828 -24.730  1.00 80.06           C  
ATOM   4220  CB  GLN A 281      22.825  27.875 -22.493  1.00 80.06           C  
ATOM   4221  HB2 GLN A 281      23.138  27.041 -23.122  1.00 80.06           H  
ATOM   4222  HB3 GLN A 281      21.852  27.637 -22.064  1.00 80.06           H  
ATOM   4223  O   GLN A 281      22.847  28.721 -25.705  1.00 80.06           O  
ATOM   4224  CG  GLN A 281      23.869  28.054 -21.379  1.00 80.06           C  
ATOM   4225  HG2 GLN A 281      23.645  28.946 -20.794  1.00 80.06           H  
ATOM   4226  HG3 GLN A 281      24.845  28.199 -21.841  1.00 80.06           H  
ATOM   4227  CD  GLN A 281      23.948  26.866 -20.425  1.00 80.06           C  
ATOM   4228  NE2 GLN A 281      25.045  26.713 -19.715  1.00 80.06           N  
ATOM   4229 HE21 GLN A 281      25.099  25.859 -19.179  1.00 80.06           H  
ATOM   4230 HE22 GLN A 281      25.835  27.323 -19.871  1.00 80.06           H  
ATOM   4231  OE1 GLN A 281      23.047  26.058 -20.275  1.00 80.06           O  
ATOM   4232  N   GLN A 282      20.776  28.774 -24.860  1.00 76.05           N  
ATOM   4233  H   GLN A 282      20.203  28.836 -24.031  1.00 76.05           H  
ATOM   4234  CA  GLN A 282      20.117  28.636 -26.166  1.00 76.05           C  
ATOM   4235  HA  GLN A 282      20.524  27.760 -26.671  1.00 76.05           H  
ATOM   4236  C   GLN A 282      20.399  29.847 -27.075  1.00 76.05           C  
ATOM   4237  CB  GLN A 282      18.607  28.421 -25.984  1.00 76.05           C  
ATOM   4238  HB2 GLN A 282      18.123  28.509 -26.957  1.00 76.05           H  
ATOM   4239  HB3 GLN A 282      18.204  29.197 -25.332  1.00 76.05           H  
ATOM   4240  O   GLN A 282      20.726  29.669 -28.245  1.00 76.05           O  
ATOM   4241  CG  GLN A 282      18.277  27.035 -25.403  1.00 76.05           C  
ATOM   4242  HG2 GLN A 282      18.611  26.264 -26.097  1.00 76.05           H  
ATOM   4243  HG3 GLN A 282      18.811  26.892 -24.464  1.00 76.05           H  
ATOM   4244  CD  GLN A 282      16.783  26.842 -25.152  1.00 76.05           C  
ATOM   4245  NE2 GLN A 282      16.400  25.937 -24.278  1.00 76.05           N  
ATOM   4246 HE21 GLN A 282      15.403  25.844 -24.149  1.00 76.05           H  
ATOM   4247 HE22 GLN A 282      17.079  25.390 -23.767  1.00 76.05           H  
ATOM   4248  OE1 GLN A 282      15.927  27.485 -25.735  1.00 76.05           O  
ATOM   4249  N   GLN A 283      20.380  31.075 -26.541  1.00 76.87           N  
ATOM   4250  H   GLN A 283      20.071  31.170 -25.585  1.00 76.87           H  
ATOM   4251  CA  GLN A 283      20.750  32.293 -27.286  1.00 76.87           C  
ATOM   4252  HA  GLN A 283      20.190  32.318 -28.221  1.00 76.87           H  
ATOM   4253  C   GLN A 283      22.246  32.388 -27.648  1.00 76.87           C  
ATOM   4254  CB  GLN A 283      20.390  33.532 -26.461  1.00 76.87           C  
ATOM   4255  HB2 GLN A 283      20.824  34.407 -26.946  1.00 76.87           H  
ATOM   4256  HB3 GLN A 283      20.837  33.442 -25.471  1.00 76.87           H  
ATOM   4257  O   GLN A 283      22.619  33.182 -28.518  1.00 76.87           O  
ATOM   4258  CG  GLN A 283      18.886  33.785 -26.314  1.00 76.87           C  
ATOM   4259  HG2 GLN A 283      18.450  33.984 -27.292  1.00 76.87           H  
ATOM   4260  HG3 GLN A 283      18.396  32.906 -25.897  1.00 76.87           H  
ATOM   4261  CD  GLN A 283      18.624  34.983 -25.405  1.00 76.87           C  
ATOM   4262  NE2 GLN A 283      17.451  35.086 -24.824  1.00 76.87           N  
ATOM   4263 HE21 GLN A 283      17.305  35.894 -24.236  1.00 76.87           H  
ATOM   4264 HE22 GLN A 283      16.741  34.383 -24.974  1.00 76.87           H  
ATOM   4265  OE1 GLN A 283      19.467  35.847 -25.203  1.00 76.87           O  
ATOM   4266  N   GLN A 284      23.114  31.633 -26.971  1.00 74.04           N  
ATOM   4267  H   GLN A 284      22.763  31.085 -26.198  1.00 74.04           H  
ATOM   4268  CA  GLN A 284      24.522  31.465 -27.343  1.00 74.04           C  
ATOM   4269  HA  GLN A 284      24.910  32.401 -27.745  1.00 74.04           H  
ATOM   4270  C   GLN A 284      24.649  30.420 -28.458  1.00 74.04           C  
ATOM   4271  CB  GLN A 284      25.356  31.100 -26.103  1.00 74.04           C  
ATOM   4272  HB2 GLN A 284      24.857  30.298 -25.559  1.00 74.04           H  
ATOM   4273  HB3 GLN A 284      26.334  30.737 -26.421  1.00 74.04           H  
ATOM   4274  O   GLN A 284      25.212  30.728 -29.505  1.00 74.04           O  
ATOM   4275  CG  GLN A 284      25.568  32.309 -25.175  1.00 74.04           C  
ATOM   4276  HG2 GLN A 284      26.259  33.002 -25.655  1.00 74.04           H  
ATOM   4277  HG3 GLN A 284      24.624  32.833 -25.024  1.00 74.04           H  
ATOM   4278  CD  GLN A 284      26.118  31.939 -23.797  1.00 74.04           C  
ATOM   4279  NE2 GLN A 284      26.521  32.910 -23.006  1.00 74.04           N  
ATOM   4280 HE21 GLN A 284      26.856  32.627 -22.096  1.00 74.04           H  
ATOM   4281 HE22 GLN A 284      26.503  33.874 -23.306  1.00 74.04           H  
ATOM   4282  OE1 GLN A 284      26.182  30.793 -23.385  1.00 74.04           O  
ATOM   4283  N   GLN A 285      24.033  29.244 -28.290  1.00 72.43           N  
ATOM   4284  H   GLN A 285      23.571  29.071 -27.408  1.00 72.43           H  
ATOM   4285  CA  GLN A 285      24.011  28.166 -29.287  1.00 72.43           C  
ATOM   4286  HA  GLN A 285      25.033  27.832 -29.468  1.00 72.43           H  
ATOM   4287  C   GLN A 285      23.429  28.629 -30.632  1.00 72.43           C  
ATOM   4288  CB  GLN A 285      23.210  26.976 -28.738  1.00 72.43           C  
ATOM   4289  HB2 GLN A 285      22.256  27.336 -28.352  1.00 72.43           H  
ATOM   4290  HB3 GLN A 285      23.009  26.274 -29.547  1.00 72.43           H  
ATOM   4291  O   GLN A 285      24.030  28.393 -31.678  1.00 72.43           O  
ATOM   4292  CG  GLN A 285      23.972  26.229 -27.631  1.00 72.43           C  
ATOM   4293  HG2 GLN A 285      24.331  26.935 -26.882  1.00 72.43           H  
ATOM   4294  HG3 GLN A 285      24.841  25.738 -28.069  1.00 72.43           H  
ATOM   4295  CD  GLN A 285      23.125  25.178 -26.918  1.00 72.43           C  
ATOM   4296  NE2 GLN A 285      23.688  24.469 -25.964  1.00 72.43           N  
ATOM   4297 HE21 GLN A 285      24.660  24.604 -25.726  1.00 72.43           H  
ATOM   4298 HE22 GLN A 285      23.098  23.774 -25.529  1.00 72.43           H  
ATOM   4299  OE1 GLN A 285      21.953  24.969 -27.182  1.00 72.43           O  
ATOM   4300  N   GLN A 286      22.311  29.362 -30.614  1.00 64.07           N  
ATOM   4301  H   GLN A 286      21.840  29.493 -29.730  1.00 64.07           H  
ATOM   4302  CA  GLN A 286      21.704  29.942 -31.817  1.00 64.07           C  
ATOM   4303  HA  GLN A 286      21.535  29.149 -32.545  1.00 64.07           H  
ATOM   4304  C   GLN A 286      22.615  30.976 -32.496  1.00 64.07           C  
ATOM   4305  CB  GLN A 286      20.350  30.576 -31.461  1.00 64.07           C  
ATOM   4306  HB2 GLN A 286      20.010  31.180 -32.302  1.00 64.07           H  
ATOM   4307  HB3 GLN A 286      20.478  31.232 -30.600  1.00 64.07           H  
ATOM   4308  O   GLN A 286      22.633  31.043 -33.720  1.00 64.07           O  
ATOM   4309  CG  GLN A 286      19.270  29.522 -31.159  1.00 64.07           C  
ATOM   4310  HG2 GLN A 286      19.048  28.965 -32.070  1.00 64.07           H  
ATOM   4311  HG3 GLN A 286      19.638  28.814 -30.417  1.00 64.07           H  
ATOM   4312  CD  GLN A 286      17.971  30.134 -30.636  1.00 64.07           C  
ATOM   4313  NE2 GLN A 286      17.062  29.331 -30.127  1.00 64.07           N  
ATOM   4314 HE21 GLN A 286      16.218  29.771 -29.789  1.00 64.07           H  
ATOM   4315 HE22 GLN A 286      17.218  28.335 -30.069  1.00 64.07           H  
ATOM   4316  OE1 GLN A 286      17.739  31.331 -30.670  1.00 64.07           O  
ATOM   4317  N   ARG A 287      23.418  31.742 -31.739  1.00 55.29           N  
ATOM   4318  H   ARG A 287      23.418  31.595 -30.740  1.00 55.29           H  
ATOM   4319  CA  ARG A 287      24.405  32.671 -32.318  1.00 55.29           C  
ATOM   4320  HA  ARG A 287      23.952  33.152 -33.185  1.00 55.29           H  
ATOM   4321  C   ARG A 287      25.620  31.956 -32.905  1.00 55.29           C  
ATOM   4322  CB  ARG A 287      24.807  33.758 -31.309  1.00 55.29           C  
ATOM   4323  HB2 ARG A 287      25.826  34.081 -31.519  1.00 55.29           H  
ATOM   4324  HB3 ARG A 287      24.772  33.368 -30.292  1.00 55.29           H  
ATOM   4325  O   ARG A 287      26.071  32.360 -33.967  1.00 55.29           O  
ATOM   4326  CG  ARG A 287      23.881  34.973 -31.460  1.00 55.29           C  
ATOM   4327  HG2 ARG A 287      22.847  34.680 -31.281  1.00 55.29           H  
ATOM   4328  HG3 ARG A 287      23.961  35.340 -32.483  1.00 55.29           H  
ATOM   4329  CD  ARG A 287      24.269  36.116 -30.519  1.00 55.29           C  
ATOM   4330  HD2 ARG A 287      25.353  36.233 -30.518  1.00 55.29           H  
ATOM   4331  HD3 ARG A 287      23.823  37.031 -30.910  1.00 55.29           H  
ATOM   4332  NE  ARG A 287      23.773  35.887 -29.150  1.00 55.29           N  
ATOM   4333  HE  ARG A 287      23.367  34.981 -28.964  1.00 55.29           H  
ATOM   4334  NH1 ARG A 287      24.252  37.975 -28.318  1.00 55.29           N  
ATOM   4335 HH11 ARG A 287      24.746  38.189 -29.173  1.00 55.29           H  
ATOM   4336 HH12 ARG A 287      24.185  38.658 -27.577  1.00 55.29           H  
ATOM   4337  NH2 ARG A 287      23.093  36.522 -27.078  1.00 55.29           N  
ATOM   4338 HH21 ARG A 287      22.968  37.229 -26.368  1.00 55.29           H  
ATOM   4339 HH22 ARG A 287      22.620  35.635 -26.987  1.00 55.29           H  
ATOM   4340  CZ  ARG A 287      23.714  36.792 -28.190  1.00 55.29           C  
ATOM   4341  N   SER A 288      26.092  30.864 -32.300  1.00 52.19           N  
ATOM   4342  H   SER A 288      25.715  30.603 -31.400  1.00 52.19           H  
ATOM   4343  CA  SER A 288      27.125  30.000 -32.902  1.00 52.19           C  
ATOM   4344  HA  SER A 288      27.919  30.640 -33.285  1.00 52.19           H  
ATOM   4345  C   SER A 288      26.637  29.177 -34.107  1.00 52.19           C  
ATOM   4346  CB  SER A 288      27.757  29.085 -31.848  1.00 52.19           C  
ATOM   4347  HB2 SER A 288      28.444  28.391 -32.332  1.00 52.19           H  
ATOM   4348  HB3 SER A 288      28.327  29.693 -31.146  1.00 52.19           H  
ATOM   4349  O   SER A 288      27.439  28.504 -34.744  1.00 52.19           O  
ATOM   4350  OG  SER A 288      26.785  28.355 -31.123  1.00 52.19           O  
ATOM   4351  HG  SER A 288      26.019  28.192 -31.678  1.00 52.19           H  
ATOM   4352  N   LEU A 289      25.338  29.227 -34.426  1.00 49.15           N  
ATOM   4353  H   LEU A 289      24.722  29.757 -33.826  1.00 49.15           H  
ATOM   4354  CA  LEU A 289      24.738  28.628 -35.624  1.00 49.15           C  
ATOM   4355  HA  LEU A 289      25.458  27.946 -36.075  1.00 49.15           H  
ATOM   4356  C   LEU A 289      24.440  29.661 -36.730  1.00 49.15           C  
ATOM   4357  CB  LEU A 289      23.495  27.815 -35.212  1.00 49.15           C  
ATOM   4358  HB2 LEU A 289      22.931  27.542 -36.104  1.00 49.15           H  
ATOM   4359  HB3 LEU A 289      22.854  28.452 -34.603  1.00 49.15           H  
ATOM   4360  O   LEU A 289      23.873  29.301 -37.760  1.00 49.15           O  
ATOM   4361  CG  LEU A 289      23.818  26.523 -34.436  1.00 49.15           C  
ATOM   4362  HG  LEU A 289      24.501  26.738 -33.615  1.00 49.15           H  
ATOM   4363  CD1 LEU A 289      22.528  25.941 -33.852  1.00 49.15           C  
ATOM   4364 HD11 LEU A 289      22.080  26.665 -33.171  1.00 49.15           H  
ATOM   4365 HD12 LEU A 289      22.755  25.033 -33.295  1.00 49.15           H  
ATOM   4366 HD13 LEU A 289      21.827  25.710 -34.654  1.00 49.15           H  
ATOM   4367  CD2 LEU A 289      24.455  25.455 -35.329  1.00 49.15           C  
ATOM   4368 HD21 LEU A 289      23.811  25.244 -36.182  1.00 49.15           H  
ATOM   4369 HD22 LEU A 289      24.612  24.541 -34.757  1.00 49.15           H  
ATOM   4370 HD23 LEU A 289      25.426  25.800 -35.687  1.00 49.15           H  
ATOM   4371  N   LEU A 290      24.838  30.927 -36.551  1.00 42.14           N  
ATOM   4372  H   LEU A 290      25.334  31.158 -35.702  1.00 42.14           H  
ATOM   4373  CA  LEU A 290      24.867  31.925 -37.621  1.00 42.14           C  
ATOM   4374  HA  LEU A 290      24.077  31.712 -38.341  1.00 42.14           H  
ATOM   4375  C   LEU A 290      26.233  31.863 -38.333  1.00 42.14           C  
ATOM   4376  CB  LEU A 290      24.615  33.331 -37.042  1.00 42.14           C  
ATOM   4377  HB2 LEU A 290      24.736  34.059 -37.845  1.00 42.14           H  
ATOM   4378  HB3 LEU A 290      25.382  33.537 -36.296  1.00 42.14           H  
ATOM   4379  O   LEU A 290      27.249  32.100 -37.679  1.00 42.14           O  
ATOM   4380  CG  LEU A 290      23.232  33.535 -36.399  1.00 42.14           C  
ATOM   4381  HG  LEU A 290      23.085  32.802 -35.605  1.00 42.14           H  
ATOM   4382  CD1 LEU A 290      23.159  34.930 -35.773  1.00 42.14           C  
ATOM   4383 HD11 LEU A 290      23.961  35.040 -35.042  1.00 42.14           H  
ATOM   4384 HD12 LEU A 290      22.199  35.058 -35.273  1.00 42.14           H  
ATOM   4385 HD13 LEU A 290      23.273  35.690 -36.546  1.00 42.14           H  
ATOM   4386  CD2 LEU A 290      22.089  33.409 -37.410  1.00 42.14           C  
ATOM   4387 HD21 LEU A 290      22.247  34.096 -38.242  1.00 42.14           H  
ATOM   4388 HD22 LEU A 290      21.141  33.639 -36.924  1.00 42.14           H  
ATOM   4389 HD23 LEU A 290      22.040  32.387 -37.784  1.00 42.14           H  
ATOM   4390  N   PRO A 291      26.298  31.573 -39.647  1.00 39.95           N  
ATOM   4391  CA  PRO A 291      27.554  31.623 -40.392  1.00 39.95           C  
ATOM   4392  HA  PRO A 291      28.261  30.939 -39.923  1.00 39.95           H  
ATOM   4393  C   PRO A 291      28.148  33.036 -40.414  1.00 39.95           C  
ATOM   4394  CB  PRO A 291      27.229  31.124 -41.806  1.00 39.95           C  
ATOM   4395  HB2 PRO A 291      28.044  30.529 -42.219  1.00 39.95           H  
ATOM   4396  HB3 PRO A 291      27.005  31.966 -42.461  1.00 39.95           H  
ATOM   4397  O   PRO A 291      27.425  34.020 -40.588  1.00 39.95           O  
ATOM   4398  CG  PRO A 291      25.964  30.291 -41.606  1.00 39.95           C  
ATOM   4399  HG2 PRO A 291      26.231  29.293 -41.258  1.00 39.95           H  
ATOM   4400  HG3 PRO A 291      25.365  30.237 -42.515  1.00 39.95           H  
ATOM   4401  CD  PRO A 291      25.240  31.046 -40.494  1.00 39.95           C  
ATOM   4402  HD2 PRO A 291      24.666  31.872 -40.914  1.00 39.95           H  
ATOM   4403  HD3 PRO A 291      24.586  30.361 -39.955  1.00 39.95           H  
ATOM   4404  N   GLU A 292      29.470  33.143 -40.288  1.00 35.03           N  
ATOM   4405  H   GLU A 292      30.023  32.312 -40.135  1.00 35.03           H  
ATOM   4406  CA  GLU A 292      30.173  34.425 -40.367  1.00 35.03           C  
ATOM   4407  HA  GLU A 292      29.633  35.149 -39.758  1.00 35.03           H  
ATOM   4408  C   GLU A 292      30.190  34.938 -41.819  1.00 35.03           C  
ATOM   4409  CB  GLU A 292      31.580  34.286 -39.763  1.00 35.03           C  
ATOM   4410  HB2 GLU A 292      32.188  33.636 -40.392  1.00 35.03           H  
ATOM   4411  HB3 GLU A 292      31.497  33.831 -38.776  1.00 35.03           H  
ATOM   4412  O   GLU A 292      30.991  34.506 -42.649  1.00 35.03           O  
ATOM   4413  CG  GLU A 292      32.261  35.652 -39.613  1.00 35.03           C  
ATOM   4414  HG2 GLU A 292      31.652  36.283 -38.965  1.00 35.03           H  
ATOM   4415  HG3 GLU A 292      32.323  36.139 -40.586  1.00 35.03           H  
ATOM   4416  CD  GLU A 292      33.669  35.501 -39.029  1.00 35.03           C  
ATOM   4417  OE1 GLU A 292      33.820  35.709 -37.806  1.00 35.03           O  
ATOM   4418  OE2 GLU A 292      34.586  35.185 -39.824  1.00 35.03           O  
ATOM   4419  N   PHE A 293      29.282  35.862 -42.143  1.00 34.43           N  
ATOM   4420  H   PHE A 293      28.585  36.098 -41.451  1.00 34.43           H  
ATOM   4421  CA  PHE A 293      29.184  36.481 -43.469  1.00 34.43           C  
ATOM   4422  HA  PHE A 293      29.324  35.699 -44.215  1.00 34.43           H  
ATOM   4423  C   PHE A 293      30.316  37.497 -43.707  1.00 34.43           C  
ATOM   4424  CB  PHE A 293      27.772  37.058 -43.685  1.00 34.43           C  
ATOM   4425  HB2 PHE A 293      27.836  37.944 -44.317  1.00 34.43           H  
ATOM   4426  HB3 PHE A 293      27.348  37.379 -42.733  1.00 34.43           H  
ATOM   4427  O   PHE A 293      30.132  38.712 -43.612  1.00 34.43           O  
ATOM   4428  CG  PHE A 293      26.828  36.088 -44.371  1.00 34.43           C  
ATOM   4429  CD1 PHE A 293      26.724  36.098 -45.776  1.00 34.43           C  
ATOM   4430  HD1 PHE A 293      27.306  36.798 -46.355  1.00 34.43           H  
ATOM   4431  CD2 PHE A 293      26.077  35.163 -43.623  1.00 34.43           C  
ATOM   4432  HD2 PHE A 293      26.164  35.140 -42.546  1.00 34.43           H  
ATOM   4433  CE1 PHE A 293      25.867  35.194 -46.429  1.00 34.43           C  
ATOM   4434  HE1 PHE A 293      25.792  35.203 -47.506  1.00 34.43           H  
ATOM   4435  CE2 PHE A 293      25.220  34.257 -44.276  1.00 34.43           C  
ATOM   4436  HE2 PHE A 293      24.650  33.546 -43.697  1.00 34.43           H  
ATOM   4437  CZ  PHE A 293      25.114  34.274 -45.679  1.00 34.43           C  
ATOM   4438  HZ  PHE A 293      24.460  33.576 -46.179  1.00 34.43           H  
ATOM   4439  N   GLN A 294      31.505  36.986 -44.032  1.00 28.70           N  
ATOM   4440  H   GLN A 294      31.608  35.983 -43.972  1.00 28.70           H  
ATOM   4441  CA  GLN A 294      32.683  37.785 -44.374  1.00 28.70           C  
ATOM   4442  HA  GLN A 294      32.866  38.488 -43.562  1.00 28.70           H  
ATOM   4443  C   GLN A 294      32.450  38.595 -45.664  1.00 28.70           C  
ATOM   4444  CB  GLN A 294      33.918  36.879 -44.498  1.00 28.70           C  
ATOM   4445  HB2 GLN A 294      33.730  36.107 -45.244  1.00 28.70           H  
ATOM   4446  HB3 GLN A 294      34.757  37.488 -44.836  1.00 28.70           H  
ATOM   4447  O   GLN A 294      32.405  38.056 -46.771  1.00 28.70           O  
ATOM   4448  CG  GLN A 294      34.301  36.217 -43.163  1.00 28.70           C  
ATOM   4449  HG2 GLN A 294      33.502  35.552 -42.835  1.00 28.70           H  
ATOM   4450  HG3 GLN A 294      34.434  36.987 -42.402  1.00 28.70           H  
ATOM   4451  CD  GLN A 294      35.589  35.401 -43.242  1.00 28.70           C  
ATOM   4452  NE2 GLN A 294      36.027  34.834 -42.144  1.00 28.70           N  
ATOM   4453 HE21 GLN A 294      36.882  34.299 -42.192  1.00 28.70           H  
ATOM   4454 HE22 GLN A 294      35.519  34.945 -41.278  1.00 28.70           H  
ATOM   4455  OE1 GLN A 294      36.226  35.266 -44.277  1.00 28.70           O  
ATOM   4456  N   PHE A 295      32.312  39.915 -45.520  1.00 34.13           N  
ATOM   4457  H   PHE A 295      32.320  40.278 -44.578  1.00 34.13           H  
ATOM   4458  CA  PHE A 295      31.915  40.840 -46.589  1.00 34.13           C  
ATOM   4459  HA  PHE A 295      31.200  40.306 -47.214  1.00 34.13           H  
ATOM   4460  C   PHE A 295      33.078  41.218 -47.536  1.00 34.13           C  
ATOM   4461  CB  PHE A 295      31.149  42.032 -45.968  1.00 34.13           C  
ATOM   4462  HB2 PHE A 295      31.170  41.961 -44.880  1.00 34.13           H  
ATOM   4463  HB3 PHE A 295      31.628  42.981 -46.211  1.00 34.13           H  
ATOM   4464  O   PHE A 295      33.457  42.381 -47.662  1.00 34.13           O  
ATOM   4465  CG  PHE A 295      29.700  42.108 -46.409  1.00 34.13           C  
ATOM   4466  CD1 PHE A 295      29.355  42.807 -47.582  1.00 34.13           C  
ATOM   4467  HD1 PHE A 295      30.122  43.297 -48.162  1.00 34.13           H  
ATOM   4468  CD2 PHE A 295      28.698  41.466 -45.657  1.00 34.13           C  
ATOM   4469  HD2 PHE A 295      28.960  40.916 -44.765  1.00 34.13           H  
ATOM   4470  CE1 PHE A 295      28.011  42.872 -47.994  1.00 34.13           C  
ATOM   4471  HE1 PHE A 295      27.748  43.412 -48.892  1.00 34.13           H  
ATOM   4472  CE2 PHE A 295      27.355  41.535 -46.067  1.00 34.13           C  
ATOM   4473  HE2 PHE A 295      26.589  41.042 -45.487  1.00 34.13           H  
ATOM   4474  CZ  PHE A 295      27.011  42.239 -47.235  1.00 34.13           C  
ATOM   4475  HZ  PHE A 295      25.979  42.290 -47.550  1.00 34.13           H  
ATOM   4476  N   ASN A 296      33.644  40.228 -48.236  1.00 30.34           N  
ATOM   4477  H   ASN A 296      33.309  39.293 -48.054  1.00 30.34           H  
ATOM   4478  CA  ASN A 296      34.707  40.407 -49.242  1.00 30.34           C  
ATOM   4479  HA  ASN A 296      35.425  41.126 -48.845  1.00 30.34           H  
ATOM   4480  C   ASN A 296      34.190  41.049 -50.553  1.00 30.34           C  
ATOM   4481  CB  ASN A 296      35.449  39.067 -49.453  1.00 30.34           C  
ATOM   4482  HB2 ASN A 296      34.736  38.242 -49.436  1.00 30.34           H  
ATOM   4483  HB3 ASN A 296      35.936  39.067 -50.428  1.00 30.34           H  
ATOM   4484  O   ASN A 296      34.193  40.439 -51.624  1.00 30.34           O  
ATOM   4485  CG  ASN A 296      36.555  38.828 -48.439  1.00 30.34           C  
ATOM   4486  ND2 ASN A 296      36.822  37.592 -48.088  1.00 30.34           N  
ATOM   4487 HD21 ASN A 296      37.517  37.477 -47.365  1.00 30.34           H  
ATOM   4488 HD22 ASN A 296      36.247  36.825 -48.408  1.00 30.34           H  
ATOM   4489  OD1 ASN A 296      37.219  39.736 -47.974  1.00 30.34           O  
ATOM   4490  N   GLY A 297      33.730  42.300 -50.468  1.00 31.37           N  
ATOM   4491  H   GLY A 297      33.736  42.730 -49.554  1.00 31.37           H  
ATOM   4492  CA  GLY A 297      33.309  43.113 -51.610  1.00 31.37           C  
ATOM   4493  HA2 GLY A 297      32.610  43.875 -51.267  1.00 31.37           H  
ATOM   4494  HA3 GLY A 297      32.795  42.487 -52.339  1.00 31.37           H  
ATOM   4495  C   GLY A 297      34.488  43.822 -52.285  1.00 31.37           C  
ATOM   4496  O   GLY A 297      35.051  44.761 -51.729  1.00 31.37           O  
ATOM   4497  N   ASN A 298      34.841  43.411 -53.505  1.00 29.22           N  
ATOM   4498  H   ASN A 298      34.332  42.639 -53.911  1.00 29.22           H  
ATOM   4499  CA  ASN A 298      35.846  44.106 -54.319  1.00 29.22           C  
ATOM   4500  HA  ASN A 298      36.708  44.325 -53.688  1.00 29.22           H  
ATOM   4501  C   ASN A 298      35.305  45.449 -54.849  1.00 29.22           C  
ATOM   4502  CB  ASN A 298      36.308  43.192 -55.468  1.00 29.22           C  
ATOM   4503  HB2 ASN A 298      36.859  43.785 -56.198  1.00 29.22           H  
ATOM   4504  HB3 ASN A 298      35.445  42.757 -55.973  1.00 29.22           H  
ATOM   4505  O   ASN A 298      34.192  45.501 -55.368  1.00 29.22           O  
ATOM   4506  CG  ASN A 298      37.250  42.106 -54.987  1.00 29.22           C  
ATOM   4507  ND2 ASN A 298      36.840  40.859 -54.980  1.00 29.22           N  
ATOM   4508 HD21 ASN A 298      37.489  40.189 -54.593  1.00 29.22           H  
ATOM   4509 HD22 ASN A 298      35.895  40.615 -55.238  1.00 29.22           H  
ATOM   4510  OD1 ASN A 298      38.374  42.374 -54.608  1.00 29.22           O  
ATOM   4511  N   GLY A 299      36.110  46.517 -54.768  1.00 30.08           N  
ATOM   4512  H   GLY A 299      36.995  46.399 -54.296  1.00 30.08           H  
ATOM   4513  CA  GLY A 299      35.676  47.896 -55.060  1.00 30.08           C  
ATOM   4514  HA2 GLY A 299      34.811  47.873 -55.724  1.00 30.08           H  
ATOM   4515  HA3 GLY A 299      35.367  48.371 -54.129  1.00 30.08           H  
ATOM   4516  C   GLY A 299      36.732  48.790 -55.724  1.00 30.08           C  
ATOM   4517  O   GLY A 299      36.825  49.972 -55.406  1.00 30.08           O  
ATOM   4518  N   ILE A 300      37.567  48.241 -56.611  1.00 27.45           N  
ATOM   4519  H   ILE A 300      37.417  47.278 -56.873  1.00 27.45           H  
ATOM   4520  CA  ILE A 300      38.628  48.998 -57.300  1.00 27.45           C  
ATOM   4521  HA  ILE A 300      38.954  49.816 -56.658  1.00 27.45           H  
ATOM   4522  C   ILE A 300      38.091  49.593 -58.613  1.00 27.45           C  
ATOM   4523  CB  ILE A 300      39.864  48.095 -57.573  1.00 27.45           C  
ATOM   4524  HB  ILE A 300      39.571  47.321 -58.283  1.00 27.45           H  
ATOM   4525  O   ILE A 300      37.780  48.816 -59.513  1.00 27.45           O  
ATOM   4526  CG1 ILE A 300      40.374  47.388 -56.294  1.00 27.45           C  
ATOM   4527 HG12 ILE A 300      39.556  46.835 -55.832  1.00 27.45           H  
ATOM   4528 HG13 ILE A 300      40.719  48.135 -55.578  1.00 27.45           H  
ATOM   4529  CG2 ILE A 300      40.996  48.928 -58.211  1.00 27.45           C  
ATOM   4530 HG21 ILE A 300      40.657  49.410 -59.127  1.00 27.45           H  
ATOM   4531 HG22 ILE A 300      41.834  48.287 -58.484  1.00 27.45           H  
ATOM   4532 HG23 ILE A 300      41.341  49.689 -57.511  1.00 27.45           H  
ATOM   4533  CD1 ILE A 300      41.501  46.374 -56.542  1.00 27.45           C  
ATOM   4534 HD11 ILE A 300      42.420  46.883 -56.830  1.00 27.45           H  
ATOM   4535 HD12 ILE A 300      41.691  45.819 -55.623  1.00 27.45           H  
ATOM   4536 HD13 ILE A 300      41.207  45.672 -57.323  1.00 27.45           H  
ATOM   4537  N   ASN A 301      38.034  50.933 -58.737  1.00 28.53           N  
ATOM   4538  H   ASN A 301      37.970  51.434 -57.862  1.00 28.53           H  
ATOM   4539  CA  ASN A 301      38.511  51.758 -59.880  1.00 28.53           C  
ATOM   4540  HA  ASN A 301      39.590  51.877 -59.774  1.00 28.53           H  
ATOM   4541  C   ASN A 301      37.903  53.189 -59.910  1.00 28.53           C  
ATOM   4542  CB  ASN A 301      38.250  51.118 -61.266  1.00 28.53           C  
ATOM   4543  HB2 ASN A 301      38.107  51.905 -62.007  1.00 28.53           H  
ATOM   4544  HB3 ASN A 301      37.326  50.540 -61.258  1.00 28.53           H  
ATOM   4545  O   ASN A 301      36.690  53.328 -59.949  1.00 28.53           O  
ATOM   4546  CG  ASN A 301      39.416  50.281 -61.772  1.00 28.53           C  
ATOM   4547  ND2 ASN A 301      39.312  48.978 -61.765  1.00 28.53           N  
ATOM   4548 HD21 ASN A 301      38.541  48.578 -61.248  1.00 28.53           H  
ATOM   4549 HD22 ASN A 301      40.112  48.443 -62.069  1.00 28.53           H  
ATOM   4550  OD1 ASN A 301      40.445  50.793 -62.178  1.00 28.53           O  
ATOM   4551  N   ASN A 302      38.782  54.196 -60.048  1.00 26.63           N  
ATOM   4552  H   ASN A 302      39.741  53.925 -59.885  1.00 26.63           H  
ATOM   4553  CA  ASN A 302      38.702  55.436 -60.863  1.00 26.63           C  
ATOM   4554  HA  ASN A 302      39.557  56.025 -60.532  1.00 26.63           H  
ATOM   4555  C   ASN A 302      37.507  56.430 -60.784  1.00 26.63           C  
ATOM   4556  CB  ASN A 302      38.996  55.052 -62.328  1.00 26.63           C  
ATOM   4557  HB2 ASN A 302      38.145  54.491 -62.712  1.00 26.63           H  
ATOM   4558  HB3 ASN A 302      39.112  55.951 -62.934  1.00 26.63           H  
ATOM   4559  O   ASN A 302      36.349  56.063 -60.656  1.00 26.63           O  
ATOM   4560  CG  ASN A 302      40.256  54.215 -62.477  1.00 26.63           C  
ATOM   4561  ND2 ASN A 302      40.314  53.370 -63.475  1.00 26.63           N  
ATOM   4562 HD21 ASN A 302      39.538  53.277 -64.114  1.00 26.63           H  
ATOM   4563 HD22 ASN A 302      41.005  52.640 -63.374  1.00 26.63           H  
ATOM   4564  OD1 ASN A 302      41.171  54.277 -61.672  1.00 26.63           O  
ATOM   4565  N   GLY A 303      37.819  57.718 -61.022  1.00 25.28           N  
ATOM   4566  H   GLY A 303      38.797  57.942 -61.141  1.00 25.28           H  
ATOM   4567  CA  GLY A 303      36.867  58.848 -61.084  1.00 25.28           C  
ATOM   4568  HA2 GLY A 303      35.873  58.470 -61.322  1.00 25.28           H  
ATOM   4569  HA3 GLY A 303      37.141  59.541 -61.880  1.00 25.28           H  
ATOM   4570  C   GLY A 303      36.760  59.595 -59.747  1.00 25.28           C  
ATOM   4571  O   GLY A 303      36.185  59.068 -58.807  1.00 25.28           O  
ATOM   4572  N   ALA A 304      37.331  60.783 -59.512  1.00 27.67           N  
ATOM   4573  H   ALA A 304      37.139  61.082 -58.567  1.00 27.67           H  
ATOM   4574  CA  ALA A 304      38.062  61.762 -60.335  1.00 27.67           C  
ATOM   4575  HA  ALA A 304      38.477  62.437 -59.587  1.00 27.67           H  
ATOM   4576  C   ALA A 304      37.243  62.688 -61.272  1.00 27.67           C  
ATOM   4577  CB  ALA A 304      39.306  61.142 -60.997  1.00 27.67           C  
ATOM   4578  HB1 ALA A 304      39.835  60.511 -60.283  1.00 27.67           H  
ATOM   4579  HB2 ALA A 304      39.975  61.938 -61.325  1.00 27.67           H  
ATOM   4580  HB3 ALA A 304      39.026  60.553 -61.871  1.00 27.67           H  
ATOM   4581  O   ALA A 304      36.481  62.227 -62.116  1.00 27.67           O  
ATOM   4582  N   ASN A 305      37.563  63.992 -61.173  1.00 25.65           N  
ATOM   4583  H   ASN A 305      38.216  64.213 -60.435  1.00 25.65           H  
ATOM   4584  CA  ASN A 305      37.058  65.169 -61.911  1.00 25.65           C  
ATOM   4585  HA  ASN A 305      37.722  65.976 -61.601  1.00 25.65           H  
ATOM   4586  C   ASN A 305      35.638  65.695 -61.561  1.00 25.65           C  
ATOM   4587  CB  ASN A 305      37.295  64.990 -63.424  1.00 25.65           C  
ATOM   4588  HB2 ASN A 305      38.281  64.559 -63.602  1.00 25.65           H  
ATOM   4589  HB3 ASN A 305      36.542  64.311 -63.822  1.00 25.65           H  
ATOM   4590  O   ASN A 305      34.771  64.924 -61.178  1.00 25.65           O  
ATOM   4591  CG  ASN A 305      37.229  66.315 -64.161  1.00 25.65           C  
ATOM   4592  ND2 ASN A 305      36.683  66.348 -65.350  1.00 25.65           N  
ATOM   4593 HD21 ASN A 305      36.285  65.511 -65.752  1.00 25.65           H  
ATOM   4594 HD22 ASN A 305      36.506  67.273 -65.715  1.00 25.65           H  
ATOM   4595  OD1 ASN A 305      37.640  67.346 -63.651  1.00 25.65           O  
ATOM   4596  N   ASN A 306      35.436  67.015 -61.758  1.00 26.92           N  
ATOM   4597  H   ASN A 306      36.203  67.504 -62.198  1.00 26.92           H  
ATOM   4598  CA  ASN A 306      34.230  67.844 -61.517  1.00 26.92           C  
ATOM   4599  HA  ASN A 306      34.502  68.872 -61.756  1.00 26.92           H  
ATOM   4600  C   ASN A 306      33.709  67.860 -60.056  1.00 26.92           C  
ATOM   4601  CB  ASN A 306      33.137  67.472 -62.534  1.00 26.92           C  
ATOM   4602  HB2 ASN A 306      32.232  68.035 -62.303  1.00 26.92           H  
ATOM   4603  HB3 ASN A 306      32.902  66.413 -62.433  1.00 26.92           H  
ATOM   4604  O   ASN A 306      33.413  66.820 -59.488  1.00 26.92           O  
ATOM   4605  CG  ASN A 306      33.507  67.769 -63.978  1.00 26.92           C  
ATOM   4606  ND2 ASN A 306      32.720  67.286 -64.910  1.00 26.92           N  
ATOM   4607 HD21 ASN A 306      31.910  66.742 -64.646  1.00 26.92           H  
ATOM   4608 HD22 ASN A 306      32.952  67.515 -65.865  1.00 26.92           H  
ATOM   4609  OD1 ASN A 306      34.480  68.429 -64.309  1.00 26.92           O  
ATOM   4610  N   ASN A 307      33.565  68.976 -59.330  1.00 25.27           N  
ATOM   4611  H   ASN A 307      33.216  68.747 -58.411  1.00 25.27           H  
ATOM   4612  CA  ASN A 307      33.669  70.424 -59.597  1.00 25.27           C  
ATOM   4613  HA  ASN A 307      33.535  70.850 -58.602  1.00 25.27           H  
ATOM   4614  C   ASN A 307      32.542  71.084 -60.436  1.00 25.27           C  
ATOM   4615  CB  ASN A 307      35.102  70.829 -60.017  1.00 25.27           C  
ATOM   4616  HB2 ASN A 307      35.213  70.724 -61.097  1.00 25.27           H  
ATOM   4617  HB3 ASN A 307      35.826  70.181 -59.524  1.00 25.27           H  
ATOM   4618  O   ASN A 307      32.128  70.550 -61.460  1.00 25.27           O  
ATOM   4619  CG  ASN A 307      35.451  72.263 -59.652  1.00 25.27           C  
ATOM   4620  ND2 ASN A 307      36.535  72.787 -60.171  1.00 25.27           N  
ATOM   4621 HD21 ASN A 307      37.122  72.255 -60.797  1.00 25.27           H  
ATOM   4622 HD22 ASN A 307      36.730  73.741 -59.904  1.00 25.27           H  
ATOM   4623  OD1 ASN A 307      34.766  72.926 -58.894  1.00 25.27           O  
ATOM   4624  N   ASN A 308      32.147  72.297 -60.011  1.00 25.97           N  
ATOM   4625  H   ASN A 308      32.688  72.670 -59.244  1.00 25.97           H  
ATOM   4626  CA  ASN A 308      31.084  73.194 -60.509  1.00 25.97           C  
ATOM   4627  HA  ASN A 308      31.129  74.062 -59.851  1.00 25.97           H  
ATOM   4628  C   ASN A 308      29.608  72.730 -60.413  1.00 25.97           C  
ATOM   4629  CB  ASN A 308      31.430  73.710 -61.923  1.00 25.97           C  
ATOM   4630  HB2 ASN A 308      30.561  74.211 -62.348  1.00 25.97           H  
ATOM   4631  HB3 ASN A 308      31.671  72.866 -62.569  1.00 25.97           H  
ATOM   4632  O   ASN A 308      29.277  71.589 -60.718  1.00 25.97           O  
ATOM   4633  CG  ASN A 308      32.570  74.712 -61.947  1.00 25.97           C  
ATOM   4634  ND2 ASN A 308      33.212  74.888 -63.077  1.00 25.97           N  
ATOM   4635 HD21 ASN A 308      32.986  74.330 -63.888  1.00 25.97           H  
ATOM   4636 HD22 ASN A 308      33.954  75.573 -63.060  1.00 25.97           H  
ATOM   4637  OD1 ASN A 308      32.873  75.385 -60.979  1.00 25.97           O  
ATOM   4638  N   ASN A 309      28.730  73.723 -60.155  1.00 27.47           N  
ATOM   4639  H   ASN A 309      29.158  74.610 -59.931  1.00 27.47           H  
ATOM   4640  CA  ASN A 309      27.246  73.738 -60.130  1.00 27.47           C  
ATOM   4641  HA  ASN A 309      26.995  74.778 -60.338  1.00 27.47           H  
ATOM   4642  C   ASN A 309      26.529  73.410 -58.800  1.00 27.47           C  
ATOM   4643  CB  ASN A 309      26.643  72.904 -61.280  1.00 27.47           C  
ATOM   4644  HB2 ASN A 309      26.925  71.856 -61.176  1.00 27.47           H  
ATOM   4645  HB3 ASN A 309      25.554  72.910 -61.230  1.00 27.47           H  
ATOM   4646  O   ASN A 309      26.962  72.528 -58.072  1.00 27.47           O  
ATOM   4647  CG  ASN A 309      27.046  73.429 -62.635  1.00 27.47           C  
ATOM   4648  ND2 ASN A 309      27.839  72.684 -63.366  1.00 27.47           N  
ATOM   4649 HD21 ASN A 309      28.211  71.836 -62.964  1.00 27.47           H  
ATOM   4650 HD22 ASN A 309      28.096  73.028 -64.280  1.00 27.47           H  
ATOM   4651  OD1 ASN A 309      26.681  74.528 -63.022  1.00 27.47           O  
ATOM   4652  N   ASN A 310      25.362  74.007 -58.492  1.00 26.25           N  
ATOM   4653  H   ASN A 310      24.865  73.545 -57.744  1.00 26.25           H  
ATOM   4654  CA  ASN A 310      24.879  75.391 -58.730  1.00 26.25           C  
ATOM   4655  HA  ASN A 310      25.648  76.077 -58.376  1.00 26.25           H  
ATOM   4656  C   ASN A 310      23.607  75.670 -57.887  1.00 26.25           C  
ATOM   4657  CB  ASN A 310      24.557  75.695 -60.216  1.00 26.25           C  
ATOM   4658  HB2 ASN A 310      23.481  75.789 -60.365  1.00 26.25           H  
ATOM   4659  HB3 ASN A 310      24.877  74.895 -60.883  1.00 26.25           H  
ATOM   4660  O   ASN A 310      23.027  74.728 -57.355  1.00 26.25           O  
ATOM   4661  CG  ASN A 310      25.198  77.002 -60.646  1.00 26.25           C  
ATOM   4662  ND2 ASN A 310      25.915  77.021 -61.746  1.00 26.25           N  
ATOM   4663 HD21 ASN A 310      26.032  76.191 -62.310  1.00 26.25           H  
ATOM   4664 HD22 ASN A 310      26.311  77.911 -62.012  1.00 26.25           H  
ATOM   4665  OD1 ASN A 310      25.109  78.005 -59.958  1.00 26.25           O  
ATOM   4666  N   ASN A 311      23.133  76.928 -57.873  1.00 29.27           N  
ATOM   4667  H   ASN A 311      23.637  77.599 -58.435  1.00 29.27           H  
ATOM   4668  CA  ASN A 311      21.935  77.433 -57.161  1.00 29.27           C  
ATOM   4669  HA  ASN A 311      21.806  78.470 -57.471  1.00 29.27           H  
ATOM   4670  C   ASN A 311      22.087  77.414 -55.616  1.00 29.27           C  
ATOM   4671  CB  ASN A 311      20.663  76.709 -57.653  1.00 29.27           C  
ATOM   4672  HB2 ASN A 311      19.783  77.207 -57.245  1.00 29.27           H  
ATOM   4673  HB3 ASN A 311      20.669  75.687 -57.273  1.00 29.27           H  
ATOM   4674  O   ASN A 311      22.553  76.439 -55.046  1.00 29.27           O  
ATOM   4675  CG  ASN A 311      20.513  76.669 -59.167  1.00 29.27           C  
ATOM   4676  ND2 ASN A 311      19.793  75.701 -59.684  1.00 29.27           N  
ATOM   4677 HD21 ASN A 311      19.398  74.989 -59.087  1.00 29.27           H  
ATOM   4678 HD22 ASN A 311      19.711  75.697 -60.691  1.00 29.27           H  
ATOM   4679  OD1 ASN A 311      21.031  77.483 -59.913  1.00 29.27           O  
ATOM   4680  N   ASN A 312      21.753  78.447 -54.832  1.00 25.78           N  
ATOM   4681  H   ASN A 312      21.995  78.271 -53.868  1.00 25.78           H  
ATOM   4682  CA  ASN A 312      21.076  79.728 -55.082  1.00 25.78           C  
ATOM   4683  HA  ASN A 312      20.963  80.170 -54.091  1.00 25.78           H  
ATOM   4684  C   ASN A 312      19.612  79.655 -55.559  1.00 25.78           C  
ATOM   4685  CB  ASN A 312      21.973  80.724 -55.858  1.00 25.78           C  
ATOM   4686  HB2 ASN A 312      22.538  80.218 -56.641  1.00 25.78           H  
ATOM   4687  HB3 ASN A 312      21.341  81.470 -56.339  1.00 25.78           H  
ATOM   4688  O   ASN A 312      19.308  79.882 -56.724  1.00 25.78           O  
ATOM   4689  CG  ASN A 312      22.953  81.487 -54.982  1.00 25.78           C  
ATOM   4690  ND2 ASN A 312      23.857  82.224 -55.580  1.00 25.78           N  
ATOM   4691 HD21 ASN A 312      24.502  82.710 -54.973  1.00 25.78           H  
ATOM   4692 HD22 ASN A 312      23.910  82.259 -56.588  1.00 25.78           H  
ATOM   4693  OD1 ASN A 312      22.917  81.461 -53.765  1.00 25.78           O  
ATOM   4694  N   ASN A 313      18.711  79.431 -54.598  1.00 25.87           N  
ATOM   4695  H   ASN A 313      19.060  79.086 -53.715  1.00 25.87           H  
ATOM   4696  CA  ASN A 313      17.386  80.062 -54.490  1.00 25.87           C  
ATOM   4697  HA  ASN A 313      17.446  81.060 -54.924  1.00 25.87           H  
ATOM   4698  C   ASN A 313      17.104  80.251 -52.975  1.00 25.87           C  
ATOM   4699  CB  ASN A 313      16.336  79.227 -55.256  1.00 25.87           C  
ATOM   4700  HB2 ASN A 313      16.709  78.215 -55.412  1.00 25.87           H  
ATOM   4701  HB3 ASN A 313      15.425  79.146 -54.664  1.00 25.87           H  
ATOM   4702  O   ASN A 313      17.587  79.461 -52.169  1.00 25.87           O  
ATOM   4703  CG  ASN A 313      15.955  79.833 -56.604  1.00 25.87           C  
ATOM   4704  ND2 ASN A 313      15.366  79.057 -57.482  1.00 25.87           N  
ATOM   4705 HD21 ASN A 313      15.131  79.490 -58.363  1.00 25.87           H  
ATOM   4706 HD22 ASN A 313      15.193  78.084 -57.271  1.00 25.87           H  
ATOM   4707  OD1 ASN A 313      16.117  81.011 -56.881  1.00 25.87           O  
ATOM   4708  N   VAL A 314      16.569  81.379 -52.487  1.00 25.84           N  
ATOM   4709  H   VAL A 314      16.943  81.546 -51.564  1.00 25.84           H  
ATOM   4710  CA  VAL A 314      15.160  81.833 -52.588  1.00 25.84           C  
ATOM   4711  HA  VAL A 314      15.107  82.756 -52.012  1.00 25.84           H  
ATOM   4712  C   VAL A 314      14.236  80.796 -51.919  1.00 25.84           C  
ATOM   4713  CB  VAL A 314      14.743  82.244 -54.015  1.00 25.84           C  
ATOM   4714  HB  VAL A 314      14.840  81.388 -54.683  1.00 25.84           H  
ATOM   4715  O   VAL A 314      14.068  79.718 -52.472  1.00 25.84           O  
ATOM   4716  CG1 VAL A 314      13.295  82.726 -54.101  1.00 25.84           C  
ATOM   4717 HG11 VAL A 314      13.123  83.554 -53.414  1.00 25.84           H  
ATOM   4718 HG12 VAL A 314      12.621  81.902 -53.863  1.00 25.84           H  
ATOM   4719 HG13 VAL A 314      13.073  83.047 -55.119  1.00 25.84           H  
ATOM   4720  CG2 VAL A 314      15.621  83.398 -54.527  1.00 25.84           C  
ATOM   4721 HG21 VAL A 314      15.350  83.628 -55.558  1.00 25.84           H  
ATOM   4722 HG22 VAL A 314      15.482  84.285 -53.910  1.00 25.84           H  
ATOM   4723 HG23 VAL A 314      16.673  83.115 -54.519  1.00 25.84           H  
ATOM   4724  N   ASN A 315      13.746  80.949 -50.675  1.00 26.32           N  
ATOM   4725  H   ASN A 315      13.388  80.062 -50.352  1.00 26.32           H  
ATOM   4726  CA  ASN A 315      13.175  82.102 -49.932  1.00 26.32           C  
ATOM   4727  HA  ASN A 315      13.014  81.719 -48.925  1.00 26.32           H  
ATOM   4728  C   ASN A 315      11.768  82.503 -50.435  1.00 26.32           C  
ATOM   4729  CB  ASN A 315      14.154  83.293 -49.771  1.00 26.32           C  
ATOM   4730  HB2 ASN A 315      15.161  82.913 -49.598  1.00 26.32           H  
ATOM   4731  HB3 ASN A 315      14.137  83.892 -50.682  1.00 26.32           H  
ATOM   4732  O   ASN A 315      11.511  82.438 -51.626  1.00 26.32           O  
ATOM   4733  CG  ASN A 315      13.819  84.257 -48.642  1.00 26.32           C  
ATOM   4734  ND2 ASN A 315      14.594  85.302 -48.479  1.00 26.32           N  
ATOM   4735 HD21 ASN A 315      14.382  85.894 -47.688  1.00 26.32           H  
ATOM   4736 HD22 ASN A 315      15.429  85.421 -49.034  1.00 26.32           H  
ATOM   4737  OD1 ASN A 315      12.851  84.117 -47.917  1.00 26.32           O  
ATOM   4738  N   ASN A 316      10.903  82.992 -49.534  1.00 24.32           N  
ATOM   4739  H   ASN A 316      11.278  83.128 -48.607  1.00 24.32           H  
ATOM   4740  CA  ASN A 316       9.458  83.240 -49.700  1.00 24.32           C  
ATOM   4741  HA  ASN A 316       9.110  83.656 -48.755  1.00 24.32           H  
ATOM   4742  C   ASN A 316       8.577  81.994 -49.962  1.00 24.32           C  
ATOM   4743  CB  ASN A 316       9.178  84.310 -50.788  1.00 24.32           C  
ATOM   4744  HB2 ASN A 316       8.179  84.147 -51.192  1.00 24.32           H  
ATOM   4745  HB3 ASN A 316       9.855  84.197 -51.635  1.00 24.32           H  
ATOM   4746  O   ASN A 316       8.749  81.325 -50.971  1.00 24.32           O  
ATOM   4747  CG  ASN A 316       9.223  85.743 -50.315  1.00 24.32           C  
ATOM   4748  ND2 ASN A 316      10.395  86.306 -50.158  1.00 24.32           N  
ATOM   4749 HD21 ASN A 316      11.228  85.755 -50.307  1.00 24.32           H  
ATOM   4750 HD22 ASN A 316      10.424  87.253 -49.810  1.00 24.32           H  
ATOM   4751  OD1 ASN A 316       8.197  86.383 -50.119  1.00 24.32           O  
ATOM   4752  N   LYS A 317       7.482  81.900 -49.180  1.00 24.58           N  
ATOM   4753  H   LYS A 317       7.522  82.387 -48.296  1.00 24.58           H  
ATOM   4754  CA  LYS A 317       6.125  81.475 -49.615  1.00 24.58           C  
ATOM   4755  HA  LYS A 317       5.462  81.624 -48.763  1.00 24.58           H  
ATOM   4756  C   LYS A 317       5.931  79.971 -49.963  1.00 24.58           C  
ATOM   4757  CB  LYS A 317       5.685  82.474 -50.710  1.00 24.58           C  
ATOM   4758  HB2 LYS A 317       6.448  82.541 -51.484  1.00 24.58           H  
ATOM   4759  HB3 LYS A 317       4.782  82.126 -51.211  1.00 24.58           H  
ATOM   4760  O   LYS A 317       6.890  79.261 -50.213  1.00 24.58           O  
ATOM   4761  CG  LYS A 317       5.410  83.866 -50.109  1.00 24.58           C  
ATOM   4762  HG2 LYS A 317       6.262  84.184 -49.507  1.00 24.58           H  
ATOM   4763  HG3 LYS A 317       4.538  83.805 -49.458  1.00 24.58           H  
ATOM   4764  CD  LYS A 317       5.166  84.930 -51.183  1.00 24.58           C  
ATOM   4765  HD2 LYS A 317       6.034  84.975 -51.841  1.00 24.58           H  
ATOM   4766  HD3 LYS A 317       4.292  84.654 -51.773  1.00 24.58           H  
ATOM   4767  CE  LYS A 317       4.922  86.286 -50.504  1.00 24.58           C  
ATOM   4768  HE2 LYS A 317       3.862  86.528 -50.588  1.00 24.58           H  
ATOM   4769  HE3 LYS A 317       5.153  86.190 -49.443  1.00 24.58           H  
ATOM   4770  NZ  LYS A 317       5.758  87.360 -51.090  1.00 24.58           N  
ATOM   4771  HZ1 LYS A 317       5.627  87.418 -52.090  1.00 24.58           H  
ATOM   4772  HZ2 LYS A 317       5.547  88.251 -50.664  1.00 24.58           H  
ATOM   4773  HZ3 LYS A 317       6.726  87.149 -50.896  1.00 24.58           H  
ATOM   4774  N   ASN A 318       4.715  79.406 -49.934  1.00 23.56           N  
ATOM   4775  H   ASN A 318       4.722  78.401 -50.034  1.00 23.56           H  
ATOM   4776  CA  ASN A 318       3.373  80.013 -49.846  1.00 23.56           C  
ATOM   4777  HA  ASN A 318       3.421  80.925 -49.250  1.00 23.56           H  
ATOM   4778  C   ASN A 318       2.322  79.071 -49.192  1.00 23.56           C  
ATOM   4779  CB  ASN A 318       2.916  80.322 -51.299  1.00 23.56           C  
ATOM   4780  HB2 ASN A 318       3.759  80.263 -51.988  1.00 23.56           H  
ATOM   4781  HB3 ASN A 318       2.208  79.563 -51.631  1.00 23.56           H  
ATOM   4782  O   ASN A 318       2.528  77.865 -49.184  1.00 23.56           O  
ATOM   4783  CG  ASN A 318       2.278  81.689 -51.490  1.00 23.56           C  
ATOM   4784  ND2 ASN A 318       1.746  81.950 -52.659  1.00 23.56           N  
ATOM   4785 HD21 ASN A 318       1.587  81.182 -53.295  1.00 23.56           H  
ATOM   4786 HD22 ASN A 318       1.156  82.769 -52.684  1.00 23.56           H  
ATOM   4787  OD1 ASN A 318       2.321  82.563 -50.637  1.00 23.56           O  
ATOM   4788  N   ASN A 319       1.153  79.640 -48.849  1.00 25.28           N  
ATOM   4789  H   ASN A 319       1.138  80.650 -48.872  1.00 25.28           H  
ATOM   4790  CA  ASN A 319      -0.193  79.017 -48.879  1.00 25.28           C  
ATOM   4791  HA  ASN A 319      -0.871  79.851 -48.697  1.00 25.28           H  
ATOM   4792  C   ASN A 319      -0.671  77.962 -47.836  1.00 25.28           C  
ATOM   4793  CB  ASN A 319      -0.474  78.560 -50.326  1.00 25.28           C  
ATOM   4794  HB2 ASN A 319       0.435  78.232 -50.830  1.00 25.28           H  
ATOM   4795  HB3 ASN A 319      -1.116  77.679 -50.317  1.00 25.28           H  
ATOM   4796  O   ASN A 319       0.107  77.173 -47.323  1.00 25.28           O  
ATOM   4797  CG  ASN A 319      -1.121  79.656 -51.146  1.00 25.28           C  
ATOM   4798  ND2 ASN A 319      -2.323  79.453 -51.616  1.00 25.28           N  
ATOM   4799 HD21 ASN A 319      -2.827  78.631 -51.315  1.00 25.28           H  
ATOM   4800 HD22 ASN A 319      -2.780  80.210 -52.104  1.00 25.28           H  
ATOM   4801  OD1 ASN A 319      -0.566  80.723 -51.338  1.00 25.28           O  
ATOM   4802  N   ASN A 320      -2.010  77.969 -47.644  1.00 27.38           N  
ATOM   4803  H   ASN A 320      -2.495  78.692 -48.157  1.00 27.38           H  
ATOM   4804  CA  ASN A 320      -2.947  76.941 -47.122  1.00 27.38           C  
ATOM   4805  HA  ASN A 320      -3.906  77.451 -47.028  1.00 27.38           H  
ATOM   4806  C   ASN A 320      -2.678  76.374 -45.692  1.00 27.38           C  
ATOM   4807  CB  ASN A 320      -3.147  75.894 -48.246  1.00 27.38           C  
ATOM   4808  HB2 ASN A 320      -2.175  75.530 -48.580  1.00 27.38           H  
ATOM   4809  HB3 ASN A 320      -3.687  75.026 -47.869  1.00 27.38           H  
ATOM   4810  O   ASN A 320      -1.648  75.765 -45.446  1.00 27.38           O  
ATOM   4811  CG  ASN A 320      -3.902  76.459 -49.450  1.00 27.38           C  
ATOM   4812  ND2 ASN A 320      -5.048  75.941 -49.801  1.00 27.38           N  
ATOM   4813 HD21 ASN A 320      -5.571  75.388 -49.137  1.00 27.38           H  
ATOM   4814 HD22 ASN A 320      -5.615  76.496 -50.426  1.00 27.38           H  
ATOM   4815  OD1 ASN A 320      -3.482  77.408 -50.099  1.00 27.38           O  
ATOM   4816  N   GLU A 321      -3.495  76.663 -44.658  1.00 26.79           N  
ATOM   4817  H   GLU A 321      -2.920  76.592 -43.830  1.00 26.79           H  
ATOM   4818  CA  GLU A 321      -4.861  76.150 -44.314  1.00 26.79           C  
ATOM   4819  HA  GLU A 321      -5.396  76.969 -43.833  1.00 26.79           H  
ATOM   4820  C   GLU A 321      -4.799  75.013 -43.257  1.00 26.79           C  
ATOM   4821  CB  GLU A 321      -5.690  75.735 -45.541  1.00 26.79           C  
ATOM   4822  HB2 GLU A 321      -6.394  74.953 -45.255  1.00 26.79           H  
ATOM   4823  HB3 GLU A 321      -5.033  75.271 -46.276  1.00 26.79           H  
ATOM   4824  O   GLU A 321      -3.889  74.197 -43.311  1.00 26.79           O  
ATOM   4825  CG  GLU A 321      -6.469  76.908 -46.165  1.00 26.79           C  
ATOM   4826  HG2 GLU A 321      -5.821  77.784 -46.210  1.00 26.79           H  
ATOM   4827  HG3 GLU A 321      -7.304  77.172 -45.516  1.00 26.79           H  
ATOM   4828  CD  GLU A 321      -6.987  76.594 -47.576  1.00 26.79           C  
ATOM   4829  OE1 GLU A 321      -7.272  77.563 -48.311  1.00 26.79           O  
ATOM   4830  OE2 GLU A 321      -7.002  75.401 -47.960  1.00 26.79           O  
ATOM   4831  N   LEU A 322      -5.674  74.886 -42.242  1.00 30.55           N  
ATOM   4832  H   LEU A 322      -5.405  74.163 -41.591  1.00 30.55           H  
ATOM   4833  CA  LEU A 322      -6.969  75.525 -41.920  1.00 30.55           C  
ATOM   4834  HA  LEU A 322      -7.065  76.475 -42.446  1.00 30.55           H  
ATOM   4835  C   LEU A 322      -7.128  75.796 -40.395  1.00 30.55           C  
ATOM   4836  CB  LEU A 322      -8.102  74.560 -42.365  1.00 30.55           C  
ATOM   4837  HB2 LEU A 322      -8.836  74.453 -41.566  1.00 30.55           H  
ATOM   4838  HB3 LEU A 322      -7.675  73.566 -42.500  1.00 30.55           H  
ATOM   4839  O   LEU A 322      -6.565  75.087 -39.573  1.00 30.55           O  
ATOM   4840  CG  LEU A 322      -8.847  74.961 -43.652  1.00 30.55           C  
ATOM   4841  HG  LEU A 322      -8.178  75.530 -44.298  1.00 30.55           H  
ATOM   4842  CD1 LEU A 322      -9.319  73.725 -44.415  1.00 30.55           C  
ATOM   4843 HD11 LEU A 322      -9.824  74.030 -45.332  1.00 30.55           H  
ATOM   4844 HD12 LEU A 322      -9.999  73.135 -43.799  1.00 30.55           H  
ATOM   4845 HD13 LEU A 322      -8.458  73.117 -44.692  1.00 30.55           H  
ATOM   4846  CD2 LEU A 322     -10.057  75.845 -43.363  1.00 30.55           C  
ATOM   4847 HD21 LEU A 322      -9.725  76.766 -42.882  1.00 30.55           H  
ATOM   4848 HD22 LEU A 322     -10.764  75.321 -42.719  1.00 30.55           H  
ATOM   4849 HD23 LEU A 322     -10.547  76.106 -44.301  1.00 30.55           H  
ATOM   4850  N   ASN A 323      -7.949  76.802 -40.068  1.00 24.89           N  
ATOM   4851  H   ASN A 323      -8.256  77.358 -40.854  1.00 24.89           H  
ATOM   4852  CA  ASN A 323      -8.737  77.088 -38.845  1.00 24.89           C  
ATOM   4853  HA  ASN A 323      -8.663  78.166 -38.697  1.00 24.89           H  
ATOM   4854  C   ASN A 323      -8.421  76.446 -37.462  1.00 24.89           C  
ATOM   4855  CB  ASN A 323     -10.213  76.791 -39.181  1.00 24.89           C  
ATOM   4856  HB2 ASN A 323     -10.830  77.007 -38.309  1.00 24.89           H  
ATOM   4857  HB3 ASN A 323     -10.315  75.729 -39.409  1.00 24.89           H  
ATOM   4858  O   ASN A 323      -8.514  75.237 -37.291  1.00 24.89           O  
ATOM   4859  CG  ASN A 323     -10.769  77.597 -40.340  1.00 24.89           C  
ATOM   4860  ND2 ASN A 323     -11.965  77.289 -40.780  1.00 24.89           N  
ATOM   4861 HD21 ASN A 323     -12.297  77.821 -41.572  1.00 24.89           H  
ATOM   4862 HD22 ASN A 323     -12.484  76.529 -40.365  1.00 24.89           H  
ATOM   4863  OD1 ASN A 323     -10.144  78.494 -40.879  1.00 24.89           O  
ATOM   4864  N   ASN A 324      -8.402  77.327 -36.443  1.00 27.12           N  
ATOM   4865  H   ASN A 324      -8.392  78.298 -36.721  1.00 27.12           H  
ATOM   4866  CA  ASN A 324      -8.663  77.109 -34.999  1.00 27.12           C  
ATOM   4867  HA  ASN A 324      -8.679  78.108 -34.564  1.00 27.12           H  
ATOM   4868  C   ASN A 324      -7.615  76.307 -34.178  1.00 27.12           C  
ATOM   4869  CB  ASN A 324     -10.085  76.537 -34.799  1.00 27.12           C  
ATOM   4870  HB2 ASN A 324     -10.116  75.531 -35.217  1.00 27.12           H  
ATOM   4871  HB3 ASN A 324     -10.288  76.453 -33.732  1.00 27.12           H  
ATOM   4872  O   ASN A 324      -7.117  75.283 -34.615  1.00 27.12           O  
ATOM   4873  CG  ASN A 324     -11.204  77.356 -35.422  1.00 27.12           C  
ATOM   4874  ND2 ASN A 324     -12.388  76.797 -35.512  1.00 27.12           N  
ATOM   4875 HD21 ASN A 324     -12.526  75.849 -35.193  1.00 27.12           H  
ATOM   4876 HD22 ASN A 324     -13.127  77.368 -35.899  1.00 27.12           H  
ATOM   4877  OD1 ASN A 324     -11.051  78.497 -35.824  1.00 27.12           O  
ATOM   4878  N   GLY A 325      -7.290  76.682 -32.930  1.00 22.99           N  
ATOM   4879  H   GLY A 325      -6.705  76.021 -32.439  1.00 22.99           H  
ATOM   4880  CA  GLY A 325      -7.655  77.898 -32.183  1.00 22.99           C  
ATOM   4881  HA2 GLY A 325      -8.733  78.053 -32.233  1.00 22.99           H  
ATOM   4882  HA3 GLY A 325      -7.159  78.753 -32.641  1.00 22.99           H  
ATOM   4883  C   GLY A 325      -7.263  77.843 -30.689  1.00 22.99           C  
ATOM   4884  O   GLY A 325      -7.264  76.769 -30.104  1.00 22.99           O  
ATOM   4885  N   SER A 326      -6.999  79.013 -30.089  1.00 25.19           N  
ATOM   4886  H   SER A 326      -7.078  79.836 -30.669  1.00 25.19           H  
ATOM   4887  CA  SER A 326      -6.774  79.276 -28.644  1.00 25.19           C  
ATOM   4888  HA  SER A 326      -6.681  80.359 -28.564  1.00 25.19           H  
ATOM   4889  C   SER A 326      -5.523  78.699 -27.937  1.00 25.19           C  
ATOM   4890  CB  SER A 326      -8.028  78.942 -27.828  1.00 25.19           C  
ATOM   4891  HB2 SER A 326      -8.278  77.888 -27.948  1.00 25.19           H  
ATOM   4892  HB3 SER A 326      -7.833  79.136 -26.773  1.00 25.19           H  
ATOM   4893  O   SER A 326      -5.361  77.499 -27.777  1.00 25.19           O  
ATOM   4894  OG  SER A 326      -9.108  79.755 -28.258  1.00 25.19           O  
ATOM   4895  HG  SER A 326      -9.894  79.458 -27.794  1.00 25.19           H  
ATOM   4896  N   ILE A 327      -4.679  79.626 -27.451  1.00 23.74           N  
ATOM   4897  H   ILE A 327      -4.749  80.507 -27.939  1.00 23.74           H  
ATOM   4898  CA  ILE A 327      -4.177  79.810 -26.059  1.00 23.74           C  
ATOM   4899  HA  ILE A 327      -3.157  80.187 -26.139  1.00 23.74           H  
ATOM   4900  C   ILE A 327      -4.165  78.562 -25.131  1.00 23.74           C  
ATOM   4901  CB  ILE A 327      -5.038  80.921 -25.385  1.00 23.74           C  
ATOM   4902  HB  ILE A 327      -6.041  80.517 -25.251  1.00 23.74           H  
ATOM   4903  O   ILE A 327      -5.211  77.957 -24.935  1.00 23.74           O  
ATOM   4904  CG1 ILE A 327      -5.167  82.225 -26.222  1.00 23.74           C  
ATOM   4905 HG12 ILE A 327      -4.258  82.819 -26.119  1.00 23.74           H  
ATOM   4906 HG13 ILE A 327      -5.293  82.007 -27.283  1.00 23.74           H  
ATOM   4907  CG2 ILE A 327      -4.483  81.287 -23.994  1.00 23.74           C  
ATOM   4908 HG21 ILE A 327      -5.081  82.070 -23.529  1.00 23.74           H  
ATOM   4909 HG22 ILE A 327      -4.522  80.428 -23.325  1.00 23.74           H  
ATOM   4910 HG23 ILE A 327      -3.450  81.627 -24.069  1.00 23.74           H  
ATOM   4911  CD1 ILE A 327      -6.381  83.079 -25.829  1.00 23.74           C  
ATOM   4912 HD11 ILE A 327      -6.285  83.442 -24.806  1.00 23.74           H  
ATOM   4913 HD12 ILE A 327      -6.448  83.938 -26.497  1.00 23.74           H  
ATOM   4914 HD13 ILE A 327      -7.294  82.491 -25.922  1.00 23.74           H  
ATOM   4915  N   GLY A 328      -3.092  78.199 -24.404  1.00 21.91           N  
ATOM   4916  H   GLY A 328      -3.304  77.445 -23.766  1.00 21.91           H  
ATOM   4917  CA  GLY A 328      -1.726  78.758 -24.291  1.00 21.91           C  
ATOM   4918  HA2 GLY A 328      -1.024  77.977 -24.584  1.00 21.91           H  
ATOM   4919  HA3 GLY A 328      -1.588  79.592 -24.978  1.00 21.91           H  
ATOM   4920  C   GLY A 328      -1.323  79.247 -22.876  1.00 21.91           C  
ATOM   4921  O   GLY A 328      -2.188  79.526 -22.058  1.00 21.91           O  
ATOM   4922  N   VAL A 329      -0.008  79.442 -22.660  1.00 23.53           N  
ATOM   4923  H   VAL A 329       0.611  79.136 -23.397  1.00 23.53           H  
ATOM   4924  CA  VAL A 329       0.648  80.201 -21.552  1.00 23.53           C  
ATOM   4925  HA  VAL A 329       1.679  80.334 -21.878  1.00 23.53           H  
ATOM   4926  C   VAL A 329       0.783  79.525 -20.154  1.00 23.53           C  
ATOM   4927  CB  VAL A 329       0.105  81.656 -21.482  1.00 23.53           C  
ATOM   4928  HB  VAL A 329      -0.956  81.642 -21.232  1.00 23.53           H  
ATOM   4929  O   VAL A 329      -0.102  79.607 -19.317  1.00 23.53           O  
ATOM   4930  CG1 VAL A 329       0.811  82.542 -20.449  1.00 23.53           C  
ATOM   4931 HG11 VAL A 329       1.887  82.551 -20.624  1.00 23.53           H  
ATOM   4932 HG12 VAL A 329       0.596  82.174 -19.446  1.00 23.53           H  
ATOM   4933 HG13 VAL A 329       0.430  83.562 -20.507  1.00 23.53           H  
ATOM   4934  CG2 VAL A 329       0.273  82.371 -22.838  1.00 23.53           C  
ATOM   4935 HG21 VAL A 329      -0.311  81.870 -23.609  1.00 23.53           H  
ATOM   4936 HG22 VAL A 329      -0.091  83.396 -22.760  1.00 23.53           H  
ATOM   4937 HG23 VAL A 329       1.325  82.386 -23.123  1.00 23.53           H  
ATOM   4938  N   ASN A 330       1.998  78.997 -19.913  1.00 23.58           N
[truncated: 958,239 more chars]
