# Supplementary material for: A glutamine-based single α-helix scaffold to target globular proteins
Source: Nat Commun. 2022 Nov 18;13:7073. doi: 10.1038/s41467-022-34793-6 (PMC9674830; doi:10.1038/s41467-022-34793-6)
Supplement: Supplementary file 7 — Supplementary Data 4 [file 41467_2022_34793_MOESM7_ESM.zip › ColabFold_p37n/p37n_no_MSAs/A0A1D8PQD3.pdb]

ATOM      1  N   MET A   1     -45.526 -31.521 -15.864  1.00 23.66           N  
ATOM      2  H   MET A   1     -46.133 -30.943 -15.301  1.00 23.66           H  
ATOM      3  H2  MET A   1     -45.751 -31.414 -16.843  1.00 23.66           H  
ATOM      4  H3  MET A   1     -44.579 -31.216 -15.693  1.00 23.66           H  
ATOM      5  CA  MET A   1     -45.655 -32.936 -15.439  1.00 23.66           C  
ATOM      6  HA  MET A   1     -46.690 -33.258 -15.554  1.00 23.66           H  
ATOM      7  C   MET A   1     -45.311 -33.044 -13.954  1.00 23.66           C  
ATOM      8  CB  MET A   1     -44.763 -33.855 -16.292  1.00 23.66           C  
ATOM      9  HB2 MET A   1     -43.756 -33.439 -16.339  1.00 23.66           H  
ATOM     10  HB3 MET A   1     -44.701 -34.841 -15.831  1.00 23.66           H  
ATOM     11  O   MET A   1     -44.831 -32.061 -13.407  1.00 23.66           O  
ATOM     12  CG  MET A   1     -45.312 -34.036 -17.712  1.00 23.66           C  
ATOM     13  HG2 MET A   1     -45.505 -33.063 -18.162  1.00 23.66           H  
ATOM     14  HG3 MET A   1     -46.252 -34.585 -17.656  1.00 23.66           H  
ATOM     15  SD  MET A   1     -44.177 -34.939 -18.793  1.00 23.66           S  
ATOM     16  CE  MET A   1     -45.241 -35.234 -20.234  1.00 23.66           C  
ATOM     17  HE1 MET A   1     -46.108 -35.824 -19.938  1.00 23.66           H  
ATOM     18  HE2 MET A   1     -44.680 -35.782 -20.991  1.00 23.66           H  
ATOM     19  HE3 MET A   1     -45.571 -34.284 -20.653  1.00 23.66           H  
ATOM     20  N   ASN A   2     -45.625 -34.196 -13.357  1.00 22.40           N  
ATOM     21  H   ASN A   2     -46.090 -34.875 -13.943  1.00 22.40           H  
ATOM     22  CA  ASN A   2     -45.295 -34.788 -12.043  1.00 22.40           C  
ATOM     23  HA  ASN A   2     -46.253 -34.999 -11.569  1.00 22.40           H  
ATOM     24  C   ASN A   2     -44.437 -33.941 -11.068  1.00 22.40           C  
ATOM     25  CB  ASN A   2     -44.595 -36.144 -12.309  1.00 22.40           C  
ATOM     26  HB2 ASN A   2     -43.579 -35.953 -12.654  1.00 22.40           H  
ATOM     27  HB3 ASN A   2     -44.527 -36.685 -11.366  1.00 22.40           H  
ATOM     28  O   ASN A   2     -43.366 -33.492 -11.456  1.00 22.40           O  
ATOM     29  CG  ASN A   2     -45.259 -37.066 -13.334  1.00 22.40           C  
ATOM     30  ND2 ASN A   2     -44.742 -38.257 -13.503  1.00 22.40           N  
ATOM     31 HD21 ASN A   2     -43.952 -38.565 -12.956  1.00 22.40           H  
ATOM     32 HD22 ASN A   2     -45.190 -38.848 -14.189  1.00 22.40           H  
ATOM     33  OD1 ASN A   2     -46.202 -36.728 -14.034  1.00 22.40           O  
ATOM     34  N   SER A   3     -44.759 -33.688  -9.788  1.00 25.18           N  
ATOM     35  H   SER A   3     -44.094 -33.034  -9.400  1.00 25.18           H  
ATOM     36  CA  SER A   3     -45.669 -34.283  -8.772  1.00 25.18           C  
ATOM     37  HA  SER A   3     -45.660 -33.526  -7.988  1.00 25.18           H  
ATOM     38  C   SER A   3     -45.187 -35.554  -8.026  1.00 25.18           C  
ATOM     39  CB  SER A   3     -47.162 -34.309  -9.158  1.00 25.18           C  
ATOM     40  HB2 SER A   3     -47.389 -33.468  -9.813  1.00 25.18           H  
ATOM     41  HB3 SER A   3     -47.750 -34.194  -8.248  1.00 25.18           H  
ATOM     42  O   SER A   3     -45.573 -36.669  -8.372  1.00 25.18           O  
ATOM     43  OG  SER A   3     -47.561 -35.516  -9.776  1.00 25.18           O  
ATOM     44  HG  SER A   3     -47.143 -36.242  -9.307  1.00 25.18           H  
ATOM     45  N   LEU A   4     -44.425 -35.356  -6.938  1.00 26.57           N  
ATOM     46  H   LEU A   4     -44.097 -34.415  -6.772  1.00 26.57           H  
ATOM     47  CA  LEU A   4     -44.182 -36.267  -5.795  1.00 26.57           C  
ATOM     48  HA  LEU A   4     -45.045 -36.921  -5.667  1.00 26.57           H  
ATOM     49  C   LEU A   4     -44.000 -35.386  -4.531  1.00 26.57           C  
ATOM     50  CB  LEU A   4     -42.903 -37.098  -6.031  1.00 26.57           C  
ATOM     51  HB2 LEU A   4     -42.586 -37.523  -5.079  1.00 26.57           H  
ATOM     52  HB3 LEU A   4     -42.111 -36.420  -6.352  1.00 26.57           H  
ATOM     53  O   LEU A   4     -43.455 -34.296  -4.677  1.00 26.57           O  
ATOM     54  CG  LEU A   4     -43.007 -38.249  -7.048  1.00 26.57           C  
ATOM     55  HG  LEU A   4     -43.292 -37.858  -8.025  1.00 26.57           H  
ATOM     56  CD1 LEU A   4     -41.640 -38.920  -7.191  1.00 26.57           C  
ATOM     57 HD11 LEU A   4     -41.694 -39.720  -7.930  1.00 26.57           H  
ATOM     58 HD12 LEU A   4     -40.906 -38.188  -7.528  1.00 26.57           H  
ATOM     59 HD13 LEU A   4     -41.319 -39.332  -6.234  1.00 26.57           H  
ATOM     60  CD2 LEU A   4     -44.010 -39.323  -6.615  1.00 26.57           C  
ATOM     61 HD21 LEU A   4     -43.764 -39.682  -5.615  1.00 26.57           H  
ATOM     62 HD22 LEU A   4     -45.019 -38.911  -6.627  1.00 26.57           H  
ATOM     63 HD23 LEU A   4     -43.979 -40.155  -7.318  1.00 26.57           H  
ATOM     64  N   THR A   5     -44.441 -35.653  -3.289  1.00 24.49           N  
ATOM     65  H   THR A   5     -44.183 -34.885  -2.685  1.00 24.49           H  
ATOM     66  CA  THR A   5     -45.098 -36.775  -2.559  1.00 24.49           C  
ATOM     67  HA  THR A   5     -45.428 -36.292  -1.640  1.00 24.49           H  
ATOM     68  C   THR A   5     -44.226 -37.944  -2.068  1.00 24.49           C  
ATOM     69  CB  THR A   5     -46.409 -37.305  -3.168  1.00 24.49           C  
ATOM     70  HB  THR A   5     -46.975 -37.757  -2.354  1.00 24.49           H  
ATOM     71  O   THR A   5     -43.439 -38.472  -2.847  1.00 24.49           O  
ATOM     72  CG2 THR A   5     -47.305 -36.241  -3.802  1.00 24.49           C  
ATOM     73 HG21 THR A   5     -47.490 -35.440  -3.087  1.00 24.49           H  
ATOM     74 HG22 THR A   5     -48.257 -36.694  -4.077  1.00 24.49           H  
ATOM     75 HG23 THR A   5     -46.843 -35.827  -4.698  1.00 24.49           H  
ATOM     76  OG1 THR A   5     -46.161 -38.327  -4.104  1.00 24.49           O  
ATOM     77  HG1 THR A   5     -45.214 -38.473  -4.149  1.00 24.49           H  
ATOM     78  N   ARG A   6     -44.529 -38.434  -0.842  1.00 21.52           N  
ATOM     79  H   ARG A   6     -45.241 -37.919  -0.345  1.00 21.52           H  
ATOM     80  CA  ARG A   6     -43.839 -39.483  -0.030  1.00 21.52           C  
ATOM     81  HA  ARG A   6     -44.515 -39.761   0.778  1.00 21.52           H  
ATOM     82  C   ARG A   6     -42.549 -38.972   0.650  1.00 21.52           C  
ATOM     83  CB  ARG A   6     -43.573 -40.764  -0.855  1.00 21.52           C  
ATOM     84  HB2 ARG A   6     -43.202 -41.539  -0.184  1.00 21.52           H  
ATOM     85  HB3 ARG A   6     -42.778 -40.556  -1.570  1.00 21.52           H  
ATOM     86  O   ARG A   6     -41.869 -38.142   0.064  1.00 21.52           O  
ATOM     87  CG  ARG A   6     -44.797 -41.317  -1.612  1.00 21.52           C  
ATOM     88  HG2 ARG A   6     -45.507 -41.730  -0.895  1.00 21.52           H  
ATOM     89  HG3 ARG A   6     -45.291 -40.524  -2.174  1.00 21.52           H  
ATOM     90  CD  ARG A   6     -44.379 -42.404  -2.611  1.00 21.52           C  
ATOM     91  HD2 ARG A   6     -43.899 -43.217  -2.067  1.00 21.52           H  
ATOM     92  HD3 ARG A   6     -43.659 -41.973  -3.307  1.00 21.52           H  
ATOM     93  NE  ARG A   6     -45.540 -42.924  -3.364  1.00 21.52           N  
ATOM     94  HE  ARG A   6     -46.446 -42.558  -3.109  1.00 21.52           H  
ATOM     95  NH1 ARG A   6     -44.395 -44.334  -4.774  1.00 21.52           N  
ATOM     96 HH11 ARG A   6     -43.525 -44.038  -4.355  1.00 21.52           H  
ATOM     97 HH12 ARG A   6     -44.394 -45.026  -5.509  1.00 21.52           H  
ATOM     98  NH2 ARG A   6     -46.617 -44.216  -4.902  1.00 21.52           N  
ATOM     99 HH21 ARG A   6     -47.508 -43.847  -4.601  1.00 21.52           H  
ATOM    100 HH22 ARG A   6     -46.590 -44.905  -5.640  1.00 21.52           H  
ATOM    101  CZ  ARG A   6     -45.511 -43.817  -4.339  1.00 21.52           C  
ATOM    102  N   GLY A   7     -42.149 -39.390   1.861  1.00 23.76           N  
ATOM    103  H   GLY A   7     -41.299 -38.929   2.154  1.00 23.76           H  
ATOM    104  CA  GLY A   7     -42.789 -40.183   2.944  1.00 23.76           C  
ATOM    105  HA2 GLY A   7     -43.867 -40.243   2.795  1.00 23.76           H  
ATOM    106  HA3 GLY A   7     -42.373 -41.191   2.953  1.00 23.76           H  
ATOM    107  C   GLY A   7     -42.519 -39.522   4.324  1.00 23.76           C  
ATOM    108  O   GLY A   7     -41.996 -38.413   4.339  1.00 23.76           O  
ATOM    109  N   VAL A   8     -42.884 -40.022   5.520  1.00 24.75           N  
ATOM    110  H   VAL A   8     -42.632 -39.382   6.260  1.00 24.75           H  
ATOM    111  CA  VAL A   8     -43.381 -41.338   6.009  1.00 24.75           C  
ATOM    112  HA  VAL A   8     -43.682 -41.160   7.041  1.00 24.75           H  
ATOM    113  C   VAL A   8     -42.317 -42.459   6.041  1.00 24.75           C  
ATOM    114  CB  VAL A   8     -44.662 -41.798   5.270  1.00 24.75           C  
ATOM    115  HB  VAL A   8     -44.419 -42.017   4.231  1.00 24.75           H  
ATOM    116  O   VAL A   8     -41.759 -42.707   4.971  1.00 24.75           O  
ATOM    117  CG1 VAL A   8     -45.264 -43.070   5.882  1.00 24.75           C  
ATOM    118 HG11 VAL A   8     -44.566 -43.902   5.794  1.00 24.75           H  
ATOM    119 HG12 VAL A   8     -45.507 -42.904   6.932  1.00 24.75           H  
ATOM    120 HG13 VAL A   8     -46.174 -43.343   5.349  1.00 24.75           H  
ATOM    121  CG2 VAL A   8     -45.761 -40.725   5.288  1.00 24.75           C  
ATOM    122 HG21 VAL A   8     -46.014 -40.468   6.317  1.00 24.75           H  
ATOM    123 HG22 VAL A   8     -45.429 -39.825   4.770  1.00 24.75           H  
ATOM    124 HG23 VAL A   8     -46.654 -41.097   4.786  1.00 24.75           H  
ATOM    125  N   PRO A   9     -42.088 -43.216   7.156  1.00 37.80           N  
ATOM    126  CA  PRO A   9     -42.566 -43.108   8.555  1.00 37.80           C  
ATOM    127  HA  PRO A   9     -43.344 -42.350   8.642  1.00 37.80           H  
ATOM    128  C   PRO A   9     -41.436 -42.666   9.544  1.00 37.80           C  
ATOM    129  CB  PRO A   9     -43.236 -44.458   8.810  1.00 37.80           C  
ATOM    130  HB2 PRO A   9     -43.259 -44.740   9.863  1.00 37.80           H  
ATOM    131  HB3 PRO A   9     -44.263 -44.413   8.446  1.00 37.80           H  
ATOM    132  O   PRO A   9     -40.810 -41.661   9.231  1.00 37.80           O  
ATOM    133  CG  PRO A   9     -42.452 -45.438   7.932  1.00 37.80           C  
ATOM    134  HG2 PRO A   9     -41.857 -46.117   8.542  1.00 37.80           H  
ATOM    135  HG3 PRO A   9     -43.142 -46.008   7.309  1.00 37.80           H  
ATOM    136  CD  PRO A   9     -41.547 -44.564   7.055  1.00 37.80           C  
ATOM    137  HD2 PRO A   9     -41.553 -44.935   6.030  1.00 37.80           H  
ATOM    138  HD3 PRO A   9     -40.528 -44.574   7.442  1.00 37.80           H  
ATOM    139  N   LEU A  10     -41.165 -43.192  10.764  1.00 22.76           N  
ATOM    140  H   LEU A  10     -40.771 -42.500  11.386  1.00 22.76           H  
ATOM    141  CA  LEU A  10     -40.802 -44.570  11.209  1.00 22.76           C  
ATOM    142  HA  LEU A  10     -41.479 -45.305  10.775  1.00 22.76           H  
ATOM    143  C   LEU A  10     -40.864 -44.722  12.780  1.00 22.76           C  
ATOM    144  CB  LEU A  10     -39.367 -44.807  10.665  1.00 22.76           C  
ATOM    145  HB2 LEU A  10     -39.330 -44.456   9.634  1.00 22.76           H  
ATOM    146  HB3 LEU A  10     -38.685 -44.177  11.237  1.00 22.76           H  
ATOM    147  O   LEU A  10     -41.236 -43.767  13.450  1.00 22.76           O  
ATOM    148  CG  LEU A  10     -38.802 -46.242  10.658  1.00 22.76           C  
ATOM    149  HG  LEU A  10     -38.722 -46.613  11.679  1.00 22.76           H  
ATOM    150  CD1 LEU A  10     -39.653 -47.210   9.834  1.00 22.76           C  
ATOM    151 HD11 LEU A  10     -39.714 -46.862   8.803  1.00 22.76           H  
ATOM    152 HD12 LEU A  10     -40.651 -47.307  10.260  1.00 22.76           H  
ATOM    153 HD13 LEU A  10     -39.186 -48.195   9.833  1.00 22.76           H  
ATOM    154  CD2 LEU A  10     -37.396 -46.246  10.064  1.00 22.76           C  
ATOM    155 HD21 LEU A  10     -36.750 -45.589  10.647  1.00 22.76           H  
ATOM    156 HD22 LEU A  10     -37.416 -45.901   9.030  1.00 22.76           H  
ATOM    157 HD23 LEU A  10     -36.981 -47.253  10.099  1.00 22.76           H  
ATOM    158  N   LEU A  11     -40.533 -45.919  13.323  1.00 20.90           N  
ATOM    159  H   LEU A  11     -40.260 -46.610  12.638  1.00 20.90           H  
ATOM    160  CA  LEU A  11     -40.382 -46.420  14.734  1.00 20.90           C  
ATOM    161  HA  LEU A  11     -41.281 -46.986  14.976  1.00 20.90           H  
ATOM    162  C   LEU A  11     -40.188 -45.386  15.891  1.00 20.90           C  
ATOM    163  CB  LEU A  11     -39.161 -47.377  14.726  1.00 20.90           C  
ATOM    164  HB2 LEU A  11     -38.741 -47.408  15.731  1.00 20.90           H  
ATOM    165  HB3 LEU A  11     -38.384 -46.943  14.097  1.00 20.90           H  
ATOM    166  O   LEU A  11     -39.548 -44.364  15.681  1.00 20.90           O  
ATOM    167  CG  LEU A  11     -39.396 -48.848  14.305  1.00 20.90           C  
ATOM    168  HG  LEU A  11     -39.951 -49.364  15.088  1.00 20.90           H  
ATOM    169  CD1 LEU A  11     -40.172 -49.049  13.004  1.00 20.90           C  
ATOM    170 HD11 LEU A  11     -40.322 -50.116  12.841  1.00 20.90           H  
ATOM    171 HD12 LEU A  11     -41.152 -48.577  13.064  1.00 20.90           H  
ATOM    172 HD13 LEU A  11     -39.599 -48.653  12.165  1.00 20.90           H  
ATOM    173  CD2 LEU A  11     -38.047 -49.551  14.162  1.00 20.90           C  
ATOM    174 HD21 LEU A  11     -37.462 -49.092  13.365  1.00 20.90           H  
ATOM    175 HD22 LEU A  11     -37.494 -49.475  15.098  1.00 20.90           H  
ATOM    176 HD23 LEU A  11     -38.199 -50.606  13.935  1.00 20.90           H  
ATOM    177  N   LEU A  12     -40.700 -45.535  17.136  1.00 20.25           N  
ATOM    178  H   LEU A  12     -40.597 -44.648  17.606  1.00 20.25           H  
ATOM    179  CA  LEU A  12     -40.848 -46.653  18.125  1.00 20.25           C  
ATOM    180  HA  LEU A  12     -41.627 -46.307  18.804  1.00 20.25           H  
ATOM    181  C   LEU A  12     -39.632 -46.904  19.060  1.00 20.25           C  
ATOM    182  CB  LEU A  12     -41.355 -47.995  17.552  1.00 20.25           C  
ATOM    183  HB2 LEU A  12     -41.160 -48.784  18.278  1.00 20.25           H  
ATOM    184  HB3 LEU A  12     -40.743 -48.251  16.687  1.00 20.25           H  
ATOM    185  O   LEU A  12     -38.492 -46.719  18.654  1.00 20.25           O  
ATOM    186  CG  LEU A  12     -42.843 -48.090  17.191  1.00 20.25           C  
ATOM    187  HG  LEU A  12     -43.152 -47.197  16.649  1.00 20.25           H  
ATOM    188  CD1 LEU A  12     -43.076 -49.316  16.305  1.00 20.25           C  
ATOM    189 HD11 LEU A  12     -42.514 -49.216  15.377  1.00 20.25           H  
ATOM    190 HD12 LEU A  12     -42.758 -50.222  16.822  1.00 20.25           H  
ATOM    191 HD13 LEU A  12     -44.135 -49.397  16.061  1.00 20.25           H  
ATOM    192  CD2 LEU A  12     -43.697 -48.256  18.452  1.00 20.25           C  
ATOM    193 HD21 LEU A  12     -43.588 -47.385  19.099  1.00 20.25           H  
ATOM    194 HD22 LEU A  12     -44.747 -48.340  18.170  1.00 20.25           H  
ATOM    195 HD23 LEU A  12     -43.405 -49.154  18.996  1.00 20.25           H  
ATOM    196  N   LEU A  13     -39.931 -47.450  20.260  1.00 20.83           N  
ATOM    197  H   LEU A  13     -40.919 -47.537  20.452  1.00 20.83           H  
ATOM    198  CA  LEU A  13     -39.035 -47.975  21.326  1.00 20.83           C  
ATOM    199  HA  LEU A  13     -39.699 -48.457  22.044  1.00 20.83           H  
ATOM    200  C   LEU A  13     -38.218 -46.940  22.151  1.00 20.83           C  
ATOM    201  CB  LEU A  13     -38.119 -49.085  20.748  1.00 20.83           C  
ATOM    202  HB2 LEU A  13     -37.435 -49.424  21.527  1.00 20.83           H  
ATOM    203  HB3 LEU A  13     -37.477 -48.648  19.983  1.00 20.83           H  
ATOM    204  O   LEU A  13     -37.971 -45.838  21.681  1.00 20.83           O  
ATOM    205  CG  LEU A  13     -38.869 -50.305  20.167  1.00 20.83           C  
ATOM    206  HG  LEU A  13     -39.943 -50.182  20.311  1.00 20.83           H  
ATOM    207  CD1 LEU A  13     -38.594 -50.472  18.671  1.00 20.83           C  
ATOM    208 HD11 LEU A  13     -38.846 -49.554  18.141  1.00 20.83           H  
ATOM    209 HD12 LEU A  13     -39.191 -51.292  18.271  1.00 20.83           H  
ATOM    210 HD13 LEU A  13     -37.537 -50.684  18.508  1.00 20.83           H  
ATOM    211  CD2 LEU A  13     -38.450 -51.607  20.853  1.00 20.83           C  
ATOM    212 HD21 LEU A  13     -37.391 -51.797  20.675  1.00 20.83           H  
ATOM    213 HD22 LEU A  13     -38.617 -51.540  21.928  1.00 20.83           H  
ATOM    214 HD23 LEU A  13     -39.032 -52.439  20.456  1.00 20.83           H  
ATOM    215  N   LEU A  14     -37.702 -47.248  23.359  1.00 20.23           N  
ATOM    216  H   LEU A  14     -36.900 -46.675  23.580  1.00 20.23           H  
ATOM    217  CA  LEU A  14     -38.337 -47.804  24.585  1.00 20.23           C  
ATOM    218  HA  LEU A  14     -39.217 -47.198  24.802  1.00 20.23           H  
ATOM    219  C   LEU A  14     -37.373 -47.681  25.808  1.00 20.23           C  
ATOM    220  CB  LEU A  14     -38.761 -49.293  24.420  1.00 20.23           C  
ATOM    221  HB2 LEU A  14     -38.180 -49.928  25.088  1.00 20.23           H  
ATOM    222  HB3 LEU A  14     -38.512 -49.647  23.420  1.00 20.23           H  
ATOM    223  O   LEU A  14     -36.205 -47.343  25.651  1.00 20.23           O  
ATOM    224  CG  LEU A  14     -40.261 -49.553  24.676  1.00 20.23           C  
ATOM    225  HG  LEU A  14     -40.850 -48.901  24.031  1.00 20.23           H  
ATOM    226  CD1 LEU A  14     -40.615 -51.001  24.341  1.00 20.23           C  
ATOM    227 HD11 LEU A  14     -40.433 -51.191  23.283  1.00 20.23           H  
ATOM    228 HD12 LEU A  14     -41.671 -51.185  24.538  1.00 20.23           H  
ATOM    229 HD13 LEU A  14     -40.015 -51.687  24.938  1.00 20.23           H  
ATOM    230  CD2 LEU A  14     -40.677 -49.302  26.130  1.00 20.23           C  
ATOM    231 HD21 LEU A  14     -40.571 -48.246  26.377  1.00 20.23           H  
ATOM    232 HD22 LEU A  14     -41.728 -49.563  26.254  1.00 20.23           H  
ATOM    233 HD23 LEU A  14     -40.083 -49.922  26.802  1.00 20.23           H  
ATOM    234  N   SER A  15     -37.847 -48.111  26.989  1.00 20.90           N  
ATOM    235  H   SER A  15     -38.846 -48.255  27.020  1.00 20.90           H  
ATOM    236  CA  SER A  15     -37.092 -48.708  28.119  1.00 20.90           C  
ATOM    237  HA  SER A  15     -37.872 -49.205  28.696  1.00 20.90           H  
ATOM    238  C   SER A  15     -36.355 -47.844  29.171  1.00 20.90           C  
ATOM    239  CB  SER A  15     -36.205 -49.872  27.637  1.00 20.90           C  
ATOM    240  HB2 SER A  15     -35.889 -50.473  28.491  1.00 20.90           H  
ATOM    241  HB3 SER A  15     -36.781 -50.513  26.969  1.00 20.90           H  
ATOM    242  O   SER A  15     -35.840 -46.767  28.910  1.00 20.90           O  
ATOM    243  OG  SER A  15     -35.053 -49.426  26.962  1.00 20.90           O  
ATOM    244  HG  SER A  15     -35.245 -48.607  26.499  1.00 20.90           H  
ATOM    245  N   THR A  16     -36.279 -48.445  30.373  1.00 23.40           N  
ATOM    246  H   THR A  16     -36.782 -49.320  30.417  1.00 23.40           H  
ATOM    247  CA  THR A  16     -35.324 -48.261  31.497  1.00 23.40           C  
ATOM    248  HA  THR A  16     -35.709 -48.947  32.250  1.00 23.40           H  
ATOM    249  C   THR A  16     -35.199 -46.935  32.269  1.00 23.40           C  
ATOM    250  CB  THR A  16     -33.923 -48.808  31.173  1.00 23.40           C  
ATOM    251  HB  THR A  16     -33.197 -48.400  31.877  1.00 23.40           H  
ATOM    252  O   THR A  16     -35.050 -45.848  31.729  1.00 23.40           O  
ATOM    253  CG2 THR A  16     -33.901 -50.333  31.284  1.00 23.40           C  
ATOM    254 HG21 THR A  16     -32.905 -50.693  31.024  1.00 23.40           H  
ATOM    255 HG22 THR A  16     -34.621 -50.775  30.595  1.00 23.40           H  
ATOM    256 HG23 THR A  16     -34.125 -50.640  32.306  1.00 23.40           H  
ATOM    257  OG1 THR A  16     -33.525 -48.487  29.867  1.00 23.40           O  
ATOM    258  HG1 THR A  16     -33.846 -47.609  29.646  1.00 23.40           H  
ATOM    259  N   ARG A  17     -35.157 -47.094  33.603  1.00 21.17           N  
ATOM    260  H   ARG A  17     -35.200 -48.049  33.927  1.00 21.17           H  
ATOM    261  CA  ARG A  17     -34.708 -46.111  34.607  1.00 21.17           C  
ATOM    262  HA  ARG A  17     -35.112 -45.125  34.377  1.00 21.17           H  
ATOM    263  C   ARG A  17     -33.172 -46.030  34.617  1.00 21.17           C  
ATOM    264  CB  ARG A  17     -35.136 -46.579  36.017  1.00 21.17           C  
ATOM    265  HB2 ARG A  17     -34.553 -47.470  36.249  1.00 21.17           H  
ATOM    266  HB3 ARG A  17     -34.849 -45.815  36.740  1.00 21.17           H  
ATOM    267  O   ARG A  17     -32.523 -47.041  34.361  1.00 21.17           O  
ATOM    268  CG  ARG A  17     -36.622 -46.920  36.241  1.00 21.17           C  
ATOM    269  HG2 ARG A  17     -37.000 -47.530  35.420  1.00 21.17           H  
ATOM    270  HG3 ARG A  17     -37.203 -45.999  36.301  1.00 21.17           H  
ATOM    271  CD  ARG A  17     -36.753 -47.724  37.547  1.00 21.17           C  
ATOM    272  HD2 ARG A  17     -36.353 -47.128  38.368  1.00 21.17           H  
ATOM    273  HD3 ARG A  17     -36.145 -48.624  37.451  1.00 21.17           H  
ATOM    274  NE  ARG A  17     -38.151 -48.094  37.855  1.00 21.17           N  
ATOM    275  HE  ARG A  17     -38.865 -47.451  37.542  1.00 21.17           H  
ATOM    276  NH1 ARG A  17     -37.736 -50.046  39.015  1.00 21.17           N  
ATOM    277 HH11 ARG A  17     -36.744 -49.935  38.857  1.00 21.17           H  
ATOM    278 HH12 ARG A  17     -38.073 -50.833  39.551  1.00 21.17           H  
ATOM    279  NH2 ARG A  17     -39.823 -49.299  38.831  1.00 21.17           N  
ATOM    280 HH21 ARG A  17     -40.127 -50.091  39.379  1.00 21.17           H  
ATOM    281 HH22 ARG A  17     -40.502 -48.613  38.533  1.00 21.17           H  
ATOM    282  CZ  ARG A  17     -38.558 -49.140  38.560  1.00 21.17           C  
ATOM    283  N   SER A  18     -32.608 -44.916  35.077  1.00 26.97           N  
ATOM    284  H   SER A  18     -33.187 -44.109  35.262  1.00 26.97           H  
ATOM    285  CA  SER A  18     -31.223 -44.834  35.574  1.00 26.97           C  
ATOM    286  HA  SER A  18     -30.920 -45.824  35.914  1.00 26.97           H  
ATOM    287  C   SER A  18     -31.134 -43.910  36.805  1.00 26.97           C  
ATOM    288  CB  SER A  18     -30.258 -44.442  34.447  1.00 26.97           C  
ATOM    289  HB2 SER A  18     -29.235 -44.440  34.825  1.00 26.97           H  
ATOM    290  HB3 SER A  18     -30.330 -45.176  33.645  1.00 26.97           H  
ATOM    291  O   SER A  18     -32.145 -43.352  37.234  1.00 26.97           O  
ATOM    292  OG  SER A  18     -30.571 -43.165  33.938  1.00 26.97           O  
ATOM    293  HG  SER A  18     -29.950 -42.941  33.241  1.00 26.97           H  
ATOM    294  N   LEU A  19     -29.960 -43.852  37.446  1.00 23.67           N  
ATOM    295  H   LEU A  19     -29.153 -44.262  36.998  1.00 23.67           H  
ATOM    296  CA  LEU A  19     -29.756 -43.262  38.778  1.00 23.67           C  
ATOM    297  HA  LEU A  19     -30.642 -43.476  39.376  1.00 23.67           H  
ATOM    298  C   LEU A  19     -29.616 -41.727  38.787  1.00 23.67           C  
ATOM    299  CB  LEU A  19     -28.541 -43.944  39.441  1.00 23.67           C  
ATOM    300  HB2 LEU A  19     -27.750 -44.044  38.697  1.00 23.67           H  
ATOM    301  HB3 LEU A  19     -28.146 -43.313  40.237  1.00 23.67           H  
ATOM    302  O   LEU A  19     -29.356 -41.089  37.771  1.00 23.67           O  
ATOM    303  CG  LEU A  19     -28.867 -45.325  40.041  1.00 23.67           C  
ATOM    304  HG  LEU A  19     -29.480 -45.893  39.342  1.00 23.67           H  
ATOM    305  CD1 LEU A  19     -27.580 -46.109  40.292  1.00 23.67           C  
ATOM    306 HD11 LEU A  19     -26.940 -45.566  40.987  1.00 23.67           H  
ATOM    307 HD12 LEU A  19     -27.816 -47.086  40.713  1.00 23.67           H  
ATOM    308 HD13 LEU A  19     -27.045 -46.256  39.354  1.00 23.67           H  
ATOM    309  CD2 LEU A  19     -29.611 -45.196  41.374  1.00 23.67           C  
ATOM    310 HD21 LEU A  19     -29.007 -44.637  42.088  1.00 23.67           H  
ATOM    311 HD22 LEU A  19     -30.565 -44.687  41.232  1.00 23.67           H  
ATOM    312 HD23 LEU A  19     -29.807 -46.188  41.780  1.00 23.67           H  
ATOM    313  N   SER A  20     -29.772 -41.152  39.980  1.00 21.90           N  
ATOM    314  H   SER A  20     -29.952 -41.750  40.774  1.00 21.90           H  
ATOM    315  CA  SER A  20     -29.704 -39.716  40.273  1.00 21.90           C  
ATOM    316  HA  SER A  20     -30.060 -39.155  39.409  1.00 21.90           H  
ATOM    317  C   SER A  20     -28.302 -39.219  40.643  1.00 21.90           C  
ATOM    318  CB  SER A  20     -30.625 -39.428  41.465  1.00 21.90           C  
ATOM    319  HB2 SER A  20     -31.659 -39.625  41.181  1.00 21.90           H  
ATOM    320  HB3 SER A  20     -30.535 -38.382  41.758  1.00 21.90           H  
ATOM    321  O   SER A  20     -27.590 -39.878  41.399  1.00 21.90           O  
ATOM    322  OG  SER A  20     -30.273 -40.266  42.555  1.00 21.90           O  
ATOM    323  HG  SER A  20     -29.324 -40.210  42.685  1.00 21.90           H  
ATOM    324  N   SER A  21     -27.986 -37.980  40.264  1.00 24.16           N  
ATOM    325  H   SER A  21     -28.599 -37.497  39.624  1.00 24.16           H  
ATOM    326  CA  SER A  21     -26.964 -37.135  40.902  1.00 24.16           C  
ATOM    327  HA  SER A  21     -26.853 -37.442  41.942  1.00 24.16           H  
ATOM    328  C   SER A  21     -27.428 -35.666  40.904  1.00 24.16           C  
ATOM    329  CB  SER A  21     -25.602 -37.317  40.220  1.00 24.16           C  
ATOM    330  HB2 SER A  21     -24.836 -36.800  40.798  1.00 24.16           H  
ATOM    331  HB3 SER A  21     -25.356 -38.378  40.188  1.00 24.16           H  
ATOM    332  O   SER A  21     -28.480 -35.353  40.343  1.00 24.16           O  
ATOM    333  OG  SER A  21     -25.621 -36.796  38.907  1.00 24.16           O  
ATOM    334  HG  SER A  21     -24.794 -37.016  38.472  1.00 24.16           H  
ATOM    335  N   ILE A  22     -26.700 -34.765  41.578  1.00 23.27           N  
ATOM    336  H   ILE A  22     -25.829 -35.055  41.997  1.00 23.27           H  
ATOM    337  CA  ILE A  22     -27.098 -33.356  41.756  1.00 23.27           C  
ATOM    338  HA  ILE A  22     -27.948 -33.134  41.111  1.00 23.27           H  
ATOM    339  C   ILE A  22     -25.955 -32.420  41.355  1.00 23.27           C  
ATOM    340  CB  ILE A  22     -27.535 -33.082  43.222  1.00 23.27           C  
ATOM    341  HB  ILE A  22     -26.699 -33.324  43.878  1.00 23.27           H  
ATOM    342  O   ILE A  22     -24.872 -32.481  41.932  1.00 23.27           O  
ATOM    343  CG1 ILE A  22     -28.737 -33.970  43.626  1.00 23.27           C  
ATOM    344 HG12 ILE A  22     -29.594 -33.729  42.998  1.00 23.27           H  
ATOM    345 HG13 ILE A  22     -28.482 -35.016  43.457  1.00 23.27           H  
ATOM    346  CG2 ILE A  22     -27.882 -31.590  43.424  1.00 23.27           C  
ATOM    347 HG21 ILE A  22     -27.022 -30.957  43.204  1.00 23.27           H  
ATOM    348 HG22 ILE A  22     -28.146 -31.400  44.464  1.00 23.27           H  
ATOM    349 HG23 ILE A  22     -28.719 -31.308  42.786  1.00 23.27           H  
ATOM    350  CD1 ILE A  22     -29.149 -33.854  45.100  1.00 23.27           C  
ATOM    351 HD11 ILE A  22     -29.878 -34.632  45.329  1.00 23.27           H  
ATOM    352 HD12 ILE A  22     -29.609 -32.886  45.297  1.00 23.27           H  
ATOM    353 HD13 ILE A  22     -28.278 -33.987  45.743  1.00 23.27           H  
ATOM    354  N   THR A  23     -26.205 -31.495  40.423  1.00 24.86           N  
ATOM    355  H   THR A  23     -27.046 -31.584  39.870  1.00 24.86           H  
ATOM    356  CA  THR A  23     -25.463 -30.221  40.302  1.00 24.86           C  
ATOM    357  HA  THR A  23     -25.401 -29.789  41.301  1.00 24.86           H  
ATOM    358  C   THR A  23     -26.225 -29.226  39.420  1.00 24.86           C  
ATOM    359  CB  THR A  23     -24.025 -30.365  39.746  1.00 24.86           C  
ATOM    360  HB  THR A  23     -23.952 -29.868  38.779  1.00 24.86           H  
ATOM    361  O   THR A  23     -26.872 -29.616  38.450  1.00 24.86           O  
ATOM    362  CG2 THR A  23     -23.022 -29.720  40.702  1.00 24.86           C  
ATOM    363 HG21 THR A  23     -22.015 -29.832  40.299  1.00 24.86           H  
ATOM    364 HG22 THR A  23     -23.067 -30.204  41.677  1.00 24.86           H  
ATOM    365 HG23 THR A  23     -23.236 -28.657  40.811  1.00 24.86           H  
ATOM    366  OG1 THR A  23     -23.617 -31.698  39.581  1.00 24.86           O  
ATOM    367  HG1 THR A  23     -23.795 -32.141  40.414  1.00 24.86           H  
ATOM    368  N   ALA A  24     -26.151 -27.929  39.731  1.00 23.93           N  
ATOM    369  H   ALA A  24     -25.589 -27.649  40.523  1.00 23.93           H  
ATOM    370  CA  ALA A  24     -26.883 -26.872  39.023  1.00 23.93           C  
ATOM    371  HA  ALA A  24     -27.717 -27.323  38.486  1.00 23.93           H  
ATOM    372  C   ALA A  24     -26.015 -26.162  37.957  1.00 23.93           C  
ATOM    373  CB  ALA A  24     -27.496 -25.924  40.065  1.00 23.93           C  
ATOM    374  HB1 ALA A  24     -26.707 -25.438  40.638  1.00 23.93           H  
ATOM    375  HB2 ALA A  24     -28.144 -26.482  40.740  1.00 23.93           H  
ATOM    376  HB3 ALA A  24     -28.085 -25.159  39.560  1.00 23.93           H  
ATOM    377  O   ALA A  24     -25.687 -24.985  38.086  1.00 23.93           O  
ATOM    378  N   GLY A  25     -25.621 -26.883  36.901  1.00 22.45           N  
ATOM    379  H   GLY A  25     -25.915 -27.848  36.848  1.00 22.45           H  
ATOM    380  CA  GLY A  25     -24.812 -26.339  35.799  1.00 22.45           C  
ATOM    381  HA2 GLY A  25     -24.092 -25.621  36.191  1.00 22.45           H  
ATOM    382  HA3 GLY A  25     -24.251 -27.151  35.337  1.00 22.45           H  
ATOM    383  C   GLY A  25     -25.653 -25.663  34.706  1.00 22.45           C  
ATOM    384  O   GLY A  25     -26.239 -26.340  33.863  1.00 22.45           O  
ATOM    385  N   ALA A  26     -25.710 -24.329  34.684  1.00 24.03           N  
ATOM    386  H   ALA A  26     -25.224 -23.815  35.405  1.00 24.03           H  
ATOM    387  CA  ALA A  26     -26.538 -23.581  33.733  1.00 24.03           C  
ATOM    388  HA  ALA A  26     -27.429 -24.171  33.516  1.00 24.03           H  
ATOM    389  C   ALA A  26     -25.826 -23.306  32.390  1.00 24.03           C  
ATOM    390  CB  ALA A  26     -27.016 -22.293  34.418  1.00 24.03           C  
ATOM    391  HB1 ALA A  26     -26.161 -21.668  34.677  1.00 24.03           H  
ATOM    392  HB2 ALA A  26     -27.669 -21.737  33.744  1.00 24.03           H  
ATOM    393  HB3 ALA A  26     -27.567 -22.538  35.326  1.00 24.03           H  
ATOM    394  O   ALA A  26     -25.033 -22.375  32.281  1.00 24.03           O  
ATOM    395  N   SER A  27     -26.162 -24.061  31.335  1.00 24.76           N  
ATOM    396  H   SER A  27     -26.753 -24.864  31.495  1.00 24.76           H  
ATOM    397  CA  SER A  27     -25.686 -23.806  29.962  1.00 24.76           C  
ATOM    398  HA  SER A  27     -25.237 -22.814  29.915  1.00 24.76           H  
ATOM    399  C   SER A  27     -26.832 -23.849  28.946  1.00 24.76           C  
ATOM    400  CB  SER A  27     -24.588 -24.805  29.591  1.00 24.76           C  
ATOM    401  HB2 SER A  27     -23.783 -24.736  30.323  1.00 24.76           H  
ATOM    402  HB3 SER A  27     -24.988 -25.819  29.595  1.00 24.76           H  
ATOM    403  O   SER A  27     -27.423 -24.901  28.701  1.00 24.76           O  
ATOM    404  OG  SER A  27     -24.081 -24.492  28.307  1.00 24.76           O  
ATOM    405  HG  SER A  27     -23.245 -24.954  28.204  1.00 24.76           H  
ATOM    406  N   SER A  28     -27.196 -22.697  28.361  1.00 22.01           N  
ATOM    407  H   SER A  28     -26.707 -21.853  28.622  1.00 22.01           H  
ATOM    408  CA  SER A  28     -28.256 -22.633  27.342  1.00 22.01           C  
ATOM    409  HA  SER A  28     -28.109 -23.463  26.651  1.00 22.01           H  
ATOM    410  C   SER A  28     -28.278 -21.324  26.533  1.00 22.01           C  
ATOM    411  CB  SER A  28     -29.629 -22.820  28.022  1.00 22.01           C  
ATOM    412  HB2 SER A  28     -29.921 -21.911  28.547  1.00 22.01           H  
ATOM    413  HB3 SER A  28     -29.574 -23.621  28.759  1.00 22.01           H  
ATOM    414  O   SER A  28     -28.852 -20.338  26.993  1.00 22.01           O  
ATOM    415  OG  SER A  28     -30.617 -23.172  27.066  1.00 22.01           O  
ATOM    416  HG  SER A  28     -30.762 -24.113  27.183  1.00 22.01           H  
ATOM    417  N   ARG A  29     -27.769 -21.339  25.281  1.00 22.88           N  
ATOM    418  H   ARG A  29     -27.002 -21.984  25.157  1.00 22.88           H  
ATOM    419  CA  ARG A  29     -28.557 -21.037  24.047  1.00 22.88           C  
ATOM    420  HA  ARG A  29     -29.228 -21.883  23.899  1.00 22.88           H  
ATOM    421  C   ARG A  29     -27.734 -20.898  22.744  1.00 22.88           C  
ATOM    422  CB  ARG A  29     -29.442 -19.771  24.198  1.00 22.88           C  
ATOM    423  HB2 ARG A  29     -28.935 -19.041  24.829  1.00 22.88           H  
ATOM    424  HB3 ARG A  29     -29.596 -19.298  23.228  1.00 22.88           H  
ATOM    425  O   ARG A  29     -27.001 -19.947  22.539  1.00 22.88           O  
ATOM    426  CG  ARG A  29     -30.831 -20.137  24.763  1.00 22.88           C  
ATOM    427  HG2 ARG A  29     -30.745 -21.009  25.412  1.00 22.88           H  
ATOM    428  HG3 ARG A  29     -31.491 -20.411  23.940  1.00 22.88           H  
ATOM    429  CD  ARG A  29     -31.474 -19.009  25.576  1.00 22.88           C  
ATOM    430  HD2 ARG A  29     -31.750 -18.197  24.903  1.00 22.88           H  
ATOM    431  HD3 ARG A  29     -30.745 -18.636  26.296  1.00 22.88           H  
ATOM    432  NE  ARG A  29     -32.653 -19.513  26.314  1.00 22.88           N  
ATOM    433  HE  ARG A  29     -32.613 -20.485  26.585  1.00 22.88           H  
ATOM    434  NH1 ARG A  29     -33.710 -17.506  26.687  1.00 22.88           N  
ATOM    435 HH11 ARG A  29     -32.912 -17.022  26.302  1.00 22.88           H  
ATOM    436 HH12 ARG A  29     -34.441 -16.977  27.140  1.00 22.88           H  
ATOM    437  NH2 ARG A  29     -34.610 -19.388  27.471  1.00 22.88           N  
ATOM    438 HH21 ARG A  29     -34.556 -20.375  27.681  1.00 22.88           H  
ATOM    439 HH22 ARG A  29     -35.337 -18.836  27.904  1.00 22.88           H  
ATOM    440  CZ  ARG A  29     -33.648 -18.802  26.815  1.00 22.88           C  
ATOM    441  N   ARG A  30     -28.071 -21.774  21.785  1.00 22.06           N  
ATOM    442  H   ARG A  30     -28.504 -22.614  22.142  1.00 22.06           H  
ATOM    443  CA  ARG A  30     -28.278 -21.509  20.337  1.00 22.06           C  
ATOM    444  HA  ARG A  30     -28.402 -22.481  19.860  1.00 22.06           H  
ATOM    445  C   ARG A  30     -27.187 -20.789  19.495  1.00 22.06           C  
ATOM    446  CB  ARG A  30     -29.617 -20.760  20.158  1.00 22.06           C  
ATOM    447  HB2 ARG A  30     -29.567 -19.815  20.700  1.00 22.06           H  
ATOM    448  HB3 ARG A  30     -29.740 -20.525  19.101  1.00 22.06           H  
ATOM    449  O   ARG A  30     -27.243 -19.587  19.291  1.00 22.06           O  
ATOM    450  CG  ARG A  30     -30.862 -21.537  20.611  1.00 22.06           C  
ATOM    451  HG2 ARG A  30     -30.788 -21.785  21.670  1.00 22.06           H  
ATOM    452  HG3 ARG A  30     -30.939 -22.456  20.031  1.00 22.06           H  
ATOM    453  CD  ARG A  30     -32.112 -20.676  20.382  1.00 22.06           C  
ATOM    454  HD2 ARG A  30     -32.067 -19.812  21.045  1.00 22.06           H  
ATOM    455  HD3 ARG A  30     -32.107 -20.320  19.351  1.00 22.06           H  
ATOM    456  NE  ARG A  30     -33.361 -21.429  20.625  1.00 22.06           N  
ATOM    457  HE  ARG A  30     -33.271 -22.378  20.958  1.00 22.06           H  
ATOM    458  NH1 ARG A  30     -34.835 -19.750  20.073  1.00 22.06           N  
ATOM    459 HH11 ARG A  30     -35.784 -19.423  19.963  1.00 22.06           H  
ATOM    460 HH12 ARG A  30     -34.066 -19.109  19.939  1.00 22.06           H  
ATOM    461  NH2 ARG A  30     -35.618 -21.755  20.646  1.00 22.06           N  
ATOM    462 HH21 ARG A  30     -36.556 -21.401  20.521  1.00 22.06           H  
ATOM    463 HH22 ARG A  30     -35.499 -22.708  20.957  1.00 22.06           H  
ATOM    464  CZ  ARG A  30     -34.593 -20.976  20.448  1.00 22.06           C  
ATOM    465  N   ARG A  31     -26.449 -21.612  18.731  1.00 21.83           N  
ATOM    466  H   ARG A  31     -26.247 -22.504  19.159  1.00 21.83           H  
ATOM    467  CA  ARG A  31     -26.286 -21.554  17.249  1.00 21.83           C  
ATOM    468  HA  ARG A  31     -25.419 -22.160  16.985  1.00 21.83           H  
ATOM    469  C   ARG A  31     -26.085 -20.178  16.551  1.00 21.83           C  
ATOM    470  CB  ARG A  31     -27.542 -22.179  16.584  1.00 21.83           C  
ATOM    471  HB2 ARG A  31     -28.405 -21.586  16.887  1.00 21.83           H  
ATOM    472  HB3 ARG A  31     -27.435 -22.060  15.506  1.00 21.83           H  
ATOM    473  O   ARG A  31     -27.080 -19.516  16.255  1.00 21.83           O  
ATOM    474  CG  ARG A  31     -27.889 -23.654  16.832  1.00 21.83           C  
ATOM    475  HG2 ARG A  31     -27.998 -23.847  17.899  1.00 21.83           H  
ATOM    476  HG3 ARG A  31     -27.102 -24.287  16.423  1.00 21.83           H  
ATOM    477  CD  ARG A  31     -29.225 -23.934  16.112  1.00 21.83           C  
ATOM    478  HD2 ARG A  31     -30.004 -23.330  16.578  1.00 21.83           H  
ATOM    479  HD3 ARG A  31     -29.127 -23.627  15.070  1.00 21.83           H  
ATOM    480  NE  ARG A  31     -29.625 -25.355  16.144  1.00 21.83           N  
ATOM    481  HE  ARG A  31     -28.980 -26.006  16.569  1.00 21.83           H  
ATOM    482  NH1 ARG A  31     -31.629 -25.144  15.021  1.00 21.83           N  
ATOM    483 HH11 ARG A  31     -31.486 -24.148  14.935  1.00 21.83           H  
ATOM    484 HH12 ARG A  31     -32.441 -25.583  14.611  1.00 21.83           H  
ATOM    485  NH2 ARG A  31     -30.934 -27.160  15.656  1.00 21.83           N  
ATOM    486 HH21 ARG A  31     -31.760 -27.566  15.239  1.00 21.83           H  
ATOM    487 HH22 ARG A  31     -30.263 -27.783  16.082  1.00 21.83           H  
ATOM    488  CZ  ARG A  31     -30.722 -25.876  15.611  1.00 21.83           C  
ATOM    489  N   ARG A  32     -24.904 -19.968  15.935  1.00 22.02           N  
ATOM    490  H   ARG A  32     -24.075 -20.259  16.433  1.00 22.02           H  
ATOM    491  CA  ARG A  32     -24.751 -19.849  14.451  1.00 22.02           C  
ATOM    492  HA  ARG A  32     -25.181 -20.749  14.012  1.00 22.02           H  
ATOM    493  C   ARG A  32     -23.282 -19.820  13.971  1.00 22.02           C  
ATOM    494  CB  ARG A  32     -25.504 -18.614  13.886  1.00 22.02           C  
ATOM    495  HB2 ARG A  32     -25.815 -17.952  14.694  1.00 22.02           H  
ATOM    496  HB3 ARG A  32     -24.848 -18.034  13.238  1.00 22.02           H  
ATOM    497  O   ARG A  32     -22.400 -19.379  14.691  1.00 22.02           O  
ATOM    498  CG  ARG A  32     -26.728 -19.061  13.064  1.00 22.02           C  
ATOM    499  HG2 ARG A  32     -26.373 -19.588  12.178  1.00 22.02           H  
ATOM    500  HG3 ARG A  32     -27.335 -19.748  13.654  1.00 22.02           H  
ATOM    501  CD  ARG A  32     -27.613 -17.888  12.624  1.00 22.02           C  
ATOM    502  HD2 ARG A  32     -26.990 -17.148  12.121  1.00 22.02           H  
ATOM    503  HD3 ARG A  32     -28.043 -17.432  13.516  1.00 22.02           H  
ATOM    504  NE  ARG A  32     -28.684 -18.336  11.702  1.00 22.02           N  
ATOM    505  HE  ARG A  32     -28.517 -19.200  11.207  1.00 22.02           H  
ATOM    506  NH1 ARG A  32     -30.093 -16.532  11.926  1.00 22.02           N  
ATOM    507 HH11 ARG A  32     -29.443 -16.111  12.575  1.00 22.02           H  
ATOM    508 HH12 ARG A  32     -30.926 -16.028  11.658  1.00 22.02           H  
ATOM    509  NH2 ARG A  32     -30.629 -18.175  10.520  1.00 22.02           N  
ATOM    510 HH21 ARG A  32     -31.453 -17.649  10.264  1.00 22.02           H  
ATOM    511 HH22 ARG A  32     -30.420 -19.033  10.031  1.00 22.02           H  
ATOM    512  CZ  ARG A  32     -29.793 -17.682  11.392  1.00 22.02           C  
ATOM    513  N   ARG A  33     -23.051 -20.265  12.723  1.00 20.73           N  
ATOM    514  H   ARG A  33     -23.869 -20.565  12.213  1.00 20.73           H  
ATOM    515  CA  ARG A  33     -21.865 -19.956  11.881  1.00 20.73           C  
ATOM    516  HA  ARG A  33     -20.986 -19.804  12.506  1.00 20.73           H  
ATOM    517  C   ARG A  33     -22.146 -18.644  11.109  1.00 20.73           C  
ATOM    518  CB  ARG A  33     -21.624 -21.113  10.877  1.00 20.73           C  
ATOM    519  HB2 ARG A  33     -22.526 -21.233  10.277  1.00 20.73           H  
ATOM    520  HB3 ARG A  33     -20.823 -20.817  10.200  1.00 20.73           H  
ATOM    521  O   ARG A  33     -23.321 -18.364  10.876  1.00 20.73           O  
ATOM    522  CG  ARG A  33     -21.250 -22.490  11.472  1.00 20.73           C  
ATOM    523  HG2 ARG A  33     -20.275 -22.413  11.954  1.00 20.73           H  
ATOM    524  HG3 ARG A  33     -21.988 -22.786  12.217  1.00 20.73           H  
ATOM    525  CD  ARG A  33     -21.197 -23.563  10.361  1.00 20.73           C  
ATOM    526  HD2 ARG A  33     -22.200 -23.689   9.953  1.00 20.73           H  
ATOM    527  HD3 ARG A  33     -20.544 -23.204   9.564  1.00 20.73           H  
ATOM    528  NE  ARG A  33     -20.683 -24.871  10.833  1.00 20.73           N  
ATOM    529  HE  ARG A  33     -20.178 -24.874  11.708  1.00 20.73           H  
ATOM    530  NH1 ARG A  33     -21.275 -26.162   9.011  1.00 20.73           N  
ATOM    531 HH11 ARG A  33     -21.219 -27.045   8.524  1.00 20.73           H  
ATOM    532 HH12 ARG A  33     -21.677 -25.356   8.555  1.00 20.73           H  
ATOM    533  NH2 ARG A  33     -20.109 -27.078  10.667  1.00 20.73           N  
ATOM    534 HH21 ARG A  33     -20.069 -27.941  10.144  1.00 20.73           H  
ATOM    535 HH22 ARG A  33     -19.588 -27.030  11.531  1.00 20.73           H  
ATOM    536  CZ  ARG A  33     -20.695 -26.024  10.172  1.00 20.73           C  
ATOM    537  N   GLY A  34     -21.188 -17.841  10.629  1.00 22.15           N  
ATOM    538  H   GLY A  34     -21.544 -17.056  10.103  1.00 22.15           H  
ATOM    539  CA  GLY A  34     -19.715 -17.885  10.695  1.00 22.15           C  
ATOM    540  HA2 GLY A  34     -19.359 -18.892  10.480  1.00 22.15           H  
ATOM    541  HA3 GLY A  34     -19.388 -17.605  11.697  1.00 22.15           H  
ATOM    542  C   GLY A  34     -19.068 -16.906   9.674  1.00 22.15           C  
ATOM    543  O   GLY A  34     -19.805 -16.242   8.946  1.00 22.15           O  
ATOM    544  N   SER A  35     -17.722 -16.872   9.626  1.00 22.76           N  
ATOM    545  H   SER A  35     -17.252 -17.412  10.339  1.00 22.76           H  
ATOM    546  CA  SER A  35     -16.807 -16.258   8.616  1.00 22.76           C  
ATOM    547  HA  SER A  35     -15.812 -16.411   9.033  1.00 22.76           H  
ATOM    548  C   SER A  35     -16.864 -14.729   8.328  1.00 22.76           C  
ATOM    549  CB  SER A  35     -16.823 -17.083   7.314  1.00 22.76           C  
ATOM    550  HB2 SER A  35     -16.633 -18.128   7.557  1.00 22.76           H  
ATOM    551  HB3 SER A  35     -16.024 -16.739   6.657  1.00 22.76           H  
ATOM    552  O   SER A  35     -17.935 -14.134   8.181  1.00 22.76           O  
ATOM    553  OG  SER A  35     -18.039 -16.992   6.599  1.00 22.76           O  
ATOM    554  HG  SER A  35     -17.977 -17.554   5.824  1.00 22.76           H  
ATOM    555  N   LEU A  36     -15.745 -14.001   8.145  1.00 28.58           N  
ATOM    556  H   LEU A  36     -15.927 -13.022   7.972  1.00 28.58           H  
ATOM    557  CA  LEU A  36     -14.287 -14.261   8.284  1.00 28.58           C  
ATOM    558  HA  LEU A  36     -14.110 -14.902   9.148  1.00 28.58           H  
ATOM    559  C   LEU A  36     -13.565 -12.881   8.501  1.00 28.58           C  
ATOM    560  CB  LEU A  36     -13.737 -14.919   6.990  1.00 28.58           C  
ATOM    561  HB2 LEU A  36     -14.552 -15.263   6.353  1.00 28.58           H  
ATOM    562  HB3 LEU A  36     -13.240 -14.139   6.413  1.00 28.58           H  
ATOM    563  O   LEU A  36     -14.163 -11.872   8.110  1.00 28.58           O  
ATOM    564  CG  LEU A  36     -12.738 -16.082   7.203  1.00 28.58           C  
ATOM    565  HG  LEU A  36     -12.229 -15.969   8.160  1.00 28.58           H  
ATOM    566  CD1 LEU A  36     -13.413 -17.453   7.214  1.00 28.58           C  
ATOM    567 HD11 LEU A  36     -12.653 -18.223   7.346  1.00 28.58           H  
ATOM    568 HD12 LEU A  36     -14.104 -17.521   8.055  1.00 28.58           H  
ATOM    569 HD13 LEU A  36     -13.926 -17.633   6.269  1.00 28.58           H  
ATOM    570  CD2 LEU A  36     -11.684 -16.089   6.098  1.00 28.58           C  
ATOM    571 HD21 LEU A  36     -11.127 -15.152   6.112  1.00 28.58           H  
ATOM    572 HD22 LEU A  36     -12.153 -16.218   5.122  1.00 28.58           H  
ATOM    573 HD23 LEU A  36     -10.976 -16.901   6.265  1.00 28.58           H  
ATOM    574  N   PRO A  37     -12.331 -12.790   9.055  1.00 27.54           N  
ATOM    575  CA  PRO A  37     -11.679 -11.520   9.441  1.00 27.54           C  
ATOM    576  HA  PRO A  37     -12.421 -10.733   9.578  1.00 27.54           H  
ATOM    577  C   PRO A  37     -10.587 -11.001   8.468  1.00 27.54           C  
ATOM    578  CB  PRO A  37     -11.069 -11.852  10.800  1.00 27.54           C  
ATOM    579  HB2 PRO A  37     -10.256 -11.176  11.069  1.00 27.54           H  
ATOM    580  HB3 PRO A  37     -11.852 -11.837  11.558  1.00 27.54           H  
ATOM    581  O   PRO A  37     -10.308 -11.635   7.450  1.00 27.54           O  
ATOM    582  CG  PRO A  37     -10.567 -13.279  10.621  1.00 27.54           C  
ATOM    583  HG2 PRO A  37     -10.549 -13.816  11.569  1.00 27.54           H  
ATOM    584  HG3 PRO A  37      -9.576 -13.269  10.168  1.00 27.54           H  
ATOM    585  CD  PRO A  37     -11.573 -13.891   9.645  1.00 27.54           C  
ATOM    586  HD2 PRO A  37     -12.233 -14.565  10.190  1.00 27.54           H  
ATOM    587  HD3 PRO A  37     -11.020 -14.423   8.871  1.00 27.54           H  
ATOM    588  N   ASN A  38      -9.954  -9.847   8.778  1.00 29.73           N  
ATOM    589  H   ASN A  38     -10.243  -9.369   9.619  1.00 29.73           H  
ATOM    590  CA  ASN A  38      -8.715  -9.353   8.125  1.00 29.73           C  
ATOM    591  HA  ASN A  38      -8.011 -10.183   8.079  1.00 29.73           H  
ATOM    592  C   ASN A  38      -8.029  -8.184   8.904  1.00 29.73           C  
ATOM    593  CB  ASN A  38      -9.062  -8.909   6.683  1.00 29.73           C  
ATOM    594  HB2 ASN A  38     -10.033  -9.299   6.378  1.00 29.73           H  
ATOM    595  HB3 ASN A  38      -9.111  -7.823   6.616  1.00 29.73           H  
ATOM    596  O   ASN A  38      -8.686  -7.155   9.104  1.00 29.73           O  
ATOM    597  CG  ASN A  38      -8.021  -9.395   5.697  1.00 29.73           C  
ATOM    598  ND2 ASN A  38      -8.400 -10.195   4.730  1.00 29.73           N  
ATOM    599 HD21 ASN A  38      -7.657 -10.551   4.146  1.00 29.73           H  
ATOM    600 HD22 ASN A  38      -9.314 -10.623   4.765  1.00 29.73           H  
ATOM    601  OD1 ASN A  38      -6.857  -9.066   5.793  1.00 29.73           O  
ATOM    602  N   GLU A  39      -6.746  -8.312   9.309  1.00 36.79           N  
ATOM    603  H   GLU A  39      -6.237  -9.129   9.004  1.00 36.79           H  
ATOM    604  CA  GLU A  39      -6.054  -7.444  10.313  1.00 36.79           C  
ATOM    605  HA  GLU A  39      -6.700  -6.583  10.483  1.00 36.79           H  
ATOM    606  C   GLU A  39      -4.682  -6.826   9.873  1.00 36.79           C  
ATOM    607  CB  GLU A  39      -6.002  -8.186  11.670  1.00 36.79           C  
ATOM    608  HB2 GLU A  39      -6.963  -8.683  11.802  1.00 36.79           H  
ATOM    609  HB3 GLU A  39      -5.227  -8.952  11.637  1.00 36.79           H  
ATOM    610  O   GLU A  39      -4.537  -6.409   8.721  1.00 36.79           O  
ATOM    611  CG  GLU A  39      -5.778  -7.262  12.893  1.00 36.79           C  
ATOM    612  HG2 GLU A  39      -6.365  -6.354  12.752  1.00 36.79           H  
ATOM    613  HG3 GLU A  39      -4.730  -6.977  12.986  1.00 36.79           H  
ATOM    614  CD  GLU A  39      -6.145  -7.902  14.226  1.00 36.79           C  
ATOM    615  OE1 GLU A  39      -6.501  -7.118  15.131  1.00 36.79           O  
ATOM    616  OE2 GLU A  39      -6.168  -9.153  14.277  1.00 36.79           O  
ATOM    617  N   LYS A  40      -3.751  -6.552  10.818  1.00 35.04           N  
ATOM    618  H   LYS A  40      -3.839  -7.060  11.687  1.00 35.04           H  
ATOM    619  CA  LYS A  40      -3.116  -5.218  10.936  1.00 35.04           C  
ATOM    620  HA  LYS A  40      -2.904  -4.920   9.909  1.00 35.04           H  
ATOM    621  C   LYS A  40      -1.725  -5.062  11.645  1.00 35.04           C  
ATOM    622  CB  LYS A  40      -4.174  -4.214  11.489  1.00 35.04           C  
ATOM    623  HB2 LYS A  40      -4.762  -4.666  12.288  1.00 35.04           H  
ATOM    624  HB3 LYS A  40      -3.679  -3.352  11.936  1.00 35.04           H  
ATOM    625  O   LYS A  40      -1.387  -3.945  12.012  1.00 35.04           O  
ATOM    626  CG  LYS A  40      -5.106  -3.694  10.370  1.00 35.04           C  
ATOM    627  HG2 LYS A  40      -4.546  -3.645   9.437  1.00 35.04           H  
ATOM    628  HG3 LYS A  40      -5.928  -4.394  10.220  1.00 35.04           H  
ATOM    629  CD  LYS A  40      -5.696  -2.303  10.654  1.00 35.04           C  
ATOM    630  HD2 LYS A  40      -4.981  -1.684  11.197  1.00 35.04           H  
ATOM    631  HD3 LYS A  40      -6.568  -2.425  11.297  1.00 35.04           H  
ATOM    632  CE  LYS A  40      -6.121  -1.582   9.361  1.00 35.04           C  
ATOM    633  HE2 LYS A  40      -6.815  -2.234   8.830  1.00 35.04           H  
ATOM    634  HE3 LYS A  40      -6.673  -0.686   9.645  1.00 35.04           H  
ATOM    635  NZ  LYS A  40      -4.981  -1.209   8.470  1.00 35.04           N  
ATOM    636  HZ1 LYS A  40      -5.303  -0.810   7.600  1.00 35.04           H  
ATOM    637  HZ2 LYS A  40      -4.379  -0.512   8.886  1.00 35.04           H  
ATOM    638  HZ3 LYS A  40      -4.412  -2.001   8.207  1.00 35.04           H  
ATOM    639  N   THR A  41      -0.829  -6.054  11.686  1.00 41.78           N  
ATOM    640  H   THR A  41      -1.089  -6.965  11.337  1.00 41.78           H  
ATOM    641  CA  THR A  41       0.572  -5.915  12.208  1.00 41.78           C  
ATOM    642  HA  THR A  41       0.504  -5.675  13.269  1.00 41.78           H  
ATOM    643  C   THR A  41       1.447  -4.805  11.549  1.00 41.78           C  
ATOM    644  CB  THR A  41       1.272  -7.284  12.108  1.00 41.78           C  
ATOM    645  HB  THR A  41       0.728  -7.987  12.740  1.00 41.78           H  
ATOM    646  O   THR A  41       1.430  -4.630  10.331  1.00 41.78           O  
ATOM    647  CG2 THR A  41       2.734  -7.297  12.547  1.00 41.78           C  
ATOM    648 HG21 THR A  41       3.101  -8.324  12.577  1.00 41.78           H  
ATOM    649 HG22 THR A  41       3.360  -6.728  11.859  1.00 41.78           H  
ATOM    650 HG23 THR A  41       2.831  -6.886  13.551  1.00 41.78           H  
ATOM    651  OG1 THR A  41       1.212  -7.757  10.779  1.00 41.78           O  
ATOM    652  HG1 THR A  41       1.791  -8.522  10.761  1.00 41.78           H  
ATOM    653  N   ILE A  42       2.229  -4.042  12.332  1.00 45.04           N  
ATOM    654  H   ILE A  42       2.288  -4.310  13.304  1.00 45.04           H  
ATOM    655  CA  ILE A  42       3.124  -2.924  11.904  1.00 45.04           C  
ATOM    656  HA  ILE A  42       2.808  -2.569  10.923  1.00 45.04           H  
ATOM    657  C   ILE A  42       4.588  -3.411  11.756  1.00 45.04           C  
ATOM    658  CB  ILE A  42       2.979  -1.737  12.907  1.00 45.04           C  
ATOM    659  HB  ILE A  42       3.154  -2.120  13.912  1.00 45.04           H  
ATOM    660  O   ILE A  42       4.914  -4.480  12.250  1.00 45.04           O  
ATOM    661  CG1 ILE A  42       1.541  -1.167  12.862  1.00 45.04           C  
ATOM    662 HG12 ILE A  42       0.830  -1.983  12.992  1.00 45.04           H  
ATOM    663 HG13 ILE A  42       1.368  -0.714  11.886  1.00 45.04           H  
ATOM    664  CG2 ILE A  42       3.988  -0.590  12.724  1.00 45.04           C  
ATOM    665 HG21 ILE A  42       3.924  -0.164  11.722  1.00 45.04           H  
ATOM    666 HG22 ILE A  42       3.804   0.187  13.465  1.00 45.04           H  
ATOM    667 HG23 ILE A  42       5.002  -0.931  12.935  1.00 45.04           H  
ATOM    668  CD1 ILE A  42       1.225  -0.132  13.952  1.00 45.04           C  
ATOM    669 HD11 ILE A  42       1.556  -0.497  14.924  1.00 45.04           H  
ATOM    670 HD12 ILE A  42       0.148   0.034  13.994  1.00 45.04           H  
ATOM    671 HD13 ILE A  42       1.707   0.821  13.732  1.00 45.04           H  
ATOM    672  N   TYR A  43       5.482  -2.635  11.127  1.00 47.47           N  
ATOM    673  H   TYR A  43       5.187  -1.723  10.808  1.00 47.47           H  
ATOM    674  CA  TYR A  43       6.935  -2.881  11.162  1.00 47.47           C  
ATOM    675  HA  TYR A  43       7.127  -3.892  11.523  1.00 47.47           H  
ATOM    676  C   TYR A  43       7.609  -1.907  12.129  1.00 47.47           C  
ATOM    677  CB  TYR A  43       7.572  -2.790   9.763  1.00 47.47           C  
ATOM    678  HB2 TYR A  43       8.655  -2.850   9.872  1.00 47.47           H  
ATOM    679  HB3 TYR A  43       7.343  -1.824   9.314  1.00 47.47           H  
ATOM    680  O   TYR A  43       7.562  -0.696  11.909  1.00 47.47           O  
ATOM    681  CG  TYR A  43       7.115  -3.898   8.837  1.00 47.47           C  
ATOM    682  CD1 TYR A  43       7.949  -4.996   8.552  1.00 47.47           C  
ATOM    683  HD1 TYR A  43       8.956  -5.031   8.941  1.00 47.47           H  
ATOM    684  CD2 TYR A  43       5.794  -3.885   8.366  1.00 47.47           C  
ATOM    685  HD2 TYR A  43       5.156  -3.054   8.631  1.00 47.47           H  
ATOM    686  CE1 TYR A  43       7.445  -6.090   7.820  1.00 47.47           C  
ATOM    687  HE1 TYR A  43       8.074  -6.949   7.638  1.00 47.47           H  
ATOM    688  CE2 TYR A  43       5.273  -4.984   7.671  1.00 47.47           C  
ATOM    689  HE2 TYR A  43       4.231  -5.023   7.393  1.00 47.47           H  
ATOM    690  OH  TYR A  43       5.571  -7.160   6.747  1.00 47.47           O  
ATOM    691  HH  TYR A  43       6.213  -7.871   6.684  1.00 47.47           H  
ATOM    692  CZ  TYR A  43       6.098  -6.091   7.396  1.00 47.47           C  
ATOM    693  N   ASN A  44       8.243  -2.453  13.164  1.00 50.87           N  
ATOM    694  H   ASN A  44       8.261  -3.461  13.218  1.00 50.87           H  
ATOM    695  CA  ASN A  44       9.261  -1.753  13.947  1.00 50.87           C  
ATOM    696  HA  ASN A  44       9.025  -0.690  14.005  1.00 50.87           H  
ATOM    697  C   ASN A  44      10.605  -1.929  13.214  1.00 50.87           C  
ATOM    698  CB  ASN A  44       9.329  -2.332  15.378  1.00 50.87           C  
ATOM    699  HB2 ASN A  44       9.678  -3.363  15.326  1.00 50.87           H  
ATOM    700  HB3 ASN A  44      10.069  -1.763  15.941  1.00 50.87           H  
ATOM    701  O   ASN A  44      10.724  -2.830  12.382  1.00 50.87           O  
ATOM    702  CG  ASN A  44       8.032  -2.319  16.178  1.00 50.87           C  
ATOM    703  ND2 ASN A  44       8.082  -2.755  17.414  1.00 50.87           N  
ATOM    704 HD21 ASN A  44       8.942  -3.117  17.800  1.00 50.87           H  
ATOM    705 HD22 ASN A  44       7.238  -2.747  17.969  1.00 50.87           H  
ATOM    706  OD1 ASN A  44       6.943  -2.019  15.709  1.00 50.87           O  
ATOM    707  N   LEU A  45      11.621  -1.120  13.520  1.00 50.77           N  
ATOM    708  H   LEU A  45      11.446  -0.340  14.138  1.00 50.77           H  
ATOM    709  CA  LEU A  45      12.988  -1.379  13.052  1.00 50.77           C  
ATOM    710  HA  LEU A  45      13.014  -2.360  12.577  1.00 50.77           H  
ATOM    711  C   LEU A  45      13.982  -1.463  14.208  1.00 50.77           C  
ATOM    712  CB  LEU A  45      13.438  -0.339  12.013  1.00 50.77           C  
ATOM    713  HB2 LEU A  45      14.493  -0.518  11.802  1.00 50.77           H  
ATOM    714  HB3 LEU A  45      13.349   0.648  12.465  1.00 50.77           H  
ATOM    715  O   LEU A  45      13.930  -0.673  15.154  1.00 50.77           O  
ATOM    716  CG  LEU A  45      12.685  -0.344  10.669  1.00 50.77           C  
ATOM    717  HG  LEU A  45      11.624  -0.154  10.834  1.00 50.77           H  
ATOM    718  CD1 LEU A  45      13.259   0.790   9.819  1.00 50.77           C  
ATOM    719 HD11 LEU A  45      13.106   1.735  10.340  1.00 50.77           H  
ATOM    720 HD12 LEU A  45      12.746   0.817   8.857  1.00 50.77           H  
ATOM    721 HD13 LEU A  45      14.325   0.626   9.660  1.00 50.77           H  
ATOM    722  CD2 LEU A  45      12.797  -1.627   9.852  1.00 50.77           C  
ATOM    723 HD21 LEU A  45      12.447  -2.473  10.442  1.00 50.77           H  
ATOM    724 HD22 LEU A  45      12.167  -1.563   8.964  1.00 50.77           H  
ATOM    725 HD23 LEU A  45      13.833  -1.810   9.567  1.00 50.77           H  
ATOM    726  N   THR A  46      14.944  -2.375  14.114  1.00 68.15           N  
ATOM    727  H   THR A  46      14.970  -2.963  13.293  1.00 68.15           H  
ATOM    728  CA  THR A  46      16.072  -2.437  15.046  1.00 68.15           C  
ATOM    729  HA  THR A  46      15.671  -2.501  16.058  1.00 68.15           H  
ATOM    730  C   THR A  46      16.905  -1.156  14.941  1.00 68.15           C  
ATOM    731  CB  THR A  46      16.939  -3.691  14.830  1.00 68.15           C  
ATOM    732  HB  THR A  46      17.748  -3.689  15.560  1.00 68.15           H  
ATOM    733  O   THR A  46      17.014  -0.530  13.880  1.00 68.15           O  
ATOM    734  CG2 THR A  46      16.151  -4.987  14.985  1.00 68.15           C  
ATOM    735 HG21 THR A  46      15.677  -5.025  15.966  1.00 68.15           H  
ATOM    736 HG22 THR A  46      16.822  -5.842  14.900  1.00 68.15           H  
ATOM    737 HG23 THR A  46      15.385  -5.075  14.214  1.00 68.15           H  
ATOM    738  OG1 THR A  46      17.494  -3.707  13.541  1.00 68.15           O  
ATOM    739  HG1 THR A  46      17.349  -4.602  13.225  1.00 68.15           H  
ATOM    740  N   ASP A  47      17.528  -0.732  16.045  1.00 65.53           N  
ATOM    741  H   ASP A  47      17.433  -1.250  16.907  1.00 65.53           H  
ATOM    742  CA  ASP A  47      18.442   0.422  16.008  1.00 65.53           C  
ATOM    743  HA  ASP A  47      17.898   1.283  15.622  1.00 65.53           H  
ATOM    744  C   ASP A  47      19.612   0.177  15.037  1.00 65.53           C  
ATOM    745  CB  ASP A  47      18.941   0.755  17.424  1.00 65.53           C  
ATOM    746  HB2 ASP A  47      19.896   1.273  17.336  1.00 65.53           H  
ATOM    747  HB3 ASP A  47      19.112  -0.165  17.983  1.00 65.53           H  
ATOM    748  O   ASP A  47      20.165   1.133  14.485  1.00 65.53           O  
ATOM    749  CG  ASP A  47      17.988   1.669  18.206  1.00 65.53           C  
ATOM    750  OD1 ASP A  47      16.786   1.758  17.845  1.00 65.53           O  
ATOM    751  OD2 ASP A  47      18.491   2.363  19.115  1.00 65.53           O  
ATOM    752  N   GLN A  48      19.913  -1.097  14.762  1.00 58.05           N  
ATOM    753  H   GLN A  48      19.396  -1.810  15.256  1.00 58.05           H  
ATOM    754  CA  GLN A  48      20.812  -1.552  13.713  1.00 58.05           C  
ATOM    755  HA  GLN A  48      21.768  -1.063  13.900  1.00 58.05           H  
ATOM    756  C   GLN A  48      20.360  -1.108  12.304  1.00 58.05           C  
ATOM    757  CB  GLN A  48      20.971  -3.094  13.810  1.00 58.05           C  
ATOM    758  HB2 GLN A  48      21.380  -3.464  12.870  1.00 58.05           H  
ATOM    759  HB3 GLN A  48      19.982  -3.545  13.886  1.00 58.05           H  
ATOM    760  O   GLN A  48      20.971  -0.221  11.681  1.00 58.05           O  
ATOM    761  CG  GLN A  48      21.812  -3.626  14.999  1.00 58.05           C  
ATOM    762  HG2 GLN A  48      21.160  -4.215  15.645  1.00 58.05           H  
ATOM    763  HG3 GLN A  48      22.194  -2.796  15.594  1.00 58.05           H  
ATOM    764  CD  GLN A  48      23.001  -4.506  14.582  1.00 58.05           C  
ATOM    765  NE2 GLN A  48      23.418  -5.462  15.378  1.00 58.05           N  
ATOM    766 HE21 GLN A  48      24.129  -6.092  15.036  1.00 58.05           H  
ATOM    767 HE22 GLN A  48      22.910  -5.747  16.204  1.00 58.05           H  
ATOM    768  OE1 GLN A  48      23.608  -4.291  13.541  1.00 58.05           O  
ATOM    769  N   GLN A  49      19.246  -1.673  11.821  1.00 53.60           N  
ATOM    770  H   GLN A  49      18.771  -2.343  12.409  1.00 53.60           H  
ATOM    771  CA  GLN A  49      18.664  -1.436  10.490  1.00 53.60           C  
ATOM    772  HA  GLN A  49      19.235  -1.968   9.729  1.00 53.60           H  
ATOM    773  C   GLN A  49      18.582   0.042  10.110  1.00 53.60           C  
ATOM    774  CB  GLN A  49      17.221  -1.941  10.504  1.00 53.60           C  
ATOM    775  HB2 GLN A  49      16.755  -1.589  11.424  1.00 53.60           H  
ATOM    776  HB3 GLN A  49      16.674  -1.502   9.670  1.00 53.60           H  
ATOM    777  O   GLN A  49      18.839   0.427   8.970  1.00 53.60           O  
ATOM    778  CG  GLN A  49      17.082  -3.461  10.393  1.00 53.60           C  
ATOM    779  HG2 GLN A  49      17.308  -3.771   9.373  1.00 53.60           H  
ATOM    780  HG3 GLN A  49      17.789  -3.961  11.055  1.00 53.60           H  
ATOM    781  CD  GLN A  49      15.667  -3.907  10.751  1.00 53.60           C  
ATOM    782  NE2 GLN A  49      15.246  -5.057  10.316  1.00 53.60           N  
ATOM    783 HE21 GLN A  49      15.996  -5.724  10.206  1.00 53.60           H  
ATOM    784 HE22 GLN A  49      14.450  -5.431  10.813  1.00 53.60           H  
ATOM    785  OE1 GLN A  49      14.908  -3.195  11.384  1.00 53.60           O  
ATOM    786  N   VAL A  50      18.228   0.905  11.057  1.00 63.48           N  
ATOM    787  H   VAL A  50      18.011   0.529  11.969  1.00 63.48           H  
ATOM    788  CA  VAL A  50      17.915   2.308  10.769  1.00 63.48           C  
ATOM    789  HA  VAL A  50      17.166   2.336   9.977  1.00 63.48           H  
ATOM    790  C   VAL A  50      19.117   3.104  10.252  1.00 63.48           C  
ATOM    791  CB  VAL A  50      17.285   2.929  12.011  1.00 63.48           C  
ATOM    792  HB  VAL A  50      17.951   2.745  12.855  1.00 63.48           H  
ATOM    793  O   VAL A  50      18.926   4.027   9.459  1.00 63.48           O  
ATOM    794  CG1 VAL A  50      17.061   4.429  11.855  1.00 63.48           C  
ATOM    795 HG11 VAL A  50      18.017   4.951  11.837  1.00 63.48           H  
ATOM    796 HG12 VAL A  50      16.515   4.636  10.934  1.00 63.48           H  
ATOM    797 HG13 VAL A  50      16.476   4.799  12.697  1.00 63.48           H  
ATOM    798  CG2 VAL A  50      15.918   2.290  12.275  1.00 63.48           C  
ATOM    799 HG21 VAL A  50      16.007   1.208  12.371  1.00 63.48           H  
ATOM    800 HG22 VAL A  50      15.509   2.663  13.215  1.00 63.48           H  
ATOM    801 HG23 VAL A  50      15.229   2.513  11.460  1.00 63.48           H  
ATOM    802  N   LYS A  51      20.359   2.720  10.578  1.00 66.08           N  
ATOM    803  H   LYS A  51      20.455   1.928  11.198  1.00 66.08           H  
ATOM    804  CA  LYS A  51      21.554   3.304   9.931  1.00 66.08           C  
ATOM    805  HA  LYS A  51      21.286   4.310   9.610  1.00 66.08           H  
ATOM    806  C   LYS A  51      21.957   2.594   8.643  1.00 66.08           C  
ATOM    807  CB  LYS A  51      22.684   3.499  10.940  1.00 66.08           C  
ATOM    808  HB2 LYS A  51      22.589   4.504  11.352  1.00 66.08           H  
ATOM    809  HB3 LYS A  51      22.505   2.782  11.741  1.00 66.08           H  
ATOM    810  O   LYS A  51      22.490   3.274   7.770  1.00 66.08           O  
ATOM    811  CG  LYS A  51      24.116   3.326  10.407  1.00 66.08           C  
ATOM    812  HG2 LYS A  51      24.244   4.014   9.572  1.00 66.08           H  
ATOM    813  HG3 LYS A  51      24.249   2.307  10.045  1.00 66.08           H  
ATOM    814  CD  LYS A  51      25.167   3.667  11.473  1.00 66.08           C  
ATOM    815  HD2 LYS A  51      25.068   3.004  12.332  1.00 66.08           H  
ATOM    816  HD3 LYS A  51      24.934   4.681  11.797  1.00 66.08           H  
ATOM    817  CE  LYS A  51      26.615   3.647  10.961  1.00 66.08           C  
ATOM    818  HE2 LYS A  51      26.602   3.256   9.943  1.00 66.08           H  
ATOM    819  HE3 LYS A  51      26.992   4.668  10.915  1.00 66.08           H  
ATOM    820  NZ  LYS A  51      27.521   2.802  11.780  1.00 66.08           N  
ATOM    821  HZ1 LYS A  51      27.511   3.055  12.758  1.00 66.08           H  
ATOM    822  HZ2 LYS A  51      27.190   1.852  11.692  1.00 66.08           H  
ATOM    823  HZ3 LYS A  51      28.461   2.827  11.411  1.00 66.08           H  
ATOM    824  N   LYS A  52      21.616   1.312   8.460  1.00 57.79           N  
ATOM    825  H   LYS A  52      21.167   0.831   9.227  1.00 57.79           H  
ATOM    826  CA  LYS A  52      21.575   0.667   7.129  1.00 57.79           C  
ATOM    827  HA  LYS A  52      22.586   0.625   6.723  1.00 57.79           H  
ATOM    828  C   LYS A  52      20.733   1.556   6.191  1.00 57.79           C  
ATOM    829  CB  LYS A  52      21.027  -0.779   7.291  1.00 57.79           C  
ATOM    830  HB2 LYS A  52      21.133  -1.061   8.338  1.00 57.79           H  
ATOM    831  HB3 LYS A  52      19.962  -0.794   7.060  1.00 57.79           H  
ATOM    832  O   LYS A  52      21.205   1.973   5.135  1.00 57.79           O  
ATOM    833  CG  LYS A  52      21.708  -1.892   6.465  1.00 57.79           C  
ATOM    834  HG2 LYS A  52      21.448  -1.778   5.413  1.00 57.79           H  
ATOM    835  HG3 LYS A  52      22.789  -1.814   6.578  1.00 57.79           H  
ATOM    836  CD  LYS A  52      21.247  -3.278   6.981  1.00 57.79           C  
ATOM    837  HD2 LYS A  52      20.164  -3.351   6.887  1.00 57.79           H  
ATOM    838  HD3 LYS A  52      21.498  -3.346   8.039  1.00 57.79           H  
ATOM    839  CE  LYS A  52      21.893  -4.478   6.261  1.00 57.79           C  
ATOM    840  HE2 LYS A  52      22.974  -4.338   6.252  1.00 57.79           H  
ATOM    841  HE3 LYS A  52      21.549  -4.498   5.227  1.00 57.79           H  
ATOM    842  NZ  LYS A  52      21.567  -5.775   6.933  1.00 57.79           N  
ATOM    843  HZ1 LYS A  52      21.930  -5.806   7.875  1.00 57.79           H  
ATOM    844  HZ2 LYS A  52      21.970  -6.562   6.445  1.00 57.79           H  
ATOM    845  HZ3 LYS A  52      20.572  -5.936   6.997  1.00 57.79           H  
ATOM    846  N   TYR A  53      19.567   2.014   6.659  1.00 53.48           N  
ATOM    847  H   TYR A  53      19.216   1.592   7.507  1.00 53.48           H  
ATOM    848  CA  TYR A  53      18.696   2.947   5.937  1.00 53.48           C  
ATOM    849  HA  TYR A  53      18.679   2.625   4.896  1.00 53.48           H  
ATOM    850  C   TYR A  53      19.168   4.418   5.904  1.00 53.48           C  
ATOM    851  CB  TYR A  53      17.260   2.811   6.453  1.00 53.48           C  
ATOM    852  HB2 TYR A  53      16.648   3.538   5.919  1.00 53.48           H  
ATOM    853  HB3 TYR A  53      17.233   3.055   7.515  1.00 53.48           H  
ATOM    854  O   TYR A  53      19.062   5.039   4.846  1.00 53.48           O  
ATOM    855  CG  TYR A  53      16.632   1.449   6.220  1.00 53.48           C  
ATOM    856  CD1 TYR A  53      16.492   0.958   4.906  1.00 53.48           C  
ATOM    857  HD1 TYR A  53      16.812   1.552   4.063  1.00 53.48           H  
ATOM    858  CD2 TYR A  53      16.182   0.674   7.306  1.00 53.48           C  
ATOM    859  HD2 TYR A  53      16.272   1.046   8.316  1.00 53.48           H  
ATOM    860  CE1 TYR A  53      15.945  -0.320   4.685  1.00 53.48           C  
ATOM    861  HE1 TYR A  53      15.844  -0.720   3.687  1.00 53.48           H  
ATOM    862  CE2 TYR A  53      15.629  -0.603   7.087  1.00 53.48           C  
ATOM    863  HE2 TYR A  53      15.284  -1.202   7.916  1.00 53.48           H  
ATOM    864  OH  TYR A  53      15.006  -2.342   5.546  1.00 53.48           O  
ATOM    865  HH  TYR A  53      14.767  -2.807   6.351  1.00 53.48           H  
ATOM    866  CZ  TYR A  53      15.525  -1.109   5.775  1.00 53.48           C  
ATOM    867  N   TYR A  54      19.747   4.997   6.970  1.00 67.85           N  
ATOM    868  H   TYR A  54      19.704   4.518   7.858  1.00 67.85           H  
ATOM    869  CA  TYR A  54      20.341   6.353   6.905  1.00 67.85           C  
ATOM    870  HA  TYR A  54      19.579   7.042   6.541  1.00 67.85           H  
ATOM    871  C   TYR A  54      21.507   6.407   5.918  1.00 67.85           C  
ATOM    872  CB  TYR A  54      20.825   6.867   8.275  1.00 67.85           C  
ATOM    873  HB2 TYR A  54      19.979   6.896   8.962  1.00 67.85           H  
ATOM    874  HB3 TYR A  54      21.554   6.162   8.675  1.00 67.85           H  
ATOM    875  O   TYR A  54      21.627   7.382   5.181  1.00 67.85           O  
ATOM    876  CG  TYR A  54      21.490   8.247   8.236  1.00 67.85           C  
ATOM    877  CD1 TYR A  54      22.892   8.367   8.112  1.00 67.85           C  
ATOM    878  HD1 TYR A  54      23.502   7.478   8.046  1.00 67.85           H  
ATOM    879  CD2 TYR A  54      20.711   9.418   8.311  1.00 67.85           C  
ATOM    880  HD2 TYR A  54      19.637   9.332   8.385  1.00 67.85           H  
ATOM    881  CE1 TYR A  54      23.509   9.635   8.078  1.00 67.85           C  
ATOM    882  HE1 TYR A  54      24.584   9.709   8.000  1.00 67.85           H  
ATOM    883  CE2 TYR A  54      21.321  10.690   8.294  1.00 67.85           C  
ATOM    884  HE2 TYR A  54      20.716  11.582   8.366  1.00 67.85           H  
ATOM    885  OH  TYR A  54      23.312  12.035   8.170  1.00 67.85           O  
ATOM    886  HH  TYR A  54      24.268  11.982   8.090  1.00 67.85           H  
ATOM    887  CZ  TYR A  54      22.725  10.804   8.186  1.00 67.85           C  
ATOM    888  N   TYR A  55      22.351   5.372   5.865  1.00 57.15           N  
ATOM    889  H   TYR A  55      22.212   4.590   6.489  1.00 57.15           H  
ATOM    890  CA  TYR A  55      23.434   5.284   4.888  1.00 57.15           C  
ATOM    891  HA  TYR A  55      23.991   6.222   4.887  1.00 57.15           H  
ATOM    892  C   TYR A  55      22.879   5.099   3.482  1.00 57.15           C  
ATOM    893  CB  TYR A  55      24.411   4.154   5.226  1.00 57.15           C  
ATOM    894  HB2 TYR A  55      23.864   3.285   5.593  1.00 57.15           H  
ATOM    895  HB3 TYR A  55      24.892   3.844   4.298  1.00 57.15           H  
ATOM    896  O   TYR A  55      23.327   5.805   2.587  1.00 57.15           O  
ATOM    897  CG  TYR A  55      25.506   4.517   6.211  1.00 57.15           C  
ATOM    898  CD1 TYR A  55      26.842   4.213   5.890  1.00 57.15           C  
ATOM    899  HD1 TYR A  55      27.082   3.767   4.937  1.00 57.15           H  
ATOM    900  CD2 TYR A  55      25.208   5.121   7.447  1.00 57.15           C  
ATOM    901  HD2 TYR A  55      24.183   5.353   7.696  1.00 57.15           H  
ATOM    902  CE1 TYR A  55      27.863   4.432   6.829  1.00 57.15           C  
ATOM    903  HE1 TYR A  55      28.880   4.161   6.589  1.00 57.15           H  
ATOM    904  CE2 TYR A  55      26.228   5.360   8.385  1.00 57.15           C  
ATOM    905  HE2 TYR A  55      25.997   5.815   9.337  1.00 57.15           H  
ATOM    906  OH  TYR A  55      28.513   4.997   9.040  1.00 57.15           O  
ATOM    907  HH  TYR A  55      29.344   4.727   8.642  1.00 57.15           H  
ATOM    908  CZ  TYR A  55      27.547   4.957   8.092  1.00 57.15           C  
ATOM    909  N   LEU A  56      21.872   4.242   3.275  1.00 50.40           N  
ATOM    910  H   LEU A  56      21.577   3.635   4.026  1.00 50.40           H  
ATOM    911  CA  LEU A  56      21.202   4.134   1.975  1.00 50.40           C  
ATOM    912  HA  LEU A  56      21.948   3.858   1.229  1.00 50.40           H  
ATOM    913  C   LEU A  56      20.633   5.488   1.526  1.00 50.40           C  
ATOM    914  CB  LEU A  56      20.119   3.041   2.023  1.00 50.40           C  
ATOM    915  HB2 LEU A  56      19.433   3.181   1.187  1.00 50.40           H  
ATOM    916  HB3 LEU A  56      19.543   3.162   2.940  1.00 50.40           H  
ATOM    917  O   LEU A  56      20.938   5.921   0.417  1.00 50.40           O  
ATOM    918  CG  LEU A  56      20.681   1.607   1.951  1.00 50.40           C  
ATOM    919  HG  LEU A  56      21.528   1.504   2.630  1.00 50.40           H  
ATOM    920  CD1 LEU A  56      19.601   0.603   2.353  1.00 50.40           C  
ATOM    921 HD11 LEU A  56      19.292   0.785   3.383  1.00 50.40           H  
ATOM    922 HD12 LEU A  56      20.000  -0.409   2.296  1.00 50.40           H  
ATOM    923 HD13 LEU A  56      18.737   0.686   1.694  1.00 50.40           H  
ATOM    924  CD2 LEU A  56      21.150   1.257   0.536  1.00 50.40           C  
ATOM    925 HD21 LEU A  56      21.970   1.909   0.234  1.00 50.40           H  
ATOM    926 HD22 LEU A  56      21.513   0.229   0.521  1.00 50.40           H  
ATOM    927 HD23 LEU A  56      20.325   1.352  -0.169  1.00 50.40           H  
ATOM    928  N   ILE A  57      19.900   6.210   2.384  1.00 54.06           N  
ATOM    929  H   ILE A  57      19.680   5.814   3.287  1.00 54.06           H  
ATOM    930  CA  ILE A  57      19.407   7.553   2.043  1.00 54.06           C  
ATOM    931  HA  ILE A  57      18.974   7.475   1.046  1.00 54.06           H  
ATOM    932  C   ILE A  57      20.545   8.557   1.856  1.00 54.06           C  
ATOM    933  CB  ILE A  57      18.282   8.043   2.997  1.00 54.06           C  
ATOM    934  HB  ILE A  57      18.411   7.555   3.963  1.00 54.06           H  
ATOM    935  O   ILE A  57      20.484   9.307   0.894  1.00 54.06           O  
ATOM    936  CG1 ILE A  57      16.920   7.608   2.395  1.00 54.06           C  
ATOM    937 HG12 ILE A  57      16.819   6.531   2.532  1.00 54.06           H  
ATOM    938 HG13 ILE A  57      16.917   7.803   1.322  1.00 54.06           H  
ATOM    939  CG2 ILE A  57      18.318   9.563   3.267  1.00 54.06           C  
ATOM    940 HG21 ILE A  57      19.269   9.853   3.713  1.00 54.06           H  
ATOM    941 HG22 ILE A  57      17.542   9.848   3.978  1.00 54.06           H  
ATOM    942 HG23 ILE A  57      18.172  10.115   2.339  1.00 54.06           H  
ATOM    943  CD1 ILE A  57      15.667   8.298   2.955  1.00 54.06           C  
ATOM    944 HD11 ILE A  57      15.624   9.331   2.609  1.00 54.06           H  
ATOM    945 HD12 ILE A  57      15.680   8.288   4.045  1.00 54.06           H  
ATOM    946 HD13 ILE A  57      14.777   7.778   2.599  1.00 54.06           H  
ATOM    947  N   LYS A  58      21.604   8.586   2.675  1.00 54.66           N  
ATOM    948  H   LYS A  58      21.628   7.960   3.467  1.00 54.66           H  
ATOM    949  CA  LYS A  58      22.702   9.548   2.471  1.00 54.66           C  
ATOM    950  HA  LYS A  58      22.250  10.501   2.197  1.00 54.66           H  
ATOM    951  C   LYS A  58      23.574   9.232   1.263  1.00 54.66           C  
ATOM    952  CB  LYS A  58      23.556   9.739   3.736  1.00 54.66           C  
ATOM    953  HB2 LYS A  58      24.501  10.193   3.439  1.00 54.66           H  
ATOM    954  HB3 LYS A  58      23.785   8.770   4.179  1.00 54.66           H  
ATOM    955  O   LYS A  58      24.020  10.172   0.617  1.00 54.66           O  
ATOM    956  CG  LYS A  58      22.938  10.659   4.800  1.00 54.66           C  
ATOM    957  HG2 LYS A  58      22.125  10.138   5.305  1.00 54.66           H  
ATOM    958  HG3 LYS A  58      23.719  10.874   5.530  1.00 54.66           H  
ATOM    959  CD  LYS A  58      22.403  11.984   4.228  1.00 54.66           C  
ATOM    960  HD2 LYS A  58      21.411  11.800   3.815  1.00 54.66           H  
ATOM    961  HD3 LYS A  58      23.046  12.331   3.419  1.00 54.66           H  
ATOM    962  CE  LYS A  58      22.284  13.083   5.286  1.00 54.66           C  
ATOM    963  HE2 LYS A  58      21.909  12.643   6.210  1.00 54.66           H  
ATOM    964  HE3 LYS A  58      21.550  13.807   4.934  1.00 54.66           H  
ATOM    965  NZ  LYS A  58      23.582  13.767   5.520  1.00 54.66           N  
ATOM    966  HZ1 LYS A  58      23.505  14.511   6.197  1.00 54.66           H  
ATOM    967  HZ2 LYS A  58      23.987  14.129   4.668  1.00 54.66           H  
ATOM    968  HZ3 LYS A  58      24.285  13.162   5.919  1.00 54.66           H  
ATOM    969  N   MET A  59      23.775   7.967   0.906  1.00 50.41           N  
ATOM    970  H   MET A  59      23.408   7.236   1.499  1.00 50.41           H  
ATOM    971  CA  MET A  59      24.424   7.584  -0.351  1.00 50.41           C  
ATOM    972  HA  MET A  59      25.365   8.126  -0.449  1.00 50.41           H  
ATOM    973  C   MET A  59      23.546   7.981  -1.547  1.00 50.41           C  
ATOM    974  CB  MET A  59      24.731   6.076  -0.361  1.00 50.41           C  
ATOM    975  HB2 MET A  59      25.048   5.783  -1.361  1.00 50.41           H  
ATOM    976  HB3 MET A  59      23.821   5.524  -0.123  1.00 50.41           H  
ATOM    977  O   MET A  59      24.054   8.551  -2.507  1.00 50.41           O  
ATOM    978  CG  MET A  59      25.832   5.680   0.636  1.00 50.41           C  
ATOM    979  HG2 MET A  59      25.854   4.592   0.712  1.00 50.41           H  
ATOM    980  HG3 MET A  59      25.574   6.070   1.620  1.00 50.41           H  
ATOM    981  SD  MET A  59      27.507   6.255   0.245  1.00 50.41           S  
ATOM    982  CE  MET A  59      27.983   5.092  -1.067  1.00 50.41           C  
ATOM    983  HE1 MET A  59      27.312   5.193  -1.920  1.00 50.41           H  
ATOM    984  HE2 MET A  59      28.999   5.309  -1.396  1.00 50.41           H  
ATOM    985  HE3 MET A  59      27.944   4.070  -0.690  1.00 50.41           H  
ATOM    986  N   ILE A  60      22.227   7.764  -1.474  1.00 46.33           N  
ATOM    987  H   ILE A  60      21.864   7.280  -0.665  1.00 46.33           H  
ATOM    988  CA  ILE A  60      21.271   8.164  -2.520  1.00 46.33           C  
ATOM    989  HA  ILE A  60      21.653   7.815  -3.480  1.00 46.33           H  
ATOM    990  C   ILE A  60      21.169   9.692  -2.640  1.00 46.33           C  
ATOM    991  CB  ILE A  60      19.905   7.473  -2.279  1.00 46.33           C  
ATOM    992  HB  ILE A  60      19.642   7.589  -1.228  1.00 46.33           H  
ATOM    993  O   ILE A  60      21.273  10.209  -3.746  1.00 46.33           O  
ATOM    994  CG1 ILE A  60      20.030   5.965  -2.610  1.00 46.33           C  
ATOM    995 HG12 ILE A  60      20.128   5.838  -3.688  1.00 46.33           H  
ATOM    996 HG13 ILE A  60      20.935   5.563  -2.155  1.00 46.33           H  
ATOM    997  CG2 ILE A  60      18.768   8.094  -3.114  1.00 46.33           C  
ATOM    998 HG21 ILE A  60      17.829   7.573  -2.928  1.00 46.33           H  
ATOM    999 HG22 ILE A  60      18.618   9.134  -2.826  1.00 46.33           H  
ATOM   1000 HG23 ILE A  60      19.009   8.039  -4.175  1.00 46.33           H  
ATOM   1001  CD1 ILE A  60      18.854   5.111  -2.114  1.00 46.33           C  
ATOM   1002 HD11 ILE A  60      18.696   5.277  -1.048  1.00 46.33           H  
ATOM   1003 HD12 ILE A  60      19.082   4.058  -2.276  1.00 46.33           H  
ATOM   1004 HD13 ILE A  60      17.942   5.356  -2.660  1.00 46.33           H  
ATOM   1005  N   ASP A  61      21.026  10.425  -1.537  1.00 47.02           N  
ATOM   1006  H   ASP A  61      20.883   9.939  -0.663  1.00 47.02           H  
ATOM   1007  CA  ASP A  61      20.918  11.889  -1.508  1.00 47.02           C  
ATOM   1008  HA  ASP A  61      20.173  12.203  -2.239  1.00 47.02           H  
ATOM   1009  C   ASP A  61      22.246  12.574  -1.880  1.00 47.02           C  
ATOM   1010  CB  ASP A  61      20.444  12.382  -0.124  1.00 47.02           C  
ATOM   1011  HB2 ASP A  61      20.645  13.451  -0.065  1.00 47.02           H  
ATOM   1012  HB3 ASP A  61      21.044  11.905   0.651  1.00 47.02           H  
ATOM   1013  O   ASP A  61      22.227  13.661  -2.454  1.00 47.02           O  
ATOM   1014  CG  ASP A  61      18.947  12.196   0.191  1.00 47.02           C  
ATOM   1015  OD1 ASP A  61      18.158  11.794  -0.699  1.00 47.02           O  
ATOM   1016  OD2 ASP A  61      18.582  12.524   1.344  1.00 47.02           O  
ATOM   1017  N   HIS A  62      23.408  11.962  -1.604  1.00 42.13           N  
ATOM   1018  H   HIS A  62      23.387  11.095  -1.086  1.00 42.13           H  
ATOM   1019  CA  HIS A  62      24.714  12.493  -2.032  1.00 42.13           C  
ATOM   1020  HA  HIS A  62      24.649  13.580  -2.013  1.00 42.13           H  
ATOM   1021  C   HIS A  62      25.032  12.139  -3.498  1.00 42.13           C  
ATOM   1022  CB  HIS A  62      25.814  12.104  -1.026  1.00 42.13           C  
ATOM   1023  HB2 HIS A  62      26.192  11.108  -1.256  1.00 42.13           H  
ATOM   1024  HB3 HIS A  62      25.380  12.089  -0.026  1.00 42.13           H  
ATOM   1025  O   HIS A  62      25.532  12.988  -4.230  1.00 42.13           O  
ATOM   1026  CG  HIS A  62      26.961  13.085  -0.962  1.00 42.13           C  
ATOM   1027  CD2 HIS A  62      27.375  13.769   0.147  1.00 42.13           C  
ATOM   1028  HD2 HIS A  62      26.951  13.667   1.135  1.00 42.13           H  
ATOM   1029  ND1 HIS A  62      27.698  13.531  -2.051  1.00 42.13           N  
ATOM   1030  HD1 HIS A  62      28.528  14.473  -1.599  1.00 42.13           H  
ATOM   1031  CE1 HIS A  62      29.198  15.038  -2.229  1.00 42.13           C  
ATOM   1032  HE1 HIS A  62      28.363  14.638  -0.277  1.00 42.13           H  
ATOM   1033  NE2 HIS A  62      28.823  15.365   0.252  1.00 42.13           N  
ATOM   1034  N   GLN A  63      24.605  10.969  -3.997  1.00 44.21           N  
ATOM   1035  H   GLN A  63      24.225  10.274  -3.370  1.00 44.21           H  
ATOM   1036  CA  GLN A  63      24.547  10.711  -5.447  1.00 44.21           C  
ATOM   1037  HA  GLN A  63      25.535  10.895  -5.870  1.00 44.21           H  
ATOM   1038  C   GLN A  63      23.588  11.693  -6.145  1.00 44.21           C  
ATOM   1039  CB  GLN A  63      24.157   9.245  -5.745  1.00 44.21           C  
ATOM   1040  HB2 GLN A  63      23.307   8.952  -5.128  1.00 44.21           H  
ATOM   1041  HB3 GLN A  63      23.861   9.169  -6.791  1.00 44.21           H  
ATOM   1042  O   GLN A  63      23.920  12.230  -7.199  1.00 44.21           O  
ATOM   1043  CG  GLN A  63      25.331   8.276  -5.514  1.00 44.21           C  
ATOM   1044  HG2 GLN A  63      26.160   8.577  -6.155  1.00 44.21           H  
ATOM   1045  HG3 GLN A  63      25.674   8.367  -4.483  1.00 44.21           H  
ATOM   1046  CD  GLN A  63      25.040   6.794  -5.795  1.00 44.21           C  
ATOM   1047  NE2 GLN A  63      25.991   5.937  -5.486  1.00 44.21           N  
ATOM   1048 HE21 GLN A  63      26.863   6.262  -5.093  1.00 44.21           H  
ATOM   1049 HE22 GLN A  63      25.856   4.953  -5.666  1.00 44.21           H  
ATOM   1050  OE1 GLN A  63      24.002   6.368  -6.309  1.00 44.21           O  
ATOM   1051  N   HIS A  64      22.428  11.994  -5.552  1.00 36.01           N  
ATOM   1052  H   HIS A  64      22.164  11.486  -4.720  1.00 36.01           H  
ATOM   1053  CA  HIS A  64      21.496  12.989  -6.086  1.00 36.01           C  
ATOM   1054  HA  HIS A  64      21.354  12.773  -7.145  1.00 36.01           H  
ATOM   1055  C   HIS A  64      22.042  14.417  -6.018  1.00 36.01           C  
ATOM   1056  CB  HIS A  64      20.121  12.896  -5.410  1.00 36.01           C  
ATOM   1057  HB2 HIS A  64      19.679  13.891  -5.360  1.00 36.01           H  
ATOM   1058  HB3 HIS A  64      20.225  12.536  -4.386  1.00 36.01           H  
ATOM   1059  O   HIS A  64      21.812  15.172  -6.956  1.00 36.01           O  
ATOM   1060  CG  HIS A  64      19.161  12.021  -6.173  1.00 36.01           C  
ATOM   1061  CD2 HIS A  64      18.740  10.765  -5.835  1.00 36.01           C  
ATOM   1062  HD2 HIS A  64      19.041  10.220  -4.952  1.00 36.01           H  
ATOM   1063  ND1 HIS A  64      18.548  12.350  -7.360  1.00 36.01           N  
ATOM   1064  HD1 HIS A  64      18.675  13.211  -7.872  1.00 36.01           H  
ATOM   1065  CE1 HIS A  64      17.775  11.314  -7.728  1.00 36.01           C  
ATOM   1066  HE1 HIS A  64      17.176  11.276  -8.625  1.00 36.01           H  
ATOM   1067  NE2 HIS A  64      17.855  10.321  -6.827  1.00 36.01           N  
ATOM   1068  N   SER A  65      22.784  14.805  -4.976  1.00 37.02           N  
ATOM   1069  H   SER A  65      22.909  14.178  -4.194  1.00 37.02           H  
ATOM   1070  CA  SER A  65      23.386  16.142  -4.919  1.00 37.02           C  
ATOM   1071  HA  SER A  65      22.604  16.861  -5.164  1.00 37.02           H  
ATOM   1072  C   SER A  65      24.478  16.319  -5.979  1.00 37.02           C  
ATOM   1073  CB  SER A  65      23.867  16.493  -3.508  1.00 37.02           C  
ATOM   1074  HB2 SER A  65      24.013  17.572  -3.448  1.00 37.02           H  
ATOM   1075  HB3 SER A  65      23.101  16.208  -2.786  1.00 37.02           H  
ATOM   1076  O   SER A  65      24.531  17.381  -6.593  1.00 37.02           O  
ATOM   1077  OG  SER A  65      25.086  15.862  -3.189  1.00 37.02           O  
ATOM   1078  HG  SER A  65      25.079  15.584  -2.270  1.00 37.02           H  
ATOM   1079  N   TYR A  66      25.250  15.271  -6.294  1.00 33.14           N  
ATOM   1080  H   TYR A  66      25.223  14.462  -5.690  1.00 33.14           H  
ATOM   1081  CA  TYR A  66      26.150  15.239  -7.457  1.00 33.14           C  
ATOM   1082  HA  TYR A  66      26.758  16.143  -7.451  1.00 33.14           H  
ATOM   1083  C   TYR A  66      25.417  15.231  -8.811  1.00 33.14           C  
ATOM   1084  CB  TYR A  66      27.089  14.025  -7.354  1.00 33.14           C  
ATOM   1085  HB2 TYR A  66      26.627  13.240  -6.754  1.00 33.14           H  
ATOM   1086  HB3 TYR A  66      27.236  13.605  -8.349  1.00 33.14           H  
ATOM   1087  O   TYR A  66      25.922  15.793  -9.775  1.00 33.14           O  
ATOM   1088  CG  TYR A  66      28.464  14.355  -6.809  1.00 33.14           C  
ATOM   1089  CD1 TYR A  66      29.377  15.053  -7.625  1.00 33.14           C  
ATOM   1090  HD1 TYR A  66      29.079  15.372  -8.613  1.00 33.14           H  
ATOM   1091  CD2 TYR A  66      28.846  13.945  -5.516  1.00 33.14           C  
ATOM   1092  HD2 TYR A  66      28.141  13.417  -4.892  1.00 33.14           H  
ATOM   1093  CE1 TYR A  66      30.675  15.331  -7.158  1.00 33.14           C  
ATOM   1094  HE1 TYR A  66      31.381  15.859  -7.782  1.00 33.14           H  
ATOM   1095  CE2 TYR A  66      30.150  14.208  -5.051  1.00 33.14           C  
ATOM   1096  HE2 TYR A  66      30.446  13.861  -4.072  1.00 33.14           H  
ATOM   1097  OH  TYR A  66      32.327  15.149  -5.433  1.00 33.14           O  
ATOM   1098  HH  TYR A  66      32.497  14.727  -4.587  1.00 33.14           H  
ATOM   1099  CZ  TYR A  66      31.066  14.900  -5.874  1.00 33.14           C  
ATOM   1100  N   LEU A  67      24.226  14.629  -8.907  1.00 32.68           N  
ATOM   1101  H   LEU A  67      23.904  14.093  -8.113  1.00 32.68           H  
ATOM   1102  CA  LEU A  67      23.404  14.646 -10.130  1.00 32.68           C  
ATOM   1103  HA  LEU A  67      24.067  14.576 -10.993  1.00 32.68           H  
ATOM   1104  C   LEU A  67      22.613  15.952 -10.329  1.00 32.68           C  
ATOM   1105  CB  LEU A  67      22.461  13.429 -10.125  1.00 32.68           C  
ATOM   1106  HB2 LEU A  67      21.676  13.582 -10.865  1.00 32.68           H  
ATOM   1107  HB3 LEU A  67      21.980  13.373  -9.149  1.00 32.68           H  
ATOM   1108  O   LEU A  67      22.140  16.213 -11.433  1.00 32.68           O  
ATOM   1109  CG  LEU A  67      23.162  12.093 -10.435  1.00 32.68           C  
ATOM   1110  HG  LEU A  67      24.080  12.006  -9.855  1.00 32.68           H  
ATOM   1111  CD1 LEU A  67      22.239  10.929 -10.064  1.00 32.68           C  
ATOM   1112 HD11 LEU A  67      22.018  10.971  -8.998  1.00 32.68           H  
ATOM   1113 HD12 LEU A  67      21.310  10.991 -10.632  1.00 32.68           H  
ATOM   1114 HD13 LEU A  67      22.740   9.985 -10.278  1.00 32.68           H  
ATOM   1115  CD2 LEU A  67      23.501  11.966 -11.923  1.00 32.68           C  
ATOM   1116 HD21 LEU A  67      22.599  12.062 -12.527  1.00 32.68           H  
ATOM   1117 HD22 LEU A  67      23.967  10.999 -12.111  1.00 32.68           H  
ATOM   1118 HD23 LEU A  67      24.208  12.745 -12.209  1.00 32.68           H  
ATOM   1119  N   ILE A  68      22.448  16.757  -9.276  1.00 32.74           N  
ATOM   1120  H   ILE A  68      22.780  16.416  -8.385  1.00 32.74           H  
ATOM   1121  CA  ILE A  68      21.796  18.075  -9.314  1.00 32.74           C  
ATOM   1122  HA  ILE A  68      21.135  18.124 -10.179  1.00 32.74           H  
ATOM   1123  C   ILE A  68      22.836  19.190  -9.504  1.00 32.74           C  
ATOM   1124  CB  ILE A  68      20.928  18.259  -8.043  1.00 32.74           C  
ATOM   1125  HB  ILE A  68      21.538  18.007  -7.175  1.00 32.74           H  
ATOM   1126  O   ILE A  68      22.596  20.127 -10.266  1.00 32.74           O  
ATOM   1127  CG1 ILE A  68      19.704  17.309  -8.091  1.00 32.74           C  
ATOM   1128 HG12 ILE A  68      18.986  17.682  -8.822  1.00 32.74           H  
ATOM   1129 HG13 ILE A  68      20.017  16.320  -8.426  1.00 32.74           H  
ATOM   1130  CG2 ILE A  68      20.442  19.712  -7.874  1.00 32.74           C  
ATOM   1131 HG21 ILE A  68      19.822  19.812  -6.983  1.00 32.74           H  
ATOM   1132 HG22 ILE A  68      21.292  20.383  -7.752  1.00 32.74           H  
ATOM   1133 HG23 ILE A  68      19.874  20.021  -8.751  1.00 32.74           H  
ATOM   1134  CD1 ILE A  68      18.997  17.129  -6.740  1.00 32.74           C  
ATOM   1135 HD11 ILE A  68      18.221  16.370  -6.840  1.00 32.74           H  
ATOM   1136 HD12 ILE A  68      19.714  16.802  -5.986  1.00 32.74           H  
ATOM   1137 HD13 ILE A  68      18.532  18.062  -6.421  1.00 32.74           H  
ATOM   1138  N   ASN A  69      23.995  19.094  -8.845  1.00 27.90           N  
ATOM   1139  H   ASN A  69      24.158  18.292  -8.253  1.00 27.90           H  
ATOM   1140  CA  ASN A  69      25.030  20.124  -8.881  1.00 27.90           C  
ATOM   1141  HA  ASN A  69      24.568  21.075  -9.146  1.00 27.90           H  
ATOM   1142  C   ASN A  69      26.105  19.823  -9.938  1.00 27.90           C  
ATOM   1143  CB  ASN A  69      25.643  20.305  -7.481  1.00 27.90           C  
ATOM   1144  HB2 ASN A  69      26.042  19.350  -7.139  1.00 27.90           H  
ATOM   1145  HB3 ASN A  69      26.479  21.000  -7.556  1.00 27.90           H  
ATOM   1146  O   ASN A  69      27.036  19.063  -9.693  1.00 27.90           O  
ATOM   1147  CG  ASN A  69      24.684  20.859  -6.442  1.00 27.90           C  
ATOM   1148  ND2 ASN A  69      25.031  20.741  -5.183  1.00 27.90           N  
ATOM   1149 HD21 ASN A  69      24.384  21.128  -4.511  1.00 27.90           H  
ATOM   1150 HD22 ASN A  69      25.863  20.220  -4.946  1.00 27.90           H  
ATOM   1151  OD1 ASN A  69      23.649  21.440  -6.716  1.00 27.90           O  
ATOM   1152  N   ASN A  70      26.023  20.571 -11.040  1.00 26.73           N  
ATOM   1153  H   ASN A  70      25.197  21.147 -11.112  1.00 26.73           H  
ATOM   1154  CA  ASN A  70      27.018  20.735 -12.105  1.00 26.73           C  
ATOM   1155  HA  ASN A  70      26.634  21.552 -12.715  1.00 26.73           H  
ATOM   1156  C   ASN A  70      27.229  19.565 -13.081  1.00 26.73           C  
ATOM   1157  CB  ASN A  70      28.360  21.251 -11.551  1.00 26.73           C  
ATOM   1158  HB2 ASN A  70      28.775  20.517 -10.860  1.00 26.73           H  
ATOM   1159  HB3 ASN A  70      29.065  21.359 -12.375  1.00 26.73           H  
ATOM   1160  O   ASN A  70      27.735  18.493 -12.767  1.00 26.73           O  
ATOM   1161  CG  ASN A  70      28.264  22.595 -10.859  1.00 26.73           C  
ATOM   1162  ND2 ASN A  70      29.296  22.985 -10.151  1.00 26.73           N  
ATOM   1163 HD21 ASN A  70      30.104  22.386 -10.062  1.00 26.73           H  
ATOM   1164 HD22 ASN A  70      29.225  23.896  -9.721  1.00 26.73           H  
ATOM   1165  OD1 ASN A  70      27.293  23.325 -10.959  1.00 26.73           O  
ATOM   1166  N   THR A  71      27.011  19.887 -14.354  1.00 28.16           N  
ATOM   1167  H   THR A  71      26.611  20.792 -14.553  1.00 28.16           H  
ATOM   1168  CA  THR A  71      27.599  19.196 -15.501  1.00 28.16           C  
ATOM   1169  HA  THR A  71      27.295  18.149 -15.504  1.00 28.16           H  
ATOM   1170  C   THR A  71      29.129  19.283 -15.482  1.00 28.16           C  
ATOM   1171  CB  THR A  71      27.123  19.887 -16.794  1.00 28.16           C  
ATOM   1172  HB  THR A  71      27.716  19.526 -17.635  1.00 28.16           H  
ATOM   1173  O   THR A  71      29.667  20.386 -15.582  1.00 28.16           O  
ATOM   1174  CG2 THR A  71      25.649  19.629 -17.095  1.00 28.16           C  
ATOM   1175 HG21 THR A  71      25.025  20.025 -16.294  1.00 28.16           H  
ATOM   1176 HG22 THR A  71      25.379  20.119 -18.030  1.00 28.16           H  
ATOM   1177 HG23 THR A  71      25.476  18.558 -17.191  1.00 28.16           H  
ATOM   1178  OG1 THR A  71      27.272  21.289 -16.681  1.00 28.16           O  
ATOM   1179  HG1 THR A  71      28.191  21.451 -16.456  1.00 28.16           H  
ATOM   1180  N   THR A  72      29.834  18.148 -15.458  1.00 25.54           N  
ATOM   1181  H   THR A  72      29.359  17.300 -15.183  1.00 25.54           H  
ATOM   1182  CA  THR A  72      31.186  17.962 -16.036  1.00 25.54           C  
ATOM   1183  HA  THR A  72      31.196  18.417 -17.027  1.00 25.54           H  
ATOM   1184  C   THR A  72      31.470  16.465 -16.244  1.00 25.54           C  
ATOM   1185  CB  THR A  72      32.287  18.664 -15.207  1.00 25.54           C  
ATOM   1186  HB  THR A  72      32.091  18.523 -14.144  1.00 25.54           H  
ATOM   1187  O   THR A  72      30.835  15.607 -15.638  1.00 25.54           O  
ATOM   1188  CG2 THR A  72      33.736  18.273 -15.507  1.00 25.54           C  
ATOM   1189 HG21 THR A  72      33.952  18.399 -16.568  1.00 25.54           H  
ATOM   1190 HG22 THR A  72      34.405  18.915 -14.935  1.00 25.54           H  
ATOM   1191 HG23 THR A  72      33.920  17.243 -15.202  1.00 25.54           H  
ATOM   1192  OG1 THR A  72      32.265  20.034 -15.526  1.00 25.54           O  
ATOM   1193  HG1 THR A  72      31.353  20.326 -15.464  1.00 25.54           H  
ATOM   1194  N   THR A  73      32.381  16.180 -17.175  1.00 24.28           N  
ATOM   1195  H   THR A  73      32.826  16.969 -17.622  1.00 24.28           H  
ATOM   1196  CA  THR A  73      32.871  14.883 -17.667  1.00 24.28           C  
ATOM   1197  HA  THR A  73      32.167  14.522 -18.417  1.00 24.28           H  
ATOM   1198  C   THR A  73      33.073  13.780 -16.615  1.00 24.28           C  
ATOM   1199  CB  THR A  73      34.223  15.146 -18.355  1.00 24.28           C  
ATOM   1200  HB  THR A  73      34.971  15.386 -17.600  1.00 24.28           H  
ATOM   1201  O   THR A  73      33.587  14.017 -15.526  1.00 24.28           O  
ATOM   1202  CG2 THR A  73      34.736  13.996 -19.218  1.00 24.28           C  
ATOM   1203 HG21 THR A  73      35.639  14.303 -19.745  1.00 24.28           H  
ATOM   1204 HG22 THR A  73      33.978  13.702 -19.944  1.00 24.28           H  
ATOM   1205 HG23 THR A  73      34.990  13.143 -18.590  1.00 24.28           H  
ATOM   1206  OG1 THR A  73      34.097  16.252 -19.226  1.00 24.28           O  
ATOM   1207  HG1 THR A  73      34.970  16.438 -19.580  1.00 24.28           H  
ATOM   1208  N   ILE A  74      32.755  12.541 -17.012  1.00 25.87           N  
ATOM   1209  H   ILE A  74      32.375  12.438 -17.942  1.00 25.87           H  
ATOM   1210  CA  ILE A  74      33.024  11.298 -16.269  1.00 25.87           C  
ATOM   1211  HA  ILE A  74      32.537  11.357 -15.295  1.00 25.87           H  
ATOM   1212  C   ILE A  74      34.534  11.096 -16.053  1.00 25.87           C  
ATOM   1213  CB  ILE A  74      32.451  10.086 -17.054  1.00 25.87           C  
ATOM   1214  HB  ILE A  74      32.911  10.092 -18.042  1.00 25.87           H  
ATOM   1215  O   ILE A  74      35.315  11.195 -16.998  1.00 25.87           O  
ATOM   1216  CG1 ILE A  74      30.916  10.178 -17.242  1.00 25.87           C  
ATOM   1217 HG12 ILE A  74      30.417   9.847 -16.331  1.00 25.87           H  
ATOM   1218 HG13 ILE A  74      30.617  11.210 -17.423  1.00 25.87           H  
ATOM   1219  CG2 ILE A  74      32.804   8.743 -16.382  1.00 25.87           C  
ATOM   1220 HG21 ILE A  74      32.330   7.910 -16.902  1.00 25.87           H  
ATOM   1221 HG22 ILE A  74      32.477   8.742 -15.342  1.00 25.87           H  
ATOM   1222 HG23 ILE A  74      33.880   8.570 -16.417  1.00 25.87           H  
ATOM   1223  CD1 ILE A  74      30.409   9.348 -18.431  1.00 25.87           C  
ATOM   1224 HD11 ILE A  74      30.598   8.286 -18.275  1.00 25.87           H  
ATOM   1225 HD12 ILE A  74      30.904   9.674 -19.346  1.00 25.87           H  
ATOM   1226 HD13 ILE A  74      29.335   9.499 -18.541  1.00 25.87           H  
ATOM   1227  N   SER A  75      34.929  10.690 -14.847  1.00 20.94           N  
ATOM   1228  H   SER A  75      34.253  10.650 -14.098  1.00 20.94           H  
ATOM   1229  CA  SER A  75      36.233  10.078 -14.563  1.00 20.94           C  
ATOM   1230  HA  SER A  75      36.617   9.638 -15.484  1.00 20.94           H  
ATOM   1231  C   SER A  75      36.077   8.936 -13.547  1.00 20.94           C  
ATOM   1232  CB  SER A  75      37.241  11.142 -14.113  1.00 20.94           C  
ATOM   1233  HB2 SER A  75      38.237  10.703 -14.064  1.00 20.94           H  
ATOM   1234  HB3 SER A  75      37.253  11.951 -14.844  1.00 20.94           H  
ATOM   1235  O   SER A  75      35.023   8.787 -12.928  1.00 20.94           O  
ATOM   1236  OG  SER A  75      36.900  11.660 -12.845  1.00 20.94           O  
ATOM   1237  HG  SER A  75      37.303  12.525 -12.740  1.00 20.94           H  
ATOM   1238  N   SER A  76      37.091   8.076 -13.419  1.00 25.65           N  
ATOM   1239  H   SER A  76      37.926   8.224 -13.969  1.00 25.65           H  
ATOM   1240  CA  SER A  76      37.015   6.821 -12.658  1.00 25.65           C  
ATOM   1241  HA  SER A  76      36.030   6.720 -12.203  1.00 25.65           H  
ATOM   1242  C   SER A  76      38.063   6.742 -11.547  1.00 25.65           C  
ATOM   1243  CB  SER A  76      37.204   5.636 -13.616  1.00 25.65           C  
ATOM   1244  HB2 SER A  76      37.209   4.705 -13.050  1.00 25.65           H  
ATOM   1245  HB3 SER A  76      36.378   5.610 -14.326  1.00 25.65           H  
ATOM   1246  O   SER A  76      39.261   6.808 -11.824  1.00 25.65           O  
ATOM   1247  OG  SER A  76      38.423   5.768 -14.326  1.00 25.65           O  
ATOM   1248  HG  SER A  76      39.125   5.922 -13.689  1.00 25.65           H  
ATOM   1249  N   THR A  77      37.642   6.522 -10.298  1.00 23.55           N  
ATOM   1250  H   THR A  77      36.655   6.588 -10.096  1.00 23.55           H  
ATOM   1251  CA  THR A  77      38.525   6.031  -9.220  1.00 23.55           C  
ATOM   1252  HA  THR A  77      39.105   5.201  -9.624  1.00 23.55           H  
ATOM   1253  C   THR A  77      37.706   5.496  -8.045  1.00 23.55           C  
ATOM   1254  CB  THR A  77      39.510   7.096  -8.674  1.00 23.55           C  
ATOM   1255  HB  THR A  77      39.282   7.312  -7.630  1.00 23.55           H  
ATOM   1256  O   THR A  77      36.870   6.203  -7.494  1.00 23.55           O  
ATOM   1257  CG2 THR A  77      40.946   6.584  -8.756  1.00 23.55           C  
ATOM   1258 HG21 THR A  77      41.624   7.335  -8.351  1.00 23.55           H  
ATOM   1259 HG22 THR A  77      41.214   6.387  -9.794  1.00 23.55           H  
ATOM   1260 HG23 THR A  77      41.049   5.666  -8.177  1.00 23.55           H  
ATOM   1261  OG1 THR A  77      39.499   8.312  -9.379  1.00 23.55           O  
ATOM   1262  HG1 THR A  77      39.702   8.098 -10.292  1.00 23.55           H  
ATOM   1263  N   THR A  78      37.981   4.272  -7.593  1.00 36.90           N  
ATOM   1264  H   THR A  78      38.711   3.732  -8.036  1.00 36.90           H  
ATOM   1265  CA  THR A  78      37.247   3.554  -6.524  1.00 36.90           C  
ATOM   1266  HA  THR A  78      36.181   3.729  -6.671  1.00 36.90           H  
ATOM   1267  C   THR A  78      37.546   4.051  -5.095  1.00 36.90           C  
ATOM   1268  CB  THR A  78      37.491   2.038  -6.664  1.00 36.90           C  
ATOM   1269  HB  THR A  78      37.182   1.511  -5.762  1.00 36.90           H  
ATOM   1270  O   THR A  78      37.409   3.317  -4.121  1.00 36.90           O  
ATOM   1271  CG2 THR A  78      36.720   1.459  -7.851  1.00 36.90           C  
ATOM   1272 HG21 THR A  78      36.902   0.386  -7.916  1.00 36.90           H  
ATOM   1273 HG22 THR A  78      37.036   1.932  -8.780  1.00 36.90           H  
ATOM   1274 HG23 THR A  78      35.652   1.621  -7.708  1.00 36.90           H  
ATOM   1275  OG1 THR A  78      38.859   1.801  -6.921  1.00 36.90           O  
ATOM   1276  HG1 THR A  78      39.010   0.858  -6.824  1.00 36.90           H  
ATOM   1277  N   CYS A  79      37.961   5.314  -4.950  1.00 25.61           N  
ATOM   1278  H   CYS A  79      37.944   5.887  -5.781  1.00 25.61           H  
ATOM   1279  CA  CYS A  79      38.396   5.930  -3.688  1.00 25.61           C  
ATOM   1280  HA  CYS A  79      38.528   5.151  -2.936  1.00 25.61           H  
ATOM   1281  C   CYS A  79      37.367   6.927  -3.109  1.00 25.61           C  
ATOM   1282  CB  CYS A  79      39.774   6.555  -3.963  1.00 25.61           C  
ATOM   1283  HB2 CYS A  79      40.408   5.797  -4.424  1.00 25.61           H  
ATOM   1284  HB3 CYS A  79      39.669   7.388  -4.658  1.00 25.61           H  
ATOM   1285  O   CYS A  79      37.407   7.243  -1.917  1.00 25.61           O  
ATOM   1286  SG  CYS A  79      40.591   7.129  -2.443  1.00 25.61           S  
ATOM   1287  HG  CYS A  79      41.823   7.184  -2.957  1.00 25.61           H  
ATOM   1288  N   SER A  80      36.417   7.399  -3.927  1.00 36.67           N  
ATOM   1289  H   SER A  80      36.367   7.053  -4.875  1.00 36.67           H  
ATOM   1290  CA  SER A  80      35.332   8.304  -3.517  1.00 36.67           C  
ATOM   1291  HA  SER A  80      35.757   9.240  -3.155  1.00 36.67           H  
ATOM   1292  C   SER A  80      34.478   7.714  -2.397  1.00 36.67           C  
ATOM   1293  CB  SER A  80      34.430   8.608  -4.726  1.00 36.67           C  
ATOM   1294  HB2 SER A  80      34.962   9.282  -5.397  1.00 36.67           H  
ATOM   1295  HB3 SER A  80      33.511   9.096  -4.399  1.00 36.67           H  
ATOM   1296  O   SER A  80      34.286   8.341  -1.355  1.00 36.67           O  
ATOM   1297  OG  SER A  80      34.123   7.423  -5.442  1.00 36.67           O  
ATOM   1298  HG  SER A  80      33.256   7.097  -5.189  1.00 36.67           H  
ATOM   1299  N   ASP A  81      33.989   6.495  -2.604  1.00 46.08           N  
ATOM   1300  H   ASP A  81      34.118   6.113  -3.530  1.00 46.08           H  
ATOM   1301  CA  ASP A  81      32.865   5.959  -1.840  1.00 46.08           C  
ATOM   1302  HA  ASP A  81      32.137   6.759  -1.704  1.00 46.08           H  
ATOM   1303  C   ASP A  81      33.275   5.502  -0.439  1.00 46.08           C  
ATOM   1304  CB  ASP A  81      32.155   4.870  -2.659  1.00 46.08           C  
ATOM   1305  HB2 ASP A  81      32.888   4.162  -3.047  1.00 46.08           H  
ATOM   1306  HB3 ASP A  81      31.473   4.330  -2.003  1.00 46.08           H  
ATOM   1307  O   ASP A  81      32.473   5.609   0.484  1.00 46.08           O  
ATOM   1308  CG  ASP A  81      31.351   5.481  -3.817  1.00 46.08           C  
ATOM   1309  OD1 ASP A  81      31.936   6.316  -4.550  1.00 46.08           O  
ATOM   1310  OD2 ASP A  81      30.151   5.151  -3.938  1.00 46.08           O  
ATOM   1311  N   ARG A  82      34.546   5.121  -0.228  1.00 43.33           N  
ATOM   1312  H   ARG A  82      35.158   5.070  -1.029  1.00 43.33           H  
ATOM   1313  CA  ARG A  82      35.078   4.871   1.123  1.00 43.33           C  
ATOM   1314  HA  ARG A  82      34.356   4.244   1.645  1.00 43.33           H  
ATOM   1315  C   ARG A  82      35.149   6.171   1.928  1.00 43.33           C  
ATOM   1316  CB  ARG A  82      36.413   4.107   1.055  1.00 43.33           C  
ATOM   1317  HB2 ARG A  82      36.337   3.350   0.275  1.00 43.33           H  
ATOM   1318  HB3 ARG A  82      37.224   4.788   0.797  1.00 43.33           H  
ATOM   1319  O   ARG A  82      34.572   6.244   3.004  1.00 43.33           O  
ATOM   1320  CG  ARG A  82      36.727   3.392   2.383  1.00 43.33           C  
ATOM   1321  HG2 ARG A  82      36.909   4.128   3.167  1.00 43.33           H  
ATOM   1322  HG3 ARG A  82      35.865   2.788   2.667  1.00 43.33           H  
ATOM   1323  CD  ARG A  82      37.949   2.470   2.247  1.00 43.33           C  
ATOM   1324  HD2 ARG A  82      37.823   1.863   1.350  1.00 43.33           H  
ATOM   1325  HD3 ARG A  82      38.845   3.081   2.138  1.00 43.33           H  
ATOM   1326  NE  ARG A  82      38.091   1.578   3.418  1.00 43.33           N  
ATOM   1327  HE  ARG A  82      37.594   1.858   4.251  1.00 43.33           H  
ATOM   1328  NH1 ARG A  82      39.513   0.019   2.490  1.00 43.33           N  
ATOM   1329 HH11 ARG A  82      40.007  -0.859   2.562  1.00 43.33           H  
ATOM   1330 HH12 ARG A  82      39.566   0.568   1.643  1.00 43.33           H  
ATOM   1331  NH2 ARG A  82      38.729  -0.300   4.547  1.00 43.33           N  
ATOM   1332 HH21 ARG A  82      38.163  -0.026   5.336  1.00 43.33           H  
ATOM   1333 HH22 ARG A  82      39.235  -1.173   4.587  1.00 43.33           H  
ATOM   1334  CZ  ARG A  82      38.775   0.444   3.478  1.00 43.33           C  
ATOM   1335  N   LYS A  83      35.711   7.247   1.358  1.00 53.23           N  
ATOM   1336  H   LYS A  83      36.086   7.147   0.425  1.00 53.23           H  
ATOM   1337  CA  LYS A  83      35.730   8.575   2.007  1.00 53.23           C  
ATOM   1338  HA  LYS A  83      36.141   8.455   3.009  1.00 53.23           H  
ATOM   1339  C   LYS A  83      34.325   9.157   2.209  1.00 53.23           C  
ATOM   1340  CB  LYS A  83      36.620   9.552   1.221  1.00 53.23           C  
ATOM   1341  HB2 LYS A  83      36.289   9.598   0.183  1.00 53.23           H  
ATOM   1342  HB3 LYS A  83      36.514  10.543   1.662  1.00 53.23           H  
ATOM   1343  O   LYS A  83      34.099   9.863   3.190  1.00 53.23           O  
ATOM   1344  CG  LYS A  83      38.100   9.146   1.276  1.00 53.23           C  
ATOM   1345  HG2 LYS A  83      38.239   8.206   0.743  1.00 53.23           H  
ATOM   1346  HG3 LYS A  83      38.392   9.005   2.317  1.00 53.23           H  
ATOM   1347  CD  LYS A  83      39.000  10.220   0.649  1.00 53.23           C  
ATOM   1348  HD2 LYS A  83      38.721  10.355  -0.396  1.00 53.23           H  
ATOM   1349  HD3 LYS A  83      38.866  11.158   1.188  1.00 53.23           H  
ATOM   1350  CE  LYS A  83      40.462   9.767   0.744  1.00 53.23           C  
ATOM   1351  HE2 LYS A  83      40.689   9.543   1.786  1.00 53.23           H  
ATOM   1352  HE3 LYS A  83      40.570   8.842   0.178  1.00 53.23           H  
ATOM   1353  NZ  LYS A  83      41.400  10.796   0.227  1.00 53.23           N  
ATOM   1354  HZ1 LYS A  83      41.328  11.647   0.766  1.00 53.23           H  
ATOM   1355  HZ2 LYS A  83      41.199  10.998  -0.742  1.00 53.23           H  
ATOM   1356  HZ3 LYS A  83      42.351  10.460   0.290  1.00 53.23           H  
ATOM   1357  N   LEU A  84      33.372   8.856   1.324  1.00 55.08           N  
ATOM   1358  H   LEU A  84      33.640   8.344   0.495  1.00 55.08           H  
ATOM   1359  CA  LEU A  84      31.962   9.217   1.498  1.00 55.08           C  
ATOM   1360  HA  LEU A  84      31.919  10.268   1.782  1.00 55.08           H  
ATOM   1361  C   LEU A  84      31.310   8.413   2.633  1.00 55.08           C  
ATOM   1362  CB  LEU A  84      31.225   9.046   0.158  1.00 55.08           C  
ATOM   1363  HB2 LEU A  84      31.323   8.006  -0.154  1.00 55.08           H  
ATOM   1364  HB3 LEU A  84      31.708   9.672  -0.592  1.00 55.08           H  
ATOM   1365  O   LEU A  84      30.661   9.011   3.487  1.00 55.08           O  
ATOM   1366  CG  LEU A  84      29.720   9.376   0.196  1.00 55.08           C  
ATOM   1367  HG  LEU A  84      29.220   8.682   0.872  1.00 55.08           H  
ATOM   1368  CD1 LEU A  84      29.429  10.805   0.663  1.00 55.08           C  
ATOM   1369 HD11 LEU A  84      29.752  10.932   1.696  1.00 55.08           H  
ATOM   1370 HD12 LEU A  84      28.354  10.980   0.615  1.00 55.08           H  
ATOM   1371 HD13 LEU A  84      29.940  11.517   0.015  1.00 55.08           H  
ATOM   1372  CD2 LEU A  84      29.121   9.203  -1.200  1.00 55.08           C  
ATOM   1373 HD21 LEU A  84      28.042   9.354  -1.162  1.00 55.08           H  
ATOM   1374 HD22 LEU A  84      29.563   9.914  -1.898  1.00 55.08           H  
ATOM   1375 HD23 LEU A  84      29.311   8.191  -1.557  1.00 55.08           H  
ATOM   1376  N   PHE A  85      31.525   7.097   2.693  1.00 56.50           N  
ATOM   1377  H   PHE A  85      32.041   6.656   1.945  1.00 56.50           H  
ATOM   1378  CA  PHE A  85      31.061   6.231   3.780  1.00 56.50           C  
ATOM   1379  HA  PHE A  85      29.976   6.304   3.848  1.00 56.50           H  
ATOM   1380  C   PHE A  85      31.647   6.665   5.129  1.00 56.50           C  
ATOM   1381  CB  PHE A  85      31.427   4.778   3.444  1.00 56.50           C  
ATOM   1382  HB2 PHE A  85      32.512   4.684   3.389  1.00 56.50           H  
ATOM   1383  HB3 PHE A  85      31.036   4.546   2.453  1.00 56.50           H  
ATOM   1384  O   PHE A  85      30.904   6.789   6.099  1.00 56.50           O  
ATOM   1385  CG  PHE A  85      30.908   3.729   4.410  1.00 56.50           C  
ATOM   1386  CD1 PHE A  85      31.624   3.426   5.586  1.00 56.50           C  
ATOM   1387  HD1 PHE A  85      32.538   3.954   5.815  1.00 56.50           H  
ATOM   1388  CD2 PHE A  85      29.748   2.996   4.092  1.00 56.50           C  
ATOM   1389  HD2 PHE A  85      29.213   3.202   3.177  1.00 56.50           H  
ATOM   1390  CE1 PHE A  85      31.179   2.397   6.437  1.00 56.50           C  
ATOM   1391  HE1 PHE A  85      31.754   2.138   7.314  1.00 56.50           H  
ATOM   1392  CE2 PHE A  85      29.311   1.961   4.938  1.00 56.50           C  
ATOM   1393  HE2 PHE A  85      28.443   1.375   4.674  1.00 56.50           H  
ATOM   1394  CZ  PHE A  85      30.026   1.661   6.110  1.00 56.50           C  
ATOM   1395  HZ  PHE A  85      29.709   0.841   6.738  1.00 56.50           H  
ATOM   1396  N   ASP A  86      32.940   6.988   5.188  1.00 68.30           N  
ATOM   1397  H   ASP A  86      33.512   6.776   4.383  1.00 68.30           H  
ATOM   1398  CA  ASP A  86      33.624   7.480   6.389  1.00 68.30           C  
ATOM   1399  HA  ASP A  86      33.401   6.807   7.217  1.00 68.30           H  
ATOM   1400  C   ASP A  86      33.143   8.879   6.800  1.00 68.30           C  
ATOM   1401  CB  ASP A  86      35.145   7.460   6.167  1.00 68.30           C  
ATOM   1402  HB2 ASP A  86      35.627   7.945   7.016  1.00 68.30           H  
ATOM   1403  HB3 ASP A  86      35.386   8.033   5.272  1.00 68.30           H  
ATOM   1404  O   ASP A  86      32.944   9.146   7.987  1.00 68.30           O  
ATOM   1405  CG  ASP A  86      35.706   6.038   6.049  1.00 68.30           C  
ATOM   1406  OD1 ASP A  86      35.181   5.153   6.766  1.00 68.30           O  
ATOM   1407  OD2 ASP A  86      36.661   5.858   5.258  1.00 68.30           O  
ATOM   1408  N   LYS A  87      32.843   9.762   5.837  1.00 66.63           N  
ATOM   1409  H   LYS A  87      33.078   9.523   4.884  1.00 66.63           H  
ATOM   1410  CA  LYS A  87      32.165  11.037   6.112  1.00 66.63           C  
ATOM   1411  HA  LYS A  87      32.730  11.562   6.882  1.00 66.63           H  
ATOM   1412  C   LYS A  87      30.758  10.809   6.673  1.00 66.63           C  
ATOM   1413  CB  LYS A  87      32.139  11.905   4.843  1.00 66.63           C  
ATOM   1414  HB2 LYS A  87      31.575  11.387   4.067  1.00 66.63           H  
ATOM   1415  HB3 LYS A  87      33.156  12.066   4.487  1.00 66.63           H  
ATOM   1416  O   LYS A  87      30.396  11.445   7.658  1.00 66.63           O  
ATOM   1417  CG  LYS A  87      31.486  13.264   5.133  1.00 66.63           C  
ATOM   1418  HG2 LYS A  87      32.153  13.862   5.754  1.00 66.63           H  
ATOM   1419  HG3 LYS A  87      30.558  13.107   5.683  1.00 66.63           H  
ATOM   1420  CD  LYS A  87      31.124  14.037   3.864  1.00 66.63           C  
ATOM   1421  HD2 LYS A  87      30.607  13.368   3.176  1.00 66.63           H  
ATOM   1422  HD3 LYS A  87      32.020  14.441   3.392  1.00 66.63           H  
ATOM   1423  CE  LYS A  87      30.182  15.155   4.319  1.00 66.63           C  
ATOM   1424  HE2 LYS A  87      29.516  14.742   5.077  1.00 66.63           H  
ATOM   1425  HE3 LYS A  87      30.757  15.949   4.796  1.00 66.63           H  
ATOM   1426  NZ  LYS A  87      29.349  15.675   3.218  1.00 66.63           N  
ATOM   1427  HZ1 LYS A  87      28.883  14.895   2.778  1.00 66.63           H  
ATOM   1428  HZ2 LYS A  87      29.910  16.199   2.562  1.00 66.63           H  
ATOM   1429  HZ3 LYS A  87      28.632  16.258   3.623  1.00 66.63           H  
ATOM   1430  N   ILE A  88      29.967   9.911   6.085  1.00 61.01           N  
ATOM   1431  H   ILE A  88      30.322   9.430   5.271  1.00 61.01           H  
ATOM   1432  CA  ILE A  88      28.625   9.560   6.578  1.00 61.01           C  
ATOM   1433  HA  ILE A  88      28.057  10.481   6.711  1.00 61.01           H  
ATOM   1434  C   ILE A  88      28.732   8.910   7.972  1.00 61.01           C  
ATOM   1435  CB  ILE A  88      27.878   8.700   5.526  1.00 61.01           C  
ATOM   1436  HB  ILE A  88      28.518   7.862   5.247  1.00 61.01           H  
ATOM   1437  O   ILE A  88      27.902   9.189   8.830  1.00 61.01           O  
ATOM   1438  CG1 ILE A  88      27.559   9.544   4.264  1.00 61.01           C  
ATOM   1439 HG12 ILE A  88      26.781  10.270   4.500  1.00 61.01           H  
ATOM   1440 HG13 ILE A  88      28.440  10.111   3.963  1.00 61.01           H  
ATOM   1441  CG2 ILE A  88      26.554   8.136   6.069  1.00 61.01           C  
ATOM   1442 HG21 ILE A  88      25.849   8.945   6.263  1.00 61.01           H  
ATOM   1443 HG22 ILE A  88      26.726   7.579   6.991  1.00 61.01           H  
ATOM   1444 HG23 ILE A  88      26.117   7.439   5.353  1.00 61.01           H  
ATOM   1445  CD1 ILE A  88      27.116   8.709   3.054  1.00 61.01           C  
ATOM   1446 HD11 ILE A  88      26.166   8.212   3.248  1.00 61.01           H  
ATOM   1447 HD12 ILE A  88      26.994   9.360   2.189  1.00 61.01           H  
ATOM   1448 HD13 ILE A  88      27.875   7.959   2.830  1.00 61.01           H  
ATOM   1449  N   ASN A  89      29.793   8.146   8.249  1.00 75.21           N  
ATOM   1450  H   ASN A  89      30.400   7.909   7.478  1.00 75.21           H  
ATOM   1451  CA  ASN A  89      30.136   7.589   9.564  1.00 75.21           C  
ATOM   1452  HA  ASN A  89      29.259   7.080   9.963  1.00 75.21           H  
ATOM   1453  C   ASN A  89      30.494   8.683  10.578  1.00 75.21           C  
ATOM   1454  CB  ASN A  89      31.277   6.569   9.353  1.00 75.21           C  
ATOM   1455  HB2 ASN A  89      32.217   7.102   9.211  1.00 75.21           H  
ATOM   1456  HB3 ASN A  89      31.082   6.010   8.438  1.00 75.21           H  
ATOM   1457  O   ASN A  89      30.028   8.623  11.710  1.00 75.21           O  
ATOM   1458  CG  ASN A  89      31.511   5.527  10.435  1.00 75.21           C  
ATOM   1459  ND2 ASN A  89      32.367   4.579  10.128  1.00 75.21           N  
ATOM   1460 HD21 ASN A  89      32.873   4.626   9.255  1.00 75.21           H  
ATOM   1461 HD22 ASN A  89      32.541   3.822  10.773  1.00 75.21           H  
ATOM   1462  OD1 ASN A  89      30.954   5.514  11.526  1.00 75.21           O  
ATOM   1463  N   SER A  90      31.240   9.718  10.183  1.00 76.38           N  
ATOM   1464  H   SER A  90      31.647   9.682   9.259  1.00 76.38           H  
ATOM   1465  CA  SER A  90      31.493  10.908  11.010  1.00 76.38           C  
ATOM   1466  HA  SER A  90      31.880  10.580  11.975  1.00 76.38           H  
ATOM   1467  C   SER A  90      30.201  11.686  11.282  1.00 76.38           C  
ATOM   1468  CB  SER A  90      32.567  11.789  10.363  1.00 76.38           C  
ATOM   1469  HB2 SER A  90      32.312  11.959   9.317  1.00 76.38           H  
ATOM   1470  HB3 SER A  90      33.529  11.280  10.404  1.00 76.38           H  
ATOM   1471  O   SER A  90      29.825  11.816  12.448  1.00 76.38           O  
ATOM   1472  OG  SER A  90      32.662  13.048  11.005  1.00 76.38           O  
ATOM   1473  HG  SER A  90      32.963  12.954  11.912  1.00 76.38           H  
ATOM   1474  N   GLU A  91      29.461  12.107  10.244  1.00 70.50           N  
ATOM   1475  H   GLU A  91      29.819  11.943   9.314  1.00 70.50           H  
ATOM   1476  CA  GLU A  91      28.138  12.745  10.379  1.00 70.50           C  
ATOM   1477  HA  GLU A  91      28.250  13.750  10.785  1.00 70.50           H  
ATOM   1478  C   GLU A  91      27.245  11.947  11.338  1.00 70.50           C  
ATOM   1479  CB  GLU A  91      27.395  12.811   9.026  1.00 70.50           C  
ATOM   1480  HB2 GLU A  91      26.353  13.038   9.250  1.00 70.50           H  
ATOM   1481  HB3 GLU A  91      27.420  11.827   8.558  1.00 70.50           H  
ATOM   1482  O   GLU A  91      26.579  12.516  12.204  1.00 70.50           O  
ATOM   1483  CG  GLU A  91      27.876  13.857   8.004  1.00 70.50           C  
ATOM   1484  HG2 GLU A  91      27.846  14.840   8.475  1.00 70.50           H  
ATOM   1485  HG3 GLU A  91      28.909  13.647   7.727  1.00 70.50           H  
ATOM   1486  CD  GLU A  91      26.994  13.883   6.734  1.00 70.50           C  
ATOM   1487  OE1 GLU A  91      27.413  14.480   5.709  1.00 70.50           O  
ATOM   1488  OE2 GLU A  91      25.855  13.347   6.769  1.00 70.50           O  
ATOM   1489  N   TRP A  92      27.265  10.618  11.206  1.00 74.13           N  
ATOM   1490  H   TRP A  92      27.801  10.222  10.447  1.00 74.13           H  
ATOM   1491  CA  TRP A  92      26.452   9.721  12.002  1.00 74.13           C  
ATOM   1492  HA  TRP A  92      25.466  10.177  12.089  1.00 74.13           H  
ATOM   1493  C   TRP A  92      26.951   9.510  13.438  1.00 74.13           C  
ATOM   1494  CB  TRP A  92      26.286   8.387  11.272  1.00 74.13           C  
ATOM   1495  HB2 TRP A  92      27.223   7.830  11.260  1.00 74.13           H  
ATOM   1496  HB3 TRP A  92      25.942   8.558  10.252  1.00 74.13           H  
ATOM   1497  O   TRP A  92      26.146   9.408  14.368  1.00 74.13           O  
ATOM   1498  CG  TRP A  92      25.237   7.638  11.985  1.00 74.13           C  
ATOM   1499  CD1 TRP A  92      25.445   6.714  12.942  1.00 74.13           C  
ATOM   1500  HD1 TRP A  92      26.401   6.278  13.191  1.00 74.13           H  
ATOM   1501  CD2 TRP A  92      23.852   8.054  12.100  1.00 74.13           C  
ATOM   1502  CE2 TRP A  92      23.323   7.457  13.268  1.00 74.13           C  
ATOM   1503  CE3 TRP A  92      23.070   9.027  11.454  1.00 74.13           C  
ATOM   1504  HE3 TRP A  92      23.461   9.518  10.575  1.00 74.13           H  
ATOM   1505  NE1 TRP A  92      24.247   6.486  13.578  1.00 74.13           N  
ATOM   1506  HE1 TRP A  92      24.090   5.754  14.256  1.00 74.13           H  
ATOM   1507  CH2 TRP A  92      21.426   8.928  13.228  1.00 74.13           C  
ATOM   1508  HH2 TRP A  92      20.544   9.317  13.715  1.00 74.13           H  
ATOM   1509  CZ2 TRP A  92      22.150   7.924  13.867  1.00 74.13           C  
ATOM   1510  HZ2 TRP A  92      21.774   7.517  14.794  1.00 74.13           H  
ATOM   1511  CZ3 TRP A  92      21.832   9.418  11.978  1.00 74.13           C  
ATOM   1512  HZ3 TRP A  92      21.243  10.165  11.467  1.00 74.13           H  
ATOM   1513  N   ARG A  93      28.263   9.468  13.679  1.00 76.38           N  
ATOM   1514  H   ARG A  93      28.890   9.529  12.890  1.00 76.38           H  
ATOM   1515  CA  ARG A  93      28.838   9.451  15.036  1.00 76.38           C  
ATOM   1516  HA  ARG A  93      28.420   8.620  15.605  1.00 76.38           H  
ATOM   1517  C   ARG A  93      28.441  10.722  15.782  1.00 76.38           C  
ATOM   1518  CB  ARG A  93      30.364   9.271  14.959  1.00 76.38           C  
ATOM   1519  HB2 ARG A  93      30.813   9.565  15.908  1.00 76.38           H  
ATOM   1520  HB3 ARG A  93      30.766   9.919  14.179  1.00 76.38           H  
ATOM   1521  O   ARG A  93      27.925  10.620  16.893  1.00 76.38           O  
ATOM   1522  CG  ARG A  93      30.741   7.806  14.677  1.00 76.38           C  
ATOM   1523  HG2 ARG A  93      30.578   7.217  15.580  1.00 76.38           H  
ATOM   1524  HG3 ARG A  93      30.106   7.399  13.891  1.00 76.38           H  
ATOM   1525  CD  ARG A  93      32.207   7.677  14.246  1.00 76.38           C  
ATOM   1526  HD2 ARG A  93      32.843   8.034  15.056  1.00 76.38           H  
ATOM   1527  HD3 ARG A  93      32.373   8.308  13.373  1.00 76.38           H  
ATOM   1528  NE  ARG A  93      32.530   6.280  13.886  1.00 76.38           N  
ATOM   1529  HE  ARG A  93      31.933   5.868  13.183  1.00 76.38           H  
ATOM   1530  NH1 ARG A  93      34.450   5.988  15.136  1.00 76.38           N  
ATOM   1531 HH11 ARG A  93      34.436   6.958  15.416  1.00 76.38           H  
ATOM   1532 HH12 ARG A  93      35.189   5.382  15.463  1.00 76.38           H  
ATOM   1533  NH2 ARG A  93      33.620   4.284  13.980  1.00 76.38           N  
ATOM   1534 HH21 ARG A  93      32.904   3.867  13.401  1.00 76.38           H  
ATOM   1535 HH22 ARG A  93      34.373   3.710  14.331  1.00 76.38           H  
ATOM   1536  CZ  ARG A  93      33.529   5.534  14.333  1.00 76.38           C  
ATOM   1537  N   HIS A  94      28.551  11.877  15.124  1.00 74.05           N  
ATOM   1538  H   HIS A  94      28.973  11.858  14.206  1.00 74.05           H  
ATOM   1539  CA  HIS A  94      28.175  13.184  15.670  1.00 74.05           C  
ATOM   1540  HA  HIS A  94      28.561  13.237  16.688  1.00 74.05           H  
ATOM   1541  C   HIS A  94      26.657  13.409  15.795  1.00 74.05           C  
ATOM   1542  CB  HIS A  94      28.869  14.292  14.863  1.00 74.05           C  
ATOM   1543  HB2 HIS A  94      28.501  14.268  13.837  1.00 74.05           H  
ATOM   1544  HB3 HIS A  94      28.613  15.260  15.292  1.00 74.05           H  
ATOM   1545  O   HIS A  94      26.245  14.371  16.443  1.00 74.05           O  
ATOM   1546  CG  HIS A  94      30.374  14.159  14.856  1.00 74.05           C  
ATOM   1547  CD2 HIS A  94      31.176  14.069  13.751  1.00 74.05           C  
ATOM   1548  HD2 HIS A  94      30.845  14.126  12.724  1.00 74.05           H  
ATOM   1549  ND1 HIS A  94      31.196  14.040  15.956  1.00 74.05           N  
ATOM   1550  HD1 HIS A  94      30.920  14.122  16.924  1.00 74.05           H  
ATOM   1551  CE1 HIS A  94      32.455  13.861  15.519  1.00 74.05           C  
ATOM   1552  HE1 HIS A  94      33.323  13.750  16.152  1.00 74.05           H  
ATOM   1553  NE2 HIS A  94      32.489  13.847  14.177  1.00 74.05           N  
ATOM   1554  N   LYS A  95      25.802  12.513  15.276  1.00 58.78           N  
ATOM   1555  H   LYS A  95      26.165  11.777  14.687  1.00 58.78           H  
ATOM   1556  CA  LYS A  95      24.378  12.511  15.640  1.00 58.78           C  
ATOM   1557  HA  LYS A  95      24.023  13.536  15.535  1.00 58.78           H  
ATOM   1558  C   LYS A  95      24.180  12.165  17.123  1.00 58.78           C  
ATOM   1559  CB  LYS A  95      23.542  11.619  14.706  1.00 58.78           C  
ATOM   1560  HB2 LYS A  95      23.982  10.624  14.638  1.00 58.78           H  
ATOM   1561  HB3 LYS A  95      22.564  11.482  15.169  1.00 58.78           H  
ATOM   1562  O   LYS A  95      24.552  11.081  17.603  1.00 58.78           O  
ATOM   1563  CG  LYS A  95      23.312  12.167  13.285  1.00 58.78           C  
ATOM   1564  HG2 LYS A  95      24.173  11.950  12.652  1.00 58.78           H  
ATOM   1565  HG3 LYS A  95      22.451  11.632  12.883  1.00 58.78           H  
ATOM   1566  CD  LYS A  95      22.984  13.661  13.202  1.00 58.78           C  
ATOM   1567  HD2 LYS A  95      22.427  13.931  14.099  1.00 58.78           H  
ATOM   1568  HD3 LYS A  95      23.907  14.242  13.178  1.00 58.78           H  
ATOM   1569  CE  LYS A  95      22.125  13.970  11.969  1.00 58.78           C  
ATOM   1570  HE2 LYS A  95      22.763  14.031  11.087  1.00 58.78           H  
ATOM   1571  HE3 LYS A  95      21.423  13.148  11.831  1.00 58.78           H  
ATOM   1572  NZ  LYS A  95      21.355  15.221  12.176  1.00 58.78           N  
ATOM   1573  HZ1 LYS A  95      21.960  16.015  12.329  1.00 58.78           H  
ATOM   1574  HZ2 LYS A  95      20.692  15.394  11.434  1.00 58.78           H  
ATOM   1575  HZ3 LYS A  95      20.815  15.121  13.024  1.00 58.78           H  
ATOM   1576  N   SER A  96      23.578  13.115  17.835  1.00 66.73           N  
ATOM   1577  H   SER A  96      23.263  13.929  17.327  1.00 66.73           H  
ATOM   1578  CA  SER A  96      23.215  13.109  19.259  1.00 66.73           C  
ATOM   1579  HA  SER A  96      24.113  13.001  19.866  1.00 66.73           H  
ATOM   1580  C   SER A  96      22.235  11.983  19.620  1.00 66.73           C  
ATOM   1581  CB  SER A  96      22.575  14.471  19.566  1.00 66.73           C  
ATOM   1582  HB2 SER A  96      22.193  14.492  20.587  1.00 66.73           H  
ATOM   1583  HB3 SER A  96      23.320  15.259  19.455  1.00 66.73           H  
ATOM   1584  O   SER A  96      21.814  11.220  18.751  1.00 66.73           O  
ATOM   1585  OG  SER A  96      21.525  14.692  18.648  1.00 66.73           O  
ATOM   1586  HG  SER A  96      20.841  15.222  19.064  1.00 66.73           H  
ATOM   1587  N   GLN A  97      21.853  11.841  20.898  1.00 69.99           N  
ATOM   1588  H   GLN A  97      22.251  12.426  21.619  1.00 69.99           H  
ATOM   1589  CA  GLN A  97      20.685  11.009  21.238  1.00 69.99           C  
ATOM   1590  HA  GLN A  97      20.772  10.085  20.666  1.00 69.99           H  
ATOM   1591  C   GLN A  97      19.379  11.691  20.789  1.00 69.99           C  
ATOM   1592  CB  GLN A  97      20.660  10.601  22.722  1.00 69.99           C  
ATOM   1593  HB2 GLN A  97      21.677  10.426  23.075  1.00 69.99           H  
ATOM   1594  HB3 GLN A  97      20.255  11.433  23.298  1.00 69.99           H  
ATOM   1595  O   GLN A  97      18.470  10.984  20.391  1.00 69.99           O  
ATOM   1596  CG  GLN A  97      19.799   9.340  23.003  1.00 69.99           C  
ATOM   1597  HG2 GLN A  97      19.516   9.352  24.056  1.00 69.99           H  
ATOM   1598  HG3 GLN A  97      18.875   9.383  22.427  1.00 69.99           H  
ATOM   1599  CD  GLN A  97      20.498   8.000  22.749  1.00 69.99           C  
ATOM   1600  NE2 GLN A  97      19.772   6.931  22.500  1.00 69.99           N  
ATOM   1601 HE21 GLN A  97      18.764   6.971  22.547  1.00 69.99           H  
ATOM   1602 HE22 GLN A  97      20.237   6.034  22.482  1.00 69.99           H  
ATOM   1603  OE1 GLN A  97      21.717   7.896  22.748  1.00 69.99           O  
ATOM   1604  N   SER A  98      19.351  13.033  20.672  1.00 74.33           N  
ATOM   1605  H   SER A  98      20.124  13.576  21.031  1.00 74.33           H  
ATOM   1606  CA  SER A  98      18.319  13.773  19.915  1.00 74.33           C  
ATOM   1607  HA  SER A  98      17.355  13.433  20.294  1.00 74.33           H  
ATOM   1608  C   SER A  98      18.303  13.482  18.401  1.00 74.33           C  
ATOM   1609  CB  SER A  98      18.313  15.271  20.229  1.00 74.33           C  
ATOM   1610  HB2 SER A  98      17.965  15.405  21.253  1.00 74.33           H  
ATOM   1611  HB3 SER A  98      17.611  15.778  19.567  1.00 74.33           H  
ATOM   1612  O   SER A  98      17.467  14.007  17.672  1.00 74.33           O  
ATOM   1613  OG  SER A  98      19.595  15.866  20.112  1.00 74.33           O  
ATOM   1614  HG  SER A  98      19.474  16.806  20.264  1.00 74.33           H  
ATOM   1615  N   ASP A  99      19.212  12.616  17.945  1.00 72.97           N  
ATOM   1616  H   ASP A  99      19.921  12.314  18.599  1.00 72.97           H  
ATOM   1617  CA  ASP A  99      19.177  11.897  16.681  1.00 72.97           C  
ATOM   1618  HA  ASP A  99      18.163  11.987  16.291  1.00 72.97           H  
ATOM   1619  C   ASP A  99      19.414  10.360  16.907  1.00 72.97           C  
ATOM   1620  CB  ASP A  99      20.078  12.605  15.641  1.00 72.97           C  
ATOM   1621  HB2 ASP A  99      20.996  12.929  16.132  1.00 72.97           H  
ATOM   1622  HB3 ASP A  99      20.360  11.896  14.863  1.00 72.97           H  
ATOM   1623  O   ASP A  99      20.100   9.695  16.124  1.00 72.97           O  
ATOM   1624  CG  ASP A  99      19.430  13.805  14.916  1.00 72.97           C  
ATOM   1625  OD1 ASP A  99      18.229  13.764  14.571  1.00 72.97           O  
ATOM   1626  OD2 ASP A  99      20.186  14.728  14.529  1.00 72.97           O  
ATOM   1627  N   ARG A 100      18.804   9.735  17.948  1.00 63.16           N  
ATOM   1628  H   ARG A 100      18.353  10.318  18.638  1.00 63.16           H  
ATOM   1629  CA  ARG A 100      18.655   8.254  18.132  1.00 63.16           C  
ATOM   1630  HA  ARG A 100      18.974   7.788  17.200  1.00 63.16           H  
ATOM   1631  C   ARG A 100      17.203   7.726  18.383  1.00 63.16           C  
ATOM   1632  CB  ARG A 100      19.651   7.785  19.205  1.00 63.16           C  
ATOM   1633  HB2 ARG A 100      19.614   8.472  20.051  1.00 63.16           H  
ATOM   1634  HB3 ARG A 100      19.372   6.797  19.573  1.00 63.16           H  
ATOM   1635  O   ARG A 100      16.627   8.104  19.377  1.00 63.16           O  
ATOM   1636  CG  ARG A 100      21.067   7.708  18.601  1.00 63.16           C  
ATOM   1637  HG2 ARG A 100      21.276   8.612  18.029  1.00 63.16           H  
ATOM   1638  HG3 ARG A 100      21.102   6.870  17.906  1.00 63.16           H  
ATOM   1639  CD  ARG A 100      22.183   7.528  19.630  1.00 63.16           C  
ATOM   1640  HD2 ARG A 100      22.820   6.701  19.316  1.00 63.16           H  
ATOM   1641  HD3 ARG A 100      21.743   7.229  20.582  1.00 63.16           H  
ATOM   1642  NE  ARG A 100      23.002   8.758  19.734  1.00 63.16           N  
ATOM   1643  HE  ARG A 100      22.754   9.512  19.109  1.00 63.16           H  
ATOM   1644  NH1 ARG A 100      24.198   8.287  21.637  1.00 63.16           N  
ATOM   1645 HH11 ARG A 100      24.969   8.451  22.269  1.00 63.16           H  
ATOM   1646 HH12 ARG A 100      23.404   7.777  21.998  1.00 63.16           H  
ATOM   1647  NH2 ARG A 100      24.854   9.940  20.285  1.00 63.16           N  
ATOM   1648 HH21 ARG A 100      24.771  10.454  19.419  1.00 63.16           H  
ATOM   1649 HH22 ARG A 100      25.623  10.115  20.915  1.00 63.16           H  
ATOM   1650  CZ  ARG A 100      24.006   8.987  20.560  1.00 63.16           C  
ATOM   1651  N   ILE A 101      16.620   6.918  17.456  1.00 68.08           N  
ATOM   1652  H   ILE A 101      17.266   6.469  16.822  1.00 68.08           H  
ATOM   1653  CA  ILE A 101      15.173   6.615  17.120  1.00 68.08           C  
ATOM   1654  HA  ILE A 101      15.262   5.626  16.670  1.00 68.08           H  
ATOM   1655  C   ILE A 101      14.580   7.370  15.852  1.00 68.08           C  
ATOM   1656  CB  ILE A 101      14.285   6.202  18.344  1.00 68.08           C  
ATOM   1657  HB  ILE A 101      14.185   7.026  19.050  1.00 68.08           H  
ATOM   1658  O   ILE A 101      15.098   7.085  14.789  1.00 68.08           O  
ATOM   1659  CG1 ILE A 101      14.960   5.049  19.133  1.00 68.08           C  
ATOM   1660 HG12 ILE A 101      15.028   4.156  18.512  1.00 68.08           H  
ATOM   1661 HG13 ILE A 101      15.976   5.337  19.402  1.00 68.08           H  
ATOM   1662  CG2 ILE A 101      12.860   5.800  17.922  1.00 68.08           C  
ATOM   1663 HG21 ILE A 101      12.876   4.909  17.295  1.00 68.08           H  
ATOM   1664 HG22 ILE A 101      12.352   6.611  17.401  1.00 68.08           H  
ATOM   1665 HG23 ILE A 101      12.258   5.582  18.804  1.00 68.08           H  
ATOM   1666  CD1 ILE A 101      14.256   4.679  20.445  1.00 68.08           C  
ATOM   1667 HD11 ILE A 101      13.297   4.201  20.247  1.00 68.08           H  
ATOM   1668 HD12 ILE A 101      14.107   5.571  21.053  1.00 68.08           H  
ATOM   1669 HD13 ILE A 101      14.880   3.976  20.998  1.00 68.08           H  
ATOM   1670  N   ARG A 102      13.580   8.287  15.839  1.00 72.11           N  
ATOM   1671  H   ARG A 102      13.140   8.418  16.738  1.00 72.11           H  
ATOM   1672  CA  ARG A 102      12.969   9.162  14.746  1.00 72.11           C  
ATOM   1673  HA  ARG A 102      11.898   9.115  14.945  1.00 72.11           H  
ATOM   1674  C   ARG A 102      13.077   8.861  13.233  1.00 72.11           C  
ATOM   1675  CB  ARG A 102      13.321  10.667  14.842  1.00 72.11           C  
ATOM   1676  HB2 ARG A 102      14.184  10.851  14.202  1.00 72.11           H  
ATOM   1677  HB3 ARG A 102      13.579  10.968  15.858  1.00 72.11           H  
ATOM   1678  O   ARG A 102      12.078   9.027  12.544  1.00 72.11           O  
ATOM   1679  CG  ARG A 102      12.200  11.644  14.439  1.00 72.11           C  
ATOM   1680  HG2 ARG A 102      11.588  11.860  15.314  1.00 72.11           H  
ATOM   1681  HG3 ARG A 102      11.551  11.192  13.689  1.00 72.11           H  
ATOM   1682  CD  ARG A 102      12.746  12.961  13.854  1.00 72.11           C  
ATOM   1683  HD2 ARG A 102      11.895  13.594  13.604  1.00 72.11           H  
ATOM   1684  HD3 ARG A 102      13.276  12.738  12.928  1.00 72.11           H  
ATOM   1685  NE  ARG A 102      13.620  13.709  14.781  1.00 72.11           N  
ATOM   1686  HE  ARG A 102      13.231  13.949  15.682  1.00 72.11           H  
ATOM   1687  NH1 ARG A 102      15.642  13.596  13.664  1.00 72.11           N  
ATOM   1688 HH11 ARG A 102      15.326  12.794  13.137  1.00 72.11           H  
ATOM   1689 HH12 ARG A 102      16.633  13.706  13.822  1.00 72.11           H  
ATOM   1690  NH2 ARG A 102      15.519  14.729  15.524  1.00 72.11           N  
ATOM   1691 HH21 ARG A 102      14.965  15.129  16.269  1.00 72.11           H  
ATOM   1692 HH22 ARG A 102      16.520  14.635  15.616  1.00 72.11           H  
ATOM   1693  CZ  ARG A 102      14.902  14.007  14.648  1.00 72.11           C  
ATOM   1694  N   LEU A 103      14.242   8.563  12.642  1.00 63.67           N  
ATOM   1695  H   LEU A 103      15.027   8.373  13.248  1.00 63.67           H  
ATOM   1696  CA  LEU A 103      14.256   7.998  11.278  1.00 63.67           C  
ATOM   1697  HA  LEU A 103      13.414   8.416  10.726  1.00 63.67           H  
ATOM   1698  C   LEU A 103      13.962   6.501  11.317  1.00 63.67           C  
ATOM   1699  CB  LEU A 103      15.513   8.299  10.446  1.00 63.67           C  
ATOM   1700  HB2 LEU A 103      15.483   7.643   9.576  1.00 63.67           H  
ATOM   1701  HB3 LEU A 103      16.391   7.997  11.018  1.00 63.67           H  
ATOM   1702  O   LEU A 103      13.545   5.968  10.304  1.00 63.67           O  
ATOM   1703  CG  LEU A 103      15.656   9.736   9.897  1.00 63.67           C  
ATOM   1704  HG  LEU A 103      15.755  10.438  10.725  1.00 63.67           H  
ATOM   1705  CD1 LEU A 103      16.901   9.818   9.007  1.00 63.67           C  
ATOM   1706 HD11 LEU A 103      16.765   9.199   8.120  1.00 63.67           H  
ATOM   1707 HD12 LEU A 103      17.078  10.851   8.710  1.00 63.67           H  
ATOM   1708 HD13 LEU A 103      17.767   9.451   9.558  1.00 63.67           H  
ATOM   1709  CD2 LEU A 103      14.485  10.191   9.023  1.00 63.67           C  
ATOM   1710 HD21 LEU A 103      14.707  11.163   8.583  1.00 63.67           H  
ATOM   1711 HD22 LEU A 103      13.590  10.294   9.637  1.00 63.67           H  
ATOM   1712 HD23 LEU A 103      14.313   9.464   8.229  1.00 63.67           H  
ATOM   1713  N   LYS A 104      14.042   5.868  12.488  1.00 67.50           N  
ATOM   1714  H   LYS A 104      14.533   6.341  13.233  1.00 67.50           H  
ATOM   1715  CA  LYS A 104      13.230   4.713  12.879  1.00 67.50           C  
ATOM   1716  HA  LYS A 104      13.496   3.849  12.269  1.00 67.50           H  
ATOM   1717  C   LYS A 104      11.759   5.023  12.589  1.00 67.50           C  
ATOM   1718  CB  LYS A 104      13.564   4.412  14.346  1.00 67.50           C  
ATOM   1719  HB2 LYS A 104      13.194   5.222  14.975  1.00 67.50           H  
ATOM   1720  HB3 LYS A 104      14.651   4.397  14.431  1.00 67.50           H  
ATOM   1721  O   LYS A 104      11.275   4.560  11.559  1.00 67.50           O  
ATOM   1722  CG  LYS A 104      13.022   3.097  14.907  1.00 67.50           C  
ATOM   1723  HG2 LYS A 104      12.063   3.299  15.383  1.00 67.50           H  
ATOM   1724  HG3 LYS A 104      12.890   2.373  14.103  1.00 67.50           H  
ATOM   1725  CD  LYS A 104      14.001   2.512  15.935  1.00 67.50           C  
ATOM   1726  HD2 LYS A 104      14.772   1.960  15.397  1.00 67.50           H  
ATOM   1727  HD3 LYS A 104      14.481   3.309  16.502  1.00 67.50           H  
ATOM   1728  CE  LYS A 104      13.303   1.585  16.930  1.00 67.50           C  
ATOM   1729  HE2 LYS A 104      12.546   1.009  16.399  1.00 67.50           H  
ATOM   1730  HE3 LYS A 104      12.804   2.184  17.692  1.00 67.50           H  
ATOM   1731  NZ  LYS A 104      14.290   0.661  17.542  1.00 67.50           N  
ATOM   1732  HZ1 LYS A 104      15.144   1.135  17.797  1.00 67.50           H  
ATOM   1733  HZ2 LYS A 104      13.912   0.170  18.339  1.00 67.50           H  
ATOM   1734  HZ3 LYS A 104      14.526  -0.023  16.837  1.00 67.50           H  
ATOM   1735  N   GLU A 105      11.200   6.036  13.273  1.00 53.11           N  
ATOM   1736  H   GLU A 105      11.654   6.300  14.135  1.00 53.11           H  
ATOM   1737  CA  GLU A 105       9.887   6.666  12.995  1.00 53.11           C  
ATOM   1738  HA  GLU A 105       9.156   5.858  12.967  1.00 53.11           H  
ATOM   1739  C   GLU A 105       9.810   7.399  11.621  1.00 53.11           C  
ATOM   1740  CB  GLU A 105       9.456   7.659  14.112  1.00 53.11           C  
ATOM   1741  HB2 GLU A 105      10.001   8.588  13.946  1.00 53.11           H  
ATOM   1742  HB3 GLU A 105       8.401   7.888  13.965  1.00 53.11           H  
ATOM   1743  O   GLU A 105       8.987   8.304  11.421  1.00 53.11           O  
ATOM   1744  CG  GLU A 105       9.633   7.267  15.595  1.00 53.11           C  
ATOM   1745  HG2 GLU A 105      10.663   6.948  15.755  1.00 53.11           H  
ATOM   1746  HG3 GLU A 105       8.976   6.426  15.819  1.00 53.11           H  
ATOM   1747  CD  GLU A 105       9.332   8.450  16.553  1.00 53.11           C  
ATOM   1748  OE1 GLU A 105       8.620   8.270  17.578  1.00 53.11           O  
ATOM   1749  OE2 GLU A 105       9.858   9.554  16.275  1.00 53.11           O  
ATOM   1750  N   ALA A 106      10.651   7.041  10.640  1.00 63.12           N  
ATOM   1751  H   ALA A 106      11.256   6.262  10.855  1.00 63.12           H  
ATOM   1752  CA  ALA A 106      10.465   7.368   9.232  1.00 63.12           C  
ATOM   1753  HA  ALA A 106       9.421   7.654   9.107  1.00 63.12           H  
ATOM   1754  C   ALA A 106      10.676   6.190   8.269  1.00 63.12           C  
ATOM   1755  CB  ALA A 106      11.357   8.552   8.851  1.00 63.12           C  
ATOM   1756  HB1 ALA A 106      11.268   9.345   9.593  1.00 63.12           H  
ATOM   1757  HB2 ALA A 106      12.391   8.209   8.802  1.00 63.12           H  
ATOM   1758  HB3 ALA A 106      11.071   8.925   7.867  1.00 63.12           H  
ATOM   1759  O   ALA A 106       9.967   6.147   7.270  1.00 63.12           O  
ATOM   1760  N   PHE A 107      11.606   5.272   8.536  1.00 53.74           N  
ATOM   1761  H   PHE A 107      12.155   5.385   9.377  1.00 53.74           H  
ATOM   1762  CA  PHE A 107      11.906   4.091   7.724  1.00 53.74           C  
ATOM   1763  HA  PHE A 107      11.743   4.331   6.674  1.00 53.74           H  
ATOM   1764  C   PHE A 107      10.971   2.929   8.049  1.00 53.74           C  
ATOM   1765  CB  PHE A 107      13.378   3.688   7.892  1.00 53.74           C  
ATOM   1766  HB2 PHE A 107      13.528   2.722   7.410  1.00 53.74           H  
ATOM   1767  HB3 PHE A 107      13.593   3.562   8.953  1.00 53.74           H  
ATOM   1768  O   PHE A 107      10.497   2.294   7.106  1.00 53.74           O  
ATOM   1769  CG  PHE A 107      14.377   4.655   7.284  1.00 53.74           C  
ATOM   1770  CD1 PHE A 107      14.311   4.966   5.916  1.00 53.74           C  
ATOM   1771  HD1 PHE A 107      13.548   4.516   5.298  1.00 53.74           H  
ATOM   1772  CD2 PHE A 107      15.418   5.189   8.064  1.00 53.74           C  
ATOM   1773  HD2 PHE A 107      15.492   4.917   9.106  1.00 53.74           H  
ATOM   1774  CE1 PHE A 107      15.267   5.818   5.341  1.00 53.74           C  
ATOM   1775  HE1 PHE A 107      15.229   6.009   4.279  1.00 53.74           H  
ATOM   1776  CE2 PHE A 107      16.373   6.049   7.496  1.00 53.74           C  
ATOM   1777  HE2 PHE A 107      17.178   6.433   8.104  1.00 53.74           H  
ATOM   1778  CZ  PHE A 107      16.292   6.371   6.131  1.00 53.74           C  
ATOM   1779  HZ  PHE A 107      17.041   7.008   5.685  1.00 53.74           H  
ATOM   1780  N   GLU A 108      10.608   2.753   9.329  1.00 50.06           N  
ATOM   1781  H   GLU A 108      11.038   3.325  10.043  1.00 50.06           H  
ATOM   1782  CA  GLU A 108       9.464   1.936   9.769  1.00 50.06           C  
ATOM   1783  HA  GLU A 108       9.680   0.872   9.667  1.00 50.06           H  
ATOM   1784  C   GLU A 108       8.267   2.275   8.883  1.00 50.06           C  
ATOM   1785  CB  GLU A 108       9.123   2.256  11.245  1.00 50.06           C  
ATOM   1786  HB2 GLU A 108       9.043   3.337  11.367  1.00 50.06           H  
ATOM   1787  HB3 GLU A 108       8.151   1.827  11.490  1.00 50.06           H  
ATOM   1788  O   GLU A 108       7.723   1.436   8.177  1.00 50.06           O  
ATOM   1789  CG  GLU A 108      10.171   1.684  12.210  1.00 50.06           C  
ATOM   1790  HG2 GLU A 108      11.168   1.936  11.850  1.00 50.06           H  
ATOM   1791  HG3 GLU A 108      10.063   0.600  12.179  1.00 50.06           H  
ATOM   1792  CD  GLU A 108      10.068   2.155  13.668  1.00 50.06           C  
ATOM   1793  OE1 GLU A 108      10.476   1.355  14.544  1.00 50.06           O  
ATOM   1794  OE2 GLU A 108       9.723   3.337  13.904  1.00 50.06           O  
ATOM   1795  N   ASN A 109       7.969   3.569   8.784  1.00 50.03           N  
ATOM   1796  H   ASN A 109       8.455   4.181   9.425  1.00 50.03           H  
ATOM   1797  CA  ASN A 109       6.862   4.131   8.028  1.00 50.03           C  
ATOM   1798  HA  ASN A 109       5.944   3.665   8.385  1.00 50.03           H  
ATOM   1799  C   ASN A 109       6.952   3.884   6.505  1.00 50.03           C  
ATOM   1800  CB  ASN A 109       6.799   5.644   8.314  1.00 50.03           C  
ATOM   1801  HB2 ASN A 109       5.860   6.042   7.928  1.00 50.03           H  
ATOM   1802  HB3 ASN A 109       7.604   6.134   7.766  1.00 50.03           H  
ATOM   1803  O   ASN A 109       5.902   3.779   5.869  1.00 50.03           O  
ATOM   1804  CG  ASN A 109       6.950   6.052   9.769  1.00 50.03           C  
ATOM   1805  ND2 ASN A 109       6.054   6.821  10.327  1.00 50.03           N  
ATOM   1806 HD21 ASN A 109       6.242   6.918  11.314  1.00 50.03           H  
ATOM   1807 HD22 ASN A 109       5.116   6.609  10.018  1.00 50.03           H  
ATOM   1808  OD1 ASN A 109       7.931   5.767  10.410  1.00 50.03           O  
ATOM   1809  N   ILE A 110       8.147   3.829   5.888  1.00 50.56           N  
ATOM   1810  H   ILE A 110       8.979   3.855   6.461  1.00 50.56           H  
ATOM   1811  CA  ILE A 110       8.275   3.522   4.443  1.00 50.56           C  
ATOM   1812  HA  ILE A 110       7.551   4.127   3.898  1.00 50.56           H  
ATOM   1813  C   ILE A 110       7.909   2.058   4.196  1.00 50.56           C  
ATOM   1814  CB  ILE A 110       9.683   3.815   3.848  1.00 50.56           C  
ATOM   1815  HB  ILE A 110      10.403   3.135   4.303  1.00 50.56           H  
ATOM   1816  O   ILE A 110       7.046   1.767   3.367  1.00 50.56           O  
ATOM   1817  CG1 ILE A 110      10.159   5.254   4.131  1.00 50.56           C  
ATOM   1818 HG12 ILE A 110      10.455   5.279   5.180  1.00 50.56           H  
ATOM   1819 HG13 ILE A 110       9.333   5.952   3.989  1.00 50.56           H  
ATOM   1820  CG2 ILE A 110       9.685   3.548   2.327  1.00 50.56           C  
ATOM   1821 HG21 ILE A 110      10.701   3.594   1.937  1.00 50.56           H  
ATOM   1822 HG22 ILE A 110       9.062   4.284   1.820  1.00 50.56           H  
ATOM   1823 HG23 ILE A 110       9.314   2.547   2.102  1.00 50.56           H  
ATOM   1824  CD1 ILE A 110      11.371   5.760   3.336  1.00 50.56           C  
ATOM   1825 HD11 ILE A 110      11.710   6.705   3.761  1.00 50.56           H  
ATOM   1826 HD12 ILE A 110      12.183   5.035   3.393  1.00 50.56           H  
ATOM   1827 HD13 ILE A 110      11.098   5.926   2.294  1.00 50.56           H  
ATOM   1828  N   ILE A 111       8.569   1.157   4.926  1.00 45.41           N  
ATOM   1829  H   ILE A 111       9.204   1.495   5.635  1.00 45.41           H  
ATOM   1830  CA  ILE A 111       8.443  -0.301   4.787  1.00 45.41           C  
ATOM   1831  HA  ILE A 111       8.605  -0.589   3.749  1.00 45.41           H  
ATOM   1832  C   ILE A 111       7.037  -0.747   5.185  1.00 45.41           C  
ATOM   1833  CB  ILE A 111       9.518  -0.970   5.674  1.00 45.41           C  
ATOM   1834  HB  ILE A 111       9.405  -0.584   6.687  1.00 45.41           H  
ATOM   1835  O   ILE A 111       6.445  -1.629   4.559  1.00 45.41           O  
ATOM   1836  CG1 ILE A 111      10.931  -0.606   5.159  1.00 45.41           C  
ATOM   1837 HG12 ILE A 111      10.971   0.440   4.854  1.00 45.41           H  
ATOM   1838 HG13 ILE A 111      11.177  -1.213   4.288  1.00 45.41           H  
ATOM   1839  CG2 ILE A 111       9.356  -2.501   5.733  1.00 45.41           C  
ATOM   1840 HG21 ILE A 111       8.413  -2.773   6.206  1.00 45.41           H  
ATOM   1841 HG22 ILE A 111       9.392  -2.927   4.730  1.00 45.41           H  
ATOM   1842 HG23 ILE A 111      10.151  -2.944   6.333  1.00 45.41           H  
ATOM   1843  CD1 ILE A 111      12.009  -0.782   6.226  1.00 45.41           C  
ATOM   1844 HD11 ILE A 111      11.715  -0.245   7.128  1.00 45.41           H  
ATOM   1845 HD12 ILE A 111      12.159  -1.838   6.454  1.00 45.41           H  
ATOM   1846 HD13 ILE A 111      12.942  -0.356   5.856  1.00 45.41           H  
ATOM   1847  N   TYR A 112       6.476  -0.096   6.200  1.00 44.86           N  
ATOM   1848  H   TYR A 112       7.039   0.559   6.724  1.00 44.86           H  
ATOM   1849  CA  TYR A 112       5.179  -0.441   6.730  1.00 44.86           C  
ATOM   1850  HA  TYR A 112       5.197  -1.523   6.863  1.00 44.86           H  
ATOM   1851  C   TYR A 112       4.041  -0.158   5.712  1.00 44.86           C  
ATOM   1852  CB  TYR A 112       5.025   0.196   8.136  1.00 44.86           C  
ATOM   1853  HB2 TYR A 112       5.204   1.268   8.050  1.00 44.86           H  
ATOM   1854  HB3 TYR A 112       5.758  -0.230   8.821  1.00 44.86           H  
ATOM   1855  O   TYR A 112       3.230  -1.050   5.455  1.00 44.86           O  
ATOM   1856  CG  TYR A 112       3.651   0.002   8.716  1.00 44.86           C  
ATOM   1857  CD1 TYR A 112       2.933   1.114   9.198  1.00 44.86           C  
ATOM   1858  HD1 TYR A 112       3.448   2.000   9.538  1.00 44.86           H  
ATOM   1859  CD2 TYR A 112       2.984  -1.173   8.355  1.00 44.86           C  
ATOM   1860  HD2 TYR A 112       3.512  -2.037   7.978  1.00 44.86           H  
ATOM   1861  CE1 TYR A 112       1.536   1.137   9.040  1.00 44.86           C  
ATOM   1862  HE1 TYR A 112       0.974   2.016   9.320  1.00 44.86           H  
ATOM   1863  CE2 TYR A 112       1.646  -1.076   8.028  1.00 44.86           C  
ATOM   1864  HE2 TYR A 112       1.240  -1.840   7.382  1.00 44.86           H  
ATOM   1865  OH  TYR A 112      -0.349   0.182   7.882  1.00 44.86           O  
ATOM   1866  HH  TYR A 112      -0.541   1.109   7.725  1.00 44.86           H  
ATOM   1867  CZ  TYR A 112       0.921   0.083   8.332  1.00 44.86           C  
ATOM   1868  N   ASP A 113       4.032   0.994   5.027  1.00 41.79           N  
ATOM   1869  H   ASP A 113       4.756   1.669   5.229  1.00 41.79           H  
ATOM   1870  CA  ASP A 113       3.056   1.313   3.954  1.00 41.79           C  
ATOM   1871  HA  ASP A 113       2.057   1.410   4.379  1.00 41.79           H  
ATOM   1872  C   ASP A 113       3.016   0.232   2.859  1.00 41.79           C  
ATOM   1873  CB  ASP A 113       3.486   2.623   3.268  1.00 41.79           C  
ATOM   1874  HB2 ASP A 113       4.286   3.091   3.841  1.00 41.79           H  
ATOM   1875  HB3 ASP A 113       3.917   2.368   2.300  1.00 41.79           H  
ATOM   1876  O   ASP A 113       1.953  -0.195   2.404  1.00 41.79           O  
ATOM   1877  CG  ASP A 113       2.417   3.687   3.006  1.00 41.79           C  
ATOM   1878  OD1 ASP A 113       1.260   3.571   3.467  1.00 41.79           O  
ATOM   1879  OD2 ASP A 113       2.853   4.732   2.471  1.00 41.79           O  
ATOM   1880  N   MET A 114       4.203  -0.224   2.439  1.00 40.80           N  
ATOM   1881  H   MET A 114       5.031   0.132   2.894  1.00 40.80           H  
ATOM   1882  CA  MET A 114       4.363  -1.207   1.365  1.00 40.80           C  
ATOM   1883  HA  MET A 114       3.865  -0.833   0.470  1.00 40.80           H  
ATOM   1884  C   MET A 114       3.683  -2.535   1.728  1.00 40.80           C  
ATOM   1885  CB  MET A 114       5.862  -1.379   1.056  1.00 40.80           C  
ATOM   1886  HB2 MET A 114       5.983  -2.197   0.346  1.00 40.80           H  
ATOM   1887  HB3 MET A 114       6.401  -1.632   1.969  1.00 40.80           H  
ATOM   1888  O   MET A 114       3.109  -3.197   0.867  1.00 40.80           O  
ATOM   1889  CG  MET A 114       6.458  -0.096   0.447  1.00 40.80           C  
ATOM   1890  HG2 MET A 114       6.015   0.048  -0.539  1.00 40.80           H  
ATOM   1891  HG3 MET A 114       6.168   0.754   1.064  1.00 40.80           H  
ATOM   1892  SD  MET A 114       8.267  -0.029   0.278  1.00 40.80           S  
ATOM   1893  CE  MET A 114       8.592  -1.534  -0.681  1.00 40.80           C  
ATOM   1894  HE1 MET A 114       9.653  -1.589  -0.925  1.00 40.80           H  
ATOM   1895  HE2 MET A 114       8.324  -2.412  -0.093  1.00 40.80           H  
ATOM   1896  HE3 MET A 114       8.008  -1.523  -1.602  1.00 40.80           H  
ATOM   1897  N   ASN A 115       3.621  -2.858   3.021  1.00 37.98           N  
ATOM   1898  H   ASN A 115       4.042  -2.216   3.677  1.00 37.98           H  
ATOM   1899  CA  ASN A 115       2.959  -4.038   3.573  1.00 37.98           C  
ATOM   1900  HA  ASN A 115       2.938  -4.797   2.791  1.00 37.98           H  
ATOM   1901  C   ASN A 115       1.467  -3.805   3.934  1.00 37.98           C  
ATOM   1902  CB  ASN A 115       3.851  -4.591   4.691  1.00 37.98           C  
ATOM   1903  HB2 ASN A 115       4.104  -3.797   5.393  1.00 37.98           H  
ATOM   1904  HB3 ASN A 115       3.330  -5.389   5.220  1.00 37.98           H  
ATOM   1905  O   ASN A 115       0.902  -4.437   4.843  1.00 37.98           O  
ATOM   1906  CG  ASN A 115       5.120  -5.200   4.113  1.00 37.98           C  
ATOM   1907  ND2 ASN A 115       6.243  -4.522   4.165  1.00 37.98           N  
ATOM   1908 HD21 ASN A 115       6.284  -3.593   4.560  1.00 37.98           H  
ATOM   1909 HD22 ASN A 115       7.064  -5.001   3.825  1.00 37.98           H  
ATOM   1910  OD1 ASN A 115       5.085  -6.278   3.547  1.00 37.98           O  
ATOM   1911  N   GLN A 116       0.791  -2.920   3.189  1.00 35.99           N  
ATOM   1912  H   GLN A 116       1.329  -2.297   2.604  1.00 35.99           H  
ATOM   1913  CA  GLN A 116      -0.678  -2.852   3.086  1.00 35.99           C  
ATOM   1914  HA  GLN A 116      -1.077  -3.764   3.530  1.00 35.99           H  
ATOM   1915  C   GLN A 116      -1.236  -2.947   1.659  1.00 35.99           C  
ATOM   1916  CB  GLN A 116      -1.242  -1.640   3.853  1.00 35.99           C  
ATOM   1917  HB2 GLN A 116      -0.643  -0.762   3.611  1.00 35.99           H  
ATOM   1918  HB3 GLN A 116      -2.265  -1.435   3.539  1.00 35.99           H  
ATOM   1919  O   GLN A 116      -2.450  -2.831   1.480  1.00 35.99           O  
ATOM   1920  CG  GLN A 116      -1.265  -1.828   5.375  1.00 35.99           C  
ATOM   1921  HG2 GLN A 116      -0.266  -2.112   5.706  1.00 35.99           H  
ATOM   1922  HG3 GLN A 116      -1.509  -0.863   5.819  1.00 35.99           H  
ATOM   1923  CD  GLN A 116      -2.292  -2.849   5.881  1.00 35.99           C  
ATOM   1924  NE2 GLN A 116      -2.067  -4.134   5.692  1.00 35.99           N  
ATOM   1925 HE21 GLN A 116      -1.239  -4.426   5.192  1.00 35.99           H  
ATOM   1926 HE22 GLN A 116      -2.802  -4.779   5.944  1.00 35.99           H  
ATOM   1927  OE1 GLN A 116      -3.289  -2.520   6.520  1.00 35.99           O  
ATOM   1928  N   HIS A 117      -0.404  -3.257   0.662  1.00 32.98           N  
ATOM   1929  H   HIS A 117       0.586  -3.347   0.843  1.00 32.98           H  
ATOM   1930  CA  HIS A 117      -0.859  -3.495  -0.708  1.00 32.98           C  
ATOM   1931  HA  HIS A 117      -1.948  -3.466  -0.741  1.00 32.98           H  
ATOM   1932  C   HIS A 117      -0.456  -4.899  -1.184  1.00 32.98           C  
ATOM   1933  CB  HIS A 117      -0.373  -2.339  -1.594  1.00 32.98           C  
ATOM   1934  HB2 HIS A 117      -0.678  -2.528  -2.623  1.00 32.98           H  
ATOM   1935  HB3 HIS A 117       0.715  -2.292  -1.564  1.00 32.98           H  
ATOM   1936  O   HIS A 117       0.710  -5.172  -1.447  1.00 32.98           O  
ATOM   1937  CG  HIS A 117      -0.953  -1.011  -1.149  1.00 32.98           C  
ATOM   1938  CD2 HIS A 117      -0.270   0.064  -0.643  1.00 32.98           C  
ATOM   1939  HD2 HIS A 117       0.800   0.134  -0.513  1.00 32.98           H  
ATOM   1940  ND1 HIS A 117      -2.294  -0.712  -1.056  1.00 32.98           N  
ATOM   1941  HD1 HIS A 117      -3.051  -1.348  -1.260  1.00 32.98           H  
ATOM   1942  CE1 HIS A 117      -2.414   0.511  -0.515  1.00 32.98           C  
ATOM   1943  HE1 HIS A 117      -3.349   1.002  -0.288  1.00 32.98           H  
ATOM   1944  NE2 HIS A 117      -1.208   1.035  -0.265  1.00 32.98           N  
ATOM   1945  N   LYS A 118      -1.450  -5.793  -1.259  1.00 29.85           N  
ATOM   1946  H   LYS A 118      -2.379  -5.475  -1.022  1.00 29.85           H  
ATOM   1947  CA  LYS A 118      -1.397  -7.122  -1.889  1.00 29.85           C  
ATOM   1948  HA  LYS A 118      -0.539  -7.167  -2.560  1.00 29.85           H  
ATOM   1949  C   LYS A 118      -2.689  -7.311  -2.694  1.00 29.85           C  
ATOM   1950  CB  LYS A 118      -1.304  -8.253  -0.843  1.00 29.85           C  
ATOM   1951  HB2 LYS A 118      -2.159  -8.189  -0.170  1.00 29.85           H  
ATOM   1952  HB3 LYS A 118      -1.375  -9.199  -1.380  1.00 29.85           H  
ATOM   1953  O   LYS A 118      -3.735  -6.884  -2.208  1.00 29.85           O  
ATOM   1954  CG  LYS A 118      -0.014  -8.274  -0.007  1.00 29.85           C  
ATOM   1955  HG2 LYS A 118       0.843  -8.204  -0.677  1.00 29.85           H  
ATOM   1956  HG3 LYS A 118      -0.003  -7.420   0.670  1.00 29.85           H  
ATOM   1957  CD  LYS A 118       0.088  -9.582   0.803  1.00 29.85           C  
ATOM   1958  HD2 LYS A 118      -0.761  -9.659   1.482  1.00 29.85           H  
ATOM   1959  HD3 LYS A 118       0.064 -10.421   0.108  1.00 29.85           H  
ATOM   1960  CE  LYS A 118       1.400  -9.630   1.603  1.00 29.85           C  
ATOM   1961  HE2 LYS A 118       1.365  -8.877   2.389  1.00 29.85           H  
ATOM   1962  HE3 LYS A 118       2.217  -9.360   0.933  1.00 29.85           H  
ATOM   1963  NZ  LYS A 118       1.670 -10.976   2.183  1.00 29.85           N  
ATOM   1964  HZ1 LYS A 118       0.940 -11.264   2.819  1.00 29.85           H  
ATOM   1965  HZ2 LYS A 118       2.544 -10.969   2.688  1.00 29.85           H  
ATOM   1966  HZ3 LYS A 118       1.759 -11.668   1.453  1.00 29.85           H  
ATOM   1967  N   THR A 119      -2.690  -7.964  -3.855  1.00 26.26           N  
ATOM   1968  H   THR A 119      -3.617  -8.095  -4.235  1.00 26.26           H  
ATOM   1969  CA  THR A 119      -1.544  -8.289  -4.751  1.00 26.26           C  
ATOM   1970  HA  THR A 119      -0.744  -8.745  -4.168  1.00 26.26           H  
ATOM   1971  C   THR A 119      -0.944  -6.986  -5.363  1.00 26.26           C  
ATOM   1972  CB  THR A 119      -2.006  -9.355  -5.766  1.00 26.26           C  
ATOM   1973  HB  THR A 119      -1.199  -9.571  -6.466  1.00 26.26           H  
ATOM   1974  O   THR A 119      -1.255  -5.908  -4.861  1.00 26.26           O  
ATOM   1975  CG2 THR A 119      -2.376 -10.675  -5.090  1.00 26.26           C  
ATOM   1976 HG21 THR A 119      -2.632 -11.407  -5.856  1.00 26.26           H  
ATOM   1977 HG22 THR A 119      -1.522 -11.049  -4.525  1.00 26.26           H  
ATOM   1978 HG23 THR A 119      -3.228 -10.543  -4.423  1.00 26.26           H  
ATOM   1979  OG1 THR A 119      -3.145  -8.952  -6.483  1.00 26.26           O  
ATOM   1980  HG1 THR A 119      -3.894  -8.879  -5.887  1.00 26.26           H  
ATOM   1981  N   ILE A 120      -0.032  -6.897  -6.342  1.00 20.72           N  
ATOM   1982  H   ILE A 120       0.259  -5.937  -6.460  1.00 20.72           H  
ATOM   1983  CA  ILE A 120       0.525  -7.814  -7.362  1.00 20.72           C  
ATOM   1984  HA  ILE A 120      -0.302  -8.330  -7.850  1.00 20.72           H  
ATOM   1985  C   ILE A 120       1.505  -8.848  -6.790  1.00 20.72           C  
ATOM   1986  CB  ILE A 120       1.293  -7.013  -8.466  1.00 20.72           C  
ATOM   1987  HB  ILE A 120       2.322  -6.887  -8.128  1.00 20.72           H  
ATOM   1988  O   ILE A 120       2.247  -8.556  -5.856  1.00 20.72           O  
ATOM   1989  CG1 ILE A 120       0.746  -5.582  -8.700  1.00 20.72           C  
ATOM   1990 HG12 ILE A 120       0.957  -4.977  -7.818  1.00 20.72           H  
ATOM   1991 HG13 ILE A 120      -0.335  -5.636  -8.825  1.00 20.72           H  
ATOM   1992  CG2 ILE A 120       1.354  -7.792  -9.797  1.00 20.72           C  
ATOM   1993 HG21 ILE A 120       0.375  -7.863 -10.273  1.00 20.72           H  
ATOM   1994 HG22 ILE A 120       1.731  -8.805  -9.657  1.00 20.72           H  
ATOM   1995 HG23 ILE A 120       2.039  -7.311 -10.495  1.00 20.72           H  
ATOM   1996  CD1 ILE A 120       1.322  -4.833  -9.907  1.00 20.72           C  
ATOM   1997 HD11 ILE A 120       0.947  -5.257 -10.839  1.00 20.72           H  
ATOM   1998 HD12 ILE A 120       1.027  -3.785  -9.861  1.00 20.72           H  
ATOM   1999 HD13 ILE A 120       2.409  -4.907  -9.901  1.00 20.72           H  
ATOM   2000  N   GLU A 121       1.575 -10.010  -7.433  1.00 29.22           N  
ATOM   2001  H   GLU A 121       0.934 -10.179  -8.195  1.00 29.22           H  
ATOM   2002  CA  GLU A 121       2.751 -10.880  -7.420  1.00 29.22           C  
ATOM   2003  HA  GLU A 121       3.263 -10.807  -6.460  1.00 29.22           H  
ATOM   2004  C   GLU A 121       3.725 -10.460  -8.534  1.00 29.22           C  
ATOM   2005  CB  GLU A 121       2.264 -12.323  -7.578  1.00 29.22           C  
ATOM   2006  HB2 GLU A 121       1.594 -12.533  -6.745  1.00 29.22           H  
ATOM   2007  HB3 GLU A 121       1.688 -12.414  -8.500  1.00 29.22           H  
ATOM   2008  O   GLU A 121       3.455 -10.641  -9.719  1.00 29.22           O  
ATOM   2009  CG  GLU A 121       3.381 -13.370  -7.579  1.00 29.22           C  
ATOM   2010  HG2 GLU A 121       3.907 -13.354  -8.534  1.00 29.22           H  
ATOM   2011  HG3 GLU A 121       4.092 -13.134  -6.788  1.00 29.22           H  
ATOM   2012  CD  GLU A 121       2.746 -14.742  -7.332  1.00 29.22           C  
ATOM   2013  OE1 GLU A 121       2.960 -15.271  -6.221  1.00 29.22           O  
ATOM   2014  OE2 GLU A 121       1.941 -15.176  -8.191  1.00 29.22           O  
ATOM   2015  N   ILE A 122       4.853  -9.864  -8.150  1.00 20.37           N  
ATOM   2016  H   ILE A 122       4.991  -9.710  -7.162  1.00 20.37           H  
ATOM   2017  CA  ILE A 122       6.058  -9.790  -8.982  1.00 20.37           C  
ATOM   2018  HA  ILE A 122       5.957 -10.458  -9.837  1.00 20.37           H  
ATOM   2019  C   ILE A 122       7.174 -10.332  -8.103  1.00 20.37           C  
ATOM   2020  CB  ILE A 122       6.328  -8.363  -9.523  1.00 20.37           C  
ATOM   2021  HB  ILE A 122       6.192  -7.650  -8.710  1.00 20.37           H  
ATOM   2022  O   ILE A 122       7.543  -9.704  -7.109  1.00 20.37           O  
ATOM   2023  CG1 ILE A 122       5.292  -8.054 -10.629  1.00 20.37           C  
ATOM   2024 HG12 ILE A 122       5.341  -8.825 -11.397  1.00 20.37           H  
ATOM   2025 HG13 ILE A 122       4.297  -8.094 -10.184  1.00 20.37           H  
ATOM   2026  CG2 ILE A 122       7.775  -8.212 -10.039  1.00 20.37           C  
ATOM   2027 HG21 ILE A 122       8.483  -8.326  -9.218  1.00 20.37           H  
ATOM   2028 HG22 ILE A 122       7.993  -8.982 -10.779  1.00 20.37           H  
ATOM   2029 HG23 ILE A 122       7.945  -7.228 -10.477  1.00 20.37           H  
ATOM   2030  CD1 ILE A 122       5.432  -6.687 -11.305  1.00 20.37           C  
ATOM   2031 HD11 ILE A 122       5.472  -5.907 -10.545  1.00 20.37           H  
ATOM   2032 HD12 ILE A 122       4.570  -6.516 -11.950  1.00 20.37           H  
ATOM   2033 HD13 ILE A 122       6.332  -6.659 -11.920  1.00 20.37           H  
ATOM   2034  N   ILE A 123       7.654 -11.521  -8.454  1.00 22.40           N  
ATOM   2035  H   ILE A 123       7.286 -11.958  -9.287  1.00 22.40           H  
ATOM   2036  CA  ILE A 123       8.858 -12.104  -7.871  1.00 22.40           C  
ATOM   2037  HA  ILE A 123       8.737 -12.168  -6.790  1.00 22.40           H  
ATOM   2038  C   ILE A 123      10.024 -11.155  -8.179  1.00 22.40           C  
ATOM   2039  CB  ILE A 123       9.075 -13.531  -8.436  1.00 22.40           C  
ATOM   2040  HB  ILE A 123       9.151 -13.461  -9.521  1.00 22.40           H  
ATOM   2041  O   ILE A 123      10.046 -10.516  -9.232  1.00 22.40           O  
ATOM   2042  CG1 ILE A 123       7.880 -14.454  -8.087  1.00 22.40           C  
ATOM   2043 HG12 ILE A 123       6.951 -13.988  -8.414  1.00 22.40           H  
ATOM   2044 HG13 ILE A 123       7.824 -14.581  -7.006  1.00 22.40           H  
ATOM   2045  CG2 ILE A 123      10.379 -14.140  -7.907  1.00 22.40           C  
ATOM   2046 HG21 ILE A 123      10.514 -15.147  -8.301  1.00 22.40           H  
ATOM   2047 HG22 ILE A 123      11.227 -13.553  -8.261  1.00 22.40           H  
ATOM   2048 HG23 ILE A 123      10.376 -14.181  -6.818  1.00 22.40           H  
ATOM   2049  CD1 ILE A 123       7.930 -15.840  -8.746  1.00 22.40           C  
ATOM   2050 HD11 ILE A 123       8.084 -15.738  -9.820  1.00 22.40           H  
ATOM   2051 HD12 ILE A 123       6.983 -16.352  -8.572  1.00 22.40           H  
ATOM   2052 HD13 ILE A 123       8.727 -16.446  -8.315  1.00 22.40           H  
ATOM   2053  N   THR A 124      10.993 -11.046  -7.268  1.00 21.47           N  
ATOM   2054  H   THR A 124      10.908 -11.553  -6.399  1.00 21.47           H  
ATOM   2055  CA  THR A 124      12.310 -10.536  -7.652  1.00 21.47           C  
ATOM   2056  HA  THR A 124      12.325 -10.539  -8.742  1.00 21.47           H  
ATOM   2057  C   THR A 124      13.410 -11.491  -7.227  1.00 21.47           C  
ATOM   2058  CB  THR A 124      12.601  -9.082  -7.241  1.00 21.47           C  
ATOM   2059  HB  THR A 124      13.588  -8.823  -7.623  1.00 21.47           H  
ATOM   2060  O   THR A 124      14.002 -11.290  -6.164  1.00 21.47           O  
ATOM   2061  CG2 THR A 124      11.604  -8.078  -7.818  1.00 21.47           C  
ATOM   2062 HG21 THR A 124      10.612  -8.266  -7.408  1.00 21.47           H  
ATOM   2063 HG22 THR A 124      11.916  -7.065  -7.561  1.00 21.47           H  
ATOM   2064 HG23 THR A 124      11.564  -8.180  -8.902  1.00 21.47           H  
ATOM   2065  OG1 THR A 124      12.621  -8.912  -5.844  1.00 21.47           O  
ATOM   2066  HG1 THR A 124      13.135  -9.650  -5.508  1.00 21.47           H  
ATOM   2067  N   THR A 125      13.687 -12.519  -8.036  1.00 22.54           N  
ATOM   2068  H   THR A 125      13.209 -12.615  -8.921  1.00 22.54           H  
ATOM   2069  CA  THR A 125      14.820 -13.403  -7.751  1.00 22.54           C  
ATOM   2070  HA  THR A 125      14.757 -13.645  -6.690  1.00 22.54           H  
ATOM   2071  C   THR A 125      16.117 -12.623  -7.956  1.00 22.54           C  
ATOM   2072  CB  THR A 125      14.807 -14.784  -8.440  1.00 22.54           C  
ATOM   2073  HB  THR A 125      15.144 -15.487  -7.677  1.00 22.54           H  
ATOM   2074  O   THR A 125      16.387 -12.037  -9.014  1.00 22.54           O  
ATOM   2075  CG2 THR A 125      13.453 -15.315  -8.884  1.00 22.54           C  
ATOM   2076 HG21 THR A 125      12.813 -15.412  -8.007  1.00 22.54           H  
ATOM   2077 HG22 THR A 125      13.006 -14.651  -9.623  1.00 22.54           H  
ATOM   2078 HG23 THR A 125      13.583 -16.305  -9.322  1.00 22.54           H  
ATOM   2079  OG1 THR A 125      15.693 -14.903  -9.528  1.00 22.54           O  
ATOM   2080  HG1 THR A 125      16.207 -15.673  -9.275  1.00 22.54           H  
ATOM   2081  N   ASN A 126      16.896 -12.552  -6.883  1.00 25.89           N  
ATOM   2082  H   ASN A 126      16.600 -13.065  -6.065  1.00 25.89           H  
ATOM   2083  CA  ASN A 126      18.240 -11.994  -6.870  1.00 25.89           C  
ATOM   2084  HA  ASN A 126      18.542 -11.799  -7.899  1.00 25.89           H  
ATOM   2085  C   ASN A 126      19.190 -13.081  -6.351  1.00 25.89           C  
ATOM   2086  CB  ASN A 126      18.239 -10.650  -6.119  1.00 25.89           C  
ATOM   2087  HB2 ASN A 126      17.356 -10.082  -6.410  1.00 25.89           H  
ATOM   2088  HB3 ASN A 126      18.197 -10.828  -5.045  1.00 25.89           H  
ATOM   2089  O   ASN A 126      20.036 -12.832  -5.490  1.00 25.89           O  
ATOM   2090  CG  ASN A 126      19.456  -9.806  -6.455  1.00 25.89           C  
ATOM   2091  ND2 ASN A 126      20.578 -10.072  -5.835  1.00 25.89           N  
ATOM   2092 HD21 ASN A 126      20.615 -10.934  -5.311  1.00 25.89           H  
ATOM   2093 HD22 ASN A 126      21.413  -9.595  -6.142  1.00 25.89           H  
ATOM   2094  OD1 ASN A 126      19.419  -8.898  -7.274  1.00 25.89           O  
ATOM   2095  N   ASP A 127      18.983 -14.290  -6.880  1.00 23.44           N  
ATOM   2096  H   ASP A 127      18.188 -14.407  -7.492  1.00 23.44           H  
ATOM   2097  CA  ASP A 127      19.702 -15.517  -6.556  1.00 23.44           C  
ATOM   2098  HA  ASP A 127      19.620 -15.687  -5.483  1.00 23.44           H  
ATOM   2099  C   ASP A 127      21.166 -15.314  -6.938  1.00 23.44           C  
ATOM   2100  CB  ASP A 127      19.086 -16.746  -7.257  1.00 23.44           C  
ATOM   2101  HB2 ASP A 127      19.469 -16.809  -8.276  1.00 23.44           H  
ATOM   2102  HB3 ASP A 127      19.394 -17.648  -6.728  1.00 23.44           H  
ATOM   2103  O   ASP A 127      21.566 -15.332  -8.108  1.00 23.44           O  
ATOM   2104  CG  ASP A 127      17.562 -16.691  -7.325  1.00 23.44           C  
ATOM   2105  OD1 ASP A 127      16.936 -16.295  -6.317  1.00 23.44           O  
ATOM   2106  OD2 ASP A 127      17.042 -16.822  -8.457  1.00 23.44           O  
ATOM   2107  N   ASN A 128      21.947 -14.984  -5.919  1.00 24.62           N  
ATOM   2108  H   ASN A 128      21.497 -14.819  -5.030  1.00 24.62           H  
ATOM   2109  CA  ASN A 128      23.379 -14.749  -6.020  1.00 24.62           C  
ATOM   2110  HA  ASN A 128      23.736 -15.307  -6.886  1.00 24.62           H  
ATOM   2111  C   ASN A 128      24.132 -15.340  -4.811  1.00 24.62           C  
ATOM   2112  CB  ASN A 128      23.628 -13.248  -6.277  1.00 24.62           C  
ATOM   2113  HB2 ASN A 128      22.754 -12.803  -6.752  1.00 24.62           H  
ATOM   2114  HB3 ASN A 128      23.814 -12.735  -5.334  1.00 24.62           H  
ATOM   2115  O   ASN A 128      25.280 -14.981  -4.570  1.00 24.62           O  
ATOM   2116  CG  ASN A 128      24.804 -13.041  -7.212  1.00 24.62           C  
ATOM   2117  ND2 ASN A 128      25.987 -13.421  -6.797  1.00 24.62           N  
ATOM   2118 HD21 ASN A 128      26.755 -13.413  -7.453  1.00 24.62           H  
ATOM   2119 HD22 ASN A 128      26.052 -13.926  -5.925  1.00 24.62           H  
ATOM   2120  OD1 ASN A 128      24.669 -12.547  -8.324  1.00 24.62           O  
ATOM   2121  N   ASN A 129      23.460 -16.250  -4.099  1.00 27.10           N  
ATOM   2122  H   ASN A 129      22.513 -16.440  -4.395  1.00 27.10           H  
ATOM   2123  CA  ASN A 129      23.997 -17.239  -3.172  1.00 27.10           C  
ATOM   2124  HA  ASN A 129      25.081 -17.299  -3.266  1.00 27.10           H  
ATOM   2125  C   ASN A 129      23.412 -18.596  -3.609  1.00 27.10           C  
ATOM   2126  CB  ASN A 129      23.628 -16.867  -1.711  1.00 27.10           C  
ATOM   2127  HB2 ASN A 129      23.269 -17.754  -1.187  1.00 27.10           H  
ATOM   2128  HB3 ASN A 129      22.818 -16.138  -1.687  1.00 27.10           H  
ATOM   2129  O   ASN A 129      22.465 -19.083  -3.005  1.00 27.10           O  
ATOM   2130  CG  ASN A 129      24.791 -16.334  -0.896  1.00 27.10           C  
ATOM   2131  ND2 ASN A 129      24.866 -16.690   0.365  1.00 27.10           N  
ATOM   2132 HD21 ASN A 129      24.199 -17.341   0.754  1.00 27.10           H  
ATOM   2133 HD22 ASN A 129      25.670 -16.372   0.886  1.00 27.10           H  
ATOM   2134  OD1 ASN A 129      25.631 -15.584  -1.361  1.00 27.10           O  
ATOM   2135  N   ASN A 130      23.902 -19.143  -4.725  1.00 27.05           N  
ATOM   2136  H   ASN A 130      24.621 -18.648  -5.234  1.00 27.05           H  
ATOM   2137  CA  ASN A 130      23.772 -20.567  -5.042  1.00 27.05           C  
ATOM   2138  HA  ASN A 130      23.998 -21.123  -4.132  1.00 27.05           H  
ATOM   2139  C   ASN A 130      24.821 -20.939  -6.097  1.00 27.05           C  
ATOM   2140  CB  ASN A 130      22.338 -20.939  -5.500  1.00 27.05           C  
ATOM   2141  HB2 ASN A 130      22.280 -20.997  -6.587  1.00 27.05           H  
ATOM   2142  HB3 ASN A 130      21.618 -20.192  -5.167  1.00 27.05           H  
ATOM   2143  O   ASN A 130      24.719 -20.511  -7.247  1.00 27.05           O  
ATOM   2144  CG  ASN A 130      21.909 -22.263  -4.885  1.00 27.05           C  
ATOM   2145  ND2 ASN A 130      21.448 -23.217  -5.657  1.00 27.05           N  
ATOM   2146 HD21 ASN A 130      21.428 -23.139  -6.664  1.00 27.05           H  
ATOM   2147 HD22 ASN A 130      21.295 -24.112  -5.215  1.00 27.05           H  
ATOM   2148  OD1 ASN A 130      22.004 -22.458  -3.688  1.00 27.05           O  
ATOM   2149  N   ASP A 131      25.820 -21.721  -5.693  1.00 27.96           N  
ATOM   2150  H   ASP A 131      25.822 -22.059  -4.742  1.00 27.96           H  
ATOM   2151  CA  ASP A 131      26.757 -22.369  -6.609  1.00 27.96           C  
ATOM   2152  HA  ASP A 131      26.807 -21.832  -7.556  1.00 27.96           H  
ATOM   2153  C   ASP A 131      26.218 -23.766  -6.890  1.00 27.96           C  
ATOM   2154  CB  ASP A 131      28.171 -22.426  -5.997  1.00 27.96           C  
ATOM   2155  HB2 ASP A 131      28.105 -22.624  -4.927  1.00 27.96           H  
ATOM   2156  HB3 ASP A 131      28.713 -23.252  -6.457  1.00 27.96           H  
ATOM   2157  O   ASP A 131      26.332 -24.651  -6.046  1.00 27.96           O  
ATOM   2158  CG  ASP A 131      28.992 -21.159  -6.235  1.00 27.96           C  
ATOM   2159  OD1 ASP A 131      28.452 -20.196  -6.826  1.00 27.96           O  
ATOM   2160  OD2 ASP A 131      30.203 -21.170  -5.913  1.00 27.96           O  
ATOM   2161  N   ASN A 132      25.676 -23.973  -8.091  1.00 29.81           N  
ATOM   2162  H   ASN A 132      25.710 -23.209  -8.750  1.00 29.81           H  
ATOM   2163  CA  ASN A 132      24.952 -25.185  -8.491  1.00 29.81           C  
ATOM   2164  HA  ASN A 132      24.647 -25.040  -9.528  1.00 29.81           H  
ATOM   2165  C   ASN A 132      23.641 -25.379  -7.711  1.00 29.81           C  
ATOM   2166  CB  ASN A 132      25.856 -26.441  -8.495  1.00 29.81           C  
ATOM   2167  HB2 ASN A 132      25.379 -27.223  -9.085  1.00 29.81           H  
ATOM   2168  HB3 ASN A 132      25.954 -26.819  -7.477  1.00 29.81           H  
ATOM   2169  O   ASN A 132      23.551 -26.175  -6.787  1.00 29.81           O  
ATOM   2170  CG  ASN A 132      27.245 -26.187  -9.040  1.00 29.81           C  
ATOM   2171  ND2 ASN A 132      28.143 -25.729  -8.201  1.00 29.81           N  
ATOM   2172 HD21 ASN A 132      27.814 -25.538  -7.265  1.00 29.81           H  
ATOM   2173 HD22 ASN A 132      28.916 -25.210  -8.593  1.00 29.81           H  
ATOM   2174  OD1 ASN A 132      27.522 -26.342 -10.220  1.00 29.81           O  
ATOM   2175  N   ASP A 133      22.592 -24.690  -8.162  1.00 25.24           N  
ATOM   2176  H   ASP A 133      22.801 -23.843  -8.672  1.00 25.24           H  
ATOM   2177  CA  ASP A 133      21.516 -25.456  -8.799  1.00 25.24           C  
ATOM   2178  HA  ASP A 133      22.016 -26.171  -9.452  1.00 25.24           H  
ATOM   2179  C   ASP A 133      20.694 -24.584  -9.754  1.00 25.24           C  
ATOM   2180  CB  ASP A 133      20.629 -26.223  -7.792  1.00 25.24           C  
ATOM   2181  HB2 ASP A 133      19.582 -25.979  -7.974  1.00 25.24           H  
ATOM   2182  HB3 ASP A 133      20.858 -25.909  -6.774  1.00 25.24           H  
ATOM   2183  O   ASP A 133      20.711 -23.351  -9.671  1.00 25.24           O  
ATOM   2184  CG  ASP A 133      20.790 -27.749  -7.911  1.00 25.24           C  
ATOM   2185  OD1 ASP A 133      21.193 -28.209  -9.008  1.00 25.24           O  
ATOM   2186  OD2 ASP A 133      20.432 -28.438  -6.933  1.00 25.24           O  
ATOM   2187  N   ASN A 134      20.053 -25.218 -10.737  1.00 26.94           N  
ATOM   2188  H   ASN A 134      20.052 -26.228 -10.716  1.00 26.94           H  
ATOM   2189  CA  ASN A 134      19.727 -24.549 -11.994  1.00 26.94           C  
ATOM   2190  HA  ASN A 134      20.279 -23.610 -12.032  1.00 26.94           H  
ATOM   2191  C   ASN A 134      18.239 -24.209 -12.163  1.00 26.94           C  
ATOM   2192  CB  ASN A 134      20.260 -25.415 -13.149  1.00 26.94           C  
ATOM   2193  HB2 ASN A 134      19.630 -26.295 -13.274  1.00 26.94           H  
ATOM   2194  HB3 ASN A 134      21.260 -25.771 -12.901  1.00 26.94           H  
ATOM   2195  O   ASN A 134      17.429 -25.069 -12.507  1.00 26.94           O  
ATOM   2196  CG  ASN A 134      20.358 -24.688 -14.479  1.00 26.94           C  
ATOM   2197  ND2 ASN A 134      20.890 -25.357 -15.473  1.00 26.94           N  
ATOM   2198 HD21 ASN A 134      21.217 -26.298 -15.308  1.00 26.94           H  
ATOM   2199 HD22 ASN A 134      20.934 -24.933 -16.389  1.00 26.94           H  
ATOM   2200  OD1 ASN A 134      19.989 -23.528 -14.655  1.00 26.94           O  
ATOM   2201  N   ASN A 135      17.900 -22.916 -12.092  1.00 24.18           N  
ATOM   2202  H   ASN A 135      18.554 -22.293 -11.639  1.00 24.18           H  
ATOM   2203  CA  ASN A 135      17.013 -22.315 -13.094  1.00 24.18           C  
ATOM   2204  HA  ASN A 135      17.355 -22.699 -14.055  1.00 24.18           H  
ATOM   2205  C   ASN A 135      17.155 -20.785 -13.192  1.00 24.18           C  
ATOM   2206  CB  ASN A 135      15.548 -22.755 -12.906  1.00 24.18           C  
ATOM   2207  HB2 ASN A 135      14.900 -21.895 -12.733  1.00 24.18           H  
ATOM   2208  HB3 ASN A 135      15.446 -23.425 -12.052  1.00 24.18           H  
ATOM   2209  O   ASN A 135      17.693 -20.127 -12.306  1.00 24.18           O  
ATOM   2210  CG  ASN A 135      15.093 -23.469 -14.163  1.00 24.18           C  
ATOM   2211  ND2 ASN A 135      15.208 -24.772 -14.209  1.00 24.18           N  
ATOM   2212 HD21 ASN A 135      15.726 -25.228 -13.471  1.00 24.18           H  
ATOM   2213 HD22 ASN A 135      14.971 -25.258 -15.061  1.00 24.18           H  
ATOM   2214  OD1 ASN A 135      14.735 -22.835 -15.144  1.00 24.18           O  
ATOM   2215  N   ASN A 136      16.700 -20.199 -14.304  1.00 25.75           N  
ATOM   2216  H   ASN A 136      16.179 -20.766 -14.957  1.00 25.75           H  
ATOM   2217  CA  ASN A 136      17.005 -18.806 -14.661  1.00 25.75           C  
ATOM   2218  HA  ASN A 136      17.663 -18.372 -13.908  1.00 25.75           H  
ATOM   2219  C   ASN A 136      15.755 -17.911 -14.702  1.00 25.75           C  
ATOM   2220  CB  ASN A 136      17.773 -18.793 -16.000  1.00 25.75           C  
ATOM   2221  HB2 ASN A 136      17.588 -17.849 -16.512  1.00 25.75           H  
ATOM   2222  HB3 ASN A 136      17.425 -19.596 -16.649  1.00 25.75           H  
ATOM   2223  O   ASN A 136      15.097 -17.826 -15.737  1.00 25.75           O  
ATOM   2224  CG  ASN A 136      19.274 -18.895 -15.810  1.00 25.75           C  
ATOM   2225  ND2 ASN A 136      19.804 -20.075 -15.582  1.00 25.75           N  
ATOM   2226 HD21 ASN A 136      19.239 -20.905 -15.479  1.00 25.75           H  
ATOM   2227 HD22 ASN A 136      20.791 -20.116 -15.368  1.00 25.75           H  
ATOM   2228  OD1 ASN A 136      19.979 -17.897 -15.859  1.00 25.75           O  
ATOM   2229  N   HIS A 137      15.470 -17.178 -13.615  1.00 27.17           N  
ATOM   2230  H   HIS A 137      15.958 -17.389 -12.757  1.00 27.17           H  
ATOM   2231  CA  HIS A 137      14.351 -16.215 -13.580  1.00 27.17           C  
ATOM   2232  HA  HIS A 137      13.957 -16.141 -14.594  1.00 27.17           H  
ATOM   2233  C   HIS A 137      14.697 -14.745 -13.269  1.00 27.17           C  
ATOM   2234  CB  HIS A 137      13.200 -16.773 -12.727  1.00 27.17           C  
ATOM   2235  HB2 HIS A 137      13.525 -17.646 -12.160  1.00 27.17           H  
ATOM   2236  HB3 HIS A 137      12.868 -16.020 -12.013  1.00 27.17           H  
ATOM   2237  O   HIS A 137      13.850 -13.890 -13.538  1.00 27.17           O  
ATOM   2238  CG  HIS A 137      12.040 -17.159 -13.609  1.00 27.17           C  
ATOM   2239  CD2 HIS A 137      11.994 -18.210 -14.488  1.00 27.17           C  
ATOM   2240  HD2 HIS A 137      12.763 -18.954 -14.630  1.00 27.17           H  
ATOM   2241  ND1 HIS A 137      10.902 -16.413 -13.806  1.00 27.17           N  
ATOM   2242  HD1 HIS A 137      10.633 -15.603 -13.267  1.00 27.17           H  
ATOM   2243  CE1 HIS A 137      10.181 -17.007 -14.772  1.00 27.17           C  
ATOM   2244  HE1 HIS A 137       9.217 -16.669 -15.123  1.00 27.17           H  
ATOM   2245  NE2 HIS A 137      10.810 -18.098 -15.228  1.00 27.17           N  
ATOM   2246  N   ARG A 138      15.934 -14.463 -12.817  1.00 29.10           N  
ATOM   2247  H   ARG A 138      16.472 -15.276 -12.555  1.00 29.10           H  
ATOM   2248  CA  ARG A 138      16.572 -13.153 -12.521  1.00 29.10           C  
ATOM   2249  HA  ARG A 138      16.752 -13.145 -11.446  1.00 29.10           H  
ATOM   2250  C   ARG A 138      15.759 -11.881 -12.806  1.00 29.10           C  
ATOM   2251  CB  ARG A 138      17.929 -13.041 -13.241  1.00 29.10           C  
ATOM   2252  HB2 ARG A 138      18.203 -11.988 -13.312  1.00 29.10           H  
ATOM   2253  HB3 ARG A 138      17.843 -13.438 -14.252  1.00 29.10           H  
ATOM   2254  O   ARG A 138      15.350 -11.589 -13.938  1.00 29.10           O  
ATOM   2255  CG  ARG A 138      19.052 -13.761 -12.484  1.00 29.10           C  
ATOM   2256  HG2 ARG A 138      18.835 -14.827 -12.424  1.00 29.10           H  
ATOM   2257  HG3 ARG A 138      19.112 -13.357 -11.473  1.00 29.10           H  
ATOM   2258  CD  ARG A 138      20.397 -13.549 -13.191  1.00 29.10           C  
ATOM   2259  HD2 ARG A 138      20.370 -14.080 -14.142  1.00 29.10           H  
ATOM   2260  HD3 ARG A 138      20.537 -12.484 -13.379  1.00 29.10           H  
ATOM   2261  NE  ARG A 138      21.513 -14.037 -12.359  1.00 29.10           N  
ATOM   2262  HE  ARG A 138      21.317 -14.176 -11.378  1.00 29.10           H  
ATOM   2263  NH1 ARG A 138      23.074 -14.367 -14.014  1.00 29.10           N  
ATOM   2264 HH11 ARG A 138      22.352 -14.204 -14.701  1.00 29.10           H  
ATOM   2265 HH12 ARG A 138      23.960 -14.773 -14.279  1.00 29.10           H  
ATOM   2266  NH2 ARG A 138      23.596 -14.789 -11.880  1.00 29.10           N  
ATOM   2267 HH21 ARG A 138      23.332 -14.857 -10.907  1.00 29.10           H  
ATOM   2268 HH22 ARG A 138      24.498 -15.155 -12.150  1.00 29.10           H  
ATOM   2269  CZ  ARG A 138      22.721 -14.389 -12.757  1.00 29.10           C  
ATOM   2270  N   ASP A 139      15.640 -11.044 -11.782  1.00 32.23           N  
ATOM   2271  H   ASP A 139      16.005 -11.346 -10.890  1.00 32.23           H  
ATOM   2272  CA  ASP A 139      14.725  -9.905 -11.773  1.00 32.23           C  
ATOM   2273  HA  ASP A 139      14.197  -9.871 -12.725  1.00 32.23           H  
ATOM   2274  C   ASP A 139      15.355  -8.520 -11.632  1.00 32.23           C  
ATOM   2275  CB  ASP A 139      13.684 -10.142 -10.689  1.00 32.23           C  
ATOM   2276  HB2 ASP A 139      14.183 -10.550  -9.810  1.00 32.23           H  
ATOM   2277  HB3 ASP A 139      13.212  -9.203 -10.401  1.00 32.23           H  
ATOM   2278  O   ASP A 139      16.548  -8.322 -11.406  1.00 32.23           O  
ATOM   2279  CG  ASP A 139      12.590 -11.069 -11.199  1.00 32.23           C  
ATOM   2280  OD1 ASP A 139      11.944 -10.641 -12.184  1.00 32.23           O  
ATOM   2281  OD2 ASP A 139      12.449 -12.178 -10.649  1.00 32.23           O  
ATOM   2282  N   ILE A 140      14.503  -7.516 -11.842  1.00 30.29           N  
ATOM   2283  H   ILE A 140      13.525  -7.752 -11.933  1.00 30.29           H  
ATOM   2284  CA  ILE A 140      14.919  -6.156 -12.155  1.00 30.29           C  
ATOM   2285  HA  ILE A 140      15.971  -6.182 -12.439  1.00 30.29           H  
ATOM   2286  C   ILE A 140      14.832  -5.284 -10.898  1.00 30.29           C  
ATOM   2287  CB  ILE A 140      14.163  -5.655 -13.406  1.00 30.29           C  
ATOM   2288  HB  ILE A 140      13.090  -5.661 -13.211  1.00 30.29           H  
ATOM   2289  O   ILE A 140      13.796  -4.701 -10.575  1.00 30.29           O  
ATOM   2290  CG1 ILE A 140      14.481  -6.608 -14.591  1.00 30.29           C  
ATOM   2291 HG12 ILE A 140      15.559  -6.626 -14.754  1.00 30.29           H  
ATOM   2292 HG13 ILE A 140      14.172  -7.622 -14.337  1.00 30.29           H  
ATOM   2293  CG2 ILE A 140      14.609  -4.224 -13.739  1.00 30.29           C  
ATOM   2294 HG21 ILE A 140      14.410  -3.566 -12.893  1.00 30.29           H  
ATOM   2295 HG22 ILE A 140      14.064  -3.844 -14.603  1.00 30.29           H  
ATOM   2296 HG23 ILE A 140      15.675  -4.226 -13.963  1.00 30.29           H  
ATOM   2297  CD1 ILE A 140      13.802  -6.278 -15.922  1.00 30.29           C  
ATOM   2298 HD11 ILE A 140      12.722  -6.237 -15.782  1.00 30.29           H  
ATOM   2299 HD12 ILE A 140      14.173  -5.332 -16.315  1.00 30.29           H  
ATOM   2300 HD13 ILE A 140      14.031  -7.063 -16.643  1.00 30.29           H  
ATOM   2301  N   ASN A 141      15.974  -5.199 -10.209  1.00 34.17           N  
ATOM   2302  H   ASN A 141      16.707  -5.820 -10.520  1.00 34.17           H  
ATOM   2303  CA  ASN A 141      16.258  -4.360  -9.040  1.00 34.17           C  
ATOM   2304  HA  ASN A 141      15.953  -4.900  -8.144  1.00 34.17           H  
ATOM   2305  C   ASN A 141      15.539  -2.994  -9.073  1.00 34.17           C  
ATOM   2306  CB  ASN A 141      17.787  -4.154  -9.024  1.00 34.17           C  
ATOM   2307  HB2 ASN A 141      18.277  -5.126  -8.971  1.00 34.17           H  
ATOM   2308  HB3 ASN A 141      18.100  -3.678  -9.953  1.00 34.17           H  
ATOM   2309  O   ASN A 141      15.517  -2.335 -10.108  1.00 34.17           O  
ATOM   2310  CG  ASN A 141      18.266  -3.291  -7.871  1.00 34.17           C  
ATOM   2311  ND2 ASN A 141      18.831  -3.895  -6.854  1.00 34.17           N  
ATOM   2312 HD21 ASN A 141      18.960  -4.896  -6.870  1.00 34.17           H  
ATOM   2313 HD22 ASN A 141      19.156  -3.338  -6.076  1.00 34.17           H  
ATOM   2314  OD1 ASN A 141      18.102  -2.075  -7.860  1.00 34.17           O  
ATOM   2315  N   TYR A 142      15.048  -2.494  -7.930  1.00 34.61           N  
ATOM   2316  H   TYR A 142      15.104  -3.079  -7.109  1.00 34.61           H  
ATOM   2317  CA  TYR A 142      14.286  -1.233  -7.821  1.00 34.61           C  
ATOM   2318  HA  TYR A 142      13.290  -1.410  -8.227  1.00 34.61           H  
ATOM   2319  C   TYR A 142      14.891  -0.021  -8.571  1.00 34.61           C  
ATOM   2320  CB  TYR A 142      14.123  -0.894  -6.332  1.00 34.61           C  
ATOM   2321  HB2 TYR A 142      13.693  -1.758  -5.824  1.00 34.61           H  
ATOM   2322  HB3 TYR A 142      15.108  -0.726  -5.897  1.00 34.61           H  
ATOM   2323  O   TYR A 142      14.142   0.805  -9.110  1.00 34.61           O  
ATOM   2324  CG  TYR A 142      13.246   0.315  -6.041  1.00 34.61           C  
ATOM   2325  CD1 TYR A 142      13.815   1.602  -5.968  1.00 34.61           C  
ATOM   2326  HD1 TYR A 142      14.873   1.730  -6.144  1.00 34.61           H  
ATOM   2327  CD2 TYR A 142      11.867   0.146  -5.808  1.00 34.61           C  
ATOM   2328  HD2 TYR A 142      11.432  -0.842  -5.847  1.00 34.61           H  
ATOM   2329  CE1 TYR A 142      13.016   2.716  -5.649  1.00 34.61           C  
ATOM   2330  HE1 TYR A 142      13.460   3.699  -5.597  1.00 34.61           H  
ATOM   2331  CE2 TYR A 142      11.064   1.256  -5.477  1.00 34.61           C  
ATOM   2332  HE2 TYR A 142      10.013   1.123  -5.266  1.00 34.61           H  
ATOM   2333  OH  TYR A 142      10.862   3.618  -5.095  1.00 34.61           O  
ATOM   2334  HH  TYR A 142      11.391   4.419  -5.077  1.00 34.61           H  
ATOM   2335  CZ  TYR A 142      11.640   2.540  -5.383  1.00 34.61           C  
ATOM   2336  N   LYS A 143      16.230   0.092  -8.635  1.00 32.72           N  
ATOM   2337  H   LYS A 143      16.776  -0.655  -8.229  1.00 32.72           H  
ATOM   2338  CA  LYS A 143      16.945   1.154  -9.371  1.00 32.72           C  
ATOM   2339  HA  LYS A 143      16.445   2.099  -9.161  1.00 32.72           H  
ATOM   2340  C   LYS A 143      16.850   0.944 -10.890  1.00 32.72           C  
ATOM   2341  CB  LYS A 143      18.399   1.239  -8.844  1.00 32.72           C  
ATOM   2342  HB2 LYS A 143      18.995   0.442  -9.287  1.00 32.72           H  
ATOM   2343  HB3 LYS A 143      18.374   1.068  -7.768  1.00 32.72           H  
ATOM   2344  O   LYS A 143      16.588   1.901 -11.616  1.00 32.72           O  
ATOM   2345  CG  LYS A 143      19.094   2.600  -9.081  1.00 32.72           C  
ATOM   2346  HG2 LYS A 143      18.430   3.394  -8.738  1.00 32.72           H  
ATOM   2347  HG3 LYS A 143      19.277   2.735 -10.147  1.00 32.72           H  
ATOM   2348  CD  LYS A 143      20.429   2.709  -8.305  1.00 32.72           C  
ATOM   2349  HD2 LYS A 143      20.242   2.454  -7.262  1.00 32.72           H  
ATOM   2350  HD3 LYS A 143      21.134   1.985  -8.712  1.00 32.72           H  
ATOM   2351  CE  LYS A 143      21.048   4.124  -8.361  1.00 32.72           C  
ATOM   2352  HE2 LYS A 143      20.289   4.842  -8.048  1.00 32.72           H  
ATOM   2353  HE3 LYS A 143      21.310   4.351  -9.394  1.00 32.72           H  
ATOM   2354  NZ  LYS A 143      22.252   4.266  -7.485  1.00 32.72           N  
ATOM   2355  HZ1 LYS A 143      22.619   5.207  -7.469  1.00 32.72           H  
ATOM   2356  HZ2 LYS A 143      22.037   4.042  -6.524  1.00 32.72           H  
ATOM   2357  HZ3 LYS A 143      23.002   3.661  -7.788  1.00 32.72           H  
ATOM   2358  N   GLU A 144      16.958  -0.297 -11.366  1.00 33.49           N  
ATOM   2359  H   GLU A 144      17.045  -1.057 -10.706  1.00 33.49           H  
ATOM   2360  CA  GLU A 144      16.691  -0.656 -12.765  1.00 33.49           C  
ATOM   2361  HA  GLU A 144      17.176   0.086 -13.399  1.00 33.49           H  
ATOM   2362  C   GLU A 144      15.193  -0.615 -13.115  1.00 33.49           C  
ATOM   2363  CB  GLU A 144      17.310  -2.008 -13.146  1.00 33.49           C  
ATOM   2364  HB2 GLU A 144      16.949  -2.254 -14.145  1.00 33.49           H  
ATOM   2365  HB3 GLU A 144      16.983  -2.785 -12.455  1.00 33.49           H  
ATOM   2366  O   GLU A 144      14.850  -0.158 -14.200  1.00 33.49           O  
ATOM   2367  CG  GLU A 144      18.846  -1.961 -13.196  1.00 33.49           C  
ATOM   2368  HG2 GLU A 144      19.247  -2.191 -12.209  1.00 33.49           H  
ATOM   2369  HG3 GLU A 144      19.164  -0.950 -13.452  1.00 33.49           H  
ATOM   2370  CD  GLU A 144      19.403  -2.936 -14.247  1.00 33.49           C  
ATOM   2371  OE1 GLU A 144      20.051  -2.449 -15.212  1.00 33.49           O  
ATOM   2372  OE2 GLU A 144      19.145  -4.146 -14.111  1.00 33.49           O  
ATOM   2373  N   PHE A 145      14.288  -0.964 -12.198  1.00 37.32           N  
ATOM   2374  H   PHE A 145      14.624  -1.426 -11.365  1.00 37.32           H  
ATOM   2375  CA  PHE A 145      12.835  -0.833 -12.368  1.00 37.32           C  
ATOM   2376  HA  PHE A 145      12.545  -1.337 -13.290  1.00 37.32           H  
ATOM   2377  C   PHE A 145      12.401   0.637 -12.499  1.00 37.32           C  
ATOM   2378  CB  PHE A 145      12.127  -1.548 -11.209  1.00 37.32           C  
ATOM   2379  HB2 PHE A 145      12.693  -1.372 -10.294  1.00 37.32           H  
ATOM   2380  HB3 PHE A 145      12.147  -2.622 -11.395  1.00 37.32           H  
ATOM   2381  O   PHE A 145      11.590   0.961 -13.366  1.00 37.32           O  
ATOM   2382  CG  PHE A 145      10.690  -1.119 -10.969  1.00 37.32           C  
ATOM   2383  CD1 PHE A 145      10.371  -0.354  -9.829  1.00 37.32           C  
ATOM   2384  HD1 PHE A 145      11.143  -0.102  -9.117  1.00 37.32           H  
ATOM   2385  CD2 PHE A 145       9.676  -1.468 -11.883  1.00 37.32           C  
ATOM   2386  HD2 PHE A 145       9.914  -2.068 -12.749  1.00 37.32           H  
ATOM   2387  CE1 PHE A 145       9.047   0.056  -9.598  1.00 37.32           C  
ATOM   2388  HE1 PHE A 145       8.802   0.614  -8.706  1.00 37.32           H  
ATOM   2389  CE2 PHE A 145       8.353  -1.046 -11.657  1.00 37.32           C  
ATOM   2390  HE2 PHE A 145       7.575  -1.315 -12.356  1.00 37.32           H  
ATOM   2391  CZ  PHE A 145       8.039  -0.294 -10.512  1.00 37.32           C  
ATOM   2392  HZ  PHE A 145       7.017  -0.000 -10.324  1.00 37.32           H  
ATOM   2393  N   HIS A 146      12.991   1.569 -11.740  1.00 36.28           N  
ATOM   2394  H   HIS A 146      13.625   1.273 -11.011  1.00 36.28           H  
ATOM   2395  CA  HIS A 146      12.784   3.005 -11.986  1.00 36.28           C  
ATOM   2396  HA  HIS A 146      11.712   3.196 -12.026  1.00 36.28           H  
ATOM   2397  C   HIS A 146      13.344   3.439 -13.342  1.00 36.28           C  
ATOM   2398  CB  HIS A 146      13.372   3.851 -10.848  1.00 36.28           C  
ATOM   2399  HB2 HIS A 146      13.635   4.837 -11.229  1.00 36.28           H  
ATOM   2400  HB3 HIS A 146      14.277   3.386 -10.455  1.00 36.28           H  
ATOM   2401  O   HIS A 146      12.682   4.174 -14.076  1.00 36.28           O  
ATOM   2402  CG  HIS A 146      12.363   4.029  -9.750  1.00 36.28           C  
ATOM   2403  CD2 HIS A 146      11.587   5.135  -9.527  1.00 36.28           C  
ATOM   2404  HD2 HIS A 146      11.651   6.069 -10.066  1.00 36.28           H  
ATOM   2405  ND1 HIS A 146      11.909   3.035  -8.924  1.00 36.28           N  
ATOM   2406  HD1 HIS A 146      12.308   2.110  -8.842  1.00 36.28           H  
ATOM   2407  CE1 HIS A 146      10.863   3.519  -8.239  1.00 36.28           C  
ATOM   2408  HE1 HIS A 146      10.276   2.944  -7.539  1.00 36.28           H  
ATOM   2409  NE2 HIS A 146      10.634   4.809  -8.553  1.00 36.28           N  
ATOM   2410  N   ILE A 147      14.519   2.932 -13.724  1.00 40.29           N  
ATOM   2411  H   ILE A 147      15.027   2.347 -13.077  1.00 40.29           H  
ATOM   2412  CA  ILE A 147      15.064   3.126 -15.071  1.00 40.29           C  
ATOM   2413  HA  ILE A 147      15.095   4.197 -15.271  1.00 40.29           H  
ATOM   2414  C   ILE A 147      14.127   2.525 -16.137  1.00 40.29           C  
ATOM   2415  CB  ILE A 147      16.518   2.599 -15.118  1.00 40.29           C  
ATOM   2416  HB  ILE A 147      16.545   1.626 -14.627  1.00 40.29           H  
ATOM   2417  O   ILE A 147      14.017   3.106 -17.211  1.00 40.29           O  
ATOM   2418  CG1 ILE A 147      17.452   3.559 -14.344  1.00 40.29           C  
ATOM   2419 HG12 ILE A 147      17.577   4.481 -14.911  1.00 40.29           H  
ATOM   2420 HG13 ILE A 147      16.992   3.821 -13.391  1.00 40.29           H  
ATOM   2421  CG2 ILE A 147      17.028   2.395 -16.550  1.00 40.29           C  
ATOM   2422 HG21 ILE A 147      18.066   2.065 -16.534  1.00 40.29           H  
ATOM   2423 HG22 ILE A 147      16.432   1.614 -17.024  1.00 40.29           H  
ATOM   2424 HG23 ILE A 147      16.938   3.331 -17.101  1.00 40.29           H  
ATOM   2425  CD1 ILE A 147      18.836   2.971 -14.031  1.00 40.29           C  
ATOM   2426 HD11 ILE A 147      19.417   2.839 -14.944  1.00 40.29           H  
ATOM   2427 HD12 ILE A 147      18.729   2.011 -13.525  1.00 40.29           H  
ATOM   2428 HD13 ILE A 147      19.375   3.655 -13.376  1.00 40.29           H  
ATOM   2429  N   MET A 148      13.391   1.444 -15.861  1.00 39.75           N  
ATOM   2430  H   MET A 148      13.581   0.953 -14.999  1.00 39.75           H  
ATOM   2431  CA  MET A 148      12.372   0.883 -16.757  1.00 39.75           C  
ATOM   2432  HA  MET A 148      12.787   0.849 -17.764  1.00 39.75           H  
ATOM   2433  C   MET A 148      11.111   1.750 -16.834  1.00 39.75           C  
ATOM   2434  CB  MET A 148      12.011  -0.559 -16.374  1.00 39.75           C  
ATOM   2435  HB2 MET A 148      11.182  -0.868 -17.010  1.00 39.75           H  
ATOM   2436  HB3 MET A 148      11.667  -0.615 -15.342  1.00 39.75           H  
ATOM   2437  O   MET A 148      10.669   2.046 -17.940  1.00 39.75           O  
ATOM   2438  CG  MET A 148      13.168  -1.542 -16.584  1.00 39.75           C  
ATOM   2439  HG2 MET A 148      13.565  -1.833 -15.611  1.00 39.75           H  
ATOM   2440  HG3 MET A 148      13.969  -1.050 -17.136  1.00 39.75           H  
ATOM   2441  SD  MET A 148      12.704  -3.037 -17.494  1.00 39.75           S  
ATOM   2442  CE  MET A 148      11.522  -3.770 -16.320  1.00 39.75           C  
ATOM   2443  HE1 MET A 148      11.141  -4.709 -16.722  1.00 39.75           H  
ATOM   2444  HE2 MET A 148      10.684  -3.095 -16.149  1.00 39.75           H  
ATOM   2445  HE3 MET A 148      12.006  -3.971 -15.364  1.00 39.75           H  
ATOM   2446  N   GLN A 149      10.579   2.245 -15.710  1.00 42.66           N  
ATOM   2447  H   GLN A 149      10.962   1.946 -14.825  1.00 42.66           H  
ATOM   2448  CA  GLN A 149       9.452   3.197 -15.714  1.00 42.66           C  
ATOM   2449  HA  GLN A 149       8.641   2.753 -16.290  1.00 42.66           H  
ATOM   2450  C   GLN A 149       9.797   4.522 -16.432  1.00 42.66           C  
ATOM   2451  CB  GLN A 149       8.935   3.445 -14.279  1.00 42.66           C  
ATOM   2452  HB2 GLN A 149       8.169   4.219 -14.331  1.00 42.66           H  
ATOM   2453  HB3 GLN A 149       9.745   3.809 -13.647  1.00 42.66           H  
ATOM   2454  O   GLN A 149       8.902   5.200 -16.935  1.00 42.66           O  
ATOM   2455  CG  GLN A 149       8.303   2.192 -13.639  1.00 42.66           C  
ATOM   2456  HG2 GLN A 149       7.735   1.664 -14.405  1.00 42.66           H  
ATOM   2457  HG3 GLN A 149       9.085   1.518 -13.289  1.00 42.66           H  
ATOM   2458  CD  GLN A 149       7.359   2.494 -12.469  1.00 42.66           C  
ATOM   2459  NE2 GLN A 149       6.223   1.836 -12.414  1.00 42.66           N  
ATOM   2460 HE21 GLN A 149       6.073   1.035 -13.010  1.00 42.66           H  
ATOM   2461 HE22 GLN A 149       5.596   1.971 -11.633  1.00 42.66           H  
ATOM   2462  OE1 GLN A 149       7.602   3.306 -11.582  1.00 42.66           O  
ATOM   2463  N   TYR A 150      11.085   4.874 -16.544  1.00 43.02           N  
ATOM   2464  H   TYR A 150      11.761   4.353 -16.004  1.00 43.02           H  
ATOM   2465  CA  TYR A 150      11.563   5.969 -17.400  1.00 43.02           C  
ATOM   2466  HA  TYR A 150      10.775   6.718 -17.474  1.00 43.02           H  
ATOM   2467  C   TYR A 150      11.877   5.552 -18.852  1.00 43.02           C  
ATOM   2468  CB  TYR A 150      12.772   6.650 -16.742  1.00 43.02           C  
ATOM   2469  HB2 TYR A 150      13.357   5.919 -16.185  1.00 43.02           H  
ATOM   2470  HB3 TYR A 150      13.423   7.043 -17.523  1.00 43.02           H  
ATOM   2471  O   TYR A 150      11.684   6.364 -19.757  1.00 43.02           O  
ATOM   2472  CG  TYR A 150      12.393   7.808 -15.837  1.00 43.02           C  
ATOM   2473  CD1 TYR A 150      12.274   9.104 -16.379  1.00 43.02           C  
ATOM   2474  HD1 TYR A 150      12.464   9.267 -17.430  1.00 43.02           H  
ATOM   2475  CD2 TYR A 150      12.147   7.598 -14.466  1.00 43.02           C  
ATOM   2476  HD2 TYR A 150      12.226   6.605 -14.050  1.00 43.02           H  
ATOM   2477  CE1 TYR A 150      11.922  10.191 -15.554  1.00 43.02           C  
ATOM   2478  HE1 TYR A 150      11.842  11.184 -15.970  1.00 43.02           H  
ATOM   2479  CE2 TYR A 150      11.797   8.682 -13.637  1.00 43.02           C  
ATOM   2480  HE2 TYR A 150      11.612   8.531 -12.584  1.00 43.02           H  
ATOM   2481  OH  TYR A 150      11.348  11.018 -13.370  1.00 43.02           O  
ATOM   2482  HH  TYR A 150      11.305  11.850 -13.846  1.00 43.02           H  
ATOM   2483  CZ  TYR A 150      11.686   9.979 -14.178  1.00 43.02           C  
ATOM   2484  N   LYS A 151      12.350   4.322 -19.103  1.00 46.71           N  
ATOM   2485  H   LYS A 151      12.530   3.726 -18.307  1.00 46.71           H  
ATOM   2486  CA  LYS A 151      12.710   3.802 -20.441  1.00 46.71           C  
ATOM   2487  HA  LYS A 151      13.136   4.612 -21.033  1.00 46.71           H  
ATOM   2488  C   LYS A 151      11.532   3.267 -21.252  1.00 46.71           C  
ATOM   2489  CB  LYS A 151      13.740   2.663 -20.337  1.00 46.71           C  
ATOM   2490  HB2 LYS A 151      13.691   2.061 -21.244  1.00 46.71           H  
ATOM   2491  HB3 LYS A 151      13.454   2.009 -19.514  1.00 46.71           H  
ATOM   2492  O   LYS A 151      11.691   3.163 -22.470  1.00 46.71           O  
ATOM   2493  CG  LYS A 151      15.204   3.098 -20.182  1.00 46.71           C  
ATOM   2494  HG2 LYS A 151      15.522   3.642 -21.071  1.00 46.71           H  
ATOM   2495  HG3 LYS A 151      15.321   3.741 -19.309  1.00 46.71           H  
ATOM   2496  CD  LYS A 151      16.049   1.825 -20.017  1.00 46.71           C  
ATOM   2497  HD2 LYS A 151      15.667   1.273 -19.159  1.00 46.71           H  
ATOM   2498  HD3 LYS A 151      15.930   1.198 -20.901  1.00 46.71           H  
ATOM   2499  CE  LYS A 151      17.539   2.120 -19.808  1.00 46.71           C  
ATOM   2500  HE2 LYS A 151      17.636   2.900 -19.053  1.00 46.71           H  
ATOM   2501  HE3 LYS A 151      17.957   2.500 -20.740  1.00 46.71           H  
ATOM   2502  NZ  LYS A 151      18.263   0.896 -19.368  1.00 46.71           N  
ATOM   2503  HZ1 LYS A 151      18.164   0.153 -20.045  1.00 46.71           H  
ATOM   2504  HZ2 LYS A 151      17.887   0.554 -18.495  1.00 46.71           H  
ATOM   2505  HZ3 LYS A 151      19.246   1.077 -19.225  1.00 46.71           H  
ATOM   2506  N   TYR A 152      10.397   2.926 -20.638  1.00 53.22           N  
ATOM   2507  H   TYR A 152      10.366   2.969 -19.629  1.00 53.22           H  
ATOM   2508  CA  TYR A 152       9.270   2.264 -21.305  1.00 53.22           C  
ATOM   2509  HA  TYR A 152       9.368   2.428 -22.379  1.00 53.22           H  
ATOM   2510  C   TYR A 152       7.898   2.831 -20.894  1.00 53.22           C  
ATOM   2511  CB  TYR A 152       9.335   0.743 -21.094  1.00 53.22           C  
ATOM   2512  HB2 TYR A 152       8.607   0.281 -21.760  1.00 53.22           H  
ATOM   2513  HB3 TYR A 152       9.029   0.521 -20.071  1.00 53.22           H  
ATOM   2514  O   TYR A 152       7.665   3.194 -19.745  1.00 53.22           O  
ATOM   2515  CG  TYR A 152      10.697   0.112 -21.352  1.00 53.22           C  
ATOM   2516  CD1 TYR A 152      11.141  -0.141 -22.664  1.00 53.22           C  
ATOM   2517  HD1 TYR A 152      10.480   0.041 -23.499  1.00 53.22           H  
ATOM   2518  CD2 TYR A 152      11.525  -0.223 -20.265  1.00 53.22           C  
ATOM   2519  HD2 TYR A 152      11.170  -0.057 -19.259  1.00 53.22           H  
ATOM   2520  CE1 TYR A 152      12.425  -0.681 -22.889  1.00 53.22           C  
ATOM   2521  HE1 TYR A 152      12.774  -0.892 -23.889  1.00 53.22           H  
ATOM   2522  CE2 TYR A 152      12.780  -0.822 -20.478  1.00 53.22           C  
ATOM   2523  HE2 TYR A 152      13.384  -1.127 -19.636  1.00 53.22           H  
ATOM   2524  OH  TYR A 152      14.447  -1.619 -21.997  1.00 53.22           O  
ATOM   2525  HH  TYR A 152      14.725  -2.134 -21.236  1.00 53.22           H  
ATOM   2526  CZ  TYR A 152      13.236  -1.042 -21.793  1.00 53.22           C  
ATOM   2527  N   ASN A 153       6.999   2.923 -21.872  1.00 54.33           N  
ATOM   2528  H   ASN A 153       7.278   2.525 -22.757  1.00 54.33           H  
ATOM   2529  CA  ASN A 153       5.560   3.143 -21.731  1.00 54.33           C  
ATOM   2530  HA  ASN A 153       5.325   3.516 -20.734  1.00 54.33           H  
ATOM   2531  C   ASN A 153       4.834   1.799 -21.939  1.00 54.33           C  
ATOM   2532  CB  ASN A 153       5.111   4.158 -22.801  1.00 54.33           C  
ATOM   2533  HB2 ASN A 153       5.588   3.889 -23.744  1.00 54.33           H  
ATOM   2534  HB3 ASN A 153       4.034   4.079 -22.947  1.00 54.33           H  
ATOM   2535  O   ASN A 153       5.431   0.832 -22.401  1.00 54.33           O  
ATOM   2536  CG  ASN A 153       5.390   5.618 -22.496  1.00 54.33           C  
ATOM   2537  ND2 ASN A 153       5.622   6.405 -23.521  1.00 54.33           N  
ATOM   2538 HD21 ASN A 153       5.688   6.007 -24.447  1.00 54.33           H  
ATOM   2539 HD22 ASN A 153       5.762   7.386 -23.328  1.00 54.33           H  
ATOM   2540  OD1 ASN A 153       5.340   6.094 -21.373  1.00 54.33           O  
ATOM   2541  N   GLN A 154       3.529   1.742 -21.675  1.00 57.18           N  
ATOM   2542  H   GLN A 154       3.065   2.565 -21.316  1.00 57.18           H  
ATOM   2543  CA  GLN A 154       2.694   0.561 -21.926  1.00 57.18           C  
ATOM   2544  HA  GLN A 154       3.254  -0.185 -22.489  1.00 57.18           H  
ATOM   2545  C   GLN A 154       1.469   0.951 -22.758  1.00 57.18           C  
ATOM   2546  CB  GLN A 154       2.318  -0.050 -20.572  1.00 57.18           C  
ATOM   2547  HB2 GLN A 154       1.757   0.686 -19.997  1.00 57.18           H  
ATOM   2548  HB3 GLN A 154       3.235  -0.277 -20.028  1.00 57.18           H  
ATOM   2549  O   GLN A 154       0.785   1.925 -22.432  1.00 57.18           O  
ATOM   2550  CG  GLN A 154       1.489  -1.335 -20.676  1.00 57.18           C  
ATOM   2551  HG2 GLN A 154       2.040  -2.083 -21.247  1.00 57.18           H  
ATOM   2552  HG3 GLN A 154       0.544  -1.140 -21.182  1.00 57.18           H  
ATOM   2553  CD  GLN A 154       1.192  -1.859 -19.279  1.00 57.18           C  
ATOM   2554  NE2 GLN A 154       1.762  -2.966 -18.865  1.00 57.18           N  
ATOM   2555 HE21 GLN A 154       2.351  -3.513 -19.477  1.00 57.18           H  
ATOM   2556 HE22 GLN A 154       1.597  -3.238 -17.907  1.00 57.18           H  
ATOM   2557  OE1 GLN A 154       0.463  -1.238 -18.522  1.00 57.18           O  
ATOM   2558  N   ASN A 155       1.186   0.216 -23.836  1.00 58.84           N  
ATOM   2559  H   ASN A 155       1.765  -0.583 -24.052  1.00 58.84           H  
ATOM   2560  CA  ASN A 155       0.048   0.502 -24.706  1.00 58.84           C  
ATOM   2561  HA  ASN A 155      -0.167   1.569 -24.667  1.00 58.84           H  
ATOM   2562  C   ASN A 155      -1.209  -0.245 -24.238  1.00 58.84           C  
ATOM   2563  CB  ASN A 155       0.401   0.162 -26.164  1.00 58.84           C  
ATOM   2564  HB2 ASN A 155       0.574  -0.909 -26.261  1.00 58.84           H  
ATOM   2565  HB3 ASN A 155       1.312   0.682 -26.459  1.00 58.84           H  
ATOM   2566  O   ASN A 155      -1.348  -1.443 -24.472  1.00 58.84           O  
ATOM   2567  CG  ASN A 155      -0.711   0.576 -27.116  1.00 58.84           C  
ATOM   2568  ND2 ASN A 155      -0.641   0.175 -28.356  1.00 58.84           N  
ATOM   2569 HD21 ASN A 155      -1.395   0.442 -28.973  1.00 58.84           H  
ATOM   2570 HD22 ASN A 155      -0.032  -0.600 -28.574  1.00 58.84           H  
ATOM   2571  OD1 ASN A 155      -1.665   1.250 -26.758  1.00 58.84           O  
ATOM   2572  N   GLN A 156      -2.178   0.459 -23.648  1.00 56.59           N  
ATOM   2573  H   GLN A 156      -2.041   1.448 -23.493  1.00 56.59           H  
ATOM   2574  CA  GLN A 156      -3.418  -0.182 -23.185  1.00 56.59           C  
ATOM   2575  HA  GLN A 156      -3.134  -1.055 -22.598  1.00 56.59           H  
ATOM   2576  C   GLN A 156      -4.289  -0.750 -24.319  1.00 56.59           C  
ATOM   2577  CB  GLN A 156      -4.218   0.770 -22.275  1.00 56.59           C  
ATOM   2578  HB2 GLN A 156      -4.482   1.667 -22.835  1.00 56.59           H  
ATOM   2579  HB3 GLN A 156      -5.142   0.275 -21.976  1.00 56.59           H  
ATOM   2580  O   GLN A 156      -5.134  -1.602 -24.054  1.00 56.59           O  
ATOM   2581  CG  GLN A 156      -3.451   1.174 -21.002  1.00 56.59           C  
ATOM   2582  HG2 GLN A 156      -4.103   1.783 -20.376  1.00 56.59           H  
ATOM   2583  HG3 GLN A 156      -2.595   1.787 -21.284  1.00 56.59           H  
ATOM   2584  CD  GLN A 156      -2.962  -0.015 -20.172  1.00 56.59           C  
ATOM   2585  NE2 GLN A 156      -1.880   0.158 -19.445  1.00 56.59           N  
ATOM   2586 HE21 GLN A 156      -1.490  -0.638 -18.962  1.00 56.59           H  
ATOM   2587 HE22 GLN A 156      -1.373   1.032 -19.450  1.00 56.59           H  
ATOM   2588  OE1 GLN A 156      -3.516  -1.103 -20.194  1.00 56.59           O  
ATOM   2589  N   ALA A 157      -4.052  -0.352 -25.576  1.00 53.48           N  
ATOM   2590  H   ALA A 157      -3.339   0.344 -25.744  1.00 53.48           H  
ATOM   2591  CA  ALA A 157      -4.731  -0.920 -26.738  1.00 53.48           C  
ATOM   2592  HA  ALA A 157      -5.749  -1.180 -26.446  1.00 53.48           H  
ATOM   2593  C   ALA A 157      -4.091  -2.218 -27.283  1.00 53.48           C  
ATOM   2594  CB  ALA A 157      -4.829   0.166 -27.818  1.00 53.48           C  
ATOM   2595  HB1 ALA A 157      -5.400  -0.215 -28.664  1.00 53.48           H  
ATOM   2596  HB2 ALA A 157      -3.833   0.447 -28.161  1.00 53.48           H  
ATOM   2597  HB3 ALA A 157      -5.337   1.043 -27.417  1.00 53.48           H  
ATOM   2598  O   ALA A 157      -4.776  -2.940 -28.004  1.00 53.48           O  
ATOM   2599  N   THR A 158      -2.820  -2.530 -26.966  1.00 59.28           N  
ATOM   2600  H   THR A 158      -2.308  -1.907 -26.358  1.00 59.28           H  
ATOM   2601  CA  THR A 158      -2.105  -3.723 -27.498  1.00 59.28           C  
ATOM   2602  HA  THR A 158      -2.855  -4.436 -27.840  1.00 59.28           H  
ATOM   2603  C   THR A 158      -1.271  -4.510 -26.475  1.00 59.28           C  
ATOM   2604  CB  THR A 158      -1.214  -3.410 -28.725  1.00 59.28           C  
ATOM   2605  HB  THR A 158      -0.860  -4.357 -29.133  1.00 59.28           H  
ATOM   2606  O   THR A 158      -0.551  -5.428 -26.858  1.00 59.28           O  
ATOM   2607  CG2 THR A 158      -1.959  -2.691 -29.847  1.00 59.28           C  
ATOM   2608 HG21 THR A 158      -2.817  -3.293 -30.145  1.00 59.28           H  
ATOM   2609 HG22 THR A 158      -1.298  -2.574 -30.707  1.00 59.28           H  
ATOM   2610 HG23 THR A 158      -2.306  -1.711 -29.519  1.00 59.28           H  
ATOM   2611  OG1 THR A 158      -0.076  -2.631 -28.406  1.00 59.28           O  
ATOM   2612  HG1 THR A 158       0.678  -3.114 -28.753  1.00 59.28           H  
ATOM   2613  N   GLY A 159      -1.308  -4.153 -25.189  1.00 54.33           N  
ATOM   2614  H   GLY A 159      -1.822  -3.319 -24.942  1.00 54.33           H  
ATOM   2615  CA  GLY A 159      -0.527  -4.799 -24.124  1.00 54.33           C  
ATOM   2616  HA2 GLY A 159      -0.531  -5.880 -24.268  1.00 54.33           H  
ATOM   2617  HA3 GLY A 159      -0.959  -4.582 -23.147  1.00 54.33           H  
ATOM   2618  C   GLY A 159       0.912  -4.322 -24.060  1.00 54.33           C  
ATOM   2619  O   GLY A 159       1.341  -3.808 -23.028  1.00 54.33           O  
ATOM   2620  N   ALA A 160       1.596  -4.434 -25.196  1.00 57.93           N  
ATOM   2621  H   ALA A 160       1.098  -4.870 -25.959  1.00 57.93           H  
ATOM   2622  CA  ALA A 160       2.991  -4.103 -25.433  1.00 57.93           C  
ATOM   2623  HA  ALA A 160       3.579  -5.009 -25.287  1.00 57.93           H  
ATOM   2624  C   ALA A 160       3.564  -3.002 -24.532  1.00 57.93           C  
ATOM   2625  CB  ALA A 160       3.108  -3.692 -26.897  1.00 57.93           C  
ATOM   2626  HB1 ALA A 160       4.134  -3.399 -27.120  1.00 57.93           H  
ATOM   2627  HB2 ALA A 160       2.453  -2.846 -27.103  1.00 57.93           H  
ATOM   2628  HB3 ALA A 160       2.821  -4.538 -27.520  1.00 57.93           H  
ATOM   2629  O   ALA A 160       3.146  -1.837 -24.571  1.00 57.93           O  
ATOM   2630  N   ILE A 161       4.589  -3.383 -23.774  1.00 54.65           N  
ATOM   2631  H   ILE A 161       4.850  -4.358 -23.765  1.00 54.65           H  
ATOM   2632  CA  ILE A 161       5.470  -2.458 -23.075  1.00 54.65           C  
ATOM   2633  HA  ILE A 161       4.904  -1.562 -22.822  1.00 54.65           H  
ATOM   2634  C   ILE A 161       6.577  -2.066 -24.059  1.00 54.65           C  
ATOM   2635  CB  ILE A 161       5.964  -3.072 -21.754  1.00 54.65           C  
ATOM   2636  HB  ILE A 161       6.560  -3.957 -21.978  1.00 54.65           H  
ATOM   2637  O   ILE A 161       7.299  -2.911 -24.582  1.00 54.65           O  
ATOM   2638  CG1 ILE A 161       4.760  -3.487 -20.874  1.00 54.65           C  
ATOM   2639 HG12 ILE A 161       4.138  -4.202 -21.413  1.00 54.65           H  
ATOM   2640 HG13 ILE A 161       4.161  -2.602 -20.659  1.00 54.65           H  
ATOM   2641  CG2 ILE A 161       6.836  -2.042 -21.022  1.00 54.65           C  
ATOM   2642 HG21 ILE A 161       7.691  -1.770 -21.640  1.00 54.65           H  
ATOM   2643 HG22 ILE A 161       6.257  -1.152 -20.777  1.00 54.65           H  
ATOM   2644 HG23 ILE A 161       7.220  -2.482 -20.101  1.00 54.65           H  
ATOM   2645  CD1 ILE A 161       5.137  -4.146 -19.547  1.00 54.65           C  
ATOM   2646 HD11 ILE A 161       5.556  -3.408 -18.864  1.00 54.65           H  
ATOM   2647 HD12 ILE A 161       4.240  -4.567 -19.093  1.00 54.65           H  
ATOM   2648 HD13 ILE A 161       5.861  -4.941 -19.725  1.00 54.65           H  
ATOM   2649  N   PHE A 162       6.643  -0.778 -24.379  1.00 56.31           N  
ATOM   2650  H   PHE A 162       6.090  -0.137 -23.828  1.00 56.31           H  
ATOM   2651  CA  PHE A 162       7.327  -0.232 -25.549  1.00 56.31           C  
ATOM   2652  HA  PHE A 162       7.967  -1.002 -25.981  1.00 56.31           H  
ATOM   2653  C   PHE A 162       8.204   0.955 -25.145  1.00 56.31           C  
ATOM   2654  CB  PHE A 162       6.264   0.150 -26.592  1.00 56.31           C  
ATOM   2655  HB2 PHE A 162       6.757   0.266 -27.558  1.00 56.31           H  
ATOM   2656  HB3 PHE A 162       5.563  -0.677 -26.705  1.00 56.31           H  
ATOM   2657  O   PHE A 162       7.913   1.625 -24.155  1.00 56.31           O  
ATOM   2658  CG  PHE A 162       5.490   1.431 -26.340  1.00 56.31           C  
ATOM   2659  CD1 PHE A 162       4.240   1.395 -25.698  1.00 56.31           C  
ATOM   2660  HD1 PHE A 162       3.848   0.453 -25.345  1.00 56.31           H  
ATOM   2661  CD2 PHE A 162       5.995   2.661 -26.808  1.00 56.31           C  
ATOM   2662  HD2 PHE A 162       6.954   2.697 -27.303  1.00 56.31           H  
ATOM   2663  CE1 PHE A 162       3.492   2.576 -25.538  1.00 56.31           C  
ATOM   2664  HE1 PHE A 162       2.526   2.539 -25.056  1.00 56.31           H  
ATOM   2665  CE2 PHE A 162       5.253   3.843 -26.645  1.00 56.31           C  
ATOM   2666  HE2 PHE A 162       5.653   4.775 -27.016  1.00 56.31           H  
ATOM   2667  CZ  PHE A 162       3.994   3.799 -26.018  1.00 56.31           C  
ATOM   2668  HZ  PHE A 162       3.413   4.702 -25.900  1.00 56.31           H  
ATOM   2669  N   SER A 163       9.289   1.260 -25.865  1.00 56.58           N  
ATOM   2670  H   SER A 163       9.517   0.720 -26.687  1.00 56.58           H  
ATOM   2671  CA  SER A 163      10.220   2.283 -25.368  1.00 56.58           C  
ATOM   2672  HA  SER A 163      10.451   1.994 -24.342  1.00 56.58           H  
ATOM   2673  C   SER A 163       9.607   3.693 -25.285  1.00 56.58           C  
ATOM   2674  CB  SER A 163      11.559   2.279 -26.102  1.00 56.58           C  
ATOM   2675  HB2 SER A 163      11.900   1.253 -26.244  1.00 56.58           H  
ATOM   2676  HB3 SER A 163      11.458   2.767 -27.071  1.00 56.58           H  
ATOM   2677  O   SER A 163       8.957   4.179 -26.206  1.00 56.58           O  
ATOM   2678  OG  SER A 163      12.493   2.971 -25.290  1.00 56.58           O  
ATOM   2679  HG  SER A 163      12.465   2.581 -24.413  1.00 56.58           H  
ATOM   2680  N   ARG A 164       9.852   4.351 -24.145  1.00 48.95           N  
ATOM   2681  H   ARG A 164      10.397   3.844 -23.463  1.00 48.95           H  
ATOM   2682  CA  ARG A 164       9.503   5.740 -23.804  1.00 48.95           C  
ATOM   2683  HA  ARG A 164       8.524   5.958 -24.231  1.00 48.95           H  
ATOM   2684  C   ARG A 164      10.474   6.751 -24.416  1.00 48.95           C  
ATOM   2685  CB  ARG A 164       9.420   5.854 -22.271  1.00 48.95           C  
ATOM   2686  HB2 ARG A 164      10.421   5.768 -21.850  1.00 48.95           H  
ATOM   2687  HB3 ARG A 164       8.824   5.011 -21.921  1.00 48.95           H  
ATOM   2688  O   ARG A 164      10.198   7.948 -24.383  1.00 48.95           O  
ATOM   2689  CG  ARG A 164       8.752   7.128 -21.736  1.00 48.95           C  
ATOM   2690  HG2 ARG A 164       9.422   7.981 -21.844  1.00 48.95           H  
ATOM   2691  HG3 ARG A 164       7.856   7.320 -22.326  1.00 48.95           H  
ATOM   2692  CD  ARG A 164       8.357   6.978 -20.254  1.00 48.95           C  
ATOM   2693  HD2 ARG A 164       8.116   5.936 -20.044  1.00 48.95           H  
ATOM   2694  HD3 ARG A 164       9.197   7.250 -19.614  1.00 48.95           H  
ATOM   2695  NE  ARG A 164       7.154   7.778 -19.949  1.00 48.95           N  
ATOM   2696  HE  ARG A 164       6.285   7.329 -20.200  1.00 48.95           H  
ATOM   2697  NH1 ARG A 164       8.145   9.651 -19.064  1.00 48.95           N  
ATOM   2698 HH11 ARG A 164       9.037   9.177 -19.100  1.00 48.95           H  
ATOM   2699 HH12 ARG A 164       8.071  10.603 -18.734  1.00 48.95           H  
ATOM   2700  NH2 ARG A 164       5.943   9.620 -19.381  1.00 48.95           N  
ATOM   2701 HH21 ARG A 164       5.111   9.176 -19.742  1.00 48.95           H  
ATOM   2702 HH22 ARG A 164       5.902  10.580 -19.069  1.00 48.95           H  
ATOM   2703  CZ  ARG A 164       7.088   9.003 -19.460  1.00 48.95           C  
ATOM   2704  N   LYS A 165      11.562   6.279 -25.048  1.00 51.11           N  
ATOM   2705  H   LYS A 165      11.695   5.278 -25.020  1.00 51.11           H  
ATOM   2706  CA  LYS A 165      12.229   7.016 -26.131  1.00 51.11           C  
ATOM   2707  HA  LYS A 165      12.721   7.909 -25.745  1.00 51.11           H  
ATOM   2708  C   LYS A 165      11.129   7.412 -27.119  1.00 51.11           C  
ATOM   2709  CB  LYS A 165      13.237   6.109 -26.867  1.00 51.11           C  
ATOM   2710  HB2 LYS A 165      12.672   5.280 -27.292  1.00 51.11           H  
ATOM   2711  HB3 LYS A 165      13.673   6.669 -27.695  1.00 51.11           H  
ATOM   2712  O   LYS A 165      10.526   6.531 -27.725  1.00 51.11           O  
ATOM   2713  CG  LYS A 165      14.379   5.519 -26.020  1.00 51.11           C  
ATOM   2714  HG2 LYS A 165      13.969   5.114 -25.094  1.00 51.11           H  
ATOM   2715  HG3 LYS A 165      15.097   6.298 -25.763  1.00 51.11           H  
ATOM   2716  CD  LYS A 165      15.081   4.392 -26.808  1.00 51.11           C  
ATOM   2717  HD2 LYS A 165      14.360   3.933 -27.484  1.00 51.11           H  
ATOM   2718  HD3 LYS A 165      15.891   4.806 -27.408  1.00 51.11           H  
ATOM   2719  CE  LYS A 165      15.607   3.284 -25.890  1.00 51.11           C  
ATOM   2720  HE2 LYS A 165      14.851   3.085 -25.130  1.00 51.11           H  
ATOM   2721  HE3 LYS A 165      16.517   3.615 -25.390  1.00 51.11           H  
ATOM   2722  NZ  LYS A 165      15.841   2.026 -26.642  1.00 51.11           N  
ATOM   2723  HZ1 LYS A 165      15.014   1.697 -27.120  1.00 51.11           H  
ATOM   2724  HZ2 LYS A 165      15.955   1.221 -26.043  1.00 51.11           H  
ATOM   2725  HZ3 LYS A 165      16.579   2.065 -27.331  1.00 51.11           H  
ATOM   2726  N   ASN A 166      10.822   8.701 -27.247  1.00 45.32           N  
ATOM   2727  H   ASN A 166      11.311   9.382 -26.685  1.00 45.32           H  
ATOM   2728  CA  ASN A 166       9.763   9.150 -28.151  1.00 45.32           C  
ATOM   2729  HA  ASN A 166       8.814   8.739 -27.807  1.00 45.32           H  
ATOM   2730  C   ASN A 166      10.056   8.598 -29.559  1.00 45.32           C  
ATOM   2731  CB  ASN A 166       9.704  10.687 -28.086  1.00 45.32           C  
ATOM   2732  HB2 ASN A 166      10.593  11.107 -28.556  1.00 45.32           H  
ATOM   2733  HB3 ASN A 166       9.690  10.999 -27.042  1.00 45.32           H  
ATOM   2734  O   ASN A 166      11.197   8.686 -30.004  1.00 45.32           O  
ATOM   2735  CG  ASN A 166       8.483  11.288 -28.754  1.00 45.32           C  
ATOM   2736  ND2 ASN A 166       8.351  12.592 -28.695  1.00 45.32           N  
ATOM   2737 HD21 ASN A 166       9.045  13.150 -28.217  1.00 45.32           H  
ATOM   2738 HD22 ASN A 166       7.533  12.988 -29.135  1.00 45.32           H  
ATOM   2739  OD1 ASN A 166       7.628  10.611 -29.301  1.00 45.32           O  
ATOM   2740  N   LEU A 167       9.091   7.971 -30.244  1.00 47.81           N  
ATOM   2741  H   LEU A 167       8.172   7.891 -29.833  1.00 47.81           H  
ATOM   2742  CA  LEU A 167       9.414   7.180 -31.446  1.00 47.81           C  
ATOM   2743  HA  LEU A 167      10.228   6.502 -31.189  1.00 47.81           H  
ATOM   2744  C   LEU A 167       9.971   8.053 -32.586  1.00 47.81           C  
ATOM   2745  CB  LEU A 167       8.227   6.295 -31.883  1.00 47.81           C  
ATOM   2746  HB2 LEU A 167       8.328   6.113 -32.953  1.00 47.81           H  
ATOM   2747  HB3 LEU A 167       7.284   6.818 -31.723  1.00 47.81           H  
ATOM   2748  O   LEU A 167      10.824   7.607 -33.343  1.00 47.81           O  
ATOM   2749  CG  LEU A 167       8.201   4.914 -31.190  1.00 47.81           C  
ATOM   2750  HG  LEU A 167       9.172   4.435 -31.314  1.00 47.81           H  
ATOM   2751  CD1 LEU A 167       7.870   4.993 -29.698  1.00 47.81           C  
ATOM   2752 HD11 LEU A 167       8.669   5.510 -29.167  1.00 47.81           H  
ATOM   2753 HD12 LEU A 167       7.808   3.987 -29.284  1.00 47.81           H  
ATOM   2754 HD13 LEU A 167       6.922   5.509 -29.541  1.00 47.81           H  
ATOM   2755  CD2 LEU A 167       7.147   4.017 -31.837  1.00 47.81           C  
ATOM   2756 HD21 LEU A 167       6.152   4.431 -31.674  1.00 47.81           H  
ATOM   2757 HD22 LEU A 167       7.349   3.929 -32.905  1.00 47.81           H  
ATOM   2758 HD23 LEU A 167       7.198   3.020 -31.400  1.00 47.81           H  
ATOM   2759  N   SER A 168       9.596   9.334 -32.645  1.00 44.45           N  
ATOM   2760  H   SER A 168       8.947   9.677 -31.951  1.00 44.45           H  
ATOM   2761  CA  SER A 168      10.209  10.330 -33.538  1.00 44.45           C  
ATOM   2762  HA  SER A 168      10.228   9.925 -34.550  1.00 44.45           H  
ATOM   2763  C   SER A 168      11.659  10.706 -33.185  1.00 44.45           C  
ATOM   2764  CB  SER A 168       9.348  11.595 -33.547  1.00 44.45           C  
ATOM   2765  HB2 SER A 168       8.393  11.376 -34.023  1.00 44.45           H  
ATOM   2766  HB3 SER A 168       9.853  12.375 -34.118  1.00 44.45           H  
ATOM   2767  O   SER A 168      12.338  11.320 -34.003  1.00 44.45           O  
ATOM   2768  OG  SER A 168       9.114  12.041 -32.222  1.00 44.45           O  
ATOM   2769  HG  SER A 168       9.101  13.001 -32.222  1.00 44.45           H  
ATOM   2770  N   SER A 169      12.142  10.343 -31.994  1.00 43.09           N  
ATOM   2771  H   SER A 169      11.520   9.849 -31.370  1.00 43.09           H  
ATOM   2772  CA  SER A 169      13.517  10.524 -31.512  1.00 43.09           C  
ATOM   2773  HA  SER A 169      14.110  10.927 -32.333  1.00 43.09           H  
ATOM   2774  C   SER A 169      14.191   9.198 -31.120  1.00 43.09           C  
ATOM   2775  CB  SER A 169      13.571  11.559 -30.377  1.00 43.09           C  
ATOM   2776  HB2 SER A 169      14.600  11.896 -30.256  1.00 43.09           H  
ATOM   2777  HB3 SER A 169      12.955  12.420 -30.638  1.00 43.09           H  
ATOM   2778  O   SER A 169      15.125   9.188 -30.313  1.00 43.09           O  
ATOM   2779  OG  SER A 169      13.128  11.010 -29.150  1.00 43.09           O  
ATOM   2780  HG  SER A 169      13.725  10.285 -28.949  1.00 43.09           H  
ATOM   2781  N   MET A 170      13.746   8.058 -31.664  1.00 51.55           N  
ATOM   2782  H   MET A 170      12.943   8.087 -32.277  1.00 51.55           H  
ATOM   2783  CA  MET A 170      14.519   6.816 -31.588  1.00 51.55           C  
ATOM   2784  HA  MET A 170      14.926   6.716 -30.581  1.00 51.55           H  
ATOM   2785  C   MET A 170      15.711   6.908 -32.544  1.00 51.55           C  
ATOM   2786  CB  MET A 170      13.652   5.575 -31.847  1.00 51.55           C  
ATOM   2787  HB2 MET A 170      12.991   5.742 -32.698  1.00 51.55           H  
ATOM   2788  HB3 MET A 170      14.308   4.735 -32.079  1.00 51.55           H  
ATOM   2789  O   MET A 170      15.628   6.544 -33.715  1.00 51.55           O  
ATOM   2790  CG  MET A 170      12.834   5.202 -30.607  1.00 51.55           C  
ATOM   2791  HG2 MET A 170      12.058   5.951 -30.456  1.00 51.55           H  
ATOM   2792  HG3 MET A 170      13.480   5.220 -29.729  1.00 51.55           H  
ATOM   2793  SD  MET A 170      12.075   3.560 -30.714  1.00 51.55           S  
ATOM   2794  CE  MET A 170      13.328   2.566 -29.855  1.00 51.55           C  
ATOM   2795  HE1 MET A 170      13.200   2.672 -28.778  1.00 51.55           H  
ATOM   2796  HE2 MET A 170      14.329   2.881 -30.150  1.00 51.55           H  
ATOM   2797  HE3 MET A 170      13.206   1.512 -30.104  1.00 51.55           H  
ATOM   2798  N   ASN A 171      16.830   7.423 -32.021  1.00 53.67           N  
ATOM   2799  H   ASN A 171      16.744   7.859 -31.114  1.00 53.67           H  
ATOM   2800  CA  ASN A 171      18.088   7.592 -32.749  1.00 53.67           C  
ATOM   2801  HA  ASN A 171      17.967   8.426 -33.442  1.00 53.67           H  
ATOM   2802  C   ASN A 171      18.455   6.347 -33.570  1.00 53.67           C  
ATOM   2803  CB  ASN A 171      19.220   7.922 -31.753  1.00 53.67           C  
ATOM   2804  HB2 ASN A 171      19.208   7.200 -30.936  1.00 53.67           H  
ATOM   2805  HB3 ASN A 171      20.181   7.846 -32.262  1.00 53.67           H  
ATOM   2806  O   ASN A 171      18.285   5.215 -33.110  1.00 53.67           O  
ATOM   2807  CG  ASN A 171      19.138   9.326 -31.179  1.00 53.67           C  
ATOM   2808  ND2 ASN A 171      19.923   9.630 -30.175  1.00 53.67           N  
ATOM   2809 HD21 ASN A 171      20.568   8.963 -29.776  1.00 53.67           H  
ATOM   2810 HD22 ASN A 171      19.842  10.578 -29.834  1.00 53.67           H  
ATOM   2811  OD1 ASN A 171      18.394  10.169 -31.637  1.00 53.67           O  
ATOM   2812  N   SER A 172      19.053   6.572 -34.744  1.00 62.91           N  
ATOM   2813  H   SER A 172      19.209   7.534 -35.009  1.00 62.91           H  
ATOM   2814  CA  SER A 172      19.415   5.552 -35.744  1.00 62.91           C  
ATOM   2815  HA  SER A 172      18.498   5.190 -36.210  1.00 62.91           H  
ATOM   2816  C   SER A 172      20.149   4.326 -35.185  1.00 62.91           C  
ATOM   2817  CB  SER A 172      20.277   6.205 -36.831  1.00 62.91           C  
ATOM   2818  HB2 SER A 172      20.605   5.448 -37.544  1.00 62.91           H  
ATOM   2819  HB3 SER A 172      19.681   6.951 -37.357  1.00 62.91           H  
ATOM   2820  O   SER A 172      19.974   3.233 -35.714  1.00 62.91           O  
ATOM   2821  OG  SER A 172      21.402   6.835 -36.243  1.00 62.91           O  
ATOM   2822  HG  SER A 172      21.864   7.347 -36.910  1.00 62.91           H  
ATOM   2823  N   SER A 173      20.889   4.478 -34.080  1.00 70.84           N  
ATOM   2824  H   SER A 173      21.004   5.427 -33.752  1.00 70.84           H  
ATOM   2825  CA  SER A 173      21.437   3.388 -33.259  1.00 70.84           C  
ATOM   2826  HA  SER A 173      22.274   2.933 -33.788  1.00 70.84           H  
ATOM   2827  C   SER A 173      20.423   2.274 -32.948  1.00 70.84           C  
ATOM   2828  CB  SER A 173      21.958   3.984 -31.943  1.00 70.84           C  
ATOM   2829  HB2 SER A 173      22.839   4.594 -32.141  1.00 70.84           H  
ATOM   2830  HB3 SER A 173      21.185   4.622 -31.516  1.00 70.84           H  
ATOM   2831  O   SER A 173      20.756   1.106 -33.103  1.00 70.84           O  
ATOM   2832  OG  SER A 173      22.274   2.989 -30.988  1.00 70.84           O  
ATOM   2833  HG  SER A 173      23.078   2.530 -31.240  1.00 70.84           H  
ATOM   2834  N   SER A 174      19.186   2.595 -32.555  1.00 74.80           N  
ATOM   2835  H   SER A 174      18.909   3.566 -32.576  1.00 74.80           H  
ATOM   2836  CA  SER A 174      18.197   1.578 -32.154  1.00 74.80           C  
ATOM   2837  HA  SER A 174      18.687   0.843 -31.516  1.00 74.80           H  
ATOM   2838  C   SER A 174      17.641   0.810 -33.364  1.00 74.80           C  
ATOM   2839  CB  SER A 174      17.079   2.222 -31.324  1.00 74.80           C  
ATOM   2840  HB2 SER A 174      16.391   1.448 -30.984  1.00 74.80           H  
ATOM   2841  HB3 SER A 174      16.533   2.939 -31.938  1.00 74.80           H  
ATOM   2842  O   SER A 174      17.535  -0.412 -33.330  1.00 74.80           O  
ATOM   2843  OG  SER A 174      17.611   2.881 -30.185  1.00 74.80           O  
ATOM   2844  HG  SER A 174      18.263   3.513 -30.497  1.00 74.80           H  
ATOM   2845  N   ILE A 175      17.407   1.504 -34.484  1.00 81.85           N  
ATOM   2846  H   ILE A 175      17.549   2.504 -34.464  1.00 81.85           H  
ATOM   2847  CA  ILE A 175      17.019   0.878 -35.763  1.00 81.85           C  
ATOM   2848  HA  ILE A 175      16.172   0.217 -35.581  1.00 81.85           H  
ATOM   2849  C   ILE A 175      18.174   0.009 -36.303  1.00 81.85           C  
ATOM   2850  CB  ILE A 175      16.588   1.962 -36.784  1.00 81.85           C  
ATOM   2851  HB  ILE A 175      17.462   2.570 -37.017  1.00 81.85           H  
ATOM   2852  O   ILE A 175      17.949  -1.078 -36.831  1.00 81.85           O  
ATOM   2853  CG1 ILE A 175      15.478   2.893 -36.229  1.00 81.85           C  
ATOM   2854 HG12 ILE A 175      14.528   2.361 -36.215  1.00 81.85           H  
ATOM   2855 HG13 ILE A 175      15.703   3.189 -35.204  1.00 81.85           H  
ATOM   2856  CG2 ILE A 175      16.093   1.299 -38.086  1.00 81.85           C  
ATOM   2857 HG21 ILE A 175      15.233   0.664 -37.874  1.00 81.85           H  
ATOM   2858 HG22 ILE A 175      15.808   2.051 -38.823  1.00 81.85           H  
ATOM   2859 HG23 ILE A 175      16.877   0.683 -38.528  1.00 81.85           H  
ATOM   2860  CD1 ILE A 175      15.317   4.197 -37.022  1.00 81.85           C  
ATOM   2861 HD11 ILE A 175      14.554   4.813 -36.546  1.00 81.85           H  
ATOM   2862 HD12 ILE A 175      15.011   3.996 -38.049  1.00 81.85           H  
ATOM   2863 HD13 ILE A 175      16.257   4.748 -37.026  1.00 81.85           H  
ATOM   2864  N   LEU A 176      19.423   0.449 -36.111  1.00 84.66           N  
ATOM   2865  H   LEU A 176      19.546   1.371 -35.718  1.00 84.66           H  
ATOM   2866  CA  LEU A 176      20.630  -0.313 -36.436  1.00 84.66           C  
ATOM   2867  HA  LEU A 176      20.545  -0.650 -37.469  1.00 84.66           H  
ATOM   2868  C   LEU A 176      20.778  -1.574 -35.566  1.00 84.66           C  
ATOM   2869  CB  LEU A 176      21.843   0.634 -36.340  1.00 84.66           C  
ATOM   2870  HB2 LEU A 176      21.805   1.152 -35.382  1.00 84.66           H  
ATOM   2871  HB3 LEU A 176      21.753   1.384 -37.126  1.00 84.66           H  
ATOM   2872  O   LEU A 176      21.147  -2.612 -36.106  1.00 84.66           O  
ATOM   2873  CG  LEU A 176      23.222  -0.041 -36.445  1.00 84.66           C  
ATOM   2874  HG  LEU A 176      23.343  -0.750 -35.626  1.00 84.66           H  
ATOM   2875  CD1 LEU A 176      23.417  -0.763 -37.775  1.00 84.66           C  
ATOM   2876 HD11 LEU A 176      22.668  -1.544 -37.902  1.00 84.66           H  
ATOM   2877 HD12 LEU A 176      24.401  -1.229 -37.819  1.00 84.66           H  
ATOM   2878 HD13 LEU A 176      23.321  -0.041 -38.586  1.00 84.66           H  
ATOM   2879  CD2 LEU A 176      24.313   1.024 -36.312  1.00 84.66           C  
ATOM   2880 HD21 LEU A 176      24.208   1.537 -35.356  1.00 84.66           H  
ATOM   2881 HD22 LEU A 176      25.296   0.556 -36.354  1.00 84.66           H  
ATOM   2882 HD23 LEU A 176      24.226   1.749 -37.122  1.00 84.66           H  
ATOM   2883  N   LYS A 177      20.453  -1.537 -34.263  1.00 86.04           N  
ATOM   2884  H   LYS A 177      20.205  -0.647 -33.856  1.00 86.04           H  
ATOM   2885  CA  LYS A 177      20.422  -2.746 -33.412  1.00 86.04           C  
ATOM   2886  HA  LYS A 177      21.408  -3.210 -33.404  1.00 86.04           H  
ATOM   2887  C   LYS A 177      19.468  -3.795 -33.972  1.00 86.04           C  
ATOM   2888  CB  LYS A 177      20.015  -2.422 -31.966  1.00 86.04           C  
ATOM   2889  HB2 LYS A 177      19.102  -1.826 -31.962  1.00 86.04           H  
ATOM   2890  HB3 LYS A 177      19.810  -3.354 -31.441  1.00 86.04           H  
ATOM   2891  O   LYS A 177      19.853  -4.952 -34.095  1.00 86.04           O  
ATOM   2892  CG  LYS A 177      21.116  -1.689 -31.202  1.00 86.04           C  
ATOM   2893  HG2 LYS A 177      21.422  -0.798 -31.751  1.00 86.04           H  
ATOM   2894  HG3 LYS A 177      21.981  -2.344 -31.107  1.00 86.04           H  
ATOM   2895  CD  LYS A 177      20.635  -1.289 -29.805  1.00 86.04           C  
ATOM   2896  HD2 LYS A 177      20.487  -2.194 -29.215  1.00 86.04           H  
ATOM   2897  HD3 LYS A 177      19.698  -0.734 -29.860  1.00 86.04           H  
ATOM   2898  CE  LYS A 177      21.727  -0.410 -29.198  1.00 86.04           C  
ATOM   2899  HE2 LYS A 177      22.680  -0.735 -29.614  1.00 86.04           H  
ATOM   2900  HE3 LYS A 177      21.588   0.629 -29.499  1.00 86.04           H  
ATOM   2901  NZ  LYS A 177      21.804  -0.540 -27.727  1.00 86.04           N  
ATOM   2902  HZ1 LYS A 177      22.756  -0.321 -27.471  1.00 86.04           H  
ATOM   2903  HZ2 LYS A 177      21.680  -1.506 -27.460  1.00 86.04           H  
ATOM   2904  HZ3 LYS A 177      21.148   0.054 -27.240  1.00 86.04           H  
ATOM   2905  N   TYR A 178      18.268  -3.380 -34.381  1.00 87.27           N  
ATOM   2906  H   TYR A 178      18.009  -2.417 -34.226  1.00 87.27           H  
ATOM   2907  CA  TYR A 178      17.313  -4.277 -35.032  1.00 87.27           C  
ATOM   2908  HA  TYR A 178      17.199  -5.168 -34.415  1.00 87.27           H  
ATOM   2909  C   TYR A 178      17.799  -4.792 -36.388  1.00 87.27           C  
ATOM   2910  CB  TYR A 178      15.948  -3.598 -35.121  1.00 87.27           C  
ATOM   2911  HB2 TYR A 178      16.050  -2.635 -35.621  1.00 87.27           H  
ATOM   2912  HB3 TYR A 178      15.605  -3.418 -34.102  1.00 87.27           H  
ATOM   2913  O   TYR A 178      17.652  -5.981 -36.664  1.00 87.27           O  
ATOM   2914  CG  TYR A 178      14.918  -4.441 -35.847  1.00 87.27           C  
ATOM   2915  CD1 TYR A 178      14.446  -4.037 -37.109  1.00 87.27           C  
ATOM   2916  HD1 TYR A 178      14.773  -3.100 -37.534  1.00 87.27           H  
ATOM   2917  CD2 TYR A 178      14.501  -5.671 -35.301  1.00 87.27           C  
ATOM   2918  HD2 TYR A 178      14.872  -5.993 -34.339  1.00 87.27           H  
ATOM   2919  CE1 TYR A 178      13.558  -4.858 -37.828  1.00 87.27           C  
ATOM   2920  HE1 TYR A 178      13.202  -4.559 -38.802  1.00 87.27           H  
ATOM   2921  CE2 TYR A 178      13.632  -6.506 -36.029  1.00 87.27           C  
ATOM   2922  HE2 TYR A 178      13.342  -7.466 -35.627  1.00 87.27           H  
ATOM   2923  OH  TYR A 178      12.308  -6.894 -37.996  1.00 87.27           O  
ATOM   2924  HH  TYR A 178      12.123  -7.711 -37.527  1.00 87.27           H  
ATOM   2925  CZ  TYR A 178      13.152  -6.097 -37.291  1.00 87.27           C  
ATOM   2926  N   PHE A 179      18.461  -3.961 -37.199  1.00 88.03           N  
ATOM   2927  H   PHE A 179      18.516  -2.980 -36.965  1.00 88.03           H  
ATOM   2928  CA  PHE A 179      19.083  -4.451 -38.430  1.00 88.03           C  
ATOM   2929  HA  PHE A 179      18.305  -4.939 -39.016  1.00 88.03           H  
ATOM   2930  C   PHE A 179      20.173  -5.503 -38.156  1.00 88.03           C  
ATOM   2931  CB  PHE A 179      19.628  -3.291 -39.265  1.00 88.03           C  
ATOM   2932  HB2 PHE A 179      20.401  -2.769 -38.699  1.00 88.03           H  
ATOM   2933  HB3 PHE A 179      18.824  -2.582 -39.462  1.00 88.03           H  
ATOM   2934  O   PHE A 179      20.212  -6.523 -38.839  1.00 88.03           O  
ATOM   2935  CG  PHE A 179      20.200  -3.761 -40.589  1.00 88.03           C  
ATOM   2936  CD1 PHE A 179      21.583  -3.675 -40.835  1.00 88.03           C  
ATOM   2937  HD1 PHE A 179      22.239  -3.271 -40.078  1.00 88.03           H  
ATOM   2938  CD2 PHE A 179      19.359  -4.362 -41.547  1.00 88.03           C  
ATOM   2939  HD2 PHE A 179      18.307  -4.492 -41.343  1.00 88.03           H  
ATOM   2940  CE1 PHE A 179      22.115  -4.141 -42.050  1.00 88.03           C  
ATOM   2941  HE1 PHE A 179      23.180  -4.098 -42.224  1.00 88.03           H  
ATOM   2942  CE2 PHE A 179      19.894  -4.845 -42.753  1.00 88.03           C  
ATOM   2943  HE2 PHE A 179      19.256  -5.343 -43.469  1.00 88.03           H  
ATOM   2944  CZ  PHE A 179      21.269  -4.716 -43.014  1.00 88.03           C  
ATOM   2945  HZ  PHE A 179      21.674  -5.117 -43.931  1.00 88.03           H  
ATOM   2946  N   ILE A 180      21.006  -5.309 -37.129  1.00 86.76           N  
ATOM   2947  H   ILE A 180      20.919  -4.454 -36.600  1.00 86.76           H  
ATOM   2948  CA  ILE A 180      22.043  -6.275 -36.730  1.00 86.76           C  
ATOM   2949  HA  ILE A 180      22.630  -6.533 -37.611  1.00 86.76           H  
ATOM   2950  C   ILE A 180      21.415  -7.585 -36.250  1.00 86.76           C  
ATOM   2951  CB  ILE A 180      22.996  -5.650 -35.693  1.00 86.76           C  
ATOM   2952  HB  ILE A 180      22.396  -5.242 -34.880  1.00 86.76           H  
ATOM   2953  O   ILE A 180      21.757  -8.631 -36.793  1.00 86.76           O  
ATOM   2954  CG1 ILE A 180      23.804  -4.511 -36.352  1.00 86.76           C  
ATOM   2955 HG12 ILE A 180      24.655  -4.924 -36.895  1.00 86.76           H  
ATOM   2956 HG13 ILE A 180      23.191  -3.967 -37.070  1.00 86.76           H  
ATOM   2957  CG2 ILE A 180      23.968  -6.687 -35.101  1.00 86.76           C  
ATOM   2958 HG21 ILE A 180      23.416  -7.419 -34.511  1.00 86.76           H  
ATOM   2959 HG22 ILE A 180      24.685  -6.217 -34.428  1.00 86.76           H  
ATOM   2960 HG23 ILE A 180      24.503  -7.208 -35.895  1.00 86.76           H  
ATOM   2961  CD1 ILE A 180      24.295  -3.504 -35.316  1.00 86.76           C  
ATOM   2962 HD11 ILE A 180      24.991  -3.985 -34.628  1.00 86.76           H  
ATOM   2963 HD12 ILE A 180      24.788  -2.685 -35.838  1.00 86.76           H  
ATOM   2964 HD13 ILE A 180      23.452  -3.105 -34.752  1.00 86.76           H  
ATOM   2965  N   TYR A 181      20.439  -7.529 -35.337  1.00 87.63           N  
ATOM   2966  H   TYR A 181      20.208  -6.636 -34.925  1.00 87.63           H  
ATOM   2967  CA  TYR A 181      19.645  -8.695 -34.933  1.00 87.63           C  
ATOM   2968  HA  TYR A 181      20.279  -9.393 -34.386  1.00 87.63           H  
ATOM   2969  C   TYR A 181      19.076  -9.439 -36.153  1.00 87.63           C  
ATOM   2970  CB  TYR A 181      18.505  -8.240 -34.007  1.00 87.63           C  
ATOM   2971  HB2 TYR A 181      18.919  -7.974 -33.035  1.00 87.63           H  
ATOM   2972  HB3 TYR A 181      18.048  -7.341 -34.420  1.00 87.63           H  
ATOM   2973  O   TYR A 181      19.261 -10.650 -36.288  1.00 87.63           O  
ATOM   2974  CG  TYR A 181      17.424  -9.289 -33.825  1.00 87.63           C  
ATOM   2975  CD1 TYR A 181      16.161  -9.107 -34.423  1.00 87.63           C  
ATOM   2976  HD1 TYR A 181      15.946  -8.200 -34.968  1.00 87.63           H  
ATOM   2977  CD2 TYR A 181      17.714 -10.490 -33.149  1.00 87.63           C  
ATOM   2978  HD2 TYR A 181      18.689 -10.644 -32.712  1.00 87.63           H  
ATOM   2979  CE1 TYR A 181      15.194 -10.128 -34.346  1.00 87.63           C  
ATOM   2980  HE1 TYR A 181      14.225 -10.014 -34.808  1.00 87.63           H  
ATOM   2981  CE2 TYR A 181      16.756 -11.518 -33.082  1.00 87.63           C  
ATOM   2982  HE2 TYR A 181      16.996 -12.449 -32.591  1.00 87.63           H  
ATOM   2983  OH  TYR A 181      14.570 -12.331 -33.656  1.00 87.63           O  
ATOM   2984  HH  TYR A 181      14.900 -13.122 -33.224  1.00 87.63           H  
ATOM   2985  CZ  TYR A 181      15.496 -11.339 -33.689  1.00 87.63           C  
ATOM   2986  N   SER A 182      18.448  -8.709 -37.083  1.00 86.06           N  
ATOM   2987  H   SER A 182      18.295  -7.728 -36.899  1.00 86.06           H  
ATOM   2988  CA  SER A 182      17.834  -9.305 -38.271  1.00 86.06           C  
ATOM   2989  HA  SER A 182      17.187 -10.114 -37.932  1.00 86.06           H  
ATOM   2990  C   SER A 182      18.849  -9.942 -39.225  1.00 86.06           C  
ATOM   2991  CB  SER A 182      16.932  -8.294 -38.992  1.00 86.06           C  
ATOM   2992  HB2 SER A 182      16.328  -8.824 -39.729  1.00 86.06           H  
ATOM   2993  HB3 SER A 182      16.259  -7.838 -38.266  1.00 86.06           H  
ATOM   2994  O   SER A 182      18.534 -10.955 -39.824  1.00 86.06           O  
ATOM   2995  OG  SER A 182      17.659  -7.277 -39.658  1.00 86.06           O  
ATOM   2996  HG  SER A 182      18.488  -7.127 -39.199  1.00 86.06           H  
ATOM   2997  N   GLN A 183      20.078  -9.430 -39.343  1.00 85.34           N  
ATOM   2998  H   GLN A 183      20.310  -8.597 -38.823  1.00 85.34           H  
ATOM   2999  CA  GLN A 183      21.109 -10.003 -40.230  1.00 85.34           C  
ATOM   3000  HA  GLN A 183      20.617 -10.537 -41.043  1.00 85.34           H  
ATOM   3001  C   GLN A 183      21.994 -11.069 -39.561  1.00 85.34           C  
ATOM   3002  CB  GLN A 183      21.934  -8.869 -40.851  1.00 85.34           C  
ATOM   3003  HB2 GLN A 183      22.740  -9.289 -41.453  1.00 85.34           H  
ATOM   3004  HB3 GLN A 183      22.383  -8.292 -40.043  1.00 85.34           H  
ATOM   3005  O   GLN A 183      22.744 -11.754 -40.258  1.00 85.34           O  
ATOM   3006  CG  GLN A 183      21.105  -7.919 -41.732  1.00 85.34           C  
ATOM   3007  HG2 GLN A 183      21.717  -7.031 -41.892  1.00 85.34           H  
ATOM   3008  HG3 GLN A 183      20.197  -7.606 -41.218  1.00 85.34           H  
ATOM   3009  CD  GLN A 183      20.726  -8.483 -43.102  1.00 85.34           C  
ATOM   3010  NE2 GLN A 183      19.798  -9.417 -43.184  1.00 85.34           N  
ATOM   3011 HE21 GLN A 183      19.340  -9.795 -42.367  1.00 85.34           H  
ATOM   3012 HE22 GLN A 183      19.601  -9.853 -44.074  1.00 85.34           H  
ATOM   3013  OE1 GLN A 183      21.258  -8.051 -44.114  1.00 85.34           O  
ATOM   3014  N   ILE A 184      21.877 -11.234 -38.240  1.00 80.94           N  
ATOM   3015  H   ILE A 184      21.338 -10.551 -37.726  1.00 80.94           H  
ATOM   3016  CA  ILE A 184      22.376 -12.398 -37.490  1.00 80.94           C  
ATOM   3017  HA  ILE A 184      23.312 -12.738 -37.933  1.00 80.94           H  
ATOM   3018  C   ILE A 184      21.395 -13.582 -37.590  1.00 80.94           C  
ATOM   3019  CB  ILE A 184      22.661 -11.981 -36.021  1.00 80.94           C  
ATOM   3020  HB  ILE A 184      21.793 -11.441 -35.644  1.00 80.94           H  
ATOM   3021  O   ILE A 184      21.839 -14.726 -37.573  1.00 80.94           O  
ATOM   3022  CG1 ILE A 184      23.892 -11.043 -35.966  1.00 80.94           C  
ATOM   3023 HG12 ILE A 184      24.795 -11.616 -36.174  1.00 80.94           H  
ATOM   3024 HG13 ILE A 184      23.804 -10.279 -36.738  1.00 80.94           H  
ATOM   3025  CG2 ILE A 184      22.896 -13.192 -35.098  1.00 80.94           C  
ATOM   3026 HG21 ILE A 184      22.008 -13.822 -35.048  1.00 80.94           H  
ATOM   3027 HG22 ILE A 184      23.726 -13.790 -35.474  1.00 80.94           H  
ATOM   3028 HG23 ILE A 184      23.113 -12.870 -34.080  1.00 80.94           H  
ATOM   3029  CD1 ILE A 184      24.061 -10.315 -34.625  1.00 80.94           C  
ATOM   3030 HD11 ILE A 184      23.142  -9.786 -34.373  1.00 80.94           H  
ATOM   3031 HD12 ILE A 184      24.880  -9.600 -34.704  1.00 80.94           H  
ATOM   3032 HD13 ILE A 184      24.300 -11.020 -33.829  1.00 80.94           H  
ATOM   3033  N   ASN A 185      20.085 -13.317 -37.703  1.00 74.12           N  
ATOM   3034  H   ASN A 185      19.796 -12.350 -37.686  1.00 74.12           H  
ATOM   3035  CA  ASN A 185      19.035 -14.345 -37.612  1.00 74.12           C  
ATOM   3036  HA  ASN A 185      19.503 -15.291 -37.343  1.00 74.12           H  
ATOM   3037  C   ASN A 185      18.287 -14.647 -38.932  1.00 74.12           C  
ATOM   3038  CB  ASN A 185      18.081 -13.971 -36.461  1.00 74.12           C  
ATOM   3039  HB2 ASN A 185      17.699 -12.960 -36.601  1.00 74.12           H  
ATOM   3040  HB3 ASN A 185      17.234 -14.657 -36.467  1.00 74.12           H  
ATOM   3041  O   ASN A 185      17.571 -15.645 -38.994  1.00 74.12           O  
ATOM   3042  CG  ASN A 185      18.751 -14.090 -35.102  1.00 74.12           C  
ATOM   3043  ND2 ASN A 185      19.350 -13.035 -34.600  1.00 74.12           N  
ATOM   3044 HD21 ASN A 185      19.844 -13.165 -33.729  1.00 74.12           H  
ATOM   3045 HD22 ASN A 185      19.344 -12.165 -35.113  1.00 74.12           H  
ATOM   3046  OD1 ASN A 185      18.754 -15.136 -34.480  1.00 74.12           O  
ATOM   3047  N   ASP A 186      18.445 -13.827 -39.976  1.00 69.81           N  
ATOM   3048  H   ASP A 186      18.978 -12.980 -39.844  1.00 69.81           H  
ATOM   3049  CA  ASP A 186      17.989 -14.111 -41.346  1.00 69.81           C  
ATOM   3050  HA  ASP A 186      16.918 -14.316 -41.332  1.00 69.81           H  
ATOM   3051  C   ASP A 186      18.709 -15.349 -41.902  1.00 69.81           C  
ATOM   3052  CB  ASP A 186      18.230 -12.855 -42.212  1.00 69.81           C  
ATOM   3053  HB2 ASP A 186      19.263 -12.534 -42.077  1.00 69.81           H  
ATOM   3054  HB3 ASP A 186      17.579 -12.065 -41.837  1.00 69.81           H  
ATOM   3055  O   ASP A 186      19.936 -15.363 -42.022  1.00 69.81           O  
ATOM   3056  CG  ASP A 186      17.965 -12.957 -43.722  1.00 69.81           C  
ATOM   3057  OD1 ASP A 186      17.489 -14.011 -44.210  1.00 69.81           O  
ATOM   3058  OD2 ASP A 186      18.242 -11.931 -44.386  1.00 69.81           O  
ATOM   3059  N   GLU A 187      17.936 -16.370 -42.283  1.00 52.85           N  
ATOM   3060  H   GLU A 187      16.940 -16.285 -42.135  1.00 52.85           H  
ATOM   3061  CA  GLU A 187      18.424 -17.638 -42.848  1.00 52.85           C  
ATOM   3062  HA  GLU A 187      19.018 -18.158 -42.096  1.00 52.85           H  
ATOM   3063  C   GLU A 187      19.309 -17.460 -44.097  1.00 52.85           C  
ATOM   3064  CB  GLU A 187      17.219 -18.512 -43.236  1.00 52.85           C  
ATOM   3065  HB2 GLU A 187      16.591 -17.963 -43.938  1.00 52.85           H  
ATOM   3066  HB3 GLU A 187      17.600 -19.397 -43.748  1.00 52.85           H  
ATOM   3067  O   GLU A 187      20.113 -18.340 -44.413  1.00 52.85           O  
ATOM   3068  CG  GLU A 187      16.359 -18.969 -42.046  1.00 52.85           C  
ATOM   3069  HG2 GLU A 187      16.991 -19.514 -41.345  1.00 52.85           H  
ATOM   3070  HG3 GLU A 187      15.958 -18.092 -41.536  1.00 52.85           H  
ATOM   3071  CD  GLU A 187      15.207 -19.879 -42.501  1.00 52.85           C  
ATOM   3072  OE1 GLU A 187      14.074 -19.708 -42.011  1.00 52.85           O  
ATOM   3073  OE2 GLU A 187      15.455 -20.758 -43.361  1.00 52.85           O  
ATOM   3074  N   ASN A 188      19.161 -16.323 -44.788  1.00 53.90           N  
ATOM   3075  H   ASN A 188      18.489 -15.660 -44.428  1.00 53.90           H  
ATOM   3076  CA  ASN A 188      19.864 -15.927 -46.011  1.00 53.90           C  
ATOM   3077  HA  ASN A 188      20.351 -16.805 -46.435  1.00 53.90           H  
ATOM   3078  C   ASN A 188      20.960 -14.871 -45.744  1.00 53.90           C  
ATOM   3079  CB  ASN A 188      18.840 -15.392 -47.034  1.00 53.90           C  
ATOM   3080  HB2 ASN A 188      19.290 -15.394 -48.027  1.00 53.90           H  
ATOM   3081  HB3 ASN A 188      18.597 -14.360 -46.780  1.00 53.90           H  
ATOM   3082  O   ASN A 188      21.623 -14.415 -46.676  1.00 53.90           O  
ATOM   3083  CG  ASN A 188      17.542 -16.175 -47.088  1.00 53.90           C  
ATOM   3084  ND2 ASN A 188      16.584 -15.811 -46.265  1.00 53.90           N  
ATOM   3085 HD21 ASN A 188      16.778 -15.089 -45.586  1.00 53.90           H  
ATOM   3086 HD22 ASN A 188      15.743 -16.370 -46.247  1.00 53.90           H  
ATOM   3087  OD1 ASN A 188      17.374 -17.107 -47.857  1.00 53.90           O  
ATOM   3088  N   GLY A 189      21.125 -14.452 -44.484  1.00 51.24           N  
ATOM   3089  H   GLY A 189      20.543 -14.874 -43.775  1.00 51.24           H  
ATOM   3090  CA  GLY A 189      22.138 -13.501 -44.038  1.00 51.24           C  
ATOM   3091  HA2 GLY A 189      22.249 -12.708 -44.778  1.00 51.24           H  
ATOM   3092  HA3 GLY A 189      21.801 -13.053 -43.103  1.00 51.24           H  
ATOM   3093  C   GLY A 189      23.502 -14.160 -43.814  1.00 51.24           C  
ATOM   3094  O   GLY A 189      23.886 -15.113 -44.489  1.00 51.24           O  
ATOM   3095  N   TYR A 190      24.251 -13.692 -42.811  1.00 44.77           N  
ATOM   3096  H   TYR A 190      23.872 -12.969 -42.215  1.00 44.77           H  
ATOM   3097  CA  TYR A 190      25.562 -14.277 -42.467  1.00 44.77           C  
ATOM   3098  HA  TYR A 190      26.084 -14.499 -43.397  1.00 44.77           H  
ATOM   3099  C   TYR A 190      25.457 -15.642 -41.738  1.00 44.77           C  
ATOM   3100  CB  TYR A 190      26.414 -13.231 -41.715  1.00 44.77           C  
ATOM   3101  HB2 TYR A 190      27.058 -13.748 -41.003  1.00 44.77           H  
ATOM   3102  HB3 TYR A 190      25.765 -12.580 -41.128  1.00 44.77           H  
ATOM   3103  O   TYR A 190      26.475 -16.219 -41.355  1.00 44.77           O  
ATOM   3104  CG  TYR A 190      27.301 -12.373 -42.614  1.00 44.77           C  
ATOM   3105  CD1 TYR A 190      28.695 -12.336 -42.400  1.00 44.77           C  
ATOM   3106  HD1 TYR A 190      29.131 -12.904 -41.592  1.00 44.77           H  
ATOM   3107  CD2 TYR A 190      26.747 -11.632 -43.680  1.00 44.77           C  
ATOM   3108  HD2 TYR A 190      25.682 -11.658 -43.858  1.00 44.77           H  
ATOM   3109  CE1 TYR A 190      29.530 -11.571 -43.241  1.00 44.77           C  
ATOM   3110  HE1 TYR A 190      30.596 -11.555 -43.070  1.00 44.77           H  
ATOM   3111  CE2 TYR A 190      27.578 -10.876 -44.530  1.00 44.77           C  
ATOM   3112  HE2 TYR A 190      27.156 -10.326 -45.357  1.00 44.77           H  
ATOM   3113  OH  TYR A 190      29.757 -10.086 -45.130  1.00 44.77           O  
ATOM   3114  HH  TYR A 190      30.666 -10.069 -44.821  1.00 44.77           H  
ATOM   3115  CZ  TYR A 190      28.971 -10.841 -44.313  1.00 44.77           C  
ATOM   3116  N   GLY A 191      24.237 -16.167 -41.553  1.00 38.78           N  
ATOM   3117  H   GLY A 191      23.453 -15.656 -41.934  1.00 38.78           H  
ATOM   3118  CA  GLY A 191      23.908 -17.308 -40.693  1.00 38.78           C  
ATOM   3119  HA2 GLY A 191      23.134 -16.992 -39.994  1.00 38.78           H  
ATOM   3120  HA3 GLY A 191      24.782 -17.584 -40.104  1.00 38.78           H  
ATOM   3121  C   GLY A 191      23.397 -18.579 -41.386  1.00 38.78           C  
ATOM   3122  O   GLY A 191      22.766 -19.369 -40.694  1.00 38.78           O  
ATOM   3123  N   ASN A 192      23.663 -18.793 -42.691  1.00 42.38           N  
ATOM   3124  H   ASN A 192      24.143 -18.046 -43.173  1.00 42.38           H  
ATOM   3125  CA  ASN A 192      23.187 -19.927 -43.525  1.00 42.38           C  
ATOM   3126  HA  ASN A 192      22.345 -19.568 -44.117  1.00 42.38           H  
ATOM   3127  C   ASN A 192      22.683 -21.149 -42.718  1.00 42.38           C  
ATOM   3128  CB  ASN A 192      24.296 -20.343 -44.519  1.00 42.38           C  
ATOM   3129  HB2 ASN A 192      25.176 -20.658 -43.959  1.00 42.38           H  
ATOM   3130  HB3 ASN A 192      24.561 -19.484 -45.135  1.00 42.38           H  
ATOM   3131  O   ASN A 192      23.489 -21.954 -42.238  1.00 42.38           O  
ATOM   3132  CG  ASN A 192      23.888 -21.486 -45.452  1.00 42.38           C  
ATOM   3133  ND2 ASN A 192      24.779 -21.933 -46.305  1.00 42.38           N  
ATOM   3134 HD21 ASN A 192      25.694 -21.512 -46.374  1.00 42.38           H  
ATOM   3135 HD22 ASN A 192      24.459 -22.671 -46.916  1.00 42.38           H  
ATOM   3136  OD1 ASN A 192      22.782 -21.994 -45.447  1.00 42.38           O  
ATOM   3137  N   LYS A 193      21.350 -21.212 -42.569  1.00 42.39           N  
ATOM   3138  H   LYS A 193      20.856 -20.452 -43.015  1.00 42.39           H  
ATOM   3139  CA  LYS A 193      20.489 -22.155 -41.816  1.00 42.39           C  
ATOM   3140  HA  LYS A 193      19.675 -21.551 -41.416  1.00 42.39           H  
ATOM   3141  C   LYS A 193      21.084 -22.793 -40.555  1.00 42.39           C  
ATOM   3142  CB  LYS A 193      19.828 -23.177 -42.760  1.00 42.39           C  
ATOM   3143  HB2 LYS A 193      19.145 -23.787 -42.168  1.00 42.39           H  
ATOM   3144  HB3 LYS A 193      20.580 -23.830 -43.201  1.00 42.39           H  
ATOM   3145  O   LYS A 193      20.706 -22.428 -39.445  1.00 42.39           O  
ATOM   3146  CG  LYS A 193      19.042 -22.466 -43.880  1.00 42.39           C  
ATOM   3147  HG2 LYS A 193      18.721 -21.485 -43.529  1.00 42.39           H  
ATOM   3148  HG3 LYS A 193      19.697 -22.323 -44.740  1.00 42.39           H  
ATOM   3149  CD  LYS A 193      17.785 -23.232 -44.303  1.00 42.39           C  
ATOM   3150  HD2 LYS A 193      17.129 -23.307 -43.436  1.00 42.39           H  
ATOM   3151  HD3 LYS A 193      18.048 -24.234 -44.643  1.00 42.39           H  
ATOM   3152  CE  LYS A 193      17.077 -22.464 -45.429  1.00 42.39           C  
ATOM   3153  HE2 LYS A 193      17.407 -22.851 -46.393  1.00 42.39           H  
ATOM   3154  HE3 LYS A 193      17.372 -21.417 -45.363  1.00 42.39           H  
ATOM   3155  NZ  LYS A 193      15.603 -22.534 -45.294  1.00 42.39           N  
ATOM   3156  HZ1 LYS A 193      15.261 -23.480 -45.197  1.00 42.39           H  
ATOM   3157  HZ2 LYS A 193      15.358 -22.024 -44.458  1.00 42.39           H  
ATOM   3158  HZ3 LYS A 193      15.136 -22.040 -46.041  1.00 42.39           H  
ATOM   3159  N   ASN A 194      22.046 -23.704 -40.689  1.00 45.44           N  
ATOM   3160  H   ASN A 194      22.353 -23.908 -41.630  1.00 45.44           H  
ATOM   3161  CA  ASN A 194      22.724 -24.362 -39.565  1.00 45.44           C  
ATOM   3162  HA  ASN A 194      21.957 -24.764 -38.902  1.00 45.44           H  
ATOM   3163  C   ASN A 194      23.580 -23.395 -38.707  1.00 45.44           C  
ATOM   3164  CB  ASN A 194      23.568 -25.547 -40.093  1.00 45.44           C  
ATOM   3165  HB2 ASN A 194      24.128 -25.972 -39.261  1.00 45.44           H  
ATOM   3166  HB3 ASN A 194      24.282 -25.184 -40.832  1.00 45.44           H  
ATOM   3167  O   ASN A 194      24.231 -23.840 -37.759  1.00 45.44           O  
ATOM   3168  CG  ASN A 194      22.761 -26.679 -40.716  1.00 45.44           C  
ATOM   3169  ND2 ASN A 194      23.374 -27.814 -40.957  1.00 45.44           N  
ATOM   3170 HD21 ASN A 194      24.339 -27.960 -40.698  1.00 45.44           H  
ATOM   3171 HD22 ASN A 194      22.798 -28.544 -41.350  1.00 45.44           H  
ATOM   3172  OD1 ASN A 194      21.587 -26.569 -41.013  1.00 45.44           O  
ATOM   3173  N   LYS A 195      23.633 -22.090 -39.028  1.00 44.29           N  
ATOM   3174  H   LYS A 195      23.084 -21.779 -39.816  1.00 44.29           H  
ATOM   3175  CA  LYS A 195      24.579 -21.128 -38.442  1.00 44.29           C  
ATOM   3176  HA  LYS A 195      25.113 -21.654 -37.650  1.00 44.29           H  
ATOM   3177  C   LYS A 195      23.999 -19.941 -37.658  1.00 44.29           C  
ATOM   3178  CB  LYS A 195      25.636 -20.730 -39.492  1.00 44.29           C  
ATOM   3179  HB2 LYS A 195      25.163 -20.507 -40.448  1.00 44.29           H  
ATOM   3180  HB3 LYS A 195      26.152 -19.830 -39.160  1.00 44.29           H  
ATOM   3181  O   LYS A 195      24.805 -19.166 -37.147  1.00 44.29           O  
ATOM   3182  CG  LYS A 195      26.664 -21.861 -39.681  1.00 44.29           C  
ATOM   3183  HG2 LYS A 195      26.268 -22.605 -40.372  1.00 44.29           H  
ATOM   3184  HG3 LYS A 195      26.842 -22.351 -38.724  1.00 44.29           H  
ATOM   3185  CD  LYS A 195      28.008 -21.333 -40.195  1.00 44.29           C  
ATOM   3186  HD2 LYS A 195      28.289 -20.455 -39.613  1.00 44.29           H  
ATOM   3187  HD3 LYS A 195      27.916 -21.047 -41.243  1.00 44.29           H  
ATOM   3188  CE  LYS A 195      29.080 -22.416 -40.021  1.00 44.29           C  
ATOM   3189  HE2 LYS A 195      28.916 -23.198 -40.762  1.00 44.29           H  
ATOM   3190  HE3 LYS A 195      28.959 -22.862 -39.033  1.00 44.29           H  
ATOM   3191  NZ  LYS A 195      30.448 -21.854 -40.137  1.00 44.29           N  
ATOM   3192  HZ1 LYS A 195      30.578 -21.404 -41.032  1.00 44.29           H  
ATOM   3193  HZ2 LYS A 195      30.601 -21.174 -39.405  1.00 44.29           H  
ATOM   3194  HZ3 LYS A 195      31.143 -22.579 -40.031  1.00 44.29           H  
ATOM   3195  N   ASN A 196      22.697 -19.866 -37.364  1.00 49.06           N  
ATOM   3196  H   ASN A 196      22.036 -20.408 -37.903  1.00 49.06           H  
ATOM   3197  CA  ASN A 196      22.207 -18.917 -36.338  1.00 49.06           C  
ATOM   3198  HA  ASN A 196      22.502 -17.910 -36.632  1.00 49.06           H  
ATOM   3199  C   ASN A 196      22.877 -19.184 -34.965  1.00 49.06           C  
ATOM   3200  CB  ASN A 196      20.664 -18.940 -36.260  1.00 49.06           C  
ATOM   3201  HB2 ASN A 196      20.358 -18.405 -35.361  1.00 49.06           H  
ATOM   3202  HB3 ASN A 196      20.297 -19.964 -36.191  1.00 49.06           H  
ATOM   3203  O   ASN A 196      23.384 -18.269 -34.316  1.00 49.06           O  
ATOM   3204  CG  ASN A 196      19.989 -18.255 -37.443  1.00 49.06           C  
ATOM   3205  ND2 ASN A 196      18.732 -17.896 -37.322  1.00 49.06           N  
ATOM   3206 HD21 ASN A 196      18.224 -18.033 -36.459  1.00 49.06           H  
ATOM   3207 HD22 ASN A 196      18.323 -17.408 -38.106  1.00 49.06           H  
ATOM   3208  OD1 ASN A 196      20.579 -18.034 -38.483  1.00 49.06           O  
ATOM   3209  N   HIS A 197      23.033 -20.460 -34.582  1.00 49.81           N  
ATOM   3210  H   HIS A 197      22.576 -21.176 -35.128  1.00 49.81           H  
ATOM   3211  CA  HIS A 197      23.845 -20.876 -33.424  1.00 49.81           C  
ATOM   3212  HA  HIS A 197      23.441 -20.419 -32.521  1.00 49.81           H  
ATOM   3213  C   HIS A 197      25.328 -20.465 -33.517  1.00 49.81           C  
ATOM   3214  CB  HIS A 197      23.779 -22.407 -33.290  1.00 49.81           C  
ATOM   3215  HB2 HIS A 197      23.880 -22.871 -34.271  1.00 49.81           H  
ATOM   3216  HB3 HIS A 197      24.620 -22.744 -32.684  1.00 49.81           H  
ATOM   3217  O   HIS A 197      25.991 -20.308 -32.493  1.00 49.81           O  
ATOM   3218  CG  HIS A 197      22.532 -22.910 -32.616  1.00 49.81           C  
ATOM   3219  CD2 HIS A 197      22.231 -22.762 -31.289  1.00 49.81           C  
ATOM   3220  HD2 HIS A 197      22.819 -22.232 -30.554  1.00 49.81           H  
ATOM   3221  ND1 HIS A 197      21.528 -23.668 -33.179  1.00 49.81           N  
ATOM   3222  HD1 HIS A 197      21.466 -23.990 -34.134  1.00 49.81           H  
ATOM   3223  CE1 HIS A 197      20.643 -23.966 -32.210  1.00 49.81           C  
ATOM   3224  HE1 HIS A 197      19.750 -24.560 -32.336  1.00 49.81           H  
ATOM   3225  NE2 HIS A 197      21.041 -23.440 -31.042  1.00 49.81           N  
ATOM   3226  N   TYR A 198      25.867 -20.309 -34.728  1.00 57.37           N  
ATOM   3227  H   TYR A 198      25.252 -20.304 -35.529  1.00 57.37           H  
ATOM   3228  CA  TYR A 198      27.293 -20.078 -34.967  1.00 57.37           C  
ATOM   3229  HA  TYR A 198      27.860 -20.699 -34.274  1.00 57.37           H  
ATOM   3230  C   TYR A 198      27.712 -18.628 -34.707  1.00 57.37           C  
ATOM   3231  CB  TYR A 198      27.637 -20.528 -36.394  1.00 57.37           C  
ATOM   3232  HB2 TYR A 198      27.219 -19.809 -37.098  1.00 57.37           H  
ATOM   3233  HB3 TYR A 198      27.159 -21.491 -36.571  1.00 57.37           H  
ATOM   3234  O   TYR A 198      28.896 -18.393 -34.490  1.00 57.37           O  
ATOM   3235  CG  TYR A 198      29.113 -20.689 -36.701  1.00 57.37           C  
ATOM   3236  CD1 TYR A 198      29.809 -19.683 -37.401  1.00 57.37           C  
ATOM   3237  HD1 TYR A 198      29.301 -18.771 -37.679  1.00 57.37           H  
ATOM   3238  CD2 TYR A 198      29.783 -21.865 -36.312  1.00 57.37           C  
ATOM   3239  HD2 TYR A 198      29.254 -22.631 -35.765  1.00 57.37           H  
ATOM   3240  CE1 TYR A 198      31.173 -19.851 -37.705  1.00 57.37           C  
ATOM   3241  HE1 TYR A 198      31.725 -19.068 -38.204  1.00 57.37           H  
ATOM   3242  CE2 TYR A 198      31.150 -22.034 -36.608  1.00 57.37           C  
ATOM   3243  HE2 TYR A 198      31.664 -22.929 -36.289  1.00 57.37           H  
ATOM   3244  OH  TYR A 198      33.144 -21.197 -37.652  1.00 57.37           O  
ATOM   3245  HH  TYR A 198      33.561 -21.932 -37.197  1.00 57.37           H  
ATOM   3246  CZ  TYR A 198      31.848 -21.022 -37.299  1.00 57.37           C  
ATOM   3247  N   TYR A 199      26.783 -17.664 -34.681  1.00 70.23           N  
ATOM   3248  H   TYR A 199      25.828 -17.895 -34.913  1.00 70.23           H  
ATOM   3249  CA  TYR A 199      27.067 -16.339 -34.118  1.00 70.23           C  
ATOM   3250  HA  TYR A 199      28.045 -16.004 -34.464  1.00 70.23           H  
ATOM   3251  C   TYR A 199      27.141 -16.412 -32.586  1.00 70.23           C  
ATOM   3252  CB  TYR A 199      26.034 -15.304 -34.589  1.00 70.23           C  
ATOM   3253  HB2 TYR A 199      25.031 -15.660 -34.353  1.00 70.23           H  
ATOM   3254  HB3 TYR A 199      26.104 -15.192 -35.671  1.00 70.23           H  
ATOM   3255  O   TYR A 199      28.158 -16.060 -31.996  1.00 70.23           O  
ATOM   3256  CG  TYR A 199      26.254 -13.955 -33.927  1.00 70.23           C  
ATOM   3257  CD1 TYR A 199      25.584 -13.658 -32.725  1.00 70.23           C  
ATOM   3258  HD1 TYR A 199      24.835 -14.332 -32.337  1.00 70.23           H  
ATOM   3259  CD2 TYR A 199      27.213 -13.058 -34.438  1.00 70.23           C  
ATOM   3260  HD2 TYR A 199      27.731 -13.290 -35.357  1.00 70.23           H  
ATOM   3261  CE1 TYR A 199      25.927 -12.509 -31.992  1.00 70.23           C  
ATOM   3262  HE1 TYR A 199      25.438 -12.297 -31.053  1.00 70.23           H  
ATOM   3263  CE2 TYR A 199      27.534 -11.888 -33.723  1.00 70.23           C  
ATOM   3264  HE2 TYR A 199      28.291 -11.206 -34.082  1.00 70.23           H  
ATOM   3265  OH  TYR A 199      27.332 -10.585 -31.731  1.00 70.23           O  
ATOM   3266  HH  TYR A 199      27.082 -10.720 -30.814  1.00 70.23           H  
ATOM   3267  CZ  TYR A 199      26.921 -11.636 -32.478  1.00 70.23           C  
ATOM   3268  N   TYR A 200      26.104 -16.935 -31.924  1.00 69.53           N  
ATOM   3269  H   TYR A 200      25.279 -17.200 -32.443  1.00 69.53           H  
ATOM   3270  CA  TYR A 200      26.035 -16.923 -30.458  1.00 69.53           C  
ATOM   3271  HA  TYR A 200      26.239 -15.904 -30.129  1.00 69.53           H  
ATOM   3272  C   TYR A 200      27.109 -17.801 -29.784  1.00 69.53           C  
ATOM   3273  CB  TYR A 200      24.601 -17.255 -30.016  1.00 69.53           C  
ATOM   3274  HB2 TYR A 200      24.316 -18.230 -30.411  1.00 69.53           H  
ATOM   3275  HB3 TYR A 200      24.574 -17.315 -28.928  1.00 69.53           H  
ATOM   3276  O   TYR A 200      27.582 -17.442 -28.705  1.00 69.53           O  
ATOM   3277  CG  TYR A 200      23.597 -16.200 -30.460  1.00 69.53           C  
ATOM   3278  CD1 TYR A 200      23.631 -14.920 -29.871  1.00 69.53           C  
ATOM   3279  HD1 TYR A 200      24.338 -14.702 -29.083  1.00 69.53           H  
ATOM   3280  CD2 TYR A 200      22.683 -16.460 -31.502  1.00 69.53           C  
ATOM   3281  HD2 TYR A 200      22.642 -17.438 -31.960  1.00 69.53           H  
ATOM   3282  CE1 TYR A 200      22.782 -13.902 -30.344  1.00 69.53           C  
ATOM   3283  HE1 TYR A 200      22.836 -12.912 -29.916  1.00 69.53           H  
ATOM   3284  CE2 TYR A 200      21.826 -15.441 -31.972  1.00 69.53           C  
ATOM   3285  HE2 TYR A 200      21.135 -15.633 -32.779  1.00 69.53           H  
ATOM   3286  OH  TYR A 200      21.110 -13.138 -31.880  1.00 69.53           O  
ATOM   3287  HH  TYR A 200      21.337 -12.314 -31.443  1.00 69.53           H  
ATOM   3288  CZ  TYR A 200      21.885 -14.151 -31.403  1.00 69.53           C  
ATOM   3289  N   LYS A 201      27.579 -18.872 -30.446  1.00 71.91           N  
ATOM   3290  H   LYS A 201      27.107 -19.133 -31.300  1.00 71.91           H  
ATOM   3291  CA  LYS A 201      28.707 -19.719 -29.998  1.00 71.91           C  
ATOM   3292  HA  LYS A 201      28.747 -19.669 -28.910  1.00 71.91           H  
ATOM   3293  C   LYS A 201      30.110 -19.238 -30.435  1.00 71.91           C  
ATOM   3294  CB  LYS A 201      28.453 -21.201 -30.370  1.00 71.91           C  
ATOM   3295  HB2 LYS A 201      29.332 -21.783 -30.093  1.00 71.91           H  
ATOM   3296  HB3 LYS A 201      28.318 -21.290 -31.448  1.00 71.91           H  
ATOM   3297  O   LYS A 201      31.075 -19.968 -30.229  1.00 71.91           O  
ATOM   3298  CG  LYS A 201      27.243 -21.814 -29.639  1.00 71.91           C  
ATOM   3299  HG2 LYS A 201      26.323 -21.357 -30.004  1.00 71.91           H  
ATOM   3300  HG3 LYS A 201      27.335 -21.597 -28.575  1.00 71.91           H  
ATOM   3301  CD  LYS A 201      27.159 -23.342 -29.819  1.00 71.91           C  
ATOM   3302  HD2 LYS A 201      27.016 -23.579 -30.873  1.00 71.91           H  
ATOM   3303  HD3 LYS A 201      28.094 -23.786 -29.476  1.00 71.91           H  
ATOM   3304  CE  LYS A 201      25.992 -23.906 -28.988  1.00 71.91           C  
ATOM   3305  HE2 LYS A 201      25.053 -23.544 -29.407  1.00 71.91           H  
ATOM   3306  HE3 LYS A 201      26.070 -23.505 -27.977  1.00 71.91           H  
ATOM   3307  NZ  LYS A 201      25.984 -25.394 -28.920  1.00 71.91           N  
ATOM   3308  HZ1 LYS A 201      25.885 -25.810 -29.835  1.00 71.91           H  
ATOM   3309  HZ2 LYS A 201      26.830 -25.739 -28.489  1.00 71.91           H  
ATOM   3310  HZ3 LYS A 201      25.214 -25.712 -28.349  1.00 71.91           H  
ATOM   3311  N   GLN A 202      30.262 -18.053 -31.038  1.00 71.20           N  
ATOM   3312  H   GLN A 202      29.447 -17.479 -31.201  1.00 71.20           H  
ATOM   3313  CA  GLN A 202      31.588 -17.481 -31.351  1.00 71.20           C  
ATOM   3314  HA  GLN A 202      32.258 -18.295 -31.628  1.00 71.20           H  
ATOM   3315  C   GLN A 202      32.251 -16.780 -30.158  1.00 71.20           C  
ATOM   3316  CB  GLN A 202      31.508 -16.511 -32.542  1.00 71.20           C  
ATOM   3317  HB2 GLN A 202      32.201 -15.682 -32.403  1.00 71.20           H  
ATOM   3318  HB3 GLN A 202      30.507 -16.085 -32.614  1.00 71.20           H  
ATOM   3319  O   GLN A 202      31.597 -16.368 -29.200  1.00 71.20           O  
ATOM   3320  CG  GLN A 202      31.871 -17.184 -33.864  1.00 71.20           C  
ATOM   3321  HG2 GLN A 202      31.353 -18.139 -33.946  1.00 71.20           H  
ATOM   3322  HG3 GLN A 202      32.944 -17.376 -33.895  1.00 71.20           H  
ATOM   3323  CD  GLN A 202      31.495 -16.285 -35.033  1.00 71.20           C  
ATOM   3324  NE2 GLN A 202      30.627 -16.723 -35.911  1.00 71.20           N  
ATOM   3325 HE21 GLN A 202      30.095 -17.540 -35.651  1.00 71.20           H  
ATOM   3326 HE22 GLN A 202      30.327 -16.057 -36.608  1.00 71.20           H  
ATOM   3327  OE1 GLN A 202      31.944 -15.160 -35.164  1.00 71.20           O  
ATOM   3328  N   ASP A 203      33.564 -16.572 -30.276  1.00 79.30           N  
ATOM   3329  H   ASP A 203      34.039 -16.903 -31.104  1.00 79.30           H  
ATOM   3330  CA  ASP A 203      34.324 -15.682 -29.405  1.00 79.30           C  
ATOM   3331  HA  ASP A 203      34.128 -15.973 -28.373  1.00 79.30           H  
ATOM   3332  C   ASP A 203      33.910 -14.207 -29.582  1.00 79.30           C  
ATOM   3333  CB  ASP A 203      35.824 -15.865 -29.680  1.00 79.30           C  
ATOM   3334  HB2 ASP A 203      36.068 -16.926 -29.723  1.00 79.30           H  
ATOM   3335  HB3 ASP A 203      36.385 -15.425 -28.854  1.00 79.30           H  
ATOM   3336  O   ASP A 203      33.454 -13.778 -30.648  1.00 79.30           O  
ATOM   3337  CG  ASP A 203      36.241 -15.179 -30.982  1.00 79.30           C  
ATOM   3338  OD1 ASP A 203      36.066 -15.767 -32.071  1.00 79.30           O  
ATOM   3339  OD2 ASP A 203      36.659 -14.002 -30.916  1.00 79.30           O  
ATOM   3340  N   ASN A 204      34.133 -13.399 -28.546  1.00 79.84           N  
ATOM   3341  H   ASN A 204      34.484 -13.807 -27.691  1.00 79.84           H  
ATOM   3342  CA  ASN A 204      33.719 -11.994 -28.531  1.00 79.84           C  
ATOM   3343  HA  ASN A 204      32.656 -11.952 -28.768  1.00 79.84           H  
ATOM   3344  C   ASN A 204      34.431 -11.129 -29.589  1.00 79.84           C  
ATOM   3345  CB  ASN A 204      33.909 -11.439 -27.106  1.00 79.84           C  
ATOM   3346  HB2 ASN A 204      33.711 -10.368 -27.113  1.00 79.84           H  
ATOM   3347  HB3 ASN A 204      34.938 -11.596 -26.784  1.00 79.84           H  
ATOM   3348  O   ASN A 204      33.878 -10.113 -30.011  1.00 79.84           O  
ATOM   3349  CG  ASN A 204      32.961 -12.067 -26.093  1.00 79.84           C  
ATOM   3350  ND2 ASN A 204      33.213 -11.889 -24.819  1.00 79.84           N  
ATOM   3351 HD21 ASN A 204      34.013 -11.359 -24.504  1.00 79.84           H  
ATOM   3352 HD22 ASN A 204      32.569 -12.329 -24.178  1.00 79.84           H  
ATOM   3353  OD1 ASN A 204      31.991 -12.724 -26.426  1.00 79.84           O  
ATOM   3354  N   VAL A 205      35.621 -11.514 -30.065  1.00 80.91           N  
ATOM   3355  H   VAL A 205      35.971 -12.430 -29.823  1.00 80.91           H  
ATOM   3356  CA  VAL A 205      36.347 -10.773 -31.108  1.00 80.91           C  
ATOM   3357  HA  VAL A 205      36.208  -9.710 -30.916  1.00 80.91           H  
ATOM   3358  C   VAL A 205      35.756 -11.073 -32.486  1.00 80.91           C  
ATOM   3359  CB  VAL A 205      37.867 -11.053 -31.090  1.00 80.91           C  
ATOM   3360  HB  VAL A 205      38.076 -12.006 -31.578  1.00 80.91           H  
ATOM   3361  O   VAL A 205      35.614 -10.156 -33.292  1.00 80.91           O  
ATOM   3362  CG1 VAL A 205      38.620  -9.961 -31.864  1.00 80.91           C  
ATOM   3363 HG11 VAL A 205      38.243  -9.878 -32.883  1.00 80.91           H  
ATOM   3364 HG12 VAL A 205      38.492  -9.000 -31.364  1.00 80.91           H  
ATOM   3365 HG13 VAL A 205      39.683 -10.201 -31.898  1.00 80.91           H  
ATOM   3366  CG2 VAL A 205      38.456 -11.086 -29.673  1.00 80.91           C  
ATOM   3367 HG21 VAL A 205      38.206 -10.171 -29.136  1.00 80.91           H  
ATOM   3368 HG22 VAL A 205      39.540 -11.193 -29.720  1.00 80.91           H  
ATOM   3369 HG23 VAL A 205      38.063 -11.945 -29.130  1.00 80.91           H  
ATOM   3370  N   THR A 206      35.369 -12.315 -32.785  1.00 80.31           N  
ATOM   3371  H   THR A 206      35.560 -13.046 -32.115  1.00 80.31           H  
ATOM   3372  CA  THR A 206      34.747 -12.672 -34.076  1.00 80.31           C  
ATOM   3373  HA  THR A 206      35.231 -12.065 -34.842  1.00 80.31           H  
ATOM   3374  C   THR A 206      33.269 -12.279 -34.135  1.00 80.31           C  
ATOM   3375  CB  THR A 206      35.007 -14.132 -34.474  1.00 80.31           C  
ATOM   3376  HB  THR A 206      34.385 -14.800 -33.878  1.00 80.31           H  
ATOM   3377  O   THR A 206      32.848 -11.726 -35.154  1.00 80.31           O  
ATOM   3378  CG2 THR A 206      34.789 -14.390 -35.967  1.00 80.31           C  
ATOM   3379 HG21 THR A 206      35.588 -13.949 -36.563  1.00 80.31           H  
ATOM   3380 HG22 THR A 206      33.836 -13.975 -36.294  1.00 80.31           H  
ATOM   3381 HG23 THR A 206      34.774 -15.466 -36.138  1.00 80.31           H  
ATOM   3382  OG1 THR A 206      36.378 -14.408 -34.261  1.00 80.31           O  
ATOM   3383  HG1 THR A 206      36.371 -14.944 -33.465  1.00 80.31           H  
ATOM   3384  N   LYS A 207      32.535 -12.337 -33.013  1.00 81.76           N  
ATOM   3385  H   LYS A 207      32.912 -12.833 -32.218  1.00 81.76           H  
ATOM   3386  CA  LYS A 207      31.254 -11.619 -32.852  1.00 81.76           C  
ATOM   3387  HA  LYS A 207      30.518 -12.035 -33.539  1.00 81.76           H  
ATOM   3388  C   LYS A 207      31.404 -10.135 -33.192  1.00 81.76           C  
ATOM   3389  CB  LYS A 207      30.740 -11.777 -31.413  1.00 81.76           C  
ATOM   3390  HB2 LYS A 207      31.552 -11.578 -30.714  1.00 81.76           H  
ATOM   3391  HB3 LYS A 207      29.950 -11.048 -31.231  1.00 81.76           H  
ATOM   3392  O   LYS A 207      30.685  -9.615 -34.046  1.00 81.76           O  
ATOM   3393  CG  LYS A 207      30.167 -13.174 -31.158  1.00 81.76           C  
ATOM   3394  HG2 LYS A 207      29.271 -13.308 -31.763  1.00 81.76           H  
ATOM   3395  HG3 LYS A 207      30.897 -13.933 -31.439  1.00 81.76           H  
ATOM   3396  CD  LYS A 207      29.820 -13.349 -29.679  1.00 81.76           C  
ATOM   3397  HD2 LYS A 207      30.736 -13.363 -29.088  1.00 81.76           H  
ATOM   3398  HD3 LYS A 207      29.188 -12.525 -29.348  1.00 81.76           H  
ATOM   3399  CE  LYS A 207      29.073 -14.667 -29.504  1.00 81.76           C  
ATOM   3400  HE2 LYS A 207      29.677 -15.478 -29.911  1.00 81.76           H  
ATOM   3401  HE3 LYS A 207      28.146 -14.613 -30.075  1.00 81.76           H  
ATOM   3402  NZ  LYS A 207      28.762 -14.925 -28.085  1.00 81.76           N  
ATOM   3403  HZ1 LYS A 207      28.322 -15.830 -27.990  1.00 81.76           H  
ATOM   3404  HZ2 LYS A 207      29.599 -14.885 -27.520  1.00 81.76           H  
ATOM   3405  HZ3 LYS A 207      28.106 -14.218 -27.785  1.00 81.76           H  
ATOM   3406  N   LEU A 208      32.403  -9.459 -32.615  1.00 83.22           N  
ATOM   3407  H   LEU A 208      32.931  -9.921 -31.889  1.00 83.22           H  
ATOM   3408  CA  LEU A 208      32.679  -8.044 -32.888  1.00 83.22           C  
ATOM   3409  HA  LEU A 208      31.745  -7.505 -32.728  1.00 83.22           H  
ATOM   3410  C   LEU A 208      33.107  -7.775 -34.345  1.00 83.22           C  
ATOM   3411  CB  LEU A 208      33.702  -7.533 -31.858  1.00 83.22           C  
ATOM   3412  HB2 LEU A 208      34.629  -8.093 -31.978  1.00 83.22           H  
ATOM   3413  HB3 LEU A 208      33.314  -7.739 -30.860  1.00 83.22           H  
ATOM   3414  O   LEU A 208      32.761  -6.714 -34.877  1.00 83.22           O  
ATOM   3415  CG  LEU A 208      34.024  -6.031 -31.938  1.00 83.22           C  
ATOM   3416  HG  LEU A 208      34.442  -5.799 -32.918  1.00 83.22           H  
ATOM   3417  CD1 LEU A 208      32.791  -5.151 -31.706  1.00 83.22           C  
ATOM   3418 HD11 LEU A 208      33.086  -4.102 -31.680  1.00 83.22           H  
ATOM   3419 HD12 LEU A 208      32.332  -5.414 -30.753  1.00 83.22           H  
ATOM   3420 HD13 LEU A 208      32.066  -5.298 -32.506  1.00 83.22           H  
ATOM   3421  CD2 LEU A 208      35.070  -5.674 -30.883  1.00 83.22           C  
ATOM   3422 HD21 LEU A 208      34.682  -5.882 -29.886  1.00 83.22           H  
ATOM   3423 HD22 LEU A 208      35.969  -6.271 -31.040  1.00 83.22           H  
ATOM   3424 HD23 LEU A 208      35.334  -4.619 -30.954  1.00 83.22           H  
ATOM   3425  N   LYS A 209      33.791  -8.715 -35.020  1.00 82.81           N  
ATOM   3426  H   LYS A 209      34.094  -9.529 -34.504  1.00 82.81           H  
ATOM   3427  CA  LYS A 209      34.050  -8.655 -36.475  1.00 82.81           C  
ATOM   3428  HA  LYS A 209      34.528  -7.704 -36.710  1.00 82.81           H  
ATOM   3429  C   LYS A 209      32.731  -8.677 -37.252  1.00 82.81           C  
ATOM   3430  CB  LYS A 209      34.977  -9.792 -36.961  1.00 82.81           C  
ATOM   3431  HB2 LYS A 209      34.545 -10.744 -36.651  1.00 82.81           H  
ATOM   3432  HB3 LYS A 209      34.991  -9.790 -38.051  1.00 82.81           H  
ATOM   3433  O   LYS A 209      32.499  -7.749 -38.021  1.00 82.81           O  
ATOM   3434  CG  LYS A 209      36.437  -9.701 -36.473  1.00 82.81           C  
ATOM   3435  HG2 LYS A 209      36.960  -8.927 -37.033  1.00 82.81           H  
ATOM   3436  HG3 LYS A 209      36.445  -9.399 -35.425  1.00 82.81           H  
ATOM   3437  CD  LYS A 209      37.182 -11.046 -36.633  1.00 82.81           C  
ATOM   3438  HD2 LYS A 209      37.694 -11.072 -37.595  1.00 82.81           H  
ATOM   3439  HD3 LYS A 209      36.459 -11.862 -36.625  1.00 82.81           H  
ATOM   3440  CE  LYS A 209      38.188 -11.274 -35.491  1.00 82.81           C  
ATOM   3441  HE2 LYS A 209      37.760 -10.843 -34.585  1.00 82.81           H  
ATOM   3442  HE3 LYS A 209      39.112 -10.741 -35.713  1.00 82.81           H  
ATOM   3443  NZ  LYS A 209      38.454 -12.718 -35.232  1.00 82.81           N  
ATOM   3444  HZ1 LYS A 209      39.105 -12.845 -34.470  1.00 82.81           H  
ATOM   3445  HZ2 LYS A 209      38.812 -13.196 -36.047  1.00 82.81           H  
ATOM   3446  HZ3 LYS A 209      37.618 -13.205 -34.943  1.00 82.81           H  
ATOM   3447  N   ILE A 210      31.842  -9.644 -36.999  1.00 83.15           N  
ATOM   3448  H   ILE A 210      32.094 -10.356 -36.327  1.00 83.15           H  
ATOM   3449  CA  ILE A 210      30.537  -9.763 -37.680  1.00 83.15           C  
ATOM   3450  HA  ILE A 210      30.717  -9.792 -38.755  1.00 83.15           H  
ATOM   3451  C   ILE A 210      29.658  -8.530 -37.421  1.00 83.15           C  
ATOM   3452  CB  ILE A 210      29.832 -11.089 -37.292  1.00 83.15           C  
ATOM   3453  HB  ILE A 210      29.808 -11.169 -36.205  1.00 83.15           H  
ATOM   3454  O   ILE A 210      29.125  -7.947 -38.366  1.00 83.15           O  
ATOM   3455  CG1 ILE A 210      30.636 -12.283 -37.860  1.00 83.15           C  
ATOM   3456 HG12 ILE A 210      30.658 -12.219 -38.948  1.00 83.15           H  
ATOM   3457 HG13 ILE A 210      31.664 -12.226 -37.504  1.00 83.15           H  
ATOM   3458  CG2 ILE A 210      28.378 -11.122 -37.807  1.00 83.15           C  
ATOM   3459 HG21 ILE A 210      28.357 -10.997 -38.890  1.00 83.15           H  
ATOM   3460 HG22 ILE A 210      27.897 -12.065 -37.549  1.00 83.15           H  
ATOM   3461 HG23 ILE A 210      27.785 -10.336 -37.339  1.00 83.15           H  
ATOM   3462  CD1 ILE A 210      30.098 -13.662 -37.462  1.00 83.15           C  
ATOM   3463 HD11 ILE A 210      29.151 -13.867 -37.960  1.00 83.15           H  
ATOM   3464 HD12 ILE A 210      30.817 -14.424 -37.765  1.00 83.15           H  
ATOM   3465 HD13 ILE A 210      29.964 -13.708 -36.381  1.00 83.15           H  
ATOM   3466  N   ILE A 211      29.578  -8.047 -36.176  1.00 85.24           N  
ATOM   3467  H   ILE A 211      29.991  -8.592 -35.433  1.00 85.24           H  
ATOM   3468  CA  ILE A 211      28.871  -6.800 -35.831  1.00 85.24           C  
ATOM   3469  HA  ILE A 211      27.819  -6.915 -36.092  1.00 85.24           H  
ATOM   3470  C   ILE A 211      29.424  -5.616 -36.644  1.00 85.24           C  
ATOM   3471  CB  ILE A 211      28.973  -6.527 -34.309  1.00 85.24           C  
ATOM   3472  HB  ILE A 211      30.024  -6.587 -34.026  1.00 85.24           H  
ATOM   3473  O   ILE A 211      28.653  -4.822 -37.189  1.00 85.24           O  
ATOM   3474  CG1 ILE A 211      28.176  -7.550 -33.469  1.00 85.24           C  
ATOM   3475 HG12 ILE A 211      28.263  -8.548 -33.898  1.00 85.24           H  
ATOM   3476 HG13 ILE A 211      27.118  -7.286 -33.477  1.00 85.24           H  
ATOM   3477  CG2 ILE A 211      28.461  -5.111 -33.970  1.00 85.24           C  
ATOM   3478 HG21 ILE A 211      27.443  -5.004 -34.345  1.00 85.24           H  
ATOM   3479 HG22 ILE A 211      28.457  -4.956 -32.891  1.00 85.24           H  
ATOM   3480 HG23 ILE A 211      29.116  -4.361 -34.413  1.00 85.24           H  
ATOM   3481  CD1 ILE A 211      28.672  -7.619 -32.015  1.00 85.24           C  
ATOM   3482 HD11 ILE A 211      28.802  -6.627 -31.583  1.00 85.24           H  
ATOM   3483 HD12 ILE A 211      29.626  -8.145 -31.973  1.00 85.24           H  
ATOM   3484 HD13 ILE A 211      27.948  -8.158 -31.405  1.00 85.24           H  
ATOM   3485  N   ASN A 212      30.751  -5.472 -36.746  1.00 85.20           N  
ATOM   3486  H   ASN A 212      31.345  -6.164 -36.313  1.00 85.20           H  
ATOM   3487  CA  ASN A 212      31.369  -4.417 -37.556  1.00 85.20           C  
ATOM   3488  HA  ASN A 212      30.899  -3.466 -37.304  1.00 85.20           H  
ATOM   3489  C   ASN A 212      31.144  -4.620 -39.058  1.00 85.20           C  
ATOM   3490  CB  ASN A 212      32.870  -4.305 -37.244  1.00 85.20           C  
ATOM   3491  HB2 ASN A 212      33.389  -3.893 -38.110  1.00 85.20           H  
ATOM   3492  HB3 ASN A 212      33.296  -5.288 -37.046  1.00 85.20           H  
ATOM   3493  O   ASN A 212      31.001  -3.638 -39.785  1.00 85.20           O  
ATOM   3494  CG  ASN A 212      33.133  -3.368 -36.086  1.00 85.20           C  
ATOM   3495  ND2 ASN A 212      33.262  -3.890 -34.892  1.00 85.20           N  
ATOM   3496 HD21 ASN A 212      33.176  -4.890 -34.781  1.00 85.20           H  
ATOM   3497 HD22 ASN A 212      33.491  -3.283 -34.118  1.00 85.20           H  
ATOM   3498  OD1 ASN A 212      33.204  -2.157 -36.261  1.00 85.20           O  
ATOM   3499  N   GLU A 213      31.089  -5.858 -39.534  1.00 84.33           N  
ATOM   3500  H   GLU A 213      31.269  -6.627 -38.905  1.00 84.33           H  
ATOM   3501  CA  GLU A 213      30.868  -6.180 -40.939  1.00 84.33           C  
ATOM   3502  HA  GLU A 213      31.526  -5.544 -41.532  1.00 84.33           H  
ATOM   3503  C   GLU A 213      29.432  -5.865 -41.372  1.00 84.33           C  
ATOM   3504  CB  GLU A 213      31.279  -7.634 -41.194  1.00 84.33           C  
ATOM   3505  HB2 GLU A 213      30.576  -8.319 -40.720  1.00 84.33           H  
ATOM   3506  HB3 GLU A 213      32.271  -7.781 -40.766  1.00 84.33           H  
ATOM   3507  O   GLU A 213      29.246  -5.174 -42.374  1.00 84.33           O  
ATOM   3508  CG  GLU A 213      31.346  -7.906 -42.698  1.00 84.33           C  
ATOM   3509  HG2 GLU A 213      30.335  -7.924 -43.105  1.00 84.33           H  
ATOM   3510  HG3 GLU A 213      31.880  -7.080 -43.168  1.00 84.33           H  
ATOM   3511  CD  GLU A 213      32.077  -9.201 -43.066  1.00 84.33           C  
ATOM   3512  OE1 GLU A 213      32.175  -9.450 -44.292  1.00 84.33           O  
ATOM   3513  OE2 GLU A 213      32.606  -9.896 -42.182  1.00 84.33           O  
ATOM   3514  N   ILE A 214      28.424  -6.219 -40.567  1.00 85.76           N  
ATOM   3515  H   ILE A 214      28.635  -6.809 -39.775  1.00 85.76           H  
ATOM   3516  CA  ILE A 214      27.030  -5.800 -40.785  1.00 85.76           C  
ATOM   3517  HA  ILE A 214      26.734  -6.114 -41.786  1.00 85.76           H  
ATOM   3518  C   ILE A 214      26.924  -4.265 -40.733  1.00 85.76           C  
ATOM   3519  CB  ILE A 214      26.082  -6.485 -39.768  1.00 85.76           C  
ATOM   3520  HB  ILE A 214      26.416  -6.230 -38.763  1.00 85.76           H  
ATOM   3521  O   ILE A 214      26.326  -3.653 -41.625  1.00 85.76           O  
ATOM   3522  CG1 ILE A 214      26.093  -8.028 -39.915  1.00 85.76           C  
ATOM   3523 HG12 ILE A 214      27.116  -8.387 -40.024  1.00 85.76           H  
ATOM   3524 HG13 ILE A 214      25.549  -8.317 -40.814  1.00 85.76           H  
ATOM   3525  CG2 ILE A 214      24.645  -5.960 -39.959  1.00 85.76           C  
ATOM   3526 HG21 ILE A 214      23.959  -6.484 -39.293  1.00 85.76           H  
ATOM   3527 HG22 ILE A 214      24.580  -4.897 -39.725  1.00 85.76           H  
ATOM   3528 HG23 ILE A 214      24.315  -6.131 -40.983  1.00 85.76           H  
ATOM   3529  CD1 ILE A 214      25.483  -8.768 -38.715  1.00 85.76           C  
ATOM   3530 HD11 ILE A 214      25.591  -9.842 -38.865  1.00 85.76           H  
ATOM   3531 HD12 ILE A 214      24.421  -8.543 -38.614  1.00 85.76           H  
ATOM   3532 HD13 ILE A 214      26.004  -8.485 -37.800  1.00 85.76           H  
ATOM   3533  N   LYS A 215      27.562  -3.614 -39.746  1.00 84.71           N  
ATOM   3534  H   LYS A 215      28.021  -4.172 -39.039  1.00 84.71           H  
ATOM   3535  CA  LYS A 215      27.588  -2.142 -39.619  1.00 84.71           C  
ATOM   3536  HA  LYS A 215      26.559  -1.783 -39.600  1.00 84.71           H  
ATOM   3537  C   LYS A 215      28.237  -1.446 -40.826  1.00 84.71           C  
ATOM   3538  CB  LYS A 215      28.275  -1.724 -38.298  1.00 84.71           C  
ATOM   3539  HB2 LYS A 215      29.198  -2.291 -38.176  1.00 84.71           H  
ATOM   3540  HB3 LYS A 215      28.534  -0.666 -38.352  1.00 84.71           H  
ATOM   3541  O   LYS A 215      27.747  -0.393 -41.227  1.00 84.71           O  
ATOM   3542  CG  LYS A 215      27.366  -1.927 -37.071  1.00 84.71           C  
ATOM   3543  HG2 LYS A 215      26.965  -2.941 -37.085  1.00 84.71           H  
ATOM   3544  HG3 LYS A 215      26.527  -1.237 -37.157  1.00 84.71           H  
ATOM   3545  CD  LYS A 215      28.058  -1.680 -35.714  1.00 84.71           C  
ATOM   3546  HD2 LYS A 215      28.365  -0.637 -35.644  1.00 84.71           H  
ATOM   3547  HD3 LYS A 215      28.935  -2.323 -35.637  1.00 84.71           H  
ATOM   3548  CE  LYS A 215      27.059  -2.019 -34.592  1.00 84.71           C  
ATOM   3549  HE2 LYS A 215      26.750  -3.054 -34.742  1.00 84.71           H  
ATOM   3550  HE3 LYS A 215      26.172  -1.395 -34.707  1.00 84.71           H  
ATOM   3551  NZ  LYS A 215      27.585  -1.885 -33.208  1.00 84.71           N  
ATOM   3552  HZ1 LYS A 215      28.408  -2.454 -33.074  1.00 84.71           H  
ATOM   3553  HZ2 LYS A 215      26.903  -2.232 -32.548  1.00 84.71           H  
ATOM   3554  HZ3 LYS A 215      27.779  -0.926 -32.958  1.00 84.71           H  
ATOM   3555  N   ARG A 216      29.310  -2.003 -41.410  1.00 82.37           N  
ATOM   3556  H   ARG A 216      29.662  -2.853 -40.993  1.00 82.37           H  
ATOM   3557  CA  ARG A 216      30.107  -1.362 -42.481  1.00 82.37           C  
ATOM   3558  HA  ARG A 216      29.913  -0.290 -42.467  1.00 82.37           H  
ATOM   3559  C   ARG A 216      29.733  -1.810 -43.900  1.00 82.37           C  
ATOM   3560  CB  ARG A 216      31.614  -1.562 -42.223  1.00 82.37           C  
ATOM   3561  HB2 ARG A 216      32.167  -1.171 -43.076  1.00 82.37           H  
ATOM   3562  HB3 ARG A 216      31.820  -2.630 -42.152  1.00 82.37           H  
ATOM   3563  O   ARG A 216      29.536  -0.956 -44.758  1.00 82.37           O  
ATOM   3564  CG  ARG A 216      32.130  -0.855 -40.954  1.00 82.37           C  
ATOM   3565  HG2 ARG A 216      32.012   0.223 -41.064  1.00 82.37           H  
ATOM   3566  HG3 ARG A 216      31.552  -1.177 -40.087  1.00 82.37           H  
ATOM   3567  CD  ARG A 216      33.613  -1.187 -40.724  1.00 82.37           C  
ATOM   3568  HD2 ARG A 216      34.195  -0.728 -41.523  1.00 82.37           H  
ATOM   3569  HD3 ARG A 216      33.740  -2.268 -40.779  1.00 82.37           H  
ATOM   3570  NE  ARG A 216      34.090  -0.731 -39.400  1.00 82.37           N  
ATOM   3571  HE  ARG A 216      33.441  -0.821 -38.632  1.00 82.37           H  
ATOM   3572  NH1 ARG A 216      36.284  -0.258 -39.943  1.00 82.37           N  
ATOM   3573 HH11 ARG A 216      37.207   0.033 -39.656  1.00 82.37           H  
ATOM   3574 HH12 ARG A 216      36.106  -0.494 -40.909  1.00 82.37           H  
ATOM   3575  NH2 ARG A 216      35.584  -0.043 -37.837  1.00 82.37           N  
ATOM   3576 HH21 ARG A 216      36.514   0.248 -37.571  1.00 82.37           H  
ATOM   3577 HH22 ARG A 216      34.891  -0.207 -37.122  1.00 82.37           H  
ATOM   3578  CZ  ARG A 216      35.313  -0.343 -39.075  1.00 82.37           C  
ATOM   3579  N   LYS A 217      29.631  -3.116 -44.173  1.00 82.10           N  
ATOM   3580  H   LYS A 217      29.727  -3.771 -43.410  1.00 82.10           H  
ATOM   3581  CA  LYS A 217      29.363  -3.656 -45.524  1.00 82.10           C  
ATOM   3582  HA  LYS A 217      29.859  -3.019 -46.256  1.00 82.10           H  
ATOM   3583  C   LYS A 217      27.881  -3.645 -45.902  1.00 82.10           C  
ATOM   3584  CB  LYS A 217      29.913  -5.089 -45.685  1.00 82.10           C  
ATOM   3585  HB2 LYS A 217      29.589  -5.460 -46.657  1.00 82.10           H  
ATOM   3586  HB3 LYS A 217      29.472  -5.738 -44.929  1.00 82.10           H  
ATOM   3587  O   LYS A 217      27.589  -3.502 -47.089  1.00 82.10           O  
ATOM   3588  CG  LYS A 217      31.446  -5.209 -45.625  1.00 82.10           C  
ATOM   3589  HG2 LYS A 217      31.899  -4.470 -46.285  1.00 82.10           H  
ATOM   3590  HG3 LYS A 217      31.780  -5.027 -44.603  1.00 82.10           H  
ATOM   3591  CD  LYS A 217      31.879  -6.618 -46.073  1.00 82.10           C  
ATOM   3592  HD2 LYS A 217      31.301  -7.354 -45.514  1.00 82.10           H  
ATOM   3593  HD3 LYS A 217      31.648  -6.747 -47.130  1.00 82.10           H  
ATOM   3594  CE  LYS A 217      33.379  -6.875 -45.847  1.00 82.10           C  
ATOM   3595  HE2 LYS A 217      33.960  -6.212 -46.488  1.00 82.10           H  
ATOM   3596  HE3 LYS A 217      33.611  -6.643 -44.808  1.00 82.10           H  
ATOM   3597  NZ  LYS A 217      33.734  -8.295 -46.110  1.00 82.10           N  
ATOM   3598  HZ1 LYS A 217      34.711  -8.489 -45.939  1.00 82.10           H  
ATOM   3599  HZ2 LYS A 217      33.221  -8.884 -45.470  1.00 82.10           H  
ATOM   3600  HZ3 LYS A 217      33.474  -8.598 -47.038  1.00 82.10           H  
ATOM   3601  N   LEU A 218      26.973  -3.800 -44.932  1.00 84.40           N  
ATOM   3602  H   LEU A 218      27.310  -3.952 -43.992  1.00 84.40           H  
ATOM   3603  CA  LEU A 218      25.532  -3.949 -45.183  1.00 84.40           C  
ATOM   3604  HA  LEU A 218      25.373  -4.114 -46.248  1.00 84.40           H  
ATOM   3605  C   LEU A 218      24.743  -2.672 -44.858  1.00 84.40           C  
ATOM   3606  CB  LEU A 218      24.986  -5.196 -44.453  1.00 84.40           C  
ATOM   3607  HB2 LEU A 218      25.083  -5.055 -43.377  1.00 84.40           H  
ATOM   3608  HB3 LEU A 218      23.923  -5.276 -44.679  1.00 84.40           H  
ATOM   3609  O   LEU A 218      24.191  -2.051 -45.766  1.00 84.40           O  
ATOM   3610  CG  LEU A 218      25.655  -6.537 -44.821  1.00 84.40           C  
ATOM   3611  HG  LEU A 218      26.715  -6.496 -44.569  1.00 84.40           H  
ATOM   3612  CD1 LEU A 218      25.015  -7.664 -44.011  1.00 84.40           C  
ATOM   3613 HD11 LEU A 218      25.376  -7.630 -42.983  1.00 84.40           H  
ATOM   3614 HD12 LEU A 218      25.281  -8.635 -44.429  1.00 84.40           H  
ATOM   3615 HD13 LEU A 218      23.929  -7.576 -44.015  1.00 84.40           H  
ATOM   3616  CD2 LEU A 218      25.530  -6.863 -46.310  1.00 84.40           C  
ATOM   3617 HD21 LEU A 218      25.987  -7.833 -46.508  1.00 84.40           H  
ATOM   3618 HD22 LEU A 218      24.478  -6.910 -46.591  1.00 84.40           H  
ATOM   3619 HD23 LEU A 218      26.045  -6.114 -46.913  1.00 84.40           H  
ATOM   3620  N   TRP A 219      24.729  -2.224 -43.596  1.00 85.38           N  
ATOM   3621  H   TRP A 219      25.230  -2.753 -42.896  1.00 85.38           H  
ATOM   3622  CA  TRP A 219      23.870  -1.111 -43.155  1.00 85.38           C  
ATOM   3623  HA  TRP A 219      22.831  -1.388 -43.331  1.00 85.38           H  
ATOM   3624  C   TRP A 219      24.123   0.193 -43.921  1.00 85.38           C  
ATOM   3625  CB  TRP A 219      24.050  -0.864 -41.654  1.00 85.38           C  
ATOM   3626  HB2 TRP A 219      25.116  -0.792 -41.438  1.00 85.38           H  
ATOM   3627  HB3 TRP A 219      23.667  -1.723 -41.102  1.00 85.38           H  
ATOM   3628  O   TRP A 219      23.172   0.897 -44.268  1.00 85.38           O  
ATOM   3629  CG  TRP A 219      23.383   0.380 -41.138  1.00 85.38           C  
ATOM   3630  CD1 TRP A 219      24.030   1.525 -40.821  1.00 85.38           C  
ATOM   3631  HD1 TRP A 219      25.098   1.665 -40.901  1.00 85.38           H  
ATOM   3632  CD2 TRP A 219      21.968   0.632 -40.851  1.00 85.38           C  
ATOM   3633  CE2 TRP A 219      21.841   1.961 -40.343  1.00 85.38           C  
ATOM   3634  CE3 TRP A 219      20.781  -0.127 -40.939  1.00 85.38           C  
ATOM   3635  HE3 TRP A 219      20.832  -1.143 -41.302  1.00 85.38           H  
ATOM   3636  NE1 TRP A 219      23.126   2.460 -40.354  1.00 85.38           N  
ATOM   3637  HE1 TRP A 219      23.400   3.369 -40.011  1.00 85.38           H  
ATOM   3638  CH2 TRP A 219      19.451   1.717 -40.044  1.00 85.38           C  
ATOM   3639  HH2 TRP A 219      18.496   2.111 -39.728  1.00 85.38           H  
ATOM   3640  CZ2 TRP A 219      20.610   2.506 -39.947  1.00 85.38           C  
ATOM   3641  HZ2 TRP A 219      20.556   3.508 -39.549  1.00 85.38           H  
ATOM   3642  CZ3 TRP A 219      19.539   0.404 -40.539  1.00 85.38           C  
ATOM   3643  HZ3 TRP A 219      18.651  -0.208 -40.598  1.00 85.38           H  
ATOM   3644  N   ILE A 220      25.384   0.519 -44.226  1.00 83.10           N  
ATOM   3645  H   ILE A 220      26.127  -0.082 -43.899  1.00 83.10           H  
ATOM   3646  CA  ILE A 220      25.727   1.730 -44.987  1.00 83.10           C  
ATOM   3647  HA  ILE A 220      25.311   2.590 -44.462  1.00 83.10           H  
ATOM   3648  C   ILE A 220      25.058   1.710 -46.370  1.00 83.10           C  
ATOM   3649  CB  ILE A 220      27.263   1.931 -45.047  1.00 83.10           C  
ATOM   3650  HB  ILE A 220      27.725   1.010 -45.400  1.00 83.10           H  
ATOM   3651  O   ILE A 220      24.422   2.700 -46.728  1.00 83.10           O  
ATOM   3652  CG1 ILE A 220      27.780   2.243 -43.621  1.00 83.10           C  
ATOM   3653 HG12 ILE A 220      27.291   3.144 -43.248  1.00 83.10           H  
ATOM   3654 HG13 ILE A 220      27.504   1.420 -42.962  1.00 83.10           H  
ATOM   3655  CG2 ILE A 220      27.650   3.063 -46.018  1.00 83.10           C  
ATOM   3656 HG21 ILE A 220      27.209   4.007 -45.696  1.00 83.10           H  
ATOM   3657 HG22 ILE A 220      28.733   3.172 -46.063  1.00 83.10           H  
ATOM   3658 HG23 ILE A 220      27.314   2.840 -47.031  1.00 83.10           H  
ATOM   3659  CD1 ILE A 220      29.297   2.433 -43.498  1.00 83.10           C  
ATOM   3660 HD11 ILE A 220      29.819   1.606 -43.978  1.00 83.10           H  
ATOM   3661 HD12 ILE A 220      29.602   3.372 -43.960  1.00 83.10           H  
ATOM   3662 HD13 ILE A 220      29.571   2.463 -42.443  1.00 83.10           H  
ATOM   3663  N   LYS A 221      25.098   0.575 -47.086  1.00 85.47           N  
ATOM   3664  H   LYS A 221      25.515  -0.238 -46.656  1.00 85.47           H  
ATOM   3665  CA  LYS A 221      24.573   0.428 -48.458  1.00 85.47           C  
ATOM   3666  HA  LYS A 221      24.978   1.227 -49.080  1.00 85.47           H  
ATOM   3667  C   LYS A 221      23.050   0.546 -48.582  1.00 85.47           C  
ATOM   3668  CB  LYS A 221      24.998  -0.926 -49.050  1.00 85.47           C  
ATOM   3669  HB2 LYS A 221      24.522  -1.031 -50.025  1.00 85.47           H  
ATOM   3670  HB3 LYS A 221      24.630  -1.730 -48.413  1.00 85.47           H  
ATOM   3671  O   LYS A 221      22.562   0.823 -49.673  1.00 85.47           O  
ATOM   3672  CG  LYS A 221      26.512  -1.084 -49.243  1.00 85.47           C  
ATOM   3673  HG2 LYS A 221      26.897  -0.243 -49.820  1.00 85.47           H  
ATOM   3674  HG3 LYS A 221      27.006  -1.109 -48.272  1.00 85.47           H  
ATOM   3675  CD  LYS A 221      26.785  -2.390 -50.003  1.00 85.47           C  
ATOM   3676  HD2 LYS A 221      26.330  -2.325 -50.992  1.00 85.47           H  
ATOM   3677  HD3 LYS A 221      26.330  -3.218 -49.461  1.00 85.47           H  
ATOM   3678  CE  LYS A 221      28.287  -2.645 -50.147  1.00 85.47           C  
ATOM   3679  HE2 LYS A 221      28.740  -1.793 -50.655  1.00 85.47           H  
ATOM   3680  HE3 LYS A 221      28.716  -2.716 -49.148  1.00 85.47           H  
ATOM   3681  NZ  LYS A 221      28.542  -3.895 -50.907  1.00 85.47           N  
ATOM   3682  HZ1 LYS A 221      28.132  -4.682 -50.424  1.00 85.47           H  
ATOM   3683  HZ2 LYS A 221      28.130  -3.840 -51.828  1.00 85.47           H  
ATOM   3684  HZ3 LYS A 221      29.533  -4.058 -51.012  1.00 85.47           H  
ATOM   3685  N   LEU A 222      22.292   0.321 -47.507  1.00 83.26           N  
ATOM   3686  H   LEU A 222      22.753   0.048 -46.651  1.00 83.26           H  
ATOM   3687  CA  LEU A 222      20.828   0.387 -47.552  1.00 83.26           C  
ATOM   3688  HA  LEU A 222      20.467  -0.312 -48.307  1.00 83.26           H  
ATOM   3689  C   LEU A 222      20.330   1.790 -47.936  1.00 83.26           C  
ATOM   3690  CB  LEU A 222      20.236   0.008 -46.189  1.00 83.26           C  
ATOM   3691  HB2 LEU A 222      20.667   0.674 -45.442  1.00 83.26           H  
ATOM   3692  HB3 LEU A 222      19.163   0.195 -46.224  1.00 83.26           H  
ATOM   3693  O   LEU A 222      20.728   2.786 -47.327  1.00 83.26           O  
ATOM   3694  CG  LEU A 222      20.454  -1.436 -45.718  1.00 83.26           C  
ATOM   3695  HG  LEU A 222      21.517  -1.675 -45.707  1.00 83.26           H  
ATOM   3696  CD1 LEU A 222      19.916  -1.513 -44.293  1.00 83.26           C  
ATOM   3697 HD11 LEU A 222      18.933  -1.047 -44.232  1.00 83.26           H  
ATOM   3698 HD12 LEU A 222      19.827  -2.556 -43.988  1.00 83.26           H  
ATOM   3699 HD13 LEU A 222      20.601  -1.003 -43.616  1.00 83.26           H  
ATOM   3700  CD2 LEU A 222      19.719  -2.452 -46.593  1.00 83.26           C  
ATOM   3701 HD21 LEU A 222      19.882  -3.455 -46.200  1.00 83.26           H  
ATOM   3702 HD22 LEU A 222      18.649  -2.244 -46.604  1.00 83.26           H  
ATOM   3703 HD23 LEU A 222      20.109  -2.422 -47.611  1.00 83.26           H  
ATOM   3704  N   SER A 223      19.380   1.857 -48.865  1.00 84.16           N  
ATOM   3705  H   SER A 223      19.102   0.999 -49.320  1.00 84.16           H  
ATOM   3706  CA  SER A 223      18.654   3.088 -49.198  1.00 84.16           C  
ATOM   3707  HA  SER A 223      19.383   3.840 -49.501  1.00 84.16           H  
ATOM   3708  C   SER A 223      17.860   3.646 -48.008  1.00 84.16           C  
ATOM   3709  CB  SER A 223      17.707   2.842 -50.379  1.00 84.16           C  
ATOM   3710  HB2 SER A 223      18.275   2.474 -51.234  1.00 84.16           H  
ATOM   3711  HB3 SER A 223      17.223   3.777 -50.660  1.00 84.16           H  
ATOM   3712  O   SER A 223      17.549   2.941 -47.042  1.00 84.16           O  
ATOM   3713  OG  SER A 223      16.720   1.895 -50.021  1.00 84.16           O  
ATOM   3714  HG  SER A 223      17.140   1.035 -50.099  1.00 84.16           H  
ATOM   3715  N   SER A 224      17.463   4.917 -48.103  1.00 80.38           N  
ATOM   3716  H   SER A 224      17.709   5.447 -48.928  1.00 80.38           H  
ATOM   3717  CA  SER A 224      16.507   5.544 -47.180  1.00 80.38           C  
ATOM   3718  HA  SER A 224      16.941   5.575 -46.181  1.00 80.38           H  
ATOM   3719  C   SER A 224      15.193   4.759 -47.094  1.00 80.38           C  
ATOM   3720  CB  SER A 224      16.226   6.982 -47.634  1.00 80.38           C  
ATOM   3721  HB2 SER A 224      15.402   7.397 -47.053  1.00 80.38           H  
ATOM   3722  HB3 SER A 224      17.115   7.590 -47.471  1.00 80.38           H  
ATOM   3723  O   SER A 224      14.695   4.529 -45.996  1.00 80.38           O  
ATOM   3724  OG  SER A 224      15.902   6.993 -49.014  1.00 80.38           O  
ATOM   3725  HG  SER A 224      15.714   7.894 -49.288  1.00 80.38           H  
ATOM   3726  N   VAL A 225      14.673   4.270 -48.225  1.00 80.93           N  
ATOM   3727  H   VAL A 225      15.123   4.532 -49.091  1.00 80.93           H  
ATOM   3728  CA  VAL A 225      13.430   3.482 -48.298  1.00 80.93           C  
ATOM   3729  HA  VAL A 225      12.636   4.048 -47.809  1.00 80.93           H  
ATOM   3730  C   VAL A 225      13.562   2.150 -47.550  1.00 80.93           C  
ATOM   3731  CB  VAL A 225      13.012   3.252 -49.765  1.00 80.93           C  
ATOM   3732  HB  VAL A 225      13.772   2.649 -50.263  1.00 80.93           H  
ATOM   3733  O   VAL A 225      12.693   1.807 -46.749  1.00 80.93           O  
ATOM   3734  CG1 VAL A 225      11.667   2.520 -49.860  1.00 80.93           C  
ATOM   3735 HG11 VAL A 225      10.892   3.089 -49.347  1.00 80.93           H  
ATOM   3736 HG12 VAL A 225      11.386   2.401 -50.906  1.00 80.93           H  
ATOM   3737 HG13 VAL A 225      11.739   1.527 -49.417  1.00 80.93           H  
ATOM   3738  CG2 VAL A 225      12.872   4.580 -50.524  1.00 80.93           C  
ATOM   3739 HG21 VAL A 225      13.832   5.094 -50.586  1.00 80.93           H  
ATOM   3740 HG22 VAL A 225      12.533   4.389 -51.542  1.00 80.93           H  
ATOM   3741 HG23 VAL A 225      12.149   5.225 -50.025  1.00 80.93           H  
ATOM   3742  N   GLN A 226      14.673   1.426 -47.728  1.00 83.79           N  
ATOM   3743  H   GLN A 226      15.363   1.753 -48.390  1.00 83.79           H  
ATOM   3744  CA  GLN A 226      14.947   0.196 -46.970  1.00 83.79           C  
ATOM   3745  HA  GLN A 226      14.108  -0.490 -47.087  1.00 83.79           H  
ATOM   3746  C   GLN A 226      15.086   0.482 -45.469  1.00 83.79           C  
ATOM   3747  CB  GLN A 226      16.214  -0.484 -47.504  1.00 83.79           C  
ATOM   3748  HB2 GLN A 226      16.542  -1.238 -46.788  1.00 83.79           H  
ATOM   3749  HB3 GLN A 226      17.002   0.264 -47.590  1.00 83.79           H  
ATOM   3750  O   GLN A 226      14.470  -0.208 -44.659  1.00 83.79           O  
ATOM   3751  CG  GLN A 226      15.986  -1.179 -48.857  1.00 83.79           C  
ATOM   3752  HG2 GLN A 226      15.353  -0.562 -49.496  1.00 83.79           H  
ATOM   3753  HG3 GLN A 226      15.476  -2.128 -48.692  1.00 83.79           H  
ATOM   3754  CD  GLN A 226      17.300  -1.411 -49.595  1.00 83.79           C  
ATOM   3755  NE2 GLN A 226      17.640  -2.623 -49.964  1.00 83.79           N  
ATOM   3756 HE21 GLN A 226      17.046  -3.420 -49.781  1.00 83.79           H  
ATOM   3757 HE22 GLN A 226      18.500  -2.719 -50.484  1.00 83.79           H  
ATOM   3758  OE1 GLN A 226      18.042  -0.475 -49.852  1.00 83.79           O  
ATOM   3759  N   LYS A 227      15.821   1.535 -45.088  1.00 81.42           N  
ATOM   3760  H   LYS A 227      16.300   2.063 -45.804  1.00 81.42           H  
ATOM   3761  CA  LYS A 227      15.961   1.965 -43.685  1.00 81.42           C  
ATOM   3762  HA  LYS A 227      16.307   1.117 -43.094  1.00 81.42           H  
ATOM   3763  C   LYS A 227      14.615   2.364 -43.063  1.00 81.42           C  
ATOM   3764  CB  LYS A 227      17.021   3.080 -43.597  1.00 81.42           C  
ATOM   3765  HB2 LYS A 227      16.843   3.818 -44.379  1.00 81.42           H  
ATOM   3766  HB3 LYS A 227      16.946   3.576 -42.629  1.00 81.42           H  
ATOM   3767  O   LYS A 227      14.374   2.036 -41.905  1.00 81.42           O  
ATOM   3768  CG  LYS A 227      18.439   2.493 -43.735  1.00 81.42           C  
ATOM   3769  HG2 LYS A 227      18.470   1.811 -44.585  1.00 81.42           H  
ATOM   3770  HG3 LYS A 227      18.659   1.919 -42.835  1.00 81.42           H  
ATOM   3771  CD  LYS A 227      19.528   3.557 -43.940  1.00 81.42           C  
ATOM   3772  HD2 LYS A 227      19.419   4.346 -43.197  1.00 81.42           H  
ATOM   3773  HD3 LYS A 227      19.410   3.985 -44.936  1.00 81.42           H  
ATOM   3774  CE  LYS A 227      20.912   2.906 -43.786  1.00 81.42           C  
ATOM   3775  HE2 LYS A 227      21.329   3.164 -42.813  1.00 81.42           H  
ATOM   3776  HE3 LYS A 227      20.784   1.823 -43.785  1.00 81.42           H  
ATOM   3777  NZ  LYS A 227      21.861   3.267 -44.873  1.00 81.42           N  
ATOM   3778  HZ1 LYS A 227      21.445   3.117 -45.781  1.00 81.42           H  
ATOM   3779  HZ2 LYS A 227      22.656   2.645 -44.848  1.00 81.42           H  
ATOM   3780  HZ3 LYS A 227      22.177   4.226 -44.830  1.00 81.42           H  
ATOM   3781  N   ILE A 228      13.703   2.968 -43.830  1.00 81.02           N  
ATOM   3782  H   ILE A 228      13.990   3.263 -44.752  1.00 81.02           H  
ATOM   3783  CA  ILE A 228      12.323   3.262 -43.405  1.00 81.02           C  
ATOM   3784  HA  ILE A 228      12.364   3.711 -42.413  1.00 81.02           H  
ATOM   3785  C   ILE A 228      11.487   1.979 -43.257  1.00 81.02           C  
ATOM   3786  CB  ILE A 228      11.677   4.301 -44.355  1.00 81.02           C  
ATOM   3787  HB  ILE A 228      11.882   4.002 -45.383  1.00 81.02           H  
ATOM   3788  O   ILE A 228      10.730   1.874 -42.294  1.00 81.02           O  
ATOM   3789  CG1 ILE A 228      12.309   5.691 -44.100  1.00 81.02           C  
ATOM   3790 HG12 ILE A 228      11.940   6.090 -43.155  1.00 81.02           H  
ATOM   3791 HG13 ILE A 228      13.390   5.592 -44.008  1.00 81.02           H  
ATOM   3792  CG2 ILE A 228      10.146   4.385 -44.183  1.00 81.02           C  
ATOM   3793 HG21 ILE A 228       9.896   4.622 -43.149  1.00 81.02           H  
ATOM   3794 HG22 ILE A 228       9.681   3.439 -44.461  1.00 81.02           H  
ATOM   3795 HG23 ILE A 228       9.732   5.153 -44.837  1.00 81.02           H  
ATOM   3796  CD1 ILE A 228      12.039   6.710 -45.215  1.00 81.02           C  
ATOM   3797 HD11 ILE A 228      12.359   6.304 -46.175  1.00 81.02           H  
ATOM   3798 HD12 ILE A 228      12.603   7.620 -45.012  1.00 81.02           H  
ATOM   3799 HD13 ILE A 228      10.980   6.963 -45.260  1.00 81.02           H  
ATOM   3800  N   LYS A 229      11.632   0.977 -44.139  1.00 83.37           N  
ATOM   3801  H   LYS A 229      12.230   1.122 -44.939  1.00 83.37           H  
ATOM   3802  CA  LYS A 229      10.955  -0.326 -43.970  1.00 83.37           C  
ATOM   3803  HA  LYS A 229       9.890  -0.139 -43.831  1.00 83.37           H  
ATOM   3804  C   LYS A 229      11.431  -1.038 -42.696  1.00 83.37           C  
ATOM   3805  CB  LYS A 229      11.130  -1.202 -45.227  1.00 83.37           C  
ATOM   3806  HB2 LYS A 229      12.158  -1.561 -45.281  1.00 83.37           H  
ATOM   3807  HB3 LYS A 229      10.920  -0.609 -46.117  1.00 83.37           H  
ATOM   3808  O   LYS A 229      10.605  -1.439 -41.881  1.00 83.37           O  
ATOM   3809  CG  LYS A 229      10.163  -2.400 -45.189  1.00 83.37           C  
ATOM   3810  HG2 LYS A 229       9.140  -2.028 -45.246  1.00 83.37           H  
ATOM   3811  HG3 LYS A 229      10.277  -2.919 -44.237  1.00 83.37           H  
ATOM   3812  CD  LYS A 229      10.391  -3.412 -46.321  1.00 83.37           C  
ATOM   3813  HD2 LYS A 229      10.173  -2.941 -47.280  1.00 83.37           H  
ATOM   3814  HD3 LYS A 229      11.431  -3.740 -46.303  1.00 83.37           H  
ATOM   3815  CE  LYS A 229       9.469  -4.621 -46.097  1.00 83.37           C  
ATOM   3816  HE2 LYS A 229       8.437  -4.271 -46.058  1.00 83.37           H  
ATOM   3817  HE3 LYS A 229       9.705  -5.048 -45.122  1.00 83.37           H  
ATOM   3818  NZ  LYS A 229       9.612  -5.661 -47.150  1.00 83.37           N  
ATOM   3819  HZ1 LYS A 229       9.380  -5.293 -48.062  1.00 83.37           H  
ATOM   3820  HZ2 LYS A 229      10.555  -6.022 -47.168  1.00 83.37           H  
ATOM   3821  HZ3 LYS A 229       8.994  -6.437 -46.959  1.00 83.37           H  
ATOM   3822  N   ILE A 230      12.745  -1.091 -42.474  1.00 84.30           N  
ATOM   3823  H   ILE A 230      13.354  -0.748 -43.202  1.00 84.30           H  
ATOM   3824  CA  ILE A 230      13.361  -1.671 -41.267  1.00 84.30           C  
ATOM   3825  HA  ILE A 230      13.020  -2.701 -41.161  1.00 84.30           H  
ATOM   3826  C   ILE A 230      12.912  -0.913 -40.006  1.00 84.30           C  
ATOM   3827  CB  ILE A 230      14.899  -1.688 -41.435  1.00 84.30           C  
ATOM   3828  HB  ILE A 230      15.222  -0.676 -41.683  1.00 84.30           H  
ATOM   3829  O   ILE A 230      12.580  -1.535 -39.002  1.00 84.30           O  
ATOM   3830  CG1 ILE A 230      15.313  -2.644 -42.581  1.00 84.30           C  
ATOM   3831 HG12 ILE A 230      15.284  -3.675 -42.229  1.00 84.30           H  
ATOM   3832 HG13 ILE A 230      14.614  -2.568 -43.414  1.00 84.30           H  
ATOM   3833  CG2 ILE A 230      15.619  -2.116 -40.143  1.00 84.30           C  
ATOM   3834 HG21 ILE A 230      16.700  -2.101 -40.286  1.00 84.30           H  
ATOM   3835 HG22 ILE A 230      15.318  -3.126 -39.867  1.00 84.30           H  
ATOM   3836 HG23 ILE A 230      15.390  -1.436 -39.323  1.00 84.30           H  
ATOM   3837  CD1 ILE A 230      16.706  -2.340 -43.140  1.00 84.30           C  
ATOM   3838 HD11 ILE A 230      16.936  -3.040 -43.943  1.00 84.30           H  
ATOM   3839 HD12 ILE A 230      17.466  -2.433 -42.364  1.00 84.30           H  
ATOM   3840 HD13 ILE A 230      16.726  -1.325 -43.539  1.00 84.30           H  
ATOM   3841  N   MET A 231      12.812   0.420 -40.063  1.00 83.35           N  
ATOM   3842  H   MET A 231      13.162   0.890 -40.885  1.00 83.35           H  
ATOM   3843  CA  MET A 231      12.256   1.246 -38.984  1.00 83.35           C  
ATOM   3844  HA  MET A 231      12.821   1.059 -38.071  1.00 83.35           H  
ATOM   3845  C   MET A 231      10.783   0.912 -38.687  1.00 83.35           C  
ATOM   3846  CB  MET A 231      12.430   2.722 -39.368  1.00 83.35           C  
ATOM   3847  HB2 MET A 231      13.488   2.929 -39.529  1.00 83.35           H  
ATOM   3848  HB3 MET A 231      11.902   2.905 -40.304  1.00 83.35           H  
ATOM   3849  O   MET A 231      10.424   0.759 -37.523  1.00 83.35           O  
ATOM   3850  CG  MET A 231      11.900   3.695 -38.314  1.00 83.35           C  
ATOM   3851  HG2 MET A 231      10.875   3.424 -38.060  1.00 83.35           H  
ATOM   3852  HG3 MET A 231      12.505   3.599 -37.413  1.00 83.35           H  
ATOM   3853  SD  MET A 231      11.904   5.431 -38.844  1.00 83.35           S  
ATOM   3854  CE  MET A 231      10.513   5.418 -40.008  1.00 83.35           C  
ATOM   3855  HE1 MET A 231      10.342   6.429 -40.377  1.00 83.35           H  
ATOM   3856  HE2 MET A 231       9.616   5.061 -39.502  1.00 83.35           H  
ATOM   3857  HE3 MET A 231      10.739   4.764 -40.850  1.00 83.35           H  
ATOM   3858  N   LYS A 232       9.932   0.744 -39.711  1.00 79.98           N  
ATOM   3859  H   LYS A 232      10.278   0.893 -40.648  1.00 79.98           H  
ATOM   3860  CA  LYS A 232       8.530   0.316 -39.535  1.00 79.98           C  
ATOM   3861  HA  LYS A 232       8.029   0.991 -38.841  1.00 79.98           H  
ATOM   3862  C   LYS A 232       8.428  -1.079 -38.910  1.00 79.98           C  
ATOM   3863  CB  LYS A 232       7.784   0.332 -40.880  1.00 79.98           C  
ATOM   3864  HB2 LYS A 232       8.369  -0.211 -41.622  1.00 79.98           H  
ATOM   3865  HB3 LYS A 232       6.839  -0.196 -40.756  1.00 79.98           H  
ATOM   3866  O   LYS A 232       7.574  -1.293 -38.055  1.00 79.98           O  
ATOM   3867  CG  LYS A 232       7.467   1.740 -41.408  1.00 79.98           C  
ATOM   3868  HG2 LYS A 232       6.752   2.218 -40.738  1.00 79.98           H  
ATOM   3869  HG3 LYS A 232       8.370   2.349 -41.455  1.00 79.98           H  
ATOM   3870  CD  LYS A 232       6.856   1.612 -42.810  1.00 79.98           C  
ATOM   3871  HD2 LYS A 232       7.593   1.189 -43.492  1.00 79.98           H  
ATOM   3872  HD3 LYS A 232       6.014   0.922 -42.750  1.00 79.98           H  
ATOM   3873  CE  LYS A 232       6.367   2.956 -43.359  1.00 79.98           C  
ATOM   3874  HE2 LYS A 232       7.221   3.542 -43.699  1.00 79.98           H  
ATOM   3875  HE3 LYS A 232       5.868   3.493 -42.552  1.00 79.98           H  
ATOM   3876  NZ  LYS A 232       5.387   2.747 -44.454  1.00 79.98           N  
ATOM   3877  HZ1 LYS A 232       5.048   3.615 -44.841  1.00 79.98           H  
ATOM   3878  HZ2 LYS A 232       4.571   2.319 -44.040  1.00 79.98           H  
ATOM   3879  HZ3 LYS A 232       5.717   2.115 -45.170  1.00 79.98           H  
ATOM   3880  N   GLN A 233       9.298  -2.012 -39.304  1.00 83.44           N  
ATOM   3881  H   GLN A 233       9.940  -1.773 -40.046  1.00 83.44           H  
ATOM   3882  CA  GLN A 233       9.383  -3.355 -38.714  1.00 83.44           C  
ATOM   3883  HA  GLN A 233       8.392  -3.809 -38.694  1.00 83.44           H  
ATOM   3884  C   GLN A 233       9.861  -3.310 -37.253  1.00 83.44           C  
ATOM   3885  CB  GLN A 233      10.295  -4.237 -39.582  1.00 83.44           C  
ATOM   3886  HB2 GLN A 233      11.245  -3.725 -39.739  1.00 83.44           H  
ATOM   3887  HB3 GLN A 233      10.488  -5.170 -39.053  1.00 83.44           H  
ATOM   3888  O   GLN A 233       9.304  -4.003 -36.406  1.00 83.44           O  
ATOM   3889  CG  GLN A 233       9.674  -4.576 -40.948  1.00 83.44           C  
ATOM   3890  HG2 GLN A 233       8.806  -5.217 -40.796  1.00 83.44           H  
ATOM   3891  HG3 GLN A 233       9.339  -3.666 -41.446  1.00 83.44           H  
ATOM   3892  CD  GLN A 233      10.668  -5.285 -41.864  1.00 83.44           C  
ATOM   3893  NE2 GLN A 233      10.870  -6.573 -41.703  1.00 83.44           N  
ATOM   3894 HE21 GLN A 233      10.437  -7.068 -40.937  1.00 83.44           H  
ATOM   3895 HE22 GLN A 233      11.598  -7.001 -42.257  1.00 83.44           H  
ATOM   3896  OE1 GLN A 233      11.269  -4.698 -42.751  1.00 83.44           O  
ATOM   3897  N   TYR A 234      10.815  -2.436 -36.924  1.00 84.46           N  
ATOM   3898  H   TYR A 234      11.292  -1.935 -37.660  1.00 84.46           H  
ATOM   3899  CA  TYR A 234      11.264  -2.235 -35.546  1.00 84.46           C  
ATOM   3900  HA  TYR A 234      11.513  -3.213 -35.133  1.00 84.46           H  
ATOM   3901  C   TYR A 234      10.171  -1.625 -34.658  1.00 84.46           C  
ATOM   3902  CB  TYR A 234      12.521  -1.360 -35.547  1.00 84.46           C  
ATOM   3903  HB2 TYR A 234      12.266  -0.383 -35.957  1.00 84.46           H  
ATOM   3904  HB3 TYR A 234      13.261  -1.804 -36.212  1.00 84.46           H  
ATOM   3905  O   TYR A 234       9.925  -2.121 -33.563  1.00 84.46           O  
ATOM   3906  CG  TYR A 234      13.172  -1.175 -34.190  1.00 84.46           C  
ATOM   3907  CD1 TYR A 234      13.579   0.111 -33.789  1.00 84.46           C  
ATOM   3908  HD1 TYR A 234      13.374   0.965 -34.418  1.00 84.46           H  
ATOM   3909  CD2 TYR A 234      13.401  -2.280 -33.343  1.00 84.46           C  
ATOM   3910  HD2 TYR A 234      13.081  -3.268 -33.637  1.00 84.46           H  
ATOM   3911  CE1 TYR A 234      14.256   0.282 -32.571  1.00 84.46           C  
ATOM   3912  HE1 TYR A 234      14.552   1.271 -32.252  1.00 84.46           H  
ATOM   3913  CE2 TYR A 234      14.072  -2.111 -32.117  1.00 84.46           C  
ATOM   3914  HE2 TYR A 234      14.244  -2.960 -31.473  1.00 84.46           H  
ATOM   3915  OH  TYR A 234      15.173  -0.632 -30.570  1.00 84.46           O  
ATOM   3916  HH  TYR A 234      15.051  -1.354 -29.949  1.00 84.46           H  
ATOM   3917  CZ  TYR A 234      14.523  -0.828 -31.743  1.00 84.46           C  
ATOM   3918  N   TYR A 235       9.465  -0.594 -35.137  1.00 76.90           N  
ATOM   3919  H   TYR A 235       9.732  -0.188 -36.023  1.00 76.90           H  
ATOM   3920  CA  TYR A 235       8.338  -0.006 -34.405  1.00 76.90           C  
ATOM   3921  HA  TYR A 235       8.667   0.242 -33.396  1.00 76.90           H  
ATOM   3922  C   TYR A 235       7.164  -0.979 -34.244  1.00 76.90           C  
ATOM   3923  CB  TYR A 235       7.864   1.286 -35.081  1.00 76.90           C  
ATOM   3924  HB2 TYR A 235       6.994   1.639 -34.527  1.00 76.90           H  
ATOM   3925  HB3 TYR A 235       7.540   1.047 -36.093  1.00 76.90           H  
ATOM   3926  O   TYR A 235       6.461  -0.909 -33.244  1.00 76.90           O  
ATOM   3927  CG  TYR A 235       8.840   2.451 -35.140  1.00 76.90           C  
ATOM   3928  CD1 TYR A 235       9.940   2.548 -34.261  1.00 76.90           C  
ATOM   3929  HD1 TYR A 235      10.130   1.789 -33.517  1.00 76.90           H  
ATOM   3930  CD2 TYR A 235       8.606   3.478 -36.077  1.00 76.90           C  
ATOM   3931  HD2 TYR A 235       7.753   3.408 -36.736  1.00 76.90           H  
ATOM   3932  CE1 TYR A 235      10.827   3.634 -34.359  1.00 76.90           C  
ATOM   3933  HE1 TYR A 235      11.686   3.702 -33.707  1.00 76.90           H  
ATOM   3934  CE2 TYR A 235       9.479   4.580 -36.160  1.00 76.90           C  
ATOM   3935  HE2 TYR A 235       9.310   5.359 -36.889  1.00 76.90           H  
ATOM   3936  OH  TYR A 235      11.522   5.635 -35.446  1.00 76.90           O  
ATOM   3937  HH  TYR A 235      11.269   6.296 -36.095  1.00 76.90           H  
ATOM   3938  CZ  TYR A 235      10.609   4.640 -35.317  1.00 76.90           C  
ATOM   3939  N   ASP A 236       6.963  -1.902 -35.183  1.00 78.12           N  
ATOM   3940  H   ASP A 236       7.543  -1.884 -36.009  1.00 78.12           H  
ATOM   3941  CA  ASP A 236       5.951  -2.957 -35.085  1.00 78.12           C  
ATOM   3942  HA  ASP A 236       4.990  -2.512 -34.827  1.00 78.12           H  
ATOM   3943  C   ASP A 236       6.283  -3.995 -34.000  1.00 78.12           C  
ATOM   3944  CB  ASP A 236       5.823  -3.601 -36.464  1.00 78.12           C  
ATOM   3945  HB2 ASP A 236       6.752  -4.097 -36.745  1.00 78.12           H  
ATOM   3946  HB3 ASP A 236       5.611  -2.817 -37.190  1.00 78.12           H  
ATOM   3947  O   ASP A 236       5.449  -4.304 -33.151  1.00 78.12           O  
ATOM   3948  CG  ASP A 236       4.678  -4.593 -36.485  1.00 78.12           C  
ATOM   3949  OD1 ASP A 236       3.528  -4.117 -36.465  1.00 78.12           O  
ATOM   3950  OD2 ASP A 236       4.927  -5.814 -36.525  1.00 78.12           O  
ATOM   3951  N   LEU A 237       7.536  -4.449 -33.964  1.00 79.77           N  
ATOM   3952  H   LEU A 237       8.153  -4.173 -34.715  1.00 79.77           H  
ATOM   3953  CA  LEU A 237       8.088  -5.322 -32.926  1.00 79.77           C  
ATOM   3954  HA  LEU A 237       7.487  -6.230 -32.872  1.00 79.77           H  
ATOM   3955  C   LEU A 237       8.040  -4.663 -31.532  1.00 79.77           C  
ATOM   3956  CB  LEU A 237       9.494  -5.694 -33.428  1.00 79.77           C  
ATOM   3957  HB2 LEU A 237       9.345  -6.239 -34.360  1.00 79.77           H  
ATOM   3958  HB3 LEU A 237      10.044  -4.788 -33.683  1.00 79.77           H  
ATOM   3959  O   LEU A 237       7.655  -5.293 -30.549  1.00 79.77           O  
ATOM   3960  CG  LEU A 237      10.360  -6.551 -32.489  1.00 79.77           C  
ATOM   3961  HG  LEU A 237       9.730  -7.171 -31.852  1.00 79.77           H  
ATOM   3962  CD1 LEU A 237      11.240  -7.457 -33.350  1.00 79.77           C  
ATOM   3963 HD11 LEU A 237      11.858  -6.843 -34.005  1.00 79.77           H  
ATOM   3964 HD12 LEU A 237      11.878  -8.076 -32.719  1.00 79.77           H  
ATOM   3965 HD13 LEU A 237      10.614  -8.121 -33.947  1.00 79.77           H  
ATOM   3966  CD2 LEU A 237      11.287  -5.672 -31.640  1.00 79.77           C  
ATOM   3967 HD21 LEU A 237      11.905  -6.299 -30.997  1.00 79.77           H  
ATOM   3968 HD22 LEU A 237      10.700  -5.007 -31.007  1.00 79.77           H  
ATOM   3969 HD23 LEU A 237      11.933  -5.072 -32.282  1.00 79.77           H  
ATOM   3970  N   ILE A 238       8.314  -3.359 -31.463  1.00 75.29           N  
ATOM   3971  H   ILE A 238       8.678  -2.921 -32.297  1.00 75.29           H  
ATOM   3972  CA  ILE A 238       8.143  -2.526 -30.263  1.00 75.29           C  
ATOM   3973  HA  ILE A 238       8.655  -3.006 -29.429  1.00 75.29           H  
ATOM   3974  C   ILE A 238       6.665  -2.422 -29.848  1.00 75.29           C  
ATOM   3975  CB  ILE A 238       8.822  -1.163 -30.530  1.00 75.29           C  
ATOM   3976  HB  ILE A 238       8.613  -0.875 -31.560  1.00 75.29           H  
ATOM   3977  O   ILE A 238       6.347  -2.580 -28.671  1.00 75.29           O  
ATOM   3978  CG1 ILE A 238      10.345  -1.342 -30.360  1.00 75.29           C  
ATOM   3979 HG12 ILE A 238      10.680  -2.208 -30.931  1.00 75.29           H  
ATOM   3980 HG13 ILE A 238      10.570  -1.531 -29.310  1.00 75.29           H  
ATOM   3981  CG2 ILE A 238       8.326  -0.017 -29.638  1.00 75.29           C  
ATOM   3982 HG21 ILE A 238       8.781   0.928 -29.933  1.00 75.29           H  
ATOM   3983 HG22 ILE A 238       8.586  -0.241 -28.603  1.00 75.29           H  
ATOM   3984 HG23 ILE A 238       7.248   0.105 -29.748  1.00 75.29           H  
ATOM   3985  CD1 ILE A 238      11.166  -0.140 -30.821  1.00 75.29           C  
ATOM   3986 HD11 ILE A 238      10.989   0.054 -31.879  1.00 75.29           H  
ATOM   3987 HD12 ILE A 238      12.218  -0.378 -30.663  1.00 75.29           H  
ATOM   3988 HD13 ILE A 238      10.930   0.745 -30.231  1.00 75.29           H  
ATOM   3989  N   MET A 239       5.742  -2.245 -30.800  1.00 70.39           N  
ATOM   3990  H   MET A 239       6.064  -2.118 -31.749  1.00 70.39           H  
ATOM   3991  CA  MET A 239       4.283  -2.252 -30.576  1.00 70.39           C  
ATOM   3992  HA  MET A 239       4.060  -1.602 -29.731  1.00 70.39           H  
ATOM   3993  C   MET A 239       3.708  -3.633 -30.212  1.00 70.39           C  
ATOM   3994  CB  MET A 239       3.568  -1.699 -31.818  1.00 70.39           C  
ATOM   3995  HB2 MET A 239       2.510  -1.959 -31.787  1.00 70.39           H  
ATOM   3996  HB3 MET A 239       3.986  -2.161 -32.712  1.00 70.39           H  
ATOM   3997  O   MET A 239       2.523  -3.724 -29.880  1.00 70.39           O  
ATOM   3998  CG  MET A 239       3.692  -0.177 -31.940  1.00 70.39           C  
ATOM   3999  HG2 MET A 239       4.742   0.103 -31.850  1.00 70.39           H  
ATOM   4000  HG3 MET A 239       3.355   0.093 -32.941  1.00 70.39           H  
ATOM   4001  SD  MET A 239       2.751   0.824 -30.755  1.00 70.39           S  
ATOM   4002  CE  MET A 239       1.066   0.381 -31.252  1.00 70.39           C  
ATOM   4003  HE1 MET A 239       0.858  -0.654 -30.982  1.00 70.39           H  
ATOM   4004  HE2 MET A 239       0.952   0.506 -32.328  1.00 70.39           H  
ATOM   4005  HE3 MET A 239       0.360   1.032 -30.735  1.00 70.39           H  
ATOM   4006  N   LYS A 240       4.545  -4.679 -30.235  1.00 72.71           N  
ATOM   4007  H   LYS A 240       5.456  -4.514 -30.638  1.00 72.71           H  
ATOM   4008  CA  LYS A 240       4.271  -6.051 -29.774  1.00 72.71           C  
ATOM   4009  HA  LYS A 240       3.209  -6.143 -29.547  1.00 72.71           H  
ATOM   4010  C   LYS A 240       4.977  -6.407 -28.456  1.00 72.71           C  
ATOM   4011  CB  LYS A 240       4.592  -7.021 -30.928  1.00 72.71           C  
ATOM   4012  HB2 LYS A 240       5.543  -6.746 -31.384  1.00 72.71           H  
ATOM   4013  HB3 LYS A 240       4.669  -8.043 -30.556  1.00 72.71           H  
ATOM   4014  O   LYS A 240       4.785  -7.509 -27.954  1.00 72.71           O  
ATOM   4015  CG  LYS A 240       3.465  -6.963 -31.970  1.00 72.71           C  
ATOM   4016  HG2 LYS A 240       3.127  -5.933 -32.088  1.00 72.71           H  
ATOM   4017  HG3 LYS A 240       2.625  -7.550 -31.599  1.00 72.71           H  
ATOM   4018  CD  LYS A 240       3.868  -7.471 -33.359  1.00 72.71           C  
ATOM   4019  HD2 LYS A 240       4.245  -8.492 -33.303  1.00 72.71           H  
ATOM   4020  HD3 LYS A 240       4.635  -6.814 -33.769  1.00 72.71           H  
ATOM   4021  CE  LYS A 240       2.604  -7.410 -34.223  1.00 72.71           C  
ATOM   4022  HE2 LYS A 240       2.045  -6.514 -33.954  1.00 72.71           H  
ATOM   4023  HE3 LYS A 240       1.970  -8.269 -34.003  1.00 72.71           H  
ATOM   4024  NZ  LYS A 240       2.887  -7.343 -35.671  1.00 72.71           N  
ATOM   4025  HZ1 LYS A 240       3.540  -6.601 -35.880  1.00 72.71           H  
ATOM   4026  HZ2 LYS A 240       2.031  -7.087 -36.142  1.00 72.71           H  
ATOM   4027  HZ3 LYS A 240       3.263  -8.201 -36.049  1.00 72.71           H  
ATOM   4028  N   GLY A 241       5.726  -5.471 -27.863  1.00 66.94           N  
ATOM   4029  H   GLY A 241       5.843  -4.588 -28.340  1.00 66.94           H  
ATOM   4030  CA  GLY A 241       6.284  -5.594 -26.512  1.00 66.94           C  
ATOM   4031  HA2 GLY A 241       5.647  -6.236 -25.903  1.00 66.94           H  
ATOM   4032  HA3 GLY A 241       6.299  -4.603 -26.058  1.00 66.94           H  
ATOM   4033  C   GLY A 241       7.706  -6.150 -26.455  1.00 66.94           C  
ATOM   4034  O   GLY A 241       7.983  -7.014 -25.629  1.00 66.94           O  
ATOM   4035  N   TYR A 242       8.596  -5.694 -27.340  1.00 77.89           N  
ATOM   4036  H   TYR A 242       8.302  -5.005 -28.017  1.00 77.89           H  
ATOM   4037  CA  TYR A 242       9.984  -6.164 -27.423  1.00 77.89           C  
ATOM   4038  HA  TYR A 242      10.263  -6.642 -26.484  1.00 77.89           H  
ATOM   4039  C   TYR A 242      10.978  -5.016 -27.683  1.00 77.89           C  
ATOM   4040  CB  TYR A 242      10.116  -7.200 -28.548  1.00 77.89           C  
ATOM   4041  HB2 TYR A 242      11.171  -7.470 -28.597  1.00 77.89           H  
ATOM   4042  HB3 TYR A 242       9.854  -6.716 -29.489  1.00 77.89           H  
ATOM   4043  O   TYR A 242      10.636  -4.016 -28.316  1.00 77.89           O  
ATOM   4044  CG  TYR A 242       9.302  -8.481 -28.443  1.00 77.89           C  
ATOM   4045  CD1 TYR A 242       9.918  -9.689 -28.060  1.00 77.89           C  
ATOM   4046  HD1 TYR A 242      10.968  -9.702 -27.809  1.00 77.89           H  
ATOM   4047  CD2 TYR A 242       7.941  -8.481 -28.803  1.00 77.89           C  
ATOM   4048  HD2 TYR A 242       7.477  -7.563 -29.133  1.00 77.89           H  
ATOM   4049  CE1 TYR A 242       9.169 -10.881 -28.004  1.00 77.89           C  
ATOM   4050  HE1 TYR A 242       9.639 -11.811 -27.720  1.00 77.89           H  
ATOM   4051  CE2 TYR A 242       7.180  -9.663 -28.724  1.00 77.89           C  
ATOM   4052  HE2 TYR A 242       6.128  -9.640 -28.965  1.00 77.89           H  
ATOM   4053  OH  TYR A 242       7.059 -12.005 -28.220  1.00 77.89           O  
ATOM   4054  HH  TYR A 242       6.173 -11.876 -28.568  1.00 77.89           H  
ATOM   4055  CZ  TYR A 242       7.794 -10.866 -28.315  1.00 77.89           C  
ATOM   4056  N   GLU A 243      12.240  -5.185 -27.280  1.00 77.33           N  
ATOM   4057  H   GLU A 243      12.465  -6.038 -26.787  1.00 77.33           H  
ATOM   4058  CA  GLU A 243      13.381  -4.394 -27.775  1.00 77.33           C  
ATOM   4059  HA  GLU A 243      13.113  -4.021 -28.763  1.00 77.33           H  
ATOM   4060  C   GLU A 243      14.613  -5.308 -27.979  1.00 77.33           C  
ATOM   4061  CB  GLU A 243      13.643  -3.153 -26.877  1.00 77.33           C  
ATOM   4062  HB2 GLU A 243      13.923  -3.473 -25.873  1.00 77.33           H  
ATOM   4063  HB3 GLU A 243      12.718  -2.581 -26.811  1.00 77.33           H  
ATOM   4064  O   GLU A 243      14.656  -6.434 -27.484  1.00 77.33           O  
ATOM   4065  CG  GLU A 243      14.740  -2.222 -27.435  1.00 77.33           C  
ATOM   4066  HG2 GLU A 243      14.667  -2.225 -28.523  1.00 77.33           H  
ATOM   4067  HG3 GLU A 243      15.717  -2.633 -27.179  1.00 77.33           H  
ATOM   4068  CD  GLU A 243      14.678  -0.759 -26.956  1.00 77.33           C  
ATOM   4069  OE1 GLU A 243      14.335   0.132 -27.770  1.00 77.33           O  
ATOM   4070  OE2 GLU A 243      15.139  -0.416 -25.843  1.00 77.33           O  
ATOM   4071  N   ILE A 244      15.601  -4.845 -28.753  1.00 81.73           N  
ATOM   4072  H   ILE A 244      15.541  -3.891 -29.080  1.00 81.73           H  
ATOM   4073  CA  ILE A 244      16.873  -5.548 -28.975  1.00 81.73           C  
ATOM   4074  HA  ILE A 244      16.721  -6.616 -28.824  1.00 81.73           H  
ATOM   4075  C   ILE A 244      17.907  -5.075 -27.954  1.00 81.73           C  
ATOM   4076  CB  ILE A 244      17.386  -5.335 -30.416  1.00 81.73           C  
ATOM   4077  HB  ILE A 244      17.582  -4.272 -30.555  1.00 81.73           H  
ATOM   4078  O   ILE A 244      18.250  -3.886 -27.934  1.00 81.73           O  
ATOM   4079  CG1 ILE A 244      16.357  -5.743 -31.492  1.00 81.73           C  
ATOM   4080 HG12 ILE A 244      15.525  -5.038 -31.477  1.00 81.73           H  
ATOM   4081 HG13 ILE A 244      16.835  -5.664 -32.468  1.00 81.73           H  
ATOM   4082  CG2 ILE A 244      18.714  -6.077 -30.647  1.00 81.73           C  
ATOM   4083 HG21 ILE A 244      19.041  -5.966 -31.681  1.00 81.73           H  
ATOM   4084 HG22 ILE A 244      18.591  -7.138 -30.430  1.00 81.73           H  
ATOM   4085 HG23 ILE A 244      19.495  -5.683 -29.997  1.00 81.73           H  
ATOM   4086  CD1 ILE A 244      15.788  -7.157 -31.361  1.00 81.73           C  
ATOM   4087 HD11 ILE A 244      15.202  -7.230 -30.445  1.00 81.73           H  
ATOM   4088 HD12 ILE A 244      15.134  -7.362 -32.209  1.00 81.73           H  
ATOM   4089 HD13 ILE A 244      16.589  -7.896 -31.345  1.00 81.73           H  
ATOM   4090  N   ASP A 245      18.435  -5.996 -27.151  1.00 79.37           N  
ATOM   4091  H   ASP A 245      18.178  -6.964 -27.281  1.00 79.37           H  
ATOM   4092  CA  ASP A 245      19.486  -5.685 -26.183  1.00 79.37           C  
ATOM   4093  HA  ASP A 245      19.377  -4.637 -25.905  1.00 79.37           H  
ATOM   4094  C   ASP A 245      20.889  -5.848 -26.783  1.00 79.37           C  
ATOM   4095  CB  ASP A 245      19.313  -6.474 -24.885  1.00 79.37           C  
ATOM   4096  HB2 ASP A 245      18.331  -6.254 -24.465  1.00 79.37           H  
ATOM   4097  HB3 ASP A 245      19.372  -7.540 -25.105  1.00 79.37           H  
ATOM   4098  O   ASP A 245      21.230  -6.852 -27.395  1.00 79.37           O  
ATOM   4099  CG  ASP A 245      20.389  -6.097 -23.861  1.00 79.37           C  
ATOM   4100  OD1 ASP A 245      20.896  -4.945 -23.894  1.00 79.37           O  
ATOM   4101  OD2 ASP A 245      20.771  -6.982 -23.073  1.00 79.37           O  
ATOM   4102  N   GLU A 246      21.725  -4.834 -26.576  1.00 75.39           N  
ATOM   4103  H   GLU A 246      21.440  -4.196 -25.848  1.00 75.39           H  
ATOM   4104  CA  GLU A 246      23.112  -4.785 -27.050  1.00 75.39           C  
ATOM   4105  HA  GLU A 246      23.218  -5.436 -27.917  1.00 75.39           H  
ATOM   4106  C   GLU A 246      24.108  -5.304 -25.999  1.00 75.39           C  
ATOM   4107  CB  GLU A 246      23.386  -3.342 -27.503  1.00 75.39           C  
ATOM   4108  HB2 GLU A 246      23.240  -2.687 -26.645  1.00 75.39           H  
ATOM   4109  HB3 GLU A 246      22.629  -3.096 -28.247  1.00 75.39           H  
ATOM   4110  O   GLU A 246      25.256  -5.552 -26.358  1.00 75.39           O  
ATOM   4111  CG  GLU A 246      24.756  -3.028 -28.130  1.00 75.39           C  
ATOM   4112  HG2 GLU A 246      24.953  -3.743 -28.928  1.00 75.39           H  
ATOM   4113  HG3 GLU A 246      25.536  -3.122 -27.375  1.00 75.39           H  
ATOM   4114  CD  GLU A 246      24.768  -1.592 -28.684  1.00 75.39           C  
ATOM   4115  OE1 GLU A 246      24.938  -1.401 -29.912  1.00 75.39           O  
ATOM   4116  OE2 GLU A 246      24.450  -0.662 -27.902  1.00 75.39           O  
ATOM   4117  N   LYS A 247      23.694  -5.508 -24.731  1.00 74.03           N  
ATOM   4118  H   LYS A 247      22.732  -5.308 -24.495  1.00 74.03           H  
ATOM   4119  CA  LYS A 247      24.487  -6.298 -23.769  1.00 74.03           C  
ATOM   4120  HA  LYS A 247      25.536  -6.009 -23.833  1.00 74.03           H  
ATOM   4121  C   LYS A 247      24.419  -7.779 -24.140  1.00 74.03           C  
ATOM   4122  CB  LYS A 247      24.002  -6.147 -22.317  1.00 74.03           C  
ATOM   4123  HB2 LYS A 247      22.963  -6.472 -22.260  1.00 74.03           H  
ATOM   4124  HB3 LYS A 247      24.580  -6.852 -21.720  1.00 74.03           H  
ATOM   4125  O   LYS A 247      25.449  -8.391 -24.404  1.00 74.03           O  
ATOM   4126  CG  LYS A 247      24.102  -4.775 -21.636  1.00 74.03           C  
ATOM   4127  HG2 LYS A 247      23.546  -4.028 -22.202  1.00 74.03           H  
ATOM   4128  HG3 LYS A 247      25.148  -4.480 -21.553  1.00 74.03           H  
ATOM   4129  CD  LYS A 247      23.480  -4.948 -20.234  1.00 74.03           C  
ATOM   4130  HD2 LYS A 247      22.418  -5.162 -20.357  1.00 74.03           H  
ATOM   4131  HD3 LYS A 247      23.940  -5.813 -19.757  1.00 74.03           H  
ATOM   4132  CE  LYS A 247      23.641  -3.750 -19.291  1.00 74.03           C  
ATOM   4133  HE2 LYS A 247      23.149  -2.886 -19.738  1.00 74.03           H  
ATOM   4134  HE3 LYS A 247      24.704  -3.530 -19.191  1.00 74.03           H  
ATOM   4135  NZ  LYS A 247      23.052  -4.054 -17.953  1.00 74.03           N  
ATOM   4136  HZ1 LYS A 247      23.131  -3.283 -17.306  1.00 74.03           H  
ATOM   4137  HZ2 LYS A 247      23.501  -4.856 -17.533  1.00 74.03           H  
ATOM   4138  HZ3 LYS A 247      22.071  -4.284 -18.023  1.00 74.03           H  
ATOM   4139  N   ASN A 248      23.207  -8.337 -24.197  1.00 71.24           N  
ATOM   4140  H   ASN A 248      22.413  -7.782 -23.910  1.00 71.24           H  
ATOM   4141  CA  ASN A 248      22.955  -9.730 -24.564  1.00 71.24           C  
ATOM   4142  HA  ASN A 248      23.762 -10.344 -24.164  1.00 71.24           H  
ATOM   4143  C   ASN A 248      22.998  -9.922 -26.089  1.00 71.24           C  
ATOM   4144  CB  ASN A 248      21.659 -10.217 -23.898  1.00 71.24           C  
ATOM   4145  HB2 ASN A 248      20.825  -9.574 -24.181  1.00 71.24           H  
ATOM   4146  HB3 ASN A 248      21.434 -11.228 -24.236  1.00 71.24           H  
ATOM   4147  O   ASN A 248      22.023 -10.312 -26.720  1.00 71.24           O  
ATOM   4148  CG  ASN A 248      21.795 -10.263 -22.388  1.00 71.24           C  
ATOM   4149  ND2 ASN A 248      21.239  -9.316 -21.675  1.00 71.24           N  
ATOM   4150 HD21 ASN A 248      21.295  -9.418 -20.672  1.00 71.24           H  
ATOM   4151 HD22 ASN A 248      20.828  -8.519 -22.141  1.00 71.24           H  
ATOM   4152  OD1 ASN A 248      22.459 -11.113 -21.825  1.00 71.24           O  
ATOM   4153  N   ASP A 249      24.154  -9.625 -26.683  1.00 74.17           N  
ATOM   4154  H   ASP A 249      24.886  -9.278 -26.080  1.00 74.17           H  
ATOM   4155  CA  ASP A 249      24.568 -10.113 -28.004  1.00 74.17           C  
ATOM   4156  HA  ASP A 249      25.470  -9.545 -28.233  1.00 74.17           H  
ATOM   4157  C   ASP A 249      23.601  -9.804 -29.178  1.00 74.17           C  
ATOM   4158  CB  ASP A 249      24.980 -11.598 -27.856  1.00 74.17           C  
ATOM   4159  HB2 ASP A 249      25.008 -11.864 -26.800  1.00 74.17           H  
ATOM   4160  HB3 ASP A 249      24.230 -12.243 -28.313  1.00 74.17           H  
ATOM   4161  O   ASP A 249      23.478 -10.571 -30.133  1.00 74.17           O  
ATOM   4162  CG  ASP A 249      26.359 -11.929 -28.427  1.00 74.17           C  
ATOM   4163  OD1 ASP A 249      26.891 -11.142 -29.243  1.00 74.17           O  
ATOM   4164  OD2 ASP A 249      26.890 -12.998 -28.050  1.00 74.17           O  
ATOM   4165  N   TYR A 250      22.909  -8.656 -29.121  1.00 80.20           N  
ATOM   4166  H   TYR A 250      22.973  -8.131 -28.260  1.00 80.20           H  
ATOM   4167  CA  TYR A 250      21.865  -8.234 -30.073  1.00 80.20           C  
ATOM   4168  HA  TYR A 250      21.454  -7.301 -29.687  1.00 80.20           H  
ATOM   4169  C   TYR A 250      20.654  -9.185 -30.119  1.00 80.20           C  
ATOM   4170  CB  TYR A 250      22.438  -7.866 -31.461  1.00 80.20           C  
ATOM   4171  HB2 TYR A 250      21.614  -7.568 -32.109  1.00 80.20           H  
ATOM   4172  HB3 TYR A 250      22.889  -8.751 -31.909  1.00 80.20           H  
ATOM   4173  O   TYR A 250      20.008  -9.315 -31.158  1.00 80.20           O  
ATOM   4174  CG  TYR A 250      23.461  -6.742 -31.461  1.00 80.20           C  
ATOM   4175  CD1 TYR A 250      23.117  -5.448 -31.908  1.00 80.20           C  
ATOM   4176  HD1 TYR A 250      22.108  -5.256 -32.242  1.00 80.20           H  
ATOM   4177  CD2 TYR A 250      24.770  -7.001 -31.017  1.00 80.20           C  
ATOM   4178  HD2 TYR A 250      25.041  -7.995 -30.692  1.00 80.20           H  
ATOM   4179  CE1 TYR A 250      24.087  -4.422 -31.919  1.00 80.20           C  
ATOM   4180  HE1 TYR A 250      23.832  -3.422 -32.237  1.00 80.20           H  
ATOM   4181  CE2 TYR A 250      25.722  -5.971 -30.973  1.00 80.20           C  
ATOM   4182  HE2 TYR A 250      26.705  -6.182 -30.578  1.00 80.20           H  
ATOM   4183  OH  TYR A 250      26.344  -3.719 -31.409  1.00 80.20           O  
ATOM   4184  HH  TYR A 250      26.956  -3.966 -30.711  1.00 80.20           H  
ATOM   4185  CZ  TYR A 250      25.391  -4.688 -31.446  1.00 80.20           C  
ATOM   4186  N   GLN A 251      20.324  -9.851 -29.010  1.00 80.10           N  
ATOM   4187  H   GLN A 251      20.900  -9.738 -28.188  1.00 80.10           H  
ATOM   4188  CA  GLN A 251      19.139 -10.707 -28.895  1.00 80.10           C  
ATOM   4189  HA  GLN A 251      19.061 -11.294 -29.810  1.00 80.10           H  
ATOM   4190  C   GLN A 251      17.832  -9.909 -28.767  1.00 80.10           C  
ATOM   4191  CB  GLN A 251      19.294 -11.695 -27.728  1.00 80.10           C  
ATOM   4192  HB2 GLN A 251      18.348 -12.212 -27.567  1.00 80.10           H  
ATOM   4193  HB3 GLN A 251      19.536 -11.147 -26.817  1.00 80.10           H  
ATOM   4194  O   GLN A 251      17.797  -8.760 -28.318  1.00 80.10           O  
ATOM   4195  CG  GLN A 251      20.371 -12.754 -28.016  1.00 80.10           C  
ATOM   4196  HG2 GLN A 251      20.076 -13.334 -28.890  1.00 80.10           H  
ATOM   4197  HG3 GLN A 251      21.320 -12.266 -28.237  1.00 80.10           H  
ATOM   4198  CD  GLN A 251      20.596 -13.715 -26.853  1.00 80.10           C  
ATOM   4199  NE2 GLN A 251      21.444 -14.705 -27.022  1.00 80.10           N  
ATOM   4200 HE21 GLN A 251      21.934 -14.830 -27.896  1.00 80.10           H  
ATOM   4201 HE22 GLN A 251      21.552 -15.318 -26.226  1.00 80.10           H  
ATOM   4202  OE1 GLN A 251      20.015 -13.614 -25.788  1.00 80.10           O  
ATOM   4203  N   LEU A 252      16.738 -10.561 -29.163  1.00 80.24           N  
ATOM   4204  H   LEU A 252      16.851 -11.519 -29.462  1.00 80.24           H  
ATOM   4205  CA  LEU A 252      15.369 -10.068 -29.051  1.00 80.24           C  
ATOM   4206  HA  LEU A 252      15.369  -8.983 -29.154  1.00 80.24           H  
ATOM   4207  C   LEU A 252      14.791 -10.416 -27.674  1.00 80.24           C  
ATOM   4208  CB  LEU A 252      14.560 -10.694 -30.205  1.00 80.24           C  
ATOM   4209  HB2 LEU A 252      14.964 -10.319 -31.146  1.00 80.24           H  
ATOM   4210  HB3 LEU A 252      14.699 -11.775 -30.183  1.00 80.24           H  
ATOM   4211  O   LEU A 252      14.534 -11.585 -27.401  1.00 80.24           O  
ATOM   4212  CG  LEU A 252      13.049 -10.412 -30.167  1.00 80.24           C  
ATOM   4213  HG  LEU A 252      12.615 -10.811 -29.250  1.00 80.24           H  
ATOM   4214  CD1 LEU A 252      12.776  -8.916 -30.238  1.00 80.24           C  
ATOM   4215 HD11 LEU A 252      13.311  -8.488 -31.086  1.00 80.24           H  
ATOM   4216 HD12 LEU A 252      13.109  -8.433 -29.319  1.00 80.24           H  
ATOM   4217 HD13 LEU A 252      11.706  -8.753 -30.364  1.00 80.24           H  
ATOM   4218  CD2 LEU A 252      12.353 -11.075 -31.354  1.00 80.24           C  
ATOM   4219 HD21 LEU A 252      12.530 -12.150 -31.324  1.00 80.24           H  
ATOM   4220 HD22 LEU A 252      11.279 -10.900 -31.296  1.00 80.24           H  
ATOM   4221 HD23 LEU A 252      12.739 -10.675 -32.292  1.00 80.24           H  
ATOM   4222  N   ILE A 253      14.543  -9.409 -26.832  1.00 73.80           N  
ATOM   4223  H   ILE A 253      14.748  -8.463 -27.119  1.00 73.80           H  
ATOM   4224  CA  ILE A 253      14.000  -9.606 -25.481  1.00 73.80           C  
ATOM   4225  HA  ILE A 253      13.987 -10.674 -25.264  1.00 73.80           H  
ATOM   4226  C   ILE A 253      12.547  -9.124 -25.422  1.00 73.80           C  
ATOM   4227  CB  ILE A 253      14.914  -8.964 -24.410  1.00 73.80           C  
ATOM   4228  HB  ILE A 253      14.987  -7.895 -24.605  1.00 73.80           H  
ATOM   4229  O   ILE A 253      12.226  -8.007 -25.840  1.00 73.80           O  
ATOM   4230  CG1 ILE A 253      16.334  -9.582 -24.501  1.00 73.80           C  
ATOM   4231 HG12 ILE A 253      16.779  -9.299 -25.456  1.00 73.80           H  
ATOM   4232 HG13 ILE A 253      16.257 -10.669 -24.478  1.00 73.80           H  
ATOM   4233  CG2 ILE A 253      14.312  -9.157 -23.003  1.00 73.80           C  
ATOM   4234 HG21 ILE A 253      14.935  -8.671 -22.252  1.00 73.80           H  
ATOM   4235 HG22 ILE A 253      13.325  -8.698 -22.936  1.00 73.80           H  
ATOM   4236 HG23 ILE A 253      14.234 -10.218 -22.766  1.00 73.80           H  
ATOM   4237  CD1 ILE A 253      17.313  -9.152 -23.401  1.00 73.80           C  
ATOM   4238 HD11 ILE A 253      18.317  -9.487 -23.661  1.00 73.80           H  
ATOM   4239 HD12 ILE A 253      17.311  -8.066 -23.302  1.00 73.80           H  
ATOM   4240 HD13 ILE A 253      17.036  -9.606 -22.449  1.00 73.80           H  
ATOM   4241  N   LYS A 254      11.665  -9.978 -24.888  1.00 73.63           N  
ATOM   4242  H   LYS A 254      12.022 -10.858 -24.544  1.00 73.63           H  
ATOM   4243  CA  LYS A 254      10.261  -9.655 -24.602  1.00 73.63           C  
ATOM   4244  HA  LYS A 254       9.864  -9.050 -25.417  1.00 73.63           H  
ATOM   4245  C   LYS A 254      10.170  -8.838 -23.314  1.00 73.63           C  
ATOM   4246  CB  LYS A 254       9.444 -10.953 -24.508  1.00 73.63           C  
ATOM   4247  HB2 LYS A 254       9.733 -11.490 -23.604  1.00 73.63           H  
ATOM   4248  HB3 LYS A 254       9.679 -11.587 -25.363  1.00 73.63           H  
ATOM   4249  O   LYS A 254      10.707  -9.233 -22.284  1.00 73.63           O  
ATOM   4250  CG  LYS A 254       7.930 -10.690 -24.487  1.00 73.63           C  
ATOM   4251  HG2 LYS A 254       7.633 -10.189 -25.408  1.00 73.63           H  
ATOM   4252  HG3 LYS A 254       7.682 -10.049 -23.642  1.00 73.63           H  
ATOM   4253  CD  LYS A 254       7.169 -12.015 -24.352  1.00 73.63           C  
ATOM   4254  HD2 LYS A 254       7.380 -12.643 -25.218  1.00 73.63           H  
ATOM   4255  HD3 LYS A 254       7.517 -12.526 -23.454  1.00 73.63           H  
ATOM   4256  CE  LYS A 254       5.660 -11.769 -24.247  1.00 73.63           C  
ATOM   4257  HE2 LYS A 254       5.301 -11.387 -25.202  1.00 73.63           H  
ATOM   4258  HE3 LYS A 254       5.487 -11.002 -23.492  1.00 73.63           H  
ATOM   4259  NZ  LYS A 254       4.939 -13.014 -23.872  1.00 73.63           N  
ATOM   4260  HZ1 LYS A 254       5.104 -13.742 -24.553  1.00 73.63           H  
ATOM   4261  HZ2 LYS A 254       3.945 -12.852 -23.799  1.00 73.63           H  
ATOM   4262  HZ3 LYS A 254       5.265 -13.351 -22.977  1.00 73.63           H  
ATOM   4263  N   ILE A 255       9.464  -7.717 -23.366  1.00 62.05           N  
ATOM   4264  H   ILE A 255       9.007  -7.490 -24.237  1.00 62.05           H  
ATOM   4265  CA  ILE A 255       9.270  -6.795 -22.246  1.00 62.05           C  
ATOM   4266  HA  ILE A 255      10.052  -6.965 -21.506  1.00 62.05           H  
ATOM   4267  C   ILE A 255       7.920  -7.139 -21.599  1.00 62.05           C  
ATOM   4268  CB  ILE A 255       9.391  -5.329 -22.728  1.00 62.05           C  
ATOM   4269  HB  ILE A 255       8.528  -5.089 -23.349  1.00 62.05           H  
ATOM   4270  O   ILE A 255       6.868  -6.656 -22.019  1.00 62.05           O  
ATOM   4271  CG1 ILE A 255      10.677  -5.079 -23.558  1.00 62.05           C  
ATOM   4272 HG12 ILE A 255      10.741  -5.800 -24.373  1.00 62.05           H  
ATOM   4273 HG13 ILE A 255      11.552  -5.219 -22.923  1.00 62.05           H  
ATOM   4274  CG2 ILE A 255       9.398  -4.416 -21.491  1.00 62.05           C  
ATOM   4275 HG21 ILE A 255      10.301  -4.591 -20.905  1.00 62.05           H  
ATOM   4276 HG22 ILE A 255       9.363  -3.369 -21.791  1.00 62.05           H  
ATOM   4277 HG23 ILE A 255       8.525  -4.619 -20.871  1.00 62.05           H  
ATOM   4278  CD1 ILE A 255      10.745  -3.691 -24.207  1.00 62.05           C  
ATOM   4279 HD11 ILE A 255      11.666  -3.613 -24.784  1.00 62.05           H  
ATOM   4280 HD12 ILE A 255       9.896  -3.553 -24.877  1.00 62.05           H  
ATOM   4281 HD13 ILE A 255      10.746  -2.908 -23.448  1.00 62.05           H  
ATOM   4282  N   THR A 256       7.946  -8.061 -20.637  1.00 52.96           N  
ATOM   4283  H   THR A 256       8.835  -8.428 -20.329  1.00 52.96           H  
ATOM   4284  CA  THR A 256       6.751  -8.671 -20.035  1.00 52.96           C  
ATOM   4285  HA  THR A 256       5.985  -8.747 -20.807  1.00 52.96           H  
ATOM   4286  C   THR A 256       6.144  -7.835 -18.900  1.00 52.96           C  
ATOM   4287  CB  THR A 256       7.053 -10.096 -19.561  1.00 52.96           C  
ATOM   4288  HB  THR A 256       6.135 -10.513 -19.147  1.00 52.96           H  
ATOM   4289  O   THR A 256       6.779  -6.932 -18.358  1.00 52.96           O  
ATOM   4290  CG2 THR A 256       7.512 -11.023 -20.686  1.00 52.96           C  
ATOM   4291 HG21 THR A 256       6.758 -11.038 -21.473  1.00 52.96           H  
ATOM   4292 HG22 THR A 256       7.631 -12.028 -20.282  1.00 52.96           H  
ATOM   4293 HG23 THR A 256       8.469 -10.689 -21.088  1.00 52.96           H  
ATOM   4294  OG1 THR A 256       8.060 -10.080 -18.586  1.00 52.96           O  
ATOM   4295  HG1 THR A 256       7.778 -10.735 -17.944  1.00 52.96           H  
ATOM   4296  N   HIS A 257       4.881  -8.103 -18.548  1.00 48.96           N  
ATOM   4297  H   HIS A 257       4.467  -8.964 -18.877  1.00 48.96           H  
ATOM   4298  CA  HIS A 257       4.128  -7.328 -17.544  1.00 48.96           C  
ATOM   4299  HA  HIS A 257       4.297  -6.263 -17.700  1.00 48.96           H  
ATOM   4300  C   HIS A 257       4.594  -7.645 -16.118  1.00 48.96           C  
ATOM   4301  CB  HIS A 257       2.627  -7.626 -17.703  1.00 48.96           C  
ATOM   4302  HB2 HIS A 257       2.465  -8.703 -17.680  1.00 48.96           H  
ATOM   4303  HB3 HIS A 257       2.099  -7.197 -16.851  1.00 48.96           H  
ATOM   4304  O   HIS A 257       4.719  -6.765 -15.273  1.00 48.96           O  
ATOM   4305  CG  HIS A 257       2.023  -7.059 -18.966  1.00 48.96           C  
ATOM   4306  CD2 HIS A 257       2.348  -7.386 -20.256  1.00 48.96           C  
ATOM   4307  HD2 HIS A 257       3.075  -8.123 -20.563  1.00 48.96           H  
ATOM   4308  ND1 HIS A 257       1.065  -6.073 -19.032  1.00 48.96           N  
ATOM   4309  HD1 HIS A 257       0.565  -5.673 -18.251  1.00 48.96           H  
ATOM   4310  CE1 HIS A 257       0.854  -5.788 -20.327  1.00 48.96           C  
ATOM   4311  HE1 HIS A 257       0.182  -5.027 -20.695  1.00 48.96           H  
ATOM   4312  NE2 HIS A 257       1.608  -6.567 -21.113  1.00 48.96           N  
ATOM   4313  N   ASP A 258       4.924  -8.910 -15.917  1.00 44.45           N  
ATOM   4314  H   ASP A 258       4.728  -9.537 -16.684  1.00 44.45           H  
ATOM   4315  CA  ASP A 258       5.478  -9.591 -14.749  1.00 44.45           C  
ATOM   4316  HA  ASP A 258       4.787  -9.457 -13.917  1.00 44.45           H  
ATOM   4317  C   ASP A 258       6.831  -9.040 -14.247  1.00 44.45           C  
ATOM   4318  CB  ASP A 258       5.508 -11.109 -15.072  1.00 44.45           C  
ATOM   4319  HB2 ASP A 258       4.550 -11.533 -14.772  1.00 44.45           H  
ATOM   4320  HB3 ASP A 258       6.279 -11.600 -14.480  1.00 44.45           H  
ATOM   4321  O   ASP A 258       7.256  -9.410 -13.160  1.00 44.45           O  
ATOM   4322  CG  ASP A 258       5.709 -11.426 -16.567  1.00 44.45           C  
ATOM   4323  OD1 ASP A 258       4.750 -11.208 -17.356  1.00 44.45           O  
ATOM   4324  OD2 ASP A 258       6.854 -11.712 -16.975  1.00 44.45           O  
ATOM   4325  N   LYS A 259       7.467  -8.084 -14.947  1.00 38.84           N  
ATOM   4326  H   LYS A 259       7.104  -7.870 -15.864  1.00 38.84           H  
ATOM   4327  CA  LYS A 259       8.608  -7.291 -14.425  1.00 38.84           C  
ATOM   4328  HA  LYS A 259       8.758  -7.583 -13.386  1.00 38.84           H  
ATOM   4329  C   LYS A 259       8.318  -5.773 -14.338  1.00 38.84           C  
ATOM   4330  CB  LYS A 259       9.921  -7.680 -15.152  1.00 38.84           C  
ATOM   4331  HB2 LYS A 259      10.739  -7.103 -14.721  1.00 38.84           H  
ATOM   4332  HB3 LYS A 259       9.835  -7.427 -16.208  1.00 38.84           H  
ATOM   4333  O   LYS A 259       9.235  -4.958 -14.224  1.00 38.84           O  
ATOM   4334  CG  LYS A 259      10.266  -9.185 -15.011  1.00 38.84           C  
ATOM   4335  HG2 LYS A 259      10.285  -9.449 -13.953  1.00 38.84           H  
ATOM   4336  HG3 LYS A 259       9.483  -9.770 -15.493  1.00 38.84           H  
ATOM   4337  CD  LYS A 259      11.616  -9.576 -15.648  1.00 38.84           C  
ATOM   4338  HD2 LYS A 259      11.626  -9.192 -16.668  1.00 38.84           H  
ATOM   4339  HD3 LYS A 259      12.434  -9.113 -15.097  1.00 38.84           H  
ATOM   4340  CE  LYS A 259      11.828 -11.106 -15.726  1.00 38.84           C  
ATOM   4341  HE2 LYS A 259      10.855 -11.582 -15.848  1.00 38.84           H  
ATOM   4342  HE3 LYS A 259      12.423 -11.335 -16.610  1.00 38.84           H  
ATOM   4343  NZ  LYS A 259      12.515 -11.679 -14.535  1.00 38.84           N  
ATOM   4344  HZ1 LYS A 259      12.062 -11.405 -13.675  1.00 38.84           H  
ATOM   4345  HZ2 LYS A 259      13.481 -11.402 -14.438  1.00 38.84           H  
ATOM   4346  HZ3 LYS A 259      12.549 -12.688 -14.507  1.00 38.84           H  
ATOM   4347  N   PHE A 260       7.041  -5.364 -14.376  1.00 36.66           N  
ATOM   4348  H   PHE A 260       6.333  -6.076 -14.492  1.00 36.66           H  
ATOM   4349  CA  PHE A 260       6.576  -3.967 -14.290  1.00 36.66           C  
ATOM   4350  HA  PHE A 260       7.403  -3.336 -13.966  1.00 36.66           H  
ATOM   4351  C   PHE A 260       5.436  -3.778 -13.277  1.00 36.66           C  
ATOM   4352  CB  PHE A 260       6.115  -3.459 -15.669  1.00 36.66           C  
ATOM   4353  HB2 PHE A 260       5.473  -2.590 -15.527  1.00 36.66           H  
ATOM   4354  HB3 PHE A 260       5.508  -4.225 -16.152  1.00 36.66           H  
ATOM   4355  O   PHE A 260       4.256  -3.828 -13.621  1.00 36.66           O  
ATOM   4356  CG  PHE A 260       7.226  -3.046 -16.603  1.00 36.66           C  
ATOM   4357  CD1 PHE A 260       7.513  -1.683 -16.818  1.00 36.66           C  
ATOM   4358  HD1 PHE A 260       6.949  -0.923 -16.298  1.00 36.66           H  
ATOM   4359  CD2 PHE A 260       7.953  -4.031 -17.286  1.00 36.66           C  
ATOM   4360  HD2 PHE A 260       7.741  -5.076 -17.118  1.00 36.66           H  
ATOM   4361  CE1 PHE A 260       8.521  -1.311 -17.726  1.00 36.66           C  
ATOM   4362  HE1 PHE A 260       8.736  -0.267 -17.897  1.00 36.66           H  
ATOM   4363  CE2 PHE A 260       8.956  -3.663 -18.190  1.00 36.66           C  
ATOM   4364  HE2 PHE A 260       9.518  -4.434 -18.697  1.00 36.66           H  
ATOM   4365  CZ  PHE A 260       9.239  -2.306 -18.414  1.00 36.66           C  
ATOM   4366  HZ  PHE A 260      10.012  -2.045 -19.122  1.00 36.66           H  
ATOM   4367  N   ASN A 261       5.769  -3.413 -12.037  1.00 35.32           N  
ATOM   4368  H   ASN A 261       6.742  -3.420 -11.765  1.00 35.32           H  
ATOM   4369  CA  ASN A 261       4.761  -2.961 -11.075  1.00 35.32           C  
ATOM   4370  HA  ASN A 261       3.938  -3.675 -11.110  1.00 35.32           H  
ATOM   4371  C   ASN A 261       4.210  -1.578 -11.508  1.00 35.32           C  
ATOM   4372  CB  ASN A 261       5.366  -3.007  -9.658  1.00 35.32           C  
ATOM   4373  HB2 ASN A 261       5.789  -2.039  -9.391  1.00 35.32           H  
ATOM   4374  HB3 ASN A 261       6.166  -3.746  -9.620  1.00 35.32           H  
ATOM   4375  O   ASN A 261       4.954  -0.596 -11.584  1.00 35.32           O  
ATOM   4376  CG  ASN A 261       4.321  -3.390  -8.626  1.00 35.32           C  
ATOM   4377  ND2 ASN A 261       4.500  -4.494  -7.937  1.00 35.32           N  
ATOM   4378 HD21 ASN A 261       3.780  -4.755  -7.278  1.00 35.32           H  
ATOM   4379 HD22 ASN A 261       5.293  -5.097  -8.100  1.00 35.32           H  
ATOM   4380  OD1 ASN A 261       3.320  -2.713  -8.462  1.00 35.32           O  
ATOM   4381  N   ILE A 262       2.933  -1.501 -11.892  1.00 34.54           N  
ATOM   4382  H   ILE A 262       2.376  -2.340 -11.823  1.00 34.54           H  
ATOM   4383  CA  ILE A 262       2.363  -0.359 -12.639  1.00 34.54           C  
ATOM   4384  HA  ILE A 262       3.091  -0.069 -13.397  1.00 34.54           H  
ATOM   4385  C   ILE A 262       2.140   0.883 -11.754  1.00 34.54           C  
ATOM   4386  CB  ILE A 262       1.085  -0.826 -13.390  1.00 34.54           C  
ATOM   4387  HB  ILE A 262       0.477  -1.394 -12.686  1.00 34.54           H  
ATOM   4388  O   ILE A 262       1.882   0.784 -10.561  1.00 34.54           O  
ATOM   4389  CG1 ILE A 262       1.502  -1.764 -14.550  1.00 34.54           C  
ATOM   4390 HG12 ILE A 262       2.070  -1.201 -15.289  1.00 34.54           H  
ATOM   4391 HG13 ILE A 262       2.150  -2.547 -14.157  1.00 34.54           H  
ATOM   4392  CG2 ILE A 262       0.218   0.330 -13.933  1.00 34.54           C  
ATOM   4393 HG21 ILE A 262       0.781   0.932 -14.646  1.00 34.54           H  
ATOM   4394 HG22 ILE A 262      -0.152   0.941 -13.110  1.00 34.54           H  
ATOM   4395 HG23 ILE A 262      -0.668  -0.072 -14.425  1.00 34.54           H  
ATOM   4396  CD1 ILE A 262       0.346  -2.480 -15.256  1.00 34.54           C  
ATOM   4397 HD11 ILE A 262      -0.281  -1.767 -15.792  1.00 34.54           H  
ATOM   4398 HD12 ILE A 262       0.753  -3.192 -15.974  1.00 34.54           H  
ATOM   4399 HD13 ILE A 262      -0.251  -3.022 -14.523  1.00 34.54           H  
ATOM   4400  N   MET A 263       2.201   2.081 -12.353  1.00 30.59           N  
ATOM   4401  H   MET A 263       2.495   2.098 -13.319  1.00 30.59           H  
ATOM   4402  CA  MET A 263       1.510   3.281 -11.854  1.00 30.59           C  
ATOM   4403  HA  MET A 263       0.599   2.983 -11.336  1.00 30.59           H  
ATOM   4404  C   MET A 263       1.145   4.222 -13.008  1.00 30.59           C  
ATOM   4405  CB  MET A 263       2.383   4.111 -10.899  1.00 30.59           C  
ATOM   4406  HB2 MET A 263       3.339   4.318 -11.379  1.00 30.59           H  
ATOM   4407  HB3 MET A 263       1.875   5.062 -10.741  1.00 30.59           H  
ATOM   4408  O   MET A 263       2.020   4.630 -13.770  1.00 30.59           O  
ATOM   4409  CG  MET A 263       2.644   3.515  -9.516  1.00 30.59           C  
ATOM   4410  HG2 MET A 263       3.417   2.751  -9.603  1.00 30.59           H  
ATOM   4411  HG3 MET A 263       1.735   3.031  -9.159  1.00 30.59           H  
ATOM   4412  SD  MET A 263       3.144   4.749  -8.274  1.00 30.59           S  
ATOM   4413  CE  MET A 263       4.315   5.785  -9.197  1.00 30.59           C  
ATOM   4414  HE1 MET A 263       5.077   5.162  -9.666  1.00 30.59           H  
ATOM   4415  HE2 MET A 263       4.791   6.488  -8.513  1.00 30.59           H  
ATOM   4416  HE3 MET A 263       3.786   6.343  -9.969  1.00 30.59           H  
ATOM   4417  N   THR A 264      -0.103   4.691 -13.078  1.00 28.56           N  
ATOM   4418  H   THR A 264      -0.808   4.299 -12.470  1.00 28.56           H  
ATOM   4419  CA  THR A 264      -0.471   5.838 -13.930  1.00 28.56           C  
ATOM   4420  HA  THR A 264       0.267   5.944 -14.725  1.00 28.56           H  
ATOM   4421  C   THR A 264      -0.432   7.139 -13.123  1.00 28.56           C  
ATOM   4422  CB  THR A 264      -1.820   5.643 -14.643  1.00 28.56           C  
ATOM   4423  HB  THR A 264      -2.027   6.535 -15.235  1.00 28.56           H  
ATOM   4424  O   THR A 264      -1.466   7.612 -12.645  1.00 28.56           O  
ATOM   4425  CG2 THR A 264      -1.812   4.439 -15.583  1.00 28.56           C  
ATOM   4426 HG21 THR A 264      -2.764   4.382 -16.110  1.00 28.56           H  
ATOM   4427 HG22 THR A 264      -1.668   3.520 -15.016  1.00 28.56           H  
ATOM   4428 HG23 THR A 264      -1.006   4.541 -16.310  1.00 28.56           H  
ATOM   4429  OG1 THR A 264      -2.869   5.467 -13.722  1.00 28.56           O  
ATOM   4430  HG1 THR A 264      -2.809   6.214 -13.122  1.00 28.56           H  
ATOM   4431  N   LYS A 265       0.766   7.713 -12.945  1.00 28.55           N  
ATOM   4432  H   LYS A 265       1.570   7.256 -13.353  1.00 28.55           H  
ATOM   4433  CA  LYS A 265       0.948   9.035 -12.316  1.00 28.55           C  
ATOM   4434  HA  LYS A 265       0.467   9.011 -11.338  1.00 28.55           H  
ATOM   4435  C   LYS A 265       0.260  10.121 -13.157  1.00 28.55           C  
ATOM   4436  CB  LYS A 265       2.451   9.317 -12.123  1.00 28.55           C  
ATOM   4437  HB2 LYS A 265       2.920   9.435 -13.100  1.00 28.55           H  
ATOM   4438  HB3 LYS A 265       2.907   8.459 -11.627  1.00 28.55           H  
ATOM   4439  O   LYS A 265       0.333  10.092 -14.382  1.00 28.55           O  
ATOM   4440  CG  LYS A 265       2.726  10.571 -11.272  1.00 28.55           C  
ATOM   4441  HG2 LYS A 265       2.286  11.444 -11.754  1.00 28.55           H  
ATOM   4442  HG3 LYS A 265       2.272  10.442 -10.290  1.00 28.55           H  
ATOM   4443  CD  LYS A 265       4.233  10.814 -11.106  1.00 28.55           C  
ATOM   4444  HD2 LYS A 265       4.674  10.980 -12.089  1.00 28.55           H  
ATOM   4445  HD3 LYS A 265       4.700   9.942 -10.648  1.00 28.55           H  
ATOM   4446  CE  LYS A 265       4.478  12.048 -10.232  1.00 28.55           C  
ATOM   4447  HE2 LYS A 265       4.116  11.870  -9.219  1.00 28.55           H  
ATOM   4448  HE3 LYS A 265       3.914  12.879 -10.654  1.00 28.55           H  
ATOM   4449  NZ  LYS A 265       5.910  12.427 -10.217  1.00 28.55           N  
ATOM   4450  HZ1 LYS A 265       6.228  12.534 -11.170  1.00 28.55           H  
ATOM   4451  HZ2 LYS A 265       6.522  11.814  -9.697  1.00 28.55           H  
ATOM   4452  HZ3 LYS A 265       6.004  13.395  -9.946  1.00 28.55           H  
ATOM   4453  N   ALA A 266      -0.395  11.079 -12.504  1.00 28.44           N  
ATOM   4454  H   ALA A 266      -0.381  11.072 -11.494  1.00 28.44           H  
ATOM   4455  CA  ALA A 266      -1.091  12.185 -13.161  1.00 28.44           C  
ATOM   4456  HA  ALA A 266      -1.160  11.985 -14.230  1.00 28.44           H  
ATOM   4457  C   ALA A 266      -0.345  13.518 -12.983  1.00 28.44           C  
ATOM   4458  CB  ALA A 266      -2.522  12.255 -12.610  1.00 28.44           C  
ATOM   4459  HB1 ALA A 266      -3.028  11.304 -12.773  1.00 28.44           H  
ATOM   4460  HB2 ALA A 266      -2.499  12.471 -11.541  1.00 28.44           H  
ATOM   4461  HB3 ALA A 266      -3.076  13.043 -13.120  1.00 28.44           H  
ATOM   4462  O   ALA A 266       0.205  13.779 -11.915  1.00 28.44           O  
ATOM   4463  N   GLY A 267      -0.406  14.389 -13.996  1.00 34.17           N  
ATOM   4464  H   GLY A 267      -0.813  14.085 -14.869  1.00 34.17           H  
ATOM   4465  CA  GLY A 267      -0.094  15.819 -13.853  1.00 34.17           C  
ATOM   4466  HA2 GLY A 267      -0.748  16.379 -14.522  1.00 34.17           H  
ATOM   4467  HA3 GLY A 267      -0.320  16.131 -12.833  1.00 34.17           H  
ATOM   4468  C   GLY A 267       1.340  16.271 -14.151  1.00 34.17           C  
ATOM   4469  O   GLY A 267       1.616  17.454 -13.974  1.00 34.17           O  
ATOM   4470  N   GLU A 268       2.215  15.386 -14.629  1.00 27.60           N  
ATOM   4471  H   GLU A 268       1.898  14.442 -14.800  1.00 27.60           H  
ATOM   4472  CA  GLU A 268       3.526  15.738 -15.201  1.00 27.60           C  
ATOM   4473  HA  GLU A 268       3.719  16.800 -15.048  1.00 27.60           H  
ATOM   4474  C   GLU A 268       3.516  15.522 -16.726  1.00 27.60           C  
ATOM   4475  CB  GLU A 268       4.644  14.958 -14.486  1.00 27.60           C  
ATOM   4476  HB2 GLU A 268       4.334  13.918 -14.381  1.00 27.60           H  
ATOM   4477  HB3 GLU A 268       5.555  14.993 -15.083  1.00 27.60           H  
ATOM   4478  O   GLU A 268       2.722  14.728 -17.237  1.00 27.60           O  
ATOM   4479  CG  GLU A 268       4.941  15.572 -13.104  1.00 27.60           C  
ATOM   4480  HG2 GLU A 268       3.998  15.780 -12.599  1.00 27.60           H  
ATOM   4481  HG3 GLU A 268       5.459  16.520 -13.245  1.00 27.60           H  
ATOM   4482  CD  GLU A 268       5.772  14.667 -12.184  1.00 27.60           C  
ATOM   4483  OE1 GLU A 268       5.853  14.961 -10.967  1.00 27.60           O  
ATOM   4484  OE2 GLU A 268       6.228  13.574 -12.597  1.00 27.60           O  
ATOM   4485  N   ASP A 269       4.339  16.288 -17.444  1.00 36.01           N  
ATOM   4486  H   ASP A 269       4.938  16.933 -16.950  1.00 36.01           H  
ATOM   4487  CA  ASP A 269       4.239  16.492 -18.896  1.00 36.01           C  
ATOM   4488  HA  ASP A 269       3.183  16.477 -19.163  1.00 36.01           H  
ATOM   4489  C   ASP A 269       4.900  15.370 -19.755  1.00 36.01           C  
ATOM   4490  CB  ASP A 269       4.745  17.924 -19.200  1.00 36.01           C  
ATOM   4491  HB2 ASP A 269       4.771  18.084 -20.278  1.00 36.01           H  
ATOM   4492  HB3 ASP A 269       5.762  18.035 -18.825  1.00 36.01           H  
ATOM   4493  O   ASP A 269       5.149  14.251 -19.301  1.00 36.01           O  
ATOM   4494  CG  ASP A 269       3.843  19.019 -18.596  1.00 36.01           C  
ATOM   4495  OD1 ASP A 269       2.865  19.422 -19.272  1.00 36.01           O  
ATOM   4496  OD2 ASP A 269       4.121  19.472 -17.462  1.00 36.01           O  
ATOM   4497  N   ASP A 270       5.119  15.647 -21.047  1.00 29.85           N  
ATOM   4498  H   ASP A 270       5.039  16.617 -21.317  1.00 29.85           H  
ATOM   4499  CA  ASP A 270       5.717  14.759 -22.064  1.00 29.85           C  
ATOM   4500  HA  ASP A 270       5.601  15.302 -23.002  1.00 29.85           H  
ATOM   4501  C   ASP A 270       4.969  13.448 -22.386  1.00 29.85           C  
ATOM   4502  CB  ASP A 270       7.241  14.629 -21.870  1.00 29.85           C  
ATOM   4503  HB2 ASP A 270       7.456  14.316 -20.848  1.00 29.85           H  
ATOM   4504  HB3 ASP A 270       7.627  13.863 -22.543  1.00 29.85           H  
ATOM   4505  O   ASP A 270       5.543  12.467 -22.864  1.00 29.85           O  
ATOM   4506  CG  ASP A 270       7.991  15.929 -22.190  1.00 29.85           C  
ATOM   4507  OD1 ASP A 270       7.378  16.832 -22.813  1.00 29.85           O  
ATOM   4508  OD2 ASP A 270       9.193  15.985 -21.855  1.00 29.85           O  
ATOM   4509  N   CYS A 271       3.638  13.452 -22.255  1.00 29.43           N  
ATOM   4510  H   CYS A 271       3.226  14.234 -21.767  1.00 29.43           H  
ATOM   4511  CA  CYS A 271       2.756  12.477 -22.909  1.00 29.43           C  
ATOM   4512  HA  CYS A 271       3.311  11.972 -23.699  1.00 29.43           H  
ATOM   4513  C   CYS A 271       1.562  13.161 -23.605  1.00 29.43           C  
ATOM   4514  CB  CYS A 271       2.346  11.394 -21.900  1.00 29.43           C  
ATOM   4515  HB2 CYS A 271       1.423  10.912 -22.223  1.00 29.43           H  
ATOM   4516  HB3 CYS A 271       2.184  11.847 -20.922  1.00 29.43           H  
ATOM   4517  O   CYS A 271       0.549  13.466 -22.987  1.00 29.43           O  
ATOM   4518  SG  CYS A 271       3.671  10.147 -21.813  1.00 29.43           S  
ATOM   4519  HG  CYS A 271       4.674  11.020 -21.940  1.00 29.43           H  
ATOM   4520  N   PHE A 272       1.695  13.352 -24.925  1.00 29.68           N  
ATOM   4521  H   PHE A 272       2.582  13.073 -25.318  1.00 29.68           H  
ATOM   4522  CA  PHE A 272       0.669  13.831 -25.871  1.00 29.68           C  
ATOM   4523  HA  PHE A 272       1.175  13.966 -26.827  1.00 29.68           H  
ATOM   4524  C   PHE A 272       0.025  15.205 -25.557  1.00 29.68           C  
ATOM   4525  CB  PHE A 272      -0.378  12.728 -26.123  1.00 29.68           C  
ATOM   4526  HB2 PHE A 272      -0.975  12.608 -25.219  1.00 29.68           H  
ATOM   4527  HB3 PHE A 272      -1.050  13.060 -26.914  1.00 29.68           H  
ATOM   4528  O   PHE A 272      -1.119  15.268 -25.104  1.00 29.68           O  
ATOM   4529  CG  PHE A 272       0.188  11.374 -26.521  1.00 29.68           C  
ATOM   4530  CD1 PHE A 272       1.153  11.264 -27.545  1.00 29.68           C  
ATOM   4531  HD1 PHE A 272       1.497  12.147 -28.063  1.00 29.68           H  
ATOM   4532  CD2 PHE A 272      -0.230  10.217 -25.835  1.00 29.68           C  
ATOM   4533  HD2 PHE A 272      -0.963  10.289 -25.046  1.00 29.68           H  
ATOM   4534  CE1 PHE A 272       1.721  10.014 -27.852  1.00 29.68           C  
ATOM   4535  HE1 PHE A 272       2.517   9.942 -28.579  1.00 29.68           H  
ATOM   4536  CE2 PHE A 272       0.321   8.965 -26.159  1.00 29.68           C  
ATOM   4537  HE2 PHE A 272       0.007   8.085 -25.618  1.00 29.68           H  
ATOM   4538  CZ  PHE A 272       1.303   8.864 -27.159  1.00 29.68           C  
ATOM   4539  HZ  PHE A 272       1.754   7.905 -27.367  1.00 29.68           H  
ATOM   4540  N   PRO A 273       0.690  16.329 -25.898  1.00 28.60           N  
ATOM   4541  CA  PRO A 273       0.082  17.660 -25.828  1.00 28.60           C  
ATOM   4542  HA  PRO A 273      -0.355  17.812 -24.841  1.00 28.60           H  
ATOM   4543  C   PRO A 273      -1.026  17.834 -26.887  1.00 28.60           C  
ATOM   4544  CB  PRO A 273       1.250  18.640 -26.000  1.00 28.60           C  
ATOM   4545  HB2 PRO A 273       1.701  18.836 -25.027  1.00 28.60           H  
ATOM   4546  HB3 PRO A 273       0.947  19.577 -26.467  1.00 28.60           H  
ATOM   4547  O   PRO A 273      -0.764  18.209 -28.035  1.00 28.60           O  
ATOM   4548  CG  PRO A 273       2.243  17.864 -26.865  1.00 28.60           C  
ATOM   4549  HG2 PRO A 273       1.958  17.937 -27.915  1.00 28.60           H  
ATOM   4550  HG3 PRO A 273       3.265  18.214 -26.721  1.00 28.60           H  
ATOM   4551  CD  PRO A 273       2.064  16.425 -26.379  1.00 28.60           C  
ATOM   4552  HD2 PRO A 273       2.749  16.230 -25.554  1.00 28.60           H  
ATOM   4553  HD3 PRO A 273       2.261  15.738 -27.202  1.00 28.60           H  
ATOM   4554  N   ILE A 274      -2.278  17.574 -26.494  1.00 29.41           N  
ATOM   4555  H   ILE A 274      -2.398  17.173 -25.575  1.00 29.41           H  
ATOM   4556  CA  ILE A 274      -3.478  17.767 -27.327  1.00 29.41           C  
ATOM   4557  HA  ILE A 274      -3.325  17.239 -28.267  1.00 29.41           H  
ATOM   4558  C   ILE A 274      -3.628  19.263 -27.639  1.00 29.41           C  
ATOM   4559  CB  ILE A 274      -4.745  17.171 -26.659  1.00 29.41           C  
ATOM   4560  HB  ILE A 274      -4.924  17.694 -25.719  1.00 29.41           H  
ATOM   4561  O   ILE A 274      -4.076  20.058 -26.816  1.00 29.41           O  
ATOM   4562  CG1 ILE A 274      -4.550  15.666 -26.351  1.00 29.41           C  
ATOM   4563 HG12 ILE A 274      -4.327  15.133 -27.275  1.00 29.41           H  
ATOM   4564 HG13 ILE A 274      -3.699  15.547 -25.681  1.00 29.41           H  
ATOM   4565  CG2 ILE A 274      -5.969  17.380 -27.574  1.00 29.41           C  
ATOM   4566 HG21 ILE A 274      -6.876  17.033 -27.079  1.00 29.41           H  
ATOM   4567 HG22 ILE A 274      -5.842  16.835 -28.510  1.00 29.41           H  
ATOM   4568 HG23 ILE A 274      -6.117  18.439 -27.789  1.00 29.41           H  
ATOM   4569  CD1 ILE A 274      -5.745  14.985 -25.669  1.00 29.41           C  
ATOM   4570 HD11 ILE A 274      -6.584  14.900 -26.359  1.00 29.41           H  
ATOM   4571 HD12 ILE A 274      -6.048  15.556 -24.791  1.00 29.41           H  
ATOM   4572 HD13 ILE A 274      -5.456  13.982 -25.356  1.00 29.41           H  
ATOM   4573  N   THR A 275      -3.198  19.657 -28.835  1.00 27.15           N  
ATOM   4574  H   THR A 275      -2.813  18.954 -29.450  1.00 27.15           H  
ATOM   4575  CA  THR A 275      -2.971  21.056 -29.220  1.00 27.15           C  
ATOM   4576  HA  THR A 275      -3.016  21.670 -28.320  1.00 27.15           H  
ATOM   4577  C   THR A 275      -4.096  21.583 -30.107  1.00 27.15           C  
ATOM   4578  CB  THR A 275      -1.557  21.251 -29.813  1.00 27.15           C  
ATOM   4579  HB  THR A 275      -1.568  22.039 -30.566  1.00 27.15           H  
ATOM   4580  O   THR A 275      -3.916  21.867 -31.291  1.00 27.15           O  
ATOM   4581  CG2 THR A 275      -0.565  21.658 -28.725  1.00 27.15           C  
ATOM   4582 HG21 THR A 275       0.440  21.709 -29.145  1.00 27.15           H  
ATOM   4583 HG22 THR A 275      -0.581  20.933 -27.911  1.00 27.15           H  
ATOM   4584 HG23 THR A 275      -0.834  22.640 -28.335  1.00 27.15           H  
ATOM   4585  OG1 THR A 275      -1.040  20.068 -30.384  1.00 27.15           O  
ATOM   4586  HG1 THR A 275      -0.793  19.485 -29.661  1.00 27.15           H  
ATOM   4587  N   SER A 276      -5.280  21.746 -29.511  1.00 29.11           N  
ATOM   4588  H   SER A 276      -5.367  21.495 -28.537  1.00 29.11           H  
ATOM   4589  CA  SER A 276      -6.401  22.483 -30.106  1.00 29.11           C  
ATOM   4590  HA  SER A 276      -6.732  21.968 -31.008  1.00 29.11           H  
ATOM   4591  C   SER A 276      -5.957  23.908 -30.474  1.00 29.11           C  
ATOM   4592  CB  SER A 276      -7.572  22.518 -29.110  1.00 29.11           C  
ATOM   4593  HB2 SER A 276      -7.967  21.510 -28.987  1.00 29.11           H  
ATOM   4594  HB3 SER A 276      -8.365  23.159 -29.494  1.00 29.11           H  
ATOM   4595  O   SER A 276      -5.696  24.723 -29.590  1.00 29.11           O  
ATOM   4596  OG  SER A 276      -7.137  22.994 -27.850  1.00 29.11           O  
ATOM   4597  HG  SER A 276      -6.811  23.889 -27.968  1.00 29.11           H  
ATOM   4598  N   LYS A 277      -5.841  24.218 -31.774  1.00 27.97           N  
ATOM   4599  H   LYS A 277      -6.045  23.485 -32.437  1.00 27.97           H  
ATOM   4600  CA  LYS A 277      -5.208  25.455 -32.289  1.00 27.97           C  
ATOM   4601  HA  LYS A 277      -4.354  25.662 -31.644  1.00 27.97           H  
ATOM   4602  C   LYS A 277      -6.071  26.728 -32.166  1.00 27.97           C  
ATOM   4603  CB  LYS A 277      -4.652  25.241 -33.713  1.00 27.97           C  
ATOM   4604  HB2 LYS A 277      -5.455  24.908 -34.371  1.00 27.97           H  
ATOM   4605  HB3 LYS A 277      -4.281  26.194 -34.089  1.00 27.97           H  
ATOM   4606  O   LYS A 277      -6.028  27.604 -33.029  1.00 27.97           O  
ATOM   4607  CG  LYS A 277      -3.483  24.243 -33.772  1.00 27.97           C  
ATOM   4608  HG2 LYS A 277      -3.849  23.243 -33.538  1.00 27.97           H  
ATOM   4609  HG3 LYS A 277      -2.729  24.528 -33.039  1.00 27.97           H  
ATOM   4610  CD  LYS A 277      -2.848  24.230 -35.171  1.00 27.97           C  
ATOM   4611  HD2 LYS A 277      -3.600  23.916 -35.895  1.00 27.97           H  
ATOM   4612  HD3 LYS A 277      -2.511  25.236 -35.424  1.00 27.97           H  
ATOM   4613  CE  LYS A 277      -1.655  23.266 -35.213  1.00 27.97           C  
ATOM   4614  HE2 LYS A 277      -0.904  23.606 -34.500  1.00 27.97           H  
ATOM   4615  HE3 LYS A 277      -1.998  22.284 -34.886  1.00 27.97           H  
ATOM   4616  NZ  LYS A 277      -1.069  23.169 -36.576  1.00 27.97           N  
ATOM   4617  HZ1 LYS A 277      -1.760  22.839 -37.235  1.00 27.97           H  
ATOM   4618  HZ2 LYS A 277      -0.729  24.067 -36.891  1.00 27.97           H  
ATOM   4619  HZ3 LYS A 277      -0.300  22.515 -36.584  1.00 27.97           H  
ATOM   4620  N   THR A 278      -6.830  26.869 -31.083  1.00 31.71           N  
ATOM   4621  H   THR A 278      -6.766  26.161 -30.365  1.00 31.71           H  
ATOM   4622  CA  THR A 278      -7.462  28.138 -30.703  1.00 31.71           C  
ATOM   4623  HA  THR A 278      -8.029  28.526 -31.549  1.00 31.71           H  
ATOM   4624  C   THR A 278      -6.386  29.156 -30.323  1.00 31.71           C  
ATOM   4625  CB  THR A 278      -8.430  27.947 -29.524  1.00 31.71           C  
ATOM   4626  HB  THR A 278      -8.708  28.921 -29.121  1.00 31.71           H  
ATOM   4627  O   THR A 278      -5.615  28.931 -29.390  1.00 31.71           O  
ATOM   4628  CG2 THR A 278      -9.699  27.216 -29.961  1.00 31.71           C  
ATOM   4629 HG21 THR A 278     -10.210  27.787 -30.736  1.00 31.71           H  
ATOM   4630 HG22 THR A 278      -9.454  26.224 -30.341  1.00 31.71           H  
ATOM   4631 HG23 THR A 278     -10.365  27.111 -29.105  1.00 31.71           H  
ATOM   4632  OG1 THR A 278      -7.828  27.172 -28.511  1.00 31.71           O  
ATOM   4633  HG1 THR A 278      -7.028  27.624 -28.232  1.00 31.71           H  
ATOM   4634  N   LYS A 279      -6.326  30.288 -31.035  1.00 41.51           N  
ATOM   4635  H   LYS A 279      -6.983  30.405 -31.793  1.00 41.51           H  
ATOM   4636  CA  LYS A 279      -5.451  31.418 -30.673  1.00 41.51           C  
ATOM   4637  HA  LYS A 279      -4.433  31.041 -30.577  1.00 41.51           H  
ATOM   4638  C   LYS A 279      -5.840  31.989 -29.291  1.00 41.51           C  
ATOM   4639  CB  LYS A 279      -5.481  32.496 -31.781  1.00 41.51           C  
ATOM   4640  HB2 LYS A 279      -4.914  33.362 -31.440  1.00 41.51           H  
ATOM   4641  HB3 LYS A 279      -6.512  32.814 -31.937  1.00 41.51           H  
ATOM   4642  O   LYS A 279      -6.927  31.730 -28.788  1.00 41.51           O  
ATOM   4643  CG  LYS A 279      -4.881  32.035 -33.127  1.00 41.51           C  
ATOM   4644  HG2 LYS A 279      -3.851  31.717 -32.968  1.00 41.51           H  
ATOM   4645  HG3 LYS A 279      -5.454  31.190 -33.509  1.00 41.51           H  
ATOM   4646  CD  LYS A 279      -4.906  33.171 -34.168  1.00 41.51           C  
ATOM   4647  HD2 LYS A 279      -4.330  34.014 -33.787  1.00 41.51           H  
ATOM   4648  HD3 LYS A 279      -5.938  33.491 -34.312  1.00 41.51           H  
ATOM   4649  CE  LYS A 279      -4.322  32.724 -35.519  1.00 41.51           C  
ATOM   4650  HE2 LYS A 279      -4.882  31.857 -35.868  1.00 41.51           H  
ATOM   4651  HE3 LYS A 279      -3.288  32.412 -35.365  1.00 41.51           H  
ATOM   4652  NZ  LYS A 279      -4.380  33.807 -36.540  1.00 41.51           N  
ATOM   4653  HZ1 LYS A 279      -5.334  34.096 -36.705  1.00 41.51           H  
ATOM   4654  HZ2 LYS A 279      -3.855  34.617 -36.244  1.00 41.51           H  
ATOM   4655  HZ3 LYS A 279      -3.998  33.495 -37.421  1.00 41.51           H  
ATOM   4656  N   SER A 280      -4.949  32.799 -28.716  1.00 35.51           N  
ATOM   4657  H   SER A 280      -4.092  32.944 -29.229  1.00 35.51           H  
ATOM   4658  CA  SER A 280      -5.031  33.477 -27.403  1.00 35.51           C  
ATOM   4659  HA  SER A 280      -4.171  34.147 -27.386  1.00 35.51           H  
ATOM   4660  C   SER A 280      -4.866  32.633 -26.129  1.00 35.51           C  
ATOM   4661  CB  SER A 280      -6.247  34.416 -27.293  1.00 35.51           C  
ATOM   4662  HB2 SER A 280      -5.983  35.247 -26.638  1.00 35.51           H  
ATOM   4663  HB3 SER A 280      -6.494  34.820 -28.275  1.00 35.51           H  
ATOM   4664  O   SER A 280      -4.256  33.141 -25.194  1.00 35.51           O  
ATOM   4665  OG  SER A 280      -7.376  33.765 -26.736  1.00 35.51           O  
ATOM   4666  HG  SER A 280      -8.126  33.898 -27.319  1.00 35.51           H  
ATOM   4667  N   ASN A 281      -5.329  31.376 -26.055  1.00 29.61           N  
ATOM   4668  H   ASN A 281      -5.856  31.006 -26.833  1.00 29.61           H  
ATOM   4669  CA  ASN A 281      -5.351  30.642 -24.776  1.00 29.61           C  
ATOM   4670  HA  ASN A 281      -4.728  31.175 -24.058  1.00 29.61           H  
ATOM   4671  C   ASN A 281      -4.772  29.217 -24.809  1.00 29.61           C  
ATOM   4672  CB  ASN A 281      -6.782  30.660 -24.205  1.00 29.61           C  
ATOM   4673  HB2 ASN A 281      -7.516  30.840 -24.990  1.00 29.61           H  
ATOM   4674  HB3 ASN A 281      -7.015  29.700 -23.745  1.00 29.61           H  
ATOM   4675  O   ASN A 281      -5.271  28.337 -25.509  1.00 29.61           O  
ATOM   4676  CG  ASN A 281      -6.904  31.713 -23.124  1.00 29.61           C  
ATOM   4677  ND2 ASN A 281      -7.361  32.897 -23.451  1.00 29.61           N  
ATOM   4678 HD21 ASN A 281      -7.557  33.121 -24.416  1.00 29.61           H  
ATOM   4679 HD22 ASN A 281      -7.377  33.594 -22.720  1.00 29.61           H  
ATOM   4680  OD1 ASN A 281      -6.530  31.480 -21.988  1.00 29.61           O  
ATOM   4681  N   LYS A 282      -3.787  28.954 -23.934  1.00 25.85           N  
ATOM   4682  H   LYS A 282      -3.458  29.725 -23.370  1.00 25.85           H  
ATOM   4683  CA  LYS A 282      -3.395  27.593 -23.527  1.00 25.85           C  
ATOM   4684  HA  LYS A 282      -3.435  26.929 -24.390  1.00 25.85           H  
ATOM   4685  C   LYS A 282      -4.405  27.062 -22.506  1.00 25.85           C  
ATOM   4686  CB  LYS A 282      -1.967  27.558 -22.941  1.00 25.85           C  
ATOM   4687  HB2 LYS A 282      -1.844  28.375 -22.230  1.00 25.85           H  
ATOM   4688  HB3 LYS A 282      -1.858  26.623 -22.392  1.00 25.85           H  
ATOM   4689  O   LYS A 282      -4.179  27.150 -21.300  1.00 25.85           O  
ATOM   4690  CG  LYS A 282      -0.839  27.605 -23.983  1.00 25.85           C  
ATOM   4691  HG2 LYS A 282      -0.833  28.578 -24.474  1.00 25.85           H  
ATOM   4692  HG3 LYS A 282      -1.008  26.829 -24.729  1.00 25.85           H  
ATOM   4693  CD  LYS A 282       0.517  27.357 -23.294  1.00 25.85           C  
ATOM   4694  HD2 LYS A 282       0.473  26.407 -22.763  1.00 25.85           H  
ATOM   4695  HD3 LYS A 282       0.700  28.154 -22.574  1.00 25.85           H  
ATOM   4696  CE  LYS A 282       1.666  27.308 -24.311  1.00 25.85           C  
ATOM   4697  HE2 LYS A 282       1.439  26.543 -25.054  1.00 25.85           H  
ATOM   4698  HE3 LYS A 282       1.714  28.267 -24.826  1.00 25.85           H  
ATOM   4699  NZ  LYS A 282       2.972  27.012 -23.661  1.00 25.85           N  
ATOM   4700  HZ1 LYS A 282       3.203  27.718 -22.977  1.00 25.85           H  
ATOM   4701  HZ2 LYS A 282       3.715  26.991 -24.346  1.00 25.85           H  
ATOM   4702  HZ3 LYS A 282       2.952  26.113 -23.200  1.00 25.85           H  
ATOM   4703  N   VAL A 283      -5.513  26.496 -22.981  1.00 27.32           N  
ATOM   4704  H   VAL A 283      -5.671  26.513 -23.979  1.00 27.32           H  
ATOM   4705  CA  VAL A 283      -6.487  25.813 -22.117  1.00 27.32           C  
ATOM   4706  HA  VAL A 283      -6.779  26.493 -21.317  1.00 27.32           H  
ATOM   4707  C   VAL A 283      -5.825  24.585 -21.479  1.00 27.32           C  
ATOM   4708  CB  VAL A 283      -7.769  25.435 -22.896  1.00 27.32           C  
ATOM   4709  HB  VAL A 283      -7.512  24.768 -23.719  1.00 27.32           H  
ATOM   4710  O   VAL A 283      -5.744  23.521 -22.091  1.00 27.32           O  
ATOM   4711  CG1 VAL A 283      -8.797  24.735 -21.994  1.00 27.32           C  
ATOM   4712 HG11 VAL A 283      -9.700  24.524 -22.567  1.00 27.32           H  
ATOM   4713 HG12 VAL A 283      -8.405  23.781 -21.642  1.00 27.32           H  
ATOM   4714 HG13 VAL A 283      -9.050  25.366 -21.142  1.00 27.32           H  
ATOM   4715  CG2 VAL A 283      -8.441  26.687 -23.479  1.00 27.32           C  
ATOM   4716 HG21 VAL A 283      -9.366  26.406 -23.983  1.00 27.32           H  
ATOM   4717 HG22 VAL A 283      -8.667  27.401 -22.687  1.00 27.32           H  
ATOM   4718 HG23 VAL A 283      -7.791  27.157 -24.217  1.00 27.32           H  
ATOM   4719  N   LYS A 284      -5.358  24.704 -20.227  1.00 25.55           N  
ATOM   4720  H   LYS A 284      -5.345  25.623 -19.808  1.00 25.55           H  
ATOM   4721  CA  LYS A 284      -5.105  23.518 -19.398  1.00 25.55           C  
ATOM   4722  HA  LYS A 284      -4.520  22.802 -19.977  1.00 25.55           H  
ATOM   4723  C   LYS A 284      -6.458  22.867 -19.125  1.00 25.55           C  
ATOM   4724  CB  LYS A 284      -4.342  23.827 -18.086  1.00 25.55           C  
ATOM   4725  HB2 LYS A 284      -4.600  23.048 -17.368  1.00 25.55           H  
ATOM   4726  HB3 LYS A 284      -4.668  24.780 -17.670  1.00 25.55           H  
ATOM   4727  O   LYS A 284      -7.225  23.358 -18.298  1.00 25.55           O  
ATOM   4728  CG  LYS A 284      -2.808  23.815 -18.256  1.00 25.55           C  
ATOM   4729  HG2 LYS A 284      -2.482  24.772 -18.664  1.00 25.55           H  
ATOM   4730  HG3 LYS A 284      -2.546  23.035 -18.971  1.00 25.55           H  
ATOM   4731  CD  LYS A 284      -2.048  23.515 -16.944  1.00 25.55           C  
ATOM   4732  HD2 LYS A 284      -2.190  24.332 -16.236  1.00 25.55           H  
ATOM   4733  HD3 LYS A 284      -2.450  22.597 -16.513  1.00 25.55           H  
ATOM   4734  CE  LYS A 284      -0.545  23.315 -17.231  1.00 25.55           C  
ATOM   4735  HE2 LYS A 284      -0.453  22.715 -18.137  1.00 25.55           H  
ATOM   4736  HE3 LYS A 284      -0.091  24.284 -17.438  1.00 25.55           H  
ATOM   4737  NZ  LYS A 284       0.197  22.620 -16.138  1.00 25.55           N  
ATOM   4738  HZ1 LYS A 284       0.208  23.153 -15.280  1.00 25.55           H  
ATOM   4739  HZ2 LYS A 284       1.153  22.446 -16.414  1.00 25.55           H  
ATOM   4740  HZ3 LYS A 284      -0.192  21.706 -15.956  1.00 25.55           H  
ATOM   4741  N   TYR A 285      -6.732  21.761 -19.814  1.00 26.90           N  
ATOM   4742  H   TYR A 285      -6.112  21.512 -20.571  1.00 26.90           H  
ATOM   4743  CA  TYR A 285      -7.873  20.885 -19.554  1.00 26.90           C  
ATOM   4744  HA  TYR A 285      -8.783  21.485 -19.537  1.00 26.90           H  
ATOM   4745  C   TYR A 285      -7.719  20.239 -18.169  1.00 26.90           C  
ATOM   4746  CB  TYR A 285      -8.016  19.856 -20.688  1.00 26.90           C  
ATOM   4747  HB2 TYR A 285      -7.051  19.387 -20.881  1.00 26.90           H  
ATOM   4748  HB3 TYR A 285      -8.695  19.070 -20.358  1.00 26.90           H  
ATOM   4749  O   TYR A 285      -7.254  19.115 -18.023  1.00 26.90           O  
ATOM   4750  CG  TYR A 285      -8.569  20.437 -21.978  1.00 26.90           C  
ATOM   4751  CD1 TYR A 285      -9.964  20.495 -22.174  1.00 26.90           C  
ATOM   4752  HD1 TYR A 285     -10.633  20.120 -21.413  1.00 26.90           H  
ATOM   4753  CD2 TYR A 285      -7.702  20.918 -22.981  1.00 26.90           C  
ATOM   4754  HD2 TYR A 285      -6.631  20.883 -22.845  1.00 26.90           H  
ATOM   4755  CE1 TYR A 285     -10.493  21.026 -23.366  1.00 26.90           C  
ATOM   4756  HE1 TYR A 285     -11.562  21.059 -23.517  1.00 26.90           H  
ATOM   4757  CE2 TYR A 285      -8.229  21.453 -24.173  1.00 26.90           C  
ATOM   4758  HE2 TYR A 285      -7.575  21.822 -24.950  1.00 26.90           H  
ATOM   4759  OH  TYR A 285     -10.125  22.015 -25.525  1.00 26.90           O  
ATOM   4760  HH  TYR A 285     -11.083  21.964 -25.564  1.00 26.90           H  
ATOM   4761  CZ  TYR A 285      -9.624  21.505 -24.370  1.00 26.90           C  
ATOM   4762  N   ASN A 286      -8.076  20.994 -17.132  1.00 27.27           N  
ATOM   4763  H   ASN A 286      -8.338  21.949 -17.330  1.00 27.27           H  
ATOM   4764  CA  ASN A 286      -8.169  20.534 -15.754  1.00 27.27           C  
ATOM   4765  HA  ASN A 286      -7.284  19.952 -15.500  1.00 27.27           H  
ATOM   4766  C   ASN A 286      -9.402  19.622 -15.662  1.00 27.27           C  
ATOM   4767  CB  ASN A 286      -8.222  21.789 -14.860  1.00 27.27           C  
ATOM   4768  HB2 ASN A 286      -9.131  22.351 -15.075  1.00 27.27           H  
ATOM   4769  HB3 ASN A 286      -7.364  22.420 -15.090  1.00 27.27           H  
ATOM   4770  O   ASN A 286     -10.534  20.108 -15.616  1.00 27.27           O  
ATOM   4771  CG  ASN A 286      -8.190  21.482 -13.375  1.00 27.27           C  
ATOM   4772  ND2 ASN A 286      -8.048  22.491 -12.547  1.00 27.27           N  
ATOM   4773 HD21 ASN A 286      -7.904  23.426 -12.899  1.00 27.27           H  
ATOM   4774 HD22 ASN A 286      -7.925  22.240 -11.576  1.00 27.27           H  
ATOM   4775  OD1 ASN A 286      -8.280  20.357 -12.929  1.00 27.27           O  
ATOM   4776  N   THR A 287      -9.183  18.311 -15.773  1.00 27.31           N  
ATOM   4777  H   THR A 287      -8.227  17.987 -15.817  1.00 27.31           H  
ATOM   4778  CA  THR A 287     -10.203  17.322 -16.153  1.00 27.31           C  
ATOM   4779  HA  THR A 287     -10.769  17.725 -16.993  1.00 27.31           H  
ATOM   4780  C   THR A 287     -11.216  17.029 -15.048  1.00 27.31           C  
ATOM   4781  CB  THR A 287      -9.560  16.016 -16.638  1.00 27.31           C  
ATOM   4782  HB  THR A 287     -10.346  15.263 -16.687  1.00 27.31           H  
ATOM   4783  O   THR A 287     -11.156  16.003 -14.371  1.00 27.31           O  
ATOM   4784  CG2 THR A 287      -8.930  16.123 -18.024  1.00 27.31           C  
ATOM   4785 HG21 THR A 287      -9.648  16.533 -18.734  1.00 27.31           H  
ATOM   4786 HG22 THR A 287      -8.628  15.130 -18.357  1.00 27.31           H  
ATOM   4787 HG23 THR A 287      -8.045  16.757 -17.984  1.00 27.31           H  
ATOM   4788  OG1 THR A 287      -8.560  15.590 -15.743  1.00 27.31           O  
ATOM   4789  HG1 THR A 287      -9.016  15.360 -14.929  1.00 27.31           H  
ATOM   4790  N   LYS A 288     -12.192  17.924 -14.898  1.00 27.71           N  
ATOM   4791  H   LYS A 288     -12.096  18.788 -15.412  1.00 27.71           H  
ATOM   4792  CA  LYS A 288     -13.385  17.746 -14.060  1.00 27.71           C  
ATOM   4793  HA  LYS A 288     -13.105  17.201 -13.158  1.00 27.71           H  
ATOM   4794  C   LYS A 288     -14.412  16.859 -14.781  1.00 27.71           C  
ATOM   4795  CB  LYS A 288     -13.924  19.128 -13.634  1.00 27.71           C  
ATOM   4796  HB2 LYS A 288     -14.837  18.985 -13.056  1.00 27.71           H  
ATOM   4797  HB3 LYS A 288     -14.161  19.720 -14.519  1.00 27.71           H  
ATOM   4798  O   LYS A 288     -15.444  17.343 -15.235  1.00 27.71           O  
ATOM   4799  CG  LYS A 288     -12.893  19.876 -12.768  1.00 27.71           C  
ATOM   4800  HG2 LYS A 288     -11.991  20.063 -13.350  1.00 27.71           H  
ATOM   4801  HG3 LYS A 288     -12.627  19.239 -11.924  1.00 27.71           H  
ATOM   4802  CD  LYS A 288     -13.400  21.218 -12.225  1.00 27.71           C  
ATOM   4803  HD2 LYS A 288     -14.307  21.047 -11.645  1.00 27.71           H  
ATOM   4804  HD3 LYS A 288     -13.619  21.891 -13.054  1.00 27.71           H  
ATOM   4805  CE  LYS A 288     -12.305  21.812 -11.325  1.00 27.71           C  
ATOM   4806  HE2 LYS A 288     -12.045  21.062 -10.578  1.00 27.71           H  
ATOM   4807  HE3 LYS A 288     -11.416  22.005 -11.924  1.00 27.71           H  
ATOM   4808  NZ  LYS A 288     -12.753  23.048 -10.637  1.00 27.71           N  
ATOM   4809  HZ1 LYS A 288     -12.910  23.810 -11.282  1.00 27.71           H  
ATOM   4810  HZ2 LYS A 288     -12.130  23.343  -9.899  1.00 27.71           H  
ATOM   4811  HZ3 LYS A 288     -13.631  22.883 -10.165  1.00 27.71           H  
ATOM   4812  N   TRP A 289     -14.083  15.576 -14.948  1.00 28.05           N  
ATOM   4813  H   TRP A 289     -13.199  15.257 -14.577  1.00 28.05           H  
ATOM   4814  CA  TRP A 289     -14.972  14.583 -15.564  1.00 28.05           C  
ATOM   4815  HA  TRP A 289     -15.306  14.983 -16.521  1.00 28.05           H  
ATOM   4816  C   TRP A 289     -16.204  14.280 -14.686  1.00 28.05           C  
ATOM   4817  CB  TRP A 289     -14.223  13.267 -15.826  1.00 28.05           C  
ATOM   4818  HB2 TRP A 289     -13.877  12.881 -14.867  1.00 28.05           H  
ATOM   4819  HB3 TRP A 289     -14.933  12.544 -16.226  1.00 28.05           H  
ATOM   4820  O   TRP A 289     -16.102  14.334 -13.455  1.00 28.05           O  
ATOM   4821  CG  TRP A 289     -13.060  13.310 -16.772  1.00 28.05           C  
ATOM   4822  CD1 TRP A 289     -11.810  12.889 -16.477  1.00 28.05           C  
ATOM   4823  HD1 TRP A 289     -11.516  12.471 -15.525  1.00 28.05           H  
ATOM   4824  CD2 TRP A 289     -13.018  13.736 -18.172  1.00 28.05           C  
ATOM   4825  CE2 TRP A 289     -11.669  13.635 -18.632  1.00 28.05           C  
ATOM   4826  CE3 TRP A 289     -13.974  14.205 -19.100  1.00 28.05           C  
ATOM   4827  HE3 TRP A 289     -15.010  14.266 -18.802  1.00 28.05           H  
ATOM   4828  NE1 TRP A 289     -10.987  13.076 -17.570  1.00 28.05           N  
ATOM   4829  HE1 TRP A 289     -10.000  12.862 -17.545  1.00 28.05           H  
ATOM   4830  CH2 TRP A 289     -12.255  14.520 -20.810  1.00 28.05           C  
ATOM   4831  HH2 TRP A 289     -11.980  14.841 -21.803  1.00 28.05           H  
ATOM   4832  CZ2 TRP A 289     -11.278  14.042 -19.919  1.00 28.05           C  
ATOM   4833  HZ2 TRP A 289     -10.242  13.996 -20.217  1.00 28.05           H  
ATOM   4834  CZ3 TRP A 289     -13.599  14.586 -20.404  1.00 28.05           C  
ATOM   4835  HZ3 TRP A 289     -14.348  14.949 -21.093  1.00 28.05           H  
ATOM   4836  N   PRO A 290     -17.343  13.887 -15.288  1.00 27.68           N  
ATOM   4837  CA  PRO A 290     -18.441  13.234 -14.576  1.00 27.68           C  
ATOM   4838  HA  PRO A 290     -18.836  13.931 -13.837  1.00 27.68           H  
ATOM   4839  C   PRO A 290     -18.007  11.938 -13.869  1.00 27.68           C  
ATOM   4840  CB  PRO A 290     -19.520  12.958 -15.632  1.00 27.68           C  
ATOM   4841  HB2 PRO A 290     -20.524  13.084 -15.227  1.00 27.68           H  
ATOM   4842  HB3 PRO A 290     -19.399  11.954 -16.039  1.00 27.68           H  
ATOM   4843  O   PRO A 290     -16.988  11.330 -14.201  1.00 27.68           O  
ATOM   4844  CG  PRO A 290     -19.220  13.980 -16.727  1.00 27.68           C  
ATOM   4845  HG2 PRO A 290     -19.648  14.946 -16.459  1.00 27.68           H  
ATOM   4846  HG3 PRO A 290     -19.585  13.651 -17.700  1.00 27.68           H  
ATOM   4847  CD  PRO A 290     -17.696  14.060 -16.689  1.00 27.68           C  
ATOM   4848  HD2 PRO A 290     -17.372  15.027 -17.073  1.00 27.68           H  
ATOM   4849  HD3 PRO A 290     -17.267  13.249 -17.278  1.00 27.68           H  
ATOM   4850  N   THR A 291     -18.801  11.499 -12.892  1.00 31.10           N  
ATOM   4851  H   THR A 291     -19.682  11.973 -12.750  1.00 31.10           H  
ATOM   4852  CA  THR A 291     -18.591  10.236 -12.166  1.00 31.10           C  
ATOM   4853  HA  THR A 291     -17.546   9.940 -12.255  1.00 31.10           H  
ATOM   4854  C   THR A 291     -19.425   9.111 -12.775  1.00 31.10           C  
ATOM   4855  CB  THR A 291     -18.887  10.436 -10.671  1.00 31.10           C  
ATOM   4856  HB  THR A 291     -19.785  11.043 -10.557  1.00 31.10           H  
ATOM   4857  O   THR A 291     -20.593   9.310 -13.094  1.00 31.10           O  
ATOM   4858  CG2 THR A 291     -19.077   9.148  -9.873  1.00 31.10           C  
ATOM   4859 HG21 THR A 291     -19.212   9.392  -8.819  1.00 31.10           H  
ATOM   4860 HG22 THR A 291     -19.983   8.638 -10.199  1.00 31.10           H  
ATOM   4861 HG23 THR A 291     -18.222   8.488 -10.014  1.00 31.10           H  
ATOM   4862  OG1 THR A 291     -17.778  11.129 -10.120  1.00 31.10           O  
ATOM   4863  HG1 THR A 291     -17.732  11.951 -10.615  1.00 31.10           H  
ATOM   4864  N   LEU A 292     -18.828   7.920 -12.884  1.00 30.82           N  
ATOM   4865  H   LEU A 292     -17.871   7.832 -12.574  1.00 30.82           H  
ATOM   4866  CA  LEU A 292     -19.502   6.695 -13.314  1.00 30.82           C  
ATOM   4867  HA  LEU A 292     -20.435   6.970 -13.806  1.00 30.82           H  
ATOM   4868  C   LEU A 292     -19.834   5.790 -12.121  1.00 30.82           C  
ATOM   4869  CB  LEU A 292     -18.605   5.964 -14.329  1.00 30.82           C  
ATOM   4870  HB2 LEU A 292     -18.318   6.663 -15.115  1.00 30.82           H  
ATOM   4871  HB3 LEU A 292     -17.699   5.637 -13.820  1.00 30.82           H  
ATOM   4872  O   LEU A 292     -19.033   5.682 -11.190  1.00 30.82           O  
ATOM   4873  CG  LEU A 292     -19.276   4.740 -14.980  1.00 30.82           C  
ATOM   4874  HG  LEU A 292     -19.584   4.030 -14.213  1.00 30.82           H  
ATOM   4875  CD1 LEU A 292     -20.512   5.164 -15.772  1.00 30.82           C  
ATOM   4876 HD11 LEU A 292     -20.316   6.088 -16.316  1.00 30.82           H  
ATOM   4877 HD12 LEU A 292     -21.359   5.318 -15.103  1.00 30.82           H  
ATOM   4878 HD13 LEU A 292     -20.765   4.382 -16.488  1.00 30.82           H  
ATOM   4879  CD2 LEU A 292     -18.266   4.014 -15.866  1.00 30.82           C  
ATOM   4880 HD21 LEU A 292     -18.746   3.180 -16.379  1.00 30.82           H  
ATOM   4881 HD22 LEU A 292     -17.457   3.623 -15.249  1.00 30.82           H  
ATOM   4882 HD23 LEU A 292     -17.840   4.697 -16.601  1.00 30.82           H  
ATOM   4883  N   ILE A 293     -20.969   5.092 -12.210  1.00 33.22           N  
ATOM   4884  H   ILE A 293     -21.552   5.241 -13.021  1.00 33.22           H  
ATOM   4885  CA  ILE A 293     -21.382   4.013 -11.305  1.00 33.22           C  
ATOM   4886  HA  ILE A 293     -20.611   3.871 -10.548  1.00 33.22           H  
ATOM   4887  C   ILE A 293     -21.496   2.709 -12.115  1.00 33.22           C  
ATOM   4888  CB  ILE A 293     -22.694   4.391 -10.572  1.00 33.22           C  
ATOM   4889  HB  ILE A 293     -23.479   4.536 -11.315  1.00 33.22           H  
ATOM   4890  O   ILE A 293     -22.177   2.662 -13.139  1.00 33.22           O  
ATOM   4891  CG1 ILE A 293     -22.510   5.709  -9.779  1.00 33.22           C  
ATOM   4892 HG12 ILE A 293     -22.246   6.511 -10.468  1.00 33.22           H  
ATOM   4893 HG13 ILE A 293     -21.686   5.589  -9.076  1.00 33.22           H  
ATOM   4894  CG2 ILE A 293     -23.126   3.259  -9.624  1.00 33.22           C  
ATOM   4895 HG21 ILE A 293     -24.108   3.473  -9.202  1.00 33.22           H  
ATOM   4896 HG22 ILE A 293     -22.401   3.168  -8.816  1.00 33.22           H  
ATOM   4897 HG23 ILE A 293     -23.207   2.313 -10.160  1.00 33.22           H  
ATOM   4898  CD1 ILE A 293     -23.748   6.183  -9.005  1.00 33.22           C  
ATOM   4899 HD11 ILE A 293     -24.606   6.241  -9.675  1.00 33.22           H  
ATOM   4900 HD12 ILE A 293     -23.968   5.505  -8.180  1.00 33.22           H  
ATOM   4901 HD13 ILE A 293     -23.554   7.172  -8.591  1.00 33.22           H  
ATOM   4902  N   ILE A 294     -20.813   1.660 -11.656  1.00 34.01           N  
ATOM   4903  H   ILE A 294     -20.233   1.820 -10.844  1.00 34.01           H  
ATOM   4904  CA  ILE A 294     -20.706   0.331 -12.290  1.00 34.01           C  
ATOM   4905  HA  ILE A 294     -21.212   0.334 -13.255  1.00 34.01           H  
ATOM   4906  C   ILE A 294     -21.373  -0.716 -11.394  1.00 34.01           C  
ATOM   4907  CB  ILE A 294     -19.212  -0.011 -12.504  1.00 34.01           C  
ATOM   4908  HB  ILE A 294     -18.709   0.080 -11.542  1.00 34.01           H  
ATOM   4909  O   ILE A 294     -21.253  -0.603 -10.177  1.00 34.01           O  
ATOM   4910  CG1 ILE A 294     -18.564   1.006 -13.471  1.00 34.01           C  
ATOM   4911 HG12 ILE A 294     -18.781   2.020 -13.136  1.00 34.01           H  
ATOM   4912 HG13 ILE A 294     -18.982   0.889 -14.471  1.00 34.01           H  
ATOM   4913  CG2 ILE A 294     -19.022  -1.464 -12.984  1.00 34.01           C  
ATOM   4914 HG21 ILE A 294     -17.976  -1.665 -13.213  1.00 34.01           H  
ATOM   4915 HG22 ILE A 294     -19.618  -1.651 -13.877  1.00 34.01           H  
ATOM   4916 HG23 ILE A 294     -19.313  -2.171 -12.207  1.00 34.01           H  
ATOM   4917  CD1 ILE A 294     -17.042   0.899 -13.545  1.00 34.01           C  
ATOM   4918 HD11 ILE A 294     -16.731  -0.036 -14.013  1.00 34.01           H  
ATOM   4919 HD12 ILE A 294     -16.611   0.972 -12.546  1.00 34.01           H  
ATOM   4920 HD13 ILE A 294     -16.677   1.726 -14.154  1.00 34.01           H  
ATOM   4921  N   LYS A 295     -22.013  -1.751 -11.960  1.00 31.61           N  
ATOM   4922  H   LYS A 295     -21.986  -1.835 -12.966  1.00 31.61           H  
ATOM   4923  CA  LYS A 295     -22.603  -2.879 -11.210  1.00 31.61           C  
ATOM   4924  HA  LYS A 295     -22.423  -2.730 -10.146  1.00 31.61           H  
ATOM   4925  C   LYS A 295     -21.947  -4.207 -11.600  1.00 31.61           C  
ATOM   4926  CB  LYS A 295     -24.123  -2.906 -11.446  1.00 31.61           C  
ATOM   4927  HB2 LYS A 295     -24.500  -1.885 -11.384  1.00 31.61           H  
ATOM   4928  HB3 LYS A 295     -24.328  -3.282 -12.448  1.00 31.61           H  
ATOM   4929  O   LYS A 295     -21.564  -4.387 -12.751  1.00 31.61           O  
ATOM   4930  CG  LYS A 295     -24.866  -3.764 -10.407  1.00 31.61           C  
ATOM   4931  HG2 LYS A 295     -24.549  -4.804 -10.481  1.00 31.61           H  
ATOM   4932  HG3 LYS A 295     -24.624  -3.391  -9.412  1.00 31.61           H  
ATOM   4933  CD  LYS A 295     -26.384  -3.695 -10.618  1.00 31.61           C  
ATOM   4934  HD2 LYS A 295     -26.652  -4.235 -11.525  1.00 31.61           H  
ATOM   4935  HD3 LYS A 295     -26.681  -2.653 -10.735  1.00 31.61           H  
ATOM   4936  CE  LYS A 295     -27.111  -4.301  -9.413  1.00 31.61           C  
ATOM   4937  HE2 LYS A 295     -26.576  -4.015  -8.507  1.00 31.61           H  
ATOM   4938  HE3 LYS A 295     -27.078  -5.388  -9.495  1.00 31.61           H
[truncated: 671,418 more chars]
