# Supplementary material for: A glutamine-based single α-helix scaffold to target globular proteins
Source: Nat Commun. 2022 Nov 18;13:7073. doi: 10.1038/s41467-022-34793-6 (PMC9674830; doi:10.1038/s41467-022-34793-6)
Supplement: Supplementary file 7 — Supplementary Data 4 [file 41467_2022_34793_MOESM7_ESM.zip › ColabFold_p37n/p37n_no_MSAs/Q55C49.pdb]

ATOM      1  N   MET A   1     -24.137 -19.844  -5.210  1.00 38.25           N  
ATOM      2  H   MET A   1     -24.802 -19.409  -5.833  1.00 38.25           H  
ATOM      3  H2  MET A   1     -23.495 -20.413  -5.744  1.00 38.25           H  
ATOM      4  H3  MET A   1     -24.666 -20.424  -4.575  1.00 38.25           H  
ATOM      5  CA  MET A   1     -23.420 -18.790  -4.446  1.00 38.25           C  
ATOM      6  HA  MET A   1     -22.727 -19.251  -3.743  1.00 38.25           H  
ATOM      7  C   MET A   1     -24.445 -17.987  -3.646  1.00 38.25           C  
ATOM      8  CB  MET A   1     -22.634 -17.857  -5.388  1.00 38.25           C  
ATOM      9  HB2 MET A   1     -23.323 -17.402  -6.100  1.00 38.25           H  
ATOM     10  HB3 MET A   1     -22.174 -17.059  -4.805  1.00 38.25           H  
ATOM     11  O   MET A   1     -25.629 -18.257  -3.796  1.00 38.25           O  
ATOM     12  CG  MET A   1     -21.519 -18.570  -6.161  1.00 38.25           C  
ATOM     13  HG2 MET A   1     -21.946 -19.372  -6.764  1.00 38.25           H  
ATOM     14  HG3 MET A   1     -20.810 -19.000  -5.454  1.00 38.25           H  
ATOM     15  SD  MET A   1     -20.628 -17.448  -7.264  1.00 38.25           S  
ATOM     16  CE  MET A   1     -19.460 -18.592  -8.047  1.00 38.25           C  
ATOM     17  HE1 MET A   1     -18.815 -19.039  -7.291  1.00 38.25           H  
ATOM     18  HE2 MET A   1     -18.845 -18.046  -8.762  1.00 38.25           H  
ATOM     19  HE3 MET A   1     -20.006 -19.376  -8.574  1.00 38.25           H  
ATOM     20  N   LYS A   2     -24.021 -16.998  -2.851  1.00 32.07           N  
ATOM     21  H   LYS A   2     -23.027 -16.835  -2.766  1.00 32.07           H  
ATOM     22  CA  LYS A   2     -24.854 -15.832  -2.513  1.00 32.07           C  
ATOM     23  HA  LYS A   2     -25.831 -15.925  -2.988  1.00 32.07           H  
ATOM     24  C   LYS A   2     -24.217 -14.574  -3.104  1.00 32.07           C  
ATOM     25  CB  LYS A   2     -25.058 -15.669  -0.989  1.00 32.07           C  
ATOM     26  HB2 LYS A   2     -24.222 -16.105  -0.443  1.00 32.07           H  
ATOM     27  HB3 LYS A   2     -25.072 -14.603  -0.760  1.00 32.07           H  
ATOM     28  O   LYS A   2     -23.003 -14.536  -3.286  1.00 32.07           O  
ATOM     29  CG  LYS A   2     -26.386 -16.268  -0.491  1.00 32.07           C  
ATOM     30  HG2 LYS A   2     -27.177 -16.022  -1.199  1.00 32.07           H  
ATOM     31  HG3 LYS A   2     -26.297 -17.353  -0.428  1.00 32.07           H  
ATOM     32  CD  LYS A   2     -26.776 -15.687   0.880  1.00 32.07           C  
ATOM     33  HD2 LYS A   2     -26.027 -15.965   1.621  1.00 32.07           H  
ATOM     34  HD3 LYS A   2     -26.807 -14.601   0.794  1.00 32.07           H  
ATOM     35  CE  LYS A   2     -28.161 -16.183   1.320  1.00 32.07           C  
ATOM     36  HE2 LYS A   2     -28.867 -15.989   0.512  1.00 32.07           H  
ATOM     37  HE3 LYS A   2     -28.119 -17.261   1.473  1.00 32.07           H  
ATOM     38  NZ  LYS A   2     -28.631 -15.504   2.556  1.00 32.07           N  
ATOM     39  HZ1 LYS A   2     -28.706 -14.507   2.416  1.00 32.07           H  
ATOM     40  HZ2 LYS A   2     -29.551 -15.828   2.819  1.00 32.07           H  
ATOM     41  HZ3 LYS A   2     -28.003 -15.660   3.332  1.00 32.07           H  
ATOM     42  N   LEU A   3     -25.051 -13.574  -3.354  1.00 32.50           N  
ATOM     43  H   LEU A   3     -26.029 -13.719  -3.144  1.00 32.50           H  
ATOM     44  CA  LEU A   3     -24.699 -12.171  -3.553  1.00 32.50           C  
ATOM     45  HA  LEU A   3     -23.677 -11.982  -3.223  1.00 32.50           H  
ATOM     46  C   LEU A   3     -25.644 -11.341  -2.671  1.00 32.50           C  
ATOM     47  CB  LEU A   3     -24.851 -11.782  -5.039  1.00 32.50           C  
ATOM     48  HB2 LEU A   3     -25.870 -12.013  -5.350  1.00 32.50           H  
ATOM     49  HB3 LEU A   3     -24.721 -10.704  -5.133  1.00 32.50           H  
ATOM     50  O   LEU A   3     -26.676 -11.855  -2.235  1.00 32.50           O  
ATOM     51  CG  LEU A   3     -23.872 -12.466  -6.012  1.00 32.50           C  
ATOM     52  HG  LEU A   3     -23.968 -13.548  -5.926  1.00 32.50           H  
ATOM     53  CD1 LEU A   3     -24.215 -12.069  -7.447  1.00 32.50           C  
ATOM     54 HD11 LEU A   3     -24.117 -10.991  -7.573  1.00 32.50           H  
ATOM     55 HD12 LEU A   3     -25.240 -12.359  -7.678  1.00 32.50           H  
ATOM     56 HD13 LEU A   3     -23.544 -12.571  -8.144  1.00 32.50           H  
ATOM     57  CD2 LEU A   3     -22.417 -12.073  -5.747  1.00 32.50           C  
ATOM     58 HD21 LEU A   3     -22.307 -10.990  -5.796  1.00 32.50           H  
ATOM     59 HD22 LEU A   3     -22.103 -12.427  -4.765  1.00 32.50           H  
ATOM     60 HD23 LEU A   3     -21.771 -12.530  -6.497  1.00 32.50           H  
ATOM     61  N   TYR A   4     -25.293 -10.082  -2.429  1.00 37.73           N  
ATOM     62  H   TYR A   4     -24.432  -9.726  -2.817  1.00 37.73           H  
ATOM     63  CA  TYR A   4     -26.168  -9.077  -1.831  1.00 37.73           C  
ATOM     64  HA  TYR A   4     -27.208  -9.304  -2.066  1.00 37.73           H  
ATOM     65  C   TYR A   4     -25.834  -7.710  -2.430  1.00 37.73           C  
ATOM     66  CB  TYR A   4     -26.000  -9.034  -0.301  1.00 37.73           C  
ATOM     67  HB2 TYR A   4     -24.946  -9.153  -0.047  1.00 37.73           H  
ATOM     68  HB3 TYR A   4     -26.296  -8.047   0.053  1.00 37.73           H  
ATOM     69  O   TYR A   4     -24.657  -7.379  -2.583  1.00 37.73           O  
ATOM     70  CG  TYR A   4     -26.841 -10.040   0.462  1.00 37.73           C  
ATOM     71  CD1 TYR A   4     -28.233  -9.850   0.541  1.00 37.73           C  
ATOM     72  HD1 TYR A   4     -28.687  -9.000   0.052  1.00 37.73           H  
ATOM     73  CD2 TYR A   4     -26.241 -11.125   1.131  1.00 37.73           C  
ATOM     74  HD2 TYR A   4     -25.168 -11.246   1.092  1.00 37.73           H  
ATOM     75  CE1 TYR A   4     -29.034 -10.747   1.270  1.00 37.73           C  
ATOM     76  HE1 TYR A   4     -30.100 -10.583   1.322  1.00 37.73           H  
ATOM     77  CE2 TYR A   4     -27.036 -12.024   1.872  1.00 37.73           C  
ATOM     78  HE2 TYR A   4     -26.571 -12.828   2.423  1.00 37.73           H  
ATOM     79  OH  TYR A   4     -29.214 -12.704   2.637  1.00 37.73           O  
ATOM     80  HH  TYR A   4     -30.093 -12.325   2.714  1.00 37.73           H  
ATOM     81  CZ  TYR A   4     -28.435 -11.837   1.933  1.00 37.73           C  
ATOM     82  N   SER A   5     -26.868  -6.932  -2.733  1.00 32.69           N  
ATOM     83  H   SER A   5     -27.803  -7.300  -2.634  1.00 32.69           H  
ATOM     84  CA  SER A   5     -26.777  -5.476  -2.826  1.00 32.69           C  
ATOM     85  HA  SER A   5     -25.915  -5.178  -3.423  1.00 32.69           H  
ATOM     86  C   SER A   5     -26.676  -4.850  -1.428  1.00 32.69           C  
ATOM     87  CB  SER A   5     -28.051  -4.930  -3.469  1.00 32.69           C  
ATOM     88  HB2 SER A   5     -28.082  -3.849  -3.333  1.00 32.69           H  
ATOM     89  HB3 SER A   5     -28.909  -5.376  -2.965  1.00 32.69           H  
ATOM     90  O   SER A   5     -26.909  -5.512  -0.414  1.00 32.69           O  
ATOM     91  OG  SER A   5     -28.156  -5.187  -4.848  1.00 32.69           O  
ATOM     92  HG  SER A   5     -28.926  -4.673  -5.101  1.00 32.69           H  
ATOM     93  N   ILE A   6     -26.404  -3.546  -1.387  1.00 41.58           N  
ATOM     94  H   ILE A   6     -26.187  -3.090  -2.262  1.00 41.58           H  
ATOM     95  CA  ILE A   6     -26.903  -2.660  -0.330  1.00 41.58           C  
ATOM     96  HA  ILE A   6     -27.633  -3.192   0.280  1.00 41.58           H  
ATOM     97  C   ILE A   6     -27.641  -1.536  -1.063  1.00 41.58           C  
ATOM     98  CB  ILE A   6     -25.773  -2.162   0.604  1.00 41.58           C  
ATOM     99  HB  ILE A   6     -25.055  -1.593   0.015  1.00 41.58           H  
ATOM    100  O   ILE A   6     -27.023  -0.577  -1.524  1.00 41.58           O  
ATOM    101  CG1 ILE A   6     -25.035  -3.357   1.257  1.00 41.58           C  
ATOM    102 HG12 ILE A   6     -24.613  -3.985   0.472  1.00 41.58           H  
ATOM    103 HG13 ILE A   6     -25.749  -3.959   1.820  1.00 41.58           H  
ATOM    104  CG2 ILE A   6     -26.367  -1.236   1.683  1.00 41.58           C  
ATOM    105 HG21 ILE A   6     -27.052  -1.793   2.323  1.00 41.58           H  
ATOM    106 HG22 ILE A   6     -26.912  -0.413   1.222  1.00 41.58           H  
ATOM    107 HG23 ILE A   6     -25.575  -0.798   2.291  1.00 41.58           H  
ATOM    108  CD1 ILE A   6     -23.878  -2.968   2.185  1.00 41.58           C  
ATOM    109 HD11 ILE A   6     -24.258  -2.488   3.087  1.00 41.58           H  
ATOM    110 HD12 ILE A   6     -23.334  -3.866   2.476  1.00 41.58           H  
ATOM    111 HD13 ILE A   6     -23.198  -2.291   1.668  1.00 41.58           H  
ATOM    112  N   ASP A   7     -28.937  -1.739  -1.288  1.00 34.79           N  
ATOM    113  H   ASP A   7     -29.373  -2.590  -0.964  1.00 34.79           H  
ATOM    114  CA  ASP A   7     -29.773  -0.854  -2.102  1.00 34.79           C  
ATOM    115  HA  ASP A   7     -29.202  -0.581  -2.989  1.00 34.79           H  
ATOM    116  C   ASP A   7     -30.119   0.443  -1.349  1.00 34.79           C  
ATOM    117  CB  ASP A   7     -31.025  -1.606  -2.587  1.00 34.79           C  
ATOM    118  HB2 ASP A   7     -31.723  -1.709  -1.756  1.00 34.79           H  
ATOM    119  HB3 ASP A   7     -31.512  -1.024  -3.370  1.00 34.79           H  
ATOM    120  O   ASP A   7     -30.129   0.489  -0.117  1.00 34.79           O  
ATOM    121  CG  ASP A   7     -30.673  -2.999  -3.120  1.00 34.79           C  
ATOM    122  OD1 ASP A   7     -30.297  -3.120  -4.310  1.00 34.79           O  
ATOM    123  OD2 ASP A   7     -30.668  -3.935  -2.289  1.00 34.79           O  
ATOM    124  N   PHE A   8     -30.378   1.518  -2.094  1.00 36.58           N  
ATOM    125  H   PHE A   8     -30.467   1.405  -3.094  1.00 36.58           H  
ATOM    126  CA  PHE A   8     -30.569   2.861  -1.538  1.00 36.58           C  
ATOM    127  HA  PHE A   8     -30.096   2.887  -0.556  1.00 36.58           H  
ATOM    128  C   PHE A   8     -32.058   3.202  -1.349  1.00 36.58           C  
ATOM    129  CB  PHE A   8     -29.850   3.896  -2.420  1.00 36.58           C  
ATOM    130  HB2 PHE A   8     -30.294   4.874  -2.233  1.00 36.58           H  
ATOM    131  HB3 PHE A   8     -30.027   3.666  -3.470  1.00 36.58           H  
ATOM    132  O   PHE A   8     -32.887   2.768  -2.153  1.00 36.58           O  
ATOM    133  CG  PHE A   8     -28.352   3.998  -2.172  1.00 36.58           C  
ATOM    134  CD1 PHE A   8     -27.813   5.165  -1.595  1.00 36.58           C  
ATOM    135  HD1 PHE A   8     -28.461   5.989  -1.339  1.00 36.58           H  
ATOM    136  CD2 PHE A   8     -27.494   2.929  -2.498  1.00 36.58           C  
ATOM    137  HD2 PHE A   8     -27.891   2.022  -2.931  1.00 36.58           H  
ATOM    138  CE1 PHE A   8     -26.431   5.260  -1.346  1.00 36.58           C  
ATOM    139  HE1 PHE A   8     -26.025   6.157  -0.900  1.00 36.58           H  
ATOM    140  CE2 PHE A   8     -26.116   3.020  -2.241  1.00 36.58           C  
ATOM    141  HE2 PHE A   8     -25.474   2.183  -2.474  1.00 36.58           H  
ATOM    142  CZ  PHE A   8     -25.582   4.187  -1.667  1.00 36.58           C  
ATOM    143  HZ  PHE A   8     -24.523   4.254  -1.465  1.00 36.58           H  
ATOM    144  N   PRO A   9     -32.416   4.006  -0.327  1.00 46.51           N  
ATOM    145  CA  PRO A   9     -33.772   4.524  -0.173  1.00 46.51           C  
ATOM    146  HA  PRO A   9     -34.484   3.698  -0.164  1.00 46.51           H  
ATOM    147  C   PRO A   9     -34.138   5.481  -1.317  1.00 46.51           C  
ATOM    148  CB  PRO A   9     -33.790   5.227   1.188  1.00 46.51           C  
ATOM    149  HB2 PRO A   9     -34.019   4.502   1.969  1.00 46.51           H  
ATOM    150  HB3 PRO A   9     -34.498   6.055   1.218  1.00 46.51           H  
ATOM    151  O   PRO A   9     -33.276   6.147  -1.894  1.00 46.51           O  
ATOM    152  CG  PRO A   9     -32.347   5.706   1.342  1.00 46.51           C  
ATOM    153  HG2 PRO A   9     -32.074   5.840   2.389  1.00 46.51           H  
ATOM    154  HG3 PRO A   9     -32.207   6.632   0.786  1.00 46.51           H  
ATOM    155  CD  PRO A   9     -31.542   4.584   0.685  1.00 46.51           C  
ATOM    156  HD2 PRO A   9     -31.297   3.822   1.425  1.00 46.51           H  
ATOM    157  HD3 PRO A   9     -30.631   4.992   0.246  1.00 46.51           H  
ATOM    158  N   LEU A  10     -35.433   5.561  -1.626  1.00 33.37           N  
ATOM    159  H   LEU A  10     -36.094   5.029  -1.078  1.00 33.37           H  
ATOM    160  CA  LEU A  10     -35.962   6.436  -2.671  1.00 33.37           C  
ATOM    161  HA  LEU A  10     -35.272   6.418  -3.514  1.00 33.37           H  
ATOM    162  C   LEU A  10     -36.059   7.900  -2.207  1.00 33.37           C  
ATOM    163  CB  LEU A  10     -37.332   5.913  -3.152  1.00 33.37           C  
ATOM    164  HB2 LEU A  10     -37.695   6.571  -3.941  1.00 33.37           H  
ATOM    165  HB3 LEU A  10     -38.037   5.981  -2.323  1.00 33.37           H  
ATOM    166  O   LEU A  10     -36.143   8.192  -1.016  1.00 33.37           O  
ATOM    167  CG  LEU A  10     -37.343   4.466  -3.683  1.00 33.37           C  
ATOM    168  HG  LEU A  10     -37.074   3.782  -2.877  1.00 33.37           H  
ATOM    169  CD1 LEU A  10     -38.748   4.107  -4.164  1.00 33.37           C  
ATOM    170 HD11 LEU A  10     -38.777   3.067  -4.487  1.00 33.37           H  
ATOM    171 HD12 LEU A  10     -39.041   4.753  -4.992  1.00 33.37           H  
ATOM    172 HD13 LEU A  10     -39.461   4.239  -3.349  1.00 33.37           H  
ATOM    173  CD2 LEU A  10     -36.372   4.256  -4.848  1.00 33.37           C  
ATOM    174 HD21 LEU A  10     -35.346   4.380  -4.504  1.00 33.37           H  
ATOM    175 HD22 LEU A  10     -36.584   4.968  -5.646  1.00 33.37           H  
ATOM    176 HD23 LEU A  10     -36.478   3.241  -5.233  1.00 33.37           H  
ATOM    177  N   ASN A  11     -36.110   8.810  -3.180  1.00 34.90           N  
ATOM    178  H   ASN A  11     -36.080   8.470  -4.131  1.00 34.90           H  
ATOM    179  CA  ASN A  11     -36.577  10.185  -3.010  1.00 34.90           C  
ATOM    180  HA  ASN A  11     -36.727  10.405  -1.953  1.00 34.90           H  
ATOM    181  C   ASN A  11     -37.927  10.313  -3.733  1.00 34.90           C  
ATOM    182  CB  ASN A  11     -35.514  11.140  -3.576  1.00 34.90           C  
ATOM    183  HB2 ASN A  11     -35.349  10.906  -4.627  1.00 34.90           H  
ATOM    184  HB3 ASN A  11     -34.578  11.005  -3.034  1.00 34.90           H  
ATOM    185  O   ASN A  11     -38.018   9.923  -4.898  1.00 34.90           O  
ATOM    186  CG  ASN A  11     -35.925  12.596  -3.453  1.00 34.90           C  
ATOM    187  ND2 ASN A  11     -35.495  13.443  -4.359  1.00 34.90           N  
ATOM    188 HD21 ASN A  11     -34.937  13.127  -5.138  1.00 34.90           H  
ATOM    189 HD22 ASN A  11     -35.810  14.396  -4.247  1.00 34.90           H  
ATOM    190  OD1 ASN A  11     -36.627  13.000  -2.546  1.00 34.90           O  
ATOM    191  N   GLU A  12     -38.964  10.820  -3.064  1.00 31.66           N  
ATOM    192  H   GLU A  12     -38.815  11.218  -2.148  1.00 31.66           H  
ATOM    193  CA  GLU A  12     -40.355  10.634  -3.500  1.00 31.66           C  
ATOM    194  HA  GLU A  12     -40.351  10.246  -4.519  1.00 31.66           H  
ATOM    195  C   GLU A  12     -41.185  11.927  -3.513  1.00 31.66           C  
ATOM    196  CB  GLU A  12     -41.027   9.561  -2.626  1.00 31.66           C  
ATOM    197  HB2 GLU A  12     -40.367   8.696  -2.561  1.00 31.66           H  
ATOM    198  HB3 GLU A  12     -41.185   9.955  -1.622  1.00 31.66           H  
ATOM    199  O   GLU A  12     -41.137  12.750  -2.601  1.00 31.66           O  
ATOM    200  CG  GLU A  12     -42.369   9.110  -3.222  1.00 31.66           C  
ATOM    201  HG2 GLU A  12     -42.197   8.705  -4.219  1.00 31.66           H  
ATOM    202  HG3 GLU A  12     -43.030   9.970  -3.327  1.00 31.66           H  
ATOM    203  CD  GLU A  12     -43.056   8.058  -2.350  1.00 31.66           C  
ATOM    204  OE1 GLU A  12     -42.501   6.942  -2.249  1.00 31.66           O  
ATOM    205  OE2 GLU A  12     -44.149   8.381  -1.834  1.00 31.66           O  
ATOM    206  N   SER A  13     -41.970  12.098  -4.576  1.00 33.87           N  
ATOM    207  H   SER A  13     -41.814  11.475  -5.356  1.00 33.87           H  
ATOM    208  CA  SER A  13     -43.253  12.824  -4.638  1.00 33.87           C  
ATOM    209  HA  SER A  13     -43.968  12.322  -3.986  1.00 33.87           H  
ATOM    210  C   SER A  13     -43.772  12.726  -6.077  1.00 33.87           C  
ATOM    211  CB  SER A  13     -43.156  14.296  -4.199  1.00 33.87           C  
ATOM    212  HB2 SER A  13     -43.301  14.341  -3.119  1.00 33.87           H  
ATOM    213  HB3 SER A  13     -43.950  14.875  -4.670  1.00 33.87           H  
ATOM    214  O   SER A  13     -42.963  12.631  -6.997  1.00 33.87           O  
ATOM    215  OG  SER A  13     -41.900  14.869  -4.491  1.00 33.87           O  
ATOM    216  HG  SER A  13     -41.279  14.369  -3.957  1.00 33.87           H  
ATOM    217  N   ASN A  14     -45.093  12.740  -6.300  1.00 34.93           N  
ATOM    218  H   ASN A  14     -45.730  12.888  -5.531  1.00 34.93           H  
ATOM    219  CA  ASN A  14     -45.681  12.394  -7.604  1.00 34.93           C  
ATOM    220  HA  ASN A  14     -44.877  12.245  -8.325  1.00 34.93           H  
ATOM    221  C   ASN A  14     -46.608  13.488  -8.176  1.00 34.93           C  
ATOM    222  CB  ASN A  14     -46.399  11.036  -7.490  1.00 34.93           C  
ATOM    223  HB2 ASN A  14     -47.125  11.064  -6.677  1.00 34.93           H  
ATOM    224  HB3 ASN A  14     -46.941  10.846  -8.417  1.00 34.93           H  
ATOM    225  O   ASN A  14     -47.540  13.893  -7.489  1.00 34.93           O  
ATOM    226  CG  ASN A  14     -45.431   9.881  -7.291  1.00 34.93           C  
ATOM    227  ND2 ASN A  14     -45.245   9.412  -6.076  1.00 34.93           N  
ATOM    228 HD21 ASN A  14     -44.605   8.636  -5.978  1.00 34.93           H  
ATOM    229 HD22 ASN A  14     -45.766   9.760  -5.284  1.00 34.93           H  
ATOM    230  OD1 ASN A  14     -44.824   9.390  -8.229  1.00 34.93           O  
ATOM    231  N   ASN A  15     -46.395  13.906  -9.433  1.00 33.18           N  
ATOM    232  H   ASN A  15     -45.582  13.544  -9.910  1.00 33.18           H  
ATOM    233  CA  ASN A  15     -47.340  14.678 -10.269  1.00 33.18           C  
ATOM    234  HA  ASN A  15     -48.359  14.409  -9.991  1.00 33.18           H  
ATOM    235  C   ASN A  15     -47.164  14.345 -11.765  1.00 33.18           C  
ATOM    236  CB  ASN A  15     -47.171  16.197 -10.080  1.00 33.18           C  
ATOM    237  HB2 ASN A  15     -46.118  16.466 -10.168  1.00 33.18           H  
ATOM    238  HB3 ASN A  15     -47.703  16.728 -10.870  1.00 33.18           H  
ATOM    239  O   ASN A  15     -46.133  13.803 -12.165  1.00 33.18           O  
ATOM    240  CG  ASN A  15     -47.748  16.706  -8.778  1.00 33.18           C  
ATOM    241  ND2 ASN A  15     -46.915  17.017  -7.818  1.00 33.18           N  
ATOM    242 HD21 ASN A  15     -45.927  16.874  -7.974  1.00 33.18           H  
ATOM    243 HD22 ASN A  15     -47.329  17.300  -6.942  1.00 33.18           H  
ATOM    244  OD1 ASN A  15     -48.947  16.851  -8.625  1.00 33.18           O  
ATOM    245  N   ILE A  16     -48.164  14.686 -12.591  1.00 34.21           N  
ATOM    246  H   ILE A  16     -48.952  15.185 -12.202  1.00 34.21           H  
ATOM    247  CA  ILE A  16     -48.229  14.411 -14.040  1.00 34.21           C  
ATOM    248  HA  ILE A  16     -47.217  14.252 -14.415  1.00 34.21           H  
ATOM    249  C   ILE A  16     -48.815  15.637 -14.786  1.00 34.21           C  
ATOM    250  CB  ILE A  16     -49.041  13.104 -14.281  1.00 34.21           C  
ATOM    251  HB  ILE A  16     -50.000  13.201 -13.772  1.00 34.21           H  
ATOM    252  O   ILE A  16     -49.747  16.270 -14.299  1.00 34.21           O  
ATOM    253  CG1 ILE A  16     -48.307  11.871 -13.696  1.00 34.21           C  
ATOM    254 HG12 ILE A  16     -48.128  12.033 -12.634  1.00 34.21           H  
ATOM    255 HG13 ILE A  16     -47.342  11.765 -14.192  1.00 34.21           H  
ATOM    256  CG2 ILE A  16     -49.331  12.873 -15.773  1.00 34.21           C  
ATOM    257 HG21 ILE A  16     -48.407  12.873 -16.351  1.00 34.21           H  
ATOM    258 HG22 ILE A  16     -49.857  11.932 -15.931  1.00 34.21           H  
ATOM    259 HG23 ILE A  16     -50.002  13.653 -16.133  1.00 34.21           H  
ATOM    260  CD1 ILE A  16     -49.056  10.535 -13.795  1.00 34.21           C  
ATOM    261 HD11 ILE A  16     -49.076  10.180 -14.826  1.00 34.21           H  
ATOM    262 HD12 ILE A  16     -48.537   9.792 -13.190  1.00 34.21           H  
ATOM    263 HD13 ILE A  16     -50.073  10.650 -13.422  1.00 34.21           H  
ATOM    264  N   PHE A  17     -48.269  15.968 -15.964  1.00 33.83           N  
ATOM    265  H   PHE A  17     -47.524  15.373 -16.299  1.00 33.83           H  
ATOM    266  CA  PHE A  17     -48.757  17.000 -16.908  1.00 33.83           C  
ATOM    267  HA  PHE A  17     -49.058  17.890 -16.355  1.00 33.83           H  
ATOM    268  C   PHE A  17     -49.986  16.506 -17.717  1.00 33.83           C  
ATOM    269  CB  PHE A  17     -47.581  17.342 -17.847  1.00 33.83           C  
ATOM    270  HB2 PHE A  17     -47.946  17.835 -18.748  1.00 33.83           H  
ATOM    271  HB3 PHE A  17     -47.121  16.415 -18.187  1.00 33.83           H  
ATOM    272  O   PHE A  17     -50.090  15.292 -17.896  1.00 33.83           O  
ATOM    273  CG  PHE A  17     -46.516  18.246 -17.253  1.00 33.83           C  
ATOM    274  CD1 PHE A  17     -46.783  19.616 -17.068  1.00 33.83           C  
ATOM    275  HD1 PHE A  17     -47.755  20.019 -17.311  1.00 33.83           H  
ATOM    276  CD2 PHE A  17     -45.244  17.734 -16.929  1.00 33.83           C  
ATOM    277  HD2 PHE A  17     -45.027  16.686 -17.071  1.00 33.83           H  
ATOM    278  CE1 PHE A  17     -45.785  20.470 -16.565  1.00 33.83           C  
ATOM    279  HE1 PHE A  17     -45.995  21.520 -16.421  1.00 33.83           H  
ATOM    280  CE2 PHE A  17     -44.247  18.589 -16.425  1.00 33.83           C  
ATOM    281  HE2 PHE A  17     -43.274  18.194 -16.174  1.00 33.83           H  
ATOM    282  CZ  PHE A  17     -44.517  19.957 -16.245  1.00 33.83           C  
ATOM    283  HZ  PHE A  17     -43.752  20.612 -15.854  1.00 33.83           H  
ATOM    284  N   PRO A  18     -50.872  17.362 -18.295  1.00 47.80           N  
ATOM    285  CA  PRO A  18     -50.560  18.666 -18.905  1.00 47.80           C  
ATOM    286  HA  PRO A  18     -49.624  19.087 -18.536  1.00 47.80           H  
ATOM    287  C   PRO A  18     -51.671  19.739 -18.686  1.00 47.80           C  
ATOM    288  CB  PRO A  18     -50.411  18.230 -20.379  1.00 47.80           C  
ATOM    289  HB2 PRO A  18     -50.480  19.043 -21.102  1.00 47.80           H  
ATOM    290  HB3 PRO A  18     -49.448  17.738 -20.511  1.00 47.80           H  
ATOM    291  O   PRO A  18     -52.184  19.874 -17.584  1.00 47.80           O  
ATOM    292  CG  PRO A  18     -51.522  17.184 -20.566  1.00 47.80           C  
ATOM    293  HG2 PRO A  18     -52.365  17.592 -21.124  1.00 47.80           H  
ATOM    294  HG3 PRO A  18     -51.125  16.304 -21.072  1.00 47.80           H  
ATOM    295  CD  PRO A  18     -51.947  16.838 -19.137  1.00 47.80           C  
ATOM    296  HD2 PRO A  18     -52.096  15.763 -19.034  1.00 47.80           H  
ATOM    297  HD3 PRO A  18     -52.881  17.343 -18.893  1.00 47.80           H  
ATOM    298  N   ASN A  19     -52.059  20.466 -19.748  1.00 30.28           N  
ATOM    299  H   ASN A  19     -51.573  20.277 -20.613  1.00 30.28           H  
ATOM    300  CA  ASN A  19     -53.258  21.313 -19.894  1.00 30.28           C  
ATOM    301  HA  ASN A  19     -53.254  21.642 -20.933  1.00 30.28           H  
ATOM    302  C   ASN A  19     -53.332  22.635 -19.099  1.00 30.28           C  
ATOM    303  CB  ASN A  19     -54.532  20.456 -19.751  1.00 30.28           C  
ATOM    304  HB2 ASN A  19     -55.405  21.105 -19.821  1.00 30.28           H  
ATOM    305  HB3 ASN A  19     -54.547  19.990 -18.766  1.00 30.28           H  
ATOM    306  O   ASN A  19     -54.124  22.781 -18.172  1.00 30.28           O  
ATOM    307  CG  ASN A  19     -54.677  19.391 -20.819  1.00 30.28           C  
ATOM    308  ND2 ASN A  19     -55.551  18.436 -20.612  1.00 30.28           N  
ATOM    309 HD21 ASN A  19     -55.645  17.745 -21.342  1.00 30.28           H  
ATOM    310 HD22 ASN A  19     -56.087  18.419 -19.756  1.00 30.28           H  
ATOM    311  OD1 ASN A  19     -54.026  19.399 -21.851  1.00 30.28           O  
ATOM    312  N   SER A  20     -52.639  23.663 -19.597  1.00 30.18           N  
ATOM    313  H   SER A  20     -51.948  23.482 -20.311  1.00 30.18           H  
ATOM    314  CA  SER A  20     -53.065  25.068 -19.463  1.00 30.18           C  
ATOM    315  HA  SER A  20     -53.738  25.174 -18.612  1.00 30.18           H  
ATOM    316  C   SER A  20     -53.809  25.504 -20.735  1.00 30.18           C  
ATOM    317  CB  SER A  20     -51.849  25.966 -19.212  1.00 30.18           C  
ATOM    318  HB2 SER A  20     -51.394  25.703 -18.257  1.00 30.18           H  
ATOM    319  HB3 SER A  20     -52.170  27.007 -19.173  1.00 30.18           H  
ATOM    320  O   SER A  20     -53.200  25.553 -21.804  1.00 30.18           O  
ATOM    321  OG  SER A  20     -50.898  25.801 -20.248  1.00 30.18           O  
ATOM    322  HG  SER A  20     -51.368  25.915 -21.078  1.00 30.18           H  
ATOM    323  N   SER A  21     -55.111  25.782 -20.641  1.00 34.35           N  
ATOM    324  H   SER A  21     -55.561  25.737 -19.738  1.00 34.35           H  
ATOM    325  CA  SER A  21     -55.992  26.120 -21.774  1.00 34.35           C  
ATOM    326  HA  SER A  21     -55.532  25.756 -22.692  1.00 34.35           H  
ATOM    327  C   SER A  21     -56.200  27.634 -21.971  1.00 34.35           C  
ATOM    328  CB  SER A  21     -57.324  25.375 -21.615  1.00 34.35           C  
ATOM    329  HB2 SER A  21     -57.150  24.309 -21.757  1.00 34.35           H  
ATOM    330  HB3 SER A  21     -58.033  25.715 -22.371  1.00 34.35           H  
ATOM    331  O   SER A  21     -55.744  28.452 -21.174  1.00 34.35           O  
ATOM    332  OG  SER A  21     -57.862  25.578 -20.323  1.00 34.35           O  
ATOM    333  HG  SER A  21     -58.810  25.424 -20.345  1.00 34.35           H  
ATOM    334  N   GLU A  22     -56.852  28.015 -23.075  1.00 34.12           N  
ATOM    335  H   GLU A  22     -57.233  27.311 -23.691  1.00 34.12           H  
ATOM    336  CA  GLU A  22     -56.924  29.405 -23.545  1.00 34.12           C  
ATOM    337  HA  GLU A  22     -55.978  29.884 -23.295  1.00 34.12           H  
ATOM    338  C   GLU A  22     -58.030  30.288 -22.933  1.00 34.12           C  
ATOM    339  CB  GLU A  22     -57.068  29.434 -25.077  1.00 34.12           C  
ATOM    340  HB2 GLU A  22     -57.552  30.371 -25.352  1.00 34.12           H  
ATOM    341  HB3 GLU A  22     -57.720  28.627 -25.412  1.00 34.12           H  
ATOM    342  O   GLU A  22     -59.184  29.890 -22.794  1.00 34.12           O  
ATOM    343  CG  GLU A  22     -55.725  29.359 -25.812  1.00 34.12           C  
ATOM    344  HG2 GLU A  22     -54.971  29.910 -25.251  1.00 34.12           H  
ATOM    345  HG3 GLU A  22     -55.406  28.319 -25.878  1.00 34.12           H  
ATOM    346  CD  GLU A  22     -55.852  29.992 -27.203  1.00 34.12           C  
ATOM    347  OE1 GLU A  22     -56.013  31.237 -27.238  1.00 34.12           O  
ATOM    348  OE2 GLU A  22     -55.795  29.243 -28.200  1.00 34.12           O  
ATOM    349  N   ASN A  23     -57.651  31.550 -22.700  1.00 31.76           N  
ATOM    350  H   ASN A  23     -56.650  31.688 -22.685  1.00 31.76           H  
ATOM    351  CA  ASN A  23     -58.402  32.781 -22.987  1.00 31.76           C  
ATOM    352  HA  ASN A  23     -58.051  33.526 -22.273  1.00 31.76           H  
ATOM    353  C   ASN A  23     -59.940  32.780 -22.826  1.00 31.76           C  
ATOM    354  CB  ASN A  23     -57.972  33.285 -24.384  1.00 31.76           C  
ATOM    355  HB2 ASN A  23     -58.562  34.162 -24.651  1.00 31.76           H  
ATOM    356  HB3 ASN A  23     -58.167  32.521 -25.137  1.00 31.76           H  
ATOM    357  O   ASN A  23     -60.684  32.793 -23.808  1.00 31.76           O  
ATOM    358  CG  ASN A  23     -56.516  33.705 -24.426  1.00 31.76           C  
ATOM    359  ND2 ASN A  23     -55.727  33.216 -25.350  1.00 31.76           N  
ATOM    360 HD21 ASN A  23     -56.043  32.557 -26.047  1.00 31.76           H  
ATOM    361 HD22 ASN A  23     -54.762  33.516 -25.353  1.00 31.76           H  
ATOM    362  OD1 ASN A  23     -56.062  34.475 -23.596  1.00 31.76           O  
ATOM    363  N   ILE A  24     -60.419  32.998 -21.596  1.00 34.57           N  
ATOM    364  H   ILE A  24     -59.789  32.909 -20.812  1.00 34.57           H  
ATOM    365  CA  ILE A  24     -61.670  33.741 -21.358  1.00 34.57           C  
ATOM    366  HA  ILE A  24     -61.763  34.454 -22.178  1.00 34.57           H  
ATOM    367  C   ILE A  24     -61.573  34.572 -20.066  1.00 34.57           C  
ATOM    368  CB  ILE A  24     -62.903  32.806 -21.420  1.00 34.57           C  
ATOM    369  HB  ILE A  24     -62.727  32.081 -22.215  1.00 34.57           H  
ATOM    370  O   ILE A  24     -60.778  34.260 -19.182  1.00 34.57           O  
ATOM    371  CG1 ILE A  24     -64.163  33.609 -21.818  1.00 34.57           C  
ATOM    372 HG12 ILE A  24     -63.924  34.241 -22.674  1.00 34.57           H  
ATOM    373 HG13 ILE A  24     -64.469  34.253 -20.994  1.00 34.57           H  
ATOM    374  CG2 ILE A  24     -63.106  32.018 -20.114  1.00 34.57           C  
ATOM    375 HG21 ILE A  24     -63.860  31.244 -20.258  1.00 34.57           H  
ATOM    376 HG22 ILE A  24     -62.173  31.529 -19.836  1.00 34.57           H  
ATOM    377 HG23 ILE A  24     -63.419  32.678 -19.304  1.00 34.57           H  
ATOM    378  CD1 ILE A  24     -65.352  32.729 -22.220  1.00 34.57           C  
ATOM    379 HD11 ILE A  24     -65.061  32.060 -23.030  1.00 34.57           H  
ATOM    380 HD12 ILE A  24     -66.171  33.363 -22.561  1.00 34.57           H  
ATOM    381 HD13 ILE A  24     -65.696  32.143 -21.368  1.00 34.57           H  
ATOM    382  N   ASN A  25     -62.349  35.655 -19.957  1.00 29.76           N  
ATOM    383  H   ASN A  25     -62.985  35.874 -20.711  1.00 29.76           H  
ATOM    384  CA  ASN A  25     -62.348  36.559 -18.801  1.00 29.76           C  
ATOM    385  HA  ASN A  25     -62.075  36.001 -17.905  1.00 29.76           H  
ATOM    386  C   ASN A  25     -63.749  37.160 -18.586  1.00 29.76           C  
ATOM    387  CB  ASN A  25     -61.273  37.639 -19.048  1.00 29.76           C  
ATOM    388  HB2 ASN A  25     -61.529  38.204 -19.944  1.00 29.76           H  
ATOM    389  HB3 ASN A  25     -60.319  37.142 -19.219  1.00 29.76           H  
ATOM    390  O   ASN A  25     -64.299  37.787 -19.490  1.00 29.76           O  
ATOM    391  CG  ASN A  25     -61.084  38.629 -17.908  1.00 29.76           C  
ATOM    392  ND2 ASN A  25     -59.998  39.366 -17.924  1.00 29.76           N  
ATOM    393 HD21 ASN A  25     -59.309  39.239 -18.651  1.00 29.76           H  
ATOM    394 HD22 ASN A  25     -59.873  39.990 -17.140  1.00 29.76           H  
ATOM    395  OD1 ASN A  25     -61.885  38.780 -17.001  1.00 29.76           O  
ATOM    396  N   ILE A  26     -64.320  36.972 -17.393  1.00 33.23           N  
ATOM    397  H   ILE A  26     -63.792  36.482 -16.685  1.00 33.23           H  
ATOM    398  CA  ILE A  26     -65.560  37.612 -16.929  1.00 33.23           C  
ATOM    399  HA  ILE A  26     -65.550  38.635 -17.305  1.00 33.23           H  
ATOM    400  C   ILE A  26     -65.553  37.679 -15.389  1.00 33.23           C  
ATOM    401  CB  ILE A  26     -66.796  36.892 -17.521  1.00 33.23           C  
ATOM    402  HB  ILE A  26     -66.578  36.678 -18.567  1.00 33.23           H  
ATOM    403  O   ILE A  26     -64.799  36.955 -14.744  1.00 33.23           O  
ATOM    404  CG1 ILE A  26     -68.029  37.821 -17.508  1.00 33.23           C  
ATOM    405 HG12 ILE A  26     -67.736  38.804 -17.877  1.00 33.23           H  
ATOM    406 HG13 ILE A  26     -68.400  37.933 -16.489  1.00 33.23           H  
ATOM    407  CG2 ILE A  26     -67.076  35.546 -16.828  1.00 33.23           C  
ATOM    408 HG21 ILE A  26     -66.167  34.946 -16.803  1.00 33.23           H  
ATOM    409 HG22 ILE A  26     -67.832  34.989 -17.382  1.00 33.23           H  
ATOM    410 HG23 ILE A  26     -67.426  35.701 -15.808  1.00 33.23           H  
ATOM    411  CD1 ILE A  26     -69.177  37.322 -18.394  1.00 33.23           C  
ATOM    412 HD11 ILE A  26     -69.574  36.382 -18.010  1.00 33.23           H  
ATOM    413 HD12 ILE A  26     -68.824  37.178 -19.416  1.00 33.23           H  
ATOM    414 HD13 ILE A  26     -69.977  38.062 -18.398  1.00 33.23           H  
ATOM    415  N   ASN A  27     -66.354  38.564 -14.786  1.00 31.45           N  
ATOM    416  H   ASN A  27     -67.043  39.054 -15.338  1.00 31.45           H  
ATOM    417  CA  ASN A  27     -66.240  38.926 -13.365  1.00 31.45           C  
ATOM    418  HA  ASN A  27     -65.424  38.371 -12.903  1.00 31.45           H  
ATOM    419  C   ASN A  27     -67.520  38.607 -12.570  1.00 31.45           C  
ATOM    420  CB  ASN A  27     -65.901  40.429 -13.266  1.00 31.45           C  
ATOM    421  HB2 ASN A  27     -66.017  40.746 -12.229  1.00 31.45           H  
ATOM    422  HB3 ASN A  27     -66.595  41.012 -13.871  1.00 31.45           H  
ATOM    423  O   ASN A  27     -68.609  39.027 -12.970  1.00 31.45           O  
ATOM    424  CG  ASN A  27     -64.475  40.767 -13.672  1.00 31.45           C  
ATOM    425  ND2 ASN A  27     -64.149  40.746 -14.944  1.00 31.45           N  
ATOM    426 HD21 ASN A  27     -63.164  40.839 -15.146  1.00 31.45           H  
ATOM    427 HD22 ASN A  27     -64.808  40.444 -15.647  1.00 31.45           H  
ATOM    428  OD1 ASN A  27     -63.634  41.063 -12.846  1.00 31.45           O  
ATOM    429  N   ASN A  28     -67.391  37.951 -11.406  1.00 33.01           N  
ATOM    430  H   ASN A  28     -66.479  37.604 -11.144  1.00 33.01           H  
ATOM    431  CA  ASN A  28     -68.363  38.063 -10.309  1.00 33.01           C  
ATOM    432  HA  ASN A  28     -68.597  39.126 -10.241  1.00 33.01           H  
ATOM    433  C   ASN A  28     -67.783  37.697  -8.922  1.00 33.01           C  
ATOM    434  CB  ASN A  28     -69.670  37.317 -10.629  1.00 33.01           C  
ATOM    435  HB2 ASN A  28     -69.789  36.436  -9.998  1.00 33.01           H  
ATOM    436  HB3 ASN A  28     -69.696  36.991 -11.669  1.00 33.01           H  
ATOM    437  O   ASN A  28     -66.583  37.464  -8.809  1.00 33.01           O  
ATOM    438  CG  ASN A  28     -70.812  38.279 -10.374  1.00 33.01           C  
ATOM    439  ND2 ASN A  28     -71.361  38.866 -11.409  1.00 33.01           N  
ATOM    440 HD21 ASN A  28     -70.957  38.721 -12.324  1.00 33.01           H  
ATOM    441 HD22 ASN A  28     -72.094  39.538 -11.229  1.00 33.01           H  
ATOM    442  OD1 ASN A  28     -71.114  38.623  -9.242  1.00 33.01           O  
ATOM    443  N   ASN A  29     -68.609  37.742  -7.863  1.00 33.84           N  
ATOM    444  H   ASN A  29     -69.601  37.823  -8.034  1.00 33.84           H  
ATOM    445  CA  ASN A  29     -68.156  38.019  -6.491  1.00 33.84           C  
ATOM    446  HA  ASN A  29     -67.095  37.784  -6.407  1.00 33.84           H  
ATOM    447  C   ASN A  29     -68.920  37.249  -5.384  1.00 33.84           C  
ATOM    448  CB  ASN A  29     -68.367  39.529  -6.209  1.00 33.84           C  
ATOM    449  HB2 ASN A  29     -69.425  39.702  -6.010  1.00 33.84           H  
ATOM    450  HB3 ASN A  29     -67.814  39.803  -5.310  1.00 33.84           H  
ATOM    451  O   ASN A  29     -70.083  36.901  -5.569  1.00 33.84           O  
ATOM    452  CG  ASN A  29     -67.950  40.488  -7.310  1.00 33.84           C  
ATOM    453  ND2 ASN A  29     -68.828  40.791  -8.242  1.00 33.84           N  
ATOM    454 HD21 ASN A  29     -68.527  41.470  -8.927  1.00 33.84           H  
ATOM    455 HD22 ASN A  29     -69.738  40.354  -8.256  1.00 33.84           H  
ATOM    456  OD1 ASN A  29     -66.852  41.006  -7.329  1.00 33.84           O  
ATOM    457  N   ASN A  30     -68.331  37.244  -4.174  1.00 32.17           N  
ATOM    458  H   ASN A  30     -67.347  37.470  -4.153  1.00 32.17           H  
ATOM    459  CA  ASN A  30     -69.008  37.176  -2.858  1.00 32.17           C  
ATOM    460  HA  ASN A  30     -68.243  37.400  -2.115  1.00 32.17           H  
ATOM    461  C   ASN A  30     -69.598  35.805  -2.415  1.00 32.17           C  
ATOM    462  CB  ASN A  30     -70.025  38.350  -2.820  1.00 32.17           C  
ATOM    463  HB2 ASN A  30     -69.583  39.228  -3.291  1.00 32.17           H  
ATOM    464  HB3 ASN A  30     -70.902  38.065  -3.401  1.00 32.17           H  
ATOM    465  O   ASN A  30     -69.614  34.840  -3.170  1.00 32.17           O  
ATOM    466  CG  ASN A  30     -70.493  38.792  -1.446  1.00 32.17           C  
ATOM    467  ND2 ASN A  30     -71.560  39.551  -1.384  1.00 32.17           N  
ATOM    468 HD21 ASN A  30     -72.051  39.811  -2.227  1.00 32.17           H  
ATOM    469 HD22 ASN A  30     -71.847  39.851  -0.463  1.00 32.17           H  
ATOM    470  OD1 ASN A  30     -69.923  38.475  -0.417  1.00 32.17           O  
ATOM    471  N   ILE A  31     -70.122  35.774  -1.176  1.00 32.95           N  
ATOM    472  H   ILE A  31     -69.982  36.616  -0.636  1.00 32.95           H  
ATOM    473  CA  ILE A  31     -70.834  34.679  -0.475  1.00 32.95           C  
ATOM    474  HA  ILE A  31     -71.262  35.158   0.405  1.00 32.95           H  
ATOM    475  C   ILE A  31     -69.900  33.603   0.144  1.00 32.95           C  
ATOM    476  CB  ILE A  31     -72.078  34.207  -1.294  1.00 32.95           C  
ATOM    477  HB  ILE A  31     -71.746  33.834  -2.262  1.00 32.95           H  
ATOM    478  O   ILE A  31     -68.705  33.563  -0.125  1.00 32.95           O  
ATOM    479  CG1 ILE A  31     -73.016  35.426  -1.528  1.00 32.95           C  
ATOM    480 HG12 ILE A  31     -72.464  36.216  -2.038  1.00 32.95           H  
ATOM    481 HG13 ILE A  31     -73.344  35.819  -0.566  1.00 32.95           H  
ATOM    482  CG2 ILE A  31     -72.871  33.069  -0.620  1.00 32.95           C  
ATOM    483 HG21 ILE A  31     -73.223  33.369   0.367  1.00 32.95           H  
ATOM    484 HG22 ILE A  31     -72.257  32.171  -0.558  1.00 32.95           H  
ATOM    485 HG23 ILE A  31     -73.727  32.789  -1.234  1.00 32.95           H  
ATOM    486  CD1 ILE A  31     -74.258  35.158  -2.389  1.00 32.95           C  
ATOM    487 HD11 ILE A  31     -73.964  34.676  -3.321  1.00 32.95           H  
ATOM    488 HD12 ILE A  31     -74.970  34.528  -1.855  1.00 32.95           H  
ATOM    489 HD13 ILE A  31     -74.745  36.105  -2.619  1.00 32.95           H  
ATOM    490  N   ASN A  32     -70.429  32.842   1.117  1.00 33.07           N  
ATOM    491  H   ASN A  32     -71.437  32.840   1.177  1.00 33.07           H  
ATOM    492  CA  ASN A  32     -69.717  31.909   2.014  1.00 33.07           C  
ATOM    493  HA  ASN A  32     -68.688  31.821   1.667  1.00 33.07           H  
ATOM    494  C   ASN A  32     -70.331  30.472   1.866  1.00 33.07           C  
ATOM    495  CB  ASN A  32     -69.661  32.549   3.424  1.00 33.07           C  
ATOM    496  HB2 ASN A  32     -70.658  32.602   3.860  1.00 33.07           H  
ATOM    497  HB3 ASN A  32     -69.013  31.944   4.059  1.00 33.07           H  
ATOM    498  O   ASN A  32     -70.728  30.145   0.755  1.00 33.07           O  
ATOM    499  CG  ASN A  32     -69.050  33.943   3.465  1.00 33.07           C  
ATOM    500  ND2 ASN A  32     -69.826  34.986   3.268  1.00 33.07           N  
ATOM    501 HD21 ASN A  32     -70.807  34.871   3.059  1.00 33.07           H  
ATOM    502 HD22 ASN A  32     -69.351  35.877   3.270  1.00 33.07           H  
ATOM    503  OD1 ASN A  32     -67.877  34.123   3.727  1.00 33.07           O  
ATOM    504  N   ASN A  33     -70.490  29.539   2.826  1.00 32.25           N  
ATOM    505  H   ASN A  33     -70.770  28.647   2.445  1.00 32.25           H  
ATOM    506  CA  ASN A  33     -70.519  29.568   4.299  1.00 32.25           C  
ATOM    507  HA  ASN A  33     -69.704  30.170   4.701  1.00 32.25           H  
ATOM    508  C   ASN A  33     -70.395  28.150   4.926  1.00 32.25           C  
ATOM    509  CB  ASN A  33     -71.897  30.139   4.710  1.00 32.25           C  
ATOM    510  HB2 ASN A  33     -72.659  29.386   4.507  1.00 32.25           H  
ATOM    511  HB3 ASN A  33     -72.150  31.017   4.115  1.00 32.25           H  
ATOM    512  O   ASN A  33     -70.676  27.162   4.258  1.00 32.25           O  
ATOM    513  CG  ASN A  33     -71.977  30.532   6.174  1.00 32.25           C  
ATOM    514  ND2 ASN A  33     -73.156  30.549   6.746  1.00 32.25           N  
ATOM    515 HD21 ASN A  33     -73.182  30.789   7.727  1.00 32.25           H  
ATOM    516 HD22 ASN A  33     -73.964  30.204   6.248  1.00 32.25           H  
ATOM    517  OD1 ASN A  33     -70.984  30.821   6.820  1.00 32.25           O  
ATOM    518  N   SER A  34     -70.140  28.101   6.245  1.00 33.10           N  
ATOM    519  H   SER A  34     -69.925  28.998   6.656  1.00 33.10           H  
ATOM    520  CA  SER A  34     -70.536  27.059   7.229  1.00 33.10           C  
ATOM    521  HA  SER A  34     -70.080  27.378   8.166  1.00 33.10           H  
ATOM    522  C   SER A  34     -70.100  25.587   7.052  1.00 33.10           C  
ATOM    523  CB  SER A  34     -72.050  27.113   7.490  1.00 33.10           C  
ATOM    524  HB2 SER A  34     -72.333  26.296   8.154  1.00 33.10           H  
ATOM    525  HB3 SER A  34     -72.295  28.054   7.982  1.00 33.10           H  
ATOM    526  O   SER A  34     -70.427  24.926   6.074  1.00 33.10           O  
ATOM    527  OG  SER A  34     -72.791  27.020   6.290  1.00 33.10           O  
ATOM    528  HG  SER A  34     -72.299  26.465   5.680  1.00 33.10           H  
ATOM    529  N   ASN A  35     -69.492  25.029   8.109  1.00 34.07           N  
ATOM    530  H   ASN A  35     -69.313  25.611   8.914  1.00 34.07           H  
ATOM    531  CA  ASN A  35     -69.133  23.609   8.254  1.00 34.07           C  
ATOM    532  HA  ASN A  35     -69.026  23.159   7.268  1.00 34.07           H  
ATOM    533  C   ASN A  35     -70.186  22.816   9.074  1.00 34.07           C  
ATOM    534  CB  ASN A  35     -67.755  23.554   8.949  1.00 34.07           C  
ATOM    535  HB2 ASN A  35     -66.999  23.972   8.284  1.00 34.07           H  
ATOM    536  HB3 ASN A  35     -67.778  24.146   9.864  1.00 34.07           H  
ATOM    537  O   ASN A  35     -70.445  23.209  10.215  1.00 34.07           O  
ATOM    538  CG  ASN A  35     -67.333  22.141   9.319  1.00 34.07           C  
ATOM    539  ND2 ASN A  35     -67.833  21.603  10.407  1.00 34.07           N  
ATOM    540 HD21 ASN A  35     -68.550  22.075  10.940  1.00 34.07           H  
ATOM    541 HD22 ASN A  35     -67.730  20.602  10.493  1.00 34.07           H  
ATOM    542  OD1 ASN A  35     -66.563  21.510   8.622  1.00 34.07           O  
ATOM    543  N   PRO A  36     -70.710  21.677   8.578  1.00 50.19           N  
ATOM    544  CA  PRO A  36     -71.483  20.699   9.353  1.00 50.19           C  
ATOM    545  HA  PRO A  36     -71.949  21.176  10.216  1.00 50.19           H  
ATOM    546  C   PRO A  36     -70.643  19.495   9.853  1.00 50.19           C  
ATOM    547  CB  PRO A  36     -72.574  20.255   8.376  1.00 50.19           C  
ATOM    548  HB2 PRO A  36     -73.002  19.285   8.631  1.00 50.19           H  
ATOM    549  HB3 PRO A  36     -73.353  21.015   8.328  1.00 50.19           H  
ATOM    550  O   PRO A  36     -69.499  19.294   9.451  1.00 50.19           O  
ATOM    551  CG  PRO A  36     -71.819  20.210   7.045  1.00 50.19           C  
ATOM    552  HG2 PRO A  36     -71.300  19.256   6.950  1.00 50.19           H  
ATOM    553  HG3 PRO A  36     -72.489  20.363   6.199  1.00 50.19           H  
ATOM    554  CD  PRO A  36     -70.791  21.341   7.162  1.00 50.19           C  
ATOM    555  HD2 PRO A  36     -69.823  21.009   6.787  1.00 50.19           H  
ATOM    556  HD3 PRO A  36     -71.136  22.207   6.597  1.00 50.19           H  
ATOM    557  N   ASN A  37     -71.247  18.656  10.702  1.00 36.42           N  
ATOM    558  H   ASN A  37     -72.218  18.842  10.908  1.00 36.42           H  
ATOM    559  CA  ASN A  37     -70.712  17.380  11.222  1.00 36.42           C  
ATOM    560  HA  ASN A  37     -69.828  17.099  10.651  1.00 36.42           H  
ATOM    561  C   ASN A  37     -71.788  16.259  10.971  1.00 36.42           C  
ATOM    562  CB  ASN A  37     -70.285  17.631  12.690  1.00 36.42           C  
ATOM    563  HB2 ASN A  37     -69.927  16.694  13.117  1.00 36.42           H  
ATOM    564  HB3 ASN A  37     -71.140  17.982  13.267  1.00 36.42           H  
ATOM    565  O   ASN A  37     -72.723  16.521  10.221  1.00 36.42           O  
ATOM    566  CG  ASN A  37     -69.150  18.630  12.893  1.00 36.42           C  
ATOM    567  ND2 ASN A  37     -68.055  18.206  13.483  1.00 36.42           N  
ATOM    568 HD21 ASN A  37     -67.321  18.890  13.592  1.00 36.42           H  
ATOM    569 HD22 ASN A  37     -67.953  17.241  13.764  1.00 36.42           H  
ATOM    570  OD1 ASN A  37     -69.236  19.807  12.594  1.00 36.42           O  
ATOM    571  N   ASN A  38     -71.802  15.021  11.504  1.00 37.65           N  
ATOM    572  H   ASN A  38     -72.517  14.430  11.104  1.00 37.65           H  
ATOM    573  CA  ASN A  38     -71.069  14.379  12.607  1.00 37.65           C  
ATOM    574  HA  ASN A  38     -70.006  14.608  12.526  1.00 37.65           H  
ATOM    575  C   ASN A  38     -71.240  12.829  12.633  1.00 37.65           C  
ATOM    576  CB  ASN A  38     -71.681  14.916  13.928  1.00 37.65           C  
ATOM    577  HB2 ASN A  38     -72.039  15.939  13.812  1.00 37.65           H  
ATOM    578  HB3 ASN A  38     -72.557  14.321  14.186  1.00 37.65           H  
ATOM    579  O   ASN A  38     -72.120  12.311  11.956  1.00 37.65           O  
ATOM    580  CG  ASN A  38     -70.707  14.898  15.090  1.00 37.65           C  
ATOM    581  ND2 ASN A  38     -71.157  15.206  16.278  1.00 37.65           N  
ATOM    582 HD21 ASN A  38     -70.498  15.127  17.039  1.00 37.65           H  
ATOM    583 HD22 ASN A  38     -72.151  15.282  16.442  1.00 37.65           H  
ATOM    584  OD1 ASN A  38     -69.527  14.629  14.943  1.00 37.65           O  
ATOM    585  N   PHE A  39     -70.535  12.168  13.571  1.00 35.26           N  
ATOM    586  H   PHE A  39     -69.817  12.715  14.025  1.00 35.26           H  
ATOM    587  CA  PHE A  39     -70.874  10.889  14.248  1.00 35.26           C  
ATOM    588  HA  PHE A  39     -70.143  10.797  15.051  1.00 35.26           H  
ATOM    589  C   PHE A  39     -70.797   9.517  13.514  1.00 35.26           C  
ATOM    590  CB  PHE A  39     -72.262  11.013  14.924  1.00 35.26           C  
ATOM    591  HB2 PHE A  39     -73.003  11.239  14.158  1.00 35.26           H  
ATOM    592  HB3 PHE A  39     -72.539  10.037  15.322  1.00 35.26           H  
ATOM    593  O   PHE A  39     -70.969   9.412  12.309  1.00 35.26           O  
ATOM    594  CG  PHE A  39     -72.439  11.967  16.092  1.00 35.26           C  
ATOM    595  CD1 PHE A  39     -71.540  11.955  17.177  1.00 35.26           C  
ATOM    596  HD1 PHE A  39     -70.665  11.324  17.157  1.00 35.26           H  
ATOM    597  CD2 PHE A  39     -73.606  12.754  16.168  1.00 35.26           C  
ATOM    598  HD2 PHE A  39     -74.324  12.731  15.362  1.00 35.26           H  
ATOM    599  CE1 PHE A  39     -71.801  12.734  18.320  1.00 35.26           C  
ATOM    600  HE1 PHE A  39     -71.119  12.707  19.157  1.00 35.26           H  
ATOM    601  CE2 PHE A  39     -73.865  13.535  17.309  1.00 35.26           C  
ATOM    602  HE2 PHE A  39     -74.773  14.117  17.369  1.00 35.26           H  
ATOM    603  CZ  PHE A  39     -72.964  13.521  18.388  1.00 35.26           C  
ATOM    604  HZ  PHE A  39     -73.173  14.100  19.275  1.00 35.26           H  
ATOM    605  N   ILE A  40     -70.699   8.469  14.364  1.00 36.57           N  
ATOM    606  H   ILE A  40     -70.438   8.720  15.307  1.00 36.57           H  
ATOM    607  CA  ILE A  40     -71.234   7.082  14.245  1.00 36.57           C  
ATOM    608  HA  ILE A  40     -71.070   6.686  15.247  1.00 36.57           H  
ATOM    609  C   ILE A  40     -70.516   6.055  13.324  1.00 36.57           C  
ATOM    610  CB  ILE A  40     -72.782   7.159  14.026  1.00 36.57           C  
ATOM    611  HB  ILE A  40     -72.978   8.021  13.388  1.00 36.57           H  
ATOM    612  O   ILE A  40     -70.102   6.399  12.227  1.00 36.57           O  
ATOM    613  CG1 ILE A  40     -73.525   7.393  15.366  1.00 36.57           C  
ATOM    614 HG12 ILE A  40     -72.905   7.989  16.036  1.00 36.57           H  
ATOM    615 HG13 ILE A  40     -73.712   6.441  15.863  1.00 36.57           H  
ATOM    616  CG2 ILE A  40     -73.414   5.966  13.282  1.00 36.57           C  
ATOM    617 HG21 ILE A  40     -72.959   5.862  12.296  1.00 36.57           H  
ATOM    618 HG22 ILE A  40     -74.478   6.141  13.126  1.00 36.57           H  
ATOM    619 HG23 ILE A  40     -73.290   5.035  13.835  1.00 36.57           H  
ATOM    620  CD1 ILE A  40     -74.872   8.110  15.204  1.00 36.57           C  
ATOM    621 HD11 ILE A  40     -75.308   8.284  16.188  1.00 36.57           H  
ATOM    622 HD12 ILE A  40     -74.729   9.069  14.706  1.00 36.57           H  
ATOM    623 HD13 ILE A  40     -75.561   7.500  14.620  1.00 36.57           H  
ATOM    624  N   ASN A  41     -70.420   4.747  13.656  1.00 34.83           N  
ATOM    625  H   ASN A  41     -70.170   4.170  12.866  1.00 34.83           H  
ATOM    626  CA  ASN A  41     -70.279   4.048  14.962  1.00 34.83           C  
ATOM    627  HA  ASN A  41     -69.464   4.514  15.515  1.00 34.83           H  
ATOM    628  C   ASN A  41     -69.956   2.533  14.781  1.00 34.83           C  
ATOM    629  CB  ASN A  41     -71.578   4.076  15.807  1.00 34.83           C  
ATOM    630  HB2 ASN A  41     -72.054   5.056  15.810  1.00 34.83           H  
ATOM    631  HB3 ASN A  41     -72.297   3.373  15.387  1.00 34.83           H  
ATOM    632  O   ASN A  41     -70.427   1.932  13.820  1.00 34.83           O  
ATOM    633  CG  ASN A  41     -71.335   3.736  17.269  1.00 34.83           C  
ATOM    634  ND2 ASN A  41     -72.316   3.209  17.958  1.00 34.83           N  
ATOM    635 HD21 ASN A  41     -72.113   2.966  18.917  1.00 34.83           H  
ATOM    636 HD22 ASN A  41     -73.146   2.888  17.482  1.00 34.83           H  
ATOM    637  OD1 ASN A  41     -70.262   3.951  17.808  1.00 34.83           O  
ATOM    638  N   SER A  42     -69.384   1.899  15.820  1.00 37.01           N  
ATOM    639  H   SER A  42     -69.039   2.501  16.554  1.00 37.01           H  
ATOM    640  CA  SER A  42     -69.568   0.474  16.219  1.00 37.01           C  
ATOM    641  HA  SER A  42     -68.928   0.340  17.091  1.00 37.01           H  
ATOM    642  C   SER A  42     -69.135  -0.680  15.280  1.00 37.01           C  
ATOM    643  CB  SER A  42     -71.003   0.252  16.742  1.00 37.01           C  
ATOM    644  HB2 SER A  42     -71.122   0.803  17.674  1.00 37.01           H  
ATOM    645  HB3 SER A  42     -71.168  -0.802  16.967  1.00 37.01           H  
ATOM    646  O   SER A  42     -68.767  -0.490  14.127  1.00 37.01           O  
ATOM    647  OG  SER A  42     -71.991   0.690  15.828  1.00 37.01           O  
ATOM    648  HG  SER A  42     -71.598   0.721  14.952  1.00 37.01           H  
ATOM    649  N   ASN A  43     -69.178  -1.902  15.829  1.00 34.69           N  
ATOM    650  H   ASN A  43     -69.453  -1.969  16.799  1.00 34.69           H  
ATOM    651  CA  ASN A  43     -68.882  -3.203  15.213  1.00 34.69           C  
ATOM    652  HA  ASN A  43     -68.850  -3.092  14.129  1.00 34.69           H  
ATOM    653  C   ASN A  43     -69.972  -4.243  15.566  1.00 34.69           C  
ATOM    654  CB  ASN A  43     -67.504  -3.686  15.711  1.00 34.69           C  
ATOM    655  HB2 ASN A  43     -67.247  -4.628  15.226  1.00 34.69           H  
ATOM    656  HB3 ASN A  43     -66.742  -2.953  15.446  1.00 34.69           H  
ATOM    657  O   ASN A  43     -70.720  -4.046  16.523  1.00 34.69           O  
ATOM    658  CG  ASN A  43     -67.468  -3.888  17.221  1.00 34.69           C  
ATOM    659  ND2 ASN A  43     -67.512  -5.103  17.712  1.00 34.69           N  
ATOM    660 HD21 ASN A  43     -67.504  -5.201  18.717  1.00 34.69           H  
ATOM    661 HD22 ASN A  43     -67.568  -5.931  17.137  1.00 34.69           H  
ATOM    662  OD1 ASN A  43     -67.430  -2.935  17.985  1.00 34.69           O  
ATOM    663  N   THR A  44     -70.032  -5.352  14.819  1.00 38.73           N  
ATOM    664  H   THR A  44     -69.336  -5.472  14.097  1.00 38.73           H  
ATOM    665  CA  THR A  44     -70.756  -6.594  15.173  1.00 38.73           C  
ATOM    666  HA  THR A  44     -70.724  -6.721  16.255  1.00 38.73           H  
ATOM    667  C   THR A  44     -70.039  -7.799  14.556  1.00 38.73           C  
ATOM    668  CB  THR A  44     -72.227  -6.612  14.714  1.00 38.73           C  
ATOM    669  HB  THR A  44     -72.583  -7.643  14.720  1.00 38.73           H  
ATOM    670  O   THR A  44     -69.406  -7.657  13.510  1.00 38.73           O  
ATOM    671  CG2 THR A  44     -73.159  -5.806  15.614  1.00 38.73           C  
ATOM    672 HG21 THR A  44     -74.192  -6.000  15.324  1.00 38.73           H  
ATOM    673 HG22 THR A  44     -72.959  -4.739  15.510  1.00 38.73           H  
ATOM    674 HG23 THR A  44     -73.018  -6.102  16.654  1.00 38.73           H  
ATOM    675  OG1 THR A  44     -72.363  -6.092  13.414  1.00 38.73           O  
ATOM    676  HG1 THR A  44     -71.595  -5.537  13.265  1.00 38.73           H  
ATOM    677  N   ASP A  45     -70.123  -8.969  15.198  1.00 35.71           N  
ATOM    678  H   ASP A  45     -70.693  -9.026  16.030  1.00 35.71           H  
ATOM    679  CA  ASP A  45     -69.156 -10.062  15.023  1.00 35.71           C  
ATOM    680  HA  ASP A  45     -68.631  -9.940  14.075  1.00 35.71           H  
ATOM    681  C   ASP A  45     -69.840 -11.449  15.025  1.00 35.71           C  
ATOM    682  CB  ASP A  45     -68.116  -9.977  16.159  1.00 35.71           C  
ATOM    683  HB2 ASP A  45     -68.623 -10.103  17.115  1.00 35.71           H  
ATOM    684  HB3 ASP A  45     -67.418 -10.807  16.047  1.00 35.71           H  
ATOM    685  O   ASP A  45     -70.809 -11.671  15.752  1.00 35.71           O  
ATOM    686  CG  ASP A  45     -67.324  -8.658  16.185  1.00 35.71           C  
ATOM    687  OD1 ASP A  45     -66.146  -8.682  15.772  1.00 35.71           O  
ATOM    688  OD2 ASP A  45     -67.881  -7.629  16.644  1.00 35.71           O  
ATOM    689  N   SER A  46     -69.348 -12.398  14.218  1.00 36.76           N  
ATOM    690  H   SER A  46     -68.565 -12.153  13.628  1.00 36.76           H  
ATOM    691  CA  SER A  46     -69.750 -13.827  14.167  1.00 36.76           C  
ATOM    692  HA  SER A  46     -69.894 -14.179  15.188  1.00 36.76           H  
ATOM    693  C   SER A  46     -68.618 -14.636  13.485  1.00 36.76           C  
ATOM    694  CB  SER A  46     -71.067 -13.984  13.397  1.00 36.76           C  
ATOM    695  HB2 SER A  46     -70.965 -13.540  12.407  1.00 36.76           H  
ATOM    696  HB3 SER A  46     -71.308 -15.041  13.288  1.00 36.76           H  
ATOM    697  O   SER A  46     -67.881 -14.049  12.698  1.00 36.76           O  
ATOM    698  OG  SER A  46     -72.128 -13.356  14.094  1.00 36.76           O  
ATOM    699  HG  SER A  46     -71.746 -12.718  14.701  1.00 36.76           H  
ATOM    700  N   GLU A  47     -68.285 -15.911  13.734  1.00 40.03           N  
ATOM    701  H   GLU A  47     -67.414 -16.116  13.265  1.00 40.03           H  
ATOM    702  CA  GLU A  47     -68.958 -17.134  14.238  1.00 40.03           C  
ATOM    703  HA  GLU A  47     -68.122 -17.826  14.343  1.00 40.03           H  
ATOM    704  C   GLU A  47     -69.896 -17.875  13.262  1.00 40.03           C  
ATOM    705  CB  GLU A  47     -69.538 -17.037  15.669  1.00 40.03           C  
ATOM    706  HB2 GLU A  47     -70.553 -17.432  15.685  1.00 40.03           H  
ATOM    707  HB3 GLU A  47     -69.588 -15.994  15.981  1.00 40.03           H  
ATOM    708  O   GLU A  47     -70.892 -17.326  12.801  1.00 40.03           O  
ATOM    709  CG  GLU A  47     -68.703 -17.773  16.731  1.00 40.03           C  
ATOM    710  HG2 GLU A  47     -69.044 -17.439  17.711  1.00 40.03           H  
ATOM    711  HG3 GLU A  47     -67.660 -17.472  16.634  1.00 40.03           H  
ATOM    712  CD  GLU A  47     -68.807 -19.309  16.659  1.00 40.03           C  
ATOM    713  OE1 GLU A  47     -68.456 -19.885  15.600  1.00 40.03           O  
ATOM    714  OE2 GLU A  47     -69.216 -19.919  17.670  1.00 40.03           O  
ATOM    715  N   LEU A  48     -69.568 -19.149  12.989  1.00 38.23           N  
ATOM    716  H   LEU A  48     -68.621 -19.372  13.258  1.00 38.23           H  
ATOM    717  CA  LEU A  48     -70.428 -20.328  13.198  1.00 38.23           C  
ATOM    718  HA  LEU A  48     -70.540 -20.445  14.276  1.00 38.23           H  
ATOM    719  C   LEU A  48     -69.719 -21.609  12.701  1.00 38.23           C  
ATOM    720  CB  LEU A  48     -71.837 -20.194  12.571  1.00 38.23           C  
ATOM    721  HB2 LEU A  48     -72.168 -21.171  12.218  1.00 38.23           H  
ATOM    722  HB3 LEU A  48     -71.784 -19.539  11.702  1.00 38.23           H  
ATOM    723  O   LEU A  48     -69.792 -21.951  11.520  1.00 38.23           O  
ATOM    724  CG  LEU A  48     -72.906 -19.680  13.560  1.00 38.23           C  
ATOM    725  HG  LEU A  48     -72.595 -18.735  14.005  1.00 38.23           H  
ATOM    726  CD1 LEU A  48     -74.222 -19.456  12.812  1.00 38.23           C  
ATOM    727 HD11 LEU A  48     -74.971 -19.059  13.497  1.00 38.23           H  
ATOM    728 HD12 LEU A  48     -74.574 -20.392  12.379  1.00 38.23           H  
ATOM    729 HD13 LEU A  48     -74.059 -18.725  12.020  1.00 38.23           H  
ATOM    730  CD2 LEU A  48     -73.195 -20.671  14.696  1.00 38.23           C  
ATOM    731 HD21 LEU A  48     -73.459 -21.647  14.287  1.00 38.23           H  
ATOM    732 HD22 LEU A  48     -74.019 -20.298  15.305  1.00 38.23           H  
ATOM    733 HD23 LEU A  48     -72.325 -20.772  15.345  1.00 38.23           H  
ATOM    734  N   TYR A  49     -69.118 -22.361  13.637  1.00 35.91           N  
ATOM    735  H   TYR A  49     -69.035 -21.926  14.545  1.00 35.91           H  
ATOM    736  CA  TYR A  49     -68.447 -23.670  13.432  1.00 35.91           C  
ATOM    737  HA  TYR A  49     -68.182 -24.027  14.428  1.00 35.91           H  
ATOM    738  C   TYR A  49     -67.119 -23.608  12.629  1.00 35.91           C  
ATOM    739  CB  TYR A  49     -69.437 -24.698  12.832  1.00 35.91           C  
ATOM    740  HB2 TYR A  49     -69.566 -24.478  11.773  1.00 35.91           H  
ATOM    741  HB3 TYR A  49     -68.999 -25.695  12.879  1.00 35.91           H  
ATOM    742  O   TYR A  49     -66.850 -22.659  11.906  1.00 35.91           O  
ATOM    743  CG  TYR A  49     -70.807 -24.773  13.486  1.00 35.91           C  
ATOM    744  CD1 TYR A  49     -70.949 -25.318  14.778  1.00 35.91           C  
ATOM    745  HD1 TYR A  49     -70.076 -25.659  15.316  1.00 35.91           H  
ATOM    746  CD2 TYR A  49     -71.941 -24.296  12.798  1.00 35.91           C  
ATOM    747  HD2 TYR A  49     -71.828 -23.853  11.819  1.00 35.91           H  
ATOM    748  CE1 TYR A  49     -72.218 -25.375  15.386  1.00 35.91           C  
ATOM    749  HE1 TYR A  49     -72.321 -25.762  16.389  1.00 35.91           H  
ATOM    750  CE2 TYR A  49     -73.213 -24.364  13.397  1.00 35.91           C  
ATOM    751  HE2 TYR A  49     -74.083 -23.983  12.883  1.00 35.91           H  
ATOM    752  OH  TYR A  49     -74.579 -24.936  15.279  1.00 35.91           O  
ATOM    753  HH  TYR A  49     -74.534 -25.215  16.197  1.00 35.91           H  
ATOM    754  CZ  TYR A  49     -73.353 -24.895  14.695  1.00 35.91           C  
ATOM    755  N   GLY A  50     -66.208 -24.592  12.690  1.00 34.37           N  
ATOM    756  H   GLY A  50     -65.426 -24.437  12.070  1.00 34.37           H  
ATOM    757  CA  GLY A  50     -66.130 -25.831  13.485  1.00 34.37           C  
ATOM    758  HA2 GLY A  50     -65.724 -25.600  14.470  1.00 34.37           H  
ATOM    759  HA3 GLY A  50     -67.123 -26.261  13.618  1.00 34.37           H  
ATOM    760  C   GLY A  50     -65.198 -26.865  12.805  1.00 34.37           C  
ATOM    761  O   GLY A  50     -64.397 -26.491  11.958  1.00 34.37           O  
ATOM    762  N   ASN A  51     -65.238 -28.171  13.100  1.00 35.16           N  
ATOM    763  H   ASN A  51     -64.598 -28.739  12.563  1.00 35.16           H  
ATOM    764  CA  ASN A  51     -65.966 -28.887  14.155  1.00 35.16           C  
ATOM    765  HA  ASN A  51     -65.924 -28.294  15.069  1.00 35.16           H  
ATOM    766  C   ASN A  51     -65.307 -30.270  14.442  1.00 35.16           C  
ATOM    767  CB  ASN A  51     -67.441 -29.067  13.717  1.00 35.16           C  
ATOM    768  HB2 ASN A  51     -67.764 -28.226  13.103  1.00 35.16           H  
ATOM    769  HB3 ASN A  51     -67.534 -29.962  13.102  1.00 35.16           H  
ATOM    770  O   ASN A  51     -64.580 -30.793  13.603  1.00 35.16           O  
ATOM    771  CG  ASN A  51     -68.402 -29.177  14.889  1.00 35.16           C  
ATOM    772  ND2 ASN A  51     -69.682 -29.010  14.659  1.00 35.16           N  
ATOM    773 HD21 ASN A  51     -70.020 -28.787  13.734  1.00 35.16           H  
ATOM    774 HD22 ASN A  51     -70.299 -29.045  15.458  1.00 35.16           H  
ATOM    775  OD1 ASN A  51     -68.018 -29.407  16.024  1.00 35.16           O  
ATOM    776  N   TYR A  52     -65.645 -30.889  15.581  1.00 34.88           N  
ATOM    777  H   TYR A  52     -66.312 -30.395  16.157  1.00 34.88           H  
ATOM    778  CA  TYR A  52     -65.348 -32.282  15.981  1.00 34.88           C  
ATOM    779  HA  TYR A  52     -65.740 -32.337  16.997  1.00 34.88           H  
ATOM    780  C   TYR A  52     -63.879 -32.741  16.180  1.00 34.88           C  
ATOM    781  CB  TYR A  52     -66.216 -33.276  15.177  1.00 34.88           C  
ATOM    782  HB2 TYR A  52     -65.614 -34.129  14.863  1.00 34.88           H  
ATOM    783  HB3 TYR A  52     -66.586 -32.806  14.266  1.00 34.88           H  
ATOM    784  O   TYR A  52     -62.914 -32.023  15.932  1.00 34.88           O  
ATOM    785  CG  TYR A  52     -67.396 -33.775  15.991  1.00 34.88           C  
ATOM    786  CD1 TYR A  52     -67.338 -35.024  16.641  1.00 34.88           C  
ATOM    787  HD1 TYR A  52     -66.489 -35.676  16.502  1.00 34.88           H  
ATOM    788  CD2 TYR A  52     -68.520 -32.944  16.168  1.00 34.88           C  
ATOM    789  HD2 TYR A  52     -68.563 -31.983  15.676  1.00 34.88           H  
ATOM    790  CE1 TYR A  52     -68.398 -35.433  17.475  1.00 34.88           C  
ATOM    791  HE1 TYR A  52     -68.366 -36.389  17.976  1.00 34.88           H  
ATOM    792  CE2 TYR A  52     -69.583 -33.351  16.997  1.00 34.88           C  
ATOM    793  HE2 TYR A  52     -70.440 -32.708  17.132  1.00 34.88           H  
ATOM    794  OH  TYR A  52     -70.531 -34.993  18.472  1.00 34.88           O  
ATOM    795  HH  TYR A  52     -71.249 -34.355  18.496  1.00 34.88           H  
ATOM    796  CZ  TYR A  52     -69.520 -34.597  17.657  1.00 34.88           C  
ATOM    797  N   LYS A  53     -63.759 -33.923  16.814  1.00 32.78           N  
ATOM    798  H   LYS A  53     -64.616 -34.455  16.875  1.00 32.78           H  
ATOM    799  CA  LYS A  53     -62.593 -34.611  17.439  1.00 32.78           C  
ATOM    800  HA  LYS A  53     -61.703 -34.471  16.825  1.00 32.78           H  
ATOM    801  C   LYS A  53     -62.921 -36.141  17.489  1.00 32.78           C  
ATOM    802  CB  LYS A  53     -62.393 -33.986  18.848  1.00 32.78           C  
ATOM    803  HB2 LYS A  53     -63.319 -34.070  19.416  1.00 32.78           H  
ATOM    804  HB3 LYS A  53     -61.618 -34.516  19.402  1.00 32.78           H  
ATOM    805  O   LYS A  53     -64.056 -36.452  17.121  1.00 32.78           O  
ATOM    806  CG  LYS A  53     -61.968 -32.508  18.786  1.00 32.78           C  
ATOM    807  HG2 LYS A  53     -61.149 -32.407  18.074  1.00 32.78           H  
ATOM    808  HG3 LYS A  53     -62.815 -31.912  18.447  1.00 32.78           H  
ATOM    809  CD  LYS A  53     -61.527 -31.914  20.127  1.00 32.78           C  
ATOM    810  HD2 LYS A  53     -62.348 -31.990  20.840  1.00 32.78           H  
ATOM    811  HD3 LYS A  53     -60.657 -32.454  20.504  1.00 32.78           H  
ATOM    812  CE  LYS A  53     -61.174 -30.441  19.875  1.00 32.78           C  
ATOM    813  HE2 LYS A  53     -62.016 -29.969  19.369  1.00 32.78           H  
ATOM    814  HE3 LYS A  53     -60.326 -30.400  19.191  1.00 32.78           H  
ATOM    815  NZ  LYS A  53     -60.864 -29.705  21.126  1.00 32.78           N  
ATOM    816  HZ1 LYS A  53     -61.662 -29.710  21.745  1.00 32.78           H  
ATOM    817  HZ2 LYS A  53     -60.639 -28.743  20.916  1.00 32.78           H  
ATOM    818  HZ3 LYS A  53     -60.077 -30.121  21.602  1.00 32.78           H  
ATOM    819  N   PRO A  54     -62.076 -37.100  17.965  1.00 47.11           N  
ATOM    820  CA  PRO A  54     -60.820 -36.980  18.731  1.00 47.11           C  
ATOM    821  HA  PRO A  54     -60.401 -35.974  18.705  1.00 47.11           H  
ATOM    822  C   PRO A  54     -59.697 -37.968  18.286  1.00 47.11           C  
ATOM    823  CB  PRO A  54     -61.347 -37.348  20.132  1.00 47.11           C  
ATOM    824  HB2 PRO A  54     -60.569 -37.566  20.863  1.00 47.11           H  
ATOM    825  HB3 PRO A  54     -61.975 -36.542  20.512  1.00 47.11           H  
ATOM    826  O   PRO A  54     -59.712 -38.455  17.160  1.00 47.11           O  
ATOM    827  CG  PRO A  54     -62.225 -38.574  19.841  1.00 47.11           C  
ATOM    828  HG2 PRO A  54     -63.103 -38.578  20.487  1.00 47.11           H  
ATOM    829  HG3 PRO A  54     -61.656 -39.494  19.968  1.00 47.11           H  
ATOM    830  CD  PRO A  54     -62.620 -38.402  18.370  1.00 47.11           C  
ATOM    831  HD2 PRO A  54     -62.177 -39.194  17.767  1.00 47.11           H  
ATOM    832  HD3 PRO A  54     -63.705 -38.459  18.282  1.00 47.11           H  
ATOM    833  N   SER A  55     -58.794 -38.329  19.222  1.00 31.26           N  
ATOM    834  H   SER A  55     -58.876 -37.856  20.110  1.00 31.26           H  
ATOM    835  CA  SER A  55     -57.797 -39.436  19.184  1.00 31.26           C  
ATOM    836  HA  SER A  55     -57.314 -39.411  20.161  1.00 31.26           H  
ATOM    837  C   SER A  55     -56.631 -39.310  18.178  1.00 31.26           C  
ATOM    838  CB  SER A  55     -58.467 -40.830  19.103  1.00 31.26           C  
ATOM    839  HB2 SER A  55     -58.637 -41.194  20.117  1.00 31.26           H  
ATOM    840  HB3 SER A  55     -57.797 -41.529  18.604  1.00 31.26           H  
ATOM    841  O   SER A  55     -56.786 -38.738  17.111  1.00 31.26           O  
ATOM    842  OG  SER A  55     -59.707 -40.853  18.428  1.00 31.26           O  
ATOM    843  HG  SER A  55     -59.650 -40.252  17.681  1.00 31.26           H  
ATOM    844  N   SER A  56     -55.421 -39.832  18.432  1.00 32.24           N  
ATOM    845  H   SER A  56     -54.809 -39.791  17.630  1.00 32.24           H  
ATOM    846  CA  SER A  56     -54.755 -40.341  19.662  1.00 32.24           C  
ATOM    847  HA  SER A  56     -54.816 -39.595  20.455  1.00 32.24           H  
ATOM    848  C   SER A  56     -53.263 -40.615  19.344  1.00 32.24           C  
ATOM    849  CB  SER A  56     -55.380 -41.660  20.142  1.00 32.24           C  
ATOM    850  HB2 SER A  56     -56.355 -41.464  20.588  1.00 32.24           H  
ATOM    851  HB3 SER A  56     -54.761 -42.107  20.919  1.00 32.24           H  
ATOM    852  O   SER A  56     -52.953 -40.822  18.174  1.00 32.24           O  
ATOM    853  OG  SER A  56     -55.530 -42.591  19.092  1.00 32.24           O  
ATOM    854  HG  SER A  56     -54.731 -42.615  18.560  1.00 32.24           H  
ATOM    855  N   SER A  57     -52.303 -40.678  20.279  1.00 33.11           N  
ATOM    856  H   SER A  57     -51.409 -40.965  19.906  1.00 33.11           H  
ATOM    857  CA  SER A  57     -52.299 -40.456  21.743  1.00 33.11           C  
ATOM    858  HA  SER A  57     -53.166 -39.863  22.037  1.00 33.11           H  
ATOM    859  C   SER A  57     -51.023 -39.702  22.215  1.00 33.11           C  
ATOM    860  CB  SER A  57     -52.368 -41.821  22.463  1.00 33.11           C  
ATOM    861  HB2 SER A  57     -52.495 -41.669  23.535  1.00 33.11           H  
ATOM    862  HB3 SER A  57     -53.219 -42.400  22.107  1.00 33.11           H  
ATOM    863  O   SER A  57     -50.234 -39.257  21.386  1.00 33.11           O  
ATOM    864  OG  SER A  57     -51.192 -42.566  22.235  1.00 33.11           O  
ATOM    865  HG  SER A  57     -51.315 -43.473  22.525  1.00 33.11           H  
ATOM    866  N   ASN A  58     -50.881 -39.537  23.543  1.00 32.98           N  
ATOM    867  H   ASN A  58     -51.715 -39.750  24.072  1.00 32.98           H  
ATOM    868  CA  ASN A  58     -49.690 -39.588  24.429  1.00 32.98           C  
ATOM    869  HA  ASN A  58     -49.788 -38.766  25.139  1.00 32.98           H  
ATOM    870  C   ASN A  58     -48.262 -39.493  23.827  1.00 32.98           C  
ATOM    871  CB  ASN A  58     -49.793 -40.930  25.195  1.00 32.98           C  
ATOM    872  HB2 ASN A  58     -48.924 -41.051  25.842  1.00 32.98           H  
ATOM    873  HB3 ASN A  58     -49.756 -41.751  24.479  1.00 32.98           H  
ATOM    874  O   ASN A  58     -47.995 -39.998  22.745  1.00 32.98           O  
ATOM    875  CG  ASN A  58     -51.040 -41.112  26.050  1.00 32.98           C  
ATOM    876  ND2 ASN A  58     -50.978 -41.970  27.040  1.00 32.98           N  
ATOM    877 HD21 ASN A  58     -50.125 -42.478  27.224  1.00 32.98           H  
ATOM    878 HD22 ASN A  58     -51.817 -42.085  27.591  1.00 32.98           H  
ATOM    879  OD1 ASN A  58     -52.097 -40.545  25.818  1.00 32.98           O  
ATOM    880  N   ASN A  59     -47.199 -39.046  24.513  1.00 32.64           N  
ATOM    881  H   ASN A  59     -46.353 -39.154  23.973  1.00 32.64           H  
ATOM    882  CA  ASN A  59     -46.943 -38.333  25.786  1.00 32.64           C  
ATOM    883  HA  ASN A  59     -47.587 -37.457  25.871  1.00 32.64           H  
ATOM    884  C   ASN A  59     -45.466 -37.849  25.692  1.00 32.64           C  
ATOM    885  CB  ASN A  59     -47.106 -39.270  27.000  1.00 32.64           C  
ATOM    886  HB2 ASN A  59     -46.315 -39.065  27.721  1.00 32.64           H  
ATOM    887  HB3 ASN A  59     -46.997 -40.308  26.686  1.00 32.64           H  
ATOM    888  O   ASN A  59     -44.694 -38.450  24.948  1.00 32.64           O  
ATOM    889  CG  ASN A  59     -48.404 -39.125  27.769  1.00 32.64           C  
ATOM    890  ND2 ASN A  59     -48.550 -39.864  28.841  1.00 32.64           N  
ATOM    891 HD21 ASN A  59     -47.780 -40.434  29.162  1.00 32.64           H  
ATOM    892 HD22 ASN A  59     -49.392 -39.722  29.380  1.00 32.64           H  
ATOM    893  OD1 ASN A  59     -49.287 -38.359  27.429  1.00 32.64           O  
ATOM    894  N   PHE A  60     -44.971 -36.766  26.301  1.00 29.83           N  
ATOM    895  H   PHE A  60     -44.135 -36.460  25.824  1.00 29.83           H  
ATOM    896  CA  PHE A  60     -45.055 -36.262  27.686  1.00 29.83           C  
ATOM    897  HA  PHE A  60     -44.567 -35.289  27.622  1.00 29.83           H  
ATOM    898  C   PHE A  60     -44.192 -37.000  28.742  1.00 29.83           C  
ATOM    899  CB  PHE A  60     -46.473 -35.897  28.166  1.00 29.83           C  
ATOM    900  HB2 PHE A  60     -47.150 -36.742  28.042  1.00 29.83           H  
ATOM    901  HB3 PHE A  60     -46.433 -35.699  29.237  1.00 29.83           H  
ATOM    902  O   PHE A  60     -44.692 -37.820  29.499  1.00 29.83           O  
ATOM    903  CG  PHE A  60     -47.058 -34.656  27.519  1.00 29.83           C  
ATOM    904  CD1 PHE A  60     -46.453 -33.401  27.740  1.00 29.83           C  
ATOM    905  HD1 PHE A  60     -45.584 -33.320  28.375  1.00 29.83           H  
ATOM    906  CD2 PHE A  60     -48.222 -34.737  26.732  1.00 29.83           C  
ATOM    907  HD2 PHE A  60     -48.724 -35.684  26.595  1.00 29.83           H  
ATOM    908  CE1 PHE A  60     -46.987 -32.243  27.149  1.00 29.83           C  
ATOM    909  HE1 PHE A  60     -46.524 -31.283  27.323  1.00 29.83           H  
ATOM    910  CE2 PHE A  60     -48.756 -33.578  26.142  1.00 29.83           C  
ATOM    911  HE2 PHE A  60     -49.652 -33.642  25.541  1.00 29.83           H  
ATOM    912  CZ  PHE A  60     -48.136 -32.333  26.345  1.00 29.83           C  
ATOM    913  HZ  PHE A  60     -48.552 -31.442  25.897  1.00 29.83           H  
ATOM    914  N   ILE A  61     -42.921 -36.566  28.824  1.00 33.59           N  
ATOM    915  H   ILE A  61     -42.559 -36.184  27.961  1.00 33.59           H  
ATOM    916  CA  ILE A  61     -42.289 -35.945  30.020  1.00 33.59           C  
ATOM    917  HA  ILE A  61     -41.302 -35.646  29.667  1.00 33.59           H  
ATOM    918  C   ILE A  61     -41.959 -36.818  31.267  1.00 33.59           C  
ATOM    919  CB  ILE A  61     -43.042 -34.608  30.316  1.00 33.59           C  
ATOM    920  HB  ILE A  61     -43.443 -34.259  29.364  1.00 33.59           H  
ATOM    921  O   ILE A  61     -42.196 -38.024  31.290  1.00 33.59           O  
ATOM    922  CG1 ILE A  61     -42.113 -33.462  30.784  1.00 33.59           C  
ATOM    923 HG12 ILE A  61     -41.239 -33.428  30.133  1.00 33.59           H  
ATOM    924 HG13 ILE A  61     -41.771 -33.632  31.805  1.00 33.59           H  
ATOM    925  CG2 ILE A  61     -44.252 -34.797  31.249  1.00 33.59           C  
ATOM    926 HG21 ILE A  61     -44.891 -33.914  31.228  1.00 33.59           H  
ATOM    927 HG22 ILE A  61     -44.849 -35.659  30.954  1.00 33.59           H  
ATOM    928 HG23 ILE A  61     -43.923 -34.960  32.275  1.00 33.59           H  
ATOM    929  CD1 ILE A  61     -42.779 -32.081  30.742  1.00 33.59           C  
ATOM    930 HD11 ILE A  61     -42.038 -31.318  30.983  1.00 33.59           H  
ATOM    931 HD12 ILE A  61     -43.582 -32.025  31.477  1.00 33.59           H  
ATOM    932 HD13 ILE A  61     -43.178 -31.884  29.747  1.00 33.59           H  
ATOM    933  N   ASN A  62     -41.359 -36.155  32.272  1.00 36.18           N  
ATOM    934  H   ASN A  62     -41.207 -35.171  32.104  1.00 36.18           H  
ATOM    935  CA  ASN A  62     -41.070 -36.556  33.662  1.00 36.18           C  
ATOM    936  HA  ASN A  62     -40.495 -35.727  34.073  1.00 36.18           H  
ATOM    937  C   ASN A  62     -40.109 -37.758  33.890  1.00 36.18           C  
ATOM    938  CB  ASN A  62     -42.400 -36.557  34.450  1.00 36.18           C  
ATOM    939  HB2 ASN A  62     -43.215 -36.916  33.822  1.00 36.18           H  
ATOM    940  HB3 ASN A  62     -42.348 -37.237  35.300  1.00 36.18           H  
ATOM    941  O   ASN A  62     -39.739 -38.476  32.963  1.00 36.18           O  
ATOM    942  CG  ASN A  62     -42.750 -35.161  34.955  1.00 36.18           C  
ATOM    943  ND2 ASN A  62     -43.150 -35.013  36.195  1.00 36.18           N  
ATOM    944 HD21 ASN A  62     -43.159 -35.791  36.839  1.00 36.18           H  
ATOM    945 HD22 ASN A  62     -43.411 -34.074  36.458  1.00 36.18           H  
ATOM    946  OD1 ASN A  62     -42.659 -34.175  34.247  1.00 36.18           O  
ATOM    947  N   ASN A  63     -39.574 -37.972  35.103  1.00 38.16           N  
ATOM    948  H   ASN A  63     -38.857 -38.683  35.122  1.00 38.16           H  
ATOM    949  CA  ASN A  63     -39.866 -37.341  36.406  1.00 38.16           C  
ATOM    950  HA  ASN A  63     -40.444 -36.428  36.257  1.00 38.16           H  
ATOM    951  C   ASN A  63     -38.564 -36.963  37.158  1.00 38.16           C  
ATOM    952  CB  ASN A  63     -40.697 -38.362  37.215  1.00 38.16           C  
ATOM    953  HB2 ASN A  63     -41.423 -38.857  36.569  1.00 38.16           H  
ATOM    954  HB3 ASN A  63     -40.038 -39.137  37.606  1.00 38.16           H  
ATOM    955  O   ASN A  63     -37.579 -37.676  37.012  1.00 38.16           O  
ATOM    956  CG  ASN A  63     -41.475 -37.727  38.348  1.00 38.16           C  
ATOM    957  ND2 ASN A  63     -41.127 -37.993  39.584  1.00 38.16           N  
ATOM    958 HD21 ASN A  63     -40.378 -38.641  39.780  1.00 38.16           H  
ATOM    959 HD22 ASN A  63     -41.680 -37.566  40.313  1.00 38.16           H  
ATOM    960  OD1 ASN A  63     -42.384 -36.944  38.127  1.00 38.16           O  
ATOM    961  N   HIS A  64     -38.486 -35.922  37.999  1.00 39.99           N  
ATOM    962  H   HIS A  64     -37.568 -35.795  38.400  1.00 39.99           H  
ATOM    963  CA  HIS A  64     -39.507 -34.925  38.371  1.00 39.99           C  
ATOM    964  HA  HIS A  64     -40.486 -35.370  38.196  1.00 39.99           H  
ATOM    965  C   HIS A  64     -39.495 -33.720  37.392  1.00 39.99           C  
ATOM    966  CB  HIS A  64     -39.463 -34.716  39.894  1.00 39.99           C  
ATOM    967  HB2 HIS A  64     -38.502 -34.285  40.174  1.00 39.99           H  
ATOM    968  HB3 HIS A  64     -39.498 -35.700  40.362  1.00 39.99           H  
ATOM    969  O   HIS A  64     -39.862 -33.963  36.249  1.00 39.99           O  
ATOM    970  CG  HIS A  64     -40.552 -33.896  40.543  1.00 39.99           C  
ATOM    971  CD2 HIS A  64     -40.560 -33.532  41.863  1.00 39.99           C  
ATOM    972  HD2 HIS A  64     -39.810 -33.793  42.595  1.00 39.99           H  
ATOM    973  ND1 HIS A  64     -41.675 -33.342  39.966  1.00 39.99           N  
ATOM    974  HD1 HIS A  64     -41.982 -33.453  39.010  1.00 39.99           H  
ATOM    975  CE1 HIS A  64     -42.339 -32.660  40.918  1.00 39.99           C  
ATOM    976  HE1 HIS A  64     -43.262 -32.120  40.770  1.00 39.99           H  
ATOM    977  NE2 HIS A  64     -41.684 -32.735  42.088  1.00 39.99           N  
ATOM    978  N   HIS A  65     -39.148 -32.450  37.650  1.00 39.01           N  
ATOM    979  H   HIS A  65     -39.273 -31.858  36.841  1.00 39.01           H  
ATOM    980  CA  HIS A  65     -38.610 -31.705  38.803  1.00 39.01           C  
ATOM    981  HA  HIS A  65     -38.911 -32.144  39.754  1.00 39.01           H  
ATOM    982  C   HIS A  65     -39.125 -30.243  38.727  1.00 39.01           C  
ATOM    983  CB  HIS A  65     -37.070 -31.683  38.717  1.00 39.01           C  
ATOM    984  HB2 HIS A  65     -36.771 -31.392  37.711  1.00 39.01           H  
ATOM    985  HB3 HIS A  65     -36.680 -30.925  39.396  1.00 39.01           H  
ATOM    986  O   HIS A  65     -39.198 -29.701  37.629  1.00 39.01           O  
ATOM    987  CG  HIS A  65     -36.407 -32.987  39.068  1.00 39.01           C  
ATOM    988  CD2 HIS A  65     -36.015 -33.964  38.195  1.00 39.01           C  
ATOM    989  HD2 HIS A  65     -36.108 -33.932  37.120  1.00 39.01           H  
ATOM    990  ND1 HIS A  65     -36.126 -33.437  40.338  1.00 39.01           N  
ATOM    991  HD1 HIS A  65     -36.378 -32.975  41.200  1.00 39.01           H  
ATOM    992  CE1 HIS A  65     -35.606 -34.671  40.236  1.00 39.01           C  
ATOM    993  HE1 HIS A  65     -35.318 -35.294  41.070  1.00 39.01           H  
ATOM    994  NE2 HIS A  65     -35.540 -35.042  38.949  1.00 39.01           N  
ATOM    995  N   ASN A  66     -39.465 -29.541  39.815  1.00 36.91           N  
ATOM    996  H   ASN A  66     -39.737 -28.583  39.642  1.00 36.91           H  
ATOM    997  CA  ASN A  66     -39.644 -30.003  41.195  1.00 36.91           C  
ATOM    998  HA  ASN A  66     -40.029 -31.023  41.173  1.00 36.91           H  
ATOM    999  C   ASN A  66     -40.673 -29.133  41.949  1.00 36.91           C  
ATOM   1000  CB  ASN A  66     -38.292 -29.981  41.938  1.00 36.91           C  
ATOM   1001  HB2 ASN A  66     -38.205 -29.072  42.534  1.00 36.91           H  
ATOM   1002  HB3 ASN A  66     -37.460 -29.979  41.233  1.00 36.91           H  
ATOM   1003  O   ASN A  66     -40.689 -27.916  41.784  1.00 36.91           O  
ATOM   1004  CG  ASN A  66     -38.124 -31.186  42.839  1.00 36.91           C  
ATOM   1005  ND2 ASN A  66     -38.605 -31.144  44.056  1.00 36.91           N  
ATOM   1006 HD21 ASN A  66     -38.464 -31.951  44.647  1.00 36.91           H  
ATOM   1007 HD22 ASN A  66     -39.061 -30.315  44.410  1.00 36.91           H  
ATOM   1008  OD1 ASN A  66     -37.584 -32.202  42.430  1.00 36.91           O  
ATOM   1009  N   ASN A  67     -41.469 -29.742  42.828  1.00 35.30           N  
ATOM   1010  H   ASN A  67     -41.473 -30.751  42.846  1.00 35.30           H  
ATOM   1011  CA  ASN A  67     -42.235 -29.049  43.877  1.00 35.30           C  
ATOM   1012  HA  ASN A  67     -42.778 -28.212  43.439  1.00 35.30           H  
ATOM   1013  C   ASN A  67     -41.262 -28.485  44.949  1.00 35.30           C  
ATOM   1014  CB  ASN A  67     -43.237 -30.075  44.451  1.00 35.30           C  
ATOM   1015  HB2 ASN A  67     -42.729 -31.019  44.650  1.00 35.30           H  
ATOM   1016  HB3 ASN A  67     -43.621 -29.722  45.408  1.00 35.30           H  
ATOM   1017  O   ASN A  67     -40.174 -29.037  45.111  1.00 35.30           O  
ATOM   1018  CG  ASN A  67     -44.421 -30.360  43.536  1.00 35.30           C  
ATOM   1019  ND2 ASN A  67     -45.607 -30.500  44.079  1.00 35.30           N  
ATOM   1020 HD21 ASN A  67     -45.751 -30.369  45.070  1.00 35.30           H  
ATOM   1021 HD22 ASN A  67     -46.373 -30.687  43.448  1.00 35.30           H  
ATOM   1022  OD1 ASN A  67     -44.315 -30.460  42.325  1.00 35.30           O  
ATOM   1023  N   GLN A  68     -41.543 -27.440  45.740  1.00 35.49           N  
ATOM   1024  H   GLN A  68     -40.750 -27.156  46.298  1.00 35.49           H  
ATOM   1025  CA  GLN A  68     -42.711 -26.543  45.917  1.00 35.49           C  
ATOM   1026  HA  GLN A  68     -43.147 -26.306  44.947  1.00 35.49           H  
ATOM   1027  C   GLN A  68     -42.187 -25.209  46.554  1.00 35.49           C  
ATOM   1028  CB  GLN A  68     -43.737 -27.284  46.802  1.00 35.49           C  
ATOM   1029  HB2 GLN A  68     -43.842 -26.790  47.768  1.00 35.49           H  
ATOM   1030  HB3 GLN A  68     -43.376 -28.285  47.038  1.00 35.49           H  
ATOM   1031  O   GLN A  68     -40.975 -25.075  46.691  1.00 35.49           O  
ATOM   1032  CG  GLN A  68     -45.113 -27.411  46.131  1.00 35.49           C  
ATOM   1033  HG2 GLN A  68     -45.583 -26.434  46.022  1.00 35.49           H  
ATOM   1034  HG3 GLN A  68     -45.000 -27.835  45.133  1.00 35.49           H  
ATOM   1035  CD  GLN A  68     -46.031 -28.310  46.943  1.00 35.49           C  
ATOM   1036  NE2 GLN A  68     -46.670 -27.795  47.968  1.00 35.49           N  
ATOM   1037 HE21 GLN A  68     -47.272 -28.413  48.492  1.00 35.49           H  
ATOM   1038 HE22 GLN A  68     -46.553 -26.820  48.206  1.00 35.49           H  
ATOM   1039  OE1 GLN A  68     -46.160 -29.494  46.675  1.00 35.49           O  
ATOM   1040  N   SER A  69     -42.940 -24.176  46.971  1.00 32.28           N  
ATOM   1041  H   SER A  69     -42.385 -23.364  47.198  1.00 32.28           H  
ATOM   1042  CA  SER A  69     -44.383 -23.976  47.223  1.00 32.28           C  
ATOM   1043  HA  SER A  69     -44.982 -24.518  46.492  1.00 32.28           H  
ATOM   1044  C   SER A  69     -44.767 -22.479  47.148  1.00 32.28           C  
ATOM   1045  CB  SER A  69     -44.714 -24.427  48.662  1.00 32.28           C  
ATOM   1046  HB2 SER A  69     -43.997 -25.168  49.015  1.00 32.28           H  
ATOM   1047  HB3 SER A  69     -44.642 -23.578  49.342  1.00 32.28           H  
ATOM   1048  O   SER A  69     -43.894 -21.646  46.924  1.00 32.28           O  
ATOM   1049  OG  SER A  69     -46.021 -24.975  48.714  1.00 32.28           O  
ATOM   1050  HG  SER A  69     -46.420 -24.685  49.538  1.00 32.28           H  
ATOM   1051  N   SER A  70     -46.034 -22.170  47.476  1.00 34.53           N  
ATOM   1052  H   SER A  70     -46.651 -22.958  47.613  1.00 34.53           H  
ATOM   1053  CA  SER A  70     -46.584 -20.873  47.950  1.00 34.53           C  
ATOM   1054  HA  SER A  70     -47.639 -21.080  48.132  1.00 34.53           H  
ATOM   1055  C   SER A  70     -46.549 -19.652  47.003  1.00 34.53           C  
ATOM   1056  CB  SER A  70     -46.012 -20.502  49.331  1.00 34.53           C  
ATOM   1057  HB2 SER A  70     -46.339 -21.239  50.064  1.00 34.53           H  
ATOM   1058  HB3 SER A  70     -46.396 -19.528  49.636  1.00 34.53           H  
ATOM   1059  O   SER A  70     -45.536 -19.369  46.380  1.00 34.53           O  
ATOM   1060  OG  SER A  70     -44.596 -20.461  49.330  1.00 34.53           O  
ATOM   1061  HG  SER A  70     -44.307 -20.369  48.419  1.00 34.53           H  
ATOM   1062  N   ASP A  71     -47.603 -18.832  46.897  1.00 33.69           N  
ATOM   1063  H   ASP A  71     -47.447 -18.019  46.318  1.00 33.69           H  
ATOM   1064  CA  ASP A  71     -49.006 -19.022  47.317  1.00 33.69           C  
ATOM   1065  HA  ASP A  71     -49.291 -20.049  47.090  1.00 33.69           H  
ATOM   1066  C   ASP A  71     -49.956 -18.130  46.488  1.00 33.69           C  
ATOM   1067  CB  ASP A  71     -49.195 -18.762  48.827  1.00 33.69           C  
ATOM   1068  HB2 ASP A  71     -48.281 -18.361  49.264  1.00 33.69           H  
ATOM   1069  HB3 ASP A  71     -49.983 -18.026  48.987  1.00 33.69           H  
ATOM   1070  O   ASP A  71     -49.501 -17.205  45.814  1.00 33.69           O  
ATOM   1071  CG  ASP A  71     -49.597 -20.061  49.524  1.00 33.69           C  
ATOM   1072  OD1 ASP A  71     -50.586 -20.662  49.049  1.00 33.69           O  
ATOM   1073  OD2 ASP A  71     -48.856 -20.497  50.430  1.00 33.69           O  
ATOM   1074  N   ILE A  72     -51.266 -18.429  46.475  1.00 31.17           N  
ATOM   1075  H   ILE A  72     -51.588 -19.165  47.087  1.00 31.17           H  
ATOM   1076  CA  ILE A  72     -52.213 -17.850  45.494  1.00 31.17           C  
ATOM   1077  HA  ILE A  72     -51.771 -16.948  45.072  1.00 31.17           H  
ATOM   1078  C   ILE A  72     -53.552 -17.439  46.136  1.00 31.17           C  
ATOM   1079  CB  ILE A  72     -52.451 -18.838  44.315  1.00 31.17           C  
ATOM   1080  HB  ILE A  72     -52.977 -19.711  44.701  1.00 31.17           H  
ATOM   1081  O   ILE A  72     -54.376 -18.299  46.444  1.00 31.17           O  
ATOM   1082  CG1 ILE A  72     -51.130 -19.334  43.674  1.00 31.17           C  
ATOM   1083 HG12 ILE A  72     -50.522 -19.823  44.435  1.00 31.17           H  
ATOM   1084 HG13 ILE A  72     -50.569 -18.480  43.293  1.00 31.17           H  
ATOM   1085  CG2 ILE A  72     -53.342 -18.171  43.245  1.00 31.17           C  
ATOM   1086 HG21 ILE A  72     -53.587 -18.882  42.456  1.00 31.17           H  
ATOM   1087 HG22 ILE A  72     -54.288 -17.843  43.677  1.00 31.17           H  
ATOM   1088 HG23 ILE A  72     -52.828 -17.313  42.812  1.00 31.17           H  
ATOM   1089  CD1 ILE A  72     -51.302 -20.359  42.544  1.00 31.17           C  
ATOM   1090 HD11 ILE A  72     -51.745 -19.892  41.664  1.00 31.17           H  
ATOM   1091 HD12 ILE A  72     -50.324 -20.753  42.267  1.00 31.17           H  
ATOM   1092 HD13 ILE A  72     -51.932 -21.182  42.882  1.00 31.17           H  
ATOM   1093  N   HIS A  73     -53.806 -16.128  46.256  1.00 36.47           N  
ATOM   1094  H   HIS A  73     -53.065 -15.481  46.025  1.00 36.47           H  
ATOM   1095  CA  HIS A  73     -55.102 -15.514  46.615  1.00 36.47           C  
ATOM   1096  HA  HIS A  73     -55.892 -16.064  46.105  1.00 36.47           H  
ATOM   1097  C   HIS A  73     -55.156 -14.033  46.160  1.00 36.47           C  
ATOM   1098  CB  HIS A  73     -55.305 -15.581  48.152  1.00 36.47           C  
ATOM   1099  HB2 HIS A  73     -55.604 -14.600  48.520  1.00 36.47           H  
ATOM   1100  HB3 HIS A  73     -54.362 -15.822  48.642  1.00 36.47           H  
ATOM   1101  O   HIS A  73     -54.108 -13.400  46.091  1.00 36.47           O  
ATOM   1102  CG  HIS A  73     -56.346 -16.577  48.606  1.00 36.47           C  
ATOM   1103  CD2 HIS A  73     -57.409 -16.337  49.436  1.00 36.47           C  
ATOM   1104  HD2 HIS A  73     -57.648 -15.394  49.906  1.00 36.47           H  
ATOM   1105  ND1 HIS A  73     -56.424 -17.895  48.233  1.00 36.47           N  
ATOM   1106  HD1 HIS A  73     -55.753 -18.365  47.642  1.00 36.47           H  
ATOM   1107  CE1 HIS A  73     -57.503 -18.441  48.811  1.00 36.47           C  
ATOM   1108  HE1 HIS A  73     -57.811 -19.471  48.706  1.00 36.47           H  
ATOM   1109  NE2 HIS A  73     -58.156 -17.516  49.532  1.00 36.47           N  
ATOM   1110  N   SER A  74     -56.299 -13.367  45.922  1.00 31.30           N  
ATOM   1111  H   SER A  74     -56.158 -12.368  45.887  1.00 31.30           H  
ATOM   1112  CA  SER A  74     -57.641 -13.804  45.469  1.00 31.30           C  
ATOM   1113  HA  SER A  74     -57.561 -14.352  44.530  1.00 31.30           H  
ATOM   1114  C   SER A  74     -58.553 -12.574  45.269  1.00 31.30           C  
ATOM   1115  CB  SER A  74     -58.364 -14.675  46.513  1.00 31.30           C  
ATOM   1116  HB2 SER A  74     -57.939 -14.495  47.501  1.00 31.30           H  
ATOM   1117  HB3 SER A  74     -59.422 -14.418  46.552  1.00 31.30           H  
ATOM   1118  O   SER A  74     -58.762 -11.863  46.244  1.00 31.30           O  
ATOM   1119  OG  SER A  74     -58.275 -16.042  46.168  1.00 31.30           O  
ATOM   1120  HG  SER A  74     -58.373 -16.562  46.969  1.00 31.30           H  
ATOM   1121  N   ILE A  75     -59.194 -12.426  44.089  1.00 32.22           N  
ATOM   1122  H   ILE A  75     -58.908 -13.050  43.349  1.00 32.22           H  
ATOM   1123  CA  ILE A  75     -60.446 -11.641  43.845  1.00 32.22           C  
ATOM   1124  HA  ILE A  75     -60.702 -11.790  42.796  1.00 32.22           H  
ATOM   1125  C   ILE A  75     -60.341 -10.093  44.036  1.00 32.22           C  
ATOM   1126  CB  ILE A  75     -61.579 -12.309  44.693  1.00 32.22           C  
ATOM   1127  HB  ILE A  75     -61.223 -12.382  45.721  1.00 32.22           H  
ATOM   1128  O   ILE A  75     -59.587  -9.612  44.864  1.00 32.22           O  
ATOM   1129  CG1 ILE A  75     -61.841 -13.751  44.182  1.00 32.22           C  
ATOM   1130 HG12 ILE A  75     -62.240 -13.706  43.168  1.00 32.22           H  
ATOM   1131 HG13 ILE A  75     -60.904 -14.307  44.145  1.00 32.22           H  
ATOM   1132  CG2 ILE A  75     -62.915 -11.549  44.783  1.00 32.22           C  
ATOM   1133 HG21 ILE A  75     -63.514 -11.963  45.594  1.00 32.22           H  
ATOM   1134 HG22 ILE A  75     -62.757 -10.499  45.026  1.00 32.22           H  
ATOM   1135 HG23 ILE A  75     -63.484 -11.654  43.859  1.00 32.22           H  
ATOM   1136  CD1 ILE A  75     -62.801 -14.576  45.050  1.00 32.22           C  
ATOM   1137 HD11 ILE A  75     -63.812 -14.172  44.997  1.00 32.22           H  
ATOM   1138 HD12 ILE A  75     -62.821 -15.603  44.686  1.00 32.22           H  
ATOM   1139 HD13 ILE A  75     -62.459 -14.575  46.085  1.00 32.22           H  
ATOM   1140  N   SER A  76     -61.099  -9.207  43.366  1.00 31.07           N  
ATOM   1141  H   SER A  76     -61.077  -8.304  43.817  1.00 31.07           H  
ATOM   1142  CA  SER A  76     -61.589  -9.117  41.969  1.00 31.07           C  
ATOM   1143  HA  SER A  76     -60.766  -9.329  41.286  1.00 31.07           H  
ATOM   1144  C   SER A  76     -62.104  -7.680  41.709  1.00 31.07           C  
ATOM   1145  CB  SER A  76     -62.760 -10.066  41.667  1.00 31.07           C  
ATOM   1146  HB2 SER A  76     -62.510 -11.084  41.967  1.00 31.07           H  
ATOM   1147  HB3 SER A  76     -62.939 -10.076  40.591  1.00 31.07           H  
ATOM   1148  O   SER A  76     -62.563  -7.054  42.661  1.00 31.07           O  
ATOM   1149  OG  SER A  76     -63.948  -9.643  42.311  1.00 31.07           O  
ATOM   1150  HG  SER A  76     -63.697  -9.139  43.089  1.00 31.07           H  
ATOM   1151  N   GLN A  77     -62.162  -7.237  40.441  1.00 35.94           N  
ATOM   1152  H   GLN A  77     -61.763  -7.832  39.729  1.00 35.94           H  
ATOM   1153  CA  GLN A  77     -62.785  -5.975  39.958  1.00 35.94           C  
ATOM   1154  HA  GLN A  77     -62.647  -6.004  38.877  1.00 35.94           H  
ATOM   1155  C   GLN A  77     -62.099  -4.667  40.442  1.00 35.94           C  
ATOM   1156  CB  GLN A  77     -64.307  -5.992  40.226  1.00 35.94           C  
ATOM   1157  HB2 GLN A  77     -64.746  -5.058  39.874  1.00 35.94           H  
ATOM   1158  HB3 GLN A  77     -64.476  -6.042  41.301  1.00 35.94           H  
ATOM   1159  O   GLN A  77     -61.436  -4.669  41.470  1.00 35.94           O  
ATOM   1160  CG  GLN A  77     -65.040  -7.161  39.539  1.00 35.94           C  
ATOM   1161  HG2 GLN A  77     -65.213  -6.911  38.492  1.00 35.94           H  
ATOM   1162  HG3 GLN A  77     -64.438  -8.068  39.575  1.00 35.94           H  
ATOM   1163  CD  GLN A  77     -66.376  -7.467  40.206  1.00 35.94           C  
ATOM   1164  NE2 GLN A  77     -66.402  -8.287  41.235  1.00 35.94           N  
ATOM   1165 HE21 GLN A  77     -67.310  -8.432  41.652  1.00 35.94           H  
ATOM   1166 HE22 GLN A  77     -65.558  -8.715  41.587  1.00 35.94           H  
ATOM   1167  OE1 GLN A  77     -67.425  -6.989  39.815  1.00 35.94           O  
ATOM   1168  N   SER A  78     -62.069  -3.505  39.765  1.00 32.41           N  
ATOM   1169  H   SER A  78     -61.540  -2.836  40.305  1.00 32.41           H  
ATOM   1170  CA  SER A  78     -62.629  -2.944  38.508  1.00 32.41           C  
ATOM   1171  HA  SER A  78     -61.881  -2.198  38.242  1.00 32.41           H  
ATOM   1172  C   SER A  78     -63.942  -2.131  38.564  1.00 32.41           C  
ATOM   1173  CB  SER A  78     -62.578  -3.881  37.287  1.00 32.41           C  
ATOM   1174  HB2 SER A  78     -61.658  -4.464  37.308  1.00 32.41           H  
ATOM   1175  HB3 SER A  78     -62.569  -3.267  36.386  1.00 32.41           H  
ATOM   1176  O   SER A  78     -65.023  -2.702  38.437  1.00 32.41           O  
ATOM   1177  OG  SER A  78     -63.693  -4.746  37.213  1.00 32.41           O  
ATOM   1178  HG  SER A  78     -64.475  -4.247  37.458  1.00 32.41           H  
ATOM   1179  N   THR A  79     -63.806  -0.789  38.498  1.00 32.63           N  
ATOM   1180  H   THR A  79     -62.876  -0.429  38.657  1.00 32.63           H  
ATOM   1181  CA  THR A  79     -64.812   0.222  38.046  1.00 32.63           C  
ATOM   1182  HA  THR A  79     -64.335   1.194  38.166  1.00 32.63           H  
ATOM   1183  C   THR A  79     -66.117   0.356  38.865  1.00 32.63           C  
ATOM   1184  CB  THR A  79     -65.105   0.065  36.533  1.00 32.63           C  
ATOM   1185  HB  THR A  79     -66.013   0.608  36.269  1.00 32.63           H  
ATOM   1186  O   THR A  79     -66.400  -0.515  39.682  1.00 32.63           O  
ATOM   1187  CG2 THR A  79     -63.959   0.624  35.691  1.00 32.63           C  
ATOM   1188 HG21 THR A  79     -63.039   0.078  35.901  1.00 32.63           H  
ATOM   1189 HG22 THR A  79     -63.815   1.682  35.910  1.00 32.63           H  
ATOM   1190 HG23 THR A  79     -64.203   0.513  34.635  1.00 32.63           H  
ATOM   1191  OG1 THR A  79     -65.285  -1.267  36.125  1.00 32.63           O  
ATOM   1192  HG1 THR A  79     -65.580  -1.774  36.885  1.00 32.63           H  
ATOM   1193  N   PRO A  80     -66.940   1.421  38.681  1.00 49.72           N  
ATOM   1194  CA  PRO A  80     -66.807   2.607  37.812  1.00 49.72           C  
ATOM   1195  HA  PRO A  80     -65.986   2.519  37.101  1.00 49.72           H  
ATOM   1196  C   PRO A  80     -66.609   3.935  38.586  1.00 49.72           C  
ATOM   1197  CB  PRO A  80     -68.143   2.597  37.060  1.00 49.72           C  
ATOM   1198  HB2 PRO A  80     -68.143   1.796  36.321  1.00 49.72           H  
ATOM   1199  HB3 PRO A  80     -68.380   3.547  36.580  1.00 49.72           H  
ATOM   1200  O   PRO A  80     -66.441   3.942  39.802  1.00 49.72           O  
ATOM   1201  CG  PRO A  80     -69.134   2.263  38.178  1.00 49.72           C  
ATOM   1202  HG2 PRO A  80     -69.427   3.174  38.700  1.00 49.72           H  
ATOM   1203  HG3 PRO A  80     -70.012   1.749  37.788  1.00 49.72           H  
ATOM   1204  CD  PRO A  80     -68.331   1.364  39.125  1.00 49.72           C  
ATOM   1205  HD2 PRO A  80     -68.412   1.723  40.151  1.00 49.72           H  
ATOM   1206  HD3 PRO A  80     -68.707   0.343  39.060  1.00 49.72           H  
ATOM   1207  N   ASN A  81     -66.658   5.068  37.872  1.00 30.23           N  
ATOM   1208  H   ASN A  81     -66.860   4.996  36.885  1.00 30.23           H  
ATOM   1209  CA  ASN A  81     -66.554   6.424  38.432  1.00 30.23           C  
ATOM   1210  HA  ASN A  81     -66.113   6.370  39.427  1.00 30.23           H  
ATOM   1211  C   ASN A  81     -67.936   7.100  38.538  1.00 30.23           C  
ATOM   1212  CB  ASN A  81     -65.647   7.297  37.538  1.00 30.23           C  
ATOM   1213  HB2 ASN A  81     -65.618   8.305  37.953  1.00 30.23           H  
ATOM   1214  HB3 ASN A  81     -66.091   7.366  36.545  1.00 30.23           H  
ATOM   1215  O   ASN A  81     -68.759   6.949  37.636  1.00 30.23           O  
ATOM   1216  CG  ASN A  81     -64.207   6.831  37.384  1.00 30.23           C  
ATOM   1217  ND2 ASN A  81     -63.405   7.590  36.673  1.00 30.23           N  
ATOM   1218 HD21 ASN A  81     -62.452   7.267  36.591  1.00 30.23           H  
ATOM   1219 HD22 ASN A  81     -63.743   8.439  36.243  1.00 30.23           H  
ATOM   1220  OD1 ASN A  81     -63.775   5.801  37.866  1.00 30.23           O  
ATOM   1221  N   LEU A  82     -68.145   7.940  39.560  1.00 32.25           N  
ATOM   1222  H   LEU A  82     -67.449   7.999  40.289  1.00 32.25           H  
ATOM   1223  CA  LEU A  82     -69.238   8.923  39.633  1.00 32.25           C  
ATOM   1224  HA  LEU A  82     -69.420   9.302  38.627  1.00 32.25           H  
ATOM   1225  C   LEU A  82     -68.824  10.106  40.532  1.00 32.25           C  
ATOM   1226  CB  LEU A  82     -70.516   8.228  40.153  1.00 32.25           C  
ATOM   1227  HB2 LEU A  82     -70.323   7.869  41.164  1.00 32.25           H  
ATOM   1228  HB3 LEU A  82     -70.716   7.358  39.526  1.00 32.25           H  
ATOM   1229  O   LEU A  82     -68.050   9.915  41.468  1.00 32.25           O  
ATOM   1230  CG  LEU A  82     -71.786   9.102  40.177  1.00 32.25           C  
ATOM   1231  HG  LEU A  82     -71.634   9.950  40.844  1.00 32.25           H  
ATOM   1232  CD1 LEU A  82     -72.167   9.624  38.788  1.00 32.25           C  
ATOM   1233 HD11 LEU A  82     -72.282   8.791  38.095  1.00 32.25           H  
ATOM   1234 HD12 LEU A  82     -73.106  10.174  38.847  1.00 32.25           H  
ATOM   1235 HD13 LEU A  82     -71.403  10.304  38.411  1.00 32.25           H  
ATOM   1236  CD2 LEU A  82     -72.962   8.284  40.712  1.00 32.25           C  
ATOM   1237 HD21 LEU A  82     -73.853   8.909  40.766  1.00 32.25           H  
ATOM   1238 HD22 LEU A  82     -73.157   7.433  40.058  1.00 32.25           H  
ATOM   1239 HD23 LEU A  82     -72.730   7.921  41.713  1.00 32.25           H  
ATOM   1240  N   SER A  83     -69.321  11.319  40.267  1.00 28.59           N  
ATOM   1241  H   SER A  83     -69.925  11.453  39.469  1.00 28.59           H  
ATOM   1242  CA  SER A  83     -69.050  12.507  41.093  1.00 28.59           C  
ATOM   1243  HA  SER A  83     -69.014  12.192  42.136  1.00 28.59           H  
ATOM   1244  C   SER A  83     -70.145  13.579  40.979  1.00 28.59           C  
ATOM   1245  CB  SER A  83     -67.677  13.102  40.743  1.00 28.59           C  
ATOM   1246  HB2 SER A  83     -67.509  13.998  41.342  1.00 28.59           H  
ATOM   1247  HB3 SER A  83     -66.904  12.374  40.990  1.00 28.59           H  
ATOM   1248  O   SER A  83     -70.796  13.719  39.946  1.00 28.59           O  
ATOM   1249  OG  SER A  83     -67.579  13.427  39.369  1.00 28.59           O  
ATOM   1250  HG  SER A  83     -66.704  13.782  39.194  1.00 28.59           H  
ATOM   1251  N   THR A  84     -70.342  14.342  42.059  1.00 31.95           N  
ATOM   1252  H   THR A  84     -69.778  14.159  42.877  1.00 31.95           H  
ATOM   1253  CA  THR A  84     -71.315  15.447  42.197  1.00 31.95           C  
ATOM   1254  HA  THR A  84     -71.442  15.938  41.232  1.00 31.95           H  
ATOM   1255  C   THR A  84     -70.798  16.484  43.202  1.00 31.95           C  
ATOM   1256  CB  THR A  84     -72.691  14.951  42.686  1.00 31.95           C  
ATOM   1257  HB  THR A  84     -73.288  15.813  42.983  1.00 31.95           H  
ATOM   1258  O   THR A  84     -69.936  16.161  44.018  1.00 31.95           O  
ATOM   1259  CG2 THR A  84     -73.475  14.196  41.616  1.00 31.95           C  
ATOM   1260 HG21 THR A  84     -72.988  13.247  41.391  1.00 31.95           H  
ATOM   1261 HG22 THR A  84     -73.540  14.793  40.707  1.00 31.95           H  
ATOM   1262 HG23 THR A  84     -74.481  13.994  41.984  1.00 31.95           H  
ATOM   1263  OG1 THR A  84     -72.556  14.091  43.795  1.00 31.95           O  
ATOM   1264  HG1 THR A  84     -72.098  14.557  44.498  1.00 31.95           H  
ATOM   1265  N   LEU A  85     -71.327  17.714  43.183  1.00 31.88           N  
ATOM   1266  H   LEU A  85     -72.087  17.910  42.546  1.00 31.88           H  
ATOM   1267  CA  LEU A  85     -70.891  18.813  44.061  1.00 31.88           C  
ATOM   1268  HA  LEU A  85     -69.970  18.522  44.565  1.00 31.88           H  
ATOM   1269  C   LEU A  85     -71.909  19.149  45.165  1.00 31.88           C  
ATOM   1270  CB  LEU A  85     -70.597  20.073  43.223  1.00 31.88           C  
ATOM   1271  HB2 LEU A  85     -71.514  20.364  42.712  1.00 31.88           H  
ATOM   1272  HB3 LEU A  85     -70.331  20.882  43.902  1.00 31.88           H  
ATOM   1273  O   LEU A  85     -73.113  19.170  44.925  1.00 31.88           O  
ATOM   1274  CG  LEU A  85     -69.475  19.937  42.177  1.00 31.88           C  
ATOM   1275  HG  LEU A  85     -69.725  19.143  41.473  1.00 31.88           H  
ATOM   1276  CD1 LEU A  85     -69.349  21.247  41.397  1.00 31.88           C  
ATOM   1277 HD11 LEU A  85     -69.080  22.061  42.070  1.00 31.88           H  
ATOM   1278 HD12 LEU A  85     -68.581  21.146  40.631  1.00 31.88           H  
ATOM   1279 HD13 LEU A  85     -70.297  21.479  40.911  1.00 31.88           H  
ATOM   1280  CD2 LEU A  85     -68.118  19.628  42.812  1.00 31.88           C  
ATOM   1281 HD21 LEU A  85     -67.867  20.385  43.554  1.00 31.88           H  
ATOM   1282 HD22 LEU A  85     -68.140  18.646  43.286  1.00 31.88           H  
ATOM   1283 HD23 LEU A  85     -67.347  19.613  42.042  1.00 31.88           H  
ATOM   1284  N   ILE A  86     -71.396  19.499  46.347  1.00 31.15           N  
ATOM   1285  H   ILE A  86     -70.395  19.426  46.461  1.00 31.15           H  
ATOM   1286  CA  ILE A  86     -72.092  20.215  47.431  1.00 31.15           C  
ATOM   1287  HA  ILE A  86     -72.772  20.931  46.968  1.00 31.15           H  
ATOM   1288  C   ILE A  86     -71.041  21.010  48.236  1.00 31.15           C  
ATOM   1289  CB  ILE A  86     -72.929  19.227  48.284  1.00 31.15           C  
ATOM   1290  HB  ILE A  86     -73.410  18.532  47.596  1.00 31.15           H  
ATOM   1291  O   ILE A  86     -69.846  20.726  48.122  1.00 31.15           O  
ATOM   1292  CG1 ILE A  86     -74.063  19.962  49.031  1.00 31.15           C  
ATOM   1293 HG12 ILE A  86     -73.645  20.569  49.835  1.00 31.15           H  
ATOM   1294 HG13 ILE A  86     -74.572  20.626  48.333  1.00 31.15           H  
ATOM   1295  CG2 ILE A  86     -72.053  18.395  49.240  1.00 31.15           C  
ATOM   1296 HG21 ILE A  86     -71.226  17.946  48.690  1.00 31.15           H  
ATOM   1297 HG22 ILE A  86     -72.641  17.590  49.681  1.00 31.15           H  
ATOM   1298 HG23 ILE A  86     -71.653  19.019  50.040  1.00 31.15           H  
ATOM   1299  CD1 ILE A  86     -75.121  19.021  49.626  1.00 31.15           C  
ATOM   1300 HD11 ILE A  86     -74.685  18.402  50.409  1.00 31.15           H  
ATOM   1301 HD12 ILE A  86     -75.536  18.384  48.845  1.00 31.15           H  
ATOM   1302 HD13 ILE A  86     -75.925  19.614  50.061  1.00 31.15           H  
ATOM   1303  N   SER A  87     -71.419  22.038  49.004  1.00 29.90           N  
ATOM   1304  H   SER A  87     -72.400  22.264  49.087  1.00 29.90           H  
ATOM   1305  CA  SER A  87     -70.462  22.886  49.750  1.00 29.90           C  
ATOM   1306  HA  SER A  87     -69.649  22.266  50.129  1.00 29.90           H  
ATOM   1307  C   SER A  87     -71.106  23.596  50.944  1.00 29.90           C  
ATOM   1308  CB  SER A  87     -69.864  23.957  48.829  1.00 29.90           C  
ATOM   1309  HB2 SER A  87     -69.207  24.609  49.405  1.00 29.90           H  
ATOM   1310  HB3 SER A  87     -70.664  24.561  48.399  1.00 29.90           H  
ATOM   1311  O   SER A  87     -72.267  23.993  50.863  1.00 29.90           O  
ATOM   1312  OG  SER A  87     -69.111  23.361  47.794  1.00 29.90           O  
ATOM   1313  HG  SER A  87     -69.158  22.407  47.896  1.00 29.90           H  
ATOM   1314  N   SER A  88     -70.356  23.785  52.038  1.00 30.20           N  
ATOM   1315  H   SER A  88     -69.418  23.412  52.066  1.00 30.20           H  
ATOM   1316  CA  SER A  88     -70.850  24.440  53.262  1.00 30.20           C  
ATOM   1317  HA  SER A  88     -71.418  25.328  52.984  1.00 30.20           H  
ATOM   1318  C   SER A  88     -69.741  24.845  54.249  1.00 30.20           C  
ATOM   1319  CB  SER A  88     -71.782  23.478  54.016  1.00 30.20           C  
ATOM   1320  HB2 SER A  88     -72.140  23.959  54.926  1.00 30.20           H  
ATOM   1321  HB3 SER A  88     -72.645  23.237  53.394  1.00 30.20           H  
ATOM   1322  O   SER A  88     -68.812  24.069  54.456  1.00 30.20           O  
ATOM   1323  OG  SER A  88     -71.100  22.282  54.351  1.00 30.20           O  
ATOM   1324  HG  SER A  88     -70.198  22.508  54.589  1.00 30.20           H  
ATOM   1325  N   SER A  89     -69.976  25.945  54.975  1.00 29.53           N  
ATOM   1326  H   SER A  89     -70.775  26.498  54.697  1.00 29.53           H  
ATOM   1327  CA  SER A  89     -69.438  26.261  56.318  1.00 29.53           C  
ATOM   1328  HA  SER A  89     -70.018  27.123  56.649  1.00 29.53           H  
ATOM   1329  C   SER A  89     -67.967  26.692  56.497  1.00 29.53           C  
ATOM   1330  CB  SER A  89     -69.789  25.143  57.311  1.00 29.53           C  
ATOM   1331  HB2 SER A  89     -69.296  24.218  57.012  1.00 29.53           H  
ATOM   1332  HB3 SER A  89     -69.444  25.413  58.309  1.00 29.53           H  
ATOM   1333  O   SER A  89     -67.067  26.356  55.737  1.00 29.53           O  
ATOM   1334  OG  SER A  89     -71.193  24.957  57.341  1.00 29.53           O  
ATOM   1335  HG  SER A  89     -71.379  24.147  57.821  1.00 29.53           H  
ATOM   1336  N   SER A  90     -67.766  27.456  57.579  1.00 30.38           N  
ATOM   1337  H   SER A  90     -68.593  27.725  58.091  1.00 30.38           H  
ATOM   1338  CA  SER A  90     -66.494  27.922  58.167  1.00 30.38           C  
ATOM   1339  HA  SER A  90     -65.780  28.119  57.367  1.00 30.38           H  
ATOM   1340  C   SER A  90     -65.891  26.836  59.104  1.00 30.38           C  
ATOM   1341  CB  SER A  90     -66.800  29.245  58.894  1.00 30.38           C  
ATOM   1342  HB2 SER A  90     -65.880  29.738  59.207  1.00 30.38           H  
ATOM   1343  HB3 SER A  90     -67.412  29.036  59.771  1.00 30.38           H  
ATOM   1344  O   SER A  90     -66.553  25.837  59.369  1.00 30.38           O  
ATOM   1345  OG  SER A  90     -67.508  30.145  58.062  1.00 30.38           O  
ATOM   1346  HG  SER A  90     -67.611  30.981  58.523  1.00 30.38           H  
ATOM   1347  N   ASN A  91     -64.679  26.916  59.679  1.00 35.54           N  
ATOM   1348  H   ASN A  91     -64.325  26.020  59.981  1.00 35.54           H  
ATOM   1349  CA  ASN A  91     -63.886  28.060  60.170  1.00 35.54           C  
ATOM   1350  HA  ASN A  91     -64.128  28.954  59.595  1.00 35.54           H  
ATOM   1351  C   ASN A  91     -62.361  27.828  59.999  1.00 35.54           C  
ATOM   1352  CB  ASN A  91     -64.236  28.239  61.664  1.00 35.54           C  
ATOM   1353  HB2 ASN A  91     -64.097  27.295  62.192  1.00 35.54           H  
ATOM   1354  HB3 ASN A  91     -63.558  28.960  62.121  1.00 35.54           H  
ATOM   1355  O   ASN A  91     -61.961  26.688  59.792  1.00 35.54           O  
ATOM   1356  CG  ASN A  91     -65.632  28.762  61.912  1.00 35.54           C  
ATOM   1357  ND2 ASN A  91     -66.601  27.902  62.122  1.00 35.54           N  
ATOM   1358 HD21 ASN A  91     -66.419  26.910  62.084  1.00 35.54           H  
ATOM   1359 HD22 ASN A  91     -67.519  28.278  62.313  1.00 35.54           H  
ATOM   1360  OD1 ASN A  91     -65.874  29.957  61.871  1.00 35.54           O  
ATOM   1361  N   ASN A  92     -61.448  28.816  59.997  1.00 30.43           N  
ATOM   1362  H   ASN A  92     -60.536  28.440  59.780  1.00 30.43           H  
ATOM   1363  CA  ASN A  92     -61.397  30.202  60.529  1.00 30.43           C  
ATOM   1364  HA  ASN A  92     -60.555  30.650  60.001  1.00 30.43           H  
ATOM   1365  C   ASN A  92     -60.995  30.344  62.027  1.00 30.43           C  
ATOM   1366  CB  ASN A  92     -62.614  31.059  60.110  1.00 30.43           C  
ATOM   1367  HB2 ASN A  92     -62.760  31.004  59.031  1.00 30.43           H  
ATOM   1368  HB3 ASN A  92     -63.513  30.709  60.617  1.00 30.43           H  
ATOM   1369  O   ASN A  92     -61.328  29.484  62.836  1.00 30.43           O  
ATOM   1370  CG  ASN A  92     -62.422  32.513  60.491  1.00 30.43           C  
ATOM   1371  ND2 ASN A  92     -63.326  33.080  61.251  1.00 30.43           N  
ATOM   1372 HD21 ASN A  92     -63.051  33.955  61.673  1.00 30.43           H  
ATOM   1373 HD22 ASN A  92     -64.138  32.565  61.560  1.00 30.43           H  
ATOM   1374  OD1 ASN A  92     -61.402  33.111  60.198  1.00 30.43           O  
ATOM   1375  N   ASN A  93     -60.343  31.472  62.376  1.00 33.45           N  
ATOM   1376  H   ASN A  93     -60.240  32.161  61.645  1.00 33.45           H  
ATOM   1377  CA  ASN A  93     -59.729  31.834  63.676  1.00 33.45           C  
ATOM   1378  HA  ASN A  93     -59.353  32.852  63.571  1.00 33.45           H  
ATOM   1379  C   ASN A  93     -58.521  30.950  64.084  1.00 33.45           C  
ATOM   1380  CB  ASN A  93     -60.812  31.857  64.778  1.00 33.45           C  
ATOM   1381  HB2 ASN A  93     -60.370  32.178  65.721  1.00 33.45           H  
ATOM   1382  HB3 ASN A  93     -61.171  30.840  64.936  1.00 33.45           H  
ATOM   1383  O   ASN A  93     -58.503  29.765  63.784  1.00 33.45           O  
ATOM   1384  CG  ASN A  93     -62.001  32.758  64.490  1.00 33.45           C  
ATOM   1385  ND2 ASN A  93     -63.170  32.392  64.962  1.00 33.45           N  
ATOM   1386 HD21 ASN A  93     -63.948  33.008  64.775  1.00 33.45           H  
ATOM   1387 HD22 ASN A  93     -63.267  31.504  65.434  1.00 33.45           H  
ATOM   1388  OD1 ASN A  93     -61.916  33.804  63.870  1.00 33.45           O  
ATOM   1389  N   ASN A  94     -57.488  31.405  64.809  1.00 33.33           N  
ATOM   1390  H   ASN A  94     -56.856  30.660  65.067  1.00 33.33           H  
ATOM   1391  CA  ASN A  94     -56.932  32.744  65.108  1.00 33.33           C  
ATOM   1392  HA  ASN A  94     -57.049  33.379  64.230  1.00 33.33           H  
ATOM   1393  C   ASN A  94     -55.404  32.548  65.373  1.00 33.33           C  
ATOM   1394  CB  ASN A  94     -57.636  33.356  66.343  1.00 33.33           C  
ATOM   1395  HB2 ASN A  94     -58.041  32.559  66.967  1.00 33.33           H  
ATOM   1396  HB3 ASN A  94     -56.904  33.892  66.947  1.00 33.33           H  
ATOM   1397  O   ASN A  94     -55.025  31.455  65.778  1.00 33.33           O  
ATOM   1398  CG  ASN A  94     -58.735  34.351  66.008  1.00 33.33           C  
ATOM   1399  ND2 ASN A  94     -59.639  34.608  66.922  1.00 33.33           N  
ATOM   1400 HD21 ASN A  94     -59.600  34.164  67.828  1.00 33.33           H  
ATOM   1401 HD22 ASN A  94     -60.371  35.249  66.651  1.00 33.33           H  
ATOM   1402  OD1 ASN A  94     -58.791  34.931  64.938  1.00 33.33           O  
ATOM   1403  N   ASN A  95     -54.438  33.447  65.118  1.00 32.90           N  
ATOM   1404  H   ASN A  95     -53.536  33.014  65.253  1.00 32.90           H  
ATOM   1405  CA  ASN A  95     -54.360  34.922  65.029  1.00 32.90           C  
ATOM   1406  HA  ASN A  95     -53.466  35.116  64.435  1.00 32.90           H  
ATOM   1407  C   ASN A  95     -54.109  35.642  66.381  1.00 32.90           C  
ATOM   1408  CB  ASN A  95     -55.528  35.520  64.224  1.00 32.90           C  
ATOM   1409  HB2 ASN A  95     -55.680  34.953  63.305  1.00 32.90           H  
ATOM   1410  HB3 ASN A  95     -56.422  35.467  64.845  1.00 32.90           H  
ATOM   1411  O   ASN A  95     -54.735  35.294  67.380  1.00 32.90           O  
ATOM   1412  CG  ASN A  95     -55.356  36.978  63.841  1.00 32.90           C  
ATOM   1413  ND2 ASN A  95     -56.440  37.657  63.556  1.00 32.90           N  
ATOM   1414 HD21 ASN A  95     -56.309  38.618  63.274  1.00 32.90           H  
ATOM   1415 HD22 ASN A  95     -57.343  37.205  63.571  1.00 32.90           H  
ATOM   1416  OD1 ASN A  95     -54.264  37.516  63.794  1.00 32.90           O  
ATOM   1417  N   ASN A  96     -53.306  36.722  66.330  1.00 33.95           N  
ATOM   1418  H   ASN A  96     -52.993  36.955  65.398  1.00 33.95           H  
ATOM   1419  CA  ASN A  96     -52.879  37.690  67.367  1.00 33.95           C  
ATOM   1420  HA  ASN A  96     -52.660  38.581  66.780  1.00 33.95           H  
ATOM   1421  C   ASN A  96     -51.582  37.398  68.170  1.00 33.95           C  
ATOM   1422  CB  ASN A  96     -54.036  38.066  68.320  1.00 33.95           C  
ATOM   1423  HB2 ASN A  96     -53.692  38.771  69.077  1.00 33.95           H  
ATOM   1424  HB3 ASN A  96     -54.367  37.187  68.874  1.00 33.95           H  
ATOM   1425  O   ASN A  96     -51.362  36.263  68.571  1.00 33.95           O  
ATOM   1426  CG  ASN A  96     -55.201  38.696  67.596  1.00 33.95           C  
ATOM   1427  ND2 ASN A  96     -56.215  37.924  67.288  1.00 33.95           N  
ATOM   1428 HD21 ASN A  96     -56.988  38.343  66.790  1.00 33.95           H  
ATOM   1429 HD22 ASN A  96     -56.151  36.943  67.516  1.00 33.95           H  
ATOM   1430  OD1 ASN A  96     -55.190  39.875  67.279  1.00 33.95           O  
ATOM   1431  N   ASN A  97     -50.755  38.400  68.542  1.00 34.62           N  
ATOM   1432  H   ASN A  97     -50.100  38.133  69.263  1.00 34.62           H  
ATOM   1433  CA  ASN A  97     -50.381  39.653  67.833  1.00 34.62           C  
ATOM   1434  HA  ASN A  97     -50.027  39.369  66.842  1.00 34.62           H  
ATOM   1435  C   ASN A  97     -49.222  40.430  68.518  1.00 34.62           C  
ATOM   1436  CB  ASN A  97     -51.563  40.651  67.709  1.00 34.62           C  
ATOM   1437  HB2 ASN A  97     -51.348  41.572  68.252  1.00 34.62           H  
ATOM   1438  HB3 ASN A  97     -52.477  40.267  68.163  1.00 34.62           H  
ATOM   1439  O   ASN A  97     -49.097  40.368  69.738  1.00 34.62           O  
ATOM   1440  CG  ASN A  97     -51.816  41.031  66.263  1.00 34.62           C  
ATOM   1441  ND2 ASN A  97     -53.053  41.162  65.850  1.00 34.62           N  
ATOM   1442 HD21 ASN A  97     -53.837  40.946  66.449  1.00 34.62           H  
ATOM   1443 HD22 ASN A  97     -53.171  41.379  64.870  1.00 34.62           H  
ATOM   1444  OD1 ASN A  97     -50.899  41.164  65.475  1.00 34.62           O  
ATOM   1445  N   ASN A  98     -48.546  41.305  67.750  1.00 34.92           N  
ATOM   1446  H   ASN A  98     -48.764  41.295  66.764  1.00 34.92           H  
ATOM   1447  CA  ASN A  98     -47.792  42.499  68.212  1.00 34.92           C  
ATOM   1448  HA  ASN A  98     -47.324  42.929  67.326  1.00 34.92           H  
ATOM   1449  C   ASN A  98     -46.580  42.230  69.169  1.00 34.92           C  
ATOM   1450  CB  ASN A  98     -48.866  43.517  68.671  1.00 34.92           C  
ATOM   1451  HB2 ASN A  98     -49.444  43.097  69.494  1.00 34.92           H  
ATOM   1452  HB3 ASN A  98     -48.418  44.452  69.009  1.00 34.92           H  
ATOM   1453  O   ASN A  98     -46.236  41.079  69.407  1.00 34.92           O  
ATOM   1454  CG  ASN A  98     -49.793  43.936  67.543  1.00 34.92           C  
ATOM   1455  ND2 ASN A  98     -50.997  44.355  67.850  1.00 34.92           N  
ATOM   1456 HD21 ASN A  98     -51.293  44.426  68.813  1.00 34.92           H  
ATOM   1457 HD22 ASN A  98     -51.563  44.650  67.067  1.00 34.92           H  
ATOM   1458  OD1 ASN A  98     -49.448  43.920  66.377  1.00 34.92           O  
ATOM   1459  N   ASN A  99     -45.804  43.206  69.680  1.00 35.50           N  
ATOM   1460  H   ASN A  99     -44.984  42.855  70.153  1.00 35.50           H  
ATOM   1461  CA  ASN A  99     -45.911  44.679  69.661  1.00 35.50           C  
ATOM   1462  HA  ASN A  99     -46.391  44.994  68.734  1.00 35.50           H  
ATOM   1463  C   ASN A  99     -44.534  45.398  69.724  1.00 35.50           C  
ATOM   1464  CB  ASN A  99     -46.751  45.099  70.896  1.00 35.50           C  
ATOM   1465  HB2 ASN A  99     -46.107  45.123  71.775  1.00 35.50           H  
ATOM   1466  HB3 ASN A  99     -47.536  44.368  71.092  1.00 35.50           H  
ATOM   1467  O   ASN A  99     -43.526  44.751  69.988  1.00 35.50           O  
ATOM   1468  CG  ASN A  99     -47.417  46.457  70.739  1.00 35.50           C  
ATOM   1469  ND2 ASN A  99     -48.009  46.980  71.783  1.00 35.50           N  
ATOM   1470 HD21 ASN A  99     -47.913  46.546  72.690  1.00 35.50           H  
ATOM   1471 HD22 ASN A  99     -48.331  47.931  71.669  1.00 35.50           H  
ATOM   1472  OD1 ASN A  99     -47.431  47.053  69.675  1.00 35.50           O  
ATOM   1473  N   ASN A 100     -44.550  46.739  69.613  1.00 33.28           N  
ATOM   1474  H   ASN A 100     -45.458  47.144  69.432  1.00 33.28           H  
ATOM   1475  CA  ASN A 100     -43.464  47.716  69.859  1.00 33.28           C  
ATOM   1476  HA  ASN A 100     -43.929  48.701  69.823  1.00 33.28           H  
ATOM   1477  C   ASN A 100     -42.311  47.729  68.818  1.00 33.28           C  
ATOM   1478  CB  ASN A 100     -42.945  47.578  71.307  1.00 33.28           C  
ATOM   1479  HB2 ASN A 100     -42.111  48.265  71.451  1.00 33.28           H  
ATOM   1480  HB3 ASN A 100     -42.553  46.572  71.461  1.00 33.28           H  
ATOM   1481  O   ASN A 100     -41.599  46.744  68.674  1.00 33.28           O  
ATOM   1482  CG  ASN A 100     -43.971  47.875  72.388  1.00 33.28           C  
ATOM   1483  ND2 ASN A 100     -43.593  47.725  73.635  1.00 33.28           N  
ATOM   1484 HD21 ASN A 100     -44.273  47.959  74.345  1.00 33.28           H  
ATOM   1485 HD22 ASN A 100     -42.649  47.430  73.840  1.00 33.28           H  
ATOM   1486  OD1 ASN A 100     -45.114  48.239  72.158  1.00 33.28           O  
ATOM   1487  N   SER A 101     -42.014  48.798  68.054  1.00 32.05           N  
ATOM   1488  H   SER A 101     -41.192  48.625  67.494  1.00 32.05           H  
ATOM   1489  CA  SER A 101     -42.583  50.171  67.958  1.00 32.05           C  
ATOM   1490  HA  SER A 101     -42.006  50.678  67.184  1.00 32.05           H  
ATOM   1491  C   SER A 101     -42.429  51.060  69.217  1.00 32.05           C  
ATOM   1492  CB  SER A 101     -44.034  50.119  67.444  1.00 32.05           C  
ATOM   1493  HB2 SER A 101     -44.403  51.124  67.240  1.00 32.05           H  
ATOM   1494  HB3 SER A 101     -44.693  49.677  68.191  1.00 32.05           H  
ATOM   1495  O   SER A 101     -42.234  50.507  70.297  1.00 32.05           O  
ATOM   1496  OG  SER A 101     -44.123  49.378  66.246  1.00 32.05           O  
ATOM   1497  HG  SER A 101     -43.249  49.075  65.989  1.00 32.05           H  
ATOM   1498  N   PRO A 102     -42.543  52.411  69.139  1.00 55.14           N  
ATOM   1499  CA  PRO A 102     -42.924  53.256  67.991  1.00 55.14           C  
ATOM   1500  HA  PRO A 102     -43.057  52.688  67.071  1.00 55.14           H  
ATOM   1501  C   PRO A 102     -41.940  54.426  67.692  1.00 55.14           C  
ATOM   1502  CB  PRO A 102     -44.274  53.793  68.488  1.00 55.14           C  
ATOM   1503  HB2 PRO A 102     -44.646  54.646  67.920  1.00 55.14           H  
ATOM   1504  HB3 PRO A 102     -45.017  52.995  68.465  1.00 55.14           H  
ATOM   1505  O   PRO A 102     -40.864  54.494  68.277  1.00 55.14           O  
ATOM   1506  CG  PRO A 102     -43.967  54.157  69.946  1.00 55.14           C  
ATOM   1507  HG2 PRO A 102     -44.846  54.019  70.574  1.00 55.14           H  
ATOM   1508  HG3 PRO A 102     -43.609  55.185  70.014  1.00 55.14           H  
ATOM   1509  CD  PRO A 102     -42.840  53.195  70.339  1.00 55.14           C  
ATOM   1510  HD2 PRO A 102     -41.957  53.753  70.649  1.00 55.14           H  
ATOM   1511  HD3 PRO A 102     -43.180  52.563  71.160  1.00 55.14           H  
ATOM   1512  N   ASN A 103     -42.391  55.386  66.862  1.00 31.68           N  
ATOM   1513  H   ASN A 103     -43.306  55.226  66.464  1.00 31.68           H  
ATOM   1514  CA  ASN A 103     -41.863  56.758  66.673  1.00 31.68           C  
ATOM   1515  HA  ASN A 103     -42.583  57.270  66.034  1.00 31.68           H  
ATOM   1516  C   ASN A 103     -40.512  56.889  65.921  1.00 31.68           C  
ATOM   1517  CB  ASN A 103     -41.896  57.478  68.042  1.00 31.68           C  
ATOM   1518  HB2 ASN A 103     -41.423  58.457  67.965  1.00 31.68           H  
ATOM   1519  HB3 ASN A 103     -41.309  56.919  68.771  1.00 31.68           H  
ATOM   1520  O   ASN A 103     -39.710  55.965  65.928  1.00 31.68           O  
ATOM   1521  CG  ASN A 103     -43.298  57.677  68.600  1.00 31.68           C  
ATOM   1522  ND2 ASN A 103     -43.421  58.331  69.729  1.00 31.68           N  
ATOM   1523 HD21 ASN A 103     -44.366  58.484  70.048  1.00 31.68           H  
ATOM   1524 HD22 ASN A 103     -42.606  58.706  70.193  1.00 31.68           H  
ATOM   1525  OD1 ASN A 103     -44.300  57.250  68.049  1.00 31.68           O  
ATOM   1526  N   TYR A 104     -40.162  57.995  65.240  1.00 35.45           N  
ATOM   1527  H   TYR A 104     -39.216  57.929  64.893  1.00 35.45           H  
ATOM   1528  CA  TYR A 104     -40.847  59.232  64.777  1.00 35.45           C  
ATOM   1529  HA  TYR A 104     -41.791  58.998  64.286  1.00 35.45           H  
ATOM   1530  C   TYR A 104     -39.918  59.912  63.724  1.00 35.45           C  
ATOM   1531  CB  TYR A 104     -41.025  60.230  65.952  1.00 35.45           C  
ATOM   1532  HB2 TYR A 104     -40.684  61.211  65.623  1.00 35.45           H  
ATOM   1533  HB3 TYR A 104     -40.328  59.963  66.747  1.00 35.45           H  
ATOM   1534  O   TYR A 104     -38.723  59.636  63.734  1.00 35.45           O  
ATOM   1535  CG  TYR A 104     -42.403  60.465  66.572  1.00 35.45           C  
ATOM   1536  CD1 TYR A 104     -43.583  59.823  66.130  1.00 35.45           C  
ATOM   1537  HD1 TYR A 104     -43.570  59.103  65.326  1.00 35.45           H  
ATOM   1538  CD2 TYR A 104     -42.489  61.406  67.619  1.00 35.45           C  
ATOM   1539  HD2 TYR A 104     -41.597  61.920  67.946  1.00 35.45           H  
ATOM   1540  CE1 TYR A 104     -44.820  60.113  66.738  1.00 35.45           C  
ATOM   1541  HE1 TYR A 104     -45.720  59.611  66.417  1.00 35.45           H  
ATOM   1542  CE2 TYR A 104     -43.725  61.701  68.227  1.00 35.45           C  
ATOM   1543  HE2 TYR A 104     -43.776  62.431  69.021  1.00 35.45           H  
ATOM   1544  OH  TYR A 104     -46.093  61.323  68.365  1.00 35.45           O  
ATOM   1545  HH  TYR A 104     -46.024  62.002  69.040  1.00 35.45           H  
ATOM   1546  CZ  TYR A 104     -44.895  61.049  67.787  1.00 35.45           C  
ATOM   1547  N   SER A 105     -40.316  60.847  62.846  1.00 31.98           N  
ATOM   1548  H   SER A 105     -39.535  61.268  62.362  1.00 31.98           H  
ATOM   1549  CA  SER A 105     -41.632  61.287  62.329  1.00 31.98           C  
ATOM   1550  HA  SER A 105     -42.171  60.439  61.906  1.00 31.98           H  
ATOM   1551  C   SER A 105     -41.436  62.363  61.240  1.00 31.98           C  
ATOM   1552  CB  SER A 105     -42.492  61.971  63.400  1.00 31.98           C  
ATOM   1553  HB2 SER A 105     -43.389  62.381  62.937  1.00 31.98           H  
ATOM   1554  HB3 SER A 105     -42.817  61.234  64.136  1.00 31.98           H  
ATOM   1555  O   SER A 105     -40.502  63.153  61.360  1.00 31.98           O  
ATOM   1556  OG  SER A 105     -41.780  63.013  64.040  1.00 31.98           O  
ATOM   1557  HG  SER A 105     -41.151  63.380  63.415  1.00 31.98           H  
ATOM   1558  N   MET A 106     -42.400  62.514  60.318  1.00 31.31           N  
ATOM   1559  H   MET A 106     -43.149  61.836  60.308  1.00 31.31           H  
ATOM   1560  CA  MET A 106     -42.486  63.597  59.306  1.00 31.31           C  
ATOM   1561  HA  MET A 106     -43.428  63.439  58.780  1.00 31.31           H  
ATOM   1562  C   MET A 106     -41.388  63.535  58.206  1.00 31.31           C  
ATOM   1563  CB  MET A 106     -42.615  64.977  60.000  1.00 31.31           C  
ATOM   1564  HB2 MET A 106     -43.040  65.688  59.291  1.00 31.31           H  
ATOM   1565  HB3 MET A 106     -41.624  65.332  60.283  1.00 31.31           H  
ATOM   1566  O   MET A 106     -40.452  62.753  58.319  1.00 31.31           O  
ATOM   1567  CG  MET A 106     -43.519  65.023  61.240  1.00 31.31           C  
ATOM   1568  HG2 MET A 106     -43.018  64.513  62.062  1.00 31.31           H  
ATOM   1569  HG3 MET A 106     -43.636  66.067  61.531  1.00 31.31           H  
ATOM   1570  SD  MET A 106     -45.170  64.301  61.026  1.00 31.31           S  
ATOM   1571  CE  MET A 106     -45.854  64.632  62.670  1.00 31.31           C  
ATOM   1572  HE1 MET A 106     -46.872  64.245  62.725  1.00 31.31           H  
ATOM   1573  HE2 MET A 106     -45.869  65.707  62.851  1.00 31.31           H  
ATOM   1574  HE3 MET A 106     -45.241  64.146  63.430  1.00 31.31           H  
ATOM   1575  N   ASN A 107     -41.458  64.265  57.081  1.00 33.00           N  
ATOM   1576  H   ASN A 107     -40.749  64.040  56.398  1.00 33.00           H  
ATOM   1577  CA  ASN A 107     -42.435  65.280  56.649  1.00 33.00           C  
ATOM   1578  HA  ASN A 107     -43.388  65.096  57.146  1.00 33.00           H  
ATOM   1579  C   ASN A 107     -42.701  65.235  55.119  1.00 33.00           C  
ATOM   1580  CB  ASN A 107     -41.891  66.675  57.050  1.00 33.00           C  
ATOM   1581  HB2 ASN A 107     -41.377  66.624  58.010  1.00 33.00           H  
ATOM   1582  HB3 ASN A 107     -41.160  66.998  56.308  1.00 33.00           H  
ATOM   1583  O   ASN A 107     -42.041  64.493  54.402  1.00 33.00           O  
ATOM   1584  CG  ASN A 107     -42.975  67.736  57.164  1.00 33.00           C  
ATOM   1585  ND2 ASN A 107     -42.611  68.987  57.301  1.00 33.00           N  
ATOM   1586 HD21 ASN A 107     -43.356  69.668  57.295  1.00 33.00           H  
ATOM   1587 HD22 ASN A 107     -41.639  69.244  57.197  1.00 33.00           H  
ATOM   1588  OD1 ASN A 107     -44.162  67.455  57.142  1.00 33.00           O  
ATOM   1589  N   SER A 108     -43.658  66.057  54.663  1.00 37.13           N  
ATOM   1590  H   SER A 108     -44.163  66.535  55.395  1.00 37.13           H  
ATOM   1591  CA  SER A 108     -43.836  66.679  53.327  1.00 37.13           C  
ATOM   1592  HA  SER A 108     -44.854  66.464  53.004  1.00 37.13           H  
ATOM   1593  C   SER A 108     -42.873  66.310  52.174  1.00 37.13           C  
ATOM   1594  CB  SER A 108     -43.694  68.198  53.526  1.00 37.13           C  
ATOM   1595  HB2 SER A 108     -43.813  68.711  52.571  1.00 37.13           H  
ATOM   1596  HB3 SER A 108     -44.464  68.552  54.212  1.00 37.13           H  
ATOM   1597  O   SER A 108     -41.661  66.435  52.340  1.00 37.13           O  
ATOM   1598  OG  SER A 108     -42.413  68.506  54.052  1.00 37.13           O  
ATOM   1599  HG  SER A 108     -41.786  67.984  53.547  1.00 37.13           H  
ATOM   1600  N   SER A 109     -43.316  66.065  50.930  1.00 35.31           N  
ATOM   1601  H   SER A 109     -42.581  65.851  50.271  1.00 35.31           H  
ATOM   1602  CA  SER A 109     -44.673  66.084  50.332  1.00 35.31           C  
ATOM   1603  HA  SER A 109     -45.376  65.511  50.937  1.00 35.31           H  
ATOM   1604  C   SER A 109     -44.646  65.495  48.902  1.00 35.31           C  
ATOM   1605  CB  SER A 109     -45.165  67.538  50.171  1.00 35.31           C  
ATOM   1606  HB2 SER A 109     -45.833  67.620  49.314  1.00 35.31           H  
ATOM   1607  HB3 SER A 109     -44.318  68.201  49.997  1.00 35.31           H  
ATOM   1608  O   SER A 109     -43.566  65.399  48.323  1.00 35.31           O  
ATOM   1609  OG  SER A 109     -45.891  67.959  51.308  1.00 35.31           O  
ATOM   1610  HG  SER A 109     -46.337  68.780  51.087  1.00 35.31           H  
ATOM   1611  N   SER A 110     -45.833  65.284  48.300  1.00 38.71           N  
ATOM   1612  H   SER A 110     -46.653  65.370  48.884  1.00 38.71           H  
ATOM   1613  CA  SER A 110     -46.123  65.196  46.839  1.00 38.71           C  
ATOM   1614  HA  SER A 110     -47.204  65.069  46.781  1.00 38.71           H  
ATOM   1615  C   SER A 110     -45.541  64.001  46.035  1.00 38.71           C  
ATOM   1616  CB  SER A 110     -45.849  66.551  46.146  1.00 38.71           C  
ATOM   1617  HB2 SER A 110     -45.786  66.413  45.066  1.00 38.71           H  
ATOM   1618  HB3 SER A 110     -46.678  67.227  46.354  1.00 38.71           H  
ATOM   1619  O   SER A 110     -44.394  63.624  46.229  1.00 38.71           O  
ATOM   1620  OG  SER A 110     -44.647  67.176  46.561  1.00 38.71           O  
ATOM   1621  HG  SER A 110     -44.041  66.479  46.823  1.00 38.71           H  
ATOM   1622  N   ASP A 111     -46.244  63.371  45.077  1.00 36.51           N  
ATOM   1623  H   ASP A 111     -45.741  62.609  44.645  1.00 36.51           H  
ATOM   1624  CA  ASP A 111     -47.673  63.471  44.691  1.00 36.51           C  
ATOM   1625  HA  ASP A 111     -48.257  63.573  45.606  1.00 36.51           H  
ATOM   1626  C   ASP A 111     -48.192  62.159  44.013  1.00 36.51           C  
ATOM   1627  CB  ASP A 111     -47.919  64.741  43.832  1.00 36.51           C  
ATOM   1628  HB2 ASP A 111     -48.034  64.503  42.775  1.00 36.51           H  
ATOM   1629  HB3 ASP A 111     -47.053  65.402  43.870  1.00 36.51           H  
ATOM   1630  O   ASP A 111     -47.826  61.060  44.426  1.00 36.51           O  
ATOM   1631  CG  ASP A 111     -49.140  65.515  44.345  1.00 36.51           C  
ATOM   1632  OD1 ASP A 111     -50.185  65.501  43.656  1.00 36.51           O  
ATOM   1633  OD2 ASP A 111     -49.018  66.077  45.455  1.00 36.51           O  
ATOM   1634  N   GLN A 112     -49.079  62.263  43.015  1.00 34.68           N  
ATOM   1635  H   GLN A 112     -49.299  63.208  42.735  1.00 34.68           H  
ATOM   1636  CA  GLN A 112     -49.844  61.199  42.315  1.00 34.68           C  
ATOM   1637  HA  GLN A 112     -50.225  60.539  43.094  1.00 34.68           H  
ATOM   1638  C   GLN A 112     -48.957  60.348  41.360  1.00 34.68           C  
ATOM   1639  CB  GLN A 112     -51.058  61.834  41.575  1.00 34.68           C  
ATOM   1640  HB2 GLN A 112     -51.909  61.154  41.626  1.00 34.68           H  
ATOM   1641  HB3 GLN A 112     -50.798  61.989  40.528  1.00 34.68           H  
ATOM   1642  O   GLN A 112     -47.909  60.821  40.931  1.00 34.68           O  
ATOM   1643  CG  GLN A 112     -51.458  63.203  42.153  1.00 34.68           C  
ATOM   1644  HG2 GLN A 112     -51.551  63.130  43.236  1.00 34.68           H  
ATOM   1645  HG3 GLN A 112     -50.653  63.893  41.901  1.00 34.68           H  
ATOM   1646  CD  GLN A 112     -52.715  63.878  41.643  1.00 34.68           C  
ATOM   1647  NE2 GLN A 112     -52.856  65.134  42.007  1.00 34.68           N  
ATOM   1648 HE21 GLN A 112     -53.674  65.633  41.688  1.00 34.68           H  
ATOM   1649 HE22 GLN A 112     -52.126  65.540  42.574  1.00 34.68           H  
ATOM   1650  OE1 GLN A 112     -53.568  63.327  40.965  1.00 34.68           O  
ATOM   1651  N   ALA A 113     -49.233  59.083  40.986  1.00 33.81           N  
ATOM   1652  H   ALA A 113     -48.468  58.715  40.438  1.00 33.81           H  
ATOM   1653  CA  ALA A 113     -50.469  58.265  40.928  1.00 33.81           C  
ATOM   1654  HA  ALA A 113     -50.129  57.264  40.662  1.00 33.81           H  
ATOM   1655  C   ALA A 113     -51.459  58.668  39.790  1.00 33.81           C  
ATOM   1656  CB  ALA A 113     -51.084  58.135  42.334  1.00 33.81           C  
ATOM   1657  HB1 ALA A 113     -50.295  58.076  43.083  1.00 33.81           H  
ATOM   1658  HB2 ALA A 113     -51.726  58.990  42.547  1.00 33.81           H  
ATOM   1659  HB3 ALA A 113     -51.681  57.226  42.410  1.00 33.81           H  
ATOM   1660  O   ALA A 113     -51.302  59.765  39.259  1.00 33.81           O  
ATOM   1661  N   PRO A 114     -52.476  57.853  39.389  1.00 54.03           N  
ATOM   1662  CA  PRO A 114     -52.877  56.530  39.904  1.00 54.03           C  
ATOM   1663  HA  PRO A 114     -52.127  56.112  40.575  1.00 54.03           H  
ATOM   1664  C   PRO A 114     -53.258  55.437  38.844  1.00 54.03           C  
ATOM   1665  CB  PRO A 114     -54.136  56.923  40.687  1.00 54.03           C  
ATOM   1666  HB2 PRO A 114     -54.764  56.072  40.951  1.00 54.03           H  
ATOM   1667  HB3 PRO A 114     -53.861  57.466  41.591  1.00 54.03           H  
ATOM   1668  O   PRO A 114     -53.376  55.697  37.656  1.00 54.03           O  
ATOM   1669  CG  PRO A 114     -54.842  57.881  39.717  1.00 54.03           C  
ATOM   1670  HG2 PRO A 114     -55.526  57.332  39.069  1.00 54.03           H  
ATOM   1671  HG3 PRO A 114     -55.376  58.659  40.262  1.00 54.03           H  
ATOM   1672  CD  PRO A 114     -53.701  58.470  38.879  1.00 54.03           C  
ATOM   1673  HD2 PRO A 114     -53.693  59.554  39.000  1.00 54.03           H  
ATOM   1674  HD3 PRO A 114     -53.837  58.227  37.825  1.00 54.03           H  
ATOM   1675  N   ASN A 115     -53.566  54.228  39.344  1.00 36.98           N  
ATOM   1676  H   ASN A 115     -53.324  54.114  40.317  1.00 36.98           H  
ATOM   1677  CA  ASN A 115     -54.615  53.271  38.905  1.00 36.98           C  
ATOM   1678  HA  ASN A 115     -54.476  52.429  39.584  1.00 36.98           H  
ATOM   1679  C   ASN A 115     -54.693  52.585  37.499  1.00 36.98           C  
ATOM   1680  CB  ASN A 115     -55.988  53.873  39.279  1.00 36.98           C  
ATOM   1681  HB2 ASN A 115     -56.061  54.885  38.882  1.00 36.98           H  
ATOM   1682  HB3 ASN A 115     -56.781  53.295  38.803  1.00 36.98           H  
ATOM   1683  O   ASN A 115     -55.130  53.173  36.522  1.00 36.98           O  
ATOM   1684  CG  ASN A 115     -56.269  53.887  40.770  1.00 36.98           C  
ATOM   1685  ND2 ASN A 115     -57.392  54.430  41.175  1.00 36.98           N  
ATOM   1686 HD21 ASN A 115     -58.033  54.835  40.508  1.00 36.98           H  
ATOM   1687 HD22 ASN A 115     -57.553  54.439  42.172  1.00 36.98           H  
ATOM   1688  OD1 ASN A 115     -55.495  53.421  41.590  1.00 36.98           O  
ATOM   1689  N   LEU A 116     -54.582  51.240  37.548  1.00 32.20           N  
ATOM   1690  H   LEU A 116     -53.983  50.919  38.295  1.00 32.20           H  
ATOM   1691  CA  LEU A 116     -55.572  50.207  37.115  1.00 32.20           C  
ATOM   1692  HA  LEU A 116     -55.170  49.283  37.530  1.00 32.20           H  
ATOM   1693  C   LEU A 116     -55.868  49.836  35.622  1.00 32.20           C  
ATOM   1694  CB  LEU A 116     -56.912  50.432  37.858  1.00 32.20           C  
ATOM   1695  HB2 LEU A 116     -57.299  51.405  37.554  1.00 32.20           H  
ATOM   1696  HB3 LEU A 116     -57.636  49.699  37.501  1.00 32.20           H  
ATOM   1697  O   LEU A 116     -56.424  50.605  34.855  1.00 32.20           O  
ATOM   1698  CG  LEU A 116     -56.896  50.356  39.399  1.00 32.20           C  
ATOM   1699  HG  LEU A 116     -56.169  51.066  39.794  1.00 32.20           H  
ATOM   1700  CD1 LEU A 116     -58.273  50.732  39.948  1.00 32.20           C  
ATOM   1701 HD11 LEU A 116     -58.551  51.728  39.602  1.00 32.20           H  
ATOM   1702 HD12 LEU A 116     -59.022  50.017  39.609  1.00 32.20           H  
ATOM   1703 HD13 LEU A 116     -58.245  50.738  41.038  1.00 32.20           H  
ATOM   1704  CD2 LEU A 116     -56.538  48.971  39.940  1.00 32.20           C  
ATOM   1705 HD21 LEU A 116     -56.530  49.003  41.030  1.00 32.20           H  
ATOM   1706 HD22 LEU A 116     -55.545  48.672  39.603  1.00 32.20           H  
ATOM   1707 HD23 LEU A 116     -57.277  48.237  39.618  1.00 32.20           H  
ATOM   1708  N   LEU A 117     -55.732  48.517  35.362  1.00 35.03           N  
ATOM   1709  H   LEU A 117     -55.088  48.055  35.987  1.00 35.03           H  
ATOM   1710  CA  LEU A 117     -56.673  47.575  34.689  1.00 35.03           C  
ATOM   1711  HA  LEU A 117     -56.193  46.604  34.813  1.00 35.03           H  
ATOM   1712  C   LEU A 117     -57.015  47.610  33.164  1.00 35.03           C  
ATOM   1713  CB  LEU A 117     -57.984  47.488  35.510  1.00 35.03           C  
ATOM   1714  HB2 LEU A 117     -58.713  46.901  34.952  1.00 35.03           H  
ATOM   1715  HB3 LEU A 117     -58.397  48.494  35.586  1.00 35.03           H  
ATOM   1716  O   LEU A 117     -57.990  48.226  32.758  1.00 35.03           O  
ATOM   1717  CG  LEU A 117     -57.875  46.875  36.916  1.00 35.03           C  
ATOM   1718  HG  LEU A 117     -57.082  47.374  37.472  1.00 35.03           H  
ATOM   1719  CD1 LEU A 117     -59.196  47.061  37.664  1.00 35.03           C  
ATOM   1720 HD11 LEU A 117     -60.002  46.545  37.142  1.00 35.03           H  
ATOM   1721 HD12 LEU A 117     -59.441  48.121  37.724  1.00 35.03           H  
ATOM   1722 HD13 LEU A 117     -59.111  46.667  38.677  1.00 35.03           H  
ATOM   1723  CD2 LEU A 117     -57.569  45.375  36.880  1.00 35.03           C  
ATOM   1724 HD21 LEU A 117     -57.579  44.977  37.895  1.00 35.03           H  
ATOM   1725 HD22 LEU A 117     -56.579  45.200  36.459  1.00 35.03           H  
ATOM   1726 HD23 LEU A 117     -58.320  44.852  36.288  1.00 35.03           H  
ATOM   1727  N   ASN A 118     -56.438  46.626  32.443  1.00 33.98           N  
ATOM   1728  H   ASN A 118     -55.483  46.426  32.706  1.00 33.98           H  
ATOM   1729  CA  ASN A 118     -57.143  45.462  31.828  1.00 33.98           C  
ATOM   1730  HA  ASN A 118     -56.345  44.784  31.525  1.00 33.98           H  
ATOM   1731  C   ASN A 118     -58.013  45.616  30.529  1.00 33.98           C  
ATOM   1732  CB  ASN A 118     -57.906  44.750  32.980  1.00 33.98           C  
ATOM   1733  HB2 ASN A 118     -58.848  45.275  33.141  1.00 33.98           H  
ATOM   1734  HB3 ASN A 118     -57.323  44.810  33.899  1.00 33.98           H  
ATOM   1735  O   ASN A 118     -58.341  46.703  30.084  1.00 33.98           O  
ATOM   1736  CG  ASN A 118     -58.200  43.273  32.783  1.00 33.98           C  
ATOM   1737  ND2 ASN A 118     -59.084  42.712  33.574  1.00 33.98           N  
ATOM   1738 HD21 ASN A 118     -59.242  41.724  33.438  1.00 33.98           H  
ATOM   1739 HD22 ASN A 118     -59.571  43.258  34.270  1.00 33.98           H  
ATOM   1740  OD1 ASN A 118     -57.640  42.598  31.937  1.00 33.98           O  
ATOM   1741  N   MET A 119     -58.419  44.453  29.979  1.00 31.79           N  
ATOM   1742  H   MET A 119     -58.015  43.633  30.409  1.00 31.79           H  
ATOM   1743  CA  MET A 119     -59.527  44.156  29.034  1.00 31.79           C  
ATOM   1744  HA  MET A 119     -59.591  43.068  29.059  1.00 31.79           H  
ATOM   1745  C   MET A 119     -59.410  44.441  27.510  1.00 31.79           C  
ATOM   1746  CB  MET A 119     -60.890  44.605  29.604  1.00 31.79           C  
ATOM   1747  HB2 MET A 119     -61.661  44.389  28.865  1.00 31.79           H  
ATOM   1748  HB3 MET A 119     -60.888  45.680  29.786  1.00 31.79           H  
ATOM   1749  O   MET A 119     -60.049  45.345  26.993  1.00 31.79           O  
ATOM   1750  CG  MET A 119     -61.265  43.859  30.890  1.00 31.79           C  
ATOM   1751  HG2 MET A 119     -61.079  42.795  30.739  1.00 31.79           H  
ATOM   1752  HG3 MET A 119     -60.630  44.212  31.702  1.00 31.79           H  
ATOM   1753  SD  MET A 119     -62.999  44.057  31.383  1.00 31.79           S  
ATOM   1754  CE  MET A 119     -63.109  42.798  32.680  1.00 31.79           C  
ATOM   1755  HE1 MET A 119     -62.405  43.033  33.477  1.00 31.79           H  
ATOM   1756  HE2 MET A 119     -64.121  42.786  33.084  1.00 31.79           H  
ATOM   1757  HE3 MET A 119     -62.877  41.819  32.260  1.00 31.79           H  
ATOM   1758  N   ASP A 120     -58.799  43.480  26.791  1.00 33.53           N  
ATOM   1759  H   ASP A 120     -58.071  42.995  27.296  1.00 33.53           H  
ATOM   1760  CA  ASP A 120     -59.474  42.621  25.772  1.00 33.53           C  
ATOM   1761  HA  ASP A 120     -58.708  41.926  25.427  1.00 33.53           H  
ATOM   1762  C   ASP A 120     -60.056  43.220  24.438  1.00 33.53           C  
ATOM   1763  CB  ASP A 120     -60.488  41.753  26.568  1.00 33.53           C  
ATOM   1764  HB2 ASP A 120     -59.953  41.228  27.360  1.00 33.53           H  
ATOM   1765  HB3 ASP A 120     -61.212  42.414  27.043  1.00 33.53           H  
ATOM   1766  O   ASP A 120     -60.155  44.415  24.213  1.00 33.53           O  
ATOM   1767  CG  ASP A 120     -61.261  40.713  25.757  1.00 33.53           C  
ATOM   1768  OD1 ASP A 120     -60.657  39.961  24.954  1.00 33.53           O  
ATOM   1769  OD2 ASP A 120     -62.509  40.724  25.794  1.00 33.53           O  
ATOM   1770  N   SER A 121     -60.484  42.317  23.535  1.00 35.78           N  
ATOM   1771  H   SER A 121     -60.301  41.361  23.802  1.00 35.78           H  
ATOM   1772  CA  SER A 121     -61.522  42.485  22.489  1.00 35.78           C  
ATOM   1773  HA  SER A 121     -61.806  41.446  22.318  1.00 35.78           H  
ATOM   1774  C   SER A 121     -61.175  42.878  21.031  1.00 35.78           C  
ATOM   1775  CB  SER A 121     -62.846  43.036  23.045  1.00 35.78           C  
ATOM   1776  HB2 SER A 121     -62.668  43.849  23.749  1.00 35.78           H  
ATOM   1777  HB3 SER A 121     -63.461  43.414  22.228  1.00 35.78           H  
ATOM   1778  O   SER A 121     -61.780  43.762  20.441  1.00 35.78           O  
ATOM   1779  OG  SER A 121     -63.550  41.964  23.671  1.00 35.78           O  
ATOM   1780  HG  SER A 121     -63.224  41.863  24.568  1.00 35.78           H  
ATOM   1781  N   LYS A 122     -60.375  42.000  20.394  1.00 35.90           N  
ATOM   1782  H   LYS A 122     -59.714  41.552  21.012  1.00 35.90           H  
ATOM   1783  CA  LYS A 122     -60.756  41.186  19.197  1.00 35.90           C  
ATOM   1784  HA  LYS A 122     -59.916  40.518  19.007  1.00 35.90           H  
ATOM   1785  C   LYS A 122     -61.090  41.849  17.821  1.00 35.90           C  
ATOM   1786  CB  LYS A 122     -61.958  40.288  19.585  1.00 35.90           C  
ATOM   1787  HB2 LYS A 122     -62.297  39.743  18.704  1.00 35.90           H  
ATOM   1788  HB3 LYS A 122     -62.775  40.955  19.862  1.00 35.90           H  
ATOM   1789  O   LYS A 122     -62.109  42.508  17.663  1.00 35.90           O  
ATOM   1790  CG  LYS A 122     -61.746  39.253  20.711  1.00 35.90           C  
ATOM   1791  HG2 LYS A 122     -61.182  38.405  20.323  1.00 35.90           H  
ATOM   1792  HG3 LYS A 122     -61.168  39.680  21.530  1.00 35.90           H  
ATOM   1793  CD  LYS A 122     -63.117  38.769  21.229  1.00 35.90           C  
ATOM   1794  HD2 LYS A 122     -63.522  38.062  20.505  1.00 35.90           H  
ATOM   1795  HD3 LYS A 122     -63.810  39.608  21.289  1.00 35.90           H  
ATOM   1796  CE  LYS A 122     -63.083  38.096  22.609  1.00 35.90           C  
ATOM   1797  HE2 LYS A 122     -64.034  37.582  22.750  1.00 35.90           H  
ATOM   1798  HE3 LYS A 122     -62.289  37.349  22.639  1.00 35.90           H  
ATOM   1799  NZ  LYS A 122     -62.908  39.081  23.702  1.00 35.90           N  
ATOM   1800  HZ1 LYS A 122     -61.949  39.358  23.857  1.00 35.90           H  
ATOM   1801  HZ2 LYS A 122     -63.174  38.743  24.616  1.00 35.90           H  
ATOM   1802  HZ3 LYS A 122     -63.417  39.944  23.572  1.00 35.90           H  
ATOM   1803  N   LEU A 123     -60.419  41.309  16.781  1.00 36.58           N  
ATOM   1804  H   LEU A 123     -59.538  40.882  17.030  1.00 36.58           H  
ATOM   1805  CA  LEU A 123     -60.897  41.019  15.396  1.00 36.58           C  
ATOM   1806  HA  LEU A 123     -60.143  40.340  14.996  1.00 36.58           H  
ATOM   1807  C   LEU A 123     -60.994  42.123  14.299  1.00 36.58           C  
ATOM   1808  CB  LEU A 123     -62.222  40.211  15.458  1.00 36.58           C  
ATOM   1809  HB2 LEU A 123     -62.674  40.178  14.467  1.00 36.58           H  
ATOM   1810  HB3 LEU A 123     -62.932  40.749  16.086  1.00 36.58           H  
ATOM   1811  O   LEU A 123     -61.214  43.296  14.559  1.00 36.58           O  
ATOM   1812  CG  LEU A 123     -62.112  38.758  15.950  1.00 36.58           C  
ATOM   1813  HG  LEU A 123     -61.504  38.713  16.854  1.00 36.58           H  
ATOM   1814  CD1 LEU A 123     -63.509  38.217  16.262  1.00 36.58           C  
ATOM   1815 HD11 LEU A 123     -64.129  38.229  15.366  1.00 36.58           H  
ATOM   1816 HD12 LEU A 123     -63.978  38.828  17.033  1.00 36.58           H  
ATOM   1817 HD13 LEU A 123     -63.433  37.194  16.630  1.00 36.58           H  
ATOM   1818  CD2 LEU A 123     -61.484  37.853  14.888  1.00 36.58           C  
ATOM   1819 HD21 LEU A 123     -62.071  37.876  13.970  1.00 36.58           H  
ATOM   1820 HD22 LEU A 123     -61.452  36.828  15.258  1.00 36.58           H  
ATOM   1821 HD23 LEU A 123     -60.461  38.165  14.677  1.00 36.58           H  
ATOM   1822  N   ARG A 124     -60.973  41.623  13.039  1.00 34.57           N  
ATOM   1823  H   ARG A 124     -60.693  40.654  12.999  1.00 34.57           H  
ATOM   1824  CA  ARG A 124     -61.513  42.168  11.757  1.00 34.57           C  
ATOM   1825  HA  ARG A 124     -61.487  41.338  11.051  1.00 34.57           H  
ATOM   1826  C   ARG A 124     -60.784  43.299  10.981  1.00 34.57           C  
ATOM   1827  CB  ARG A 124     -63.016  42.489  11.915  1.00 34.57           C  
ATOM   1828  HB2 ARG A 124     -63.331  43.140  11.100  1.00 34.57           H  
ATOM   1829  HB3 ARG A 124     -63.172  43.039  12.843  1.00 34.57           H  
ATOM   1830  O   ARG A 124     -61.198  44.449  11.032  1.00 34.57           O  
ATOM   1831  CG  ARG A 124     -63.930  41.253  11.872  1.00 34.57           C  
ATOM   1832  HG2 ARG A 124     -64.058  40.941  10.835  1.00 34.57           H  
ATOM   1833  HG3 ARG A 124     -63.474  40.427  12.418  1.00 34.57           H  
ATOM   1834  CD  ARG A 124     -65.303  41.551  12.493  1.00 34.57           C  
ATOM   1835  HD2 ARG A 124     -65.944  40.679  12.364  1.00 34.57           H  
ATOM   1836  HD3 ARG A 124     -65.156  41.719  13.560  1.00 34.57           H  
ATOM   1837  NE  ARG A 124     -65.945  42.734  11.885  1.00 34.57           N  
ATOM   1838  HE  ARG A 124     -65.581  43.035  10.992  1.00 34.57           H  
ATOM   1839  NH1 ARG A 124     -67.413  43.218  13.589  1.00 34.57           N  
ATOM   1840 HH11 ARG A 124     -67.093  42.401  14.088  1.00 34.57           H  
ATOM   1841 HH12 ARG A 124     -68.079  43.847  14.015  1.00 34.57           H  
ATOM   1842  NH2 ARG A 124     -67.257  44.594  11.841  1.00 34.57           N  
ATOM   1843 HH21 ARG A 124     -67.937  45.197  12.281  1.00 34.57           H  
ATOM   1844 HH22 ARG A 124     -66.821  44.881  10.977  1.00 34.57           H  
ATOM   1845  CZ  ARG A 124     -66.866  43.504  12.439  1.00 34.57           C  
ATOM   1846  N   TRP A 125     -59.974  42.851  10.003  1.00 29.89           N  
ATOM   1847  H   TRP A 125     -59.562  41.942  10.156  1.00 29.89           H  
ATOM   1848  CA  TRP A 125     -59.931  43.353   8.598  1.00 29.89           C  
ATOM   1849  HA  TRP A 125     -59.235  42.715   8.053  1.00 29.89           H  
ATOM   1850  C   TRP A 125     -59.338  44.779   8.381  1.00 29.89           C  
ATOM   1851  CB  TRP A 125     -61.323  43.077   7.979  1.00 29.89           C  
ATOM   1852  HB2 TRP A 125     -62.099  43.472   8.635  1.00 29.89           H  
ATOM   1853  HB3 TRP A 125     -61.433  43.628   7.045  1.00 29.89           H  
ATOM   1854  O   TRP A 125     -58.941  45.421   9.342  1.00 29.89           O  
ATOM   1855  CG  TRP A 125     -61.663  41.648   7.643  1.00 29.89           C  
ATOM   1856  CD1 TRP A 125     -61.039  40.526   8.078  1.00 29.89           C  
ATOM   1857  HD1 TRP A 125     -60.183  40.498   8.736  1.00 29.89           H  
ATOM   1858  CD2 TRP A 125     -62.692  41.180   6.712  1.00 29.89           C  
ATOM   1859  CE2 TRP A 125     -62.649  39.754   6.659  1.00 29.89           C  
ATOM   1860  CE3 TRP A 125     -63.639  41.819   5.880  1.00 29.89           C  
ATOM   1861  HE3 TRP A 125     -63.675  42.898   5.854  1.00 29.89           H  
ATOM   1862  NE1 TRP A 125     -61.628  39.411   7.515  1.00 29.89           N  
ATOM   1863  HE1 TRP A 125     -61.291  38.468   7.648  1.00 29.89           H  
ATOM   1864  CH2 TRP A 125     -64.438  39.668   5.034  1.00 29.89           C  
ATOM   1865  HH2 TRP A 125     -65.093  39.106   4.384  1.00 29.89           H  
ATOM   1866  CZ2 TRP A 125     -63.505  39.000   5.843  1.00 29.89           C  
ATOM   1867  HZ2 TRP A 125     -63.433  37.923   5.819  1.00 29.89           H  
ATOM   1868  CZ3 TRP A 125     -64.501  41.073   5.052  1.00 29.89           C  
ATOM   1869  HZ3 TRP A 125     -65.201  41.584   4.406  1.00 29.89           H  
ATOM   1870  N   ASN A 126     -59.121  45.310   7.161  1.00 31.87           N  
ATOM   1871  H   ASN A 126     -58.578  46.161   7.195  1.00 31.87           H  
ATOM   1872  CA  ASN A 126     -59.530  44.896   5.801  1.00 31.87           C  
ATOM   1873  HA  ASN A 126     -59.727  43.824   5.790  1.00 31.87           H  
ATOM   1874  C   ASN A 126     -58.449  45.159   4.714  1.00 31.87           C  
ATOM   1875  CB  ASN A 126     -60.816  45.682   5.443  1.00 31.87           C  
ATOM   1876  HB2 ASN A 126     -61.502  45.712   6.290  1.00 31.87           H  
ATOM   1877  HB3 ASN A 126     -60.546  46.710   5.202  1.00 31.87           H  
ATOM   1878  O   ASN A 126     -57.459  45.834   4.980  1.00 31.87           O  
ATOM   1879  CG  ASN A 126     -61.560  45.071   4.267  1.00 31.87           C  
ATOM   1880  ND2 ASN A 126     -62.281  45.852   3.502  1.00 31.87           N  
ATOM   1881 HD21 ASN A 126     -62.293  46.851   3.645  1.00 31.87           H  
ATOM   1882 HD22 ASN A 126     -62.632  45.425   2.656  1.00 31.87           H  
ATOM   1883  OD1 ASN A 126     -61.475  43.884   4.012  1.00 31.87           O  
ATOM   1884  N   GLN A 127     -58.670  44.675   3.482  1.00 38.75           N  
ATOM   1885  H   GLN A 127     -59.533  44.173   3.328  1.00 38.75           H  
ATOM   1886  CA  GLN A 127     -57.823  44.881   2.288  1.00 38.75           C  
ATOM   1887  HA  GLN A 127     -56.930  45.434   2.579  1.00 38.75           H  
ATOM   1888  C   GLN A 127     -58.565  45.704   1.208  1.00 38.75           C  
ATOM   1889  CB  GLN A 127     -57.396  43.490   1.764  1.00 38.75           C  
ATOM   1890  HB2 GLN A 127     -57.343  42.811   2.614  1.00 38.75           H  
ATOM   1891  HB3 GLN A 127     -58.156  43.095   1.089  1.00 38.75           H  
ATOM   1892  O   GLN A 127     -59.793  45.613   1.122  1.00 38.75           O  
ATOM   1893  CG  GLN A 127     -56.009  43.433   1.095  1.00 38.75           C  
ATOM   1894  HG2 GLN A 127     -55.693  42.391   1.051  1.00 38.75           H  
ATOM   1895  HG3 GLN A 127     -55.293  43.961   1.726  1.00 38.75           H  
ATOM   1896  CD  GLN A 127     -55.939  43.982  -0.328  1.00 38.75           C  
ATOM   1897  NE2 GLN A 127     -54.850  44.624  -0.690  1.00 38.75           N  
ATOM   1898 HE21 GLN A 127     -54.825  45.032  -1.614  1.00 38.75           H  
ATOM   1899 HE22 GLN A 127     -54.094  44.794  -0.042  1.00 38.75           H  
ATOM   1900  OE1 GLN A 127     -56.848  43.835  -1.129  1.00 38.75           O  
ATOM   1901  N   PRO A 128     -57.857  46.534   0.412  1.00 48.45           N  
ATOM   1902  CA  PRO A 128     -58.170  46.598  -1.028  1.00 48.45           C  
ATOM   1903  HA  PRO A 128     -58.670  45.682  -1.343  1.00 48.45           H  
ATOM   1904  C   PRO A 128     -56.954  46.838  -1.967  1.00 48.45           C  
ATOM   1905  CB  PRO A 128     -59.151  47.764  -1.137  1.00 48.45           C  
ATOM   1906  HB2 PRO A 128     -59.222  48.158  -2.151  1.00 48.45           H  
ATOM   1907  HB3 PRO A 128     -60.136  47.453  -0.790  1.00 48.45           H  
ATOM   1908  O   PRO A 128     -55.964  47.453  -1.579  1.00 48.45           O  
ATOM   1909  CG  PRO A 128     -58.554  48.776  -0.159  1.00 48.45           C  
ATOM   1910  HG2 PRO A 128     -59.338  49.353   0.331  1.00 48.45           H  
ATOM   1911  HG3 PRO A 128     -57.868  49.442  -0.683  1.00 48.45           H  
ATOM   1912  CD  PRO A 128     -57.770  47.924   0.853  1.00 48.45           C  
ATOM   1913  HD2 PRO A 128     -58.202  48.045   1.847  1.00 48.45           H  
ATOM   1914  HD3 PRO A 128     -56.727  48.241   0.875  1.00 48.45           H  
ATOM   1915  N   PHE A 129     -57.116  46.456  -3.245  1.00 31.41           N  
ATOM   1916  H   PHE A 129     -57.958  45.930  -3.432  1.00 31.41           H  
ATOM   1917  CA  PHE A 129     -56.252  46.747  -4.420  1.00 31.41           C  
ATOM   1918  HA  PHE A 129     -56.776  46.276  -5.251  1.00 31.41           H  
ATOM   1919  C   PHE A 129     -54.841  46.092  -4.423  1.00 31.41           C  
ATOM   1920  CB  PHE A 129     -56.280  48.258  -4.719  1.00 31.41           C  
ATOM   1921  HB2 PHE A 129     -55.729  48.779  -3.936  1.00 31.41           H  
ATOM   1922  HB3 PHE A 129     -55.763  48.455  -5.658  1.00 31.41           H  
ATOM   1923  O   PHE A 129     -54.352  45.689  -3.372  1.00 31.41           O  
ATOM   1924  CG  PHE A 129     -57.686  48.834  -4.827  1.00 31.41           C  
ATOM   1925  CD1 PHE A 129     -58.600  48.319  -5.770  1.00 31.41           C  
ATOM   1926  HD1 PHE A 129     -58.301  47.539  -6.454  1.00 31.41           H  
ATOM   1927  CD2 PHE A 129     -58.097  49.863  -3.957  1.00 31.41           C  
ATOM   1928  HD2 PHE A 129     -57.405  50.261  -3.231  1.00 31.41           H  
ATOM   1929  CE1 PHE A 129     -59.916  48.812  -5.827  1.00 31.41           C  
ATOM   1930  HE1 PHE A 129     -60.612  48.410  -6.549  1.00 31.41           H  
ATOM   1931  CE2 PHE A 129     -59.413  50.360  -4.018  1.00 31.41           C  
ATOM   1932  HE2 PHE A 129     -59.723  51.146  -3.345  1.00 31.41           H  
ATOM   1933  CZ  PHE A 129     -60.324  49.830  -4.948  1.00 31.41           C  
ATOM   1934  HZ  PHE A 129     -61.334  50.211  -4.993  1.00 31.41           H  
ATOM   1935  N   GLN A 130     -54.160  45.780  -5.547  1.00 36.11           N  
ATOM   1936  H   GLN A 130     -53.318  45.281  -5.295  1.00 36.11           H  
ATOM   1937  CA  GLN A 130     -54.188  46.192  -6.981  1.00 36.11           C  
ATOM   1938  HA  GLN A 130     -53.594  45.431  -7.487  1.00 36.11           H  
ATOM   1939  C   GLN A 130     -53.440  47.522  -7.307  1.00 36.11           C  
ATOM   1940  CB  GLN A 130     -55.583  46.088  -7.625  1.00 36.11           C  
ATOM   1941  HB2 GLN A 130     -55.462  46.239  -8.698  1.00 36.11           H  
ATOM   1942  HB3 GLN A 130     -56.219  46.896  -7.262  1.00 36.11           H  
ATOM   1943  O   GLN A 130     -53.272  48.348  -6.422  1.00 36.11           O  
ATOM   1944  CG  GLN A 130     -56.319  44.745  -7.510  1.00 36.11           C  
ATOM   1945  HG2 GLN A 130     -56.513  44.499  -6.466  1.00 36.11           H  
ATOM   1946  HG3 GLN A 130     -55.694  43.957  -7.932  1.00 36.11           H  
ATOM   1947  CD  GLN A 130     -57.647  44.773  -8.273  1.00 36.11           C  
ATOM   1948  NE2 GLN A 130     -58.429  43.720  -8.215  1.00 36.11           N  
ATOM   1949 HE21 GLN A 130     -59.293  43.775  -8.735  1.00 36.11           H  
ATOM   1950 HE22 GLN A 130     -58.165  42.899  -7.689  1.00 36.11           H  
ATOM   1951  OE1 GLN A 130     -58.010  45.736  -8.931  1.00 36.11           O  
ATOM   1952  N   ASN A 131     -52.945  47.797  -8.533  1.00 32.65           N  
ATOM   1953  H   ASN A 131     -52.381  48.634  -8.573  1.00 32.65           H  
ATOM   1954  CA  ASN A 131     -53.167  47.132  -9.836  1.00 32.65           C  
ATOM   1955  HA  ASN A 131     -53.329  46.067  -9.670  1.00 32.65           H  
ATOM   1956  C   ASN A 131     -51.997  47.290 -10.854  1.00 32.65           C  
ATOM   1957  CB  ASN A 131     -54.425  47.779 -10.472  1.00 32.65           C  
ATOM   1958  HB2 ASN A 131     -54.134  48.663 -11.039  1.00 32.65           H  
ATOM   1959  HB3 ASN A 131     -55.115  48.122  -9.701  1.00 32.65           H  
ATOM   1960  O   ASN A 131     -51.335  48.321 -10.840  1.00 32.65           O  
ATOM   1961  CG  ASN A 131     -55.182  46.837 -11.392  1.00 32.65           C  
ATOM   1962  ND2 ASN A 131     -56.332  47.236 -11.879  1.00 32.65           N  
ATOM   1963 HD21 ASN A 131     -56.763  48.067 -11.499  1.00 32.65           H  
ATOM   1964 HD22 ASN A 131     -56.892  46.511 -12.303  1.00 32.65           H  
ATOM   1965  OD1 ASN A 131     -54.756  45.735 -11.690  1.00 32.65           O  
ATOM   1966  N   GLN A 132     -51.909  46.370 -11.836  1.00 33.72           N  
ATOM   1967  H   GLN A 132     -52.545  45.589 -11.757  1.00 33.72           H  
ATOM   1968  CA  GLN A 132     -51.234  46.513 -13.157  1.00 33.72           C  
ATOM   1969  HA  GLN A 132     -51.377  45.559 -13.666  1.00 33.72           H  
ATOM   1970  C   GLN A 132     -49.684  46.715 -13.189  1.00 33.72           C  
ATOM   1971  CB  GLN A 132     -52.028  47.568 -13.956  1.00 33.72           C  
ATOM   1972  HB2 GLN A 132     -52.357  48.375 -13.301  1.00 33.72           H  
ATOM   1973  HB3 GLN A 132     -51.396  48.032 -14.713  1.00 33.72           H  
ATOM   1974  O   GLN A 132     -49.066  46.934 -12.157  1.00 33.72           O  
ATOM   1975  CG  GLN A 132     -53.246  46.962 -14.664  1.00 33.72           C  
ATOM   1976  HG2 GLN A 132     -52.916  46.246 -15.416  1.00 33.72           H  
ATOM   1977  HG3 GLN A 132     -53.871  46.431 -13.946  1.00 33.72           H  
ATOM   1978  CD  GLN A 132     -54.069  48.045 -15.345  1.00 33.72           C  
ATOM   1979  NE2 GLN A 132     -55.194  48.433 -14.787  1.00 33.72           N  
ATOM   1980 HE21 GLN A 132     -55.705  49.162 -15.265  1.00 33.72           H  
ATOM   1981 HE22 GLN A 132     -55.516  48.008 -13.929  1.00 33.72           H  
ATOM   1982  OE1 GLN A 132     -53.694  48.573 -16.381  1.00 33.72           O  
ATOM   1983  N   GLN A 133     -48.960  46.598 -14.325  1.00 34.32           N  
ATOM   1984  H   GLN A 133     -47.969  46.712 -14.166  1.00 34.32           H  
ATOM   1985  CA  GLN A 133     -49.369  46.267 -15.711  1.00 34.32           C  
ATOM   1986  HA  GLN A 133     -50.367  45.834 -15.642  1.00 34.32           H  
ATOM   1987  C   GLN A 133     -48.516  45.149 -16.389  1.00 34.32           C  
ATOM   1988  CB  GLN A 133     -49.498  47.545 -16.580  1.00 34.32           C  
ATOM   1989  HB2 GLN A 133     -49.803  48.400 -15.976  1.00 34.32           H  
ATOM   1990  HB3 GLN A 133     -48.537  47.821 -17.014  1.00 34.32           H  
ATOM   1991  O   GLN A 133     -48.602  44.002 -15.969  1.00 34.32           O  
ATOM   1992  CG  GLN A 133     -50.540  47.319 -17.692  1.00 34.32           C  
ATOM   1993  HG2 GLN A 133     -51.496  47.048 -17.246  1.00 34.32           H  
ATOM   1994  HG3 GLN A 133     -50.220  46.498 -18.333  1.00 34.32           H  
ATOM   1995  CD  GLN A 133     -50.740  48.540 -18.578  1.00 34.32           C  
ATOM   1996  NE2 GLN A 133     -51.765  49.330 -18.353  1.00 34.32           N  
ATOM   1997 HE21 GLN A 133     -52.438  49.118 -17.631  1.00 34.32           H  
ATOM   1998 HE22 GLN A 133     -51.867  50.129 -18.962  1.00 34.32           H  
ATOM   1999  OE1 GLN A 133     -49.976  48.792 -19.494  1.00 34.32           O  
ATOM   2000  N   GLN A 134     -47.775  45.431 -17.476  1.00 36.73           N  
ATOM   2001  H   GLN A 134     -47.636  46.404 -17.711  1.00 36.73           H  
ATOM   2002  CA  GLN A 134     -47.191  44.459 -18.426  1.00 36.73           C  
ATOM   2003  HA  GLN A 134     -47.179  43.460 -17.989  1.00 36.73           H  
ATOM   2004  C   GLN A 134     -45.746  44.823 -18.862  1.00 36.73           C  
ATOM   2005  CB  GLN A 134     -48.041  44.456 -19.724  1.00 36.73           C  
ATOM   2006  HB2 GLN A 134     -47.498  43.908 -20.493  1.00 36.73           H  
ATOM   2007  HB3 GLN A 134     -48.135  45.485 -20.069  1.00 36.73           H  
ATOM   2008  O   GLN A 134     -45.311  45.959 -18.685  1.00 36.73           O  
ATOM   2009  CG  GLN A 134     -49.440  43.827 -19.709  1.00 36.73           C  
ATOM   2010  HG2 GLN A 134     -50.084  44.356 -19.006  1.00 36.73           H  
ATOM   2011  HG3 GLN A 134     -49.365  42.788 -19.390  1.00 36.73           H  
ATOM   2012  CD  GLN A 134     -50.074  43.869 -21.108  1.00 36.73           C  
ATOM   2013  NE2 GLN A 134     -51.315  43.461 -21.253  1.00 36.73           N  
ATOM   2014 HE21 GLN A 134     -51.684  43.475 -22.193  1.00 36.73           H  
ATOM   2015 HE22 GLN A 134     -51.837  43.097 -20.470  1.00 36.73           H  
ATOM   2016  OE1 GLN A 134     -49.471  44.259 -22.101  1.00 36.73           O  
ATOM   2017  N   GLN A 135     -45.149  43.921 -19.663  1.00 35.02           N  
ATOM   2018  H   GLN A 135     -45.470  42.969 -19.564  1.00 35.02           H  
ATOM   2019  CA  GLN A 135     -44.462  44.208 -20.949  1.00 35.02           C  
ATOM   2020  HA  GLN A 135     -44.756  43.360 -21.568  1.00 35.02           H  
ATOM   2021  C   GLN A 135     -42.916  44.118 -21.012  1.00 35.02           C  
ATOM   2022  CB  GLN A 135     -45.073  45.447 -21.667  1.00 35.02           C  
ATOM   2023  HB2 GLN A 135     -45.954  45.808 -21.137  1.00 35.02           H  
ATOM   2024  HB3 GLN A 135     -44.355  46.268 -21.668  1.00 35.02           H  
ATOM   2025  O   GLN A 135     -42.246  43.679 -20.084  1.00 35.02           O  
ATOM   2026  CG  GLN A 135     -45.549  45.171 -23.101  1.00 35.02           C  
ATOM   2027  HG2 GLN A 135     -44.698  45.113 -23.780  1.00 35.02           H  
ATOM   2028  HG3 GLN A 135     -46.090  44.226 -23.135  1.00 35.02           H  
ATOM   2029  CD  GLN A 135     -46.486  46.282 -23.560  1.00 35.02           C  
ATOM   2030  NE2 GLN A 135     -47.787  46.101 -23.489  1.00 35.02           N  
ATOM   2031 HE21 GLN A 135     -48.190  45.259 -23.102  1.00 35.02           H  
ATOM   2032 HE22 GLN A 135     -48.392  46.857 -23.776  1.00 35.02           H  
ATOM   2033  OE1 GLN A 135     -46.069  47.371 -23.924  1.00 35.02           O  
ATOM   2034  N   GLN A 136     -42.397  44.405 -22.211  1.00 36.69           N  
ATOM   2035  H   GLN A 136     -43.025  44.850 -22.865  1.00 36.69           H  
ATOM   2036  CA  GLN A 136     -41.050  44.200 -22.778  1.00 36.69           C  
ATOM   2037  HA  GLN A 136     -40.281  44.387 -22.028  1.00 36.69           H  
ATOM   2038  C   GLN A 136     -40.874  45.227 -23.942  1.00 36.69           C  
ATOM   2039  CB  GLN A 136     -40.984  42.739 -23.283  1.00 36.69           C  
ATOM   2040  HB2 GLN A 136     -41.988  42.349 -23.457  1.00 36.69           H  
ATOM   2041  HB3 GLN A 136     -40.481  42.703 -24.249  1.00 36.69           H  
ATOM   2042  O   GLN A 136     -41.863  45.919 -24.220  1.00 36.69           O  
ATOM   2043  CG  GLN A 136     -40.244  41.804 -22.312  1.00 36.69           C  
ATOM   2044  HG2 GLN A 136     -40.848  41.669 -21.415  1.00 36.69           H  
ATOM   2045  HG3 GLN A 136     -39.298  42.261 -22.021  1.00 36.69           H  
ATOM   2046  CD  GLN A 136     -39.935  40.434 -22.918  1.00 36.69           C  
ATOM   2047  NE2 GLN A 136     -39.473  39.488 -22.131  1.00 36.69           N  
ATOM   2048 HE21 GLN A 136     -39.280  38.601 -22.574  1.00 36.69           H  
ATOM   2049 HE22 GLN A 136     -39.334  39.655 -21.145  1.00 36.69           H  
ATOM   2050  OE1 GLN A 136     -40.074  40.186 -24.104  1.00 36.69           O  
ATOM   2051  N   PRO A 137     -39.727  45.357 -24.664  1.00 45.96           N  
ATOM   2052  CA  PRO A 137     -38.547  44.474 -24.748  1.00 45.96           C  
ATOM   2053  HA  PRO A 137     -38.562  43.672 -24.010  1.00 45.96           H  
ATOM   2054  C   PRO A 137     -37.191  45.230 -24.625  1.00 45.96           C  
ATOM   2055  CB  PRO A 137     -38.737  43.914 -26.172  1.00 45.96           C  
ATOM   2056  HB2 PRO A 137     -37.853  43.427 -26.585  1.00 45.96           H  
ATOM   2057  HB3 PRO A 137     -39.565  43.205 -26.188  1.00 45.96           H  
ATOM   2058  O   PRO A 137     -37.140  46.342 -24.107  1.00 45.96           O  
ATOM   2059  CG  PRO A 137     -39.134  45.159 -26.975  1.00 45.96           C  
ATOM   2060  HG2 PRO A 137     -39.867  44.904 -27.741  1.00 45.96           H  
ATOM   2061  HG3 PRO A 137     -38.258  45.623 -27.427  1.00 45.96           H  
ATOM   2062  CD  PRO A 137     -39.733  46.102 -25.926  1.00 45.96           C  
ATOM   2063  HD2 PRO A 137     -40.735  46.394 -26.240  1.00 45.96           H  
ATOM   2064  HD3 PRO A 137     -39.114  46.995 -25.833  1.00 45.96           H  
ATOM   2065  N   THR A 138     -36.125  44.663 -25.218  1.00 33.69           N  
ATOM   2066  H   THR A 138     -36.263  43.725 -25.565  1.00 33.69           H  
ATOM   2067  CA  THR A 138     -34.823  45.291 -25.579  1.00 33.69           C  
ATOM   2068  HA  THR A 138     -34.267  44.499 -26.080  1.00 33.69           H  
ATOM   2069  C   THR A 138     -33.868  45.701 -24.444  1.00 33.69           C  
ATOM   2070  CB  THR A 138     -34.965  46.410 -26.640  1.00 33.69           C  
ATOM   2071  HB  THR A 138     -34.060  47.017 -26.650  1.00 33.69           H  
ATOM   2072  O   THR A 138     -34.249  45.814 -23.285  1.00 33.69           O  
ATOM   2073  CG2 THR A 138     -35.146  45.821 -28.039  1.00 33.69           C  
ATOM   2074 HG21 THR A 138     -35.282  46.631 -28.755  1.00 33.69           H  
ATOM   2075 HG22 THR A 138     -36.017  45.167 -28.066  1.00 33.69           H  
ATOM   2076 HG23 THR A 138     -34.257  45.256 -28.320  1.00 33.69           H  
ATOM   2077  OG1 THR A 138     -36.067  47.257 -26.421  1.00 33.69           O  
ATOM   2078  HG1 THR A 138     -36.294  47.213 -25.490  1.00 33.69           H  
ATOM   2079  N   SER A 139     -32.582  45.848 -24.793  1.00 36.52           N  
ATOM   2080  H   SER A 139     -32.323  45.715 -25.761  1.00 36.52           H  
ATOM   2081  CA  SER A 139     -31.460  46.108 -23.875  1.00 36.52           C  
ATOM   2082  HA  SER A 139     -31.744  46.868 -23.147  1.00 36.52           H  
ATOM   2083  C   SER A 139     -30.214  46.571 -24.646  1.00 36.52           C  
ATOM   2084  CB  SER A 139     -31.095  44.809 -23.138  1.00 36.52           C  
ATOM   2085  HB2 SER A 139     -31.931  44.498 -22.512  1.00 36.52           H  
ATOM   2086  HB3 SER A 139     -30.230  44.988 -22.499  1.00 36.52           H  
ATOM   2087  O   SER A 139     -29.840  45.903 -25.609  1.00 36.52           O  
ATOM   2088  OG  SER A 139     -30.793  43.776 -24.064  1.00 36.52           O  
ATOM   2089  HG  SER A 139     -30.255  44.165 -24.757  1.00 36.52           H  
ATOM   2090  N   GLU A 140     -29.540  47.641 -24.215  1.00 32.12           N  
ATOM   2091  H   GLU A 140     -29.854  48.141 -23.395  1.00 32.12           H  
ATOM   2092  CA  GLU A 140     -28.278  48.121 -24.812  1.00 32.12           C  
ATOM   2093  HA  GLU A 140     -27.672  47.252 -25.067  1.00 32.12           H  
ATOM   2094  C   GLU A 140     -27.465  48.984 -23.809  1.00 32.12           C  
ATOM   2095  CB  GLU A 140     -28.588  48.892 -26.117  1.00 32.12           C  
ATOM   2096  HB2 GLU A 140     -28.708  49.953 -25.896  1.00 32.12           H  
ATOM   2097  HB3 GLU A 140     -29.527  48.540 -26.544  1.00 32.12           H  
ATOM   2098  O   GLU A 140     -27.913  49.210 -22.688  1.00 32.12           O  
ATOM   2099  CG  GLU A 140     -27.494  48.680 -27.175  1.00 32.12           C  
ATOM   2100  HG2 GLU A 140     -27.477  47.627 -27.457  1.00 32.12           H  
ATOM   2101  HG3 GLU A 140     -26.517  48.914 -26.753  1.00 32.12           H  
ATOM   2102  CD  GLU A 140     -27.728  49.548 -28.416  1.00 32.12           C  
ATOM   2103  OE1 GLU A 140     -28.475  49.096 -29.311  1.00 32.12           O  
ATOM   2104  OE2 GLU A 140     -27.135  50.649 -28.450  1.00 32.12           O  
ATOM   2105  N   VAL A 141     -26.274  49.451 -24.211  1.00 32.86           N  
ATOM   2106  H   VAL A 141     -26.030  49.233 -25.166  1.00 32.86           H  
ATOM   2107  CA  VAL A 141     -25.421  50.484 -23.569  1.00 32.86           C  
ATOM   2108  HA  VAL A 141     -24.450  50.361 -24.049  1.00 32.86           H  
ATOM   2109  C   VAL A 141     -25.114  50.327 -22.058  1.00 32.86           C  
ATOM   2110  CB  VAL A 141     -25.852  51.924 -23.950  1.00 32.86           C  
ATOM   2111  HB  VAL A 141     -26.742  52.206 -23.389  1.00 32.86           H  
ATOM   2112  O   VAL A 141     -25.505  51.138 -21.231  1.00 32.86           O  
ATOM   2113  CG1 VAL A 141     -24.726  52.937 -23.672  1.00 32.86           C  
ATOM   2114 HG11 VAL A 141     -25.055  53.937 -23.956  1.00 32.86           H  
ATOM   2115 HG12 VAL A 141     -24.484  52.962 -22.609  1.00 32.86           H  
ATOM   2116 HG13 VAL A 141     -23.832  52.679 -24.240  1.00 32.86           H  
ATOM   2117  CG2 VAL A 141     -26.156  52.065 -25.451  1.00 32.86           C  
ATOM   2118 HG21 VAL A 141     -26.369  53.106 -25.696  1.00 32.86           H  
ATOM   2119 HG22 VAL A 141     -27.041  51.488 -25.718  1.00 32.86           H  
ATOM   2120 HG23 VAL A 141     -25.315  51.722 -26.053  1.00 32.86           H  
ATOM   2121  N   SER A 142     -24.268  49.335 -21.757  1.00 32.56           N  
ATOM   2122  H   SER A 142     -24.251  48.615 -22.464  1.00 32.56           H  
ATOM   2123  CA  SER A 142     -22.940  49.511 -21.115  1.00 32.56           C  
ATOM   2124  HA  SER A 142     -22.549  48.499 -21.005  1.00 32.56           H  
ATOM   2125  C   SER A 142     -22.725  50.185 -19.732  1.00 32.56           C  
ATOM   2126  CB  SER A 142     -22.017  50.217 -22.122  1.00 32.56           C  
ATOM   2127  HB2 SER A 142     -21.014  50.315 -21.706  1.00 32.56           H  
ATOM   2128  HB3 SER A 142     -22.405  51.215 -22.325  1.00 32.56           H  
ATOM   2129  O   SER A 142     -23.341  51.168 -19.343  1.00 32.56           O  
ATOM   2130  OG  SER A 142     -21.939  49.477 -23.327  1.00 32.56           O  
ATOM   2131  HG  SER A 142     -21.539  50.034 -23.999  1.00 32.56           H  
ATOM   2132  N   THR A 143     -21.581  49.792 -19.141  1.00 34.23           N  
ATOM   2133  H   THR A 143     -21.193  48.936 -19.510  1.00 34.23           H  
ATOM   2134  CA  THR A 143     -20.660  50.569 -18.263  1.00 34.23           C  
ATOM   2135  HA  THR A 143     -19.780  49.927 -18.234  1.00 34.23           H  
ATOM   2136  C   THR A 143     -20.948  50.808 -16.763  1.00 34.23           C  
ATOM   2137  CB  THR A 143     -20.148  51.889 -18.901  1.00 34.23           C  
ATOM   2138  HB  THR A 143     -19.957  52.615 -18.110  1.00 34.23           H  
ATOM   2139  O   THR A 143     -21.994  51.292 -16.358  1.00 34.23           O  
ATOM   2140  CG2 THR A 143     -18.840  51.677 -19.664  1.00 34.23           C  
ATOM   2141 HG21 THR A 143     -18.524  52.621 -20.108  1.00 34.23           H  
ATOM   2142 HG22 THR A 143     -18.983  50.939 -20.453  1.00 34.23           H  
ATOM   2143 HG23 THR A 143     -18.063  51.338 -18.978  1.00 34.23           H  
ATOM   2144  OG1 THR A 143     -21.027  52.490 -19.821  1.00 34.23           O  
ATOM   2145  HG1 THR A 143     -21.921  52.355 -19.498  1.00 34.23           H  
ATOM   2146  N   ASN A 144     -19.859  50.657 -15.986  1.00 33.57           N  
ATOM   2147  H   ASN A 144     -19.063  50.222 -16.430  1.00 33.57           H  
ATOM   2148  CA  ASN A 144     -19.532  51.316 -14.706  1.00 33.57           C  
ATOM   2149  HA  ASN A 144     -18.500  51.030 -14.502  1.00 33.57           H  
ATOM   2150  C   ASN A 144     -20.250  50.847 -13.410  1.00 33.57           C  
ATOM   2151  CB  ASN A 144     -19.472  52.847 -14.943  1.00 33.57           C  
ATOM   2152  HB2 ASN A 144     -19.179  53.368 -14.031  1.00 33.57           H  
ATOM   2153  HB3 ASN A 144     -20.460  53.205 -15.231  1.00 33.57           H  
ATOM   2154  O   ASN A 144     -20.773  49.741 -13.323  1.00 33.57           O  
ATOM   2155  CG  ASN A 144     -18.461  53.252 -16.006  1.00 33.57           C  
ATOM   2156  ND2 ASN A 144     -18.532  54.471 -16.483  1.00 33.57           N  
ATOM   2157 HD21 ASN A 144     -17.872  54.714 -17.207  1.00 33.57           H  
ATOM   2158 HD22 ASN A 144     -19.266  55.095 -16.179  1.00 33.57           H  
ATOM   2159  OD1 ASN A 144     -17.601  52.493 -16.426  1.00 33.57           O  
ATOM   2160  N   SER A 145     -20.084  51.645 -12.345  1.00 34.02           N  
ATOM   2161  H   SER A 145     -19.704  52.564 -12.523  1.00 34.02           H  
ATOM   2162  CA  SER A 145     -20.402  51.399 -10.926  1.00 34.02           C  
ATOM   2163  HA  SER A 145     -19.803  50.565 -10.559  1.00 34.02           H  
ATOM   2164  C   SER A 145     -21.891  51.129 -10.665  1.00 34.02           C  
ATOM   2165  CB  SER A 145     -20.002  52.662 -10.145  1.00 34.02           C  
ATOM   2166  HB2 SER A 145     -18.916  52.713 -10.074  1.00 34.02           H  
ATOM   2167  HB3 SER A 145     -20.419  52.633  -9.138  1.00 34.02           H  
ATOM   2168  O   SER A 145     -22.713  51.922 -11.115  1.00 34.02           O  
ATOM   2169  OG  SER A 145     -20.481  53.819 -10.811  1.00 34.02           O  
ATOM   2170  HG  SER A 145     -21.418  53.683 -10.966  1.00 34.02           H  
ATOM   2171  N   ALA A 146     -22.342  50.113  -9.916  1.00 32.01           N  
ATOM   2172  H   ALA A 146     -23.351  50.066  -9.930  1.00 32.01           H  
ATOM   2173  CA  ALA A 146     -21.688  49.141  -9.014  1.00 32.01           C  
ATOM   2174  HA  ALA A 146     -22.517  48.573  -8.592  1.00 32.01           H  
ATOM   2175  C   ALA A 146     -20.944  49.728  -7.788  1.00 32.01           C  
ATOM   2176  CB  ALA A 146     -20.877  48.099  -9.802  1.00 32.01           C  
ATOM   2177  HB1 ALA A 146     -20.640  47.258  -9.151  1.00 32.01           H  
ATOM   2178  HB2 ALA A 146     -21.460  47.736 -10.649  1.00 32.01           H  
ATOM   2179  HB3 ALA A 146     -19.941  48.521 -10.169  1.00 32.01           H  
ATOM   2180  O   ALA A 146     -20.047  50.554  -7.931  1.00 32.01           O  
ATOM   2181  N   ASN A 147     -21.313  49.281  -6.578  1.00 35.03           N  
ATOM   2182  H   ASN A 147     -21.992  48.535  -6.528  1.00 35.03           H  
ATOM   2183  CA  ASN A 147     -20.752  49.709  -5.285  1.00 35.03           C  
ATOM   2184  HA  ASN A 147     -19.684  49.887  -5.409  1.00 35.03           H  
ATOM   2185  C   ASN A 147     -20.918  48.588  -4.217  1.00 35.03           C  
ATOM   2186  CB  ASN A 147     -21.435  51.039  -4.885  1.00 35.03           C  
ATOM   2187  HB2 ASN A 147     -22.438  50.834  -4.510  1.00 35.03           H  
ATOM   2188  HB3 ASN A 147     -21.522  51.681  -5.762  1.00 35.03           H  
ATOM   2189  O   ASN A 147     -21.210  47.447  -4.570  1.00 35.03           O  
ATOM   2190  CG  ASN A 147     -20.664  51.834  -3.841  1.00 35.03           C  
ATOM   2191  ND2 ASN A 147     -21.217  52.918  -3.356  1.00 35.03           N  
ATOM   2192 HD21 ASN A 147     -22.139  53.205  -3.652  1.00 35.03           H  
ATOM   2193 HD22 ASN A 147     -20.701  53.389  -2.627  1.00 35.03           H  
ATOM   2194  OD1 ASN A 147     -19.568  51.490  -3.436  1.00 35.03           O  
ATOM   2195  N   THR A 148     -20.710  48.884  -2.930  1.00 32.92           N  
ATOM   2196  H   THR A 148     -20.433  49.829  -2.704  1.00 32.92           H  
ATOM   2197  CA  THR A 148     -20.768  47.941  -1.793  1.00 32.92           C  
ATOM   2198  HA  THR A 148     -20.248  47.027  -2.077  1.00 32.92           H  
ATOM   2199  C   THR A 148     -22.186  47.543  -1.337  1.00 32.92           C  
ATOM   2200  CB  THR A 148     -20.041  48.559  -0.577  1.00 32.92           C  
ATOM   2201  HB  THR A 148     -20.099  47.875   0.269  1.00 32.92           H  
ATOM   2202  O   THR A 148     -23.163  48.211  -1.669  1.00 32.92           O  
ATOM   2203  CG2 THR A 148     -18.561  48.827  -0.849  1.00 32.92           C  
ATOM   2204 HG21 THR A 148     -18.059  47.894  -1.107  1.00 32.92           H  
ATOM   2205 HG22 THR A 148     -18.101  49.242   0.047  1.00 32.92           H  
ATOM   2206 HG23 THR A 148     -18.443  49.540  -1.665  1.00 32.92           H  
ATOM   2207  OG1 THR A 148     -20.631  49.783  -0.201  1.00 32.92           O  
ATOM   2208  HG1 THR A 148     -21.479  49.603   0.212  1.00 32.92           H  
ATOM   2209  N   SER A 149     -22.229  46.575  -0.400  1.00 32.91           N  
ATOM   2210  H   SER A 149     -21.365  46.074  -0.251  1.00 32.91           H  
ATOM   2211  CA  SER A 149     -23.309  46.267   0.579  1.00 32.91           C  
ATOM   2212  HA  SER A 149     -22.864  45.505   1.220  1.00 32.91           H  
ATOM   2213  C   SER A 149     -24.612  45.611   0.057  1.00 32.91           C  
ATOM   2214  CB  SER A 149     -23.602  47.460   1.527  1.00 32.91           C  
ATOM   2215  HB2 SER A 149     -24.654  47.448   1.812  1.00 32.91           H  
ATOM   2216  HB3 SER A 149     -23.011  47.338   2.434  1.00 32.91           H  
ATOM   2217  O   SER A 149     -25.081  45.956  -1.019  1.00 32.91           O  
ATOM   2218  OG  SER A 149     -23.290  48.732   0.984  1.00 32.91           O  
ATOM   2219  HG  SER A 149     -23.687  48.754   0.110  1.00 32.91           H  
ATOM   2220  N   SER A 150     -25.259  44.679   0.783  1.00 35.67           N  
ATOM   2221  H   SER A 150     -26.168  44.422   0.424  1.00 35.67           H  
ATOM   2222  CA  SER A 150     -24.835  43.893   1.972  1.00 35.67           C  
ATOM   2223  HA  SER A 150     -23.863  43.446   1.766  1.00 35.67           H  
ATOM   2224  C   SER A 150     -25.805  42.721   2.307  1.00 35.67           C  
ATOM   2225  CB  SER A 150     -24.697  44.784   3.225  1.00 35.67           C  
ATOM   2226  HB2 SER A 150     -24.552  44.162   4.109  1.00 35.67           H  
ATOM   2227  HB3 SER A 150     -23.799  45.397   3.148  1.00 35.67           H  
ATOM   2228  O   SER A 150     -26.844  42.564   1.680  1.00 35.67           O  
ATOM   2229  OG  SER A 150     -25.803  45.627   3.430  1.00 35.67           O  
ATOM   2230  HG  SER A 150     -26.018  45.573   4.365  1.00 35.67           H  
ATOM   2231  N   GLU A 151     -25.426  41.909   3.309  1.00 35.73           N  
ATOM   2232  H   GLU A 151     -24.501  42.096   3.670  1.00 35.73           H  
ATOM   2233  CA  GLU A 151     -26.287  41.180   4.276  1.00 35.73           C  
ATOM   2234  HA  GLU A 151     -25.574  40.659   4.915  1.00 35.73           H  
ATOM   2235  C   GLU A 151     -27.253  40.033   3.846  1.00 35.73           C  
ATOM   2236  CB  GLU A 151     -26.947  42.197   5.233  1.00 35.73           C  
ATOM   2237  HB2 GLU A 151     -27.730  41.709   5.813  1.00 35.73           H  
ATOM   2238  HB3 GLU A 151     -27.401  42.998   4.649  1.00 35.73           H  
ATOM   2239  O   GLU A 151     -28.455  40.214   3.699  1.00 35.73           O  
ATOM   2240  CG  GLU A 151     -25.916  42.773   6.222  1.00 35.73           C  
ATOM   2241  HG2 GLU A 151     -25.810  42.086   7.061  1.00 35.73           H  
ATOM   2242  HG3 GLU A 151     -24.934  42.833   5.753  1.00 35.73           H  
ATOM   2243  CD  GLU A 151     -26.305  44.164   6.728  1.00 35.73           C  
ATOM   2244  OE1 GLU A 151     -26.066  45.129   5.964  1.00 35.73           O  
ATOM   2245  OE2 GLU A 151     -26.777  44.250   7.880  1.00 35.73           O  
ATOM   2246  N   ASN A 152     -26.726  38.800   3.963  1.00 34.64           N  
ATOM   2247  H   ASN A 152     -25.718  38.777   3.910  1.00 34.64           H  
ATOM   2248  CA  ASN A 152     -27.278  37.706   4.805  1.00 34.64           C  
ATOM   2249  HA  ASN A 152     -26.516  36.926   4.795  1.00 34.64           H  
ATOM   2250  C   ASN A 152     -28.588  36.951   4.411  1.00 34.64           C  
ATOM   2251  CB  ASN A 152     -27.333  38.229   6.266  1.00 34.64           C  
ATOM   2252  HB2 ASN A 152     -28.074  39.027   6.323  1.00 34.64           H  
ATOM   2253  HB3 ASN A 152     -27.656  37.444   6.949  1.00 34.64           H  
ATOM   2254  O   ASN A 152     -29.235  37.183   3.398  1.00 34.64           O  
ATOM   2255  CG  ASN A 152     -26.010  38.746   6.805  1.00 34.64           C  
ATOM   2256  ND2 ASN A 152     -26.046  39.534   7.851  1.00 34.64           N  
ATOM   2257 HD21 ASN A 152     -25.171  39.926   8.168  1.00 34.64           H  
ATOM   2258 HD22 ASN A 152     -26.930  39.859   8.215  1.00 34.64           H  
ATOM   2259  OD1 ASN A 152     -24.937  38.455   6.298  1.00 34.64           O  
ATOM   2260  N   THR A 153     -28.961  35.990   5.277  1.00 35.16           N  
ATOM   2261  H   THR A 153     -28.318  35.833   6.040  1.00 35.16           H  
ATOM   2262  CA  THR A 153     -30.340  35.492   5.534  1.00 35.16           C  
ATOM   2263  HA  THR A 153     -30.180  34.681   6.245  1.00 35.16           H  
ATOM   2264  C   THR A 153     -31.110  34.723   4.437  1.00 35.16           C  
ATOM   2265  CB  THR A 153     -31.193  36.513   6.327  1.00 35.16           C  
ATOM   2266  HB  THR A 153     -32.259  36.350   6.163  1.00 35.16           H  
ATOM   2267  O   THR A 153     -32.322  34.828   4.314  1.00 35.16           O  
ATOM   2268  CG2 THR A 153     -30.920  36.382   7.828  1.00 35.16           C  
ATOM   2269 HG21 THR A 153     -31.217  35.392   8.174  1.00 35.16           H  
ATOM   2270 HG22 THR A 153     -29.863  36.545   8.036  1.00 35.16           H  
ATOM   2271 HG23 THR A 153     -31.507  37.127   8.364  1.00 35.16           H  
ATOM   2272  OG1 THR A 153     -30.872  37.849   6.014  1.00 35.16           O  
ATOM   2273  HG1 THR A 153     -30.971  37.975   5.068  1.00 35.16           H  
ATOM   2274  N   THR A 154     -30.396  33.856   3.714  1.00 34.21           N  
ATOM   2275  H   THR A 154     -29.406  34.054   3.737  1.00 34.21           H  
ATOM   2276  CA  THR A 154     -30.712  32.416   3.487  1.00 34.21           C  
ATOM   2277  HA  THR A 154     -30.378  32.177   2.478  1.00 34.21           H  
ATOM   2278  C   THR A 154     -32.156  31.859   3.624  1.00 34.21           C  
ATOM   2279  CB  THR A 154     -29.872  31.570   4.465  1.00 34.21           C  
ATOM   2280  HB  THR A 154     -30.126  30.517   4.338  1.00 34.21           H  
ATOM   2281  O   THR A 154     -32.766  31.964   4.688  1.00 34.21           O  
ATOM   2282  CG2 THR A 154     -28.365  31.719   4.255  1.00 34.21           C  
ATOM   2283 HG21 THR A 154     -27.844  31.031   4.921  1.00 34.21           H  
ATOM   2284 HG22 THR A 154     -28.109  31.474   3.224  1.00 34.21           H  
ATOM   2285 HG23 THR A 154     -28.045  32.736   4.483  1.00 34.21           H  
ATOM   2286  OG1 THR A 154     -30.147  31.953   5.794  1.00 34.21           O  
ATOM   2287  HG1 THR A 154     -31.103  31.967   5.878  1.00 34.21           H  
ATOM   2288  N   CYS A 155     -32.530  30.984   2.668  1.00 32.02           N  
ATOM   2289  H   CYS A 155     -31.967  30.969   1.830  1.00 32.02           H  
ATOM   2290  CA  CYS A 155     -33.611  29.964   2.732  1.00 32.02           C  
ATOM   2291  HA  CYS A 155     -33.485  29.339   1.848  1.00 32.02           H  
ATOM   2292  C   CYS A 155     -35.068  30.506   2.591  1.00 32.02           C  
ATOM   2293  CB  CYS A 155     -33.334  29.033   3.935  1.00 32.02           C  
ATOM   2294  HB2 CYS A 155     -34.071  28.232   3.988  1.00 32.02           H  
ATOM   2295  HB3 CYS A 155     -33.380  29.602   4.863  1.00 32.02           H  
ATOM   2296  O   CYS A 155     -35.270  31.710   2.535  1.00 32.02           O  
ATOM   2297  SG  CYS A 155     -31.704  28.246   3.760  1.00 32.02           S  
ATOM   2298  HG  CYS A 155     -31.721  27.583   4.920  1.00 32.02           H  
ATOM   2299  N   ASN A 156     -36.130  29.694   2.422  1.00 34.02           N  
ATOM   2300  H   ASN A 156     -36.982  30.187   2.196  1.00 34.02           H  
ATOM   2301  CA  ASN A 156     -36.270  28.231   2.556  1.00 34.02           C  
ATOM   2302  HA  ASN A 156     -35.315  27.754   2.332  1.00 34.02           H  
ATOM   2303  C   ASN A 156     -37.328  27.604   1.599  1.00 34.02           C  
ATOM   2304  CB  ASN A 156     -36.680  27.949   4.023  1.00 34.02           C  
ATOM   2305  HB2 ASN A 156     -37.732  28.203   4.150  1.00 34.02           H  
ATOM   2306  HB3 ASN A 156     -36.112  28.580   4.707  1.00 34.02           H  
ATOM   2307  O   ASN A 156     -38.248  28.294   1.166  1.00 34.02           O  
ATOM   2308  CG  ASN A 156     -36.469  26.505   4.447  1.00 34.02           C  
ATOM   2309  ND2 ASN A 156     -37.028  26.099   5.560  1.00 34.02           N  
ATOM   2310 HD21 ASN A 156     -36.902  25.124   5.792  1.00 34.02           H  
ATOM   2311 HD22 ASN A 156     -37.577  26.727   6.129  1.00 34.02           H  
ATOM   2312  OD1 ASN A 156     -35.790  25.733   3.792  1.00 34.02           O  
ATOM   2313  N   ASN A 157     -37.266  26.272   1.429  1.00 35.21           N  
ATOM   2314  H   ASN A 157     -36.521  25.812   1.933  1.00 35.21           H  
ATOM   2315  CA  ASN A 157     -38.141  25.370   0.640  1.00 35.21           C  
ATOM   2316  HA  ASN A 157     -37.814  24.373   0.937  1.00 35.21           H  
ATOM   2317  C   ASN A 157     -37.938  25.430  -0.901  1.00 35.21           C  
ATOM   2318  CB  ASN A 157     -39.608  25.493   1.094  1.00 35.21           C  
ATOM   2319  HB2 ASN A 157     -40.042  26.398   0.670  1.00 35.21           H  
ATOM   2320  HB3 ASN A 157     -40.182  24.644   0.722  1.00 35.21           H  
ATOM   2321  O   ASN A 157     -37.451  26.437  -1.401  1.00 35.21           O  
ATOM   2322  CG  ASN A 157     -39.782  25.500   2.598  1.00 35.21           C  
ATOM   2323  ND2 ASN A 157     -40.041  26.647   3.181  1.00 35.21           N  
ATOM   2324 HD21 ASN A 157     -40.060  27.483   2.614  1.00 35.21           H  
ATOM   2325 HD22 ASN A 157     -40.220  26.628   4.174  1.00 35.21           H  
ATOM   2326  OD1 ASN A 157     -39.672  24.485   3.264  1.00 35.21           O  
ATOM   2327  N   SER A 158     -38.167  24.393  -1.733  1.00 34.16           N  
ATOM   2328  H   SER A 158     -37.888  24.635  -2.673  1.00 34.16           H  
ATOM   2329  CA  SER A 158     -38.887  23.086  -1.639  1.00 34.16           C  
ATOM   2330  HA  SER A 158     -38.538  22.513  -2.498  1.00 34.16           H  
ATOM   2331  C   SER A 158     -40.423  23.157  -1.797  1.00 34.16           C  
ATOM   2332  CB  SER A 158     -38.493  22.253  -0.407  1.00 34.16           C  
ATOM   2333  HB2 SER A 158     -38.886  21.241  -0.507  1.00 34.16           H  
ATOM   2334  HB3 SER A 158     -38.934  22.686   0.492  1.00 34.16           H  
ATOM   2335  O   SER A 158     -40.986  24.217  -1.530  1.00 34.16           O  
ATOM   2336  OG  SER A 158     -37.089  22.176  -0.270  1.00 34.16           O  
ATOM   2337  HG  SER A 158     -36.875  21.742   0.560  1.00 34.16           H  
ATOM   2338  N   PRO A 159     -41.140  22.061  -2.160  1.00 52.40           N  
ATOM   2339  CA  PRO A 159     -40.711  20.693  -2.527  1.00 52.40           C  
ATOM   2340  HA  PRO A 159     -39.636  20.545  -2.425  1.00 52.40           H  
ATOM   2341  C   PRO A 159     -41.134  20.303  -3.978  1.00 52.40           C  
ATOM   2342  CB  PRO A 159     -41.463  19.872  -1.469  1.00 52.40           C  
ATOM   2343  HB2 PRO A 159     -41.529  18.809  -1.701  1.00 52.40           H  
ATOM   2344  HB3 PRO A 159     -40.979  20.002  -0.501  1.00 52.40           H  
ATOM   2345  O   PRO A 159     -41.375  21.195  -4.782  1.00 52.40           O  
ATOM   2346  CG  PRO A 159     -42.843  20.541  -1.437  1.00 52.40           C  
ATOM   2347  HG2 PRO A 159     -43.272  20.498  -0.436  1.00 52.40           H  
ATOM   2348  HG3 PRO A 159     -43.511  20.067  -2.156  1.00 52.40           H  
ATOM   2349  CD  PRO A 159     -42.570  21.987  -1.866  1.00 52.40           C  
ATOM   2350  HD2 PRO A 159     -42.842  22.661  -1.054  1.00 52.40           H  
ATOM   2351  HD3 PRO A 159     -43.147  22.234  -2.757  1.00 52.40           H  
ATOM   2352  N   VAL A 160     -41.327  18.992  -4.265  1.00 35.92           N  
ATOM   2353  H   VAL A 160     -41.034  18.330  -3.560  1.00 35.92           H  
ATOM   2354  CA  VAL A 160     -42.146  18.425  -5.384  1.00 35.92           C  
ATOM   2355  HA  VAL A 160     -42.206  17.352  -5.202  1.00 35.92           H  
ATOM   2356  C   VAL A 160     -41.534  18.539  -6.812  1.00 35.92           C  
ATOM   2357  CB  VAL A 160     -43.598  18.981  -5.228  1.00 35.92           C  
ATOM   2358  HB  VAL A 160     -43.558  19.943  -4.717  1.00 35.92           H  
ATOM   2359  O   VAL A 160     -40.989  19.571  -7.167  1.00 35.92           O  
ATOM   2360  CG1 VAL A 160     -44.403  19.278  -6.494  1.00 35.92           C  
ATOM   2361 HG11 VAL A 160     -45.309  19.820  -6.223  1.00 35.92           H  
ATOM   2362 HG12 VAL A 160     -43.825  19.913  -7.166  1.00 35.92           H  
ATOM   2363 HG13 VAL A 160     -44.698  18.358  -6.997  1.00 35.92           H  
ATOM   2364  CG2 VAL A 160     -44.423  18.070  -4.307  1.00 35.92           C  
ATOM   2365 HG21 VAL A 160     -43.881  17.892  -3.379  1.00 35.92           H  
ATOM   2366 HG22 VAL A 160     -45.369  18.556  -4.069  1.00 35.92           H  
ATOM   2367 HG23 VAL A 160     -44.631  17.117  -4.792  1.00 35.92           H  
ATOM   2368  N   SER A 161     -41.580  17.551  -7.733  1.00 35.61           N  
ATOM   2369  H   SER A 161     -41.121  17.823  -8.591  1.00 35.61           H  
ATOM   2370  CA  SER A 161     -41.957  16.109  -7.707  1.00 35.61           C  
ATOM   2371  HA  SER A 161     -41.491  15.619  -6.852  1.00 35.61           H  
ATOM   2372  C   SER A 161     -41.481  15.369  -8.993  1.00 35.61           C  
ATOM   2373  CB  SER A 161     -43.476  15.955  -7.604  1.00 35.61           C  
ATOM   2374  HB2 SER A 161     -43.811  16.346  -6.644  1.00 35.61           H  
ATOM   2375  HB3 SER A 161     -43.762  14.904  -7.657  1.00 35.61           H  
ATOM   2376  O   SER A 161     -40.839  15.986  -9.841  1.00 35.61           O  
ATOM   2377  OG  SER A 161     -44.114  16.648  -8.653  1.00 35.61           O  
ATOM   2378  HG  SER A 161     -43.529  17.351  -8.945  1.00 35.61           H  
ATOM   2379  N   SER A 162     -41.797  14.074  -9.167  1.00 35.81           N  
ATOM   2380  H   SER A 162     -42.308  13.607  -8.432  1.00 35.81           H  
ATOM   2381  CA  SER A 162     -41.531  13.237 -10.366  1.00 35.81           C  
ATOM   2382  HA  SER A 162     -41.338  13.886 -11.221  1.00 35.81           H  
ATOM   2383  C   SER A 162     -42.744  12.338 -10.729  1.00 35.81           C  
ATOM   2384  CB  SER A 162     -40.267  12.408 -10.100  1.00 35.81           C  
ATOM   2385  HB2 SER A 162     -39.475  13.069  -9.746  1.00 35.81           H  
ATOM   2386  HB3 SER A 162     -39.935  11.943 -11.029  1.00 35.81           H  
ATOM   2387  O   SER A 162     -43.843  12.644 -10.273  1.00 35.81           O  
ATOM   2388  OG  SER A 162     -40.509  11.399  -9.138  1.00 35.81           O  
ATOM   2389  HG  SER A 162     -39.738  11.301  -8.574  1.00 35.81           H  
ATOM   2390  N   SER A 163     -42.598  11.274 -11.554  1.00 35.74           N  
ATOM   2391  H   SER A 163     -41.716  11.186 -12.038  1.00 35.74           H  
ATOM   2392  CA  SER A 163     -43.410  10.023 -11.465  1.00 35.74           C  
ATOM   2393  HA  SER A 163     -43.215   9.589 -10.485  1.00 35.74           H  
ATOM   2394  C   SER A 163     -43.094   8.922 -12.523  1.00 35.74           C  
ATOM   2395  CB  SER A 163     -44.934  10.284 -11.516  1.00 35.74           C  
ATOM   2396  HB2 SER A 163     -45.451   9.334 -11.643  1.00 35.74           H  
ATOM   2397  HB3 SER A 163     -45.270  10.705 -10.568  1.00 35.74           H  
ATOM   2398  O   SER A 163     -43.489   9.020 -13.680  1.00 35.74           O  
ATOM   2399  OG  SER A 163     -45.317  11.148 -12.565  1.00 35.74           O  
ATOM   2400  HG  SER A 163     -45.292  12.057 -12.258  1.00 35.74           H  
ATOM   2401  N   THR A 164     -42.564   7.762 -12.087  1.00 35.26           N  
ATOM   2402  H   THR A 164     -42.247   7.755 -11.128  1.00 35.26           H  
ATOM   2403  CA  THR A 164     -42.697   6.422 -12.756  1.00 35.26           C  
ATOM   2404  HA  THR A 164     -42.122   5.723 -12.148  1.00 35.26           H  
ATOM   2405  C   THR A 164     -42.091   6.262 -14.194  1.00 35.26           C  
ATOM   2406  CB  THR A 164     -44.162   5.965 -12.625  1.00 35.26           C  
ATOM   2407  HB  THR A 164     -44.206   4.904 -12.869  1.00 35.26           H  
ATOM   2408  O   THR A 164     -41.387   7.162 -14.635  1.00 35.26           O  
ATOM   2409  CG2 THR A 164     -44.739   6.081 -11.212  1.00 35.26           C  
ATOM   2410 HG21 THR A 164     -45.719   5.605 -11.188  1.00 35.26           H  
ATOM   2411 HG22 THR A 164     -44.087   5.572 -10.501  1.00 35.26           H  
ATOM   2412 HG23 THR A 164     -44.856   7.123 -10.917  1.00 35.26           H  
ATOM   2413  OG1 THR A 164     -45.015   6.680 -13.489  1.00 35.26           O  
ATOM   2414  HG1 THR A 164     -44.636   7.550 -13.634  1.00 35.26           H  
ATOM   2415  N   ASN A 165     -42.182   5.155 -14.976  1.00 32.84           N  
ATOM   2416  H   ASN A 165     -41.674   5.263 -15.842  1.00 32.84           H  
ATOM   2417  CA  ASN A 165     -42.797   3.811 -14.825  1.00 32.84           C  
ATOM   2418  HA  ASN A 165     -42.700   3.499 -13.785  1.00 32.84           H  
ATOM   2419  C   ASN A 165     -42.141   2.707 -15.723  1.00 32.84           C  
ATOM   2420  CB  ASN A 165     -44.292   3.890 -15.220  1.00 32.84           C  
ATOM   2421  HB2 ASN A 165     -44.650   4.919 -15.181  1.00 32.84           H  
ATOM   2422  HB3 ASN A 165     -44.425   3.573 -16.255  1.00 32.84           H  
ATOM   2423  O   ASN A 165     -41.419   3.036 -16.654  1.00 32.84           O  
ATOM   2424  CG  ASN A 165     -45.168   3.021 -14.332  1.00 32.84           C  
ATOM   2425  ND2 ASN A 165     -46.381   3.435 -14.062  1.00 32.84           N  
ATOM   2426 HD21 ASN A 165     -46.920   2.868 -13.424  1.00 32.84           H  
ATOM   2427 HD22 ASN A 165     -46.671   4.359 -14.351  1.00 32.84           H  
ATOM   2428  OD1 ASN A 165     -44.755   1.985 -13.839  1.00 32.84           O  
ATOM   2429  N   TYR A 166     -42.507   1.431 -15.484  1.00 33.31           N  
ATOM   2430  H   TYR A 166     -43.130   1.335 -14.695  1.00 33.31           H  
ATOM   2431  CA  TYR A 166     -42.454   0.212 -16.342  1.00 33.31           C  
ATOM   2432  HA  TYR A 166     -42.666  -0.605 -15.652  1.00 33.31           H  
ATOM   2433  C   TYR A 166     -41.165  -0.245 -17.079  1.00 33.31           C  
ATOM   2434  CB  TYR A 166     -43.625   0.226 -17.344  1.00 33.31           C  
ATOM   2435  HB2 TYR A 166     -43.720   1.223 -17.773  1.00 33.31           H  
ATOM   2436  HB3 TYR A 166     -43.394  -0.447 -18.169  1.00 33.31           H  
ATOM   2437  O   TYR A 166     -40.568   0.485 -17.862  1.00 33.31           O  
ATOM   2438  CG  TYR A 166     -44.955  -0.228 -16.773  1.00 33.31           C  
ATOM   2439  CD1 TYR A 166     -45.122  -1.571 -16.379  1.00 33.31           C  
ATOM   2440  HD1 TYR A 166     -44.306  -2.272 -16.477  1.00 33.31           H  
ATOM   2441  CD2 TYR A 166     -46.034   0.673 -16.667  1.00 33.31           C  
ATOM   2442  HD2 TYR A 166     -45.915   1.697 -16.988  1.00 33.31           H  
ATOM   2443  CE1 TYR A 166     -46.354  -2.007 -15.858  1.00 33.31           C  
ATOM   2444  HE1 TYR A 166     -46.493  -3.031 -15.546  1.00 33.31           H  
ATOM   2445  CE2 TYR A 166     -47.268   0.240 -16.145  1.00 33.31           C  
ATOM   2446  HE2 TYR A 166     -48.090   0.936 -16.059  1.00 33.31           H  
ATOM   2447  OH  TYR A 166     -48.615  -1.533 -15.237  1.00 33.31           O  
ATOM   2448  HH  TYR A 166     -49.267  -0.830 -15.197  1.00 33.31           H  
ATOM   2449  CZ  TYR A 166     -47.428  -1.102 -15.737  1.00 33.31           C  
ATOM   2450  N   ILE A 167     -40.853  -1.556 -16.977  1.00 39.62           N  
ATOM   2451  H   ILE A 167     -41.370  -2.111 -16.310  1.00 39.62           H  
ATOM   2452  CA  ILE A 167     -39.921  -2.299 -17.864  1.00 39.62           C  
ATOM   2453  HA  ILE A 167     -39.856  -1.759 -18.808  1.00 39.62           H  
ATOM   2454  C   ILE A 167     -40.438  -3.744 -18.129  1.00 39.62           C  
ATOM   2455  CB  ILE A 167     -38.484  -2.358 -17.272  1.00 39.62           C  
ATOM   2456  HB  ILE A 167     -38.522  -2.911 -16.334  1.00 39.62           H  
ATOM   2457  O   ILE A 167     -40.606  -4.502 -17.170  1.00 39.62           O  
ATOM   2458  CG1 ILE A 167     -37.912  -0.951 -16.970  1.00 39.62           C  
ATOM   2459 HG12 ILE A 167     -37.917  -0.354 -17.883  1.00 39.62           H  
ATOM   2460 HG13 ILE A 167     -38.555  -0.459 -16.240  1.00 39.62           H  
ATOM   2461  CG2 ILE A 167     -37.541  -3.114 -18.233  1.00 39.62           C  
ATOM   2462 HG21 ILE A 167     -37.461  -2.580 -19.180  1.00 39.62           H  
ATOM   2463 HG22 ILE A 167     -37.898  -4.126 -18.423  1.00 39.62           H  
ATOM   2464 HG23 ILE A 167     -36.548  -3.217 -17.796  1.00 39.62           H  
ATOM   2465  CD1 ILE A 167     -36.495  -0.931 -16.381  1.00 39.62           C  
ATOM   2466 HD11 ILE A 167     -35.761  -1.217 -17.135  1.00 39.62           H  
ATOM   2467 HD12 ILE A 167     -36.435  -1.610 -15.530  1.00 39.62           H  
ATOM   2468 HD13 ILE A 167     -36.262   0.079 -16.045  1.00 39.62           H  
ATOM   2469  N   PRO A 168     -40.659  -4.178 -19.391  1.00 49.97           N  
ATOM   2470  CA  PRO A 168     -40.993  -5.569 -19.746  1.00 49.97           C  
ATOM   2471  HA  PRO A 168     -41.663  -5.996 -18.999  1.00 49.97           H  
ATOM   2472  C   PRO A 168     -39.744  -6.471 -19.866  1.00 49.97           C  
ATOM   2473  CB  PRO A 168     -41.737  -5.455 -21.078  1.00 49.97           C  
ATOM   2474  HB2 PRO A 168     -42.780  -5.197 -20.894  1.00 49.97           H  
ATOM   2475  HB3 PRO A 168     -41.669  -6.365 -21.674  1.00 49.97           H  
ATOM   2476  O   PRO A 168     -38.647  -5.981 -20.114  1.00 49.97           O  
ATOM   2477  CG  PRO A 168     -41.030  -4.278 -21.753  1.00 49.97           C  
ATOM   2478  HG2 PRO A 168     -41.673  -3.786 -22.482  1.00 49.97           H  
ATOM   2479  HG3 PRO A 168     -40.113  -4.626 -22.229  1.00 49.97           H  
ATOM   2480  CD  PRO A 168     -40.681  -3.348 -20.588  1.00 49.97           C  
ATOM   2481  HD2 PRO A 168     -39.711  -2.883 -20.762  1.00 49.97           H  
ATOM   2482  HD3 PRO A 168     -41.451  -2.583 -20.486  1.00 49.97           H  
ATOM   2483  N   ASN A 169     -39.891  -7.797 -19.707  1.00 33.66           N  
ATOM   2484  H   ASN A 169     -40.819  -8.173 -19.573  1.00 33.66           H  
ATOM   2485  CA  ASN A 169     -38.759  -8.736 -19.589  1.00 33.66           C  
ATOM   2486  HA  ASN A 169     -37.865  -8.285 -20.018  1.00 33.66           H  
ATOM   2487  C   ASN A 169     -38.975 -10.087 -20.315  1.00 33.66           C  
ATOM   2488  CB  ASN A 169     -38.497  -8.986 -18.089  1.00 33.66           C  
ATOM   2489  HB2 ASN A 169     -39.438  -9.117 -17.555  1.00 33.66           H  
ATOM   2490  HB3 ASN A 169     -37.925  -9.907 -17.977  1.00 33.66           H  
ATOM   2491  O   ASN A 169     -40.040 -10.692 -20.190  1.00 33.66           O  
ATOM   2492  CG  ASN A 169     -37.681  -7.888 -17.431  1.00 33.66           C  
ATOM   2493  ND2 ASN A 169     -38.286  -6.834 -16.931  1.00 33.66           N  
ATOM   2494 HD21 ASN A 169     -39.281  -6.686 -17.018  1.00 33.66           H  
ATOM   2495 HD22 ASN A 169     -37.682  -6.122 -16.547  1.00 33.66           H  
ATOM   2496  OD1 ASN A 169     -36.470  -7.980 -17.351  1.00 33.66           O  
ATOM   2497  N   ASN A 170     -37.944 -10.591 -21.014  1.00 30.10           N  
ATOM   2498  H   ASN A 170     -37.117 -10.021 -21.119  1.00 30.10           H  
ATOM   2499  CA  ASN A 170     -37.804 -11.985 -21.489  1.00 30.10           C  
ATOM   2500  HA  ASN A 170     -38.008 -12.651 -20.651  1.00 30.10           H  
ATOM   2501  C   ASN A 170     -36.357 -12.280 -21.962  1.00 30.10           C  
ATOM   2502  CB  ASN A 170     -38.813 -12.265 -22.623  1.00 30.10           C  
ATOM   2503  HB2 ASN A 170     -39.457 -11.404 -22.800  1.00 30.10           H  
ATOM   2504  HB3 ASN A 170     -38.292 -12.485 -23.555  1.00 30.10           H  
ATOM   2505  O   ASN A 170     -35.621 -11.337 -22.252  1.00 30.10           O  
ATOM   2506  CG  ASN A 170     -39.686 -13.451 -22.272  1.00 30.10           C  
ATOM   2507  ND2 ASN A 170     -40.624 -13.269 -21.375  1.00 30.10           N  
ATOM   2508 HD21 ASN A 170     -41.194 -14.068 -21.138  1.00 30.10           H  
ATOM   2509 HD22 ASN A 170     -40.712 -12.368 -20.926  1.00 30.10           H  
ATOM   2510  OD1 ASN A 170     -39.499 -14.551 -22.751  1.00 30.10           O  
ATOM   2511  N   SER A 171     -35.937 -13.553 -22.055  1.00 33.10           N  
ATOM   2512  H   SER A 171     -36.565 -14.309 -21.822  1.00 33.10           H  
ATOM   2513  CA  SER A 171     -34.596 -13.940 -22.551  1.00 33.10           C  
ATOM   2514  HA  SER A 171     -34.392 -13.358 -23.450  1.00 33.10           H  
ATOM   2515  C   SER A 171     -34.463 -15.429 -22.937  1.00 33.10           C  
ATOM   2516  CB  SER A 171     -33.517 -13.586 -21.514  1.00 33.10           C  
ATOM   2517  HB2 SER A 171     -32.537 -13.864 -21.900  1.00 33.10           H  
ATOM   2518  HB3 SER A 171     -33.522 -12.509 -21.348  1.00 33.10           H  
ATOM   2519  O   SER A 171     -35.204 -16.277 -22.442  1.00 33.10           O  
ATOM   2520  OG  SER A 171     -33.733 -14.240 -20.278  1.00 33.10           O  
ATOM   2521  HG  SER A 171     -33.215 -13.799 -19.601  1.00 33.10           H  
ATOM   2522  N   THR A 172     -33.480 -15.744 -23.797  1.00 32.92           N  
ATOM   2523  H   THR A 172     -32.887 -14.999 -24.134  1.00 32.92           H  
ATOM   2524  CA  THR A 172     -33.141 -17.103 -24.288  1.00 32.92           C  
ATOM   2525  HA  THR A 172     -33.412 -17.824 -23.517  1.00 32.92           H  
ATOM   2526  C   THR A 172     -31.623 -17.209 -24.550  1.00 32.92           C  
ATOM   2527  CB  THR A 172     -33.916 -17.453 -25.581  1.00 32.92           C  
ATOM   2528  HB  THR A 172     -33.421 -16.990 -26.434  1.00 32.92           H  
ATOM   2529  O   THR A 172     -30.957 -16.181 -24.668  1.00 32.92           O  
ATOM   2530  CG2 THR A 172     -34.034 -18.961 -25.822  1.00 32.92           C  
ATOM   2531 HG21 THR A 172     -34.445 -19.448 -24.937  1.00 32.92           H  
ATOM   2532 HG22 THR A 172     -34.694 -19.148 -26.668  1.00 32.92           H  
ATOM   2533 HG23 THR A 172     -33.060 -19.389 -26.062  1.00 32.92           H  
ATOM   2534  OG1 THR A 172     -35.241 -16.981 -25.539  1.00 32.92           O  
ATOM   2535  HG1 THR A 172     -35.718 -17.322 -26.299  1.00 32.92           H  
ATOM   2536  N   SER A 173     -31.062 -18.426 -24.650  1.00 32.70           N  
ATOM   2537  H   SER A 173     -31.667 -19.234 -24.638  1.00 32.70           H  
ATOM   2538  CA  SER A 173     -29.603 -18.681 -24.639  1.00 32.70           C  
ATOM   2539  HA  SER A 173     -29.074 -17.777 -24.943  1.00 32.70           H  
ATOM   2540  C   SER A 173     -29.137 -19.828 -25.563  1.00 32.70           C  
ATOM   2541  CB  SER A 173     -29.184 -19.022 -23.196  1.00 32.70           C  
ATOM   2542  HB2 SER A 173     -28.129 -19.294 -23.163  1.00 32.70           H  
ATOM   2543  HB3 SER A 173     -29.772 -19.869 -22.843  1.00 32.70           H  
ATOM   2544  O   SER A 173     -29.957 -20.584 -26.082  1.00 32.70           O  
ATOM   2545  OG  SER A 173     -29.380 -17.918 -22.338  1.00 32.70           O  
ATOM   2546  HG  SER A 173     -29.345 -18.207 -21.424  1.00 32.70           H  
ATOM   2547  N   ASN A 174     -27.804 -20.014 -25.613  1.00 31.50           N  
ATOM   2548  H   ASN A 174     -27.267 -19.283 -25.167  1.00 31.50           H  
ATOM   2549  CA  ASN A 174     -26.981 -21.082 -26.234  1.00 31.50           C  
ATOM   2550  HA  ASN A 174     -26.106 -21.086 -25.584  1.00 31.50           H  
ATOM   2551  C   ASN A 174     -26.434 -20.766 -27.658  1.00 31.50           C  
ATOM   2552  CB  ASN A 174     -27.604 -22.480 -26.057  1.00 31.50           C  
ATOM   2553  HB2 ASN A 174     -28.466 -22.586 -26.716  1.00 31.50           H  
ATOM   2554  HB3 ASN A 174     -26.878 -23.244 -26.336  1.00 31.50           H  
ATOM   2555  O   ASN A 174     -27.092 -20.045 -28.397  1.00 31.50           O  
ATOM   2556  CG  ASN A 174     -27.994 -22.781 -24.625  1.00 31.50           C  
ATOM   2557  ND2 ASN A 174     -29.270 -22.822 -24.324  1.00 31.50           N  
ATOM   2558 HD21 ASN A 174     -29.937 -22.552 -25.032  1.00 31.50           H  
ATOM   2559 HD22 ASN A 174     -29.521 -23.063 -23.376  1.00 31.50           H  
ATOM   2560  OD1 ASN A 174     -27.155 -22.945 -23.755  1.00 31.50           O  
ATOM   2561  N   VAL A 175     -25.204 -21.126 -28.097  1.00 31.76           N  
ATOM   2562  H   VAL A 175     -25.035 -20.723 -29.007  1.00 31.76           H  
ATOM   2563  CA  VAL A 175     -24.202 -22.174 -27.706  1.00 31.76           C  
ATOM   2564  HA  VAL A 175     -23.292 -21.922 -28.251  1.00 31.76           H  
ATOM   2565  C   VAL A 175     -24.615 -23.562 -28.272  1.00 31.76           C  
ATOM   2566  CB  VAL A 175     -23.809 -22.088 -26.202  1.00 31.76           C  
ATOM   2567  HB  VAL A 175     -24.638 -22.447 -25.593  1.00 31.76           H  
ATOM   2568  O   VAL A 175     -25.802 -23.825 -28.397  1.00 31.76           O  
ATOM   2569  CG1 VAL A 175     -22.599 -22.912 -25.770  1.00 31.76           C  
ATOM   2570 HG11 VAL A 175     -21.711 -22.619 -26.329  1.00 31.76           H  
ATOM   2571 HG12 VAL A 175     -22.410 -22.763 -24.707  1.00 31.76           H  
ATOM   2572 HG13 VAL A 175     -22.827 -23.970 -25.906  1.00 31.76           H  
ATOM   2573  CG2 VAL A 175     -23.440 -20.646 -25.796  1.00 31.76           C  
ATOM   2574 HG21 VAL A 175     -23.214 -20.604 -24.730  1.00 31.76           H  
ATOM   2575 HG22 VAL A 175     -22.569 -20.311 -26.359  1.00 31.76           H  
ATOM   2576 HG23 VAL A 175     -24.258 -19.951 -25.985  1.00 31.76           H  
ATOM   2577  N   VAL A 176     -23.766 -24.488 -28.751  1.00 32.46           N  
ATOM   2578  H   VAL A 176     -24.266 -25.179 -29.292  1.00 32.46           H  
ATOM   2579  CA  VAL A 176     -22.341 -24.829 -28.506  1.00 32.46           C  
ATOM   2580  HA  VAL A 176     -21.873 -24.051 -27.903  1.00 32.46           H  
ATOM   2581  C   VAL A 176     -21.507 -24.897 -29.816  1.00 32.46           C  
ATOM   2582  CB  VAL A 176     -22.265 -26.193 -27.740  1.00 32.46           C  
ATOM   2583  HB  VAL A 176     -22.095 -26.986 -28.469  1.00 32.46           H  
ATOM   2584  O   VAL A 176     -21.919 -24.333 -30.822  1.00 32.46           O  
ATOM   2585  CG1 VAL A 176     -21.097 -26.224 -26.738  1.00 32.46           C  
ATOM   2586 HG11 VAL A 176     -20.936 -27.248 -26.401  1.00 32.46           H  
ATOM   2587 HG12 VAL A 176     -20.172 -25.854 -27.178  1.00 32.46           H  
ATOM   2588 HG13 VAL A 176     -21.327 -25.612 -25.865  1.00 32.46           H  
ATOM   2589  CG2 VAL A 176     -23.524 -26.634 -26.970  1.00 32.46           C  
ATOM   2590 HG21 VAL A 176     -23.821 -25.889 -26.232  1.00 32.46           H  
ATOM   2591 HG22 VAL A 176     -24.350 -26.797 -27.661  1.00 32.46           H  
ATOM   2592 HG23 VAL A 176     -23.333 -27.577 -26.458  1.00 32.46           H  
ATOM   2593  N   LEU A 177     -20.380 -25.637 -29.795  1.00 32.18           N  
ATOM   2594  H   LEU A 177     -20.153 -26.040 -28.898  1.00 32.18           H  
ATOM   2595  CA  LEU A 177     -19.442 -25.989 -30.884  1.00 32.18           C  
ATOM   2596  HA  LEU A 177     -18.849 -26.811 -30.484  1.00 32.18           H  
ATOM   2597  C   LEU A 177     -18.412 -24.900 -31.280  1.00 32.18           C  
ATOM   2598  CB  LEU A 177     -20.205 -26.561 -32.106  1.00 32.18           C  
ATOM   2599  HB2 LEU A 177     -20.840 -25.778 -32.519  1.00 32.18           H  
ATOM   2600  HB3 LEU A 177     -19.496 -26.803 -32.898  1.00 32.18           H  
ATOM   2601  O   LEU A 177     -18.769 -23.746 -31.463  1.00 32.18           O  
ATOM   2602  CG  LEU A 177     -21.076 -27.802 -31.826  1.00 32.18           C  
ATOM   2603  HG  LEU A 177     -21.840 -27.555 -31.089  1.00 32.18           H  
ATOM   2604  CD1 LEU A 177     -21.777 -28.236 -33.113  1.00 32.18           C  
ATOM   2605 HD11 LEU A 177     -21.045 -28.507 -33.874  1.00 32.18           H  
ATOM   2606 HD12 LEU A 177     -22.425 -29.089 -32.913  1.00 32.18           H  
ATOM   2607 HD13 LEU A 177     -22.392 -27.416 -33.484  1.00 32.18           H  
ATOM   2608  CD2 LEU A 177     -20.267 -28.997 -31.310  1.00 32.18           C  
ATOM   2609 HD21 LEU A 177     -19.823 -28.769 -30.342  1.00 32.18           H  
ATOM   2610 HD22 LEU A 177     -20.930 -29.853 -31.180  1.00 32.18           H  
ATOM   2611 HD23 LEU A 177     -19.487 -29.262 -32.024  1.00 32.18           H  
ATOM   2612  N   ASN A 178     -17.117 -25.212 -31.465  1.00 30.23           N  
ATOM   2613  H   ASN A 178     -16.554 -24.444 -31.801  1.00 30.23           H  
ATOM   2614  CA  ASN A 178     -16.350 -26.410 -31.061  1.00 30.23           C  
ATOM   2615  HA  ASN A 178     -16.659 -26.709 -30.059  1.00 30.23           H  
ATOM   2616  C   ASN A 178     -14.826 -26.125 -31.029  1.00 30.23           C  
ATOM   2617  CB  ASN A 178     -16.597 -27.567 -32.059  1.00 30.23           C  
ATOM   2618  HB2 ASN A 178     -17.659 -27.666 -32.283  1.00 30.23           H  
ATOM   2619  HB3 ASN A 178     -16.079 -27.351 -32.993  1.00 30.23           H  
ATOM   2620  O   ASN A 178     -14.370 -25.229 -31.733  1.00 30.23           O  
ATOM   2621  CG  ASN A 178     -16.145 -28.921 -31.537  1.00 30.23           C  
ATOM   2622  ND2 ASN A 178     -15.999 -29.900 -32.396  1.00 30.23           N  
ATOM   2623 HD21 ASN A 178     -15.715 -30.793 -32.018  1.00 30.23           H  
ATOM   2624 HD22 ASN A 178     -16.162 -29.752 -33.381  1.00 30.23           H  
ATOM   2625  OD1 ASN A 178     -15.926 -29.118 -30.353  1.00 30.23           O  
ATOM   2626  N   SER A 179     -14.052 -26.994 -30.356  1.00 30.79           N  
ATOM   2627  H   SER A 179     -14.551 -27.724 -29.868  1.00 30.79           H  
ATOM   2628  CA  SER A 179     -12.583 -27.185 -30.452  1.00 30.79           C  
ATOM   2629  HA  SER A 179     -12.355 -28.010 -29.778  1.00 30.79           H  
ATOM   2630  C   SER A 179     -11.670 -26.020 -30.010  1.00 30.79           C  
ATOM   2631  CB  SER A 179     -12.214 -27.685 -31.860  1.00 30.79           C  
ATOM   2632  HB2 SER A 179     -12.806 -28.572 -32.087  1.00 30.79           H  
ATOM   2633  HB3 SER A 179     -11.161 -27.962 -31.894  1.00 30.79           H  
ATOM   2634  O   SER A 179     -12.020 -24.857 -30.145  1.00 30.79           O  
ATOM   2635  OG  SER A 179     -12.434 -26.716 -32.862  1.00 30.79           O  
ATOM   2636  HG  SER A 179     -12.989 -26.019 -32.504  1.00 30.79           H  
ATOM   2637  N   SER A 180     -10.456 -26.241 -29.489  1.00 33.38           N  
ATOM   2638  H   SER A 180      -9.927 -25.393 -29.347  1.00 33.38           H  
ATOM   2639  CA  SER A 180      -9.840 -27.447 -28.894  1.00 33.38           C  
ATOM   2640  HA  SER A 180     -10.573 -27.977 -28.286  1.00 33.38           H  
ATOM   2641  C   SER A 180      -8.681 -27.019 -27.978  1.00 33.38           C  
ATOM   2642  CB  SER A 180      -9.271 -28.397 -29.958  1.00 33.38           C  
ATOM   2643  HB2 SER A 180      -8.325 -28.817 -29.615  1.00 33.38           H  
ATOM   2644  HB3 SER A 180      -9.093 -27.859 -30.889  1.00 33.38           H  
ATOM   2645  O   SER A 180      -8.081 -25.972 -28.210  1.00 33.38           O  
ATOM   2646  OG  SER A 180     -10.176 -29.463 -30.162  1.00 33.38           O  
ATOM   2647  HG  SER A 180      -9.799 -30.069 -30.805  1.00 33.38           H  
ATOM   2648  N   ILE A 181      -8.342 -27.814 -26.952  1.00 37.68           N  
ATOM   2649  H   ILE A 181      -8.838 -28.683 -26.815  1.00 37.68           H  
ATOM   2650  CA  ILE A 181      -7.317 -27.454 -25.951  1.00 37.68           C  
ATOM   2651  HA  ILE A 181      -6.708 -26.643 -26.350  1.00 37.68           H  
ATOM   2652  C   ILE A 181      -6.407 -28.659 -25.634  1.00 37.68           C  
ATOM   2653  CB  ILE A 181      -7.967 -26.923 -24.643  1.00 37.68           C  
ATOM   2654  HB  ILE A 181      -8.457 -27.755 -24.138  1.00 37.68           H  
ATOM   2655  O   ILE A 181      -6.915 -29.671 -25.151  1.00 37.68           O  
ATOM   2656  CG1 ILE A 181      -9.040 -25.834 -24.902  1.00 37.68           C  
ATOM   2657 HG12 ILE A 181      -9.824 -26.247 -25.536  1.00 37.68           H  
ATOM   2658 HG13 ILE A 181      -8.585 -24.995 -25.428  1.00 37.68           H  
ATOM   2659  CG2 ILE A 181      -6.868 -26.372 -23.712  1.00 37.68           C  
ATOM   2660 HG21 ILE A 181      -6.095 -27.119 -23.534  1.00 37.68           H  
ATOM   2661 HG22 ILE A 181      -6.407 -25.489 -24.155  1.00 37.68           H  
ATOM   2662 HG23 ILE A 181      -7.286 -26.111 -22.740  1.00 37.68           H  
ATOM   2663  CD1 ILE A 181      -9.737 -25.310 -23.640  1.00 37.68           C  
ATOM   2664 HD11 ILE A 181     -10.571 -24.670 -23.931  1.00 37.68           H  
ATOM   2665 HD12 ILE A 181     -10.120 -26.143 -23.051  1.00 37.68           H  
ATOM   2666 HD13 ILE A 181      -9.047 -24.718 -23.038  1.00 37.68           H  
ATOM   2667  N   PRO A 182      -5.078 -28.573 -25.843  1.00 47.00           N  
ATOM   2668  CA  PRO A 182      -4.110 -29.519 -25.288  1.00 47.00           C  
ATOM   2669  HA  PRO A 182      -4.516 -30.531 -25.290  1.00 47.00           H  
ATOM   2670  C   PRO A 182      -3.724 -29.129 -23.849  1.00 47.00           C  
ATOM   2671  CB  PRO A 182      -2.916 -29.448 -26.242  1.00 47.00           C  
ATOM   2672  HB2 PRO A 182      -3.102 -30.089 -27.104  1.00 47.00           H  
ATOM   2673  HB3 PRO A 182      -1.981 -29.727 -25.757  1.00 47.00           H  
ATOM   2674  O   PRO A 182      -3.530 -27.950 -23.553  1.00 47.00           O  
ATOM   2675  CG  PRO A 182      -2.913 -27.983 -26.688  1.00 47.00           C  
ATOM   2676  HG2 PRO A 182      -2.362 -27.381 -25.966  1.00 47.00           H  
ATOM   2677  HG3 PRO A 182      -2.482 -27.868 -27.682  1.00 47.00           H  
ATOM   2678  CD  PRO A 182      -4.392 -27.582 -26.666  1.00 47.00           C  
ATOM   2679  HD2 PRO A 182      -4.796 -27.607 -27.678  1.00 47.00           H  
ATOM   2680  HD3 PRO A 182      -4.497 -26.583 -26.243  1.00 47.00           H  
ATOM   2681  N   THR A 183      -3.575 -30.103 -22.946  1.00 31.53           N  
ATOM   2682  H   THR A 183      -3.784 -31.057 -23.203  1.00 31.53           H  
ATOM   2683  CA  THR A 183      -3.245 -29.856 -21.528  1.00 31.53           C  
ATOM   2684  HA  THR A 183      -2.824 -28.855 -21.433  1.00 31.53           H  
ATOM   2685  C   THR A 183      -2.194 -30.837 -21.002  1.00 31.53           C  
ATOM   2686  CB  THR A 183      -4.502 -29.904 -20.638  1.00 31.53           C  
ATOM   2687  HB  THR A 183      -4.198 -29.800 -19.596  1.00 31.53           H  
ATOM   2688  O   THR A 183      -2.334 -32.051 -21.122  1.00 31.53           O  
ATOM   2689  CG2 THR A 183      -5.504 -28.797 -20.960  1.00 31.53           C  
ATOM   2690 HG21 THR A 183      -5.944 -28.963 -21.944  1.00 31.53           H  
ATOM   2691 HG22 THR A 183      -6.296 -28.786 -20.212  1.00 31.53           H  
ATOM   2692 HG23 THR A 183      -5.000 -27.830 -20.955  1.00 31.53           H  
ATOM   2693  OG1 THR A 183      -5.194 -31.118 -20.796  1.00 31.53           O  
ATOM   2694  HG1 THR A 183      -6.051 -31.037 -20.369  1.00 31.53           H  
ATOM   2695  N   THR A 184      -1.121 -30.318 -20.394  1.00 33.94           N  
ATOM   2696  H   THR A 184      -1.005 -29.315 -20.394  1.00 33.94           H  
ATOM   2697  CA  THR A 184      -0.016 -31.129 -19.848  1.00 33.94           C  
ATOM   2698  HA  THR A 184      -0.374 -32.136 -19.637  1.00 33.94           H  
ATOM   2699  C   THR A 184       0.511 -30.530 -18.545  1.00 33.94           C  
ATOM   2700  CB  THR A 184       1.151 -31.251 -20.848  1.00 33.94           C  
ATOM   2701  HB  THR A 184       1.984 -31.744 -20.347  1.00 33.94           H  
ATOM   2702  O   THR A 184       1.109 -29.454 -18.549  1.00 33.94           O  
ATOM   2703  CG2 THR A 184       0.797 -32.065 -22.090  1.00 33.94           C  
ATOM   2704 HG21 THR A 184       0.041 -31.546 -22.679  1.00 33.94           H  
ATOM   2705 HG22 THR A 184       1.690 -32.198 -22.701  1.00 33.94           H  
ATOM   2706 HG23 THR A 184       0.416 -33.043 -21.798  1.00 33.94           H  
ATOM   2707  OG1 THR A 184       1.572 -29.977 -21.281  1.00 33.94           O  
ATOM   2708  HG1 THR A 184       1.755 -29.453 -20.498  1.00 33.94           H  
ATOM   2709  N   SER A 185       0.307 -31.208 -17.414  1.00 32.53           N  
ATOM   2710  H   SER A 185      -0.247 -32.052 -17.445  1.00 32.53           H  
ATOM   2711  CA  SER A 185       0.870 -30.821 -16.109  1.00 32.53           C  
ATOM   2712  HA  SER A 185       1.850 -30.367 -16.255  1.00 32.53           H  
ATOM   2713  C   SER A 185       0.995 -32.047 -15.191  1.00 32.53           C  
ATOM   2714  CB  SER A 185      -0.024 -29.777 -15.427  1.00 32.53           C  
ATOM   2715  HB2 SER A 185      -1.057 -30.123 -15.420  1.00 32.53           H  
ATOM   2716  HB3 SER A 185       0.304 -29.633 -14.397  1.00 32.53           H  
ATOM   2717  O   SER A 185      -0.035 -32.600 -14.804  1.00 32.53           O  
ATOM   2718  OG  SER A 185       0.063 -28.540 -16.108  1.00 32.53           O  
ATOM   2719  HG  SER A 185       0.410 -28.697 -16.989  1.00 32.53           H  
ATOM   2720  N   PRO A 186       2.214 -32.504 -14.844  1.00 47.27           N  
ATOM   2721  CA  PRO A 186       2.409 -33.574 -13.866  1.00 47.27           C  
ATOM   2722  HA  PRO A 186       1.712 -34.390 -14.056  1.00 47.27           H  
ATOM   2723  C   PRO A 186       2.197 -33.071 -12.427  1.00 47.27           C  
ATOM   2724  CB  PRO A 186       3.839 -34.069 -14.104  1.00 47.27           C  
ATOM   2725  HB2 PRO A 186       4.286 -34.501 -13.208  1.00 47.27           H  
ATOM   2726  HB3 PRO A 186       3.843 -34.794 -14.917  1.00 47.27           H  
ATOM   2727  O   PRO A 186       2.267 -31.873 -12.157  1.00 47.27           O  
ATOM   2728  CG  PRO A 186       4.567 -32.800 -14.548  1.00 47.27           C  
ATOM   2729  HG2 PRO A 186       4.852 -32.218 -13.672  1.00 47.27           H  
ATOM   2730  HG3 PRO A 186       5.441 -33.028 -15.157  1.00 47.27           H  
ATOM   2731  CD  PRO A 186       3.503 -32.041 -15.343  1.00 47.27           C  
ATOM   2732  HD2 PRO A 186       3.591 -32.283 -16.402  1.00 47.27           H  
ATOM   2733  HD3 PRO A 186       3.628 -30.969 -15.186  1.00 47.27           H  
ATOM   2734  N   ASN A 187       1.980 -33.997 -11.489  1.00 32.32           N  
ATOM   2735  H   ASN A 187       2.006 -34.971 -11.755  1.00 32.32           H  
ATOM   2736  CA  ASN A 187       1.849 -33.718 -10.055  1.00 32.32           C  
ATOM   2737  HA  ASN A 187       2.319 -32.758  -9.843  1.00 32.32           H  
ATOM   2738  C   ASN A 187       2.601 -34.785  -9.228  1.00 32.32           C  
ATOM   2739  CB  ASN A 187       0.350 -33.610  -9.713  1.00 32.32           C  
ATOM   2740  HB2 ASN A 187      -0.147 -33.011 -10.477  1.00 32.32           H  
ATOM   2741  HB3 ASN A 187      -0.095 -34.605  -9.713  1.00 32.32           H  
ATOM   2742  O   ASN A 187       2.956 -35.837  -9.759  1.00 32.32           O  
ATOM   2743  CG  ASN A 187       0.074 -32.942  -8.376  1.00 32.32           C  
ATOM   2744  ND2 ASN A 187      -1.168 -32.901  -7.958  1.00 32.32           N  
ATOM   2745 HD21 ASN A 187      -1.323 -32.467  -7.060  1.00 32.32           H  
ATOM   2746 HD22 ASN A 187      -1.909 -33.306  -8.512  1.00 32.32           H  
ATOM   2747  OD1 ASN A 187       0.954 -32.447  -7.690  1.00 32.32           O  
ATOM   2748  N   VAL A 188       2.887 -34.509  -7.953  1.00 31.85           N  
ATOM   2749  H   VAL A 188       2.477 -33.679  -7.550  1.00 31.85           H  
ATOM   2750  CA  VAL A 188       3.880 -35.250  -7.154  1.00 31.85           C  
ATOM   2751  HA  VAL A 188       4.544 -35.774  -7.842  1.00 31.85           H  
ATOM   2752  C   VAL A 188       3.246 -36.307  -6.241  1.00 31.85           C  
ATOM   2753  CB  VAL A 188       4.765 -34.281  -6.341  1.00 31.85           C  
ATOM   2754  HB  VAL A 188       4.144 -33.740  -5.627  1.00 31.85           H  
ATOM   2755  O   VAL A 188       2.428 -35.989  -5.382  1.00 31.85           O  
ATOM   2756  CG1 VAL A 188       5.866 -35.022  -5.569  1.00 31.85           C  
ATOM   2757 HG11 VAL A 188       6.503 -34.305  -5.051  1.00 31.85           H  
ATOM   2758 HG12 VAL A 188       6.475 -35.613  -6.253  1.00 31.85           H  
ATOM   2759 HG13 VAL A 188       5.426 -35.682  -4.822  1.00 31.85           H  
ATOM   2760  CG2 VAL A 188       5.457 -33.254  -7.251  1.00 31.85           C  
ATOM   2761 HG21 VAL A 188       6.058 -33.766  -8.003  1.00 31.85           H  
ATOM   2762 HG22 VAL A 188       6.103 -32.607  -6.656  1.00 31.85           H  
ATOM   2763 HG23 VAL A 188       4.718 -32.626  -7.748  1.00 31.85           H  
ATOM   2764  N   LEU A 189       3.717 -37.551  -6.376  1.00 30.19           N  
ATOM   2765  H   LEU A 189       4.402 -37.703  -7.102  1.00 30.19           H  
ATOM   2766  CA  LEU A 189       3.578 -38.668  -5.429  1.00 30.19           C  
ATOM   2767  HA  LEU A 189       3.355 -38.276  -4.437  1.00 30.19           H  
ATOM   2768  C   LEU A 189       4.938 -39.401  -5.332  1.00 30.19           C  
ATOM   2769  CB  LEU A 189       2.440 -39.609  -5.880  1.00 30.19           C  
ATOM   2770  HB2 LEU A 189       2.637 -39.914  -6.908  1.00 30.19           H  
ATOM   2771  HB3 LEU A 189       2.463 -40.507  -5.262  1.00 30.19           H  
ATOM   2772  O   LEU A 189       5.825 -39.138  -6.146  1.00 30.19           O  
ATOM   2773  CG  LEU A 189       1.019 -39.012  -5.803  1.00 30.19           C  
ATOM   2774  HG  LEU A 189       0.965 -38.105  -6.405  1.00 30.19           H  
ATOM   2775  CD1 LEU A 189       0.012 -40.014  -6.370  1.00 30.19           C  
ATOM   2776 HD11 LEU A 189       0.025 -40.935  -5.786  1.00 30.19           H  
ATOM   2777 HD12 LEU A 189      -0.990 -39.585  -6.345  1.00 30.19           H  
ATOM   2778 HD13 LEU A 189       0.266 -40.242  -7.405  1.00 30.19           H  
ATOM   2779  CD2 LEU A 189       0.591 -38.693  -4.367  1.00 30.19           C  
ATOM   2780 HD21 LEU A 189      -0.438 -38.335  -4.364  1.00 30.19           H  
ATOM   2781 HD22 LEU A 189       0.666 -39.584  -3.743  1.00 30.19           H  
ATOM   2782 HD23 LEU A 189       1.221 -37.904  -3.957  1.00 30.19           H  
ATOM   2783  N   SER A 190       5.128 -40.286  -4.342  1.00 32.77           N  
ATOM   2784  H   SER A 190       4.351 -40.534  -3.747  1.00 32.77           H  
ATOM   2785  CA  SER A 190       6.470 -40.774  -3.954  1.00 32.77           C  
ATOM   2786  HA  SER A 190       7.140 -40.695  -4.811  1.00 32.77           H  
ATOM   2787  C   SER A 190       6.517 -42.230  -3.459  1.00 32.77           C  
ATOM   2788  CB  SER A 190       7.028 -39.889  -2.830  1.00 32.77           C  
ATOM   2789  HB2 SER A 190       6.370 -39.954  -1.964  1.00 32.77           H  
ATOM   2790  HB3 SER A 190       8.017 -40.248  -2.545  1.00 32.77           H  
ATOM   2791  O   SER A 190       5.567 -42.707  -2.841  1.00 32.77           O  
ATOM   2792  OG  SER A 190       7.133 -38.537  -3.234  1.00 32.77           O  
ATOM   2793  HG  SER A 190       7.438 -38.004  -2.497  1.00 32.77           H  
ATOM   2794  N   ALA A 191       7.690 -42.870  -3.611  1.00 34.74           N  
ATOM   2795  H   ALA A 191       8.387 -42.406  -4.175  1.00 34.74           H  
ATOM   2796  CA  ALA A 191       8.012 -44.243  -3.165  1.00 34.74           C  
ATOM   2797  HA  ALA A 191       9.032 -44.440  -3.496  1.00 34.74           H  
ATOM   2798  C   ALA A 191       7.150 -45.332  -3.884  1.00 34.74           C  
ATOM   2799  CB  ALA A 191       8.067 -44.216  -1.626  1.00 34.74           C  
ATOM   2800  HB1 ALA A 191       7.064 -44.318  -1.213  1.00 34.74           H  
ATOM   2801  HB2 ALA A 191       8.722 -45.007  -1.260  1.00 34.74           H  
ATOM   2802  HB3 ALA A 191       8.490 -43.271  -1.285  1.00 34.74           H  
ATOM   2803  O   ALA A 191       6.606 -44.987  -4.935  1.00 34.74           O  
ATOM   2804  N   PRO A 192       7.046 -46.628  -3.474  1.00 46.10           N  
ATOM   2805  CA  PRO A 192       7.378 -47.290  -2.197  1.00 46.10           C  
ATOM   2806  HA  PRO A 192       7.391 -46.590  -1.361  1.00 46.10           H  
ATOM   2807  C   PRO A 192       8.688 -48.128  -2.174  1.00 46.10           C  
ATOM   2808  CB  PRO A 192       6.166 -48.201  -1.963  1.00 46.10           C  
ATOM   2809  HB2 PRO A 192       6.353 -48.995  -1.241  1.00 46.10           H  
ATOM   2810  HB3 PRO A 192       5.314 -47.600  -1.642  1.00 46.10           H  
ATOM   2811  O   PRO A 192       9.342 -48.341  -3.185  1.00 46.10           O  
ATOM   2812  CG  PRO A 192       5.903 -48.754  -3.358  1.00 46.10           C  
ATOM   2813  HG2 PRO A 192       6.596 -49.567  -3.576  1.00 46.10           H  
ATOM   2814  HG3 PRO A 192       4.871 -49.086  -3.474  1.00 46.10           H  
ATOM   2815  CD  PRO A 192       6.214 -47.554  -4.250  1.00 46.10           C  
ATOM   2816  HD2 PRO A 192       5.277 -47.067  -4.523  1.00 46.10           H  
ATOM   2817  HD3 PRO A 192       6.735 -47.875  -5.151  1.00 46.10           H  
ATOM   2818  N   ASN A 193       9.009 -48.650  -0.981  1.00 30.91           N  
ATOM   2819  H   ASN A 193       8.434 -48.323  -0.218  1.00 30.91           H  
ATOM   2820  CA  ASN A 193       9.722 -49.909  -0.671  1.00 30.91           C  
ATOM   2821  HA  ASN A 193      10.025 -49.807   0.371  1.00 30.91           H  
ATOM   2822  C   ASN A 193      11.040 -50.310  -1.388  1.00 30.91           C  
ATOM   2823  CB  ASN A 193       8.695 -51.059  -0.680  1.00 30.91           C  
ATOM   2824  HB2 ASN A 193       8.169 -51.069  -1.634  1.00 30.91           H  
ATOM   2825  HB3 ASN A 193       9.216 -52.011  -0.580  1.00 30.91           H  
ATOM   2826  O   ASN A 193      11.044 -50.990  -2.408  1.00 30.91           O  
ATOM   2827  CG  ASN A 193       7.696 -50.963   0.461  1.00 30.91           C  
ATOM   2828  ND2 ASN A 193       6.592 -51.664   0.377  1.00 30.91           N  
ATOM   2829 HD21 ASN A 193       6.411 -52.250  -0.426  1.00 30.91           H  
ATOM   2830 HD22 ASN A 193       5.940 -51.590   1.145  1.00 30.91           H  
ATOM   2831  OD1 ASN A 193       7.900 -50.260   1.440  1.00 30.91           O  
ATOM   2832  N   LYS A 194      12.153 -50.059  -0.675  1.00 35.23           N  
ATOM   2833  H   LYS A 194      12.088 -49.201  -0.146  1.00 35.23           H  
ATOM   2834  CA  LYS A 194      13.080 -51.054  -0.059  1.00 35.23           C  
ATOM   2835  HA  LYS A 194      14.047 -50.564   0.049  1.00 35.23           H  
ATOM   2836  C   LYS A 194      13.355 -52.400  -0.777  1.00 35.23           C  
ATOM   2837  CB  LYS A 194      12.565 -51.408   1.354  1.00 35.23           C  
ATOM   2838  HB2 LYS A 194      11.583 -51.871   1.252  1.00 35.23           H  
ATOM   2839  HB3 LYS A 194      13.233 -52.153   1.785  1.00 35.23           H  
ATOM   2840  O   LYS A 194      12.438 -53.148  -1.100  1.00 35.23           O  
ATOM   2841  CG  LYS A 194      12.457 -50.241   2.352  1.00 35.23           C  
ATOM   2842  HG2 LYS A 194      13.449 -49.824   2.527  1.00 35.23           H  
ATOM   2843  HG3 LYS A 194      11.808 -49.463   1.951  1.00 35.23           H  
ATOM   2844  CD  LYS A 194      11.868 -50.751   3.678  1.00 35.23           C  
ATOM   2845  HD2 LYS A 194      12.505 -51.544   4.069  1.00 35.23           H  
ATOM   2846  HD3 LYS A 194      10.876 -51.162   3.486  1.00 35.23           H  
ATOM   2847  CE  LYS A 194      11.756 -49.630   4.720  1.00 35.23           C  
ATOM   2848  HE2 LYS A 194      12.752 -49.230   4.909  1.00 35.23           H  
ATOM   2849  HE3 LYS A 194      11.146 -48.828   4.304  1.00 35.23           H  
ATOM   2850  NZ  LYS A 194      11.153 -50.118   5.989  1.00 35.23           N  
ATOM   2851  HZ1 LYS A 194      10.221 -50.474   5.829  1.00 35.23           H  
ATOM   2852  HZ2 LYS A 194      11.709 -50.860   6.391  1.00 35.23           H  
ATOM   2853  HZ3 LYS A 194      11.090 -49.373   6.668  1.00 35.23           H  
ATOM   2854  N   LYS A 195      14.633 -52.822  -0.786  1.00 33.01           N  
ATOM   2855  H   LYS A 195      15.340 -52.190  -0.439  1.00 33.01           H  
ATOM   2856  CA  LYS A 195      15.072 -54.215  -1.044  1.00 33.01           C  
ATOM   2857  HA  LYS A 195      14.260 -54.871  -0.731  1.00 33.01           H  
ATOM   2858  C   LYS A 195      16.284 -54.629  -0.173  1.00 33.01           C  
ATOM   2859  CB  LYS A 195      15.303 -54.417  -2.563  1.00 33.01           C  
ATOM   2860  HB2 LYS A 195      16.341 -54.687  -2.758  1.00 33.01           H  
ATOM   2861  HB3 LYS A 195      15.103 -53.487  -3.095  1.00 33.01           H  
ATOM   2862  O   LYS A 195      16.759 -53.841   0.639  1.00 33.01           O  
ATOM   2863  CG  LYS A 195      14.370 -55.509  -3.120  1.00 33.01           C  
ATOM   2864  HG2 LYS A 195      14.607 -56.459  -2.640  1.00 33.01           H  
ATOM   2865  HG3 LYS A 195      13.340 -55.246  -2.881  1.00 33.01           H  
ATOM   2866  CD  LYS A 195      14.493 -55.668  -4.643  1.00 33.01           C  
ATOM   2867  HD2 LYS A 195      14.283 -54.709  -5.115  1.00 33.01           H  
ATOM   2868  HD3 LYS A 195      15.510 -55.970  -4.892  1.00 33.01           H  
ATOM   2869  CE  LYS A 195      13.494 -56.720  -5.152  1.00 33.01           C  
ATOM   2870  HE2 LYS A 195      13.713 -57.672  -4.667  1.00 33.01           H  
ATOM   2871  HE3 LYS A 195      12.492 -56.416  -4.851  1.00 33.01           H  
ATOM   2872  NZ  LYS A 195      13.552 -56.876  -6.629  1.00 33.01           N  
ATOM   2873  HZ1 LYS A 195      13.332 -56.004  -7.088  1.00 33.01           H  
ATOM   2874  HZ2 LYS A 195      12.889 -57.570  -6.943  1.00 33.01           H  
ATOM   2875  HZ3 LYS A 195      14.474 -57.165  -6.925  1.00 33.01           H  
ATOM   2876  N   ARG A 196      16.713 -55.891  -0.315  1.00 32.71           N  
ATOM   2877  H   ARG A 196      16.269 -56.406  -1.062  1.00 32.71           H  
ATOM   2878  CA  ARG A 196      17.830 -56.594   0.369  1.00 32.71           C  
ATOM   2879  HA  ARG A 196      17.823 -56.369   1.435  1.00 32.71           H  
ATOM   2880  C   ARG A 196      19.227 -56.194  -0.169  1.00 32.71           C  
ATOM   2881  CB  ARG A 196      17.592 -58.105   0.118  1.00 32.71           C  
ATOM   2882  HB2 ARG A 196      17.093 -58.257  -0.839  1.00 32.71           H  
ATOM   2883  HB3 ARG A 196      18.550 -58.618   0.024  1.00 32.71           H  
ATOM   2884  O   ARG A 196      19.283 -55.798  -1.326  1.00 32.71           O  
ATOM   2885  CG  ARG A 196      16.765 -58.770   1.230  1.00 32.71           C  
ATOM   2886  HG2 ARG A 196      17.150 -58.451   2.198  1.00 32.71           H  
ATOM   2887  HG3 ARG A 196      15.725 -58.451   1.157  1.00 32.71           H  
ATOM   2888  CD  ARG A 196      16.846 -60.302   1.138  1.00 32.71           C  
ATOM   2889  HD2 ARG A 196      17.887 -60.595   0.999  1.00 32.71           H  
ATOM   2890  HD3 ARG A 196      16.271 -60.633   0.273  1.00 32.71           H  
ATOM   2891  NE  ARG A 196      16.356 -60.936   2.375  1.00 32.71           N  
ATOM   2892  HE  ARG A 196      16.670 -60.503   3.232  1.00 32.71           H  
ATOM   2893  NH1 ARG A 196      15.460 -62.862   1.480  1.00 32.71           N  
ATOM   2894 HH11 ARG A 196      15.014 -63.757   1.621  1.00 32.71           H  
ATOM   2895 HH12 ARG A 196      15.840 -62.621   0.576  1.00 32.71           H  
ATOM   2896  NH2 ARG A 196      15.334 -62.496   3.674  1.00 32.71           N  
ATOM   2897 HH21 ARG A 196      14.886 -63.394   3.792  1.00 32.71           H  
ATOM   2898 HH22 ARG A 196      15.577 -61.952   4.490  1.00 32.71           H  
ATOM   2899  CZ  ARG A 196      15.719 -62.089   2.499  1.00 32.71           C  
ATOM   2900  N   GLN A 197      20.366 -56.365   0.530  1.00 34.74           N  
ATOM   2901  H   GLN A 197      21.191 -56.195  -0.027  1.00 34.74           H  
ATOM   2902  CA  GLN A 197      20.688 -56.544   1.974  1.00 34.74           C  
ATOM   2903  HA  GLN A 197      20.199 -55.756   2.547  1.00 34.74           H  
ATOM   2904  C   GLN A 197      22.233 -56.429   2.188  1.00 34.74           C  
ATOM   2905  CB  GLN A 197      20.240 -57.929   2.497  1.00 34.74           C  
ATOM   2906  HB2 GLN A 197      19.432 -58.326   1.882  1.00 34.74           H  
ATOM   2907  HB3 GLN A 197      21.058 -58.644   2.404  1.00 34.74           H  
ATOM   2908  O   GLN A 197      22.961 -56.230   1.220  1.00 34.74           O  
ATOM   2909  CG  GLN A 197      19.715 -57.906   3.943  1.00 34.74           C  
ATOM   2910  HG2 GLN A 197      20.491 -57.559   4.626  1.00 34.74           H  
ATOM   2911  HG3 GLN A 197      18.868 -57.224   4.010  1.00 34.74           H  
ATOM   2912  CD  GLN A 197      19.260 -59.295   4.384  1.00 34.74           C  
ATOM   2913  NE2 GLN A 197      20.172 -60.133   4.817  1.00 34.74           N  
ATOM   2914 HE21 GLN A 197      19.896 -61.047   5.144  1.00 34.74           H  
ATOM   2915 HE22 GLN A 197      21.147 -59.867   4.812  1.00 34.74           H  
ATOM   2916  OE1 GLN A 197      18.087 -59.647   4.295  1.00 34.74           O  
ATOM   2917  N   ARG A 198      22.719 -56.613   3.429  1.00 36.51           N  
ATOM   2918  H   ARG A 198      22.033 -56.750   4.158  1.00 36.51           H  
ATOM   2919  CA  ARG A 198      24.067 -57.132   3.794  1.00 36.51           C  
ATOM   2920  HA  ARG A 198      24.712 -57.137   2.915  1.00 36.51           H  
ATOM   2921  C   ARG A 198      23.933 -58.624   4.225  1.00 36.51           C  
ATOM   2922  CB  ARG A 198      24.680 -56.214   4.876  1.00 36.51           C  
ATOM   2923  HB2 ARG A 198      23.937 -55.509   5.248  1.00 36.51           H  
ATOM   2924  HB3 ARG A 198      24.971 -56.831   5.727  1.00 36.51           H  
ATOM   2925  O   ARG A 198      22.795 -59.100   4.273  1.00 36.51           O  
ATOM   2926  CG  ARG A 198      25.921 -55.435   4.409  1.00 36.51           C  
ATOM   2927  HG2 ARG A 198      25.604 -54.607   3.774  1.00 36.51           H  
ATOM   2928  HG3 ARG A 198      26.550 -56.096   3.813  1.00 36.51           H  
ATOM   2929  CD  ARG A 198      26.787 -54.900   5.567  1.00 36.51           C  
ATOM   2930  HD2 ARG A 198      27.643 -54.387   5.129  1.00 36.51           H  
ATOM   2931  HD3 ARG A 198      27.198 -55.738   6.130  1.00 36.51           H  
ATOM   2932  NE  ARG A 198      26.084 -53.955   6.465  1.00 36.51           N  
ATOM   2933  HE  ARG A 198      26.075 -52.992   6.163  1.00 36.51           H  
ATOM   2934  NH1 ARG A 198      25.527 -55.376   8.216  1.00 36.51           N  
ATOM   2935 HH11 ARG A 198      25.972 -56.170   7.778  1.00 36.51           H  
ATOM   2936 HH12 ARG A 198      25.098 -55.585   9.106  1.00 36.51           H  
ATOM   2937  NH2 ARG A 198      25.086 -53.232   8.381  1.00 36.51           N  
ATOM   2938 HH21 ARG A 198      24.778 -53.451   9.318  1.00 36.51           H  
ATOM   2939 HH22 ARG A 198      25.164 -52.277   8.063  1.00 36.51           H  
ATOM   2940  CZ  ARG A 198      25.579 -54.205   7.667  1.00 36.51           C  
ATOM   2941  N   ASP A 199      24.958 -59.445   4.473  1.00 34.91           N  
ATOM   2942  H   ASP A 199      24.694 -60.420   4.484  1.00 34.91           H  
ATOM   2943  CA  ASP A 199      26.349 -59.266   4.952  1.00 34.91           C  
ATOM   2944  HA  ASP A 199      26.718 -58.253   4.794  1.00 34.91           H  
ATOM   2945  C   ASP A 199      27.318 -60.261   4.273  1.00 34.91           C  
ATOM   2946  CB  ASP A 199      26.374 -59.620   6.457  1.00 34.91           C  
ATOM   2947  HB2 ASP A 199      27.379 -59.926   6.745  1.00 34.91           H  
ATOM   2948  HB3 ASP A 199      25.710 -60.461   6.658  1.00 34.91           H  
ATOM   2949  O   ASP A 199      26.845 -61.292   3.799  1.00 34.91           O  
ATOM   2950  CG  ASP A 199      25.996 -58.440   7.331  1.00 34.91           C  
ATOM   2951  OD1 ASP A 199      26.872 -57.569   7.509  1.00 34.91           O  
ATOM   2952  OD2 ASP A 199      24.812 -58.271   7.699  1.00 34.91           O  
ATOM   2953  N   ASP A 200      28.639 -59.997   4.290  1.00 30.94           N  
ATOM   2954  H   ASP A 200      28.971 -59.131   4.690  1.00 30.94           H  
ATOM   2955  CA  ASP A 200      29.702 -61.012   4.091  1.00 30.94           C  
ATOM   2956  HA  ASP A 200      29.435 -61.871   4.707  1.00 30.94           H  
ATOM   2957  C   ASP A 200      31.114 -60.527   4.548  1.00 30.94           C  
ATOM   2958  CB  ASP A 200      29.754 -61.469   2.613  1.00 30.94           C  
ATOM   2959  HB2 ASP A 200      28.810 -61.249   2.115  1.00 30.94           H  
ATOM   2960  HB3 ASP A 200      30.529 -60.913   2.085  1.00 30.94           H  
ATOM   2961  O   ASP A 200      31.283 -59.329   4.774  1.00 30.94           O  
ATOM   2962  CG  ASP A 200      30.023 -62.974   2.477  1.00 30.94           C  
ATOM   2963  OD1 ASP A 200      30.576 -63.556   3.439  1.00 30.94           O  
ATOM   2964  OD2 ASP A 200      29.682 -63.525   1.407  1.00 30.94           O  
ATOM   2965  N   ILE A 201      32.070 -61.471   4.677  1.00 34.01           N  
ATOM   2966  H   ILE A 201      31.697 -62.392   4.496  1.00 34.01           H  
ATOM   2967  CA  ILE A 201      33.570 -61.447   4.584  1.00 34.01           C  
ATOM   2968  HA  ILE A 201      33.911 -62.141   5.352  1.00 34.01           H  
ATOM   2969  C   ILE A 201      34.385 -60.137   4.841  1.00 34.01           C  
ATOM   2970  CB  ILE A 201      33.907 -62.072   3.191  1.00 34.01           C  
ATOM   2971  HB  ILE A 201      33.120 -61.759   2.504  1.00 34.01           H  
ATOM   2972  O   ILE A 201      34.074 -59.090   4.281  1.00 34.01           O  
ATOM   2973  CG1 ILE A 201      33.861 -63.618   3.281  1.00 34.01           C  
ATOM   2974 HG12 ILE A 201      34.788 -63.993   3.714  1.00 34.01           H  
ATOM   2975 HG13 ILE A 201      33.051 -63.921   3.945  1.00 34.01           H  
ATOM   2976  CG2 ILE A 201      35.225 -61.626   2.522  1.00 34.01           C  
ATOM   2977 HG21 ILE A 201      35.321 -62.085   1.538  1.00 34.01           H  
ATOM   2978 HG22 ILE A 201      36.087 -61.911   3.126  1.00 34.01           H  
ATOM   2979 HG23 ILE A 201      35.226 -60.546   2.376  1.00 34.01           H  
ATOM   2980  CD1 ILE A 201      33.636 -64.316   1.933  1.00 34.01           C  
ATOM   2981 HD11 ILE A 201      33.515 -65.387   2.100  1.00 34.01           H  
ATOM   2982 HD12 ILE A 201      32.732 -63.931   1.460  1.00 34.01           H  
ATOM   2983 HD13 ILE A 201      34.488 -64.161   1.272  1.00 34.01           H  
ATOM   2984  N   ASP A 202      35.564 -60.115   5.506  1.00 30.10           N  
ATOM   2985  H   ASP A 202      36.022 -59.218   5.427  1.00 30.10           H  
ATOM   2986  CA  ASP A 202      36.271 -61.022   6.455  1.00 30.10           C  
ATOM   2987  HA  ASP A 202      35.588 -61.284   7.263  1.00 30.10           H  
ATOM   2988  C   ASP A 202      37.523 -60.306   7.083  1.00 30.10           C  
ATOM   2989  CB  ASP A 202      36.739 -62.327   5.764  1.00 30.10           C  
ATOM   2990  HB2 ASP A 202      35.902 -62.792   5.244  1.00 30.10           H  
ATOM   2991  HB3 ASP A 202      37.505 -62.080   5.028  1.00 30.10           H  
ATOM   2992  O   ASP A 202      37.871 -59.200   6.678  1.00 30.10           O  
ATOM   2993  CG  ASP A 202      37.289 -63.379   6.738  1.00 30.10           C  
ATOM   2994  OD1 ASP A 202      36.850 -63.376   7.912  1.00 30.10           O  
ATOM   2995  OD2 ASP A 202      38.215 -64.117   6.351  1.00 30.10           O  
ATOM   2996  N   CYS A 203      38.174 -60.941   8.074  1.00 29.19           N  
ATOM   2997  H   CYS A 203      37.728 -61.811   8.327  1.00 29.19           H  
ATOM   2998  CA  CYS A 203      39.548 -60.831   8.627  1.00 29.19           C  
ATOM   2999  HA  CYS A 203      39.419 -60.881   9.708  1.00 29.19           H  
ATOM   3000  C   CYS A 203      40.476 -59.601   8.392  1.00 29.19           C  
ATOM   3001  CB  CYS A 203      40.318 -62.102   8.228  1.00 29.19           C  
ATOM   3002  HB2 CYS A 203      41.388 -61.936   8.353  1.00 29.19           H  
ATOM   3003  HB3 CYS A 203      40.128 -62.343   7.182  1.00 29.19           H  
ATOM   3004  O   CYS A 203      40.771 -59.181   7.277  1.00 29.19           O  
ATOM   3005  SG  CYS A 203      39.827 -63.496   9.283  1.00 29.19           S  
ATOM   3006  HG  CYS A 203      38.736 -63.824   8.585  1.00 29.19           H  
ATOM   3007  N   GLY A 204      41.154 -59.182   9.479  1.00 29.00           N  
ATOM   3008  H   GLY A 204      40.922 -59.619  10.360  1.00 29.00           H  
ATOM   3009  CA  GLY A 204      42.337 -58.293   9.512  1.00 29.00           C  
ATOM   3010  HA2 GLY A 204      42.010 -57.254   9.532  1.00 29.00           H  
ATOM   3011  HA3 GLY A 204      42.933 -58.450   8.613  1.00 29.00           H  
ATOM   3012  C   GLY A 204      43.219 -58.565  10.753  1.00 29.00           C  
ATOM   3013  O   GLY A 204      42.753 -59.234  11.674  1.00 29.00           O  
ATOM   3014  N   ASN A 205      44.496 -58.130  10.797  1.00 31.01           N  
ATOM   3015  H   ASN A 205      44.854 -57.542  10.058  1.00 31.01           H  
ATOM   3016  CA  ASN A 205      45.456 -58.608  11.824  1.00 31.01           C  
ATOM   3017  HA  ASN A 205      44.908 -58.725  12.759  1.00 31.01           H  
ATOM   3018  C   ASN A 205      46.674 -57.677  12.129  1.00 31.01           C  
ATOM   3019  CB  ASN A 205      45.929 -60.010  11.359  1.00 31.01           C  
ATOM   3020  HB2 ASN A 205      45.113 -60.520  10.848  1.00 31.01           H  
ATOM   3021  HB3 ASN A 205      46.750 -59.904  10.650  1.00 31.01           H  
ATOM   3022  O   ASN A 205      47.068 -56.876  11.289  1.00 31.01           O  
ATOM   3023  CG  ASN A 205      46.361 -60.933  12.485  1.00 31.01           C  
ATOM   3024  ND2 ASN A 205      46.575 -62.195  12.197  1.00 31.01           N  
ATOM   3025 HD21 ASN A 205      46.360 -62.555  11.279  1.00 31.01           H  
ATOM   3026 HD22 ASN A 205      46.780 -62.793  12.985  1.00 31.01           H  
ATOM   3027  OD1 ASN A 205      46.514 -60.547  13.630  1.00 31.01           O  
ATOM   3028  N   ASN A 206      47.318 -57.900  13.291  1.00 30.44           N  
ATOM   3029  H   ASN A 206      46.898 -58.630  13.847  1.00 30.44           H  
ATOM   3030  CA  ASN A 206      48.684 -57.525  13.736  1.00 30.44           C  
ATOM   3031  HA  ASN A 206      48.772 -58.000  14.713  1.00 30.44           H  
ATOM   3032  C   ASN A 206      49.101 -56.046  14.024  1.00 30.44           C  
ATOM   3033  CB  ASN A 206      49.730 -58.249  12.862  1.00 30.44           C  
ATOM   3034  HB2 ASN A 206      50.723 -57.871  13.105  1.00 30.44           H  
ATOM   3035  HB3 ASN A 206      49.544 -58.022  11.813  1.00 30.44           H  
ATOM   3036  O   ASN A 206      49.767 -55.419  13.211  1.00 30.44           O  
ATOM   3037  CG  ASN A 206      49.771 -59.747  13.090  1.00 30.44           C  
ATOM   3038  ND2 ASN A 206      49.626 -60.538  12.054  1.00 30.44           N  
ATOM   3039 HD21 ASN A 206      49.496 -60.149  11.131  1.00 30.44           H  
ATOM   3040 HD22 ASN A 206      49.621 -61.528  12.251  1.00 30.44           H  
ATOM   3041  OD1 ASN A 206      49.973 -60.224  14.193  1.00 30.44           O  
ATOM   3042  N   ASN A 207      48.932 -55.639  15.297  1.00 33.11           N  
ATOM   3043  H   ASN A 207      48.188 -56.127  15.775  1.00 33.11           H  
ATOM   3044  CA  ASN A 207      49.989 -55.194  16.252  1.00 33.11           C  
ATOM   3045  HA  ASN A 207      49.450 -55.014  17.182  1.00 33.11           H  
ATOM   3046  C   ASN A 207      50.845 -53.899  16.068  1.00 33.11           C  
ATOM   3047  CB  ASN A 207      50.912 -56.408  16.523  1.00 33.11           C  
ATOM   3048  HB2 ASN A 207      51.645 -56.164  17.293  1.00 33.11           H  
ATOM   3049  HB3 ASN A 207      51.457 -56.645  15.609  1.00 33.11           H  
ATOM   3050  O   ASN A 207      51.073 -53.405  14.973  1.00 33.11           O  
ATOM   3051  CG  ASN A 207      50.170 -57.646  16.997  1.00 33.11           C  
ATOM   3052  ND2 ASN A 207      50.702 -58.819  16.760  1.00 33.11           N  
ATOM   3053 HD21 ASN A 207      50.115 -59.618  16.950  1.00 33.11           H  
ATOM   3054 HD22 ASN A 207      51.532 -58.914  16.192  1.00 33.11           H  
ATOM   3055  OD1 ASN A 207      49.086 -57.573  17.547  1.00 33.11           O  
ATOM   3056  N   ASN A 208      51.462 -53.491  17.202  1.00 31.36           N  
ATOM   3057  H   ASN A 208      51.162 -53.971  18.039  1.00 31.36           H  
ATOM   3058  CA  ASN A 208      52.680 -52.655  17.387  1.00 31.36           C  
ATOM   3059  HA  ASN A 208      52.929 -52.759  18.443  1.00 31.36           H  
ATOM   3060  C   ASN A 208      52.607 -51.115  17.177  1.00 31.36           C  
ATOM   3061  CB  ASN A 208      53.834 -53.305  16.587  1.00 31.36           C  
ATOM   3062  HB2 ASN A 208      53.525 -53.456  15.552  1.00 31.36           H  
ATOM   3063  HB3 ASN A 208      54.694 -52.636  16.548  1.00 31.36           H  
ATOM   3064  O   ASN A 208      51.882 -50.643  16.315  1.00 31.36           O  
ATOM   3065  CG  ASN A 208      54.295 -54.629  17.170  1.00 31.36           C  
ATOM   3066  ND2 ASN A 208      54.988 -55.433  16.400  1.00 31.36           N  
ATOM   3067 HD21 ASN A 208      55.291 -56.303  16.815  1.00 31.36           H  
ATOM   3068 HD22 ASN A 208      55.160 -55.190  15.435  1.00 31.36           H  
ATOM   3069  OD1 ASN A 208      54.060 -54.956  18.321  1.00 31.36           O  
ATOM   3070  N   ILE A 209      53.388 -50.257  17.875  1.00 32.29           N  
ATOM   3071  H   ILE A 209      53.323 -49.313  17.522  1.00 32.29           H  
ATOM   3072  CA  ILE A 209      54.135 -50.347  19.168  1.00 32.29           C  
ATOM   3073  HA  ILE A 209      53.457 -50.761  19.915  1.00 32.29           H  
ATOM   3074  C   ILE A 209      54.561 -48.924  19.653  1.00 32.29           C  
ATOM   3075  CB  ILE A 209      55.379 -51.278  19.064  1.00 32.29           C  
ATOM   3076  HB  ILE A 209      55.035 -52.235  18.671  1.00 32.29           H  
ATOM   3077  O   ILE A 209      54.618 -48.006  18.840  1.00 32.29           O  
ATOM   3078  CG1 ILE A 209      55.995 -51.623  20.440  1.00 32.29           C  
ATOM   3079 HG12 ILE A 209      56.600 -50.792  20.801  1.00 32.29           H  
ATOM   3080 HG13 ILE A 209      55.189 -51.804  21.152  1.00 32.29           H  
ATOM   3081  CG2 ILE A 209      56.441 -50.735  18.091  1.00 32.29           C  
ATOM   3082 HG21 ILE A 209      57.205 -51.490  17.906  1.00 32.29           H  
ATOM   3083 HG22 ILE A 209      56.914 -49.843  18.503  1.00 32.29           H  
ATOM   3084 HG23 ILE A 209      55.982 -50.476  17.137  1.00 32.29           H  
ATOM   3085  CD1 ILE A 209      56.879 -52.876  20.416  1.00 32.29           C  
ATOM   3086 HD11 ILE A 209      57.216 -53.099  21.428  1.00 32.29           H  
ATOM   3087 HD12 ILE A 209      57.754 -52.713  19.787  1.00 32.29           H  
ATOM   3088 HD13 ILE A 209      56.312 -53.728  20.037  1.00 32.29           H  
ATOM   3089  N   ASN A 210      54.949 -48.778  20.936  1.00 31.17           N  
ATOM   3090  H   ASN A 210      54.882 -49.613  21.500  1.00 31.17           H  
ATOM   3091  CA  ASN A 210      55.478 -47.580  21.647  1.00 31.17           C  
ATOM   3092  HA  ASN A 210      55.792 -47.966  22.617  1.00 31.17           H  
ATOM   3093  C   ASN A 210      54.461 -46.452  21.968  1.00 31.17           C  
ATOM   3094  CB  ASN A 210      56.761 -47.056  20.973  1.00 31.17           C  
ATOM   3095  HB2 ASN A 210      57.061 -46.118  21.441  1.00 31.17           H  
ATOM   3096  HB3 ASN A 210      56.566 -46.839  19.923  1.00 31.17           H  
ATOM   3097  O   ASN A 210      53.615 -46.150  21.138  1.00 31.17           O  
ATOM   3098  CG  ASN A 210      57.926 -48.015  21.104  1.00 31.17           C  
ATOM   3099  ND2 ASN A 210      58.702 -48.197  20.062  1.00 31.17           N  
ATOM   3100 HD21 ASN A 210      58.503 -47.718  19.195  1.00 31.17           H  
ATOM   3101 HD22 ASN A 210      59.475 -48.836  20.178  1.00 31.17           H  
ATOM   3102  OD1 ASN A 210      58.160 -48.603  22.147  1.00 31.17           O  
ATOM   3103  N   ASN A 211      54.401 -45.800  23.148  1.00 31.68           N  
ATOM   3104  H   ASN A 211      53.654 -45.122  23.117  1.00 31.68           H  
ATOM   3105  CA  ASN A 211      55.198 -45.745  24.407  1.00 31.68           C  
ATOM   3106  HA  ASN A 211      54.497 -45.300  25.113  1.00 31.68           H  
ATOM   3107  C   ASN A 211      56.423 -44.787  24.463  1.00 31.68           C  
ATOM   3108  CB  ASN A 211      55.498 -47.154  24.975  1.00 31.68           C  
ATOM   3109  HB2 ASN A 211      54.674 -47.830  24.744  1.00 31.68           H  
ATOM   3110  HB3 ASN A 211      56.415 -47.531  24.522  1.00 31.68           H  
ATOM   3111  O   ASN A 211      57.088 -44.586  23.451  1.00 31.68           O  
ATOM   3112  CG  ASN A 211      55.706 -47.194  26.481  1.00 31.68           C  
ATOM   3113  ND2 ASN A 211      56.230 -48.277  27.001  1.00 31.68           N  
ATOM   3114 HD21 ASN A 211      56.487 -49.062  26.420  1.00 31.68           H  
ATOM   3115 HD22 ASN A 211      56.350 -48.278  28.003  1.00 31.68           H  
ATOM   3116  OD1 ASN A 211      55.412 -46.261  27.208  1.00 31.68           O  
ATOM   3117  N   ASN A 212      56.758 -44.332  25.692  1.00 32.85           N  
ATOM   3118  H   ASN A 212      56.142 -44.655  26.424  1.00 32.85           H  
ATOM   3119  CA  ASN A 212      57.879 -43.486  26.183  1.00 32.85           C  
ATOM   3120  HA  ASN A 212      58.024 -43.815  27.212  1.00 32.85           H  
ATOM   3121  C   ASN A 212      57.645 -41.954  26.279  1.00 32.85           C  
ATOM   3122  CB  ASN A 212      59.195 -43.805  25.437  1.00 32.85           C  
ATOM   3123  HB2 ASN A 212      59.995 -43.140  25.761  1.00 32.85           H  
ATOM   3124  HB3 ASN A 212      59.087 -43.610  24.370  1.00 32.85           H  
ATOM   3125  O   ASN A 212      57.069 -41.378  25.366  1.00 32.85           O  
ATOM   3126  CG  ASN A 212      59.649 -45.227  25.670  1.00 32.85           C  
ATOM   3127  ND2 ASN A 212      59.421 -46.106  24.723  1.00 32.85           N  
ATOM   3128 HD21 ASN A 212      59.743 -47.053  24.861  1.00 32.85           H  
ATOM   3129 HD22 ASN A 212      58.932 -45.808  23.891  1.00 32.85           H  
ATOM   3130  OD1 ASN A 212      60.171 -45.555  26.724  1.00 32.85           O  
ATOM   3131  N   ASN A 213      58.154 -41.217  27.293  1.00 34.44           N  
ATOM   3132  H   ASN A 213      58.110 -40.222  27.121  1.00 34.44           H  
ATOM   3133  CA  ASN A 213      58.487 -41.546  28.707  1.00 34.44           C  
ATOM   3134  HA  ASN A 213      57.619 -42.025  29.161  1.00 34.44           H  
ATOM   3135  C   ASN A 213      58.812 -40.263  29.540  1.00 34.44           C  
ATOM   3136  CB  ASN A 213      59.715 -42.486  28.806  1.00 34.44           C  
ATOM   3137  HB2 ASN A 213      59.952 -42.953  27.850  1.00 34.44           H  
ATOM   3138  HB3 ASN A 213      60.606 -41.924  29.086  1.00 34.44           H  
ATOM   3139  O   ASN A 213      59.110 -39.239  28.937  1.00 34.44           O  
ATOM   3140  CG  ASN A 213      59.500 -43.577  29.836  1.00 34.44           C  
ATOM   3141  ND2 ASN A 213      59.771 -44.817  29.504  1.00 34.44           N  
ATOM   3142 HD21 ASN A 213      60.089 -45.058  28.576  1.00 34.44           H  
ATOM   3143 HD22 ASN A 213      59.610 -45.521  30.210  1.00 34.44           H  
ATOM   3144  OD1 ASN A 213      59.050 -43.325  30.940  1.00 34.44           O  
ATOM   3145  N   ILE A 214      58.918 -40.393  30.881  1.00 35.52           N  
ATOM   3146  H   ILE A 214      58.641 -41.294  31.243  1.00 35.52           H  
ATOM   3147  CA  ILE A 214      59.727 -39.560  31.828  1.00 35.52           C  
ATOM   3148  HA  ILE A 214      59.572 -40.033  32.798  1.00 35.52           H  
ATOM   3149  C   ILE A 214      59.335 -38.066  32.065  1.00 35.52           C  
ATOM   3150  CB  ILE A 214      61.234 -39.764  31.458  1.00 35.52           C  
ATOM   3151  HB  ILE A 214      61.294 -39.884  30.377  1.00 35.52           H  
ATOM   3152  O   ILE A 214      58.887 -37.388  31.153  1.00 35.52           O  
ATOM   3153  CG1 ILE A 214      61.743 -41.084  32.087  1.00 35.52           C  
ATOM   3154 HG12 ILE A 214      61.002 -41.866  31.920  1.00 35.52           H  
ATOM   3155 HG13 ILE A 214      61.855 -40.962  33.164  1.00 35.52           H  
ATOM   3156  CG2 ILE A 214      62.188 -38.589  31.759  1.00 35.52           C  
ATOM   3157 HG21 ILE A 214      63.178 -38.798  31.354  1.00 35.52           H  
ATOM   3158 HG22 ILE A 214      62.280 -38.399  32.828  1.00 35.52           H  
ATOM   3159 HG23 ILE A 214      61.830 -37.687  31.263  1.00 35.52           H  
ATOM   3160  CD1 ILE A 214      63.072 -41.589  31.512  1.00 35.52           C  
ATOM   3161 HD11 ILE A 214      63.289 -42.575  31.924  1.00 35.52           H  
ATOM   3162 HD12 ILE A 214      63.885 -40.915  31.780  1.00 35.52           H  
ATOM   3163 HD13 ILE A 214      63.003 -41.667  30.427  1.00 35.52           H  
ATOM   3164  N   ASN A 215      59.615 -37.419  33.219  1.00 32.42           N  
ATOM   3165  H   ASN A 215      59.658 -36.421  33.070  1.00 32.42           H  
ATOM   3166  CA  ASN A 215      59.430 -37.757  34.658  1.00 32.42           C  
ATOM   3167  HA  ASN A 215      58.367 -37.925  34.831  1.00 32.42           H  
ATOM   3168  C   ASN A 215      59.850 -36.567  35.577  1.00 32.42           C  
ATOM   3169  CB  ASN A 215      60.255 -38.996  35.101  1.00 32.42           C  
ATOM   3170  HB2 ASN A 215      61.029 -39.225  34.368  1.00 32.42           H  
ATOM   3171  HB3 ASN A 215      60.781 -38.783  36.032  1.00 32.42           H  
ATOM   3172  O   ASN A 215      60.697 -35.772  35.182  1.00 32.42           O  
ATOM   3173  CG  ASN A 215      59.425 -40.241  35.363  1.00 32.42           C  
ATOM   3174  ND2 ASN A 215      60.059 -41.361  35.617  1.00 32.42           N  
ATOM   3175 HD21 ASN A 215      61.068 -41.400  35.639  1.00 32.42           H  
ATOM   3176 HD22 ASN A 215      59.473 -42.166  35.783  1.00 32.42           H  
ATOM   3177  OD1 ASN A 215      58.210 -40.236  35.346  1.00 32.42           O  
ATOM   3178  N   ASN A 216      59.401 -36.585  36.849  1.00 33.53           N  
ATOM   3179  H   ASN A 216      58.676 -37.260  37.048  1.00 33.53           H  
ATOM   3180  CA  ASN A 216      59.996 -35.926  38.046  1.00 33.53           C  
ATOM   3181  HA  ASN A 216      59.370 -36.260  38.874  1.00 33.53           H  
ATOM   3182  C   ASN A 216      60.002 -34.370  38.179  1.00 33.53           C  
ATOM   3183  CB  ASN A 216      61.427 -36.502  38.234  1.00 33.53           C  
ATOM   3184  HB2 ASN A 216      61.991 -35.886  38.934  1.00 33.53           H  
ATOM   3185  HB3 ASN A 216      61.972 -36.453  37.291  1.00 33.53           H  
ATOM   3186  O   ASN A 216      59.786 -33.671  37.200  1.00 33.53           O  
ATOM   3187  CG  ASN A 216      61.462 -37.924  38.763  1.00 33.53           C  
ATOM   3188  ND2 ASN A 216      62.548 -38.629  38.554  1.00 33.53           N  
ATOM   3189 HD21 ASN A 216      62.571 -39.551  38.966  1.00 33.53           H  
ATOM   3190 HD22 ASN A 216      63.332 -38.224  38.064  1.00 33.53           H  
ATOM   3191  OD1 ASN A 216      60.544 -38.409  39.403  1.00 33.53           O  
ATOM   3192  N   ASN A 217      60.344 -33.754  39.339  1.00 30.95           N  
ATOM   3193  H   ASN A 217      60.655 -32.807  39.176  1.00 30.95           H  
ATOM   3194  CA  ASN A 217      59.936 -33.952  40.764  1.00 30.95           C  
ATOM   3195  HA  ASN A 217      58.849 -33.882  40.814  1.00 30.95           H  
ATOM   3196  C   ASN A 217      60.529 -32.826  41.686  1.00 30.95           C  
ATOM   3197  CB  ASN A 217      60.385 -35.322  41.338  1.00 30.95           C  
ATOM   3198  HB2 ASN A 217      60.467 -36.084  40.563  1.00 30.95           H  
ATOM   3199  HB3 ASN A 217      61.377 -35.235  41.782  1.00 30.95           H  
ATOM   3200  O   ASN A 217      61.393 -32.080  41.239  1.00 30.95           O  
ATOM   3201  CG  ASN A 217      59.423 -35.900  42.365  1.00 30.95           C  
ATOM   3202  ND2 ASN A 217      59.413 -37.201  42.531  1.00 30.95           N  
ATOM   3203 HD21 ASN A 217      59.964 -37.801  41.934  1.00 30.95           H  
ATOM   3204 HD22 ASN A 217      58.758 -37.561  43.210  1.00 30.95           H  
ATOM   3205  OD1 ASN A 217      58.667 -35.202  43.017  1.00 30.95           O  
ATOM   3206  N   ILE A 218      60.164 -32.821  42.984  1.00 32.16           N  
ATOM   3207  H   ILE A 218      59.411 -33.455  43.209  1.00 32.16           H  
ATOM   3208  CA  ILE A 218      60.907 -32.298  44.171  1.00 32.16           C  
ATOM   3209  HA  ILE A 218      60.332 -32.659  45.024  1.00 32.16           H  
ATOM   3210  C   ILE A 218      60.988 -30.759  44.415  1.00 32.16           C  
ATOM   3211  CB  ILE A 218      62.275 -33.038  44.307  1.00 32.16           C  
ATOM   3212  HB  ILE A 218      62.788 -32.980  43.347  1.00 32.16           H  
ATOM   3213  O   ILE A 218      61.826 -30.062  43.854  1.00 32.16           O  
ATOM   3214  CG1 ILE A 218      62.045 -34.528  44.667  1.00 32.16           C  
ATOM   3215 HG12 ILE A 218      61.785 -34.613  45.722  1.00 32.16           H  
ATOM   3216 HG13 ILE A 218      61.197 -34.919  44.104  1.00 32.16           H  
ATOM   3217  CG2 ILE A 218      63.230 -32.454  45.368  1.00 32.16           C  
ATOM   3218 HG21 ILE A 218      62.770 -32.499  46.355  1.00 32.16           H  
ATOM   3219 HG22 ILE A 218      63.492 -31.426  45.120  1.00 32.16           H  
ATOM   3220 HG23 ILE A 218      64.165 -33.015  45.388  1.00 32.16           H  
ATOM   3221  CD1 ILE A 218      63.240 -35.444  44.371  1.00 32.16           C  
ATOM   3222 HD11 ILE A 218      63.543 -35.335  43.329  1.00 32.16           H  
ATOM   3223 HD12 ILE A 218      64.081 -35.207  45.023  1.00 32.16           H  
ATOM   3224 HD13 ILE A 218      62.949 -36.480  44.546  1.00 32.16           H  
ATOM   3225  N   ASN A 219      60.237 -30.319  45.445  1.00 33.43           N  
ATOM   3226  H   ASN A 219      59.569 -30.997  45.784  1.00 33.43           H  
ATOM   3227  CA  ASN A 219      60.551 -29.269  46.452  1.00 33.43           C  
ATOM   3228  HA  ASN A 219      59.656 -29.172  47.066  1.00 33.43           H  
ATOM   3229  C   ASN A 219      60.767 -27.805  45.922  1.00 33.43           C  
ATOM   3230  CB  ASN A 219      61.623 -29.884  47.388  1.00 33.43           C  
ATOM   3231  HB2 ASN A 219      61.911 -29.177  48.167  1.00 33.43           H  
ATOM   3232  HB3 ASN A 219      62.523 -30.114  46.818  1.00 33.43           H  
ATOM   3233  O   ASN A 219      60.470 -27.536  44.766  1.00 33.43           O  
ATOM   3234  CG  ASN A 219      61.169 -31.133  48.141  1.00 33.43           C  
ATOM   3235  ND2 ASN A 219      61.701 -31.358  49.319  1.00 33.43           N  
ATOM   3236 HD21 ASN A 219      61.366 -32.176  49.806  1.00 33.43           H  
ATOM   3237 HD22 ASN A 219      62.323 -30.684  49.741  1.00 33.43           H  
ATOM   3238  OD1 ASN A 219      60.348 -31.924  47.706  1.00 33.43           O  
ATOM   3239  N   ASN A 220      61.147 -26.758  46.688  1.00 31.64           N  
ATOM   3240  H   ASN A 220      61.082 -25.877  46.199  1.00 31.64           H  
ATOM   3241  CA  ASN A 220      61.637 -26.640  48.079  1.00 31.64           C  
ATOM   3242  HA  ASN A 220      61.141 -27.389  48.695  1.00 31.64           H  
ATOM   3243  C   ASN A 220      61.316 -25.280  48.768  1.00 31.64           C  
ATOM   3244  CB  ASN A 220      63.172 -26.862  48.044  1.00 31.64           C  
ATOM   3245  HB2 ASN A 220      63.430 -27.607  47.291  1.00 31.64           H  
ATOM   3246  HB3 ASN A 220      63.657 -25.930  47.755  1.00 31.64           H  
ATOM   3247  O   ASN A 220      60.782 -24.365  48.147  1.00 31.64           O  
ATOM   3248  CG  ASN A 220      63.757 -27.336  49.365  1.00 31.64           C  
ATOM   3249  ND2 ASN A 220      65.056 -27.273  49.526  1.00 31.64           N  
ATOM   3250 HD21 ASN A 220      65.641 -26.867  48.810  1.00 31.64           H  
ATOM   3251 HD22 ASN A 220      65.417 -27.583  50.417  1.00 31.64           H  
ATOM   3252  OD1 ASN A 220      63.065 -27.787  50.261  1.00 31.64           O  
ATOM   3253  N   ASN A 221      61.667 -25.172  50.057  1.00 32.46           N  
ATOM   3254  H   ASN A 221      62.068 -26.004  50.466  1.00 32.46           H  
ATOM   3255  CA  ASN A 221      61.379 -24.071  50.998  1.00 32.46           C  
ATOM   3256  HA  ASN A 221      60.465 -23.571  50.676  1.00 32.46           H  
ATOM   3257  C   ASN A 221      62.518 -22.978  51.004  1.00 32.46           C  
ATOM   3258  CB  ASN A 221      61.102 -24.765  52.355  1.00 32.46           C  
ATOM   3259  HB2 ASN A 221      60.812 -24.002  53.077  1.00 32.46           H  
ATOM   3260  HB3 ASN A 221      62.006 -25.265  52.703  1.00 32.46           H  
ATOM   3261  O   ASN A 221      63.395 -23.044  50.149  1.00 32.46           O  
ATOM   3262  CG  ASN A 221      59.966 -25.779  52.425  1.00 32.46           C  
ATOM   3263  ND2 ASN A 221      59.351 -25.894  53.579  1.00 32.46           N  
ATOM   3264 HD21 ASN A 221      59.594 -25.295  54.355  1.00 32.46           H  
ATOM   3265 HD22 ASN A 221      58.598 -26.566  53.618  1.00 32.46           H  
ATOM   3266  OD1 ASN A 221      59.631 -26.495  51.498  1.00 32.46           O  
ATOM   3267  N   ASN A 222      62.639 -21.958  51.891  1.00 34.25           N  
ATOM   3268  H   ASN A 222      63.375 -21.309  51.651  1.00 34.25           H  
ATOM   3269  CA  ASN A 222      62.041 -21.733  53.223  1.00 34.25           C  
ATOM   3270  HA  ASN A 222      60.981 -21.981  53.176  1.00 34.25           H  
ATOM   3271  C   ASN A 222      62.136 -20.287  53.811  1.00 34.25           C  
ATOM   3272  CB  ASN A 222      62.808 -22.653  54.212  1.00 34.25           C  
ATOM   3273  HB2 ASN A 222      63.721 -22.150  54.531  1.00 34.25           H  
ATOM   3274  HB3 ASN A 222      63.119 -23.583  53.736  1.00 34.25           H  
ATOM   3275  O   ASN A 222      63.138 -19.612  53.606  1.00 34.25           O  
ATOM   3276  CG  ASN A 222      61.982 -23.014  55.431  1.00 34.25           C  
ATOM   3277  ND2 ASN A 222      62.600 -23.258  56.559  1.00 34.25           N  
ATOM   3278 HD21 ASN A 222      63.606 -23.203  56.632  1.00 34.25           H  
ATOM   3279 HD22 ASN A 222      61.998 -23.284  57.369  1.00 34.25           H  
ATOM   3280  OD1 ASN A 222      60.767 -23.079  55.376  1.00 34.25           O  
ATOM   3281  N   ASN A 223      61.191 -19.963  54.716  1.00 34.45           N  
ATOM   3282  H   ASN A 223      60.413 -20.606  54.754  1.00 34.45           H  
ATOM   3283  CA  ASN A 223      61.295 -19.090  55.917  1.00 34.45           C  
ATOM   3284  HA  ASN A 223      60.313 -19.185  56.379  1.00 34.45           H  
ATOM   3285  C   ASN A 223      61.497 -17.542  55.853  1.00 34.45           C  
ATOM   3286  CB  ASN A 223      62.296 -19.739  56.908  1.00 34.45           C  
ATOM   3287  HB2 ASN A 223      63.060 -19.017  57.197  1.00 34.45           H  
ATOM   3288  HB3 ASN A 223      62.836 -20.562  56.440  1.00 34.45           H  
ATOM   3289  O   ASN A 223      61.951 -16.971  54.872  1.00 34.45           O  
ATOM   3290  CG  ASN A 223      61.615 -20.271  58.155  1.00 34.45           C  
ATOM   3291  ND2 ASN A 223      61.642 -19.547  59.247  1.00 34.45           N  
ATOM   3292 HD21 ASN A 223      62.221 -18.722  59.309  1.00 34.45           H  
ATOM   3293 HD22 ASN A 223      61.178 -19.933  60.057  1.00 34.45           H  
ATOM   3294  OD1 ASN A 223      61.025 -21.334  58.157  1.00 34.45           O  
ATOM   3295  N   ASN A 224      61.253 -16.931  57.033  1.00 33.83           N  
ATOM   3296  H   ASN A 224      60.795 -17.518  57.715  1.00 33.83           H  
ATOM   3297  CA  ASN A 224      61.817 -15.690  57.620  1.00 33.83           C  
ATOM   3298  HA  ASN A 224      61.616 -15.823  58.683  1.00 33.83           H  
ATOM   3299  C   ASN A 224      61.224 -14.271  57.349  1.00 33.83           C  
ATOM   3300  CB  ASN A 224      63.361 -15.707  57.528  1.00 33.83           C  
ATOM   3301  HB2 ASN A 224      63.746 -14.713  57.757  1.00 33.83           H  
ATOM   3302  HB3 ASN A 224      63.668 -15.924  56.505  1.00 33.83           H  
ATOM   3303  O   ASN A 224      61.621 -13.607  56.403  1.00 33.83           O  
ATOM   3304  CG  ASN A 224      64.038 -16.680  58.476  1.00 33.83           C  
ATOM   3305  ND2 ASN A 224      65.344 -16.768  58.428  1.00 33.83           N  
ATOM   3306 HD21 ASN A 224      65.784 -17.426  59.055  1.00 33.83           H  
ATOM   3307 HD22 ASN A 224      65.858 -16.233  57.742  1.00 33.83           H  
ATOM   3308  OD1 ASN A 224      63.423 -17.371  59.275  1.00 33.83           O  
ATOM   3309  N   ASN A 225      60.480 -13.763  58.359  1.00 33.46           N  
ATOM   3310  H   ASN A 225      60.002 -14.477  58.889  1.00 33.46           H  
ATOM   3311  CA  ASN A 225      60.848 -12.633  59.265  1.00 33.46           C  
ATOM   3312  HA  ASN A 225      60.058 -12.592  60.015  1.00 33.46           H  
ATOM   3313  C   ASN A 225      60.938 -11.164  58.723  1.00 33.46           C  
ATOM   3314  CB  ASN A 225      62.125 -13.089  60.013  1.00 33.46           C  
ATOM   3315  HB2 ASN A 225      62.514 -12.284  60.637  1.00 33.46           H  
ATOM   3316  HB3 ASN A 225      62.914 -13.297  59.289  1.00 33.46           H  
ATOM   3317  O   ASN A 225      61.285 -10.948  57.573  1.00 33.46           O  
ATOM   3318  CG  ASN A 225      61.931 -14.312  60.903  1.00 33.46           C  
ATOM   3319  ND2 ASN A 225      62.919 -14.654  61.694  1.00 33.46           N  
ATOM   3320 HD21 ASN A 225      62.763 -15.484  62.247  1.00 33.46           H  
ATOM   3321 HD22 ASN A 225      63.762 -14.100  61.744  1.00 33.46           H  
ATOM   3322  OD1 ASN A 225      60.933 -15.013  60.867  1.00 33.46           O  
ATOM   3323  N   ASN A 226      60.717 -10.077  59.501  1.00 32.01           N  
ATOM   3324  H   ASN A 226      60.825  -9.205  59.002  1.00 32.01           H  
ATOM   3325  CA  ASN A 226      60.309  -9.925  60.919  1.00 32.01           C  
ATOM   3326  HA  ASN A 226      59.520 -10.647  61.133  1.00 32.01           H  
ATOM   3327  C   ASN A 226      59.756  -8.515  61.297  1.00 32.01           C  
ATOM   3328  CB  ASN A 226      61.541 -10.153  61.838  1.00 32.01           C  
ATOM   3329  HB2 ASN A 226      61.729  -9.264  62.440  1.00 32.01           H  
ATOM   3330  HB3 ASN A 226      62.449 -10.275  61.247  1.00 32.01           H  
ATOM   3331  O   ASN A 226      60.170  -7.521  60.716  1.00 32.01           O  
ATOM   3332  CG  ASN A 226      61.385 -11.316  62.801  1.00 32.01           C  
ATOM   3333  ND2 ASN A 226      62.287 -11.465  63.740  1.00 32.01           N  
ATOM   3334 HD21 ASN A 226      62.084 -12.198  64.405  1.00 32.01           H  
ATOM   3335 HD22 ASN A 226      62.994 -10.760  63.891  1.00 32.01           H  
ATOM   3336  OD1 ASN A 226      60.488 -12.130  62.700  1.00 32.01           O  
ATOM   3337  N   ASN A 227      59.019  -8.470  62.422  1.00 31.22           N  
ATOM   3338  H   ASN A 227      58.708  -9.372  62.752  1.00 31.22           H  
ATOM   3339  CA  ASN A 227      58.989  -7.430  63.484  1.00 31.22           C  
ATOM   3340  HA  ASN A 227      58.340  -7.870  64.241  1.00 31.22           H  
ATOM   3341  C   ASN A 227      58.403  -5.995  63.311  1.00 31.22           C  
ATOM   3342  CB  ASN A 227      60.382  -7.348  64.148  1.00 31.22           C  
ATOM   3343  HB2 ASN A 227      61.151  -7.220  63.386  1.00 31.22           H  
ATOM   3344  HB3 ASN A 227      60.426  -6.460  64.779  1.00 31.22           H  
ATOM   3345  O   ASN A 227      58.671  -5.269  62.366  1.00 31.22           O  
ATOM   3346  CG  ASN A 227      60.721  -8.533  65.032  1.00 31.22           C  
ATOM   3347  ND2 ASN A 227      61.791  -8.448  65.786  1.00 31.22           N  
ATOM   3348 HD21 ASN A 227      61.925  -9.209  66.437  1.00 31.22           H  
ATOM   3349 HD22 ASN A 227      62.315  -7.586  65.823  1.00 31.22           H  
ATOM   3350  OD1 ASN A 227      60.054  -9.550  65.056  1.00 31.22           O  
ATOM   3351  N   ASN A 228      57.791  -5.560  64.429  1.00 29.51           N  
ATOM   3352  H   ASN A 228      57.579  -6.294  65.090  1.00 29.51           H  
ATOM   3353  CA  ASN A 228      57.788  -4.226  65.069  1.00 29.51           C  
ATOM   3354  HA  ASN A 228      57.269  -4.413  66.009  1.00 29.51           H  
ATOM   3355  C   ASN A 228      57.027  -3.001  64.488  1.00 29.51           C  
ATOM   3356  CB  ASN A 228      59.220  -3.843  65.505  1.00 29.51           C  
ATOM   3357  HB2 ASN A 228      59.888  -3.889  64.644  1.00 29.51           H  
ATOM   3358  HB3 ASN A 228      59.213  -2.810  65.852  1.00 29.51           H  
ATOM   3359  O   ASN A 228      57.641  -2.121  63.896  1.00 29.51           O  
ATOM   3360  CG  ASN A 228      59.788  -4.682  66.635  1.00 29.51           C  
ATOM   3361  ND2 ASN A 228      60.925  -4.297  67.164  1.00 29.51           N  
ATOM   3362 HD21 ASN A 228      61.265  -4.844  67.942  1.00 29.51           H  
ATOM   3363 HD22 ASN A 228      61.387  -3.466  66.822  1.00 29.51           H  
ATOM   3364  OD1 ASN A 228      59.250  -5.692  67.054  1.00 29.51           O  
ATOM   3365  N   ASN A 229      55.798  -2.815  65.006  1.00 30.42           N  
ATOM   3366  H   ASN A 229      55.352  -3.661  65.329  1.00 30.42           H  
ATOM   3367  CA  ASN A 229      55.355  -1.620  65.778  1.00 30.42           C  
ATOM   3368  HA  ASN A 229      54.339  -1.843  66.102  1.00 30.42           H  
ATOM   3369  C   ASN A 229      55.210  -0.258  65.011  1.00 30.42           C  
ATOM   3370  CB  ASN A 229      56.215  -1.592  67.071  1.00 30.42           C  
ATOM   3371  HB2 ASN A 229      57.246  -1.351  66.812  1.00 30.42           H  
ATOM   3372  HB3 ASN A 229      55.848  -0.831  67.759  1.00 30.42           H  
ATOM   3373  O   ASN A 229      55.483  -0.180  63.824  1.00 30.42           O  
ATOM   3374  CG  ASN A 229      56.193  -2.876  67.890  1.00 30.42           C  
ATOM   3375  ND2 ASN A 229      57.018  -2.971  68.904  1.00 30.42           N  
ATOM   3376 HD21 ASN A 229      56.966  -3.831  69.431  1.00 30.42           H  
ATOM   3377 HD22 ASN A 229      57.586  -2.184  69.186  1.00 30.42           H  
ATOM   3378  OD1 ASN A 229      55.462  -3.817  67.632  1.00 30.42           O  
ATOM   3379  N   ASN A 230      54.710   0.857  65.582  1.00 29.70           N  
ATOM   3380  H   ASN A 230      54.578   1.617  64.930  1.00 29.70           H  
ATOM   3381  CA  ASN A 230      54.326   1.158  66.973  1.00 29.70           C  
ATOM   3382  HA  ASN A 230      54.000   0.236  67.454  1.00 29.70           H  
ATOM   3383  C   ASN A 230      53.169   2.183  67.115  1.00 29.70           C  
ATOM   3384  CB  ASN A 230      55.562   1.750  67.694  1.00 29.70           C  
ATOM   3385  HB2 ASN A 230      55.642   2.809  67.451  1.00 29.70           H  
ATOM   3386  HB3 ASN A 230      56.480   1.272  67.352  1.00 29.70           H  
ATOM   3387  O   ASN A 230      52.983   3.019  66.242  1.00 29.70           O  
ATOM   3388  CG  ASN A 230      55.480   1.581  69.200  1.00 29.70           C  
ATOM   3389  ND2 ASN A 230      56.085   2.452  69.969  1.00 29.70           N  
ATOM   3390 HD21 ASN A 230      55.973   2.309  70.962  1.00 29.70           H  
ATOM   3391 HD22 ASN A 230      56.591   3.230  69.569  1.00 29.70           H  
ATOM   3392  OD1 ASN A 230      54.881   0.651  69.705  1.00 29.70           O  
ATOM   3393  N   ASN A 231      52.493   2.157  68.273  1.00 29.48           N  
ATOM   3394  H   ASN A 231      52.734   1.398  68.895  1.00 29.48           H  
ATOM   3395  CA  ASN A 231      51.692   3.214  68.927  1.00 29.48           C  
ATOM   3396  HA  ASN A 231      50.940   2.692  69.519  1.00 29.48           H  
ATOM   3397  C   ASN A 231      50.897   4.257  68.093  1.00 29.48           C  
ATOM   3398  CB  ASN A 231      52.597   3.953  69.938  1.00 29.48           C  
ATOM   3399  HB2 ASN A 231      53.526   4.247  69.449  1.00 29.48           H  
ATOM   3400  HB3 ASN A 231      52.094   4.864  70.260  1.00 29.48           H  
ATOM   3401  O   ASN A 231      51.443   5.283  67.691  1.00 29.48           O  
ATOM   3402  CG  ASN A 231      52.913   3.164  71.194  1.00 29.48           C  
ATOM   3403  ND2 ASN A 231      53.639   3.749  72.118  1.00 29.48           N  
ATOM   3404 HD21 ASN A 231      53.948   4.703  71.999  1.00 29.48           H  
ATOM   3405 HD22 ASN A 231      53.777   3.212  72.963  1.00 29.48           H  
ATOM   3406  OD1 ASN A 231      52.514   2.032  71.385  1.00 29.48           O  
ATOM   3407  N   ASN A 232      49.563   4.145  68.206  1.00 29.37           N  
ATOM   3408  H   ASN A 232      49.228   3.254  68.545  1.00 29.37           H  
ATOM   3409  CA  ASN A 232      48.601   5.259  68.369  1.00 29.37           C  
ATOM   3410  HA  ASN A 232      47.649   4.786  68.610  1.00 29.37           H  
ATOM   3411  C   ASN A 232      48.295   6.110  67.098  1.00 29.37           C  
ATOM   3412  CB  ASN A 232      49.017   6.052  69.638  1.00 29.37           C  
ATOM   3413  HB2 ASN A 232      48.268   6.804  69.888  1.00 29.37           H  
ATOM   3414  HB3 ASN A 232      49.954   6.573  69.441  1.00 29.37           H  
ATOM   3415  O   ASN A 232      48.959   5.984  66.080  1.00 29.37           O  
ATOM   3416  CG  ASN A 232      49.182   5.202  70.892  1.00 29.37           C  
ATOM   3417  ND2 ASN A 232      49.715   5.766  71.949  1.00 29.37           N  
ATOM   3418 HD21 ASN A 232      49.766   5.182  72.771  1.00 29.37           H  
ATOM   3419 HD22 ASN A 232      49.971   6.743  71.940  1.00 29.37           H  
ATOM   3420  OD1 ASN A 232      48.843   4.034  70.958  1.00 29.37           O  
ATOM   3421  N   ASN A 233      47.251   6.957  67.053  1.00 29.13           N  
ATOM   3422  H   ASN A 233      47.066   7.334  66.134  1.00 29.13           H  
ATOM   3423  CA  ASN A 233      46.343   7.403  68.122  1.00 29.13           C  
ATOM   3424  HA  ASN A 233      46.338   6.654  68.915  1.00 29.13           H  
ATOM   3425  C   ASN A 233      44.866   7.557  67.678  1.00 29.13           C  
ATOM   3426  CB  ASN A 233      46.882   8.745  68.677  1.00 29.13           C  
ATOM   3427  HB2 ASN A 233      46.562   9.553  68.020  1.00 29.13           H  
ATOM   3428  HB3 ASN A 233      47.972   8.740  68.679  1.00 29.13           H  
ATOM   3429  O   ASN A 233      44.539   7.478  66.500  1.00 29.13           O  
ATOM   3430  CG  ASN A 233      46.424   9.050  70.096  1.00 29.13           C  
ATOM   3431  ND2 ASN A 233      46.641  10.249  70.575  1.00 29.13           N  
ATOM   3432 HD21 ASN A 233      46.330  10.418  71.521  1.00 29.13           H  
ATOM   3433 HD22 ASN A 233      47.068  10.960  69.999  1.00 29.13           H  
ATOM   3434  OD1 ASN A 233      45.879   8.219  70.801  1.00 29.13           O  
ATOM   3435  N   ASN A 234      44.006   7.796  68.669  1.00 29.81           N  
ATOM   3436  H   ASN A 234      44.409   7.786  69.595  1.00 29.81           H  
ATOM   3437  CA  ASN A 234      42.551   7.972  68.639  1.00 29.81           C  
ATOM   3438  HA  ASN A 234      42.089   6.984  68.653  1.00 29.81           H  
ATOM   3439  C   ASN A 234      41.931   8.781  67.473  1.00 29.81           C  
ATOM   3440  CB  ASN A 234      42.185   8.712  69.946  1.00 29.81           C  
ATOM   3441  HB2 ASN A 234      42.728   9.657  69.978  1.00 29.81           H  
ATOM   3442  HB3 ASN A 234      41.120   8.943  69.946  1.00 29.81           H  
ATOM   3443  O   ASN A 234      42.353   9.902  67.194  1.00 29.81           O  
ATOM   3444  CG  ASN A 234      42.457   7.945  71.224  1.00 29.81           C  
ATOM   3445  ND2 ASN A 234      42.488   8.623  72.347  1.00 29.81           N  
ATOM   3446 HD21 ASN A 234      42.348   9.623  72.351  1.00 29.81           H  
ATOM   3447 HD22 ASN A 234      42.692   8.079  73.173  1.00 29.81           H  
ATOM   3448  OD1 ASN A 234      42.629   6.742  71.246  1.00 29.81           O  
ATOM   3449  N   ASN A 235      40.746   8.304  67.060  1.00 29.34           N  
ATOM   3450  H   ASN A 235      40.527   7.365  67.360  1.00 29.34           H  
ATOM   3451  CA  ASN A 235      39.589   9.072  66.558  1.00 29.34           C  
ATOM   3452  HA  ASN A 235      38.780   8.344  66.495  1.00 29.34           H  
ATOM   3453  C   ASN A 235      39.680   9.652  65.113  1.00 29.34           C  
ATOM   3454  CB  ASN A 235      39.175  10.076  67.663  1.00 29.34           C  
ATOM   3455  HB2 ASN A 235      40.004  10.750  67.879  1.00 29.34           H  
ATOM   3456  HB3 ASN A 235      38.342  10.694  67.328  1.00 29.34           H  
ATOM   3457  O   ASN A 235      40.750   9.743  64.531  1.00 29.34           O  
ATOM   3458  CG  ASN A 235      38.712   9.429  68.959  1.00 29.34           C  
ATOM   3459  ND2 ASN A 235      38.338  10.222  69.934  1.00 29.34           N  
ATOM   3460 HD21 ASN A 235      38.282  11.219  69.784  1.00 29.34           H  
ATOM   3461 HD22 ASN A 235      37.983   9.763  70.760  1.00 29.34           H  
ATOM   3462  OD1 ASN A 235      38.684   8.223  69.134  1.00 29.34           O  
ATOM   3463  N   ASN A 236      38.568  10.021  64.451  1.00 30.12           N  
ATOM   3464  H   ASN A 236      38.715  10.271  63.484  1.00 30.12           H  
ATOM   3465  CA  ASN A 236      37.189  10.138  64.952  1.00 30.12           C  
ATOM   3466  HA  ASN A 236      37.074   9.501  65.830  1.00 30.12           H  
ATOM   3467  C   ASN A 236      36.094   9.717  63.948  1.00 30.12           C  
ATOM   3468  CB  ASN A 236      36.931  11.613  65.337  1.00 30.12           C  
ATOM   3469  HB2 ASN A 236      37.821  12.075  65.763  1.00 30.12           H  
ATOM   3470  HB3 ASN A 236      36.678  12.179  64.440  1.00 30.12           H  
ATOM   3471  O   ASN A 236      36.203  10.020  62.765  1.00 30.12           O  
ATOM   3472  CG  ASN A 236      35.806  11.723  66.350  1.00 30.12           C  
ATOM   3473  ND2 ASN A 236      34.923  12.679  66.212  1.00 30.12           N  
ATOM   3474 HD21 ASN A 236      34.120  12.603  66.821  1.00 30.12           H  
ATOM   3475 HD22 ASN A 236      34.973  13.326  65.438  1.00 30.12           H  
ATOM   3476  OD1 ASN A 236      35.707  10.935  67.273  1.00 30.12           O  
ATOM   3477  N   ASN A 237      34.970   9.217  64.480  1.00 30.36           N  
ATOM   3478  H   ASN A 237      34.961   9.064  65.478  1.00 30.36           H  
ATOM   3479  CA  ASN A 237      33.673   9.065  63.798  1.00 30.36           C  
ATOM   3480  HA  ASN A 237      33.018   8.538  64.492  1.00 30.36           H  
ATOM   3481  C   ASN A 237      33.645   8.173  62.525  1.00 30.36           C  
ATOM   3482  CB  ASN A 237      33.061  10.484  63.607  1.00 30.36           C  
ATOM   3483  HB2 ASN A 237      32.267  10.476  62.860  1.00 30.36           H  
ATOM   3484  HB3 ASN A 237      33.821  11.172  63.237  1.00 30.36           H  
ATOM   3485  O   ASN A 237      34.545   7.391  62.240  1.00 30.36           O  
ATOM   3486  CG  ASN A 237      32.438  11.069  64.862  1.00 30.36           C  
ATOM   3487  ND2 ASN A 237      31.686  12.135  64.724  1.00 30.36           N  
ATOM   3488 HD21 ASN A 237      31.472  12.486  63.802  1.00 30.36           H  
ATOM   3489 HD22 ASN A 237      31.212  12.453  65.558  1.00 30.36           H  
ATOM   3490  OD1 ASN A 237      32.598  10.598  65.973  1.00 30.36           O  
ATOM   3491  N   ASN A 238      32.498   8.248  61.844  1.00 29.10           N  
ATOM   3492  H   ASN A 238      31.812   8.865  62.255  1.00 29.10           H  
ATOM   3493  CA  ASN A 238      32.092   7.706  60.546  1.00 29.10           C  
ATOM   3494  HA  ASN A 238      31.635   6.731  60.711  1.00 29.10           H  
ATOM   3495  C   ASN A 238      33.224   7.567  59.491  1.00 29.10           C  
ATOM   3496  CB  ASN A 238      31.033   8.717  60.043  1.00 29.10           C  
ATOM   3497  HB2 ASN A 238      30.665   8.446  59.054  1.00 29.10           H  
ATOM   3498  HB3 ASN A 238      31.507   9.693  59.936  1.00 29.10           H  
ATOM   3499  O   ASN A 238      34.028   8.479  59.339  1.00 29.10           O  
ATOM   3500  CG  ASN A 238      29.848   8.883  60.980  1.00 29.10           C  
ATOM   3501  ND2 ASN A 238      28.749   8.215  60.733  1.00 29.10           N  
ATOM   3502 HD21 ASN A 238      28.005   8.317  61.408  1.00 29.10           H  
ATOM   3503 HD22 ASN A 238      28.774   7.458  60.065  1.00 29.10           H  
ATOM   3504  OD1 ASN A 238      29.912   9.598  61.966  1.00 29.10           O  
ATOM   3505  N   ASN A 239      33.250   6.540  58.627  1.00 29.05           N  
ATOM   3506  H   ASN A 239      34.054   6.523  58.015  1.00 29.05           H  
ATOM   3507  CA  ASN A 239      32.271   5.459  58.417  1.00 29.05           C  
ATOM   3508  HA  ASN A 239      32.006   5.006  59.372  1.00 29.05           H  
ATOM   3509  C   ASN A 239      32.814   4.331  57.499  1.00 29.05           C  
ATOM   3510  CB  ASN A 239      31.030   6.067  57.712  1.00 29.05           C  
ATOM   3511  HB2 ASN A 239      30.858   5.542  56.772  1.00 29.05           H  
ATOM   3512  HB3 ASN A 239      31.219   7.099  57.418  1.00 29.05           H  
ATOM   3513  O   ASN A 239      33.850   4.486  56.863  1.00 29.05           O  
ATOM   3514  CG  ASN A 239      29.732   6.007  58.493  1.00 29.05           C  
ATOM   3515  ND2 ASN A 239      28.647   6.436  57.905  1.00 29.05           N  
ATOM   3516 HD21 ASN A 239      28.715   6.641  56.918  1.00 29.05           H  
ATOM   3517 HD22 ASN A 239      27.763   6.317  58.379  1.00 29.05           H  
ATOM   3518  OD1 ASN A 239      29.659   5.622  59.643  1.00 29.05           O  
ATOM   3519  N   ASN A 240      31.978   3.296  57.328  1.00 33.41           N  
ATOM   3520  H   ASN A 240      31.197   3.258  57.966  1.00 33.41           H  
ATOM   3521  CA  ASN A 240      31.883   2.386  56.171  1.00 33.41           C  
ATOM   3522  HA  ASN A 240      30.958   1.829  56.322  1.00 33.41           H  
ATOM   3523  C   ASN A 240      32.969   1.304  56.001  1.00 33.41           C  
ATOM   3524  CB  ASN A 240      31.631   3.193  54.879  1.00 33.41           C  
ATOM   3525  HB2 ASN A 240      30.845   3.929  55.046  1.00 33.41           H  
ATOM   3526  HB3 ASN A 240      32.541   3.727  54.604  1.00 33.41           H  
ATOM   3527  O   ASN A 240      34.116   1.574  55.653  1.00 33.41           O  
ATOM   3528  CG  ASN A 240      31.208   2.339  53.691  1.00 33.41           C  
ATOM   3529  ND2 ASN A 240      31.001   2.948  52.552  1.00 33.41           N  
ATOM   3530 HD21 ASN A 240      31.075   3.954  52.511  1.00 33.41           H  
ATOM   3531 HD22 ASN A 240      30.670   2.379  51.786  1.00 33.41           H  
ATOM   3532  OD1 ASN A 240      31.061   1.129  53.757  1.00 33.41           O  
ATOM   3533  N   ASN A 241      32.535   0.046  56.126  1.00 32.37           N  
ATOM   3534  H   ASN A 241      31.592  -0.086  56.464  1.00 32.37           H  
ATOM   3535  CA  ASN A 241      33.031  -1.110  55.373  1.00 32.37           C  
ATOM   3536  HA  ASN A 241      33.244  -0.786  54.355  1.00 32.37           H  
ATOM   3537  C   ASN A 241      31.903  -2.169  55.299  1.00 32.37           C  
ATOM   3538  CB  ASN A 241      34.313  -1.670  56.028  1.00 32.37           C  
ATOM   3539  HB2 ASN A 241      34.179  -2.724  56.273  1.00 32.37           H  
ATOM   3540  HB3 ASN A 241      34.537  -1.139  56.954  1.00 32.37           H  
ATOM   3541  O   ASN A 241      30.989  -2.138  56.122  1.00 32.37           O  
ATOM   3542  CG  ASN A 241      35.513  -1.553  55.107  1.00 32.37           C  
ATOM   3543  ND2 ASN A 241      35.989  -0.359  54.862  1.00 32.37           N  
ATOM   3544 HD21 ASN A 241      35.512   0.451  55.234  1.00 32.37           H  
ATOM   3545 HD22 ASN A 241      36.784  -0.290  54.243  1.00 32.37           H  
ATOM   3546  OD1 ASN A 241      36.010  -2.523  54.563  1.00 32.37           O  
ATOM   3547  N   GLY A 242      31.909  -3.128  54.369  1.00 34.20           N  
ATOM   3548  H   GLY A 242      31.195  -3.833  54.484  1.00 34.20           H  
ATOM   3549  CA  GLY A 242      32.849  -3.339  53.260  1.00 34.20           C  
ATOM   3550  HA2 GLY A 242      32.379  -2.992  52.339  1.00 34.20           H  
ATOM   3551  HA3 GLY A 242      33.769  -2.772  53.402  1.00 34.20           H  
ATOM   3552  C   GLY A 242      33.230  -4.815  53.081  1.00 34.20           C  
ATOM   3553  O   GLY A 242      33.079  -5.603  54.011  1.00 34.20           O  
ATOM   3554  N   TYR A 243      33.749  -5.156  51.893  1.00 33.39           N  
ATOM   3555  H   TYR A 243      33.872  -4.417  51.216  1.00 33.39           H  
ATOM   3556  CA  TYR A 243      34.045  -6.526  51.427  1.00 33.39           C  
ATOM   3557  HA  TYR A 243      34.402  -6.421  50.402  1.00 33.39           H  
ATOM   3558  C   TYR A 243      32.801  -7.448  51.314  1.00 33.39           C  
ATOM   3559  CB  TYR A 243      35.228  -7.111  52.228  1.00 33.39           C  
ATOM   3560  HB2 TYR A 243      35.023  -7.060  53.297  1.00 33.39           H  
ATOM   3561  HB3 TYR A 243      35.347  -8.169  51.991  1.00 33.39           H  
ATOM   3562  O   TYR A 243      31.736  -7.145  51.840  1.00 33.39           O  
ATOM   3563  CG  TYR A 243      36.547  -6.424  51.932  1.00 33.39           C  
ATOM   3564  CD1 TYR A 243      37.376  -6.906  50.898  1.00 33.39           C  
ATOM   3565  HD1 TYR A 243      37.088  -7.780  50.333  1.00 33.39           H  
ATOM   3566  CD2 TYR A 243      36.932  -5.285  52.666  1.00 33.39           C  
ATOM   3567  HD2 TYR A 243      36.301  -4.917  53.461  1.00 33.39           H  
ATOM   3568  CE1 TYR A 243      38.583  -6.246  50.595  1.00 33.39           C  
ATOM   3569  HE1 TYR A 243      39.224  -6.604  49.804  1.00 33.39           H  
ATOM   3570  CE2 TYR A 243      38.136  -4.621  52.364  1.00 33.39           C  
ATOM   3571  HE2 TYR A 243      38.416  -3.746  52.931  1.00 33.39           H  
ATOM   3572  OH  TYR A 243      40.127  -4.467  51.027  1.00 33.39           O  
ATOM   3573  HH  TYR A 243      40.273  -3.713  51.603  1.00 33.39           H  
ATOM   3574  CZ  TYR A 243      38.964  -5.102  51.326  1.00 33.39           C  
ATOM   3575  N   ILE A 244      32.833  -8.553  50.559  1.00 32.81           N  
ATOM   3576  H   ILE A 244      31.934  -8.999  50.446  1.00 32.81           H  
ATOM   3577  CA  ILE A 244      33.939  -9.152  49.784  1.00 32.81           C  
ATOM   3578  HA  ILE A 244      34.843  -8.559  49.927  1.00 32.81           H  
ATOM   3579  C   ILE A 244      33.618  -9.113  48.275  1.00 32.81           C  
ATOM   3580  CB  ILE A 244      34.243 -10.611  50.249  1.00 32.81           C  
ATOM   3581  HB  ILE A 244      33.588 -11.279  49.690  1.00 32.81           H  
ATOM   3582  O   ILE A 244      32.453  -9.140  47.889  1.00 32.81           O  
ATOM   3583  CG1 ILE A 244      33.980 -10.876  51.757  1.00 32.81           C  
ATOM   3584 HG12 ILE A 244      34.597 -10.214  52.365  1.00 32.81           H  
ATOM   3585 HG13 ILE A 244      32.934 -10.662  51.977  1.00 32.81           H  
ATOM   3586  CG2 ILE A 244      35.704 -10.976  49.907  1.00 32.81           C  
ATOM   3587 HG21 ILE A 244      35.884 -12.033  50.106  1.00 32.81           H  
ATOM   3588 HG22 ILE A 244      35.902 -10.832  48.845  1.00 32.81           H  
ATOM   3589 HG23 ILE A 244      36.395 -10.374  50.497  1.00 32.81           H  
ATOM   3590  CD1 ILE A 244      34.228 -12.320  52.218  1.00 32.81           C  
ATOM   3591 HD11 ILE A 244      35.295 -12.544  52.219  1.00 32.81           H  
ATOM   3592 HD12 ILE A 244      33.852 -12.441  53.233  1.00 32.81           H  
ATOM   3593 HD13 ILE A 244      33.706 -13.015  51.561  1.00 32.81           H  
ATOM   3594  N   ASP A 245      34.664  -9.062  47.444  1.00 32.42           N  
ATOM   3595  H   ASP A 245      35.581  -9.011  47.866  1.00 32.42           H  
ATOM   3596  CA  ASP A 245      34.646  -9.422  46.009  1.00 32.42           C  
ATOM   3597  HA  ASP A 245      33.665  -9.179  45.600  1.00 32.42           H  
ATOM   3598  C   ASP A 245      34.799 -10.990  45.919  1.00 32.42           C  
ATOM   3599  CB  ASP A 245      35.672  -8.465  45.349  1.00 32.42           C  
ATOM   3600  HB2 ASP A 245      35.609  -7.500  45.853  1.00 32.42           H  
ATOM   3601  HB3 ASP A 245      36.684  -8.826  45.531  1.00 32.42           H  
ATOM   3602  O   ASP A 245      34.222 -11.631  46.804  1.00 32.42           O  
ATOM   3603  CG  ASP A 245      35.438  -8.155  43.860  1.00 32.42           C  
ATOM   3604  OD1 ASP A 245      34.289  -7.848  43.490  1.00 32.42           O  
ATOM   3605  OD2 ASP A 245      36.432  -8.185  43.096  1.00 32.42           O  
ATOM   3606  N   PRO A 246      35.515 -11.707  45.006  1.00 49.31           N  
ATOM   3607  CA  PRO A 246      36.452 -11.306  43.958  1.00 49.31           C  
ATOM   3608  HA  PRO A 246      36.779 -10.272  44.061  1.00 49.31           H  
ATOM   3609  C   PRO A 246      35.957 -11.538  42.512  1.00 49.31           C  
ATOM   3610  CB  PRO A 246      37.694 -12.148  44.245  1.00 49.31           C  
ATOM   3611  HB2 PRO A 246      38.357 -12.216  43.382  1.00 49.31           H  
ATOM   3612  HB3 PRO A 246      38.228 -11.725  45.096  1.00 49.31           H  
ATOM   3613  O   PRO A 246      35.447 -12.606  42.172  1.00 49.31           O  
ATOM   3614  CG  PRO A 246      37.105 -13.501  44.632  1.00 49.31           C  
ATOM   3615  HG2 PRO A 246      36.985 -14.126  43.748  1.00 49.31           H  
ATOM   3616  HG3 PRO A 246      37.730 -14.003  45.370  1.00 49.31           H  
ATOM   3617  CD  PRO A 246      35.731 -13.146  45.210  1.00 49.31           C  
ATOM   3618  HD2 PRO A 246      34.952 -13.713  44.699  1.00 49.31           H  
ATOM   3619  HD3 PRO A 246      35.727 -13.399  46.270  1.00 49.31           H  
ATOM   3620  N   PHE A 247      36.299 -10.585  41.644  1.00 35.51           N  
ATOM   3621  H   PHE A 247      36.598  -9.717  42.064  1.00 35.51           H  
ATOM   3622  CA  PHE A 247      36.144 -10.569  40.181  1.00 35.51           C  
ATOM   3623  HA  PHE A 247      36.714  -9.679  39.915  1.00 35.51           H  
ATOM   3624  C   PHE A 247      34.698 -10.329  39.674  1.00 35.51           C  
ATOM   3625  CB  PHE A 247      36.880 -11.747  39.516  1.00 35.51           C  
ATOM   3626  HB2 PHE A 247      36.254 -12.636  39.594  1.00 35.51           H  
ATOM   3627  HB3 PHE A 247      37.004 -11.528  38.456  1.00 35.51           H  
ATOM   3628  O   PHE A 247      33.737 -10.836  40.240  1.00 35.51           O  
ATOM   3629  CG  PHE A 247      38.261 -12.052  40.075  1.00 35.51           C  
ATOM   3630  CD1 PHE A 247      39.315 -11.133  39.905  1.00 35.51           C  
ATOM   3631  HD1 PHE A 247      39.140 -10.205  39.380  1.00 35.51           H  
ATOM   3632  CD2 PHE A 247      38.492 -13.251  40.775  1.00 35.51           C  
ATOM   3633  HD2 PHE A 247      37.680 -13.947  40.926  1.00 35.51           H  
ATOM   3634  CE1 PHE A 247      40.588 -11.409  40.435  1.00 35.51           C  
ATOM   3635  HE1 PHE A 247      41.389 -10.694  40.315  1.00 35.51           H  
ATOM   3636  CE2 PHE A 247      39.766 -13.531  41.303  1.00 35.51           C  
ATOM   3637  HE2 PHE A 247      39.932 -14.447  41.849  1.00 35.51           H  
ATOM   3638  CZ  PHE A 247      40.814 -12.608  41.134  1.00 35.51           C  
ATOM   3639  HZ  PHE A 247      41.789 -12.817  41.550  1.00 35.51           H  
ATOM   3640  N   TYR A 248      34.413  -9.499  38.654  1.00 39.01           N  
ATOM   3641  H   TYR A 248      33.417  -9.334  38.621  1.00 39.01           H  
ATOM   3642  CA  TYR A 248      35.145  -9.094  37.429  1.00 39.01           C  
ATOM   3643  HA  TYR A 248      34.482  -8.378  36.943  1.00 39.01           H  
ATOM   3644  C   TYR A 248      35.273 -10.245  36.394  1.00 39.01           C  
ATOM   3645  CB  TYR A 248      36.438  -8.291  37.704  1.00 39.01           C  
ATOM   3646  HB2 TYR A 248      37.197  -8.909  38.182  1.00 39.01           H  
ATOM   3647  HB3 TYR A 248      36.889  -8.039  36.744  1.00 39.01           H  
ATOM   3648  O   TYR A 248      35.200 -11.414  36.744  1.00 39.01           O  
ATOM   3649  CG  TYR A 248      36.273  -6.975  38.456  1.00 39.01           C  
ATOM   3650  CD1 TYR A 248      36.500  -5.756  37.780  1.00 39.01           C  
ATOM   3651  HD1 TYR A 248      36.781  -5.755  36.737  1.00 39.01           H  
ATOM   3652  CD2 TYR A 248      35.929  -6.947  39.825  1.00 39.01           C  
ATOM   3653  HD2 TYR A 248      35.751  -7.849  40.391  1.00 39.01           H  
ATOM   3654  CE1 TYR A 248      36.380  -4.530  38.464  1.00 39.01           C  
ATOM   3655  HE1 TYR A 248      36.559  -3.593  37.958  1.00 39.01           H  
ATOM   3656  CE2 TYR A 248      35.808  -5.727  40.510  1.00 39.01           C  
ATOM   3657  HE2 TYR A 248      35.547  -5.742  41.558  1.00 39.01           H  
ATOM   3658  OH  TYR A 248      35.921  -3.335  40.493  1.00 39.01           O  
ATOM   3659  HH  TYR A 248      35.693  -3.492  41.412  1.00 39.01           H  
ATOM   3660  CZ  TYR A 248      36.034  -4.514  39.831  1.00 39.01           C  
ATOM   3661  N   LEU A 249      35.402 -10.017  35.080  1.00 38.13           N  
ATOM   3662  H   LEU A 249      35.329 -10.858  34.526  1.00 38.13           H  
ATOM   3663  CA  LEU A 249      35.722  -8.796  34.325  1.00 38.13           C  
ATOM   3664  HA  LEU A 249      35.815  -7.938  34.990  1.00 38.13           H  
ATOM   3665  C   LEU A 249      34.652  -8.418  33.277  1.00 38.13           C  
ATOM   3666  CB  LEU A 249      37.068  -9.021  33.587  1.00 38.13           C  
ATOM   3667  HB2 LEU A 249      37.142 -10.058  33.260  1.00 38.13           H  
ATOM   3668  HB3 LEU A 249      37.050  -8.433  32.669  1.00 38.13           H  
ATOM   3669  O   LEU A 249      34.054  -9.280  32.638  1.00 38.13           O  
ATOM   3670  CG  LEU A 249      38.347  -8.629  34.349  1.00 38.13           C  
ATOM   3671  HG  LEU A 249      38.169  -7.712  34.911  1.00 38.13           H  
ATOM   3672  CD1 LEU A 249      38.821  -9.732  35.299  1.00 38.13           C  
ATOM   3673 HD11 LEU A 249      38.040  -9.988  36.015  1.00 38.13           H  
ATOM   3674 HD12 LEU A 249      39.078 -10.628  34.734  1.00 38.13           H  
ATOM   3675 HD13 LEU A 249      39.698  -9.392  35.850  1.00 38.13           H  
ATOM   3676  CD2 LEU A 249      39.485  -8.361  33.363  1.00 38.13           C  
ATOM   3677 HD21 LEU A 249      39.211  -7.536  32.706  1.00 38.13           H  
ATOM   3678 HD22 LEU A 249      39.679  -9.249  32.761  1.00 38.13           H  
ATOM   3679 HD23 LEU A 249      40.388  -8.085  33.907  1.00 38.13           H  
ATOM   3680  N   ARG A 250      34.539  -7.108  33.008  1.00 43.54           N  
ATOM   3681  H   ARG A 250      35.063  -6.499  33.621  1.00 43.54           H  
ATOM   3682  CA  ARG A 250      34.404  -6.587  31.633  1.00 43.54           C  
ATOM   3683  HA  ARG A 250      33.967  -7.338  30.974  1.00 43.54           H  
ATOM   3684  C   ARG A 250      35.798  -6.209  31.108  1.00 43.54           C  
ATOM   3685  CB  ARG A 250      33.582  -5.288  31.585  1.00 43.54           C  
ATOM   3686  HB2 ARG A 250      34.164  -4.511  32.080  1.00 43.54           H  
ATOM   3687  HB3 ARG A 250      33.506  -5.007  30.535  1.00 43.54           H  
ATOM   3688  O   ARG A 250      36.736  -6.130  31.900  1.00 43.54           O  
ATOM   3689  CG  ARG A 250      32.165  -5.235  32.168  1.00 43.54           C  
ATOM   3690  HG2 ARG A 250      31.558  -6.061  31.796  1.00 43.54           H  
ATOM   3691  HG3 ARG A 250      32.208  -5.246  33.257  1.00 43.54           H  
ATOM   3692  CD  ARG A 250      31.622  -3.895  31.650  1.00 43.54           C  
ATOM   3693  HD2 ARG A 250      31.413  -3.999  30.585  1.00 43.54           H  
ATOM   3694  HD3 ARG A 250      32.402  -3.143  31.764  1.00 43.54           H  
ATOM   3695  NE  ARG A 250      30.426  -3.383  32.332  1.00 43.54           N  
ATOM   3696  HE  ARG A 250      30.042  -3.925  33.092  1.00 43.54           H  
ATOM   3697  NH1 ARG A 250      30.358  -1.446  31.085  1.00 43.54           N  
ATOM   3698 HH11 ARG A 250      29.983  -0.535  30.861  1.00 43.54           H  
ATOM   3699 HH12 ARG A 250      31.144  -1.766  30.537  1.00 43.54           H  
ATOM   3700  NH2 ARG A 250      28.910  -1.731  32.747  1.00 43.54           N  
ATOM   3701 HH21 ARG A 250      28.558  -0.809  32.536  1.00 43.54           H  
ATOM   3702 HH22 ARG A 250      28.544  -2.264  33.523  1.00 43.54           H  
ATOM   3703  CZ  ARG A 250      29.907  -2.198  32.049  1.00 43.54           C  
ATOM   3704  N   ASP A 251      35.890  -5.773  29.853  1.00 36.58           N  
ATOM   3705  H   ASP A 251      35.102  -5.890  29.232  1.00 36.58           H  
ATOM   3706  CA  ASP A 251      36.688  -4.568  29.597  1.00 36.58           C  
ATOM   3707  HA  ASP A 251      36.740  -4.029  30.543  1.00 36.58           H  
ATOM   3708  C   ASP A 251      35.993  -3.611  28.610  1.00 36.58           C  
ATOM   3709  CB  ASP A 251      38.131  -4.911  29.179  1.00 36.58           C  
ATOM   3710  HB2 ASP A 251      38.454  -5.815  29.697  1.00 36.58           H  
ATOM   3711  HB3 ASP A 251      38.169  -5.102  28.106  1.00 36.58           H  
ATOM   3712  O   ASP A 251      35.340  -4.057  27.670  1.00 36.58           O  
ATOM   3713  CG  ASP A 251      39.107  -3.787  29.545  1.00 36.58           C  
ATOM   3714  OD1 ASP A 251      38.678  -2.768  30.133  1.00 36.58           O  
ATOM   3715  OD2 ASP A 251      40.333  -3.916  29.314  1.00 36.58           O  
ATOM   3716  N   ASP A 252      36.144  -2.307  28.848  1.00 50.30           N  
ATOM   3717  H   ASP A 252      36.783  -2.063  29.592  1.00 50.30           H  
ATOM   3718  CA  ASP A 252      35.623  -1.173  28.072  1.00 50.30           C  
ATOM   3719  HA  ASP A 252      35.461  -1.456  27.032  1.00 50.30           H  
ATOM   3720  C   ASP A 252      36.673  -0.044  28.166  1.00 50.30           C  
ATOM   3721  CB  ASP A 252      34.301  -0.647  28.676  1.00 50.30           C  
ATOM   3722  HB2 ASP A 252      34.071   0.306  28.198  1.00 50.30           H  
ATOM   3723  HB3 ASP A 252      34.453  -0.443  29.736  1.00 50.30           H  
ATOM   3724  O   ASP A 252      36.975   0.396  29.278  1.00 50.30           O  
ATOM   3725  CG  ASP A 252      33.068  -1.544  28.519  1.00 50.30           C  
ATOM   3726  OD1 ASP A 252      32.541  -1.637  27.391  1.00 50.30           O  
ATOM   3727  OD2 ASP A 252      32.543  -2.012  29.562  1.00 50.30           O  
ATOM   3728  N   LYS A 253      37.265   0.418  27.049  1.00 39.17           N  
ATOM   3729  H   LYS A 253      36.981   0.043  26.155  1.00 39.17           H  
ATOM   3730  CA  LYS A 253      38.357   1.421  27.065  1.00 39.17           C  
ATOM   3731  HA  LYS A 253      38.227   2.060  27.938  1.00 39.17           H  
ATOM   3732  C   LYS A 253      38.391   2.359  25.851  1.00 39.17           C  
ATOM   3733  CB  LYS A 253      39.726   0.718  27.183  1.00 39.17           C  
ATOM   3734  HB2 LYS A 253      40.508   1.427  26.915  1.00 39.17           H  
ATOM   3735  HB3 LYS A 253      39.776  -0.116  26.483  1.00 39.17           H  
ATOM   3736  O   LYS A 253      38.371   1.904  24.710  1.00 39.17           O  
ATOM   3737  CG  LYS A 253      40.006   0.223  28.609  1.00 39.17           C  
ATOM   3738  HG2 LYS A 253      39.322  -0.593  28.844  1.00 39.17           H  
ATOM   3739  HG3 LYS A 253      39.837   1.044  29.306  1.00 39.17           H  
ATOM   3740  CD  LYS A 253      41.448  -0.275  28.770  1.00 39.17           C  
ATOM   3741  HD2 LYS A 253      41.591  -1.172  28.168  1.00 39.17           H  
ATOM   3742  HD3 LYS A 253      42.129   0.499  28.415  1.00 39.17           H  
ATOM   3743  CE  LYS A 253      41.764  -0.566  30.240  1.00 39.17           C  
ATOM   3744  HE2 LYS A 253      42.829  -0.781  30.330  1.00 39.17           H  
ATOM   3745  HE3 LYS A 253      41.540   0.326  30.824  1.00 39.17           H  
ATOM   3746  NZ  LYS A 253      40.984  -1.711  30.752  1.00 39.17           N  
ATOM   3747  HZ1 LYS A 253      41.100  -2.546  30.195  1.00 39.17           H  
ATOM   3748  HZ2 LYS A 253      41.143  -1.934  31.724  1.00 39.17           H  
ATOM   3749  HZ3 LYS A 253      39.990  -1.591  30.619  1.00 39.17           H  
ATOM   3750  N   ASP A 254      38.461   3.664  26.125  1.00 39.28           N  
ATOM   3751  H   ASP A 254      37.923   3.894  26.948  1.00 39.28           H  
ATOM   3752  CA  ASP A 254      39.696   4.484  26.167  1.00 39.28           C  
ATOM   3753  HA  ASP A 254      39.385   5.500  25.923  1.00 39.28           H  
ATOM   3754  C   ASP A 254      40.841   4.160  25.175  1.00 39.28           C  
ATOM   3755  CB  ASP A 254      40.187   4.519  27.627  1.00 39.28           C  
ATOM   3756  HB2 ASP A 254      40.290   3.505  28.014  1.00 39.28           H  
ATOM   3757  HB3 ASP A 254      41.171   4.984  27.683  1.00 39.28           H  
ATOM   3758  O   ASP A 254      41.109   3.012  24.837  1.00 39.28           O  
ATOM   3759  CG  ASP A 254      39.206   5.304  28.502  1.00 39.28           C  
ATOM   3760  OD1 ASP A 254      38.041   4.863  28.598  1.00 39.28           O  
ATOM   3761  OD2 ASP A 254      39.615   6.371  29.011  1.00 39.28           O  
ATOM   3762  N   PHE A 255      41.615   5.136  24.681  1.00 34.77           N  
ATOM   3763  H   PHE A 255      42.182   4.840  23.900  1.00 34.77           H  
ATOM   3764  CA  PHE A 255      42.002   6.431  25.280  1.00 34.77           C  
ATOM   3765  HA  PHE A 255      41.557   6.514  26.271  1.00 34.77           H  
ATOM   3766  C   PHE A 255      41.556   7.656  24.445  1.00 34.77           C  
ATOM   3767  CB  PHE A 255      43.533   6.403  25.422  1.00 34.77           C  
ATOM   3768  HB2 PHE A 255      43.972   6.124  24.463  1.00 34.77           H  
ATOM   3769  HB3 PHE A 255      43.898   7.408  25.634  1.00 34.77           H  
ATOM   3770  O   PHE A 255      41.455   7.538  23.228  1.00 34.77           O  
ATOM   3771  CG  PHE A 255      44.061   5.463  26.492  1.00 34.77           C  
ATOM   3772  CD1 PHE A 255      44.331   5.951  27.785  1.00 34.77           C  
ATOM   3773  HD1 PHE A 255      44.137   6.986  28.024  1.00 34.77           H  
ATOM   3774  CD2 PHE A 255      44.294   4.105  26.200  1.00 34.77           C  
ATOM   3775  HD2 PHE A 255      44.068   3.717  25.218  1.00 34.77           H  
ATOM   3776  CE1 PHE A 255      44.842   5.091  28.774  1.00 34.77           C  
ATOM   3777  HE1 PHE A 255      45.038   5.470  29.766  1.00 34.77           H  
ATOM   3778  CE2 PHE A 255      44.800   3.244  27.190  1.00 34.77           C  
ATOM   3779  HE2 PHE A 255      44.964   2.201  26.963  1.00 34.77           H  
ATOM   3780  CZ  PHE A 255      45.079   3.738  28.476  1.00 34.77           C  
ATOM   3781  HZ  PHE A 255      45.463   3.078  29.240  1.00 34.77           H  
ATOM   3782  N   ASN A 256      41.250   8.861  24.961  1.00 37.48           N  
ATOM   3783  H   ASN A 256      40.897   9.469  24.235  1.00 37.48           H  
ATOM   3784  CA  ASN A 256      41.436   9.544  26.267  1.00 37.48           C  
ATOM   3785  HA  ASN A 256      40.811  10.434  26.197  1.00 37.48           H  
ATOM   3786  C   ASN A 256      42.846  10.093  26.597  1.00 37.48           C  
ATOM   3787  CB  ASN A 256      40.822   8.755  27.440  1.00 37.48           C  
ATOM   3788  HB2 ASN A 256      39.839   8.374  27.164  1.00 37.48           H  
ATOM   3789  HB3 ASN A 256      41.466   7.918  27.708  1.00 37.48           H  
ATOM   3790  O   ASN A 256      43.715   9.345  27.050  1.00 37.48           O  
ATOM   3791  CG  ASN A 256      40.673   9.563  28.720  1.00 37.48           C  
ATOM   3792  ND2 ASN A 256      40.098   8.970  29.732  1.00 37.48           N  
ATOM   3793 HD21 ASN A 256      39.805   8.010  29.619  1.00 37.48           H  
ATOM   3794 HD22 ASN A 256      39.967   9.487  30.590  1.00 37.48           H  
ATOM   3795  OD1 ASN A 256      41.076  10.710  28.828  1.00 37.48           O  
ATOM   3796  N   ASN A 257      43.042  11.420  26.485  1.00 34.27           N  
ATOM   3797  H   ASN A 257      42.293  11.983  26.108  1.00 34.27           H  
ATOM   3798  CA  ASN A 257      43.958  12.149  27.375  1.00 34.27           C  
ATOM   3799  HA  ASN A 257      43.730  11.787  28.377  1.00 34.27           H  
ATOM   3800  C   ASN A 257      43.719  13.679  27.460  1.00 34.27           C  
ATOM   3801  CB  ASN A 257      45.433  11.814  27.066  1.00 34.27           C  
ATOM   3802  HB2 ASN A 257      45.960  12.670  26.644  1.00 34.27           H  
ATOM   3803  HB3 ASN A 257      45.520  10.994  26.353  1.00 34.27           H  
ATOM   3804  O   ASN A 257      42.743  14.195  26.923  1.00 34.27           O  
ATOM   3805  CG  ASN A 257      46.081  11.411  28.373  1.00 34.27           C  
ATOM   3806  ND2 ASN A 257      46.067  10.139  28.683  1.00 34.27           N  
ATOM   3807 HD21 ASN A 257      46.425   9.872  29.589  1.00 34.27           H  
ATOM   3808 HD22 ASN A 257      45.535   9.513  28.095  1.00 34.27           H  
ATOM   3809  OD1 ASN A 257      46.456  12.243  29.185  1.00 34.27           O  
ATOM   3810  N   ASN A 258      44.619  14.369  28.175  1.00 34.86           N  
ATOM   3811  H   ASN A 258      45.447  13.861  28.452  1.00 34.86           H  
ATOM   3812  CA  ASN A 258      44.523  15.736  28.716  1.00 34.86           C  
ATOM   3813  HA  ASN A 258      43.593  16.194  28.378  1.00 34.86           H  
ATOM   3814  C   ASN A 258      45.718  16.600  28.196  1.00 34.86           C  
ATOM   3815  CB  ASN A 258      44.486  15.591  30.256  1.00 34.86           C  
ATOM   3816  HB2 ASN A 258      44.148  16.530  30.693  1.00 34.86           H  
ATOM   3817  HB3 ASN A 258      45.489  15.367  30.620  1.00 34.86           H  
ATOM   3818  O   ASN A 258      46.514  16.091  27.412  1.00 34.86           O  
ATOM   3819  CG  ASN A 258      43.546  14.518  30.783  1.00 34.86           C  
ATOM   3820  ND2 ASN A 258      43.982  13.280  30.882  1.00 34.86           N  
ATOM   3821 HD21 ASN A 258      44.912  13.027  30.582  1.00 34.86           H  
ATOM   3822 HD22 ASN A 258      43.303  12.606  31.207  1.00 34.86           H  
ATOM   3823  OD1 ASN A 258      42.415  14.783  31.137  1.00 34.86           O  
ATOM   3824  N   ASN A 259      45.969  17.870  28.558  1.00 38.32           N  
ATOM   3825  H   ASN A 259      46.733  18.279  28.039  1.00 38.32           H  
ATOM   3826  CA  ASN A 259      45.363  18.807  29.525  1.00 38.32           C  
ATOM   3827  HA  ASN A 259      44.283  18.662  29.553  1.00 38.32           H  
ATOM   3828  C   ASN A 259      45.668  20.284  29.127  1.00 38.32           C  
ATOM   3829  CB  ASN A 259      45.993  18.552  30.918  1.00 38.32           C  
ATOM   3830  HB2 ASN A 259      46.207  17.493  31.067  1.00 38.32           H  
ATOM   3831  HB3 ASN A 259      46.948  19.073  30.981  1.00 38.32           H  
ATOM   3832  O   ASN A 259      46.469  20.502  28.223  1.00 38.32           O  
ATOM   3833  CG  ASN A 259      45.116  19.019  32.069  1.00 38.32           C  
ATOM   3834  ND2 ASN A 259      45.569  18.871  33.289  1.00 38.32           N  
ATOM   3835 HD21 ASN A 259      46.528  18.590  33.438  1.00 38.32           H  
ATOM   3836 HD22 ASN A 259      44.991  19.250  34.025  1.00 38.32           H  
ATOM   3837  OD1 ASN A 259      44.015  19.515  31.892  1.00 38.32           O  
ATOM   3838  N   ASN A 260      45.144  21.259  29.894  1.00 32.97           N  
ATOM   3839  H   ASN A 260      44.530  20.942  30.631  1.00 32.97           H  
ATOM   3840  CA  ASN A 260      45.460  22.709  29.888  1.00 32.97           C  
ATOM   3841  HA  ASN A 260      44.860  23.132  30.694  1.00 32.97           H  
ATOM   3842  C   ASN A 260      45.055  23.501  28.618  1.00 32.97           C  
ATOM   3843  CB  ASN A 260      46.931  22.927  30.292  1.00 32.97           C  
ATOM   3844  HB2 ASN A 260      47.586  22.243  29.752  1.00 32.97           H  
ATOM   3845  HB3 ASN A 260      47.237  23.936  30.018  1.00 32.97           H  
ATOM   3846  O   ASN A 260      45.055  22.966  27.519  1.00 32.97           O  
ATOM   3847  CG  ASN A 260      47.147  22.741  31.780  1.00 32.97           C  
ATOM   3848  ND2 ASN A 260      47.258  23.823  32.513  1.00 32.97           N  
ATOM   3849 HD21 ASN A 260      47.428  23.697  33.501  1.00 32.97           H  
ATOM   3850 HD22 ASN A 260      47.183  24.732  32.080  1.00 32.97           H  
ATOM   3851  OD1 ASN A 260      47.172  21.639  32.306  1.00 32.97           O  
ATOM   3852  N   VAL A 261      44.627  24.776  28.643  1.00 36.89           N  
ATOM   3853  H   VAL A 261      44.407  25.072  27.703  1.00 36.89           H  
ATOM   3854  CA  VAL A 261      44.421  25.833  29.676  1.00 36.89           C  
ATOM   3855  HA  VAL A 261      43.819  26.566  29.139  1.00 36.89           H  
ATOM   3856  C   VAL A 261      45.646  26.640  30.156  1.00 36.89           C  
ATOM   3857  CB  VAL A 261      43.498  25.434  30.855  1.00 36.89           C  
ATOM   3858  HB  VAL A 261      44.048  24.816  31.565  1.00 36.89           H  
ATOM   3859  O   VAL A 261      46.398  26.195  31.022  1.00 36.89           O  
ATOM   3860  CG1 VAL A 261      43.009  26.677  31.614  1.00 36.89           C  
ATOM   3861 HG11 VAL A 261      42.472  27.347  30.942  1.00 36.89           H  
ATOM   3862 HG12 VAL A 261      43.852  27.209  32.056  1.00 36.89           H  
ATOM   3863 HG13 VAL A 261      42.343  26.378  32.423  1.00 36.89           H  
ATOM   3864  CG2 VAL A 261      42.250  24.666  30.396  1.00 36.89           C  
ATOM   3865 HG21 VAL A 261      41.611  24.450  31.253  1.00 36.89           H  
ATOM   3866 HG22 VAL A 261      42.529  23.716  29.941  1.00 36.89           H  
ATOM   3867 HG23 VAL A 261      41.690  25.258  29.672  1.00 36.89           H  
ATOM   3868  N   GLN A 262      45.722  27.892  29.676  1.00 29.94           N  
ATOM   3869  H   GLN A 262      45.094  28.123  28.919  1.00 29.94           H  
ATOM   3870  CA  GLN A 262      46.333  29.093  30.285  1.00 29.94           C  
ATOM   3871  HA  GLN A 262      46.204  29.039  31.366  1.00 29.94           H  
ATOM   3872  C   GLN A 262      45.558  30.343  29.771  1.00 29.94           C  
ATOM   3873  CB  GLN A 262      47.846  29.139  29.982  1.00 29.94           C  
ATOM   3874  HB2 GLN A 262      48.285  28.210  30.346  1.00 29.94           H  
ATOM   3875  HB3 GLN A 262      48.005  29.193  28.905  1.00 29.94           H  
ATOM   3876  O   GLN A 262      44.750  30.202  28.852  1.00 29.94           O  
ATOM   3877  CG  GLN A 262      48.565  30.324  30.662  1.00 29.94           C  
ATOM   3878  HG2 GLN A 262      48.223  30.413  31.693  1.00 29.94           H  
ATOM   3879  HG3 GLN A 262      48.313  31.243  30.133  1.00 29.94           H  
ATOM   3880  CD  GLN A 262      50.088  30.217  30.693  1.00 29.94           C  
ATOM   3881  NE2 GLN A 262      50.780  31.316  30.896  1.00 29.94           N  
ATOM   3882 HE21 GLN A 262      51.785  31.215  30.904  1.00 29.94           H  
ATOM   3883 HE22 GLN A 262      50.323  32.212  30.985  1.00 29.94           H  
ATOM   3884  OE1 GLN A 262      50.682  29.162  30.564  1.00 29.94           O  
ATOM   3885  N   LEU A 263      45.733  31.533  30.370  1.00 35.64           N  
ATOM   3886  H   LEU A 263      46.443  31.624  31.082  1.00 35.64           H  
ATOM   3887  CA  LEU A 263      45.005  32.776  30.039  1.00 35.64           C  
ATOM   3888  HA  LEU A 263      44.588  32.698  29.035  1.00 35.64           H  
ATOM   3889  C   LEU A 263      45.916  34.023  30.082  1.00 35.64           C  
ATOM   3890  CB  LEU A 263      43.852  33.018  31.042  1.00 35.64           C  
ATOM   3891  HB2 LEU A 263      44.274  33.228  32.025  1.00 35.64           H  
ATOM   3892  HB3 LEU A 263      43.354  33.932  30.718  1.00 35.64           H  
ATOM   3893  O   LEU A 263      46.877  34.027  30.845  1.00 35.64           O  
ATOM   3894  CG  LEU A 263      42.778  31.921  31.187  1.00 35.64           C  
ATOM   3895  HG  LEU A 263      42.621  31.426  30.228  1.00 35.64           H  
ATOM   3896  CD1 LEU A 263      43.121  30.878  32.260  1.00 35.64           C  
ATOM   3897 HD11 LEU A 263      43.251  31.365  33.227  1.00 35.64           H  
ATOM   3898 HD12 LEU A 263      42.316  30.147  32.331  1.00 35.64           H  
ATOM   3899 HD13 LEU A 263      44.040  30.348  32.006  1.00 35.64           H  
ATOM   3900  CD2 LEU A 263      41.454  32.555  31.625  1.00 35.64           C  
ATOM   3901 HD21 LEU A 263      41.581  33.072  32.576  1.00 35.64           H  
ATOM   3902 HD22 LEU A 263      40.688  31.786  31.726  1.00 35.64           H  
ATOM   3903 HD23 LEU A 263      41.125  33.271  30.871  1.00 35.64           H  
ATOM   3904  N   ASP A 264      45.538  35.082  29.350  1.00 30.01           N  
ATOM   3905  H   ASP A 264      44.755  34.960  28.723  1.00 30.01           H  
ATOM   3906  CA  ASP A 264      45.813  36.506  29.658  1.00 30.01           C  
ATOM   3907  HA  ASP A 264      45.715  36.631  30.737  1.00 30.01           H  
ATOM   3908  C   ASP A 264      44.723  37.408  29.000  1.00 30.01           C  
ATOM   3909  CB  ASP A 264      47.255  36.916  29.291  1.00 30.01           C  
ATOM   3910  HB2 ASP A 264      47.901  36.038  29.308  1.00 30.01           H  
ATOM   3911  HB3 ASP A 264      47.281  37.327  28.282  1.00 30.01           H  
ATOM   3912  O   ASP A 264      43.677  36.888  28.601  1.00 30.01           O  
ATOM   3913  CG  ASP A 264      47.801  37.946  30.298  1.00 30.01           C  
ATOM   3914  OD1 ASP A 264      47.092  38.950  30.545  1.00 30.01           O  
ATOM   3915  OD2 ASP A 264      48.895  37.706  30.850  1.00 30.01           O  
ATOM   3916  N   ASN A 265      44.889  38.739  28.949  1.00 33.16           N  
ATOM   3917  H   ASN A 265      45.769  39.093  29.294  1.00 33.16           H  
ATOM   3918  CA  ASN A 265      43.797  39.721  28.809  1.00 33.16           C  
ATOM   3919  HA  ASN A 265      42.974  39.268  28.258  1.00 33.16           H  
ATOM   3920  C   ASN A 265      44.204  41.036  28.072  1.00 33.16           C  
ATOM   3921  CB  ASN A 265      43.354  39.989  30.268  1.00 33.16           C  
ATOM   3922  HB2 ASN A 265      43.236  39.034  30.780  1.00 33.16           H  
ATOM   3923  HB3 ASN A 265      44.151  40.532  30.776  1.00 33.16           H  
ATOM   3924  O   ASN A 265      45.383  41.297  27.861  1.00 33.16           O  
ATOM   3925  CG  ASN A 265      42.049  40.737  30.465  1.00 33.16           C  
ATOM   3926  ND2 ASN A 265      41.747  41.098  31.689  1.00 33.16           N  
ATOM   3927 HD21 ASN A 265      42.364  40.852  32.450  1.00 33.16           H  
ATOM   3928 HD22 ASN A 265      40.858  41.561  31.817  1.00 33.16           H  
ATOM   3929  OD1 ASN A 265      41.284  41.016  29.557  1.00 33.16           O  
ATOM   3930  N   THR A 266      43.228  41.929  27.818  1.00 34.74           N  
ATOM   3931  H   THR A 266      42.303  41.608  28.067  1.00 34.74           H  
ATOM   3932  CA  THR A 266      43.322  43.363  27.403  1.00 34.74           C  
ATOM   3933  HA  THR A 266      42.300  43.732  27.495  1.00 34.74           H  
ATOM   3934  C   THR A 266      43.734  43.686  25.948  1.00 34.74           C  
ATOM   3935  CB  THR A 266      44.189  44.186  28.389  1.00 34.74           C  
ATOM   3936  HB  THR A 266      44.135  45.240  28.117  1.00 34.74           H  
ATOM   3937  O   THR A 266      44.401  42.885  25.311  1.00 34.74           O  
ATOM   3938  CG2 THR A 266      43.739  44.072  29.845  1.00 34.74           C  
ATOM   3939 HG21 THR A 266      44.299  44.786  30.448  1.00 34.74           H  
ATOM   3940 HG22 THR A 266      43.931  43.067  30.223  1.00 34.74           H  
ATOM   3941 HG23 THR A 266      42.674  44.293  29.924  1.00 34.74           H  
ATOM   3942  OG1 THR A 266      45.549  43.841  28.341  1.00 34.74           O  
ATOM   3943  HG1 THR A 266      45.603  42.898  28.169  1.00 34.74           H  
ATOM   3944  N   ASN A 267      43.477  44.865  25.343  1.00 32.66           N  
ATOM   3945  H   ASN A 267      44.051  44.978  24.520  1.00 32.66           H  
ATOM   3946  CA  ASN A 267      42.431  45.918  25.391  1.00 32.66           C  
ATOM   3947  HA  ASN A 267      41.471  45.479  25.122  1.00 32.66           H  
ATOM   3948  C   ASN A 267      42.789  47.000  24.304  1.00 32.66           C  
ATOM   3949  CB  ASN A 267      42.324  46.557  26.801  1.00 32.66           C  
ATOM   3950  HB2 ASN A 267      42.146  45.787  27.552  1.00 32.66           H  
ATOM   3951  HB3 ASN A 267      43.256  47.069  27.039  1.00 32.66           H  
ATOM   3952  O   ASN A 267      43.835  46.901  23.669  1.00 32.66           O  
ATOM   3953  CG  ASN A 267      41.159  47.513  26.989  1.00 32.66           C  
ATOM   3954  ND2 ASN A 267      41.200  48.344  28.002  1.00 32.66           N  
ATOM   3955 HD21 ASN A 267      42.001  48.364  28.617  1.00 32.66           H  
ATOM   3956 HD22 ASN A 267      40.405  48.956  28.114  1.00 32.66           H  
ATOM   3957  OD1 ASN A 267      40.194  47.520  26.246  1.00 32.66           O  
ATOM   3958  N   ILE A 268      41.966  48.052  24.148  1.00 31.94           N  
ATOM   3959  H   ILE A 268      41.105  47.997  24.674  1.00 31.94           H  
ATOM   3960  CA  ILE A 268      42.213  49.358  23.475  1.00 31.94           C  
ATOM   3961  HA  ILE A 268      41.311  49.936  23.673  1.00 31.94           H  
ATOM   3962  C   ILE A 268      42.351  49.359  21.931  1.00 31.94           C  
ATOM   3963  CB  ILE A 268      43.353  50.169  24.158  1.00 31.94           C  
ATOM   3964  HB  ILE A 268      44.308  49.714  23.894  1.00 31.94           H  
ATOM   3965  O   ILE A 268      43.440  49.222  21.378  1.00 31.94           O  
ATOM   3966  CG1 ILE A 268      43.234  50.165  25.703  1.00 31.94           C  
ATOM   3967 HG12 ILE A 268      42.231  50.483  25.989  1.00 31.94           H  
ATOM   3968 HG13 ILE A 268      43.384  49.144  26.055  1.00 31.94           H  
ATOM   3969  CG2 ILE A 268      43.348  51.623  23.634  1.00 31.94           C  
ATOM   3970 HG21 ILE A 268      43.432  51.644  22.547  1.00 31.94           H  
ATOM   3971 HG22 ILE A 268      44.207  52.170  24.023  1.00 31.94           H  
ATOM   3972 HG23 ILE A 268      42.429  52.129  23.931  1.00 31.94           H  
ATOM   3973  CD1 ILE A 268      44.253  51.030  26.457  1.00 31.94           C  
ATOM   3974 HD11 ILE A 268      45.262  50.811  26.108  1.00 31.94           H  
ATOM   3975 HD12 ILE A 268      44.191  50.810  27.523  1.00 31.94           H  
ATOM   3976 HD13 ILE A 268      44.037  52.088  26.311  1.00 31.94           H  
ATOM   3977  N   SER A 269      41.255  49.697  21.240  1.00 32.15           N  
ATOM   3978  H   SER A 269      40.391  49.810  21.752  1.00 32.15           H  
ATOM   3979  CA  SER A 269      41.177  50.018  19.797  1.00 32.15           C  
ATOM   3980  HA  SER A 269      42.102  49.713  19.308  1.00 32.15           H  
ATOM   3981  C   SER A 269      40.970  51.524  19.526  1.00 32.15           C  
ATOM   3982  CB  SER A 269      40.027  49.214  19.178  1.00 32.15           C  
ATOM   3983  HB2 SER A 269      39.906  49.482  18.129  1.00 32.15           H  
ATOM   3984  HB3 SER A 269      40.266  48.153  19.239  1.00 32.15           H  
ATOM   3985  O   SER A 269      40.508  52.242  20.414  1.00 32.15           O  
ATOM   3986  OG  SER A 269      38.816  49.452  19.881  1.00 32.15           O  
ATOM   3987  HG  SER A 269      38.536  50.357  19.726  1.00 32.15           H  
ATOM   3988  N   GLN A 270      41.259  52.016  18.308  1.00 33.90           N  
ATOM   3989  H   GLN A 270      41.594  51.395  17.584  1.00 33.90           H  
ATOM   3990  CA  GLN A 270      41.008  53.417  17.902  1.00 33.90           C  
ATOM   3991  HA  GLN A 270      40.028  53.692  18.290  1.00 33.90           H  
ATOM   3992  C   GLN A 270      40.917  53.621  16.361  1.00 33.90           C  
ATOM   3993  CB  GLN A 270      42.071  54.331  18.561  1.00 33.90           C  
ATOM   3994  HB2 GLN A 270      42.739  54.754  17.810  1.00 33.90           H  
ATOM   3995  HB3 GLN A 270      42.687  53.761  19.257  1.00 33.90           H  
ATOM   3996  O   GLN A 270      40.820  52.644  15.626  1.00 33.90           O  
ATOM   3997  CG  GLN A 270      41.380  55.458  19.344  1.00 33.90           C  
ATOM   3998  HG2 GLN A 270      40.755  55.023  20.124  1.00 33.90           H  
ATOM   3999  HG3 GLN A 270      40.736  56.027  18.673  1.00 33.90           H  
ATOM   4000  CD  GLN A 270      42.376  56.409  19.991  1.00 33.90           C  
ATOM   4001  NE2 GLN A 270      42.957  56.049  21.114  1.00 33.90           N  
ATOM   4002 HE21 GLN A 270      43.617  56.708  21.500  1.00 33.90           H  
ATOM   4003 HE22 GLN A 270      42.745  55.155  21.535  1.00 33.90           H  
ATOM   4004  OE1 GLN A 270      42.654  57.486  19.497  1.00 33.90           O  
ATOM   4005  N   PHE A 271      40.900  54.890  15.919  1.00 30.83           N  
ATOM   4006  H   PHE A 271      40.970  55.600  16.633  1.00 30.83           H  
ATOM   4007  CA  PHE A 271      40.758  55.430  14.543  1.00 30.83           C  
ATOM   4008  HA  PHE A 271      39.796  55.118  14.137  1.00 30.83           H  
ATOM   4009  C   PHE A 271      41.853  54.955  13.537  1.00 30.83           C  
ATOM   4010  CB  PHE A 271      40.746  56.966  14.720  1.00 30.83           C  
ATOM   4011  HB2 PHE A 271      41.749  57.291  14.997  1.00 30.83           H  
ATOM   4012  HB3 PHE A 271      40.490  57.459  13.782  1.00 30.83           H  
ATOM   4013  O   PHE A 271      42.825  54.329  13.952  1.00 30.83           O  
ATOM   4014  CG  PHE A 271      39.753  57.482  15.746  1.00 30.83           C  
ATOM   4015  CD1 PHE A 271      38.372  57.359  15.502  1.00 30.83           C  
ATOM   4016  HD1 PHE A 271      38.023  56.914  14.582  1.00 30.83           H  
ATOM   4017  CD2 PHE A 271      40.203  58.078  16.940  1.00 30.83           C  
ATOM   4018  HD2 PHE A 271      41.261  58.185  17.134  1.00 30.83           H  
ATOM   4019  CE1 PHE A 271      37.446  57.817  16.456  1.00 30.83           C  
ATOM   4020  HE1 PHE A 271      36.387  57.720  16.263  1.00 30.83           H  
ATOM   4021  CE2 PHE A 271      39.276  58.533  17.894  1.00 30.83           C  
ATOM   4022  HE2 PHE A 271      39.626  58.987  18.810  1.00 30.83           H  
ATOM   4023  CZ  PHE A 271      37.897  58.401  17.653  1.00 30.83           C  
ATOM   4024  HZ  PHE A 271      37.183  58.753  18.383  1.00 30.83           H  
ATOM   4025  N   ASN A 272      41.823  55.237  12.219  1.00 34.20           N  
ATOM   4026  H   ASN A 272      42.450  54.672  11.665  1.00 34.20           H  
ATOM   4027  CA  ASN A 272      41.166  56.334  11.475  1.00 34.20           C  
ATOM   4028  HA  ASN A 272      40.211  56.574  11.944  1.00 34.20           H  
ATOM   4029  C   ASN A 272      40.836  55.967   9.998  1.00 34.20           C  
ATOM   4030  CB  ASN A 272      42.129  57.545  11.556  1.00 34.20           C  
ATOM   4031  HB2 ASN A 272      42.623  57.544  12.528  1.00 34.20           H  
ATOM   4032  HB3 ASN A 272      42.907  57.435  10.800  1.00 34.20           H  
ATOM   4033  O   ASN A 272      41.318  54.962   9.479  1.00 34.20           O  
ATOM   4034  CG  ASN A 272      41.488  58.915  11.392  1.00 34.20           C  
ATOM   4035  ND2 ASN A 272      42.152  59.952  11.843  1.00 34.20           N  
ATOM   4036 HD21 ASN A 272      41.677  60.840  11.764  1.00 34.20           H  
ATOM   4037 HD22 ASN A 272      43.030  59.830  12.327  1.00 34.20           H  
ATOM   4038  OD1 ASN A 272      40.410  59.102  10.860  1.00 34.20           O  
ATOM   4039  N   ASP A 273      40.047  56.802   9.308  1.00 32.20           N  
ATOM   4040  H   ASP A 273      39.814  57.659   9.788  1.00 32.20           H  
ATOM   4041  CA  ASP A 273      39.021  56.343   8.354  1.00 32.20           C  
ATOM   4042  HA  ASP A 273      39.154  55.277   8.171  1.00 32.20           H  
ATOM   4043  C   ASP A 273      38.984  57.053   6.968  1.00 32.20           C  
ATOM   4044  CB  ASP A 273      37.663  56.522   9.067  1.00 32.20           C  
ATOM   4045  HB2 ASP A 273      37.533  57.569   9.341  1.00 32.20           H  
ATOM   4046  HB3 ASP A 273      36.848  56.257   8.392  1.00 32.20           H  
ATOM   4047  O   ASP A 273      39.760  57.962   6.652  1.00 32.20           O  
ATOM   4048  CG  ASP A 273      37.534  55.642  10.311  1.00 32.20           C  
ATOM   4049  OD1 ASP A 273      37.091  54.489  10.129  1.00 32.20           O  
ATOM   4050  OD2 ASP A 273      37.893  56.125  11.410  1.00 32.20           O  
ATOM   4051  N   SER A 274      38.011  56.636   6.141  1.00 33.46           N  
ATOM   4052  H   SER A 274      37.453  55.881   6.514  1.00 33.46           H  
ATOM   4053  CA  SER A 274      37.347  57.384   5.048  1.00 33.46           C  
ATOM   4054  HA  SER A 274      36.692  56.674   4.541  1.00 33.46           H  
ATOM   4055  C   SER A 274      38.219  58.005   3.945  1.00 33.46           C  
ATOM   4056  CB  SER A 274      36.415  58.439   5.658  1.00 33.46           C  
ATOM   4057  HB2 SER A 274      36.988  59.110   6.299  1.00 33.46           H  
ATOM   4058  HB3 SER A 274      35.942  59.018   4.865  1.00 33.46           H  
ATOM   4059  O   SER A 274      38.570  59.182   4.013  1.00 33.46           O  
ATOM   4060  OG  SER A 274      35.416  57.785   6.413  1.00 33.46           O  
ATOM   4061  HG  SER A 274      35.031  58.403   7.039  1.00 33.46           H  
ATOM   4062  N   LYS A 275      38.549  57.228   2.903  1.00 35.83           N  
ATOM   4063  H   LYS A 275      38.300  56.252   2.982  1.00 35.83           H  
ATOM   4064  CA  LYS A 275      39.045  57.654   1.566  1.00 35.83           C  
ATOM   4065  HA  LYS A 275      38.443  58.468   1.162  1.00 35.83           H  
ATOM   4066  C   LYS A 275      38.930  56.447   0.615  1.00 35.83           C  
ATOM   4067  CB  LYS A 275      40.521  58.110   1.656  1.00 35.83           C  
ATOM   4068  HB2 LYS A 275      41.065  57.753   0.781  1.00 35.83           H  
ATOM   4069  HB3 LYS A 275      40.988  57.643   2.523  1.00 35.83           H  
ATOM   4070  O   LYS A 275      39.670  55.489   0.799  1.00 35.83           O  
ATOM   4071  CG  LYS A 275      40.695  59.642   1.689  1.00 35.83           C  
ATOM   4072  HG2 LYS A 275      40.767  59.985   0.657  1.00 35.83           H  
ATOM   4073  HG3 LYS A 275      39.823  60.134   2.120  1.00 35.83           H  
ATOM   4074  CD  LYS A 275      41.959  60.096   2.446  1.00 35.83           C  
ATOM   4075  HD2 LYS A 275      42.299  61.026   1.991  1.00 35.83           H  
ATOM   4076  HD3 LYS A 275      42.753  59.362   2.312  1.00 35.83           H  
ATOM   4077  CE  LYS A 275      41.741  60.377   3.947  1.00 35.83           C  
ATOM   4078  HE2 LYS A 275      42.683  60.714   4.378  1.00 35.83           H  
ATOM   4079  HE3 LYS A 275      41.019  61.188   4.041  1.00 35.83           H  
ATOM   4080  NZ  LYS A 275      41.240  59.200   4.696  1.00 35.83           N  
ATOM   4081  HZ1 LYS A 275      40.309  58.971   4.376  1.00 35.83           H  
ATOM   4082  HZ2 LYS A 275      41.822  58.381   4.595  1.00 35.83           H  
ATOM   4083  HZ3 LYS A 275      41.099  59.367   5.682  1.00 35.83           H  
ATOM   4084  N   GLU A 276      37.989  56.337  -0.325  1.00 34.56           N  
ATOM   4085  H   GLU A 276      38.046  55.455  -0.813  1.00 34.56           H  
ATOM   4086  CA  GLU A 276      36.994  57.293  -0.857  1.00 34.56           C  
ATOM   4087  HA  GLU A 276      36.383  56.696  -1.534  1.00 34.56           H  
ATOM   4088  C   GLU A 276      37.558  58.422  -1.756  1.00 34.56           C  
ATOM   4089  CB  GLU A 276      36.020  57.785   0.243  1.00 34.56           C  
ATOM   4090  HB2 GLU A 276      36.203  58.840   0.450  1.00 34.56           H  
ATOM   4091  HB3 GLU A 276      36.218  57.237   1.164  1.00 34.56           H  
ATOM   4092  O   GLU A 276      38.661  58.920  -1.538  1.00 34.56           O  
ATOM   4093  CG  GLU A 276      34.527  57.577  -0.070  1.00 34.56           C  
ATOM   4094  HG2 GLU A 276      34.361  56.530  -0.321  1.00 34.56           H  
ATOM   4095  HG3 GLU A 276      33.957  57.789   0.834  1.00 34.56           H  
ATOM   4096  CD  GLU A 276      34.026  58.476  -1.205  1.00 34.56           C  
ATOM   4097  OE1 GLU A 276      34.122  58.038  -2.377  1.00 34.56           O  
ATOM   4098  OE2 GLU A 276      33.632  59.625  -0.919  1.00 34.56           O  
ATOM   4099  N   LEU A 277      36.725  58.825  -2.726  1.00 37.14           N  
ATOM   4100  H   LEU A 277      35.821  58.373  -2.710  1.00 37.14           H  
ATOM   4101  CA  LEU A 277      36.824  59.859  -3.764  1.00 37.14           C  
ATOM   4102  HA  LEU A 277      35.806  59.865  -4.153  1.00 37.14           H  
ATOM   4103  C   LEU A 277      37.740  59.599  -4.982  1.00 37.14           C  
ATOM   4104  CB  LEU A 277      37.068  61.254  -3.150  1.00 37.14           C  
ATOM   4105  HB2 LEU A 277      37.139  61.982  -3.958  1.00 37.14           H  
ATOM   4106  HB3 LEU A 277      38.034  61.236  -2.646  1.00 37.14           H  
ATOM   4107  O   LEU A 277      38.816  59.031  -4.859  1.00 37.14           O  
ATOM   4108  CG  LEU A 277      35.998  61.743  -2.155  1.00 37.14           C  
ATOM   4109  HG  LEU A 277      35.896  61.028  -1.338  1.00 37.14           H  
ATOM   4110  CD1 LEU A 277      36.446  63.083  -1.566  1.00 37.14           C  
ATOM   4111 HD11 LEU A 277      37.398  62.950  -1.052  1.00 37.14           H  
ATOM   4112 HD12 LEU A 277      35.708  63.419  -0.837  1.00 37.14           H  
ATOM   4113 HD13 LEU A 277      36.553  63.831  -2.351  1.00 37.14           H  
ATOM   4114  CD2 LEU A 277      34.640  61.973  -2.825  1.00 37.14           C  
ATOM   4115 HD21 LEU A 277      34.236  61.020  -3.166  1.00 37.14           H  
ATOM   4116 HD22 LEU A 277      33.940  62.350  -2.079  1.00 37.14           H  
ATOM   4117 HD23 LEU A 277      34.723  62.681  -3.649  1.00 37.14           H  
ATOM   4118  N   ASN A 278      37.473  60.135  -6.189  1.00 34.37           N  
ATOM   4119  H   ASN A 278      38.322  60.159  -6.735  1.00 34.37           H  
ATOM   4120  CA  ASN A 278      36.242  60.193  -7.022  1.00 34.37           C  
ATOM   4121  HA  ASN A 278      35.915  59.175  -7.237  1.00 34.37           H  
ATOM   4122  C   ASN A 278      36.576  60.896  -8.367  1.00 34.37           C  
ATOM   4123  CB  ASN A 278      35.076  60.965  -6.353  1.00 34.37           C  
ATOM   4124  HB2 ASN A 278      35.450  61.879  -5.892  1.00 34.37           H  
ATOM   4125  HB3 ASN A 278      34.603  60.346  -5.591  1.00 34.37           H  
ATOM   4126  O   ASN A 278      37.038  62.040  -8.346  1.00 34.37           O  
ATOM   4127  CG  ASN A 278      33.960  61.329  -7.316  1.00 34.37           C  
ATOM   4128  ND2 ASN A 278      33.018  60.442  -7.531  1.00 34.37           N  
ATOM   4129 HD21 ASN A 278      32.986  59.595  -6.982  1.00 34.37           H  
ATOM   4130 HD22 ASN A 278      32.252  60.700  -8.136  1.00 34.37           H  
ATOM   4131  OD1 ASN A 278      33.950  62.398  -7.912  1.00 34.37           O  
ATOM   4132  N   ILE A 279      36.250  60.299  -9.524  1.00 35.51           N  
ATOM   4133  H   ILE A 279      35.872  59.362  -9.502  1.00 35.51           H  
ATOM   4134  CA  ILE A 279      36.339  60.928 -10.863  1.00 35.51           C  
ATOM   4135  HA  ILE A 279      36.134  61.991 -10.737  1.00 35.51           H  
ATOM   4136  C   ILE A 279      35.262  60.347 -11.816  1.00 35.51           C  
ATOM   4137  CB  ILE A 279      37.796  60.788 -11.422  1.00 35.51           C  
ATOM   4138  HB  ILE A 279      38.332  60.082 -10.788  1.00 35.51           H  
ATOM   4139  O   ILE A 279      35.019  59.148 -11.755  1.00 35.51           O  
ATOM   4140  CG1 ILE A 279      38.539  62.145 -11.337  1.00 35.51           C  
ATOM   4141 HG12 ILE A 279      38.386  62.578 -10.348  1.00 35.51           H  
ATOM   4142 HG13 ILE A 279      38.127  62.835 -12.073  1.00 35.51           H  
ATOM   4143  CG2 ILE A 279      37.893  60.240 -12.860  1.00 35.51           C  
ATOM   4144 HG21 ILE A 279      38.935  60.095 -13.142  1.00 35.51           H  
ATOM   4145 HG22 ILE A 279      37.416  59.262 -12.924  1.00 35.51           H  
ATOM   4146 HG23 ILE A 279      37.427  60.924 -13.569  1.00 35.51           H  
ATOM   4147  CD1 ILE A 279      40.057  62.066 -11.549  1.00 35.51           C  
ATOM   4148 HD11 ILE A 279      40.490  61.334 -10.868  1.00 35.51           H  
ATOM   4149 HD12 ILE A 279      40.499  63.041 -11.346  1.00 35.51           H  
ATOM   4150 HD13 ILE A 279      40.289  61.792 -12.578  1.00 35.51           H  
ATOM   4151  N   LYS A 280      34.647  61.080 -12.765  1.00 39.97           N  
ATOM   4152  H   LYS A 280      34.323  60.500 -13.525  1.00 39.97           H  
ATOM   4153  CA  LYS A 280      33.944  62.391 -12.685  1.00 39.97           C  
ATOM   4154  HA  LYS A 280      33.184  62.325 -11.906  1.00 39.97           H  
ATOM   4155  C   LYS A 280      33.215  62.705 -14.013  1.00 39.97           C  
ATOM   4156  CB  LYS A 280      34.908  63.565 -12.389  1.00 39.97           C  
ATOM   4157  HB2 LYS A 280      35.938  63.234 -12.518  1.00 39.97           H  
ATOM   4158  HB3 LYS A 280      34.760  64.372 -13.106  1.00 39.97           H  
ATOM   4159  O   LYS A 280      33.783  62.462 -15.068  1.00 39.97           O  
ATOM   4160  CG  LYS A 280      34.688  64.142 -10.977  1.00 39.97           C  
ATOM   4161  HG2 LYS A 280      33.773  64.734 -10.972  1.00 39.97           H  
ATOM   4162  HG3 LYS A 280      34.561  63.323 -10.268  1.00 39.97           H  
ATOM   4163  CD  LYS A 280      35.870  65.019 -10.536  1.00 39.97           C  
ATOM   4164  HD2 LYS A 280      35.943  65.871 -11.212  1.00 39.97           H  
ATOM   4165  HD3 LYS A 280      36.797  64.450 -10.615  1.00 39.97           H  
ATOM   4166  CE  LYS A 280      35.738  65.544  -9.097  1.00 39.97           C  
ATOM   4167  HE2 LYS A 280      34.808  66.105  -9.007  1.00 39.97           H  
ATOM   4168  HE3 LYS A 280      36.563  66.234  -8.914  1.00 39.97           H  
ATOM   4169  NZ  LYS A 280      35.777  64.458  -8.087  1.00 39.97           N  
ATOM   4170  HZ1 LYS A 280      34.968  63.856  -8.154  1.00 39.97           H  
ATOM   4171  HZ2 LYS A 280      36.561  63.836  -8.222  1.00 39.97           H  
ATOM   4172  HZ3 LYS A 280      35.814  64.813  -7.142  1.00 39.97           H  
ATOM   4173  N   ILE A 281      32.065  63.398 -13.925  1.00 38.25           N  
ATOM   4174  H   ILE A 281      31.664  63.469 -13.001  1.00 38.25           H  
ATOM   4175  CA  ILE A 281      31.364  64.155 -15.001  1.00 38.25           C  
ATOM   4176  HA  ILE A 281      30.523  64.645 -14.510  1.00 38.25           H  
ATOM   4177  C   ILE A 281      30.740  63.294 -16.133  1.00 38.25           C  
ATOM   4178  CB  ILE A 281      32.290  65.291 -15.527  1.00 38.25           C  
ATOM   4179  HB  ILE A 281      33.234  64.844 -15.838  1.00 38.25           H  
ATOM   4180  O   ILE A 281      31.391  62.434 -16.707  1.00 38.25           O  
ATOM   4181  CG1 ILE A 281      32.586  66.314 -14.401  1.00 38.25           C  
ATOM   4182 HG12 ILE A 281      31.693  66.909 -14.206  1.00 38.25           H  
ATOM   4183 HG13 ILE A 281      32.838  65.792 -13.478  1.00 38.25           H  
ATOM   4184  CG2 ILE A 281      31.726  66.028 -16.755  1.00 38.25           C  
ATOM   4185 HG21 ILE A 281      31.578  65.322 -17.572  1.00 38.25           H  
ATOM   4186 HG22 ILE A 281      30.790  66.527 -16.503  1.00 38.25           H  
ATOM   4187 HG23 ILE A 281      32.441  66.772 -17.107  1.00 38.25           H  
ATOM   4188  CD1 ILE A 281      33.759  67.256 -14.705  1.00 38.25           C  
ATOM   4189 HD11 ILE A 281      33.972  67.859 -13.822  1.00 38.25           H  
ATOM   4190 HD12 ILE A 281      33.514  67.928 -15.527  1.00 38.25           H  
ATOM   4191 HD13 ILE A 281      34.646  66.676 -14.957  1.00 38.25           H  
ATOM   4192  N   LYS A 282      29.497  63.525 -16.589  1.00 34.72           N  
ATOM   4193  H   LYS A 282      29.197  62.814 -17.242  1.00 34.72           H  
ATOM   4194  CA  LYS A 282      28.456  64.498 -16.168  1.00 34.72           C  
ATOM   4195  HA  LYS A 282      28.940  65.412 -15.824  1.00 34.72           H  
ATOM   4196  C   LYS A 282      27.658  63.967 -14.935  1.00 34.72           C  
ATOM   4197  CB  LYS A 282      27.603  64.849 -17.412  1.00 34.72           C  
ATOM   4198  HB2 LYS A 282      27.275  63.942 -17.920  1.00 34.72           H  
ATOM   4199  HB3 LYS A 282      26.704  65.371 -17.085  1.00 34.72           H  
ATOM   4200  O   LYS A 282      28.041  62.925 -14.418  1.00 34.72           O  
ATOM   4201  CG  LYS A 282      28.261  65.823 -18.410  1.00 34.72           C  
ATOM   4202  HG2 LYS A 282      27.460  66.351 -18.927  1.00 34.72           H  
ATOM   4203  HG3 LYS A 282      28.834  66.568 -17.859  1.00 34.72           H  
ATOM   4204  CD  LYS A 282      29.147  65.175 -19.484  1.00 34.72           C  
ATOM   4205  HD2 LYS A 282      29.951  64.608 -19.016  1.00 34.72           H  
ATOM   4206  HD3 LYS A 282      28.537  64.495 -20.079  1.00 34.72           H  
ATOM   4207  CE  LYS A 282      29.734  66.276 -20.380  1.00 34.72           C  
ATOM   4208  HE2 LYS A 282      30.336  66.942 -19.762  1.00 34.72           H  
ATOM   4209  HE3 LYS A 282      28.911  66.860 -20.792  1.00 34.72           H  
ATOM   4210  NZ  LYS A 282      30.558  65.715 -21.480  1.00 34.72           N  
ATOM   4211  HZ1 LYS A 282      30.937  66.452 -22.056  1.00 34.72           H  
ATOM   4212  HZ2 LYS A 282      31.324  65.171 -21.109  1.00 34.72           H  
ATOM   4213  HZ3 LYS A 282      29.999  65.111 -22.066  1.00 34.72           H  
ATOM   4214  N   LYS A 283      26.703  64.644 -14.267  1.00 36.40           N  
ATOM   4215  H   LYS A 283      26.441  64.117 -13.447  1.00 36.40           H  
ATOM   4216  CA  LYS A 283      25.742  65.735 -14.599  1.00 36.40           C  
ATOM   4217  HA  LYS A 283      25.224  65.940 -13.662  1.00 36.40           H  
ATOM   4218  C   LYS A 283      24.569  65.282 -15.517  1.00 36.40           C  
ATOM   4219  CB  LYS A 283      26.462  67.054 -14.975  1.00 36.40           C  
ATOM   4220  HB2 LYS A 283      27.433  66.854 -15.428  1.00 36.40           H  
ATOM   4221  HB3 LYS A 283      25.877  67.585 -15.726  1.00 36.40           H  
ATOM   4222  O   LYS A 283      24.715  64.296 -16.227  1.00 36.40           O  
ATOM   4223  CG  LYS A 283      26.687  67.989 -13.772  1.00 36.40           C  
ATOM   4224  HG2 LYS A 283      27.246  67.463 -12.999  1.00 36.40           H  
ATOM   4225  HG3 LYS A 283      25.719  68.269 -13.355  1.00 36.40           H  
ATOM   4226  CD  LYS A 283      27.471  69.250 -14.185  1.00 36.40           C  
ATOM   4227  HD2 LYS A 283      28.533  69.006 -14.179  1.00 36.40           H  
ATOM   4228  HD3 LYS A 283      27.212  69.535 -15.205  1.00 36.40           H  
ATOM   4229  CE  LYS A 283      27.238  70.461 -13.265  1.00 36.40           C  
ATOM   4230  HE2 LYS A 283      28.026  71.188 -13.460  1.00 36.40           H  
ATOM   4231  HE3 LYS A 283      27.312  70.148 -12.224  1.00 36.40           H  
ATOM   4232  NZ  LYS A 283      25.925  71.103 -13.518  1.00 36.40           N  
ATOM   4233  HZ1 LYS A 283      25.150  70.505 -13.267  1.00 36.40           H  
ATOM   4234  HZ2 LYS A 283      25.730  71.168 -14.507  1.00 36.40           H  
ATOM   4235  HZ3 LYS A 283      25.795  72.002 -13.078  1.00 36.40           H  
ATOM   4236  N   ASP A 284      23.390  65.916 -15.516  1.00 32.12           N  
ATOM   4237  H   ASP A 284      22.653  65.457 -16.032  1.00 32.12           H  
ATOM   4238  CA  ASP A 284      23.008  67.188 -14.872  1.00 32.12           C  
ATOM   4239  HA  ASP A 284      23.624  67.326 -13.984  1.00 32.12           H  
ATOM   4240  C   ASP A 284      21.535  67.262 -14.394  1.00 32.12           C  
ATOM   4241  CB  ASP A 284      23.257  68.349 -15.866  1.00 32.12           C  
ATOM   4242  HB2 ASP A 284      22.318  68.667 -16.320  1.00 32.12           H  
ATOM   4243  HB3 ASP A 284      23.903  68.018 -16.679  1.00 32.12           H  
ATOM   4244  O   ASP A 284      20.722  66.421 -14.765  1.00 32.12           O  
ATOM   4245  CG  ASP A 284      23.916  69.541 -15.174  1.00 32.12           C  
ATOM   4246  OD1 ASP A 284      23.704  69.723 -13.952  1.00 32.12           O  
ATOM   4247  OD2 ASP A 284      24.811  70.179 -15.773  1.00 32.12           O  
ATOM   4248  N   ASN A 285      21.218  68.351 -13.676  1.00 30.97           N  
ATOM   4249  H   ASN A 285      21.989  68.980 -13.503  1.00 30.97           H  
ATOM   4250  CA  ASN A 285      19.893  68.889 -13.311  1.00 30.97           C  
ATOM   4251  HA  ASN A 285      20.112  69.842 -12.828  1.00 30.97           H  
ATOM   4252  C   ASN A 285      19.019  68.143 -12.273  1.00 30.97           C  
ATOM   4253  CB  ASN A 285      19.096  69.242 -14.586  1.00 30.97           C  
ATOM   4254  HB2 ASN A 285      18.093  69.569 -14.312  1.00 30.97           H  
ATOM   4255  HB3 ASN A 285      18.989  68.350 -15.202  1.00 30.97           H  
ATOM   4256  O   ASN A 285      19.093  66.934 -12.078  1.00 30.97           O  
ATOM   4257  CG  ASN A 285      19.715  70.351 -15.418  1.00 30.97           C  
ATOM   4258  ND2 ASN A 285      19.223  70.556 -16.617  1.00 30.97           N  
ATOM   4259 HD21 ASN A 285      18.467  69.982 -16.960  1.00 30.97           H  
ATOM   4260 HD22 ASN A 285      19.635  71.312 -17.145  1.00 30.97           H  
ATOM   4261  OD1 ASN A 285      20.612  71.069 -15.010  1.00 30.97           O  
ATOM   4262  N   ASN A 286      18.137  68.930 -11.634  1.00 31.63           N  
ATOM   4263  H   ASN A 286      18.153  69.906 -11.890  1.00 31.63           H  
ATOM   4264  CA  ASN A 286      16.973  68.508 -10.834  1.00 31.63           C  
ATOM   4265  HA  ASN A 286      16.743  67.477 -11.102  1.00 31.63           H  
ATOM   4266  C   ASN A 286      15.736  69.338 -11.321  1.00 31.63           C  
ATOM   4267  CB  ASN A 286      17.350  68.510  -9.335  1.00 31.63           C  
ATOM   4268  HB2 ASN A 286      16.521  68.123  -8.743  1.00 31.63           H  
ATOM   4269  HB3 ASN A 286      17.596  69.520  -9.007  1.00 31.63           H  
ATOM   4270  O   ASN A 286      15.573  69.409 -12.534  1.00 31.63           O  
ATOM   4271  CG  ASN A 286      18.570  67.662  -9.017  1.00 31.63           C  
ATOM   4272  ND2 ASN A 286      18.452  66.356  -9.033  1.00 31.63           N  
ATOM   4273 HD21 ASN A 286      19.315  65.843  -8.919  1.00 31.63           H  
ATOM   4274 HD22 ASN A 286      17.604  65.917  -9.362  1.00 31.63           H  
ATOM   4275  OD1 ASN A 286      19.645  68.170  -8.747  1.00 31.63           O  
ATOM   4276  N   ASN A 287      14.841  70.013 -10.576  1.00 30.53           N  
ATOM   4277  H   ASN A 287      14.093  70.396 -11.138  1.00 30.53           H  
ATOM   4278  CA  ASN A 287      14.674  70.313  -9.144  1.00 30.53           C  
ATOM   4279  HA  ASN A 287      14.832  69.412  -8.552  1.00 30.53           H  
ATOM   4280  C   ASN A 287      13.230  70.827  -8.850  1.00 30.53           C  
ATOM   4281  CB  ASN A 287      15.685  71.426  -8.757  1.00 30.53           C  
ATOM   4282  HB2 ASN A 287      15.252  72.403  -8.970  1.00 30.53           H  
ATOM   4283  HB3 ASN A 287      16.594  71.358  -9.356  1.00 30.53           H  
ATOM   4284  O   ASN A 287      12.430  70.950  -9.770  1.00 30.53           O  
ATOM   4285  CG  ASN A 287      16.076  71.377  -7.287  1.00 30.53           C  
ATOM   4286  ND2 ASN A 287      16.959  72.237  -6.846  1.00 30.53           N  
ATOM   4287 HD21 ASN A 287      17.134  72.210  -5.852  1.00 30.53           H  
ATOM   4288 HD22 ASN A 287      17.281  72.991  -7.436  1.00 30.53           H  
ATOM   4289  OD1 ASN A 287      15.599  70.557  -6.522  1.00 30.53           O  
ATOM   4290  N   ASN A 288      12.975  71.249  -7.602  1.00 30.53           N  
ATOM   4291  H   ASN A 288      13.701  71.057  -6.927  1.00 30.53           H  
ATOM   4292  CA  ASN A 288      11.935  72.198  -7.145  1.00 30.53           C  
ATOM   4293  HA  ASN A 288      12.202  72.412  -6.110  1.00 30.53           H  
ATOM   4294  C   ASN A 288      10.450  71.754  -7.078  1.00 30.53           C  
ATOM   4295  CB  ASN A 288      12.068  73.553  -7.870  1.00 30.53           C  
ATOM   4296  HB2 ASN A 288      11.234  74.188  -7.572  1.00 30.53           H  
ATOM   4297  HB3 ASN A 288      11.980  73.402  -8.946  1.00 30.53           H  
ATOM   4298  O   ASN A 288       9.696  71.830  -8.038  1.00 30.53           O  
ATOM   4299  CG  ASN A 288      13.343  74.321  -7.581  1.00 30.53           C  
ATOM   4300  ND2 ASN A 288      13.486  75.487  -8.165  1.00 30.53           N  
ATOM   4301 HD21 ASN A 288      12.762  75.834  -8.777  1.00 30.53           H  
ATOM   4302 HD22 ASN A 288      14.323  76.008  -7.945  1.00 30.53           H  
ATOM   4303  OD1 ASN A 288      14.220  73.916  -6.838  1.00 30.53           O  
ATOM   4304  N   ASN A 289      10.017  71.484  -5.844  1.00 28.24           N  
ATOM   4305  H   ASN A 289      10.746  71.147  -5.232  1.00 28.24           H  
ATOM   4306  CA  ASN A 289       9.035  72.273  -5.073  1.00 28.24           C  
ATOM   4307  HA  ASN A 289       8.779  71.638  -4.225  1.00 28.24           H  
ATOM   4308  C   ASN A 289       7.681  72.733  -5.685  1.00 28.24           C  
ATOM   4309  CB  ASN A 289       9.759  73.504  -4.478  1.00 28.24           C  
ATOM   4310  HB2 ASN A 289      10.084  74.154  -5.291  1.00 28.24           H  
ATOM   4311  HB3 ASN A 289       9.051  74.074  -3.877  1.00 28.24           H  
ATOM   4312  O   ASN A 289       7.625  73.701  -6.432  1.00 28.24           O  
ATOM   4313  CG  ASN A 289      10.958  73.196  -3.600  1.00 28.24           C  
ATOM   4314  ND2 ASN A 289      11.581  74.207  -3.045  1.00 28.24           N  
ATOM   4315 HD21 ASN A 289      11.264  75.154  -3.194  1.00 28.24           H  
ATOM   4316 HD22 ASN A 289      12.386  73.977  -2.480  1.00 28.24           H  
ATOM   4317  OD1 ASN A 289      11.366  72.063  -3.417  1.00 28.24           O  
ATOM   4318  N   ILE A 290       6.601  72.213  -5.077  1.00 28.65           N  
ATOM   4319  H   ILE A 290       6.752  71.300  -4.674  1.00 28.65           H  
ATOM   4320  CA  ILE A 290       5.478  72.963  -4.448  1.00 28.65           C  
ATOM   4321  HA  ILE A 290       4.848  72.188  -4.010  1.00 28.65           H  
ATOM   4322  C   ILE A 290       4.511  73.790  -5.341  1.00 28.65           C  
ATOM   4323  CB  ILE A 290       5.996  73.769  -3.219  1.00 28.65           C  
ATOM   4324  HB  ILE A 290       6.751  74.472  -3.571  1.00 28.65           H  
ATOM   4325  O   ILE A 290       4.805  74.889  -5.790  1.00 28.65           O  
ATOM   4326  CG1 ILE A 290       6.635  72.827  -2.162  1.00 28.65           C  
ATOM   4327 HG12 ILE A 290       7.329  72.138  -2.643  1.00 28.65           H  
ATOM   4328 HG13 ILE A 290       5.855  72.224  -1.697  1.00 28.65           H  
ATOM   4329  CG2 ILE A 290       4.885  74.588  -2.530  1.00 28.65           C  
ATOM   4330 HG21 ILE A 290       4.101  73.927  -2.163  1.00 28.65           H  
ATOM   4331 HG22 ILE A 290       5.291  75.160  -1.696  1.00 28.65           H  
ATOM   4332 HG23 ILE A 290       4.465  75.316  -3.224  1.00 28.65           H  
ATOM   4333  CD1 ILE A 290       7.431  73.542  -1.062  1.00 28.65           C  
ATOM   4334 HD11 ILE A 290       8.169  74.209  -1.509  1.00 28.65           H  
ATOM   4335 HD12 ILE A 290       7.950  72.799  -0.456  1.00 28.65           H  
ATOM   4336 HD13 ILE A 290       6.768  74.112  -0.411  1.00 28.65           H  
ATOM   4337  N   ASN A 291       3.271  73.282  -5.395  1.00 30.00           N  
ATOM   4338  H   ASN A 291       3.214  72.333  -5.056  1.00 30.00           H  
ATOM   4339  CA  ASN A 291       1.948  73.940  -5.383  1.00 30.00           C  
ATOM   4340  HA  ASN A 291       1.261  73.197  -5.789  1.00 30.00           H  
ATOM   4341  C   ASN A 291       1.673  75.245  -6.174  1.00 30.00           C  
ATOM   4342  CB  ASN A 291       1.507  74.171  -3.917  1.00 30.00           C  
ATOM   4343  HB2 ASN A 291       0.482  74.539  -3.921  1.00 30.00           H  
ATOM   4344  HB3 ASN A 291       2.131  74.951  -3.481  1.00 30.00           H  
ATOM   4345  O   ASN A 291       2.114  76.331  -5.807  1.00 30.00           O  
ATOM   4346  CG  ASN A 291       1.550  72.962  -2.997  1.00 30.00           C  
ATOM   4347  ND2 ASN A 291       1.119  73.124  -1.769  1.00 30.00           N  
ATOM   4348 HD21 ASN A 291       0.772  74.019  -1.456  1.00 30.00           H  
ATOM   4349 HD22 ASN A 291       1.146  72.306  -1.177  1.00 30.00           H  
ATOM   4350  OD1 ASN A 291       1.979  71.874  -3.341  1.00 30.00           O  
ATOM   4351  N   ASN A 292       0.649  75.179  -7.034  1.00 27.43           N  
ATOM   4352  H   ASN A 292       0.436  74.270  -7.419  1.00 27.43           H  
ATOM   4353  CA  ASN A 292      -0.545  76.047  -6.960  1.00 27.43           C  
ATOM   4354  HA  ASN A 292      -0.556  76.507  -5.971  1.00 27.43           H  
ATOM   4355  C   ASN A 292      -1.793  75.129  -7.084  1.00 27.43           C  
ATOM   4356  CB  ASN A 292      -0.484  77.162  -8.024  1.00 27.43           C  
ATOM   4357  HB2 ASN A 292      -1.453  77.246  -8.515  1.00 27.43           H  
ATOM   4358  HB3 ASN A 292       0.257  76.922  -8.787  1.00 27.43           H  
ATOM   4359  O   ASN A 292      -1.668  74.076  -7.701  1.00 27.43           O  
ATOM   4360  CG  ASN A 292      -0.156  78.521  -7.428  1.00 27.43           C  
ATOM   4361  ND2 ASN A 292       1.018  78.698  -6.875  1.00 27.43           N  
ATOM   4362 HD21 ASN A 292       1.206  79.609  -6.481  1.00 27.43           H  
ATOM   4363 HD22 ASN A 292       1.639  77.914  -6.738  1.00 27.43           H  
ATOM   4364  OD1 ASN A 292      -0.966  79.431  -7.412  1.00 27.43           O  
ATOM   4365  N   ILE A 293      -2.963  75.311  -6.448  1.00 27.99           N  
ATOM   4366  H   ILE A 293      -3.569  74.526  -6.639  1.00 27.99           H  
ATOM   4367  CA  ILE A 293      -3.678  76.456  -5.827  1.00 27.99           C  
ATOM   4368  HA  ILE A 293      -4.401  75.975  -5.168  1.00 27.99           H  
ATOM   4369  C   ILE A 293      -4.551  77.234  -6.835  1.00 27.99           C  
ATOM   4370  CB  ILE A 293      -2.829  77.336  -4.871  1.00 27.99           C  
ATOM   4371  HB  ILE A 293      -2.069  77.852  -5.457  1.00 27.99           H  
ATOM   4372  O   ILE A 293      -4.094  77.565  -7.924  1.00 27.99           O  
ATOM   4373  CG1 ILE A 293      -2.151  76.475  -3.774  1.00 27.99           C  
ATOM   4374 HG12 ILE A 293      -1.710  75.582  -4.218  1.00 27.99           H  
ATOM   4375 HG13 ILE A 293      -2.902  76.141  -3.058  1.00 27.99           H  
ATOM   4376  CG2 ILE A 293      -3.685  78.427  -4.197  1.00 27.99           C  
ATOM   4377 HG21 ILE A 293      -4.096  79.104  -4.946  1.00 27.99           H  
ATOM   4378 HG22 ILE A 293      -4.495  77.981  -3.620  1.00 27.99           H  
ATOM   4379 HG23 ILE A 293      -3.072  79.037  -3.534  1.00 27.99           H  
ATOM   4380  CD1 ILE A 293      -1.024  77.194  -3.020  1.00 27.99           C  
ATOM   4381 HD11 ILE A 293      -1.420  78.021  -2.430  1.00 27.99           H  
ATOM   4382 HD12 ILE A 293      -0.539  76.491  -2.343  1.00 27.99           H  
ATOM   4383 HD13 ILE A 293      -0.284  77.571  -3.726  1.00 27.99           H  
ATOM   4384  N   ASN A 294      -5.790  77.553  -6.413  1.00 33.06           N  
ATOM   4385  H   ASN A 294      -5.984  77.333  -5.446  1.00 33.06           H  
ATOM   4386  CA  ASN A 294      -6.984  77.935  -7.199  1.00 33.06           C  
ATOM   4387  HA  ASN A 294      -7.718  78.277  -6.469  1.00 33.06           H  
ATOM   4388  C   ASN A 294      -7.632  76.761  -7.968  1.00 33.06           C  
ATOM   4389  CB  ASN A 294      -6.708  79.119  -8.152  1.00 33.06           C  
ATOM   4390  HB2 ASN A 294      -6.033  78.797  -8.945  1.00 33.06           H  
ATOM   4391  HB3 ASN A 294      -7.639  79.409  -8.640  1.00 33.06           H  
ATOM   4392  O   ASN A 294      -6.914  75.968  -8.563  1.00 33.06           O  
ATOM   4393  CG  ASN A 294      -6.129  80.349  -7.485  1.00 33.06           C  
ATOM   4394  ND2 ASN A 294      -4.823  80.440  -7.402  1.00 33.06           N  
ATOM   4395 HD21 ASN A 294      -4.433  81.277  -6.994  1.00 33.06           H  
ATOM   4396 HD22 ASN A 294      -4.252  79.691  -7.766  1.00 33.06           H  
ATOM   4397  OD1 ASN A 294      -6.843  81.238  -7.052  1.00 33.06           O  
ATOM   4398  N   ASN A 295      -8.960  76.594  -8.062  1.00 30.49           N  
ATOM   4399  H   ASN A 295      -9.205  75.876  -8.729  1.00 30.49           H  
ATOM   4400  CA  ASN A 295     -10.106  76.960  -7.196  1.00 30.49           C  
ATOM   4401  HA  ASN A 295      -9.774  76.986  -6.158  1.00 30.49           H  
ATOM   4402  C   ASN A 295     -11.151  75.813  -7.346  1.00 30.49           C  
ATOM   4403  CB  ASN A 295     -10.702  78.329  -7.600  1.00 30.49           C  
ATOM   4404  HB2 ASN A 295     -10.644  78.450  -8.682  1.00 30.49           H  
ATOM   4405  HB3 ASN A 295     -11.755  78.363  -7.322  1.00 30.49           H  
ATOM   4406  O   ASN A 295     -11.160  75.173  -8.392  1.00 30.49           O  
ATOM   4407  CG  ASN A 295     -10.027  79.497  -6.901  1.00 30.49           C  
ATOM   4408  ND2 ASN A 295      -9.796  80.593  -7.580  1.00 30.49           N  
ATOM   4409 HD21 ASN A 295     -10.097  80.686  -8.540  1.00 30.49           H  
ATOM   4410 HD22 ASN A 295      -9.183  81.262  -7.136  1.00 30.49           H  
ATOM   4411  OD1 ASN A 295      -9.653  79.419  -5.744  1.00 30.49           O  
ATOM   4412  N   ILE A 296     -11.970  75.370  -6.380  1.00 29.11           N  
ATOM   4413  H   ILE A 296     -12.411  74.518  -6.696  1.00 29.11           H  
ATOM   4414  CA  ILE A 296     -12.668  75.971  -5.217  1.00 29.11           C  
ATOM   4415  HA  ILE A 296     -12.901  75.117  -4.580  1.00 29.11           H  
ATOM   4416  C   ILE A 296     -14.047  76.565  -5.585  1.00 29.11           C  
ATOM   4417  CB  ILE A 296     -11.794  76.874  -4.306  1.00 29.11           C  
ATOM   4418  HB  ILE A 296     -11.412  77.705  -4.898  1.00 29.11           H  
ATOM   4419  O   ILE A 296     -14.125  77.582  -6.268  1.00 29.11           O  
ATOM   4420  CG1 ILE A 296     -10.614  76.064  -3.713  1.00 29.11           C  
ATOM   4421 HG12 ILE A 296     -10.111  75.512  -4.508  1.00 29.11           H  
ATOM   4422 HG13 ILE A 296     -11.000  75.331  -3.005  1.00 29.11           H  
ATOM   4423  CG2 ILE A 296     -12.628  77.487  -3.165  1.00 29.11           C  
ATOM   4424 HG21 ILE A 296     -13.080  76.705  -2.555  1.00 29.11           H  
ATOM   4425 HG22 ILE A 296     -12.005  78.121  -2.533  1.00 29.11           H  
ATOM   4426 HG23 ILE A 296     -13.411  78.127  -3.573  1.00 29.11           H  
ATOM   4427  CD1 ILE A 296      -9.548  76.916  -3.011  1.00 29.11           C  
ATOM   4428 HD11 ILE A 296      -9.950  77.368  -2.105  1.00 29.11           H  
ATOM   4429 HD12 ILE A 296      -9.190  77.697  -3.682  1.00 29.11           H  
ATOM   4430 HD13 ILE A 296      -8.708  76.280  -2.732  1.00 29.11           H  
ATOM   4431  N   ASN A 297     -15.101  75.950  -5.017  1.00 30.88           N  
ATOM   4432  H   ASN A 297     -14.883  75.164  -4.422  1.00 30.88           H  
ATOM   4433  CA  ASN A 297     -16.540  76.291  -5.077  1.00 30.88           C  
ATOM   4434  HA  ASN A 297     -17.041  75.556  -4.448  1.00 30.88           H  
ATOM   4435  C   ASN A 297     -17.205  76.128  -6.480  1.00 30.88           C  
ATOM   4436  CB  ASN A 297     -16.744  77.655  -4.380  1.00 30.88           C  
ATOM   4437  HB2 ASN A 297     -17.808  77.882  -4.306  1.00 30.88           H  
ATOM   4438  HB3 ASN A 297     -16.263  78.437  -4.968  1.00 30.88           H  
ATOM   4439  O   ASN A 297     -16.513  76.080  -7.488  1.00 30.88           O  
ATOM   4440  CG  ASN A 297     -16.221  77.708  -2.952  1.00 30.88           C  
ATOM   4441  ND2 ASN A 297     -16.090  78.888  -2.394  1.00 30.88           N  
ATOM   4442 HD21 ASN A 297     -16.303  79.729  -2.912  1.00 30.88           H  
ATOM   4443 HD22 ASN A 297     -15.754  78.891  -1.442  1.00 30.88           H  
ATOM   4444  OD1 ASN A 297     -15.939  76.712  -2.309  1.00 30.88           O  
ATOM   4445  N   ASN A 298     -18.534  75.981  -6.631  1.00 29.44           N  
ATOM   4446  H   ASN A 298     -18.820  75.773  -7.578  1.00 29.44           H  
ATOM   4447  CA  ASN A 298     -19.630  76.010  -5.644  1.00 29.44           C  
ATOM   4448  HA  ASN A 298     -19.254  75.654  -4.685  1.00 29.44           H  
ATOM   4449  C   ASN A 298     -20.842  75.119  -6.040  1.00 29.44           C  
ATOM   4450  CB  ASN A 298     -20.139  77.469  -5.522  1.00 29.44           C  
ATOM   4451  HB2 ASN A 298     -20.910  77.644  -6.272  1.00 29.44           H  
ATOM   4452  HB3 ASN A 298     -19.344  78.185  -5.728  1.00 29.44           H  
ATOM   4453  O   ASN A 298     -20.945  74.701  -7.189  1.00 29.44           O  
ATOM   4454  CG  ASN A 298     -20.724  77.774  -4.151  1.00 29.44           C  
ATOM   4455  ND2 ASN A 298     -21.278  78.945  -3.960  1.00 29.44           N  
ATOM   4456 HD21 ASN A 298     -21.410  79.580  -4.733  1.00 29.44           H  
ATOM   4457 HD22 ASN A 298     -21.760  79.053  -3.079  1.00 29.44           H  
ATOM   4458  OD1 ASN A 298     -20.680  76.972  -3.234  1.00 29.44           O  
ATOM   4459  N   ASN A 299     -21.817  75.016  -5.123  1.00 29.07           N  
ATOM   4460  H   ASN A 299     -21.604  75.415  -4.220  1.00 29.07           H  
ATOM   4461  CA  ASN A 299     -23.210  74.555  -5.288  1.00 29.07           C  
ATOM   4462  HA  ASN A 299     -23.675  74.757  -4.323  1.00 29.07           H  
ATOM   4463  C   ASN A 299     -23.480  73.046  -5.500  1.00 29.07           C  
ATOM   4464  CB  ASN A 299     -23.967  75.437  -6.307  1.00 29.07           C  
ATOM   4465  HB2 ASN A 299     -24.946  74.999  -6.504  1.00 29.07           H  
ATOM   4466  HB3 ASN A 299     -23.427  75.449  -7.253  1.00 29.07           H  
ATOM   4467  O   ASN A 299     -22.649  72.277  -5.972  1.00 29.07           O  
ATOM   4468  CG  ASN A 299     -24.208  76.866  -5.854  1.00 29.07           C  
ATOM   4469  ND2 ASN A 299     -24.833  77.666  -6.685  1.00 29.07           N  
ATOM   4470 HD21 ASN A 299     -25.025  78.600  -6.354  1.00 29.07           H  
ATOM   4471 HD22 ASN A 299     -25.129  77.326  -7.589  1.00 29.07           H  
ATOM   4472  OD1 ASN A 299     -23.873  77.292  -4.762  1.00 29.07           O  
ATOM   4473  N   ASN A 300     -24.711  72.655  -5.136  1.00 32.13           N  
ATOM   4474  H   ASN A 300     -25.367  73.379  -4.879  1.00 32.13           H  
ATOM   4475  CA  ASN A 300     -25.217  71.280  -5.038  1.00 32.13           C  
ATOM   4476  HA  ASN A 300     -24.519  70.595  -5.518  1.00 32.13           H  
ATOM   4477  C   ASN A 300     -26.615  71.153  -5.713  1.00 32.13           C  
ATOM   4478  CB  ASN A 300     -25.382  70.906  -3.538  1.00 32.13           C  
ATOM   4479  HB2 ASN A 300     -25.617  69.844  -3.473  1.00 32.13           H  
ATOM   4480  HB3 ASN A 300     -26.237  71.459  -3.147  1.00 32.13           H  
ATOM   4481  O   ASN A 300     -27.207  72.160  -6.096  1.00 32.13           O  
ATOM   4482  CG  ASN A 300     -24.242  71.147  -2.559  1.00 32.13           C  
ATOM   4483  ND2 ASN A 300     -24.469  70.826  -1.307  1.00 32.13           N  
ATOM   4484 HD21 ASN A 300     -25.337  70.381  -1.043  1.00 32.13           H  
ATOM   4485 HD22 ASN A 300     -23.699  70.976  -0.672  1.00 32.13           H  
ATOM   4486  OD1 ASN A 300     -23.166  71.628  -2.851  1.00 32.13           O  
ATOM   4487  N   ASN A 301     -27.201  69.945  -5.632  1.00 30.31           N  
ATOM   4488  H   ASN A 301     -26.591  69.189  -5.354  1.00 30.31           H  
ATOM   4489  CA  ASN A 301     -28.649  69.643  -5.535  1.00 30.31           C  
ATOM   4490  HA  ASN A 301     -28.686  68.621  -5.160  1.00 30.31           H  
ATOM   4491  C   ASN A 301     -29.555  69.608  -6.799  1.00 30.31           C  
ATOM   4492  CB  ASN A 301     -29.299  70.518  -4.431  1.00 30.31           C  
ATOM   4493  HB2 ASN A 301     -30.375  70.346  -4.426  1.00 30.31           H  
ATOM   4494  HB3 ASN A 301     -29.160  71.574  -4.662  1.00 30.31           H  
ATOM   4495  O   ASN A 301     -29.355  70.308  -7.781  1.00 30.31           O  
ATOM   4496  CG  ASN A 301     -28.837  70.252  -3.014  1.00 30.31           C  
ATOM   4497  ND2 ASN A 301     -29.305  71.036  -2.072  1.00 30.31           N  
ATOM   4498 HD21 ASN A 301     -29.923  71.801  -2.303  1.00 30.31           H  
ATOM   4499 HD22 ASN A 301     -29.024  70.823  -1.125  1.00 30.31           H  
ATOM   4500  OD1 ASN A 301     -28.084  69.341  -2.718  1.00 30.31           O  
ATOM   4501  N   ILE A 302     -30.660  68.854  -6.630  1.00 33.31           N  
ATOM   4502  H   ILE A 302     -30.641  68.251  -5.819  1.00 33.31           H  
ATOM   4503  CA  ILE A 302     -32.003  68.988  -7.248  1.00 33.31           C  
ATOM   4504  HA  ILE A 302     -32.600  68.323  -6.624  1.00 33.31           H  
ATOM   4505  C   ILE A 302     -32.271  68.361  -8.648  1.00 33.31           C  
ATOM   4506  CB  ILE A 302     -32.635  70.371  -6.902  1.00 33.31           C  
ATOM   4507  HB  ILE A 302     -31.878  71.142  -7.050  1.00 33.31           H  
ATOM   4508  O   ILE A 302     -32.424  69.033  -9.656  1.00 33.31           O  
ATOM   4509  CG1 ILE A 302     -33.068  70.357  -5.409  1.00 33.31           C  
ATOM   4510 HG12 ILE A 302     -34.057  69.908  -5.321  1.00 33.31           H  
ATOM   4511 HG13 ILE A 302     -32.398  69.730  -4.822  1.00 33.31           H  
ATOM   4512  CG2 ILE A 302     -33.872  70.774  -7.726  1.00 33.31           C  
ATOM   4513 HG21 ILE A 302     -33.582  70.974  -8.758  1.00 33.31           H  
ATOM   4514 HG22 ILE A 302     -34.309  71.695  -7.339  1.00 33.31           H  
ATOM   4515 HG23 ILE A 302     -34.623  69.984  -7.709  1.00 33.31           H  
ATOM   4516  CD1 ILE A 302     -33.094  71.743  -4.753  1.00 33.31           C  
ATOM   4517 HD11 ILE A 302     -32.112  72.210  -4.832  1.00 33.31           H  
ATOM   4518 HD12 ILE A 302     -33.353  71.639  -3.699  1.00 33.31           H  
ATOM   4519 HD13 ILE A 302     -33.835  72.382  -5.233  1.00 33.31           H  
ATOM   4520  N   ASN A 303     -32.470  67.033  -8.609  1.00 30.18           N  
ATOM   4521  H   ASN A 303     -31.993  66.597  -7.833  1.00 30.18           H  
ATOM   4522  CA  ASN A 303     -33.724  66.301  -8.924  1.00 30.18           C  
ATOM   4523  HA  ASN A 303     -33.482  65.258  -8.720  1.00 30.18           H  
ATOM   4524  C   ASN A 303     -34.366  66.269 -10.346  1.00 30.18           C  
ATOM   4525  CB  ASN A 303     -34.805  66.700  -7.884  1.00 30.18           C  
ATOM   4526  HB2 ASN A 303     -35.695  66.090  -8.035  1.00 30.18           H  
ATOM   4527  HB3 ASN A 303     -35.090  67.738  -8.056  1.00 30.18           H  
ATOM   4528  O   ASN A 303     -34.195  67.137 -11.187  1.00 30.18           O  
ATOM   4529  CG  ASN A 303     -34.438  66.531  -6.421  1.00 30.18           C  
ATOM   4530  ND2 ASN A 303     -35.311  66.932  -5.529  1.00 30.18           N  
ATOM   4531 HD21 ASN A 303     -35.068  66.771  -4.562  1.00 30.18           H  
ATOM   4532 HD22 ASN A 303     -36.212  67.287  -5.817  1.00 30.18           H  
ATOM   4533  OD1 ASN A 303     -33.376  66.061  -6.052  1.00 30.18           O  
ATOM   4534  N   ASN A 304     -35.286  65.293 -10.475  1.00 32.27           N  
ATOM   4535  H   ASN A 304     -35.276  64.612  -9.730  1.00 32.27           H  
ATOM   4536  CA  ASN A 304     -36.524  65.268 -11.285  1.00 32.27           C  
ATOM   4537  HA  ASN A 304     -37.106  64.481 -10.805  1.00 32.27           H  
ATOM   4538  C   ASN A 304     -36.532  64.810 -12.769  1.00 32.27           C  
ATOM   4539  CB  ASN A 304     -37.370  66.541 -11.049  1.00 32.27           C  
ATOM   4540  HB2 ASN A 304     -38.182  66.568 -11.776  1.00 32.27           H  
ATOM   4541  HB3 ASN A 304     -36.762  67.429 -11.223  1.00 32.27           H  
ATOM   4542  O   ASN A 304     -36.748  65.618 -13.662  1.00 32.27           O  
ATOM   4543  CG  ASN A 304     -38.019  66.622  -9.682  1.00 32.27           C  
ATOM   4544  ND2 ASN A 304     -38.587  67.755  -9.347  1.00 32.27           N  
ATOM   4545 HD21 ASN A 304     -39.059  67.785  -8.454  1.00 32.27           H  
ATOM   4546 HD22 ASN A 304     -38.550  68.539  -9.982  1.00 32.27           H  
ATOM   4547  OD1 ASN A 304     -38.058  65.679  -8.908  1.00 32.27           O  
ATOM   4548  N   ASN A 305     -36.653  63.479 -12.936  1.00 30.97           N  
ATOM   4549  H   ASN A 305     -36.163  62.915 -12.256  1.00 30.97           H  
ATOM   4550  CA  ASN A 305     -37.855  62.818 -13.510  1.00 30.97           C  
ATOM   4551  HA  ASN A 305     -37.702  61.747 -13.380  1.00 30.97           H  
ATOM   4552  C   ASN A 305     -38.161  62.987 -15.034  1.00 30.97           C  
ATOM   4553  CB  ASN A 305     -39.043  63.222 -12.587  1.00 30.97           C  
ATOM   4554  HB2 ASN A 305     -39.338  64.242 -12.832  1.00 30.97           H  
ATOM   4555  HB3 ASN A 305     -38.717  63.202 -11.547  1.00 30.97           H  
ATOM   4556  O   ASN A 305     -37.496  63.719 -15.750  1.00 30.97           O  
ATOM   4557  CG  ASN A 305     -40.281  62.342 -12.629  1.00 30.97           C  
ATOM   4558  ND2 ASN A 305     -41.379  62.804 -12.081  1.00 30.97           N  
ATOM   4559 HD21 ASN A 305     -41.393  63.712 -11.638  1.00 30.97           H  
ATOM   4560 HD22 ASN A 305     -42.174  62.182 -12.087  1.00 30.97           H  
ATOM   4561  OD1 ASN A 305     -40.287  61.235 -13.134  1.00 30.97           O  
ATOM   4562  N   ILE A 306     -39.242  62.320 -15.477  1.00 35.47           N  
ATOM   4563  H   ILE A 306     -39.644  61.681 -14.807  1.00 35.47           H  
ATOM   4564  CA  ILE A 306     -40.010  62.464 -16.735  1.00 35.47           C  
ATOM   4565  HA  ILE A 306     -40.907  61.883 -16.522  1.00 35.47           H  
ATOM   4566  C   ILE A 306     -39.403  61.826 -18.011  1.00 35.47           C  
ATOM   4567  CB  ILE A 306     -40.464  63.947 -16.928  1.00 35.47           C  
ATOM   4568  HB  ILE A 306     -39.592  64.585 -16.787  1.00 35.47           H  
ATOM   4569  O   ILE A 306     -38.250  62.061 -18.336  1.00 35.47           O  
ATOM   4570  CG1 ILE A 306     -41.498  64.318 -15.836  1.00 35.47           C  
ATOM   4571 HG12 ILE A 306     -42.386  63.695 -15.948  1.00 35.47           H  
ATOM   4572 HG13 ILE A 306     -41.068  64.113 -14.856  1.00 35.47           H  
ATOM   4573  CG2 ILE A 306     -41.000  64.314 -18.331  1.00 35.47           C  
ATOM   4574 HG21 ILE A 306     -41.060  65.399 -18.421  1.00 35.47           H  
ATOM   4575 HG22 ILE A 306     -40.310  63.983 -19.107  1.00 35.47           H  
ATOM   4576 HG23 ILE A 306     -41.992  63.902 -18.514  1.00 35.47           H  
ATOM   4577  CD1 ILE A 306     -41.931  65.790 -15.833  1.00 35.47           C  
ATOM   4578 HD11 ILE A 306     -41.053  66.435 -15.806  1.00 35.47           H  
ATOM   4579 HD12 ILE A 306     -42.524  66.015 -16.720  1.00 35.47           H  
ATOM   4580 HD13 ILE A 306     -42.540  65.984 -14.951  1.00 35.47           H  
ATOM   4581  N   ASN A 307     -40.155  61.083 -18.847  1.00 34.30           N  
ATOM   4582  H   ASN A 307     -39.696  60.896 -19.727  1.00 34.30           H  
ATOM   4583  CA  ASN A 307     -41.345  60.243 -18.595  1.00 34.30           C  
ATOM   4584  HA  ASN A 307     -41.158  59.646 -17.703  1.00 34.30           H  
ATOM   4585  C   ASN A 307     -41.617  59.280 -19.786  1.00 34.30           C  
ATOM   4586  CB  ASN A 307     -42.633  61.088 -18.397  1.00 34.30           C  
ATOM   4587  HB2 ASN A 307     -42.454  61.963 -17.772  1.00 34.30           H  
ATOM   4588  HB3 ASN A 307     -42.972  61.452 -19.367  1.00 34.30           H  
ATOM   4589  O   ASN A 307     -41.350  59.619 -20.933  1.00 34.30           O  
ATOM   4590  CG  ASN A 307     -43.771  60.339 -17.719  1.00 34.30           C  
ATOM   4591  ND2 ASN A 307     -44.947  60.917 -17.676  1.00 34.30           N  
ATOM   4592 HD21 ASN A 307     -45.672  60.410 -17.189  1.00 34.30           H  
ATOM   4593 HD22 ASN A 307     -45.081  61.844 -18.053  1.00 34.30           H  
ATOM   4594  OD1 ASN A 307     -43.634  59.234 -17.223  1.00 34.30           O  
ATOM   4595  N   ASN A 308     -42.351  58.202 -19.496  1.00 35.62           N  
ATOM   4596  H   ASN A 308     -42.493  58.046 -18.508  1.00 35.62           H  
ATOM   4597  CA  ASN A 308     -43.329  57.525 -20.360  1.00 35.62           C  
ATOM   4598  HA  ASN A 308     -43.796  56.825 -19.668  1.00 35.62           H  
ATOM   4599  C   ASN A 308     -42.880  56.621 -21.538  1.00 35.62           C  
ATOM   4600  CB  ASN A 308     -44.445  58.522 -20.768  1.00 35.62           C  
ATOM   4601  HB2 ASN A 308     -44.188  58.958 -21.733  1.00 35.62           H  
ATOM   4602  HB3 ASN A 308     -44.504  59.338 -20.048  1.00 35.62           H  
ATOM   4603  O   ASN A 308     -41.756  56.590 -22.018  1.00 35.62           O  
ATOM   4604  CG  ASN A 308     -45.842  57.920 -20.847  1.00 35.62           C  
ATOM   4605  ND2 ASN A 308     -46.805  58.676 -21.312  1.00 35.62           N  
ATOM   4606 HD21 ASN A 308     -47.722  58.261 -21.384  1.00 35.62           H  
ATOM   4607 HD22 ASN A 308     -46.597  59.598 -21.669  1.00 35.62           H  
ATOM   4608  OD1 ASN A 308     -46.093  56.773 -20.497  1.00 35.62           O  
ATOM   4609  N   ASN A 309     -43.872  55.833 -21.947  1.00 32.11           N  
ATOM   4610  H   ASN A 309     -44.753  56.018 -21.489  1.00 32.11           H  
ATOM   4611  CA  ASN A 309     -43.936  54.768 -22.933  1.00 32.11           C  
ATOM   4612  HA  ASN A 309     -43.162  54.026 -22.737  1.00 32.11           H  
ATOM   4613  C   ASN A 309     -43.868  55.220 -24.411  1.00 32.11           C  
ATOM   4614  CB  ASN A 309     -45.349  54.166 -22.737  1.00 32.11           C  
ATOM   4615  HB2 ASN A 309     -46.090  54.966 -22.729  1.00 32.11           H  
ATOM   4616  HB3 ASN A 309     -45.586  53.546 -23.602  1.00 32.11           H  
ATOM   4617  O   ASN A 309     -44.587  56.148 -24.768  1.00 32.11           O  
ATOM   4618  CG  ASN A 309     -45.559  53.296 -21.520  1.00 32.11           C  
ATOM   4619  ND2 ASN A 309     -45.862  53.860 -20.375  1.00 32.11           N  
ATOM   4620 HD21 ASN A 309     -45.987  54.860 -20.306  1.00 32.11           H  
ATOM   4621 HD22 ASN A 309     -45.998  53.254 -19.578  1.00 32.11           H  
ATOM   4622  OD1 ASN A 309     -45.513  52.079 -21.627  1.00 32.11           O  
ATOM   4623  N   LYS A 310     -43.287  54.342 -25.260  1.00 35.53           N  
ATOM   4624  H   LYS A 310     -42.582  53.747 -24.851  1.00 35.53           H  
ATOM   4625  CA  LYS A 310     -43.772  53.950 -26.621  1.00 35.53           C  
ATOM   4626  HA  LYS A 310     -43.130  53.141 -26.970  1.00 35.53           H  
ATOM   4627  C   LYS A 310     -43.698  55.012 -27.749  1.00 35.53           C  
ATOM   4628  CB  LYS A 310     -45.207  53.387 -26.452  1.00 35.53           C  
ATOM   4629  HB2 LYS A 310     -45.803  54.085 -25.864  1.00 35.53           H  
ATOM   4630  HB3 LYS A 310     -45.716  53.328 -27.415  1.00 35.53           H  
ATOM   4631  O   LYS A 310     -43.744  56.200 -27.486  1.00 35.53           O  
ATOM   4632  CG  LYS A 310     -45.217  51.998 -25.782  1.00 35.53           C  
ATOM   4633  HG2 LYS A 310     -44.818  51.258 -26.477  1.00 35.53           H  
ATOM   4634  HG3 LYS A 310     -44.570  52.011 -24.905  1.00 35.53           H  
ATOM   4635  CD  LYS A 310     -46.635  51.580 -25.359  1.00 35.53           C  
ATOM   4636  HD2 LYS A 310     -47.269  51.556 -26.245  1.00 35.53           H  
ATOM   4637  HD3 LYS A 310     -47.058  52.315 -24.673  1.00 35.53           H  
ATOM   4638  CE  LYS A 310     -46.679  50.195 -24.700  1.00 35.53           C  
ATOM   4639  HE2 LYS A 310     -46.379  49.449 -25.436  1.00 35.53           H  
ATOM   4640  HE3 LYS A 310     -47.710  49.975 -24.421  1.00 35.53           H  
ATOM   4641  NZ  LYS A 310     -45.807  50.060 -23.504  1.00 35.53           N  
ATOM   4642  HZ1 LYS A 310     -45.863  49.106 -23.178  1.00 35.53           H  
ATOM   4643  HZ2 LYS A 310     -44.837  50.221 -23.734  1.00 35.53           H  
ATOM   4644  HZ3 LYS A 310     -46.051  50.689 -22.753  1.00 35.53           H  
ATOM   4645  N   ASN A 311     -43.658  54.669 -29.046  1.00 30.57           N  
ATOM   4646  H   ASN A 311     -43.716  55.481 -29.644  1.00 30.57           H  
ATOM   4647  CA  ASN A 311     -43.317  53.439 -29.804  1.00 30.57           C  
ATOM   4648  HA  ASN A 311     -42.364  53.038 -29.457  1.00 30.57           H  
ATOM   4649  C   ASN A 311     -43.154  53.829 -31.307  1.00 30.57           C  
ATOM   4650  CB  ASN A 311     -44.430  52.374 -29.641  1.00 30.57           C  
ATOM   4651  HB2 ASN A 311     -45.386  52.804 -29.938  1.00 30.57           H  
ATOM   4652  HB3 ASN A 311     -44.476  52.064 -28.597  1.00 30.57           H  
ATOM   4653  O   ASN A 311     -43.565  54.924 -31.679  1.00 30.57           O  
ATOM   4654  CG  ASN A 311     -44.197  51.076 -30.394  1.00 30.57           C  
ATOM   4655  ND2 ASN A 311     -45.233  50.432 -30.872  1.00 30.57           N  
ATOM   4656 HD21 ASN A 311     -46.164  50.820 -30.808  1.00 30.57           H  
ATOM   4657 HD22 ASN A 311     -45.031  49.578 -31.371  1.00 30.57           H  
ATOM   4658  OD1 ASN A 311     -43.081  50.615 -30.543  1.00 30.57           O  
ATOM   4659  N   LEU A 312     -42.673  52.911 -32.165  1.00 32.87           N  
ATOM   4660  H   LEU A 312     -42.395  52.029 -31.760  1.00 32.87           H  
ATOM   4661  CA  LEU A 312     -42.393  53.086 -33.611  1.00 32.87           C  
ATOM   4662  HA  LEU A 312     -42.054  52.108 -33.954  1.00 32.87           H  
ATOM   4663  C   LEU A 312     -41.189  54.038 -33.888  1.00 32.87           C  
ATOM   4664  CB  LEU A 312     -43.702  53.386 -34.386  1.00 32.87           C  
ATOM   4665  HB2 LEU A 312     -44.078  54.372 -34.114  1.00 32.87           H  
ATOM   4666  HB3 LEU A 312     -43.462  53.439 -35.448  1.00 32.87           H  
ATOM   4667  O   LEU A 312     -40.700  54.668 -32.958  1.00 32.87           O  
ATOM   4668  CG  LEU A 312     -44.814  52.325 -34.224  1.00 32.87           C  
ATOM   4669  HG  LEU A 312     -44.397  51.418 -33.786  1.00 32.87           H  
ATOM   4670  CD1 LEU A 312     -45.965  52.817 -33.344  1.00 32.87           C  
ATOM   4671 HD11 LEU A 312     -46.707  52.027 -33.225  1.00 32.87           H  
ATOM   4672 HD12 LEU A 312     -45.585  53.110 -32.365  1.00 32.87           H  
ATOM   4673 HD13 LEU A 312     -46.433  53.688 -33.804  1.00 32.87           H  
ATOM   4674  CD2 LEU A 312     -45.418  51.953 -35.581  1.00 32.87           C  
ATOM   4675 HD21 LEU A 312     -46.204  51.209 -35.448  1.00 32.87           H  
ATOM   4676 HD22 LEU A 312     -45.836  52.840 -36.058  1.00 32.87           H  
ATOM   4677 HD23 LEU A 312     -44.645  51.530 -36.223  1.00 32.87           H  
ATOM   4678  N   GLN A 313     -40.508  54.094 -35.049  1.00 34.14           N  
ATOM   4679  H   GLN A 313     -39.711  54.704 -34.940  1.00 34.14           H  
ATOM   4680  CA  GLN A 313     -40.796  53.741 -36.464  1.00 34.14           C  
ATOM   4681  HA  GLN A 313     -39.854  53.906 -36.988  1.00 34.14           H  
ATOM   4682  C   GLN A 313     -41.788  54.698 -37.182  1.00 34.14           C  
ATOM   4683  CB  GLN A 313     -41.111  52.237 -36.646  1.00 34.14           C  
ATOM   4684  HB2 GLN A 313     -41.340  52.050 -37.695  1.00 34.14           H  
ATOM   4685  HB3 GLN A 313     -42.004  51.946 -36.093  1.00 34.14           H  
ATOM   4686  O   GLN A 313     -42.519  55.408 -36.496  1.00 34.14           O  
ATOM   4687  CG  GLN A 313     -39.954  51.305 -36.253  1.00 34.14           C  
ATOM   4688  HG2 GLN A 313     -39.030  51.661 -36.710  1.00 34.14           H  
ATOM   4689  HG3 GLN A 313     -39.829  51.319 -35.170  1.00 34.14           H  
ATOM   4690  CD  GLN A 313     -40.181  49.862 -36.709  1.00 34.14           C  
ATOM   4691  NE2 GLN A 313     -39.349  48.934 -36.294  1.00 34.14           N  
ATOM   4692 HE21 GLN A 313     -39.534  47.996 -36.619  1.00 34.14           H  
ATOM   4693 HE22 GLN A 313     -38.577  49.160 -35.683  1.00 34.14           H  
ATOM   4694  OE1 GLN A 313     -41.089  49.537 -37.455  1.00 34.14           O  
ATOM   4695  N   PRO A 314     -41.866  54.739 -38.538  1.00 48.29           N  
ATOM   4696  CA  PRO A 314     -41.123  53.968 -39.552  1.00 48.29           C  
ATOM   4697  HA  PRO A 314     -40.399  53.284 -39.110  1.00 48.29           H  
ATOM   4698  C   PRO A 314     -40.378  54.815 -40.619  1.00 48.29           C  
ATOM   4699  CB  PRO A 314     -42.260  53.187 -40.222  1.00 48.29           C  
ATOM   4700  HB2 PRO A 314     -41.982  52.767 -41.188  1.00 48.29           H  
ATOM   4701  HB3 PRO A 314     -42.606  52.391 -39.561  1.00 48.29           H  
ATOM   4702  O   PRO A 314     -40.555  56.026 -40.704  1.00 48.29           O  
ATOM   4703  CG  PRO A 314     -43.357  54.253 -40.349  1.00 48.29           C  
ATOM   4704  HG2 PRO A 314     -44.347  53.804 -40.278  1.00 48.29           H  
ATOM   4705  HG3 PRO A 314     -43.253  54.793 -41.289  1.00 48.29           H  
ATOM   4706  CD  PRO A 314     -43.093  55.208 -39.179  1.00 48.29           C  
ATOM   4707  HD2 PRO A 314     -43.936  55.171 -38.490  1.00 48.29           H  
ATOM   4708  HD3 PRO A 314     -42.962  56.228 -39.542  1.00 48.29           H  
ATOM   4709  N   GLN A 315     -39.662  54.125 -41.525  1.00 34.94           N  
ATOM   4710  H   GLN A 315     -39.535  53.139 -41.349  1.00 34.94           H  
ATOM   4711  CA  GLN A 315     -39.018  54.668 -42.745  1.00 34.94           C  
ATOM   4712  HA  GLN A 315     -38.558  53.821 -43.253  1.00 34.94           H  
ATOM   4713  C   GLN A 315     -37.840  55.647 -42.472  1.00 34.94           C  
ATOM   4714  CB  GLN A 315     -40.104  55.205 -43.705  1.00 34.94           C  
ATOM   4715  HB2 GLN A 315     -39.631  55.438 -44.659  1.00 34.94           H  
ATOM   4716  HB3 GLN A 315     -40.535  56.125 -43.310  1.00 34.94           H  
ATOM   4717  O   GLN A 315     -37.530  55.918 -41.318  1.00 34.94           O  
ATOM   4718  CG  GLN A 315     -41.229  54.205 -44.021  1.00 34.94           C  
ATOM   4719  HG2 GLN A 315     -41.873  54.096 -43.149  1.00 34.94           H  
ATOM   4720  HG3 GLN A 315     -40.794  53.234 -44.258  1.00 34.94           H  
ATOM   4721  CD  GLN A 315     -42.092  54.639 -45.206  1.00 34.94           C  
ATOM   4722  NE2 GLN A 315     -43.177  53.948 -45.475  1.00 34.94           N  
ATOM   4723 HE21 GLN A 315     -43.454  53.165 -44.900  1.00 34.94           H  
ATOM   4724 HE22 GLN A 315     -43.723  54.271 -46.261  1.00 34.94           H  
ATOM   4725  OE1 GLN A 315     -41.808  55.580 -45.930  1.00 34.94           O  
ATOM   4726  N   GLN A 316     -37.063  56.138 -43.451  1.00 36.17           N  
ATOM   4727  H   GLN A 316     -36.263  56.642 -43.096  1.00 36.17           H  
ATOM   4728  CA  GLN A 316     -37.093  56.003 -44.925  1.00 36.17           C  
ATOM   4729  HA  GLN A 316     -37.599  55.076 -45.196  1.00 36.17           H  
ATOM   4730  C   GLN A 316     -35.649  55.914 -45.489  1.00 36.17           C  
ATOM   4731  CB  GLN A 316     -37.862  57.221 -45.499  1.00 36.17           C  
ATOM   4732  HB2 GLN A 316     -38.645  57.509 -44.798  1.00 36.17           H  
ATOM   4733  HB3 GLN A 316     -37.186  58.071 -45.586  1.00 36.17           H  
ATOM   4734  O   GLN A 316     -34.711  55.886 -44.699  1.00 36.17           O  
ATOM   4735  CG  GLN A 316     -38.537  56.963 -46.861  1.00 36.17           C  
ATOM   4736  HG2 GLN A 316     -37.787  56.871 -47.646  1.00 36.17           H  
ATOM   4737  HG3 GLN A 316     -39.109  56.036 -46.823  1.00 36.17           H  
ATOM   4738  CD  GLN A 316     -39.472  58.103 -47.249  1.00 36.17           C  
ATOM   4739  NE2 GLN A 316     -40.749  58.016 -46.956  1.00 36.17           N  
ATOM   4740 HE21 GLN A 316     -41.132  57.188 -46.520  1.00 36.17           H  
ATOM   4741 HE22 GLN A 316     -41.323  58.806 -47.215  1.00 36.17           H  
ATOM   4742  OE1 GLN A 316     -39.062  59.091 -47.829  1.00 36.17           O  
ATOM   4743  N   ILE A 317     -35.481  55.926 -46.827  1.00 33.19           N  
ATOM   4744  H   ILE A 317     -36.325  55.964 -47.381  1.00 33.19           H  
ATOM   4745  CA  ILE A 317     -34.203  55.862 -47.589  1.00 33.19           C  
ATOM   4746  HA  ILE A 317     -34.470  56.042 -48.630  1.00 33.19           H  
ATOM   4747  C   ILE A 317     -33.564  54.444 -47.563  1.00 33.19           C  
ATOM   4748  CB  ILE A 317     -33.282  57.054 -47.174  1.00 33.19           C  
ATOM   4749  HB  ILE A 317     -33.198  57.086 -46.088  1.00 33.19           H  
ATOM   4750  O   ILE A 317     -33.567  53.786 -46.533  1.00 33.19           O  
ATOM   4751  CG1 ILE A 317     -33.932  58.383 -47.635  1.00 33.19           C  
ATOM   4752 HG12 ILE A 317     -34.000  58.393 -48.723  1.00 33.19           H  
ATOM   4753 HG13 ILE A 317     -34.945  58.444 -47.238  1.00 33.19           H  
ATOM   4754  CG2 ILE A 317     -31.835  56.961 -47.673  1.00 33.19           C  
ATOM   4755 HG21 ILE A 317     -31.795  57.106 -48.753  1.00 33.19           H  
ATOM   4756 HG22 ILE A 317     -31.231  57.736 -47.201  1.00 33.19           H  
ATOM   4757 HG23 ILE A 317     -31.397  56.006 -47.384  1.00 33.19           H  
ATOM   4758  CD1 ILE A 317     -33.200  59.654 -47.182  1.00 33.19           C  
ATOM   4759 HD11 ILE A 317     -33.804  60.525 -47.437  1.00 33.19           H  
ATOM   4760 HD12 ILE A 317     -32.238  59.743 -47.688  1.00 33.19           H  
ATOM   4761 HD13 ILE A 317     -33.048  59.632 -46.103  1.00 33.19           H  
ATOM   4762  N   GLN A 318     -33.052  53.851 -48.658  1.00 32.64           N  
ATOM   4763  H   GLN A 318     -32.762  52.901 -48.474  1.00 32.64           H  
ATOM   4764  CA  GLN A 318     -32.906  54.285 -50.067  1.00 32.64           C  
ATOM   4765  HA  GLN A 318     -33.568  55.128 -50.265  1.00 32.64           H  
ATOM   4766  C   GLN A 318     -33.276  53.144 -51.062  1.00 32.64           C  
ATOM   4767  CB  GLN A 318     -31.440  54.729 -50.311  1.00 32.64           C  
ATOM   4768  HB2 GLN A 318     -30.976  55.036 -49.374  1.00 32.64           H  
ATOM   4769  HB3 GLN A 318     -30.862  53.877 -50.668  1.00 32.64           H  
ATOM   4770  O   GLN A 318     -33.815  52.109 -50.681  1.00 32.64           O  
ATOM   4771  CG  GLN A 318     -31.302  55.896 -51.310  1.00 32.64           C  
ATOM   4772  HG2 GLN A 318     -31.774  56.792 -50.907  1.00 32.64           H  
ATOM   4773  HG3 GLN A 318     -31.797  55.670 -52.255  1.00 32.64           H  
ATOM   4774  CD  GLN A 318     -29.841  56.210 -51.604  1.00 32.64           C  
ATOM   4775  NE2 GLN A 318     -29.235  55.548 -52.563  1.00 32.64           N  
ATOM   4776 HE21 GLN A 318     -28.264  55.780 -52.716  1.00 32.64           H  
ATOM   4777 HE22 GLN A 318     -29.731  54.857 -53.108  1.00 32.64           H  
ATOM   4778  OE1 GLN A 318     -29.222  57.046 -50.975  1.00 32.64           O  
ATOM   4779  N   GLN A 319     -32.949  53.337 -52.343  1.00 31.41           N  
ATOM   4780  H   GLN A 319     -32.498  54.214 -52.561  1.00 31.41           H  
ATOM   4781  CA  GLN A 319     -32.837  52.345 -53.429  1.00 31.41           C  
ATOM   4782  HA  GLN A 319     -32.730  51.348 -53.002  1.00 31.41           H  
ATOM   4783  C   GLN A 319     -31.543  52.649 -54.233  1.00 31.41           C  
ATOM   4784  CB  GLN A 319     -34.113  52.421 -54.288  1.00 31.41           C  
ATOM   4785  HB2 GLN A 319     -34.656  53.344 -54.088  1.00 31.41           H  
ATOM   4786  HB3 GLN A 319     -33.856  52.432 -55.347  1.00 31.41           H  
ATOM   4787  O   GLN A 319     -30.933  53.690 -53.951  1.00 31.41           O  
ATOM   4788  CG  GLN A 319     -35.026  51.223 -54.002  1.00 31.41           C  
ATOM   4789  HG2 GLN A 319     -34.474  50.295 -54.157  1.00 31.41           H  
ATOM   4790  HG3 GLN A 319     -35.357  51.256 -52.964  1.00 31.41           H  
ATOM   4791  CD  GLN A 319     -36.231  51.218 -54.930  1.00 31.41           C  
ATOM   4792  NE2 GLN A 319     -37.406  51.568 -54.456  1.00 31.41           N  
ATOM   4793 HE21 GLN A 319     -38.169  51.560 -55.118  1.00 31.41           H  
ATOM   4794 HE22 GLN A 319     -37.514  51.830 -53.487  1.00 31.41           H  
ATOM   4795  OE1 GLN A 319     -36.131  50.916 -56.106  1.00 31.41           O  
ATOM   4796  N   PRO A 320     -31.070  51.836 -55.210  1.00 51.72           N  
ATOM   4797  CA  PRO A 320     -31.663  50.652 -55.876  1.00 51.72           C  
ATOM   4798  HA  PRO A 320     -32.742  50.754 -55.989  1.00 51.72           H  
ATOM   4799  C   PRO A 320     -31.412  49.348 -55.054  1.00 51.72           C  
ATOM   4800  CB  PRO A 320     -31.043  50.775 -57.276  1.00 51.72           C  
ATOM   4801  HB2 PRO A 320     -31.528  51.598 -57.802  1.00 51.72           H  
ATOM   4802  HB3 PRO A 320     -31.120  49.892 -57.911  1.00 51.72           H  
ATOM   4803  O   PRO A 320     -31.246  49.464 -53.847  1.00 51.72           O  
ATOM   4804  CG  PRO A 320     -29.600  51.161 -56.988  1.00 51.72           C  
ATOM   4805  HG2 PRO A 320     -29.118  51.613 -57.855  1.00 51.72           H  
ATOM   4806  HG3 PRO A 320     -29.038  50.299 -56.629  1.00 51.72           H  
ATOM   4807  CD  PRO A 320     -29.800  52.166 -55.861  1.00 51.72           C  
ATOM   4808  HD2 PRO A 320     -29.860  53.170 -56.282  1.00 51.72           H  
ATOM   4809  HD3 PRO A 320     -28.973  52.110 -55.153  1.00 51.72           H  
ATOM   4810  N   GLN A 321     -31.434  48.087 -55.526  1.00 35.47           N  
ATOM   4811  H   GLN A 321     -31.400  47.404 -54.782  1.00 35.47           H  
ATOM   4812  CA  GLN A 321     -31.378  47.483 -56.874  1.00 35.47           C  
ATOM   4813  HA  GLN A 321     -31.885  48.128 -57.592  1.00 35.47           H  
ATOM   4814  C   GLN A 321     -32.141  46.132 -56.931  1.00 35.47           C  
ATOM   4815  CB  GLN A 321     -29.881  47.267 -57.244  1.00 35.47           C  
ATOM   4816  HB2 GLN A 321     -29.251  47.809 -56.539  1.00 35.47           H  
ATOM   4817  HB3 GLN A 321     -29.639  46.212 -57.115  1.00 35.47           H  
ATOM   4818  O   GLN A 321     -32.329  45.485 -55.904  1.00 35.47           O  
ATOM   4819  CG  GLN A 321     -29.428  47.694 -58.654  1.00 35.47           C  
ATOM   4820  HG2 GLN A 321     -28.403  47.356 -58.809  1.00 35.47           H  
ATOM   4821  HG3 GLN A 321     -29.423  48.781 -58.739  1.00 35.47           H  
ATOM   4822  CD  GLN A 321     -30.315  47.127 -59.745  1.00 35.47           C  
ATOM   4823  NE2 GLN A 321     -29.951  46.024 -60.353  1.00 35.47           N  
ATOM   4824 HE21 GLN A 321     -30.684  45.565 -60.875  1.00 35.47           H  
ATOM   4825 HE22 GLN A 321     -29.081  45.559 -60.138  1.00 35.47           H  
ATOM   4826  OE1 GLN A 321     -31.404  47.618 -59.986  1.00 35.47           O  
ATOM   4827  N   GLN A 322     -32.586  45.707 -58.124  1.00 42.65           N  
ATOM   4828  H   GLN A 322     -32.368  46.269 -58.934  1.00 42.65           H  
ATOM   4829  CA  GLN A 322     -33.360  44.471 -58.388  1.00 42.65           C  
ATOM   4830  HA  GLN A 322     -32.915  43.665 -57.805  1.00 42.65           H  
ATOM   4831  C   GLN A 322     -33.237  44.058 -59.900  1.00 42.65           C  
ATOM   4832  CB  GLN A 322     -34.800  44.744 -57.880  1.00 42.65           C  
ATOM   4833  HB2 GLN A 322     -35.506  44.727 -58.711  1.00 42.65           H  
ATOM   4834  HB3 GLN A 322     -34.886  45.743 -57.454  1.00 42.65           H  
ATOM   4835  O   GLN A 322     -32.350  44.619 -60.548  1.00 42.65           O  
ATOM   4836  CG  GLN A 322     -35.207  43.736 -56.785  1.00 42.65           C  
ATOM   4837  HG2 GLN A 322     -34.727  42.772 -56.957  1.00 42.65           H  
ATOM   4838  HG3 GLN A 322     -34.870  44.102 -55.816  1.00 42.65           H  
ATOM   4839  CD  GLN A 322     -36.712  43.500 -56.757  1.00 42.65           C  
ATOM   4840  NE2 GLN A 322     -37.468  44.303 -56.043  1.00 42.65           N  
ATOM   4841 HE21 GLN A 322     -38.460  44.114 -56.052  1.00 42.65           H  
ATOM   4842 HE22 GLN A 322     -37.055  45.049 -55.502  1.00 42.65           H  
ATOM   4843  OE1 GLN A 322     -37.233  42.604 -57.406  1.00 42.65           O  
ATOM   4844  N   PRO A 323     -34.023  43.139 -60.533  1.00 54.81           N  
ATOM   4845  CA  PRO A 323     -35.229  42.432 -60.076  1.00 54.81           C  
ATOM   4846  HA  PRO A 323     -35.445  42.627 -59.026  1.00 54.81           H  
ATOM   4847  C   PRO A 323     -35.262  40.893 -60.238  1.00 54.81           C  
ATOM   4848  CB  PRO A 323     -36.311  43.055 -60.962  1.00 54.81           C  
ATOM   4849  HB2 PRO A 323     -37.236  42.478 -60.973  1.00 54.81           H  
ATOM   4850  HB3 PRO A 323     -36.516  44.076 -60.642  1.00 54.81           H  
ATOM   4851  O   PRO A 323     -34.560  40.321 -61.067  1.00 54.81           O  
ATOM   4852  CG  PRO A 323     -35.621  43.076 -62.330  1.00 54.81           C  
ATOM   4853  HG2 PRO A 323     -35.949  43.934 -62.917  1.00 54.81           H  
ATOM   4854  HG3 PRO A 323     -35.822  42.149 -62.868  1.00 54.81           H  
ATOM   4855  CD  PRO A 323     -34.126  43.166 -61.997  1.00 54.81           C  
ATOM   4856  HD2 PRO A 323     -33.729  44.090 -62.416  1.00 54.81           H  
ATOM   4857  HD3 PRO A 323     -33.592  42.318 -62.425  1.00 54.81           H  
ATOM   4858  N   GLN A 324     -36.221  40.266 -59.535  1.00 40.40           N  
ATOM   4859  H   GLN A 324     -36.725  40.830 -58.865  1.00 40.40           H  
ATOM   4860  CA  GLN A 324     -36.601  38.836 -59.626  1.00 40.40           C  
ATOM   4861  HA  GLN A 324     -37.421  38.697 -58.921  1.00 40.40           H  
ATOM   4862  C   GLN A 324     -35.501  37.832 -59.187  1.00 40.40           C  
ATOM   4863  CB  GLN A 324     -37.167  38.515 -61.026  1.00 40.40           C  
ATOM   4864  HB2 GLN A 324     -36.353  38.469 -61.749  1.00 40.40           H  
ATOM   4865  HB3 GLN A 324     -37.625  37.527 -60.981  1.00 40.40           H  
ATOM   4866  O   GLN A 324     -34.369  38.220 -58.928  1.00 40.40           O  
ATOM   4867  CG  GLN A 324     -38.232  39.499 -61.539  1.00 40.40           C  
ATOM   4868  HG2 GLN A 324     -38.951  39.712 -60.748  1.00 40.40           H  
ATOM   4869  HG3 GLN A 324     -37.742  40.430 -61.826  1.00 40.40           H  
ATOM   4870  CD  GLN A 324     -38.999  38.965 -62.748  1.00 40.40           C  
ATOM   4871  NE2 GLN A 324     -39.492  39.822 -63.613  1.00 40.40           N  
ATOM   4872 HE21 GLN A 324     -39.349  40.816 -63.503  1.00 40.40           H  
ATOM   4873 HE22 GLN A 324     -39.994  39.423 -64.393  1.00 40.40           H  
ATOM   4874  OE1 GLN A 324     -39.195  37.774 -62.930  1.00 40.40           O  
ATOM   4875  N   GLN A 325     -35.763  36.529 -59.009  1.00 36.71           N  
ATOM   4876  H   GLN A 325     -34.956  36.000 -58.712  1.00 36.71           H  
ATOM   4877  CA  GLN A 325     -37.023  35.755 -59.006  1.00 36.71           C  
ATOM   4878  HA  GLN A 325     -37.862  36.450 -58.957  1.00 36.71           H  
ATOM   4879  C   GLN A 325     -37.000  34.879 -57.724  1.00 36.71           C  
ATOM   4880  CB  GLN A 325     -37.099  34.931 -60.316  1.00 36.71           C  
ATOM   4881  HB2 GLN A 325     -36.615  33.965 -60.171  1.00 36.71           H  
ATOM   4882  HB3 GLN A 325     -36.543  35.454 -61.094  1.00 36.71           H  
ATOM   4883  O   GLN A 325     -35.934  34.385 -57.368  1.00 36.71           O  
ATOM   4884  CG  GLN A 325     -38.525  34.712 -60.848  1.00 36.71           C  
ATOM   4885  HG2 GLN A 325     -39.059  35.662 -60.858  1.00 36.71           H  
ATOM   4886  HG3 GLN A 325     -39.057  34.014 -60.201  1.00 36.71           H  
ATOM   4887  CD  GLN A 325     -38.538  34.158 -62.269  1.00 36.71           C  
ATOM   4888  NE2 GLN A 325     -38.724  34.983 -63.276  1.00 36.71           N  
ATOM   4889 HE21 GLN A 325     -38.725  34.563 -64.194  1.00 36.71           H  
ATOM   4890 HE22 GLN A 325     -38.885  35.969 -63.128  1.00 36.71           H  
ATOM   4891  OE1 GLN A 325     -38.376  32.976 -62.507  1.00 36.71           O  
ATOM   4892  N   ILE A 326     -38.025  34.764 -56.866  1.00 40.43           N  
ATOM   4893  H   ILE A 326     -37.681  34.376 -55.999  1.00 40.43           H  
ATOM   4894  CA  ILE A 326     -39.483  34.557 -57.047  1.00 40.43           C  
ATOM   4895  HA  ILE A 326     -39.880  34.600 -56.033  1.00 40.43           H  
ATOM   4896  C   ILE A 326     -39.794  33.107 -57.493  1.00 40.43           C  
ATOM   4897  CB  ILE A 326     -40.221  35.712 -57.777  1.00 40.43           C  
ATOM   4898  HB  ILE A 326     -39.890  35.747 -58.815  1.00 40.43           H  
ATOM   4899  O   ILE A 326     -38.946  32.439 -58.073  1.00 40.43           O  
ATOM   4900  CG1 ILE A 326     -39.906  37.079 -57.114  1.00 40.43           C  
ATOM   4901 HG12 ILE A 326     -40.371  37.122 -56.129  1.00 40.43           H  
ATOM   4902 HG13 ILE A 326     -38.830  37.185 -56.975  1.00 40.43           H  
ATOM   4903  CG2 ILE A 326     -41.746  35.488 -57.802  1.00 40.43           C  
ATOM   4904 HG21 ILE A 326     -42.252  36.335 -58.263  1.00 40.43           H  
ATOM   4905 HG22 ILE A 326     -41.991  34.618 -58.411  1.00 40.43           H  
ATOM   4906 HG23 ILE A 326     -42.132  35.358 -56.791  1.00 40.43           H  
ATOM   4907  CD1 ILE A 326     -40.359  38.292 -57.937  1.00 40.43           C  
ATOM   4908 HD11 ILE A 326     -41.446  38.378 -57.933  1.00 40.43           H  
ATOM   4909 HD12 ILE A 326     -39.942  39.199 -57.500  1.00 40.43           H  
ATOM   4910 HD13 ILE A 326     -40.005  38.199 -58.964  1.00 40.43           H  
ATOM   4911  N   GLN A 327     -40.950  32.570 -57.085  1.00 40.87           N  
ATOM   4912  H   GLN A 327     -41.668  33.192 -56.741  1.00 40.87           H  
ATOM   4913  CA  GLN A 327     -41.208  31.128 -56.934  1.00 40.87           C  
ATOM   4914  HA  GLN A 327     -40.389  30.557 -57.371  1.00 40.87           H  
ATOM   4915  C   GLN A 327     -42.515  30.654 -57.610  1.00 40.87           C  
ATOM   4916  CB  GLN A 327     -41.286  30.809 -55.424  1.00 40.87           C  
ATOM   4917  HB2 GLN A 327     -42.105  31.386 -54.994  1.00 40.87           H  
ATOM   4918  HB3 GLN A 327     -41.520  29.753 -55.292  1.00 40.87           H  
ATOM   4919  O   GLN A 327     -43.301  31.461 -58.095  1.00 40.87           O  
ATOM   4920  CG  GLN A 327     -40.008  31.083 -54.614  1.00 40.87           C  
ATOM   4921  HG2 GLN A 327     -39.752  32.141 -54.667  1.00 40.87           H  
ATOM   4922  HG3 GLN A 327     -39.186  30.507 -55.036  1.00 40.87           H  
ATOM   4923  CD  GLN A 327     -40.176  30.704 -53.141  1.00 40.87           C  
ATOM   4924  NE2 GLN A 327     -39.118  30.706 -52.363  1.00 40.87           N  
ATOM   4925 HE21 GLN A 327     -38.202  30.930 -52.725  1.00 40.87           H  
ATOM   4926 HE22 GLN A 327     -39.281  30.447 -51.401  1.00 40.87           H  
ATOM   4927  OE1 GLN A 327     -41.255  30.407 -52.656  1.00 40.87           O  
ATOM   4928  N   GLN A 328     -42.767  29.341 -57.500  1.00 34.46           N  
ATOM   4929  H   GLN A 328     -42.028  28.796 -57.079  1.00 34.46           H  
ATOM   4930  CA  GLN A 328     -43.991  28.590 -57.834  1.00 34.46           C  
ATOM   4931  HA  GLN A 328     -43.834  27.604 -57.396  1.00 34.46           H  
ATOM   4932  C   GLN A 328     -44.267  28.297 -59.320  1.00 34.46           C  
ATOM   4933  CB  GLN A 328     -45.237  29.122 -57.104  1.00 34.46           C  
ATOM   4934  HB2 GLN A 328     -45.470  30.135 -57.433  1.00 34.46           H  
ATOM   4935  HB3 GLN A 328     -46.072  28.483 -57.390  1.00 34.46           H  
ATOM   4936  O   GLN A 328     -45.015  28.990 -60.001  1.00 34.46           O  
ATOM   4937  CG  GLN A 328     -45.101  29.094 -55.573  1.00 34.46           C  
ATOM   4938  HG2 GLN A 328     -44.471  29.923 -55.250  1.00 34.46           H
[truncated: 807,174 more chars]
