# Supplementary material for: A glutamine-based single α-helix scaffold to target globular proteins
Source: Nat Commun. 2022 Nov 18;13:7073. doi: 10.1038/s41467-022-34793-6 (PMC9674830; doi:10.1038/s41467-022-34793-6)
Supplement: Supplementary file 7 — Supplementary Data 4 [file 41467_2022_34793_MOESM7_ESM.zip › ColabFold_p37n/p37n_no_MSAs/P12252.pdb]

ATOM      1  N   MET A   1      -7.167 -30.989  59.925  1.00 33.48           N  
ATOM      2  H   MET A   1      -6.818 -31.474  59.110  1.00 33.48           H  
ATOM      3  H2  MET A   1      -7.309 -30.013  59.706  1.00 33.48           H  
ATOM      4  H3  MET A   1      -8.045 -31.425  60.168  1.00 33.48           H  
ATOM      5  CA  MET A   1      -6.219 -31.169  61.052  1.00 33.48           C  
ATOM      6  HA  MET A   1      -5.224 -30.833  60.760  1.00 33.48           H  
ATOM      7  C   MET A   1      -6.153 -32.651  61.350  1.00 33.48           C  
ATOM      8  CB  MET A   1      -6.649 -30.451  62.343  1.00 33.48           C  
ATOM      9  HB2 MET A   1      -6.019 -30.808  63.157  1.00 33.48           H  
ATOM     10  HB3 MET A   1      -7.680 -30.717  62.578  1.00 33.48           H  
ATOM     11  O   MET A   1      -7.193 -33.286  61.225  1.00 33.48           O  
ATOM     12  CG  MET A   1      -6.529 -28.925  62.291  1.00 33.48           C  
ATOM     13  HG2 MET A   1      -5.509 -28.652  62.018  1.00 33.48           H  
ATOM     14  HG3 MET A   1      -7.201 -28.548  61.519  1.00 33.48           H  
ATOM     15  SD  MET A   1      -6.952 -28.104  63.857  1.00 33.48           S  
ATOM     16  CE  MET A   1      -5.480 -28.487  64.855  1.00 33.48           C  
ATOM     17  HE1 MET A   1      -4.586 -28.127  64.346  1.00 33.48           H  
ATOM     18  HE2 MET A   1      -5.556 -27.996  65.824  1.00 33.48           H  
ATOM     19  HE3 MET A   1      -5.399 -29.563  65.010  1.00 33.48           H  
ATOM     20  N   SER A   2      -4.985 -33.162  61.744  1.00 32.43           N  
ATOM     21  H   SER A   2      -4.188 -32.557  61.883  1.00 32.43           H  
ATOM     22  CA  SER A   2      -4.714 -34.606  61.838  1.00 32.43           C  
ATOM     23  HA  SER A   2      -3.667 -34.721  62.118  1.00 32.43           H  
ATOM     24  C   SER A   2      -4.872 -35.342  60.495  1.00 32.43           C  
ATOM     25  CB  SER A   2      -5.529 -35.260  62.968  1.00 32.43           C  
ATOM     26  HB2 SER A   2      -6.584 -35.295  62.698  1.00 32.43           H  
ATOM     27  HB3 SER A   2      -5.177 -36.280  63.123  1.00 32.43           H  
ATOM     28  O   SER A   2      -5.239 -34.742  59.482  1.00 32.43           O  
ATOM     29  OG  SER A   2      -5.370 -34.526  64.172  1.00 32.43           O  
ATOM     30  HG  SER A   2      -5.658 -35.092  64.893  1.00 32.43           H  
ATOM     31  N   GLN A   3      -4.521 -36.625  60.499  1.00 35.32           N  
ATOM     32  H   GLN A   3      -4.298 -37.051  61.387  1.00 35.32           H  
ATOM     33  CA  GLN A   3      -4.497 -37.563  59.372  1.00 35.32           C  
ATOM     34  HA  GLN A   3      -5.158 -37.230  58.572  1.00 35.32           H  
ATOM     35  C   GLN A   3      -5.004 -38.934  59.885  1.00 35.32           C  
ATOM     36  CB  GLN A   3      -3.037 -37.632  58.859  1.00 35.32           C  
ATOM     37  HB2 GLN A   3      -2.373 -37.760  59.714  1.00 35.32           H  
ATOM     38  HB3 GLN A   3      -2.904 -38.494  58.205  1.00 35.32           H  
ATOM     39  O   GLN A   3      -5.534 -38.997  60.992  1.00 35.32           O  
ATOM     40  CG  GLN A   3      -2.602 -36.391  58.058  1.00 35.32           C  
ATOM     41  HG2 GLN A   3      -3.009 -35.486  58.508  1.00 35.32           H  
ATOM     42  HG3 GLN A   3      -2.987 -36.467  57.040  1.00 35.32           H  
ATOM     43  CD  GLN A   3      -1.088 -36.223  58.015  1.00 35.32           C  
ATOM     44  NE2 GLN A   3      -0.349 -37.137  57.425  1.00 35.32           N  
ATOM     45 HE21 GLN A   3      -0.758 -37.979  57.046  1.00 35.32           H  
ATOM     46 HE22 GLN A   3       0.649 -36.986  57.470  1.00 35.32           H  
ATOM     47  OE1 GLN A   3      -0.543 -35.252  58.512  1.00 35.32           O  
ATOM     48  N   GLU A   4      -4.760 -40.005  59.116  1.00 38.88           N  
ATOM     49  H   GLU A   4      -4.349 -39.822  58.211  1.00 38.88           H  
ATOM     50  CA  GLU A   4      -4.789 -41.421  59.543  1.00 38.88           C  
ATOM     51  HA  GLU A   4      -4.343 -41.974  58.717  1.00 38.88           H  
ATOM     52  C   GLU A   4      -6.174 -42.074  59.777  1.00 38.88           C  
ATOM     53  CB  GLU A   4      -3.843 -41.630  60.746  1.00 38.88           C  
ATOM     54  HB2 GLU A   4      -3.930 -42.655  61.107  1.00 38.88           H  
ATOM     55  HB3 GLU A   4      -4.131 -40.985  61.575  1.00 38.88           H  
ATOM     56  O   GLU A   4      -7.105 -41.448  60.265  1.00 38.88           O  
ATOM     57  CG  GLU A   4      -2.380 -41.357  60.372  1.00 38.88           C  
ATOM     58  HG2 GLU A   4      -2.075 -42.055  59.593  1.00 38.88           H  
ATOM     59  HG3 GLU A   4      -2.279 -40.349  59.969  1.00 38.88           H  
ATOM     60  CD  GLU A   4      -1.478 -41.507  61.597  1.00 38.88           C  
ATOM     61  OE1 GLU A   4      -1.126 -42.668  61.897  1.00 38.88           O  
ATOM     62  OE2 GLU A   4      -1.165 -40.461  62.208  1.00 38.88           O  
ATOM     63  N   SER A   5      -6.374 -43.364  59.465  1.00 36.63           N  
ATOM     64  H   SER A   5      -7.281 -43.716  59.736  1.00 36.63           H  
ATOM     65  CA  SER A   5      -5.623 -44.257  58.554  1.00 36.63           C  
ATOM     66  HA  SER A   5      -5.367 -43.707  57.648  1.00 36.63           H  
ATOM     67  C   SER A   5      -6.482 -45.471  58.133  1.00 36.63           C  
ATOM     68  CB  SER A   5      -4.322 -44.784  59.191  1.00 36.63           C  
ATOM     69  HB2 SER A   5      -3.665 -43.963  59.478  1.00 36.63           H  
ATOM     70  HB3 SER A   5      -3.777 -45.358  58.441  1.00 36.63           H  
ATOM     71  O   SER A   5      -7.572 -45.654  58.660  1.00 36.63           O  
ATOM     72  OG  SER A   5      -4.574 -45.613  60.309  1.00 36.63           O  
ATOM     73  HG  SER A   5      -4.866 -45.058  61.035  1.00 36.63           H  
ATOM     74  N   ASN A   6      -5.954 -46.296  57.215  1.00 34.92           N  
ATOM     75  H   ASN A   6      -5.090 -45.986  56.793  1.00 34.92           H  
ATOM     76  CA  ASN A   6      -6.247 -47.729  57.007  1.00 34.92           C  
ATOM     77  HA  ASN A   6      -5.826 -47.994  56.037  1.00 34.92           H  
ATOM     78  C   ASN A   6      -7.724 -48.198  56.961  1.00 34.92           C  
ATOM     79  CB  ASN A   6      -5.451 -48.531  58.054  1.00 34.92           C  
ATOM     80  HB2 ASN A   6      -5.685 -49.591  57.953  1.00 34.92           H  
ATOM     81  HB3 ASN A   6      -5.751 -48.219  59.054  1.00 34.92           H  
ATOM     82  O   ASN A   6      -8.384 -48.340  57.986  1.00 34.92           O  
ATOM     83  CG  ASN A   6      -3.952 -48.380  57.888  1.00 34.92           C  
ATOM     84  ND2 ASN A   6      -3.255 -47.868  58.874  1.00 34.92           N  
ATOM     85 HD21 ASN A   6      -3.723 -47.466  59.673  1.00 34.92           H  
ATOM     86 HD22 ASN A   6      -2.257 -47.789  58.738  1.00 34.92           H  
ATOM     87  OD1 ASN A   6      -3.395 -48.678  56.848  1.00 34.92           O  
ATOM     88  N   GLY A   7      -8.193 -48.616  55.777  1.00 33.42           N  
ATOM     89  H   GLY A   7      -7.613 -48.531  54.955  1.00 33.42           H  
ATOM     90  CA  GLY A   7      -9.476 -49.311  55.611  1.00 33.42           C  
ATOM     91  HA2 GLY A   7      -9.660 -49.938  56.483  1.00 33.42           H  
ATOM     92  HA3 GLY A   7     -10.280 -48.577  55.549  1.00 33.42           H  
ATOM     93  C   GLY A   7      -9.528 -50.197  54.359  1.00 33.42           C  
ATOM     94  O   GLY A   7      -8.850 -49.921  53.372  1.00 33.42           O  
ATOM     95  N   GLY A   8     -10.326 -51.268  54.413  1.00 30.64           N  
ATOM     96  H   GLY A   8     -10.787 -51.471  55.288  1.00 30.64           H  
ATOM     97  CA  GLY A   8     -10.487 -52.278  53.356  1.00 30.64           C  
ATOM     98  HA2 GLY A   8      -9.622 -52.263  52.692  1.00 30.64           H  
ATOM     99  HA3 GLY A   8     -11.376 -52.043  52.771  1.00 30.64           H  
ATOM    100  C   GLY A   8     -10.633 -53.699  53.933  1.00 30.64           C  
ATOM    101  O   GLY A   8     -10.564 -53.854  55.155  1.00 30.64           O  
ATOM    102  N   PRO A   9     -10.803 -54.748  53.101  1.00 49.46           N  
ATOM    103  CA  PRO A   9     -10.983 -54.730  51.643  1.00 49.46           C  
ATOM    104  HA  PRO A   9     -10.308 -54.014  51.174  1.00 49.46           H  
ATOM    105  C   PRO A   9     -12.435 -54.372  51.244  1.00 49.46           C  
ATOM    106  CB  PRO A   9     -10.574 -56.151  51.222  1.00 49.46           C  
ATOM    107  HB2 PRO A   9     -10.990 -56.464  50.264  1.00 49.46           H  
ATOM    108  HB3 PRO A   9      -9.486 -56.218  51.188  1.00 49.46           H  
ATOM    109  O   PRO A   9     -13.186 -53.827  52.049  1.00 49.46           O  
ATOM    110  CG  PRO A   9     -11.096 -57.008  52.374  1.00 49.46           C  
ATOM    111  HG2 PRO A   9     -12.168 -57.166  52.262  1.00 49.46           H  
ATOM    112  HG3 PRO A   9     -10.570 -57.960  52.443  1.00 49.46           H  
ATOM    113  CD  PRO A   9     -10.827 -56.122  53.589  1.00 49.46           C  
ATOM    114  HD2 PRO A   9     -11.607 -56.257  54.338  1.00 49.46           H  
ATOM    115  HD3 PRO A   9      -9.855 -56.368  54.017  1.00 49.46           H  
ATOM    116  N   ALA A  10     -12.839 -54.665  50.003  1.00 33.83           N  
ATOM    117  H   ALA A  10     -12.200 -55.149  49.389  1.00 33.83           H  
ATOM    118  CA  ALA A  10     -14.204 -54.485  49.496  1.00 33.83           C  
ATOM    119  HA  ALA A  10     -14.887 -54.369  50.338  1.00 33.83           H  
ATOM    120  C   ALA A  10     -14.671 -55.715  48.689  1.00 33.83           C  
ATOM    121  CB  ALA A  10     -14.251 -53.199  48.660  1.00 33.83           C  
ATOM    122  HB1 ALA A  10     -15.267 -53.018  48.310  1.00 33.83           H  
ATOM    123  HB2 ALA A  10     -13.937 -52.353  49.271  1.00 33.83           H  
ATOM    124  HB3 ALA A  10     -13.585 -53.288  47.801  1.00 33.83           H  
ATOM    125  O   ALA A  10     -13.843 -56.498  48.226  1.00 33.83           O  
ATOM    126  N   ALA A  11     -15.989 -55.874  48.512  1.00 34.58           N  
ATOM    127  H   ALA A  11     -16.611 -55.197  48.932  1.00 34.58           H  
ATOM    128  CA  ALA A  11     -16.613 -57.063  47.908  1.00 34.58           C  
ATOM    129  HA  ALA A  11     -15.845 -57.630  47.383  1.00 34.58           H  
ATOM    130  C   ALA A  11     -17.693 -56.742  46.842  1.00 34.58           C  
ATOM    131  CB  ALA A  11     -17.137 -57.953  49.046  1.00 34.58           C  
ATOM    132  HB1 ALA A  11     -16.330 -58.185  49.741  1.00 34.58           H  
ATOM    133  HB2 ALA A  11     -17.522 -58.886  48.635  1.00 34.58           H  
ATOM    134  HB3 ALA A  11     -17.941 -57.444  49.577  1.00 34.58           H  
ATOM    135  O   ALA A  11     -18.585 -57.550  46.596  1.00 34.58           O  
ATOM    136  N   GLY A  12     -17.618 -55.564  46.210  1.00 33.02           N  
ATOM    137  H   GLY A  12     -16.861 -54.944  46.460  1.00 33.02           H  
ATOM    138  CA  GLY A  12     -18.628 -55.072  45.258  1.00 33.02           C  
ATOM    139  HA2 GLY A  12     -18.934 -55.893  44.609  1.00 33.02           H  
ATOM    140  HA3 GLY A  12     -18.187 -54.293  44.636  1.00 33.02           H  
ATOM    141  C   GLY A  12     -19.890 -54.500  45.933  1.00 33.02           C  
ATOM    142  O   GLY A  12     -19.950 -54.390  47.153  1.00 33.02           O  
ATOM    143  N   GLY A  13     -20.916 -54.078  45.187  1.00 32.21           N  
ATOM    144  H   GLY A  13     -21.739 -53.816  45.711  1.00 32.21           H  
ATOM    145  CA  GLY A  13     -20.965 -53.901  43.726  1.00 32.21           C  
ATOM    146  HA2 GLY A  13     -20.653 -52.885  43.486  1.00 32.21           H  
ATOM    147  HA3 GLY A  13     -20.279 -54.591  43.234  1.00 32.21           H  
ATOM    148  C   GLY A  13     -22.358 -54.149  43.128  1.00 32.21           C  
ATOM    149  O   GLY A  13     -22.964 -55.181  43.397  1.00 32.21           O  
ATOM    150  N   GLY A  14     -22.855 -53.233  42.287  1.00 29.76           N  
ATOM    151  H   GLY A  14     -22.361 -52.363  42.148  1.00 29.76           H  
ATOM    152  CA  GLY A  14     -24.092 -53.434  41.521  1.00 29.76           C  
ATOM    153  HA2 GLY A  14     -23.880 -54.115  40.698  1.00 29.76           H  
ATOM    154  HA3 GLY A  14     -24.841 -53.905  42.158  1.00 29.76           H  
ATOM    155  C   GLY A  14     -24.708 -52.146  40.958  1.00 29.76           C  
ATOM    156  O   GLY A  14     -24.752 -51.130  41.646  1.00 29.76           O  
ATOM    157  N   ALA A  15     -25.239 -52.232  39.732  1.00 32.98           N  
ATOM    158  H   ALA A  15     -25.124 -53.107  39.240  1.00 32.98           H  
ATOM    159  CA  ALA A  15     -25.930 -51.155  39.007  1.00 32.98           C  
ATOM    160  HA  ALA A  15     -26.091 -51.514  37.991  1.00 32.98           H  
ATOM    161  C   ALA A  15     -25.112 -49.844  38.844  1.00 32.98           C  
ATOM    162  CB  ALA A  15     -27.328 -50.979  39.632  1.00 32.98           C  
ATOM    163  HB1 ALA A  15     -27.813 -51.950  39.735  1.00 32.98           H  
ATOM    164  HB2 ALA A  15     -27.954 -50.352  38.997  1.00 32.98           H  
ATOM    165  HB3 ALA A  15     -27.240 -50.522  40.617  1.00 32.98           H  
ATOM    166  O   ALA A  15     -23.888 -49.872  38.904  1.00 32.98           O  
ATOM    167  N   ALA A  16     -25.818 -48.730  38.588  1.00 33.81           N  
ATOM    168  H   ALA A  16     -26.822 -48.835  38.620  1.00 33.81           H  
ATOM    169  CA  ALA A  16     -25.325 -47.402  38.189  1.00 33.81           C  
ATOM    170  HA  ALA A  16     -26.215 -46.785  38.061  1.00 33.81           H  
ATOM    171  C   ALA A  16     -24.581 -47.352  36.830  1.00 33.81           C  
ATOM    172  CB  ALA A  16     -24.549 -46.752  39.343  1.00 33.81           C  
ATOM    173  HB1 ALA A  16     -23.621 -47.296  39.518  1.00 33.81           H  
ATOM    174  HB2 ALA A  16     -25.148 -46.764  40.253  1.00 33.81           H  
ATOM    175  HB3 ALA A  16     -24.306 -45.721  39.087  1.00 33.81           H  
ATOM    176  O   ALA A  16     -23.560 -47.999  36.623  1.00 33.81           O  
ATOM    177  N   ALA A  17     -25.102 -46.552  35.892  1.00 34.47           N  
ATOM    178  H   ALA A  17     -25.879 -45.958  36.147  1.00 34.47           H  
ATOM    179  CA  ALA A  17     -24.526 -46.339  34.558  1.00 34.47           C  
ATOM    180  HA  ALA A  17     -23.789 -47.117  34.363  1.00 34.47           H  
ATOM    181  C   ALA A  17     -23.786 -44.987  34.456  1.00 34.47           C  
ATOM    182  CB  ALA A  17     -25.638 -46.492  33.511  1.00 34.47           C  
ATOM    183  HB1 ALA A  17     -26.105 -47.472  33.608  1.00 34.47           H  
ATOM    184  HB2 ALA A  17     -26.389 -45.715  33.649  1.00 34.47           H  
ATOM    185  HB3 ALA A  17     -25.217 -46.402  32.509  1.00 34.47           H  
ATOM    186  O   ALA A  17     -23.975 -44.106  35.294  1.00 34.47           O  
ATOM    187  N   ALA A  18     -22.944 -44.837  33.429  1.00 31.93           N  
ATOM    188  H   ALA A  18     -22.932 -45.551  32.715  1.00 31.93           H  
ATOM    189  CA  ALA A  18     -21.942 -43.771  33.287  1.00 31.93           C  
ATOM    190  HA  ALA A  18     -22.166 -42.976  33.998  1.00 31.93           H  
ATOM    191  C   ALA A  18     -21.964 -43.138  31.859  1.00 31.93           C  
ATOM    192  CB  ALA A  18     -20.601 -44.410  33.690  1.00 31.93           C  
ATOM    193  HB1 ALA A  18     -20.728 -44.998  34.600  1.00 31.93           H  
ATOM    194  HB2 ALA A  18     -20.244 -45.062  32.893  1.00 31.93           H  
ATOM    195  HB3 ALA A  18     -19.849 -43.651  33.906  1.00 31.93           H  
ATOM    196  O   ALA A  18     -22.732 -43.609  31.017  1.00 31.93           O  
ATOM    197  N   PRO A  19     -21.203 -42.056  31.570  1.00 40.17           N  
ATOM    198  CA  PRO A  19     -21.425 -41.205  30.389  1.00 40.17           C  
ATOM    199  HA  PRO A  19     -22.499 -41.111  30.232  1.00 40.17           H  
ATOM    200  C   PRO A  19     -20.782 -41.713  29.073  1.00 40.17           C  
ATOM    201  CB  PRO A  19     -20.870 -39.834  30.788  1.00 40.17           C  
ATOM    202  HB2 PRO A  19     -20.545 -39.245  29.930  1.00 40.17           H  
ATOM    203  HB3 PRO A  19     -21.621 -39.289  31.361  1.00 40.17           H  
ATOM    204  O   PRO A  19     -19.857 -42.526  29.114  1.00 40.17           O  
ATOM    205  CG  PRO A  19     -19.699 -40.195  31.694  1.00 40.17           C  
ATOM    206  HG2 PRO A  19     -18.832 -40.455  31.086  1.00 40.17           H  
ATOM    207  HG3 PRO A  19     -19.455 -39.387  32.384  1.00 40.17           H  
ATOM    208  CD  PRO A  19     -20.201 -41.436  32.430  1.00 40.17           C  
ATOM    209  HD2 PRO A  19     -19.355 -42.105  32.589  1.00 40.17           H  
ATOM    210  HD3 PRO A  19     -20.652 -41.147  33.379  1.00 40.17           H  
ATOM    211  N   PRO A  20     -21.238 -41.215  27.901  1.00 39.60           N  
ATOM    212  CA  PRO A  20     -20.740 -41.609  26.577  1.00 39.60           C  
ATOM    213  HA  PRO A  20     -20.494 -42.670  26.595  1.00 39.60           H  
ATOM    214  C   PRO A  20     -19.512 -40.797  26.081  1.00 39.60           C  
ATOM    215  CB  PRO A  20     -21.935 -41.391  25.645  1.00 39.60           C  
ATOM    216  HB2 PRO A  20     -22.615 -42.240  25.716  1.00 39.60           H  
ATOM    217  HB3 PRO A  20     -21.633 -41.231  24.609  1.00 39.60           H  
ATOM    218  O   PRO A  20     -19.324 -39.656  26.506  1.00 39.60           O  
ATOM    219  CG  PRO A  20     -22.598 -40.149  26.242  1.00 39.60           C  
ATOM    220  HG2 PRO A  20     -22.069 -39.254  25.914  1.00 39.60           H  
ATOM    221  HG3 PRO A  20     -23.653 -40.088  25.977  1.00 39.60           H  
ATOM    222  CD  PRO A  20     -22.401 -40.345  27.745  1.00 39.60           C  
ATOM    223  HD2 PRO A  20     -22.243 -39.381  28.229  1.00 39.60           H  
ATOM    224  HD3 PRO A  20     -23.281 -40.837  28.160  1.00 39.60           H  
ATOM    225  N   PRO A  21     -18.709 -41.343  25.139  1.00 35.79           N  
ATOM    226  CA  PRO A  21     -17.580 -40.661  24.487  1.00 35.79           C  
ATOM    227  HA  PRO A  21     -17.164 -39.909  25.158  1.00 35.79           H  
ATOM    228  C   PRO A  21     -17.939 -39.995  23.129  1.00 35.79           C  
ATOM    229  CB  PRO A  21     -16.558 -41.782  24.283  1.00 35.79           C  
ATOM    230  HB2 PRO A  21     -15.838 -41.560  23.495  1.00 35.79           H  
ATOM    231  HB3 PRO A  21     -16.044 -41.986  25.223  1.00 35.79           H  
ATOM    232  O   PRO A  21     -18.975 -40.318  22.546  1.00 35.79           O  
ATOM    233  CG  PRO A  21     -17.448 -42.969  23.913  1.00 35.79           C  
ATOM    234  HG2 PRO A  21     -17.711 -42.916  22.856  1.00 35.79           H  
ATOM    235  HG3 PRO A  21     -16.966 -43.920  24.139  1.00 35.79           H  
ATOM    236  CD  PRO A  21     -18.700 -42.753  24.766  1.00 35.79           C  
ATOM    237  HD2 PRO A  21     -19.594 -43.012  24.198  1.00 35.79           H  
ATOM    238  HD3 PRO A  21     -18.629 -43.368  25.663  1.00 35.79           H  
ATOM    239  N   PRO A  22     -17.076 -39.106  22.584  1.00 37.29           N  
ATOM    240  CA  PRO A  22     -17.253 -38.472  21.268  1.00 37.29           C  
ATOM    241  HA  PRO A  22     -18.311 -38.256  21.122  1.00 37.29           H  
ATOM    242  C   PRO A  22     -16.725 -39.315  20.072  1.00 37.29           C  
ATOM    243  CB  PRO A  22     -16.490 -37.148  21.381  1.00 37.29           C  
ATOM    244  HB2 PRO A  22     -17.114 -36.408  21.882  1.00 37.29           H  
ATOM    245  HB3 PRO A  22     -16.159 -36.773  20.413  1.00 37.29           H  
ATOM    246  O   PRO A  22     -15.875 -40.186  20.271  1.00 37.29           O  
ATOM    247  CG  PRO A  22     -15.311 -37.520  22.280  1.00 37.29           C  
ATOM    248  HG2 PRO A  22     -14.905 -36.649  22.794  1.00 37.29           H  
ATOM    249  HG3 PRO A  22     -14.538 -38.009  21.688  1.00 37.29           H  
ATOM    250  CD  PRO A  22     -15.922 -38.523  23.260  1.00 37.29           C  
ATOM    251  HD2 PRO A  22     -16.254 -37.998  24.155  1.00 37.29           H  
ATOM    252  HD3 PRO A  22     -15.186 -39.284  23.520  1.00 37.29           H  
ATOM    253  N   PRO A  23     -17.180 -39.047  18.825  1.00 43.39           N  
ATOM    254  CA  PRO A  23     -16.776 -39.766  17.603  1.00 43.39           C  
ATOM    255  HA  PRO A  23     -16.399 -40.758  17.852  1.00 43.39           H  
ATOM    256  C   PRO A  23     -15.719 -39.037  16.736  1.00 43.39           C  
ATOM    257  CB  PRO A  23     -18.089 -39.904  16.828  1.00 43.39           C  
ATOM    258  HB2 PRO A  23     -18.692 -40.699  17.265  1.00 43.39           H  
ATOM    259  HB3 PRO A  23     -17.934 -40.085  15.764  1.00 43.39           H  
ATOM    260  O   PRO A  23     -15.506 -37.835  16.876  1.00 43.39           O  
ATOM    261  CG  PRO A  23     -18.754 -38.550  17.084  1.00 43.39           C  
ATOM    262  HG2 PRO A  23     -18.344 -37.801  16.406  1.00 43.39           H  
ATOM    263  HG3 PRO A  23     -19.837 -38.608  16.976  1.00 43.39           H  
ATOM    264  CD  PRO A  23     -18.346 -38.221  18.523  1.00 43.39           C  
ATOM    265  HD2 PRO A  23     -19.169 -38.484  19.187  1.00 43.39           H  
ATOM    266  HD3 PRO A  23     -18.108 -37.161  18.616  1.00 43.39           H  
ATOM    267  N   GLN A  24     -15.124 -39.760  15.773  1.00 29.83           N  
ATOM    268  H   GLN A  24     -15.379 -40.734  15.696  1.00 29.83           H  
ATOM    269  CA  GLN A  24     -14.299 -39.247  14.657  1.00 29.83           C  
ATOM    270  HA  GLN A  24     -14.629 -38.241  14.401  1.00 29.83           H  
ATOM    271  C   GLN A  24     -14.476 -40.129  13.393  1.00 29.83           C  
ATOM    272  CB  GLN A  24     -12.809 -39.193  15.056  1.00 29.83           C  
ATOM    273  HB2 GLN A  24     -12.216 -38.998  14.162  1.00 29.83           H  
ATOM    274  HB3 GLN A  24     -12.505 -40.160  15.455  1.00 29.83           H  
ATOM    275  O   GLN A  24     -15.027 -41.226  13.489  1.00 29.83           O  
ATOM    276  CG  GLN A  24     -12.481 -38.089  16.073  1.00 29.83           C  
ATOM    277  HG2 GLN A  24     -12.904 -37.146  15.724  1.00 29.83           H  
ATOM    278  HG3 GLN A  24     -12.924 -38.330  17.039  1.00 29.83           H  
ATOM    279  CD  GLN A  24     -10.978 -37.921  16.274  1.00 29.83           C  
ATOM    280  NE2 GLN A  24     -10.465 -36.710  16.263  1.00 29.83           N  
ATOM    281 HE21 GLN A  24      -9.463 -36.650  16.375  1.00 29.83           H  
ATOM    282 HE22 GLN A  24     -11.049 -35.898  16.119  1.00 29.83           H  
ATOM    283  OE1 GLN A  24     -10.235 -38.872  16.445  1.00 29.83           O  
ATOM    284  N   TYR A  25     -14.001 -39.670  12.225  1.00 31.17           N  
ATOM    285  H   TYR A  25     -13.492 -38.798  12.227  1.00 31.17           H  
ATOM    286  CA  TYR A  25     -14.108 -40.361  10.922  1.00 31.17           C  
ATOM    287  HA  TYR A  25     -14.814 -41.187  11.015  1.00 31.17           H  
ATOM    288  C   TYR A  25     -12.773 -40.951  10.424  1.00 31.17           C  
ATOM    289  CB  TYR A  25     -14.660 -39.392   9.864  1.00 31.17           C  
ATOM    290  HB2 TYR A  25     -14.608 -39.875   8.888  1.00 31.17           H  
ATOM    291  HB3 TYR A  25     -14.014 -38.516   9.816  1.00 31.17           H  
ATOM    292  O   TYR A  25     -11.706 -40.435  10.750  1.00 31.17           O  
ATOM    293  CG  TYR A  25     -16.096 -38.949  10.072  1.00 31.17           C  
ATOM    294  CD1 TYR A  25     -17.149 -39.832   9.763  1.00 31.17           C  
ATOM    295  HD1 TYR A  25     -16.934 -40.827   9.403  1.00 31.17           H  
ATOM    296  CD2 TYR A  25     -16.382 -37.643  10.518  1.00 31.17           C  
ATOM    297  HD2 TYR A  25     -15.576 -36.957  10.733  1.00 31.17           H  
ATOM    298  CE1 TYR A  25     -18.486 -39.411   9.899  1.00 31.17           C  
ATOM    299  HE1 TYR A  25     -19.301 -40.076   9.653  1.00 31.17           H  
ATOM    300  CE2 TYR A  25     -17.718 -37.217  10.651  1.00 31.17           C  
ATOM    301  HE2 TYR A  25     -17.933 -36.210  10.976  1.00 31.17           H  
ATOM    302  OH  TYR A  25     -20.064 -37.696  10.448  1.00 31.17           O  
ATOM    303  HH  TYR A  25     -20.127 -36.771  10.696  1.00 31.17           H  
ATOM    304  CZ  TYR A  25     -18.773 -38.102  10.337  1.00 31.17           C  
ATOM    305  N   ILE A  26     -12.842 -42.009   9.600  1.00 26.03           N  
ATOM    306  H   ILE A  26     -13.760 -42.340   9.341  1.00 26.03           H  
ATOM    307  CA  ILE A  26     -11.725 -42.662   8.877  1.00 26.03           C  
ATOM    308  HA  ILE A  26     -10.942 -41.923   8.704  1.00 26.03           H  
ATOM    309  C   ILE A  26     -12.249 -43.135   7.497  1.00 26.03           C  
ATOM    310  CB  ILE A  26     -11.122 -43.833   9.713  1.00 26.03           C  
ATOM    311  HB  ILE A  26     -11.908 -44.572   9.874  1.00 26.03           H  
ATOM    312  O   ILE A  26     -13.444 -43.393   7.362  1.00 26.03           O  
ATOM    313  CG1 ILE A  26     -10.626 -43.355  11.103  1.00 26.03           C  
ATOM    314 HG12 ILE A  26      -9.907 -42.547  10.969  1.00 26.03           H  
ATOM    315 HG13 ILE A  26     -11.477 -42.962  11.660  1.00 26.03           H  
ATOM    316  CG2 ILE A  26      -9.968 -44.531   8.964  1.00 26.03           C  
ATOM    317 HG21 ILE A  26      -9.548 -45.344   9.558  1.00 26.03           H  
ATOM    318 HG22 ILE A  26     -10.333 -45.001   8.050  1.00 26.03           H  
ATOM    319 HG23 ILE A  26      -9.181 -43.817   8.724  1.00 26.03           H  
ATOM    320  CD1 ILE A  26      -9.992 -44.426  12.003  1.00 26.03           C  
ATOM    321 HD11 ILE A  26      -9.011 -44.712  11.624  1.00 26.03           H  
ATOM    322 HD12 ILE A  26     -10.641 -45.300  12.053  1.00 26.03           H  
ATOM    323 HD13 ILE A  26      -9.865 -44.019  13.006  1.00 26.03           H  
ATOM    324  N   ILE A  27     -11.380 -43.244   6.480  1.00 31.98           N  
ATOM    325  H   ILE A  27     -10.406 -43.072   6.681  1.00 31.98           H  
ATOM    326  CA  ILE A  27     -11.699 -43.672   5.096  1.00 31.98           C  
ATOM    327  HA  ILE A  27     -12.780 -43.642   4.961  1.00 31.98           H  
ATOM    328  C   ILE A  27     -11.256 -45.136   4.859  1.00 31.98           C  
ATOM    329  CB  ILE A  27     -11.077 -42.669   4.085  1.00 31.98           C  
ATOM    330  HB  ILE A  27     -10.000 -42.648   4.250  1.00 31.98           H  
ATOM    331  O   ILE A  27     -10.342 -45.624   5.523  1.00 31.98           O  
ATOM    332  CG1 ILE A  27     -11.633 -41.239   4.324  1.00 31.98           C  
ATOM    333 HG12 ILE A  27     -12.700 -41.224   4.104  1.00 31.98           H  
ATOM    334 HG13 ILE A  27     -11.507 -40.967   5.372  1.00 31.98           H  
ATOM    335  CG2 ILE A  27     -11.322 -43.090   2.622  1.00 31.98           C  
ATOM    336 HG21 ILE A  27     -10.832 -44.039   2.405  1.00 31.98           H  
ATOM    337 HG22 ILE A  27     -12.390 -43.171   2.421  1.00 31.98           H  
ATOM    338 HG23 ILE A  27     -10.889 -42.363   1.935  1.00 31.98           H  
ATOM    339  CD1 ILE A  27     -10.942 -40.136   3.509  1.00 31.98           C  
ATOM    340 HD11 ILE A  27     -11.285 -39.163   3.861  1.00 31.98           H  
ATOM    341 HD12 ILE A  27     -11.193 -40.223   2.452  1.00 31.98           H  
ATOM    342 HD13 ILE A  27      -9.862 -40.198   3.637  1.00 31.98           H  
ATOM    343  N   THR A  28     -11.909 -45.879   3.954  1.00 29.12           N  
ATOM    344  H   THR A  28     -12.635 -45.445   3.403  1.00 29.12           H  
ATOM    345  CA  THR A  28     -11.639 -47.313   3.675  1.00 29.12           C  
ATOM    346  HA  THR A  28     -10.583 -47.521   3.846  1.00 29.12           H  
ATOM    347  C   THR A  28     -11.959 -47.678   2.215  1.00 29.12           C  
ATOM    348  CB  THR A  28     -12.474 -48.199   4.623  1.00 29.12           C  
ATOM    349  HB  THR A  28     -13.533 -48.065   4.400  1.00 29.12           H  
ATOM    350  O   THR A  28     -12.869 -47.091   1.633  1.00 29.12           O  
ATOM    351  CG2 THR A  28     -12.138 -49.689   4.551  1.00 29.12           C  
ATOM    352 HG21 THR A  28     -12.678 -50.219   5.336  1.00 29.12           H  
ATOM    353 HG22 THR A  28     -11.068 -49.841   4.689  1.00 29.12           H  
ATOM    354 HG23 THR A  28     -12.446 -50.103   3.591  1.00 29.12           H  
ATOM    355  OG1 THR A  28     -12.247 -47.821   5.963  1.00 29.12           O  
ATOM    356  HG1 THR A  28     -11.530 -47.182   5.957  1.00 29.12           H  
ATOM    357  N   THR A  29     -11.248 -48.655   1.634  1.00 34.31           N  
ATOM    358  H   THR A  29     -10.498 -49.091   2.150  1.00 34.31           H  
ATOM    359  CA  THR A  29     -11.410 -49.148   0.245  1.00 34.31           C  
ATOM    360  HA  THR A  29     -12.373 -48.804  -0.132  1.00 34.31           H  
ATOM    361  C   THR A  29     -11.372 -50.692   0.149  1.00 34.31           C  
ATOM    362  CB  THR A  29     -10.311 -48.583  -0.677  1.00 34.31           C  
ATOM    363  HB  THR A  29     -10.311 -49.137  -1.615  1.00 34.31           H  
ATOM    364  O   THR A  29     -10.821 -51.333   1.046  1.00 34.31           O  
ATOM    365  CG2 THR A  29     -10.518 -47.103  -0.995  1.00 34.31           C  
ATOM    366 HG21 THR A  29     -11.495 -46.958  -1.455  1.00 34.31           H  
ATOM    367 HG22 THR A  29      -9.748 -46.768  -1.691  1.00 34.31           H  
ATOM    368 HG23 THR A  29     -10.458 -46.509  -0.083  1.00 34.31           H  
ATOM    369  OG1 THR A  29      -9.044 -48.702  -0.071  1.00 34.31           O  
ATOM    370  HG1 THR A  29      -8.394 -48.791  -0.772  1.00 34.31           H  
ATOM    371  N   PRO A  30     -11.956 -51.307  -0.906  1.00 38.69           N  
ATOM    372  CA  PRO A  30     -11.879 -52.749  -1.210  1.00 38.69           C  
ATOM    373  HA  PRO A  30     -11.667 -53.331  -0.313  1.00 38.69           H  
ATOM    374  C   PRO A  30     -10.824 -53.085  -2.293  1.00 38.69           C  
ATOM    375  CB  PRO A  30     -13.287 -53.068  -1.718  1.00 38.69           C  
ATOM    376  HB2 PRO A  30     -13.976 -53.129  -0.876  1.00 38.69           H  
ATOM    377  HB3 PRO A  30     -13.326 -53.985  -2.307  1.00 38.69           H  
ATOM    378  O   PRO A  30     -10.278 -52.172  -2.908  1.00 38.69           O  
ATOM    379  CG  PRO A  30     -13.608 -51.833  -2.563  1.00 38.69           C  
ATOM    380  HG2 PRO A  30     -14.683 -51.674  -2.648  1.00 38.69           H  
ATOM    381  HG3 PRO A  30     -13.160 -51.935  -3.552  1.00 38.69           H  
ATOM    382  CD  PRO A  30     -12.927 -50.689  -1.805  1.00 38.69           C  
ATOM    383  HD2 PRO A  30     -13.678 -50.153  -1.226  1.00 38.69           H  
ATOM    384  HD3 PRO A  30     -12.435 -50.014  -2.505  1.00 38.69           H  
ATOM    385  N   SER A  31     -10.584 -54.379  -2.578  1.00 33.31           N  
ATOM    386  H   SER A  31     -11.045 -55.104  -2.047  1.00 33.31           H  
ATOM    387  CA  SER A  31      -9.770 -54.839  -3.727  1.00 33.31           C  
ATOM    388  HA  SER A  31      -9.986 -54.194  -4.579  1.00 33.31           H  
ATOM    389  C   SER A  31     -10.049 -56.303  -4.155  1.00 33.31           C  
ATOM    390  CB  SER A  31      -8.277 -54.691  -3.393  1.00 33.31           C  
ATOM    391  HB2 SER A  31      -8.111 -53.789  -2.805  1.00 33.31           H  
ATOM    392  HB3 SER A  31      -7.937 -55.554  -2.821  1.00 33.31           H  
ATOM    393  O   SER A  31     -10.727 -57.028  -3.432  1.00 33.31           O  
ATOM    394  OG  SER A  31      -7.543 -54.580  -4.592  1.00 33.31           O  
ATOM    395  HG  SER A  31      -6.702 -55.025  -4.457  1.00 33.31           H  
ATOM    396  N   GLU A  32      -9.489 -56.684  -5.317  1.00 37.52           N  
ATOM    397  H   GLU A  32      -8.995 -55.921  -5.756  1.00 37.52           H  
ATOM    398  CA  GLU A  32      -8.991 -58.014  -5.772  1.00 37.52           C  
ATOM    399  HA  GLU A  32      -8.824 -57.896  -6.843  1.00 37.52           H  
ATOM    400  C   GLU A  32      -9.839 -59.317  -5.702  1.00 37.52           C  
ATOM    401  CB  GLU A  32      -7.592 -58.225  -5.152  1.00 37.52           C  
ATOM    402  HB2 GLU A  32      -7.617 -57.916  -4.107  1.00 37.52           H  
ATOM    403  HB3 GLU A  32      -7.314 -59.279  -5.174  1.00 37.52           H  
ATOM    404  O   GLU A  32     -10.795 -59.442  -4.947  1.00 37.52           O  
ATOM    405  CG  GLU A  32      -6.515 -57.438  -5.915  1.00 37.52           C  
ATOM    406  HG2 GLU A  32      -6.939 -56.517  -6.316  1.00 37.52           H  
ATOM    407  HG3 GLU A  32      -6.183 -58.032  -6.767  1.00 37.52           H  
ATOM    408  CD  GLU A  32      -5.334 -57.090  -5.004  1.00 37.52           C  
ATOM    409  OE1 GLU A  32      -4.339 -57.845  -5.017  1.00 37.52           O  
ATOM    410  OE2 GLU A  32      -5.456 -56.066  -4.289  1.00 37.52           O  
ATOM    411  N   VAL A  33      -9.372 -60.330  -6.467  1.00 31.17           N  
ATOM    412  H   VAL A  33      -8.571 -60.087  -7.032  1.00 31.17           H  
ATOM    413  CA  VAL A  33      -9.773 -61.766  -6.567  1.00 31.17           C  
ATOM    414  HA  VAL A  33      -8.869 -62.253  -6.935  1.00 31.17           H  
ATOM    415  C   VAL A  33     -10.860 -62.153  -7.605  1.00 31.17           C  
ATOM    416  CB  VAL A  33     -10.009 -62.435  -5.192  1.00 31.17           C  
ATOM    417  HB  VAL A  33     -10.918 -62.030  -4.747  1.00 31.17           H  
ATOM    418  O   VAL A  33     -11.998 -61.695  -7.529  1.00 31.17           O  
ATOM    419  CG1 VAL A  33     -10.187 -63.956  -5.318  1.00 31.17           C  
ATOM    420 HG11 VAL A  33     -10.299 -64.404  -4.331  1.00 31.17           H  
ATOM    421 HG12 VAL A  33     -11.087 -64.182  -5.890  1.00 31.17           H  
ATOM    422 HG13 VAL A  33      -9.326 -64.398  -5.819  1.00 31.17           H  
ATOM    423  CG2 VAL A  33      -8.837 -62.213  -4.221  1.00 31.17           C  
ATOM    424 HG21 VAL A  33      -8.741 -61.155  -3.980  1.00 31.17           H  
ATOM    425 HG22 VAL A  33      -7.906 -62.567  -4.664  1.00 31.17           H  
ATOM    426 HG23 VAL A  33      -9.019 -62.745  -3.287  1.00 31.17           H  
ATOM    427  N   ASP A  34     -10.459 -63.059  -8.518  1.00 27.03           N  
ATOM    428  H   ASP A  34      -9.511 -63.390  -8.410  1.00 27.03           H  
ATOM    429  CA  ASP A  34     -11.151 -63.822  -9.603  1.00 27.03           C  
ATOM    430  HA  ASP A  34     -12.079 -64.246  -9.221  1.00 27.03           H  
ATOM    431  C   ASP A  34     -10.162 -64.989 -10.016  1.00 27.03           C  
ATOM    432  CB  ASP A  34     -11.453 -62.815 -10.737  1.00 27.03           C  
ATOM    433  HB2 ASP A  34     -11.665 -61.837 -10.304  1.00 27.03           H  
ATOM    434  HB3 ASP A  34     -10.566 -62.700 -11.360  1.00 27.03           H  
ATOM    435  O   ASP A  34      -9.210 -65.162  -9.236  1.00 27.03           O  
ATOM    436  CG  ASP A  34     -12.671 -63.170 -11.600  1.00 27.03           C  
ATOM    437  OD1 ASP A  34     -13.584 -63.852 -11.085  1.00 27.03           O  
ATOM    438  OD2 ASP A  34     -12.666 -62.774 -12.786  1.00 27.03           O  
ATOM    439  N   PRO A  35     -10.192 -65.770 -11.145  1.00 43.37           N  
ATOM    440  CA  PRO A  35     -11.162 -65.983 -12.248  1.00 43.37           C  
ATOM    441  HA  PRO A  35     -12.145 -65.570 -12.024  1.00 43.37           H  
ATOM    442  C   PRO A  35     -11.348 -67.475 -12.727  1.00 43.37           C  
ATOM    443  CB  PRO A  35     -10.465 -65.199 -13.373  1.00 43.37           C  
ATOM    444  HB2 PRO A  35     -10.514 -64.128 -13.177  1.00 43.37           H  
ATOM    445  HB3 PRO A  35     -10.862 -65.399 -14.368  1.00 43.37           H  
ATOM    446  O   PRO A  35     -10.841 -68.407 -12.110  1.00 43.37           O  
ATOM    447  CG  PRO A  35      -9.010 -65.660 -13.231  1.00 43.37           C  
ATOM    448  HG2 PRO A  35      -8.326 -64.844 -13.464  1.00 43.37           H  
ATOM    449  HG3 PRO A  35      -8.811 -66.517 -13.874  1.00 43.37           H  
ATOM    450  CD  PRO A  35      -8.895 -66.079 -11.761  1.00 43.37           C  
ATOM    451  HD2 PRO A  35      -8.687 -67.146 -11.685  1.00 43.37           H  
ATOM    452  HD3 PRO A  35      -8.077 -65.523 -11.303  1.00 43.37           H  
ATOM    453  N   ASP A  36     -11.987 -67.650 -13.905  1.00 28.67           N  
ATOM    454  H   ASP A  36     -12.467 -66.823 -14.227  1.00 28.67           H  
ATOM    455  CA  ASP A  36     -11.773 -68.684 -14.970  1.00 28.67           C  
ATOM    456  HA  ASP A  36     -12.359 -68.309 -15.809  1.00 28.67           H  
ATOM    457  C   ASP A  36     -12.235 -70.171 -14.833  1.00 28.67           C  
ATOM    458  CB  ASP A  36     -10.313 -68.606 -15.471  1.00 28.67           C  
ATOM    459  HB2 ASP A  36      -9.650 -68.948 -14.676  1.00 28.67           H  
ATOM    460  HB3 ASP A  36     -10.072 -67.565 -15.687  1.00 28.67           H  
ATOM    461  O   ASP A  36     -11.840 -70.895 -13.923  1.00 28.67           O  
ATOM    462  CG  ASP A  36     -10.039 -69.427 -16.741  1.00 28.67           C  
ATOM    463  OD1 ASP A  36     -10.939 -69.491 -17.614  1.00 28.67           O  
ATOM    464  OD2 ASP A  36      -8.918 -69.966 -16.867  1.00 28.67           O  
ATOM    465  N   GLU A  37     -12.960 -70.665 -15.864  1.00 27.70           N  
ATOM    466  H   GLU A  37     -13.243 -69.975 -16.545  1.00 27.70           H  
ATOM    467  CA  GLU A  37     -12.791 -72.029 -16.441  1.00 27.70           C  
ATOM    468  HA  GLU A  37     -11.716 -72.207 -16.432  1.00 27.70           H  
ATOM    469  C   GLU A  37     -13.235 -72.123 -17.936  1.00 27.70           C  
ATOM    470  CB  GLU A  37     -13.418 -73.154 -15.570  1.00 27.70           C  
ATOM    471  HB2 GLU A  37     -14.431 -73.396 -15.893  1.00 27.70           H  
ATOM    472  HB3 GLU A  37     -13.516 -72.778 -14.552  1.00 27.70           H  
ATOM    473  O   GLU A  37     -14.265 -72.698 -18.270  1.00 27.70           O  
ATOM    474  CG  GLU A  37     -12.565 -74.446 -15.469  1.00 27.70           C  
ATOM    475  HG2 GLU A  37     -11.517 -74.169 -15.359  1.00 27.70           H  
ATOM    476  HG3 GLU A  37     -12.845 -74.945 -14.541  1.00 27.70           H  
ATOM    477  CD  GLU A  37     -12.706 -75.488 -16.600  1.00 27.70           C  
ATOM    478  OE1 GLU A  37     -11.689 -75.826 -17.252  1.00 27.70           O  
ATOM    479  OE2 GLU A  37     -13.782 -76.090 -16.798  1.00 27.70           O  
ATOM    480  N   VAL A  38     -12.427 -71.569 -18.851  1.00 29.55           N  
ATOM    481  H   VAL A  38     -11.798 -70.880 -18.462  1.00 29.55           H  
ATOM    482  CA  VAL A  38     -11.885 -72.248 -20.061  1.00 29.55           C  
ATOM    483  HA  VAL A  38     -11.356 -71.467 -20.606  1.00 29.55           H  
ATOM    484  C   VAL A  38     -12.822 -72.945 -21.109  1.00 29.55           C  
ATOM    485  CB  VAL A  38     -10.794 -73.233 -19.561  1.00 29.55           C  
ATOM    486  HB  VAL A  38     -11.266 -73.974 -18.916  1.00 29.55           H  
ATOM    487  O   VAL A  38     -13.532 -73.899 -20.799  1.00 29.55           O  
ATOM    488  CG1 VAL A  38     -10.082 -73.989 -20.681  1.00 29.55           C  
ATOM    489 HG11 VAL A  38      -9.279 -74.600 -20.269  1.00 29.55           H  
ATOM    490 HG12 VAL A  38     -10.812 -74.658 -21.136  1.00 29.55           H  
ATOM    491 HG13 VAL A  38      -9.678 -73.291 -21.414  1.00 29.55           H  
ATOM    492  CG2 VAL A  38      -9.675 -72.550 -18.766  1.00 29.55           C  
ATOM    493 HG21 VAL A  38      -9.222 -71.747 -19.347  1.00 29.55           H  
ATOM    494 HG22 VAL A  38      -8.910 -73.268 -18.471  1.00 29.55           H  
ATOM    495 HG23 VAL A  38     -10.069 -72.117 -17.846  1.00 29.55           H  
ATOM    496  N   ARG A  39     -12.577 -72.648 -22.416  1.00 27.24           N  
ATOM    497  H   ARG A  39     -12.042 -71.797 -22.520  1.00 27.24           H  
ATOM    498  CA  ARG A  39     -12.922 -73.346 -23.716  1.00 27.24           C  
ATOM    499  HA  ARG A  39     -12.006 -73.280 -24.302  1.00 27.24           H  
ATOM    500  C   ARG A  39     -14.001 -72.727 -24.643  1.00 27.24           C  
ATOM    501  CB  ARG A  39     -13.230 -74.863 -23.592  1.00 27.24           C  
ATOM    502  HB2 ARG A  39     -13.751 -75.190 -24.493  1.00 27.24           H  
ATOM    503  HB3 ARG A  39     -13.954 -75.034 -22.796  1.00 27.24           H  
ATOM    504  O   ARG A  39     -15.052 -72.296 -24.201  1.00 27.24           O  
ATOM    505  CG  ARG A  39     -12.013 -75.795 -23.465  1.00 27.24           C  
ATOM    506  HG2 ARG A  39     -11.705 -76.092 -24.467  1.00 27.24           H  
ATOM    507  HG3 ARG A  39     -11.164 -75.262 -23.038  1.00 27.24           H  
ATOM    508  CD  ARG A  39     -12.346 -77.068 -22.657  1.00 27.24           C  
ATOM    509  HD2 ARG A  39     -13.384 -77.045 -22.324  1.00 27.24           H  
ATOM    510  HD3 ARG A  39     -12.248 -77.928 -23.319  1.00 27.24           H  
ATOM    511  NE  ARG A  39     -11.462 -77.265 -21.489  1.00 27.24           N  
ATOM    512  HE  ARG A  39     -10.562 -77.689 -21.661  1.00 27.24           H  
ATOM    513  NH1 ARG A  39     -12.831 -76.446 -19.786  1.00 27.24           N  
ATOM    514 HH11 ARG A  39     -13.340 -75.787 -20.359  1.00 27.24           H  
ATOM    515 HH12 ARG A  39     -12.923 -76.289 -18.793  1.00 27.24           H  
ATOM    516  NH2 ARG A  39     -10.902 -77.363 -19.294  1.00 27.24           N  
ATOM    517 HH21 ARG A  39     -11.116 -76.965 -18.391  1.00 27.24           H  
ATOM    518 HH22 ARG A  39      -9.965 -77.683 -19.489  1.00 27.24           H  
ATOM    519  CZ  ARG A  39     -11.750 -77.027 -20.215  1.00 27.24           C  
ATOM    520  N   SER A  40     -13.740 -72.897 -25.956  1.00 27.16           N  
ATOM    521  H   SER A  40     -12.829 -73.288 -26.150  1.00 27.16           H  
ATOM    522  CA  SER A  40     -14.582 -72.687 -27.168  1.00 27.16           C  
ATOM    523  HA  SER A  40     -13.919 -72.979 -27.982  1.00 27.16           H  
ATOM    524  C   SER A  40     -15.032 -71.243 -27.477  1.00 27.16           C  
ATOM    525  CB  SER A  40     -15.757 -73.672 -27.205  1.00 27.16           C  
ATOM    526  HB2 SER A  40     -15.580 -74.474 -26.489  1.00 27.16           H  
ATOM    527  HB3 SER A  40     -16.685 -73.167 -26.937  1.00 27.16           H  
ATOM    528  O   SER A  40     -15.369 -70.510 -26.561  1.00 27.16           O  
ATOM    529  OG  SER A  40     -15.857 -74.248 -28.494  1.00 27.16           O  
ATOM    530  HG  SER A  40     -16.381 -73.671 -29.055  1.00 27.16           H  
ATOM    531  N   MET A  41     -15.023 -70.687 -28.703  1.00 25.50           N  
ATOM    532  H   MET A  41     -15.337 -69.730 -28.626  1.00 25.50           H  
ATOM    533  CA  MET A  41     -14.864 -71.138 -30.114  1.00 25.50           C  
ATOM    534  HA  MET A  41     -14.684 -70.201 -30.640  1.00 25.50           H  
ATOM    535  C   MET A  41     -16.094 -71.720 -30.845  1.00 25.50           C  
ATOM    536  CB  MET A  41     -13.603 -71.973 -30.411  1.00 25.50           C  
ATOM    537  HB2 MET A  41     -13.691 -72.974 -29.988  1.00 25.50           H  
ATOM    538  HB3 MET A  41     -13.539 -72.108 -31.490  1.00 25.50           H  
ATOM    539  O   MET A  41     -16.884 -72.450 -30.250  1.00 25.50           O  
ATOM    540  CG  MET A  41     -12.294 -71.317 -29.971  1.00 25.50           C  
ATOM    541  HG2 MET A  41     -12.238 -70.328 -30.426  1.00 25.50           H  
ATOM    542  HG3 MET A  41     -12.281 -71.201 -28.887  1.00 25.50           H  
ATOM    543  SD  MET A  41     -10.841 -72.274 -30.484  1.00 25.50           S  
ATOM    544  CE  MET A  41      -9.600 -70.955 -30.550  1.00 25.50           C  
ATOM    545  HE1 MET A  41      -8.636 -71.377 -30.836  1.00 25.50           H  
ATOM    546  HE2 MET A  41      -9.897 -70.207 -31.285  1.00 25.50           H  
ATOM    547  HE3 MET A  41      -9.511 -70.486 -29.570  1.00 25.50           H  
ATOM    548  N   ALA A  42     -16.121 -71.458 -32.168  1.00 26.72           N  
ATOM    549  H   ALA A  42     -15.383 -70.856 -32.505  1.00 26.72           H  
ATOM    550  CA  ALA A  42     -17.120 -71.805 -33.200  1.00 26.72           C  
ATOM    551  HA  ALA A  42     -16.643 -71.553 -34.147  1.00 26.72           H  
ATOM    552  C   ALA A  42     -18.426 -70.954 -33.171  1.00 26.72           C  
ATOM    553  CB  ALA A  42     -17.304 -73.331 -33.233  1.00 26.72           C  
ATOM    554  HB1 ALA A  42     -18.012 -73.635 -32.462  1.00 26.72           H  
ATOM    555  HB2 ALA A  42     -16.349 -73.828 -33.059  1.00 26.72           H  
ATOM    556  HB3 ALA A  42     -17.665 -73.648 -34.211  1.00 26.72           H  
ATOM    557  O   ALA A  42     -18.781 -70.424 -32.123  1.00 26.72           O  
ATOM    558  N   ASP A  43     -19.153 -70.726 -34.279  1.00 26.44           N  
ATOM    559  H   ASP A  43     -19.920 -70.081 -34.159  1.00 26.44           H  
ATOM    560  CA  ASP A  43     -19.003 -71.249 -35.657  1.00 26.44           C  
ATOM    561  HA  ASP A  43     -17.948 -71.428 -35.863  1.00 26.44           H  
ATOM    562  C   ASP A  43     -19.542 -70.275 -36.749  1.00 26.44           C  
ATOM    563  CB  ASP A  43     -19.778 -72.585 -35.759  1.00 26.44           C  
ATOM    564  HB2 ASP A  43     -20.841 -72.367 -35.862  1.00 26.44           H  
ATOM    565  HB3 ASP A  43     -19.671 -73.152 -34.834  1.00 26.44           H  
ATOM    566  O   ASP A  43     -20.305 -69.361 -36.436  1.00 26.44           O  
ATOM    567  CG  ASP A  43     -19.327 -73.478 -36.925  1.00 26.44           C  
ATOM    568  OD1 ASP A  43     -18.274 -73.168 -37.530  1.00 26.44           O  
ATOM    569  OD2 ASP A  43     -20.041 -74.465 -37.204  1.00 26.44           O  
ATOM    570  N   LEU A  44     -19.230 -70.571 -38.023  1.00 27.88           N  
ATOM    571  H   LEU A  44     -18.640 -71.385 -38.121  1.00 27.88           H  
ATOM    572  CA  LEU A  44     -19.786 -70.039 -39.292  1.00 27.88           C  
ATOM    573  HA  LEU A  44     -19.348 -70.675 -40.061  1.00 27.88           H  
ATOM    574  C   LEU A  44     -19.416 -68.606 -39.763  1.00 27.88           C  
ATOM    575  CB  LEU A  44     -21.312 -70.282 -39.361  1.00 27.88           C  
ATOM    576  HB2 LEU A  44     -21.669 -69.964 -40.341  1.00 27.88           H  
ATOM    577  HB3 LEU A  44     -21.791 -69.642 -38.620  1.00 27.88           H  
ATOM    578  O   LEU A  44     -19.071 -67.715 -38.994  1.00 27.88           O  
ATOM    579  CG  LEU A  44     -21.783 -71.731 -39.130  1.00 27.88           C  
ATOM    580  HG  LEU A  44     -21.524 -72.046 -38.119  1.00 27.88           H  
ATOM    581  CD1 LEU A  44     -23.306 -71.799 -39.266  1.00 27.88           C  
ATOM    582 HD11 LEU A  44     -23.641 -72.813 -39.047  1.00 27.88           H  
ATOM    583 HD12 LEU A  44     -23.607 -71.520 -40.276  1.00 27.88           H  
ATOM    584 HD13 LEU A  44     -23.760 -71.118 -38.547  1.00 27.88           H  
ATOM    585  CD2 LEU A  44     -21.177 -72.716 -40.133  1.00 27.88           C  
ATOM    586 HD21 LEU A  44     -20.105 -72.801 -39.954  1.00 27.88           H  
ATOM    587 HD22 LEU A  44     -21.361 -72.383 -41.155  1.00 27.88           H  
ATOM    588 HD23 LEU A  44     -21.606 -73.705 -39.976  1.00 27.88           H  
ATOM    589  N   GLU A  45     -19.545 -68.398 -41.084  1.00 26.79           N  
ATOM    590  H   GLU A  45     -19.855 -69.179 -41.644  1.00 26.79           H  
ATOM    591  CA  GLU A  45     -19.345 -67.141 -41.834  1.00 26.79           C  
ATOM    592  HA  GLU A  45     -19.403 -66.285 -41.161  1.00 26.79           H  
ATOM    593  C   GLU A  45     -20.384 -66.981 -42.965  1.00 26.79           C  
ATOM    594  CB  GLU A  45     -17.985 -67.137 -42.558  1.00 26.79           C  
ATOM    595  HB2 GLU A  45     -18.010 -66.334 -43.294  1.00 26.79           H  
ATOM    596  HB3 GLU A  45     -17.872 -68.072 -43.107  1.00 26.79           H  
ATOM    597  O   GLU A  45     -20.827 -67.984 -43.529  1.00 26.79           O  
ATOM    598  CG  GLU A  45     -16.739 -66.913 -41.702  1.00 26.79           C  
ATOM    599  HG2 GLU A  45     -16.891 -66.040 -41.068  1.00 26.79           H  
ATOM    600  HG3 GLU A  45     -16.567 -67.782 -41.068  1.00 26.79           H  
ATOM    601  CD  GLU A  45     -15.547 -66.673 -42.643  1.00 26.79           C  
ATOM    602  OE1 GLU A  45     -15.453 -65.541 -43.176  1.00 26.79           O  
ATOM    603  OE2 GLU A  45     -14.778 -67.632 -42.882  1.00 26.79           O  
ATOM    604  N   LEU A  46     -20.692 -65.734 -43.372  1.00 28.18           N  
ATOM    605  H   LEU A  46     -20.373 -64.974 -42.788  1.00 28.18           H  
ATOM    606  CA  LEU A  46     -21.125 -65.360 -44.739  1.00 28.18           C  
ATOM    607  HA  LEU A  46     -20.368 -65.728 -45.431  1.00 28.18           H  
ATOM    608  C   LEU A  46     -21.254 -63.819 -44.890  1.00 28.18           C  
ATOM    609  CB  LEU A  46     -22.488 -66.020 -45.079  1.00 28.18           C  
ATOM    610  HB2 LEU A  46     -22.896 -66.490 -44.185  1.00 28.18           H  
ATOM    611  HB3 LEU A  46     -23.208 -65.258 -45.378  1.00 28.18           H  
ATOM    612  O   LEU A  46     -21.961 -63.198 -44.104  1.00 28.18           O  
ATOM    613  CG  LEU A  46     -22.398 -67.073 -46.202  1.00 28.18           C  
ATOM    614  HG  LEU A  46     -21.612 -67.795 -45.979  1.00 28.18           H  
ATOM    615  CD1 LEU A  46     -23.717 -67.842 -46.296  1.00 28.18           C  
ATOM    616 HD11 LEU A  46     -23.638 -68.615 -47.060  1.00 28.18           H  
ATOM    617 HD12 LEU A  46     -24.532 -67.160 -46.538  1.00 28.18           H  
ATOM    618 HD13 LEU A  46     -23.916 -68.324 -45.339  1.00 28.18           H  
ATOM    619  CD2 LEU A  46     -22.088 -66.431 -47.562  1.00 28.18           C  
ATOM    620 HD21 LEU A  46     -22.563 -66.987 -48.371  1.00 28.18           H  
ATOM    621 HD22 LEU A  46     -21.011 -66.444 -47.726  1.00 28.18           H  
ATOM    622 HD23 LEU A  46     -22.437 -65.399 -47.593  1.00 28.18           H  
ATOM    623  N   GLY A  47     -20.678 -63.125 -45.883  1.00 26.00           N  
ATOM    624  H   GLY A  47     -20.967 -62.158 -45.912  1.00 26.00           H  
ATOM    625  CA  GLY A  47     -19.589 -63.508 -46.795  1.00 26.00           C  
ATOM    626  HA2 GLY A  47     -19.597 -64.586 -46.960  1.00 26.00           H  
ATOM    627  HA3 GLY A  47     -18.637 -63.254 -46.330  1.00 26.00           H  
ATOM    628  C   GLY A  47     -19.665 -62.847 -48.187  1.00 26.00           C  
ATOM    629  O   GLY A  47     -20.512 -63.238 -48.984  1.00 26.00           O  
ATOM    630  N   SER A  48     -18.706 -61.961 -48.525  1.00 26.56           N  
ATOM    631  H   SER A  48     -18.058 -61.687 -47.801  1.00 26.56           H  
ATOM    632  CA  SER A  48     -18.501 -61.361 -49.878  1.00 26.56           C  
ATOM    633  HA  SER A  48     -17.629 -60.710 -49.817  1.00 26.56           H  
ATOM    634  C   SER A  48     -19.662 -60.453 -50.391  1.00 26.56           C  
ATOM    635  CB  SER A  48     -18.126 -62.510 -50.836  1.00 26.56           C  
ATOM    636  HB2 SER A  48     -18.900 -63.277 -50.847  1.00 26.56           H  
ATOM    637  HB3 SER A  48     -18.000 -62.156 -51.859  1.00 26.56           H  
ATOM    638  O   SER A  48     -20.649 -60.319 -49.667  1.00 26.56           O  
ATOM    639  OG  SER A  48     -16.891 -63.073 -50.440  1.00 26.56           O  
ATOM    640  HG  SER A  48     -17.045 -63.637 -49.679  1.00 26.56           H  
ATOM    641  N   PRO A  49     -19.604 -59.786 -51.581  1.00 41.59           N  
ATOM    642  CA  PRO A  49     -18.540 -59.746 -52.607  1.00 41.59           C  
ATOM    643  HA  PRO A  49     -17.631 -60.242 -52.266  1.00 41.59           H  
ATOM    644  C   PRO A  49     -18.126 -58.354 -53.179  1.00 41.59           C  
ATOM    645  CB  PRO A  49     -19.192 -60.537 -53.755  1.00 41.59           C  
ATOM    646  HB2 PRO A  49     -19.116 -61.609 -53.574  1.00 41.59           H  
ATOM    647  HB3 PRO A  49     -18.758 -60.299 -54.726  1.00 41.59           H  
ATOM    648  O   PRO A  49     -18.978 -57.590 -53.612  1.00 41.59           O  
ATOM    649  CG  PRO A  49     -20.671 -60.124 -53.692  1.00 41.59           C  
ATOM    650  HG2 PRO A  49     -21.312 -60.995 -53.824  1.00 41.59           H  
ATOM    651  HG3 PRO A  49     -20.893 -59.373 -54.450  1.00 41.59           H  
ATOM    652  CD  PRO A  49     -20.853 -59.521 -52.293  1.00 41.59           C  
ATOM    653  HD2 PRO A  49     -21.019 -58.446 -52.362  1.00 41.59           H  
ATOM    654  HD3 PRO A  49     -21.712 -59.985 -51.810  1.00 41.59           H  
ATOM    655  N   GLU A  50     -16.806 -58.159 -53.377  1.00 28.68           N  
ATOM    656  H   GLU A  50     -16.204 -58.806 -52.887  1.00 28.68           H  
ATOM    657  CA  GLU A  50     -16.167 -57.485 -54.551  1.00 28.68           C  
ATOM    658  HA  GLU A  50     -15.092 -57.505 -54.373  1.00 28.68           H  
ATOM    659  C   GLU A  50     -16.464 -55.982 -54.856  1.00 28.68           C  
ATOM    660  CB  GLU A  50     -16.426 -58.395 -55.770  1.00 28.68           C  
ATOM    661  HB2 GLU A  50     -16.020 -57.923 -56.665  1.00 28.68           H  
ATOM    662  HB3 GLU A  50     -17.498 -58.510 -55.933  1.00 28.68           H  
ATOM    663  O   GLU A  50     -17.418 -55.409 -54.355  1.00 28.68           O  
ATOM    664  CG  GLU A  50     -15.784 -59.785 -55.565  1.00 28.68           C  
ATOM    665  HG2 GLU A  50     -16.400 -60.383 -54.894  1.00 28.68           H  
ATOM    666  HG3 GLU A  50     -14.816 -59.645 -55.084  1.00 28.68           H  
ATOM    667  CD  GLU A  50     -15.555 -60.561 -56.866  1.00 28.68           C  
ATOM    668  OE1 GLU A  50     -14.582 -61.345 -56.922  1.00 28.68           O  
ATOM    669  OE2 GLU A  50     -16.200 -60.283 -57.902  1.00 28.68           O  
ATOM    670  N   LYS A  51     -15.704 -55.204 -55.659  1.00 28.62           N  
ATOM    671  H   LYS A  51     -16.164 -54.315 -55.792  1.00 28.62           H  
ATOM    672  CA  LYS A  51     -14.323 -55.214 -56.236  1.00 28.62           C  
ATOM    673  HA  LYS A  51     -13.633 -55.706 -55.550  1.00 28.62           H  
ATOM    674  C   LYS A  51     -13.918 -53.714 -56.378  1.00 28.62           C  
ATOM    675  CB  LYS A  51     -14.309 -55.906 -57.622  1.00 28.62           C  
ATOM    676  HB2 LYS A  51     -15.336 -56.036 -57.964  1.00 28.62           H  
ATOM    677  HB3 LYS A  51     -13.815 -55.260 -58.348  1.00 28.62           H  
ATOM    678  O   LYS A  51     -14.784 -52.908 -56.689  1.00 28.62           O  
ATOM    679  CG  LYS A  51     -13.587 -57.267 -57.634  1.00 28.62           C  
ATOM    680  HG2 LYS A  51     -13.856 -57.842 -56.747  1.00 28.62           H  
ATOM    681  HG3 LYS A  51     -12.506 -57.129 -57.606  1.00 28.62           H  
ATOM    682  CD  LYS A  51     -13.914 -58.078 -58.891  1.00 28.62           C  
ATOM    683  HD2 LYS A  51     -14.991 -58.243 -58.926  1.00 28.62           H  
ATOM    684  HD3 LYS A  51     -13.610 -57.531 -59.784  1.00 28.62           H  
ATOM    685  CE  LYS A  51     -13.168 -59.417 -58.819  1.00 28.62           C  
ATOM    686  HE2 LYS A  51     -12.182 -59.327 -59.276  1.00 28.62           H  
ATOM    687  HE3 LYS A  51     -13.025 -59.659 -57.766  1.00 28.62           H  
ATOM    688  NZ  LYS A  51     -13.959 -60.514 -59.419  1.00 28.62           N  
ATOM    689  HZ1 LYS A  51     -14.020 -60.487 -60.426  1.00 28.62           H  
ATOM    690  HZ2 LYS A  51     -14.886 -60.470 -59.019  1.00 28.62           H  
ATOM    691  HZ3 LYS A  51     -13.646 -61.401 -59.050  1.00 28.62           H  
ATOM    692  N   GLN A  52     -12.735 -53.216 -55.986  1.00 26.52           N  
ATOM    693  H   GLN A  52     -12.894 -52.251 -55.732  1.00 26.52           H  
ATOM    694  CA  GLN A  52     -11.359 -53.382 -56.520  1.00 26.52           C  
ATOM    695  HA  GLN A  52     -10.715 -52.869 -55.806  1.00 26.52           H  
ATOM    696  C   GLN A  52     -11.062 -52.702 -57.884  1.00 26.52           C  
ATOM    697  CB  GLN A  52     -10.871 -54.836 -56.551  1.00 26.52           C  
ATOM    698  HB2 GLN A  52      -9.876 -54.861 -56.995  1.00 26.52           H  
ATOM    699  HB3 GLN A  52     -11.528 -55.379 -57.231  1.00 26.52           H  
ATOM    700  O   GLN A  52     -11.949 -52.499 -58.701  1.00 26.52           O  
ATOM    701  CG  GLN A  52     -10.762 -55.562 -55.201  1.00 26.52           C  
ATOM    702  HG2 GLN A  52     -10.004 -55.068 -54.594  1.00 26.52           H  
ATOM    703  HG3 GLN A  52     -11.707 -55.510 -54.661  1.00 26.52           H  
ATOM    704  CD  GLN A  52     -10.371 -57.032 -55.372  1.00 26.52           C  
ATOM    705  NE2 GLN A  52     -10.218 -57.771 -54.297  1.00 26.52           N  
ATOM    706 HE21 GLN A  52     -10.343 -57.388 -53.371  1.00 26.52           H  
ATOM    707 HE22 GLN A  52      -9.966 -58.737 -54.453  1.00 26.52           H  
ATOM    708  OE1 GLN A  52     -10.204 -57.551 -56.465  1.00 26.52           O  
ATOM    709  N   VAL A  53      -9.757 -52.485 -58.126  1.00 27.45           N  
ATOM    710  H   VAL A  53      -9.142 -52.711 -57.358  1.00 27.45           H  
ATOM    711  CA  VAL A  53      -9.067 -52.047 -59.366  1.00 27.45           C  
ATOM    712  HA  VAL A  53      -8.030 -52.328 -59.180  1.00 27.45           H  
ATOM    713  C   VAL A  53      -9.007 -50.529 -59.647  1.00 27.45           C  
ATOM    714  CB  VAL A  53      -9.426 -52.889 -60.612  1.00 27.45           C  
ATOM    715  HB  VAL A  53     -10.455 -52.692 -60.912  1.00 27.45           H  
ATOM    716  O   VAL A  53      -9.976 -49.864 -59.990  1.00 27.45           O  
ATOM    717  CG1 VAL A  53      -8.500 -52.558 -61.792  1.00 27.45           C  
ATOM    718 HG11 VAL A  53      -8.646 -51.524 -62.105  1.00 27.45           H  
ATOM    719 HG12 VAL A  53      -8.741 -53.196 -62.642  1.00 27.45           H  
ATOM    720 HG13 VAL A  53      -7.455 -52.706 -61.518  1.00 27.45           H  
ATOM    721  CG2 VAL A  53      -9.261 -54.394 -60.336  1.00 27.45           C  
ATOM    722 HG21 VAL A  53      -9.456 -54.958 -61.248  1.00 27.45           H  
ATOM    723 HG22 VAL A  53      -9.983 -54.721 -59.587  1.00 27.45           H  
ATOM    724 HG23 VAL A  53      -8.251 -54.611 -59.990  1.00 27.45           H  
ATOM    725  N   GLN A  54      -7.774 -50.027 -59.543  1.00 25.40           N  
ATOM    726  H   GLN A  54      -7.058 -50.701 -59.312  1.00 25.40           H  
ATOM    727  CA  GLN A  54      -7.251 -48.691 -59.861  1.00 25.40           C  
ATOM    728  HA  GLN A  54      -7.903 -47.925 -59.443  1.00 25.40           H  
ATOM    729  C   GLN A  54      -7.103 -48.454 -61.383  1.00 25.40           C  
ATOM    730  CB  GLN A  54      -5.878 -48.668 -59.153  1.00 25.40           C  
ATOM    731  HB2 GLN A  54      -5.391 -49.619 -59.369  1.00 25.40           H  
ATOM    732  HB3 GLN A  54      -6.044 -48.634 -58.076  1.00 25.40           H  
ATOM    733  O   GLN A  54      -6.867 -49.397 -62.134  1.00 25.40           O  
ATOM    734  CG  GLN A  54      -4.858 -47.581 -59.518  1.00 25.40           C  
ATOM    735  HG2 GLN A  54      -5.162 -46.624 -59.093  1.00 25.40           H  
ATOM    736  HG3 GLN A  54      -4.771 -47.477 -60.600  1.00 25.40           H  
ATOM    737  CD  GLN A  54      -3.481 -47.987 -59.000  1.00 25.40           C  
ATOM    738  NE2 GLN A  54      -3.042 -47.493 -57.865  1.00 25.40           N  
ATOM    739 HE21 GLN A  54      -2.137 -47.826 -57.564  1.00 25.40           H  
ATOM    740 HE22 GLN A  54      -3.593 -46.843 -57.323  1.00 25.40           H  
ATOM    741  OE1 GLN A  54      -2.789 -48.794 -59.595  1.00 25.40           O  
ATOM    742  N   VAL A  55      -7.134 -47.188 -61.835  1.00 26.38           N  
ATOM    743  H   VAL A  55      -7.320 -46.444 -61.178  1.00 26.38           H  
ATOM    744  CA  VAL A  55      -6.742 -46.770 -63.204  1.00 26.38           C  
ATOM    745  HA  VAL A  55      -5.926 -47.419 -63.524  1.00 26.38           H  
ATOM    746  C   VAL A  55      -6.206 -45.320 -63.220  1.00 26.38           C  
ATOM    747  CB  VAL A  55      -7.924 -46.993 -64.178  1.00 26.38           C  
ATOM    748  HB  VAL A  55      -8.379 -47.953 -63.934  1.00 26.38           H  
ATOM    749  O   VAL A  55      -6.312 -44.620 -62.215  1.00 26.38           O  
ATOM    750  CG1 VAL A  55      -9.021 -45.928 -64.060  1.00 26.38           C  
ATOM    751 HG11 VAL A  55      -8.655 -44.954 -64.383  1.00 26.38           H  
ATOM    752 HG12 VAL A  55      -9.359 -45.862 -63.026  1.00 26.38           H  
ATOM    753 HG13 VAL A  55      -9.870 -46.211 -64.682  1.00 26.38           H  
ATOM    754  CG2 VAL A  55      -7.477 -47.099 -65.643  1.00 26.38           C  
ATOM    755 HG21 VAL A  55      -7.174 -46.129 -66.038  1.00 26.38           H  
ATOM    756 HG22 VAL A  55      -8.311 -47.463 -66.242  1.00 26.38           H  
ATOM    757 HG23 VAL A  55      -6.657 -47.812 -65.730  1.00 26.38           H  
ATOM    758  N   GLN A  56      -5.624 -44.855 -64.337  1.00 27.37           N  
ATOM    759  H   GLN A  56      -5.580 -45.470 -65.137  1.00 27.37           H  
ATOM    760  CA  GLN A  56      -5.133 -43.475 -64.543  1.00 27.37           C  
ATOM    761  HA  GLN A  56      -5.586 -42.818 -63.801  1.00 27.37           H  
ATOM    762  C   GLN A  56      -5.503 -42.924 -65.940  1.00 27.37           C  
ATOM    763  CB  GLN A  56      -3.604 -43.419 -64.373  1.00 27.37           C  
ATOM    764  HB2 GLN A  56      -3.141 -44.112 -65.076  1.00 27.37           H  
ATOM    765  HB3 GLN A  56      -3.272 -42.412 -64.626  1.00 27.37           H  
ATOM    766  O   GLN A  56      -5.741 -43.697 -66.869  1.00 27.37           O  
ATOM    767  CG  GLN A  56      -3.104 -43.735 -62.953  1.00 27.37           C  
ATOM    768  HG2 GLN A  56      -3.337 -44.770 -62.703  1.00 27.37           H  
ATOM    769  HG3 GLN A  56      -3.612 -43.086 -62.240  1.00 27.37           H  
ATOM    770  CD  GLN A  56      -1.595 -43.531 -62.806  1.00 27.37           C  
ATOM    771  NE2 GLN A  56      -1.044 -43.726 -61.629  1.00 27.37           N  
ATOM    772 HE21 GLN A  56      -1.596 -44.010 -60.832  1.00 27.37           H  
ATOM    773 HE22 GLN A  56      -0.045 -43.581 -61.580  1.00 27.37           H  
ATOM    774  OE1 GLN A  56      -0.882 -43.188 -63.734  1.00 27.37           O  
ATOM    775  N   SER A  57      -5.546 -41.591 -66.113  1.00 26.17           N  
ATOM    776  H   SER A  57      -5.359 -41.002 -65.314  1.00 26.17           H  
ATOM    777  CA  SER A  57      -5.733 -40.888 -67.406  1.00 26.17           C  
ATOM    778  HA  SER A  57      -5.043 -41.306 -68.139  1.00 26.17           H  
ATOM    779  C   SER A  57      -5.439 -39.376 -67.307  1.00 26.17           C  
ATOM    780  CB  SER A  57      -7.168 -41.086 -67.911  1.00 26.17           C  
ATOM    781  HB2 SER A  57      -7.461 -40.262 -68.562  1.00 26.17           H  
ATOM    782  HB3 SER A  57      -7.862 -41.131 -67.072  1.00 26.17           H  
ATOM    783  O   SER A  57      -5.340 -38.846 -66.205  1.00 26.17           O  
ATOM    784  OG  SER A  57      -7.219 -42.280 -68.660  1.00 26.17           O  
ATOM    785  HG  SER A  57      -6.824 -42.973 -68.126  1.00 26.17           H  
ATOM    786  N   GLN A  58      -5.300 -38.673 -68.446  1.00 25.52           N  
ATOM    787  H   GLN A  58      -5.385 -39.169 -69.322  1.00 25.52           H  
ATOM    788  CA  GLN A  58      -4.977 -37.229 -68.515  1.00 25.52           C  
ATOM    789  HA  GLN A  58      -5.306 -36.743 -67.596  1.00 25.52           H  
ATOM    790  C   GLN A  58      -5.625 -36.488 -69.713  1.00 25.52           C  
ATOM    791  CB  GLN A  58      -3.453 -37.040 -68.649  1.00 25.52           C  
ATOM    792  HB2 GLN A  58      -3.119 -37.555 -69.550  1.00 25.52           H  
ATOM    793  HB3 GLN A  58      -3.255 -35.977 -68.782  1.00 25.52           H  
ATOM    794  O   GLN A  58      -5.675 -37.041 -70.817  1.00 25.52           O  
ATOM    795  CG  GLN A  58      -2.603 -37.525 -67.463  1.00 25.52           C  
ATOM    796  HG2 GLN A  58      -2.740 -38.597 -67.319  1.00 25.52           H  
ATOM    797  HG3 GLN A  58      -2.920 -37.010 -66.556  1.00 25.52           H  
ATOM    798  CD  GLN A  58      -1.111 -37.268 -67.682  1.00 25.52           C  
ATOM    799  NE2 GLN A  58      -0.273 -37.544 -66.709  1.00 25.52           N  
ATOM    800 HE21 GLN A  58      -0.597 -37.910 -65.825  1.00 25.52           H  
ATOM    801 HE22 GLN A  58       0.701 -37.353 -66.892  1.00 25.52           H  
ATOM    802  OE1 GLN A  58      -0.672 -36.825 -68.730  1.00 25.52           O  
ATOM    803  N   LYS A  59      -6.036 -35.221 -69.499  1.00 25.90           N  
ATOM    804  H   LYS A  59      -6.079 -34.940 -68.530  1.00 25.90           H  
ATOM    805  CA  LYS A  59      -6.191 -34.065 -70.435  1.00 25.90           C  
ATOM    806  HA  LYS A  59      -5.287 -33.977 -71.039  1.00 25.90           H  
ATOM    807  C   LYS A  59      -6.305 -32.777 -69.582  1.00 25.90           C  
ATOM    808  CB  LYS A  59      -7.428 -34.208 -71.346  1.00 25.90           C  
ATOM    809  HB2 LYS A  59      -7.794 -33.216 -71.613  1.00 25.90           H  
ATOM    810  HB3 LYS A  59      -8.230 -34.700 -70.795  1.00 25.90           H  
ATOM    811  O   LYS A  59      -6.693 -32.902 -68.428  1.00 25.90           O  
ATOM    812  CG  LYS A  59      -7.106 -34.949 -72.659  1.00 25.90           C  
ATOM    813  HG2 LYS A  59      -7.214 -34.258 -73.495  1.00 25.90           H  
ATOM    814  HG3 LYS A  59      -6.066 -35.273 -72.650  1.00 25.90           H  
ATOM    815  CD  LYS A  59      -8.033 -36.155 -72.889  1.00 25.90           C  
ATOM    816  HD2 LYS A  59      -8.999 -35.789 -73.237  1.00 25.90           H  
ATOM    817  HD3 LYS A  59      -8.195 -36.677 -71.946  1.00 25.90           H  
ATOM    818  CE  LYS A  59      -7.472 -37.158 -73.905  1.00 25.90           C  
ATOM    819  HE2 LYS A  59      -7.297 -36.653 -74.855  1.00 25.90           H  
ATOM    820  HE3 LYS A  59      -8.231 -37.924 -74.065  1.00 25.90           H  
ATOM    821  NZ  LYS A  59      -6.225 -37.787 -73.404  1.00 25.90           N  
ATOM    822  HZ1 LYS A  59      -6.284 -37.930 -72.406  1.00 25.90           H  
ATOM    823  HZ2 LYS A  59      -6.021 -38.661 -73.868  1.00 25.90           H  
ATOM    824  HZ3 LYS A  59      -5.445 -37.154 -73.514  1.00 25.90           H  
ATOM    825  N   PHE A  60      -5.947 -31.544 -69.972  1.00 24.26           N  
ATOM    826  H   PHE A  60      -6.007 -30.912 -69.187  1.00 24.26           H  
ATOM    827  CA  PHE A  60      -5.609 -30.876 -71.252  1.00 24.26           C  
ATOM    828  HA  PHE A  60      -5.233 -29.902 -70.938  1.00 24.26           H  
ATOM    829  C   PHE A  60      -6.764 -30.487 -72.199  1.00 24.26           C  
ATOM    830  CB  PHE A  60      -4.396 -31.478 -71.981  1.00 24.26           C  
ATOM    831  HB2 PHE A  60      -4.264 -30.931 -72.915  1.00 24.26           H  
ATOM    832  HB3 PHE A  60      -4.580 -32.514 -72.267  1.00 24.26           H  
ATOM    833  O   PHE A  60      -7.002 -31.164 -73.197  1.00 24.26           O  
ATOM    834  CG  PHE A  60      -3.100 -31.354 -71.207  1.00 24.26           C  
ATOM    835  CD1 PHE A  60      -2.408 -30.127 -71.220  1.00 24.26           C  
ATOM    836  HD1 PHE A  60      -2.792 -29.293 -71.789  1.00 24.26           H  
ATOM    837  CD2 PHE A  60      -2.588 -32.439 -70.470  1.00 24.26           C  
ATOM    838  HD2 PHE A  60      -3.105 -33.387 -70.456  1.00 24.26           H  
ATOM    839  CE1 PHE A  60      -1.213 -29.984 -70.494  1.00 24.26           C  
ATOM    840  HE1 PHE A  60      -0.683 -29.043 -70.502  1.00 24.26           H  
ATOM    841  CE2 PHE A  60      -1.392 -32.294 -69.745  1.00 24.26           C  
ATOM    842  HE2 PHE A  60      -0.995 -33.125 -69.181  1.00 24.26           H  
ATOM    843  CZ  PHE A  60      -0.706 -31.067 -69.756  1.00 24.26           C  
ATOM    844  HZ  PHE A  60       0.212 -30.957 -69.198  1.00 24.26           H  
ATOM    845  N   SER A  61      -7.409 -29.347 -71.896  1.00 24.71           N  
ATOM    846  H   SER A  61      -7.210 -28.942 -70.992  1.00 24.71           H  
ATOM    847  CA  SER A  61      -8.155 -28.472 -72.832  1.00 24.71           C  
ATOM    848  HA  SER A  61      -7.531 -28.227 -73.691  1.00 24.71           H  
ATOM    849  C   SER A  61      -8.571 -27.152 -72.129  1.00 24.71           C  
ATOM    850  CB  SER A  61      -9.408 -29.198 -73.368  1.00 24.71           C  
ATOM    851  HB2 SER A  61      -9.105 -30.045 -73.983  1.00 24.71           H  
ATOM    852  HB3 SER A  61      -9.975 -28.513 -73.998  1.00 24.71           H  
ATOM    853  O   SER A  61      -9.680 -27.076 -71.610  1.00 24.71           O  
ATOM    854  OG  SER A  61     -10.239 -29.663 -72.321  1.00 24.71           O  
ATOM    855  HG  SER A  61     -10.474 -28.891 -71.801  1.00 24.71           H  
ATOM    856  N   SER A  62      -7.765 -26.098 -71.917  1.00 26.25           N  
ATOM    857  H   SER A  62      -8.231 -25.424 -71.326  1.00 26.25           H  
ATOM    858  CA  SER A  62      -6.462 -25.631 -72.451  1.00 26.25           C  
ATOM    859  HA  SER A  62      -6.194 -24.844 -71.747  1.00 26.25           H  
ATOM    860  C   SER A  62      -6.462 -24.855 -73.788  1.00 26.25           C  
ATOM    861  CB  SER A  62      -5.301 -26.623 -72.268  1.00 26.25           C  
ATOM    862  HB2 SER A  62      -5.414 -27.148 -71.319  1.00 26.25           H  
ATOM    863  HB3 SER A  62      -4.369 -26.060 -72.236  1.00 26.25           H  
ATOM    864  O   SER A  62      -5.743 -25.217 -74.719  1.00 26.25           O  
ATOM    865  OG  SER A  62      -5.214 -27.557 -73.320  1.00 26.25           O  
ATOM    866  HG  SER A  62      -5.154 -27.047 -74.132  1.00 26.25           H  
ATOM    867  N   THR A  63      -7.228 -23.758 -73.852  1.00 25.27           N  
ATOM    868  H   THR A  63      -7.854 -23.579 -73.081  1.00 25.27           H  
ATOM    869  CA  THR A  63      -7.148 -22.683 -74.874  1.00 25.27           C  
ATOM    870  HA  THR A  63      -6.171 -22.681 -75.358  1.00 25.27           H  
ATOM    871  C   THR A  63      -7.386 -21.320 -74.194  1.00 25.27           C  
ATOM    872  CB  THR A  63      -8.208 -22.874 -75.979  1.00 25.27           C  
ATOM    873  HB  THR A  63      -8.216 -21.982 -76.606  1.00 25.27           H  
ATOM    874  O   THR A  63      -8.527 -21.019 -73.857  1.00 25.27           O  
ATOM    875  CG2 THR A  63      -7.934 -24.079 -76.875  1.00 25.27           C  
ATOM    876 HG21 THR A  63      -6.932 -24.004 -77.296  1.00 25.27           H  
ATOM    877 HG22 THR A  63      -8.663 -24.098 -77.685  1.00 25.27           H  
ATOM    878 HG23 THR A  63      -8.018 -25.001 -76.300  1.00 25.27           H  
ATOM    879  OG1 THR A  63      -9.494 -23.054 -75.427  1.00 25.27           O  
ATOM    880  HG1 THR A  63      -9.644 -22.304 -74.848  1.00 25.27           H  
ATOM    881  N   SER A  64      -6.416 -20.462 -73.856  1.00 30.32           N  
ATOM    882  H   SER A  64      -6.792 -19.662 -73.366  1.00 30.32           H  
ATOM    883  CA  SER A  64      -4.965 -20.390 -74.134  1.00 30.32           C  
ATOM    884  HA  SER A  64      -4.595 -19.649 -73.426  1.00 30.32           H  
ATOM    885  C   SER A  64      -4.570 -19.851 -75.522  1.00 30.32           C  
ATOM    886  CB  SER A  64      -4.193 -21.672 -73.770  1.00 30.32           C  
ATOM    887  HB2 SER A  64      -3.131 -21.437 -73.698  1.00 30.32           H  
ATOM    888  HB3 SER A  64      -4.310 -22.418 -74.556  1.00 30.32           H  
ATOM    889  O   SER A  64      -4.763 -20.519 -76.534  1.00 30.32           O  
ATOM    890  OG  SER A  64      -4.633 -22.224 -72.539  1.00 30.32           O  
ATOM    891  HG  SER A  64      -4.408 -21.620 -71.827  1.00 30.32           H  
ATOM    892  N   SER A  65      -3.943 -18.667 -75.528  1.00 28.45           N  
ATOM    893  H   SER A  65      -3.899 -18.152 -74.660  1.00 28.45           H  
ATOM    894  CA  SER A  65      -3.249 -17.987 -76.640  1.00 28.45           C  
ATOM    895  HA  SER A  65      -2.914 -18.745 -77.347  1.00 28.45           H  
ATOM    896  C   SER A  65      -2.030 -17.236 -76.048  1.00 28.45           C  
ATOM    897  CB  SER A  65      -4.212 -17.027 -77.358  1.00 28.45           C  
ATOM    898  HB2 SER A  65      -4.942 -17.614 -77.915  1.00 28.45           H  
ATOM    899  HB3 SER A  65      -3.655 -16.406 -78.059  1.00 28.45           H  
ATOM    900  O   SER A  65      -2.136 -16.735 -74.934  1.00 28.45           O  
ATOM    901  OG  SER A  65      -4.899 -16.194 -76.442  1.00 28.45           O  
ATOM    902  HG  SER A  65      -5.347 -15.494 -76.923  1.00 28.45           H  
ATOM    903  N   THR A  66      -0.788 -17.229 -76.561  1.00 30.77           N  
ATOM    904  H   THR A  66      -0.158 -16.919 -75.835  1.00 30.77           H  
ATOM    905  CA  THR A  66      -0.198 -17.092 -77.920  1.00 30.77           C  
ATOM    906  HA  THR A  66       0.865 -17.289 -77.776  1.00 30.77           H  
ATOM    907  C   THR A  66      -0.291 -15.664 -78.475  1.00 30.77           C  
ATOM    908  CB  THR A  66      -0.650 -18.120 -78.975  1.00 30.77           C  
ATOM    909  HB  THR A  66      -0.024 -17.989 -79.857  1.00 30.77           H  
ATOM    910  O   THR A  66      -1.398 -15.165 -78.630  1.00 30.77           O  
ATOM    911  CG2 THR A  66      -0.483 -19.573 -78.530  1.00 30.77           C  
ATOM    912 HG21 THR A  66      -0.864 -20.234 -79.308  1.00 30.77           H  
ATOM    913 HG22 THR A  66       0.573 -19.790 -78.368  1.00 30.77           H  
ATOM    914 HG23 THR A  66      -1.027 -19.767 -77.605  1.00 30.77           H  
ATOM    915  OG1 THR A  66      -1.969 -17.896 -79.398  1.00 30.77           O  
ATOM    916  HG1 THR A  66      -2.100 -16.948 -79.467  1.00 30.77           H  
ATOM    917  N   THR A  67       0.786 -14.970 -78.876  1.00 29.21           N  
ATOM    918  H   THR A  67       0.581 -13.998 -79.061  1.00 29.21           H  
ATOM    919  CA  THR A  67       2.230 -15.324 -79.040  1.00 29.21           C  
ATOM    920  HA  THR A  67       2.575 -15.885 -78.172  1.00 29.21           H  
ATOM    921  C   THR A  67       3.069 -14.008 -79.088  1.00 29.21           C  
ATOM    922  CB  THR A  67       2.446 -16.164 -80.322  1.00 29.21           C  
ATOM    923  HB  THR A  67       3.205 -15.688 -80.944  1.00 29.21           H  
ATOM    924  O   THR A  67       2.468 -12.947 -78.984  1.00 29.21           O  
ATOM    925  CG2 THR A  67       2.913 -17.588 -80.016  1.00 29.21           C  
ATOM    926 HG21 THR A  67       3.854 -17.573 -79.466  1.00 29.21           H  
ATOM    927 HG22 THR A  67       3.056 -18.133 -80.949  1.00 29.21           H  
ATOM    928 HG23 THR A  67       2.173 -18.116 -79.415  1.00 29.21           H  
ATOM    929  OG1 THR A  67       1.309 -16.280 -81.143  1.00 29.21           O  
ATOM    930  HG1 THR A  67       0.810 -15.462 -81.080  1.00 29.21           H  
ATOM    931  N   LYS A  68       4.409 -13.927 -79.244  1.00 30.39           N  
ATOM    932  H   LYS A  68       4.753 -12.996 -79.053  1.00 30.39           H  
ATOM    933  CA  LYS A  68       5.450 -14.856 -79.754  1.00 30.39           C  
ATOM    934  HA  LYS A  68       5.219 -15.877 -79.454  1.00 30.39           H  
ATOM    935  C   LYS A  68       6.851 -14.514 -79.196  1.00 30.39           C  
ATOM    936  CB  LYS A  68       5.511 -14.715 -81.297  1.00 30.39           C  
ATOM    937  HB2 LYS A  68       6.277 -13.992 -81.577  1.00 30.39           H  
ATOM    938  HB3 LYS A  68       4.570 -14.310 -81.670  1.00 30.39           H  
ATOM    939  O   LYS A  68       7.034 -13.446 -78.628  1.00 30.39           O  
ATOM    940  CG  LYS A  68       5.792 -16.052 -82.003  1.00 30.39           C  
ATOM    941  HG2 LYS A  68       6.836 -16.332 -81.862  1.00 30.39           H  
ATOM    942  HG3 LYS A  68       5.165 -16.830 -81.567  1.00 30.39           H  
ATOM    943  CD  LYS A  68       5.482 -15.964 -83.502  1.00 30.39           C  
ATOM    944  HD2 LYS A  68       4.456 -15.620 -83.636  1.00 30.39           H  
ATOM    945  HD3 LYS A  68       6.163 -15.252 -83.968  1.00 30.39           H  
ATOM    946  CE  LYS A  68       5.644 -17.346 -84.145  1.00 30.39           C  
ATOM    947  HE2 LYS A  68       6.680 -17.663 -84.030  1.00 30.39           H  
ATOM    948  HE3 LYS A  68       5.018 -18.055 -83.604  1.00 30.39           H  
ATOM    949  NZ  LYS A  68       5.263 -17.330 -85.580  1.00 30.39           N  
ATOM    950  HZ1 LYS A  68       4.294 -17.066 -85.687  1.00 30.39           H  
ATOM    951  HZ2 LYS A  68       5.395 -18.244 -85.990  1.00 30.39           H  
ATOM    952  HZ3 LYS A  68       5.835 -16.670 -86.087  1.00 30.39           H  
ATOM    953  N   VAL A  69       7.841 -15.383 -79.440  1.00 29.98           N  
ATOM    954  H   VAL A  69       7.620 -16.227 -79.949  1.00 29.98           H  
ATOM    955  CA  VAL A  69       9.280 -15.178 -79.150  1.00 29.98           C  
ATOM    956  HA  VAL A  69       9.472 -14.114 -79.017  1.00 29.98           H  
ATOM    957  C   VAL A  69      10.129 -15.673 -80.339  1.00 29.98           C  
ATOM    958  CB  VAL A  69       9.687 -15.906 -77.842  1.00 29.98           C  
ATOM    959  HB  VAL A  69       9.520 -16.975 -77.970  1.00 29.98           H  
ATOM    960  O   VAL A  69       9.693 -16.577 -81.056  1.00 29.98           O  
ATOM    961  CG1 VAL A  69      11.161 -15.691 -77.468  1.00 29.98           C  
ATOM    962 HG11 VAL A  69      11.818 -16.175 -78.190  1.00 29.98           H  
ATOM    963 HG12 VAL A  69      11.367 -16.140 -76.496  1.00 29.98           H  
ATOM    964 HG13 VAL A  69      11.388 -14.627 -77.415  1.00 29.98           H  
ATOM    965  CG2 VAL A  69       8.850 -15.435 -76.643  1.00 29.98           C  
ATOM    966 HG21 VAL A  69       7.800 -15.690 -76.781  1.00 29.98           H  
ATOM    967 HG22 VAL A  69       9.193 -15.924 -75.731  1.00 29.98           H  
ATOM    968 HG23 VAL A  69       8.944 -14.355 -76.522  1.00 29.98           H  
ATOM    969  N   ALA A  70      11.315 -15.089 -80.555  1.00 26.33           N  
ATOM    970  H   ALA A  70      11.592 -14.337 -79.940  1.00 26.33           H  
ATOM    971  CA  ALA A  70      12.375 -15.552 -81.466  1.00 26.33           C  
ATOM    972  HA  ALA A  70      12.417 -16.641 -81.447  1.00 26.33           H  
ATOM    973  C   ALA A  70      13.748 -15.003 -81.006  1.00 26.33           C  
ATOM    974  CB  ALA A  70      12.054 -15.087 -82.894  1.00 26.33           C  
ATOM    975  HB1 ALA A  70      12.008 -13.998 -82.927  1.00 26.33           H  
ATOM    976  HB2 ALA A  70      12.831 -15.431 -83.577  1.00 26.33           H  
ATOM    977  HB3 ALA A  70      11.097 -15.499 -83.213  1.00 26.33           H  
ATOM    978  O   ALA A  70      13.779 -13.991 -80.308  1.00 26.33           O  
ATOM    979  N   THR A  71      14.869 -15.637 -81.381  1.00 38.12           N  
ATOM    980  H   THR A  71      14.805 -16.488 -81.921  1.00 38.12           H  
ATOM    981  CA  THR A  71      16.219 -15.296 -80.870  1.00 38.12           C  
ATOM    982  HA  THR A  71      16.216 -14.257 -80.543  1.00 38.12           H  
ATOM    983  C   THR A  71      17.336 -15.431 -81.920  1.00 38.12           C  
ATOM    984  CB  THR A  71      16.585 -16.163 -79.648  1.00 38.12           C  
ATOM    985  HB  THR A  71      17.661 -16.109 -79.484  1.00 38.12           H  
ATOM    986  O   THR A  71      17.467 -16.460 -82.573  1.00 38.12           O  
ATOM    987  CG2 THR A  71      15.885 -15.700 -78.371  1.00 38.12           C  
ATOM    988 HG21 THR A  71      16.102 -14.647 -78.192  1.00 38.12           H  
ATOM    989 HG22 THR A  71      14.807 -15.832 -78.459  1.00 38.12           H  
ATOM    990 HG23 THR A  71      16.247 -16.281 -77.522  1.00 38.12           H  
ATOM    991  OG1 THR A  71      16.209 -17.510 -79.837  1.00 38.12           O  
ATOM    992  HG1 THR A  71      16.616 -18.028 -79.138  1.00 38.12           H  
ATOM    993  N   HIS A  72      18.157 -14.381 -82.051  1.00 29.30           N  
ATOM    994  H   HIS A  72      17.955 -13.565 -81.492  1.00 29.30           H  
ATOM    995  CA  HIS A  72      19.360 -14.232 -82.897  1.00 29.30           C  
ATOM    996  HA  HIS A  72      19.997 -15.114 -82.834  1.00 29.30           H  
ATOM    997  C   HIS A  72      20.132 -12.987 -82.395  1.00 29.30           C  
ATOM    998  CB  HIS A  72      18.928 -13.978 -84.358  1.00 29.30           C  
ATOM    999  HB2 HIS A  72      19.723 -13.441 -84.876  1.00 29.30           H  
ATOM   1000  HB3 HIS A  72      18.053 -13.328 -84.371  1.00 29.30           H  
ATOM   1001  O   HIS A  72      19.494 -12.092 -81.848  1.00 29.30           O  
ATOM   1002  CG  HIS A  72      18.643 -15.217 -85.168  1.00 29.30           C  
ATOM   1003  CD2 HIS A  72      17.437 -15.617 -85.679  1.00 29.30           C  
ATOM   1004  HD2 HIS A  72      16.493 -15.110 -85.542  1.00 29.30           H  
ATOM   1005  ND1 HIS A  72      19.580 -16.124 -85.597  1.00 29.30           N  
ATOM   1006  HD1 HIS A  72      20.564 -16.087 -85.372  1.00 29.30           H  
ATOM   1007  CE1 HIS A  72      18.956 -17.054 -86.339  1.00 29.30           C  
ATOM   1008  HE1 HIS A  72      19.437 -17.901 -86.805  1.00 29.30           H  
ATOM   1009  NE2 HIS A  72      17.646 -16.780 -86.431  1.00 29.30           N  
ATOM   1010  N   SER A  73      21.445 -12.784 -82.569  1.00 29.68           N  
ATOM   1011  H   SER A  73      21.729 -11.863 -82.267  1.00 29.68           H  
ATOM   1012  CA  SER A  73      22.595 -13.652 -82.904  1.00 29.68           C  
ATOM   1013  HA  SER A  73      22.575 -14.547 -82.282  1.00 29.68           H  
ATOM   1014  C   SER A  73      23.894 -12.869 -82.586  1.00 29.68           C  
ATOM   1015  CB  SER A  73      22.606 -14.043 -84.392  1.00 29.68           C  
ATOM   1016  HB2 SER A  73      21.960 -13.372 -84.959  1.00 29.68           H  
ATOM   1017  HB3 SER A  73      23.612 -13.958 -84.802  1.00 29.68           H  
ATOM   1018  O   SER A  73      23.834 -11.669 -82.326  1.00 29.68           O  
ATOM   1019  OG  SER A  73      22.173 -15.385 -84.543  1.00 29.68           O  
ATOM   1020  HG  SER A  73      22.919 -15.968 -84.383  1.00 29.68           H  
ATOM   1021  N   PHE A  74      25.071 -13.510 -82.616  1.00 31.13           N  
ATOM   1022  H   PHE A  74      25.096 -14.498 -82.823  1.00 31.13           H  
ATOM   1023  CA  PHE A  74      26.360 -12.825 -82.402  1.00 31.13           C  
ATOM   1024  HA  PHE A  74      26.321 -12.326 -81.434  1.00 31.13           H  
ATOM   1025  C   PHE A  74      26.666 -11.742 -83.459  1.00 31.13           C  
ATOM   1026  CB  PHE A  74      27.509 -13.846 -82.366  1.00 31.13           C  
ATOM   1027  HB2 PHE A  74      28.451 -13.312 -82.485  1.00 31.13           H  
ATOM   1028  HB3 PHE A  74      27.420 -14.521 -83.218  1.00 31.13           H  
ATOM   1029  O   PHE A  74      26.415 -11.935 -84.647  1.00 31.13           O  
ATOM   1030  CG  PHE A  74      27.610 -14.648 -81.082  1.00 31.13           C  
ATOM   1031  CD1 PHE A  74      28.187 -14.060 -79.939  1.00 31.13           C  
ATOM   1032  HD1 PHE A  74      28.544 -13.041 -79.973  1.00 31.13           H  
ATOM   1033  CD2 PHE A  74      27.162 -15.982 -81.029  1.00 31.13           C  
ATOM   1034  HD2 PHE A  74      26.737 -16.449 -81.905  1.00 31.13           H  
ATOM   1035  CE1 PHE A  74      28.311 -14.799 -78.750  1.00 31.13           C  
ATOM   1036  HE1 PHE A  74      28.755 -14.346 -77.876  1.00 31.13           H  
ATOM   1037  CE2 PHE A  74      27.285 -16.720 -79.837  1.00 31.13           C  
ATOM   1038  HE2 PHE A  74      26.947 -17.745 -79.796  1.00 31.13           H  
ATOM   1039  CZ  PHE A  74      27.859 -16.128 -78.698  1.00 31.13           C  
ATOM   1040  HZ  PHE A  74      27.957 -16.695 -77.784  1.00 31.13           H  
ATOM   1041  N   SER A  75      27.267 -10.635 -83.010  1.00 28.63           N  
ATOM   1042  H   SER A  75      27.453 -10.572 -82.019  1.00 28.63           H  
ATOM   1043  CA  SER A  75      27.851  -9.544 -83.809  1.00 28.63           C  
ATOM   1044  HA  SER A  75      28.380  -9.962 -84.665  1.00 28.63           H  
ATOM   1045  C   SER A  75      28.861  -8.760 -82.940  1.00 28.63           C  
ATOM   1046  CB  SER A  75      26.737  -8.624 -84.324  1.00 28.63           C  
ATOM   1047  HB2 SER A  75      26.322  -8.048 -83.497  1.00 28.63           H  
ATOM   1048  HB3 SER A  75      25.946  -9.227 -84.770  1.00 28.63           H  
ATOM   1049  O   SER A  75      29.089  -9.146 -81.791  1.00 28.63           O  
ATOM   1050  OG  SER A  75      27.257  -7.754 -85.312  1.00 28.63           O  
ATOM   1051  HG  SER A  75      26.565  -7.149 -85.589  1.00 28.63           H  
ATOM   1052  N   MET A  76      29.475  -7.683 -83.447  1.00 28.63           N  
ATOM   1053  H   MET A  76      29.192  -7.367 -84.364  1.00 28.63           H  
ATOM   1054  CA  MET A  76      30.466  -6.869 -82.719  1.00 28.63           C  
ATOM   1055  HA  MET A  76      30.310  -7.003 -81.648  1.00 28.63           H  
ATOM   1056  C   MET A  76      30.370  -5.356 -82.994  1.00 28.63           C  
ATOM   1057  CB  MET A  76      31.894  -7.343 -83.052  1.00 28.63           C  
ATOM   1058  HB2 MET A  76      32.606  -6.594 -82.703  1.00 28.63           H  
ATOM   1059  HB3 MET A  76      32.009  -7.436 -84.132  1.00 28.63           H  
ATOM   1060  O   MET A  76      30.024  -4.935 -84.092  1.00 28.63           O  
ATOM   1061  CG  MET A  76      32.264  -8.667 -82.378  1.00 28.63           C  
ATOM   1062  HG2 MET A  76      31.630  -9.463 -82.771  1.00 28.63           H  
ATOM   1063  HG3 MET A  76      32.076  -8.575 -81.308  1.00 28.63           H  
ATOM   1064  SD  MET A  76      34.000  -9.134 -82.616  1.00 28.63           S  
ATOM   1065  CE  MET A  76      34.108 -10.515 -81.448  1.00 28.63           C  
ATOM   1066  HE1 MET A  76      33.894 -10.160 -80.440  1.00 28.63           H  
ATOM   1067  HE2 MET A  76      33.387 -11.285 -81.722  1.00 28.63           H  
ATOM   1068  HE3 MET A  76      35.113 -10.936 -81.474  1.00 28.63           H  
ATOM   1069  N   SER A  77      30.777  -4.580 -81.982  1.00 33.09           N  
ATOM   1070  H   SER A  77      31.000  -5.080 -81.133  1.00 33.09           H  
ATOM   1071  CA  SER A  77      31.366  -3.227 -82.021  1.00 33.09           C  
ATOM   1072  HA  SER A  77      31.340  -2.866 -80.993  1.00 33.09           H  
ATOM   1073  C   SER A  77      30.710  -2.119 -82.868  1.00 33.09           C  
ATOM   1074  CB  SER A  77      32.854  -3.339 -82.368  1.00 33.09           C  
ATOM   1075  HB2 SER A  77      32.967  -3.721 -83.382  1.00 33.09           H  
ATOM   1076  HB3 SER A  77      33.315  -2.353 -82.304  1.00 33.09           H  
ATOM   1077  O   SER A  77      30.975  -1.970 -84.058  1.00 33.09           O  
ATOM   1078  OG  SER A  77      33.491  -4.213 -81.449  1.00 33.09           O  
ATOM   1079  HG  SER A  77      34.427  -4.253 -81.659  1.00 33.09           H  
ATOM   1080  N   SER A  78      30.020  -1.204 -82.180  1.00 29.43           N  
ATOM   1081  H   SER A  78      29.848  -1.386 -81.201  1.00 29.43           H  
ATOM   1082  CA  SER A  78      29.717   0.172 -82.616  1.00 29.43           C  
ATOM   1083  HA  SER A  78      30.405   0.452 -83.414  1.00 29.43           H  
ATOM   1084  C   SER A  78      29.933   1.153 -81.448  1.00 29.43           C  
ATOM   1085  CB  SER A  78      28.291   0.260 -83.175  1.00 29.43           C  
ATOM   1086  HB2 SER A  78      28.093   1.278 -83.512  1.00 29.43           H  
ATOM   1087  HB3 SER A  78      28.208  -0.407 -84.032  1.00 29.43           H  
ATOM   1088  O   SER A  78      30.126   0.711 -80.316  1.00 29.43           O  
ATOM   1089  OG  SER A  78      27.322  -0.111 -82.211  1.00 29.43           O  
ATOM   1090  HG  SER A  78      27.350   0.496 -81.468  1.00 29.43           H  
ATOM   1091  N   SER A  79      29.926   2.471 -81.684  1.00 33.92           N  
ATOM   1092  H   SER A  79      29.750   2.821 -82.615  1.00 33.92           H  
ATOM   1093  CA  SER A  79      30.282   3.476 -80.662  1.00 33.92           C  
ATOM   1094  HA  SER A  79      30.001   3.092 -79.681  1.00 33.92           H  
ATOM   1095  C   SER A  79      29.558   4.828 -80.822  1.00 33.92           C  
ATOM   1096  CB  SER A  79      31.808   3.664 -80.665  1.00 33.92           C  
ATOM   1097  HB2 SER A  79      32.283   2.703 -80.465  1.00 33.92           H  
ATOM   1098  HB3 SER A  79      32.097   4.358 -79.876  1.00 33.92           H  
ATOM   1099  O   SER A  79      28.848   5.046 -81.803  1.00 33.92           O  
ATOM   1100  OG  SER A  79      32.262   4.154 -81.912  1.00 33.92           O  
ATOM   1101  HG  SER A  79      33.220   4.221 -81.892  1.00 33.92           H  
ATOM   1102  N   ALA A  80      29.773   5.728 -79.848  1.00 33.40           N  
ATOM   1103  H   ALA A  80      30.367   5.427 -79.089  1.00 33.40           H  
ATOM   1104  CA  ALA A  80      29.135   7.045 -79.671  1.00 33.40           C  
ATOM   1105  HA  ALA A  80      29.612   7.488 -78.797  1.00 33.40           H  
ATOM   1106  C   ALA A  80      27.624   7.011 -79.324  1.00 33.40           C  
ATOM   1107  CB  ALA A  80      29.494   7.964 -80.852  1.00 33.40           C  
ATOM   1108  HB1 ALA A  80      28.933   7.668 -81.738  1.00 33.40           H  
ATOM   1109  HB2 ALA A  80      29.254   8.999 -80.609  1.00 33.40           H  
ATOM   1110  HB3 ALA A  80      30.561   7.895 -81.067  1.00 33.40           H  
ATOM   1111  O   ALA A  80      27.019   5.948 -79.221  1.00 33.40           O  
ATOM   1112  N   GLY A  81      27.034   8.191 -79.071  1.00 33.25           N  
ATOM   1113  H   GLY A  81      27.588   9.025 -79.206  1.00 33.25           H  
ATOM   1114  CA  GLY A  81      25.615   8.368 -78.693  1.00 33.25           C  
ATOM   1115  HA2 GLY A  81      25.134   8.993 -79.446  1.00 33.25           H  
ATOM   1116  HA3 GLY A  81      25.111   7.402 -78.697  1.00 33.25           H  
ATOM   1117  C   GLY A  81      25.354   9.015 -77.319  1.00 33.25           C  
ATOM   1118  O   GLY A  81      24.201   9.161 -76.915  1.00 33.25           O  
ATOM   1119  N   THR A  82      26.398   9.416 -76.590  1.00 44.11           N  
ATOM   1120  H   THR A  82      27.327   9.290 -76.965  1.00 44.11           H  
ATOM   1121  CA  THR A  82      26.336   9.942 -75.212  1.00 44.11           C  
ATOM   1122  HA  THR A  82      25.655   9.318 -74.633  1.00 44.11           H  
ATOM   1123  C   THR A  82      25.798  11.380 -75.131  1.00 44.11           C  
ATOM   1124  CB  THR A  82      27.723   9.838 -74.551  1.00 44.11           C  
ATOM   1125  HB  THR A  82      27.716  10.356 -73.593  1.00 44.11           H  
ATOM   1126  O   THR A  82      26.545  12.331 -74.910  1.00 44.11           O  
ATOM   1127  CG2 THR A  82      28.133   8.385 -74.313  1.00 44.11           C  
ATOM   1128 HG21 THR A  82      27.398   7.894 -73.674  1.00 44.11           H  
ATOM   1129 HG22 THR A  82      29.101   8.363 -73.812  1.00 44.11           H  
ATOM   1130 HG23 THR A  82      28.210   7.846 -75.258  1.00 44.11           H  
ATOM   1131  OG1 THR A  82      28.692  10.413 -75.400  1.00 44.11           O  
ATOM   1132  HG1 THR A  82      28.613  11.363 -75.282  1.00 44.11           H  
ATOM   1133  N   THR A  83      24.492  11.561 -75.351  1.00 45.07           N  
ATOM   1134  H   THR A  83      23.988  10.776 -75.739  1.00 45.07           H  
ATOM   1135  CA  THR A  83      23.800  12.870 -75.221  1.00 45.07           C  
ATOM   1136  HA  THR A  83      24.280  13.425 -74.415  1.00 45.07           H  
ATOM   1137  C   THR A  83      22.316  12.731 -74.823  1.00 45.07           C  
ATOM   1138  CB  THR A  83      23.926  13.713 -76.516  1.00 45.07           C  
ATOM   1139  HB  THR A  83      23.103  13.471 -77.188  1.00 45.07           H  
ATOM   1140  O   THR A  83      21.550  13.685 -74.892  1.00 45.07           O  
ATOM   1141  CG2 THR A  83      23.939  15.220 -76.253  1.00 45.07           C  
ATOM   1142 HG21 THR A  83      24.738  15.475 -75.556  1.00 45.07           H  
ATOM   1143 HG22 THR A  83      22.985  15.541 -75.836  1.00 45.07           H  
ATOM   1144 HG23 THR A  83      24.099  15.751 -77.191  1.00 45.07           H  
ATOM   1145  OG1 THR A  83      25.133  13.448 -77.198  1.00 45.07           O  
ATOM   1146  HG1 THR A  83      25.827  13.448 -76.534  1.00 45.07           H  
ATOM   1147  N   GLY A  84      21.868  11.527 -74.444  1.00 42.98           N  
ATOM   1148  H   GLY A  84      22.544  10.783 -74.350  1.00 42.98           H  
ATOM   1149  CA  GLY A  84      20.443  11.167 -74.387  1.00 42.98           C  
ATOM   1150  HA2 GLY A  84      19.865  11.893 -74.960  1.00 42.98           H  
ATOM   1151  HA3 GLY A  84      20.321  10.200 -74.875  1.00 42.98           H  
ATOM   1152  C   GLY A  84      19.797  11.066 -72.999  1.00 42.98           C  
ATOM   1153  O   GLY A  84      18.754  10.413 -72.900  1.00 42.98           O  
ATOM   1154  N   GLN A  85      20.398  11.619 -71.939  1.00 43.96           N  
ATOM   1155  H   GLN A  85      21.227  12.175 -72.093  1.00 43.96           H  
ATOM   1156  CA  GLN A  85      20.005  11.344 -70.543  1.00 43.96           C  
ATOM   1157  HA  GLN A  85      19.155  10.661 -70.541  1.00 43.96           H  
ATOM   1158  C   GLN A  85      19.503  12.563 -69.756  1.00 43.96           C  
ATOM   1159  CB  GLN A  85      21.144  10.608 -69.819  1.00 43.96           C  
ATOM   1160  HB2 GLN A  85      21.015  10.703 -68.741  1.00 43.96           H  
ATOM   1161  HB3 GLN A  85      22.102  11.053 -70.092  1.00 43.96           H  
ATOM   1162  O   GLN A  85      18.309  12.602 -69.463  1.00 43.96           O  
ATOM   1163  CG  GLN A  85      21.133   9.115 -70.178  1.00 43.96           C  
ATOM   1164  HG2 GLN A  85      20.280   8.636 -69.698  1.00 43.96           H  
ATOM   1165  HG3 GLN A  85      21.036   8.995 -71.257  1.00 43.96           H  
ATOM   1166  CD  GLN A  85      22.406   8.408 -69.742  1.00 43.96           C  
ATOM   1167  NE2 GLN A  85      22.661   8.285 -68.458  1.00 43.96           N  
ATOM   1168 HE21 GLN A  85      22.055   8.696 -67.762  1.00 43.96           H  
ATOM   1169 HE22 GLN A  85      23.521   7.817 -68.208  1.00 43.96           H  
ATOM   1170  OE1 GLN A  85      23.187   7.960 -70.564  1.00 43.96           O  
ATOM   1171  N   GLN A  86      20.380  13.523 -69.436  1.00 47.09           N  
ATOM   1172  H   GLN A  86      21.335  13.401 -69.742  1.00 47.09           H  
ATOM   1173  CA  GLN A  86      20.199  14.546 -68.388  1.00 47.09           C  
ATOM   1174  HA  GLN A  86      20.362  14.074 -67.419  1.00 47.09           H  
ATOM   1175  C   GLN A  86      18.789  15.139 -68.319  1.00 47.09           C  
ATOM   1176  CB  GLN A  86      21.251  15.662 -68.549  1.00 47.09           C  
ATOM   1177  HB2 GLN A  86      21.423  15.872 -69.605  1.00 47.09           H  
ATOM   1178  HB3 GLN A  86      20.858  16.571 -68.093  1.00 47.09           H  
ATOM   1179  O   GLN A  86      18.119  14.944 -67.313  1.00 47.09           O  
ATOM   1180  CG  GLN A  86      22.584  15.359 -67.843  1.00 47.09           C  
ATOM   1181  HG2 GLN A  86      23.208  16.251 -67.893  1.00 47.09           H  
ATOM   1182  HG3 GLN A  86      22.381  15.166 -66.789  1.00 47.09           H  
ATOM   1183  CD  GLN A  86      23.394  14.192 -68.409  1.00 47.09           C  
ATOM   1184  NE2 GLN A  86      24.397  13.739 -67.690  1.00 47.09           N  
ATOM   1185 HE21 GLN A  86      24.606  14.155 -66.794  1.00 47.09           H  
ATOM   1186 HE22 GLN A  86      24.933  12.972 -68.070  1.00 47.09           H  
ATOM   1187  OE1 GLN A  86      23.161  13.664 -69.491  1.00 47.09           O  
ATOM   1188  N   SER A  87      18.263  15.705 -69.411  1.00 48.28           N  
ATOM   1189  H   SER A  87      18.852  15.803 -70.226  1.00 48.28           H  
ATOM   1190  CA  SER A  87      16.953  16.382 -69.426  1.00 48.28           C  
ATOM   1191  HA  SER A  87      17.004  17.221 -68.733  1.00 48.28           H  
ATOM   1192  C   SER A  87      15.754  15.539 -68.965  1.00 48.28           C  
ATOM   1193  CB  SER A  87      16.694  16.981 -70.808  1.00 48.28           C  
ATOM   1194  HB2 SER A  87      17.451  17.740 -71.005  1.00 48.28           H  
ATOM   1195  HB3 SER A  87      15.716  17.461 -70.815  1.00 48.28           H  
ATOM   1196  O   SER A  87      14.709  16.098 -68.632  1.00 48.28           O  
ATOM   1197  OG  SER A  87      16.750  15.994 -71.828  1.00 48.28           O  
ATOM   1198  HG  SER A  87      16.625  16.445 -72.667  1.00 48.28           H  
ATOM   1199  N   LYS A  88      15.882  14.208 -68.892  1.00 50.57           N  
ATOM   1200  H   LYS A  88      16.787  13.833 -69.137  1.00 50.57           H  
ATOM   1201  CA  LYS A  88      14.893  13.300 -68.284  1.00 50.57           C  
ATOM   1202  HA  LYS A  88      13.886  13.646 -68.517  1.00 50.57           H  
ATOM   1203  C   LYS A  88      15.002  13.264 -66.756  1.00 50.57           C  
ATOM   1204  CB  LYS A  88      15.088  11.885 -68.844  1.00 50.57           C  
ATOM   1205  HB2 LYS A  88      14.368  11.214 -68.376  1.00 50.57           H  
ATOM   1206  HB3 LYS A  88      16.086  11.543 -68.572  1.00 50.57           H  
ATOM   1207  O   LYS A  88      13.978  13.257 -66.083  1.00 50.57           O  
ATOM   1208  CG  LYS A  88      14.914  11.812 -70.369  1.00 50.57           C  
ATOM   1209  HG2 LYS A  88      15.421  12.645 -70.855  1.00 50.57           H  
ATOM   1210  HG3 LYS A  88      13.853  11.855 -70.615  1.00 50.57           H  
ATOM   1211  CD  LYS A  88      15.528  10.516 -70.899  1.00 50.57           C  
ATOM   1212  HD2 LYS A  88      15.036   9.659 -70.439  1.00 50.57           H  
ATOM   1213  HD3 LYS A  88      16.587  10.505 -70.640  1.00 50.57           H  
ATOM   1214  CE  LYS A  88      15.375  10.463 -72.418  1.00 50.57           C  
ATOM   1215  HE2 LYS A  88      15.690  11.422 -72.827  1.00 50.57           H  
ATOM   1216  HE3 LYS A  88      14.322  10.317 -72.660  1.00 50.57           H  
ATOM   1217  NZ  LYS A  88      16.207   9.381 -72.989  1.00 50.57           N  
ATOM   1218  HZ1 LYS A  88      16.009   8.496 -72.544  1.00 50.57           H  
ATOM   1219  HZ2 LYS A  88      16.074   9.307 -73.988  1.00 50.57           H  
ATOM   1220  HZ3 LYS A  88      17.179   9.604 -72.832  1.00 50.57           H  
ATOM   1221  N   GLN A  89      16.226  13.250 -66.230  1.00 53.75           N  
ATOM   1222  H   GLN A  89      16.997  13.417 -66.860  1.00 53.75           H  
ATOM   1223  CA  GLN A  89      16.539  13.324 -64.799  1.00 53.75           C  
ATOM   1224  HA  GLN A  89      15.927  12.608 -64.251  1.00 53.75           H  
ATOM   1225  C   GLN A  89      16.204  14.722 -64.266  1.00 53.75           C  
ATOM   1226  CB  GLN A  89      18.025  12.980 -64.577  1.00 53.75           C  
ATOM   1227  HB2 GLN A  89      18.266  13.131 -63.525  1.00 53.75           H  
ATOM   1228  HB3 GLN A  89      18.646  13.660 -65.161  1.00 53.75           H  
ATOM   1229  O   GLN A  89      15.428  14.833 -63.321  1.00 53.75           O  
ATOM   1230  CG  GLN A  89      18.369  11.529 -64.958  1.00 53.75           C  
ATOM   1231  HG2 GLN A  89      17.965  10.858 -64.200  1.00 53.75           H  
ATOM   1232  HG3 GLN A  89      17.917  11.276 -65.917  1.00 53.75           H  
ATOM   1233  CD  GLN A  89      19.872  11.296 -65.080  1.00 53.75           C  
ATOM   1234  NE2 GLN A  89      20.635  11.527 -64.035  1.00 53.75           N  
ATOM   1235 HE21 GLN A  89      21.629  11.377 -64.137  1.00 53.75           H  
ATOM   1236 HE22 GLN A  89      20.240  11.909 -63.188  1.00 53.75           H  
ATOM   1237  OE1 GLN A  89      20.377  10.888 -66.119  1.00 53.75           O  
ATOM   1238  N   ASP A  90      16.659  15.769 -64.965  1.00 55.25           N  
ATOM   1239  H   ASP A  90      17.386  15.602 -65.646  1.00 55.25           H  
ATOM   1240  CA  ASP A  90      16.354  17.175 -64.678  1.00 55.25           C  
ATOM   1241  HA  ASP A  90      16.825  17.450 -63.734  1.00 55.25           H  
ATOM   1242  C   ASP A  90      14.831  17.393 -64.557  1.00 55.25           C  
ATOM   1243  CB  ASP A  90      16.911  18.089 -65.798  1.00 55.25           C  
ATOM   1244  HB2 ASP A  90      16.264  17.989 -66.669  1.00 55.25           H  
ATOM   1245  HB3 ASP A  90      16.833  19.123 -65.460  1.00 55.25           H  
ATOM   1246  O   ASP A  90      14.344  17.981 -63.590  1.00 55.25           O  
ATOM   1247  CG  ASP A  90      18.357  17.841 -66.269  1.00 55.25           C  
ATOM   1248  OD1 ASP A  90      19.140  17.188 -65.548  1.00 55.25           O  
ATOM   1249  OD2 ASP A  90      18.656  18.266 -67.410  1.00 55.25           O  
ATOM   1250  N   SER A  91      14.060  16.848 -65.511  1.00 56.87           N  
ATOM   1251  H   SER A  91      14.526  16.394 -66.284  1.00 56.87           H  
ATOM   1252  CA  SER A  91      12.591  16.903 -65.497  1.00 56.87           C  
ATOM   1253  HA  SER A  91      12.281  17.940 -65.363  1.00 56.87           H  
ATOM   1254  C   SER A  91      11.979  16.088 -64.355  1.00 56.87           C  
ATOM   1255  CB  SER A  91      11.994  16.393 -66.813  1.00 56.87           C  
ATOM   1256  HB2 SER A  91      10.908  16.425 -66.738  1.00 56.87           H  
ATOM   1257  HB3 SER A  91      12.300  15.360 -66.980  1.00 56.87           H  
ATOM   1258  O   SER A  91      11.059  16.565 -63.698  1.00 56.87           O  
ATOM   1259  OG  SER A  91      12.390  17.184 -67.915  1.00 56.87           O  
ATOM   1260  HG  SER A  91      13.278  16.917 -68.165  1.00 56.87           H  
ATOM   1261  N   ALA A  92      12.463  14.867 -64.103  1.00 62.70           N  
ATOM   1262  H   ALA A  92      13.241  14.522 -64.647  1.00 62.70           H  
ATOM   1263  CA  ALA A  92      11.927  14.000 -63.053  1.00 62.70           C  
ATOM   1264  HA  ALA A  92      10.854  13.888 -63.205  1.00 62.70           H  
ATOM   1265  C   ALA A  92      12.126  14.606 -61.655  1.00 62.70           C  
ATOM   1266  CB  ALA A  92      12.577  12.616 -63.169  1.00 62.70           C  
ATOM   1267  HB1 ALA A  92      12.180  11.962 -62.393  1.00 62.70           H  
ATOM   1268  HB2 ALA A  92      13.657  12.697 -63.045  1.00 62.70           H  
ATOM   1269  HB3 ALA A  92      12.357  12.184 -64.145  1.00 62.70           H  
ATOM   1270  O   ALA A  92      11.176  14.668 -60.877  1.00 62.70           O  
ATOM   1271  N   GLN A  93      13.322  15.126 -61.369  1.00 65.99           N  
ATOM   1272  H   GLN A  93      14.052  15.060 -62.063  1.00 65.99           H  
ATOM   1273  CA  GLN A  93      13.644  15.778 -60.097  1.00 65.99           C  
ATOM   1274  HA  GLN A  93      13.358  15.116 -59.280  1.00 65.99           H  
ATOM   1275  C   GLN A  93      12.851  17.083 -59.917  1.00 65.99           C  
ATOM   1276  CB  GLN A  93      15.165  16.005 -60.024  1.00 65.99           C  
ATOM   1277  HB2 GLN A  93      15.391  16.624 -59.156  1.00 65.99           H  
ATOM   1278  HB3 GLN A  93      15.497  16.530 -60.919  1.00 65.99           H  
ATOM   1279  O   GLN A  93      12.353  17.352 -58.824  1.00 65.99           O  
ATOM   1280  CG  GLN A  93      15.926  14.672 -59.891  1.00 65.99           C  
ATOM   1281  HG2 GLN A  93      15.613  13.985 -60.677  1.00 65.99           H  
ATOM   1282  HG3 GLN A  93      15.685  14.218 -58.930  1.00 65.99           H  
ATOM   1283  CD  GLN A  93      17.438  14.841 -59.996  1.00 65.99           C  
ATOM   1284  NE2 GLN A  93      18.090  15.373 -58.985  1.00 65.99           N  
ATOM   1285 HE21 GLN A  93      19.092  15.449 -59.089  1.00 65.99           H  
ATOM   1286 HE22 GLN A  93      17.613  15.637 -58.135  1.00 65.99           H  
ATOM   1287  OE1 GLN A  93      18.061  14.480 -60.982  1.00 65.99           O  
ATOM   1288  N   GLN A  94      12.636  17.855 -60.990  1.00 70.62           N  
ATOM   1289  H   GLN A  94      13.099  17.625 -61.857  1.00 70.62           H  
ATOM   1290  CA  GLN A  94      11.774  19.042 -60.951  1.00 70.62           C  
ATOM   1291  HA  GLN A  94      12.103  19.669 -60.122  1.00 70.62           H  
ATOM   1292  C   GLN A  94      10.298  18.685 -60.692  1.00 70.62           C  
ATOM   1293  CB  GLN A  94      11.962  19.833 -62.254  1.00 70.62           C  
ATOM   1294  HB2 GLN A  94      13.030  19.989 -62.406  1.00 70.62           H  
ATOM   1295  HB3 GLN A  94      11.574  19.258 -63.095  1.00 70.62           H  
ATOM   1296  O   GLN A  94       9.646  19.337 -59.879  1.00 70.62           O  
ATOM   1297  CG  GLN A  94      11.274  21.206 -62.214  1.00 70.62           C  
ATOM   1298  HG2 GLN A  94      11.617  21.756 -61.338  1.00 70.62           H  
ATOM   1299  HG3 GLN A  94      10.195  21.074 -62.142  1.00 70.62           H  
ATOM   1300  CD  GLN A  94      11.586  22.030 -63.459  1.00 70.62           C  
ATOM   1301  NE2 GLN A  94      12.815  22.463 -63.641  1.00 70.62           N  
ATOM   1302 HE21 GLN A  94      13.545  22.214 -62.989  1.00 70.62           H  
ATOM   1303 HE22 GLN A  94      12.985  22.977 -64.494  1.00 70.62           H  
ATOM   1304  OE1 GLN A  94      10.738  22.303 -64.292  1.00 70.62           O  
ATOM   1305  N   ILE A  95       9.770  17.631 -61.324  1.00 77.33           N  
ATOM   1306  H   ILE A  95      10.345  17.142 -61.996  1.00 77.33           H  
ATOM   1307  CA  ILE A  95       8.400  17.141 -61.090  1.00 77.33           C  
ATOM   1308  HA  ILE A  95       7.709  17.977 -61.195  1.00 77.33           H  
ATOM   1309  C   ILE A  95       8.242  16.626 -59.651  1.00 77.33           C  
ATOM   1310  CB  ILE A  95       8.028  16.077 -62.153  1.00 77.33           C  
ATOM   1311  HB  ILE A  95       8.845  15.358 -62.220  1.00 77.33           H  
ATOM   1312  O   ILE A  95       7.264  16.967 -58.986  1.00 77.33           O  
ATOM   1313  CG1 ILE A  95       7.842  16.758 -63.532  1.00 77.33           C  
ATOM   1314 HG12 ILE A  95       8.642  17.479 -63.698  1.00 77.33           H  
ATOM   1315 HG13 ILE A  95       6.904  17.312 -63.539  1.00 77.33           H  
ATOM   1316  CG2 ILE A  95       6.745  15.308 -61.781  1.00 77.33           C  
ATOM   1317 HG21 ILE A  95       5.917  16.003 -61.639  1.00 77.33           H  
ATOM   1318 HG22 ILE A  95       6.486  14.590 -62.559  1.00 77.33           H  
ATOM   1319 HG23 ILE A  95       6.892  14.743 -60.860  1.00 77.33           H  
ATOM   1320  CD1 ILE A  95       7.856  15.780 -64.715  1.00 77.33           C  
ATOM   1321 HD11 ILE A  95       6.989  15.121 -64.682  1.00 77.33           H  
ATOM   1322 HD12 ILE A  95       7.827  16.346 -65.646  1.00 77.33           H  
ATOM   1323 HD13 ILE A  95       8.768  15.184 -64.694  1.00 77.33           H  
ATOM   1324  N   GLN A  96       9.219  15.869 -59.144  1.00 75.16           N  
ATOM   1325  H   GLN A  96       9.981  15.604 -59.752  1.00 75.16           H  
ATOM   1326  CA  GLN A  96       9.253  15.374 -57.766  1.00 75.16           C  
ATOM   1327  HA  GLN A  96       8.361  14.773 -57.587  1.00 75.16           H  
ATOM   1328  C   GLN A  96       9.248  16.528 -56.750  1.00 75.16           C  
ATOM   1329  CB  GLN A  96      10.488  14.470 -57.622  1.00 75.16           C  
ATOM   1330  HB2 GLN A  96      11.384  15.051 -57.843  1.00 75.16           H  
ATOM   1331  HB3 GLN A  96      10.412  13.671 -58.358  1.00 75.16           H  
ATOM   1332  O   GLN A  96       8.444  16.520 -55.819  1.00 75.16           O  
ATOM   1333  CG  GLN A  96      10.651  13.833 -56.233  1.00 75.16           C  
ATOM   1334  HG2 GLN A  96      10.765  14.616 -55.483  1.00 75.16           H  
ATOM   1335  HG3 GLN A  96       9.760  13.252 -55.993  1.00 75.16           H  
ATOM   1336  CD  GLN A  96      11.870  12.912 -56.154  1.00 75.16           C  
ATOM   1337  NE2 GLN A  96      12.208  12.416 -54.985  1.00 75.16           N  
ATOM   1338 HE21 GLN A  96      13.032  11.832 -54.970  1.00 75.16           H  
ATOM   1339 HE22 GLN A  96      11.703  12.655 -54.144  1.00 75.16           H  
ATOM   1340  OE1 GLN A  96      12.541  12.619 -57.131  1.00 75.16           O  
ATOM   1341  N   GLN A  97      10.073  17.558 -56.962  1.00 78.63           N  
ATOM   1342  H   GLN A  97      10.738  17.496 -57.720  1.00 78.63           H  
ATOM   1343  CA  GLN A  97      10.107  18.751 -56.113  1.00 78.63           C  
ATOM   1344  HA  GLN A  97      10.254  18.434 -55.080  1.00 78.63           H  
ATOM   1345  C   GLN A  97       8.787  19.542 -56.171  1.00 78.63           C  
ATOM   1346  CB  GLN A  97      11.312  19.607 -56.529  1.00 78.63           C  
ATOM   1347  HB2 GLN A  97      11.177  19.954 -57.553  1.00 78.63           H  
ATOM   1348  HB3 GLN A  97      12.208  18.988 -56.491  1.00 78.63           H  
ATOM   1349  O   GLN A  97       8.280  19.973 -55.137  1.00 78.63           O  
ATOM   1350  CG  GLN A  97      11.520  20.818 -55.611  1.00 78.63           C  
ATOM   1351  HG2 GLN A  97      10.666  21.492 -55.685  1.00 78.63           H  
ATOM   1352  HG3 GLN A  97      11.607  20.481 -54.578  1.00 78.63           H  
ATOM   1353  CD  GLN A  97      12.776  21.587 -55.998  1.00 78.63           C  
ATOM   1354  NE2 GLN A  97      13.923  21.244 -55.452  1.00 78.63           N  
ATOM   1355 HE21 GLN A  97      13.971  20.495 -54.777  1.00 78.63           H  
ATOM   1356 HE22 GLN A  97      14.733  21.777 -55.734  1.00 78.63           H  
ATOM   1357  OE1 GLN A  97      12.751  22.493 -56.814  1.00 78.63           O  
ATOM   1358  N   LEU A  98       8.175  19.693 -57.351  1.00 78.23           N  
ATOM   1359  H   LEU A  98       8.640  19.349 -58.179  1.00 78.23           H  
ATOM   1360  CA  LEU A  98       6.868  20.348 -57.494  1.00 78.23           C  
ATOM   1361  HA  LEU A  98       6.910  21.317 -56.997  1.00 78.23           H  
ATOM   1362  C   LEU A  98       5.740  19.564 -56.798  1.00 78.23           C  
ATOM   1363  CB  LEU A  98       6.566  20.562 -58.989  1.00 78.23           C  
ATOM   1364  HB2 LEU A  98       5.510  20.807 -59.105  1.00 78.23           H  
ATOM   1365  HB3 LEU A  98       6.745  19.625 -59.514  1.00 78.23           H  
ATOM   1366  O   LEU A  98       4.852  20.174 -56.201  1.00 78.23           O  
ATOM   1367  CG  LEU A  98       7.400  21.682 -59.644  1.00 78.23           C  
ATOM   1368  HG  LEU A  98       8.455  21.559 -59.399  1.00 78.23           H  
ATOM   1369  CD1 LEU A  98       7.241  21.617 -61.164  1.00 78.23           C  
ATOM   1370 HD11 LEU A  98       6.196  21.750 -61.442  1.00 78.23           H  
ATOM   1371 HD12 LEU A  98       7.847  22.394 -61.631  1.00 78.23           H  
ATOM   1372 HD13 LEU A  98       7.592  20.649 -61.522  1.00 78.23           H  
ATOM   1373  CD2 LEU A  98       6.956  23.074 -59.184  1.00 78.23           C  
ATOM   1374 HD21 LEU A  98       7.133  23.188 -58.114  1.00 78.23           H  
ATOM   1375 HD22 LEU A  98       5.897  23.222 -59.396  1.00 78.23           H  
ATOM   1376 HD23 LEU A  98       7.541  23.832 -59.705  1.00 78.23           H  
ATOM   1377  N   GLN A  99       5.788  18.228 -56.813  1.00 78.51           N  
ATOM   1378  H   GLN A  99       6.511  17.781 -57.358  1.00 78.51           H  
ATOM   1379  CA  GLN A  99       4.864  17.378 -56.056  1.00 78.51           C  
ATOM   1380  HA  GLN A  99       3.846  17.700 -56.273  1.00 78.51           H  
ATOM   1381  C   GLN A  99       5.076  17.525 -54.540  1.00 78.51           C  
ATOM   1382  CB  GLN A  99       5.015  15.923 -56.529  1.00 78.51           C  
ATOM   1383  HB2 GLN A  99       4.854  15.889 -57.607  1.00 78.51           H  
ATOM   1384  HB3 GLN A  99       6.026  15.571 -56.323  1.00 78.51           H  
ATOM   1385  O   GLN A  99       4.107  17.721 -53.807  1.00 78.51           O  
ATOM   1386  CG  GLN A  99       4.011  14.981 -55.847  1.00 78.51           C  
ATOM   1387  HG2 GLN A  99       2.996  15.333 -56.028  1.00 78.51           H  
ATOM   1388  HG3 GLN A  99       4.186  14.981 -54.771  1.00 78.51           H  
ATOM   1389  CD  GLN A  99       4.122  13.550 -56.365  1.00 78.51           C  
ATOM   1390  NE2 GLN A  99       4.240  12.569 -55.497  1.00 78.51           N  
ATOM   1391 HE21 GLN A  99       4.327  11.639 -55.881  1.00 78.51           H  
ATOM   1392 HE22 GLN A  99       4.282  12.756 -54.505  1.00 78.51           H  
ATOM   1393  OE1 GLN A  99       4.092  13.284 -57.555  1.00 78.51           O  
ATOM   1394  N   GLN A 100       6.329  17.505 -54.074  1.00 79.75           N  
ATOM   1395  H   GLN A 100       7.075  17.319 -54.729  1.00 79.75           H  
ATOM   1396  CA  GLN A 100       6.700  17.698 -52.667  1.00 79.75           C  
ATOM   1397  HA  GLN A 100       6.228  16.920 -52.068  1.00 79.75           H  
ATOM   1398  C   GLN A 100       6.232  19.065 -52.136  1.00 79.75           C  
ATOM   1399  CB  GLN A 100       8.227  17.542 -52.569  1.00 79.75           C  
ATOM   1400  HB2 GLN A 100       8.696  18.354 -53.124  1.00 79.75           H  
ATOM   1401  HB3 GLN A 100       8.513  16.602 -53.039  1.00 79.75           H  
ATOM   1402  O   GLN A 100       5.607  19.145 -51.079  1.00 79.75           O  
ATOM   1403  CG  GLN A 100       8.781  17.537 -51.136  1.00 79.75           C  
ATOM   1404  HG2 GLN A 100       8.477  18.444 -50.613  1.00 79.75           H  
ATOM   1405  HG3 GLN A 100       8.377  16.677 -50.602  1.00 79.75           H  
ATOM   1406  CD  GLN A 100      10.310  17.468 -51.119  1.00 79.75           C  
ATOM   1407  NE2 GLN A 100      10.915  17.051 -50.030  1.00 79.75           N  
ATOM   1408 HE21 GLN A 100      10.399  16.753 -49.214  1.00 79.75           H  
ATOM   1409 HE22 GLN A 100      11.923  17.014 -50.065  1.00 79.75           H  
ATOM   1410  OE1 GLN A 100      10.989  17.798 -52.078  1.00 79.75           O  
ATOM   1411  N   LEU A 101       6.450  20.140 -52.902  1.00 81.92           N  
ATOM   1412  H   LEU A 101       7.000  20.017 -53.740  1.00 81.92           H  
ATOM   1413  CA  LEU A 101       5.969  21.487 -52.577  1.00 81.92           C  
ATOM   1414  HA  LEU A 101       6.323  21.759 -51.583  1.00 81.92           H  
ATOM   1415  C   LEU A 101       4.434  21.562 -52.525  1.00 81.92           C  
ATOM   1416  CB  LEU A 101       6.533  22.482 -53.609  1.00 81.92           C  
ATOM   1417  HB2 LEU A 101       5.992  23.425 -53.520  1.00 81.92           H  
ATOM   1418  HB3 LEU A 101       6.345  22.088 -54.607  1.00 81.92           H  
ATOM   1419  O   LEU A 101       3.882  22.234 -51.653  1.00 81.92           O  
ATOM   1420  CG  LEU A 101       8.040  22.767 -53.455  1.00 81.92           C  
ATOM   1421  HG  LEU A 101       8.594  21.832 -53.372  1.00 81.92           H  
ATOM   1422  CD1 LEU A 101       8.543  23.526 -54.685  1.00 81.92           C  
ATOM   1423 HD11 LEU A 101       9.611  23.722 -54.584  1.00 81.92           H  
ATOM   1424 HD12 LEU A 101       8.391  22.916 -55.576  1.00 81.92           H  
ATOM   1425 HD13 LEU A 101       8.008  24.469 -54.791  1.00 81.92           H  
ATOM   1426  CD2 LEU A 101       8.338  23.619 -52.218  1.00 81.92           C  
ATOM   1427 HD21 LEU A 101       9.405  23.834 -52.170  1.00 81.92           H  
ATOM   1428 HD22 LEU A 101       8.064  23.076 -51.314  1.00 81.92           H  
ATOM   1429 HD23 LEU A 101       7.785  24.558 -52.263  1.00 81.92           H  
ATOM   1430  N   GLN A 102       3.731  20.844 -53.407  1.00 83.85           N  
ATOM   1431  H   GLN A 102       4.226  20.327 -54.120  1.00 83.85           H  
ATOM   1432  CA  GLN A 102       2.269  20.764 -53.359  1.00 83.85           C  
ATOM   1433  HA  GLN A 102       1.885  21.782 -53.294  1.00 83.85           H  
ATOM   1434  C   GLN A 102       1.777  20.001 -52.118  1.00 83.85           C  
ATOM   1435  CB  GLN A 102       1.732  20.127 -54.648  1.00 83.85           C  
ATOM   1436  HB2 GLN A 102       2.301  20.490 -55.504  1.00 83.85           H  
ATOM   1437  HB3 GLN A 102       1.838  19.043 -54.592  1.00 83.85           H  
ATOM   1438  O   GLN A 102       0.837  20.446 -51.465  1.00 83.85           O  
ATOM   1439  CG  GLN A 102       0.257  20.499 -54.860  1.00 83.85           C  
ATOM   1440  HG2 GLN A 102       0.194  21.534 -55.196  1.00 83.85           H  
ATOM   1441  HG3 GLN A 102      -0.285  20.411 -53.918  1.00 83.85           H  
ATOM   1442  CD  GLN A 102      -0.434  19.602 -55.877  1.00 83.85           C  
ATOM   1443  NE2 GLN A 102       0.080  19.474 -57.080  1.00 83.85           N  
ATOM   1444 HE21 GLN A 102       0.959  19.914 -57.312  1.00 83.85           H  
ATOM   1445 HE22 GLN A 102      -0.401  18.838 -57.701  1.00 83.85           H  
ATOM   1446  OE1 GLN A 102      -1.462  19.008 -55.599  1.00 83.85           O  
ATOM   1447  N   GLN A 103       2.426  18.892 -51.754  1.00 80.48           N  
ATOM   1448  H   GLN A 103       3.176  18.561 -52.344  1.00 80.48           H  
ATOM   1449  CA  GLN A 103       2.106  18.110 -50.557  1.00 80.48           C  
ATOM   1450  HA  GLN A 103       1.056  17.821 -50.599  1.00 80.48           H  
ATOM   1451  C   GLN A 103       2.305  18.937 -49.275  1.00 80.48           C  
ATOM   1452  CB  GLN A 103       2.961  16.833 -50.589  1.00 80.48           C  
ATOM   1453  HB2 GLN A 103       2.754  16.318 -51.527  1.00 80.48           H  
ATOM   1454  HB3 GLN A 103       4.018  17.101 -50.578  1.00 80.48           H  
ATOM   1455  O   GLN A 103       1.425  18.961 -48.414  1.00 80.48           O  
ATOM   1456  CG  GLN A 103       2.691  15.862 -49.428  1.00 80.48           C  
ATOM   1457  HG2 GLN A 103       2.974  16.335 -48.488  1.00 80.48           H  
ATOM   1458  HG3 GLN A 103       1.628  15.627 -49.387  1.00 80.48           H  
ATOM   1459  CD  GLN A 103       3.474  14.555 -49.574  1.00 80.48           C  
ATOM   1460  NE2 GLN A 103       3.582  13.765 -48.530  1.00 80.48           N  
ATOM   1461 HE21 GLN A 103       4.121  12.922 -48.669  1.00 80.48           H  
ATOM   1462 HE22 GLN A 103       3.179  14.009 -47.636  1.00 80.48           H  
ATOM   1463  OE1 GLN A 103       3.996  14.211 -50.621  1.00 80.48           O  
ATOM   1464  N   LEU A 104       3.400  19.700 -49.183  1.00 80.69           N  
ATOM   1465  H   LEU A 104       4.100  19.614 -49.906  1.00 80.69           H  
ATOM   1466  CA  LEU A 104       3.638  20.654 -48.093  1.00 80.69           C  
ATOM   1467  HA  LEU A 104       3.586  20.125 -47.142  1.00 80.69           H  
ATOM   1468  C   LEU A 104       2.560  21.754 -48.038  1.00 80.69           C  
ATOM   1469  CB  LEU A 104       5.045  21.259 -48.260  1.00 80.69           C  
ATOM   1470  HB2 LEU A 104       5.141  21.631 -49.280  1.00 80.69           H  
ATOM   1471  HB3 LEU A 104       5.147  22.112 -47.589  1.00 80.69           H  
ATOM   1472  O   LEU A 104       2.081  22.093 -46.956  1.00 80.69           O  
ATOM   1473  CG  LEU A 104       6.196  20.274 -47.973  1.00 80.69           C  
ATOM   1474  HG  LEU A 104       6.028  19.337 -48.504  1.00 80.69           H  
ATOM   1475  CD1 LEU A 104       7.519  20.870 -48.453  1.00 80.69           C  
ATOM   1476 HD11 LEU A 104       7.715  21.815 -47.946  1.00 80.69           H  
ATOM   1477 HD12 LEU A 104       7.477  21.035 -49.530  1.00 80.69           H  
ATOM   1478 HD13 LEU A 104       8.333  20.176 -48.243  1.00 80.69           H  
ATOM   1479  CD2 LEU A 104       6.323  19.968 -46.479  1.00 80.69           C  
ATOM   1480 HD21 LEU A 104       5.425  19.467 -46.115  1.00 80.69           H  
ATOM   1481 HD22 LEU A 104       6.481  20.887 -45.916  1.00 80.69           H  
ATOM   1482 HD23 LEU A 104       7.170  19.302 -46.313  1.00 80.69           H  
ATOM   1483  N   GLN A 105       2.120  22.270 -49.190  1.00 83.75           N  
ATOM   1484  H   GLN A 105       2.576  21.987 -50.046  1.00 83.75           H  
ATOM   1485  CA  GLN A 105       1.039  23.260 -49.265  1.00 83.75           C  
ATOM   1486  HA  GLN A 105       1.283  24.076 -48.585  1.00 83.75           H  
ATOM   1487  C   GLN A 105      -0.319  22.684 -48.820  1.00 83.75           C  
ATOM   1488  CB  GLN A 105       0.984  23.825 -50.693  1.00 83.75           C  
ATOM   1489  HB2 GLN A 105       1.988  24.138 -50.983  1.00 83.75           H  
ATOM   1490  HB3 GLN A 105       0.653  23.050 -51.383  1.00 83.75           H  
ATOM   1491  O   GLN A 105      -1.065  23.360 -48.110  1.00 83.75           O  
ATOM   1492  CG  GLN A 105       0.046  25.034 -50.813  1.00 83.75           C  
ATOM   1493  HG2 GLN A 105       0.377  25.818 -50.133  1.00 83.75           H  
ATOM   1494  HG3 GLN A 105      -0.969  24.744 -50.542  1.00 83.75           H  
ATOM   1495  CD  GLN A 105       0.025  25.585 -52.234  1.00 83.75           C  
ATOM   1496  NE2 GLN A 105       1.080  26.230 -52.681  1.00 83.75           N  
ATOM   1497 HE21 GLN A 105       1.028  26.561 -53.634  1.00 83.75           H  
ATOM   1498 HE22 GLN A 105       1.900  26.338 -52.100  1.00 83.75           H  
ATOM   1499  OE1 GLN A 105      -0.934  25.442 -52.973  1.00 83.75           O  
ATOM   1500  N   GLN A 106      -0.633  21.434 -49.179  1.00 80.14           N  
ATOM   1501  H   GLN A 106       0.004  20.935 -49.783  1.00 80.14           H  
ATOM   1502  CA  GLN A 106      -1.843  20.744 -48.715  1.00 80.14           C  
ATOM   1503  HA  GLN A 106      -2.712  21.362 -48.940  1.00 80.14           H  
ATOM   1504  C   GLN A 106      -1.823  20.534 -47.190  1.00 80.14           C  
ATOM   1505  CB  GLN A 106      -2.006  19.396 -49.438  1.00 80.14           C  
ATOM   1506  HB2 GLN A 106      -2.798  18.838 -48.938  1.00 80.14           H  
ATOM   1507  HB3 GLN A 106      -1.084  18.823 -49.345  1.00 80.14           H  
ATOM   1508  O   GLN A 106      -2.814  20.830 -46.522  1.00 80.14           O  
ATOM   1509  CG  GLN A 106      -2.377  19.515 -50.929  1.00 80.14           C  
ATOM   1510  HG2 GLN A 106      -1.629  20.109 -51.455  1.00 80.14           H  
ATOM   1511  HG3 GLN A 106      -3.336  20.025 -51.023  1.00 80.14           H  
ATOM   1512  CD  GLN A 106      -2.489  18.147 -51.604  1.00 80.14           C  
ATOM   1513  NE2 GLN A 106      -2.354  18.043 -52.909  1.00 80.14           N  
ATOM   1514 HE21 GLN A 106      -2.146  18.823 -53.516  1.00 80.14           H  
ATOM   1515 HE22 GLN A 106      -2.427  17.106 -53.280  1.00 80.14           H  
ATOM   1516  OE1 GLN A 106      -2.720  17.128 -50.976  1.00 80.14           O  
ATOM   1517  N   LEU A 107      -0.689  20.100 -46.625  1.00 78.69           N  
ATOM   1518  H   LEU A 107       0.080  19.854 -47.232  1.00 78.69           H  
ATOM   1519  CA  LEU A 107      -0.507  19.936 -45.176  1.00 78.69           C  
ATOM   1520  HA  LEU A 107      -1.283  19.273 -44.795  1.00 78.69           H  
ATOM   1521  C   LEU A 107      -0.661  21.267 -44.422  1.00 78.69           C  
ATOM   1522  CB  LEU A 107       0.876  19.309 -44.908  1.00 78.69           C  
ATOM   1523  HB2 LEU A 107       1.110  19.406 -43.848  1.00 78.69           H  
ATOM   1524  HB3 LEU A 107       1.625  19.875 -45.461  1.00 78.69           H  
ATOM   1525  O   LEU A 107      -1.397  21.337 -43.435  1.00 78.69           O  
ATOM   1526  CG  LEU A 107       0.986  17.821 -45.294  1.00 78.69           C  
ATOM   1527  HG  LEU A 107       0.583  17.664 -46.294  1.00 78.69           H  
ATOM   1528  CD1 LEU A 107       2.454  17.392 -45.290  1.00 78.69           C  
ATOM   1529 HD11 LEU A 107       2.890  17.547 -44.304  1.00 78.69           H  
ATOM   1530 HD12 LEU A 107       3.007  17.974 -46.026  1.00 78.69           H  
ATOM   1531 HD13 LEU A 107       2.531  16.337 -45.553  1.00 78.69           H  
ATOM   1532  CD2 LEU A 107       0.223  16.923 -44.317  1.00 78.69           C  
ATOM   1533 HD21 LEU A 107      -0.841  17.157 -44.340  1.00 78.69           H  
ATOM   1534 HD22 LEU A 107       0.604  17.060 -43.305  1.00 78.69           H  
ATOM   1535 HD23 LEU A 107       0.351  15.880 -44.604  1.00 78.69           H  
ATOM   1536  N   GLN A 108      -0.034  22.340 -44.916  1.00 82.29           N  
ATOM   1537  H   GLN A 108       0.579  22.210 -45.709  1.00 82.29           H  
ATOM   1538  CA  GLN A 108      -0.158  23.686 -44.348  1.00 82.29           C  
ATOM   1539  HA  GLN A 108       0.166  23.653 -43.308  1.00 82.29           H  
ATOM   1540  C   GLN A 108      -1.615  24.178 -44.366  1.00 82.29           C  
ATOM   1541  CB  GLN A 108       0.773  24.633 -45.124  1.00 82.29           C  
ATOM   1542  HB2 GLN A 108       1.786  24.232 -45.092  1.00 82.29           H  
ATOM   1543  HB3 GLN A 108       0.456  24.676 -46.166  1.00 82.29           H  
ATOM   1544  O   GLN A 108      -2.110  24.689 -43.359  1.00 82.29           O  
ATOM   1545  CG  GLN A 108       0.792  26.057 -44.551  1.00 82.29           C  
ATOM   1546  HG2 GLN A 108      -0.211  26.484 -44.577  1.00 82.29           H  
ATOM   1547  HG3 GLN A 108       1.129  26.027 -43.514  1.00 82.29           H  
ATOM   1548  CD  GLN A 108       1.715  26.964 -45.355  1.00 82.29           C  
ATOM   1549  NE2 GLN A 108       3.000  26.976 -45.078  1.00 82.29           N  
ATOM   1550 HE21 GLN A 108       3.572  27.588 -45.641  1.00 82.29           H  
ATOM   1551 HE22 GLN A 108       3.380  26.395 -44.344  1.00 82.29           H  
ATOM   1552  OE1 GLN A 108       1.299  27.666 -46.261  1.00 82.29           O  
ATOM   1553  N   GLN A 109      -2.329  23.983 -45.480  1.00 78.02           N  
ATOM   1554  H   GLN A 109      -1.877  23.573 -46.285  1.00 78.02           H  
ATOM   1555  CA  GLN A 109      -3.733  24.379 -45.585  1.00 78.02           C  
ATOM   1556  HA  GLN A 109      -3.807  25.422 -45.278  1.00 78.02           H  
ATOM   1557  C   GLN A 109      -4.631  23.555 -44.649  1.00 78.02           C  
ATOM   1558  CB  GLN A 109      -4.204  24.270 -47.043  1.00 78.02           C  
ATOM   1559  HB2 GLN A 109      -3.422  24.629 -47.712  1.00 78.02           H  
ATOM   1560  HB3 GLN A 109      -4.410  23.226 -47.279  1.00 78.02           H  
ATOM   1561  O   GLN A 109      -5.502  24.119 -43.991  1.00 78.02           O  
ATOM   1562  CG  GLN A 109      -5.462  25.123 -47.268  1.00 78.02           C  
ATOM   1563  HG2 GLN A 109      -6.149  25.003 -46.430  1.00 78.02           H  
ATOM   1564  HG3 GLN A 109      -5.180  26.174 -47.327  1.00 78.02           H  
ATOM   1565  CD  GLN A 109      -6.209  24.734 -48.536  1.00 78.02           C  
ATOM   1566  NE2 GLN A 109      -5.617  24.874 -49.702  1.00 78.02           N  
ATOM   1567 HE21 GLN A 109      -6.146  24.580 -50.511  1.00 78.02           H  
ATOM   1568 HE22 GLN A 109      -4.667  25.211 -49.763  1.00 78.02           H  
ATOM   1569  OE1 GLN A 109      -7.347  24.297 -48.487  1.00 78.02           O  
ATOM   1570  N   GLN A 110      -4.407  22.242 -44.531  1.00 76.72           N  
ATOM   1571  H   GLN A 110      -3.694  21.814 -45.105  1.00 76.72           H  
ATOM   1572  CA  GLN A 110      -5.182  21.384 -43.629  1.00 76.72           C  
ATOM   1573  HA  GLN A 110      -6.238  21.541 -43.849  1.00 76.72           H  
ATOM   1574  C   GLN A 110      -4.962  21.767 -42.155  1.00 76.72           C  
ATOM   1575  CB  GLN A 110      -4.853  19.911 -43.923  1.00 76.72           C  
ATOM   1576  HB2 GLN A 110      -3.834  19.691 -43.604  1.00 76.72           H  
ATOM   1577  HB3 GLN A 110      -4.903  19.759 -45.001  1.00 76.72           H  
ATOM   1578  O   GLN A 110      -5.925  21.843 -41.391  1.00 76.72           O  
ATOM   1579  CG  GLN A 110      -5.847  18.932 -43.269  1.00 76.72           C  
ATOM   1580  HG2 GLN A 110      -6.238  18.267 -44.038  1.00 76.72           H  
ATOM   1581  HG3 GLN A 110      -6.694  19.471 -42.844  1.00 76.72           H  
ATOM   1582  CD  GLN A 110      -5.208  18.080 -42.179  1.00 76.72           C  
ATOM   1583  NE2 GLN A 110      -4.548  16.997 -42.526  1.00 76.72           N  
ATOM   1584 HE21 GLN A 110      -4.467  16.724 -43.495  1.00 76.72           H  
ATOM   1585 HE22 GLN A 110      -4.144  16.453 -41.777  1.00 76.72           H  
ATOM   1586  OE1 GLN A 110      -5.284  18.377 -40.998  1.00 76.72           O  
ATOM   1587  N   GLN A 111      -3.733  22.132 -41.767  1.00 77.26           N  
ATOM   1588  H   GLN A 111      -2.964  22.029 -42.414  1.00 77.26           H  
ATOM   1589  CA  GLN A 111      -3.467  22.677 -40.433  1.00 77.26           C  
ATOM   1590  HA  GLN A 111      -3.840  21.957 -39.704  1.00 77.26           H  
ATOM   1591  C   GLN A 111      -4.215  24.006 -40.200  1.00 77.26           C  
ATOM   1592  CB  GLN A 111      -1.953  22.841 -40.219  1.00 77.26           C  
ATOM   1593  HB2 GLN A 111      -1.426  21.982 -40.636  1.00 77.26           H  
ATOM   1594  HB3 GLN A 111      -1.609  23.740 -40.730  1.00 77.26           H  
ATOM   1595  O   GLN A 111      -4.814  24.195 -39.143  1.00 77.26           O  
ATOM   1596  CG  GLN A 111      -1.628  22.930 -38.720  1.00 77.26           C  
ATOM   1597  HG2 GLN A 111      -2.340  23.591 -38.225  1.00 77.26           H  
ATOM   1598  HG3 GLN A 111      -1.718  21.940 -38.274  1.00 77.26           H  
ATOM   1599  CD  GLN A 111      -0.233  23.478 -38.453  1.00 77.26           C  
ATOM   1600  NE2 GLN A 111       0.816  22.719 -38.675  1.00 77.26           N  
ATOM   1601 HE21 GLN A 111       0.719  21.770 -39.007  1.00 77.26           H  
ATOM   1602 HE22 GLN A 111       1.713  23.121 -38.443  1.00 77.26           H  
ATOM   1603  OE1 GLN A 111      -0.077  24.609 -38.027  1.00 77.26           O  
ATOM   1604  N   GLN A 112      -4.262  24.901 -41.193  1.00 74.89           N  
ATOM   1605  H   GLN A 112      -3.725  24.719 -42.029  1.00 74.89           H  
ATOM   1606  CA  GLN A 112      -5.020  26.158 -41.110  1.00 74.89           C  
ATOM   1607  HA  GLN A 112      -4.714  26.676 -40.200  1.00 74.89           H  
ATOM   1608  C   GLN A 112      -6.544  25.934 -41.016  1.00 74.89           C  
ATOM   1609  CB  GLN A 112      -4.629  27.037 -42.306  1.00 74.89           C  
ATOM   1610  HB2 GLN A 112      -5.002  26.593 -43.229  1.00 74.89           H  
ATOM   1611  HB3 GLN A 112      -3.541  27.081 -42.363  1.00 74.89           H  
ATOM   1612  O   GLN A 112      -7.247  26.662 -40.306  1.00 74.89           O  
ATOM   1613  CG  GLN A 112      -5.167  28.468 -42.185  1.00 74.89           C  
ATOM   1614  HG2 GLN A 112      -4.856  28.894 -41.231  1.00 74.89           H  
ATOM   1615  HG3 GLN A 112      -6.256  28.460 -42.225  1.00 74.89           H  
ATOM   1616  CD  GLN A 112      -4.642  29.342 -43.317  1.00 74.89           C  
ATOM   1617  NE2 GLN A 112      -3.449  29.881 -43.195  1.00 74.89           N  
ATOM   1618 HE21 GLN A 112      -3.125  30.429 -43.979  1.00 74.89           H  
ATOM   1619 HE22 GLN A 112      -2.898  29.723 -42.364  1.00 74.89           H  
ATOM   1620  OE1 GLN A 112      -5.278  29.533 -44.338  1.00 74.89           O  
ATOM   1621  N   GLN A 113      -7.069  24.884 -41.658  1.00 69.79           N  
ATOM   1622  H   GLN A 113      -6.469  24.349 -42.269  1.00 69.79           H  
ATOM   1623  CA  GLN A 113      -8.457  24.450 -41.470  1.00 69.79           C  
ATOM   1624  HA  GLN A 113      -9.111  25.310 -41.611  1.00 69.79           H  
ATOM   1625  C   GLN A 113      -8.693  23.942 -40.035  1.00 69.79           C  
ATOM   1626  CB  GLN A 113      -8.843  23.394 -42.518  1.00 69.79           C  
ATOM   1627  HB2 GLN A 113      -9.824  22.998 -42.255  1.00 69.79           H  
ATOM   1628  HB3 GLN A 113      -8.129  22.572 -42.489  1.00 69.79           H  
ATOM   1629  O   GLN A 113      -9.662  24.366 -39.404  1.00 69.79           O  
ATOM   1630  CG  GLN A 113      -8.914  23.953 -43.954  1.00 69.79           C  
ATOM   1631  HG2 GLN A 113      -9.677  24.731 -44.002  1.00 69.79           H  
ATOM   1632  HG3 GLN A 113      -7.960  24.404 -44.228  1.00 69.79           H  
ATOM   1633  CD  GLN A 113      -9.260  22.872 -44.978  1.00 69.79           C  
ATOM   1634  NE2 GLN A 113      -8.906  23.019 -46.236  1.00 69.79           N  
ATOM   1635 HE21 GLN A 113      -8.386  23.813 -46.583  1.00 69.79           H  
ATOM   1636 HE22 GLN A 113      -9.158  22.263 -46.857  1.00 69.79           H  
ATOM   1637  OE1 GLN A 113      -9.878  21.866 -44.671  1.00 69.79           O  
ATOM   1638  N   GLN A 114      -7.785  23.137 -39.464  1.00 71.08           N  
ATOM   1639  H   GLN A 114      -7.021  22.791 -40.026  1.00 71.08           H  
ATOM   1640  CA  GLN A 114      -7.874  22.726 -38.054  1.00 71.08           C  
ATOM   1641  HA  GLN A 114      -8.832  22.230 -37.895  1.00 71.08           H  
ATOM   1642  C   GLN A 114      -7.815  23.914 -37.081  1.00 71.08           C  
ATOM   1643  CB  GLN A 114      -6.757  21.746 -37.670  1.00 71.08           C  
ATOM   1644  HB2 GLN A 114      -5.784  22.146 -37.956  1.00 71.08           H  
ATOM   1645  HB3 GLN A 114      -6.774  21.671 -36.583  1.00 71.08           H  
ATOM   1646  O   GLN A 114      -8.597  23.969 -36.132  1.00 71.08           O  
ATOM   1647  CG  GLN A 114      -6.910  20.333 -38.251  1.00 71.08           C  
ATOM   1648  HG2 GLN A 114      -6.646  20.340 -39.308  1.00 71.08           H  
ATOM   1649  HG3 GLN A 114      -7.945  20.004 -38.156  1.00 71.08           H  
ATOM   1650  CD  GLN A 114      -6.029  19.339 -37.497  1.00 71.08           C  
ATOM   1651  NE2 GLN A 114      -5.357  18.437 -38.171  1.00 71.08           N  
ATOM   1652 HE21 GLN A 114      -5.405  18.406 -39.180  1.00 71.08           H  
ATOM   1653 HE22 GLN A 114      -4.817  17.761 -37.650  1.00 71.08           H  
ATOM   1654  OE1 GLN A 114      -5.927  19.374 -36.275  1.00 71.08           O  
ATOM   1655  N   GLN A 115      -6.920  24.883 -37.305  1.00 67.55           N  
ATOM   1656  H   GLN A 115      -6.271  24.762 -38.069  1.00 67.55           H  
ATOM   1657  CA  GLN A 115      -6.847  26.118 -36.511  1.00 67.55           C  
ATOM   1658  HA  GLN A 115      -6.619  25.873 -35.474  1.00 67.55           H  
ATOM   1659  C   GLN A 115      -8.200  26.852 -36.535  1.00 67.55           C  
ATOM   1660  CB  GLN A 115      -5.735  27.025 -37.067  1.00 67.55           C  
ATOM   1661  HB2 GLN A 115      -5.812  28.006 -36.598  1.00 67.55           H  
ATOM   1662  HB3 GLN A 115      -5.908  27.155 -38.135  1.00 67.55           H  
ATOM   1663  O   GLN A 115      -8.742  27.202 -35.485  1.00 67.55           O  
ATOM   1664  CG  GLN A 115      -4.301  26.501 -36.846  1.00 67.55           C  
ATOM   1665  HG2 GLN A 115      -4.021  26.652 -35.803  1.00 67.55           H  
ATOM   1666  HG3 GLN A 115      -4.252  25.431 -37.047  1.00 67.55           H  
ATOM   1667  CD  GLN A 115      -3.273  27.205 -37.739  1.00 67.55           C  
ATOM   1668  NE2 GLN A 115      -2.032  26.777 -37.762  1.00 67.55           N  
ATOM   1669 HE21 GLN A 115      -1.391  27.275 -38.363  1.00 67.55           H  
ATOM   1670 HE22 GLN A 115      -1.708  25.962 -37.261  1.00 67.55           H  
ATOM   1671  OE1 GLN A 115      -3.564  28.150 -38.456  1.00 67.55           O  
ATOM   1672  N   SER A 116      -8.798  26.990 -37.722  1.00 61.27           N  
ATOM   1673  H   SER A 116      -8.297  26.672 -38.539  1.00 61.27           H  
ATOM   1674  CA  SER A 116     -10.111  27.621 -37.916  1.00 61.27           C  
ATOM   1675  HA  SER A 116     -10.072  28.638 -37.527  1.00 61.27           H  
ATOM   1676  C   SER A 116     -11.237  26.882 -37.174  1.00 61.27           C  
ATOM   1677  CB  SER A 116     -10.435  27.699 -39.413  1.00 61.27           C  
ATOM   1678  HB2 SER A 116     -11.387  28.214 -39.540  1.00 61.27           H  
ATOM   1679  HB3 SER A 116     -10.527  26.695 -39.829  1.00 61.27           H  
ATOM   1680  O   SER A 116     -12.047  27.507 -36.491  1.00 61.27           O  
ATOM   1681  OG  SER A 116      -9.432  28.405 -40.120  1.00 61.27           O  
ATOM   1682  HG  SER A 116      -8.647  27.859 -40.201  1.00 61.27           H  
ATOM   1683  N   GLN A 117     -11.266  25.546 -37.236  1.00 58.77           N  
ATOM   1684  H   GLN A 117     -10.580  25.085 -37.817  1.00 58.77           H  
ATOM   1685  CA  GLN A 117     -12.238  24.704 -36.520  1.00 58.77           C  
ATOM   1686  HA  GLN A 117     -13.250  25.002 -36.792  1.00 58.77           H  
ATOM   1687  C   GLN A 117     -12.109  24.835 -34.990  1.00 58.77           C  
ATOM   1688  CB  GLN A 117     -12.019  23.241 -36.937  1.00 58.77           C  
ATOM   1689  HB2 GLN A 117     -10.966  23.003 -36.785  1.00 58.77           H  
ATOM   1690  HB3 GLN A 117     -12.605  22.587 -36.291  1.00 58.77           H  
ATOM   1691  O   GLN A 117     -13.116  24.933 -34.280  1.00 58.77           O  
ATOM   1692  CG  GLN A 117     -12.409  22.949 -38.399  1.00 58.77           C  
ATOM   1693  HG2 GLN A 117     -13.491  22.843 -38.466  1.00 58.77           H  
ATOM   1694  HG3 GLN A 117     -12.121  23.781 -39.041  1.00 58.77           H  
ATOM   1695  CD  GLN A 117     -11.751  21.682 -38.950  1.00 58.77           C  
ATOM   1696  NE2 GLN A 117     -11.951  21.363 -40.209  1.00 58.77           N  
ATOM   1697 HE21 GLN A 117     -12.515  21.939 -40.818  1.00 58.77           H  
ATOM   1698 HE22 GLN A 117     -11.488  20.523 -40.526  1.00 58.77           H  
ATOM   1699  OE1 GLN A 117     -11.037  20.960 -38.275  1.00 58.77           O  
ATOM   1700  N   ARG A 118     -10.872  24.893 -34.475  1.00 57.33           N  
ATOM   1701  H   ARG A 118     -10.097  24.782 -35.113  1.00 57.33           H  
ATOM   1702  CA  ARG A 118     -10.578  25.094 -33.045  1.00 57.33           C  
ATOM   1703  HA  ARG A 118     -11.156  24.377 -32.461  1.00 57.33           H  
ATOM   1704  C   ARG A 118     -11.035  26.484 -32.568  1.00 57.33           C  
ATOM   1705  CB  ARG A 118      -9.078  24.829 -32.789  1.00 57.33           C  
ATOM   1706  HB2 ARG A 118      -8.832  25.122 -31.768  1.00 57.33           H  
ATOM   1707  HB3 ARG A 118      -8.493  25.451 -33.466  1.00 57.33           H  
ATOM   1708  O   ARG A 118     -11.621  26.583 -31.492  1.00 57.33           O  
ATOM   1709  CG  ARG A 118      -8.680  23.345 -32.980  1.00 57.33           C  
ATOM   1710  HG2 ARG A 118      -9.125  22.958 -33.897  1.00 57.33           H  
ATOM   1711  HG3 ARG A 118      -9.070  22.757 -32.149  1.00 57.33           H  
ATOM   1712  CD  ARG A 118      -7.152  23.165 -33.061  1.00 57.33           C  
ATOM   1713  HD2 ARG A 118      -6.760  23.886 -33.778  1.00 57.33           H  
ATOM   1714  HD3 ARG A 118      -6.718  23.393 -32.088  1.00 57.33           H  
ATOM   1715  NE  ARG A 118      -6.761  21.810 -33.523  1.00 57.33           N  
ATOM   1716  HE  ARG A 118      -7.109  21.522 -34.427  1.00 57.33           H  
ATOM   1717  NH1 ARG A 118      -5.452  21.125 -31.747  1.00 57.33           N  
ATOM   1718 HH11 ARG A 118      -4.838  20.433 -31.342  1.00 57.33           H  
ATOM   1719 HH12 ARG A 118      -5.683  21.963 -31.234  1.00 57.33           H  
ATOM   1720  NH2 ARG A 118      -5.612  19.837 -33.546  1.00 57.33           N  
ATOM   1721 HH21 ARG A 118      -5.875  19.665 -34.506  1.00 57.33           H  
ATOM   1722 HH22 ARG A 118      -5.021  19.153 -33.096  1.00 57.33           H  
ATOM   1723  CZ  ARG A 118      -5.951  20.937 -32.938  1.00 57.33           C  
ATOM   1724  N   ILE A 119     -10.873  27.527 -33.391  1.00 58.75           N  
ATOM   1725  H   ILE A 119     -10.349  27.369 -34.240  1.00 58.75           H  
ATOM   1726  CA  ILE A 119     -11.358  28.898 -33.120  1.00 58.75           C  
ATOM   1727  HA  ILE A 119     -11.040  29.186 -32.118  1.00 58.75           H  
ATOM   1728  C   ILE A 119     -12.897  28.981 -33.123  1.00 58.75           C  
ATOM   1729  CB  ILE A 119     -10.712  29.888 -34.123  1.00 58.75           C  
ATOM   1730  HB  ILE A 119     -10.834  29.486 -35.129  1.00 58.75           H  
ATOM   1731  O   ILE A 119     -13.486  29.632 -32.259  1.00 58.75           O  
ATOM   1732  CG1 ILE A 119      -9.200  30.033 -33.824  1.00 58.75           C  
ATOM   1733 HG12 ILE A 119      -9.062  30.641 -32.930  1.00 58.75           H  
ATOM   1734 HG13 ILE A 119      -8.767  29.054 -33.619  1.00 58.75           H  
ATOM   1735  CG2 ILE A 119     -11.382  31.277 -34.084  1.00 58.75           C  
ATOM   1736 HG21 ILE A 119     -12.423  31.211 -34.398  1.00 58.75           H  
ATOM   1737 HG22 ILE A 119     -11.336  31.685 -33.074  1.00 58.75           H  
ATOM   1738 HG23 ILE A 119     -10.881  31.962 -34.768  1.00 58.75           H  
ATOM   1739  CD1 ILE A 119      -8.397  30.648 -34.979  1.00 58.75           C  
ATOM   1740 HD11 ILE A 119      -8.696  31.682 -35.151  1.00 58.75           H  
ATOM   1741 HD12 ILE A 119      -7.337  30.632 -34.726  1.00 58.75           H  
ATOM   1742 HD13 ILE A 119      -8.550  30.068 -35.889  1.00 58.75           H  
ATOM   1743  N   ILE A 120     -13.577  28.289 -34.043  1.00 53.00           N  
ATOM   1744  H   ILE A 120     -13.060  27.823 -34.775  1.00 53.00           H  
ATOM   1745  CA  ILE A 120     -15.051  28.204 -34.042  1.00 53.00           C  
ATOM   1746  HA  ILE A 120     -15.459  29.215 -34.041  1.00 53.00           H  
ATOM   1747  C   ILE A 120     -15.545  27.528 -32.751  1.00 53.00           C  
ATOM   1748  CB  ILE A 120     -15.543  27.486 -35.323  1.00 53.00           C  
ATOM   1749  HB  ILE A 120     -14.981  26.559 -35.435  1.00 53.00           H  
ATOM   1750  O   ILE A 120     -16.468  28.021 -32.101  1.00 53.00           O  
ATOM   1751  CG1 ILE A 120     -15.286  28.380 -36.560  1.00 53.00           C  
ATOM   1752 HG12 ILE A 120     -14.291  28.821 -36.499  1.00 53.00           H  
ATOM   1753 HG13 ILE A 120     -16.003  29.201 -36.571  1.00 53.00           H  
ATOM   1754  CG2 ILE A 120     -17.041  27.131 -35.239  1.00 53.00           C  
ATOM   1755 HG21 ILE A 120     -17.220  26.417 -34.435  1.00 53.00           H  
ATOM   1756 HG22 ILE A 120     -17.631  28.030 -35.058  1.00 53.00           H  
ATOM   1757 HG23 ILE A 120     -17.375  26.662 -36.164  1.00 53.00           H  
ATOM   1758  CD1 ILE A 120     -15.366  27.628 -37.895  1.00 53.00           C  
ATOM   1759 HD11 ILE A 120     -14.674  26.786 -37.888  1.00 53.00           H  
ATOM   1760 HD12 ILE A 120     -15.087  28.304 -38.704  1.00 53.00           H  
ATOM   1761 HD13 ILE A 120     -16.378  27.268 -38.078  1.00 53.00           H  
ATOM   1762  N   SER A 121     -14.890  26.438 -32.345  1.00 49.27           N  
ATOM   1763  H   SER A 121     -14.144  26.093 -32.932  1.00 49.27           H  
ATOM   1764  CA  SER A 121     -15.265  25.647 -31.164  1.00 49.27           C  
ATOM   1765  HA  SER A 121     -16.335  25.448 -31.207  1.00 49.27           H  
ATOM   1766  C   SER A 121     -14.992  26.363 -29.833  1.00 49.27           C  
ATOM   1767  CB  SER A 121     -14.541  24.298 -31.199  1.00 49.27           C  
ATOM   1768  HB2 SER A 121     -14.881  23.690 -30.361  1.00 49.27           H  
ATOM   1769  HB3 SER A 121     -13.465  24.451 -31.113  1.00 49.27           H  
ATOM   1770  O   SER A 121     -15.744  26.189 -28.874  1.00 49.27           O  
ATOM   1771  OG  SER A 121     -14.827  23.620 -32.408  1.00 49.27           O  
ATOM   1772  HG  SER A 121     -14.285  23.988 -33.110  1.00 49.27           H  
ATOM   1773  N   SER A 122     -13.956  27.206 -29.748  1.00 45.51           N  
ATOM   1774  H   SER A 122     -13.322  27.296 -30.530  1.00 45.51           H  
ATOM   1775  CA  SER A 122     -13.723  28.052 -28.567  1.00 45.51           C  
ATOM   1776  HA  SER A 122     -13.899  27.451 -27.675  1.00 45.51           H  
ATOM   1777  C   SER A 122     -14.692  29.239 -28.502  1.00 45.51           C  
ATOM   1778  CB  SER A 122     -12.266  28.519 -28.513  1.00 45.51           C  
ATOM   1779  HB2 SER A 122     -12.092  29.043 -27.573  1.00 45.51           H  
ATOM   1780  HB3 SER A 122     -11.610  27.649 -28.558  1.00 45.51           H  
ATOM   1781  O   SER A 122     -15.147  29.598 -27.412  1.00 45.51           O  
ATOM   1782  OG  SER A 122     -11.970  29.384 -29.587  1.00 45.51           O  
ATOM   1783  HG  SER A 122     -11.028  29.573 -29.583  1.00 45.51           H  
ATOM   1784  N   SER A 123     -15.075  29.803 -29.654  1.00 43.83           N  
ATOM   1785  H   SER A 123     -14.602  29.505 -30.495  1.00 43.83           H  
ATOM   1786  CA  SER A 123     -16.055  30.891 -29.756  1.00 43.83           C  
ATOM   1787  HA  SER A 123     -15.716  31.724 -29.139  1.00 43.83           H  
ATOM   1788  C   SER A 123     -17.445  30.478 -29.257  1.00 43.83           C  
ATOM   1789  CB  SER A 123     -16.121  31.379 -31.206  1.00 43.83           C  
ATOM   1790  HB2 SER A 123     -15.135  31.730 -31.511  1.00 43.83           H  
ATOM   1791  HB3 SER A 123     -16.419  30.560 -31.861  1.00 43.83           H  
ATOM   1792  O   SER A 123     -18.056  31.196 -28.460  1.00 43.83           O  
ATOM   1793  OG  SER A 123     -17.054  32.436 -31.328  1.00 43.83           O  
ATOM   1794  HG  SER A 123     -16.935  32.841 -32.190  1.00 43.83           H  
ATOM   1795  N   THR A 124     -17.947  29.305 -29.656  1.00 44.90           N  
ATOM   1796  H   THR A 124     -17.421  28.736 -30.305  1.00 44.90           H  
ATOM   1797  CA  THR A 124     -19.249  28.794 -29.183  1.00 44.90           C  
ATOM   1798  HA  THR A 124     -19.993  29.584 -29.283  1.00 44.90           H  
ATOM   1799  C   THR A 124     -19.210  28.411 -27.702  1.00 44.90           C  
ATOM   1800  CB  THR A 124     -19.726  27.598 -30.019  1.00 44.90           C  
ATOM   1801  HB  THR A 124     -20.628  27.184 -29.569  1.00 44.90           H  
ATOM   1802  O   THR A 124     -20.107  28.793 -26.947  1.00 44.90           O  
ATOM   1803  CG2 THR A 124     -20.036  27.992 -31.462  1.00 44.90           C  
ATOM   1804 HG21 THR A 124     -20.780  28.789 -31.471  1.00 44.90           H  
ATOM   1805 HG22 THR A 124     -19.134  28.340 -31.965  1.00 44.90           H  
ATOM   1806 HG23 THR A 124     -20.437  27.132 -31.999  1.00 44.90           H  
ATOM   1807  OG1 THR A 124     -18.727  26.610 -30.052  1.00 44.90           O  
ATOM   1808  HG1 THR A 124     -18.951  25.980 -30.741  1.00 44.90           H  
ATOM   1809  N   ARG A 125     -18.136  27.745 -27.249  1.00 38.01           N  
ATOM   1810  H   ARG A 125     -17.475  27.410 -27.935  1.00 38.01           H  
ATOM   1811  CA  ARG A 125     -17.930  27.395 -25.831  1.00 38.01           C  
ATOM   1812  HA  ARG A 125     -18.790  26.813 -25.498  1.00 38.01           H  
ATOM   1813  C   ARG A 125     -17.880  28.634 -24.930  1.00 38.01           C  
ATOM   1814  CB  ARG A 125     -16.669  26.521 -25.713  1.00 38.01           C  
ATOM   1815  HB2 ARG A 125     -15.792  27.111 -25.976  1.00 38.01           H  
ATOM   1816  HB3 ARG A 125     -16.756  25.701 -26.427  1.00 38.01           H  
ATOM   1817  O   ARG A 125     -18.480  28.620 -23.861  1.00 38.01           O  
ATOM   1818  CG  ARG A 125     -16.475  25.914 -24.313  1.00 38.01           C  
ATOM   1819  HG2 ARG A 125     -17.375  25.366 -24.032  1.00 38.01           H  
ATOM   1820  HG3 ARG A 125     -16.301  26.709 -23.588  1.00 38.01           H  
ATOM   1821  CD  ARG A 125     -15.277  24.952 -24.312  1.00 38.01           C  
ATOM   1822  HD2 ARG A 125     -15.449  24.184 -25.066  1.00 38.01           H  
ATOM   1823  HD3 ARG A 125     -14.380  25.511 -24.583  1.00 38.01           H  
ATOM   1824  NE  ARG A 125     -15.078  24.311 -22.995  1.00 38.01           N  
ATOM   1825  HE  ARG A 125     -15.685  24.610 -22.246  1.00 38.01           H  
ATOM   1826  NH1 ARG A 125     -13.341  22.918 -23.585  1.00 38.01           N  
ATOM   1827 HH11 ARG A 125     -12.665  22.210 -23.334  1.00 38.01           H  
ATOM   1828 HH12 ARG A 125     -13.371  23.274 -24.529  1.00 38.01           H  
ATOM   1829  NH2 ARG A 125     -14.105  22.888 -21.496  1.00 38.01           N  
ATOM   1830 HH21 ARG A 125     -14.726  23.207 -20.766  1.00 38.01           H  
ATOM   1831 HH22 ARG A 125     -13.414  22.183 -21.283  1.00 38.01           H  
ATOM   1832  CZ  ARG A 125     -14.181  23.380 -22.701  1.00 38.01           C  
ATOM   1833  N   SER A 126     -17.237  29.715 -25.378  1.00 37.57           N  
ATOM   1834  H   SER A 126     -16.728  29.634 -26.247  1.00 37.57           H  
ATOM   1835  CA  SER A 126     -17.180  30.993 -24.650  1.00 37.57           C  
ATOM   1836  HA  SER A 126     -16.815  30.811 -23.640  1.00 37.57           H  
ATOM   1837  C   SER A 126     -18.547  31.672 -24.529  1.00 37.57           C  
ATOM   1838  CB  SER A 126     -16.206  31.953 -25.335  1.00 37.57           C  
ATOM   1839  HB2 SER A 126     -16.497  32.104 -26.375  1.00 37.57           H  
ATOM   1840  HB3 SER A 126     -16.226  32.914 -24.821  1.00 37.57           H  
ATOM   1841  O   SER A 126     -18.897  32.153 -23.453  1.00 37.57           O  
ATOM   1842  OG  SER A 126     -14.898  31.427 -25.277  1.00 37.57           O  
ATOM   1843  HG  SER A 126     -14.808  30.773 -25.975  1.00 37.57           H  
ATOM   1844  N   GLN A 127     -19.348  31.684 -25.601  1.00 38.26           N  
ATOM   1845  H   GLN A 127     -19.013  31.279 -26.463  1.00 38.26           H  
ATOM   1846  CA  GLN A 127     -20.705  32.252 -25.577  1.00 38.26           C  
ATOM   1847  HA  GLN A 127     -20.656  33.284 -25.229  1.00 38.26           H  
ATOM   1848  C   GLN A 127     -21.623  31.495 -24.603  1.00 38.26           C  
ATOM   1849  CB  GLN A 127     -21.290  32.237 -26.998  1.00 38.26           C  
ATOM   1850  HB2 GLN A 127     -21.129  31.256 -27.445  1.00 38.26           H  
ATOM   1851  HB3 GLN A 127     -22.365  32.414 -26.949  1.00 38.26           H  
ATOM   1852  O   GLN A 127     -22.365  32.116 -23.842  1.00 38.26           O  
ATOM   1853  CG  GLN A 127     -20.666  33.321 -27.888  1.00 38.26           C  
ATOM   1854  HG2 GLN A 127     -19.582  33.319 -27.776  1.00 38.26           H  
ATOM   1855  HG3 GLN A 127     -21.036  34.299 -27.582  1.00 38.26           H  
ATOM   1856  CD  GLN A 127     -21.006  33.097 -29.356  1.00 38.26           C  
ATOM   1857  NE2 GLN A 127     -20.144  32.449 -30.105  1.00 38.26           N  
ATOM   1858 HE21 GLN A 127     -19.259  32.157 -29.715  1.00 38.26           H  
ATOM   1859 HE22 GLN A 127     -20.373  32.350 -31.084  1.00 38.26           H  
ATOM   1860  OE1 GLN A 127     -22.052  33.481 -29.850  1.00 38.26           O  
ATOM   1861  N   SER A 128     -21.511  30.163 -24.556  1.00 37.62           N  
ATOM   1862  H   SER A 128     -20.885  29.719 -25.213  1.00 37.62           H  
ATOM   1863  CA  SER A 128     -22.312  29.298 -23.676  1.00 37.62           C  
ATOM   1864  HA  SER A 128     -23.364  29.497 -23.878  1.00 37.62           H  
ATOM   1865  C   SER A 128     -22.087  29.518 -22.169  1.00 37.62           C  
ATOM   1866  CB  SER A 128     -22.033  27.831 -24.022  1.00 37.62           C  
ATOM   1867  HB2 SER A 128     -22.115  27.686 -25.099  1.00 37.62           H  
ATOM   1868  HB3 SER A 128     -21.024  27.567 -23.706  1.00 37.62           H  
ATOM   1869  O   SER A 128     -22.825  28.945 -21.368  1.00 37.62           O  
ATOM   1870  OG  SER A 128     -22.971  26.996 -23.374  1.00 37.62           O  
ATOM   1871  HG  SER A 128     -23.080  27.319 -22.477  1.00 37.62           H  
ATOM   1872  N   LEU A 129     -21.089  30.313 -21.767  1.00 37.07           N  
ATOM   1873  H   LEU A 129     -20.510  30.737 -22.477  1.00 37.07           H  
ATOM   1874  CA  LEU A 129     -20.725  30.558 -20.364  1.00 37.07           C  
ATOM   1875  HA  LEU A 129     -21.242  29.839 -19.728  1.00 37.07           H  
ATOM   1876  C   LEU A 129     -21.164  31.938 -19.838  1.00 37.07           C  
ATOM   1877  CB  LEU A 129     -19.207  30.331 -20.211  1.00 37.07           C  
ATOM   1878  HB2 LEU A 129     -18.690  30.967 -20.929  1.00 37.07           H  
ATOM   1879  HB3 LEU A 129     -18.897  30.642 -19.213  1.00 37.07           H  
ATOM   1880  O   LEU A 129     -20.936  32.243 -18.671  1.00 37.07           O  
ATOM   1881  CG  LEU A 129     -18.765  28.869 -20.420  1.00 37.07           C  
ATOM   1882  HG  LEU A 129     -19.176  28.485 -21.354  1.00 37.07           H  
ATOM   1883  CD1 LEU A 129     -17.240  28.792 -20.502  1.00 37.07           C  
ATOM   1884 HD11 LEU A 129     -16.893  29.398 -21.340  1.00 37.07           H  
ATOM   1885 HD12 LEU A 129     -16.795  29.164 -19.579  1.00 37.07           H  
ATOM   1886 HD13 LEU A 129     -16.931  27.760 -20.668  1.00 37.07           H  
ATOM   1887  CD2 LEU A 129     -19.226  27.955 -19.281  1.00 37.07           C  
ATOM   1888 HD21 LEU A 129     -18.844  26.946 -19.440  1.00 37.07           H  
ATOM   1889 HD22 LEU A 129     -18.861  28.333 -18.326  1.00 37.07           H  
ATOM   1890 HD23 LEU A 129     -20.314  27.906 -19.259  1.00 37.07           H  
ATOM   1891  N   GLN A 130     -21.790  32.782 -20.668  1.00 34.78           N  
ATOM   1892  H   GLN A 130     -21.935  32.488 -21.624  1.00 34.78           H  
ATOM   1893  CA  GLN A 130     -22.112  34.175 -20.307  1.00 34.78           C  
ATOM   1894  HA  GLN A 130     -21.521  34.461 -19.437  1.00 34.78           H  
ATOM   1895  C   GLN A 130     -23.579  34.404 -19.898  1.00 34.78           C  
ATOM   1896  CB  GLN A 130     -21.690  35.105 -21.458  1.00 34.78           C  
ATOM   1897  HB2 GLN A 130     -21.980  36.126 -21.210  1.00 34.78           H  
ATOM   1898  HB3 GLN A 130     -22.203  34.810 -22.373  1.00 34.78           H  
ATOM   1899  O   GLN A 130     -23.900  35.430 -19.302  1.00 34.78           O  
ATOM   1900  CG  GLN A 130     -20.167  35.068 -21.683  1.00 34.78           C  
ATOM   1901  HG2 GLN A 130     -19.863  34.056 -21.949  1.00 34.78           H  
ATOM   1902  HG3 GLN A 130     -19.661  35.338 -20.756  1.00 34.78           H  
ATOM   1903  CD  GLN A 130     -19.680  36.008 -22.782  1.00 34.78           C  
ATOM   1904  NE2 GLN A 130     -18.424  35.919 -23.158  1.00 34.78           N  
ATOM   1905 HE21 GLN A 130     -18.130  36.559 -23.881  1.00 34.78           H  
ATOM   1906 HE22 GLN A 130     -17.821  35.214 -22.757  1.00 34.78           H  
ATOM   1907  OE1 GLN A 130     -20.393  36.839 -23.318  1.00 34.78           O  
ATOM   1908  N   SER A 131     -24.487  33.468 -20.193  1.00 34.29           N  
ATOM   1909  H   SER A 131     -24.173  32.658 -20.709  1.00 34.29           H  
ATOM   1910  CA  SER A 131     -25.944  33.671 -20.060  1.00 34.29           C  
ATOM   1911  HA  SER A 131     -26.152  34.735 -20.179  1.00 34.29           H  
ATOM   1912  C   SER A 131     -26.553  33.268 -18.706  1.00 34.29           C  
ATOM   1913  CB  SER A 131     -26.678  32.938 -21.190  1.00 34.29           C  
ATOM   1914  HB2 SER A 131     -26.633  31.863 -21.010  1.00 34.29           H  
ATOM   1915  HB3 SER A 131     -27.723  33.246 -21.206  1.00 34.29           H  
ATOM   1916  O   SER A 131     -27.766  33.360 -18.537  1.00 34.29           O  
ATOM   1917  OG  SER A 131     -26.087  33.214 -22.446  1.00 34.29           O  
ATOM   1918  HG  SER A 131     -26.023  34.164 -22.567  1.00 34.29           H  
ATOM   1919  N   SER A 132     -25.752  32.788 -17.751  1.00 32.05           N  
ATOM   1920  H   SER A 132     -24.764  32.723 -17.949  1.00 32.05           H  
ATOM   1921  CA  SER A 132     -26.226  32.067 -16.553  1.00 32.05           C  
ATOM   1922  HA  SER A 132     -27.208  31.643 -16.759  1.00 32.05           H  
ATOM   1923  C   SER A 132     -26.373  32.899 -15.271  1.00 32.05           C  
ATOM   1924  CB  SER A 132     -25.265  30.900 -16.291  1.00 32.05           C  
ATOM   1925  HB2 SER A 132     -25.418  30.143 -17.060  1.00 32.05           H  
ATOM   1926  HB3 SER A 132     -25.470  30.451 -15.319  1.00 32.05           H  
ATOM   1927  O   SER A 132     -26.983  32.438 -14.311  1.00 32.05           O  
ATOM   1928  OG  SER A 132     -23.917  31.337 -16.356  1.00 32.05           O  
ATOM   1929  HG  SER A 132     -23.712  31.908 -15.612  1.00 32.05           H  
ATOM   1930  N   THR A 133     -25.787  34.095 -15.206  1.00 33.37           N  
ATOM   1931  H   THR A 133     -25.296  34.408 -16.031  1.00 33.37           H  
ATOM   1932  CA  THR A 133     -25.403  34.728 -13.925  1.00 33.37           C  
ATOM   1933  HA  THR A 133     -25.440  33.959 -13.153  1.00 33.37           H  
ATOM   1934  C   THR A 133     -26.380  35.824 -13.461  1.00 33.37           C  
ATOM   1935  CB  THR A 133     -23.934  35.201 -13.988  1.00 33.37           C  
ATOM   1936  HB  THR A 133     -23.878  36.160 -14.503  1.00 33.37           H  
ATOM   1937  O   THR A 133     -25.963  36.917 -13.082  1.00 33.37           O  
ATOM   1938  CG2 THR A 133     -23.274  35.309 -12.612  1.00 33.37           C  
ATOM   1939 HG21 THR A 133     -23.799  36.042 -12.000  1.00 33.37           H  
ATOM   1940 HG22 THR A 133     -22.239  35.631 -12.725  1.00 33.37           H  
ATOM   1941 HG23 THR A 133     -23.298  34.341 -12.111  1.00 33.37           H  
ATOM   1942  OG1 THR A 133     -23.160  34.258 -14.707  1.00 33.37           O  
ATOM   1943  HG1 THR A 133     -22.277  34.619 -14.813  1.00 33.37           H  
ATOM   1944  N   ILE A 134     -27.695  35.569 -13.531  1.00 31.38           N  
ATOM   1945  H   ILE A 134     -27.980  34.635 -13.789  1.00 31.38           H  
ATOM   1946  CA  ILE A 134     -28.762  36.554 -13.239  1.00 31.38           C  
ATOM   1947  HA  ILE A 134     -28.319  37.381 -12.684  1.00 31.38           H  
ATOM   1948  C   ILE A 134     -29.843  35.952 -12.316  1.00 31.38           C  
ATOM   1949  CB  ILE A 134     -29.328  37.147 -14.561  1.00 31.38           C  
ATOM   1950  HB  ILE A 134     -29.678  36.324 -15.184  1.00 31.38           H  
ATOM   1951  O   ILE A 134     -30.120  34.757 -12.355  1.00 31.38           O  
ATOM   1952  CG1 ILE A 134     -28.207  37.900 -15.329  1.00 31.38           C  
ATOM   1953 HG12 ILE A 134     -27.413  37.196 -15.576  1.00 31.38           H  
ATOM   1954 HG13 ILE A 134     -27.784  38.669 -14.683  1.00 31.38           H  
ATOM   1955  CG2 ILE A 134     -30.523  38.092 -14.311  1.00 31.38           C  
ATOM   1956 HG21 ILE A 134     -31.344  37.554 -13.838  1.00 31.38           H  
ATOM   1957 HG22 ILE A 134     -30.220  38.933 -13.687  1.00 31.38           H  
ATOM   1958 HG23 ILE A 134     -30.916  38.467 -15.256  1.00 31.38           H  
ATOM   1959  CD1 ILE A 134     -28.624  38.557 -16.652  1.00 31.38           C  
ATOM   1960 HD11 ILE A 134     -27.734  38.916 -17.168  1.00 31.38           H  
ATOM   1961 HD12 ILE A 134     -29.280  39.408 -16.469  1.00 31.38           H  
ATOM   1962 HD13 ILE A 134     -29.130  37.828 -17.284  1.00 31.38           H  
ATOM   1963  N   VAL A 135     -30.444  36.790 -11.461  1.00 31.23           N  
ATOM   1964  H   VAL A 135     -30.210  37.769 -11.536  1.00 31.23           H  
ATOM   1965  CA  VAL A 135     -31.428  36.408 -10.425  1.00 31.23           C  
ATOM   1966  HA  VAL A 135     -31.137  35.438 -10.022  1.00 31.23           H  
ATOM   1967  C   VAL A 135     -32.853  36.273 -10.991  1.00 31.23           C  
ATOM   1968  CB  VAL A 135     -31.401  37.436  -9.269  1.00 31.23           C  
ATOM   1969  HB  VAL A 135     -31.700  38.410  -9.657  1.00 31.23           H  
ATOM   1970  O   VAL A 135     -33.282  37.102 -11.792  1.00 31.23           O  
ATOM   1971  CG1 VAL A 135     -32.348  37.068  -8.118  1.00 31.23           C  
ATOM   1972 HG11 VAL A 135     -32.243  37.786  -7.304  1.00 31.23           H  
ATOM   1973 HG12 VAL A 135     -33.385  37.098  -8.453  1.00 31.23           H  
ATOM   1974 HG13 VAL A 135     -32.118  36.071  -7.744  1.00 31.23           H  
ATOM   1975  CG2 VAL A 135     -29.994  37.578  -8.667  1.00 31.23           C  
ATOM   1976 HG21 VAL A 135     -30.012  38.288  -7.840  1.00 31.23           H  
ATOM   1977 HG22 VAL A 135     -29.647  36.612  -8.301  1.00 31.23           H  
ATOM   1978 HG23 VAL A 135     -29.292  37.949  -9.413  1.00 31.23           H  
ATOM   1979  N   GLY A 136     -33.618  35.283 -10.510  1.00 27.17           N  
ATOM   1980  H   GLY A 136     -33.212  34.641  -9.845  1.00 27.17           H  
ATOM   1981  CA  GLY A 136     -35.051  35.096 -10.786  1.00 27.17           C  
ATOM   1982  HA2 GLY A 136     -35.516  36.067 -10.961  1.00 27.17           H  
ATOM   1983  HA3 GLY A 136     -35.174  34.491 -11.684  1.00 27.17           H  
ATOM   1984  C   GLY A 136     -35.781  34.404  -9.623  1.00 27.17           C  
ATOM   1985  O   GLY A 136     -35.147  33.700  -8.843  1.00 27.17           O  
ATOM   1986  N   GLU A 137     -37.091  34.645  -9.473  1.00 27.46           N  
ATOM   1987  H   GLU A 137     -37.573  35.181 -10.181  1.00 27.46           H  
ATOM   1988  CA  GLU A 137     -37.906  34.243  -8.303  1.00 27.46           C  
ATOM   1989  HA  GLU A 137     -37.698  33.201  -8.058  1.00 27.46           H  
ATOM   1990  C   GLU A 137     -39.433  34.358  -8.596  1.00 27.46           C  
ATOM   1991  CB  GLU A 137     -37.487  35.133  -7.095  1.00 27.46           C  
ATOM   1992  HB2 GLU A 137     -36.717  35.837  -7.410  1.00 27.46           H  
ATOM   1993  HB3 GLU A 137     -38.319  35.746  -6.750  1.00 27.46           H  
ATOM   1994  O   GLU A 137     -39.845  34.577  -9.739  1.00 27.46           O  
ATOM   1995  CG  GLU A 137     -36.915  34.344  -5.901  1.00 27.46           C  
ATOM   1996  HG2 GLU A 137     -36.187  33.615  -6.259  1.00 27.46           H  
ATOM   1997  HG3 GLU A 137     -36.384  35.048  -5.260  1.00 27.46           H  
ATOM   1998  CD  GLU A 137     -38.000  33.633  -5.080  1.00 27.46           C  
ATOM   1999  OE1 GLU A 137     -38.795  32.886  -5.696  1.00 27.46           O  
ATOM   2000  OE2 GLU A 137     -38.073  33.880  -3.857  1.00 27.46           O  
ATOM   2001  N   ALA A 138     -40.275  34.260  -7.560  1.00 27.78           N  
ATOM   2002  H   ALA A 138     -39.856  33.911  -6.709  1.00 27.78           H  
ATOM   2003  CA  ALA A 138     -41.700  34.628  -7.456  1.00 27.78           C  
ATOM   2004  HA  ALA A 138     -41.941  34.513  -6.399  1.00 27.78           H  
ATOM   2005  C   ALA A 138     -42.735  33.737  -8.180  1.00 27.78           C  
ATOM   2006  CB  ALA A 138     -41.870  36.124  -7.757  1.00 27.78           C  
ATOM   2007  HB1 ALA A 138     -42.891  36.427  -7.524  1.00 27.78           H  
ATOM   2008  HB2 ALA A 138     -41.673  36.319  -8.811  1.00 27.78           H  
ATOM   2009  HB3 ALA A 138     -41.178  36.705  -7.147  1.00 27.78           H  
ATOM   2010  O   ALA A 138     -43.762  33.417  -7.582  1.00 27.78           O  
ATOM   2011  N   THR A 139     -42.437  33.221  -9.377  1.00 27.32           N  
ATOM   2012  H   THR A 139     -41.577  33.554  -9.791  1.00 27.32           H  
ATOM   2013  CA  THR A 139     -43.133  32.076 -10.023  1.00 27.32           C  
ATOM   2014  HA  THR A 139     -42.617  31.908 -10.968  1.00 27.32           H  
ATOM   2015  C   THR A 139     -44.636  32.238 -10.404  1.00 27.32           C  
ATOM   2016  CB  THR A 139     -42.920  30.788  -9.183  1.00 27.32           C  
ATOM   2017  HB  THR A 139     -43.156  29.931  -9.814  1.00 27.32           H  
ATOM   2018  O   THR A 139     -45.254  33.281 -10.213  1.00 27.32           O  
ATOM   2019  CG2 THR A 139     -41.500  30.577  -8.655  1.00 27.32           C  
ATOM   2020 HG21 THR A 139     -41.419  29.578  -8.225  1.00 27.32           H  
ATOM   2021 HG22 THR A 139     -40.781  30.673  -9.468  1.00 27.32           H  
ATOM   2022 HG23 THR A 139     -41.260  31.304  -7.879  1.00 27.32           H  
ATOM   2023  OG1 THR A 139     -43.779  30.755  -8.073  1.00 27.32           O  
ATOM   2024  HG1 THR A 139     -43.795  31.641  -7.704  1.00 27.32           H  
ATOM   2025  N   THR A 140     -45.235  31.142 -10.910  1.00 27.05           N  
ATOM   2026  H   THR A 140     -44.612  30.360 -11.054  1.00 27.05           H  
ATOM   2027  CA  THR A 140     -46.679  30.845 -11.130  1.00 27.05           C  
ATOM   2028  HA  THR A 140     -46.680  29.766 -11.286  1.00 27.05           H  
ATOM   2029  C   THR A 140     -47.446  31.382 -12.365  1.00 27.05           C  
ATOM   2030  CB  THR A 140     -47.549  31.034  -9.867  1.00 27.05           C  
ATOM   2031  HB  THR A 140     -48.538  30.632 -10.089  1.00 27.05           H  
ATOM   2032  O   THR A 140     -47.174  32.442 -12.906  1.00 27.05           O  
ATOM   2033  CG2 THR A 140     -47.067  30.275  -8.637  1.00 27.05           C  
ATOM   2034 HG21 THR A 140     -46.272  30.837  -8.148  1.00 27.05           H  
ATOM   2035 HG22 THR A 140     -47.893  30.175  -7.931  1.00 27.05           H  
ATOM   2036 HG23 THR A 140     -46.703  29.285  -8.912  1.00 27.05           H  
ATOM   2037  OG1 THR A 140     -47.715  32.382  -9.523  1.00 27.05           O  
ATOM   2038  HG1 THR A 140     -46.885  32.835  -9.688  1.00 27.05           H  
ATOM   2039  N   ILE A 141     -48.487  30.600 -12.720  1.00 27.31           N  
ATOM   2040  H   ILE A 141     -48.515  29.711 -12.242  1.00 27.31           H  
ATOM   2041  CA  ILE A 141     -49.756  30.950 -13.407  1.00 27.31           C  
ATOM   2042  HA  ILE A 141     -50.332  30.026 -13.363  1.00 27.31           H  
ATOM   2043  C   ILE A 141     -49.747  31.268 -14.929  1.00 27.31           C  
ATOM   2044  CB  ILE A 141     -50.578  31.919 -12.504  1.00 27.31           C  
ATOM   2045  HB  ILE A 141     -49.901  32.678 -12.110  1.00 27.31           H  
ATOM   2046  O   ILE A 141     -49.475  32.375 -15.371  1.00 27.31           O  
ATOM   2047  CG1 ILE A 141     -51.177  31.113 -11.321  1.00 27.31           C  
ATOM   2048 HG12 ILE A 141     -50.457  30.375 -10.968  1.00 27.31           H  
ATOM   2049 HG13 ILE A 141     -52.053  30.562 -11.663  1.00 27.31           H  
ATOM   2050  CG2 ILE A 141     -51.730  32.657 -13.209  1.00 27.31           C  
ATOM   2051 HG21 ILE A 141     -51.331  33.324 -13.973  1.00 27.31           H  
ATOM   2052 HG22 ILE A 141     -52.425  31.952 -13.665  1.00 27.31           H  
ATOM   2053 HG23 ILE A 141     -52.270  33.287 -12.502  1.00 27.31           H  
ATOM   2054  CD1 ILE A 141     -51.572  31.968 -10.110  1.00 27.31           C  
ATOM   2055 HD11 ILE A 141     -50.714  32.550  -9.772  1.00 27.31           H  
ATOM   2056 HD12 ILE A 141     -51.896  31.316  -9.299  1.00 27.31           H  
ATOM   2057 HD13 ILE A 141     -52.391  32.641 -10.362  1.00 27.31           H  
ATOM   2058  N   THR A 142     -50.274  30.289 -15.693  1.00 26.46           N  
ATOM   2059  H   THR A 142     -50.400  29.411 -15.211  1.00 26.46           H  
ATOM   2060  CA  THR A 142     -50.926  30.361 -17.035  1.00 26.46           C  
ATOM   2061  HA  THR A 142     -51.194  29.328 -17.258  1.00 26.46           H  
ATOM   2062  C   THR A 142     -50.125  30.836 -18.266  1.00 26.46           C  
ATOM   2063  CB  THR A 142     -52.262  31.128 -16.981  1.00 26.46           C  
ATOM   2064  HB  THR A 142     -52.643  31.257 -17.994  1.00 26.46           H  
ATOM   2065  O   THR A 142     -49.357  31.779 -18.199  1.00 26.46           O  
ATOM   2066  CG2 THR A 142     -53.320  30.375 -16.169  1.00 26.46           C  
ATOM   2067 HG21 THR A 142     -54.243  30.954 -16.168  1.00 26.46           H  
ATOM   2068 HG22 THR A 142     -53.516  29.401 -16.615  1.00 26.46           H  
ATOM   2069 HG23 THR A 142     -52.985  30.241 -15.140  1.00 26.46           H  
ATOM   2070  OG1 THR A 142     -52.126  32.401 -16.408  1.00 26.46           O  
ATOM   2071  HG1 THR A 142     -51.193  32.622 -16.375  1.00 26.46           H  
ATOM   2072  N   SER A 143     -50.321  30.270 -19.468  1.00 27.84           N  
ATOM   2073  H   SER A 143     -49.822  30.733 -20.214  1.00 27.84           H  
ATOM   2074  CA  SER A 143     -51.025  29.023 -19.850  1.00 27.84           C  
ATOM   2075  HA  SER A 143     -50.743  28.226 -19.162  1.00 27.84           H  
ATOM   2076  C   SER A 143     -50.653  28.571 -21.271  1.00 27.84           C  
ATOM   2077  CB  SER A 143     -52.557  29.171 -19.841  1.00 27.84           C  
ATOM   2078  HB2 SER A 143     -53.009  28.308 -20.329  1.00 27.84           H  
ATOM   2079  HB3 SER A 143     -52.921  29.191 -18.814  1.00 27.84           H  
ATOM   2080  O   SER A 143     -50.471  29.402 -22.155  1.00 27.84           O  
ATOM   2081  OG  SER A 143     -52.976  30.346 -20.501  1.00 27.84           O  
ATOM   2082  HG  SER A 143     -52.434  30.477 -21.282  1.00 27.84           H  
ATOM   2083  N   GLY A 144     -50.655  27.257 -21.504  1.00 26.56           N  
ATOM   2084  H   GLY A 144     -50.813  26.625 -20.733  1.00 26.56           H  
ATOM   2085  CA  GLY A 144     -50.541  26.608 -22.816  1.00 26.56           C  
ATOM   2086  HA2 GLY A 144     -49.513  26.666 -23.171  1.00 26.56           H  
ATOM   2087  HA3 GLY A 144     -51.189  27.111 -23.534  1.00 26.56           H  
ATOM   2088  C   GLY A 144     -50.955  25.133 -22.713  1.00 26.56           C  
ATOM   2089  O   GLY A 144     -51.119  24.631 -21.600  1.00 26.56           O  
ATOM   2090  N   ALA A 145     -51.154  24.443 -23.840  1.00 27.44           N  
ATOM   2091  H   ALA A 145     -50.990  24.882 -24.735  1.00 27.44           H  
ATOM   2092  CA  ALA A 145     -51.574  23.037 -23.860  1.00 27.44           C  
ATOM   2093  HA  ALA A 145     -51.175  22.540 -22.975  1.00 27.44           H  
ATOM   2094  C   ALA A 145     -51.048  22.280 -25.094  1.00 27.44           C  
ATOM   2095  CB  ALA A 145     -53.107  22.971 -23.793  1.00 27.44           C  
ATOM   2096  HB1 ALA A 145     -53.430  21.930 -23.773  1.00 27.44           H  
ATOM   2097  HB2 ALA A 145     -53.461  23.466 -22.889  1.00 27.44           H  
ATOM   2098  HB3 ALA A 145     -53.538  23.460 -24.666  1.00 27.44           H  
ATOM   2099  O   ALA A 145     -50.975  22.838 -26.186  1.00 27.44           O  
ATOM   2100  N   ALA A 146     -50.713  21.003 -24.898  1.00 27.30           N  
ATOM   2101  H   ALA A 146     -50.847  20.618 -23.974  1.00 27.30           H  
ATOM   2102  CA  ALA A 146     -50.297  20.026 -25.909  1.00 27.30           C  
ATOM   2103  HA  ALA A 146     -50.886  20.161 -26.816  1.00 27.30           H  
ATOM   2104  C   ALA A 146     -50.549  18.600 -25.361  1.00 27.30           C  
ATOM   2105  CB  ALA A 146     -48.812  20.255 -26.233  1.00 27.30           C  
ATOM   2106  HB1 ALA A 146     -48.206  20.107 -25.339  1.00 27.30           H  
ATOM   2107  HB2 ALA A 146     -48.483  19.559 -27.005  1.00 27.30           H  
ATOM   2108  HB3 ALA A 146     -48.665  21.270 -26.601  1.00 27.30           H  
ATOM   2109  O   ALA A 146     -51.024  18.457 -24.232  1.00 27.30           O  
ATOM   2110  N   GLN A 147     -50.219  17.551 -26.125  1.00 26.69           N  
ATOM   2111  H   GLN A 147     -49.772  17.716 -27.015  1.00 26.69           H  
ATOM   2112  CA  GLN A 147     -50.319  16.149 -25.689  1.00 26.69           C  
ATOM   2113  HA  GLN A 147     -50.529  16.168 -24.619  1.00 26.69           H  
ATOM   2114  C   GLN A 147     -48.986  15.394 -25.875  1.00 26.69           C  
ATOM   2115  CB  GLN A 147     -51.491  15.467 -26.407  1.00 26.69           C  
ATOM   2116  HB2 GLN A 147     -51.560  15.815 -27.438  1.00 26.69           H  
ATOM   2117  HB3 GLN A 147     -51.303  14.394 -26.439  1.00 26.69           H  
ATOM   2118  O   GLN A 147     -48.270  15.705 -26.819  1.00 26.69           O  
ATOM   2119  CG  GLN A 147     -52.815  15.733 -25.671  1.00 26.69           C  
ATOM   2120  HG2 GLN A 147     -52.683  15.566 -24.603  1.00 26.69           H  
ATOM   2121  HG3 GLN A 147     -53.113  16.771 -25.823  1.00 26.69           H  
ATOM   2122  CD  GLN A 147     -53.933  14.814 -26.141  1.00 26.69           C  
ATOM   2123  NE2 GLN A 147     -53.782  13.514 -25.992  1.00 26.69           N  
ATOM   2124 HE21 GLN A 147     -52.911  13.131 -25.654  1.00 26.69           H  
ATOM   2125 HE22 GLN A 147     -54.535  12.933 -26.332  1.00 26.69           H  
ATOM   2126  OE1 GLN A 147     -54.964  15.244 -26.628  1.00 26.69           O  
ATOM   2127  N   ILE A 148     -48.515  14.473 -25.012  1.00 28.34           N  
ATOM   2128  H   ILE A 148     -47.580  14.202 -25.283  1.00 28.34           H  
ATOM   2129  CA  ILE A 148     -49.106  13.609 -23.949  1.00 28.34           C  
ATOM   2130  HA  ILE A 148     -48.242  13.277 -23.373  1.00 28.34           H  
ATOM   2131  C   ILE A 148     -49.773  12.329 -24.508  1.00 28.34           C  
ATOM   2132  CB  ILE A 148     -49.984  14.346 -22.899  1.00 28.34           C  
ATOM   2133  HB  ILE A 148     -50.907  14.667 -23.383  1.00 28.34           H  
ATOM   2134  O   ILE A 148     -50.864  12.415 -25.069  1.00 28.34           O  
ATOM   2135  CG1 ILE A 148     -49.247  15.572 -22.301  1.00 28.34           C  
ATOM   2136 HG12 ILE A 148     -48.391  15.231 -21.718  1.00 28.34           H  
ATOM   2137 HG13 ILE A 148     -48.864  16.204 -23.102  1.00 28.34           H  
ATOM   2138  CG2 ILE A 148     -50.443  13.420 -21.758  1.00 28.34           C  
ATOM   2139 HG21 ILE A 148     -51.190  13.926 -21.146  1.00 28.34           H  
ATOM   2140 HG22 ILE A 148     -49.599  13.150 -21.123  1.00 28.34           H  
ATOM   2141 HG23 ILE A 148     -50.917  12.522 -22.154  1.00 28.34           H  
ATOM   2142  CD1 ILE A 148     -50.127  16.463 -21.415  1.00 28.34           C  
ATOM   2143 HD11 ILE A 148     -49.578  17.369 -21.161  1.00 28.34           H  
ATOM   2144 HD12 ILE A 148     -50.389  15.948 -20.491  1.00 28.34           H  
ATOM   2145 HD13 ILE A 148     -51.035  16.740 -21.952  1.00 28.34           H  
ATOM   2146  N   LEU A 149     -49.211  11.121 -24.323  1.00 28.45           N  
ATOM   2147  H   LEU A 149     -49.682  10.363 -24.796  1.00 28.45           H  
ATOM   2148  CA  LEU A 149     -47.945  10.742 -23.647  1.00 28.45           C  
ATOM   2149  HA  LEU A 149     -47.206  11.521 -23.838  1.00 28.45           H  
ATOM   2150  C   LEU A 149     -47.339   9.443 -24.248  1.00 28.45           C  
ATOM   2151  CB  LEU A 149     -48.184  10.622 -22.116  1.00 28.45           C  
ATOM   2152  HB2 LEU A 149     -49.209  10.915 -21.888  1.00 28.45           H  
ATOM   2153  HB3 LEU A 149     -48.108   9.582 -21.800  1.00 28.45           H  
ATOM   2154  O   LEU A 149     -47.694   9.055 -25.355  1.00 28.45           O  
ATOM   2155  CG  LEU A 149     -47.237  11.484 -21.251  1.00 28.45           C  
ATOM   2156  HG  LEU A 149     -47.380  12.534 -21.507  1.00 28.45           H  
ATOM   2157  CD1 LEU A 149     -47.580  11.304 -19.772  1.00 28.45           C  
ATOM   2158 HD11 LEU A 149     -47.405  10.270 -19.473  1.00 28.45           H  
ATOM   2159 HD12 LEU A 149     -48.626  11.552 -19.597  1.00 28.45           H  
ATOM   2160 HD13 LEU A 149     -46.957  11.962 -19.166  1.00 28.45           H  
ATOM   2161  CD2 LEU A 149     -45.752  11.160 -21.422  1.00 28.45           C  
ATOM   2162 HD21 LEU A 149     -45.436  11.311 -22.454  1.00 28.45           H  
ATOM   2163 HD22 LEU A 149     -45.161  11.823 -20.791  1.00 28.45           H  
ATOM   2164 HD23 LEU A 149     -45.556  10.131 -21.120  1.00 28.45           H  
ATOM   2165  N   SER A 150     -46.387   8.817 -23.547  1.00 28.12           N  
ATOM   2166  H   SER A 150     -46.186   9.146 -22.614  1.00 28.12           H  
ATOM   2167  CA  SER A 150     -45.567   7.679 -23.989  1.00 28.12           C  
ATOM   2168  HA  SER A 150     -45.465   7.730 -25.073  1.00 28.12           H  
ATOM   2169  C   SER A 150     -46.132   6.283 -23.651  1.00 28.12           C  
ATOM   2170  CB  SER A 150     -44.167   7.842 -23.374  1.00 28.12           C  
ATOM   2171  HB2 SER A 150     -43.538   6.995 -23.650  1.00 28.12           H  
ATOM   2172  HB3 SER A 150     -43.711   8.750 -23.769  1.00 28.12           H  
ATOM   2173  O   SER A 150     -47.042   6.146 -22.834  1.00 28.12           O  
ATOM   2174  OG  SER A 150     -44.239   7.941 -21.961  1.00 28.12           O  
ATOM   2175  HG  SER A 150     -43.348   7.902 -21.603  1.00 28.12           H  
ATOM   2176  N   ALA A 151     -45.486   5.253 -24.226  1.00 30.92           N  
ATOM   2177  H   ALA A 151     -44.780   5.495 -24.908  1.00 30.92           H  
ATOM   2178  CA  ALA A 151     -45.725   3.811 -24.040  1.00 30.92           C  
ATOM   2179  HA  ALA A 151     -44.932   3.313 -24.599  1.00 30.92           H  
ATOM   2180  C   ALA A 151     -47.049   3.280 -24.657  1.00 30.92           C  
ATOM   2181  CB  ALA A 151     -45.485   3.457 -22.560  1.00 30.92           C  
ATOM   2182  HB1 ALA A 151     -46.348   3.753 -21.964  1.00 30.92           H  
ATOM   2183  HB2 ALA A 151     -45.313   2.387 -22.439  1.00 30.92           H  
ATOM   2184  HB3 ALA A 151     -44.603   3.979 -22.190  1.00 30.92           H  
ATOM   2185  O   ALA A 151     -47.930   4.048 -25.019  1.00 30.92           O  
ATOM   2186  N   SER A 152     -47.236   1.972 -24.876  1.00 26.56           N  
ATOM   2187  H   SER A 152     -48.030   1.771 -25.468  1.00 26.56           H  
ATOM   2188  CA  SER A 152     -46.425   0.798 -24.488  1.00 26.56           C  
ATOM   2189  HA  SER A 152     -45.392   1.098 -24.309  1.00 26.56           H  
ATOM   2190  C   SER A 152     -46.388  -0.272 -25.601  1.00 26.56           C  
ATOM   2191  CB  SER A 152     -46.991   0.207 -23.185  1.00 26.56           C  
ATOM   2192  HB2 SER A 152     -47.017   0.975 -22.412  1.00 26.56           H  
ATOM   2193  HB3 SER A 152     -46.352  -0.605 -22.838  1.00 26.56           H  
ATOM   2194  O   SER A 152     -46.907  -0.040 -26.690  1.00 26.56           O  
ATOM   2195  OG  SER A 152     -48.300  -0.283 -23.375  1.00 26.56           O  
ATOM   2196  HG  SER A 152     -48.866   0.442 -23.651  1.00 26.56           H  
ATOM   2197  N   ALA A 153     -45.770  -1.431 -25.340  1.00 29.76           N  
ATOM   2198  H   ALA A 153     -45.447  -1.604 -24.399  1.00 29.76           H  
ATOM   2199  CA  ALA A 153     -45.676  -2.565 -26.268  1.00 29.76           C  
ATOM   2200  HA  ALA A 153     -46.144  -2.295 -27.214  1.00 29.76           H  
ATOM   2201  C   ALA A 153     -46.412  -3.814 -25.736  1.00 29.76           C  
ATOM   2202  CB  ALA A 153     -44.193  -2.845 -26.545  1.00 29.76           C  
ATOM   2203  HB1 ALA A 153     -43.701  -3.194 -25.637  1.00 29.76           H  
ATOM   2204  HB2 ALA A 153     -43.702  -1.937 -26.896  1.00 29.76           H  
ATOM   2205  HB3 ALA A 153     -44.098  -3.611 -27.315  1.00 29.76           H  
ATOM   2206  O   ALA A 153     -46.692  -3.917 -24.541  1.00 29.76           O  
ATOM   2207  N   ALA A 154     -46.701  -4.774 -26.621  1.00 27.32           N  
ATOM   2208  H   ALA A 154     -46.373  -4.668 -27.570  1.00 27.32           H  
ATOM   2209  CA  ALA A 154     -47.384  -6.035 -26.311  1.00 27.32           C  
ATOM   2210  HA  ALA A 154     -47.253  -6.258 -25.253  1.00 27.32           H  
ATOM   2211  C   ALA A 154     -46.787  -7.215 -27.109  1.00 27.32           C  
ATOM   2212  CB  ALA A 154     -48.884  -5.856 -26.584  1.00 27.32           C  
ATOM   2213  HB1 ALA A 154     -49.266  -5.015 -26.005  1.00 27.32           H  
ATOM   2214  HB2 ALA A 154     -49.049  -5.667 -27.645  1.00 27.32           H  
ATOM   2215  HB3 ALA A 154     -49.426  -6.757 -26.295  1.00 27.32           H  
ATOM   2216  O   ALA A 154     -46.014  -7.010 -28.044  1.00 27.32           O  
ATOM   2217  N   ALA A 155     -47.133  -8.449 -26.729  1.00 28.08           N  
ATOM   2218  H   ALA A 155     -47.827  -8.551 -26.002  1.00 28.08           H  
ATOM   2219  CA  ALA A 155     -46.548  -9.677 -27.276  1.00 28.08           C  
ATOM   2220  HA  ALA A 155     -45.542  -9.446 -27.627  1.00 28.08           H  
ATOM   2221  C   ALA A 155     -47.319 -10.271 -28.474  1.00 28.08           C  
ATOM   2222  CB  ALA A 155     -46.409 -10.691 -26.132  1.00 28.08           C  
ATOM   2223  HB1 ALA A 155     -45.815 -10.263 -25.325  1.00 28.08           H  
ATOM   2224  HB2 ALA A 155     -45.913 -11.592 -26.493  1.00 28.08           H  
ATOM   2225  HB3 ALA A 155     -47.395 -10.962 -25.754  1.00 28.08           H  
ATOM   2226  O   ALA A 155     -48.513 -10.031 -28.652  1.00 28.08           O  
ATOM   2227  N   SER A 156     -46.622 -11.099 -29.261  1.00 28.17           N  
ATOM   2228  H   SER A 156     -45.662 -11.277 -29.002  1.00 28.17           H  
ATOM   2229  CA  SER A 156     -47.193 -11.936 -30.329  1.00 28.17           C  
ATOM   2230  HA  SER A 156     -48.038 -11.411 -30.776  1.00 28.17           H  
ATOM   2231  C   SER A 156     -47.707 -13.284 -29.788  1.00 28.17           C  
ATOM   2232  CB  SER A 156     -46.134 -12.139 -31.419  1.00 28.17           C  
ATOM   2233  HB2 SER A 156     -45.330 -12.767 -31.036  1.00 28.17           H  
ATOM   2234  HB3 SER A 156     -45.723 -11.170 -31.701  1.00 28.17           H  
ATOM   2235  O   SER A 156     -47.430 -13.646 -28.644  1.00 28.17           O  
ATOM   2236  OG  SER A 156     -46.703 -12.740 -32.566  1.00 28.17           O  
ATOM   2237  HG  SER A 156     -46.039 -12.778 -33.258  1.00 28.17           H  
ATOM   2238  N   LEU A 157     -48.435 -14.050 -30.610  1.00 29.65           N  
ATOM   2239  H   LEU A 157     -48.548 -13.733 -31.562  1.00 29.65           H  
ATOM   2240  CA  LEU A 157     -48.944 -15.384 -30.272  1.00 29.65           C  
ATOM   2241  HA  LEU A 157     -48.301 -15.810 -29.503  1.00 29.65           H  
ATOM   2242  C   LEU A 157     -48.897 -16.322 -31.490  1.00 29.65           C  
ATOM   2243  CB  LEU A 157     -50.358 -15.232 -29.675  1.00 29.65           C  
ATOM   2244  HB2 LEU A 157     -50.277 -14.528 -28.846  1.00 29.65           H  
ATOM   2245  HB3 LEU A 157     -51.024 -14.787 -30.414  1.00 29.65           H  
ATOM   2246  O   LEU A 157     -49.353 -15.965 -32.573  1.00 29.65           O  
ATOM   2247  CG  LEU A 157     -50.973 -16.542 -29.141  1.00 29.65           C  
ATOM   2248  HG  LEU A 157     -50.180 -17.211 -28.808  1.00 29.65           H  
ATOM   2249  CD1 LEU A 157     -51.885 -16.254 -27.946  1.00 29.65           C  
ATOM   2250 HD11 LEU A 157     -51.304 -15.791 -27.149  1.00 29.65           H  
ATOM   2251 HD12 LEU A 157     -52.688 -15.578 -28.242  1.00 29.65           H  
ATOM   2252 HD13 LEU A 157     -52.310 -17.184 -27.568  1.00 29.65           H  
ATOM   2253  CD2 LEU A 157     -51.833 -17.258 -30.187  1.00 29.65           C  
ATOM   2254 HD21 LEU A 157     -52.643 -16.606 -30.514  1.00 29.65           H  
ATOM   2255 HD22 LEU A 157     -51.228 -17.536 -31.050  1.00 29.65           H  
ATOM   2256 HD23 LEU A 157     -52.250 -18.165 -29.748  1.00 29.65           H  
ATOM   2257  N   ALA A 158     -48.385 -17.540 -31.289  1.00 29.35           N  
ATOM   2258  H   ALA A 158     -48.075 -17.778 -30.357  1.00 29.35           H  
ATOM   2259  CA  ALA A 158     -48.286 -18.592 -32.304  1.00 29.35           C  
ATOM   2260  HA  ALA A 158     -48.631 -18.198 -33.260  1.00 29.35           H  
ATOM   2261  C   ALA A 158     -49.175 -19.806 -31.963  1.00 29.35           C  
ATOM   2262  CB  ALA A 158     -46.811 -18.977 -32.470  1.00 29.35           C  
ATOM   2263  HB1 ALA A 158     -46.707 -19.720 -33.260  1.00 29.35           H  
ATOM   2264  HB2 ALA A 158     -46.229 -18.096 -32.741  1.00 29.35           H  
ATOM   2265  HB3 ALA A 158     -46.424 -19.390 -31.539  1.00 29.35           H  
ATOM   2266  O   ALA A 158     -49.547 -20.017 -30.808  1.00 29.35           O  
ATOM   2267  N   GLN A 159     -49.531 -20.602 -32.975  1.00 29.27           N  
ATOM   2268  H   GLN A 159     -49.160 -20.409 -33.895  1.00 29.27           H  
ATOM   2269  CA  GLN A 159     -50.455 -21.739 -32.875  1.00 29.27           C  
ATOM   2270  HA  GLN A 159     -50.321 -22.228 -31.910  1.00 29.27           H  
ATOM   2271  C   GLN A 159     -50.173 -22.774 -33.980  1.00 29.27           C  
ATOM   2272  CB  GLN A 159     -51.898 -21.206 -33.008  1.00 29.27           C  
ATOM   2273  HB2 GLN A 159     -51.920 -20.322 -33.645  1.00 29.27           H  
ATOM   2274  HB3 GLN A 159     -52.523 -21.949 -33.504  1.00 29.27           H  
ATOM   2275  O   GLN A 159     -49.811 -22.381 -35.082  1.00 29.27           O  
ATOM   2276  CG  GLN A 159     -52.507 -20.865 -31.641  1.00 29.27           C  
ATOM   2277  HG2 GLN A 159     -52.180 -21.587 -30.893  1.00 29.27           H  
ATOM   2278  HG3 GLN A 159     -52.165 -19.877 -31.334  1.00 29.27           H  
ATOM   2279  CD  GLN A 159     -54.026 -20.891 -31.680  1.00 29.27           C  
ATOM   2280  NE2 GLN A 159     -54.672 -19.818 -32.077  1.00 29.27           N  
ATOM   2281 HE21 GLN A 159     -55.681 -19.873 -32.097  1.00 29.27           H  
ATOM   2282 HE22 GLN A 159     -54.164 -18.984 -32.337  1.00 29.27           H  
ATOM   2283  OE1 GLN A 159     -54.654 -21.895 -31.375  1.00 29.27           O  
ATOM   2284  N   GLN A 160     -50.366 -24.084 -33.782  1.00 30.08           N  
ATOM   2285  H   GLN A 160     -50.104 -24.654 -34.574  1.00 30.08           H  
ATOM   2286  CA  GLN A 160     -50.668 -24.855 -32.559  1.00 30.08           C  
ATOM   2287  HA  GLN A 160     -50.080 -24.467 -31.727  1.00 30.08           H  
ATOM   2288  C   GLN A 160     -50.271 -26.339 -32.798  1.00 30.08           C  
ATOM   2289  CB  GLN A 160     -52.183 -24.763 -32.233  1.00 30.08           C  
ATOM   2290  HB2 GLN A 160     -52.597 -23.814 -32.574  1.00 30.08           H  
ATOM   2291  HB3 GLN A 160     -52.716 -25.535 -32.786  1.00 30.08           H  
ATOM   2292  O   GLN A 160     -49.633 -26.641 -33.800  1.00 30.08           O  
ATOM   2293  CG  GLN A 160     -52.510 -24.879 -30.732  1.00 30.08           C  
ATOM   2294  HG2 GLN A 160     -52.425 -23.896 -30.269  1.00 30.08           H  
ATOM   2295  HG3 GLN A 160     -51.802 -25.537 -30.227  1.00 30.08           H  
ATOM   2296  CD  GLN A 160     -53.916 -25.426 -30.504  1.00 30.08           C  
ATOM   2297  NE2 GLN A 160     -54.941 -24.612 -30.611  1.00 30.08           N  
ATOM   2298 HE21 GLN A 160     -55.863 -24.993 -30.457  1.00 30.08           H  
ATOM   2299 HE22 GLN A 160     -54.808 -23.639 -30.846  1.00 30.08           H  
ATOM   2300  OE1 GLN A 160     -54.112 -26.608 -30.253  1.00 30.08           O  
ATOM   2301  N   LEU A 161     -50.786 -27.251 -31.957  1.00 26.92           N  
ATOM   2302  H   LEU A 161     -51.283 -26.881 -31.160  1.00 26.92           H  
ATOM   2303  CA  LEU A 161     -50.806 -28.720 -32.083  1.00 26.92           C  
ATOM   2304  HA  LEU A 161     -51.557 -29.029 -31.356  1.00 26.92           H  
ATOM   2305  C   LEU A 161     -49.505 -29.469 -31.705  1.00 26.92           C  
ATOM   2306  CB  LEU A 161     -51.321 -29.164 -33.479  1.00 26.92           C  
ATOM   2307  HB2 LEU A 161     -50.552 -28.929 -34.214  1.00 26.92           H  
ATOM   2308  HB3 LEU A 161     -51.415 -30.250 -33.493  1.00 26.92           H  
ATOM   2309  O   LEU A 161     -48.434 -29.118 -32.173  1.00 26.92           O  
ATOM   2310  CG  LEU A 161     -52.649 -28.553 -33.965  1.00 26.92           C  
ATOM   2311  HG  LEU A 161     -52.562 -27.467 -34.019  1.00 26.92           H  
ATOM   2312  CD1 LEU A 161     -52.977 -29.068 -35.367  1.00 26.92           C  
ATOM   2313 HD11 LEU A 161     -52.170 -28.795 -36.046  1.00 26.92           H  
ATOM   2314 HD12 LEU A 161     -53.083 -30.153 -35.361  1.00 26.92           H  
ATOM   2315 HD13 LEU A 161     -53.898 -28.610 -35.727  1.00 26.92           H  
ATOM   2316  CD2 LEU A 161     -53.826 -28.911 -33.055  1.00 26.92           C  
ATOM   2317 HD21 LEU A 161     -53.943 -29.994 -33.027  1.00 26.92           H  
ATOM   2318 HD22 LEU A 161     -53.651 -28.518 -32.053  1.00 26.92           H  
ATOM   2319 HD23 LEU A 161     -54.734 -28.454 -33.448  1.00 26.92           H  
ATOM   2320  N   LYS A 162     -49.550 -30.566 -30.925  1.00 26.70           N  
ATOM   2321  H   LYS A 162     -48.656 -31.032 -30.857  1.00 26.70           H  
ATOM   2322  CA  LYS A 162     -50.543 -30.992 -29.903  1.00 26.70           C  
ATOM   2323  HA  LYS A 162     -50.712 -30.147 -29.235  1.00 26.70           H  
ATOM   2324  C   LYS A 162     -49.973 -32.135 -29.025  1.00 26.70           C  
ATOM   2325  CB  LYS A 162     -51.882 -31.453 -30.539  1.00 26.70           C  
ATOM   2326  HB2 LYS A 162     -51.950 -32.541 -30.551  1.00 26.70           H  
ATOM   2327  HB3 LYS A 162     -51.963 -31.140 -31.580  1.00 26.70           H  
ATOM   2328  O   LYS A 162     -48.816 -32.502 -29.175  1.00 26.70           O  
ATOM   2329  CG  LYS A 162     -53.054 -30.851 -29.742  1.00 26.70           C  
ATOM   2330  HG2 LYS A 162     -53.057 -29.770 -29.882  1.00 26.70           H  
ATOM   2331  HG3 LYS A 162     -52.919 -31.049 -28.678  1.00 26.70           H  
ATOM   2332  CD  LYS A 162     -54.412 -31.413 -30.164  1.00 26.70           C  
ATOM   2333  HD2 LYS A 162     -54.542 -31.292 -31.239  1.00 26.70           H  
ATOM   2334  HD3 LYS A 162     -54.457 -32.473 -29.913  1.00 26.70           H  
ATOM   2335  CE  LYS A 162     -55.502 -30.641 -29.412  1.00 26.70           C  
ATOM   2336  HE2 LYS A 162     -55.402 -29.583 -29.654  1.00 26.70           H  
ATOM   2337  HE3 LYS A 162     -55.331 -30.752 -28.341  1.00 26.70           H  
ATOM   2338  NZ  LYS A 162     -56.858 -31.121 -29.770  1.00 26.70           N  
ATOM   2339  HZ1 LYS A 162     -56.960 -32.098 -29.533  1.00 26.70           H  
ATOM   2340  HZ2 LYS A 162     -57.016 -31.009 -30.761  1.00 26.70           H  
ATOM   2341  HZ3 LYS A 162     -57.558 -30.591 -29.272  1.00 26.70           H  
ATOM   2342  N   ALA A 163     -50.854 -32.744 -28.220  1.00 25.18           N  
ATOM   2343  H   ALA A 163     -51.750 -32.288 -28.125  1.00 25.18           H  
ATOM   2344  CA  ALA A 163     -50.679 -33.934 -27.380  1.00 25.18           C  
ATOM   2345  HA  ALA A 163     -51.692 -34.229 -27.108  1.00 25.18           H  
ATOM   2346  C   ALA A 163     -49.984 -33.695 -26.029  1.00 25.18           C  
ATOM   2347  CB  ALA A 163     -50.127 -35.121 -28.187  1.00 25.18           C  
ATOM   2348  HB1 ALA A 163     -49.080 -34.950 -28.436  1.00 25.18           H  
ATOM   2349  HB2 ALA A 163     -50.699 -35.251 -29.105  1.00 25.18           H  
ATOM   2350  HB3 ALA A 163     -50.194 -36.034 -27.596  1.00 25.18           H  
ATOM   2351  O   ALA A 163     -49.303 -32.696 -25.816  1.00 25.18           O  
ATOM   2352  N   GLN A 164     -50.264 -34.598 -25.084  1.00 25.90           N  
ATOM   2353  H   GLN A 164     -50.747 -35.441 -25.362  1.00 25.90           H  
ATOM   2354  CA  GLN A 164     -49.913 -34.513 -23.664  1.00 25.90           C  
ATOM   2355  HA  GLN A 164     -49.010 -33.913 -23.549  1.00 25.90           H  
ATOM   2356  C   GLN A 164     -49.649 -35.922 -23.093  1.00 25.90           C  
ATOM   2357  CB  GLN A 164     -51.063 -33.861 -22.861  1.00 25.90           C  
ATOM   2358  HB2 GLN A 164     -50.706 -33.721 -21.840  1.00 25.90           H  
ATOM   2359  HB3 GLN A 164     -51.897 -34.561 -22.809  1.00 25.90           H  
ATOM   2360  O   GLN A 164     -50.004 -36.919 -23.718  1.00 25.90           O  
ATOM   2361  CG  GLN A 164     -51.583 -32.495 -23.354  1.00 25.90           C  
ATOM   2362  HG2 GLN A 164     -51.769 -31.870 -22.481  1.00 25.90           H  
ATOM   2363  HG3 GLN A 164     -50.831 -31.979 -23.952  1.00 25.90           H  
ATOM   2364  CD  GLN A 164     -52.896 -32.602 -24.131  1.00 25.90           C  
ATOM   2365  NE2 GLN A 164     -54.008 -32.740 -23.439  1.00 25.90           N  
ATOM   2366 HE21 GLN A 164     -53.973 -32.785 -22.431  1.00 25.90           H  
ATOM   2367 HE22 GLN A 164     -54.864 -32.842 -23.966  1.00 25.90           H  
ATOM   2368  OE1 GLN A 164     -52.968 -32.575 -25.353  1.00 25.90           O  
ATOM   2369  N   SER A 165     -49.099 -35.997 -21.877  1.00 25.84           N  
ATOM   2370  H   SER A 165     -48.888 -35.132 -21.400  1.00 25.84           H  
ATOM   2371  CA  SER A 165     -48.999 -37.221 -21.062  1.00 25.84           C  
ATOM   2372  HA  SER A 165     -49.778 -37.921 -21.366  1.00 25.84           H  
ATOM   2373  C   SER A 165     -49.236 -36.883 -19.575  1.00 25.84           C  
ATOM   2374  CB  SER A 165     -47.644 -37.896 -21.315  1.00 25.84           C  
ATOM   2375  HB2 SER A 165     -46.845 -37.307 -20.865  1.00 25.84           H  
ATOM   2376  HB3 SER A 165     -47.474 -37.967 -22.389  1.00 25.84           H  
ATOM   2377  O   SER A 165     -49.763 -35.812 -19.269  1.00 25.84           O  
ATOM   2378  OG  SER A 165     -47.652 -39.202 -20.771  1.00 25.84           O  
ATOM   2379  HG  SER A 165     -46.826 -39.640 -20.988  1.00 25.84           H  
ATOM   2380  N   SER A 166     -48.906 -37.772 -18.634  1.00 25.39           N  
ATOM   2381  H   SER A 166     -48.464 -38.629 -18.935  1.00 25.39           H  
ATOM   2382  CA  SER A 166     -49.036 -37.550 -17.182  1.00 25.39           C  
ATOM   2383  HA  SER A 166     -48.849 -36.498 -16.965  1.00 25.39           H  
ATOM   2384  C   SER A 166     -48.014 -38.358 -16.368  1.00 25.39           C  
ATOM   2385  CB  SER A 166     -50.461 -37.883 -16.727  1.00 25.39           C  
ATOM   2386  HB2 SER A 166     -50.746 -38.867 -17.100  1.00 25.39           H  
ATOM   2387  HB3 SER A 166     -50.515 -37.888 -15.639  1.00 25.39           H  
ATOM   2388  O   SER A 166     -47.431 -39.319 -16.863  1.00 25.39           O  
ATOM   2389  OG  SER A 166     -51.349 -36.899 -17.224  1.00 25.39           O  
ATOM   2390  HG  SER A 166     -50.919 -36.455 -17.958  1.00 25.39           H  
ATOM   2391  N   THR A 167     -47.776 -37.940 -15.123  1.00 22.93           N  
ATOM   2392  H   THR A 167     -48.252 -37.112 -14.795  1.00 22.93           H  
ATOM   2393  CA  THR A 167     -46.718 -38.455 -14.234  1.00 22.93           C  
ATOM   2394  HA  THR A 167     -45.776 -38.416 -14.783  1.00 22.93           H  
ATOM   2395  C   THR A 167     -46.946 -39.905 -13.779  1.00 22.93           C  
ATOM   2396  CB  THR A 167     -46.593 -37.543 -12.996  1.00 22.93           C  
ATOM   2397  HB  THR A 167     -47.384 -37.788 -12.287  1.00 22.93           H  
ATOM   2398  O   THR A 167     -48.080 -40.338 -13.585  1.00 22.93           O  
ATOM   2399  CG2 THR A 167     -45.240 -37.651 -12.293  1.00 22.93           C  
ATOM   2400 HG21 THR A 167     -44.435 -37.439 -12.996  1.00 22.93           H  
ATOM   2401 HG22 THR A 167     -45.193 -36.940 -11.468  1.00 22.93           H  
ATOM   2402 HG23 THR A 167     -45.106 -38.651 -11.883  1.00 22.93           H  
ATOM   2403  OG1 THR A 167     -46.737 -36.188 -13.365  1.00 22.93           O  
ATOM   2404  HG1 THR A 167     -46.457 -35.651 -12.621  1.00 22.93           H  
ATOM   2405  N   SER A 168     -45.865 -40.657 -13.544  1.00 22.39           N  
ATOM   2406  H   SER A 168     -44.954 -40.260 -13.726  1.00 22.39           H  
ATOM   2407  CA  SER A 168     -45.854 -41.976 -12.880  1.00 22.39           C  
ATOM   2408  HA  SER A 168     -46.658 -42.013 -12.146  1.00 22.39           H  
ATOM   2409  C   SER A 168     -44.534 -42.172 -12.113  1.00 22.39           C  
ATOM   2410  CB  SER A 168     -46.097 -43.089 -13.900  1.00 22.39           C  
ATOM   2411  HB2 SER A 168     -45.467 -42.937 -14.776  1.00 22.39           H  
ATOM   2412  HB3 SER A 168     -45.867 -44.058 -13.458  1.00 22.39           H  
ATOM   2413  O   SER A 168     -43.576 -41.443 -12.364  1.00 22.39           O  
ATOM   2414  OG  SER A 168     -47.463 -43.064 -14.268  1.00 22.39           O  
ATOM   2415  HG  SER A 168     -47.771 -42.155 -14.246  1.00 22.39           H  
ATOM   2416  N   ILE A 169     -44.522 -43.037 -11.088  1.00 22.24           N  
ATOM   2417  H   ILE A 169     -45.285 -43.691 -10.990  1.00 22.24           H  
ATOM   2418  CA  ILE A 169     -43.613 -42.924  -9.924  1.00 22.24           C  
ATOM   2419  HA  ILE A 169     -42.705 -42.403 -10.227  1.00 22.24           H  
ATOM   2420  C   ILE A 169     -43.191 -44.311  -9.372  1.00 22.24           C  
ATOM   2421  CB  ILE A 169     -44.335 -42.064  -8.835  1.00 22.24           C  
ATOM   2422  HB  ILE A 169     -45.326 -42.491  -8.681  1.00 22.24           H  
ATOM   2423  O   ILE A 169     -44.041 -45.189  -9.252  1.00 22.24           O  
ATOM   2424  CG1 ILE A 169     -44.520 -40.590  -9.286  1.00 22.24           C  
ATOM   2425 HG12 ILE A 169     -43.544 -40.145  -9.477  1.00 22.24           H  
ATOM   2426 HG13 ILE A 169     -45.088 -40.568 -10.216  1.00 22.24           H  
ATOM   2427  CG2 ILE A 169     -43.622 -42.099  -7.472  1.00 22.24           C  
ATOM   2428 HG21 ILE A 169     -44.156 -41.500  -6.735  1.00 22.24           H  
ATOM   2429 HG22 ILE A 169     -42.601 -41.730  -7.567  1.00 22.24           H  
ATOM   2430 HG23 ILE A 169     -43.624 -43.118  -7.086  1.00 22.24           H  
ATOM   2431  CD1 ILE A 169     -45.296 -39.684  -8.319  1.00 22.24           C  
ATOM   2432 HD11 ILE A 169     -46.233 -40.163  -8.031  1.00 22.24           H  
ATOM   2433 HD12 ILE A 169     -45.520 -38.740  -8.816  1.00 22.24           H  
ATOM   2434 HD13 ILE A 169     -44.702 -39.468  -7.431  1.00 22.24           H  
ATOM   2435  N   ILE A 170     -41.928 -44.427  -8.911  1.00 22.23           N  
ATOM   2436  H   ILE A 170     -41.315 -43.652  -9.122  1.00 22.23           H  
ATOM   2437  CA  ILE A 170     -41.326 -45.522  -8.094  1.00 22.23           C  
ATOM   2438  HA  ILE A 170     -40.321 -45.169  -7.864  1.00 22.23           H  
ATOM   2439  C   ILE A 170     -41.031 -46.867  -8.818  1.00 22.23           C  
ATOM   2440  CB  ILE A 170     -42.051 -45.608  -6.712  1.00 22.23           C  
ATOM   2441  HB  ILE A 170     -43.114 -45.424  -6.870  1.00 22.23           H  
ATOM   2442  O   ILE A 170     -41.590 -47.164  -9.866  1.00 22.23           O  
ATOM   2443  CG1 ILE A 170     -41.497 -44.492  -5.790  1.00 22.23           C  
ATOM   2444 HG12 ILE A 170     -41.425 -43.562  -6.353  1.00 22.23           H  
ATOM   2445 HG13 ILE A 170     -40.488 -44.755  -5.473  1.00 22.23           H  
ATOM   2446  CG2 ILE A 170     -41.972 -46.959  -5.976  1.00 22.23           C  
ATOM   2447 HG21 ILE A 170     -40.946 -47.190  -5.690  1.00 22.23           H  
ATOM   2448 HG22 ILE A 170     -42.374 -47.747  -6.613  1.00 22.23           H  
ATOM   2449 HG23 ILE A 170     -42.590 -46.935  -5.079  1.00 22.23           H  
ATOM   2450  CD1 ILE A 170     -42.348 -44.212  -4.543  1.00 22.23           C  
ATOM   2451 HD11 ILE A 170     -41.954 -43.335  -4.030  1.00 22.23           H  
ATOM   2452 HD12 ILE A 170     -42.311 -45.057  -3.855  1.00 22.23           H  
ATOM   2453 HD13 ILE A 170     -43.382 -44.020  -4.828  1.00 22.23           H  
ATOM   2454  N   THR A 171     -40.113 -47.660  -8.229  1.00 24.71           N  
ATOM   2455  H   THR A 171     -39.735 -47.299  -7.365  1.00 24.71           H  
ATOM   2456  CA  THR A 171     -39.408 -48.874  -8.730  1.00 24.71           C  
ATOM   2457  HA  THR A 171     -38.852 -49.264  -7.877  1.00 24.71           H  
ATOM   2458  C   THR A 171     -38.360 -48.583  -9.818  1.00 24.71           C  
ATOM   2459  CB  THR A 171     -40.329 -50.049  -9.118  1.00 24.71           C  
ATOM   2460  HB  THR A 171     -39.698 -50.906  -9.351  1.00 24.71           H  
ATOM   2461  O   THR A 171     -38.690 -48.028 -10.856  1.00 24.71           O  
ATOM   2462  CG2 THR A 171     -41.271 -50.458  -7.986  1.00 24.71           C  
ATOM   2463 HG21 THR A 171     -41.787 -51.375  -8.270  1.00 24.71           H  
ATOM   2464 HG22 THR A 171     -40.699 -50.641  -7.076  1.00 24.71           H  
ATOM   2465 HG23 THR A 171     -42.011 -49.677  -7.812  1.00 24.71           H  
ATOM   2466  OG1 THR A 171     -41.132 -49.781 -10.240  1.00 24.71           O  
ATOM   2467  HG1 THR A 171     -41.307 -48.838 -10.257  1.00 24.71           H  
ATOM   2468  N   SER A 172     -37.051 -48.845  -9.667  1.00 22.73           N  
ATOM   2469  H   SER A 172     -36.540 -48.601 -10.504  1.00 22.73           H  
ATOM   2470  CA  SER A 172     -36.222 -49.390  -8.558  1.00 22.73           C  
ATOM   2471  HA  SER A 172     -35.198 -49.157  -8.851  1.00 22.73           H  
ATOM   2472  C   SER A 172     -36.230 -50.919  -8.340  1.00 22.73           C  
ATOM   2473  CB  SER A 172     -36.407 -48.640  -7.219  1.00 22.73           C  
ATOM   2474  HB2 SER A 172     -35.476 -48.690  -6.655  1.00 22.73           H  
ATOM   2475  HB3 SER A 172     -37.175 -49.133  -6.623  1.00 22.73           H  
ATOM   2476  O   SER A 172     -37.130 -51.435  -7.683  1.00 22.73           O  
ATOM   2477  OG  SER A 172     -36.785 -47.283  -7.385  1.00 22.73           O  
ATOM   2478  HG  SER A 172     -36.102 -46.830  -7.886  1.00 22.73           H  
ATOM   2479  N   SER A 173     -35.178 -51.611  -8.816  1.00 26.80           N  
ATOM   2480  H   SER A 173     -34.518 -51.124  -9.405  1.00 26.80           H  
ATOM   2481  CA  SER A 173     -34.789 -53.005  -8.486  1.00 26.80           C  
ATOM   2482  HA  SER A 173     -34.743 -53.112  -7.403  1.00 26.80           H  
ATOM   2483  C   SER A 173     -33.407 -53.367  -9.093  1.00 26.80           C  
ATOM   2484  CB  SER A 173     -35.828 -53.999  -9.036  1.00 26.80           C  
ATOM   2485  HB2 SER A 173     -35.500 -55.018  -8.830  1.00 26.80           H  
ATOM   2486  HB3 SER A 173     -36.780 -53.846  -8.528  1.00 26.80           H  
ATOM   2487  O   SER A 173     -32.917 -52.628  -9.940  1.00 26.80           O  
ATOM   2488  OG  SER A 173     -36.023 -53.840 -10.430  1.00 26.80           O  
ATOM   2489  HG  SER A 173     -35.171 -53.753 -10.865  1.00 26.80           H  
ATOM   2490  N   GLU A 174     -32.828 -54.553  -8.853  1.00 24.11           N  
ATOM   2491  H   GLU A 174     -32.445 -54.950  -9.700  1.00 24.11           H  
ATOM   2492  CA  GLU A 174     -31.931 -54.832  -7.707  1.00 24.11           C  
ATOM   2493  HA  GLU A 174     -31.164 -54.058  -7.675  1.00 24.11           H  
ATOM   2494  C   GLU A 174     -31.176 -56.187  -7.852  1.00 24.11           C  
ATOM   2495  CB  GLU A 174     -32.716 -54.805  -6.369  1.00 24.11           C  
ATOM   2496  HB2 GLU A 174     -32.451 -55.653  -5.737  1.00 24.11           H  
ATOM   2497  HB3 GLU A 174     -33.786 -54.887  -6.560  1.00 24.11           H  
ATOM   2498  O   GLU A 174     -31.716 -57.227  -7.478  1.00 24.11           O  
ATOM   2499  CG  GLU A 174     -32.430 -53.534  -5.556  1.00 24.11           C  
ATOM   2500  HG2 GLU A 174     -33.213 -53.429  -4.805  1.00 24.11           H  
ATOM   2501  HG3 GLU A 174     -32.473 -52.662  -6.208  1.00 24.11           H  
ATOM   2502  CD  GLU A 174     -31.063 -53.608  -4.855  1.00 24.11           C  
ATOM   2503  OE1 GLU A 174     -30.101 -54.158  -5.435  1.00 24.11           O  
ATOM   2504  OE2 GLU A 174     -30.939 -53.145  -3.702  1.00 24.11           O  
ATOM   2505  N   GLN A 175     -29.952 -56.197  -8.413  1.00 27.41           N  
ATOM   2506  H   GLN A 175     -29.615 -55.329  -8.805  1.00 27.41           H  
ATOM   2507  CA  GLN A 175     -28.930 -57.282  -8.347  1.00 27.41           C  
ATOM   2508  HA  GLN A 175     -28.727 -57.463  -7.292  1.00 27.41           H  
ATOM   2509  C   GLN A 175     -27.612 -56.803  -9.025  1.00 27.41           C  
ATOM   2510  CB  GLN A 175     -29.455 -58.586  -8.996  1.00 27.41           C  
ATOM   2511  HB2 GLN A 175     -28.709 -59.001  -9.673  1.00 27.41           H  
ATOM   2512  HB3 GLN A 175     -30.334 -58.361  -9.601  1.00 27.41           H  
ATOM   2513  O   GLN A 175     -27.709 -56.045  -9.986  1.00 27.41           O  
ATOM   2514  CG  GLN A 175     -29.802 -59.652  -7.930  1.00 27.41           C  
ATOM   2515  HG2 GLN A 175     -28.951 -60.320  -7.793  1.00 27.41           H  
ATOM   2516  HG3 GLN A 175     -30.005 -59.174  -6.972  1.00 27.41           H  
ATOM   2517  CD  GLN A 175     -31.032 -60.480  -8.283  1.00 27.41           C  
ATOM   2518  NE2 GLN A 175     -32.207 -59.898  -8.219  1.00 27.41           N  
ATOM   2519 HE21 GLN A 175     -33.011 -60.460  -8.461  1.00 27.41           H  
ATOM   2520 HE22 GLN A 175     -32.248 -58.924  -7.954  1.00 27.41           H  
ATOM   2521  OE1 GLN A 175     -30.975 -61.658  -8.586  1.00 27.41           O  
ATOM   2522  N   ARG A 176     -26.357 -57.061  -8.591  1.00 26.41           N  
ATOM   2523  H   ARG A 176     -25.699 -56.577  -9.185  1.00 26.41           H  
ATOM   2524  CA  ARG A 176     -25.714 -57.991  -7.610  1.00 26.41           C  
ATOM   2525  HA  ARG A 176     -24.698 -57.622  -7.474  1.00 26.41           H  
ATOM   2526  C   ARG A 176     -25.563 -59.445  -8.117  1.00 26.41           C  
ATOM   2527  CB  ARG A 176     -26.379 -57.941  -6.220  1.00 26.41           C  
ATOM   2528  HB2 ARG A 176     -25.717 -58.424  -5.501  1.00 26.41           H  
ATOM   2529  HB3 ARG A 176     -27.287 -58.544  -6.251  1.00 26.41           H  
ATOM   2530  O   ARG A 176     -26.523 -59.959  -8.666  1.00 26.41           O  
ATOM   2531  CG  ARG A 176     -26.704 -56.541  -5.666  1.00 26.41           C  
ATOM   2532  HG2 ARG A 176     -25.780 -56.015  -5.426  1.00 26.41           H  
ATOM   2533  HG3 ARG A 176     -27.260 -55.954  -6.396  1.00 26.41           H  
ATOM   2534  CD  ARG A 176     -27.569 -56.685  -4.408  1.00 26.41           C  
ATOM   2535  HD2 ARG A 176     -28.405 -57.347  -4.633  1.00 26.41           H  
ATOM   2536  HD3 ARG A 176     -26.986 -57.143  -3.609  1.00 26.41           H  
ATOM   2537  NE  ARG A 176     -28.130 -55.393  -3.986  1.00 26.41           N  
ATOM   2538  HE  ARG A 176     -28.917 -55.044  -4.515  1.00 26.41           H  
ATOM   2539  NH1 ARG A 176     -26.654 -54.818  -2.328  1.00 26.41           N  
ATOM   2540 HH11 ARG A 176     -26.088 -55.617  -2.574  1.00 26.41           H  
ATOM   2541 HH12 ARG A 176     -26.362 -54.160  -1.619  1.00 26.41           H  
ATOM   2542  NH2 ARG A 176     -28.428 -53.533  -2.733  1.00 26.41           N  
ATOM   2543 HH21 ARG A 176     -28.166 -52.882  -2.007  1.00 26.41           H  
ATOM   2544 HH22 ARG A 176     -29.303 -53.390  -3.218  1.00 26.41           H  
ATOM   2545  CZ  ARG A 176     -27.735 -54.591  -3.021  1.00 26.41           C  
ATOM   2546  N   THR A 177     -24.446 -60.175  -7.962  1.00 26.44           N  
ATOM   2547  H   THR A 177     -24.535 -61.096  -8.365  1.00 26.44           H  
ATOM   2548  CA  THR A 177     -23.093 -59.913  -7.386  1.00 26.44           C  
ATOM   2549  HA  THR A 177     -22.960 -58.840  -7.244  1.00 26.44           H  
ATOM   2550  C   THR A 177     -21.988 -60.434  -8.330  1.00 26.44           C  
ATOM   2551  CB  THR A 177     -22.880 -60.663  -6.055  1.00 26.44           C  
ATOM   2552  HB  THR A 177     -21.823 -60.628  -5.791  1.00 26.44           H  
ATOM   2553  O   THR A 177     -22.283 -61.331  -9.110  1.00 26.44           O  
ATOM   2554  CG2 THR A 177     -23.672 -60.089  -4.888  1.00 26.44           C  
ATOM   2555 HG21 THR A 177     -23.511 -59.013  -4.825  1.00 26.44           H  
ATOM   2556 HG22 THR A 177     -24.730 -60.320  -5.013  1.00 26.44           H  
ATOM   2557 HG23 THR A 177     -23.322 -60.552  -3.966  1.00 26.44           H  
ATOM   2558  OG1 THR A 177     -23.278 -62.012  -6.174  1.00 26.44           O  
ATOM   2559  HG1 THR A 177     -22.737 -62.437  -6.843  1.00 26.44           H  
ATOM   2560  N   SER A 178     -20.716 -59.996  -8.366  1.00 29.11           N  
ATOM   2561  H   SER A 178     -20.210 -60.465  -9.104  1.00 29.11           H  
ATOM   2562  CA  SER A 178     -19.859 -59.125  -7.518  1.00 29.11           C  
ATOM   2563  HA  SER A 178     -19.019 -58.909  -8.179  1.00 29.11           H  
ATOM   2564  C   SER A 178     -19.157 -59.745  -6.281  1.00 29.11           C  
ATOM   2565  CB  SER A 178     -20.443 -57.723  -7.267  1.00 29.11           C  
ATOM   2566  HB2 SER A 178     -19.617 -57.032  -7.103  1.00 29.11           H  
ATOM   2567  HB3 SER A 178     -20.998 -57.390  -8.145  1.00 29.11           H  
ATOM   2568  O   SER A 178     -19.524 -59.441  -5.146  1.00 29.11           O  
ATOM   2569  OG  SER A 178     -21.277 -57.688  -6.125  1.00 29.11           O  
ATOM   2570  HG  SER A 178     -20.772 -58.110  -5.426  1.00 29.11           H  
ATOM   2571  N   THR A 179     -18.106 -60.541  -6.518  1.00 28.78           N  
ATOM   2572  H   THR A 179     -17.923 -60.804  -7.476  1.00 28.78           H  
ATOM   2573  CA  THR A 179     -17.046 -60.990  -5.572  1.00 28.78           C  
ATOM   2574  HA  THR A 179     -16.822 -60.217  -4.837  1.00 28.78           H  
ATOM   2575  C   THR A 179     -15.795 -61.314  -6.402  1.00 28.78           C  
ATOM   2576  CB  THR A 179     -17.421 -62.297  -4.843  1.00 28.78           C  
ATOM   2577  HB  THR A 179     -16.522 -62.709  -4.385  1.00 28.78           H  
ATOM   2578  O   THR A 179     -15.979 -61.991  -7.408  1.00 28.78           O  
ATOM   2579  CG2 THR A 179     -18.461 -62.108  -3.741  1.00 28.78           C  
ATOM   2580 HG21 THR A 179     -19.427 -61.852  -4.176  1.00 28.78           H  
ATOM   2581 HG22 THR A 179     -18.138 -61.316  -3.066  1.00 28.78           H  
ATOM   2582 HG23 THR A 179     -18.558 -63.038  -3.181  1.00 28.78           H  
ATOM   2583  OG1 THR A 179     -17.942 -63.248  -5.747  1.00 28.78           O  
ATOM   2584  HG1 THR A 179     -17.327 -63.297  -6.482  1.00 28.78           H  
ATOM   2585  N   SER A 180     -14.543 -60.921  -6.135  1.00 31.10           N  
ATOM   2586  H   SER A 180     -13.898 -61.265  -6.833  1.00 31.10           H  
ATOM   2587  CA  SER A 180     -13.865 -60.146  -5.072  1.00 31.10           C  
ATOM   2588  HA  SER A 180     -12.843 -60.179  -5.450  1.00 31.10           H  
ATOM   2589  C   SER A 180     -13.747 -60.741  -3.656  1.00 31.10           C  
ATOM   2590  CB  SER A 180     -14.204 -58.650  -5.081  1.00 31.10           C  
ATOM   2591  HB2 SER A 180     -13.375 -58.101  -4.634  1.00 31.10           H  
ATOM   2592  HB3 SER A 180     -14.315 -58.315  -6.113  1.00 31.10           H  
ATOM   2593  O   SER A 180     -14.714 -61.298  -3.135  1.00 31.10           O  
ATOM   2594  OG  SER A 180     -15.389 -58.357  -4.361  1.00 31.10           O  
ATOM   2595  HG  SER A 180     -15.223 -58.527  -3.431  1.00 31.10           H  
ATOM   2596  N   THR A 181     -12.576 -60.616  -3.001  1.00 31.04           N  
ATOM   2597  H   THR A 181     -11.823 -60.140  -3.476  1.00 31.04           H  
ATOM   2598  CA  THR A 181     -12.276 -61.198  -1.665  1.00 31.04           C  
ATOM   2599  HA  THR A 181     -13.130 -61.006  -1.015  1.00 31.04           H  
ATOM   2600  C   THR A 181     -11.033 -60.601  -0.962  1.00 31.04           C  
ATOM   2601  CB  THR A 181     -12.122 -62.730  -1.811  1.00 31.04           C  
ATOM   2602  HB  THR A 181     -11.660 -62.957  -2.772  1.00 31.04           H  
ATOM   2603  O   THR A 181     -10.018 -60.336  -1.595  1.00 31.04           O  
ATOM   2604  CG2 THR A 181     -11.343 -63.477  -0.724  1.00 31.04           C  
ATOM   2605 HG21 THR A 181     -11.772 -63.273   0.256  1.00 31.04           H  
ATOM   2606 HG22 THR A 181     -11.399 -64.548  -0.921  1.00 31.04           H  
ATOM   2607 HG23 THR A 181     -10.293 -63.185  -0.749  1.00 31.04           H  
ATOM   2608  OG1 THR A 181     -13.410 -63.297  -1.773  1.00 31.04           O  
ATOM   2609  HG1 THR A 181     -13.962 -62.783  -2.366  1.00 31.04           H  
ATOM   2610  N   SER A 182     -11.071 -60.544   0.386  1.00 32.14           N  
ATOM   2611  H   SER A 182     -11.954 -60.797   0.807  1.00 32.14           H  
ATOM   2612  CA  SER A 182     -10.019 -60.050   1.319  1.00 32.14           C  
ATOM   2613  HA  SER A 182     -10.358 -60.338   2.315  1.00 32.14           H  
ATOM   2614  C   SER A 182      -9.878 -58.506   1.386  1.00 32.14           C  
ATOM   2615  CB  SER A 182      -8.702 -60.818   1.103  1.00 32.14           C  
ATOM   2616  HB2 SER A 182      -8.923 -61.851   0.836  1.00 32.14           H  
ATOM   2617  HB3 SER A 182      -8.125 -60.829   2.028  1.00 32.14           H  
ATOM   2618  O   SER A 182     -10.511 -57.806   0.608  1.00 32.14           O  
ATOM   2619  OG  SER A 182      -7.916 -60.231   0.096  1.00 32.14           O  
ATOM   2620  HG  SER A 182      -8.456 -60.158  -0.694  1.00 32.14           H  
ATOM   2621  N   SER A 183      -9.175 -57.878   2.345  1.00 33.22           N  
ATOM   2622  H   SER A 183      -9.244 -56.872   2.285  1.00 33.22           H  
ATOM   2623  CA  SER A 183      -8.297 -58.382   3.425  1.00 33.22           C  
ATOM   2624  HA  SER A 183      -8.519 -59.433   3.611  1.00 33.22           H  
ATOM   2625  C   SER A 183      -8.515 -57.642   4.777  1.00 33.22           C  
ATOM   2626  CB  SER A 183      -6.838 -58.287   2.948  1.00 33.22           C  
ATOM   2627  HB2 SER A 183      -6.736 -58.756   1.970  1.00 33.22           H  
ATOM   2628  HB3 SER A 183      -6.191 -58.817   3.647  1.00 33.22           H  
ATOM   2629  O   SER A 183      -9.559 -57.024   4.987  1.00 33.22           O  
ATOM   2630  OG  SER A 183      -6.429 -56.939   2.868  1.00 33.22           O  
ATOM   2631  HG  SER A 183      -6.308 -56.714   1.943  1.00 33.22           H  
ATOM   2632  N   SER A 184      -7.610 -57.779   5.762  1.00 32.01           N  
ATOM   2633  H   SER A 184      -6.746 -58.254   5.546  1.00 32.01           H  
ATOM   2634  CA  SER A 184      -7.736 -57.270   7.155  1.00 32.01           C  
ATOM   2635  HA  SER A 184      -8.124 -56.251   7.157  1.00 32.01           H  
ATOM   2636  C   SER A 184      -6.375 -57.304   7.885  1.00 32.01           C  
ATOM   2637  CB  SER A 184      -8.690 -58.194   7.929  1.00 32.01           C  
ATOM   2638  HB2 SER A 184      -8.373 -59.229   7.798  1.00 32.01           H  
ATOM   2639  HB3 SER A 184      -8.657 -57.969   8.995  1.00 32.01           H  
ATOM   2640  O   SER A 184      -5.574 -58.177   7.569  1.00 32.01           O  
ATOM   2641  OG  SER A 184     -10.019 -58.049   7.468  1.00 32.01           O  
ATOM   2642  HG  SER A 184      -9.992 -57.644   6.598  1.00 32.01           H  
ATOM   2643  N   SER A 185      -6.029 -56.487   8.896  1.00 30.77           N  
ATOM   2644  H   SER A 185      -5.121 -56.717   9.274  1.00 30.77           H  
ATOM   2645  CA  SER A 185      -6.591 -55.236   9.462  1.00 30.77           C  
ATOM   2646  HA  SER A 185      -6.851 -54.549   8.656  1.00 30.77           H  
ATOM   2647  C   SER A 185      -5.529 -54.546  10.362  1.00 30.77           C  
ATOM   2648  CB  SER A 185      -7.829 -55.511  10.330  1.00 30.77           C  
ATOM   2649  HB2 SER A 185      -7.716 -56.467  10.840  1.00 30.77           H  
ATOM   2650  HB3 SER A 185      -7.945 -54.733  11.085  1.00 30.77           H  
ATOM   2651  O   SER A 185      -4.492 -55.138  10.654  1.00 30.77           O  
ATOM   2652  OG  SER A 185      -9.000 -55.525   9.543  1.00 30.77           O  
ATOM   2653  HG  SER A 185      -9.183 -54.656   9.179  1.00 30.77           H  
ATOM   2654  N   SER A 186      -5.773 -53.308  10.818  1.00 27.42           N  
ATOM   2655  H   SER A 186      -6.632 -52.857  10.535  1.00 27.42           H  
ATOM   2656  CA  SER A 186      -4.797 -52.462  11.549  1.00 27.42           C  
ATOM   2657  HA  SER A 186      -3.803 -52.886  11.410  1.00 27.42           H  
ATOM   2658  C   SER A 186      -5.030 -52.341  13.073  1.00 27.42           C  
ATOM   2659  CB  SER A 186      -4.780 -51.053  10.940  1.00 27.42           C  
ATOM   2660  HB2 SER A 186      -5.696 -50.535  11.225  1.00 27.42           H  
ATOM   2661  HB3 SER A 186      -3.929 -50.493  11.327  1.00 27.42           H  
ATOM   2662  O   SER A 186      -6.151 -52.502  13.555  1.00 27.42           O  
ATOM   2663  OG  SER A 186      -4.715 -51.100   9.528  1.00 27.42           O  
ATOM   2664  HG  SER A 186      -3.857 -51.426   9.247  1.00 27.42           H  
ATOM   2665  N   THR A 187      -3.979 -51.965  13.821  1.00 27.41           N  
ATOM   2666  H   THR A 187      -3.114 -51.771  13.338  1.00 27.41           H  
ATOM   2667  CA  THR A 187      -3.921 -51.904  15.307  1.00 27.41           C  
ATOM   2668  HA  THR A 187      -4.924 -52.058  15.704  1.00 27.41           H  
ATOM   2669  C   THR A 187      -3.427 -50.526  15.813  1.00 27.41           C  
ATOM   2670  CB  THR A 187      -3.043 -53.071  15.816  1.00 27.41           C  
ATOM   2671  HB  THR A 187      -2.041 -52.975  15.398  1.00 27.41           H  
ATOM   2672  O   THR A 187      -2.986 -49.703  15.014  1.00 27.41           O  
ATOM   2673  CG2 THR A 187      -2.937 -53.228  17.334  1.00 27.41           C  
ATOM   2674 HG21 THR A 187      -2.293 -52.454  17.752  1.00 27.41           H  
ATOM   2675 HG22 THR A 187      -3.927 -53.181  17.789  1.00 27.41           H  
ATOM   2676 HG23 THR A 187      -2.485 -54.190  17.574  1.00 27.41           H  
ATOM   2677  OG1 THR A 187      -3.609 -54.279  15.368  1.00 27.41           O  
ATOM   2678  HG1 THR A 187      -2.950 -54.973  15.441  1.00 27.41           H  
ATOM   2679  N   ARG A 188      -3.536 -50.229  17.123  1.00 27.42           N  
ATOM   2680  H   ARG A 188      -3.809 -50.977  17.744  1.00 27.42           H  
ATOM   2681  CA  ARG A 188      -3.154 -48.948  17.780  1.00 27.42           C  
ATOM   2682  HA  ARG A 188      -2.368 -48.470  17.195  1.00 27.42           H  
ATOM   2683  C   ARG A 188      -2.601 -49.180  19.212  1.00 27.42           C  
ATOM   2684  CB  ARG A 188      -4.383 -48.005  17.851  1.00 27.42           C  
ATOM   2685  HB2 ARG A 188      -4.028 -47.000  18.079  1.00 27.42           H  
ATOM   2686  HB3 ARG A 188      -5.007 -48.328  18.685  1.00 27.42           H  
ATOM   2687  O   ARG A 188      -2.444 -50.334  19.598  1.00 27.42           O  
ATOM   2688  CG  ARG A 188      -5.298 -47.912  16.619  1.00 27.42           C  
ATOM   2689  HG2 ARG A 188      -5.731 -48.889  16.407  1.00 27.42           H  
ATOM   2690  HG3 ARG A 188      -4.726 -47.572  15.756  1.00 27.42           H  
ATOM   2691  CD  ARG A 188      -6.434 -46.920  16.916  1.00 27.42           C  
ATOM   2692  HD2 ARG A 188      -6.010 -45.919  16.995  1.00 27.42           H  
ATOM   2693  HD3 ARG A 188      -6.883 -47.165  17.879  1.00 27.42           H  
ATOM   2694  NE  ARG A 188      -7.460 -46.923  15.856  1.00 27.42           N  
ATOM   2695  HE  ARG A 188      -7.225 -46.423  15.011  1.00 27.42           H  
ATOM   2696  NH1 ARG A 188      -9.082 -48.197  16.905  1.00 27.42           N  
ATOM   2697 HH11 ARG A 188      -9.985 -48.648  16.871  1.00 27.42           H  
ATOM   2698 HH12 ARG A 188      -8.517 -48.282  17.738  1.00 27.42           H  
ATOM   2699  NH2 ARG A 188      -9.440 -47.411  14.853  1.00 27.42           N  
ATOM   2700 HH21 ARG A 188      -9.153 -46.888  14.039  1.00 27.42           H  
ATOM   2701 HH22 ARG A 188     -10.344 -47.861  14.856  1.00 27.42           H  
ATOM   2702  CZ  ARG A 188      -8.647 -47.510  15.883  1.00 27.42           C  
ATOM   2703  N   TYR A 189      -2.482 -48.094  20.004  1.00 28.32           N  
ATOM   2704  H   TYR A 189      -2.576 -47.207  19.531  1.00 28.32           H  
ATOM   2705  CA  TYR A 189      -2.375 -48.024  21.489  1.00 28.32           C  
ATOM   2706  HA  TYR A 189      -2.684 -47.011  21.747  1.00 28.32           H  
ATOM   2707  C   TYR A 189      -0.961 -48.194  22.106  1.00 28.32           C  
ATOM   2708  CB  TYR A 189      -3.410 -48.988  22.129  1.00 28.32           C  
ATOM   2709  HB2 TYR A 189      -3.431 -48.873  23.213  1.00 28.32           H  
ATOM   2710  HB3 TYR A 189      -3.078 -50.015  21.972  1.00 28.32           H  
ATOM   2711  O   TYR A 189      -0.171 -48.962  21.576  1.00 28.32           O  
ATOM   2712  CG  TYR A 189      -4.832 -48.838  21.608  1.00 28.32           C  
ATOM   2713  CD1 TYR A 189      -5.540 -47.639  21.821  1.00 28.32           C  
ATOM   2714  HD1 TYR A 189      -5.089 -46.841  22.392  1.00 28.32           H  
ATOM   2715  CD2 TYR A 189      -5.430 -49.882  20.873  1.00 28.32           C  
ATOM   2716  HD2 TYR A 189      -4.890 -50.804  20.718  1.00 28.32           H  
ATOM   2717  CE1 TYR A 189      -6.828 -47.469  21.278  1.00 28.32           C  
ATOM   2718  HE1 TYR A 189      -7.359 -46.542  21.436  1.00 28.32           H  
ATOM   2719  CE2 TYR A 189      -6.712 -49.712  20.314  1.00 28.32           C  
ATOM   2720  HE2 TYR A 189      -7.166 -50.506  19.740  1.00 28.32           H  
ATOM   2721  OH  TYR A 189      -8.619 -48.307  19.919  1.00 28.32           O  
ATOM   2722  HH  TYR A 189      -9.048 -47.524  20.270  1.00 28.32           H  
ATOM   2723  CZ  TYR A 189      -7.408 -48.501  20.508  1.00 28.32           C  
ATOM   2724  N   ILE A 190      -0.573 -47.568  23.240  1.00 29.62           N  
ATOM   2725  H   ILE A 190       0.326 -47.895  23.564  1.00 29.62           H  
ATOM   2726  CA  ILE A 190      -1.058 -46.379  24.009  1.00 29.62           C  
ATOM   2727  HA  ILE A 190      -1.137 -45.535  23.323  1.00 29.62           H  
ATOM   2728  C   ILE A 190      -0.017 -45.997  25.111  1.00 29.62           C  
ATOM   2729  CB  ILE A 190      -2.455 -46.634  24.653  1.00 29.62           C  
ATOM   2730  HB  ILE A 190      -3.129 -46.905  23.841  1.00 29.62           H  
ATOM   2731  O   ILE A 190       0.873 -46.790  25.403  1.00 29.62           O  
ATOM   2732  CG1 ILE A 190      -3.117 -45.380  25.274  1.00 29.62           C  
ATOM   2733 HG12 ILE A 190      -2.700 -45.186  26.262  1.00 29.62           H  
ATOM   2734 HG13 ILE A 190      -2.916 -44.522  24.633  1.00 29.62           H  
ATOM   2735  CG2 ILE A 190      -2.428 -47.803  25.658  1.00 29.62           C  
ATOM   2736 HG21 ILE A 190      -1.985 -48.688  25.201  1.00 29.62           H  
ATOM   2737 HG22 ILE A 190      -1.839 -47.539  26.536  1.00 29.62           H  
ATOM   2738 HG23 ILE A 190      -3.440 -48.059  25.974  1.00 29.62           H  
ATOM   2739  CD1 ILE A 190      -4.639 -45.496  25.432  1.00 29.62           C  
ATOM   2740 HD11 ILE A 190      -5.030 -44.560  25.829  1.00 29.62           H  
ATOM   2741 HD12 ILE A 190      -5.105 -45.688  24.465  1.00 29.62           H  
ATOM   2742 HD13 ILE A 190      -4.892 -46.299  26.124  1.00 29.62           H  
ATOM   2743  N   ALA A 191      -0.210 -44.850  25.788  1.00 27.44           N  
ATOM   2744  H   ALA A 191      -0.905 -44.222  25.410  1.00 27.44           H  
ATOM   2745  CA  ALA A 191       0.361 -44.444  27.093  1.00 27.44           C  
ATOM   2746  HA  ALA A 191      -0.252 -43.601  27.412  1.00 27.44           H  
ATOM   2747  C   ALA A 191       1.799 -43.861  27.124  1.00 27.44           C  
ATOM   2748  CB  ALA A 191       0.092 -45.536  28.146  1.00 27.44           C  
ATOM   2749  HB1 ALA A 191       0.281 -45.152  29.149  1.00 27.44           H  
ATOM   2750  HB2 ALA A 191      -0.948 -45.860  28.095  1.00 27.44           H  
ATOM   2751  HB3 ALA A 191       0.745 -46.392  27.972  1.00 27.44           H  
ATOM   2752  O   ALA A 191       2.426 -43.646  26.090  1.00 27.44           O  
ATOM   2753  N   SER A 192       2.252 -43.477  28.328  1.00 27.78           N  
ATOM   2754  H   SER A 192       1.695 -43.708  29.139  1.00 27.78           H  
ATOM   2755  CA  SER A 192       3.418 -42.613  28.606  1.00 27.78           C  
ATOM   2756  HA  SER A 192       4.210 -42.837  27.891  1.00 27.78           H  
ATOM   2757  C   SER A 192       3.981 -42.821  30.035  1.00 27.78           C  
ATOM   2758  CB  SER A 192       2.991 -41.147  28.420  1.00 27.78           C  
ATOM   2759  HB2 SER A 192       3.845 -40.489  28.583  1.00 27.78           H  
ATOM   2760  HB3 SER A 192       2.640 -41.003  27.398  1.00 27.78           H  
ATOM   2761  O   SER A 192       3.461 -43.638  30.793  1.00 27.78           O  
ATOM   2762  OG  SER A 192       1.950 -40.809  29.321  1.00 27.78           O  
ATOM   2763  HG  SER A 192       2.205 -40.025  29.812  1.00 27.78           H  
ATOM   2764  N   GLY A 193       5.036 -42.081  30.419  1.00 25.27           N  
ATOM   2765  H   GLY A 193       5.402 -41.393  29.777  1.00 25.27           H  
ATOM   2766  CA  GLY A 193       5.662 -42.108  31.757  1.00 25.27           C  
ATOM   2767  HA2 GLY A 193       6.421 -42.889  31.784  1.00 25.27           H  
ATOM   2768  HA3 GLY A 193       4.906 -42.342  32.507  1.00 25.27           H  
ATOM   2769  C   GLY A 193       6.319 -40.769  32.146  1.00 25.27           C  
ATOM   2770  O   GLY A 193       6.315 -39.840  31.338  1.00 25.27           O  
ATOM   2771  N   SER A 194       6.869 -40.655  33.369  1.00 27.23           N  
ATOM   2772  H   SER A 194       6.888 -41.468  33.969  1.00 27.23           H  
ATOM   2773  CA  SER A 194       7.125 -39.345  34.010  1.00 27.23           C  
ATOM   2774  HA  SER A 194       7.100 -38.573  33.241  1.00 27.23           H  
ATOM   2775  C   SER A 194       8.453 -39.190  34.779  1.00 27.23           C  
ATOM   2776  CB  SER A 194       5.996 -39.020  35.002  1.00 27.23           C  
ATOM   2777  HB2 SER A 194       6.047 -39.709  35.845  1.00 27.23           H  
ATOM   2778  HB3 SER A 194       6.129 -38.003  35.373  1.00 27.23           H  
ATOM   2779  O   SER A 194       8.846 -40.055  35.556  1.00 27.23           O  
ATOM   2780  OG  SER A 194       4.722 -39.124  34.394  1.00 27.23           O  
ATOM   2781  HG  SER A 194       4.060 -38.798  35.007  1.00 27.23           H  
ATOM   2782  N   SER A 195       9.053 -38.000  34.633  1.00 28.80           N  
ATOM   2783  H   SER A 195       8.698 -37.452  33.862  1.00 28.80           H  
ATOM   2784  CA  SER A 195       9.793 -37.208  35.643  1.00 28.80           C  
ATOM   2785  HA  SER A 195      10.331 -36.443  35.082  1.00 28.80           H  
ATOM   2786  C   SER A 195      10.853 -37.867  36.558  1.00 28.80           C  
ATOM   2787  CB  SER A 195       8.780 -36.440  36.510  1.00 28.80           C  
ATOM   2788  HB2 SER A 195       9.314 -35.795  37.208  1.00 28.80           H  
ATOM   2789  HB3 SER A 195       8.153 -35.817  35.873  1.00 28.80           H  
ATOM   2790  O   SER A 195      10.534 -38.334  37.649  1.00 28.80           O  
ATOM   2791  OG  SER A 195       7.961 -37.337  37.234  1.00 28.80           O  
ATOM   2792  HG  SER A 195       8.554 -37.955  37.667  1.00 28.80           H  
ATOM   2793  N   ASN A 196      12.132 -37.696  36.202  1.00 27.68           N  
ATOM   2794  H   ASN A 196      12.309 -37.392  35.255  1.00 27.68           H  
ATOM   2795  CA  ASN A 196      13.281 -37.466  37.106  1.00 27.68           C  
ATOM   2796  HA  ASN A 196      12.917 -36.987  38.015  1.00 27.68           H  
ATOM   2797  C   ASN A 196      14.247 -36.482  36.385  1.00 27.68           C  
ATOM   2798  CB  ASN A 196      13.950 -38.798  37.485  1.00 27.68           C  
ATOM   2799  HB2 ASN A 196      13.961 -39.475  36.631  1.00 27.68           H  
ATOM   2800  HB3 ASN A 196      14.986 -38.618  37.774  1.00 27.68           H  
ATOM   2801  O   ASN A 196      14.191 -36.419  35.160  1.00 27.68           O  
ATOM   2802  CG  ASN A 196      13.276 -39.455  38.677  1.00 27.68           C  
ATOM   2803  ND2 ASN A 196      12.527 -40.511  38.473  1.00 27.68           N  
ATOM   2804 HD21 ASN A 196      12.292 -40.781  37.529  1.00 27.68           H  
ATOM   2805 HD22 ASN A 196      12.008 -40.838  39.276  1.00 27.68           H  
ATOM   2806  OD1 ASN A 196      13.399 -39.014  39.808  1.00 27.68           O  
ATOM   2807  N   LEU A 197      15.053 -35.589  36.982  1.00 28.26           N  
ATOM   2808  H   LEU A 197      15.484 -35.013  36.273  1.00 28.26           H  
ATOM   2809  CA  LEU A 197      15.674 -35.423  38.316  1.00 28.26           C  
ATOM   2810  HA  LEU A 197      15.963 -34.372  38.334  1.00 28.26           H  
ATOM   2811  C   LEU A 197      17.008 -36.177  38.526  1.00 28.26           C  
ATOM   2812  CB  LEU A 197      14.702 -35.577  39.504  1.00 28.26           C  
ATOM   2813  HB2 LEU A 197      15.255 -35.376  40.421  1.00 28.26           H  
ATOM   2814  HB3 LEU A 197      14.389 -36.620  39.563  1.00 28.26           H  
ATOM   2815  O   LEU A 197      17.079 -37.384  38.338  1.00 28.26           O  
ATOM   2816  CG  LEU A 197      13.461 -34.663  39.489  1.00 28.26           C  
ATOM   2817  HG  LEU A 197      12.913 -34.794  38.556  1.00 28.26           H  
ATOM   2818  CD1 LEU A 197      12.534 -35.040  40.644  1.00 28.26           C  
ATOM   2819 HD11 LEU A 197      12.245 -36.087  40.553  1.00 28.26           H  
ATOM   2820 HD12 LEU A 197      11.634 -34.426  40.613  1.00 28.26           H  
ATOM   2821 HD13 LEU A 197      13.041 -34.893  41.598  1.00 28.26           H  
ATOM   2822  CD2 LEU A 197      13.828 -33.184  39.635  1.00 28.26           C  
ATOM   2823 HD21 LEU A 197      14.397 -32.850  38.767  1.00 28.26           H  
ATOM   2824 HD22 LEU A 197      12.918 -32.586  39.691  1.00 28.26           H  
ATOM   2825 HD23 LEU A 197      14.413 -33.028  40.541  1.00 28.26           H  
ATOM   2826  N   ALA A 198      18.025 -35.427  38.992  1.00 26.87           N  
ATOM   2827  H   ALA A 198      17.810 -34.453  39.146  1.00 26.87           H  
ATOM   2828  CA  ALA A 198      19.437 -35.803  39.215  1.00 26.87           C  
ATOM   2829  HA  ALA A 198      19.917 -34.893  39.577  1.00 26.87           H  
ATOM   2830  C   ALA A 198      20.236 -36.245  37.954  1.00 26.87           C  
ATOM   2831  CB  ALA A 198      19.529 -36.809  40.370  1.00 26.87           C  
ATOM   2832  HB1 ALA A 198      19.005 -36.424  41.245  1.00 26.87           H  
ATOM   2833  HB2 ALA A 198      19.081 -37.756  40.072  1.00 26.87           H  
ATOM   2834  HB3 ALA A 198      20.573 -36.983  40.629  1.00 26.87           H  
ATOM   2835  O   ALA A 198      19.689 -36.837  37.036  1.00 26.87           O  
ATOM   2836  N   GLY A 199      21.545 -35.984  37.809  1.00 25.02           N  
ATOM   2837  H   GLY A 199      21.926 -36.396  36.970  1.00 25.02           H  
ATOM   2838  CA  GLY A 199      22.449 -35.107  38.575  1.00 25.02           C  
ATOM   2839  HA2 GLY A 199      21.883 -34.437  39.223  1.00 25.02           H  
ATOM   2840  HA3 GLY A 199      22.987 -34.477  37.867  1.00 25.02           H  
ATOM   2841  C   GLY A 199      23.484 -35.833  39.450  1.00 25.02           C  
ATOM   2842  O   GLY A 199      23.146 -36.313  40.527  1.00 25.02           O  
ATOM   2843  N   GLY A 200      24.756 -35.848  39.030  1.00 25.67           N  
ATOM   2844  H   GLY A 200      24.982 -35.463  38.124  1.00 25.67           H  
ATOM   2845  CA  GLY A 200      25.885 -36.389  39.802  1.00 25.67           C  
ATOM   2846  HA2 GLY A 200      25.984 -35.818  40.726  1.00 25.67           H  
ATOM   2847  HA3 GLY A 200      25.684 -37.428  40.063  1.00 25.67           H  
ATOM   2848  C   GLY A 200      27.218 -36.329  39.039  1.00 25.67           C  
ATOM   2849  O   GLY A 200      27.224 -36.361  37.811  1.00 25.67           O  
ATOM   2850  N   ASN A 201      28.344 -36.252  39.762  1.00 27.97           N  
ATOM   2851  H   ASN A 201      28.272 -36.296  40.768  1.00 27.97           H  
ATOM   2852  CA  ASN A 201      29.685 -36.013  39.201  1.00 27.97           C  
ATOM   2853  HA  ASN A 201      29.662 -36.122  38.117  1.00 27.97           H  
ATOM   2854  C   ASN A 201      30.722 -36.991  39.791  1.00 27.97           C  
ATOM   2855  CB  ASN A 201      30.169 -34.585  39.563  1.00 27.97           C  
ATOM   2856  HB2 ASN A 201      31.149 -34.434  39.111  1.00 27.97           H  
ATOM   2857  HB3 ASN A 201      30.296 -34.524  40.644  1.00 27.97           H  
ATOM   2858  O   ASN A 201      30.713 -37.186  41.004  1.00 27.97           O  
ATOM   2859  CG  ASN A 201      29.301 -33.402  39.157  1.00 27.97           C  
ATOM   2860  ND2 ASN A 201      29.777 -32.201  39.388  1.00 27.97           N  
ATOM   2861 HD21 ASN A 201      29.182 -31.439  39.095  1.00 27.97           H  
ATOM   2862 HD22 ASN A 201      30.691 -32.067  39.795  1.00 27.97           H  
ATOM   2863  OD1 ASN A 201      28.195 -33.502  38.666  1.00 27.97           O  
ATOM   2864  N   SER A 202      31.679 -37.498  38.996  1.00 28.24           N  
ATOM   2865  H   SER A 202      31.529 -37.476  37.998  1.00 28.24           H  
ATOM   2866  CA  SER A 202      33.093 -37.696  39.410  1.00 28.24           C  
ATOM   2867  HA  SER A 202      33.491 -36.718  39.678  1.00 28.24           H  
ATOM   2868  C   SER A 202      33.994 -38.256  38.286  1.00 28.24           C  
ATOM   2869  CB  SER A 202      33.249 -38.592  40.657  1.00 28.24           C  
ATOM   2870  HB2 SER A 202      32.848 -38.085  41.534  1.00 28.24           H  
ATOM   2871  HB3 SER A 202      34.308 -38.759  40.855  1.00 28.24           H  
ATOM   2872  O   SER A 202      33.505 -38.850  37.335  1.00 28.24           O  
ATOM   2873  OG  SER A 202      32.610 -39.838  40.516  1.00 28.24           O  
ATOM   2874  HG  SER A 202      31.677 -39.672  40.365  1.00 28.24           H  
ATOM   2875  N   ASN A 203      35.304 -37.998  38.423  1.00 28.47           N  
ATOM   2876  H   ASN A 203      35.503 -37.273  39.098  1.00 28.47           H  
ATOM   2877  CA  ASN A 203      36.489 -38.865  38.239  1.00 28.47           C  
ATOM   2878  HA  ASN A 203      37.300 -38.184  37.978  1.00 28.47           H  
ATOM   2879  C   ASN A 203      36.528 -40.001  37.180  1.00 28.47           C  
ATOM   2880  CB  ASN A 203      36.794 -39.458  39.632  1.00 28.47           C  
ATOM   2881  HB2 ASN A 203      37.623 -40.164  39.566  1.00 28.47           H  
ATOM   2882  HB3 ASN A 203      35.931 -40.032  39.970  1.00 28.47           H  
ATOM   2883  O   ASN A 203      35.587 -40.764  37.037  1.00 28.47           O  
ATOM   2884  CG  ASN A 203      37.143 -38.421  40.688  1.00 28.47           C  
ATOM   2885  ND2 ASN A 203      37.490 -38.847  41.877  1.00 28.47           N  
ATOM   2886 HD21 ASN A 203      37.708 -38.138  42.562  1.00 28.47           H  
ATOM   2887 HD22 ASN A 203      37.526 -39.838  42.070  1.00 28.47           H  
ATOM   2888  OD1 ASN A 203      37.095 -37.220  40.476  1.00 28.47           O  
ATOM   2889  N   SER A 204      37.672 -40.313  36.544  1.00 29.08           N  
ATOM   2890  H   SER A 204      37.590 -41.155  35.994  1.00 29.08           H  
ATOM   2891  CA  SER A 204      38.990 -39.632  36.443  1.00 29.08           C  
ATOM   2892  HA  SER A 204      38.863 -38.634  36.025  1.00 29.08           H  
ATOM   2893  C   SER A 204      39.961 -40.439  35.558  1.00 29.08           C  
ATOM   2894  CB  SER A 204      39.727 -39.549  37.795  1.00 29.08           C  
ATOM   2895  HB2 SER A 204      40.744 -39.194  37.630  1.00 29.08           H  
ATOM   2896  HB3 SER A 204      39.243 -38.832  38.458  1.00 29.08           H  
ATOM   2897  O   SER A 204      39.877 -41.663  35.576  1.00 29.08           O  
ATOM   2898  OG  SER A 204      39.792 -40.815  38.422  1.00 29.08           O  
ATOM   2899  HG  SER A 204      39.828 -41.490  37.739  1.00 29.08           H  
ATOM   2900  N   ALA A 205      40.989 -39.767  35.007  1.00 29.61           N  
ATOM   2901  H   ALA A 205      40.933 -38.759  35.027  1.00 29.61           H  
ATOM   2902  CA  ALA A 205      42.258 -40.342  34.507  1.00 29.61           C  
ATOM   2903  HA  ALA A 205      42.884 -39.491  34.236  1.00 29.61           H  
ATOM   2904  C   ALA A 205      42.184 -41.229  33.232  1.00 29.61           C  
ATOM   2905  CB  ALA A 205      42.960 -41.042  35.690  1.00 29.61           C  
ATOM   2906  HB1 ALA A 205      43.150 -40.328  36.491  1.00 29.61           H  
ATOM   2907  HB2 ALA A 205      43.898 -41.499  35.376  1.00 29.61           H  
ATOM   2908  HB3 ALA A 205      42.338 -41.851  36.072  1.00 29.61           H  
ATOM   2909  O   ALA A 205      41.175 -41.867  32.968  1.00 29.61           O  
ATOM   2910  N   SER A 206      43.226 -41.325  32.393  1.00 30.25           N  
ATOM   2911  H   SER A 206      43.091 -42.010  31.663  1.00 30.25           H  
ATOM   2912  CA  SER A 206      44.441 -40.492  32.220  1.00 30.25           C  
ATOM   2913  HA  SER A 206      44.168 -39.440  32.308  1.00 30.25           H  
ATOM   2914  C   SER A 206      45.040 -40.690  30.810  1.00 30.25           C  
ATOM   2915  CB  SER A 206      45.532 -40.801  33.263  1.00 30.25           C  
ATOM   2916  HB2 SER A 206      46.459 -40.298  32.987  1.00 30.25           H  
ATOM   2917  HB3 SER A 206      45.233 -40.398  34.230  1.00 30.25           H  
ATOM   2918  O   SER A 206      44.604 -41.554  30.053  1.00 30.25           O  
ATOM   2919  OG  SER A 206      45.779 -42.188  33.376  1.00 30.25           O  
ATOM   2920  HG  SER A 206      46.466 -42.346  34.028  1.00 30.25           H  
ATOM   2921  N   SER A 207      46.049 -39.890  30.444  1.00 34.35           N  
ATOM   2922  H   SER A 207      46.382 -39.189  31.090  1.00 34.35           H  
ATOM   2923  CA  SER A 207      46.800 -39.983  29.181  1.00 34.35           C  
ATOM   2924  HA  SER A 207      46.707 -40.995  28.785  1.00 34.35           H  
ATOM   2925  C   SER A 207      48.296 -39.708  29.404  1.00 34.35           C  
ATOM   2926  CB  SER A 207      46.208 -39.016  28.147  1.00 34.35           C  
ATOM   2927  HB2 SER A 207      45.162 -39.271  27.979  1.00 34.35           H  
ATOM   2928  HB3 SER A 207      46.745 -39.116  27.204  1.00 34.35           H  
ATOM   2929  O   SER A 207      48.690 -39.246  30.478  1.00 34.35           O  
ATOM   2930  OG  SER A 207      46.301 -37.679  28.599  1.00 34.35           O  
ATOM   2931  HG  SER A 207      45.826 -37.114  27.985  1.00 34.35           H  
ATOM   2932  N   ALA A 208      49.152 -40.025  28.423  1.00 30.92           N  
ATOM   2933  H   ALA A 208      48.798 -40.388  27.549  1.00 30.92           H  
ATOM   2934  CA  ALA A 208      50.605 -39.868  28.540  1.00 30.92           C  
ATOM   2935  HA  ALA A 208      50.812 -38.956  29.102  1.00 30.92           H  
ATOM   2936  C   ALA A 208      51.328 -39.766  27.181  1.00 30.92           C  
ATOM   2937  CB  ALA A 208      51.152 -41.071  29.329  1.00 30.92           C  
ATOM   2938  HB1 ALA A 208      50.677 -41.120  30.309  1.00 30.92           H  
ATOM   2939  HB2 ALA A 208      52.228 -40.973  29.469  1.00 30.92           H  
ATOM   2940  HB3 ALA A 208      50.942 -41.993  28.787  1.00 30.92           H  
ATOM   2941  O   ALA A 208      50.841 -40.274  26.177  1.00 30.92           O  
ATOM   2942  N   SER A 209      52.565 -39.244  27.225  1.00 27.39           N  
ATOM   2943  H   SER A 209      52.839 -38.855  28.116  1.00 27.39           H  
ATOM   2944  CA  SER A 209      53.604 -39.274  26.173  1.00 27.39           C  
ATOM   2945  HA  SER A 209      54.493 -38.885  26.669  1.00 27.39           H  
ATOM   2946  C   SER A 209      53.420 -38.395  24.913  1.00 27.39           C  
ATOM   2947  CB  SER A 209      53.909 -40.732  25.782  1.00 27.39           C  
ATOM   2948  HB2 SER A 209      54.303 -40.776  24.766  1.00 27.39           H  
ATOM   2949  HB3 SER A 209      53.003 -41.338  25.800  1.00 27.39           H  
ATOM   2950  O   SER A 209      52.313 -38.192  24.446  1.00 27.39           O  
ATOM   2951  OG  SER A 209      54.867 -41.277  26.677  1.00 27.39           O  
ATOM   2952  HG  SER A 209      54.649 -42.206  26.779  1.00 27.39           H  
ATOM   2953  N   SER A 210      54.493 -37.872  24.285  1.00 29.18           N  
ATOM   2954  H   SER A 210      54.267 -37.415  23.413  1.00 29.18           H  
ATOM   2955  CA  SER A 210      55.882 -37.720  24.780  1.00 29.18           C  
ATOM   2956  HA  SER A 210      55.838 -37.352  25.805  1.00 29.18           H  
ATOM   2957  C   SER A 210      56.727 -36.697  23.978  1.00 29.18           C  
ATOM   2958  CB  SER A 210      56.635 -39.074  24.784  1.00 29.18           C  
ATOM   2959  HB2 SER A 210      56.082 -39.821  24.214  1.00 29.18           H  
ATOM   2960  HB3 SER A 210      57.612 -38.986  24.310  1.00 29.18           H  
ATOM   2961  O   SER A 210      57.364 -37.069  22.997  1.00 29.18           O  
ATOM   2962  OG  SER A 210      56.858 -39.519  26.117  1.00 29.18           O  
ATOM   2963  HG  SER A 210      56.169 -40.159  26.313  1.00 29.18           H  
ATOM   2964  N   LYS A 211      56.896 -35.478  24.526  1.00 33.64           N  
ATOM   2965  H   LYS A 211      56.247 -35.217  25.255  1.00 33.64           H  
ATOM   2966  CA  LYS A 211      57.933 -34.471  24.155  1.00 33.64           C  
ATOM   2967  HA  LYS A 211      57.742 -33.577  24.749  1.00 33.64           H  
ATOM   2968  C   LYS A 211      57.833 -33.977  22.683  1.00 33.64           C  
ATOM   2969  CB  LYS A 211      59.327 -35.000  24.571  1.00 33.64           C  
ATOM   2970  HB2 LYS A 211      60.049 -34.189  24.484  1.00 33.64           H  
ATOM   2971  HB3 LYS A 211      59.638 -35.784  23.881  1.00 33.64           H  
ATOM   2972  O   LYS A 211      56.919 -34.371  21.978  1.00 33.64           O  
ATOM   2973  CG  LYS A 211      59.433 -35.498  26.028  1.00 33.64           C  
ATOM   2974  HG2 LYS A 211      58.565 -35.173  26.601  1.00 33.64           H  
ATOM   2975  HG3 LYS A 211      60.317 -35.058  26.489  1.00 33.64           H  
ATOM   2976  CD  LYS A 211      59.569 -37.025  26.097  1.00 33.64           C  
ATOM   2977  HD2 LYS A 211      58.798 -37.475  25.471  1.00 33.64           H  
ATOM   2978  HD3 LYS A 211      60.541 -37.318  25.701  1.00 33.64           H  
ATOM   2979  CE  LYS A 211      59.412 -37.535  27.532  1.00 33.64           C  
ATOM   2980  HE2 LYS A 211      58.525 -37.075  27.968  1.00 33.64           H  
ATOM   2981  HE3 LYS A 211      60.278 -37.222  28.116  1.00 33.64           H  
ATOM   2982  NZ  LYS A 211      59.265 -39.011  27.554  1.00 33.64           N  
ATOM   2983  HZ1 LYS A 211      59.154 -39.355  28.497  1.00 33.64           H  
ATOM   2984  HZ2 LYS A 211      58.445 -39.279  27.030  1.00 33.64           H  
ATOM   2985  HZ3 LYS A 211      60.062 -39.462  27.127  1.00 33.64           H  
ATOM   2986  N   THR A 212      58.643 -33.049  22.155  1.00 31.28           N  
ATOM   2987  H   THR A 212      58.289 -32.723  21.267  1.00 31.28           H  
ATOM   2988  CA  THR A 212      59.842 -32.299  22.633  1.00 31.28           C  
ATOM   2989  HA  THR A 212      59.806 -32.206  23.718  1.00 31.28           H  
ATOM   2990  C   THR A 212      59.762 -30.857  22.055  1.00 31.28           C  
ATOM   2991  CB  THR A 212      61.151 -33.014  22.194  1.00 31.28           C  
ATOM   2992  HB  THR A 212      61.542 -32.515  21.308  1.00 31.28           H  
ATOM   2993  O   THR A 212      58.819 -30.585  21.326  1.00 31.28           O  
ATOM   2994  CG2 THR A 212      62.236 -33.053  23.285  1.00 31.28           C  
ATOM   2995 HG21 THR A 212      61.924 -32.507  24.176  1.00 31.28           H  
ATOM   2996 HG22 THR A 212      62.452 -34.077  23.588  1.00 31.28           H  
ATOM   2997 HG23 THR A 212      63.157 -32.622  22.893  1.00 31.28           H  
ATOM   2998  OG1 THR A 212      60.949 -34.368  21.850  1.00 31.28           O  
ATOM   2999  HG1 THR A 212      60.298 -34.413  21.145  1.00 31.28           H  
ATOM   3000  N   ARG A 213      60.627 -29.855  22.295  1.00 30.82           N  
ATOM   3001  H   ARG A 213      60.257 -28.976  21.962  1.00 30.82           H  
ATOM   3002  CA  ARG A 213      62.022 -29.744  22.782  1.00 30.82           C  
ATOM   3003  HA  ARG A 213      62.261 -30.516  23.514  1.00 30.82           H  
ATOM   3004  C   ARG A 213      62.219 -28.386  23.483  1.00 30.82           C  
ATOM   3005  CB  ARG A 213      62.947 -29.836  21.539  1.00 30.82           C  
ATOM   3006  HB2 ARG A 213      63.010 -30.875  21.215  1.00 30.82           H  
ATOM   3007  HB3 ARG A 213      62.482 -29.272  20.731  1.00 30.82           H  
ATOM   3008  O   ARG A 213      61.637 -27.409  23.034  1.00 30.82           O  
ATOM   3009  CG  ARG A 213      64.376 -29.285  21.703  1.00 30.82           C  
ATOM   3010  HG2 ARG A 213      64.893 -29.819  22.500  1.00 30.82           H  
ATOM   3011  HG3 ARG A 213      64.324 -28.225  21.951  1.00 30.82           H  
ATOM   3012  CD  ARG A 213      65.169 -29.413  20.397  1.00 30.82           C  
ATOM   3013  HD2 ARG A 213      65.379 -30.466  20.210  1.00 30.82           H  
ATOM   3014  HD3 ARG A 213      64.560 -29.023  19.581  1.00 30.82           H  
ATOM   3015  NE  ARG A 213      66.427 -28.646  20.463  1.00 30.82           N  
ATOM   3016  HE  ARG A 213      66.594 -28.117  21.307  1.00 30.82           H  
ATOM   3017  NH1 ARG A 213      67.185 -29.111  18.339  1.00 30.82           N  
ATOM   3018 HH11 ARG A 213      67.856 -28.962  17.599  1.00 30.82           H  
ATOM   3019 HH12 ARG A 213      66.371 -29.687  18.176  1.00 30.82           H  
ATOM   3020  NH2 ARG A 213      68.344 -27.733  19.654  1.00 30.82           N  
ATOM   3021 HH21 ARG A 213      69.008 -27.601  18.905  1.00 30.82           H  
ATOM   3022 HH22 ARG A 213      68.432 -27.204  20.510  1.00 30.82           H  
ATOM   3023  CZ  ARG A 213      67.309 -28.505  19.488  1.00 30.82           C  
ATOM   3024  N   PHE A 214      63.127 -28.335  24.473  1.00 25.63           N  
ATOM   3025  H   PHE A 214      63.562 -29.207  24.738  1.00 25.63           H  
ATOM   3026  CA  PHE A 214      63.448 -27.158  25.315  1.00 25.63           C  
ATOM   3027  HA  PHE A 214      64.198 -27.488  26.033  1.00 25.63           H  
ATOM   3028  C   PHE A 214      62.258 -26.727  26.218  1.00 25.63           C  
ATOM   3029  CB  PHE A 214      64.124 -26.070  24.445  1.00 25.63           C  
ATOM   3030  HB2 PHE A 214      64.219 -25.153  25.027  1.00 25.63           H  
ATOM   3031  HB3 PHE A 214      63.461 -25.809  23.620  1.00 25.63           H  
ATOM   3032  O   PHE A 214      61.132 -27.136  25.964  1.00 25.63           O  
ATOM   3033  CG  PHE A 214      65.506 -26.401  23.862  1.00 25.63           C  
ATOM   3034  CD1 PHE A 214      66.056 -25.540  22.892  1.00 25.63           C  
ATOM   3035  HD1 PHE A 214      65.488 -24.682  22.564  1.00 25.63           H  
ATOM   3036  CD2 PHE A 214      66.282 -27.501  24.300  1.00 25.63           C  
ATOM   3037  HD2 PHE A 214      65.922 -28.172  25.067  1.00 25.63           H  
ATOM   3038  CE1 PHE A 214      67.357 -25.748  22.393  1.00 25.63           C  
ATOM   3039  HE1 PHE A 214      67.777 -25.033  21.701  1.00 25.63           H  
ATOM   3040  CE2 PHE A 214      67.577 -27.716  23.797  1.00 25.63           C  
ATOM   3041  HE2 PHE A 214      68.173 -28.526  24.189  1.00 25.63           H  
ATOM   3042  CZ  PHE A 214      68.126 -26.829  22.856  1.00 25.63           C  
ATOM   3043  HZ  PHE A 214      69.150 -26.952  22.537  1.00 25.63           H  
ATOM   3044  N   GLN A 215      62.388 -26.142  27.420  1.00 27.12           N  
ATOM   3045  H   GLN A 215      61.476 -26.114  27.854  1.00 27.12           H  
ATOM   3046  CA  GLN A 215      63.368 -25.269  28.113  1.00 27.12           C  
ATOM   3047  HA  GLN A 215      63.151 -25.440  29.168  1.00 27.12           H  
ATOM   3048  C   GLN A 215      63.153 -23.757  27.886  1.00 27.12           C  
ATOM   3049  CB  GLN A 215      64.855 -25.637  27.937  1.00 27.12           C  
ATOM   3050  HB2 GLN A 215      65.452 -24.840  28.381  1.00 27.12           H  
ATOM   3051  HB3 GLN A 215      65.129 -25.648  26.882  1.00 27.12           H  
ATOM   3052  O   GLN A 215      63.049 -23.336  26.743  1.00 27.12           O  
ATOM   3053  CG  GLN A 215      65.296 -26.950  28.588  1.00 27.12           C  
ATOM   3054  HG2 GLN A 215      65.211 -26.869  29.672  1.00 27.12           H  
ATOM   3055  HG3 GLN A 215      64.663 -27.769  28.247  1.00 27.12           H  
ATOM   3056  CD  GLN A 215      66.745 -27.253  28.219  1.00 27.12           C  
ATOM   3057  NE2 GLN A 215      67.701 -26.493  28.708  1.00 27.12           N  
ATOM   3058 HE21 GLN A 215      68.643 -26.710  28.415  1.00 27.12           H  
ATOM   3059 HE22 GLN A 215      67.485 -25.697  29.290  1.00 27.12           H  
ATOM   3060  OE1 GLN A 215      67.029 -28.163  27.458  1.00 27.12           O  
ATOM   3061  N   SER A 216      63.155 -22.899  28.922  1.00 24.24           N  
ATOM   3062  H   SER A 216      63.110 -21.926  28.654  1.00 24.24           H  
ATOM   3063  CA  SER A 216      63.116 -23.154  30.388  1.00 24.24           C  
ATOM   3064  HA  SER A 216      62.287 -23.821  30.625  1.00 24.24           H  
ATOM   3065  C   SER A 216      62.948 -21.857  31.202  1.00 24.24           C  
ATOM   3066  CB  SER A 216      64.435 -23.763  30.908  1.00 24.24           C  
ATOM   3067  HB2 SER A 216      64.470 -23.692  31.996  1.00 24.24           H  
ATOM   3068  HB3 SER A 216      64.488 -24.822  30.655  1.00 24.24           H  
ATOM   3069  O   SER A 216      63.589 -20.877  30.840  1.00 24.24           O  
ATOM   3070  OG  SER A 216      65.562 -23.106  30.365  1.00 24.24           O  
ATOM   3071  HG  SER A 216      65.401 -22.161  30.412  1.00 24.24           H  
ATOM   3072  N   PHE A 217      62.278 -21.940  32.371  1.00 22.64           N  
ATOM   3073  H   PHE A 217      61.754 -22.787  32.540  1.00 22.64           H  
ATOM   3074  CA  PHE A 217      62.333 -20.972  33.501  1.00 22.64           C  
ATOM   3075  HA  PHE A 217      61.738 -21.383  34.316  1.00 22.64           H  
ATOM   3076  C   PHE A 217      61.704 -19.575  33.240  1.00 22.64           C  
ATOM   3077  CB  PHE A 217      63.808 -20.909  33.967  1.00 22.64           C  
ATOM   3078  HB2 PHE A 217      63.921 -20.149  34.740  1.00 22.64           H  
ATOM   3079  HB3 PHE A 217      64.420 -20.539  33.146  1.00 22.64           H  
ATOM   3080  O   PHE A 217      61.522 -19.211  32.088  1.00 22.64           O  
ATOM   3081  CG  PHE A 217      64.441 -22.199  34.486  1.00 22.64           C  
ATOM   3082  CD1 PHE A 217      65.844 -22.320  34.457  1.00 22.64           C  
ATOM   3083  HD1 PHE A 217      66.444 -21.515  34.060  1.00 22.64           H  
ATOM   3084  CD2 PHE A 217      63.674 -23.255  35.028  1.00 22.64           C  
ATOM   3085  HD2 PHE A 217      62.598 -23.183  35.094  1.00 22.64           H  
ATOM   3086  CE1 PHE A 217      66.473 -23.476  34.953  1.00 22.64           C  
ATOM   3087  HE1 PHE A 217      67.550 -23.553  34.934  1.00 22.64           H  
ATOM   3088  CE2 PHE A 217      64.303 -24.414  35.517  1.00 22.64           C  
ATOM   3089  HE2 PHE A 217      63.711 -25.212  35.941  1.00 22.64           H  
ATOM   3090  CZ  PHE A 217      65.703 -24.525  35.481  1.00 22.64           C  
ATOM   3091  HZ  PHE A 217      66.187 -25.408  35.871  1.00 22.64           H  
ATOM   3092  N   LEU A 218      61.323 -18.720  34.211  1.00 25.07           N  
ATOM   3093  H   LEU A 218      61.050 -17.836  33.806  1.00 25.07           H  
ATOM   3094  CA  LEU A 218      61.020 -18.749  35.676  1.00 25.07           C  
ATOM   3095  HA  LEU A 218      60.352 -19.578  35.911  1.00 25.07           H  
ATOM   3096  C   LEU A 218      60.267 -17.407  35.992  1.00 25.07           C  
ATOM   3097  CB  LEU A 218      62.329 -18.833  36.499  1.00 25.07           C  
ATOM   3098  HB2 LEU A 218      62.306 -18.102  37.307  1.00 25.07           H  
ATOM   3099  HB3 LEU A 218      63.159 -18.505  35.874  1.00 25.07           H  
ATOM   3100  O   LEU A 218      60.314 -16.510  35.159  1.00 25.07           O  
ATOM   3101  CG  LEU A 218      62.642 -20.216  37.112  1.00 25.07           C  
ATOM   3102  HG  LEU A 218      62.567 -20.981  36.339  1.00 25.07           H  
ATOM   3103  CD1 LEU A 218      64.060 -20.235  37.687  1.00 25.07           C  
ATOM   3104 HD11 LEU A 218      64.294 -21.231  38.063  1.00 25.07           H  
ATOM   3105 HD12 LEU A 218      64.784 -19.979  36.914  1.00 25.07           H  
ATOM   3106 HD13 LEU A 218      64.144 -19.515  38.501  1.00 25.07           H  
ATOM   3107  CD2 LEU A 218      61.695 -20.635  38.231  1.00 25.07           C  
ATOM   3108 HD21 LEU A 218      61.808 -19.951  39.072  1.00 25.07           H  
ATOM   3109 HD22 LEU A 218      60.663 -20.646  37.880  1.00 25.07           H  
ATOM   3110 HD23 LEU A 218      61.953 -21.639  38.568  1.00 25.07           H  
ATOM   3111  N   GLN A 219      59.573 -17.116  37.108  1.00 25.65           N  
ATOM   3112  H   GLN A 219      59.159 -16.198  37.039  1.00 25.65           H  
ATOM   3113  CA  GLN A 219      59.282 -17.823  38.371  1.00 25.65           C  
ATOM   3114  HA  GLN A 219      59.341 -18.898  38.200  1.00 25.65           H  
ATOM   3115  C   GLN A 219      57.828 -17.521  38.851  1.00 25.65           C  
ATOM   3116  CB  GLN A 219      60.339 -17.428  39.442  1.00 25.65           C  
ATOM   3117  HB2 GLN A 219      61.344 -17.602  39.058  1.00 25.65           H  
ATOM   3118  HB3 GLN A 219      60.272 -16.355  39.623  1.00 25.65           H  
ATOM   3119  O   GLN A 219      56.878 -18.084  38.320  1.00 25.65           O  
ATOM   3120  CG  GLN A 219      60.243 -18.174  40.792  1.00 25.65           C  
ATOM   3121  HG2 GLN A 219      60.496 -19.226  40.659  1.00 25.65           H  
ATOM   3122  HG3 GLN A 219      59.235 -18.143  41.206  1.00 25.65           H  
ATOM   3123  CD  GLN A 219      61.185 -17.565  41.823  1.00 25.65           C  
ATOM   3124  NE2 GLN A 219      60.829 -16.456  42.437  1.00 25.65           N  
ATOM   3125 HE21 GLN A 219      61.487 -16.087  43.108  1.00 25.65           H  
ATOM   3126 HE22 GLN A 219      59.954 -15.989  42.248  1.00 25.65           H  
ATOM   3127  OE1 GLN A 219      62.265 -18.069  42.072  1.00 25.65           O  
ATOM   3128  N   GLN A 220      57.695 -16.689  39.894  1.00 26.42           N  
ATOM   3129  H   GLN A 220      58.544 -16.217  40.170  1.00 26.42           H  
ATOM   3130  CA  GLN A 220      56.581 -16.362  40.811  1.00 26.42           C  
ATOM   3131  HA  GLN A 220      55.687 -16.069  40.260  1.00 26.42           H  
ATOM   3132  C   GLN A 220      57.088 -15.185  41.699  1.00 26.42           C  
ATOM   3133  CB  GLN A 220      56.299 -17.553  41.761  1.00 26.42           C  
ATOM   3134  HB2 GLN A 220      55.547 -17.246  42.488  1.00 26.42           H  
ATOM   3135  HB3 GLN A 220      57.206 -17.786  42.318  1.00 26.42           H  
ATOM   3136  O   GLN A 220      58.321 -15.048  41.768  1.00 26.42           O  
ATOM   3137  CG  GLN A 220      55.777 -18.844  41.113  1.00 26.42           C  
ATOM   3138  HG2 GLN A 220      54.924 -18.604  40.477  1.00 26.42           H  
ATOM   3139  HG3 GLN A 220      56.558 -19.295  40.501  1.00 26.42           H  
ATOM   3140  CD  GLN A 220      55.356 -19.894  42.139  1.00 26.42           C  
ATOM   3141  NE2 GLN A 220      54.545 -20.855  41.756  1.00 26.42           N  
ATOM   3142 HE21 GLN A 220      54.186 -20.879  40.813  1.00 26.42           H  
ATOM   3143 HE22 GLN A 220      54.283 -21.516  42.473  1.00 26.42           H  
ATOM   3144  OE1 GLN A 220      55.752 -19.894  43.291  1.00 26.42           O  
ATOM   3145  N   PRO A 221      56.257 -14.410  42.441  1.00 42.36           N  
ATOM   3146  CA  PRO A 221      54.822 -14.591  42.725  1.00 42.36           C  
ATOM   3147  HA  PRO A 221      54.382 -15.410  42.156  1.00 42.36           H  
ATOM   3148  C   PRO A 221      53.953 -13.314  42.510  1.00 42.36           C  
ATOM   3149  CB  PRO A 221      54.885 -14.945  44.220  1.00 42.36           C  
ATOM   3150  HB2 PRO A 221      53.921 -14.896  44.727  1.00 42.36           H  
ATOM   3151  HB3 PRO A 221      55.310 -15.940  44.352  1.00 42.36           H  
ATOM   3152  O   PRO A 221      54.429 -12.327  41.964  1.00 42.36           O  
ATOM   3153  CG  PRO A 221      55.871 -13.900  44.754  1.00 42.36           C  
ATOM   3154  HG2 PRO A 221      56.430 -14.286  45.607  1.00 42.36           H  
ATOM   3155  HG3 PRO A 221      55.344 -12.986  45.028  1.00 42.36           H  
ATOM   3156  CD  PRO A 221      56.787 -13.619  43.557  1.00 42.36           C  
ATOM   3157  HD2 PRO A 221      56.762 -12.558  43.309  1.00 42.36           H  
ATOM   3158  HD3 PRO A 221      57.806 -13.907  43.815  1.00 42.36           H  
ATOM   3159  N   GLU A 222      52.713 -13.352  43.032  1.00 26.31           N  
ATOM   3160  H   GLU A 222      52.440 -14.242  43.423  1.00 26.31           H  
ATOM   3161  CA  GLU A 222      51.832 -12.213  43.408  1.00 26.31           C  
ATOM   3162  HA  GLU A 222      50.955 -12.685  43.852  1.00 26.31           H  
ATOM   3163  C   GLU A 222      51.224 -11.308  42.299  1.00 26.31           C  
ATOM   3164  CB  GLU A 222      52.485 -11.411  44.556  1.00 26.31           C  
ATOM   3165  HB2 GLU A 222      51.970 -10.458  44.683  1.00 26.31           H  
ATOM   3166  HB3 GLU A 222      53.527 -11.199  44.318  1.00 26.31           H  
ATOM   3167  O   GLU A 222      51.743 -11.202  41.196  1.00 26.31           O  
ATOM   3168  CG  GLU A 222      52.396 -12.191  45.877  1.00 26.31           C  
ATOM   3169  HG2 GLU A 222      51.349 -12.262  46.171  1.00 26.31           H  
ATOM   3170  HG3 GLU A 222      52.755 -13.209  45.727  1.00 26.31           H  
ATOM   3171  CD  GLU A 222      53.204 -11.531  46.998  1.00 26.31           C  
ATOM   3172  OE1 GLU A 222      54.301 -12.054  47.298  1.00 26.31           O  
ATOM   3173  OE2 GLU A 222      52.692 -10.541  47.566  1.00 26.31           O  
ATOM   3174  N   GLY A 223      50.067 -10.656  42.528  1.00 26.39           N  
ATOM   3175  H   GLY A 223      49.774 -10.023  41.798  1.00 26.39           H  
ATOM   3176  CA  GLY A 223      49.152 -10.808  43.677  1.00 26.39           C  
ATOM   3177  HA2 GLY A 223      49.718 -10.702  44.603  1.00 26.39           H  
ATOM   3178  HA3 GLY A 223      48.737 -11.816  43.651  1.00 26.39           H  
ATOM   3179  C   GLY A 223      47.968  -9.817  43.759  1.00 26.39           C  
ATOM   3180  O   GLY A 223      47.912  -8.831  43.033  1.00 26.39           O  
ATOM   3181  N   ALA A 224      47.079 -10.086  44.732  1.00 26.18           N  
ATOM   3182  H   ALA A 224      47.245 -10.946  45.234  1.00 26.18           H  
ATOM   3183  CA  ALA A 224      45.985  -9.250  45.271  1.00 26.18           C  
ATOM   3184  HA  ALA A 224      45.625  -9.816  46.131  1.00 26.18           H  
ATOM   3185  C   ALA A 224      44.696  -8.985  44.434  1.00 26.18           C  
ATOM   3186  CB  ALA A 224      46.585  -7.967  45.870  1.00 26.18           C  
ATOM   3187  HB1 ALA A 224      46.913  -7.306  45.068  1.00 26.18           H  
ATOM   3188  HB2 ALA A 224      47.441  -8.210  46.499  1.00 26.18           H  
ATOM   3189  HB3 ALA A 224      45.842  -7.450  46.477  1.00 26.18           H  
ATOM   3190  O   ALA A 224      44.691  -8.970  43.209  1.00 26.18           O  
ATOM   3191  N   HIS A 225      43.600  -8.708  45.168  1.00 28.45           N  
ATOM   3192  H   HIS A 225      43.737  -8.731  46.169  1.00 28.45           H  
ATOM   3193  CA  HIS A 225      42.256  -8.263  44.722  1.00 28.45           C  
ATOM   3194  HA  HIS A 225      41.645  -8.233  45.624  1.00 28.45           H  
ATOM   3195  C   HIS A 225      41.459  -9.207  43.777  1.00 28.45           C  
ATOM   3196  CB  HIS A 225      42.349  -6.799  44.246  1.00 28.45           C  
ATOM   3197  HB2 HIS A 225      41.372  -6.449  43.913  1.00 28.45           H  
ATOM   3198  HB3 HIS A 225      43.031  -6.736  43.398  1.00 28.45           H  
ATOM   3199  O   HIS A 225      41.857 -10.345  43.550  1.00 28.45           O  
ATOM   3200  CG  HIS A 225      42.819  -5.872  45.341  1.00 28.45           C  
ATOM   3201  CD2 HIS A 225      44.094  -5.405  45.523  1.00 28.45           C  
ATOM   3202  HD2 HIS A 225      44.941  -5.607  44.885  1.00 28.45           H  
ATOM   3203  ND1 HIS A 225      42.059  -5.390  46.387  1.00 28.45           N  
ATOM   3204  HD1 HIS A 225      41.065  -5.513  46.513  1.00 28.45           H  
ATOM   3205  CE1 HIS A 225      42.859  -4.658  47.180  1.00 28.45           C  
ATOM   3206  HE1 HIS A 225      42.547  -4.138  48.073  1.00 28.45           H  
ATOM   3207  NE2 HIS A 225      44.110  -4.649  46.700  1.00 28.45           N  
ATOM   3208  N   GLY A 226      40.265  -8.773  43.316  1.00 27.12           N  
ATOM   3209  H   GLY A 226      39.997  -7.827  43.546  1.00 27.12           H  
ATOM   3210  CA  GLY A 226      39.500  -9.441  42.238  1.00 27.12           C  
ATOM   3211  HA2 GLY A 226      39.634  -8.859  41.326  1.00 27.12           H  
ATOM   3212  HA3 GLY A 226      39.937 -10.421  42.046  1.00 27.12           H  
ATOM   3213  C   GLY A 226      37.979  -9.670  42.403  1.00 27.12           C  
ATOM   3214  O   GLY A 226      37.370 -10.198  41.479  1.00 27.12           O  
ATOM   3215  N   PHE A 227      37.339  -9.329  43.532  1.00 25.95           N  
ATOM   3216  H   PHE A 227      37.854  -8.846  44.254  1.00 25.95           H  
ATOM   3217  CA  PHE A 227      35.945  -9.734  43.849  1.00 25.95           C  
ATOM   3218  HA  PHE A 227      35.558 -10.362  43.047  1.00 25.95           H  
ATOM   3219  C   PHE A 227      34.967  -8.545  44.022  1.00 25.95           C  
ATOM   3220  CB  PHE A 227      35.956 -10.568  45.151  1.00 25.95           C  
ATOM   3221  HB2 PHE A 227      36.725 -10.182  45.820  1.00 25.95           H  
ATOM   3222  HB3 PHE A 227      35.007 -10.405  45.662  1.00 25.95           H  
ATOM   3223  O   PHE A 227      35.366  -7.544  44.610  1.00 25.95           O  
ATOM   3224  CG  PHE A 227      36.144 -12.074  45.016  1.00 25.95           C  
ATOM   3225  CD1 PHE A 227      35.243 -12.946  45.663  1.00 25.95           C  
ATOM   3226  HD1 PHE A 227      34.417 -12.547  46.234  1.00 25.95           H  
ATOM   3227  CD2 PHE A 227      37.223 -12.617  44.290  1.00 25.95           C  
ATOM   3228  HD2 PHE A 227      37.939 -11.972  43.803  1.00 25.95           H  
ATOM   3229  CE1 PHE A 227      35.405 -14.340  45.566  1.00 25.95           C  
ATOM   3230  HE1 PHE A 227      34.706 -15.001  46.055  1.00 25.95           H  
ATOM   3231  CE2 PHE A 227      37.383 -14.010  44.190  1.00 25.95           C  
ATOM   3232  HE2 PHE A 227      38.208 -14.416  43.623  1.00 25.95           H  
ATOM   3233  CZ  PHE A 227      36.473 -14.873  44.825  1.00 25.95           C  
ATOM   3234  HZ  PHE A 227      36.597 -15.942  44.743  1.00 25.95           H  
ATOM   3235  N   LEU A 228      33.666  -8.615  43.677  1.00 26.80           N  
ATOM   3236  H   LEU A 228      33.124  -7.840  44.031  1.00 26.80           H  
ATOM   3237  CA  LEU A 228      32.941  -9.399  42.647  1.00 26.80           C  
ATOM   3238  HA  LEU A 228      33.471  -9.267  41.704  1.00 26.80           H  
ATOM   3239  C   LEU A 228      31.500  -8.819  42.449  1.00 26.80           C  
ATOM   3240  CB  LEU A 228      32.889 -10.915  42.987  1.00 26.80           C  
ATOM   3241  HB2 LEU A 228      31.859 -11.214  43.181  1.00 26.80           H  
ATOM   3242  HB3 LEU A 228      33.437 -11.102  43.910  1.00 26.80           H  
ATOM   3243  O   LEU A 228      31.081  -7.923  43.176  1.00 26.80           O  
ATOM   3244  CG  LEU A 228      33.472 -11.827  41.879  1.00 26.80           C  
ATOM   3245  HG  LEU A 228      34.496 -11.526  41.657  1.00 26.80           H  
ATOM   3246  CD1 LEU A 228      33.491 -13.283  42.338  1.00 26.80           C  
ATOM   3247 HD11 LEU A 228      34.086 -13.375  43.247  1.00 26.80           H  
ATOM   3248 HD12 LEU A 228      33.950 -13.906  41.570  1.00 26.80           H  
ATOM   3249 HD13 LEU A 228      32.477 -13.634  42.531  1.00 26.80           H  
ATOM   3250  CD2 LEU A 228      32.673 -11.781  40.577  1.00 26.80           C  
ATOM   3251 HD21 LEU A 228      31.641 -12.071  40.772  1.00 26.80           H  
ATOM   3252 HD22 LEU A 228      32.726 -10.789  40.129  1.00 26.80           H  
ATOM   3253 HD23 LEU A 228      33.102 -12.486  39.864  1.00 26.80           H  
ATOM   3254  N   THR A 229      30.763  -9.326  41.453  1.00 29.07           N  
ATOM   3255  H   THR A 229      31.180 -10.120  40.989  1.00 29.07           H  
ATOM   3256  CA  THR A 229      29.361  -9.052  41.022  1.00 29.07           C  
ATOM   3257  HA  THR A 229      29.408  -8.475  40.099  1.00 29.07           H  
ATOM   3258  C   THR A 229      28.376  -8.307  41.961  1.00 29.07           C  
ATOM   3259  CB  THR A 229      28.685 -10.398  40.680  1.00 29.07           C  
ATOM   3260  HB  THR A 229      27.606 -10.260  40.615  1.00 29.07           H  
ATOM   3261  O   THR A 229      27.845  -8.907  42.890  1.00 29.07           O  
ATOM   3262  CG2 THR A 229      29.154 -10.967  39.341  1.00 29.07           C  
ATOM   3263 HG21 THR A 229      28.806 -10.325  38.531  1.00 29.07           H  
ATOM   3264 HG22 THR A 229      28.731 -11.962  39.203  1.00 29.07           H  
ATOM   3265 HG23 THR A 229      30.241 -11.030  39.300  1.00 29.07           H  
ATOM   3266  OG1 THR A 229      28.964 -11.349  41.683  1.00 29.07           O  
ATOM   3267  HG1 THR A 229      28.553 -11.006  42.480  1.00 29.07           H  
ATOM   3268  N   ALA A 230      28.073  -7.043  41.609  1.00 27.06           N  
ATOM   3269  H   ALA A 230      28.853  -6.581  41.165  1.00 27.06           H  
ATOM   3270  CA  ALA A 230      26.774  -6.424  41.209  1.00 27.06           C  
ATOM   3271  HA  ALA A 230      26.844  -5.375  41.495  1.00 27.06           H  
ATOM   3272  C   ALA A 230      25.385  -6.908  41.745  1.00 27.06           C  
ATOM   3273  CB  ALA A 230      26.759  -6.477  39.670  1.00 27.06           C  
ATOM   3274  HB1 ALA A 230      25.919  -5.903  39.278  1.00 27.06           H  
ATOM   3275  HB2 ALA A 230      27.679  -6.052  39.269  1.00 27.06           H  
ATOM   3276  HB3 ALA A 230      26.666  -7.511  39.338  1.00 27.06           H  
ATOM   3277  O   ALA A 230      25.260  -8.020  42.238  1.00 27.06           O  
ATOM   3278  N   HIS A 231      24.320  -6.092  41.512  1.00 27.57           N  
ATOM   3279  H   HIS A 231      24.563  -5.123  41.365  1.00 27.57           H  
ATOM   3280  CA  HIS A 231      22.976  -6.466  40.954  1.00 27.57           C  
ATOM   3281  HA  HIS A 231      23.022  -6.193  39.899  1.00 27.57           H  
ATOM   3282  C   HIS A 231      21.721  -5.718  41.534  1.00 27.57           C  
ATOM   3283  CB  HIS A 231      22.747  -7.995  40.966  1.00 27.57           C  
ATOM   3284  HB2 HIS A 231      22.657  -8.332  41.999  1.00 27.57           H  
ATOM   3285  HB3 HIS A 231      23.609  -8.490  40.518  1.00 27.57           H  
ATOM   3286  O   HIS A 231      21.451  -5.770  42.725  1.00 27.57           O  
ATOM   3287  CG  HIS A 231      21.564  -8.498  40.187  1.00 27.57           C  
ATOM   3288  CD2 HIS A 231      20.437  -9.061  40.718  1.00 27.57           C  
ATOM   3289  HD2 HIS A 231      20.217  -9.162  41.770  1.00 27.57           H  
ATOM   3290  ND1 HIS A 231      21.488  -8.645  38.818  1.00 27.57           N  
ATOM   3291  HD1 HIS A 231      22.228  -8.465  38.155  1.00 27.57           H  
ATOM   3292  CE1 HIS A 231      20.331  -9.263  38.530  1.00 27.57           C  
ATOM   3293  HE1 HIS A 231      20.010  -9.553  37.540  1.00 27.57           H  
ATOM   3294  NE2 HIS A 231      19.643  -9.509  39.656  1.00 27.57           N  
ATOM   3295  N   GLN A 232      20.895  -5.139  40.633  1.00 27.73           N  
ATOM   3296  H   GLN A 232      21.274  -5.103  39.698  1.00 27.73           H  
ATOM   3297  CA  GLN A 232      19.427  -4.853  40.695  1.00 27.73           C  
ATOM   3298  HA  GLN A 232      19.223  -4.469  39.695  1.00 27.73           H  
ATOM   3299  C   GLN A 232      18.775  -3.781  41.645  1.00 27.73           C  
ATOM   3300  CB  GLN A 232      18.675  -6.204  40.735  1.00 27.73           C  
ATOM   3301  HB2 GLN A 232      18.731  -6.626  41.738  1.00 27.73           H  
ATOM   3302  HB3 GLN A 232      19.168  -6.876  40.032  1.00 27.73           H  
ATOM   3303  O   GLN A 232      18.725  -3.938  42.855  1.00 27.73           O  
ATOM   3304  CG  GLN A 232      17.208  -6.102  40.292  1.00 27.73           C  
ATOM   3305  HG2 GLN A 232      17.181  -5.710  39.275  1.00 27.73           H  
ATOM   3306  HG3 GLN A 232      16.708  -5.405  40.964  1.00 27.73           H  
ATOM   3307  CD  GLN A 232      16.384  -7.392  40.315  1.00 27.73           C  
ATOM   3308  NE2 GLN A 232      16.940  -8.568  40.156  1.00 27.73           N  
ATOM   3309 HE21 GLN A 232      17.937  -8.688  40.042  1.00 27.73           H  
ATOM   3310 HE22 GLN A 232      16.342  -9.382  40.180  1.00 27.73           H  
ATOM   3311  OE1 GLN A 232      15.163  -7.341  40.398  1.00 27.73           O  
ATOM   3312  N   LYS A 233      18.076  -2.805  41.009  1.00 27.83           N  
ATOM   3313  H   LYS A 233      18.301  -2.736  40.027  1.00 27.83           H  
ATOM   3314  CA  LYS A 233      16.895  -1.963  41.411  1.00 27.83           C  
ATOM   3315  HA  LYS A 233      16.789  -1.222  40.618  1.00 27.83           H  
ATOM   3316  C   LYS A 233      16.862  -1.130  42.720  1.00 27.83           C  
ATOM   3317  CB  LYS A 233      15.596  -2.798  41.388  1.00 27.83           C  
ATOM   3318  HB2 LYS A 233      14.787  -2.207  41.819  1.00 27.83           H  
ATOM   3319  HB3 LYS A 233      15.738  -3.660  42.040  1.00 27.83           H  
ATOM   3320  O   LYS A 233      16.897  -1.658  43.829  1.00 27.83           O  
ATOM   3321  CG  LYS A 233      15.123  -3.256  39.998  1.00 27.83           C  
ATOM   3322  HG2 LYS A 233      15.951  -3.724  39.465  1.00 27.83           H  
ATOM   3323  HG3 LYS A 233      14.791  -2.393  39.421  1.00 27.83           H  
ATOM   3324  CD  LYS A 233      13.965  -4.262  40.137  1.00 27.83           C  
ATOM   3325  HD2 LYS A 233      13.072  -3.748  40.493  1.00 27.83           H  
ATOM   3326  HD3 LYS A 233      14.244  -5.009  40.880  1.00 27.83           H  
ATOM   3327  CE  LYS A 233      13.663  -4.959  38.802  1.00 27.83           C  
ATOM   3328  HE2 LYS A 233      14.603  -5.113  38.272  1.00 27.83           H  
ATOM   3329  HE3 LYS A 233      13.039  -4.308  38.189  1.00 27.83           H  
ATOM   3330  NZ  LYS A 233      13.010  -6.278  39.009  1.00 27.83           N  
ATOM   3331  HZ1 LYS A 233      12.135  -6.186  39.504  1.00 27.83           H  
ATOM   3332  HZ2 LYS A 233      13.624  -6.867  39.553  1.00 27.83           H  
ATOM   3333  HZ3 LYS A 233      12.843  -6.742  38.127  1.00 27.83           H  
ATOM   3334  N   HIS A 234      16.454   0.143  42.575  1.00 25.90           N  
ATOM   3335  H   HIS A 234      16.498   0.558  41.656  1.00 25.90           H  
ATOM   3336  CA  HIS A 234      15.579   0.849  43.536  1.00 25.90           C  
ATOM   3337  HA  HIS A 234      14.854   0.120  43.899  1.00 25.90           H  
ATOM   3338  C   HIS A 234      14.762   1.986  42.881  1.00 25.90           C  
ATOM   3339  CB  HIS A 234      16.379   1.373  44.741  1.00 25.90           C  
ATOM   3340  HB2 HIS A 234      16.390   2.463  44.750  1.00 25.90           H  
ATOM   3341  HB3 HIS A 234      17.413   1.031  44.691  1.00 25.90           H  
ATOM   3342  O   HIS A 234      15.180   2.500  41.848  1.00 25.90           O  
ATOM   3343  CG  HIS A 234      15.773   0.858  46.016  1.00 25.90           C  
ATOM   3344  CD2 HIS A 234      14.942   1.528  46.872  1.00 25.90           C  
ATOM   3345  HD2 HIS A 234      14.654   2.566  46.794  1.00 25.90           H  
ATOM   3346  ND1 HIS A 234      15.828  -0.449  46.435  1.00 25.90           N  
ATOM   3347  HD1 HIS A 234      16.340  -1.186  45.970  1.00 25.90           H  
ATOM   3348  CE1 HIS A 234      15.057  -0.566  47.528  1.00 25.90           C  
ATOM   3349  HE1 HIS A 234      14.906  -1.480  48.082  1.00 25.90           H  
ATOM   3350  NE2 HIS A 234      14.476   0.612  47.823  1.00 25.90           N  
ATOM   3351  N   VAL A 235      13.606   2.374  43.457  1.00 24.33           N  
ATOM   3352  H   VAL A 235      13.315   1.912  44.306  1.00 24.33           H  
ATOM   3353  CA  VAL A 235      12.701   3.427  42.920  1.00 24.33           C  
ATOM   3354  HA  VAL A 235      13.298   4.146  42.358  1.00 24.33           H  
ATOM   3355  C   VAL A 235      11.947   4.186  44.034  1.00 24.33           C  
ATOM   3356  CB  VAL A 235      11.643   2.829  41.952  1.00 24.33           C  
ATOM   3357  HB  VAL A 235      10.996   2.155  42.513  1.00 24.33           H  
ATOM   3358  O   VAL A 235      11.316   3.550  44.879  1.00 24.33           O  
ATOM   3359  CG1 VAL A 235      10.766   3.921  41.320  1.00 24.33           C  
ATOM   3360 HG11 VAL A 235      10.173   4.431  42.079  1.00 24.33           H  
ATOM   3361 HG12 VAL A 235      10.071   3.474  40.609  1.00 24.33           H  
ATOM   3362 HG13 VAL A 235      11.387   4.645  40.792  1.00 24.33           H  
ATOM   3363  CG2 VAL A 235      12.250   2.026  40.792  1.00 24.33           C  
ATOM   3364 HG21 VAL A 235      11.463   1.687  40.118  1.00 24.33           H  
ATOM   3365 HG22 VAL A 235      12.951   2.648  40.234  1.00 24.33           H  
ATOM   3366 HG23 VAL A 235      12.768   1.145  41.169  1.00 24.33           H  
ATOM   3367  N   ARG A 236      11.964   5.532  43.995  1.00 29.77           N  
ATOM   3368  H   ARG A 236      12.623   5.951  43.355  1.00 29.77           H  
ATOM   3369  CA  ARG A 236      10.991   6.499  44.583  1.00 29.77           C  
ATOM   3370  HA  ARG A 236       9.998   6.225  44.226  1.00 29.77           H  
ATOM   3371  C   ARG A 236      11.292   7.913  44.025  1.00 29.77           C  
ATOM   3372  CB  ARG A 236      11.042   6.463  46.130  1.00 29.77           C  
ATOM   3373  HB2 ARG A 236      11.992   6.044  46.460  1.00 29.77           H  
ATOM   3374  HB3 ARG A 236      10.985   7.479  46.521  1.00 29.77           H  
ATOM   3375  O   ARG A 236      12.446   8.153  43.697  1.00 29.77           O  
ATOM   3376  CG  ARG A 236       9.863   5.660  46.720  1.00 29.77           C  
ATOM   3377  HG2 ARG A 236       9.328   5.144  45.923  1.00 29.77           H  
ATOM   3378  HG3 ARG A 236       9.167   6.355  47.190  1.00 29.77           H  
ATOM   3379  CD  ARG A 236      10.255   4.611  47.760  1.00 29.77           C  
ATOM   3380  HD2 ARG A 236      10.662   5.111  48.640  1.00 29.77           H  
ATOM   3381  HD3 ARG A 236      11.022   3.967  47.332  1.00 29.77           H  
ATOM   3382  NE  ARG A 236       9.061   3.825  48.130  1.00 29.77           N  
ATOM   3383  HE  ARG A 236       8.178   4.306  48.038  1.00 29.77           H  
ATOM   3384  NH1 ARG A 236      10.087   1.808  48.545  1.00 29.77           N  
ATOM   3385 HH11 ARG A 236      10.978   2.226  48.316  1.00 29.77           H  
ATOM   3386 HH12 ARG A 236      10.036   0.826  48.774  1.00 29.77           H  
ATOM   3387  NH2 ARG A 236       7.865   1.975  48.683  1.00 29.77           N  
ATOM   3388 HH21 ARG A 236       7.824   0.993  48.917  1.00 29.77           H  
ATOM   3389 HH22 ARG A 236       7.014   2.509  48.582  1.00 29.77           H  
ATOM   3390  CZ  ARG A 236       9.014   2.545  48.450  1.00 29.77           C  
ATOM   3391  N   GLN A 237      10.376   8.859  43.755  1.00 26.28           N  
ATOM   3392  H   GLN A 237      10.820   9.604  43.239  1.00 26.28           H  
ATOM   3393  CA  GLN A 237       9.020   9.218  44.246  1.00 26.28           C  
ATOM   3394  HA  GLN A 237       8.546   9.741  43.416  1.00 26.28           H  
ATOM   3395  C   GLN A 237       9.024  10.212  45.431  1.00 26.28           C  
ATOM   3396  CB  GLN A 237       8.124   7.997  44.518  1.00 26.28           C  
ATOM   3397  HB2 GLN A 237       8.538   7.487  45.387  1.00 26.28           H  
ATOM   3398  HB3 GLN A 237       8.148   7.326  43.659  1.00 26.28           H  
ATOM   3399  O   GLN A 237       9.461   9.866  46.526  1.00 26.28           O  
ATOM   3400  CG  GLN A 237       6.656   8.325  44.840  1.00 26.28           C  
ATOM   3401  HG2 GLN A 237       6.599   9.128  45.575  1.00 26.28           H  
ATOM   3402  HG3 GLN A 237       6.161   8.662  43.928  1.00 26.28           H  
ATOM   3403  CD  GLN A 237       5.895   7.128  45.420  1.00 26.28           C  
ATOM   3404  NE2 GLN A 237       4.586   7.111  45.308  1.00 26.28           N  
ATOM   3405 HE21 GLN A 237       4.113   6.301  45.682  1.00 26.28           H  
ATOM   3406 HE22 GLN A 237       4.096   7.847  44.820  1.00 26.28           H  
ATOM   3407  OE1 GLN A 237       6.445   6.205  46.006  1.00 26.28           O  
ATOM   3408  N   PHE A 238       8.462  11.416  45.223  1.00 24.70           N  
ATOM   3409  H   PHE A 238       8.094  11.622  44.305  1.00 24.70           H  
ATOM   3410  CA  PHE A 238       8.144  12.408  46.270  1.00 24.70           C  
ATOM   3411  HA  PHE A 238       7.814  11.856  47.150  1.00 24.70           H  
ATOM   3412  C   PHE A 238       6.957  13.324  45.861  1.00 24.70           C  
ATOM   3413  CB  PHE A 238       9.411  13.196  46.660  1.00 24.70           C  
ATOM   3414  HB2 PHE A 238      10.290  12.568  46.517  1.00 24.70           H  
ATOM   3415  HB3 PHE A 238       9.525  14.065  46.011  1.00 24.70           H  
ATOM   3416  O   PHE A 238       6.215  12.977  44.943  1.00 24.70           O  
ATOM   3417  CG  PHE A 238       9.397  13.618  48.120  1.00 24.70           C  
ATOM   3418  CD1 PHE A 238       9.229  14.969  48.486  1.00 24.70           C  
ATOM   3419  HD1 PHE A 238       9.161  15.738  47.731  1.00 24.70           H  
ATOM   3420  CD2 PHE A 238       9.511  12.633  49.120  1.00 24.70           C  
ATOM   3421  HD2 PHE A 238       9.653  11.599  48.844  1.00 24.70           H  
ATOM   3422  CE1 PHE A 238       9.151  15.323  49.846  1.00 24.70           C  
ATOM   3423  HE1 PHE A 238       9.022  16.358  50.126  1.00 24.70           H  
ATOM   3424  CE2 PHE A 238       9.437  12.989  50.479  1.00 24.70           C  
ATOM   3425  HE2 PHE A 238       9.527  12.231  51.243  1.00 24.70           H  
ATOM   3426  CZ  PHE A 238       9.252  14.334  50.841  1.00 24.70           C  
ATOM   3427  HZ  PHE A 238       9.198  14.611  51.884  1.00 24.70           H  
ATOM   3428  N   VAL A 239       6.731  14.449  46.560  1.00 26.06           N  
ATOM   3429  H   VAL A 239       7.420  14.709  47.251  1.00 26.06           H  
ATOM   3430  CA  VAL A 239       5.499  15.281  46.514  1.00 26.06           C  
ATOM   3431  HA  VAL A 239       4.831  14.851  45.768  1.00 26.06           H  
ATOM   3432  C   VAL A 239       5.771  16.740  46.063  1.00 26.06           C  
ATOM   3433  CB  VAL A 239       4.768  15.196  47.880  1.00 26.06           C  
ATOM   3434  HB  VAL A 239       5.392  15.658  48.644  1.00 26.06           H  
ATOM   3435  O   VAL A 239       6.914  17.189  46.051  1.00 26.06           O  
ATOM   3436  CG1 VAL A 239       3.392  15.883  47.896  1.00 26.06           C  
ATOM   3437 HG11 VAL A 239       2.778  15.532  47.066  1.00 26.06           H  
ATOM   3438 HG12 VAL A 239       3.508  16.967  47.858  1.00 26.06           H  
ATOM   3439 HG13 VAL A 239       2.878  15.663  48.832  1.00 26.06           H  
ATOM   3440  CG2 VAL A 239       4.515  13.732  48.284  1.00 26.06           C  
ATOM   3441 HG21 VAL A 239       3.958  13.216  47.502  1.00 26.06           H  
ATOM   3442 HG22 VAL A 239       5.459  13.216  48.458  1.00 26.06           H  
ATOM   3443 HG23 VAL A 239       3.950  13.692  49.215  1.00 26.06           H  
ATOM   3444  N   ARG A 240       4.716  17.462  45.645  1.00 27.41           N  
ATOM   3445  H   ARG A 240       3.811  17.040  45.796  1.00 27.41           H  
ATOM   3446  CA  ARG A 240       4.721  18.818  45.042  1.00 27.41           C  
ATOM   3447  HA  ARG A 240       5.519  18.867  44.301  1.00 27.41           H  
ATOM   3448  C   ARG A 240       4.942  19.972  46.043  1.00 27.41           C  
ATOM   3449  CB  ARG A 240       3.358  19.088  44.366  1.00 27.41           C  
ATOM   3450  HB2 ARG A 240       2.603  19.132  45.151  1.00 27.41           H  
ATOM   3451  HB3 ARG A 240       3.396  20.070  43.896  1.00 27.41           H  
ATOM   3452  O   ARG A 240       4.454  19.896  47.165  1.00 27.41           O  
ATOM   3453  CG  ARG A 240       2.887  18.076  43.309  1.00 27.41           C  
ATOM   3454  HG2 ARG A 240       2.870  17.072  43.733  1.00 27.41           H  
ATOM   3455  HG3 ARG A 240       3.563  18.096  42.454  1.00 27.41           H  
ATOM   3456  CD  ARG A 240       1.464  18.456  42.865  1.00 27.41           C  
ATOM   3457  HD2 ARG A 240       1.488  19.451  42.421  1.00 27.41           H  
ATOM   3458  HD3 ARG A 240       0.829  18.488  43.750  1.00 27.41           H  
ATOM   3459  NE  ARG A 240       0.902  17.501  41.888  1.00 27.41           N  
ATOM   3460  HE  ARG A 240       1.565  16.976  41.334  1.00 27.41           H  
ATOM   3461  NH1 ARG A 240      -1.330  17.941  42.254  1.00 27.41           N  
ATOM   3462 HH11 ARG A 240      -1.078  18.641  42.937  1.00 27.41           H  
ATOM   3463 HH12 ARG A 240      -2.300  17.783  42.019  1.00 27.41           H  
ATOM   3464  NH2 ARG A 240      -0.743  16.443  40.714  1.00 27.41           N  
ATOM   3465 HH21 ARG A 240      -1.721  16.303  40.500  1.00 27.41           H  
ATOM   3466 HH22 ARG A 240      -0.050  15.945  40.174  1.00 27.41           H  
ATOM   3467  CZ  ARG A 240      -0.382  17.300  41.626  1.00 27.41           C  
ATOM   3468  N   SER A 241       5.493  21.085  45.539  1.00 24.05           N  
ATOM   3469  H   SER A 241       5.831  21.040  44.588  1.00 24.05           H  
ATOM   3470  CA  SER A 241       5.476  22.448  46.121  1.00 24.05           C  
ATOM   3471  HA  SER A 241       4.630  22.545  46.801  1.00 24.05           H  
ATOM   3472  C   SER A 241       5.327  23.505  45.004  1.00 24.05           C  
ATOM   3473  CB  SER A 241       6.764  22.724  46.907  1.00 24.05           C  
ATOM   3474  HB2 SER A 241       7.629  22.512  46.279  1.00 24.05           H  
ATOM   3475  HB3 SER A 241       6.793  23.773  47.204  1.00 24.05           H  
ATOM   3476  O   SER A 241       5.528  23.174  43.835  1.00 24.05           O  
ATOM   3477  OG  SER A 241       6.811  21.926  48.070  1.00 24.05           O  
ATOM   3478  HG  SER A 241       7.639  22.081  48.530  1.00 24.05           H  
ATOM   3479  N   THR A 242       4.980  24.760  45.328  1.00 26.68           N  
ATOM   3480  H   THR A 242       4.834  24.992  46.300  1.00 26.68           H  
ATOM   3481  CA  THR A 242       4.682  25.839  44.349  1.00 26.68           C  
ATOM   3482  HA  THR A 242       5.239  25.655  43.430  1.00 26.68           H  
ATOM   3483  C   THR A 242       5.061  27.242  44.855  1.00 26.68           C  
ATOM   3484  CB  THR A 242       3.179  25.881  44.010  1.00 26.68           C  
ATOM   3485  HB  THR A 242       2.972  26.785  43.437  1.00 26.68           H  
ATOM   3486  O   THR A 242       4.932  27.488  46.051  1.00 26.68           O  
ATOM   3487  CG2 THR A 242       2.711  24.684  43.184  1.00 26.68           C  
ATOM   3488 HG21 THR A 242       3.328  24.588  42.290  1.00 26.68           H  
ATOM   3489 HG22 THR A 242       1.674  24.839  42.887  1.00 26.68           H  
ATOM   3490 HG23 THR A 242       2.779  23.770  43.772  1.00 26.68           H  
ATOM   3491  OG1 THR A 242       2.406  25.901  45.190  1.00 26.68           O  
ATOM   3492  HG1 THR A 242       2.710  26.632  45.732  1.00 26.68           H  
ATOM   3493  N   SER A 243       5.403  28.164  43.934  1.00 25.29           N  
ATOM   3494  H   SER A 243       5.396  27.864  42.970  1.00 25.29           H  
ATOM   3495  CA  SER A 243       5.878  29.555  44.163  1.00 25.29           C  
ATOM   3496  HA  SER A 243       6.034  29.984  43.173  1.00 25.29           H  
ATOM   3497  C   SER A 243       7.228  29.679  44.895  1.00 25.29           C  
ATOM   3498  CB  SER A 243       4.802  30.424  44.832  1.00 25.29           C  
ATOM   3499  HB2 SER A 243       4.135  29.815  45.443  1.00 25.29           H  
ATOM   3500  HB3 SER A 243       5.273  31.168  45.473  1.00 25.29           H  
ATOM   3501  O   SER A 243       7.490  28.947  45.839  1.00 25.29           O  
ATOM   3502  OG  SER A 243       4.062  31.095  43.833  1.00 25.29           O  
ATOM   3503  HG  SER A 243       4.587  31.852  43.565  1.00 25.29           H  
ATOM   3504  N   ALA A 244       8.183  30.548  44.534  1.00 26.97           N  
ATOM   3505  H   ALA A 244       8.978  30.474  45.152  1.00 26.97           H  
ATOM   3506  CA  ALA A 244       8.345  31.538  43.449  1.00 26.97           C  
ATOM   3507  HA  ALA A 244       9.361  31.902  43.607  1.00 26.97           H  
ATOM   3508  C   ALA A 244       7.481  32.828  43.450  1.00 26.97           C  
ATOM   3509  CB  ALA A 244       8.419  30.853  42.075  1.00 26.97           C  
ATOM   3510  HB1 ALA A 244       8.861  31.541  41.353  1.00 26.97           H  
ATOM   3511  HB2 ALA A 244       9.042  29.961  42.132  1.00 26.97           H  
ATOM   3512  HB3 ALA A 244       7.425  30.583  41.718  1.00 26.97           H  
ATOM   3513  O   ALA A 244       6.253  32.782  43.457  1.00 26.97           O  
ATOM   3514  N   HIS A 245       8.175  33.972  43.351  1.00 24.71           N  
ATOM   3515  H   HIS A 245       9.182  33.888  43.330  1.00 24.71           H  
ATOM   3516  CA  HIS A 245       7.710  35.337  43.037  1.00 24.71           C  
ATOM   3517  HA  HIS A 245       6.893  35.282  42.317  1.00 24.71           H  
ATOM   3518  C   HIS A 245       8.892  36.112  42.395  1.00 24.71           C  
ATOM   3519  CB  HIS A 245       7.210  36.031  44.318  1.00 24.71           C  
ATOM   3520  HB2 HIS A 245       6.618  35.323  44.898  1.00 24.71           H  
ATOM   3521  HB3 HIS A 245       8.060  36.334  44.929  1.00 24.71           H  
ATOM   3522  O   HIS A 245       9.989  35.551  42.310  1.00 24.71           O  
ATOM   3523  CG  HIS A 245       6.333  37.228  44.037  1.00 24.71           C  
ATOM   3524  CD2 HIS A 245       5.043  37.178  43.579  1.00 24.71           C  
ATOM   3525  HD2 HIS A 245       4.478  36.282  43.367  1.00 24.71           H  
ATOM   3526  ND1 HIS A 245       6.658  38.564  44.173  1.00 24.71           N  
ATOM   3527  HD1 HIS A 245       7.508  38.963  44.544  1.00 24.71           H  
ATOM   3528  CE1 HIS A 245       5.592  39.294  43.802  1.00 24.71           C  
ATOM   3529  HE1 HIS A 245       5.550  40.373  43.817  1.00 24.71           H  
ATOM   3530  NE2 HIS A 245       4.586  38.488  43.424  1.00 24.71           N  
ATOM   3531  N   SER A 246       8.738  37.359  41.922  1.00 27.47           N  
ATOM   3532  H   SER A 246       7.841  37.817  42.003  1.00 27.47           H  
ATOM   3533  CA  SER A 246       9.858  38.143  41.344  1.00 27.47           C  
ATOM   3534  HA  SER A 246      10.768  37.923  41.901  1.00 27.47           H  
ATOM   3535  C   SER A 246       9.656  39.664  41.393  1.00 27.47           C  
ATOM   3536  CB  SER A 246      10.092  37.748  39.881  1.00 27.47           C  
ATOM   3537  HB2 SER A 246       9.149  37.786  39.336  1.00 27.47           H  
ATOM   3538  HB3 SER A 246      10.792  38.446  39.421  1.00 27.47           H  
ATOM   3539  O   SER A 246       8.583  40.153  41.063  1.00 27.47           O  
ATOM   3540  OG  SER A 246      10.640  36.446  39.806  1.00 27.47           O  
ATOM   3541  HG  SER A 246      10.510  36.020  40.656  1.00 27.47           H  
ATOM   3542  N   GLU A 247      10.717  40.391  41.759  1.00 27.71           N  
ATOM   3543  H   GLU A 247      11.570  39.900  41.985  1.00 27.71           H  
ATOM   3544  CA  GLU A 247      10.833  41.857  41.907  1.00 27.71           C  
ATOM   3545  HA  GLU A 247      10.390  42.361  41.048  1.00 27.71           H  
ATOM   3546  C   GLU A 247      12.341  42.218  41.978  1.00 27.71           C  
ATOM   3547  CB  GLU A 247      10.112  42.281  43.202  1.00 27.71           C  
ATOM   3548  HB2 GLU A 247       9.897  41.410  43.821  1.00 27.71           H  
ATOM   3549  HB3 GLU A 247      10.759  42.930  43.792  1.00 27.71           H  
ATOM   3550  O   GLU A 247      13.154  41.316  42.176  1.00 27.71           O  
ATOM   3551  CG  GLU A 247       8.803  43.018  42.895  1.00 27.71           C  
ATOM   3552  HG2 GLU A 247       9.003  43.854  42.225  1.00 27.71           H  
ATOM   3553  HG3 GLU A 247       8.115  42.344  42.384  1.00 27.71           H  
ATOM   3554  CD  GLU A 247       8.163  43.518  44.189  1.00 27.71           C  
ATOM   3555  OE1 GLU A 247       7.472  42.699  44.837  1.00 27.71           O  
ATOM   3556  OE2 GLU A 247       8.398  44.703  44.520  1.00 27.71           O  
ATOM   3557  N   ALA A 248      12.839  43.454  41.836  1.00 27.40           N  
ATOM   3558  H   ALA A 248      13.843  43.475  41.943  1.00 27.40           H  
ATOM   3559  CA  ALA A 248      12.270  44.782  41.542  1.00 27.40           C  
ATOM   3560  HA  ALA A 248      11.459  44.713  40.817  1.00 27.40           H  
ATOM   3561  C   ALA A 248      13.407  45.686  40.982  1.00 27.40           C  
ATOM   3562  CB  ALA A 248      11.766  45.406  42.858  1.00 27.40           C  
ATOM   3563  HB1 ALA A 248      12.453  45.177  43.673  1.00 27.40           H  
ATOM   3564  HB2 ALA A 248      11.699  46.490  42.774  1.00 27.40           H  
ATOM   3565  HB3 ALA A 248      10.773  45.035  43.111  1.00 27.40           H  
ATOM   3566  O   ALA A 248      14.572  45.439  41.282  1.00 27.40           O  
ATOM   3567  N   ALA A 249      13.191  46.775  40.234  1.00 28.48           N  
ATOM   3568  H   ALA A 249      14.031  47.312  40.072  1.00 28.48           H  
ATOM   3569  CA  ALA A 249      12.036  47.240  39.452  1.00 28.48           C  
ATOM   3570  HA  ALA A 249      11.627  46.412  38.873  1.00 28.48           H  
ATOM   3571  C   ALA A 249      12.500  48.347  38.464  1.00 28.48           C  
ATOM   3572  CB  ALA A 249      10.945  47.800  40.377  1.00 28.48           C  
ATOM   3573  HB1 ALA A 249      10.471  46.994  40.937  1.00 28.48           H  
ATOM   3574  HB2 ALA A 249      11.373  48.525  41.069  1.00 28.48           H  
ATOM   3575  HB3 ALA A 249      10.169  48.290  39.788  1.00 28.48           H  
ATOM   3576  O   ALA A 249      13.567  48.935  38.643  1.00 28.48           O  
ATOM   3577  N   ALA A 250      11.697  48.659  37.439  1.00 26.64           N  
ATOM   3578  H   ALA A 250      10.815  48.176  37.347  1.00 26.64           H  
ATOM   3579  CA  ALA A 250      11.946  49.737  36.468  1.00 26.64           C  
ATOM   3580  HA  ALA A 250      12.452  50.559  36.974  1.00 26.64           H  
ATOM   3581  C   ALA A 250      10.616  50.268  35.880  1.00 26.64           C  
ATOM   3582  CB  ALA A 250      12.862  49.189  35.361  1.00 26.64           C  
ATOM   3583  HB1 ALA A 250      12.381  48.346  34.866  1.00 26.64           H  
ATOM   3584  HB2 ALA A 250      13.806  48.859  35.794  1.00 26.64           H  
ATOM   3585  HB3 ALA A 250      13.067  49.962  34.621  1.00 26.64           H  
ATOM   3586  O   ALA A 250       9.604  49.577  35.951  1.00 26.64           O  
ATOM   3587  N   GLY A 251      10.529  51.462  35.278  1.00 27.02           N  
ATOM   3588  H   GLY A 251       9.628  51.631  34.854  1.00 27.02           H  
ATOM   3589  CA  GLY A 251      11.561  52.491  35.061  1.00 27.02           C  
ATOM   3590  HA2 GLY A 251      12.541  52.114  35.354  1.00 27.02           H  
ATOM   3591  HA3 GLY A 251      11.324  53.348  35.691  1.00 27.02           H  
ATOM   3592  C   GLY A 251      11.648  52.948  33.589  1.00 27.02           C  
ATOM   3593  O   GLY A 251      11.328  52.177  32.695  1.00 27.02           O  
ATOM   3594  N   VAL A 252      12.067  54.175  33.248  1.00 28.78           N  
ATOM   3595  H   VAL A 252      12.104  54.330  32.251  1.00 28.78           H  
ATOM   3596  CA  VAL A 252      12.432  55.343  34.079  1.00 28.78           C  
ATOM   3597  HA  VAL A 252      11.885  55.315  35.021  1.00 28.78           H  
ATOM   3598  C   VAL A 252      12.053  56.637  33.324  1.00 28.78           C  
ATOM   3599  CB  VAL A 252      13.955  55.376  34.382  1.00 28.78           C  
ATOM   3600  HB  VAL A 252      14.497  55.569  33.456  1.00 28.78           H  
ATOM   3601  O   VAL A 252      12.293  56.732  32.127  1.00 28.78           O  
ATOM   3602  CG1 VAL A 252      14.303  56.483  35.388  1.00 28.78           C  
ATOM   3603 HG11 VAL A 252      13.736  56.355  36.310  1.00 28.78           H  
ATOM   3604 HG12 VAL A 252      14.099  57.464  34.959  1.00 28.78           H  
ATOM   3605 HG13 VAL A 252      15.368  56.450  35.622  1.00 28.78           H  
ATOM   3606  CG2 VAL A 252      14.502  54.072  34.979  1.00 28.78           C  
ATOM   3607 HG21 VAL A 252      15.570  54.176  35.173  1.00 28.78           H  
ATOM   3608 HG22 VAL A 252      13.998  53.840  35.917  1.00 28.78           H  
ATOM   3609 HG23 VAL A 252      14.383  53.252  34.271  1.00 28.78           H  
ATOM   3610  N   ALA A 253      11.491  57.633  34.023  1.00 27.62           N  
ATOM   3611  H   ALA A 253      11.294  57.446  34.996  1.00 27.62           H  
ATOM   3612  CA  ALA A 253      11.405  59.054  33.620  1.00 27.62           C  
ATOM   3613  HA  ALA A 253      10.625  59.487  34.247  1.00 27.62           H  
ATOM   3614  C   ALA A 253      10.947  59.404  32.174  1.00 27.62           C  
ATOM   3615  CB  ALA A 253      12.709  59.757  34.031  1.00 27.62           C  
ATOM   3616  HB1 ALA A 253      12.612  60.832  33.880  1.00 27.62           H  
ATOM   3617  HB2 ALA A 253      13.533  59.391  33.419  1.00 27.62           H  
ATOM   3618  HB3 ALA A 253      12.922  59.574  35.084  1.00 27.62           H  
ATOM   3619  O   ALA A 253      11.442  60.361  31.579  1.00 27.62           O  
ATOM   3620  N   GLY A 254       9.977  58.675  31.613  1.00 24.37           N  
ATOM   3621  H   GLY A 254       9.630  57.871  32.116  1.00 24.37           H  
ATOM   3622  CA  GLY A 254       9.351  59.027  30.329  1.00 24.37           C  
ATOM   3623  HA2 GLY A 254       8.769  58.178  29.969  1.00 24.37           H  
ATOM   3624  HA3 GLY A 254      10.137  59.223  29.599  1.00 24.37           H  
ATOM   3625  C   GLY A 254       8.425  60.257  30.387  1.00 24.37           C  
ATOM   3626  O   GLY A 254       8.006  60.698  31.456  1.00 24.37           O  
ATOM   3627  N   ALA A 255       8.057  60.787  29.215  1.00 30.12           N  
ATOM   3628  H   ALA A 255       8.398  60.353  28.369  1.00 30.12           H  
ATOM   3629  CA  ALA A 255       7.089  61.877  29.035  1.00 30.12           C  
ATOM   3630  HA  ALA A 255       6.433  61.911  29.904  1.00 30.12           H  
ATOM   3631  C   ALA A 255       6.217  61.613  27.784  1.00 30.12           C  
ATOM   3632  CB  ALA A 255       7.864  63.200  28.944  1.00 30.12           C  
ATOM   3633  HB1 ALA A 255       8.511  63.190  28.067  1.00 30.12           H  
ATOM   3634  HB2 ALA A 255       8.477  63.326  29.837  1.00 30.12           H  
ATOM   3635  HB3 ALA A 255       7.172  64.040  28.873  1.00 30.12           H  
ATOM   3636  O   ALA A 255       6.636  60.871  26.902  1.00 30.12           O  
ATOM   3637  N   ARG A 256       5.010  62.177  27.631  1.00 26.97           N  
ATOM   3638  H   ARG A 256       4.493  61.809  26.845  1.00 26.97           H  
ATOM   3639  CA  ARG A 256       4.326  63.238  28.403  1.00 26.97           C  
ATOM   3640  HA  ARG A 256       4.760  63.309  29.401  1.00 26.97           H  
ATOM   3641  C   ARG A 256       2.830  62.894  28.560  1.00 26.97           C  
ATOM   3642  CB  ARG A 256       4.526  64.564  27.637  1.00 26.97           C  
ATOM   3643  HB2 ARG A 256       3.782  64.637  26.845  1.00 26.97           H  
ATOM   3644  HB3 ARG A 256       5.505  64.539  27.158  1.00 26.97           H  
ATOM   3645  O   ARG A 256       2.317  62.082  27.800  1.00 26.97           O  
ATOM   3646  CG  ARG A 256       4.476  65.830  28.506  1.00 26.97           C  
ATOM   3647  HG2 ARG A 256       3.483  65.956  28.936  1.00 26.97           H  
ATOM   3648  HG3 ARG A 256       5.209  65.737  29.308  1.00 26.97           H  
ATOM   3649  CD  ARG A 256       4.823  67.053  27.640  1.00 26.97           C  
ATOM   3650  HD2 ARG A 256       3.991  67.254  26.965  1.00 26.97           H  
ATOM   3651  HD3 ARG A 256       5.702  66.810  27.043  1.00 26.97           H  
ATOM   3652  NE  ARG A 256       5.113  68.251  28.454  1.00 26.97           N  
ATOM   3653  HE  ARG A 256       4.772  68.247  29.405  1.00 26.97           H  
ATOM   3654  NH1 ARG A 256       6.233  69.449  26.839  1.00 26.97           N  
ATOM   3655 HH11 ARG A 256       6.026  68.724  26.167  1.00 26.97           H  
ATOM   3656 HH12 ARG A 256       6.756  70.265  26.556  1.00 26.97           H  
ATOM   3657  NH2 ARG A 256       6.053  70.282  28.896  1.00 26.97           N  
ATOM   3658 HH21 ARG A 256       5.743  70.222  29.856  1.00 26.97           H  
ATOM   3659 HH22 ARG A 256       6.585  71.084  28.590  1.00 26.97           H  
ATOM   3660  CZ  ARG A 256       5.794  69.317  28.060  1.00 26.97           C  
ATOM   3661  N   ALA A 257       2.140  63.505  29.525  1.00 26.67           N  
ATOM   3662  H   ALA A 257       2.602  64.209  30.084  1.00 26.67           H  
ATOM   3663  CA  ALA A 257       0.740  63.202  29.865  1.00 26.67           C  
ATOM   3664  HA  ALA A 257       0.421  62.321  29.309  1.00 26.67           H  
ATOM   3665  C   ALA A 257      -0.248  64.333  29.506  1.00 26.67           C  
ATOM   3666  CB  ALA A 257       0.683  62.844  31.356  1.00 26.67           C  
ATOM   3667  HB1 ALA A 257      -0.330  62.547  31.628  1.00 26.67           H  
ATOM   3668  HB2 ALA A 257       0.971  63.704  31.960  1.00 26.67           H  
ATOM   3669  HB3 ALA A 257       1.355  62.012  31.565  1.00 26.67           H  
ATOM   3670  O   ALA A 257       0.160  65.472  29.270  1.00 26.67           O  
ATOM   3671  N   GLU A 258      -1.547  64.010  29.513  1.00 27.78           N  
ATOM   3672  H   GLU A 258      -1.797  63.075  29.799  1.00 27.78           H  
ATOM   3673  CA  GLU A 258      -2.675  64.914  29.227  1.00 27.78           C  
ATOM   3674  HA  GLU A 258      -2.301  65.937  29.248  1.00 27.78           H  
ATOM   3675  C   GLU A 258      -3.768  64.865  30.325  1.00 27.78           C  
ATOM   3676  CB  GLU A 258      -3.221  64.626  27.807  1.00 27.78           C  
ATOM   3677  HB2 GLU A 258      -2.846  63.667  27.451  1.00 27.78           H  
ATOM   3678  HB3 GLU A 258      -4.308  64.548  27.825  1.00 27.78           H  
ATOM   3679  O   GLU A 258      -3.608  64.194  31.346  1.00 27.78           O  
ATOM   3680  CG  GLU A 258      -2.820  65.717  26.796  1.00 27.78           C  
ATOM   3681  HG2 GLU A 258      -3.212  65.446  25.816  1.00 27.78           H  
ATOM   3682  HG3 GLU A 258      -1.733  65.749  26.729  1.00 27.78           H  
ATOM   3683  CD  GLU A 258      -3.355  67.104  27.184  1.00 27.78           C  
ATOM   3684  OE1 GLU A 258      -4.418  67.194  27.845  1.00 27.78           O  
ATOM   3685  OE2 GLU A 258      -2.701  68.138  26.916  1.00 27.78           O  
ATOM   3686  N   LYS A 259      -4.836  65.661  30.175  1.00 28.24           N  
ATOM   3687  H   LYS A 259      -4.926  66.129  29.284  1.00 28.24           H  
ATOM   3688  CA  LYS A 259      -5.711  66.121  31.272  1.00 28.24           C  
ATOM   3689  HA  LYS A 259      -5.130  66.081  32.193  1.00 28.24           H  
ATOM   3690  C   LYS A 259      -6.955  65.241  31.498  1.00 28.24           C  
ATOM   3691  CB  LYS A 259      -6.095  67.592  31.013  1.00 28.24           C  
ATOM   3692  HB2 LYS A 259      -6.757  67.939  31.807  1.00 28.24           H  
ATOM   3693  HB3 LYS A 259      -6.638  67.640  30.069  1.00 28.24           H  
ATOM   3694  O   LYS A 259      -7.608  64.810  30.555  1.00 28.24           O  
ATOM   3695  CG  LYS A 259      -4.867  68.523  30.942  1.00 28.24           C  
ATOM   3696  HG2 LYS A 259      -4.409  68.587  31.929  1.00 28.24           H  
ATOM   3697  HG3 LYS A 259      -4.121  68.095  30.273  1.00 28.24           H  
ATOM   3698  CD  LYS A 259      -5.212  69.944  30.454  1.00 28.24           C  
ATOM   3699  HD2 LYS A 259      -5.259  70.605  31.319  1.00 28.24           H  
ATOM   3700  HD3 LYS A 259      -6.186  69.957  29.966  1.00 28.24           H  
ATOM   3701  CE  LYS A 259      -4.145  70.462  29.475  1.00 28.24           C  
ATOM   3702  HE2 LYS A 259      -4.211  71.548  29.401  1.00 28.24           H  
ATOM   3703  HE3 LYS A 259      -3.163  70.205  29.871  1.00 28.24           H  
ATOM   3704  NZ  LYS A 259      -4.313  69.856  28.133  1.00 28.24           N  
ATOM   3705  HZ1 LYS A 259      -3.452  69.769  27.612  1.00 28.24           H  
ATOM   3706  HZ2 LYS A 259      -5.030  70.280  27.561  1.00 28.24           H  
ATOM   3707  HZ3 LYS A 259      -4.530  68.873  28.203  1.00 28.24           H  
ATOM   3708  N   CYS A 260      -7.319  65.045  32.769  1.00 25.20           N  
ATOM   3709  H   CYS A 260      -6.764  65.499  33.480  1.00 25.20           H  
ATOM   3710  CA  CYS A 260      -8.470  64.251  33.235  1.00 25.20           C  
ATOM   3711  HA  CYS A 260      -8.850  63.649  32.409  1.00 25.20           H  
ATOM   3712  C   CYS A 260      -9.632  65.144  33.734  1.00 25.20           C  
ATOM   3713  CB  CYS A 260      -7.942  63.296  34.321  1.00 25.20           C  
ATOM   3714  HB2 CYS A 260      -7.130  62.702  33.903  1.00 25.20           H  
ATOM   3715  HB3 CYS A 260      -7.556  63.874  35.161  1.00 25.20           H  
ATOM   3716  O   CYS A 260      -9.406  66.303  34.089  1.00 25.20           O  
ATOM   3717  SG  CYS A 260      -9.238  62.173  34.916  1.00 25.20           S  
ATOM   3718  HG  CYS A 260      -8.466  61.389  35.674  1.00 25.20           H  
ATOM   3719  N   ILE A 261     -10.870  64.623  33.794  1.00 25.61           N  
ATOM   3720  H   ILE A 261     -11.001  63.655  33.537  1.00 25.61           H  
ATOM   3721  CA  ILE A 261     -12.047  65.360  34.290  1.00 25.61           C  
ATOM   3722  HA  ILE A 261     -11.679  66.063  35.038  1.00 25.61           H  
ATOM   3723  C   ILE A 261     -13.101  64.474  35.003  1.00 25.61           C  
ATOM   3724  CB  ILE A 261     -12.646  66.220  33.143  1.00 25.61           C  
ATOM   3725  HB  ILE A 261     -11.834  66.835  32.754  1.00 25.61           H  
ATOM   3726  O   ILE A 261     -13.666  63.571  34.406  1.00 25.61           O  
ATOM   3727  CG1 ILE A 261     -13.715  67.188  33.693  1.00 25.61           C  
ATOM   3728 HG12 ILE A 261     -13.300  67.704  34.559  1.00 25.61           H  
ATOM   3729 HG13 ILE A 261     -14.588  66.618  34.012  1.00 25.61           H  
ATOM   3730  CG2 ILE A 261     -13.185  65.395  31.959  1.00 25.61           C  
ATOM   3731 HG21 ILE A 261     -14.095  64.865  32.240  1.00 25.61           H  
ATOM   3732 HG22 ILE A 261     -12.444  64.664  31.636  1.00 25.61           H  
ATOM   3733 HG23 ILE A 261     -13.401  66.044  31.110  1.00 25.61           H  
ATOM   3734  CD1 ILE A 261     -14.175  68.258  32.696  1.00 25.61           C  
ATOM   3735 HD11 ILE A 261     -14.849  68.953  33.198  1.00 25.61           H  
ATOM   3736 HD12 ILE A 261     -13.314  68.809  32.317  1.00 25.61           H  
ATOM   3737 HD13 ILE A 261     -14.709  67.798  31.864  1.00 25.61           H  
ATOM   3738  N   ARG A 262     -13.403  64.837  36.264  1.00 27.09           N  
ATOM   3739  H   ARG A 262     -12.755  65.502  36.661  1.00 27.09           H  
ATOM   3740  CA  ARG A 262     -14.612  64.553  37.089  1.00 27.09           C  
ATOM   3741  HA  ARG A 262     -14.378  64.881  38.102  1.00 27.09           H  
ATOM   3742  C   ARG A 262     -15.150  63.108  37.254  1.00 27.09           C  
ATOM   3743  CB  ARG A 262     -15.780  65.434  36.607  1.00 27.09           C  
ATOM   3744  HB2 ARG A 262     -15.925  65.270  35.539  1.00 27.09           H  
ATOM   3745  HB3 ARG A 262     -16.691  65.117  37.113  1.00 27.09           H  
ATOM   3746  O   ARG A 262     -15.777  62.570  36.352  1.00 27.09           O  
ATOM   3747  CG  ARG A 262     -15.592  66.930  36.885  1.00 27.09           C  
ATOM   3748  HG2 ARG A 262     -14.649  67.278  36.463  1.00 27.09           H  
ATOM   3749  HG3 ARG A 262     -15.583  67.097  37.962  1.00 27.09           H  
ATOM   3750  CD  ARG A 262     -16.752  67.707  36.252  1.00 27.09           C  
ATOM   3751  HD2 ARG A 262     -16.748  67.519  35.178  1.00 27.09           H  
ATOM   3752  HD3 ARG A 262     -17.689  67.336  36.668  1.00 27.09           H  
ATOM   3753  NE  ARG A 262     -16.641  69.156  36.503  1.00 27.09           N  
ATOM   3754  HE  ARG A 262     -15.909  69.454  37.131  1.00 27.09           H  
ATOM   3755  NH1 ARG A 262     -18.404  69.810  35.184  1.00 27.09           N  
ATOM   3756 HH11 ARG A 262     -18.996  70.535  34.805  1.00 27.09           H  
ATOM   3757 HH12 ARG A 262     -18.566  68.844  34.940  1.00 27.09           H  
ATOM   3758  NH2 ARG A 262     -17.237  71.346  36.304  1.00 27.09           N  
ATOM   3759 HH21 ARG A 262     -16.493  71.610  36.935  1.00 27.09           H  
ATOM   3760 HH22 ARG A 262     -17.840  72.057  35.916  1.00 27.09           H  
ATOM   3761  CZ  ARG A 262     -17.424  70.093  35.997  1.00 27.09           C  
ATOM   3762  N   SER A 263     -15.200  62.697  38.532  1.00 28.81           N  
ATOM   3763  H   SER A 263     -14.613  63.195  39.185  1.00 28.81           H  
ATOM   3764  CA  SER A 263     -16.223  61.809  39.142  1.00 28.81           C  
ATOM   3765  HA  SER A 263     -16.025  61.817  40.214  1.00 28.81           H  
ATOM   3766  C   SER A 263     -16.193  60.317  38.742  1.00 28.81           C  
ATOM   3767  CB  SER A 263     -17.614  62.440  38.949  1.00 28.81           C  
ATOM   3768  HB2 SER A 263     -18.380  61.826  39.422  1.00 28.81           H  
ATOM   3769  HB3 SER A 263     -17.841  62.503  37.885  1.00 28.81           H  
ATOM   3770  O   SER A 263     -15.542  59.943  37.779  1.00 28.81           O  
ATOM   3771  OG  SER A 263     -17.648  63.742  39.519  1.00 28.81           O  
ATOM   3772  HG  SER A 263     -17.873  63.661  40.449  1.00 28.81           H  
ATOM   3773  N   ALA A 264     -16.834  59.392  39.471  1.00 28.51           N  
ATOM   3774  H   ALA A 264     -16.650  58.449  39.159  1.00 28.51           H  
ATOM   3775  CA  ALA A 264     -17.632  59.499  40.711  1.00 28.51           C  
ATOM   3776  HA  ALA A 264     -17.618  60.524  41.081  1.00 28.51           H  
ATOM   3777  C   ALA A 264     -17.049  58.620  41.849  1.00 28.51           C  
ATOM   3778  CB  ALA A 264     -19.085  59.134  40.372  1.00 28.51           C  
ATOM   3779  HB1 ALA A 264     -19.143  58.087  40.075  1.00 28.51           H  
ATOM   3780  HB2 ALA A 264     -19.449  59.753  39.552  1.00 28.51           H  
ATOM   3781  HB3 ALA A 264     -19.726  59.291  41.240  1.00 28.51           H  
ATOM   3782  O   ALA A 264     -15.979  58.040  41.676  1.00 28.51           O  
ATOM   3783  N   SER A 265     -17.681  58.569  43.034  1.00 29.16           N  
ATOM   3784  H   SER A 265     -18.578  59.019  43.151  1.00 29.16           H  
ATOM   3785  CA  SER A 265     -17.027  58.034  44.247  1.00 29.16           C  
ATOM   3786  HA  SER A 265     -16.288  57.289  43.951  1.00 29.16           H  
ATOM   3787  C   SER A 265     -17.957  57.365  45.271  1.00 29.16           C  
ATOM   3788  CB  SER A 265     -16.285  59.162  44.981  1.00 29.16           C  
ATOM   3789  HB2 SER A 265     -17.008  59.847  45.424  1.00 29.16           H  
ATOM   3790  HB3 SER A 265     -15.681  58.732  45.780  1.00 29.16           H  
ATOM   3791  O   SER A 265     -18.944  57.961  45.691  1.00 29.16           O  
ATOM   3792  OG  SER A 265     -15.447  59.886  44.095  1.00 29.16           O  
ATOM   3793  HG  SER A 265     -14.988  59.250  43.542  1.00 29.16           H  
ATOM   3794  N   THR A 266     -17.531  56.188  45.739  1.00 28.73           N  
ATOM   3795  H   THR A 266     -16.769  55.749  45.242  1.00 28.73           H  
ATOM   3796  CA  THR A 266     -17.875  55.492  47.002  1.00 28.73           C  
ATOM   3797  HA  THR A 266     -18.081  56.239  47.769  1.00 28.73           H  
ATOM   3798  C   THR A 266     -16.641  54.645  47.375  1.00 28.73           C  
ATOM   3799  CB  THR A 266     -19.082  54.547  46.857  1.00 28.73           C  
ATOM   3800  HB  THR A 266     -19.066  53.833  47.681  1.00 28.73           H  
ATOM   3801  O   THR A 266     -16.061  54.073  46.455  1.00 28.73           O  
ATOM   3802  CG2 THR A 266     -20.417  55.289  46.899  1.00 28.73           C  
ATOM   3803 HG21 THR A 266     -20.543  55.904  46.008  1.00 28.73           H  
ATOM   3804 HG22 THR A 266     -21.228  54.562  46.951  1.00 28.73           H  
ATOM   3805 HG23 THR A 266     -20.454  55.922  47.785  1.00 28.73           H  
ATOM   3806  OG1 THR A 266     -19.010  53.834  45.641  1.00 28.73           O  
ATOM   3807  HG1 THR A 266     -18.154  53.400  45.621  1.00 28.73           H  
ATOM   3808  N   GLN A 267     -16.079  54.570  48.591  1.00 30.09           N  
ATOM   3809  H   GLN A 267     -15.221  54.039  48.538  1.00 30.09           H  
ATOM   3810  CA  GLN A 267     -16.567  54.706  49.983  1.00 30.09           C  
ATOM   3811  HA  GLN A 267     -15.661  54.900  50.557  1.00 30.09           H  
ATOM   3812  C   GLN A 267     -17.125  53.396  50.584  1.00 30.09           C  
ATOM   3813  CB  GLN A 267     -17.453  55.949  50.210  1.00 30.09           C  
ATOM   3814  HB2 GLN A 267     -17.001  56.793  49.690  1.00 30.09           H  
ATOM   3815  HB3 GLN A 267     -18.448  55.762  49.807  1.00 30.09           H  
ATOM   3816  O   GLN A 267     -17.676  52.582  49.849  1.00 30.09           O  
ATOM   3817  CG  GLN A 267     -17.606  56.324  51.695  1.00 30.09           C  
ATOM   3818  HG2 GLN A 267     -16.623  56.374  52.162  1.00 30.09           H  
ATOM   3819  HG3 GLN A 267     -18.192  55.558  52.203  1.00 30.09           H  
ATOM   3820  CD  GLN A 267     -18.311  57.655  51.932  1.00 30.09           C  
ATOM   3821  NE2 GLN A 267     -18.599  57.978  53.172  1.00 30.09           N  
ATOM   3822 HE21 GLN A 267     -18.368  57.351  53.929  1.00 30.09           H  
ATOM   3823 HE22 GLN A 267     -19.069  58.861  53.314  1.00 30.09           H  
ATOM   3824  OE1 GLN A 267     -18.607  58.425  51.032  1.00 30.09           O  
ATOM   3825  N   ILE A 268     -17.006  53.271  51.918  1.00 29.44           N  
ATOM   3826  H   ILE A 268     -16.563  54.041  52.399  1.00 29.44           H  
ATOM   3827  CA  ILE A 268     -17.301  52.133  52.817  1.00 29.44           C  
ATOM   3828  HA  ILE A 268     -17.497  52.616  53.774  1.00 29.44           H  
ATOM   3829  C   ILE A 268     -16.078  51.222  53.108  1.00 29.44           C  
ATOM   3830  CB  ILE A 268     -18.651  51.419  52.540  1.00 29.44           C  
ATOM   3831  HB  ILE A 268     -18.590  50.892  51.588  1.00 29.44           H  
ATOM   3832  O   ILE A 268     -15.892  50.191  52.474  1.00 29.44           O  
ATOM   3833  CG1 ILE A 268     -19.811  52.451  52.488  1.00 29.44           C  
ATOM   3834 HG12 ILE A 268     -19.878  52.965  53.448  1.00 29.44           H  
ATOM   3835 HG13 ILE A 268     -19.600  53.202  51.726  1.00 29.44           H  
ATOM   3836  CG2 ILE A 268     -18.946  50.386  53.647  1.00 29.44           C  
ATOM   3837 HG21 ILE A 268     -19.072  50.888  54.607  1.00 29.44           H  
ATOM   3838 HG22 ILE A 268     -18.129  49.670  53.731  1.00 29.44           H  
ATOM   3839 HG23 ILE A 268     -19.846  49.817  53.412  1.00 29.44           H  
ATOM   3840  CD1 ILE A 268     -21.187  51.864  52.149  1.00 29.44           C  
ATOM   3841 HD11 ILE A 268     -21.121  51.274  51.235  1.00 29.44           H  
ATOM   3842 HD12 ILE A 268     -21.897  52.677  51.996  1.00 29.44           H  
ATOM   3843 HD13 ILE A 268     -21.549  51.239  52.965  1.00 29.44           H  
ATOM   3844  N   ASP A 269     -15.232  51.706  54.033  1.00 26.74           N  
ATOM   3845  H   ASP A 269     -15.350  52.702  54.153  1.00 26.74           H  
ATOM   3846  CA  ASP A 269     -14.977  51.173  55.398  1.00 26.74           C  
ATOM   3847  HA  ASP A 269     -14.178  51.796  55.799  1.00 26.74           H  
ATOM   3848  C   ASP A 269     -14.509  49.699  55.602  1.00 26.74           C  
ATOM   3849  CB  ASP A 269     -16.242  51.470  56.249  1.00 26.74           C  
ATOM   3850  HB2 ASP A 269     -16.047  51.248  57.299  1.00 26.74           H  
ATOM   3851  HB3 ASP A 269     -17.022  50.778  55.932  1.00 26.74           H  
ATOM   3852  O   ASP A 269     -15.028  48.790  54.965  1.00 26.74           O  
ATOM   3853  CG  ASP A 269     -16.810  52.903  56.142  1.00 26.74           C  
ATOM   3854  OD1 ASP A 269     -16.150  53.791  55.542  1.00 26.74           O  
ATOM   3855  OD2 ASP A 269     -17.979  53.090  56.546  1.00 26.74           O  
ATOM   3856  N   ASP A 270     -13.628  49.331  56.559  1.00 27.79           N  
ATOM   3857  H   ASP A 270     -13.540  48.328  56.637  1.00 27.79           H  
ATOM   3858  CA  ASP A 270     -12.650  50.059  57.416  1.00 27.79           C  
ATOM   3859  HA  ASP A 270     -12.028  50.697  56.789  1.00 27.79           H  
ATOM   3860  C   ASP A 270     -11.709  49.051  58.172  1.00 27.79           C  
ATOM   3861  CB  ASP A 270     -13.383  50.950  58.455  1.00 27.79           C  
ATOM   3862  HB2 ASP A 270     -13.996  50.319  59.098  1.00 27.79           H  
ATOM   3863  HB3 ASP A 270     -14.036  51.654  57.939  1.00 27.79           H  
ATOM   3864  O   ASP A 270     -11.949  47.843  58.158  1.00 27.79           O  
ATOM   3865  CG  ASP A 270     -12.445  51.810  59.314  1.00 27.79           C  
ATOM   3866  OD1 ASP A 270     -11.413  52.263  58.762  1.00 27.79           O  
ATOM   3867  OD2 ASP A 270     -12.706  51.942  60.529  1.00 27.79           O  
ATOM   3868  N   ALA A 271     -10.710  49.576  58.903  1.00 28.93           N  
ATOM   3869  H   ALA A 271     -10.625  50.577  58.802  1.00 28.93           H  
ATOM   3870  CA  ALA A 271     -10.069  49.043  60.124  1.00 28.93           C  
ATOM   3871  HA  ALA A 271      -9.585  49.922  60.549  1.00 28.93           H  
ATOM   3872  C   ALA A 271      -8.933  47.986  60.048  1.00 28.93           C  
ATOM   3873  CB  ALA A 271     -11.148  48.670  61.155  1.00 28.93           C  
ATOM   3874  HB1 ALA A 271     -11.658  47.759  60.842  1.00 28.93           H  
ATOM   3875  HB2 ALA A 271     -11.877  49.476  61.239  1.00 28.93           H  
ATOM   3876  HB3 ALA A 271     -10.694  48.509  62.133  1.00 28.93           H  
ATOM   3877  O   ALA A 271      -8.834  47.154  59.151  1.00 28.93           O  
ATOM   3878  N   SER A 272      -8.049  48.025  61.063  1.00 28.27           N  
ATOM   3879  H   SER A 272      -8.185  48.738  61.765  1.00 28.27           H  
ATOM   3880  CA  SER A 272      -7.003  47.025  61.381  1.00 28.27           C  
ATOM   3881  HA  SER A 272      -7.435  46.030  61.270  1.00 28.27           H  
ATOM   3882  C   SER A 272      -6.507  47.176  62.839  1.00 28.27           C  
ATOM   3883  CB  SER A 272      -5.826  47.140  60.402  1.00 28.27           C  
ATOM   3884  HB2 SER A 272      -6.185  46.996  59.383  1.00 28.27           H  
ATOM   3885  HB3 SER A 272      -5.096  46.361  60.622  1.00 28.27           H  
ATOM   3886  O   SER A 272      -6.718  48.227  63.445  1.00 28.27           O  
ATOM   3887  OG  SER A 272      -5.198  48.401  60.502  1.00 28.27           O  
ATOM   3888  HG  SER A 272      -5.855  49.070  60.293  1.00 28.27           H  
ATOM   3889  N   VAL A 273      -5.885  46.140  63.435  1.00 28.38           N  
ATOM   3890  H   VAL A 273      -5.687  45.316  62.886  1.00 28.38           H  
ATOM   3891  CA  VAL A 273      -5.471  46.096  64.866  1.00 28.38           C  
ATOM   3892  HA  VAL A 273      -5.274  47.115  65.200  1.00 28.38           H  
ATOM   3893  C   VAL A 273      -4.177  45.273  65.059  1.00 28.38           C  
ATOM   3894  CB  VAL A 273      -6.601  45.505  65.755  1.00 28.38           C  
ATOM   3895  HB  VAL A 273      -6.726  44.452  65.504  1.00 28.38           H  
ATOM   3896  O   VAL A 273      -3.923  44.349  64.290  1.00 28.38           O  
ATOM   3897  CG1 VAL A 273      -6.291  45.607  67.258  1.00 28.38           C  
ATOM   3898 HG11 VAL A 273      -7.153  45.280  67.841  1.00 28.38           H  
ATOM   3899 HG12 VAL A 273      -6.055  46.637  67.526  1.00 28.38           H  
ATOM   3900 HG13 VAL A 273      -5.461  44.954  67.527  1.00 28.38           H  
ATOM   3901  CG2 VAL A 273      -7.961  46.196  65.559  1.00 28.38           C  
ATOM   3902 HG21 VAL A 273      -8.324  46.039  64.543  1.00 28.38           H  
ATOM   3903 HG22 VAL A 273      -7.868  47.265  65.747  1.00 28.38           H  
ATOM   3904 HG23 VAL A 273      -8.702  45.774  66.238  1.00 28.38           H  
ATOM   3905  N   ALA A 274      -3.379  45.563  66.100  1.00 29.63           N  
ATOM   3906  H   ALA A 274      -3.662  46.306  66.723  1.00 29.63           H  
ATOM   3907  CA  ALA A 274      -2.201  44.784  66.527  1.00 29.63           C  
ATOM   3908  HA  ALA A 274      -2.292  43.770  66.138  1.00 29.63           H  
ATOM   3909  C   ALA A 274      -2.094  44.684  68.073  1.00 29.63           C  
ATOM   3910  CB  ALA A 274      -0.946  45.421  65.915  1.00 29.63           C  
ATOM   3911  HB1 ALA A 274      -1.042  45.451  64.830  1.00 29.63           H  
ATOM   3912  HB2 ALA A 274      -0.065  44.834  66.174  1.00 29.63           H  
ATOM   3913  HB3 ALA A 274      -0.824  46.436  66.292  1.00 29.63           H  
ATOM   3914  O   ALA A 274      -2.681  45.505  68.773  1.00 29.63           O  
ATOM   3915  N   GLY A 275      -1.364  43.682  68.601  1.00 26.49           N  
ATOM   3916  H   GLY A 275      -0.910  43.047  67.961  1.00 26.49           H  
ATOM   3917  CA  GLY A 275      -1.361  43.327  70.042  1.00 26.49           C  
ATOM   3918  HA2 GLY A 275      -2.203  43.812  70.537  1.00 26.49           H  
ATOM   3919  HA3 GLY A 275      -1.521  42.252  70.125  1.00 26.49           H  
ATOM   3920  C   GLY A 275      -0.097  43.656  70.864  1.00 26.49           C  
ATOM   3921  O   GLY A 275      -0.213  44.237  71.939  1.00 26.49           O  
ATOM   3922  N   VAL A 276       1.106  43.339  70.358  1.00 29.07           N  
ATOM   3923  H   VAL A 276       1.119  42.842  69.478  1.00 29.07           H  
ATOM   3924  CA  VAL A 276       2.401  43.455  71.087  1.00 29.07           C  
ATOM   3925  HA  VAL A 276       3.161  43.054  70.417  1.00 29.07           H  
ATOM   3926  C   VAL A 276       2.462  42.548  72.354  1.00 29.07           C  
ATOM   3927  CB  VAL A 276       2.787  44.945  71.341  1.00 29.07           C  
ATOM   3928  HB  VAL A 276       2.412  45.255  72.317  1.00 29.07           H  
ATOM   3929  O   VAL A 276       1.737  41.562  72.410  1.00 29.07           O  
ATOM   3930  CG1 VAL A 276       4.315  45.140  71.314  1.00 29.07           C  
ATOM   3931 HG11 VAL A 276       4.695  44.950  70.310  1.00 29.07           H  
ATOM   3932 HG12 VAL A 276       4.560  46.165  71.593  1.00 29.07           H  
ATOM   3933 HG13 VAL A 276       4.828  44.471  72.004  1.00 29.07           H  
ATOM   3934  CG2 VAL A 276       2.252  45.941  70.293  1.00 29.07           C  
ATOM   3935 HG21 VAL A 276       1.167  46.013  70.359  1.00 29.07           H  
ATOM   3936 HG22 VAL A 276       2.536  45.624  69.289  1.00 29.07           H  
ATOM   3937 HG23 VAL A 276       2.652  46.937  70.482  1.00 29.07           H  
ATOM   3938  N   VAL A 277       3.319  42.873  73.341  1.00 28.57           N  
ATOM   3939  H   VAL A 277       3.860  43.712  73.186  1.00 28.57           H  
ATOM   3940  CA  VAL A 277       3.452  42.279  74.700  1.00 28.57           C  
ATOM   3941  HA  VAL A 277       4.119  42.949  75.243  1.00 28.57           H  
ATOM   3942  C   VAL A 277       4.126  40.885  74.828  1.00 28.57           C  
ATOM   3943  CB  VAL A 277       2.105  42.381  75.473  1.00 28.57           C  
ATOM   3944  HB  VAL A 277       1.352  41.761  74.989  1.00 28.57           H  
ATOM   3945  O   VAL A 277       3.445  39.873  74.780  1.00 28.57           O  
ATOM   3946  CG1 VAL A 277       2.201  41.939  76.939  1.00 28.57           C  
ATOM   3947 HG11 VAL A 277       2.989  42.487  77.455  1.00 28.57           H  
ATOM   3948 HG12 VAL A 277       1.250  42.110  77.444  1.00 28.57           H  
ATOM   3949 HG13 VAL A 277       2.397  40.868  76.984  1.00 28.57           H  
ATOM   3950  CG2 VAL A 277       1.591  43.833  75.497  1.00 28.57           C  
ATOM   3951 HG21 VAL A 277       0.701  43.904  76.123  1.00 28.57           H  
ATOM   3952 HG22 VAL A 277       2.359  44.500  75.890  1.00 28.57           H  
ATOM   3953 HG23 VAL A 277       1.307  44.148  74.493  1.00 28.57           H  
ATOM   3954  N   GLU A 278       5.442  40.899  75.149  1.00 26.78           N  
ATOM   3955  H   GLU A 278       5.896  41.788  75.000  1.00 26.78           H  
ATOM   3956  CA  GLU A 278       6.159  40.041  76.152  1.00 26.78           C  
ATOM   3957  HA  GLU A 278       7.202  40.358  76.150  1.00 26.78           H  
ATOM   3958  C   GLU A 278       6.226  38.487  75.966  1.00 26.78           C  
ATOM   3959  CB  GLU A 278       5.592  40.447  77.534  1.00 26.78           C  
ATOM   3960  HB2 GLU A 278       4.504  40.406  77.480  1.00 26.78           H  
ATOM   3961  HB3 GLU A 278       5.839  39.722  78.310  1.00 26.78           H  
ATOM   3962  O   GLU A 278       5.322  37.872  75.421  1.00 26.78           O  
ATOM   3963  CG  GLU A 278       6.001  41.871  77.976  1.00 26.78           C  
ATOM   3964  HG2 GLU A 278       6.278  42.476  77.112  1.00 26.78           H  
ATOM   3965  HG3 GLU A 278       5.130  42.347  78.425  1.00 26.78           H  
ATOM   3966  CD  GLU A 278       7.141  41.877  79.003  1.00 26.78           C  
ATOM   3967  OE1 GLU A 278       8.307  41.679  78.584  1.00 26.78           O  
ATOM   3968  OE2 GLU A 278       6.841  42.062  80.200  1.00 26.78           O  
ATOM   3969  N   SER A 279       7.237  37.722  76.434  1.00 26.66           N  
ATOM   3970  H   SER A 279       7.059  36.738  76.292  1.00 26.66           H  
ATOM   3971  CA  SER A 279       8.623  38.001  76.892  1.00 26.66           C  
ATOM   3972  HA  SER A 279       9.123  38.644  76.166  1.00 26.66           H  
ATOM   3973  C   SER A 279       9.444  36.690  77.056  1.00 26.66           C  
ATOM   3974  CB  SER A 279       8.640  38.679  78.268  1.00 26.66           C  
ATOM   3975  HB2 SER A 279       8.649  37.937  79.067  1.00 26.66           H  
ATOM   3976  HB3 SER A 279       7.748  39.291  78.402  1.00 26.66           H  
ATOM   3977  O   SER A 279       8.942  35.600  76.788  1.00 26.66           O  
ATOM   3978  OG  SER A 279       9.763  39.529  78.366  1.00 26.66           O  
ATOM   3979  HG  SER A 279       9.392  40.401  78.515  1.00 26.66           H  
ATOM   3980  N   ALA A 280      10.654  36.800  77.629  1.00 28.44           N  
ATOM   3981  H   ALA A 280      10.937  37.748  77.833  1.00 28.44           H  
ATOM   3982  CA  ALA A 280      11.469  35.723  78.230  1.00 28.44           C  
ATOM   3983  HA  ALA A 280      12.358  36.216  78.622  1.00 28.44           H  
ATOM   3984  C   ALA A 280      12.029  34.621  77.285  1.00 28.44           C  
ATOM   3985  CB  ALA A 280      10.719  35.182  79.463  1.00 28.44           C  
ATOM   3986  HB1 ALA A 280      11.376  34.556  80.066  1.00 28.44           H  
ATOM   3987  HB2 ALA A 280       9.858  34.595  79.145  1.00 28.44           H  
ATOM   3988  HB3 ALA A 280      10.374  36.012  80.080  1.00 28.44           H  
ATOM   3989  O   ALA A 280      12.049  34.770  76.066  1.00 28.44           O  
ATOM   3990  N   GLY A 281      12.615  33.560  77.869  1.00 26.01           N  
ATOM   3991  H   GLY A 281      12.555  33.480  78.874  1.00 26.01           H  
ATOM   3992  CA  GLY A 281      13.375  32.504  77.176  1.00 26.01           C  
ATOM   3993  HA2 GLY A 281      12.693  31.709  76.874  1.00 26.01           H  
ATOM   3994  HA3 GLY A 281      13.831  32.918  76.277  1.00 26.01           H  
ATOM   3995  C   GLY A 281      14.471  31.890  78.068  1.00 26.01           C  
ATOM   3996  O   GLY A 281      14.181  31.495  79.192  1.00 26.01           O  
ATOM   3997  N   ASN A 282      15.723  31.916  77.581  1.00 28.56           N  
ATOM   3998  H   ASN A 282      15.811  32.300  76.651  1.00 28.56           H  
ATOM   3999  CA  ASN A 282      17.005  31.608  78.256  1.00 28.56           C  
ATOM   4000  HA  ASN A 282      17.767  32.003  77.584  1.00 28.56           H  
ATOM   4001  C   ASN A 282      17.440  30.133  78.490  1.00 28.56           C  
ATOM   4002  CB  ASN A 282      17.155  32.442  79.551  1.00 28.56           C  
ATOM   4003  HB2 ASN A 282      18.024  32.092  80.108  1.00 28.56           H  
ATOM   4004  HB3 ASN A 282      16.295  32.282  80.201  1.00 28.56           H  
ATOM   4005  O   ASN A 282      17.002  29.498  79.441  1.00 28.56           O  
ATOM   4006  CG  ASN A 282      17.346  33.927  79.318  1.00 28.56           C  
ATOM   4007  ND2 ASN A 282      17.176  34.731  80.340  1.00 28.56           N  
ATOM   4008 HD21 ASN A 282      17.303  35.716  80.156  1.00 28.56           H  
ATOM   4009 HD22 ASN A 282      16.882  34.361  81.233  1.00 28.56           H  
ATOM   4010  OD1 ASN A 282      17.678  34.387  78.240  1.00 28.56           O  
ATOM   4011  N   LEU A 283      18.516  29.753  77.766  1.00 29.03           N  
ATOM   4012  H   LEU A 283      18.703  30.308  76.943  1.00 29.03           H  
ATOM   4013  CA  LEU A 283      19.638  28.874  78.192  1.00 29.03           C  
ATOM   4014  HA  LEU A 283      20.358  28.884  77.374  1.00 29.03           H  
ATOM   4015  C   LEU A 283      19.322  27.355  78.394  1.00 29.03           C  
ATOM   4016  CB  LEU A 283      20.332  29.566  79.390  1.00 29.03           C  
ATOM   4017  HB2 LEU A 283      19.679  29.476  80.258  1.00 29.03           H  
ATOM   4018  HB3 LEU A 283      21.256  29.030  79.608  1.00 29.03           H  
ATOM   4019  O   LEU A 283      18.164  26.961  78.351  1.00 29.03           O  
ATOM   4020  CG  LEU A 283      20.739  31.043  79.216  1.00 29.03           C  
ATOM   4021  HG  LEU A 283      19.884  31.645  78.908  1.00 29.03           H  
ATOM   4022  CD1 LEU A 283      21.249  31.603  80.545  1.00 29.03           C  
ATOM   4023 HD11 LEU A 283      22.124  31.043  80.874  1.00 29.03           H  
ATOM   4024 HD12 LEU A 283      20.467  31.517  81.300  1.00 29.03           H  
ATOM   4025 HD13 LEU A 283      21.511  32.654  80.427  1.00 29.03           H  
ATOM   4026  CD2 LEU A 283      21.839  31.215  78.167  1.00 29.03           C  
ATOM   4027 HD21 LEU A 283      22.116  32.267  78.096  1.00 29.03           H  
ATOM   4028 HD22 LEU A 283      21.480  30.887  77.191  1.00 29.03           H  
ATOM   4029 HD23 LEU A 283      22.717  30.632  78.445  1.00 29.03           H  
ATOM   4030  N   THR A 284      20.282  26.414  78.512  1.00 29.14           N  
ATOM   4031  H   THR A 284      19.910  25.477  78.581  1.00 29.14           H  
ATOM   4032  CA  THR A 284      21.767  26.487  78.584  1.00 29.14           C  
ATOM   4033  HA  THR A 284      22.114  27.369  78.046  1.00 29.14           H  
ATOM   4034  C   THR A 284      22.455  25.233  77.986  1.00 29.14           C  
ATOM   4035  CB  THR A 284      22.288  26.531  80.049  1.00 29.14           C  
ATOM   4036  HB  THR A 284      22.507  25.515  80.378  1.00 29.14           H  
ATOM   4037  O   THR A 284      21.905  24.139  78.051  1.00 29.14           O  
ATOM   4038  CG2 THR A 284      23.558  27.377  80.204  1.00 29.14           C  
ATOM   4039 HG21 THR A 284      24.386  26.932  79.653  1.00 29.14           H  
ATOM   4040 HG22 THR A 284      23.843  27.416  81.256  1.00 29.14           H  
ATOM   4041 HG23 THR A 284      23.393  28.392  79.843  1.00 29.14           H  
ATOM   4042  OG1 THR A 284      21.363  27.046  80.978  1.00 29.14           O  
ATOM   4043  HG1 THR A 284      21.502  26.583  81.808  1.00 29.14           H  
ATOM   4044  N   ASP A 285      23.726  25.392  77.590  1.00 26.30           N  
ATOM   4045  H   ASP A 285      24.045  26.344  77.479  1.00 26.30           H  
ATOM   4046  CA  ASP A 285      24.818  24.386  77.613  1.00 26.30           C  
ATOM   4047  HA  ASP A 285      25.688  24.977  77.329  1.00 26.30           H  
ATOM   4048  C   ASP A 285      24.866  23.228  76.573  1.00 26.30           C  
ATOM   4049  CB  ASP A 285      25.103  23.941  79.068  1.00 26.30           C  
ATOM   4050  HB2 ASP A 285      24.762  22.916  79.215  1.00 26.30           H  
ATOM   4051  HB3 ASP A 285      24.544  24.564  79.767  1.00 26.30           H  
ATOM   4052  O   ASP A 285      24.171  23.240  75.558  1.00 26.30           O  
ATOM   4053  CG  ASP A 285      26.591  24.047  79.427  1.00 26.30           C  
ATOM   4054  OD1 ASP A 285      27.425  23.714  78.551  1.00 26.30           O  
ATOM   4055  OD2 ASP A 285      26.882  24.498  80.552  1.00 26.30           O  
ATOM   4056  N   SER A 286      25.839  22.316  76.757  1.00 27.71           N  
ATOM   4057  H   SER A 286      26.322  22.386  77.641  1.00 27.71           H  
ATOM   4058  CA  SER A 286      26.684  21.777  75.673  1.00 27.71           C  
ATOM   4059  HA  SER A 286      26.145  21.854  74.728  1.00 27.71           H  
ATOM   4060  C   SER A 286      27.141  20.314  75.867  1.00 27.71           C  
ATOM   4061  CB  SER A 286      27.981  22.614  75.576  1.00 27.71           C  
ATOM   4062  HB2 SER A 286      28.732  22.179  76.235  1.00 27.71           H  
ATOM   4063  HB3 SER A 286      28.358  22.566  74.554  1.00 27.71           H  
ATOM   4064  O   SER A 286      26.971  19.708  76.924  1.00 27.71           O  
ATOM   4065  OG  SER A 286      27.840  23.969  75.954  1.00 27.71           O  
ATOM   4066  HG  SER A 286      27.756  23.973  76.910  1.00 27.71           H  
ATOM   4067  N   SER A 287      27.819  19.748  74.858  1.00 28.06           N  
ATOM   4068  H   SER A 287      27.883  20.261  73.990  1.00 28.06           H  
ATOM   4069  CA  SER A 287      28.708  18.567  74.961  1.00 28.06           C  
ATOM   4070  HA  SER A 287      29.285  18.636  75.883  1.00 28.06           H  
ATOM   4071  C   SER A 287      29.707  18.536  73.791  1.00 28.06           C  
ATOM   4072  CB  SER A 287      27.891  17.271  74.998  1.00 28.06           C  
ATOM   4073  HB2 SER A 287      27.072  17.325  74.281  1.00 28.06           H  
ATOM   4074  HB3 SER A 287      28.526  16.422  74.747  1.00 28.06           H  
ATOM   4075  O   SER A 287      29.479  19.201  72.782  1.00 28.06           O  
ATOM   4076  OG  SER A 287      27.388  17.083  76.303  1.00 28.06           O  
ATOM   4077  HG  SER A 287      27.091  17.933  76.636  1.00 28.06           H  
ATOM   4078  N   ALA A 288      30.827  17.806  73.911  1.00 27.52           N  
ATOM   4079  H   ALA A 288      30.962  17.231  74.730  1.00 27.52           H  
ATOM   4080  CA  ALA A 288      31.916  17.836  72.921  1.00 27.52           C  
ATOM   4081  HA  ALA A 288      31.484  18.017  71.937  1.00 27.52           H  
ATOM   4082  C   ALA A 288      32.725  16.526  72.814  1.00 27.52           C  
ATOM   4083  CB  ALA A 288      32.843  19.013  73.265  1.00 27.52           C  
ATOM   4084  HB1 ALA A 288      32.267  19.938  73.295  1.00 27.52           H  
ATOM   4085  HB2 ALA A 288      33.620  19.113  72.507  1.00 27.52           H  
ATOM   4086  HB3 ALA A 288      33.309  18.849  74.236  1.00 27.52           H  
ATOM   4087  O   ALA A 288      32.762  15.730  73.749  1.00 27.52           O  
ATOM   4088  N   THR A 289      33.445  16.377  71.688  1.00 31.09           N  
ATOM   4089  H   THR A 289      33.351  17.124  71.016  1.00 31.09           H  
ATOM   4090  CA  THR A 289      34.206  15.183  71.233  1.00 31.09           C  
ATOM   4091  HA  THR A 289      34.673  15.479  70.293  1.00 31.09           H  
ATOM   4092  C   THR A 289      33.324  13.964  70.890  1.00 31.09           C  
ATOM   4093  CB  THR A 289      35.373  14.805  72.172  1.00 31.09           C  
ATOM   4094  HB  THR A 289      36.019  14.096  71.655  1.00 31.09           H  
ATOM   4095  O   THR A 289      32.197  13.857  71.356  1.00 31.09           O  
ATOM   4096  CG2 THR A 289      36.237  16.001  72.587  1.00 31.09           C  
ATOM   4097 HG21 THR A 289      36.530  16.577  71.708  1.00 31.09           H  
ATOM   4098 HG22 THR A 289      37.136  15.639  73.085  1.00 31.09           H  
ATOM   4099 HG23 THR A 289      35.694  16.646  73.278  1.00 31.09           H  
ATOM   4100  OG1 THR A 289      34.910  14.182  73.338  1.00 31.09           O  
ATOM   4101  HG1 THR A 289      34.099  14.625  73.600  1.00 31.09           H  
ATOM   4102  N   GLY A 290      33.730  13.023  70.030  1.00 27.49           N  
ATOM   4103  H   GLY A 290      33.083  12.250  69.959  1.00 27.49           H  
ATOM   4104  CA  GLY A 290      34.934  12.956  69.186  1.00 27.49           C  
ATOM   4105  HA2 GLY A 290      35.677  13.693  69.493  1.00 27.49           H  
ATOM   4106  HA3 GLY A 290      34.647  13.173  68.157  1.00 27.49           H  
ATOM   4107  C   GLY A 290      35.602  11.573  69.235  1.00 27.49           C  
ATOM   4108  O   GLY A 290      35.938  11.092  70.310  1.00 27.49           O  
ATOM   4109  N   GLY A 291      35.808  10.932  68.080  1.00 27.03           N  
ATOM   4110  H   GLY A 291      35.565  11.384  67.211  1.00 27.03           H  
ATOM   4111  CA  GLY A 291      36.369   9.576  67.979  1.00 27.03           C  
ATOM   4112  HA2 GLY A 291      35.587   8.844  68.181  1.00 27.03           H  
ATOM   4113  HA3 GLY A 291      37.153   9.452  68.726  1.00 27.03           H  
ATOM   4114  C   GLY A 291      36.967   9.288  66.598  1.00 27.03           C  
ATOM   4115  O   GLY A 291      36.785  10.077  65.673  1.00 27.03           O  
ATOM   4116  N   SER A 292      37.704   8.178  66.461  1.00 26.48           N  
ATOM   4117  H   SER A 292      37.755   7.527  67.232  1.00 26.48           H  
ATOM   4118  CA  SER A 292      38.588   7.935  65.310  1.00 26.48           C  
ATOM   4119  HA  SER A 292      38.475   8.750  64.596  1.00 26.48           H  
ATOM   4120  C   SER A 292      38.303   6.626  64.559  1.00 26.48           C  
ATOM   4121  CB  SER A 292      40.049   7.982  65.772  1.00 26.48           C  
ATOM   4122  HB2 SER A 292      40.207   8.873  66.380  1.00 26.48           H  
ATOM   4123  HB3 SER A 292      40.278   7.101  66.372  1.00 26.48           H  
ATOM   4124  O   SER A 292      38.738   5.560  64.980  1.00 26.48           O  
ATOM   4125  OG  SER A 292      40.908   8.039  64.652  1.00 26.48           O  
ATOM   4126  HG  SER A 292      41.809   7.899  64.949  1.00 26.48           H  
ATOM   4127  N   MET A 293      37.669   6.780  63.390  1.00 27.57           N  
ATOM   4128  H   MET A 293      37.287   7.701  63.231  1.00 27.57           H  
ATOM   4129  CA  MET A 293      37.766   5.918  62.197  1.00 27.57           C  
ATOM   4130  HA  MET A 293      37.134   6.400  61.451  1.00 27.57           H  
ATOM   4131  C   MET A 293      37.265   4.451  62.234  1.00 27.57           C  
ATOM   4132  CB  MET A 293      39.204   5.986  61.637  1.00 27.57           C  
ATOM   4133  HB2 MET A 293      39.266   5.400  60.720  1.00 27.57           H  
ATOM   4134  HB3 MET A 293      39.893   5.550  62.361  1.00 27.57           H  
ATOM   4135  O   MET A 293      37.028   3.832  63.261  1.00 27.57           O  
ATOM   4136  CG  MET A 293      39.654   7.412  61.295  1.00 27.57           C  
ATOM   4137  HG2 MET A 293      39.802   7.976  62.217  1.00 27.57           H  
ATOM   4138  HG3 MET A 293      38.863   7.898  60.725  1.00 27.57           H  
ATOM   4139  SD  MET A 293      41.173   7.506  60.309  1.00 27.57           S  
ATOM   4140  CE  MET A 293      42.374   6.783  61.459  1.00 27.57           C  
ATOM   4141  HE1 MET A 293      43.369   6.827  61.016  1.00 27.57           H  
ATOM   4142  HE2 MET A 293      42.368   7.344  62.394  1.00 27.57           H  
ATOM   4143  HE3 MET A 293      42.119   5.741  61.655  1.00 27.57           H  
ATOM   4144  N   GLN A 294      37.128   3.934  61.007  1.00 26.39           N  
ATOM   4145  H   GLN A 294      37.257   4.608  60.266  1.00 26.39           H  
ATOM   4146  CA  GLN A 294      37.234   2.543  60.549  1.00 26.39           C  
ATOM   4147  HA  GLN A 294      36.858   2.596  59.527  1.00 26.39           H  
ATOM   4148  C   GLN A 294      36.395   1.429  61.216  1.00 26.39           C  
ATOM   4149  CB  GLN A 294      38.715   2.183  60.367  1.00 26.39           C  
ATOM   4150  HB2 GLN A 294      39.204   3.024  59.876  1.00 26.39           H  
ATOM   4151  HB3 GLN A 294      39.188   2.026  61.337  1.00 26.39           H  
ATOM   4152  O   GLN A 294      36.767   0.790  62.194  1.00 26.39           O  
ATOM   4153  CG  GLN A 294      38.882   0.928  59.492  1.00 26.39           C  
ATOM   4154  HG2 GLN A 294      38.700   0.044  60.103  1.00 26.39           H  
ATOM   4155  HG3 GLN A 294      38.147   0.937  58.687  1.00 26.39           H  
ATOM   4156  CD  GLN A 294      40.258   0.808  58.842  1.00 26.39           C  
ATOM   4157  NE2 GLN A 294      40.578  -0.334  58.277  1.00 26.39           N  
ATOM   4158 HE21 GLN A 294      39.942  -1.118  58.310  1.00 26.39           H  
ATOM   4159 HE22 GLN A 294      41.489  -0.369  57.843  1.00 26.39           H  
ATOM   4160  OE1 GLN A 294      41.055   1.727  58.786  1.00 26.39           O  
ATOM   4161  N   LEU A 295      35.313   1.117  60.496  1.00 27.35           N  
ATOM   4162  H   LEU A 295      35.099   1.778  59.763  1.00 27.35           H  
ATOM   4163  CA  LEU A 295      34.553  -0.138  60.425  1.00 27.35           C  
ATOM   4164  HA  LEU A 295      33.702  -0.077  61.103  1.00 27.35           H  
ATOM   4165  C   LEU A 295      35.344  -1.431  60.732  1.00 27.35           C  
ATOM   4166  CB  LEU A 295      34.058  -0.263  58.964  1.00 27.35           C  
ATOM   4167  HB2 LEU A 295      34.936  -0.393  58.331  1.00 27.35           H  
ATOM   4168  HB3 LEU A 295      33.462  -1.171  58.872  1.00 27.35           H  
ATOM   4169  O   LEU A 295      36.468  -1.613  60.265  1.00 27.35           O  
ATOM   4170  CG  LEU A 295      33.243   0.917  58.400  1.00 27.35           C  
ATOM   4171  HG  LEU A 295      33.765   1.857  58.578  1.00 27.35           H  
ATOM   4172  CD1 LEU A 295      33.082   0.764  56.889  1.00 27.35           C  
ATOM   4173 HD11 LEU A 295      32.562  -0.166  56.658  1.00 27.35           H  
ATOM   4174 HD12 LEU A 295      34.061   0.756  56.410  1.00 27.35           H  
ATOM   4175 HD13 LEU A 295      32.508   1.601  56.491  1.00 27.35           H  
ATOM   4176  CD2 LEU A 295      31.859   0.996  59.041  1.00 27.35           C  
ATOM   4177 HD21 LEU A 295      31.302   1.827  58.610  1.00 27.35           H  
ATOM   4178 HD22 LEU A 295      31.310   0.071  58.865  1.00 27.35           H  
ATOM   4179 HD23 LEU A 295      31.953   1.161  60.114  1.00 27.35           H  
ATOM   4180  N   SER A 296      34.682  -2.396  61.383  1.00 25.20           N  
ATOM   4181  H   SER A 296      33.740  -2.205  61.693  1.00 25.20           H  
ATOM   4182  CA  SER A 296      35.120  -3.799  61.481  1.00 25.20           C  
ATOM   4183  HA  SER A 296      35.630  -4.066  60.555  1.00 25.20           H  
ATOM   4184  C   SER A 296      33.919  -4.755  61.641  1.00 25.20           C  
ATOM   4185  CB  SER A 296      36.128  -3.951  62.626  1.00 25.20           C  
ATOM   4186  HB2 SER A 296      36.861  -3.147  62.562  1.00 25.20           H  
ATOM   4187  HB3 SER A 296      35.613  -3.884  63.584  1.00 25.20           H  
ATOM   4188  O   SER A 296      32.770  -4.314  61.686  1.00 25.20           O  
ATOM   4189  OG  SER A 296      36.808  -5.191  62.520  1.00 25.20           O  
ATOM   4190  HG  SER A 296      37.590  -5.140  63.074  1.00 25.20           H  
ATOM   4191  N   MET A 297      34.175  -6.065  61.685  1.00 27.41           N  
ATOM   4192  H   MET A 297      35.148  -6.327  61.752  1.00 27.41           H  
ATOM   4193  CA  MET A 297      33.160  -7.131  61.681  1.00 27.41           C  
ATOM   4194  HA  MET A 297      32.404  -6.876  60.938  1.00 27.41           H  
ATOM   4195  C   MET A 297      32.428  -7.318  63.022  1.00 27.41           C  
ATOM   4196  CB  MET A 297      33.812  -8.464  61.273  1.00 27.41           C  
ATOM   4197  HB2 MET A 297      33.139  -9.289  61.512  1.00 27.41           H  
ATOM   4198  HB3 MET A 297      34.728  -8.605  61.846  1.00 27.41           H  
ATOM   4199  O   MET A 297      33.013  -7.192  64.097  1.00 27.41           O  
ATOM   4200  CG  MET A 297      34.132  -8.543  59.778  1.00 27.41           C  
ATOM   4201  HG2 MET A 297      34.704  -7.664  59.481  1.00 27.41           H  
ATOM   4202  HG3 MET A 297      34.753  -9.423  59.611  1.00 27.41           H  
ATOM   4203  SD  MET A 297      32.664  -8.685  58.723  1.00 27.41           S  
ATOM   4204  CE  MET A 297      33.459  -8.909  57.110  1.00 27.41           C  
ATOM   4205  HE1 MET A 297      32.694  -9.038  56.344  1.00 27.41           H  
ATOM   4206  HE2 MET A 297      34.060  -8.032  56.872  1.00 27.41           H  
ATOM   4207  HE3 MET A 297      34.097  -9.793  57.133  1.00 27.41           H  
ATOM   4208  N   SER A 298      31.158  -7.731  62.942  1.00 26.78           N  
ATOM   4209  H   SER A 298      30.753  -7.838  62.023  1.00 26.78           H  
ATOM   4210  CA  SER A 298      30.389  -8.306  64.056  1.00 26.78           C  
ATOM   4211  HA  SER A 298      30.703  -7.826  64.984  1.00 26.78           H  
ATOM   4212  C   SER A 298      30.658  -9.820  64.208  1.00 26.78           C  
ATOM   4213  CB  SER A 298      28.902  -7.987  63.851  1.00 26.78           C  
ATOM   4214  HB2 SER A 298      28.327  -8.328  64.712  1.00 26.78           H  
ATOM   4215  HB3 SER A 298      28.780  -6.908  63.756  1.00 26.78           H  
ATOM   4216  O   SER A 298      31.550 -10.372  63.558  1.00 26.78           O  
ATOM   4217  OG  SER A 298      28.423  -8.619  62.681  1.00 26.78           O  
ATOM   4218  HG  SER A 298      27.539  -8.299  62.487  1.00 26.78           H  
ATOM   4219  N   LYS A 299      29.935 -10.519  65.100  1.00 28.34           N  
ATOM   4220  H   LYS A 299      29.170 -10.063  65.576  1.00 28.34           H  
ATOM   4221  CA  LYS A 299      30.144 -11.956  65.366  1.00 28.34           C  
ATOM   4222  HA  LYS A 299      30.487 -12.404  64.433  1.00 28.34           H  
ATOM   4223  C   LYS A 299      28.849 -12.686  65.748  1.00 28.34           C  
ATOM   4224  CB  LYS A 299      31.255 -12.104  66.426  1.00 28.34           C  
ATOM   4225  HB2 LYS A 299      31.942 -11.264  66.329  1.00 28.34           H  
ATOM   4226  HB3 LYS A 299      30.823 -12.070  67.426  1.00 28.34           H  
ATOM   4227  O   LYS A 299      27.865 -12.056  66.122  1.00 28.34           O  
ATOM   4228  CG  LYS A 299      32.069 -13.395  66.243  1.00 28.34           C  
ATOM   4229  HG2 LYS A 299      31.469 -14.256  66.535  1.00 28.34           H  
ATOM   4230  HG3 LYS A 299      32.345 -13.494  65.193  1.00 28.34           H  
ATOM   4231  CD  LYS A 299      33.353 -13.355  67.081  1.00 28.34           C  
ATOM   4232  HD2 LYS A 299      33.911 -12.453  66.829  1.00 28.34           H  
ATOM   4233  HD3 LYS A 299      33.091 -13.328  68.139  1.00 28.34           H  
ATOM   4234  CE  LYS A 299      34.215 -14.585  66.780  1.00 28.34           C  
ATOM   4235  HE2 LYS A 299      33.669 -15.478  67.085  1.00 28.34           H  
ATOM   4236  HE3 LYS A 299      34.370 -14.640  65.702  1.00 28.34           H  
ATOM   4237  NZ  LYS A 299      35.525 -14.514  67.475  1.00 28.34           N  
ATOM   4238  HZ1 LYS A 299      35.393 -14.471  68.475  1.00 28.34           H  
ATOM   4239  HZ2 LYS A 299      36.030 -13.689  67.184  1.00 28.34           H  
ATOM   4240  HZ3 LYS A 299      36.087 -15.324  67.257  1.00 28.34           H  
ATOM   4241  N   LEU A 300      28.862 -14.015  65.627  1.00 27.45           N  
ATOM   4242  H   LEU A 300      29.728 -14.445  65.337  1.00 27.45           H  
ATOM   4243  CA  LEU A 300      27.702 -14.897  65.818  1.00 27.45           C  
ATOM   4244  HA  LEU A 300      26.873 -14.501  65.232  1.00 27.45           H  
ATOM   4245  C   LEU A 300      27.230 -14.987  67.283  1.00 27.45           C  
ATOM   4246  CB  LEU A 300      28.043 -16.313  65.302  1.00 27.45           C  
ATOM   4247  HB2 LEU A 300      27.164 -16.944  65.430  1.00 27.45           H  
ATOM   4248  HB3 LEU A 300      28.831 -16.722  65.935  1.00 27.45           H  
ATOM   4249  O   LEU A 300      28.051 -15.051  68.198  1.00 27.45           O  
ATOM   4250  CG  LEU A 300      28.501 -16.410  63.834  1.00 27.45           C  
ATOM   4251  HG  LEU A 300      29.390 -15.797  63.690  1.00 27.45           H  
ATOM   4252  CD1 LEU A 300      28.869 -17.857  63.505  1.00 27.45           C  
ATOM   4253 HD11 LEU A 300      29.656 -18.204  64.175  1.00 27.45           H  
ATOM   4254 HD12 LEU A 300      29.228 -17.922  62.478  1.00 27.45           H  
ATOM   4255 HD13 LEU A 300      27.996 -18.499  63.616  1.00 27.45           H  
ATOM   4256  CD2 LEU A 300      27.421 -15.950  62.856  1.00 27.45           C  
ATOM   4257 HD21 LEU A 300      27.766 -16.090  61.832  1.00 27.45           H  
ATOM   4258 HD22 LEU A 300      27.208 -14.890  63.000  1.00 27.45           H  
ATOM   4259 HD23 LEU A 300      26.508 -16.526  63.005  1.00 27.45           H  
ATOM   4260  N   GLY A 301      25.909 -15.086  67.469  1.00 24.48           N  
ATOM   4261  H   GLY A 301      25.328 -15.057  66.643  1.00 24.48           H  
ATOM   4262  CA  GLY A 301      25.235 -15.512  68.706  1.00 24.48           C  
ATOM   4263  HA2 GLY A 301      24.493 -14.766  68.989  1.00 24.48           H  
ATOM   4264  HA3 GLY A 301      25.958 -15.600  69.518  1.00 24.48           H  
ATOM   4265  C   GLY A 301      24.528 -16.868  68.533  1.00 24.48           C  
ATOM   4266  O   GLY A 301      24.584 -17.453  67.452  1.00 24.48           O  
ATOM   4267  N   LEU A 302      23.877 -17.386  69.584  1.00 25.84           N  
ATOM   4268  H   LEU A 302      23.796 -16.843  70.432  1.00 25.84           H  
ATOM   4269  CA  LEU A 302      23.282 -18.734  69.606  1.00 25.84           C  
ATOM   4270  HA  LEU A 302      23.014 -19.024  68.590  1.00 25.84           H  
ATOM   4271  C   LEU A 302      22.003 -18.831  70.468  1.00 25.84           C  
ATOM   4272  CB  LEU A 302      24.323 -19.733  70.168  1.00 25.84           C  
ATOM   4273  HB2 LEU A 302      24.658 -19.358  71.135  1.00 25.84           H  
ATOM   4274  HB3 LEU A 302      23.824 -20.685  70.351  1.00 25.84           H  
ATOM   4275  O   LEU A 302      21.921 -18.191  71.508  1.00 25.84           O  
ATOM   4276  CG  LEU A 302      25.561 -20.025  69.298  1.00 25.84           C  
ATOM   4277  HG  LEU A 302      26.080 -19.096  69.059  1.00 25.84           H  
ATOM   4278  CD1 LEU A 302      26.529 -20.918  70.077  1.00 25.84           C  
ATOM   4279 HD11 LEU A 302      26.054 -21.869  70.321  1.00 25.84           H  
ATOM   4280 HD12 LEU A 302      26.831 -20.417  70.997  1.00 25.84           H  
ATOM   4281 HD13 LEU A 302      27.419 -21.105  69.476  1.00 25.84           H  
ATOM   4282  CD2 LEU A 302      25.197 -20.756  68.004  1.00 25.84           C  
ATOM   4283 HD21 LEU A 302      24.569 -20.119  67.381  1.00 25.84           H  
ATOM   4284 HD22 LEU A 302      26.104 -20.980  67.443  1.00 25.84           H  
ATOM   4285 HD23 LEU A 302      24.670 -21.684  68.224  1.00 25.84           H  
ATOM   4286  N   GLN A 303      21.121 -19.766  70.076  1.00 25.31           N  
ATOM   4287  H   GLN A 303      21.295 -20.156  69.161  1.00 25.31           H  
ATOM   4288  CA  GLN A 303      20.046 -20.429  70.850  1.00 25.31           C  
ATOM   4289  HA  GLN A 303      19.659 -21.195  70.178  1.00 25.31           H  
ATOM   4290  C   GLN A 303      18.785 -19.656  71.321  1.00 25.31           C  
ATOM   4291  CB  GLN A 303      20.641 -21.192  72.049  1.00 25.31           C  
ATOM   4292  HB2 GLN A 303      21.291 -20.536  72.628  1.00 25.31           H  
ATOM   4293  HB3 GLN A 303      19.821 -21.479  72.707  1.00 25.31           H  
ATOM   4294  O   GLN A 303      18.871 -18.694  72.070  1.00 25.31           O  
ATOM   4295  CG  GLN A 303      21.411 -22.463  71.661  1.00 25.31           C  
ATOM   4296  HG2 GLN A 303      22.339 -22.189  71.160  1.00 25.31           H  
ATOM   4297  HG3 GLN A 303      20.812 -23.063  70.976  1.00 25.31           H  
ATOM   4298  CD  GLN A 303      21.719 -23.320  72.885  1.00 25.31           C  
ATOM   4299  NE2 GLN A 303      22.915 -23.852  73.013  1.00 25.31           N  
ATOM   4300 HE21 GLN A 303      23.638 -23.687  72.329  1.00 25.31           H  
ATOM   4301 HE22 GLN A 303      23.059 -24.409  73.843  1.00 25.31           H  
ATOM   4302  OE1 GLN A 303      20.879 -23.547  73.741  1.00 25.31           O  
ATOM   4303  N   GLN A 304      17.628 -20.298  71.057  1.00 25.31           N  
ATOM   4304  H   GLN A 304      17.675 -21.030  70.362  1.00 25.31           H  
ATOM   4305  CA  GLN A 304      16.355 -20.244  71.820  1.00 25.31           C  
ATOM   4306  HA  GLN A 304      15.665 -20.909  71.299  1.00 25.31           H  
ATOM   4307  C   GLN A 304      15.598 -18.880  71.795  1.00 25.31           C  
ATOM   4308  CB  GLN A 304      16.606 -20.911  73.195  1.00 25.31           C  
ATOM   4309  HB2 GLN A 304      17.414 -20.400  73.719  1.00 25.31           H  
ATOM   4310  HB3 GLN A 304      15.714 -20.847  73.818  1.00 25.31           H  
ATOM   4311  O   GLN A 304      16.115 -17.902  71.270  1.00 25.31           O  
ATOM   4312  CG  GLN A 304      16.944 -22.409  73.035  1.00 25.31           C  
ATOM   4313  HG2 GLN A 304      16.156 -22.892  72.457  1.00 25.31           H  
ATOM   4314  HG3 GLN A 304      17.880 -22.538  72.492  1.00 25.31           H  
ATOM   4315  CD  GLN A 304      17.041 -23.135  74.372  1.00 25.31           C  
ATOM   4316  NE2 GLN A 304      18.216 -23.467  74.861  1.00 25.31           N  
ATOM   4317 HE21 GLN A 304      19.084 -23.297  74.373  1.00 25.31           H  
ATOM   4318 HE22 GLN A 304      18.201 -23.942  75.752  1.00 25.31           H  
ATOM   4319  OE1 GLN A 304      16.042 -23.442  74.998  1.00 25.31           O  
ATOM   4320  N   SER A 305      14.313 -18.747  72.170  1.00 25.71           N  
ATOM   4321  H   SER A 305      13.934 -17.846  71.916  1.00 25.71           H  
ATOM   4322  CA  SER A 305      13.399 -19.597  72.973  1.00 25.71           C  
ATOM   4323  HA  SER A 305      13.790 -20.611  73.056  1.00 25.71           H  
ATOM   4324  C   SER A 305      11.969 -19.711  72.389  1.00 25.71           C  
ATOM   4325  CB  SER A 305      13.286 -18.986  74.383  1.00 25.71           C  
ATOM   4326  HB2 SER A 305      12.574 -19.553  74.983  1.00 25.71           H  
ATOM   4327  HB3 SER A 305      12.930 -17.959  74.300  1.00 25.71           H  
ATOM   4328  O   SER A 305      11.647 -19.103  71.374  1.00 25.71           O  
ATOM   4329  OG  SER A 305      14.535 -19.000  75.043  1.00 25.71           O  
ATOM   4330  HG  SER A 305      14.517 -18.366  75.763  1.00 25.71           H  
ATOM   4331  N   SER A 306      11.107 -20.510  73.040  1.00 25.50           N  
ATOM   4332  H   SER A 306      11.446 -20.945  73.885  1.00 25.50           H  
ATOM   4333  CA  SER A 306       9.644 -20.630  72.796  1.00 25.50           C  
ATOM   4334  HA  SER A 306       9.447 -20.529  71.728  1.00 25.50           H  
ATOM   4335  C   SER A 306       8.847 -19.496  73.512  1.00 25.50           C  
ATOM   4336  CB  SER A 306       9.240 -22.048  73.220  1.00 25.50           C  
ATOM   4337  HB2 SER A 306       8.180 -22.226  73.041  1.00 25.50           H  
ATOM   4338  HB3 SER A 306       9.454 -22.185  74.280  1.00 25.50           H  
ATOM   4339  O   SER A 306       9.478 -18.666  74.162  1.00 25.50           O  
ATOM   4340  OG  SER A 306       9.968 -22.999  72.470  1.00 25.50           O  
ATOM   4341  HG  SER A 306      10.789 -22.590  72.186  1.00 25.50           H  
ATOM   4342  N   SER A 307       7.511 -19.325  73.448  1.00 25.54           N  
ATOM   4343  H   SER A 307       7.223 -18.409  73.761  1.00 25.54           H  
ATOM   4344  CA  SER A 307       6.376 -20.265  73.262  1.00 25.54           C  
ATOM   4345  HA  SER A 307       6.611 -21.034  72.526  1.00 25.54           H  
ATOM   4346  C   SER A 307       5.064 -19.553  72.833  1.00 25.54           C  
ATOM   4347  CB  SER A 307       6.038 -20.891  74.633  1.00 25.54           C  
ATOM   4348  HB2 SER A 307       5.260 -21.645  74.511  1.00 25.54           H  
ATOM   4349  HB3 SER A 307       5.657 -20.107  75.287  1.00 25.54           H  
ATOM   4350  O   SER A 307       5.008 -18.331  72.900  1.00 25.54           O  
ATOM   4351  OG  SER A 307       7.147 -21.494  75.265  1.00 25.54           O  
ATOM   4352  HG  SER A 307       6.971 -21.564  76.206  1.00 25.54           H  
ATOM   4353  N   ILE A 308       3.985 -20.333  72.580  1.00 26.74           N  
ATOM   4354  H   ILE A 308       4.167 -21.323  72.500  1.00 26.74           H  
ATOM   4355  CA  ILE A 308       2.545 -19.928  72.484  1.00 26.74           C  
ATOM   4356  HA  ILE A 308       1.996 -20.868  72.425  1.00 26.74           H  
ATOM   4357  C   ILE A 308       2.175 -19.175  71.168  1.00 26.74           C  
ATOM   4358  CB  ILE A 308       2.117 -19.272  73.833  1.00 26.74           C  
ATOM   4359  HB  ILE A 308       2.895 -18.575  74.144  1.00 26.74           H  
ATOM   4360  O   ILE A 308       2.986 -18.404  70.678  1.00 26.74           O  
ATOM   4361  CG1 ILE A 308       2.013 -20.375  74.917  1.00 26.74           C  
ATOM   4362 HG12 ILE A 308       2.889 -21.021  74.864  1.00 26.74           H  
ATOM   4363 HG13 ILE A 308       1.135 -20.991  74.723  1.00 26.74           H  
ATOM   4364  CG2 ILE A 308       0.831 -18.442  73.783  1.00 26.74           C  
ATOM   4365 HG21 ILE A 308       0.665 -17.941  74.737  1.00 26.74           H  
ATOM   4366 HG22 ILE A 308       0.935 -17.657  73.033  1.00 26.74           H  
ATOM   4367 HG23 ILE A 308      -0.036 -19.062  73.556  1.00 26.74           H  
ATOM   4368  CD1 ILE A 308       1.938 -19.846  76.355  1.00 26.74           C  
ATOM   4369 HD11 ILE A 308       1.973 -20.685  77.049  1.00 26.74           H  
ATOM   4370 HD12 ILE A 308       2.784 -19.188  76.553  1.00 26.74           H  
ATOM   4371 HD13 ILE A 308       1.007 -19.303  76.516  1.00 26.74           H  
ATOM   4372  N   LEU A 309       1.083 -19.420  70.405  1.00 26.50           N  
ATOM   4373  H   LEU A 309       1.187 -18.886  69.555  1.00 26.50           H  
ATOM   4374  CA  LEU A 309      -0.315 -19.932  70.566  1.00 26.50           C  
ATOM   4375  HA  LEU A 309      -0.597 -20.241  69.560  1.00 26.50           H  
ATOM   4376  C   LEU A 309      -1.367 -18.828  70.878  1.00 26.50           C  
ATOM   4377  CB  LEU A 309      -0.432 -21.209  71.427  1.00 26.50           C  
ATOM   4378  HB2 LEU A 309      -0.118 -20.986  72.447  1.00 26.50           H  
ATOM   4379  HB3 LEU A 309      -1.484 -21.490  71.488  1.00 26.50           H  
ATOM   4380  O   LEU A 309      -1.022 -17.798  71.434  1.00 26.50           O  
ATOM   4381  CG  LEU A 309       0.335 -22.437  70.900  1.00 26.50           C  
ATOM   4382  HG  LEU A 309       1.375 -22.176  70.705  1.00 26.50           H  
ATOM   4383  CD1 LEU A 309       0.302 -23.542  71.957  1.00 26.50           C  
ATOM   4384 HD11 LEU A 309       0.861 -24.408  71.600  1.00 26.50           H  
ATOM   4385 HD12 LEU A 309      -0.726 -23.840  72.161  1.00 26.50           H  
ATOM   4386 HD13 LEU A 309       0.763 -23.188  72.879  1.00 26.50           H  
ATOM   4387  CD2 LEU A 309      -0.287 -22.993  69.616  1.00 26.50           C  
ATOM   4388 HD21 LEU A 309      -1.337 -23.237  69.777  1.00 26.50           H  
ATOM   4389 HD22 LEU A 309       0.247 -23.893  69.313  1.00 26.50           H  
ATOM   4390 HD23 LEU A 309      -0.199 -22.265  68.810  1.00 26.50           H  
ATOM   4391  N   ILE A 310      -2.662 -18.921  70.522  1.00 27.41           N  
ATOM   4392  H   ILE A 310      -3.155 -18.052  70.674  1.00 27.41           H  
ATOM   4393  CA  ILE A 310      -3.491 -20.037  69.998  1.00 27.41           C  
ATOM   4394  HA  ILE A 310      -2.823 -20.852  69.719  1.00 27.41           H  
ATOM   4395  C   ILE A 310      -4.242 -19.624  68.691  1.00 27.41           C  
ATOM   4396  CB  ILE A 310      -4.470 -20.566  71.095  1.00 27.41           C  
ATOM   4397  HB  ILE A 310      -5.440 -20.093  70.942  1.00 27.41           H  
ATOM   4398  O   ILE A 310      -3.737 -18.789  67.947  1.00 27.41           O  
ATOM   4399  CG1 ILE A 310      -4.077 -20.251  72.564  1.00 27.41           C  
ATOM   4400 HG12 ILE A 310      -3.106 -20.688  72.796  1.00 27.41           H  
ATOM   4401 HG13 ILE A 310      -4.002 -19.171  72.688  1.00 27.41           H  
ATOM   4402  CG2 ILE A 310      -4.638 -22.088  70.904  1.00 27.41           C  
ATOM   4403 HG21 ILE A 310      -4.825 -22.338  69.860  1.00 27.41           H  
ATOM   4404 HG22 ILE A 310      -3.736 -22.607  71.230  1.00 27.41           H  
ATOM   4405 HG23 ILE A 310      -5.485 -22.449  71.487  1.00 27.41           H  
ATOM   4406  CD1 ILE A 310      -5.088 -20.739  73.610  1.00 27.41           C  
ATOM   4407 HD11 ILE A 310      -4.810 -20.347  74.588  1.00 27.41           H  
ATOM   4408 HD12 ILE A 310      -6.087 -20.382  73.358  1.00 27.41           H  
ATOM   4409 HD13 ILE A 310      -5.089 -21.828  73.664  1.00 27.41           H  
ATOM   4410  N   SER A 311      -5.395 -20.225  68.331  1.00 26.41           N  
ATOM   4411  H   SER A 311      -5.825 -20.869  68.979  1.00 26.41           H  
ATOM   4412  CA  SER A 311      -6.148 -19.973  67.072  1.00 26.41           C  
ATOM   4413  HA  SER A 311      -6.140 -18.905  66.852  1.00 26.41           H  
ATOM   4414  C   SER A 311      -7.627 -20.439  67.133  1.00 26.41           C  
ATOM   4415  CB  SER A 311      -5.475 -20.724  65.910  1.00 26.41           C  
ATOM   4416  HB2 SER A 311      -5.537 -21.797  66.092  1.00 26.41           H  
ATOM   4417  HB3 SER A 311      -5.997 -20.502  64.979  1.00 26.41           H  
ATOM   4418  O   SER A 311      -7.993 -21.122  68.089  1.00 26.41           O  
ATOM   4419  OG  SER A 311      -4.119 -20.368  65.749  1.00 26.41           O  
ATOM   4420  HG  SER A 311      -3.905 -19.663  66.364  1.00 26.41           H  
ATOM   4421  N   LYS A 312      -8.410 -20.185  66.055  1.00 28.94           N  
ATOM   4422  H   LYS A 312      -7.982 -19.600  65.351  1.00 28.94           H  
ATOM   4423  CA  LYS A 312      -9.866 -20.469  65.835  1.00 28.94           C  
ATOM   4424  HA  LYS A 312     -10.048 -20.352  64.767  1.00 28.94           H  
ATOM   4425  C   LYS A 312     -10.820 -19.445  66.499  1.00 28.94           C  
ATOM   4426  CB  LYS A 312     -10.226 -21.929  66.175  1.00 28.94           C  
ATOM   4427  HB2 LYS A 312     -11.240 -22.122  65.827  1.00 28.94           H  
ATOM   4428  HB3 LYS A 312     -10.221 -22.060  67.258  1.00 28.94           H  
ATOM   4429  O   LYS A 312     -10.370 -18.698  67.358  1.00 28.94           O  
ATOM   4430  CG  LYS A 312      -9.324 -22.986  65.525  1.00 28.94           C  
ATOM   4431  HG2 LYS A 312      -8.306 -22.903  65.905  1.00 28.94           H  
ATOM   4432  HG3 LYS A 312      -9.318 -22.840  64.444  1.00 28.94           H  
ATOM   4433  CD  LYS A 312      -9.869 -24.382  65.848  1.00 28.94           C  
ATOM   4434  HD2 LYS A 312      -9.878 -24.522  66.929  1.00 28.94           H  
ATOM   4435  HD3 LYS A 312     -10.888 -24.459  65.470  1.00 28.94           H  
ATOM   4436  CE  LYS A 312      -8.995 -25.452  65.192  1.00 28.94           C  
ATOM   4437  HE2 LYS A 312      -7.993 -25.396  65.618  1.00 28.94           H  
ATOM   4438  HE3 LYS A 312      -8.921 -25.231  64.128  1.00 28.94           H  
ATOM   4439  NZ  LYS A 312      -9.569 -26.804  65.389  1.00 28.94           N  
ATOM   4440  HZ1 LYS A 312      -8.972 -27.497  64.961  1.00 28.94           H  
ATOM   4441  HZ2 LYS A 312      -9.665 -27.011  66.373  1.00 28.94           H  
ATOM   4442  HZ3 LYS A 312     -10.482 -26.857  64.959  1.00 28.94           H  
ATOM   4443  N   SER A 313     -12.098 -19.283  66.115  1.00 26.31           N  
ATOM   4444  H   SER A 313     -12.530 -18.480  66.550  1.00 26.31           H  
ATOM   4445  CA  SER A 313     -13.014 -20.049  65.220  1.00 26.31           C  
ATOM   4446  HA  SER A 313     -12.441 -20.747  64.609  1.00 26.31           H  
ATOM   4447  C   SER A 313     -13.799 -19.097  64.272  1.00 26.31           C  
ATOM   4448  CB  SER A 313     -14.022 -20.820  66.091  1.00 26.31           C  
ATOM   4449  HB2 SER A 313     -14.646 -21.458  65.466  1.00 26.31           H  
ATOM   4450  HB3 SER A 313     -14.665 -20.105  66.605  1.00 26.31           H  
ATOM   4451  O   SER A 313     -13.790 -17.899  64.532  1.00 26.31           O  
ATOM   4452  OG  SER A 313     -13.386 -21.643  67.052  1.00 26.31           O  
ATOM   4453  HG  SER A 313     -14.063 -21.935  67.668  1.00 26.31           H  
ATOM   4454  N   ALA A 314     -14.439 -19.456  63.142  1.00 28.13           N  
ATOM   4455  H   ALA A 314     -14.771 -18.635  62.657  1.00 28.13           H  
ATOM   4456  CA  ALA A 314     -14.989 -20.718  62.584  1.00 28.13           C  
ATOM   4457  HA  ALA A 314     -15.131 -20.508  61.524  1.00 28.13           H  
ATOM   4458  C   ALA A 314     -16.406 -21.123  63.102  1.00 28.13           C  
ATOM   4459  CB  ALA A 314     -13.936 -21.836  62.635  1.00 28.13           C  
ATOM   4460  HB1 ALA A 314     -13.000 -21.495  62.193  1.00 28.13           H  
ATOM   4461  HB2 ALA A 314     -13.772 -22.188  63.653  1.00 28.13           H  
ATOM   4462  HB3 ALA A 314     -14.285 -22.700  62.068  1.00 28.13           H  
ATOM   4463  O   ALA A 314     -16.656 -20.988  64.295  1.00 28.13           O  
ATOM   4464  N   GLU A 315     -17.371 -21.635  62.308  1.00 29.91           N  
ATOM   4465  H   GLU A 315     -18.209 -21.901  62.805  1.00 29.91           H  
ATOM   4466  CA  GLU A 315     -17.450 -21.853  60.838  1.00 29.91           C  
ATOM   4467  HA  GLU A 315     -17.078 -20.968  60.322  1.00 29.91           H  
ATOM   4468  C   GLU A 315     -18.910 -22.122  60.337  1.00 29.91           C  
ATOM   4469  CB  GLU A 315     -16.583 -23.080  60.451  1.00 29.91           C  
ATOM   4470  HB2 GLU A 315     -16.145 -23.520  61.347  1.00 29.91           H  
ATOM   4471  HB3 GLU A 315     -17.206 -23.861  60.016  1.00 29.91           H  
ATOM   4472  O   GLU A 315     -19.645 -22.858  60.988  1.00 29.91           O  
ATOM   4473  CG  GLU A 315     -15.467 -22.736  59.452  1.00 29.91           C  
ATOM   4474  HG2 GLU A 315     -15.915 -22.512  58.484  1.00 29.91           H  
ATOM   4475  HG3 GLU A 315     -14.947 -21.836  59.781  1.00 29.91           H  
ATOM   4476  CD  GLU A 315     -14.456 -23.888  59.323  1.00 29.91           C  
ATOM   4477  OE1 GLU A 315     -14.688 -24.772  58.472  1.00 29.91           O  
ATOM   4478  OE2 GLU A 315     -13.460 -23.879  60.087  1.00 29.91           O  
ATOM   4479  N   THR A 316     -19.269 -21.660  59.121  1.00 26.38           N  
ATOM   4480  H   THR A 316     -18.607 -21.039  58.677  1.00 26.38           H  
ATOM   4481  CA  THR A 316     -20.393 -22.125  58.234  1.00 26.38           C  
ATOM   4482  HA  THR A 316     -20.287 -21.545  57.318  1.00 26.38           H  
ATOM   4483  C   THR A 316     -21.888 -21.917  58.629  1.00 26.38           C  
ATOM   4484  CB  THR A 316     -20.173 -23.594  57.804  1.00 26.38           C  
ATOM   4485  HB  THR A 316     -20.912 -23.851  57.045  1.00 26.38           H  
ATOM   4486  O   THR A 316     -22.198 -21.481  59.729  1.00 26.38           O  
ATOM   4487  CG2 THR A 316     -18.808 -23.862  57.170  1.00 26.38           C  
ATOM   4488 HG21 THR A 316     -18.770 -24.896  56.827  1.00 26.38           H  
ATOM   4489 HG22 THR A 316     -18.657 -23.203  56.315  1.00 26.38           H  
ATOM   4490 HG23 THR A 316     -18.004 -23.712  57.891  1.00 26.38           H  
ATOM   4491  OG1 THR A 316     -20.352 -24.472  58.886  1.00 26.38           O  
ATOM   4492  HG1 THR A 316     -20.141 -23.999  59.694  1.00 26.38           H  
ATOM   4493  N   ILE A 317     -22.791 -22.289  57.685  1.00 27.62           N  
ATOM   4494  H   ILE A 317     -22.384 -22.551  56.798  1.00 27.62           H  
ATOM   4495  CA  ILE A 317     -24.241 -22.643  57.798  1.00 27.62           C  
ATOM   4496  HA  ILE A 317     -24.455 -23.108  56.836  1.00 27.62           H  
ATOM   4497  C   ILE A 317     -25.306 -21.509  57.905  1.00 27.62           C  
ATOM   4498  CB  ILE A 317     -24.402 -23.769  58.871  1.00 27.62           C  
ATOM   4499  HB  ILE A 317     -23.744 -23.530  59.707  1.00 27.62           H  
ATOM   4500  O   ILE A 317     -25.104 -20.544  58.627  1.00 27.62           O  
ATOM   4501  CG1 ILE A 317     -23.922 -25.116  58.277  1.00 27.62           C  
ATOM   4502 HG12 ILE A 317     -24.631 -25.462  57.525  1.00 27.62           H  
ATOM   4503 HG13 ILE A 317     -22.962 -24.968  57.781  1.00 27.62           H  
ATOM   4504  CG2 ILE A 317     -25.805 -23.905  59.499  1.00 27.62           C  
ATOM   4505 HG21 ILE A 317     -26.548 -24.219  58.765  1.00 27.62           H  
ATOM   4506 HG22 ILE A 317     -26.109 -22.957  59.943  1.00 27.62           H  
ATOM   4507 HG23 ILE A 317     -25.781 -24.637  60.306  1.00 27.62           H  
ATOM   4508  CD1 ILE A 317     -23.725 -26.232  59.311  1.00 27.62           C  
ATOM   4509 HD11 ILE A 317     -23.061 -25.888  60.105  1.00 27.62           H  
ATOM   4510 HD12 ILE A 317     -24.682 -26.534  59.736  1.00 27.62           H  
ATOM   4511 HD13 ILE A 317     -23.275 -27.096  58.824  1.00 27.62           H  
ATOM   4512  N   GLU A 318     -26.519 -21.588  57.305  1.00 26.26           N  
ATOM   4513  H   GLU A 318     -27.188 -20.954  57.721  1.00 26.26           H  
ATOM   4514  CA  GLU A 318     -26.955 -22.109  55.976  1.00 26.26           C  
ATOM   4515  HA  GLU A 318     -26.302 -21.662  55.227  1.00 26.26           H  
ATOM   4516  C   GLU A 318     -28.440 -21.737  55.617  1.00 26.26           C  
ATOM   4517  CB  GLU A 318     -26.868 -23.654  55.864  1.00 26.26           C  
ATOM   4518  HB2 GLU A 318     -27.862 -24.073  56.026  1.00 26.26           H  
ATOM   4519  HB3 GLU A 318     -26.240 -24.087  56.642  1.00 26.26           H  
ATOM   4520  O   GLU A 318     -29.290 -21.682  56.497  1.00 26.26           O  
ATOM   4521  CG  GLU A 318     -26.297 -24.100  54.503  1.00 26.26           C  
ATOM   4522  HG2 GLU A 318     -26.562 -23.352  53.756  1.00 26.26           H  
ATOM   4523  HG3 GLU A 318     -25.209 -24.112  54.572  1.00 26.26           H  
ATOM   4524  CD  GLU A 318     -26.803 -25.467  54.000  1.00 26.26           C  
ATOM   4525  OE1 GLU A 318     -26.585 -25.734  52.798  1.00 26.26           O  
ATOM   4526  OE2 GLU A 318     -27.564 -26.159  54.718  1.00 26.26           O  
ATOM   4527  N   MET A 319     -28.765 -21.664  54.308  1.00 27.03           N  
ATOM   4528  H   MET A 319     -27.970 -21.600  53.688  1.00 27.03           H  
ATOM   4529  CA  MET A 319     -30.017 -22.134  53.637  1.00 27.03           C  
ATOM   4530  HA  MET A 319     -29.795 -21.986  52.580  1.00 27.03           H  
ATOM   4531  C   MET A 319     -31.444 -21.505  53.769  1.00 27.03           C  
ATOM   4532  CB  MET A 319     -30.121 -23.658  53.838  1.00 27.03           C  
ATOM   4533  HB2 MET A 319     -29.697 -23.943  54.801  1.00 27.03           H  
ATOM   4534  HB3 MET A 319     -31.162 -23.978  53.876  1.00 27.03           H  
ATOM   4535  O   MET A 319     -31.866 -20.969  54.782  1.00 27.03           O  
ATOM   4536  CG  MET A 319     -29.398 -24.422  52.731  1.00 27.03           C  
ATOM   4537  HG2 MET A 319     -29.200 -25.429  53.097  1.00 27.03           H  
ATOM   4538  HG3 MET A 319     -28.439 -23.939  52.544  1.00 27.03           H  
ATOM   4539  SD  MET A 319     -30.245 -24.614  51.148  1.00 27.03           S  
ATOM   4540  CE  MET A 319     -28.912 -25.521  50.309  1.00 27.03           C  
ATOM   4541  HE1 MET A 319     -28.011 -24.908  50.282  1.00 27.03           H  
ATOM   4542  HE2 MET A 319     -29.210 -25.764  49.289  1.00 27.03           H  
ATOM   4543  HE3 MET A 319     -28.681 -26.438  50.852  1.00 27.03           H  
ATOM   4544  N   LYS A 320     -32.232 -21.787  52.702  1.00 26.50           N  
ATOM   4545  H   LYS A 320     -31.706 -22.136  51.913  1.00 26.50           H  
ATOM   4546  CA  LYS A 320     -33.707 -22.015  52.594  1.00 26.50           C  
ATOM   4547  HA  LYS A 320     -33.846 -22.351  51.566  1.00 26.50           H  
ATOM   4548  C   LYS A 320     -34.740 -20.852  52.700  1.00 26.50           C  
ATOM   4549  CB  LYS A 320     -34.114 -23.247  53.440  1.00 26.50           C  
ATOM   4550  HB2 LYS A 320     -33.701 -23.133  54.442  1.00 26.50           H  
ATOM   4551  HB3 LYS A 320     -35.199 -23.289  53.536  1.00 26.50           H  
ATOM   4552  O   LYS A 320     -35.470 -20.735  53.671  1.00 26.50           O  
ATOM   4553  CG  LYS A 320     -33.654 -24.580  52.814  1.00 26.50           C  
ATOM   4554  HG2 LYS A 320     -34.328 -24.846  52.001  1.00 26.50           H  
ATOM   4555  HG3 LYS A 320     -32.661 -24.454  52.383  1.00 26.50           H  
ATOM   4556  CD  LYS A 320     -33.613 -25.727  53.841  1.00 26.50           C  
ATOM   4557  HD2 LYS A 320     -33.130 -25.386  54.756  1.00 26.50           H  
ATOM   4558  HD3 LYS A 320     -34.640 -25.993  54.090  1.00 26.50           H  
ATOM   4559  CE  LYS A 320     -32.884 -26.983  53.327  1.00 26.50           C  
ATOM   4560  HE2 LYS A 320     -33.235 -27.208  52.319  1.00 26.50           H  
ATOM   4561  HE3 LYS A 320     -33.167 -27.818  53.968  1.00 26.50           H  
ATOM   4562  NZ  LYS A 320     -31.399 -26.846  53.341  1.00 26.50           N  
ATOM   4563  HZ1 LYS A 320     -30.937 -27.697  53.056  1.00 26.50           H  
ATOM   4564  HZ2 LYS A 320     -31.088 -26.119  52.713  1.00 26.50           H  
ATOM   4565  HZ3 LYS A 320     -31.045 -26.619  54.259  1.00 26.50           H  
ATOM   4566  N   SER A 321     -35.000 -20.253  51.526  1.00 27.05           N  
ATOM   4567  H   SER A 321     -34.191 -20.175  50.926  1.00 27.05           H  
ATOM   4568  CA  SER A 321     -36.283 -20.368  50.772  1.00 27.05           C  
ATOM   4569  HA  SER A 321     -35.991 -20.156  49.744  1.00 27.05           H  
ATOM   4570  C   SER A 321     -37.521 -19.463  51.034  1.00 27.05           C  
ATOM   4571  CB  SER A 321     -36.740 -21.836  50.745  1.00 27.05           C  
ATOM   4572  HB2 SER A 321     -35.871 -22.485  50.635  1.00 27.05           H  
ATOM   4573  HB3 SER A 321     -37.250 -22.085  51.675  1.00 27.05           H  
ATOM   4574  O   SER A 321     -38.071 -19.395  52.123  1.00 27.05           O  
ATOM   4575  OG  SER A 321     -37.593 -22.076  49.647  1.00 27.05           O  
ATOM   4576  HG  SER A 321     -38.489 -21.854  49.911  1.00 27.05           H  
ATOM   4577  N   SER A 322     -38.063 -18.954  49.910  1.00 28.54           N  
ATOM   4578  H   SER A 322     -37.449 -19.003  49.110  1.00 28.54           H  
ATOM   4579  CA  SER A 322     -39.494 -18.780  49.535  1.00 28.54           C  
ATOM   4580  HA  SER A 322     -39.471 -18.239  48.590  1.00 28.54           H  
ATOM   4581  C   SER A 322     -40.498 -18.004  50.419  1.00 28.54           C  
ATOM   4582  CB  SER A 322     -40.111 -20.146  49.191  1.00 28.54           C  
ATOM   4583  HB2 SER A 322     -39.570 -20.589  48.355  1.00 28.54           H  
ATOM   4584  HB3 SER A 322     -41.151 -20.011  48.895  1.00 28.54           H  
ATOM   4585  O   SER A 322     -41.007 -18.526  51.407  1.00 28.54           O  
ATOM   4586  OG  SER A 322     -40.047 -21.020  50.303  1.00 28.54           O  
ATOM   4587  HG  SER A 322     -40.321 -20.517  51.074  1.00 28.54           H  
ATOM   4588  N   SER A 323     -40.970 -16.858  49.903  1.00 27.73           N  
ATOM   4589  H   SER A 323     -40.475 -16.452  49.122  1.00 27.73           H  
ATOM   4590  CA  SER A 323     -42.309 -16.273  50.144  1.00 27.73           C  
ATOM   4591  HA  SER A 323     -43.046 -17.075  50.193  1.00 27.73           H  
ATOM   4592  C   SER A 323     -42.688 -15.327  48.981  1.00 27.73           C  
ATOM   4593  CB  SER A 323     -42.333 -15.517  51.474  1.00 27.73           C  
ATOM   4594  HB2 SER A 323     -41.991 -16.178  52.271  1.00 27.73           H  
ATOM   4595  HB3 SER A 323     -41.672 -14.652  51.419  1.00 27.73           H  
ATOM   4596  O   SER A 323     -41.784 -14.866  48.282  1.00 27.73           O  
ATOM   4597  OG  SER A 323     -43.655 -15.099  51.756  1.00 27.73           O  
ATOM   4598  HG  SER A 323     -43.681 -14.767  52.656  1.00 27.73           H  
ATOM   4599  N   ALA A 324     -43.979 -15.051  48.723  1.00 30.09           N  
ATOM   4600  H   ALA A 324     -44.687 -15.400  49.354  1.00 30.09           H  
ATOM   4601  CA  ALA A 324     -44.417 -14.203  47.596  1.00 30.09           C  
ATOM   4602  HA  ALA A 324     -43.741 -13.351  47.528  1.00 30.09           H  
ATOM   4603  C   ALA A 324     -45.866 -13.659  47.692  1.00 30.09           C  
ATOM   4604  CB  ALA A 324     -44.296 -15.026  46.300  1.00 30.09           C  
ATOM   4605  HB1 ALA A 324     -44.948 -15.897  46.353  1.00 30.09           H  
ATOM   4606  HB2 ALA A 324     -43.268 -15.358  46.155  1.00 30.09           H  
ATOM   4607  HB3 ALA A 324     -44.584 -14.416  45.444  1.00 30.09           H  
ATOM   4608  O   ALA A 324     -46.758 -14.346  48.181  1.00 30.09           O  
ATOM   4609  N   GLY A 325     -46.111 -12.490  47.072  1.00 26.06           N  
ATOM   4610  H   GLY A 325     -45.305 -11.965  46.763  1.00 26.06           H  
ATOM   4611  CA  GLY A 325     -47.410 -12.123  46.472  1.00 26.06           C  
ATOM   4612  HA2 GLY A 325     -48.032 -13.017  46.419  1.00 26.06           H  
ATOM   4613  HA3 GLY A 325     -47.229 -11.811  45.444  1.00 26.06           H  
ATOM   4614  C   GLY A 325     -48.265 -11.039  47.159  1.00 26.06           C  
ATOM   4615  O   GLY A 325     -48.884 -11.285  48.187  1.00 26.06           O  
ATOM   4616  N   MET A 326     -48.417  -9.879  46.502  1.00 29.65           N  
ATOM   4617  H   MET A 326     -47.863  -9.739  45.669  1.00 29.65           H  
ATOM   4618  CA  MET A 326     -49.516  -8.903  46.682  1.00 29.65           C  
ATOM   4619  HA  MET A 326     -50.415  -9.439  46.986  1.00 29.65           H  
ATOM   4620  C   MET A 326     -49.832  -8.211  45.339  1.00 29.65           C  
ATOM   4621  CB  MET A 326     -49.188  -7.857  47.765  1.00 29.65           C  
ATOM   4622  HB2 MET A 326     -48.176  -7.475  47.632  1.00 29.65           H  
ATOM   4623  HB3 MET A 326     -49.881  -7.022  47.661  1.00 29.65           H  
ATOM   4624  O   MET A 326     -49.030  -8.300  44.408  1.00 29.65           O  
ATOM   4625  CG  MET A 326     -49.356  -8.414  49.182  1.00 29.65           C  
ATOM   4626  HG2 MET A 326     -50.247  -9.042  49.210  1.00 29.65           H  
ATOM   4627  HG3 MET A 326     -48.494  -9.035  49.427  1.00 29.65           H  
ATOM   4628  SD  MET A 326     -49.544  -7.139  50.455  1.00 29.65           S  
ATOM   4629  CE  MET A 326     -49.862  -8.202  51.888  1.00 29.65           C  
ATOM   4630  HE1 MET A 326     -49.997  -7.584  52.776  1.00 29.65           H  
ATOM   4631  HE2 MET A 326     -50.764  -8.790  51.717  1.00 29.65           H  
ATOM   4632  HE3 MET A 326     -49.017  -8.872  52.042  1.00 29.65           H  
ATOM   4633  N   ARG A 327     -51.007  -7.568  45.191  1.00 27.97           N  
ATOM   4634  H   ARG A 327     -51.624  -7.495  45.987  1.00 27.97           H  
ATOM   4635  CA  ARG A 327     -51.484  -7.039  43.893  1.00 27.97           C  
ATOM   4636  HA  ARG A 327     -50.626  -6.649  43.346  1.00 27.97           H  
ATOM   4637  C   ARG A 327     -52.524  -5.911  44.005  1.00 27.97           C  
ATOM   4638  CB  ARG A 327     -52.078  -8.224  43.105  1.00 27.97           C  
ATOM   4639  HB2 ARG A 327     -51.332  -9.018  43.059  1.00 27.97           H  
ATOM   4640  HB3 ARG A 327     -52.944  -8.608  43.643  1.00 27.97           H  
ATOM   4641  O   ARG A 327     -53.490  -6.035  44.750  1.00 27.97           O  
ATOM   4642  CG  ARG A 327     -52.495  -7.883  41.668  1.00 27.97           C  
ATOM   4643  HG2 ARG A 327     -51.641  -7.473  41.129  1.00 27.97           H  
ATOM   4644  HG3 ARG A 327     -53.302  -7.151  41.678  1.00 27.97           H  
ATOM   4645  CD  ARG A 327     -52.986  -9.153  40.964  1.00 27.97           C  
ATOM   4646  HD2 ARG A 327     -53.843  -9.545  41.512  1.00 27.97           H  
ATOM   4647  HD3 ARG A 327     -52.187  -9.894  40.983  1.00 27.97           H  
ATOM   4648  NE  ARG A 327     -53.369  -8.883  39.567  1.00 27.97           N  
ATOM   4649  HE  ARG A 327     -53.178  -7.954  39.221  1.00 27.97           H  
ATOM   4650  NH1 ARG A 327     -54.165 -10.981  39.066  1.00 27.97           N  
ATOM   4651 HH11 ARG A 327     -54.546 -11.636  38.399  1.00 27.97           H  
ATOM   4652 HH12 ARG A 327     -53.943 -11.281  40.005  1.00 27.97           H  
ATOM   4653  NH2 ARG A 327     -54.153  -9.401  37.492  1.00 27.97           N  
ATOM   4654 HH21 ARG A 327     -53.928  -8.469  37.176  1.00 27.97           H  
ATOM   4655 HH22 ARG A 327     -54.529 -10.072  36.837  1.00 27.97           H  
ATOM   4656  CZ  ARG A 327     -53.893  -9.753  38.719  1.00 27.97           C  
ATOM   4657  N   THR A 328     -52.394  -4.895  43.151  1.00 31.80           N  
ATOM   4658  H   THR A 328     -51.555  -4.856  42.590  1.00 31.80           H  
ATOM   4659  CA  THR A 328     -53.438  -3.912  42.773  1.00 31.80           C  
ATOM   4660  HA  THR A 328     -54.394  -4.240  43.182  1.00 31.80           H  
ATOM   4661  C   THR A 328     -53.567  -3.908  41.224  1.00 31.80           C  
ATOM   4662  CB  THR A 328     -53.128  -2.532  43.383  1.00 31.80           C  
ATOM   4663  HB  THR A 328     -53.998  -1.887  43.257  1.00 31.80           H  
ATOM   4664  O   THR A 328     -52.815  -4.631  40.569  1.00 31.80           O  
ATOM   4665  CG2 THR A 328     -52.829  -2.573  44.882  1.00 31.80           C  
ATOM   4666 HG21 THR A 328     -53.631  -3.091  45.408  1.00 31.80           H  
ATOM   4667 HG22 THR A 328     -52.757  -1.553  45.260  1.00 31.80           H  
ATOM   4668 HG23 THR A 328     -51.882  -3.080  45.069  1.00 31.80           H  
ATOM   4669  OG1 THR A 328     -52.027  -1.949  42.738  1.00 31.80           O  
ATOM   4670  HG1 THR A 328     -52.380  -1.266  42.164  1.00 31.80           H  
ATOM   4671  N   GLN A 329     -54.530  -3.307  40.509  1.00 27.82           N  
ATOM   4672  H   GLN A 329     -54.402  -3.500  39.526  1.00 27.82           H  
ATOM   4673  CA  GLN A 329     -55.567  -2.284  40.758  1.00 27.82           C  
ATOM   4674  HA  GLN A 329     -56.162  -2.311  39.845  1.00 27.82           H  
ATOM   4675  C   GLN A 329     -55.068  -0.822  40.812  1.00 27.82           C  
ATOM   4676  CB  GLN A 329     -56.528  -2.664  41.905  1.00 27.82           C  
ATOM   4677  HB2 GLN A 329     -57.321  -1.918  41.957  1.00 27.82           H  
ATOM   4678  HB3 GLN A 329     -55.996  -2.616  42.855  1.00 27.82           H  
ATOM   4679  O   GLN A 329     -53.961  -0.568  41.273  1.00 27.82           O  
ATOM   4680  CG  GLN A 329     -57.187  -4.053  41.792  1.00 27.82           C  
ATOM   4681  HG2 GLN A 329     -57.755  -4.228  42.706  1.00 27.82           H  
ATOM   4682  HG3 GLN A 329     -56.421  -4.825  41.734  1.00 27.82           H  
ATOM   4683  CD  GLN A 329     -58.144  -4.217  40.610  1.00 27.82           C  
ATOM   4684  NE2 GLN A 329     -58.862  -5.315  40.539  1.00 27.82           N  
ATOM   4685 HE21 GLN A 329     -59.511  -5.363  39.766  1.00 27.82           H  
ATOM   4686 HE22 GLN A 329     -58.834  -6.006  41.275  1.00 27.82           H  
ATOM   4687  OE1 GLN A 329     -58.271  -3.384  39.729  1.00 27.82           O  
ATOM   4688  N   LEU A 330     -55.823   0.190  40.361  1.00 27.17           N  
ATOM   4689  H   LEU A 330     -55.354   1.083  40.404  1.00 27.17           H  
ATOM   4690  CA  LEU A 330     -57.120   0.190  39.643  1.00 27.17           C  
ATOM   4691  HA  LEU A 330     -57.601  -0.785  39.721  1.00 27.17           H  
ATOM   4692  C   LEU A 330     -56.934   0.447  38.124  1.00 27.17           C  
ATOM   4693  CB  LEU A 330     -58.043   1.236  40.316  1.00 27.17           C  
ATOM   4694  HB2 LEU A 330     -57.472   2.153  40.465  1.00 27.17           H  
ATOM   4695  HB3 LEU A 330     -58.878   1.484  39.661  1.00 27.17           H  
ATOM   4696  O   LEU A 330     -55.814   0.404  37.623  1.00 27.17           O  
ATOM   4697  CG  LEU A 330     -58.640   0.784  41.663  1.00 27.17           C  
ATOM   4698  HG  LEU A 330     -57.850   0.389  42.302  1.00 27.17           H  
ATOM   4699  CD1 LEU A 330     -59.283   1.973  42.375  1.00 27.17           C  
ATOM   4700 HD11 LEU A 330     -59.696   1.655  43.332  1.00 27.17           H  
ATOM   4701 HD12 LEU A 330     -58.532   2.741  42.561  1.00 27.17           H  
ATOM   4702 HD13 LEU A 330     -60.079   2.396  41.762  1.00 27.17           H  
ATOM   4703  CD2 LEU A 330     -59.727  -0.281  41.480  1.00 27.17           C  
ATOM   4704 HD21 LEU A 330     -60.118  -0.574  42.455  1.00 27.17           H  
ATOM   4705 HD22 LEU A 330     -59.327  -1.168  40.989  1.00 27.17           H  
ATOM   4706 HD23 LEU A 330     -60.543   0.118  40.878  1.00 27.17           H  
ATOM   4707  N   THR A 331     -58.026   0.659  37.377  1.00 27.56           N  
ATOM   4708  H   THR A 331     -58.909   0.783  37.853  1.00 27.56           H  
ATOM   4709  CA  THR A 331     -58.054   0.918  35.916  1.00 27.56           C  
ATOM   4710  HA  THR A 331     -57.121   1.395  35.617  1.00 27.56           H  
ATOM   4711  C   THR A 331     -59.204   1.885  35.544  1.00 27.56           C  
ATOM   4712  CB  THR A 331     -58.197  -0.403  35.127  1.00 27.56           C  
ATOM   4713  HB  THR A 331     -58.241  -0.172  34.063  1.00 27.56           H  
ATOM   4714  O   THR A 331     -59.871   2.383  36.449  1.00 27.56           O  
ATOM   4715  CG2 THR A 331     -57.049  -1.390  35.326  1.00 27.56           C  
ATOM   4716 HG21 THR A 331     -57.034  -1.767  36.349  1.00 27.56           H  
ATOM   4717 HG22 THR A 331     -56.101  -0.895  35.114  1.00 27.56           H  
ATOM   4718 HG23 THR A 331     -57.170  -2.228  34.639  1.00 27.56           H  
ATOM   4719  OG1 THR A 331     -59.377  -1.077  35.487  1.00 27.56           O  
ATOM   4720  HG1 THR A 331     -59.267  -1.384  36.390  1.00 27.56           H  
ATOM   4721  N   LEU A 332     -59.466   2.080  34.235  1.00 27.29           N  
ATOM   4722  H   LEU A 332     -58.849   1.613  33.587  1.00 27.29           H  
ATOM   4723  CA  LEU A 332     -60.513   2.925  33.606  1.00 27.29           C  
ATOM   4724  HA  LEU A 332     -60.547   2.616  32.562  1.00 27.29           H  
ATOM   4725  C   LEU A 332     -60.235   4.446  33.590  1.00 27.29           C  
ATOM   4726  CB  LEU A 332     -61.910   2.639  34.219  1.00 27.29           C  
ATOM   4727  HB2 LEU A 332     -62.661   3.216  33.679  1.00 27.29           H  
ATOM   4728  HB3 LEU A 332     -61.924   3.028  35.237  1.00 27.29           H  
ATOM   4729  O   LEU A 332     -59.525   4.952  34.450  1.00 27.29           O  
ATOM   4730  CG  LEU A 332     -62.369   1.171  34.258  1.00 27.29           C  
ATOM   4731  HG  LEU A 332     -61.664   0.574  34.836  1.00 27.29           H  
ATOM   4732  CD1 LEU A 332     -63.737   1.085  34.937  1.00 27.29           C  
ATOM   4733 HD11 LEU A 332     -64.472   1.669  34.382  1.00 27.29           H  
ATOM   4734 HD12 LEU A 332     -63.662   1.473  35.952  1.00 27.29           H  
ATOM   4735 HD13 LEU A 332     -64.060   0.045  34.984  1.00 27.29           H  
ATOM   4736  CD2 LEU A 332     -62.493   0.571  32.856  1.00 27.29           C  
ATOM   4737 HD21 LEU A 332     -62.857  -0.454  32.931  1.00 27.29           H  
ATOM   4738 HD22 LEU A 332     -63.188   1.159  32.256  1.00 27.29           H  
ATOM   4739 HD23 LEU A 332     -61.515   0.551  32.375  1.00 27.29           H  
ATOM   4740  N   SER A 333     -60.848   5.261  32.715  1.00 27.12           N  
ATOM   4741  H   SER A 333     -60.866   6.215  33.047  1.00 27.12           H  
ATOM   4742  CA  SER A 333     -61.078   5.160  31.249  1.00 27.12           C  
ATOM   4743  HA  SER A 333     -60.119   5.033  30.747  1.00 27.12           H  
ATOM   4744  C   SER A 333     -61.719   6.467  30.734  1.00 27.12           C  
ATOM   4745  CB  SER A 333     -62.032   4.031  30.818  1.00 27.12           C  
ATOM   4746  HB2 SER A 333     -62.696   4.387  30.031  1.00 27.12           H  
ATOM   4747  HB3 SER A 333     -62.655   3.703  31.651  1.00 27.12           H  
ATOM   4748  O   SER A 333     -62.456   7.113  31.473  1.00 27.12           O  
ATOM   4749  OG  SER A 333     -61.288   2.951  30.291  1.00 27.12           O  
ATOM   4750  HG  SER A 333     -61.883   2.353  29.831  1.00 27.12           H  
ATOM   4751  N   GLY A 334     -61.539   6.809  29.451  1.00 26.06           N  
ATOM   4752  H   GLY A 334     -60.852   6.306  28.907  1.00 26.06           H  
ATOM   4753  CA  GLY A 334     -62.288   7.886  28.774  1.00 26.06           C  
ATOM   4754  HA2 GLY A 334     -62.744   7.482  27.870  1.00 26.06           H  
ATOM   4755  HA3 GLY A 334     -63.099   8.233  29.415  1.00 26.06           H  
ATOM   4756  C   GLY A 334     -61.454   9.110  28.369  1.00 26.06           C  
ATOM   4757  O   GLY A 334     -60.231   9.032  28.290  1.00 26.06           O  
ATOM   4758  N   GLY A 335     -62.125  10.226  28.056  1.00 25.58           N  
ATOM   4759  H   GLY A 335     -63.130  10.239  28.155  1.00 25.58           H  
ATOM   4760  CA  GLY A 335     -61.503  11.469  27.576  1.00 25.58           C  
ATOM   4761  HA2 GLY A 335     -60.632  11.223  26.969  1.00 25.58           H  
ATOM   4762  HA3 GLY A 335     -61.164  12.057  28.429  1.00 25.58           H  
ATOM   4763  C   GLY A 335     -62.463  12.337  26.747  1.00 25.58           C  
ATOM   4764  O   GLY A 335     -63.649  12.398  27.060  1.00 25.58           O  
ATOM   4765  N   PHE A 336     -61.942  12.924  25.657  1.00 27.73           N  
ATOM   4766  H   PHE A 336     -60.955  12.769  25.512  1.00 27.73           H  
ATOM   4767  CA  PHE A 336     -62.581  13.887  24.733  1.00 27.73           C  
ATOM   4768  HA  PHE A 336     -61.855  14.026  23.931  1.00 27.73           H  
ATOM   4769  C   PHE A 336     -62.817  15.324  25.262  1.00 27.73           C  
ATOM   4770  CB  PHE A 336     -63.836  13.296  24.044  1.00 27.73           C  
ATOM   4771  HB2 PHE A 336     -64.396  12.663  24.732  1.00 27.73           H  
ATOM   4772  HB3 PHE A 336     -64.514  14.109  23.783  1.00 27.73           H  
ATOM   4773  O   PHE A 336     -62.895  15.571  26.458  1.00 27.73           O  
ATOM   4774  CG  PHE A 336     -63.562  12.515  22.774  1.00 27.73           C  
ATOM   4775  CD1 PHE A 336     -63.671  13.152  21.521  1.00 27.73           C  
ATOM   4776  HD1 PHE A 336     -63.944  14.195  21.463  1.00 27.73           H  
ATOM   4777  CD2 PHE A 336     -63.227  11.150  22.835  1.00 27.73           C  
ATOM   4778  HD2 PHE A 336     -63.154  10.656  23.793  1.00 27.73           H  
ATOM   4779  CE1 PHE A 336     -63.442  12.428  20.338  1.00 27.73           C  
ATOM   4780  HE1 PHE A 336     -63.531  12.916  19.378  1.00 27.73           H  
ATOM   4781  CE2 PHE A 336     -62.999  10.426  21.651  1.00 27.73           C  
ATOM   4782  HE2 PHE A 336     -62.745   9.377  21.699  1.00 27.73           H  
ATOM   4783  CZ  PHE A 336     -63.106  11.065  20.403  1.00 27.73           C  
ATOM   4784  HZ  PHE A 336     -62.933  10.507  19.494  1.00 27.73           H  
ATOM   4785  N   LEU A 337     -62.971  16.244  24.291  1.00 29.01           N  
ATOM   4786  H   LEU A 337     -62.866  15.886  23.353  1.00 29.01           H  
ATOM   4787  CA  LEU A 337     -63.310  17.680  24.376  1.00 29.01           C  
ATOM   4788  HA  LEU A 337     -63.447  17.988  23.339  1.00 29.01           H  
ATOM   4789  C   LEU A 337     -62.239  18.657  24.921  1.00 29.01           C  
ATOM   4790  CB  LEU A 337     -64.684  17.894  25.045  1.00 29.01           C  
ATOM   4791  HB2 LEU A 337     -64.590  17.655  26.104  1.00 29.01           H  
ATOM   4792  HB3 LEU A 337     -64.934  18.953  24.972  1.00 29.01           H  
ATOM   4793  O   LEU A 337     -61.648  18.463  25.975  1.00 29.01           O  
ATOM   4794  CG  LEU A 337     -65.856  17.076  24.465  1.00 29.01           C  
ATOM   4795  HG  LEU A 337     -65.683  16.015  24.640  1.00 29.01           H  
ATOM   4796  CD1 LEU A 337     -67.153  17.468  25.174  1.00 29.01           C  
ATOM   4797 HD11 LEU A 337     -67.046  17.294  26.245  1.00 29.01           H  
ATOM   4798 HD12 LEU A 337     -67.377  18.520  25.000  1.00 29.01           H  
ATOM   4799 HD13 LEU A 337     -67.976  16.856  24.804  1.00 29.01           H  
ATOM   4800  CD2 LEU A 337     -66.056  17.300  22.962  1.00 29.01           C  
ATOM   4801 HD21 LEU A 337     -66.188  18.362  22.756  1.00 29.01           H  
ATOM   4802 HD22 LEU A 337     -65.198  16.920  22.407  1.00 29.01           H  
ATOM   4803 HD23 LEU A 337     -66.941  16.758  22.628  1.00 29.01           H  
ATOM   4804  N   ALA A 338     -62.033  19.748  24.167  1.00 28.94           N  
ATOM   4805  H   ALA A 338     -62.556  19.811  23.306  1.00 28.94           H  
ATOM   4806  CA  ALA A 338     -61.209  20.941  24.437  1.00 28.94           C  
ATOM   4807  HA  ALA A 338     -61.468  21.364  25.408  1.00 28.94           H  
ATOM   4808  C   ALA A 338     -61.477  21.986  23.312  1.00 28.94           C  
ATOM   4809  CB  ALA A 338     -59.730  20.513  24.424  1.00 28.94           C  
ATOM   4810  HB1 ALA A 338     -59.084  21.359  24.659  1.00 28.94           H  
ATOM   4811  HB2 ALA A 338     -59.554  19.745  25.178  1.00 28.94           H  
ATOM   4812  HB3 ALA A 338     -59.463  20.116  23.445  1.00 28.94           H  
ATOM   4813  O   ALA A 338     -62.133  21.610  22.333  1.00 28.94           O  
ATOM   4814  N   PRO A 339     -60.950  23.237  23.330  1.00 55.70           N  
ATOM   4815  CA  PRO A 339     -60.258  23.976  24.399  1.00 55.70           C  
ATOM   4816  HA  PRO A 339     -60.160  23.387  25.311  1.00 55.70           H  
ATOM   4817  C   PRO A 339     -60.911  25.348  24.733  1.00 55.70           C  
ATOM   4818  CB  PRO A 339     -58.883  24.230  23.775  1.00 55.70           C  
ATOM   4819  HB2 PRO A 339     -58.337  25.032  24.271  1.00 55.70           H  
ATOM   4820  HB3 PRO A 339     -58.291  23.315  23.784  1.00 55.70           H  
ATOM   4821  O   PRO A 339     -61.744  25.855  23.980  1.00 55.70           O  
ATOM   4822  CG  PRO A 339     -59.244  24.593  22.328  1.00 55.70           C  
ATOM   4823  HG2 PRO A 339     -58.464  24.271  21.639  1.00 55.70           H  
ATOM   4824  HG3 PRO A 339     -59.403  25.668  22.241  1.00 55.70           H  
ATOM   4825  CD  PRO A 339     -60.563  23.856  22.063  1.00 55.70           C  
ATOM   4826  HD2 PRO A 339     -61.332  24.555  21.731  1.00 55.70           H  
ATOM   4827  HD3 PRO A 339     -60.402  23.100  21.295  1.00 55.70           H  
ATOM   4828  N   PRO A 340     -60.465  26.020  25.811  1.00 43.26           N  
ATOM   4829  CA  PRO A 340     -60.098  27.446  25.682  1.00 43.26           C  
ATOM   4830  HA  PRO A 340     -59.942  27.695  24.632  1.00 43.26           H  
ATOM   4831  C   PRO A 340     -58.834  27.836  26.495  1.00 43.26           C  
ATOM   4832  CB  PRO A 340     -61.321  28.197  26.210  1.00 43.26           C  
ATOM   4833  HB2 PRO A 340     -61.083  29.212  26.527  1.00 43.26           H  
ATOM   4834  HB3 PRO A 340     -62.101  28.208  25.450  1.00 43.26           H  
ATOM   4835  O   PRO A 340     -58.478  27.155  27.447  1.00 43.26           O  
ATOM   4836  CG  PRO A 340     -61.759  27.320  27.385  1.00 43.26           C  
ATOM   4837  HG2 PRO A 340     -61.265  27.651  28.298  1.00 43.26           H  
ATOM   4838  HG3 PRO A 340     -62.841  27.347  27.511  1.00 43.26           H  
ATOM   4839  CD  PRO A 340     -61.273  25.909  27.025  1.00 43.26           C  
ATOM   4840  HD2 PRO A 340     -62.132  25.260  26.858  1.00 43.26           H  
ATOM   4841  HD3 PRO A 340     -60.669  25.506  27.838  1.00 43.26           H  
ATOM   4842  N   GLY A 341     -58.113  28.935  26.224  1.00 26.78           N  
ATOM   4843  H   GLY A 341     -57.395  29.107  26.913  1.00 26.78           H  
ATOM   4844  CA  GLY A 341     -58.133  29.827  25.053  1.00 26.78           C  
ATOM   4845  HA2 GLY A 341     -57.172  29.735  24.548  1.00 26.78           H  
ATOM   4846  HA3 GLY A 341     -58.898  29.506  24.346  1.00 26.78           H  
ATOM   4847  C   GLY A 341     -58.391  31.318  25.355  1.00 26.78           C  
ATOM   4848  O   GLY A 341     -59.434  31.643  25.909  1.00 26.78           O  
ATOM   4849  N   ASN A 342     -57.528  32.206  24.816  1.00 30.47           N  
ATOM   4850  H   ASN A 342     -56.703  31.799  24.399  1.00 30.47           H  
ATOM   4851  CA  ASN A 342     -57.585  33.695  24.805  1.00 30.47           C  
ATOM   4852  HA  ASN A 342     -56.892  34.000  24.020  1.00 30.47           H  
ATOM   4853  C   ASN A 342     -57.119  34.436  26.085  1.00 30.47           C  
ATOM   4854  CB  ASN A 342     -58.997  34.186  24.395  1.00 30.47           C  
ATOM   4855  HB2 ASN A 342     -59.039  35.274  24.351  1.00 30.47           H  
ATOM   4856  HB3 ASN A 342     -59.718  33.918  25.167  1.00 30.47           H  
ATOM   4857  O   ASN A 342     -57.334  33.938  27.179  1.00 30.47           O  
ATOM   4858  CG  ASN A 342     -59.457  33.642  23.064  1.00 30.47           C  
ATOM   4859  ND2 ASN A 342     -60.298  32.636  23.075  1.00 30.47           N  
ATOM   4860 HD21 ASN A 342     -60.647  32.268  22.202  1.00 30.47           H  
ATOM   4861 HD22 ASN A 342     -60.583  32.259  23.968  1.00 30.47           H  
ATOM   4862  OD1 ASN A 342     -59.037  34.109  22.012  1.00 30.47           O  
ATOM   4863  N   ARG A 343     -56.584  35.678  26.041  1.00 31.36           N  
ATOM   4864  H   ARG A 343     -56.533  36.072  26.969  1.00 31.36           H  
ATOM   4865  CA  ARG A 343     -55.725  36.417  25.061  1.00 31.36           C  
ATOM   4866  HA  ARG A 343     -54.839  35.811  24.870  1.00 31.36           H  
ATOM   4867  C   ARG A 343     -55.223  37.736  25.729  1.00 31.36           C  
ATOM   4868  CB  ARG A 343     -56.446  36.739  23.722  1.00 31.36           C  
ATOM   4869  HB2 ARG A 343     -57.278  36.056  23.550  1.00 31.36           H  
ATOM   4870  HB3 ARG A 343     -56.867  37.744  23.752  1.00 31.36           H  
ATOM   4871  O   ARG A 343     -55.519  37.959  26.899  1.00 31.36           O  
ATOM   4872  CG  ARG A 343     -55.500  36.597  22.512  1.00 31.36           C  
ATOM   4873  HG2 ARG A 343     -55.128  35.574  22.464  1.00 31.36           H  
ATOM   4874  HG3 ARG A 343     -54.641  37.256  22.642  1.00 31.36           H  
ATOM   4875  CD  ARG A 343     -56.160  36.948  21.169  1.00 31.36           C  
ATOM   4876  HD2 ARG A 343     -56.621  37.933  21.240  1.00 31.36           H  
ATOM   4877  HD3 ARG A 343     -55.369  36.998  20.421  1.00 31.36           H  
ATOM   4878  NE  ARG A 343     -57.172  35.955  20.752  1.00 31.36           N  
ATOM   4879  HE  ARG A 343     -57.692  35.471  21.470  1.00 31.36           H  
ATOM   4880  NH1 ARG A 343     -56.944  36.128  18.460  1.00 31.36           N  
ATOM   4881 HH11 ARG A 343     -57.218  35.824  17.536  1.00 31.36           H  
ATOM   4882 HH12 ARG A 343     -56.220  36.823  18.567  1.00 31.36           H  
ATOM   4883  NH2 ARG A 343     -58.422  34.710  19.345  1.00 31.36           N  
ATOM   4884 HH21 ARG A 343     -58.700  34.412  18.421  1.00 31.36           H  
ATOM   4885 HH22 ARG A 343     -58.850  34.308  20.166  1.00 31.36           H  
ATOM   4886  CZ  ARG A 343     -57.501  35.609  19.519  1.00 31.36           C  
ATOM   4887  N   LYS A 344     -54.598  38.646  24.951  1.00 26.49           N  
ATOM   4888  H   LYS A 344     -54.418  38.331  24.008  1.00 26.49           H  
ATOM   4889  CA  LYS A 344     -53.898  39.908  25.334  1.00 26.49           C  
ATOM   4890  HA  LYS A 344     -53.756  40.474  24.414  1.00 26.49           H  
ATOM   4891  C   LYS A 344     -52.480  39.655  25.898  1.00 26.49           C  
ATOM   4892  CB  LYS A 344     -54.734  40.794  26.287  1.00 26.49           C  
ATOM   4893  HB2 LYS A 344     -54.233  41.758  26.374  1.00 26.49           H  
ATOM   4894  HB3 LYS A 344     -54.726  40.340  27.278  1.00 26.49           H  
ATOM   4895  O   LYS A 344     -52.230  38.566  26.390  1.00 26.49           O  
ATOM   4896  CG  LYS A 344     -56.188  41.089  25.884  1.00 26.49           C  
ATOM   4897  HG2 LYS A 344     -56.203  41.614  24.929  1.00 26.49           H  
ATOM   4898  HG3 LYS A 344     -56.751  40.160  25.791  1.00 26.49           H  
ATOM   4899  CD  LYS A 344     -56.837  41.965  26.970  1.00 26.49           C  
ATOM   4900  HD2 LYS A 344     -56.775  41.439  27.924  1.00 26.49           H  
ATOM   4901  HD3 LYS A 344     -56.284  42.900  27.051  1.00 26.49           H  
ATOM   4902  CE  LYS A 344     -58.308  42.266  26.658  1.00 26.49           C  
ATOM   4903  HE2 LYS A 344     -58.363  42.791  25.704  1.00 26.49           H  
ATOM   4904  HE3 LYS A 344     -58.839  41.320  26.553  1.00 26.49           H  
ATOM   4905  NZ  LYS A 344     -58.933  43.084  27.731  1.00 26.49           N  
ATOM   4906  HZ1 LYS A 344     -59.903  43.270  27.521  1.00 26.49           H  
ATOM   4907  HZ2 LYS A 344     -58.890  42.599  28.616  1.00 26.49           H  
ATOM   4908  HZ3 LYS A 344     -58.455  43.968  27.832  1.00 26.49           H  
ATOM   4909  N   ILE A 345     -51.516  40.585  25.829  1.00 28.07           N  
ATOM   4910  H   ILE A 345     -50.624  40.262  26.175  1.00 28.07           H  
ATOM   4911  CA  ILE A 345     -51.484  41.932  25.207  1.00 28.07           C  
ATOM   4912  HA  ILE A 345     -52.297  42.009  24.485  1.00 28.07           H  
ATOM   4913  C   ILE A 345     -50.166  42.128  24.420  1.00 28.07           C  
ATOM   4914  CB  ILE A 345     -51.676  43.027  26.292  1.00 28.07           C  
ATOM   4915  HB  ILE A 345     -52.417  42.664  27.004  1.00 28.07           H  
ATOM   4916  O   ILE A 345     -49.220  41.371  24.626  1.00 28.07           O  
ATOM   4917  CG1 ILE A 345     -52.241  44.325  25.671  1.00 28.07           C  
ATOM   4918 HG12 ILE A 345     -51.461  44.835  25.105  1.00 28.07           H  
ATOM   4919 HG13 ILE A 345     -53.048  44.071  24.984  1.00 28.07           H  
ATOM   4920  CG2 ILE A 345     -50.397  43.291  27.107  1.00 28.07           C  
ATOM   4921 HG21 ILE A 345     -49.643  43.793  26.501  1.00 28.07           H  
ATOM   4922 HG22 ILE A 345     -49.986  42.350  27.473  1.00 28.07           H  
ATOM   4923 HG23 ILE A 345     -50.621  43.917  27.971  1.00 28.07           H  
ATOM   4924  CD1 ILE A 345     -52.809  45.305  26.705  1.00 28.07           C  
ATOM   4925 HD11 ILE A 345     -52.020  45.657  27.371  1.00 28.07           H  
ATOM   4926 HD12 ILE A 345     -53.589  44.818  27.290  1.00 28.07           H  
ATOM   4927 HD13 ILE A 345     -53.236  46.165  26.189  1.00 28.07           H  
ATOM   4928  N   THR A 346     -50.082  43.113  23.515  1.00 26.95           N  
ATOM   4929  H   THR A 346     -50.872  43.722  23.355  1.00 26.95           H  
ATOM   4930  CA  THR A 346     -48.865  43.390  22.717  1.00 26.95           C  
ATOM   4931  HA  THR A 346     -47.988  43.169  23.325  1.00 26.95           H  
ATOM   4932  C   THR A 346     -48.795  44.864  22.296  1.00 26.95           C  
ATOM   4933  CB  THR A 346     -48.812  42.507  21.453  1.00 26.95           C  
ATOM   4934  HB  THR A 346     -49.508  42.896  20.709  1.00 26.95           H  
ATOM   4935  O   THR A 346     -49.814  45.431  21.907  1.00 26.95           O  
ATOM   4936  CG2 THR A 346     -47.413  42.448  20.844  1.00 26.95           C  
ATOM   4937 HG21 THR A 346     -46.689  42.108  21.586  1.00 26.95           H  
ATOM   4938 HG22 THR A 346     -47.120  43.430  20.473  1.00 26.95           H
[truncated: 891,333 more chars]
