# Supplementary material for: A glutamine-based single α-helix scaffold to target globular proteins
Source: Nat Commun. 2022 Nov 18;13:7073. doi: 10.1038/s41467-022-34793-6 (PMC9674830; doi:10.1038/s41467-022-34793-6)
Supplement: Supplementary file 7 — Supplementary Data 4 [file 41467_2022_34793_MOESM7_ESM.zip › ColabFold_p37n/p37n_no_MSAs/Q54HT1.pdb]

ATOM      1  N   MET A   1     -42.560 -49.459  -0.023  1.00 37.55           N  
ATOM      2  H   MET A   1     -41.678 -49.946  -0.093  1.00 37.55           H  
ATOM      3  H2  MET A   1     -43.125 -49.719  -0.819  1.00 37.55           H  
ATOM      4  H3  MET A   1     -43.032 -49.711   0.834  1.00 37.55           H  
ATOM      5  CA  MET A   1     -42.303 -48.002  -0.047  1.00 37.55           C  
ATOM      6  HA  MET A   1     -43.251 -47.467  -0.001  1.00 37.55           H  
ATOM      7  C   MET A   1     -41.610 -47.647  -1.357  1.00 37.55           C  
ATOM      8  CB  MET A   1     -41.430 -47.562   1.147  1.00 37.55           C  
ATOM      9  HB2 MET A   1     -41.410 -46.472   1.183  1.00 37.55           H  
ATOM     10  HB3 MET A   1     -40.407 -47.910   1.004  1.00 37.55           H  
ATOM     11  O   MET A   1     -41.015 -48.555  -1.936  1.00 37.55           O  
ATOM     12  CG  MET A   1     -41.923 -48.077   2.507  1.00 37.55           C  
ATOM     13  HG2 MET A   1     -41.537 -47.416   3.283  1.00 37.55           H  
ATOM     14  HG3 MET A   1     -41.502 -49.067   2.678  1.00 37.55           H  
ATOM     15  SD  MET A   1     -43.725 -48.199   2.679  1.00 37.55           S  
ATOM     16  CE  MET A   1     -43.839 -48.560   4.454  1.00 37.55           C  
ATOM     17  HE1 MET A   1     -43.302 -49.480   4.684  1.00 37.55           H  
ATOM     18  HE2 MET A   1     -43.408 -47.738   5.025  1.00 37.55           H  
ATOM     19  HE3 MET A   1     -44.886 -48.675   4.737  1.00 37.55           H  
ATOM     20  N   PRO A   2     -41.642 -46.385  -1.823  1.00 44.93           N  
ATOM     21  CA  PRO A   2     -40.567 -45.866  -2.673  1.00 44.93           C  
ATOM     22  HA  PRO A   2     -40.485 -46.444  -3.593  1.00 44.93           H  
ATOM     23  C   PRO A   2     -39.223 -45.915  -1.919  1.00 44.93           C  
ATOM     24  CB  PRO A   2     -40.976 -44.425  -2.998  1.00 44.93           C  
ATOM     25  HB2 PRO A   2     -40.118 -43.778  -3.181  1.00 44.93           H  
ATOM     26  HB3 PRO A   2     -41.645 -44.419  -3.858  1.00 44.93           H  
ATOM     27  O   PRO A   2     -39.200 -46.082  -0.698  1.00 44.93           O  
ATOM     28  CG  PRO A   2     -41.746 -44.003  -1.747  1.00 44.93           C  
ATOM     29  HG2 PRO A   2     -42.439 -43.187  -1.952  1.00 44.93           H  
ATOM     30  HG3 PRO A   2     -41.043 -43.722  -0.963  1.00 44.93           H  
ATOM     31  CD  PRO A   2     -42.481 -45.286  -1.353  1.00 44.93           C  
ATOM     32  HD2 PRO A   2     -43.442 -45.324  -1.866  1.00 44.93           H  
ATOM     33  HD3 PRO A   2     -42.637 -45.306  -0.274  1.00 44.93           H  
ATOM     34  N   SER A   3     -38.104 -45.762  -2.627  1.00 55.90           N  
ATOM     35  H   SER A   3     -38.156 -45.593  -3.621  1.00 55.90           H  
ATOM     36  CA  SER A   3     -36.784 -45.595  -2.006  1.00 55.90           C  
ATOM     37  HA  SER A   3     -36.763 -46.175  -1.083  1.00 55.90           H  
ATOM     38  C   SER A   3     -36.554 -44.127  -1.609  1.00 55.90           C  
ATOM     39  CB  SER A   3     -35.694 -46.190  -2.906  1.00 55.90           C  
ATOM     40  HB2 SER A   3     -35.783 -47.275  -2.873  1.00 55.90           H  
ATOM     41  HB3 SER A   3     -34.711 -45.924  -2.519  1.00 55.90           H  
ATOM     42  O   SER A   3     -36.939 -43.210  -2.338  1.00 55.90           O  
ATOM     43  OG  SER A   3     -35.819 -45.779  -4.256  1.00 55.90           O  
ATOM     44  HG  SER A   3     -35.151 -46.239  -4.770  1.00 55.90           H  
ATOM     45  N   LEU A   4     -35.987 -43.900  -0.418  1.00 59.84           N  
ATOM     46  H   LEU A   4     -35.650 -44.692   0.110  1.00 59.84           H  
ATOM     47  CA  LEU A   4     -36.136 -42.640   0.331  1.00 59.84           C  
ATOM     48  HA  LEU A   4     -37.204 -42.462   0.457  1.00 59.84           H  
ATOM     49  C   LEU A   4     -35.572 -41.392  -0.374  1.00 59.84           C  
ATOM     50  CB  LEU A   4     -35.487 -42.820   1.719  1.00 59.84           C  
ATOM     51  HB2 LEU A   4     -35.445 -43.879   1.977  1.00 59.84           H  
ATOM     52  HB3 LEU A   4     -34.461 -42.455   1.674  1.00 59.84           H  
ATOM     53  O   LEU A   4     -36.071 -40.292  -0.163  1.00 59.84           O  
ATOM     54  CG  LEU A   4     -36.227 -42.095   2.858  1.00 59.84           C  
ATOM     55  HG  LEU A   4     -36.461 -41.073   2.559  1.00 59.84           H  
ATOM     56  CD1 LEU A   4     -37.518 -42.841   3.215  1.00 59.84           C  
ATOM     57 HD11 LEU A   4     -37.295 -43.875   3.477  1.00 59.84           H  
ATOM     58 HD12 LEU A   4     -38.218 -42.813   2.380  1.00 59.84           H  
ATOM     59 HD13 LEU A   4     -37.989 -42.364   4.074  1.00 59.84           H  
ATOM     60  CD2 LEU A   4     -35.338 -42.055   4.102  1.00 59.84           C  
ATOM     61 HD21 LEU A   4     -34.419 -41.512   3.882  1.00 59.84           H  
ATOM     62 HD22 LEU A   4     -35.863 -41.537   4.904  1.00 59.84           H  
ATOM     63 HD23 LEU A   4     -35.096 -43.067   4.427  1.00 59.84           H  
ATOM     64  N   PHE A   5     -34.566 -41.562  -1.235  1.00 65.80           N  
ATOM     65  H   PHE A   5     -34.212 -42.499  -1.361  1.00 65.80           H  
ATOM     66  CA  PHE A   5     -33.941 -40.489  -2.017  1.00 65.80           C  
ATOM     67  HA  PHE A   5     -34.461 -39.554  -1.810  1.00 65.80           H  
ATOM     68  C   PHE A   5     -34.079 -40.720  -3.534  1.00 65.80           C  
ATOM     69  CB  PHE A   5     -32.476 -40.318  -1.581  1.00 65.80           C  
ATOM     70  HB2 PHE A   5     -32.080 -39.423  -2.060  1.00 65.80           H  
ATOM     71  HB3 PHE A   5     -31.916 -41.173  -1.961  1.00 65.80           H  
ATOM     72  O   PHE A   5     -33.235 -40.268  -4.312  1.00 65.80           O  
ATOM     73  CG  PHE A   5     -32.213 -40.198  -0.087  1.00 65.80           C  
ATOM     74  CD1 PHE A   5     -32.994 -39.358   0.732  1.00 65.80           C  
ATOM     75  HD1 PHE A   5     -33.811 -38.790   0.312  1.00 65.80           H  
ATOM     76  CD2 PHE A   5     -31.158 -40.933   0.485  1.00 65.80           C  
ATOM     77  HD2 PHE A   5     -30.557 -41.576  -0.141  1.00 65.80           H  
ATOM     78  CE1 PHE A   5     -32.733 -39.274   2.111  1.00 65.80           C  
ATOM     79  HE1 PHE A   5     -33.346 -38.642   2.736  1.00 65.80           H  
ATOM     80  CE2 PHE A   5     -30.895 -40.850   1.864  1.00 65.80           C  
ATOM     81  HE2 PHE A   5     -30.094 -41.429   2.300  1.00 65.80           H  
ATOM     82  CZ  PHE A   5     -31.685 -40.020   2.679  1.00 65.80           C  
ATOM     83  HZ  PHE A   5     -31.491 -39.957   3.739  1.00 65.80           H  
ATOM     84  N   SER A   6     -35.108 -41.467  -3.958  1.00 59.72           N  
ATOM     85  H   SER A   6     -35.741 -41.830  -3.259  1.00 59.72           H  
ATOM     86  CA  SER A   6     -35.249 -41.969  -5.332  1.00 59.72           C  
ATOM     87  HA  SER A   6     -34.471 -42.720  -5.468  1.00 59.72           H  
ATOM     88  C   SER A   6     -35.049 -40.898  -6.413  1.00 59.72           C  
ATOM     89  CB  SER A   6     -36.587 -42.694  -5.532  1.00 59.72           C  
ATOM     90  HB2 SER A   6     -36.601 -43.146  -6.524  1.00 59.72           H  
ATOM     91  HB3 SER A   6     -36.682 -43.491  -4.795  1.00 59.72           H  
ATOM     92  O   SER A   6     -35.583 -39.791  -6.351  1.00 59.72           O  
ATOM     93  OG  SER A   6     -37.696 -41.829  -5.414  1.00 59.72           O  
ATOM     94  HG  SER A   6     -37.675 -41.424  -4.544  1.00 59.72           H  
ATOM     95  N   SER A   7     -34.255 -41.237  -7.433  1.00 63.66           N  
ATOM     96  H   SER A   7     -33.791 -42.131  -7.355  1.00 63.66           H  
ATOM     97  CA  SER A   7     -33.863 -40.378  -8.567  1.00 63.66           C  
ATOM     98  HA  SER A   7     -33.214 -40.990  -9.192  1.00 63.66           H  
ATOM     99  C   SER A   7     -33.039 -39.119  -8.243  1.00 63.66           C  
ATOM    100  CB  SER A   7     -35.079 -40.018  -9.436  1.00 63.66           C  
ATOM    101  HB2 SER A   7     -35.749 -40.875  -9.509  1.00 63.66           H  
ATOM    102  HB3 SER A   7     -34.734 -39.763 -10.438  1.00 63.66           H  
ATOM    103  O   SER A   7     -32.493 -38.515  -9.171  1.00 63.66           O  
ATOM    104  OG  SER A   7     -35.773 -38.907  -8.906  1.00 63.66           O  
ATOM    105  HG  SER A   7     -35.990 -39.102  -7.992  1.00 63.66           H  
ATOM    106  N   LEU A   8     -32.899 -38.702  -6.979  1.00 74.33           N  
ATOM    107  H   LEU A   8     -33.358 -39.222  -6.245  1.00 74.33           H  
ATOM    108  CA  LEU A   8     -32.089 -37.539  -6.601  1.00 74.33           C  
ATOM    109  HA  LEU A   8     -32.331 -36.726  -7.285  1.00 74.33           H  
ATOM    110  C   LEU A   8     -30.588 -37.817  -6.783  1.00 74.33           C  
ATOM    111  CB  LEU A   8     -32.441 -37.072  -5.178  1.00 74.33           C  
ATOM    112  HB2 LEU A   8     -32.302 -37.910  -4.495  1.00 74.33           H  
ATOM    113  HB3 LEU A   8     -31.746 -36.285  -4.884  1.00 74.33           H  
ATOM    114  O   LEU A   8     -30.150 -38.966  -6.866  1.00 74.33           O  
ATOM    115  CG  LEU A   8     -33.874 -36.540  -4.994  1.00 74.33           C  
ATOM    116  HG  LEU A   8     -34.592 -37.317  -5.257  1.00 74.33           H  
ATOM    117  CD1 LEU A   8     -34.077 -36.167  -3.526  1.00 74.33           C  
ATOM    118 HD11 LEU A   8     -33.947 -37.051  -2.902  1.00 74.33           H  
ATOM    119 HD12 LEU A   8     -33.368 -35.399  -3.217  1.00 74.33           H  
ATOM    120 HD13 LEU A   8     -35.091 -35.796  -3.377  1.00 74.33           H  
ATOM    121  CD2 LEU A   8     -34.138 -35.301  -5.857  1.00 74.33           C  
ATOM    122 HD21 LEU A   8     -33.368 -34.548  -5.693  1.00 74.33           H  
ATOM    123 HD22 LEU A   8     -35.108 -34.881  -5.592  1.00 74.33           H  
ATOM    124 HD23 LEU A   8     -34.177 -35.581  -6.910  1.00 74.33           H  
ATOM    125  N   LYS A   9     -29.803 -36.746  -6.933  1.00 80.45           N  
ATOM    126  H   LYS A   9     -30.234 -35.840  -6.816  1.00 80.45           H  
ATOM    127  CA  LYS A   9     -28.424 -36.781  -7.452  1.00 80.45           C  
ATOM    128  HA  LYS A   9     -28.078 -37.813  -7.523  1.00 80.45           H  
ATOM    129  C   LYS A   9     -27.476 -36.033  -6.513  1.00 80.45           C  
ATOM    130  CB  LYS A   9     -28.417 -36.176  -8.866  1.00 80.45           C  
ATOM    131  HB2 LYS A   9     -27.383 -36.110  -9.206  1.00 80.45           H  
ATOM    132  HB3 LYS A   9     -28.808 -35.161  -8.800  1.00 80.45           H  
ATOM    133  O   LYS A   9     -27.637 -34.826  -6.331  1.00 80.45           O  
ATOM    134  CG  LYS A   9     -29.242 -36.980  -9.897  1.00 80.45           C  
ATOM    135  HG2 LYS A   9     -28.641 -37.811 -10.267  1.00 80.45           H  
ATOM    136  HG3 LYS A   9     -30.118 -37.406  -9.409  1.00 80.45           H  
ATOM    137  CD  LYS A   9     -29.710 -36.137 -11.100  1.00 80.45           C  
ATOM    138  HD2 LYS A   9     -29.721 -35.079 -10.836  1.00 80.45           H  
ATOM    139  HD3 LYS A   9     -28.999 -36.270 -11.915  1.00 80.45           H  
ATOM    140  CE  LYS A   9     -31.110 -36.504 -11.606  1.00 80.45           C  
ATOM    141  HE2 LYS A   9     -31.135 -37.561 -11.872  1.00 80.45           H  
ATOM    142  HE3 LYS A   9     -31.306 -35.921 -12.506  1.00 80.45           H  
ATOM    143  NZ  LYS A   9     -32.149 -36.212 -10.589  1.00 80.45           N  
ATOM    144  HZ1 LYS A   9     -32.175 -36.964  -9.915  1.00 80.45           H  
ATOM    145  HZ2 LYS A   9     -31.937 -35.368 -10.075  1.00 80.45           H  
ATOM    146  HZ3 LYS A   9     -33.075 -36.159 -10.989  1.00 80.45           H  
ATOM    147  N   PHE A  10     -26.494 -36.722  -5.938  1.00 79.56           N  
ATOM    148  H   PHE A  10     -26.405 -37.700  -6.178  1.00 79.56           H  
ATOM    149  CA  PHE A  10     -25.743 -36.250  -4.768  1.00 79.56           C  
ATOM    150  HA  PHE A  10     -26.062 -35.238  -4.515  1.00 79.56           H  
ATOM    151  C   PHE A  10     -24.227 -36.227  -4.988  1.00 79.56           C  
ATOM    152  CB  PHE A  10     -26.078 -37.147  -3.569  1.00 79.56           C  
ATOM    153  HB2 PHE A  10     -25.773 -38.169  -3.794  1.00 79.56           H  
ATOM    154  HB3 PHE A  10     -25.491 -36.818  -2.712  1.00 79.56           H  
ATOM    155  O   PHE A  10     -23.661 -37.195  -5.492  1.00 79.56           O  
ATOM    156  CG  PHE A  10     -27.542 -37.145  -3.177  1.00 79.56           C  
ATOM    157  CD1 PHE A  10     -28.032 -36.170  -2.289  1.00 79.56           C  
ATOM    158  HD1 PHE A  10     -27.365 -35.425  -1.881  1.00 79.56           H  
ATOM    159  CD2 PHE A  10     -28.416 -38.119  -3.699  1.00 79.56           C  
ATOM    160  HD2 PHE A  10     -28.047 -38.872  -4.379  1.00 79.56           H  
ATOM    161  CE1 PHE A  10     -29.389 -36.167  -1.920  1.00 79.56           C  
ATOM    162  HE1 PHE A  10     -29.765 -35.423  -1.233  1.00 79.56           H  
ATOM    163  CE2 PHE A  10     -29.767 -38.124  -3.318  1.00 79.56           C  
ATOM    164  HE2 PHE A  10     -30.430 -38.887  -3.700  1.00 79.56           H  
ATOM    165  CZ  PHE A  10     -30.255 -37.148  -2.431  1.00 79.56           C  
ATOM    166  HZ  PHE A  10     -31.293 -37.155  -2.130  1.00 79.56           H  
ATOM    167  N   PHE A  11     -23.550 -35.166  -4.538  1.00 81.57           N  
ATOM    168  H   PHE A  11     -24.078 -34.387  -4.171  1.00 81.57           H  
ATOM    169  CA  PHE A  11     -22.085 -35.115  -4.451  1.00 81.57           C  
ATOM    170  HA  PHE A  11     -21.669 -36.053  -4.818  1.00 81.57           H  
ATOM    171  C   PHE A  11     -21.618 -34.941  -3.000  1.00 81.57           C  
ATOM    172  CB  PHE A  11     -21.531 -34.006  -5.353  1.00 81.57           C  
ATOM    173  HB2 PHE A  11     -21.838 -34.203  -6.380  1.00 81.57           H  
ATOM    174  HB3 PHE A  11     -21.968 -33.054  -5.053  1.00 81.57           H  
ATOM    175  O   PHE A  11     -21.903 -33.934  -2.353  1.00 81.57           O  
ATOM    176  CG  PHE A  11     -20.015 -33.894  -5.303  1.00 81.57           C  
ATOM    177  CD1 PHE A  11     -19.390 -33.133  -4.295  1.00 81.57           C  
ATOM    178  HD1 PHE A  11     -19.990 -32.609  -3.566  1.00 81.57           H  
ATOM    179  CD2 PHE A  11     -19.221 -34.565  -6.250  1.00 81.57           C  
ATOM    180  HD2 PHE A  11     -19.694 -35.145  -7.029  1.00 81.57           H  
ATOM    181  CE1 PHE A  11     -17.989 -33.057  -4.227  1.00 81.57           C  
ATOM    182  HE1 PHE A  11     -17.517 -32.474  -3.450  1.00 81.57           H  
ATOM    183  CE2 PHE A  11     -17.817 -34.489  -6.179  1.00 81.57           C  
ATOM    184  HE2 PHE A  11     -17.205 -35.019  -6.894  1.00 81.57           H  
ATOM    185  CZ  PHE A  11     -17.200 -33.736  -5.169  1.00 81.57           C  
ATOM    186  HZ  PHE A  11     -16.123 -33.683  -5.115  1.00 81.57           H  
ATOM    187  N   CYS A  12     -20.837 -35.894  -2.497  1.00 76.88           N  
ATOM    188  H   CYS A  12     -20.670 -36.716  -3.060  1.00 76.88           H  
ATOM    189  CA  CYS A  12     -20.330 -35.885  -1.124  1.00 76.88           C  
ATOM    190  HA  CYS A  12     -20.977 -35.270  -0.498  1.00 76.88           H  
ATOM    191  C   CYS A  12     -18.918 -35.277  -1.068  1.00 76.88           C  
ATOM    192  CB  CYS A  12     -20.409 -37.321  -0.592  1.00 76.88           C  
ATOM    193  HB2 CYS A  12     -19.813 -37.982  -1.222  1.00 76.88           H  
ATOM    194  HB3 CYS A  12     -20.033 -37.372   0.430  1.00 76.88           H  
ATOM    195  O   CYS A  12     -17.944 -35.898  -1.511  1.00 76.88           O  
ATOM    196  SG  CYS A  12     -22.141 -37.868  -0.627  1.00 76.88           S  
ATOM    197  HG  CYS A  12     -22.582 -37.174   0.426  1.00 76.88           H  
ATOM    198  N   PHE A  13     -18.795 -34.065  -0.528  1.00 74.94           N  
ATOM    199  H   PHE A  13     -19.614 -33.648  -0.110  1.00 74.94           H  
ATOM    200  CA  PHE A  13     -17.531 -33.354  -0.324  1.00 74.94           C  
ATOM    201  HA  PHE A  13     -16.810 -33.705  -1.063  1.00 74.94           H  
ATOM    202  C   PHE A  13     -16.940 -33.628   1.068  1.00 74.94           C  
ATOM    203  CB  PHE A  13     -17.743 -31.847  -0.545  1.00 74.94           C  
ATOM    204  HB2 PHE A  13     -18.223 -31.681  -1.510  1.00 74.94           H  
ATOM    205  HB3 PHE A  13     -18.429 -31.480   0.219  1.00 74.94           H  
ATOM    206  O   PHE A  13     -17.652 -34.019   1.987  1.00 74.94           O  
ATOM    207  CG  PHE A  13     -16.458 -31.037  -0.496  1.00 74.94           C  
ATOM    208  CD1 PHE A  13     -16.275 -30.057   0.498  1.00 74.94           C  
ATOM    209  HD1 PHE A  13     -17.066 -29.842   1.202  1.00 74.94           H  
ATOM    210  CD2 PHE A  13     -15.408 -31.313  -1.396  1.00 74.94           C  
ATOM    211  HD2 PHE A  13     -15.530 -32.062  -2.164  1.00 74.94           H  
ATOM    212  CE1 PHE A  13     -15.058 -29.361   0.595  1.00 74.94           C  
ATOM    213  HE1 PHE A  13     -14.923 -28.614   1.364  1.00 74.94           H  
ATOM    214  CE2 PHE A  13     -14.186 -30.626  -1.290  1.00 74.94           C  
ATOM    215  HE2 PHE A  13     -13.373 -30.853  -1.964  1.00 74.94           H  
ATOM    216  CZ  PHE A  13     -14.011 -29.649  -0.296  1.00 74.94           C  
ATOM    217  HZ  PHE A  13     -13.070 -29.126  -0.206  1.00 74.94           H  
ATOM    218  N   SER A  14     -15.637 -33.404   1.227  1.00 68.38           N  
ATOM    219  H   SER A  14     -15.110 -33.025   0.453  1.00 68.38           H  
ATOM    220  CA  SER A  14     -14.939 -33.392   2.514  1.00 68.38           C  
ATOM    221  HA  SER A  14     -15.627 -33.062   3.292  1.00 68.38           H  
ATOM    222  C   SER A  14     -13.752 -32.416   2.386  1.00 68.38           C  
ATOM    223  CB  SER A  14     -14.477 -34.812   2.852  1.00 68.38           C  
ATOM    224  HB2 SER A  14     -15.303 -35.509   2.710  1.00 68.38           H  
ATOM    225  HB3 SER A  14     -13.660 -35.095   2.187  1.00 68.38           H  
ATOM    226  O   SER A  14     -13.046 -32.496   1.375  1.00 68.38           O  
ATOM    227  OG  SER A  14     -14.044 -34.907   4.183  1.00 68.38           O  
ATOM    228  HG  SER A  14     -14.785 -34.983   4.788  1.00 68.38           H  
ATOM    229  N   PRO A  15     -13.561 -31.451   3.310  1.00 57.29           N  
ATOM    230  CA  PRO A  15     -12.468 -30.465   3.244  1.00 57.29           C  
ATOM    231  HA  PRO A  15     -12.328 -30.113   2.222  1.00 57.29           H  
ATOM    232  C   PRO A  15     -11.127 -31.029   3.757  1.00 57.29           C  
ATOM    233  CB  PRO A  15     -12.964 -29.314   4.125  1.00 57.29           C  
ATOM    234  HB2 PRO A  15     -13.622 -28.671   3.539  1.00 57.29           H  
ATOM    235  HB3 PRO A  15     -12.144 -28.732   4.547  1.00 57.29           H  
ATOM    236  O   PRO A  15     -10.045 -30.541   3.421  1.00 57.29           O  
ATOM    237  CG  PRO A  15     -13.781 -30.020   5.210  1.00 57.29           C  
ATOM    238  HG2 PRO A  15     -13.119 -30.400   5.988  1.00 57.29           H  
ATOM    239  HG3 PRO A  15     -14.536 -29.363   5.643  1.00 57.29           H  
ATOM    240  CD  PRO A  15     -14.420 -31.188   4.461  1.00 57.29           C  
ATOM    241  HD2 PRO A  15     -14.489 -32.058   5.113  1.00 57.29           H  
ATOM    242  HD3 PRO A  15     -15.413 -30.897   4.118  1.00 57.29           H  
ATOM    243  N   THR A  16     -11.230 -32.059   4.586  1.00 56.81           N  
ATOM    244  H   THR A  16     -12.164 -32.379   4.803  1.00 56.81           H  
ATOM    245  CA  THR A  16     -10.203 -32.920   5.171  1.00 56.81           C  
ATOM    246  HA  THR A  16      -9.338 -32.323   5.460  1.00 56.81           H  
ATOM    247  C   THR A  16      -9.723 -33.979   4.165  1.00 56.81           C  
ATOM    248  CB  THR A  16     -10.802 -33.575   6.439  1.00 56.81           C  
ATOM    249  HB  THR A  16     -10.333 -34.539   6.636  1.00 56.81           H  
ATOM    250  O   THR A  16     -10.251 -34.118   3.060  1.00 56.81           O  
ATOM    251  CG2 THR A  16     -10.637 -32.676   7.661  1.00 56.81           C  
ATOM    252 HG21 THR A  16     -11.058 -33.176   8.533  1.00 56.81           H  
ATOM    253 HG22 THR A  16      -9.577 -32.498   7.844  1.00 56.81           H  
ATOM    254 HG23 THR A  16     -11.151 -31.727   7.505  1.00 56.81           H  
ATOM    255  OG1 THR A  16     -12.191 -33.746   6.265  1.00 56.81           O  
ATOM    256  HG1 THR A  16     -12.559 -34.125   7.066  1.00 56.81           H  
ATOM    257  N   LYS A  17      -8.669 -34.720   4.522  1.00 55.56           N  
ATOM    258  H   LYS A  17      -8.294 -34.571   5.448  1.00 55.56           H  
ATOM    259  CA  LYS A  17      -8.079 -35.821   3.728  1.00 55.56           C  
ATOM    260  HA  LYS A  17      -8.671 -35.969   2.825  1.00 55.56           H  
ATOM    261  C   LYS A  17      -8.104 -37.162   4.478  1.00 55.56           C  
ATOM    262  CB  LYS A  17      -6.635 -35.465   3.320  1.00 55.56           C  
ATOM    263  HB2 LYS A  17      -6.268 -36.254   2.663  1.00 55.56           H  
ATOM    264  HB3 LYS A  17      -6.006 -35.474   4.211  1.00 55.56           H  
ATOM    265  O   LYS A  17      -7.453 -38.120   4.066  1.00 55.56           O  
ATOM    266  CG  LYS A  17      -6.475 -34.126   2.573  1.00 55.56           C  
ATOM    267  HG2 LYS A  17      -7.448 -33.757   2.249  1.00 55.56           H  
ATOM    268  HG3 LYS A  17      -5.867 -34.291   1.684  1.00 55.56           H  
ATOM    269  CD  LYS A  17      -5.778 -33.077   3.448  1.00 55.56           C  
ATOM    270  HD2 LYS A  17      -4.762 -33.407   3.666  1.00 55.56           H  
ATOM    271  HD3 LYS A  17      -6.325 -32.986   4.386  1.00 55.56           H  
ATOM    272  CE  LYS A  17      -5.750 -31.718   2.741  1.00 55.56           C  
ATOM    273  HE2 LYS A  17      -5.163 -31.804   1.827  1.00 55.56           H  
ATOM    274  HE3 LYS A  17      -6.773 -31.462   2.466  1.00 55.56           H  
ATOM    275  NZ  LYS A  17      -5.196 -30.667   3.630  1.00 55.56           N  
ATOM    276  HZ1 LYS A  17      -5.762 -30.598   4.463  1.00 55.56           H  
ATOM    277  HZ2 LYS A  17      -5.215 -29.764   3.179  1.00 55.56           H  
ATOM    278  HZ3 LYS A  17      -4.252 -30.890   3.912  1.00 55.56           H  
ATOM    279  N   ASP A  18      -8.785 -37.202   5.619  1.00 60.54           N  
ATOM    280  H   ASP A  18      -9.364 -36.399   5.823  1.00 60.54           H  
ATOM    281  CA  ASP A  18      -8.284 -37.915   6.792  1.00 60.54           C  
ATOM    282  HA  ASP A  18      -7.250 -38.201   6.598  1.00 60.54           H  
ATOM    283  C   ASP A  18      -9.036 -39.220   7.099  1.00 60.54           C  
ATOM    284  CB  ASP A  18      -8.234 -36.917   7.961  1.00 60.54           C  
ATOM    285  HB2 ASP A  18      -7.863 -37.422   8.853  1.00 60.54           H  
ATOM    286  HB3 ASP A  18      -9.235 -36.540   8.165  1.00 60.54           H  
ATOM    287  O   ASP A  18     -10.123 -39.498   6.583  1.00 60.54           O  
ATOM    288  CG  ASP A  18      -7.292 -35.757   7.605  1.00 60.54           C  
ATOM    289  OD1 ASP A  18      -6.066 -35.985   7.661  1.00 60.54           O  
ATOM    290  OD2 ASP A  18      -7.786 -34.706   7.127  1.00 60.54           O  
ATOM    291  N   THR A  19      -8.422 -40.086   7.914  1.00 59.71           N  
ATOM    292  H   THR A  19      -7.549 -39.803   8.337  1.00 59.71           H  
ATOM    293  CA  THR A  19      -8.902 -41.472   8.087  1.00 59.71           C  
ATOM    294  HA  THR A  19      -9.193 -41.828   7.099  1.00 59.71           H  
ATOM    295  C   THR A  19     -10.160 -41.595   8.951  1.00 59.71           C  
ATOM    296  CB  THR A  19      -7.819 -42.440   8.589  1.00 59.71           C  
ATOM    297  HB  THR A  19      -8.197 -43.453   8.453  1.00 59.71           H  
ATOM    298  O   THR A  19     -10.792 -42.651   8.944  1.00 59.71           O  
ATOM    299  CG2 THR A  19      -6.494 -42.331   7.835  1.00 59.71           C  
ATOM    300 HG21 THR A  19      -5.820 -43.118   8.172  1.00 59.71           H  
ATOM    301 HG22 THR A  19      -6.670 -42.455   6.766  1.00 59.71           H  
ATOM    302 HG23 THR A  19      -6.025 -41.362   8.008  1.00 59.71           H  
ATOM    303  OG1 THR A  19      -7.563 -42.263   9.960  1.00 59.71           O  
ATOM    304  HG1 THR A  19      -6.907 -41.569  10.062  1.00 59.71           H  
ATOM    305  N   SER A  20     -10.548 -40.543   9.670  1.00 59.58           N  
ATOM    306  H   SER A  20      -9.962 -39.721   9.672  1.00 59.58           H  
ATOM    307  CA  SER A  20     -11.879 -40.333  10.253  1.00 59.58           C  
ATOM    308  HA  SER A  20     -12.193 -41.212  10.815  1.00 59.58           H  
ATOM    309  C   SER A  20     -12.905 -40.092   9.141  1.00 59.58           C  
ATOM    310  CB  SER A  20     -11.821 -39.124  11.217  1.00 59.58           C  
ATOM    311  HB2 SER A  20     -11.525 -39.483  12.202  1.00 59.58           H  
ATOM    312  HB3 SER A  20     -12.802 -38.657  11.304  1.00 59.58           H  
ATOM    313  O   SER A  20     -13.773 -40.923   8.869  1.00 59.58           O  
ATOM    314  OG  SER A  20     -10.853 -38.173  10.786  1.00 59.58           O  
ATOM    315  HG  SER A  20     -11.285 -37.441  10.339  1.00 59.58           H  
ATOM    316  N   ASP A  21     -12.725 -38.982   8.437  1.00 60.58           N  
ATOM    317  H   ASP A  21     -11.987 -38.367   8.749  1.00 60.58           H  
ATOM    318  CA  ASP A  21     -13.654 -38.367   7.496  1.00 60.58           C  
ATOM    319  HA  ASP A  21     -14.604 -38.178   7.998  1.00 60.58           H  
ATOM    320  C   ASP A  21     -13.931 -39.264   6.287  1.00 60.58           C  
ATOM    321  CB  ASP A  21     -13.057 -37.017   7.061  1.00 60.58           C  
ATOM    322  HB2 ASP A  21     -13.770 -36.526   6.399  1.00 60.58           H  
ATOM    323  HB3 ASP A  21     -12.141 -37.195   6.497  1.00 60.58           H  
ATOM    324  O   ASP A  21     -15.077 -39.369   5.844  1.00 60.58           O  
ATOM    325  CG  ASP A  21     -12.733 -36.083   8.237  1.00 60.58           C  
ATOM    326  OD1 ASP A  21     -11.944 -36.487   9.120  1.00 60.58           O  
ATOM    327  OD2 ASP A  21     -13.267 -34.953   8.254  1.00 60.58           O  
ATOM    328  N   LYS A  22     -12.924 -40.005   5.794  1.00 66.90           N  
ATOM    329  H   LYS A  22     -11.996 -39.849   6.161  1.00 66.90           H  
ATOM    330  CA  LYS A  22     -13.147 -40.971   4.710  1.00 66.90           C  
ATOM    331  HA  LYS A  22     -13.699 -40.442   3.933  1.00 66.90           H  
ATOM    332  C   LYS A  22     -14.059 -42.130   5.125  1.00 66.90           C  
ATOM    333  CB  LYS A  22     -11.829 -41.458   4.082  1.00 66.90           C  
ATOM    334  HB2 LYS A  22     -11.226 -40.593   3.806  1.00 66.90           H  
ATOM    335  HB3 LYS A  22     -11.273 -42.065   4.797  1.00 66.90           H  
ATOM    336  O   LYS A  22     -14.841 -42.564   4.287  1.00 66.90           O  
ATOM    337  CG  LYS A  22     -12.145 -42.283   2.816  1.00 66.90           C  
ATOM    338  HG2 LYS A  22     -12.788 -41.690   2.166  1.00 66.90           H  
ATOM    339  HG3 LYS A  22     -12.681 -43.186   3.107  1.00 66.90           H  
ATOM    340  CD  LYS A  22     -10.915 -42.718   2.011  1.00 66.90           C  
ATOM    341  HD2 LYS A  22     -10.330 -43.426   2.599  1.00 66.90           H  
ATOM    342  HD3 LYS A  22     -10.295 -41.844   1.810  1.00 66.90           H  
ATOM    343  CE  LYS A  22     -11.315 -43.355   0.667  1.00 66.90           C  
ATOM    344  HE2 LYS A  22     -11.811 -42.596   0.062  1.00 66.90           H  
ATOM    345  HE3 LYS A  22     -10.407 -43.664   0.149  1.00 66.90           H  
ATOM    346  NZ  LYS A  22     -12.225 -44.514   0.821  1.00 66.90           N  
ATOM    347  HZ1 LYS A  22     -12.457 -44.971  -0.049  1.00 66.90           H  
ATOM    348  HZ2 LYS A  22     -11.906 -45.212   1.478  1.00 66.90           H  
ATOM    349  HZ3 LYS A  22     -13.138 -44.224   1.141  1.00 66.90           H  
ATOM    350  N   LYS A  23     -14.021 -42.624   6.374  1.00 70.27           N  
ATOM    351  H   LYS A  23     -13.466 -42.141   7.065  1.00 70.27           H  
ATOM    352  CA  LYS A  23     -14.961 -43.687   6.803  1.00 70.27           C  
ATOM    353  HA  LYS A  23     -14.909 -44.522   6.104  1.00 70.27           H  
ATOM    354  C   LYS A  23     -16.397 -43.176   6.739  1.00 70.27           C  
ATOM    355  CB  LYS A  23     -14.679 -44.205   8.222  1.00 70.27           C  
ATOM    356  HB2 LYS A  23     -15.475 -44.901   8.487  1.00 70.27           H  
ATOM    357  HB3 LYS A  23     -14.719 -43.375   8.927  1.00 70.27           H  
ATOM    358  O   LYS A  23     -17.248 -43.816   6.131  1.00 70.27           O  
ATOM    359  CG  LYS A  23     -13.339 -44.932   8.379  1.00 70.27           C  
ATOM    360  HG2 LYS A  23     -13.256 -45.722   7.632  1.00 70.27           H  
ATOM    361  HG3 LYS A  23     -12.531 -44.217   8.222  1.00 70.27           H  
ATOM    362  CD  LYS A  23     -13.250 -45.551   9.785  1.00 70.27           C  
ATOM    363  HD2 LYS A  23     -13.643 -44.855  10.525  1.00 70.27           H  
ATOM    364  HD3 LYS A  23     -13.881 -46.440   9.803  1.00 70.27           H  
ATOM    365  CE  LYS A  23     -11.822 -45.952  10.176  1.00 70.27           C  
ATOM    366  HE2 LYS A  23     -11.881 -46.693  10.973  1.00 70.27           H  
ATOM    367  HE3 LYS A  23     -11.339 -46.418   9.317  1.00 70.27           H  
ATOM    368  NZ  LYS A  23     -11.043 -44.780  10.648  1.00 70.27           N  
ATOM    369  HZ1 LYS A  23     -11.017 -44.065   9.934  1.00 70.27           H  
ATOM    370  HZ2 LYS A  23     -10.090 -45.024  10.874  1.00 70.27           H  
ATOM    371  HZ3 LYS A  23     -11.476 -44.360  11.458  1.00 70.27           H  
ATOM    372  N   ILE A  24     -16.625 -41.989   7.302  1.00 67.13           N  
ATOM    373  H   ILE A  24     -15.853 -41.529   7.763  1.00 67.13           H  
ATOM    374  CA  ILE A  24     -17.938 -41.341   7.341  1.00 67.13           C  
ATOM    375  HA  ILE A  24     -18.662 -42.049   7.744  1.00 67.13           H  
ATOM    376  C   ILE A  24     -18.422 -41.016   5.921  1.00 67.13           C  
ATOM    377  CB  ILE A  24     -17.876 -40.136   8.309  1.00 67.13           C  
ATOM    378  HB  ILE A  24     -16.967 -39.570   8.105  1.00 67.13           H  
ATOM    379  O   ILE A  24     -19.563 -41.324   5.597  1.00 67.13           O  
ATOM    380  CG1 ILE A  24     -17.817 -40.690   9.755  1.00 67.13           C  
ATOM    381 HG12 ILE A  24     -18.806 -41.045  10.045  1.00 67.13           H  
ATOM    382 HG13 ILE A  24     -17.137 -41.540   9.802  1.00 67.13           H  
ATOM    383  CG2 ILE A  24     -19.074 -39.186   8.147  1.00 67.13           C  
ATOM    384 HG21 ILE A  24     -19.059 -38.722   7.160  1.00 67.13           H  
ATOM    385 HG22 ILE A  24     -19.028 -38.383   8.883  1.00 67.13           H  
ATOM    386 HG23 ILE A  24     -20.009 -39.730   8.280  1.00 67.13           H  
ATOM    387  CD1 ILE A  24     -17.327 -39.683  10.799  1.00 67.13           C  
ATOM    388 HD11 ILE A  24     -17.322 -40.157  11.781  1.00 67.13           H  
ATOM    389 HD12 ILE A  24     -17.985 -38.815  10.837  1.00 67.13           H  
ATOM    390 HD13 ILE A  24     -16.311 -39.376  10.554  1.00 67.13           H  
ATOM    391  N   LYS A  25     -17.559 -40.525   5.018  1.00 74.15           N  
ATOM    392  H   LYS A  25     -16.641 -40.247   5.333  1.00 74.15           H  
ATOM    393  CA  LYS A  25     -17.917 -40.358   3.598  1.00 74.15           C  
ATOM    394  HA  LYS A  25     -18.828 -39.761   3.558  1.00 74.15           H  
ATOM    395  C   LYS A  25     -18.257 -41.687   2.909  1.00 74.15           C  
ATOM    396  CB  LYS A  25     -16.824 -39.587   2.841  1.00 74.15           C  
ATOM    397  HB2 LYS A  25     -16.734 -38.585   3.262  1.00 74.15           H  
ATOM    398  HB3 LYS A  25     -15.869 -40.102   2.942  1.00 74.15           H  
ATOM    399  O   LYS A  25     -19.291 -41.769   2.252  1.00 74.15           O  
ATOM    400  CG  LYS A  25     -17.203 -39.500   1.353  1.00 74.15           C  
ATOM    401  HG2 LYS A  25     -17.131 -40.497   0.918  1.00 74.15           H  
ATOM    402  HG3 LYS A  25     -18.234 -39.157   1.264  1.00 74.15           H  
ATOM    403  CD  LYS A  25     -16.313 -38.569   0.536  1.00 74.15           C  
ATOM    404  HD2 LYS A  25     -15.264 -38.791   0.729  1.00 74.15           H  
ATOM    405  HD3 LYS A  25     -16.532 -37.536   0.807  1.00 74.15           H  
ATOM    406  CE  LYS A  25     -16.648 -38.834  -0.936  1.00 74.15           C  
ATOM    407  HE2 LYS A  25     -16.304 -39.836  -1.191  1.00 74.15           H  
ATOM    408  HE3 LYS A  25     -17.732 -38.815  -1.052  1.00 74.15           H  
ATOM    409  NZ  LYS A  25     -16.037 -37.827  -1.829  1.00 74.15           N  
ATOM    410  HZ1 LYS A  25     -15.052 -37.717  -1.632  1.00 74.15           H  
ATOM    411  HZ2 LYS A  25     -16.507 -36.945  -1.682  1.00 74.15           H  
ATOM    412  HZ3 LYS A  25     -16.177 -38.077  -2.797  1.00 74.15           H  
ATOM    413  N   ASP A  26     -17.404 -42.706   3.012  1.00 75.63           N  
ATOM    414  H   ASP A  26     -16.555 -42.574   3.544  1.00 75.63           H  
ATOM    415  CA  ASP A  26     -17.607 -44.004   2.351  1.00 75.63           C  
ATOM    416  HA  ASP A  26     -17.757 -43.839   1.284  1.00 75.63           H  
ATOM    417  C   ASP A  26     -18.853 -44.747   2.874  1.00 75.63           C  
ATOM    418  CB  ASP A  26     -16.370 -44.898   2.538  1.00 75.63           C  
ATOM    419  HB2 ASP A  26     -16.685 -45.934   2.416  1.00 75.63           H  
ATOM    420  HB3 ASP A  26     -15.997 -44.805   3.558  1.00 75.63           H  
ATOM    421  O   ASP A  26     -19.414 -45.580   2.156  1.00 75.63           O  
ATOM    422  CG  ASP A  26     -15.225 -44.662   1.546  1.00 75.63           C  
ATOM    423  OD1 ASP A  26     -14.864 -43.518   1.186  1.00 75.63           O  
ATOM    424  OD2 ASP A  26     -14.586 -45.664   1.157  1.00 75.63           O  
ATOM    425  N   GLU A  27     -19.295 -44.454   4.099  1.00 74.77           N  
ATOM    426  H   GLU A  27     -18.714 -43.871   4.684  1.00 74.77           H  
ATOM    427  CA  GLU A  27     -20.575 -44.893   4.660  1.00 74.77           C  
ATOM    428  HA  GLU A  27     -20.769 -45.921   4.354  1.00 74.77           H  
ATOM    429  C   GLU A  27     -21.748 -44.031   4.162  1.00 74.77           C  
ATOM    430  CB  GLU A  27     -20.479 -44.863   6.191  1.00 74.77           C  
ATOM    431  HB2 GLU A  27     -20.403 -43.827   6.524  1.00 74.77           H  
ATOM    432  HB3 GLU A  27     -19.581 -45.394   6.506  1.00 74.77           H  
ATOM    433  O   GLU A  27     -22.766 -44.577   3.737  1.00 74.77           O  
ATOM    434  CG  GLU A  27     -21.691 -45.526   6.850  1.00 74.77           C  
ATOM    435  HG2 GLU A  27     -22.612 -45.134   6.419  1.00 74.77           H  
ATOM    436  HG3 GLU A  27     -21.663 -46.599   6.660  1.00 74.77           H  
ATOM    437  CD  GLU A  27     -21.692 -45.244   8.350  1.00 74.77           C  
ATOM    438  OE1 GLU A  27     -21.050 -46.012   9.094  1.00 74.77           O  
ATOM    439  OE2 GLU A  27     -22.369 -44.262   8.738  1.00 74.77           O  
ATOM    440  N   ILE A  28     -21.596 -42.700   4.140  1.00 72.47           N  
ATOM    441  H   ILE A  28     -20.753 -42.317   4.543  1.00 72.47           H  
ATOM    442  CA  ILE A  28     -22.581 -41.747   3.601  1.00 72.47           C  
ATOM    443  HA  ILE A  28     -23.494 -41.828   4.191  1.00 72.47           H  
ATOM    444  C   ILE A  28     -22.967 -42.097   2.160  1.00 72.47           C  
ATOM    445  CB  ILE A  28     -22.056 -40.294   3.738  1.00 72.47           C  
ATOM    446  HB  ILE A  28     -20.979 -40.301   3.567  1.00 72.47           H  
ATOM    447  O   ILE A  28     -24.153 -42.051   1.840  1.00 72.47           O  
ATOM    448  CG1 ILE A  28     -22.320 -39.787   5.174  1.00 72.47           C  
ATOM    449 HG12 ILE A  28     -21.999 -40.547   5.886  1.00 72.47           H  
ATOM    450 HG13 ILE A  28     -23.389 -39.633   5.320  1.00 72.47           H  
ATOM    451  CG2 ILE A  28     -22.659 -39.327   2.702  1.00 72.47           C  
ATOM    452 HG21 ILE A  28     -23.747 -39.374   2.744  1.00 72.47           H  
ATOM    453 HG22 ILE A  28     -22.330 -39.604   1.701  1.00 72.47           H  
ATOM    454 HG23 ILE A  28     -22.331 -38.304   2.885  1.00 72.47           H  
ATOM    455  CD1 ILE A  28     -21.573 -38.488   5.508  1.00 72.47           C  
ATOM    456 HD11 ILE A  28     -20.529 -38.570   5.204  1.00 72.47           H  
ATOM    457 HD12 ILE A  28     -22.036 -37.638   5.007  1.00 72.47           H  
ATOM    458 HD13 ILE A  28     -21.609 -38.318   6.584  1.00 72.47           H  
ATOM    459  N   LEU A  29     -22.010 -42.508   1.314  1.00 78.22           N  
ATOM    460  H   LEU A  29     -21.053 -42.490   1.635  1.00 78.22           H  
ATOM    461  CA  LEU A  29     -22.322 -42.984  -0.040  1.00 78.22           C  
ATOM    462  HA  LEU A  29     -22.785 -42.171  -0.599  1.00 78.22           H  
ATOM    463  C   LEU A  29     -23.354 -44.121   0.004  1.00 78.22           C  
ATOM    464  CB  LEU A  29     -21.057 -43.444  -0.792  1.00 78.22           C  
ATOM    465  HB2 LEU A  29     -21.389 -43.803  -1.767  1.00 78.22           H  
ATOM    466  HB3 LEU A  29     -20.621 -44.296  -0.270  1.00 78.22           H  
ATOM    467  O   LEU A  29     -24.412 -44.012  -0.606  1.00 78.22           O  
ATOM    468  CG  LEU A  29     -19.946 -42.404  -1.028  1.00 78.22           C  
ATOM    469  HG  LEU A  29     -19.361 -42.294  -0.115  1.00 78.22           H  
ATOM    470  CD1 LEU A  29     -18.991 -42.904  -2.113  1.00 78.22           C  
ATOM    471 HD11 LEU A  29     -18.175 -42.196  -2.255  1.00 78.22           H  
ATOM    472 HD12 LEU A  29     -18.579 -43.867  -1.812  1.00 78.22           H  
ATOM    473 HD13 LEU A  29     -19.537 -43.037  -3.047  1.00 78.22           H  
ATOM    474  CD2 LEU A  29     -20.460 -41.021  -1.430  1.00 78.22           C  
ATOM    475 HD21 LEU A  29     -19.629 -40.377  -1.717  1.00 78.22           H  
ATOM    476 HD22 LEU A  29     -20.977 -40.574  -0.580  1.00 78.22           H  
ATOM    477 HD23 LEU A  29     -21.163 -41.114  -2.257  1.00 78.22           H  
ATOM    478  N   LYS A  30     -23.114 -45.147   0.827  1.00 76.82           N  
ATOM    479  H   LYS A  30     -22.280 -45.103   1.395  1.00 76.82           H  
ATOM    480  CA  LYS A  30     -23.985 -46.330   0.942  1.00 76.82           C  
ATOM    481  HA  LYS A  30     -24.190 -46.701  -0.062  1.00 76.82           H  
ATOM    482  C   LYS A  30     -25.337 -45.990   1.567  1.00 76.82           C  
ATOM    483  CB  LYS A  30     -23.265 -47.436   1.725  1.00 76.82           C  
ATOM    484  HB2 LYS A  30     -23.945 -48.275   1.875  1.00 76.82           H  
ATOM    485  HB3 LYS A  30     -22.970 -47.050   2.700  1.00 76.82           H  
ATOM    486  O   LYS A  30     -26.358 -46.512   1.129  1.00 76.82           O  
ATOM    487  CG  LYS A  30     -22.030 -47.929   0.958  1.00 76.82           C  
ATOM    488  HG2 LYS A  30     -21.456 -47.067   0.619  1.00 76.82           H  
ATOM    489  HG3 LYS A  30     -22.347 -48.493   0.081  1.00 76.82           H  
ATOM    490  CD  LYS A  30     -21.138 -48.809   1.845  1.00 76.82           C  
ATOM    491  HD2 LYS A  30     -21.670 -49.728   2.088  1.00 76.82           H  
ATOM    492  HD3 LYS A  30     -20.923 -48.280   2.774  1.00 76.82           H  
ATOM    493  CE  LYS A  30     -19.810 -49.157   1.159  1.00 76.82           C  
ATOM    494  HE2 LYS A  30     -20.019 -49.766   0.279  1.00 76.82           H  
ATOM    495  HE3 LYS A  30     -19.215 -49.752   1.852  1.00 76.82           H  
ATOM    496  NZ  LYS A  30     -19.066 -47.934   0.768  1.00 76.82           N  
ATOM    497  HZ1 LYS A  30     -18.118 -48.134   0.482  1.00 76.82           H  
ATOM    498  HZ2 LYS A  30     -19.550 -47.468   0.014  1.00 76.82           H  
ATOM    499  HZ3 LYS A  30     -19.056 -47.260   1.521  1.00 76.82           H  
ATOM    500  N   LYS A  31     -25.365 -45.069   2.539  1.00 72.12           N  
ATOM    501  H   LYS A  31     -24.475 -44.710   2.854  1.00 72.12           H  
ATOM    502  CA  LYS A  31     -26.601 -44.512   3.120  1.00 72.12           C  
ATOM    503  HA  LYS A  31     -27.215 -45.330   3.499  1.00 72.12           H  
ATOM    504  C   LYS A  31     -27.472 -43.796   2.077  1.00 72.12           C  
ATOM    505  CB  LYS A  31     -26.243 -43.575   4.290  1.00 72.12           C  
ATOM    506  HB2 LYS A  31     -27.095 -42.927   4.494  1.00 72.12           H  
ATOM    507  HB3 LYS A  31     -25.402 -42.942   4.008  1.00 72.12           H  
ATOM    508  O   LYS A  31     -28.693 -43.803   2.218  1.00 72.12           O  
ATOM    509  CG  LYS A  31     -25.912 -44.344   5.581  1.00 72.12           C  
ATOM    510  HG2 LYS A  31     -26.811 -44.865   5.908  1.00 72.12           H  
ATOM    511  HG3 LYS A  31     -25.135 -45.082   5.382  1.00 72.12           H  
ATOM    512  CD  LYS A  31     -25.430 -43.410   6.705  1.00 72.12           C  
ATOM    513  HD2 LYS A  31     -26.083 -42.540   6.769  1.00 72.12           H  
ATOM    514  HD3 LYS A  31     -24.416 -43.079   6.480  1.00 72.12           H  
ATOM    515  CE  LYS A  31     -25.455 -44.139   8.054  1.00 72.12           C  
ATOM    516  HE2 LYS A  31     -26.490 -44.357   8.315  1.00 72.12           H  
ATOM    517  HE3 LYS A  31     -24.919 -45.082   7.949  1.00 72.12           H  
ATOM    518  NZ  LYS A  31     -24.813 -43.348   9.130  1.00 72.12           N  
ATOM    519  HZ1 LYS A  31     -23.817 -43.325   8.966  1.00 72.12           H  
ATOM    520  HZ2 LYS A  31     -25.182 -42.411   9.212  1.00 72.12           H  
ATOM    521  HZ3 LYS A  31     -24.900 -43.808  10.024  1.00 72.12           H  
ATOM    522  N   ILE A  32     -26.880 -43.232   1.022  1.00 74.02           N  
ATOM    523  H   ILE A  32     -25.870 -43.227   0.995  1.00 74.02           H  
ATOM    524  CA  ILE A  32     -27.597 -42.634  -0.116  1.00 74.02           C  
ATOM    525  HA  ILE A  32     -28.522 -42.187   0.250  1.00 74.02           H  
ATOM    526  C   ILE A  32     -27.986 -43.708  -1.147  1.00 74.02           C  
ATOM    527  CB  ILE A  32     -26.743 -41.504  -0.738  1.00 74.02           C  
ATOM    528  HB  ILE A  32     -25.774 -41.921  -1.013  1.00 74.02           H  
ATOM    529  O   ILE A  32     -29.150 -43.791  -1.540  1.00 74.02           O  
ATOM    530  CG1 ILE A  32     -26.515 -40.353   0.269  1.00 74.02           C  
ATOM    531 HG12 ILE A  32     -27.413 -39.740   0.346  1.00 74.02           H  
ATOM    532 HG13 ILE A  32     -26.311 -40.754   1.262  1.00 74.02           H  
ATOM    533  CG2 ILE A  32     -27.382 -40.935  -2.015  1.00 74.02           C  
ATOM    534 HG21 ILE A  32     -28.370 -40.533  -1.790  1.00 74.02           H  
ATOM    535 HG22 ILE A  32     -27.464 -41.719  -2.768  1.00 74.02           H  
ATOM    536 HG23 ILE A  32     -26.755 -40.147  -2.432  1.00 74.02           H  
ATOM    537  CD1 ILE A  32     -25.323 -39.473  -0.117  1.00 74.02           C  
ATOM    538 HD11 ILE A  32     -25.082 -38.826   0.726  1.00 74.02           H  
ATOM    539 HD12 ILE A  32     -24.453 -40.093  -0.333  1.00 74.02           H  
ATOM    540 HD13 ILE A  32     -25.562 -38.858  -0.985  1.00 74.02           H  
ATOM    541  N   GLU A  33     -27.028 -44.549  -1.543  1.00 77.00           N  
ATOM    542  H   GLU A  33     -26.101 -44.399  -1.172  1.00 77.00           H  
ATOM    543  CA  GLU A  33     -27.146 -45.567  -2.600  1.00 77.00           C  
ATOM    544  HA  GLU A  33     -27.449 -45.085  -3.530  1.00 77.00           H  
ATOM    545  C   GLU A  33     -28.216 -46.623  -2.271  1.00 77.00           C  
ATOM    546  CB  GLU A  33     -25.760 -46.223  -2.816  1.00 77.00           C  
ATOM    547  HB2 GLU A  33     -25.871 -47.100  -3.453  1.00 77.00           H  
ATOM    548  HB3 GLU A  33     -25.399 -46.560  -1.844  1.00 77.00           H  
ATOM    549  O   GLU A  33     -29.080 -46.908  -3.101  1.00 77.00           O  
ATOM    550  CG  GLU A  33     -24.732 -45.271  -3.474  1.00 77.00           C  
ATOM    551  HG2 GLU A  33     -24.914 -45.271  -4.549  1.00 77.00           H  
ATOM    552  HG3 GLU A  33     -24.925 -44.254  -3.131  1.00 77.00           H  
ATOM    553  CD  GLU A  33     -23.238 -45.583  -3.207  1.00 77.00           C  
ATOM    554  OE1 GLU A  33     -22.390 -44.945  -3.882  1.00 77.00           O  
ATOM    555  OE2 GLU A  33     -22.911 -46.400  -2.311  1.00 77.00           O  
ATOM    556  N   VAL A  34     -28.239 -47.143  -1.036  1.00 76.29           N  
ATOM    557  H   VAL A  34     -27.518 -46.860  -0.388  1.00 76.29           H  
ATOM    558  CA  VAL A  34     -29.261 -48.105  -0.566  1.00 76.29           C  
ATOM    559  HA  VAL A  34     -29.324 -48.922  -1.285  1.00 76.29           H  
ATOM    560  C   VAL A  34     -30.658 -47.470  -0.506  1.00 76.29           C  
ATOM    561  CB  VAL A  34     -28.848 -48.702   0.799  1.00 76.29           C  
ATOM    562  HB  VAL A  34     -28.657 -47.888   1.499  1.00 76.29           H  
ATOM    563  O   VAL A  34     -31.660 -48.151  -0.711  1.00 76.29           O  
ATOM    564  CG1 VAL A  34     -29.912 -49.617   1.420  1.00 76.29           C  
ATOM    565 HG11 VAL A  34     -30.799 -49.040   1.681  1.00 76.29           H  
ATOM    566 HG12 VAL A  34     -29.529 -50.072   2.333  1.00 76.29           H  
ATOM    567 HG13 VAL A  34     -30.191 -50.400   0.714  1.00 76.29           H  
ATOM    568  CG2 VAL A  34     -27.571 -49.545   0.655  1.00 76.29           C  
ATOM    569 HG21 VAL A  34     -27.753 -50.387  -0.014  1.00 76.29           H  
ATOM    570 HG22 VAL A  34     -26.758 -48.943   0.248  1.00 76.29           H  
ATOM    571 HG23 VAL A  34     -27.263 -49.919   1.631  1.00 76.29           H  
ATOM    572  N   ASN A  35     -30.737 -46.151  -0.312  1.00 67.24           N  
ATOM    573  H   ASN A  35     -29.872 -45.635  -0.238  1.00 67.24           H  
ATOM    574  CA  ASN A  35     -31.983 -45.382  -0.359  1.00 67.24           C  
ATOM    575  HA  ASN A  35     -32.800 -46.045  -0.073  1.00 67.24           H  
ATOM    576  C   ASN A  35     -32.354 -44.898  -1.775  1.00 67.24           C  
ATOM    577  CB  ASN A  35     -31.918 -44.262   0.691  1.00 67.24           C  
ATOM    578  HB2 ASN A  35     -32.673 -43.504   0.484  1.00 67.24           H  
ATOM    579  HB3 ASN A  35     -30.939 -43.783   0.668  1.00 67.24           H  
ATOM    580  O   ASN A  35     -33.237 -44.054  -1.927  1.00 67.24           O  
ATOM    581  CG  ASN A  35     -32.206 -44.805   2.074  1.00 67.24           C  
ATOM    582  ND2 ASN A  35     -31.257 -44.776   2.974  1.00 67.24           N  
ATOM    583 HD21 ASN A  35     -30.356 -44.379   2.750  1.00 67.24           H  
ATOM    584 HD22 ASN A  35     -31.497 -45.128   3.890  1.00 67.24           H  
ATOM    585  OD1 ASN A  35     -33.288 -45.293   2.346  1.00 67.24           O  
ATOM    586  N   GLY A  36     -31.723 -45.435  -2.827  1.00 67.77           N  
ATOM    587  H   GLY A  36     -30.971 -46.087  -2.656  1.00 67.77           H  
ATOM    588  CA  GLY A  36     -32.054 -45.132  -4.224  1.00 67.77           C  
ATOM    589  HA2 GLY A  36     -31.553 -45.862  -4.860  1.00 67.77           H  
ATOM    590  HA3 GLY A  36     -33.131 -45.224  -4.366  1.00 67.77           H  
ATOM    591  C   GLY A  36     -31.636 -43.737  -4.699  1.00 67.77           C  
ATOM    592  O   GLY A  36     -32.032 -43.323  -5.792  1.00 67.77           O  
ATOM    593  N   GLY A  37     -30.846 -43.017  -3.899  1.00 74.54           N  
ATOM    594  H   GLY A  37     -30.520 -43.447  -3.045  1.00 74.54           H  
ATOM    595  CA  GLY A  37     -30.189 -41.785  -4.313  1.00 74.54           C  
ATOM    596  HA2 GLY A  37     -30.887 -41.170  -4.882  1.00 74.54           H  
ATOM    597  HA3 GLY A  37     -29.873 -41.226  -3.432  1.00 74.54           H  
ATOM    598  C   GLY A  37     -28.964 -42.092  -5.171  1.00 74.54           C  
ATOM    599  O   GLY A  37     -28.198 -43.011  -4.889  1.00 74.54           O  
ATOM    600  N   THR A  38     -28.759 -41.316  -6.231  1.00 76.80           N  
ATOM    601  H   THR A  38     -29.401 -40.554  -6.394  1.00 76.80           H  
ATOM    602  CA  THR A  38     -27.652 -41.525  -7.173  1.00 76.80           C  
ATOM    603  HA  THR A  38     -27.347 -42.570  -7.112  1.00 76.80           H  
ATOM    604  C   THR A  38     -26.437 -40.686  -6.783  1.00 76.80           C  
ATOM    605  CB  THR A  38     -28.078 -41.306  -8.634  1.00 76.80           C  
ATOM    606  HB  THR A  38     -27.214 -41.481  -9.275  1.00 76.80           H  
ATOM    607  O   THR A  38     -26.482 -39.454  -6.766  1.00 76.80           O  
ATOM    608  CG2 THR A  38     -29.187 -42.271  -9.053  1.00 76.80           C  
ATOM    609 HG21 THR A  38     -29.412 -42.128 -10.110  1.00 76.80           H  
ATOM    610 HG22 THR A  38     -28.858 -43.299  -8.899  1.00 76.80           H  
ATOM    611 HG23 THR A  38     -30.090 -42.095  -8.469  1.00 76.80           H  
ATOM    612  OG1 THR A  38     -28.558 -40.005  -8.877  1.00 76.80           O  
ATOM    613  HG1 THR A  38     -29.184 -39.785  -8.183  1.00 76.80           H  
ATOM    614  N   VAL A  39     -25.331 -41.349  -6.451  1.00 78.05           N  
ATOM    615  H   VAL A  39     -25.356 -42.359  -6.436  1.00 78.05           H  
ATOM    616  CA  VAL A  39     -24.058 -40.696  -6.116  1.00 78.05           C  
ATOM    617  HA  VAL A  39     -24.271 -39.797  -5.539  1.00 78.05           H  
ATOM    618  C   VAL A  39     -23.330 -40.255  -7.389  1.00 78.05           C  
ATOM    619  CB  VAL A  39     -23.205 -41.623  -5.225  1.00 78.05           C  
ATOM    620  HB  VAL A  39     -23.193 -42.621  -5.661  1.00 78.05           H  
ATOM    621  O   VAL A  39     -23.312 -40.960  -8.396  1.00 78.05           O  
ATOM    622  CG1 VAL A  39     -21.755 -41.153  -5.064  1.00 78.05           C  
ATOM    623 HG11 VAL A  39     -21.230 -41.862  -4.424  1.00 78.05           H  
ATOM    624 HG12 VAL A  39     -21.724 -40.157  -4.620  1.00 78.05           H  
ATOM    625 HG13 VAL A  39     -21.255 -41.145  -6.032  1.00 78.05           H  
ATOM    626  CG2 VAL A  39     -23.825 -41.690  -3.822  1.00 78.05           C  
ATOM    627 HG21 VAL A  39     -23.808 -40.711  -3.344  1.00 78.05           H  
ATOM    628 HG22 VAL A  39     -24.856 -42.039  -3.882  1.00 78.05           H  
ATOM    629 HG23 VAL A  39     -23.266 -42.399  -3.210  1.00 78.05           H  
ATOM    630  N   GLN A  40     -22.711 -39.076  -7.345  1.00 75.36           N  
ATOM    631  H   GLN A  40     -22.824 -38.515  -6.512  1.00 75.36           H  
ATOM    632  CA  GLN A  40     -21.904 -38.510  -8.424  1.00 75.36           C  
ATOM    633  HA  GLN A  40     -21.785 -39.259  -9.207  1.00 75.36           H  
ATOM    634  C   GLN A  40     -20.506 -38.158  -7.911  1.00 75.36           C  
ATOM    635  CB  GLN A  40     -22.608 -37.288  -9.042  1.00 75.36           C  
ATOM    636  HB2 GLN A  40     -22.803 -36.544  -8.270  1.00 75.36           H  
ATOM    637  HB3 GLN A  40     -21.953 -36.849  -9.795  1.00 75.36           H  
ATOM    638  O   GLN A  40     -20.344 -37.529  -6.866  1.00 75.36           O  
ATOM    639  CG  GLN A  40     -23.926 -37.698  -9.716  1.00 75.36           C  
ATOM    640  HG2 GLN A  40     -23.720 -38.483 -10.444  1.00 75.36           H  
ATOM    641  HG3 GLN A  40     -24.602 -38.109  -8.966  1.00 75.36           H  
ATOM    642  CD  GLN A  40     -24.665 -36.570 -10.428  1.00 75.36           C  
ATOM    643  NE2 GLN A  40     -25.760 -36.894 -11.073  1.00 75.36           N  
ATOM    644 HE21 GLN A  40     -26.095 -37.846 -11.038  1.00 75.36           H  
ATOM    645 HE22 GLN A  40     -26.362 -36.129 -11.339  1.00 75.36           H  
ATOM    646  OE1 GLN A  40     -24.315 -35.394 -10.422  1.00 75.36           O  
ATOM    647  N   TYR A  41     -19.477 -38.536  -8.674  1.00 67.08           N  
ATOM    648  H   TYR A  41     -19.672 -39.123  -9.473  1.00 67.08           H  
ATOM    649  CA  TYR A  41     -18.071 -38.316  -8.304  1.00 67.08           C  
ATOM    650  HA  TYR A  41     -18.024 -38.238  -7.218  1.00 67.08           H  
ATOM    651  C   TYR A  41     -17.492 -36.991  -8.838  1.00 67.08           C  
ATOM    652  CB  TYR A  41     -17.237 -39.548  -8.689  1.00 67.08           C  
ATOM    653  HB2 TYR A  41     -17.126 -39.568  -9.773  1.00 67.08           H  
ATOM    654  HB3 TYR A  41     -16.242 -39.449  -8.255  1.00 67.08           H  
ATOM    655  O   TYR A  41     -16.338 -36.665  -8.568  1.00 67.08           O  
ATOM    656  CG  TYR A  41     -17.838 -40.867  -8.219  1.00 67.08           C  
ATOM    657  CD1 TYR A  41     -18.131 -41.071  -6.854  1.00 67.08           C  
ATOM    658  HD1 TYR A  41     -17.896 -40.307  -6.128  1.00 67.08           H  
ATOM    659  CD2 TYR A  41     -18.161 -41.868  -9.157  1.00 67.08           C  
ATOM    660  HD2 TYR A  41     -17.942 -41.729 -10.206  1.00 67.08           H  
ATOM    661  CE1 TYR A  41     -18.766 -42.257  -6.431  1.00 67.08           C  
ATOM    662  HE1 TYR A  41     -19.010 -42.408  -5.390  1.00 67.08           H  
ATOM    663  CE2 TYR A  41     -18.794 -43.053  -8.734  1.00 67.08           C  
ATOM    664  HE2 TYR A  41     -19.065 -43.820  -9.445  1.00 67.08           H  
ATOM    665  OH  TYR A  41     -19.772 -44.375  -6.999  1.00 67.08           O  
ATOM    666  HH  TYR A  41     -20.090 -44.374  -6.094  1.00 67.08           H  
ATOM    667  CZ  TYR A  41     -19.116 -43.246  -7.375  1.00 67.08           C  
ATOM    668  N   CYS A  42     -18.296 -36.201  -9.557  1.00 63.73           N  
ATOM    669  H   CYS A  42     -19.234 -36.533  -9.728  1.00 63.73           H  
ATOM    670  CA  CYS A  42     -18.050 -34.799  -9.908  1.00 63.73           C  
ATOM    671  HA  CYS A  42     -17.438 -34.336  -9.134  1.00 63.73           H  
ATOM    672  C   CYS A  42     -19.383 -34.030  -9.945  1.00 63.73           C  
ATOM    673  CB  CYS A  42     -17.316 -34.707 -11.257  1.00 63.73           C  
ATOM    674  HB2 CYS A  42     -17.513 -33.742 -11.724  1.00 63.73           H  
ATOM    675  HB3 CYS A  42     -17.668 -35.494 -11.924  1.00 63.73           H  
ATOM    676  O   CYS A  42     -20.435 -34.628 -10.158  1.00 63.73           O  
ATOM    677  SG  CYS A  42     -15.524 -34.862 -11.014  1.00 63.73           S  
ATOM    678  HG  CYS A  42     -15.574 -35.934 -10.219  1.00 63.73           H  
ATOM    679  N   ILE A  43     -19.329 -32.711  -9.740  1.00 61.64           N  
ATOM    680  H   ILE A  43     -18.422 -32.281  -9.634  1.00 61.64           H  
ATOM    681  CA  ILE A  43     -20.504 -31.823  -9.700  1.00 61.64           C  
ATOM    682  HA  ILE A  43     -21.373 -32.402  -9.389  1.00 61.64           H  
ATOM    683  C   ILE A  43     -20.772 -31.242 -11.091  1.00 61.64           C  
ATOM    684  CB  ILE A  43     -20.302 -30.674  -8.681  1.00 61.64           C  
ATOM    685  HB  ILE A  43     -19.470 -30.057  -9.021  1.00 61.64           H  
ATOM    686  O   ILE A  43     -19.837 -30.770 -11.741  1.00 61.64           O  
ATOM    687  CG1 ILE A  43     -19.973 -31.195  -7.268  1.00 61.64           C  
ATOM    688 HG12 ILE A  43     -20.866 -31.649  -6.839  1.00 61.64           H  
ATOM    689 HG13 ILE A  43     -19.194 -31.955  -7.324  1.00 61.64           H  
ATOM    690  CG2 ILE A  43     -21.564 -29.796  -8.607  1.00 61.64           C  
ATOM    691 HG21 ILE A  43     -22.419 -30.402  -8.307  1.00 61.64           H  
ATOM    692 HG22 ILE A  43     -21.437 -28.988  -7.887  1.00 61.64           H  
ATOM    693 HG23 ILE A  43     -21.776 -29.332  -9.570  1.00 61.64           H  
ATOM    694  CD1 ILE A  43     -19.453 -30.114  -6.316  1.00 61.64           C  
ATOM    695 HD11 ILE A  43     -18.550 -29.660  -6.723  1.00 61.64           H  
ATOM    696 HD12 ILE A  43     -20.202 -29.342  -6.140  1.00 61.64           H  
ATOM    697 HD13 ILE A  43     -19.221 -30.583  -5.360  1.00 61.64           H  
ATOM    698  N   GLN A  44     -22.038 -31.176 -11.513  1.00 65.42           N  
ATOM    699  H   GLN A  44     -22.755 -31.610 -10.948  1.00 65.42           H  
ATOM    700  CA  GLN A  44     -22.456 -30.410 -12.694  1.00 65.42           C  
ATOM    701  HA  GLN A  44     -21.679 -29.682 -12.929  1.00 65.42           H  
ATOM    702  C   GLN A  44     -23.757 -29.641 -12.420  1.00 65.42           C  
ATOM    703  CB  GLN A  44     -22.635 -31.318 -13.926  1.00 65.42           C  
ATOM    704  HB2 GLN A  44     -22.699 -30.684 -14.811  1.00 65.42           H  
ATOM    705  HB3 GLN A  44     -23.586 -31.843 -13.839  1.00 65.42           H  
ATOM    706  O   GLN A  44     -24.707 -30.211 -11.885  1.00 65.42           O  
ATOM    707  CG  GLN A  44     -21.515 -32.349 -14.144  1.00 65.42           C  
ATOM    708  HG2 GLN A  44     -21.465 -33.031 -13.295  1.00 65.42           H  
ATOM    709  HG3 GLN A  44     -20.559 -31.833 -14.236  1.00 65.42           H  
ATOM    710  CD  GLN A  44     -21.748 -33.179 -15.399  1.00 65.42           C  
ATOM    711  NE2 GLN A  44     -22.634 -34.146 -15.359  1.00 65.42           N  
ATOM    712 HE21 GLN A  44     -22.776 -34.675 -16.208  1.00 65.42           H  
ATOM    713 HE22 GLN A  44     -23.180 -34.289 -14.521  1.00 65.42           H  
ATOM    714  OE1 GLN A  44     -21.151 -32.953 -16.437  1.00 65.42           O  
ATOM    715  N   LYS A  45     -23.841 -28.378 -12.876  1.00 49.49           N  
ATOM    716  H   LYS A  45     -23.021 -27.984 -13.316  1.00 49.49           H  
ATOM    717  CA  LYS A  45     -25.025 -27.495 -12.724  1.00 49.49           C  
ATOM    718  HA  LYS A  45     -25.245 -27.397 -11.661  1.00 49.49           H  
ATOM    719  C   LYS A  45     -26.319 -28.061 -13.335  1.00 49.49           C  
ATOM    720  CB  LYS A  45     -24.688 -26.086 -13.267  1.00 49.49           C  
ATOM    721  HB2 LYS A  45     -23.756 -25.765 -12.802  1.00 49.49           H  
ATOM    722  HB3 LYS A  45     -24.534 -26.131 -14.345  1.00 49.49           H  
ATOM    723  O   LYS A  45     -27.402 -27.606 -12.997  1.00 49.49           O  
ATOM    724  CG  LYS A  45     -25.772 -25.029 -12.958  1.00 49.49           C  
ATOM    725  HG2 LYS A  45     -26.206 -25.259 -11.985  1.00 49.49           H  
ATOM    726  HG3 LYS A  45     -26.567 -25.098 -13.700  1.00 49.49           H  
ATOM    727  CD  LYS A  45     -25.230 -23.585 -12.928  1.00 49.49           C  
ATOM    728  HD2 LYS A  45     -24.333 -23.565 -12.309  1.00 49.49           H  
ATOM    729  HD3 LYS A  45     -24.969 -23.267 -13.938  1.00 49.49           H  
ATOM    730  CE  LYS A  45     -26.277 -22.630 -12.324  1.00 49.49           C  
ATOM    731  HE2 LYS A  45     -27.064 -22.457 -13.058  1.00 49.49           H  
ATOM    732  HE3 LYS A  45     -26.738 -23.134 -11.475  1.00 49.49           H  
ATOM    733  NZ  LYS A  45     -25.694 -21.338 -11.859  1.00 49.49           N  
ATOM    734  HZ1 LYS A  45     -25.303 -20.806 -12.623  1.00 49.49           H  
ATOM    735  HZ2 LYS A  45     -26.404 -20.773 -11.416  1.00 49.49           H  
ATOM    736  HZ3 LYS A  45     -24.968 -21.469 -11.170  1.00 49.49           H  
ATOM    737  N   PHE A  46     -26.202 -29.074 -14.196  1.00 52.46           N  
ATOM    738  H   PHE A  46     -25.267 -29.379 -14.427  1.00 52.46           H  
ATOM    739  CA  PHE A  46     -27.322 -29.760 -14.848  1.00 52.46           C  
ATOM    740  HA  PHE A  46     -28.253 -29.390 -14.419  1.00 52.46           H  
ATOM    741  C   PHE A  46     -27.337 -31.283 -14.595  1.00 52.46           C  
ATOM    742  CB  PHE A  46     -27.334 -29.393 -16.343  1.00 52.46           C  
ATOM    743  HB2 PHE A  46     -26.523 -29.929 -16.836  1.00 52.46           H  
ATOM    744  HB3 PHE A  46     -28.270 -29.741 -16.780  1.00 52.46           H  
ATOM    745  O   PHE A  46     -27.991 -32.016 -15.329  1.00 52.46           O  
ATOM    746  CG  PHE A  46     -27.199 -27.904 -16.635  1.00 52.46           C  
ATOM    747  CD1 PHE A  46     -28.121 -26.987 -16.095  1.00 52.46           C  
ATOM    748  HD1 PHE A  46     -28.939 -27.335 -15.482  1.00 52.46           H  
ATOM    749  CD2 PHE A  46     -26.139 -27.431 -17.434  1.00 52.46           C  
ATOM    750  HD2 PHE A  46     -25.438 -28.129 -17.869  1.00 52.46           H  
ATOM    751  CE1 PHE A  46     -27.984 -25.610 -16.347  1.00 52.46           C  
ATOM    752  HE1 PHE A  46     -28.705 -24.917 -15.940  1.00 52.46           H  
ATOM    753  CE2 PHE A  46     -26.004 -26.054 -17.690  1.00 52.46           C  
ATOM    754  HE2 PHE A  46     -25.207 -25.697 -18.325  1.00 52.46           H  
ATOM    755  CZ  PHE A  46     -26.927 -25.143 -17.146  1.00 52.46           C  
ATOM    756  HZ  PHE A  46     -26.840 -24.088 -17.360  1.00 52.46           H  
ATOM    757  N   SER A  47     -26.622 -31.786 -13.574  1.00 68.50           N  
ATOM    758  H   SER A  47     -26.089 -31.150 -12.997  1.00 68.50           H  
ATOM    759  CA  SER A  47     -26.749 -33.193 -13.143  1.00 68.50           C  
ATOM    760  HA  SER A  47     -27.708 -33.564 -13.506  1.00 68.50           H  
ATOM    761  C   SER A  47     -26.782 -33.421 -11.636  1.00 68.50           C  
ATOM    762  CB  SER A  47     -25.674 -34.100 -13.762  1.00 68.50           C  
ATOM    763  HB2 SER A  47     -25.519 -33.806 -14.800  1.00 68.50           H  
ATOM    764  HB3 SER A  47     -26.040 -35.126 -13.756  1.00 68.50           H  
ATOM    765  O   SER A  47     -27.218 -34.493 -11.233  1.00 68.50           O  
ATOM    766  OG  SER A  47     -24.433 -34.070 -13.065  1.00 68.50           O  
ATOM    767  HG  SER A  47     -24.516 -34.513 -12.217  1.00 68.50           H  
ATOM    768  N   THR A  48     -26.323 -32.490 -10.799  1.00 77.74           N  
ATOM    769  H   THR A  48     -25.939 -31.632 -11.168  1.00 77.74           H  
ATOM    770  CA  THR A  48     -26.239 -32.685  -9.342  1.00 77.74           C  
ATOM    771  HA  THR A  48     -26.375 -33.739  -9.101  1.00 77.74           H  
ATOM    772  C   THR A  48     -27.343 -31.887  -8.647  1.00 77.74           C  
ATOM    773  CB  THR A  48     -24.851 -32.274  -8.827  1.00 77.74           C  
ATOM    774  HB  THR A  48     -24.779 -31.187  -8.836  1.00 77.74           H  
ATOM    775  O   THR A  48     -27.401 -30.672  -8.801  1.00 77.74           O  
ATOM    776  CG2 THR A  48     -24.583 -32.777  -7.411  1.00 77.74           C  
ATOM    777 HG21 THR A  48     -24.650 -33.864  -7.376  1.00 77.74           H  
ATOM    778 HG22 THR A  48     -25.311 -32.348  -6.722  1.00 77.74           H  
ATOM    779 HG23 THR A  48     -23.587 -32.464  -7.097  1.00 77.74           H  
ATOM    780  OG1 THR A  48     -23.821 -32.781  -9.655  1.00 77.74           O  
ATOM    781  HG1 THR A  48     -23.980 -33.718  -9.791  1.00 77.74           H  
ATOM    782  N   ASN A  49     -28.219 -32.556  -7.889  1.00 77.01           N  
ATOM    783  H   ASN A  49     -28.066 -33.540  -7.722  1.00 77.01           H  
ATOM    784  CA  ASN A  49     -29.305 -31.909  -7.144  1.00 77.01           C  
ATOM    785  HA  ASN A  49     -29.681 -31.064  -7.720  1.00 77.01           H  
ATOM    786  C   ASN A  49     -28.820 -31.329  -5.805  1.00 77.01           C  
ATOM    787  CB  ASN A  49     -30.462 -32.907  -6.918  1.00 77.01           C  
ATOM    788  HB2 ASN A  49     -30.078 -33.850  -6.531  1.00 77.01           H  
ATOM    789  HB3 ASN A  49     -31.126 -32.489  -6.161  1.00 77.01           H  
ATOM    790  O   ASN A  49     -29.232 -30.231  -5.450  1.00 77.01           O  
ATOM    791  CG  ASN A  49     -31.310 -33.170  -8.150  1.00 77.01           C  
ATOM    792  ND2 ASN A  49     -32.128 -32.220  -8.534  1.00 77.01           N  
ATOM    793 HD21 ASN A  49     -32.198 -31.369  -7.996  1.00 77.01           H  
ATOM    794 HD22 ASN A  49     -32.750 -32.393  -9.311  1.00 77.01           H  
ATOM    795  OD1 ASN A  49     -31.275 -34.234  -8.758  1.00 77.01           O  
ATOM    796  N   TYR A  50     -27.947 -32.042  -5.081  1.00 78.15           N  
ATOM    797  H   TYR A  50     -27.657 -32.945  -5.429  1.00 78.15           H  
ATOM    798  CA  TYR A  50     -27.466 -31.639  -3.752  1.00 78.15           C  
ATOM    799  HA  TYR A  50     -27.603 -30.564  -3.634  1.00 78.15           H  
ATOM    800  C   TYR A  50     -25.975 -31.941  -3.552  1.00 78.15           C  
ATOM    801  CB  TYR A  50     -28.288 -32.343  -2.658  1.00 78.15           C  
ATOM    802  HB2 TYR A  50     -28.165 -33.420  -2.773  1.00 78.15           H  
ATOM    803  HB3 TYR A  50     -27.880 -32.071  -1.685  1.00 78.15           H  
ATOM    804  O   TYR A  50     -25.444 -32.933  -4.062  1.00 78.15           O  
ATOM    805  CG  TYR A  50     -29.771 -32.017  -2.660  1.00 78.15           C  
ATOM    806  CD1 TYR A  50     -30.241 -30.865  -2.000  1.00 78.15           C  
ATOM    807  HD1 TYR A  50     -29.547 -30.229  -1.470  1.00 78.15           H  
ATOM    808  CD2 TYR A  50     -30.679 -32.864  -3.325  1.00 78.15           C  
ATOM    809  HD2 TYR A  50     -30.327 -33.768  -3.800  1.00 78.15           H  
ATOM    810  CE1 TYR A  50     -31.610 -30.533  -2.033  1.00 78.15           C  
ATOM    811  HE1 TYR A  50     -31.971 -29.649  -1.528  1.00 78.15           H  
ATOM    812  CE2 TYR A  50     -32.046 -32.529  -3.370  1.00 78.15           C  
ATOM    813  HE2 TYR A  50     -32.761 -33.162  -3.873  1.00 78.15           H  
ATOM    814  OH  TYR A  50     -33.836 -31.060  -2.800  1.00 78.15           O  
ATOM    815  HH  TYR A  50     -34.086 -30.272  -2.312  1.00 78.15           H  
ATOM    816  CZ  TYR A  50     -32.513 -31.360  -2.735  1.00 78.15           C  
ATOM    817  N   ILE A  51     -25.305 -31.109  -2.754  1.00 78.90           N  
ATOM    818  H   ILE A  51     -25.804 -30.310  -2.390  1.00 78.90           H  
ATOM    819  CA  ILE A  51     -23.946 -31.338  -2.237  1.00 78.90           C  
ATOM    820  HA  ILE A  51     -23.520 -32.211  -2.730  1.00 78.90           H  
ATOM    821  C   ILE A  51     -24.040 -31.644  -0.735  1.00 78.90           C  
ATOM    822  CB  ILE A  51     -23.045 -30.122  -2.562  1.00 78.90           C  
ATOM    823  HB  ILE A  51     -23.537 -29.229  -2.178  1.00 78.90           H  
ATOM    824  O   ILE A  51     -24.901 -31.100  -0.057  1.00 78.90           O  
ATOM    825  CG1 ILE A  51     -22.866 -29.976  -4.094  1.00 78.90           C  
ATOM    826 HG12 ILE A  51     -23.803 -30.202  -4.604  1.00 78.90           H  
ATOM    827 HG13 ILE A  51     -22.124 -30.691  -4.450  1.00 78.90           H  
ATOM    828  CG2 ILE A  51     -21.654 -30.233  -1.902  1.00 78.90           C  
ATOM    829 HG21 ILE A  51     -21.165 -31.157  -2.209  1.00 78.90           H  
ATOM    830 HG22 ILE A  51     -21.031 -29.383  -2.179  1.00 78.90           H  
ATOM    831 HG23 ILE A  51     -21.745 -30.229  -0.815  1.00 78.90           H  
ATOM    832  CD1 ILE A  51     -22.457 -28.563  -4.522  1.00 78.90           C  
ATOM    833 HD11 ILE A  51     -22.442 -28.506  -5.611  1.00 78.90           H  
ATOM    834 HD12 ILE A  51     -21.467 -28.316  -4.140  1.00 78.90           H  
ATOM    835 HD13 ILE A  51     -23.186 -27.844  -4.148  1.00 78.90           H  
ATOM    836  N   ILE A  52     -23.174 -32.501  -0.194  1.00 74.70           N  
ATOM    837  H   ILE A  52     -22.508 -32.947  -0.809  1.00 74.70           H  
ATOM    838  CA  ILE A  52     -23.154 -32.875   1.235  1.00 74.70           C  
ATOM    839  HA  ILE A  52     -23.849 -32.248   1.794  1.00 74.70           H  
ATOM    840  C   ILE A  52     -21.757 -32.646   1.814  1.00 74.70           C  
ATOM    841  CB  ILE A  52     -23.610 -34.342   1.397  1.00 74.70           C  
ATOM    842  HB  ILE A  52     -23.006 -34.945   0.719  1.00 74.70           H  
ATOM    843  O   ILE A  52     -20.768 -32.995   1.165  1.00 74.70           O  
ATOM    844  CG1 ILE A  52     -25.103 -34.515   1.025  1.00 74.70           C  
ATOM    845 HG12 ILE A  52     -25.722 -34.399   1.914  1.00 74.70           H  
ATOM    846 HG13 ILE A  52     -25.423 -33.762   0.304  1.00 74.70           H  
ATOM    847  CG2 ILE A  52     -23.386 -34.877   2.825  1.00 74.70           C  
ATOM    848 HG21 ILE A  52     -23.939 -34.275   3.546  1.00 74.70           H  
ATOM    849 HG22 ILE A  52     -23.726 -35.910   2.899  1.00 74.70           H  
ATOM    850 HG23 ILE A  52     -22.329 -34.869   3.091  1.00 74.70           H  
ATOM    851  CD1 ILE A  52     -25.368 -35.883   0.397  1.00 74.70           C  
ATOM    852 HD11 ILE A  52     -24.947 -36.665   1.028  1.00 74.70           H  
ATOM    853 HD12 ILE A  52     -26.442 -36.039   0.295  1.00 74.70           H  
ATOM    854 HD13 ILE A  52     -24.898 -35.931  -0.586  1.00 74.70           H  
ATOM    855  N   LEU A  53     -21.665 -32.104   3.033  1.00 71.17           N  
ATOM    856  H   LEU A  53     -22.520 -31.869   3.515  1.00 71.17           H  
ATOM    857  CA  LEU A  53     -20.397 -31.952   3.761  1.00 71.17           C  
ATOM    858  HA  LEU A  53     -19.575 -31.936   3.045  1.00 71.17           H  
ATOM    859  C   LEU A  53     -20.152 -33.149   4.695  1.00 71.17           C  
ATOM    860  CB  LEU A  53     -20.362 -30.614   4.529  1.00 71.17           C  
ATOM    861  HB2 LEU A  53     -21.131 -30.637   5.301  1.00 71.17           H  
ATOM    862  HB3 LEU A  53     -19.396 -30.535   5.028  1.00 71.17           H  
ATOM    863  O   LEU A  53     -20.900 -33.369   5.644  1.00 71.17           O  
ATOM    864  CG  LEU A  53     -20.578 -29.353   3.670  1.00 71.17           C  
ATOM    865  HG  LEU A  53     -21.596 -29.362   3.280  1.00 71.17           H  
ATOM    866  CD1 LEU A  53     -20.400 -28.099   4.527  1.00 71.17           C  
ATOM    867 HD11 LEU A  53     -21.037 -28.161   5.409  1.00 71.17           H  
ATOM    868 HD12 LEU A  53     -19.362 -28.006   4.847  1.00 71.17           H  
ATOM    869 HD13 LEU A  53     -20.680 -27.215   3.955  1.00 71.17           H  
ATOM    870  CD2 LEU A  53     -19.601 -29.247   2.497  1.00 71.17           C  
ATOM    871 HD21 LEU A  53     -19.756 -28.302   1.976  1.00 71.17           H  
ATOM    872 HD22 LEU A  53     -18.579 -29.289   2.872  1.00 71.17           H  
ATOM    873 HD23 LEU A  53     -19.776 -30.060   1.793  1.00 71.17           H  
ATOM    874  N   CYS A  54     -19.093 -33.912   4.422  1.00 67.66           N  
ATOM    875  H   CYS A  54     -18.538 -33.683   3.610  1.00 67.66           H  
ATOM    876  CA  CYS A  54     -18.699 -35.112   5.164  1.00 67.66           C  
ATOM    877  HA  CYS A  54     -19.515 -35.422   5.816  1.00 67.66           H  
ATOM    878  C   CYS A  54     -17.485 -34.803   6.058  1.00 67.66           C  
ATOM    879  CB  CYS A  54     -18.418 -36.264   4.179  1.00 67.66           C  
ATOM    880  HB2 CYS A  54     -18.302 -37.191   4.740  1.00 67.66           H  
ATOM    881  HB3 CYS A  54     -17.483 -36.063   3.656  1.00 67.66           H  
ATOM    882  O   CYS A  54     -16.366 -35.232   5.761  1.00 67.66           O  
ATOM    883  SG  CYS A  54     -19.744 -36.447   2.950  1.00 67.66           S  
ATOM    884  HG  CYS A  54     -19.679 -35.181   2.526  1.00 67.66           H  
ATOM    885  N   ASN A  55     -17.701 -34.014   7.112  1.00 62.39           N  
ATOM    886  H   ASN A  55     -18.642 -33.686   7.281  1.00 62.39           H  
ATOM    887  CA  ASN A  55     -16.713 -33.811   8.175  1.00 62.39           C  
ATOM    888  HA  ASN A  55     -15.715 -33.765   7.740  1.00 62.39           H  
ATOM    889  C   ASN A  55     -16.760 -35.011   9.138  1.00 62.39           C  
ATOM    890  CB  ASN A  55     -16.979 -32.493   8.933  1.00 62.39           C  
ATOM    891  HB2 ASN A  55     -16.303 -32.456   9.787  1.00 62.39           H  
ATOM    892  HB3 ASN A  55     -17.996 -32.498   9.326  1.00 62.39           H  
ATOM    893  O   ASN A  55     -17.840 -35.492   9.472  1.00 62.39           O  
ATOM    894  CG  ASN A  55     -16.781 -31.207   8.139  1.00 62.39           C  
ATOM    895  ND2 ASN A  55     -16.618 -30.103   8.833  1.00 62.39           N  
ATOM    896 HD21 ASN A  55     -16.533 -29.229   8.336  1.00 62.39           H  
ATOM    897 HD22 ASN A  55     -16.593 -30.121   9.843  1.00 62.39           H  
ATOM    898  OD1 ASN A  55     -16.795 -31.159   6.916  1.00 62.39           O  
ATOM    899  N   GLY A  56     -15.599 -35.476   9.596  1.00 48.84           N  
ATOM    900  H   GLY A  56     -14.753 -35.057   9.240  1.00 48.84           H  
ATOM    901  CA  GLY A  56     -15.432 -36.603  10.520  1.00 48.84           C  
ATOM    902  HA2 GLY A  56     -14.664 -37.275  10.137  1.00 48.84           H  
ATOM    903  HA3 GLY A  56     -16.375 -37.146  10.590  1.00 48.84           H  
ATOM    904  C   GLY A  56     -15.042 -36.196  11.940  1.00 48.84           C  
ATOM    905  O   GLY A  56     -14.335 -36.946  12.611  1.00 48.84           O  
ATOM    906  N   LEU A  57     -15.453 -34.997  12.360  1.00 43.15           N  
ATOM    907  H   LEU A  57     -16.062 -34.478  11.743  1.00 43.15           H  
ATOM    908  CA  LEU A  57     -15.210 -34.416  13.679  1.00 43.15           C  
ATOM    909  HA  LEU A  57     -14.897 -35.194  14.376  1.00 43.15           H  
ATOM    910  C   LEU A  57     -16.522 -33.813  14.196  1.00 43.15           C  
ATOM    911  CB  LEU A  57     -14.108 -33.337  13.581  1.00 43.15           C  
ATOM    912  HB2 LEU A  57     -14.014 -32.852  14.552  1.00 43.15           H  
ATOM    913  HB3 LEU A  57     -14.439 -32.580  12.869  1.00 43.15           H  
ATOM    914  O   LEU A  57     -16.986 -32.796  13.680  1.00 43.15           O  
ATOM    915  CG  LEU A  57     -12.716 -33.831  13.142  1.00 43.15           C  
ATOM    916  HG  LEU A  57     -12.794 -34.344  12.184  1.00 43.15           H  
ATOM    917  CD1 LEU A  57     -11.782 -32.632  12.965  1.00 43.15           C  
ATOM    918 HD11 LEU A  57     -10.803 -32.976  12.629  1.00 43.15           H  
ATOM    919 HD12 LEU A  57     -11.675 -32.100  13.911  1.00 43.15           H  
ATOM    920 HD13 LEU A  57     -12.193 -31.953  12.219  1.00 43.15           H  
ATOM    921  CD2 LEU A  57     -12.073 -34.772  14.165  1.00 43.15           C  
ATOM    922 HD21 LEU A  57     -12.714 -35.638  14.330  1.00 43.15           H  
ATOM    923 HD22 LEU A  57     -11.117 -35.127  13.780  1.00 43.15           H  
ATOM    924 HD23 LEU A  57     -11.919 -34.252  15.110  1.00 43.15           H  
ATOM    925  N   ASP A  58     -17.122 -34.429  15.213  1.00 41.03           N  
ATOM    926  H   ASP A  58     -16.764 -35.332  15.492  1.00 41.03           H  
ATOM    927  CA  ASP A  58     -18.449 -34.075  15.741  1.00 41.03           C  
ATOM    928  HA  ASP A  58     -19.072 -33.808  14.887  1.00 41.03           H  
ATOM    929  C   ASP A  58     -18.454 -32.829  16.662  1.00 41.03           C  
ATOM    930  CB  ASP A  58     -19.093 -35.324  16.365  1.00 41.03           C  
ATOM    931  HB2 ASP A  58     -20.096 -35.077  16.716  1.00 41.03           H  
ATOM    932  HB3 ASP A  58     -18.502 -35.647  17.222  1.00 41.03           H  
ATOM    933  O   ASP A  58     -19.270 -32.708  17.577  1.00 41.03           O  
ATOM    934  CG  ASP A  58     -19.192 -36.461  15.343  1.00 41.03           C  
ATOM    935  OD1 ASP A  58     -20.220 -36.518  14.628  1.00 41.03           O  
ATOM    936  OD2 ASP A  58     -18.214 -37.238  15.259  1.00 41.03           O  
ATOM    937  N   GLU A  59     -17.556 -31.872  16.403  1.00 41.59           N  
ATOM    938  H   GLU A  59     -16.975 -32.008  15.588  1.00 41.59           H  
ATOM    939  CA  GLU A  59     -17.482 -30.562  17.065  1.00 41.59           C  
ATOM    940  HA  GLU A  59     -17.667 -30.710  18.129  1.00 41.59           H  
ATOM    941  C   GLU A  59     -18.592 -29.628  16.538  1.00 41.59           C  
ATOM    942  CB  GLU A  59     -16.056 -29.985  16.927  1.00 41.59           C  
ATOM    943  HB2 GLU A  59     -15.870 -29.714  15.888  1.00 41.59           H  
ATOM    944  HB3 GLU A  59     -15.341 -30.759  17.206  1.00 41.59           H  
ATOM    945  O   GLU A  59     -18.351 -28.676  15.792  1.00 41.59           O  
ATOM    946  CG  GLU A  59     -15.817 -28.765  17.834  1.00 41.59           C  
ATOM    947  HG2 GLU A  59     -16.524 -27.975  17.583  1.00 41.59           H  
ATOM    948  HG3 GLU A  59     -16.004 -29.056  18.868  1.00 41.59           H  
ATOM    949  CD  GLU A  59     -14.384 -28.231  17.693  1.00 41.59           C  
ATOM    950  OE1 GLU A  59     -13.521 -28.648  18.497  1.00 41.59           O  
ATOM    951  OE2 GLU A  59     -14.146 -27.404  16.779  1.00 41.59           O  
ATOM    952  N   TYR A  60     -19.839 -29.946  16.897  1.00 42.74           N  
ATOM    953  H   TYR A  60     -19.961 -30.789  17.438  1.00 42.74           H  
ATOM    954  CA  TYR A  60     -21.009 -29.102  16.648  1.00 42.74           C  
ATOM    955  HA  TYR A  60     -20.794 -28.430  15.817  1.00 42.74           H  
ATOM    956  C   TYR A  60     -21.339 -28.250  17.876  1.00 42.74           C  
ATOM    957  CB  TYR A  60     -22.219 -29.955  16.251  1.00 42.74           C  
ATOM    958  HB2 TYR A  60     -22.431 -30.670  17.046  1.00 42.74           H  
ATOM    959  HB3 TYR A  60     -21.976 -30.523  15.353  1.00 42.74           H  
ATOM    960  O   TYR A  60     -21.655 -28.781  18.947  1.00 42.74           O  
ATOM    961  CG  TYR A  60     -23.454 -29.114  15.980  1.00 42.74           C  
ATOM    962  CD1 TYR A  60     -24.514 -29.076  16.908  1.00 42.74           C  
ATOM    963  HD1 TYR A  60     -24.452 -29.670  17.809  1.00 42.74           H  
ATOM    964  CD2 TYR A  60     -23.502 -28.304  14.831  1.00 42.74           C  
ATOM    965  HD2 TYR A  60     -22.666 -28.297  14.147  1.00 42.74           H  
ATOM    966  CE1 TYR A  60     -25.627 -28.241  16.681  1.00 42.74           C  
ATOM    967  HE1 TYR A  60     -26.434 -28.195  17.397  1.00 42.74           H  
ATOM    968  CE2 TYR A  60     -24.614 -27.477  14.592  1.00 42.74           C  
ATOM    969  HE2 TYR A  60     -24.655 -26.851  13.713  1.00 42.74           H  
ATOM    970  OH  TYR A  60     -26.738 -26.628  15.280  1.00 42.74           O  
ATOM    971  HH  TYR A  60     -27.372 -26.616  16.001  1.00 42.74           H  
ATOM    972  CZ  TYR A  60     -25.677 -27.443  15.517  1.00 42.74           C  
ATOM    973  N   ASP A  61     -21.328 -26.928  17.715  1.00 42.36           N  
ATOM    974  H   ASP A  61     -21.118 -26.546  16.804  1.00 42.36           H  
ATOM    975  CA  ASP A  61     -21.687 -26.012  18.795  1.00 42.36           C  
ATOM    976  HA  ASP A  61     -21.253 -26.392  19.720  1.00 42.36           H  
ATOM    977  C   ASP A  61     -23.216 -25.961  18.975  1.00 42.36           C  
ATOM    978  CB  ASP A  61     -21.057 -24.630  18.558  1.00 42.36           C  
ATOM    979  HB2 ASP A  61     -21.537 -24.145  17.708  1.00 42.36           H  
ATOM    980  HB3 ASP A  61     -20.001 -24.763  18.324  1.00 42.36           H  
ATOM    981  O   ASP A  61     -23.939 -25.351  18.184  1.00 42.36           O  
ATOM    982  CG  ASP A  61     -21.177 -23.733  19.794  1.00 42.36           C  
ATOM    983  OD1 ASP A  61     -22.184 -23.867  20.525  1.00 42.36           O  
ATOM    984  OD2 ASP A  61     -20.285 -22.885  20.001  1.00 42.36           O  
ATOM    985  N   ARG A  62     -23.712 -26.592  20.047  1.00 38.93           N  
ATOM    986  H   ARG A  62     -23.046 -27.078  20.631  1.00 38.93           H  
ATOM    987  CA  ARG A  62     -25.139 -26.604  20.421  1.00 38.93           C  
ATOM    988  HA  ARG A  62     -25.738 -26.731  19.519  1.00 38.93           H  
ATOM    989  C   ARG A  62     -25.633 -25.299  21.054  1.00 38.93           C  
ATOM    990  CB  ARG A  62     -25.427 -27.766  21.383  1.00 38.93           C  
ATOM    991  HB2 ARG A  62     -26.479 -27.722  21.666  1.00 38.93           H  
ATOM    992  HB3 ARG A  62     -24.830 -27.638  22.286  1.00 38.93           H  
ATOM    993  O   ARG A  62     -26.837 -25.099  21.126  1.00 38.93           O  
ATOM    994  CG  ARG A  62     -25.147 -29.148  20.781  1.00 38.93           C  
ATOM    995  HG2 ARG A  62     -25.704 -29.257  19.850  1.00 38.93           H  
ATOM    996  HG3 ARG A  62     -24.081 -29.256  20.580  1.00 38.93           H  
ATOM    997  CD  ARG A  62     -25.598 -30.230  21.770  1.00 38.93           C  
ATOM    998  HD2 ARG A  62     -25.097 -30.066  22.724  1.00 38.93           H  
ATOM    999  HD3 ARG A  62     -26.672 -30.125  21.919  1.00 38.93           H  
ATOM   1000  NE  ARG A  62     -25.267 -31.582  21.280  1.00 38.93           N  
ATOM   1001  HE  ARG A  62     -24.400 -31.666  20.767  1.00 38.93           H  
ATOM   1002  NH1 ARG A  62     -27.108 -32.701  22.094  1.00 38.93           N  
ATOM   1003 HH11 ARG A  62     -27.477 -31.828  22.443  1.00 38.93           H  
ATOM   1004 HH12 ARG A  62     -27.646 -33.551  22.183  1.00 38.93           H  
ATOM   1005  NH2 ARG A  62     -25.532 -33.821  20.982  1.00 38.93           N  
ATOM   1006 HH21 ARG A  62     -24.662 -33.851  20.471  1.00 38.93           H  
ATOM   1007 HH22 ARG A  62     -26.076 -34.665  21.097  1.00 38.93           H  
ATOM   1008  CZ  ARG A  62     -25.969 -32.688  21.456  1.00 38.93           C  
ATOM   1009  N   ASP A  63     -24.736 -24.435  21.522  1.00 38.39           N  
ATOM   1010  H   ASP A  63     -23.759 -24.601  21.328  1.00 38.39           H  
ATOM   1011  CA  ASP A  63     -25.063 -23.151  22.154  1.00 38.39           C  
ATOM   1012  HA  ASP A  63     -26.078 -23.191  22.547  1.00 38.39           H  
ATOM   1013  C   ASP A  63     -25.017 -21.987  21.142  1.00 38.39           C  
ATOM   1014  CB  ASP A  63     -24.107 -22.950  23.344  1.00 38.39           C  
ATOM   1015  HB2 ASP A  63     -24.128 -23.847  23.964  1.00 38.39           H  
ATOM   1016  HB3 ASP A  63     -23.092 -22.829  22.965  1.00 38.39           H  
ATOM   1017  O   ASP A  63     -25.547 -20.913  21.410  1.00 38.39           O  
ATOM   1018  CG  ASP A  63     -24.452 -21.756  24.240  1.00 38.39           C  
ATOM   1019  OD1 ASP A  63     -25.648 -21.480  24.471  1.00 38.39           O  
ATOM   1020  OD2 ASP A  63     -23.513 -21.099  24.749  1.00 38.39           O  
ATOM   1021  N   GLN A  64     -24.406 -22.182  19.965  1.00 40.89           N  
ATOM   1022  H   GLN A  64     -23.822 -23.004  19.906  1.00 40.89           H  
ATOM   1023  CA  GLN A  64     -24.270 -21.148  18.923  1.00 40.89           C  
ATOM   1024  HA  GLN A  64     -24.930 -20.318  19.174  1.00 40.89           H  
ATOM   1025  C   GLN A  64     -24.705 -21.596  17.510  1.00 40.89           C  
ATOM   1026  CB  GLN A  64     -22.832 -20.598  18.938  1.00 40.89           C  
ATOM   1027  HB2 GLN A  64     -22.142 -21.387  18.638  1.00 40.89           H  
ATOM   1028  HB3 GLN A  64     -22.760 -19.788  18.213  1.00 40.89           H  
ATOM   1029  O   GLN A  64     -24.879 -20.748  16.628  1.00 40.89           O  
ATOM   1030  CG  GLN A  64     -22.427 -20.055  20.324  1.00 40.89           C  
ATOM   1031  HG2 GLN A  64     -23.163 -19.322  20.654  1.00 40.89           H  
ATOM   1032  HG3 GLN A  64     -22.401 -20.870  21.046  1.00 40.89           H  
ATOM   1033  CD  GLN A  64     -21.055 -19.399  20.317  1.00 40.89           C  
ATOM   1034  NE2 GLN A  64     -19.997 -20.170  20.330  1.00 40.89           N  
ATOM   1035 HE21 GLN A  64     -19.091 -19.764  20.147  1.00 40.89           H  
ATOM   1036 HE22 GLN A  64     -20.111 -21.172  20.265  1.00 40.89           H  
ATOM   1037  OE1 GLN A  64     -20.915 -18.184  20.314  1.00 40.89           O  
ATOM   1038  N   HIS A  65     -24.952 -22.893  17.286  1.00 45.79           N  
ATOM   1039  H   HIS A  65     -24.741 -23.540  18.033  1.00 45.79           H  
ATOM   1040  CA  HIS A  65     -25.360 -23.506  16.011  1.00 45.79           C  
ATOM   1041  HA  HIS A  65     -25.325 -24.586  16.155  1.00 45.79           H  
ATOM   1042  C   HIS A  65     -24.376 -23.228  14.854  1.00 45.79           C  
ATOM   1043  CB  HIS A  65     -26.827 -23.161  15.672  1.00 45.79           C  
ATOM   1044  HB2 HIS A  65     -26.981 -23.354  14.610  1.00 45.79           H  
ATOM   1045  HB3 HIS A  65     -27.013 -22.102  15.849  1.00 45.79           H  
ATOM   1046  O   HIS A  65     -24.685 -22.480  13.917  1.00 45.79           O  
ATOM   1047  CG  HIS A  65     -27.891 -23.946  16.398  1.00 45.79           C  
ATOM   1048  CD2 HIS A  65     -27.877 -24.392  17.694  1.00 45.79           C  
ATOM   1049  HD2 HIS A  65     -27.088 -24.250  18.417  1.00 45.79           H  
ATOM   1050  ND1 HIS A  65     -29.089 -24.345  15.845  1.00 45.79           N  
ATOM   1051  HD1 HIS A  65     -29.399 -24.173  14.900  1.00 45.79           H  
ATOM   1052  CE1 HIS A  65     -29.784 -25.010  16.782  1.00 45.79           C  
ATOM   1053  HE1 HIS A  65     -30.767 -25.434  16.643  1.00 45.79           H  
ATOM   1054  NE2 HIS A  65     -29.071 -25.087  17.915  1.00 45.79           N  
ATOM   1055  N   TYR A  66     -23.182 -23.826  14.914  1.00 46.12           N  
ATOM   1056  H   TYR A  66     -22.979 -24.412  15.712  1.00 46.12           H  
ATOM   1057  CA  TYR A  66     -22.205 -23.846  13.815  1.00 46.12           C  
ATOM   1058  HA  TYR A  66     -22.755 -23.867  12.875  1.00 46.12           H  
ATOM   1059  C   TYR A  66     -21.326 -25.111  13.827  1.00 46.12           C  
ATOM   1060  CB  TYR A  66     -21.354 -22.557  13.814  1.00 46.12           C  
ATOM   1061  HB2 TYR A  66     -22.024 -21.718  13.626  1.00 46.12           H  
ATOM   1062  HB3 TYR A  66     -20.672 -22.592  12.964  1.00 46.12           H  
ATOM   1063  O   TYR A  66     -21.286 -25.843  14.817  1.00 46.12           O  
ATOM   1064  CG  TYR A  66     -20.521 -22.246  15.050  1.00 46.12           C  
ATOM   1065  CD1 TYR A  66     -20.763 -21.059  15.773  1.00 46.12           C  
ATOM   1066  HD1 TYR A  66     -21.577 -20.408  15.489  1.00 46.12           H  
ATOM   1067  CD2 TYR A  66     -19.445 -23.078  15.427  1.00 46.12           C  
ATOM   1068  HD2 TYR A  66     -19.220 -23.977  14.873  1.00 46.12           H  
ATOM   1069  CE1 TYR A  66     -19.930 -20.702  16.852  1.00 46.12           C  
ATOM   1070  HE1 TYR A  66     -20.100 -19.791  17.405  1.00 46.12           H  
ATOM   1071  CE2 TYR A  66     -18.636 -22.745  16.528  1.00 46.12           C  
ATOM   1072  HE2 TYR A  66     -17.825 -23.396  16.818  1.00 46.12           H  
ATOM   1073  OH  TYR A  66     -18.057 -21.201  18.270  1.00 46.12           O  
ATOM   1074  HH  TYR A  66     -17.528 -21.954  18.541  1.00 46.12           H  
ATOM   1075  CZ  TYR A  66     -18.869 -21.548  17.237  1.00 46.12           C  
ATOM   1076  N   TYR A  67     -20.584 -25.325  12.735  1.00 46.24           N  
ATOM   1077  H   TYR A  67     -20.645 -24.646  11.990  1.00 46.24           H  
ATOM   1078  CA  TYR A  67     -19.458 -26.267  12.652  1.00 46.24           C  
ATOM   1079  HA  TYR A  67     -19.310 -26.756  13.615  1.00 46.24           H  
ATOM   1080  C   TYR A  67     -18.157 -25.517  12.310  1.00 46.24           C  
ATOM   1081  CB  TYR A  67     -19.726 -27.355  11.598  1.00 46.24           C  
ATOM   1082  HB2 TYR A  67     -18.771 -27.677  11.183  1.00 46.24           H  
ATOM   1083  HB3 TYR A  67     -20.289 -26.916  10.775  1.00 46.24           H  
ATOM   1084  O   TYR A  67     -18.181 -24.480  11.642  1.00 46.24           O  
ATOM   1085  CG  TYR A  67     -20.435 -28.613  12.062  1.00 46.24           C  
ATOM   1086  CD1 TYR A  67     -19.719 -29.594  12.777  1.00 46.24           C  
ATOM   1087  HD1 TYR A  67     -18.701 -29.408  13.087  1.00 46.24           H  
ATOM   1088  CD2 TYR A  67     -21.769 -28.859  11.681  1.00 46.24           C  
ATOM   1089  HD2 TYR A  67     -22.329 -28.104  11.150  1.00 46.24           H  
ATOM   1090  CE1 TYR A  67     -20.318 -30.832  13.081  1.00 46.24           C  
ATOM   1091  HE1 TYR A  67     -19.754 -31.580  13.618  1.00 46.24           H  
ATOM   1092  CE2 TYR A  67     -22.376 -30.092  11.992  1.00 46.24           C  
ATOM   1093  HE2 TYR A  67     -23.401 -30.286  11.713  1.00 46.24           H  
ATOM   1094  OH  TYR A  67     -22.232 -32.285  12.942  1.00 46.24           O  
ATOM   1095  HH  TYR A  67     -21.643 -32.870  13.424  1.00 46.24           H  
ATOM   1096  CZ  TYR A  67     -21.647 -31.087  12.678  1.00 46.24           C  
ATOM   1097  N   ASN A  68     -17.027 -26.074  12.746  1.00 42.81           N  
ATOM   1098  H   ASN A  68     -17.102 -26.927  13.283  1.00 42.81           H  
ATOM   1099  CA  ASN A  68     -15.673 -25.543  12.564  1.00 42.81           C  
ATOM   1100  HA  ASN A  68     -15.720 -24.455  12.513  1.00 42.81           H  
ATOM   1101  C   ASN A  68     -15.021 -26.059  11.257  1.00 42.81           C  
ATOM   1102  CB  ASN A  68     -14.903 -25.944  13.837  1.00 42.81           C  
ATOM   1103  HB2 ASN A  68     -15.502 -25.701  14.715  1.00 42.81           H  
ATOM   1104  HB3 ASN A  68     -14.744 -27.022  13.844  1.00 42.81           H  
ATOM   1105  O   ASN A  68     -15.171 -27.234  10.911  1.00 42.81           O  
ATOM   1106  CG  ASN A  68     -13.560 -25.271  14.030  1.00 42.81           C  
ATOM   1107  ND2 ASN A  68     -12.896 -25.589  15.112  1.00 42.81           N  
ATOM   1108 HD21 ASN A  68     -12.005 -25.147  15.288  1.00 42.81           H  
ATOM   1109 HD22 ASN A  68     -13.297 -26.254  15.757  1.00 42.81           H  
ATOM   1110  OD1 ASN A  68     -13.103 -24.460  13.240  1.00 42.81           O  
ATOM   1111  N   PHE A  69     -14.306 -25.202  10.516  1.00 50.11           N  
ATOM   1112  H   PHE A  69     -14.206 -24.255  10.854  1.00 50.11           H  
ATOM   1113  CA  PHE A  69     -13.730 -25.513   9.196  1.00 50.11           C  
ATOM   1114  HA  PHE A  69     -13.614 -26.594   9.110  1.00 50.11           H  
ATOM   1115  C   PHE A  69     -12.343 -24.889   8.962  1.00 50.11           C  
ATOM   1116  CB  PHE A  69     -14.684 -25.042   8.082  1.00 50.11           C  
ATOM   1117  HB2 PHE A  69     -15.000 -24.019   8.289  1.00 50.11           H  
ATOM   1118  HB3 PHE A  69     -14.143 -25.016   7.136  1.00 50.11           H  
ATOM   1119  O   PHE A  69     -12.000 -23.845   9.504  1.00 50.11           O  
ATOM   1120  CG  PHE A  69     -15.908 -25.913   7.884  1.00 50.11           C  
ATOM   1121  CD1 PHE A  69     -15.890 -26.958   6.939  1.00 50.11           C  
ATOM   1122  HD1 PHE A  69     -15.000 -27.140   6.354  1.00 50.11           H  
ATOM   1123  CD2 PHE A  69     -17.071 -25.675   8.635  1.00 50.11           C  
ATOM   1124  HD2 PHE A  69     -17.091 -24.871   9.355  1.00 50.11           H  
ATOM   1125  CE1 PHE A  69     -17.027 -27.764   6.751  1.00 50.11           C  
ATOM   1126  HE1 PHE A  69     -17.008 -28.571   6.033  1.00 50.11           H  
ATOM   1127  CE2 PHE A  69     -18.206 -26.483   8.450  1.00 50.11           C  
ATOM   1128  HE2 PHE A  69     -19.098 -26.286   9.026  1.00 50.11           H  
ATOM   1129  CZ  PHE A  69     -18.184 -27.531   7.515  1.00 50.11           C  
ATOM   1130  HZ  PHE A  69     -19.055 -28.157   7.386  1.00 50.11           H  
ATOM   1131  N   GLN A  70     -11.561 -25.486   8.054  1.00 49.17           N  
ATOM   1132  H   GLN A  70     -11.908 -26.331   7.623  1.00 49.17           H  
ATOM   1133  CA  GLN A  70     -10.382 -24.840   7.456  1.00 49.17           C  
ATOM   1134  HA  GLN A  70      -9.952 -24.140   8.172  1.00 49.17           H  
ATOM   1135  C   GLN A  70     -10.798 -24.049   6.205  1.00 49.17           C  
ATOM   1136  CB  GLN A  70      -9.311 -25.886   7.102  1.00 49.17           C  
ATOM   1137  HB2 GLN A  70      -8.474 -25.374   6.625  1.00 49.17           H  
ATOM   1138  HB3 GLN A  70      -9.728 -26.598   6.390  1.00 49.17           H  
ATOM   1139  O   GLN A  70     -11.565 -24.565   5.385  1.00 49.17           O  
ATOM   1140  CG  GLN A  70      -8.783 -26.651   8.327  1.00 49.17           C  
ATOM   1141  HG2 GLN A  70      -8.357 -25.944   9.039  1.00 49.17           H  
ATOM   1142  HG3 GLN A  70      -9.611 -27.164   8.816  1.00 49.17           H  
ATOM   1143  CD  GLN A  70      -7.718 -27.692   7.980  1.00 49.17           C  
ATOM   1144  NE2 GLN A  70      -7.412 -28.584   8.897  1.00 49.17           N  
ATOM   1145 HE21 GLN A  70      -7.884 -28.583   9.790  1.00 49.17           H  
ATOM   1146 HE22 GLN A  70      -6.726 -29.286   8.656  1.00 49.17           H  
ATOM   1147  OE1 GLN A  70      -7.147 -27.732   6.897  1.00 49.17           O  
ATOM   1148  N   SER A  71     -10.253 -22.845   5.996  1.00 45.65           N  
ATOM   1149  H   SER A  71      -9.627 -22.455   6.685  1.00 45.65           H  
ATOM   1150  CA  SER A  71     -10.743 -21.908   4.966  1.00 45.65           C  
ATOM   1151  HA  SER A  71     -11.819 -21.814   5.111  1.00 45.65           H  
ATOM   1152  C   SER A  71     -10.553 -22.342   3.507  1.00 45.65           C  
ATOM   1153  CB  SER A  71     -10.162 -20.516   5.181  1.00 45.65           C  
ATOM   1154  HB2 SER A  71     -10.590 -19.841   4.441  1.00 45.65           H  
ATOM   1155  HB3 SER A  71     -10.431 -20.162   6.176  1.00 45.65           H  
ATOM   1156  O   SER A  71     -11.251 -21.848   2.623  1.00 45.65           O  
ATOM   1157  OG  SER A  71      -8.757 -20.492   5.067  1.00 45.65           O  
ATOM   1158  HG  SER A  71      -8.558 -19.555   5.125  1.00 45.65           H  
ATOM   1159  N   ASN A  72      -9.750 -23.385   3.259  1.00 46.68           N  
ATOM   1160  H   ASN A  72      -9.162 -23.686   4.022  1.00 46.68           H  
ATOM   1161  CA  ASN A  72      -9.759 -24.172   2.012  1.00 46.68           C  
ATOM   1162  HA  ASN A  72      -9.316 -23.578   1.213  1.00 46.68           H  
ATOM   1163  C   ASN A  72     -11.183 -24.575   1.552  1.00 46.68           C  
ATOM   1164  CB  ASN A  72      -8.922 -25.450   2.226  1.00 46.68           C  
ATOM   1165  HB2 ASN A  72      -9.028 -26.086   1.347  1.00 46.68           H  
ATOM   1166  HB3 ASN A  72      -9.304 -26.004   3.084  1.00 46.68           H  
ATOM   1167  O   ASN A  72     -11.405 -24.827   0.368  1.00 46.68           O  
ATOM   1168  CG  ASN A  72      -7.439 -25.187   2.407  1.00 46.68           C  
ATOM   1169  ND2 ASN A  72      -6.954 -25.108   3.625  1.00 46.68           N  
ATOM   1170 HD21 ASN A  72      -5.980 -24.849   3.699  1.00 46.68           H  
ATOM   1171 HD22 ASN A  72      -7.530 -25.273   4.438  1.00 46.68           H  
ATOM   1172  OD1 ASN A  72      -6.687 -25.077   1.455  1.00 46.68           O  
ATOM   1173  N   SER A  73     -12.144 -24.634   2.481  1.00 53.23           N  
ATOM   1174  H   SER A  73     -11.876 -24.436   3.435  1.00 53.23           H  
ATOM   1175  CA  SER A  73     -13.558 -24.935   2.233  1.00 53.23           C  
ATOM   1176  HA  SER A  73     -13.622 -25.859   1.658  1.00 53.23           H  
ATOM   1177  C   SER A  73     -14.298 -23.843   1.446  1.00 53.23           C  
ATOM   1178  CB  SER A  73     -14.287 -25.150   3.567  1.00 53.23           C  
ATOM   1179  HB2 SER A  73     -15.286 -25.541   3.371  1.00 53.23           H  
ATOM   1180  HB3 SER A  73     -14.382 -24.200   4.092  1.00 53.23           H  
ATOM   1181  O   SER A  73     -15.209 -24.173   0.687  1.00 53.23           O  
ATOM   1182  OG  SER A  73     -13.580 -26.060   4.389  1.00 53.23           O  
ATOM   1183  HG  SER A  73     -12.880 -25.568   4.826  1.00 53.23           H  
ATOM   1184  N   LEU A  74     -13.932 -22.559   1.584  1.00 54.84           N  
ATOM   1185  H   LEU A  74     -13.126 -22.335   2.151  1.00 54.84           H  
ATOM   1186  CA  LEU A  74     -14.674 -21.438   0.978  1.00 54.84           C  
ATOM   1187  HA  LEU A  74     -15.710 -21.480   1.315  1.00 54.84           H  
ATOM   1188  C   LEU A  74     -14.717 -21.552  -0.551  1.00 54.84           C  
ATOM   1189  CB  LEU A  74     -14.078 -20.087   1.421  1.00 54.84           C  
ATOM   1190  HB2 LEU A  74     -12.996 -20.168   1.520  1.00 54.84           H  
ATOM   1191  HB3 LEU A  74     -14.274 -19.357   0.635  1.00 54.84           H  
ATOM   1192  O   LEU A  74     -15.799 -21.480  -1.134  1.00 54.84           O  
ATOM   1193  CG  LEU A  74     -14.687 -19.524   2.720  1.00 54.84           C  
ATOM   1194  HG  LEU A  74     -15.756 -19.378   2.567  1.00 54.84           H  
ATOM   1195  CD1 LEU A  74     -14.491 -20.437   3.931  1.00 54.84           C  
ATOM   1196 HD11 LEU A  74     -15.025 -21.377   3.794  1.00 54.84           H  
ATOM   1197 HD12 LEU A  74     -13.428 -20.625   4.079  1.00 54.84           H  
ATOM   1198 HD13 LEU A  74     -14.883 -19.953   4.825  1.00 54.84           H  
ATOM   1199  CD2 LEU A  74     -14.062 -18.168   3.036  1.00 54.84           C  
ATOM   1200 HD21 LEU A  74     -14.516 -17.749   3.934  1.00 54.84           H  
ATOM   1201 HD22 LEU A  74     -12.989 -18.280   3.192  1.00 54.84           H  
ATOM   1202 HD23 LEU A  74     -14.230 -17.480   2.207  1.00 54.84           H  
ATOM   1203  N   LEU A  75     -13.594 -21.930  -1.170  1.00 55.62           N  
ATOM   1204  H   LEU A  75     -12.755 -21.963  -0.609  1.00 55.62           H  
ATOM   1205  CA  LEU A  75     -13.465 -22.175  -2.614  1.00 55.62           C  
ATOM   1206  HA  LEU A  75     -13.902 -21.308  -3.109  1.00 55.62           H  
ATOM   1207  C   LEU A  75     -14.258 -23.410  -3.112  1.00 55.62           C  
ATOM   1208  CB  LEU A  75     -11.957 -22.210  -2.939  1.00 55.62           C  
ATOM   1209  HB2 LEU A  75     -11.537 -23.131  -2.534  1.00 55.62           H  
ATOM   1210  HB3 LEU A  75     -11.486 -21.376  -2.419  1.00 55.62           H  
ATOM   1211  O   LEU A  75     -14.222 -23.766  -4.295  1.00 55.62           O  
ATOM   1212  CG  LEU A  75     -11.571 -22.095  -4.427  1.00 55.62           C  
ATOM   1213  HG  LEU A  75     -11.931 -22.967  -4.973  1.00 55.62           H  
ATOM   1214  CD1 LEU A  75     -12.118 -20.834  -5.097  1.00 55.62           C  
ATOM   1215 HD11 LEU A  75     -13.205 -20.881  -5.156  1.00 55.62           H  
ATOM   1216 HD12 LEU A  75     -11.717 -20.728  -6.105  1.00 55.62           H  
ATOM   1217 HD13 LEU A  75     -11.854 -19.956  -4.508  1.00 55.62           H  
ATOM   1218  CD2 LEU A  75     -10.046 -22.075  -4.554  1.00 55.62           C  
ATOM   1219 HD21 LEU A  75      -9.626 -22.969  -4.093  1.00 55.62           H  
ATOM   1220 HD22 LEU A  75      -9.650 -21.195  -4.047  1.00 55.62           H  
ATOM   1221 HD23 LEU A  75      -9.761 -22.042  -5.605  1.00 55.62           H  
ATOM   1222  N   PHE A  76     -15.008 -24.069  -2.221  1.00 57.48           N  
ATOM   1223  H   PHE A  76     -14.940 -23.774  -1.258  1.00 57.48           H  
ATOM   1224  CA  PHE A  76     -16.021 -25.075  -2.535  1.00 57.48           C  
ATOM   1225  HA  PHE A  76     -15.979 -25.272  -3.606  1.00 57.48           H  
ATOM   1226  C   PHE A  76     -17.468 -24.612  -2.248  1.00 57.48           C  
ATOM   1227  CB  PHE A  76     -15.663 -26.391  -1.827  1.00 57.48           C  
ATOM   1228  HB2 PHE A  76     -16.211 -26.464  -0.887  1.00 57.48           H  
ATOM   1229  HB3 PHE A  76     -14.602 -26.400  -1.578  1.00 57.48           H  
ATOM   1230  O   PHE A  76     -18.394 -25.139  -2.864  1.00 57.48           O  
ATOM   1231  CG  PHE A  76     -15.950 -27.604  -2.688  1.00 57.48           C  
ATOM   1232  CD1 PHE A  76     -17.223 -28.197  -2.670  1.00 57.48           C  
ATOM   1233  HD1 PHE A  76     -17.993 -27.802  -2.024  1.00 57.48           H  
ATOM   1234  CD2 PHE A  76     -14.947 -28.120  -3.531  1.00 57.48           C  
ATOM   1235  HD2 PHE A  76     -13.962 -27.678  -3.515  1.00 57.48           H  
ATOM   1236  CE1 PHE A  76     -17.494 -29.304  -3.490  1.00 57.48           C  
ATOM   1237  HE1 PHE A  76     -18.471 -29.762  -3.448  1.00 57.48           H  
ATOM   1238  CE2 PHE A  76     -15.218 -29.227  -4.358  1.00 57.48           C  
ATOM   1239  HE2 PHE A  76     -14.438 -29.652  -4.972  1.00 57.48           H  
ATOM   1240  CZ  PHE A  76     -16.496 -29.814  -4.340  1.00 57.48           C  
ATOM   1241  HZ  PHE A  76     -16.706 -30.671  -4.963  1.00 57.48           H  
ATOM   1242  N   LEU A  77     -17.678 -23.593  -1.403  1.00 60.40           N  
ATOM   1243  H   LEU A  77     -16.873 -23.168  -0.965  1.00 60.40           H  
ATOM   1244  CA  LEU A  77     -18.996 -23.018  -1.085  1.00 60.40           C  
ATOM   1245  HA  LEU A  77     -19.761 -23.751  -1.341  1.00 60.40           H  
ATOM   1246  C   LEU A  77     -19.346 -21.759  -1.902  1.00 60.40           C  
ATOM   1247  CB  LEU A  77     -19.118 -22.745   0.423  1.00 60.40           C  
ATOM   1248  HB2 LEU A  77     -18.214 -22.260   0.790  1.00 60.40           H  
ATOM   1249  HB3 LEU A  77     -19.943 -22.044   0.549  1.00 60.40           H  
ATOM   1250  O   LEU A  77     -20.486 -21.622  -2.344  1.00 60.40           O  
ATOM   1251  CG  LEU A  77     -19.436 -23.999   1.263  1.00 60.40           C  
ATOM   1252  HG  LEU A  77     -20.020 -24.694   0.660  1.00 60.40           H  
ATOM   1253  CD1 LEU A  77     -18.185 -24.728   1.750  1.00 60.40           C  
ATOM   1254 HD11 LEU A  77     -18.469 -25.572   2.379  1.00 60.40           H  
ATOM   1255 HD12 LEU A  77     -17.557 -24.049   2.327  1.00 60.40           H  
ATOM   1256 HD13 LEU A  77     -17.623 -25.106   0.896  1.00 60.40           H  
ATOM   1257  CD2 LEU A  77     -20.273 -23.615   2.482  1.00 60.40           C  
ATOM   1258 HD21 LEU A  77     -20.500 -24.502   3.075  1.00 60.40           H  
ATOM   1259 HD22 LEU A  77     -21.214 -23.166   2.164  1.00 60.40           H  
ATOM   1260 HD23 LEU A  77     -19.731 -22.897   3.098  1.00 60.40           H  
ATOM   1261  N   GLU A  78     -18.375 -20.896  -2.223  1.00 60.47           N  
ATOM   1262  H   GLU A  78     -17.468 -21.002  -1.791  1.00 60.47           H  
ATOM   1263  CA  GLU A  78     -18.504 -19.910  -3.318  1.00 60.47           C  
ATOM   1264  HA  GLU A  78     -19.213 -19.124  -3.061  1.00 60.47           H  
ATOM   1265  C   GLU A  78     -18.957 -20.614  -4.608  1.00 60.47           C  
ATOM   1266  CB  GLU A  78     -17.125 -19.305  -3.633  1.00 60.47           C  
ATOM   1267  HB2 GLU A  78     -17.217 -18.693  -4.530  1.00 60.47           H  
ATOM   1268  HB3 GLU A  78     -16.441 -20.122  -3.863  1.00 60.47           H  
ATOM   1269  O   GLU A  78     -19.795 -20.145  -5.383  1.00 60.47           O  
ATOM   1270  CG  GLU A  78     -16.489 -18.444  -2.540  1.00 60.47           C  
ATOM   1271  HG2 GLU A  78     -17.061 -17.523  -2.426  1.00 60.47           H  
ATOM   1272  HG3 GLU A  78     -16.501 -18.974  -1.588  1.00 60.47           H  
ATOM   1273  CD  GLU A  78     -15.046 -18.143  -2.963  1.00 60.47           C  
ATOM   1274  OE1 GLU A  78     -14.864 -17.186  -3.748  1.00 60.47           O  
ATOM   1275  OE2 GLU A  78     -14.154 -18.937  -2.588  1.00 60.47           O  
ATOM   1276  N   LYS A  79     -18.386 -21.804  -4.804  1.00 60.33           N  
ATOM   1277  H   LYS A  79     -17.726 -22.075  -4.089  1.00 60.33           H  
ATOM   1278  CA  LYS A  79     -18.536 -22.682  -5.955  1.00 60.33           C  
ATOM   1279  HA  LYS A  79     -18.472 -22.088  -6.867  1.00 60.33           H  
ATOM   1280  C   LYS A  79     -19.887 -23.397  -5.973  1.00 60.33           C  
ATOM   1281  CB  LYS A  79     -17.336 -23.623  -5.892  1.00 60.33           C  
ATOM   1282  HB2 LYS A  79     -16.452 -23.008  -5.722  1.00 60.33           H  
ATOM   1283  HB3 LYS A  79     -17.460 -24.277  -5.029  1.00 60.33           H  
ATOM   1284  O   LYS A  79     -20.468 -23.500  -7.045  1.00 60.33           O  
ATOM   1285  CG  LYS A  79     -17.072 -24.493  -7.121  1.00 60.33           C  
ATOM   1286  HG2 LYS A  79     -16.968 -23.871  -8.010  1.00 60.33           H  
ATOM   1287  HG3 LYS A  79     -17.878 -25.215  -7.256  1.00 60.33           H  
ATOM   1288  CD  LYS A  79     -15.752 -25.209  -6.814  1.00 60.33           C  
ATOM   1289  HD2 LYS A  79     -15.868 -25.772  -5.888  1.00 60.33           H  
ATOM   1290  HD3 LYS A  79     -14.979 -24.456  -6.665  1.00 60.33           H  
ATOM   1291  CE  LYS A  79     -15.283 -26.159  -7.905  1.00 60.33           C  
ATOM   1292  HE2 LYS A  79     -16.050 -26.916  -8.067  1.00 60.33           H  
ATOM   1293  HE3 LYS A  79     -15.146 -25.595  -8.828  1.00 60.33           H  
ATOM   1294  NZ  LYS A  79     -14.011 -26.779  -7.467  1.00 60.33           N  
ATOM   1295  HZ1 LYS A  79     -14.164 -27.283  -6.605  1.00 60.33           H  
ATOM   1296  HZ2 LYS A  79     -13.333 -26.058  -7.268  1.00 60.33           H  
ATOM   1297  HZ3 LYS A  79     -13.646 -27.409  -8.166  1.00 60.33           H  
ATOM   1298  N   SER A  80     -20.431 -23.836  -4.834  1.00 62.05           N  
ATOM   1299  H   SER A  80     -19.927 -23.740  -3.964  1.00 62.05           H  
ATOM   1300  CA  SER A  80     -21.802 -24.370  -4.785  1.00 62.05           C  
ATOM   1301  HA  SER A  80     -21.926 -25.078  -5.606  1.00 62.05           H  
ATOM   1302  C   SER A  80     -22.849 -23.270  -4.988  1.00 62.05           C  
ATOM   1303  CB  SER A  80     -22.069 -25.147  -3.495  1.00 62.05           C  
ATOM   1304  HB2 SER A  80     -21.364 -25.974  -3.414  1.00 62.05           H  
ATOM   1305  HB3 SER A  80     -23.084 -25.545  -3.520  1.00 62.05           H  
ATOM   1306  O   SER A  80     -23.743 -23.454  -5.815  1.00 62.05           O  
ATOM   1307  OG  SER A  80     -21.928 -24.306  -2.376  1.00 62.05           O  
ATOM   1308  HG  SER A  80     -22.336 -24.732  -1.619  1.00 62.05           H  
ATOM   1309  N   LYS A  81     -22.697 -22.097  -4.347  1.00 63.83           N  
ATOM   1310  H   LYS A  81     -21.967 -22.032  -3.652  1.00 63.83           H  
ATOM   1311  CA  LYS A  81     -23.607 -20.950  -4.537  1.00 63.83           C  
ATOM   1312  HA  LYS A  81     -24.626 -21.296  -4.362  1.00 63.83           H  
ATOM   1313  C   LYS A  81     -23.612 -20.439  -5.985  1.00 63.83           C  
ATOM   1314  CB  LYS A  81     -23.311 -19.817  -3.530  1.00 63.83           C  
ATOM   1315  HB2 LYS A  81     -22.242 -19.605  -3.508  1.00 63.83           H  
ATOM   1316  HB3 LYS A  81     -23.827 -18.920  -3.872  1.00 63.83           H  
ATOM   1317  O   LYS A  81     -24.684 -20.273  -6.555  1.00 63.83           O  
ATOM   1318  CG  LYS A  81     -23.812 -20.140  -2.107  1.00 63.83           C  
ATOM   1319  HG2 LYS A  81     -24.829 -20.525  -2.175  1.00 63.83           H  
ATOM   1320  HG3 LYS A  81     -23.181 -20.913  -1.668  1.00 63.83           H  
ATOM   1321  CD  LYS A  81     -23.828 -18.903  -1.184  1.00 63.83           C  
ATOM   1322  HD2 LYS A  81     -24.419 -18.118  -1.657  1.00 63.83           H  
ATOM   1323  HD3 LYS A  81     -22.809 -18.544  -1.040  1.00 63.83           H  
ATOM   1324  CE  LYS A  81     -24.456 -19.259   0.175  1.00 63.83           C  
ATOM   1325  HE2 LYS A  81     -25.409 -19.758   0.001  1.00 63.83           H  
ATOM   1326  HE3 LYS A  81     -23.813 -19.979   0.682  1.00 63.83           H  
ATOM   1327  NZ  LYS A  81     -24.683 -18.084   1.064  1.00 63.83           N  
ATOM   1328  HZ1 LYS A  81     -25.078 -18.407   1.936  1.00 63.83           H  
ATOM   1329  HZ2 LYS A  81     -25.350 -17.431   0.678  1.00 63.83           H  
ATOM   1330  HZ3 LYS A  81     -23.826 -17.602   1.292  1.00 63.83           H  
ATOM   1331  N   SER A  82     -22.453 -20.280  -6.630  1.00 63.01           N  
ATOM   1332  H   SER A  82     -21.597 -20.400  -6.109  1.00 63.01           H  
ATOM   1333  CA  SER A  82     -22.376 -19.886  -8.055  1.00 63.01           C  
ATOM   1334  HA  SER A  82     -23.049 -19.042  -8.209  1.00 63.01           H  
ATOM   1335  C   SER A  82     -22.838 -20.990  -9.024  1.00 63.01           C  
ATOM   1336  CB  SER A  82     -20.966 -19.402  -8.410  1.00 63.01           C  
ATOM   1337  HB2 SER A  82     -20.758 -18.475  -7.876  1.00 63.01           H  
ATOM   1338  HB3 SER A  82     -20.913 -19.204  -9.481  1.00 63.01           H  
ATOM   1339  O   SER A  82     -23.491 -20.714 -10.041  1.00 63.01           O  
ATOM   1340  OG  SER A  82     -19.994 -20.364  -8.057  1.00 63.01           O  
ATOM   1341  HG  SER A  82     -19.807 -20.241  -7.124  1.00 63.01           H  
ATOM   1342  N   LEU A  83     -22.612 -22.267  -8.692  1.00 66.04           N  
ATOM   1343  H   LEU A  83     -22.018 -22.471  -7.901  1.00 66.04           H  
ATOM   1344  CA  LEU A  83     -23.269 -23.382  -9.383  1.00 66.04           C  
ATOM   1345  HA  LEU A  83     -23.170 -23.209 -10.455  1.00 66.04           H  
ATOM   1346  C   LEU A  83     -24.782 -23.444  -9.109  1.00 66.04           C  
ATOM   1347  CB  LEU A  83     -22.583 -24.721  -9.058  1.00 66.04           C  
ATOM   1348  HB2 LEU A  83     -23.223 -25.532  -9.407  1.00 66.04           H  
ATOM   1349  HB3 LEU A  83     -22.503 -24.817  -7.975  1.00 66.04           H  
ATOM   1350  O   LEU A  83     -25.479 -24.104  -9.867  1.00 66.04           O  
ATOM   1351  CG  LEU A  83     -21.196 -24.903  -9.707  1.00 66.04           C  
ATOM   1352  HG  LEU A  83     -20.577 -24.022  -9.536  1.00 66.04           H  
ATOM   1353  CD1 LEU A  83     -20.495 -26.126  -9.113  1.00 66.04           C  
ATOM   1354 HD11 LEU A  83     -19.500 -26.231  -9.547  1.00 66.04           H  
ATOM   1355 HD12 LEU A  83     -20.397 -25.997  -8.035  1.00 66.04           H  
ATOM   1356 HD13 LEU A  83     -21.082 -27.022  -9.314  1.00 66.04           H  
ATOM   1357  CD2 LEU A  83     -21.291 -25.138 -11.219  1.00 66.04           C  
ATOM   1358 HD21 LEU A  83     -21.898 -26.022 -11.415  1.00 66.04           H  
ATOM   1359 HD22 LEU A  83     -21.734 -24.269 -11.706  1.00 66.04           H  
ATOM   1360 HD23 LEU A  83     -20.291 -25.287 -11.628  1.00 66.04           H  
ATOM   1361  N   GLY A  84     -25.313 -22.723  -8.118  1.00 67.99           N  
ATOM   1362  H   GLY A  84     -24.693 -22.206  -7.511  1.00 67.99           H  
ATOM   1363  CA  GLY A  84     -26.735 -22.724  -7.757  1.00 67.99           C  
ATOM   1364  HA2 GLY A  84     -27.341 -22.537  -8.643  1.00 67.99           H  
ATOM   1365  HA3 GLY A  84     -26.913 -21.921  -7.041  1.00 67.99           H  
ATOM   1366  C   GLY A  84     -27.212 -24.032  -7.120  1.00 67.99           C  
ATOM   1367  O   GLY A  84     -28.398 -24.334  -7.192  1.00 67.99           O  
ATOM   1368  N   ILE A  85     -26.302 -24.826  -6.545  1.00 74.48           N  
ATOM   1369  H   ILE A  85     -25.368 -24.464  -6.420  1.00 74.48           H  
ATOM   1370  CA  ILE A  85     -26.603 -26.162  -6.010  1.00 74.48           C  
ATOM   1371  HA  ILE A  85     -27.576 -26.466  -6.396  1.00 74.48           H  
ATOM   1372  C   ILE A  85     -26.654 -26.092  -4.474  1.00 74.48           C  
ATOM   1373  CB  ILE A  85     -25.589 -27.214  -6.514  1.00 74.48           C  
ATOM   1374  HB  ILE A  85     -24.596 -26.920  -6.174  1.00 74.48           H  
ATOM   1375  O   ILE A  85     -25.657 -25.687  -3.865  1.00 74.48           O  
ATOM   1376  CG1 ILE A  85     -25.584 -27.288  -8.059  1.00 74.48           C  
ATOM   1377 HG12 ILE A  85     -26.512 -27.741  -8.410  1.00 74.48           H  
ATOM   1378 HG13 ILE A  85     -25.525 -26.284  -8.479  1.00 74.48           H  
ATOM   1379  CG2 ILE A  85     -25.923 -28.603  -5.932  1.00 74.48           C  
ATOM   1380 HG21 ILE A  85     -25.874 -28.587  -4.843  1.00 74.48           H  
ATOM   1381 HG22 ILE A  85     -26.925 -28.904  -6.237  1.00 74.48           H  
ATOM   1382 HG23 ILE A  85     -25.213 -29.353  -6.283  1.00 74.48           H  
ATOM   1383  CD1 ILE A  85     -24.394 -28.068  -8.620  1.00 74.48           C  
ATOM   1384 HD11 ILE A  85     -24.387 -27.996  -9.707  1.00 74.48           H  
ATOM   1385 HD12 ILE A  85     -23.467 -27.648  -8.229  1.00 74.48           H  
ATOM   1386 HD13 ILE A  85     -24.466 -29.119  -8.342  1.00 74.48           H  
ATOM   1387  N   PRO A  86     -27.770 -26.485  -3.830  1.00 68.01           N  
ATOM   1388  CA  PRO A  86     -27.899 -26.479  -2.375  1.00 68.01           C  
ATOM   1389  HA  PRO A  86     -27.680 -25.479  -2.000  1.00 68.01           H  
ATOM   1390  C   PRO A  86     -26.947 -27.470  -1.692  1.00 68.01           C  
ATOM   1391  CB  PRO A  86     -29.369 -26.806  -2.085  1.00 68.01           C  
ATOM   1392  HB2 PRO A  86     -29.498 -27.371  -1.162  1.00 68.01           H  
ATOM   1393  HB3 PRO A  86     -29.948 -25.883  -2.048  1.00 68.01           H  
ATOM   1394  O   PRO A  86     -26.570 -28.505  -2.252  1.00 68.01           O  
ATOM   1395  CG  PRO A  86     -29.790 -27.618  -3.308  1.00 68.01           C  
ATOM   1396  HG2 PRO A  86     -29.447 -28.647  -3.202  1.00 68.01           H  
ATOM   1397  HG3 PRO A  86     -30.865 -27.580  -3.480  1.00 68.01           H  
ATOM   1398  CD  PRO A  86     -29.007 -26.962  -4.437  1.00 68.01           C  
ATOM   1399  HD2 PRO A  86     -29.567 -26.116  -4.836  1.00 68.01           H  
ATOM   1400  HD3 PRO A  86     -28.819 -27.695  -5.222  1.00 68.01           H  
ATOM   1401  N   ILE A  87     -26.588 -27.153  -0.447  1.00 74.70           N  
ATOM   1402  H   ILE A  87     -26.989 -26.328  -0.024  1.00 74.70           H  
ATOM   1403  CA  ILE A  87     -25.724 -27.973   0.406  1.00 74.70           C  
ATOM   1404  HA  ILE A  87     -25.361 -28.810  -0.190  1.00 74.70           H  
ATOM   1405  C   ILE A  87     -26.542 -28.520   1.581  1.00 74.70           C  
ATOM   1406  CB  ILE A  87     -24.494 -27.199   0.934  1.00 74.70           C  
ATOM   1407  HB  ILE A  87     -24.788 -26.731   1.873  1.00 74.70           H  
ATOM   1408  O   ILE A  87     -27.317 -27.773   2.176  1.00 74.70           O  
ATOM   1409  CG1 ILE A  87     -23.986 -26.064   0.015  1.00 74.70           C  
ATOM   1410 HG12 ILE A  87     -23.644 -26.477  -0.934  1.00 74.70           H  
ATOM   1411 HG13 ILE A  87     -24.799 -25.365  -0.182  1.00 74.70           H  
ATOM   1412  CG2 ILE A  87     -23.368 -28.208   1.234  1.00 74.70           C  
ATOM   1413 HG21 ILE A  87     -23.738 -29.020   1.859  1.00 74.70           H  
ATOM   1414 HG22 ILE A  87     -22.987 -28.624   0.301  1.00 74.70           H  
ATOM   1415 HG23 ILE A  87     -22.557 -27.721   1.775  1.00 74.70           H  
ATOM   1416  CD1 ILE A  87     -22.860 -25.253   0.666  1.00 74.70           C  
ATOM   1417 HD11 ILE A  87     -23.137 -24.983   1.685  1.00 74.70           H  
ATOM   1418 HD12 ILE A  87     -22.692 -24.333   0.105  1.00 74.70           H  
ATOM   1419 HD13 ILE A  87     -21.942 -25.839   0.680  1.00 74.70           H  
ATOM   1420  N   LEU A  88     -26.341 -29.790   1.929  1.00 72.67           N  
ATOM   1421  H   LEU A  88     -25.693 -30.329   1.373  1.00 72.67           H  
ATOM   1422  CA  LEU A  88     -26.979 -30.483   3.049  1.00 72.67           C  
ATOM   1423  HA  LEU A  88     -27.668 -29.794   3.538  1.00 72.67           H  
ATOM   1424  C   LEU A  88     -25.945 -30.906   4.107  1.00 72.67           C  
ATOM   1425  CB  LEU A  88     -27.802 -31.682   2.539  1.00 72.67           C  
ATOM   1426  HB2 LEU A  88     -27.109 -32.430   2.154  1.00 72.67           H  
ATOM   1427  HB3 LEU A  88     -28.326 -32.121   3.388  1.00 72.67           H  
ATOM   1428  O   LEU A  88     -24.767 -31.129   3.806  1.00 72.67           O  
ATOM   1429  CG  LEU A  88     -28.835 -31.369   1.436  1.00 72.67           C  
ATOM   1430  HG  LEU A  88     -28.315 -31.005   0.550  1.00 72.67           H  
ATOM   1431  CD1 LEU A  88     -29.578 -32.651   1.060  1.00 72.67           C  
ATOM   1432 HD11 LEU A  88     -30.283 -32.454   0.252  1.00 72.67           H  
ATOM   1433 HD12 LEU A  88     -28.869 -33.413   0.735  1.00 72.67           H  
ATOM   1434 HD13 LEU A  88     -30.137 -33.018   1.920  1.00 72.67           H  
ATOM   1435  CD2 LEU A  88     -29.881 -30.334   1.849  1.00 72.67           C  
ATOM   1436 HD21 LEU A  88     -30.429 -30.690   2.722  1.00 72.67           H  
ATOM   1437 HD22 LEU A  88     -29.407 -29.382   2.090  1.00 72.67           H  
ATOM   1438 HD23 LEU A  88     -30.590 -30.174   1.037  1.00 72.67           H  
ATOM   1439  N   SER A  89     -26.397 -31.006   5.358  1.00 67.88           N  
ATOM   1440  H   SER A  89     -27.378 -30.833   5.521  1.00 67.88           H  
ATOM   1441  CA  SER A  89     -25.571 -31.380   6.514  1.00 67.88           C  
ATOM   1442  HA  SER A  89     -24.608 -30.878   6.425  1.00 67.88           H  
ATOM   1443  C   SER A  89     -25.274 -32.886   6.592  1.00 67.88           C  
ATOM   1444  CB  SER A  89     -26.240 -30.865   7.798  1.00 67.88           C  
ATOM   1445  HB2 SER A  89     -26.492 -29.812   7.668  1.00 67.88           H  
ATOM   1446  HB3 SER A  89     -25.544 -30.952   8.632  1.00 67.88           H  
ATOM   1447  O   SER A  89     -25.858 -33.698   5.877  1.00 67.88           O  
ATOM   1448  OG  SER A  89     -27.416 -31.592   8.101  1.00 67.88           O  
ATOM   1449  HG  SER A  89     -27.993 -31.032   8.625  1.00 67.88           H  
ATOM   1450  N   TYR A  90     -24.378 -33.274   7.504  1.00 66.90           N  
ATOM   1451  H   TYR A  90     -23.836 -32.576   7.993  1.00 66.90           H  
ATOM   1452  CA  TYR A  90     -24.216 -34.677   7.907  1.00 66.90           C  
ATOM   1453  HA  TYR A  90     -24.158 -35.294   7.011  1.00 66.90           H  
ATOM   1454  C   TYR A  90     -25.430 -35.167   8.725  1.00 66.90           C  
ATOM   1455  CB  TYR A  90     -22.887 -34.812   8.672  1.00 66.90           C  
ATOM   1456  HB2 TYR A  90     -22.867 -34.052   9.453  1.00 66.90           H  
ATOM   1457  HB3 TYR A  90     -22.070 -34.593   7.984  1.00 66.90           H  
ATOM   1458  O   TYR A  90     -25.932 -36.264   8.473  1.00 66.90           O  
ATOM   1459  CG  TYR A  90     -22.597 -36.156   9.324  1.00 66.90           C  
ATOM   1460  CD1 TYR A  90     -21.878 -36.187  10.536  1.00 66.90           C  
ATOM   1461  HD1 TYR A  90     -21.524 -35.271  10.986  1.00 66.90           H  
ATOM   1462  CD2 TYR A  90     -23.023 -37.368   8.738  1.00 66.90           C  
ATOM   1463  HD2 TYR A  90     -23.567 -37.366   7.805  1.00 66.90           H  
ATOM   1464  CE1 TYR A  90     -21.614 -37.409  11.182  1.00 66.90           C  
ATOM   1465  HE1 TYR A  90     -21.077 -37.413  12.119  1.00 66.90           H  
ATOM   1466  CE2 TYR A  90     -22.762 -38.593   9.380  1.00 66.90           C  
ATOM   1467  HE2 TYR A  90     -23.098 -39.522   8.944  1.00 66.90           H  
ATOM   1468  OH  TYR A  90     -21.875 -39.793  11.251  1.00 66.90           O  
ATOM   1469  HH  TYR A  90     -21.353 -39.660  12.045  1.00 66.90           H  
ATOM   1470  CZ  TYR A  90     -22.067 -38.614  10.607  1.00 66.90           C  
ATOM   1471  N   LYS A  91     -25.953 -34.321   9.634  1.00 59.30           N  
ATOM   1472  H   LYS A  91     -25.482 -33.437   9.762  1.00 59.30           H  
ATOM   1473  CA  LYS A  91     -27.126 -34.597  10.491  1.00 59.30           C  
ATOM   1474  HA  LYS A  91     -26.856 -35.373  11.208  1.00 59.30           H  
ATOM   1475  C   LYS A  91     -28.305 -35.146   9.674  1.00 59.30           C  
ATOM   1476  CB  LYS A  91     -27.524 -33.322  11.269  1.00 59.30           C  
ATOM   1477  HB2 LYS A  91     -28.093 -32.673  10.605  1.00 59.30           H  
ATOM   1478  HB3 LYS A  91     -26.625 -32.782  11.569  1.00 59.30           H  
ATOM   1479  O   LYS A  91     -28.770 -36.240   9.971  1.00 59.30           O  
ATOM   1480  CG  LYS A  91     -28.347 -33.601  12.545  1.00 59.30           C  
ATOM   1481  HG2 LYS A  91     -27.664 -33.831  13.363  1.00 59.30           H  
ATOM   1482  HG3 LYS A  91     -28.977 -34.478  12.399  1.00 59.30           H  
ATOM   1483  CD  LYS A  91     -29.211 -32.381  12.929  1.00 59.30           C  
ATOM   1484  HD2 LYS A  91     -29.813 -32.074  12.075  1.00 59.30           H  
ATOM   1485  HD3 LYS A  91     -28.541 -31.557  13.177  1.00 59.30           H  
ATOM   1486  CE  LYS A  91     -30.144 -32.616  14.129  1.00 59.30           C  
ATOM   1487  HE2 LYS A  91     -29.635 -33.218  14.882  1.00 59.30           H  
ATOM   1488  HE3 LYS A  91     -30.381 -31.648  14.570  1.00 59.30           H  
ATOM   1489  NZ  LYS A  91     -31.418 -33.258  13.742  1.00 59.30           N  
ATOM   1490  HZ1 LYS A  91     -31.870 -32.760  12.988  1.00 59.30           H  
ATOM   1491  HZ2 LYS A  91     -32.096 -33.231  14.491  1.00 59.30           H  
ATOM   1492  HZ3 LYS A  91     -31.303 -34.205  13.411  1.00 59.30           H  
ATOM   1493  N   PHE A  92     -28.642 -34.473   8.566  1.00 67.41           N  
ATOM   1494  H   PHE A  92     -28.156 -33.603   8.402  1.00 67.41           H  
ATOM   1495  CA  PHE A  92     -29.663 -34.851   7.573  1.00 67.41           C  
ATOM   1496  HA  PHE A  92     -30.645 -34.552   7.939  1.00 67.41           H  
ATOM   1497  C   PHE A  92     -29.732 -36.358   7.269  1.00 67.41           C  
ATOM   1498  CB  PHE A  92     -29.350 -34.076   6.275  1.00 67.41           C  
ATOM   1499  HB2 PHE A  92     -29.640 -33.033   6.402  1.00 67.41           H  
ATOM   1500  HB3 PHE A  92     -28.269 -34.084   6.132  1.00 67.41           H  
ATOM   1501  O   PHE A  92     -30.811 -36.947   7.293  1.00 67.41           O  
ATOM   1502  CG  PHE A  92     -29.977 -34.615   4.998  1.00 67.41           C  
ATOM   1503  CD1 PHE A  92     -29.158 -35.019   3.925  1.00 67.41           C  
ATOM   1504  HD1 PHE A  92     -28.088 -34.885   3.984  1.00 67.41           H  
ATOM   1505  CD2 PHE A  92     -31.371 -34.774   4.900  1.00 67.41           C  
ATOM   1506  HD2 PHE A  92     -32.007 -34.468   5.717  1.00 67.41           H  
ATOM   1507  CE1 PHE A  92     -29.723 -35.623   2.786  1.00 67.41           C  
ATOM   1508  HE1 PHE A  92     -29.090 -35.952   1.976  1.00 67.41           H  
ATOM   1509  CE2 PHE A  92     -31.937 -35.376   3.762  1.00 67.41           C  
ATOM   1510  HE2 PHE A  92     -33.004 -35.529   3.712  1.00 67.41           H  
ATOM   1511  CZ  PHE A  92     -31.114 -35.808   2.708  1.00 67.41           C  
ATOM   1512  HZ  PHE A  92     -31.553 -36.284   1.843  1.00 67.41           H  
ATOM   1513  N   ILE A  93     -28.593 -36.996   6.986  1.00 63.69           N  
ATOM   1514  H   ILE A  93     -27.724 -36.488   7.067  1.00 63.69           H  
ATOM   1515  CA  ILE A  93     -28.567 -38.387   6.505  1.00 63.69           C  
ATOM   1516  HA  ILE A  93     -29.385 -38.516   5.796  1.00 63.69           H  
ATOM   1517  C   ILE A  93     -28.825 -39.367   7.655  1.00 63.69           C  
ATOM   1518  CB  ILE A  93     -27.246 -38.679   5.756  1.00 63.69           C  
ATOM   1519  HB  ILE A  93     -26.416 -38.592   6.458  1.00 63.69           H  
ATOM   1520  O   ILE A  93     -29.487 -40.386   7.463  1.00 63.69           O  
ATOM   1521  CG1 ILE A  93     -27.058 -37.634   4.633  1.00 63.69           C  
ATOM   1522 HG12 ILE A  93     -27.942 -37.635   3.995  1.00 63.69           H  
ATOM   1523 HG13 ILE A  93     -26.955 -36.646   5.079  1.00 63.69           H  
ATOM   1524  CG2 ILE A  93     -27.247 -40.104   5.172  1.00 63.69           C  
ATOM   1525 HG21 ILE A  93     -27.421 -40.837   5.960  1.00 63.69           H  
ATOM   1526 HG22 ILE A  93     -26.282 -40.333   4.718  1.00 63.69           H  
ATOM   1527 HG23 ILE A  93     -28.034 -40.200   4.423  1.00 63.69           H  
ATOM   1528  CD1 ILE A  93     -25.833 -37.835   3.747  1.00 63.69           C  
ATOM   1529 HD11 ILE A  93     -25.952 -38.726   3.130  1.00 63.69           H  
ATOM   1530 HD12 ILE A  93     -24.937 -37.913   4.363  1.00 63.69           H  
ATOM   1531 HD13 ILE A  93     -25.746 -36.968   3.093  1.00 63.69           H  
ATOM   1532  N   ASN A  94     -28.356 -39.042   8.860  1.00 62.59           N  
ATOM   1533  H   ASN A  94     -27.908 -38.143   8.972  1.00 62.59           H  
ATOM   1534  CA  ASN A  94     -28.657 -39.821  10.058  1.00 62.59           C  
ATOM   1535  HA  ASN A  94     -28.611 -40.882   9.813  1.00 62.59           H  
ATOM   1536  C   ASN A  94     -30.096 -39.556  10.550  1.00 62.59           C  
ATOM   1537  CB  ASN A  94     -27.581 -39.527  11.119  1.00 62.59           C  
ATOM   1538  HB2 ASN A  94     -27.877 -39.994  12.059  1.00 62.59           H  
ATOM   1539  HB3 ASN A  94     -27.530 -38.451  11.285  1.00 62.59           H  
ATOM   1540  O   ASN A  94     -30.774 -40.501  10.944  1.00 62.59           O  
ATOM   1541  CG  ASN A  94     -26.193 -40.051  10.762  1.00 62.59           C  
ATOM   1542  ND2 ASN A  94     -25.172 -39.533  11.405  1.00 62.59           N  
ATOM   1543 HD21 ASN A  94     -25.316 -38.783  12.066  1.00 62.59           H  
ATOM   1544 HD22 ASN A  94     -24.239 -39.834  11.160  1.00 62.59           H  
ATOM   1545  OD1 ASN A  94     -25.996 -40.945   9.944  1.00 62.59           O  
ATOM   1546  N   ASP A  95     -30.590 -38.316  10.451  1.00 62.41           N  
ATOM   1547  H   ASP A  95     -29.968 -37.578  10.154  1.00 62.41           H  
ATOM   1548  CA  ASP A  95     -31.964 -37.930  10.797  1.00 62.41           C  
ATOM   1549  HA  ASP A  95     -32.163 -38.182  11.838  1.00 62.41           H  
ATOM   1550  C   ASP A  95     -32.996 -38.651   9.928  1.00 62.41           C  
ATOM   1551  CB  ASP A  95     -32.192 -36.422  10.593  1.00 62.41           C  
ATOM   1552  HB2 ASP A  95     -33.262 -36.225  10.665  1.00 62.41           H  
ATOM   1553  HB3 ASP A  95     -31.874 -36.138   9.590  1.00 62.41           H  
ATOM   1554  O   ASP A  95     -33.905 -39.289  10.449  1.00 62.41           O  
ATOM   1555  CG  ASP A  95     -31.504 -35.522  11.608  1.00 62.41           C  
ATOM   1556  OD1 ASP A  95     -31.456 -35.864  12.810  1.00 62.41           O  
ATOM   1557  OD2 ASP A  95     -31.075 -34.417  11.217  1.00 62.41           O  
ATOM   1558  N   CYS A  96     -32.876 -38.562   8.601  1.00 59.57           N  
ATOM   1559  H   CYS A  96     -32.118 -38.014   8.220  1.00 59.57           H  
ATOM   1560  CA  CYS A  96     -33.931 -39.030   7.698  1.00 59.57           C  
ATOM   1561  HA  CYS A  96     -34.891 -38.680   8.077  1.00 59.57           H  
ATOM   1562  C   CYS A  96     -34.016 -40.559   7.650  1.00 59.57           C  
ATOM   1563  CB  CYS A  96     -33.731 -38.420   6.307  1.00 59.57           C  
ATOM   1564  HB2 CYS A  96     -34.527 -38.767   5.649  1.00 59.57           H  
ATOM   1565  HB3 CYS A  96     -32.766 -38.717   5.896  1.00 59.57           H  
ATOM   1566  O   CYS A  96     -35.108 -41.103   7.510  1.00 59.57           O  
ATOM   1567  SG  CYS A  96     -33.814 -36.613   6.441  1.00 59.57           S  
ATOM   1568  HG  CYS A  96     -32.613 -36.455   7.004  1.00 59.57           H  
ATOM   1569  N   ILE A  97     -32.885 -41.250   7.833  1.00 56.87           N  
ATOM   1570  H   ILE A  97     -32.026 -40.730   7.943  1.00 56.87           H  
ATOM   1571  CA  ILE A  97     -32.836 -42.713   7.954  1.00 56.87           C  
ATOM   1572  HA  ILE A  97     -33.569 -43.141   7.270  1.00 56.87           H  
ATOM   1573  C   ILE A  97     -33.252 -43.156   9.369  1.00 56.87           C  
ATOM   1574  CB  ILE A  97     -31.441 -43.235   7.528  1.00 56.87           C  
ATOM   1575  HB  ILE A  97     -30.691 -42.776   8.172  1.00 56.87           H  
ATOM   1576  O   ILE A  97     -33.939 -44.162   9.507  1.00 56.87           O  
ATOM   1577  CG1 ILE A  97     -31.146 -42.841   6.057  1.00 56.87           C  
ATOM   1578 HG12 ILE A  97     -31.251 -41.762   5.941  1.00 56.87           H  
ATOM   1579 HG13 ILE A  97     -31.879 -43.312   5.403  1.00 56.87           H  
ATOM   1580  CG2 ILE A  97     -31.345 -44.765   7.693  1.00 56.87           C  
ATOM   1581 HG21 ILE A  97     -30.353 -45.123   7.417  1.00 56.87           H  
ATOM   1582 HG22 ILE A  97     -31.513 -45.046   8.733  1.00 56.87           H  
ATOM   1583 HG23 ILE A  97     -32.097 -45.254   7.074  1.00 56.87           H  
ATOM   1584  CD1 ILE A  97     -29.736 -43.199   5.570  1.00 56.87           C  
ATOM   1585 HD11 ILE A  97     -28.993 -42.842   6.283  1.00 56.87           H  
ATOM   1586 HD12 ILE A  97     -29.634 -44.277   5.445  1.00 56.87           H  
ATOM   1587 HD13 ILE A  97     -29.563 -42.719   4.607  1.00 56.87           H  
ATOM   1588  N   GLY A  98     -32.907 -42.396  10.417  1.00 52.19           N  
ATOM   1589  H   GLY A  98     -32.329 -41.582  10.264  1.00 52.19           H  
ATOM   1590  CA  GLY A  98     -33.276 -42.697  11.807  1.00 52.19           C  
ATOM   1591  HA2 GLY A  98     -33.044 -43.740  12.025  1.00 52.19           H  
ATOM   1592  HA3 GLY A  98     -32.683 -42.065  12.467  1.00 52.19           H  
ATOM   1593  C   GLY A  98     -34.756 -42.458  12.129  1.00 52.19           C  
ATOM   1594  O   GLY A  98     -35.378 -43.286  12.789  1.00 52.19           O  
ATOM   1595  N   LYS A  99     -35.341 -41.364  11.621  1.00 52.67           N  
ATOM   1596  H   LYS A  99     -34.749 -40.700  11.143  1.00 52.67           H  
ATOM   1597  CA  LYS A  99     -36.791 -41.099  11.643  1.00 52.67           C  
ATOM   1598  HA  LYS A  99     -37.196 -41.468  12.586  1.00 52.67           H  
ATOM   1599  C   LYS A  99     -37.539 -41.885  10.542  1.00 52.67           C  
ATOM   1600  CB  LYS A  99     -37.070 -39.573  11.572  1.00 52.67           C  
ATOM   1601  HB2 LYS A  99     -38.150 -39.431  11.609  1.00 52.67           H  
ATOM   1602  HB3 LYS A  99     -36.715 -39.193  10.614  1.00 52.67           H  
ATOM   1603  O   LYS A  99     -38.756 -42.007  10.611  1.00 52.67           O  
ATOM   1604  CG  LYS A  99     -36.448 -38.719  12.708  1.00 52.67           C  
ATOM   1605  HG2 LYS A  99     -35.362 -38.773  12.642  1.00 52.67           H  
ATOM   1606  HG3 LYS A  99     -36.752 -39.137  13.668  1.00 52.67           H  
ATOM   1607  CD  LYS A  99     -36.881 -37.232  12.657  1.00 52.67           C  
ATOM   1608  HD2 LYS A  99     -37.951 -37.178  12.858  1.00 52.67           H  
ATOM   1609  HD3 LYS A  99     -36.698 -36.846  11.654  1.00 52.67           H  
ATOM   1610  CE  LYS A  99     -36.124 -36.352  13.679  1.00 52.67           C  
ATOM   1611  HE2 LYS A  99     -36.188 -36.821  14.661  1.00 52.67           H  
ATOM   1612  HE3 LYS A  99     -35.071 -36.326  13.399  1.00 52.67           H  
ATOM   1613  NZ  LYS A  99     -36.644 -34.955  13.767  1.00 52.67           N  
ATOM   1614  HZ1 LYS A  99     -36.077 -34.367  14.361  1.00 52.67           H  
ATOM   1615  HZ2 LYS A  99     -37.581 -34.906  14.138  1.00 52.67           H  
ATOM   1616  HZ3 LYS A  99     -36.618 -34.473  12.879  1.00 52.67           H  
ATOM   1617  N   ASN A 100     -36.820 -42.428   9.549  1.00 49.45           N  
ATOM   1618  H   ASN A 100     -35.821 -42.286   9.585  1.00 49.45           H  
ATOM   1619  CA  ASN A 100     -37.326 -43.197   8.398  1.00 49.45           C  
ATOM   1620  HA  ASN A 100     -36.515 -43.233   7.671  1.00 49.45           H  
ATOM   1621  C   ASN A 100     -38.494 -42.501   7.658  1.00 49.45           C  
ATOM   1622  CB  ASN A 100     -37.572 -44.654   8.831  1.00 49.45           C  
ATOM   1623  HB2 ASN A 100     -38.397 -44.684   9.544  1.00 49.45           H  
ATOM   1624  HB3 ASN A 100     -36.680 -45.035   9.327  1.00 49.45           H  
ATOM   1625  O   ASN A 100     -39.538 -43.101   7.390  1.00 49.45           O  
ATOM   1626  CG  ASN A 100     -37.877 -45.577   7.662  1.00 49.45           C  
ATOM   1627  ND2 ASN A 100     -39.124 -45.920   7.453  1.00 49.45           N  
ATOM   1628 HD21 ASN A 100     -39.827 -45.346   7.897  1.00 49.45           H  
ATOM   1629 HD22 ASN A 100     -39.297 -46.445   6.608  1.00 49.45           H  
ATOM   1630  OD1 ASN A 100     -37.015 -45.992   6.907  1.00 49.45           O  
ATOM   1631  N   LEU A 101     -38.325 -41.210   7.355  1.00 49.45           N  
ATOM   1632  H   LEU A 101     -37.413 -40.807   7.516  1.00 49.45           H  
ATOM   1633  CA  LEU A 101     -39.368 -40.360   6.771  1.00 49.45           C  
ATOM   1634  HA  LEU A 101     -40.336 -40.842   6.908  1.00 49.45           H  
ATOM   1635  C   LEU A 101     -39.182 -40.157   5.265  1.00 49.45           C  
ATOM   1636  CB  LEU A 101     -39.417 -38.997   7.488  1.00 49.45           C  
ATOM   1637  HB2 LEU A 101     -38.430 -38.540   7.423  1.00 49.45           H  
ATOM   1638  HB3 LEU A 101     -40.114 -38.350   6.955  1.00 49.45           H  
ATOM   1639  O   LEU A 101     -38.087 -39.853   4.796  1.00 49.45           O  
ATOM   1640  CG  LEU A 101     -39.845 -39.046   8.964  1.00 49.45           C  
ATOM   1641  HG  LEU A 101     -39.157 -39.691   9.510  1.00 49.45           H  
ATOM   1642  CD1 LEU A 101     -39.755 -37.644   9.569  1.00 49.45           C  
ATOM   1643 HD11 LEU A 101     -40.439 -36.971   9.053  1.00 49.45           H  
ATOM   1644 HD12 LEU A 101     -38.738 -37.264   9.474  1.00 49.45           H  
ATOM   1645 HD13 LEU A 101     -40.025 -37.680  10.624  1.00 49.45           H  
ATOM   1646  CD2 LEU A 101     -41.272 -39.565   9.152  1.00 49.45           C  
ATOM   1647 HD21 LEU A 101     -41.969 -38.975   8.558  1.00 49.45           H  
ATOM   1648 HD22 LEU A 101     -41.551 -39.496  10.203  1.00 49.45           H  
ATOM   1649 HD23 LEU A 101     -41.328 -40.614   8.860  1.00 49.45           H  
ATOM   1650  N   ILE A 102     -40.290 -40.233   4.524  1.00 49.99           N  
ATOM   1651  H   ILE A 102     -41.151 -40.435   5.010  1.00 49.99           H  
ATOM   1652  CA  ILE A 102     -40.416 -39.558   3.226  1.00 49.99           C  
ATOM   1653  HA  ILE A 102     -39.486 -39.666   2.668  1.00 49.99           H  
ATOM   1654  C   ILE A 102     -40.636 -38.073   3.535  1.00 49.99           C  
ATOM   1655  CB  ILE A 102     -41.570 -40.162   2.391  1.00 49.99           C  
ATOM   1656  HB  ILE A 102     -42.491 -40.075   2.968  1.00 49.99           H  
ATOM   1657  O   ILE A 102     -41.470 -37.744   4.377  1.00 49.99           O  
ATOM   1658  CG1 ILE A 102     -41.309 -41.661   2.102  1.00 49.99           C  
ATOM   1659 HG12 ILE A 102     -41.087 -42.177   3.036  1.00 49.99           H  
ATOM   1660 HG13 ILE A 102     -40.438 -41.758   1.454  1.00 49.99           H  
ATOM   1661  CG2 ILE A 102     -41.752 -39.383   1.073  1.00 49.99           C  
ATOM   1662 HG21 ILE A 102     -40.845 -39.436   0.471  1.00 49.99           H  
ATOM   1663 HG22 ILE A 102     -41.984 -38.337   1.274  1.00 49.99           H  
ATOM   1664 HG23 ILE A 102     -42.590 -39.783   0.502  1.00 49.99           H  
ATOM   1665  CD1 ILE A 102     -42.494 -42.396   1.462  1.00 49.99           C  
ATOM   1666 HD11 ILE A 102     -42.269 -43.462   1.413  1.00 49.99           H  
ATOM   1667 HD12 ILE A 102     -43.389 -42.252   2.066  1.00 49.99           H  
ATOM   1668 HD13 ILE A 102     -42.672 -42.031   0.451  1.00 49.99           H  
ATOM   1669  N   ILE A 103     -39.876 -37.188   2.889  1.00 48.64           N  
ATOM   1670  H   ILE A 103     -39.237 -37.520   2.180  1.00 48.64           H  
ATOM   1671  CA  ILE A 103     -39.874 -35.745   3.162  1.00 48.64           C  
ATOM   1672  HA  ILE A 103     -40.721 -35.498   3.802  1.00 48.64           H  
ATOM   1673  C   ILE A 103     -40.054 -34.995   1.839  1.00 48.64           C  
ATOM   1674  CB  ILE A 103     -38.583 -35.336   3.912  1.00 48.64           C  
ATOM   1675  HB  ILE A 103     -37.727 -35.584   3.285  1.00 48.64           H  
ATOM   1676  O   ILE A 103     -39.353 -35.279   0.868  1.00 48.64           O  
ATOM   1677  CG1 ILE A 103     -38.450 -36.107   5.248  1.00 48.64           C  
ATOM   1678 HG12 ILE A 103     -38.389 -37.174   5.034  1.00 48.64           H  
ATOM   1679 HG13 ILE A 103     -39.331 -35.932   5.864  1.00 48.64           H  
ATOM   1680  CG2 ILE A 103     -38.572 -33.820   4.165  1.00 48.64           C  
ATOM   1681 HG21 ILE A 103     -37.628 -33.506   4.610  1.00 48.64           H  
ATOM   1682 HG22 ILE A 103     -38.668 -33.280   3.223  1.00 48.64           H  
ATOM   1683 HG23 ILE A 103     -39.390 -33.539   4.828  1.00 48.64           H  
ATOM   1684  CD1 ILE A 103     -37.201 -35.755   6.060  1.00 48.64           C  
ATOM   1685 HD11 ILE A 103     -36.328 -35.783   5.407  1.00 48.64           H  
ATOM   1686 HD12 ILE A 103     -37.299 -34.763   6.501  1.00 48.64           H  
ATOM   1687 HD13 ILE A 103     -37.077 -36.482   6.862  1.00 48.64           H  
ATOM   1688  N   ASN A 104     -40.996 -34.048   1.807  1.00 44.07           N  
ATOM   1689  H   ASN A 104     -41.534 -33.885   2.646  1.00 44.07           H  
ATOM   1690  CA  ASN A 104     -41.442 -33.398   0.569  1.00 44.07           C  
ATOM   1691  HA  ASN A 104     -41.433 -34.138  -0.231  1.00 44.07           H  
ATOM   1692  C   ASN A 104     -40.520 -32.257   0.097  1.00 44.07           C  
ATOM   1693  CB  ASN A 104     -42.896 -32.928   0.761  1.00 44.07           C  
ATOM   1694  HB2 ASN A 104     -42.950 -32.250   1.612  1.00 44.07           H  
ATOM   1695  HB3 ASN A 104     -43.208 -32.378  -0.127  1.00 44.07           H  
ATOM   1696  O   ASN A 104     -40.439 -32.008  -1.103  1.00 44.07           O  
ATOM   1697  CG  ASN A 104     -43.885 -34.069   0.961  1.00 44.07           C  
ATOM   1698  ND2 ASN A 104     -45.047 -33.780   1.497  1.00 44.07           N  
ATOM   1699 HD21 ASN A 104     -45.682 -34.551   1.643  1.00 44.07           H  
ATOM   1700 HD22 ASN A 104     -45.269 -32.835   1.775  1.00 44.07           H  
ATOM   1701  OD1 ASN A 104     -43.639 -35.223   0.651  1.00 44.07           O  
ATOM   1702  N   ASP A 105     -39.795 -31.601   1.010  1.00 53.48           N  
ATOM   1703  H   ASP A 105     -39.912 -31.835   1.985  1.00 53.48           H  
ATOM   1704  CA  ASP A 105     -38.715 -30.663   0.684  1.00 53.48           C  
ATOM   1705  HA  ASP A 105     -38.339 -30.907  -0.310  1.00 53.48           H  
ATOM   1706  C   ASP A 105     -37.543 -30.813   1.671  1.00 53.48           C  
ATOM   1707  CB  ASP A 105     -39.239 -29.216   0.630  1.00 53.48           C  
ATOM   1708  HB2 ASP A 105     -40.079 -29.170  -0.064  1.00 53.48           H  
ATOM   1709  HB3 ASP A 105     -39.598 -28.934   1.619  1.00 53.48           H  
ATOM   1710  O   ASP A 105     -37.725 -30.990   2.873  1.00 53.48           O  
ATOM   1711  CG  ASP A 105     -38.178 -28.204   0.172  1.00 53.48           C  
ATOM   1712  OD1 ASP A 105     -37.103 -28.616  -0.329  1.00 53.48           O  
ATOM   1713  OD2 ASP A 105     -38.394 -26.991   0.373  1.00 53.48           O  
ATOM   1714  N   LEU A 106     -36.317 -30.730   1.155  1.00 56.18           N  
ATOM   1715  H   LEU A 106     -36.276 -30.381   0.209  1.00 56.18           H  
ATOM   1716  CA  LEU A 106     -35.074 -30.847   1.918  1.00 56.18           C  
ATOM   1717  HA  LEU A 106     -35.294 -31.380   2.843  1.00 56.18           H  
ATOM   1718  C   LEU A 106     -34.515 -29.486   2.372  1.00 56.18           C  
ATOM   1719  CB  LEU A 106     -34.055 -31.690   1.125  1.00 56.18           C  
ATOM   1720  HB2 LEU A 106     -33.786 -31.150   0.217  1.00 56.18           H  
ATOM   1721  HB3 LEU A 106     -33.156 -31.797   1.731  1.00 56.18           H  
ATOM   1722  O   LEU A 106     -33.431 -29.438   2.960  1.00 56.18           O  
ATOM   1723  CG  LEU A 106     -34.550 -33.100   0.735  1.00 56.18           C  
ATOM   1724  HG  LEU A 106     -35.367 -33.016   0.018  1.00 56.18           H  
ATOM   1725  CD1 LEU A 106     -33.411 -33.875   0.068  1.00 56.18           C  
ATOM   1726 HD11 LEU A 106     -33.063 -33.328  -0.808  1.00 56.18           H  
ATOM   1727 HD12 LEU A 106     -32.586 -34.002   0.770  1.00 56.18           H  
ATOM   1728 HD13 LEU A 106     -33.774 -34.852  -0.249  1.00 56.18           H  
ATOM   1729  CD2 LEU A 106     -35.031 -33.911   1.940  1.00 56.18           C  
ATOM   1730 HD21 LEU A 106     -34.280 -33.893   2.730  1.00 56.18           H  
ATOM   1731 HD22 LEU A 106     -35.960 -33.486   2.321  1.00 56.18           H  
ATOM   1732 HD23 LEU A 106     -35.237 -34.939   1.644  1.00 56.18           H  
ATOM   1733  N   GLN A 107     -35.231 -28.376   2.142  1.00 56.92           N  
ATOM   1734  H   GLN A 107     -36.073 -28.449   1.588  1.00 56.92           H  
ATOM   1735  CA  GLN A 107     -34.800 -27.048   2.593  1.00 56.92           C  
ATOM   1736  HA  GLN A 107     -33.814 -26.877   2.161  1.00 56.92           H  
ATOM   1737  C   GLN A 107     -34.616 -26.922   4.117  1.00 56.92           C  
ATOM   1738  CB  GLN A 107     -35.728 -25.943   2.072  1.00 56.92           C  
ATOM   1739  HB2 GLN A 107     -35.514 -25.025   2.620  1.00 56.92           H  
ATOM   1740  HB3 GLN A 107     -36.767 -26.210   2.259  1.00 56.92           H  
ATOM   1741  O   GLN A 107     -33.828 -26.080   4.539  1.00 56.92           O  
ATOM   1742  CG  GLN A 107     -35.502 -25.656   0.580  1.00 56.92           C  
ATOM   1743  HG2 GLN A 107     -34.437 -25.529   0.385  1.00 56.92           H  
ATOM   1744  HG3 GLN A 107     -35.848 -26.493  -0.027  1.00 56.92           H  
ATOM   1745  CD  GLN A 107     -36.224 -24.387   0.151  1.00 56.92           C  
ATOM   1746  NE2 GLN A 107     -37.515 -24.434  -0.053  1.00 56.92           N  
ATOM   1747 HE21 GLN A 107     -38.035 -23.603  -0.293  1.00 56.92           H  
ATOM   1748 HE22 GLN A 107     -37.982 -25.321   0.075  1.00 56.92           H  
ATOM   1749  OE1 GLN A 107     -35.613 -23.328   0.037  1.00 56.92           O  
ATOM   1750  N   GLY A 108     -35.214 -27.794   4.937  1.00 55.06           N  
ATOM   1751  H   GLY A 108     -35.892 -28.434   4.550  1.00 55.06           H  
ATOM   1752  CA  GLY A 108     -34.924 -27.870   6.379  1.00 55.06           C  
ATOM   1753  HA2 GLY A 108     -35.568 -28.626   6.828  1.00 55.06           H  
ATOM   1754  HA3 GLY A 108     -35.157 -26.911   6.841  1.00 55.06           H  
ATOM   1755  C   GLY A 108     -33.465 -28.224   6.729  1.00 55.06           C  
ATOM   1756  O   GLY A 108     -33.048 -28.040   7.866  1.00 55.06           O  
ATOM   1757  N   TYR A 109     -32.663 -28.693   5.762  1.00 58.59           N  
ATOM   1758  H   TYR A 109     -33.075 -28.858   4.855  1.00 58.59           H  
ATOM   1759  CA  TYR A 109     -31.247 -29.061   5.941  1.00 58.59           C  
ATOM   1760  HA  TYR A 109     -30.969 -28.883   6.980  1.00 58.59           H  
ATOM   1761  C   TYR A 109     -30.267 -28.209   5.105  1.00 58.59           C  
ATOM   1762  CB  TYR A 109     -31.103 -30.565   5.681  1.00 58.59           C  
ATOM   1763  HB2 TYR A 109     -30.049 -30.838   5.726  1.00 58.59           H  
ATOM   1764  HB3 TYR A 109     -31.465 -30.790   4.677  1.00 58.59           H  
ATOM   1765  O   TYR A 109     -29.086 -28.542   4.987  1.00 58.59           O  
ATOM   1766  CG  TYR A 109     -31.860 -31.418   6.679  1.00 58.59           C  
ATOM   1767  CD1 TYR A 109     -31.346 -31.585   7.978  1.00 58.59           C  
ATOM   1768  HD1 TYR A 109     -30.421 -31.104   8.263  1.00 58.59           H  
ATOM   1769  CD2 TYR A 109     -33.084 -32.018   6.324  1.00 58.59           C  
ATOM   1770  HD2 TYR A 109     -33.489 -31.877   5.333  1.00 58.59           H  
ATOM   1771  CE1 TYR A 109     -32.049 -32.355   8.920  1.00 58.59           C  
ATOM   1772  HE1 TYR A 109     -31.668 -32.481   9.922  1.00 58.59           H  
ATOM   1773  CE2 TYR A 109     -33.795 -32.784   7.268  1.00 58.59           C  
ATOM   1774  HE2 TYR A 109     -34.742 -33.229   7.000  1.00 58.59           H  
ATOM   1775  OH  TYR A 109     -33.983 -33.649   9.499  1.00 58.59           O  
ATOM   1776  HH  TYR A 109     -34.805 -33.981   9.131  1.00 58.59           H  
ATOM   1777  CZ  TYR A 109     -33.280 -32.948   8.573  1.00 58.59           C  
ATOM   1778  N   LYS A 110     -30.766 -27.111   4.526  1.00 60.59           N  
ATOM   1779  H   LYS A 110     -31.727 -26.904   4.758  1.00 60.59           H  
ATOM   1780  CA  LYS A 110     -30.107 -26.160   3.612  1.00 60.59           C  
ATOM   1781  HA  LYS A 110     -29.664 -26.697   2.773  1.00 60.59           H  
ATOM   1782  C   LYS A 110     -29.007 -25.350   4.312  1.00 60.59           C  
ATOM   1783  CB  LYS A 110     -31.267 -25.275   3.123  1.00 60.59           C  
ATOM   1784  HB2 LYS A 110     -31.727 -24.862   4.021  1.00 60.59           H  
ATOM   1785  HB3 LYS A 110     -31.988 -25.942   2.650  1.00 60.59           H  
ATOM   1786  O   LYS A 110     -29.281 -24.280   4.851  1.00 60.59           O  
ATOM   1787  CG  LYS A 110     -31.059 -24.097   2.159  1.00 60.59           C  
ATOM   1788  HG2 LYS A 110     -30.750 -24.461   1.180  1.00 60.59           H  
ATOM   1789  HG3 LYS A 110     -30.316 -23.404   2.553  1.00 60.59           H  
ATOM   1790  CD  LYS A 110     -32.433 -23.396   2.069  1.00 60.59           C  
ATOM   1791  HD2 LYS A 110     -33.168 -24.116   1.707  1.00 60.59           H  
ATOM   1792  HD3 LYS A 110     -32.734 -23.095   3.072  1.00 60.59           H  
ATOM   1793  CE  LYS A 110     -32.484 -22.158   1.171  1.00 60.59           C  
ATOM   1794  HE2 LYS A 110     -32.207 -22.446   0.157  1.00 60.59           H  
ATOM   1795  HE3 LYS A 110     -31.761 -21.431   1.540  1.00 60.59           H  
ATOM   1796  NZ  LYS A 110     -33.852 -21.575   1.179  1.00 60.59           N  
ATOM   1797  HZ1 LYS A 110     -34.168 -21.383   2.119  1.00 60.59           H  
ATOM   1798  HZ2 LYS A 110     -34.515 -22.228   0.787  1.00 60.59           H  
ATOM   1799  HZ3 LYS A 110     -33.917 -20.732   0.626  1.00 60.59           H  
ATOM   1800  N   ILE A 111     -27.752 -25.811   4.263  1.00 60.01           N  
ATOM   1801  H   ILE A 111     -27.587 -26.687   3.788  1.00 60.01           H  
ATOM   1802  CA  ILE A 111     -26.619 -25.043   4.813  1.00 60.01           C  
ATOM   1803  HA  ILE A 111     -26.856 -24.817   5.852  1.00 60.01           H  
ATOM   1804  C   ILE A 111     -26.502 -23.725   4.042  1.00 60.01           C  
ATOM   1805  CB  ILE A 111     -25.263 -25.780   4.792  1.00 60.01           C  
ATOM   1806  HB  ILE A 111     -24.884 -25.765   3.770  1.00 60.01           H  
ATOM   1807  O   ILE A 111     -26.300 -23.708   2.824  1.00 60.01           O  
ATOM   1808  CG1 ILE A 111     -25.362 -27.253   5.240  1.00 60.01           C  
ATOM   1809 HG12 ILE A 111     -26.083 -27.778   4.613  1.00 60.01           H  
ATOM   1810 HG13 ILE A 111     -25.715 -27.299   6.271  1.00 60.01           H  
ATOM   1811  CG2 ILE A 111     -24.262 -24.998   5.671  1.00 60.01           C  
ATOM   1812 HG21 ILE A 111     -24.560 -25.046   6.718  1.00 60.01           H  
ATOM   1813 HG22 ILE A 111     -23.255 -25.403   5.569  1.00 60.01           H  
ATOM   1814 HG23 ILE A 111     -24.213 -23.950   5.374  1.00 60.01           H  
ATOM   1815  CD1 ILE A 111     -24.026 -27.995   5.117  1.00 60.01           C  
ATOM   1816 HD11 ILE A 111     -23.296 -27.594   5.820  1.00 60.01           H  
ATOM   1817 HD12 ILE A 111     -24.169 -29.051   5.348  1.00 60.01           H  
ATOM   1818 HD13 ILE A 111     -23.642 -27.904   4.101  1.00 60.01           H  
ATOM   1819  N   SER A 112     -26.651 -22.622   4.763  1.00 49.17           N  
ATOM   1820  H   SER A 112     -26.827 -22.713   5.753  1.00 49.17           H  
ATOM   1821  CA  SER A 112     -26.941 -21.314   4.193  1.00 49.17           C  
ATOM   1822  HA  SER A 112     -27.403 -21.441   3.214  1.00 49.17           H  
ATOM   1823  C   SER A 112     -25.695 -20.448   4.011  1.00 49.17           C  
ATOM   1824  CB  SER A 112     -27.960 -20.626   5.106  1.00 49.17           C  
ATOM   1825  HB2 SER A 112     -28.893 -21.189   5.106  1.00 49.17           H  
ATOM   1826  HB3 SER A 112     -28.151 -19.613   4.754  1.00 49.17           H  
ATOM   1827  O   SER A 112     -25.472 -19.932   2.914  1.00 49.17           O  
ATOM   1828  OG  SER A 112     -27.428 -20.607   6.414  1.00 49.17           O  
ATOM   1829  HG  SER A 112     -27.894 -19.943   6.927  1.00 49.17           H  
ATOM   1830  N   ASN A 113     -24.896 -20.244   5.065  1.00 50.45           N  
ATOM   1831  H   ASN A 113     -25.145 -20.719   5.921  1.00 50.45           H  
ATOM   1832  CA  ASN A 113     -24.038 -19.062   5.188  1.00 50.45           C  
ATOM   1833  HA  ASN A 113     -23.792 -18.701   4.190  1.00 50.45           H  
ATOM   1834  C   ASN A 113     -22.684 -19.310   5.876  1.00 50.45           C  
ATOM   1835  CB  ASN A 113     -24.854 -17.963   5.900  1.00 50.45           C  
ATOM   1836  HB2 ASN A 113     -24.206 -17.130   6.176  1.00 50.45           H  
ATOM   1837  HB3 ASN A 113     -25.286 -18.365   6.816  1.00 50.45           H  
ATOM   1838  O   ASN A 113     -22.479 -20.274   6.608  1.00 50.45           O  
ATOM   1839  CG  ASN A 113     -25.956 -17.404   5.015  1.00 50.45           C  
ATOM   1840  ND2 ASN A 113     -27.165 -17.293   5.517  1.00 50.45           N  
ATOM   1841 HD21 ASN A 113     -27.395 -17.657   6.431  1.00 50.45           H  
ATOM   1842 HD22 ASN A 113     -27.892 -16.885   4.947  1.00 50.45           H  
ATOM   1843  OD1 ASN A 113     -25.732 -17.090   3.847  1.00 50.45           O  
ATOM   1844  N   ILE A 114     -21.751 -18.391   5.622  1.00 49.74           N  
ATOM   1845  H   ILE A 114     -22.034 -17.564   5.117  1.00 49.74           H  
ATOM   1846  CA  ILE A 114     -20.393 -18.332   6.180  1.00 49.74           C  
ATOM   1847  HA  ILE A 114     -20.275 -19.091   6.953  1.00 49.74           H  
ATOM   1848  C   ILE A 114     -20.246 -16.949   6.825  1.00 49.74           C  
ATOM   1849  CB  ILE A 114     -19.320 -18.557   5.083  1.00 49.74           C  
ATOM   1850  HB  ILE A 114     -19.304 -17.675   4.443  1.00 49.74           H  
ATOM   1851  O   ILE A 114     -20.798 -15.986   6.290  1.00 49.74           O  
ATOM   1852  CG1 ILE A 114     -19.649 -19.774   4.185  1.00 49.74           C  
ATOM   1853 HG12 ILE A 114     -19.768 -20.665   4.802  1.00 49.74           H  
ATOM   1854 HG13 ILE A 114     -20.594 -19.593   3.673  1.00 49.74           H  
ATOM   1855  CG2 ILE A 114     -17.924 -18.701   5.717  1.00 49.74           C  
ATOM   1856 HG21 ILE A 114     -17.152 -18.770   4.951  1.00 49.74           H  
ATOM   1857 HG22 ILE A 114     -17.682 -17.826   6.320  1.00 49.74           H  
ATOM   1858 HG23 ILE A 114     -17.879 -19.586   6.352  1.00 49.74           H  
ATOM   1859  CD1 ILE A 114     -18.607 -20.053   3.097  1.00 49.74           C  
ATOM   1860 HD11 ILE A 114     -18.340 -19.128   2.586  1.00 49.74           H  
ATOM   1861 HD12 ILE A 114     -19.033 -20.744   2.369  1.00 49.74           H  
ATOM   1862 HD13 ILE A 114     -17.718 -20.509   3.533  1.00 49.74           H  
ATOM   1863  N   ILE A 115     -19.549 -16.853   7.959  1.00 44.01           N  
ATOM   1864  H   ILE A 115     -19.113 -17.690   8.319  1.00 44.01           H  
ATOM   1865  CA  ILE A 115     -19.396 -15.598   8.721  1.00 44.01           C  
ATOM   1866  HA  ILE A 115     -19.915 -14.792   8.202  1.00 44.01           H  
ATOM   1867  C   ILE A 115     -17.925 -15.171   8.783  1.00 44.01           C  
ATOM   1868  CB  ILE A 115     -20.044 -15.733  10.121  1.00 44.01           C  
ATOM   1869  HB  ILE A 115     -19.561 -16.553  10.652  1.00 44.01           H  
ATOM   1870  O   ILE A 115     -17.593 -14.053   8.400  1.00 44.01           O  
ATOM   1871  CG1 ILE A 115     -21.552 -16.058   9.975  1.00 44.01           C  
ATOM   1872 HG12 ILE A 115     -21.669 -16.981   9.408  1.00 44.01           H  
ATOM   1873 HG13 ILE A 115     -22.039 -15.259   9.416  1.00 44.01           H  
ATOM   1874  CG2 ILE A 115     -19.844 -14.444  10.940  1.00 44.01           C  
ATOM   1875 HG21 ILE A 115     -18.782 -14.226  11.052  1.00 44.01           H  
ATOM   1876 HG22 ILE A 115     -20.327 -13.602  10.444  1.00 44.01           H  
ATOM   1877 HG23 ILE A 115     -20.244 -14.562  11.947  1.00 44.01           H  
ATOM   1878  CD1 ILE A 115     -22.304 -16.260  11.295  1.00 44.01           C  
ATOM   1879 HD11 ILE A 115     -21.811 -17.029  11.891  1.00 44.01           H  
ATOM   1880 HD12 ILE A 115     -23.322 -16.577  11.069  1.00 44.01           H  
ATOM   1881 HD13 ILE A 115     -22.354 -15.328  11.858  1.00 44.01           H  
ATOM   1882  N   ASP A 116     -17.051 -16.090   9.189  1.00 41.61           N  
ATOM   1883  H   ASP A 116     -17.405 -17.006   9.425  1.00 41.61           H  
ATOM   1884  CA  ASP A 116     -15.595 -15.932   9.213  1.00 41.61           C  
ATOM   1885  HA  ASP A 116     -15.315 -14.964   8.798  1.00 41.61           H  
ATOM   1886  C   ASP A 116     -14.950 -17.032   8.349  1.00 41.61           C  
ATOM   1887  CB  ASP A 116     -15.085 -15.997  10.664  1.00 41.61           C  
ATOM   1888  HB2 ASP A 116     -15.434 -16.919  11.128  1.00 41.61           H  
ATOM   1889  HB3 ASP A 116     -13.996 -16.037  10.650  1.00 41.61           H  
ATOM   1890  O   ASP A 116     -15.597 -18.031   8.030  1.00 41.61           O  
ATOM   1891  CG  ASP A 116     -15.507 -14.794  11.519  1.00 41.61           C  
ATOM   1892  OD1 ASP A 116     -14.803 -13.762  11.441  1.00 41.61           O  
ATOM   1893  OD2 ASP A 116     -16.485 -14.926  12.292  1.00 41.61           O  
ATOM   1894  N   GLU A 117     -13.664 -16.900   8.002  1.00 41.23           N  
ATOM   1895  H   GLU A 117     -13.175 -16.068   8.302  1.00 41.23           H  
ATOM   1896  CA  GLU A 117     -12.936 -17.853   7.135  1.00 41.23           C  
ATOM   1897  HA  GLU A 117     -13.409 -17.839   6.153  1.00 41.23           H  
ATOM   1898  C   GLU A 117     -12.995 -19.323   7.614  1.00 41.23           C  
ATOM   1899  CB  GLU A 117     -11.463 -17.399   6.988  1.00 41.23           C  
ATOM   1900  HB2 GLU A 117     -11.270 -16.530   7.617  1.00 41.23           H  
ATOM   1901  HB3 GLU A 117     -10.803 -18.196   7.332  1.00 41.23           H  
ATOM   1902  O   GLU A 117     -12.825 -20.244   6.814  1.00 41.23           O  
ATOM   1903  CG  GLU A 117     -11.100 -17.045   5.539  1.00 41.23           C  
ATOM   1904  HG2 GLU A 117     -11.640 -16.143   5.250  1.00 41.23           H  
ATOM   1905  HG3 GLU A 117     -11.434 -17.850   4.885  1.00 41.23           H  
ATOM   1906  CD  GLU A 117      -9.586 -16.844   5.357  1.00 41.23           C  
ATOM   1907  OE1 GLU A 117      -9.151 -15.674   5.297  1.00 41.23           O  
ATOM   1908  OE2 GLU A 117      -8.867 -17.871   5.269  1.00 41.23           O  
ATOM   1909  N   THR A 118     -13.255 -19.552   8.904  1.00 37.10           N  
ATOM   1910  H   THR A 118     -13.357 -18.750   9.509  1.00 37.10           H  
ATOM   1911  CA  THR A 118     -13.360 -20.875   9.541  1.00 37.10           C  
ATOM   1912  HA  THR A 118     -13.091 -21.644   8.817  1.00 37.10           H  
ATOM   1913  C   THR A 118     -14.768 -21.233  10.040  1.00 37.10           C  
ATOM   1914  CB  THR A 118     -12.371 -20.975  10.713  1.00 37.10           C  
ATOM   1915  HB  THR A 118     -12.491 -21.937  11.211  1.00 37.10           H  
ATOM   1916  O   THR A 118     -14.965 -22.346  10.528  1.00 37.10           O  
ATOM   1917  CG2 THR A 118     -10.913 -20.826  10.269  1.00 37.10           C  
ATOM   1918 HG21 THR A 118     -10.256 -21.030  11.115  1.00 37.10           H  
ATOM   1919 HG22 THR A 118     -10.699 -21.537   9.472  1.00 37.10           H  
ATOM   1920 HG23 THR A 118     -10.729 -19.814   9.906  1.00 37.10           H  
ATOM   1921  OG1 THR A 118     -12.618 -19.941  11.640  1.00 37.10           O  
ATOM   1922  HG1 THR A 118     -12.419 -20.294  12.510  1.00 37.10           H  
ATOM   1923  N   ILE A 119     -15.756 -20.331   9.936  1.00 42.30           N  
ATOM   1924  H   ILE A 119     -15.576 -19.485   9.415  1.00 42.30           H  
ATOM   1925  CA  ILE A 119     -17.071 -20.476  10.590  1.00 42.30           C  
ATOM   1926  HA  ILE A 119     -17.098 -21.430  11.115  1.00 42.30           H  
ATOM   1927  C   ILE A 119     -18.195 -20.508   9.551  1.00 42.30           C  
ATOM   1928  CB  ILE A 119     -17.300 -19.388  11.670  1.00 42.30           C  
ATOM   1929  HB  ILE A 119     -17.289 -18.409  11.189  1.00 42.30           H  
ATOM   1930  O   ILE A 119     -18.570 -19.485   8.971  1.00 42.30           O  
ATOM   1931  CG1 ILE A 119     -16.169 -19.432  12.727  1.00 42.30           C  
ATOM   1932 HG12 ILE A 119     -16.123 -20.429  13.165  1.00 42.30           H  
ATOM   1933 HG13 ILE A 119     -15.217 -19.237  12.233  1.00 42.30           H  
ATOM   1934  CG2 ILE A 119     -18.678 -19.580  12.341  1.00 42.30           C  
ATOM   1935 HG21 ILE A 119     -18.709 -20.534  12.867  1.00 42.30           H  
ATOM   1936 HG22 ILE A 119     -18.865 -18.774  13.050  1.00 42.30           H  
ATOM   1937 HG23 ILE A 119     -19.480 -19.547  11.603  1.00 42.30           H  
ATOM   1938  CD1 ILE A 119     -16.297 -18.405  13.859  1.00 42.30           C  
ATOM   1939 HD11 ILE A 119     -17.128 -18.662  14.516  1.00 42.30           H  
ATOM   1940 HD12 ILE A 119     -16.451 -17.409  13.444  1.00 42.30           H  
ATOM   1941 HD13 ILE A 119     -15.380 -18.405  14.448  1.00 42.30           H  
ATOM   1942  N   ILE A 120     -18.778 -21.696   9.373  1.00 47.13           N  
ATOM   1943  H   ILE A 120     -18.444 -22.468   9.933  1.00 47.13           H  
ATOM   1944  CA  ILE A 120     -19.966 -21.935   8.544  1.00 47.13           C  
ATOM   1945  HA  ILE A 120     -20.153 -21.061   7.920  1.00 47.13           H  
ATOM   1946  C   ILE A 120     -21.162 -22.111   9.482  1.00 47.13           C  
ATOM   1947  CB  ILE A 120     -19.750 -23.141   7.599  1.00 47.13           C  
ATOM   1948  HB  ILE A 120     -19.616 -24.034   8.209  1.00 47.13           H  
ATOM   1949  O   ILE A 120     -21.141 -22.979  10.362  1.00 47.13           O  
ATOM   1950  CG1 ILE A 120     -18.470 -22.931   6.750  1.00 47.13           C  
ATOM   1951 HG12 ILE A 120     -18.527 -21.965   6.249  1.00 47.13           H  
ATOM   1952 HG13 ILE A 120     -17.604 -22.908   7.412  1.00 47.13           H  
ATOM   1953  CG2 ILE A 120     -20.991 -23.353   6.709  1.00 47.13           C  
ATOM   1954 HG21 ILE A 120     -21.889 -23.457   7.317  1.00 47.13           H  
ATOM   1955 HG22 ILE A 120     -21.119 -22.507   6.033  1.00 47.13           H  
ATOM   1956 HG23 ILE A 120     -20.886 -24.269   6.128  1.00 47.13           H  
ATOM   1957  CD1 ILE A 120     -18.190 -24.004   5.690  1.00 47.13           C  
ATOM   1958 HD11 ILE A 120     -18.194 -24.995   6.144  1.00 47.13           H  
ATOM   1959 HD12 ILE A 120     -17.215 -23.821   5.238  1.00 47.13           H  
ATOM   1960 HD13 ILE A 120     -18.950 -23.972   4.910  1.00 47.13           H  
ATOM   1961  N   LYS A 121     -22.195 -21.275   9.322  1.00 40.54           N  
ATOM   1962  H   LYS A 121     -22.225 -20.703   8.490  1.00 40.54           H  
ATOM   1963  CA  LYS A 121     -23.363 -21.281  10.208  1.00 40.54           C  
ATOM   1964  HA  LYS A 121     -23.024 -21.694  11.158  1.00 40.54           H  
ATOM   1965  C   LYS A 121     -24.454 -22.219   9.695  1.00 40.54           C  
ATOM   1966  CB  LYS A 121     -23.900 -19.862  10.492  1.00 40.54           C  
ATOM   1967  HB2 LYS A 121     -23.108 -19.121  10.380  1.00 40.54           H  
ATOM   1968  HB3 LYS A 121     -24.710 -19.626   9.801  1.00 40.54           H  
ATOM   1969  O   LYS A 121     -24.644 -22.390   8.492  1.00 40.54           O  
ATOM   1970  CG  LYS A 121     -24.404 -19.837  11.945  1.00 40.54           C  
ATOM   1971  HG2 LYS A 121     -23.540 -19.793  12.608  1.00 40.54           H  
ATOM   1972  HG3 LYS A 121     -24.928 -20.775  12.131  1.00 40.54           H  
ATOM   1973  CD  LYS A 121     -25.386 -18.723  12.320  1.00 40.54           C  
ATOM   1974  HD2 LYS A 121     -24.960 -17.751  12.071  1.00 40.54           H  
ATOM   1975  HD3 LYS A 121     -26.312 -18.849  11.760  1.00 40.54           H  
ATOM   1976  CE  LYS A 121     -25.681 -18.777  13.828  1.00 40.54           C  
ATOM   1977  HE2 LYS A 121     -26.398 -17.993  14.074  1.00 40.54           H  
ATOM   1978  HE3 LYS A 121     -24.755 -18.567  14.363  1.00 40.54           H  
ATOM   1979  NZ  LYS A 121     -26.202 -20.098  14.260  1.00 40.54           N  
ATOM   1980  HZ1 LYS A 121     -25.597 -20.844  13.947  1.00 40.54           H  
ATOM   1981  HZ2 LYS A 121     -26.181 -20.178  15.267  1.00 40.54           H  
ATOM   1982  HZ3 LYS A 121     -27.128 -20.281  13.901  1.00 40.54           H  
ATOM   1983  N   PHE A 122     -25.160 -22.825  10.644  1.00 45.76           N  
ATOM   1984  H   PHE A 122     -24.938 -22.623  11.608  1.00 45.76           H  
ATOM   1985  CA  PHE A 122     -26.262 -23.741  10.405  1.00 45.76           C  
ATOM   1986  HA  PHE A 122     -26.424 -23.868   9.334  1.00 45.76           H  
ATOM   1987  C   PHE A 122     -27.537 -23.117  10.981  1.00 45.76           C  
ATOM   1988  CB  PHE A 122     -25.904 -25.124  10.985  1.00 45.76           C  
ATOM   1989  HB2 PHE A 122     -25.573 -25.010  12.017  1.00 45.76           H  
ATOM   1990  HB3 PHE A 122     -26.809 -25.731  10.999  1.00 45.76           H  
ATOM   1991  O   PHE A 122     -27.867 -23.301  12.154  1.00 45.76           O  
ATOM   1992  CG  PHE A 122     -24.831 -25.865  10.193  1.00 45.76           C  
ATOM   1993  CD1 PHE A 122     -25.169 -26.997   9.425  1.00 45.76           C  
ATOM   1994  HD1 PHE A 122     -26.187 -27.357   9.421  1.00 45.76           H  
ATOM   1995  CD2 PHE A 122     -23.499 -25.404  10.181  1.00 45.76           C  
ATOM   1996  HD2 PHE A 122     -23.212 -24.546  10.771  1.00 45.76           H  
ATOM   1997  CE1 PHE A 122     -24.188 -27.648   8.653  1.00 45.76           C  
ATOM   1998  HE1 PHE A 122     -24.451 -28.516   8.066  1.00 45.76           H  
ATOM   1999  CE2 PHE A 122     -22.532 -26.022   9.371  1.00 45.76           C  
ATOM   2000  HE2 PHE A 122     -21.530 -25.621   9.338  1.00 45.76           H  
ATOM   2001  CZ  PHE A 122     -22.873 -27.153   8.613  1.00 45.76           C  
ATOM   2002  HZ  PHE A 122     -22.124 -27.639   8.005  1.00 45.76           H  
ATOM   2003  N   GLU A 123     -28.244 -22.346  10.154  1.00 39.53           N  
ATOM   2004  H   GLU A 123     -27.867 -22.131   9.242  1.00 39.53           H  
ATOM   2005  CA  GLU A 123     -29.681 -22.145  10.345  1.00 39.53           C  
ATOM   2006  HA  GLU A 123     -29.864 -21.740  11.340  1.00 39.53           H  
ATOM   2007  C   GLU A 123     -30.363 -23.526  10.254  1.00 39.53           C  
ATOM   2008  CB  GLU A 123     -30.246 -21.153   9.304  1.00 39.53           C  
ATOM   2009  HB2 GLU A 123     -31.332 -21.239   9.341  1.00 39.53           H  
ATOM   2010  HB3 GLU A 123     -29.930 -21.440   8.301  1.00 39.53           H  
ATOM   2011  O   GLU A 123     -30.158 -24.255   9.283  1.00 39.53           O  
ATOM   2012  CG  GLU A 123     -29.906 -19.668   9.558  1.00 39.53           C  
ATOM   2013  HG2 GLU A 123     -30.711 -19.066   9.136  1.00 39.53           H  
ATOM   2014  HG3 GLU A 123     -29.899 -19.479  10.631  1.00 39.53           H  
ATOM   2015  CD  GLU A 123     -28.581 -19.202   8.930  1.00 39.53           C  
ATOM   2016  OE1 GLU A 123     -27.538 -19.272   9.616  1.00 39.53           O  
ATOM   2017  OE2 GLU A 123     -28.579 -18.779   7.744  1.00 39.53           O  
ATOM   2018  N   TYR A 124     -31.095 -23.924  11.299  1.00 39.53           N  
ATOM   2019  H   TYR A 124     -31.249 -23.286  12.068  1.00 39.53           H  
ATOM   2020  CA  TYR A 124     -31.721 -25.244  11.418  1.00 39.53           C  
ATOM   2021  HA  TYR A 124     -32.105 -25.538  10.442  1.00 39.53           H  
ATOM   2022  C   TYR A 124     -32.891 -25.215  12.410  1.00 39.53           C  
ATOM   2023  CB  TYR A 124     -30.683 -26.285  11.887  1.00 39.53           C  
ATOM   2024  HB2 TYR A 124     -30.284 -25.980  12.854  1.00 39.53           H  
ATOM   2025  HB3 TYR A 124     -29.855 -26.304  11.178  1.00 39.53           H  
ATOM   2026  O   TYR A 124     -32.826 -24.506  13.416  1.00 39.53           O  
ATOM   2027  CG  TYR A 124     -31.248 -27.692  11.992  1.00 39.53           C  
ATOM   2028  CD1 TYR A 124     -31.396 -28.334  13.240  1.00 39.53           C  
ATOM   2029  HD1 TYR A 124     -31.075 -27.840  14.145  1.00 39.53           H  
ATOM   2030  CD2 TYR A 124     -31.720 -28.319  10.826  1.00 39.53           C  
ATOM   2031  HD2 TYR A 124     -31.638 -27.815   9.873  1.00 39.53           H  
ATOM   2032  CE1 TYR A 124     -32.012 -29.602  13.313  1.00 39.53           C  
ATOM   2033  HE1 TYR A 124     -32.169 -30.089  14.264  1.00 39.53           H  
ATOM   2034  CE2 TYR A 124     -32.360 -29.567  10.897  1.00 39.53           C  
ATOM   2035  HE2 TYR A 124     -32.778 -30.003  10.002  1.00 39.53           H  
ATOM   2036  OH  TYR A 124     -33.091 -31.440  12.200  1.00 39.53           O  
ATOM   2037  HH  TYR A 124     -33.529 -31.657  11.374  1.00 39.53           H  
ATOM   2038  CZ  TYR A 124     -32.504 -30.216  12.140  1.00 39.53           C  
ATOM   2039  N   GLN A 125     -33.910 -26.034  12.145  1.00 37.67           N  
ATOM   2040  H   GLN A 125     -33.840 -26.628  11.332  1.00 37.67           H  
ATOM   2041  CA  GLN A 125     -35.081 -26.283  12.989  1.00 37.67           C  
ATOM   2042  HA  GLN A 125     -34.924 -25.889  13.993  1.00 37.67           H  
ATOM   2043  C   GLN A 125     -35.300 -27.803  13.077  1.00 37.67           C  
ATOM   2044  CB  GLN A 125     -36.317 -25.607  12.358  1.00 37.67           C  
ATOM   2045  HB2 GLN A 125     -37.217 -25.976  12.849  1.00 37.67           H  
ATOM   2046  HB3 GLN A 125     -36.371 -25.901  11.310  1.00 37.67           H  
ATOM   2047  O   GLN A 125     -35.183 -28.496  12.066  1.00 37.67           O  
ATOM   2048  CG  GLN A 125     -36.307 -24.070  12.453  1.00 37.67           C  
ATOM   2049  HG2 GLN A 125     -35.286 -23.695  12.385  1.00 37.67           H  
ATOM   2050  HG3 GLN A 125     -36.712 -23.768  13.418  1.00 37.67           H  
ATOM   2051  CD  GLN A 125     -37.109 -23.413  11.332  1.00 37.67           C  
ATOM   2052  NE2 GLN A 125     -38.422 -23.486  11.351  1.00 37.67           N  
ATOM   2053 HE21 GLN A 125     -38.924 -23.051  10.590  1.00 37.67           H  
ATOM   2054 HE22 GLN A 125     -38.913 -23.997  12.071  1.00 37.67           H  
ATOM   2055  OE1 GLN A 125     -36.550 -22.824  10.419  1.00 37.67           O  
ATOM   2056  N   GLU A 126     -35.651 -28.326  14.254  1.00 36.34           N  
ATOM   2057  H   GLU A 126     -35.814 -27.694  15.025  1.00 36.34           H  
ATOM   2058  CA  GLU A 126     -36.395 -29.593  14.305  1.00 36.34           C  
ATOM   2059  HA  GLU A 126     -35.973 -30.288  13.579  1.00 36.34           H  
ATOM   2060  C   GLU A 126     -37.862 -29.285  13.932  1.00 36.34           C  
ATOM   2061  CB  GLU A 126     -36.314 -30.253  15.694  1.00 36.34           C  
ATOM   2062  HB2 GLU A 126     -37.040 -31.064  15.748  1.00 36.34           H  
ATOM   2063  HB3 GLU A 126     -36.599 -29.512  16.441  1.00 36.34           H  
ATOM   2064  O   GLU A 126     -38.363 -28.235  14.342  1.00 36.34           O  
ATOM   2065  CG  GLU A 126     -34.925 -30.805  16.068  1.00 36.34           C  
ATOM   2066  HG2 GLU A 126     -34.177 -30.034  15.884  1.00 36.34           H  
ATOM   2067  HG3 GLU A 126     -34.925 -30.997  17.141  1.00 36.34           H  
ATOM   2068  CD  GLU A 126     -34.497 -32.109  15.360  1.00 36.34           C  
ATOM   2069  OE1 GLU A 126     -35.326 -32.820  14.736  1.00 36.34           O  
ATOM   2070  OE2 GLU A 126     -33.291 -32.442  15.459  1.00 36.34           O  
ATOM   2071  N   PRO A 127     -38.543 -30.137  13.144  1.00 34.49           N  
ATOM   2072  CA  PRO A 127     -39.919 -29.892  12.714  1.00 34.49           C  
ATOM   2073  HA  PRO A 127     -40.044 -28.850  12.417  1.00 34.49           H  
ATOM   2074  C   PRO A 127     -40.911 -30.202  13.843  1.00 34.49           C  
ATOM   2075  CB  PRO A 127     -40.116 -30.776  11.479  1.00 34.49           C  
ATOM   2076  HB2 PRO A 127     -41.152 -31.091  11.358  1.00 34.49           H  
ATOM   2077  HB3 PRO A 127     -39.785 -30.235  10.592  1.00 34.49           H  
ATOM   2078  O   PRO A 127     -41.205 -31.365  14.124  1.00 34.49           O  
ATOM   2079  CG  PRO A 127     -39.181 -31.957  11.740  1.00 34.49           C  
ATOM   2080  HG2 PRO A 127     -38.855 -32.423  10.809  1.00 34.49           H  
ATOM   2081  HG3 PRO A 127     -39.681 -32.688  12.375  1.00 34.49           H  
ATOM   2082  CD  PRO A 127     -38.012 -31.328  12.499  1.00 34.49           C  
ATOM   2083  HD2 PRO A 127     -37.616 -32.027  13.235  1.00 34.49           H  
ATOM   2084  HD3 PRO A 127     -37.235 -31.036  11.793  1.00 34.49           H  
ATOM   2085  N   GLU A 128     -41.404 -29.148  14.493  1.00 41.61           N  
ATOM   2086  H   GLU A 128     -41.096 -28.232  14.201  1.00 41.61           H  
ATOM   2087  CA  GLU A 128     -42.470 -29.156  15.502  1.00 41.61           C  
ATOM   2088  HA  GLU A 128     -43.109 -30.022  15.331  1.00 41.61           H  
ATOM   2089  C   GLU A 128     -43.343 -27.890  15.331  1.00 41.61           C  
ATOM   2090  CB  GLU A 128     -41.888 -29.255  16.933  1.00 41.61           C  
ATOM   2091  HB2 GLU A 128     -41.202 -28.425  17.102  1.00 41.61           H  
ATOM   2092  HB3 GLU A 128     -42.714 -29.169  17.639  1.00 41.61           H  
ATOM   2093  O   GLU A 128     -42.968 -26.961  14.620  1.00 41.61           O  
ATOM   2094  CG  GLU A 128     -41.160 -30.589  17.204  1.00 41.61           C  
ATOM   2095  HG2 GLU A 128     -40.266 -30.633  16.581  1.00 41.61           H  
ATOM   2096  HG3 GLU A 128     -41.821 -31.403  16.908  1.00 41.61           H  
ATOM   2097  CD  GLU A 128     -40.733 -30.819  18.667  1.00 41.61           C  
ATOM   2098  OE1 GLU A 128     -40.235 -31.937  18.947  1.00 41.61           O  
ATOM   2099  OE2 GLU A 128     -40.887 -29.902  19.506  1.00 41.61           O  
ATOM   2100  N   GLU A 129     -44.524 -27.858  15.958  1.00 38.40           N  
ATOM   2101  H   GLU A 129     -44.733 -28.637  16.566  1.00 38.40           H  
ATOM   2102  CA  GLU A 129     -45.531 -26.771  15.893  1.00 38.40           C  
ATOM   2103  HA  GLU A 129     -46.404 -27.155  16.420  1.00 38.40           H  
ATOM   2104  C   GLU A 129     -46.108 -26.398  14.501  1.00 38.40           C  
ATOM   2105  CB  GLU A 129     -45.098 -25.526  16.697  1.00 38.40           C  
ATOM   2106  HB2 GLU A 129     -45.915 -24.806  16.658  1.00 38.40           H  
ATOM   2107  HB3 GLU A 129     -44.225 -25.066  16.234  1.00 38.40           H  
ATOM   2108  O   GLU A 129     -46.998 -25.552  14.442  1.00 38.40           O  
ATOM   2109  CG  GLU A 129     -44.802 -25.810  18.182  1.00 38.40           C  
ATOM   2110  HG2 GLU A 129     -43.779 -26.169  18.289  1.00 38.40           H  
ATOM   2111  HG3 GLU A 129     -45.474 -26.594  18.530  1.00 38.40           H  
ATOM   2112  CD  GLU A 129     -45.017 -24.554  19.043  1.00 38.40           C  
ATOM   2113  OE1 GLU A 129     -45.835 -24.595  19.994  1.00 38.40           O  
ATOM   2114  OE2 GLU A 129     -44.516 -23.459  18.698  1.00 38.40           O  
ATOM   2115  N   GLU A 130     -45.724 -27.089  13.418  1.00 33.43           N  
ATOM   2116  H   GLU A 130     -44.917 -27.684  13.541  1.00 33.43           H  
ATOM   2117  CA  GLU A 130     -46.175 -26.893  12.014  1.00 33.43           C  
ATOM   2118  HA  GLU A 130     -45.753 -25.965  11.631  1.00 33.43           H  
ATOM   2119  C   GLU A 130     -47.709 -26.809  11.811  1.00 33.43           C  
ATOM   2120  CB  GLU A 130     -45.650 -28.066  11.153  1.00 33.43           C  
ATOM   2121  HB2 GLU A 130     -45.993 -27.929  10.127  1.00 33.43           H  
ATOM   2122  HB3 GLU A 130     -46.090 -28.989  11.531  1.00 33.43           H  
ATOM   2123  O   GLU A 130     -48.187 -26.306  10.799  1.00 33.43           O  
ATOM   2124  CG  GLU A 130     -44.117 -28.220  11.125  1.00 33.43           C  
ATOM   2125  HG2 GLU A 130     -43.748 -28.335  12.144  1.00 33.43           H  
ATOM   2126  HG3 GLU A 130     -43.681 -27.310  10.713  1.00 33.43           H  
ATOM   2127  CD  GLU A 130     -43.662 -29.444  10.306  1.00 33.43           C  
ATOM   2128  OE1 GLU A 130     -42.844 -29.270   9.373  1.00 33.43           O  
ATOM   2129  OE2 GLU A 130     -44.088 -30.572  10.651  1.00 33.43           O  
ATOM   2130  N   ILE A 131     -48.494 -27.292  12.778  1.00 36.27           N  
ATOM   2131  H   ILE A 131     -48.017 -27.634  13.600  1.00 36.27           H  
ATOM   2132  CA  ILE A 131     -49.965 -27.257  12.789  1.00 36.27           C  
ATOM   2133  HA  ILE A 131     -50.329 -27.662  11.845  1.00 36.27           H  
ATOM   2134  C   ILE A 131     -50.507 -25.816  12.897  1.00 36.27           C  
ATOM   2135  CB  ILE A 131     -50.479 -28.153  13.949  1.00 36.27           C  
ATOM   2136  HB  ILE A 131     -50.086 -27.750  14.883  1.00 36.27           H  
ATOM   2137  O   ILE A 131     -51.586 -25.531  12.380  1.00 36.27           O  
ATOM   2138  CG1 ILE A 131     -49.967 -29.610  13.798  1.00 36.27           C  
ATOM   2139 HG12 ILE A 131     -50.395 -30.051  12.898  1.00 36.27           H  
ATOM   2140 HG13 ILE A 131     -48.883 -29.609  13.681  1.00 36.27           H  
ATOM   2141  CG2 ILE A 131     -52.018 -28.145  14.044  1.00 36.27           C  
ATOM   2142 HG21 ILE A 131     -52.365 -28.765  14.870  1.00 36.27           H  
ATOM   2143 HG22 ILE A 131     -52.453 -28.502  13.110  1.00 36.27           H  
ATOM   2144 HG23 ILE A 131     -52.386 -27.136  14.234  1.00 36.27           H  
ATOM   2145  CD1 ILE A 131     -50.268 -30.524  14.994  1.00 36.27           C  
ATOM   2146 HD11 ILE A 131     -51.335 -30.737  15.055  1.00 36.27           H  
ATOM   2147 HD12 ILE A 131     -49.737 -31.467  14.866  1.00 36.27           H  
ATOM   2148 HD13 ILE A 131     -49.933 -30.051  15.917  1.00 36.27           H  
ATOM   2149  N   LYS A 132     -49.776 -24.904  13.559  1.00 35.71           N  
ATOM   2150  H   LYS A 132     -48.852 -25.172  13.866  1.00 35.71           H  
ATOM   2151  CA  LYS A 132     -50.258 -23.552  13.900  1.00 35.71           C  
ATOM   2152  HA  LYS A 132     -51.176 -23.622  14.484  1.00 35.71           H  
ATOM   2153  C   LYS A 132     -50.611 -22.706  12.688  1.00 35.71           C  
ATOM   2154  CB  LYS A 132     -49.203 -22.797  14.708  1.00 35.71           C  
ATOM   2155  HB2 LYS A 132     -49.458 -21.737  14.710  1.00 35.71           H  
ATOM   2156  HB3 LYS A 132     -48.227 -22.906  14.235  1.00 35.71           H  
ATOM   2157  O   LYS A 132     -51.714 -22.179  12.622  1.00 35.71           O  
ATOM   2158  CG  LYS A 132     -49.140 -23.276  16.155  1.00 35.71           C  
ATOM   2159  HG2 LYS A 132     -50.120 -23.168  16.619  1.00 35.71           H  
ATOM   2160  HG3 LYS A 132     -48.837 -24.322  16.186  1.00 35.71           H  
ATOM   2161  CD  LYS A 132     -48.122 -22.417  16.900  1.00 35.71           C  
ATOM   2162  HD2 LYS A 132     -48.440 -21.374  16.884  1.00 35.71           H  
ATOM   2163  HD3 LYS A 132     -47.153 -22.507  16.410  1.00 35.71           H  
ATOM   2164  CE  LYS A 132     -48.027 -22.917  18.335  1.00 35.71           C  
ATOM   2165  HE2 LYS A 132     -47.862 -23.994  18.311  1.00 35.71           H  
ATOM   2166  HE3 LYS A 132     -48.970 -22.724  18.846  1.00 35.71           H  
ATOM   2167  NZ  LYS A 132     -46.900 -22.281  19.042  1.00 35.71           N  
ATOM   2168  HZ1 LYS A 132     -46.042 -22.432  18.530  1.00 35.71           H  
ATOM   2169  HZ2 LYS A 132     -46.684 -22.817  19.870  1.00 35.71           H  
ATOM   2170  HZ3 LYS A 132     -47.039 -21.296  19.211  1.00 35.71           H  
ATOM   2171  N   GLU A 133     -49.700 -22.611  11.722  1.00 35.89           N  
ATOM   2172  H   GLU A 133     -48.821 -23.093  11.839  1.00 35.89           H  
ATOM   2173  CA  GLU A 133     -49.859 -21.726  10.561  1.00 35.89           C  
ATOM   2174  HA  GLU A 133     -50.069 -20.718  10.918  1.00 35.89           H  
ATOM   2175  C   GLU A 133     -51.061 -22.128   9.685  1.00 35.89           C  
ATOM   2176  CB  GLU A 133     -48.543 -21.671   9.756  1.00 35.89           C  
ATOM   2177  HB2 GLU A 133     -48.691 -21.023   8.892  1.00 35.89           H  
ATOM   2178  HB3 GLU A 133     -48.300 -22.673   9.401  1.00 35.89           H  
ATOM   2179  O   GLU A 133     -51.590 -21.298   8.958  1.00 35.89           O  
ATOM   2180  CG  GLU A 133     -47.367 -21.119  10.592  1.00 35.89           C  
ATOM   2181  HG2 GLU A 133     -47.674 -20.166  11.021  1.00 35.89           H  
ATOM   2182  HG3 GLU A 133     -47.167 -21.804  11.416  1.00 35.89           H  
ATOM   2183  CD  GLU A 133     -46.060 -20.917   9.798  1.00 35.89           C  
ATOM   2184  OE1 GLU A 133     -45.250 -20.058  10.223  1.00 35.89           O  
ATOM   2185  OE2 GLU A 133     -45.841 -21.636   8.797  1.00 35.89           O  
ATOM   2186  N   ILE A 134     -51.558 -23.366   9.805  1.00 38.46           N  
ATOM   2187  H   ILE A 134     -51.106 -23.992  10.455  1.00 38.46           H  
ATOM   2188  CA  ILE A 134     -52.789 -23.822   9.144  1.00 38.46           C  
ATOM   2189  HA  ILE A 134     -52.764 -23.484   8.108  1.00 38.46           H  
ATOM   2190  C   ILE A 134     -54.027 -23.179   9.797  1.00 38.46           C  
ATOM   2191  CB  ILE A 134     -52.870 -25.369   9.146  1.00 38.46           C  
ATOM   2192  HB  ILE A 134     -53.004 -25.705  10.174  1.00 38.46           H  
ATOM   2193  O   ILE A 134     -54.876 -22.636   9.092  1.00 38.46           O  
ATOM   2194  CG1 ILE A 134     -51.570 -26.011   8.593  1.00 38.46           C  
ATOM   2195 HG12 ILE A 134     -50.716 -25.662   9.173  1.00 38.46           H  
ATOM   2196 HG13 ILE A 134     -51.424 -25.697   7.559  1.00 38.46           H  
ATOM   2197  CG2 ILE A 134     -54.093 -25.834   8.331  1.00 38.46           C  
ATOM   2198 HG21 ILE A 134     -54.210 -26.916   8.394  1.00 38.46           H  
ATOM   2199 HG22 ILE A 134     -55.007 -25.388   8.723  1.00 38.46           H  
ATOM   2200 HG23 ILE A 134     -53.982 -25.536   7.288  1.00 38.46           H  
ATOM   2201  CD1 ILE A 134     -51.535 -27.543   8.659  1.00 38.46           C  
ATOM   2202 HD11 ILE A 134     -51.767 -27.874   9.672  1.00 38.46           H  
ATOM   2203 HD12 ILE A 134     -52.249 -27.974   7.957  1.00 38.46           H  
ATOM   2204 HD13 ILE A 134     -50.536 -27.889   8.395  1.00 38.46           H  
ATOM   2205  N   GLN A 135     -54.112 -23.189  11.135  1.00 34.52           N  
ATOM   2206  H   GLN A 135     -53.335 -23.562  11.660  1.00 34.52           H  
ATOM   2207  CA  GLN A 135     -55.181 -22.502  11.876  1.00 34.52           C  
ATOM   2208  HA  GLN A 135     -56.146 -22.772  11.448  1.00 34.52           H  
ATOM   2209  C   GLN A 135     -55.066 -20.981  11.757  1.00 34.52           C  
ATOM   2210  CB  GLN A 135     -55.165 -22.897  13.365  1.00 34.52           C  
ATOM   2211  HB2 GLN A 135     -54.151 -23.136  13.687  1.00 34.52           H  
ATOM   2212  HB3 GLN A 135     -55.501 -22.040  13.949  1.00 34.52           H  
ATOM   2213  O   GLN A 135     -56.042 -20.321  11.422  1.00 34.52           O  
ATOM   2214  CG  GLN A 135     -56.103 -24.071  13.671  1.00 34.52           C  
ATOM   2215  HG2 GLN A 135     -55.698 -24.984  13.236  1.00 34.52           H  
ATOM   2216  HG3 GLN A 135     -57.080 -23.872  13.231  1.00 34.52           H  
ATOM   2217  CD  GLN A 135     -56.294 -24.259  15.173  1.00 34.52           C  
ATOM   2218  NE2 GLN A 135     -56.950 -23.343  15.849  1.00 34.52           N  
ATOM   2219 HE21 GLN A 135     -57.272 -22.499  15.396  1.00 34.52           H  
ATOM   2220 HE22 GLN A 135     -57.030 -23.443  16.850  1.00 34.52           H  
ATOM   2221  OE1 GLN A 135     -55.862 -25.237  15.769  1.00 34.52           O  
ATOM   2222  N   GLU A 136     -53.873 -20.424  11.972  1.00 39.39           N  
ATOM   2223  H   GLU A 136     -53.106 -21.021  12.245  1.00 39.39           H  
ATOM   2224  CA  GLU A 136     -53.646 -18.973  11.959  1.00 39.39           C  
ATOM   2225  HA  GLU A 136     -54.427 -18.507  12.560  1.00 39.39           H  
ATOM   2226  C   GLU A 136     -53.806 -18.355  10.549  1.00 39.39           C  
ATOM   2227  CB  GLU A 136     -52.293 -18.643  12.637  1.00 39.39           C  
ATOM   2228  HB2 GLU A 136     -52.099 -17.576  12.528  1.00 39.39           H  
ATOM   2229  HB3 GLU A 136     -51.493 -19.190  12.138  1.00 39.39           H  
ATOM   2230  O   GLU A 136     -53.939 -17.140  10.435  1.00 39.39           O  
ATOM   2231  CG  GLU A 136     -52.296 -18.990  14.145  1.00 39.39           C  
ATOM   2232  HG2 GLU A 136     -52.504 -20.054  14.262  1.00 39.39           H  
ATOM   2233  HG3 GLU A 136     -53.113 -18.448  14.621  1.00 39.39           H  
ATOM   2234  CD  GLU A 136     -50.984 -18.653  14.890  1.00 39.39           C  
ATOM   2235  OE1 GLU A 136     -50.434 -19.556  15.571  1.00 39.39           O  
ATOM   2236  OE2 GLU A 136     -50.550 -17.478  14.844  1.00 39.39           O  
ATOM   2237  N   ILE A 137     -53.876 -19.171   9.483  1.00 42.46           N  
ATOM   2238  H   ILE A 137     -53.687 -20.151   9.634  1.00 42.46           H  
ATOM   2239  CA  ILE A 137     -54.335 -18.756   8.143  1.00 42.46           C  
ATOM   2240  HA  ILE A 137     -54.171 -17.683   8.044  1.00 42.46           H  
ATOM   2241  C   ILE A 137     -55.851 -18.954   7.966  1.00 42.46           C  
ATOM   2242  CB  ILE A 137     -53.497 -19.441   7.035  1.00 42.46           C  
ATOM   2243  HB  ILE A 137     -53.446 -20.509   7.249  1.00 42.46           H  
ATOM   2244  O   ILE A 137     -56.504 -18.038   7.467  1.00 42.46           O  
ATOM   2245  CG1 ILE A 137     -52.066 -18.847   7.040  1.00 42.46           C  
ATOM   2246 HG12 ILE A 137     -52.109 -17.802   6.730  1.00 42.46           H  
ATOM   2247 HG13 ILE A 137     -51.670 -18.866   8.055  1.00 42.46           H  
ATOM   2248  CG2 ILE A 137     -54.129 -19.269   5.638  1.00 42.46           C  
ATOM   2249 HG21 ILE A 137     -55.109 -19.743   5.598  1.00 42.46           H  
ATOM   2250 HG22 ILE A 137     -54.242 -18.210   5.404  1.00 42.46           H  
ATOM   2251 HG23 ILE A 137     -53.515 -19.747   4.874  1.00 42.46           H  
ATOM   2252  CD1 ILE A 137     -51.063 -19.587   6.144  1.00 42.46           C  
ATOM   2253 HD11 ILE A 137     -51.079 -20.654   6.367  1.00 42.46           H  
ATOM   2254 HD12 ILE A 137     -50.062 -19.202   6.333  1.00 42.46           H  
ATOM   2255 HD13 ILE A 137     -51.301 -19.431   5.091  1.00 42.46           H  
ATOM   2256  N   GLN A 138     -56.440 -20.086   8.383  1.00 34.61           N  
ATOM   2257  H   GLN A 138     -55.875 -20.811   8.802  1.00 34.61           H  
ATOM   2258  CA  GLN A 138     -57.901 -20.290   8.311  1.00 34.61           C  
ATOM   2259  HA  GLN A 138     -58.218 -20.201   7.272  1.00 34.61           H  
ATOM   2260  C   GLN A 138     -58.674 -19.214   9.086  1.00 34.61           C  
ATOM   2261  CB  GLN A 138     -58.303 -21.680   8.840  1.00 34.61           C  
ATOM   2262  HB2 GLN A 138     -59.276 -21.592   9.325  1.00 34.61           H  
ATOM   2263  HB3 GLN A 138     -57.593 -22.024   9.592  1.00 34.61           H  
ATOM   2264  O   GLN A 138     -59.582 -18.592   8.541  1.00 34.61           O  
ATOM   2265  CG  GLN A 138     -58.432 -22.722   7.721  1.00 34.61           C  
ATOM   2266  HG2 GLN A 138     -57.441 -22.973   7.343  1.00 34.61           H  
ATOM   2267  HG3 GLN A 138     -59.024 -22.302   6.908  1.00 34.61           H  
ATOM   2268  CD  GLN A 138     -59.135 -23.991   8.199  1.00 34.61           C  
ATOM   2269  NE2 GLN A 138     -60.406 -23.927   8.525  1.00 34.61           N  
ATOM   2270 HE21 GLN A 138     -60.853 -24.759   8.883  1.00 34.61           H  
ATOM   2271 HE22 GLN A 138     -60.904 -23.048   8.508  1.00 34.61           H  
ATOM   2272  OE1 GLN A 138     -58.564 -25.071   8.270  1.00 34.61           O  
ATOM   2273  N   GLU A 139     -58.259 -18.923  10.319  1.00 39.25           N  
ATOM   2274  H   GLU A 139     -57.495 -19.462  10.701  1.00 39.25           H  
ATOM   2275  CA  GLU A 139     -58.879 -17.919  11.195  1.00 39.25           C  
ATOM   2276  HA  GLU A 139     -59.958 -18.076  11.176  1.00 39.25           H  
ATOM   2277  C   GLU A 139     -58.663 -16.469  10.698  1.00 39.25           C  
ATOM   2278  CB  GLU A 139     -58.401 -18.144  12.649  1.00 39.25           C  
ATOM   2279  HB2 GLU A 139     -58.783 -17.338  13.276  1.00 39.25           H  
ATOM   2280  HB3 GLU A 139     -57.311 -18.113  12.679  1.00 39.25           H  
ATOM   2281  O   GLU A 139     -59.235 -15.536  11.259  1.00 39.25           O  
ATOM   2282  CG  GLU A 139     -58.899 -19.489  13.225  1.00 39.25           C  
ATOM   2283  HG2 GLU A 139     -59.988 -19.469  13.255  1.00 39.25           H  
ATOM   2284  HG3 GLU A 139     -58.610 -20.297  12.553  1.00 39.25           H  
ATOM   2285  CD  GLU A 139     -58.370 -19.808  14.637  1.00 39.25           C  
ATOM   2286  OE1 GLU A 139     -57.851 -20.937  14.835  1.00 39.25           O  
ATOM   2287  OE2 GLU A 139     -58.537 -18.966  15.551  1.00 39.25           O  
ATOM   2288  N   ILE A 140     -57.891 -16.270   9.617  1.00 46.22           N  
ATOM   2289  H   ILE A 140     -57.454 -17.087   9.215  1.00 46.22           H  
ATOM   2290  CA  ILE A 140     -57.804 -15.013   8.855  1.00 46.22           C  
ATOM   2291  HA  ILE A 140     -58.227 -14.208   9.456  1.00 46.22           H  
ATOM   2292  C   ILE A 140     -58.665 -15.078   7.582  1.00 46.22           C  
ATOM   2293  CB  ILE A 140     -56.325 -14.648   8.572  1.00 46.22           C  
ATOM   2294  HB  ILE A 140     -55.824 -15.516   8.145  1.00 46.22           H  
ATOM   2295  O   ILE A 140     -59.439 -14.152   7.339  1.00 46.22           O  
ATOM   2296  CG1 ILE A 140     -55.628 -14.281   9.904  1.00 46.22           C  
ATOM   2297 HG12 ILE A 140     -55.720 -15.121  10.593  1.00 46.22           H  
ATOM   2298 HG13 ILE A 140     -56.135 -13.428  10.355  1.00 46.22           H  
ATOM   2299  CG2 ILE A 140     -56.206 -13.488   7.561  1.00 46.22           C  
ATOM   2300 HG21 ILE A 140     -55.159 -13.258   7.363  1.00 46.22           H  
ATOM   2301 HG22 ILE A 140     -56.709 -12.601   7.947  1.00 46.22           H  
ATOM   2302 HG23 ILE A 140     -56.655 -13.761   6.607  1.00 46.22           H  
ATOM   2303  CD1 ILE A 140     -54.134 -13.952   9.780  1.00 46.22           C  
ATOM   2304 HD11 ILE A 140     -53.627 -14.731   9.211  1.00 46.22           H  
ATOM   2305 HD12 ILE A 140     -53.694 -13.899  10.776  1.00 46.22           H  
ATOM   2306 HD13 ILE A 140     -53.994 -12.989   9.289  1.00 46.22           H  
ATOM   2307  N   GLN A 141     -58.585 -16.155   6.789  1.00 39.39           N  
ATOM   2308  H   GLN A 141     -57.955 -16.901   7.049  1.00 39.39           H  
ATOM   2309  CA  GLN A 141     -59.398 -16.324   5.573  1.00 39.39           C  
ATOM   2310  HA  GLN A 141     -59.205 -15.482   4.908  1.00 39.39           H  
ATOM   2311  C   GLN A 141     -60.899 -16.288   5.878  1.00 39.39           C  
ATOM   2312  CB  GLN A 141     -59.045 -17.636   4.843  1.00 39.39           C  
ATOM   2313  HB2 GLN A 141     -58.537 -18.327   5.516  1.00 39.39           H  
ATOM   2314  HB3 GLN A 141     -59.969 -18.114   4.516  1.00 39.39           H  
ATOM   2315  O   GLN A 141     -61.635 -15.543   5.239  1.00 39.39           O  
ATOM   2316  CG  GLN A 141     -58.180 -17.384   3.601  1.00 39.39           C  
ATOM   2317  HG2 GLN A 141     -57.187 -17.059   3.909  1.00 39.39           H  
ATOM   2318  HG3 GLN A 141     -58.638 -16.598   3.001  1.00 39.39           H  
ATOM   2319  CD  GLN A 141     -58.062 -18.627   2.725  1.00 39.39           C  
ATOM   2320  NE2 GLN A 141     -59.119 -19.031   2.057  1.00 39.39           N  
ATOM   2321 HE21 GLN A 141     -59.048 -19.877   1.509  1.00 39.39           H  
ATOM   2322 HE22 GLN A 141     -59.999 -18.544   2.140  1.00 39.39           H  
ATOM   2323  OE1 GLN A 141     -57.016 -19.250   2.609  1.00 39.39           O  
ATOM   2324  N   GLU A 142     -61.347 -17.007   6.909  1.00 38.29           N  
ATOM   2325  H   GLU A 142     -60.695 -17.594   7.410  1.00 38.29           H  
ATOM   2326  CA  GLU A 142     -62.758 -17.059   7.311  1.00 38.29           C  
ATOM   2327  HA  GLU A 142     -63.359 -17.261   6.425  1.00 38.29           H  
ATOM   2328  C   GLU A 142     -63.270 -15.712   7.867  1.00 38.29           C  
ATOM   2329  CB  GLU A 142     -62.973 -18.226   8.299  1.00 38.29           C  
ATOM   2330  HB2 GLU A 142     -63.992 -18.180   8.682  1.00 38.29           H  
ATOM   2331  HB3 GLU A 142     -62.286 -18.122   9.139  1.00 38.29           H  
ATOM   2332  O   GLU A 142     -64.477 -15.504   7.943  1.00 38.29           O  
ATOM   2333  CG  GLU A 142     -62.764 -19.597   7.621  1.00 38.29           C  
ATOM   2334  HG2 GLU A 142     -63.504 -19.707   6.829  1.00 38.29           H  
ATOM   2335  HG3 GLU A 142     -61.781 -19.620   7.151  1.00 38.29           H  
ATOM   2336  CD  GLU A 142     -62.883 -20.792   8.584  1.00 38.29           C  
ATOM   2337  OE1 GLU A 142     -61.970 -21.656   8.566  1.00 38.29           O  
ATOM   2338  OE2 GLU A 142     -63.910 -20.892   9.296  1.00 38.29           O  
ATOM   2339  N   ILE A 143     -62.382 -14.761   8.194  1.00 46.91           N  
ATOM   2340  H   ILE A 143     -61.403 -14.982   8.076  1.00 46.91           H  
ATOM   2341  CA  ILE A 143     -62.745 -13.367   8.505  1.00 46.91           C  
ATOM   2342  HA  ILE A 143     -63.760 -13.350   8.902  1.00 46.91           H  
ATOM   2343  C   ILE A 143     -62.774 -12.507   7.232  1.00 46.91           C  
ATOM   2344  CB  ILE A 143     -61.812 -12.788   9.599  1.00 46.91           C  
ATOM   2345  HB  ILE A 143     -60.777 -12.932   9.292  1.00 46.91           H  
ATOM   2346  O   ILE A 143     -63.719 -11.740   7.040  1.00 46.91           O  
ATOM   2347  CG1 ILE A 143     -62.044 -13.554  10.924  1.00 46.91           C  
ATOM   2348 HG12 ILE A 143     -61.816 -14.608  10.764  1.00 46.91           H  
ATOM   2349 HG13 ILE A 143     -63.095 -13.481  11.204  1.00 46.91           H  
ATOM   2350  CG2 ILE A 143     -62.040 -11.274   9.794  1.00 46.91           C  
ATOM   2351 HG21 ILE A 143     -61.359 -10.878  10.548  1.00 46.91           H  
ATOM   2352 HG22 ILE A 143     -61.836 -10.733   8.870  1.00 46.91           H  
ATOM   2353 HG23 ILE A 143     -63.072 -11.087  10.093  1.00 46.91           H  
ATOM   2354  CD1 ILE A 143     -61.191 -13.076  12.106  1.00 46.91           C  
ATOM   2355 HD11 ILE A 143     -60.145 -13.013  11.808  1.00 46.91           H  
ATOM   2356 HD12 ILE A 143     -61.282 -13.791  12.925  1.00 46.91           H  
ATOM   2357 HD13 ILE A 143     -61.534 -12.103  12.456  1.00 46.91           H  
ATOM   2358  N   GLN A 144     -61.776 -12.638   6.351  1.00 43.77           N  
ATOM   2359  H   GLN A 144     -61.040 -13.302   6.547  1.00 43.77           H  
ATOM   2360  CA  GLN A 144     -61.708 -11.865   5.105  1.00 43.77           C  
ATOM   2361  HA  GLN A 144     -61.809 -10.811   5.365  1.00 43.77           H  
ATOM   2362  C   GLN A 144     -62.876 -12.201   4.168  1.00 43.77           C  
ATOM   2363  CB  GLN A 144     -60.347 -12.080   4.410  1.00 43.77           C  
ATOM   2364  HB2 GLN A 144     -60.493 -12.626   3.478  1.00 43.77           H  
ATOM   2365  HB3 GLN A 144     -59.681 -12.667   5.041  1.00 43.77           H  
ATOM   2366  O   GLN A 144     -63.567 -11.300   3.701  1.00 43.77           O  
ATOM   2367  CG  GLN A 144     -59.671 -10.735   4.108  1.00 43.77           C  
ATOM   2368  HG2 GLN A 144     -60.382 -10.083   3.600  1.00 43.77           H  
ATOM   2369  HG3 GLN A 144     -59.372 -10.261   5.042  1.00 43.77           H  
ATOM   2370  CD  GLN A 144     -58.447 -10.898   3.215  1.00 43.77           C  
ATOM   2371  NE2 GLN A 144     -58.626 -10.927   1.916  1.00 43.77           N  
ATOM   2372 HE21 GLN A 144     -59.555 -10.812   1.537  1.00 43.77           H  
ATOM   2373 HE22 GLN A 144     -57.826 -11.072   1.318  1.00 43.77           H  
ATOM   2374  OE1 GLN A 144     -57.313 -10.995   3.664  1.00 43.77           O  
ATOM   2375  N   GLU A 145     -63.172 -13.489   3.983  1.00 41.22           N  
ATOM   2376  H   GLU A 145     -62.573 -14.187   4.400  1.00 41.22           H  
ATOM   2377  CA  GLU A 145     -64.290 -13.959   3.158  1.00 41.22           C  
ATOM   2378  HA  GLU A 145     -64.229 -13.474   2.184  1.00 41.22           H  
ATOM   2379  C   GLU A 145     -65.656 -13.557   3.749  1.00 41.22           C  
ATOM   2380  CB  GLU A 145     -64.167 -15.483   2.934  1.00 41.22           C  
ATOM   2381  HB2 GLU A 145     -64.078 -15.986   3.898  1.00 41.22           H  
ATOM   2382  HB3 GLU A 145     -65.072 -15.840   2.443  1.00 41.22           H  
ATOM   2383  O   GLU A 145     -66.609 -13.365   2.999  1.00 41.22           O  
ATOM   2384  CG  GLU A 145     -62.954 -15.832   2.047  1.00 41.22           C  
ATOM   2385  HG2 GLU A 145     -62.055 -15.391   2.478  1.00 41.22           H  
ATOM   2386  HG3 GLU A 145     -63.100 -15.376   1.068  1.00 41.22           H  
ATOM   2387  CD  GLU A 145     -62.727 -17.343   1.862  1.00 41.22           C  
ATOM   2388  OE1 GLU A 145     -61.587 -17.804   2.121  1.00 41.22           O  
ATOM   2389  OE2 GLU A 145     -63.663 -18.038   1.401  1.00 41.22           O  
ATOM   2390  N   ILE A 146     -65.763 -13.330   5.067  1.00 42.83           N  
ATOM   2391  H   ILE A 146     -64.943 -13.472   5.640  1.00 42.83           H  
ATOM   2392  CA  ILE A 146     -66.969 -12.751   5.687  1.00 42.83           C  
ATOM   2393  HA  ILE A 146     -67.838 -13.214   5.218  1.00 42.83           H  
ATOM   2394  C   ILE A 146     -67.105 -11.250   5.382  1.00 42.83           C  
ATOM   2395  CB  ILE A 146     -67.025 -13.090   7.199  1.00 42.83           C  
ATOM   2396  HB  ILE A 146     -66.023 -12.999   7.618  1.00 42.83           H  
ATOM   2397  O   ILE A 146     -68.210 -10.810   5.057  1.00 42.83           O  
ATOM   2398  CG1 ILE A 146     -67.495 -14.557   7.350  1.00 42.83           C  
ATOM   2399 HG12 ILE A 146     -68.484 -14.667   6.904  1.00 42.83           H  
ATOM   2400 HG13 ILE A 146     -66.813 -15.200   6.794  1.00 42.83           H  
ATOM   2401  CG2 ILE A 146     -67.950 -12.142   7.993  1.00 42.83           C  
ATOM   2402 HG21 ILE A 146     -67.964 -12.417   9.047  1.00 42.83           H  
ATOM   2403 HG22 ILE A 146     -68.961 -12.178   7.587  1.00 42.83           H  
ATOM   2404 HG23 ILE A 146     -67.577 -11.120   7.936  1.00 42.83           H  
ATOM   2405  CD1 ILE A 146     -67.558 -15.073   8.795  1.00 42.83           C  
ATOM   2406 HD11 ILE A 146     -66.637 -14.826   9.323  1.00 42.83           H  
ATOM   2407 HD12 ILE A 146     -68.407 -14.633   9.318  1.00 42.83           H  
ATOM   2408 HD13 ILE A 146     -67.681 -16.156   8.784  1.00 42.83           H  
ATOM   2409  N   GLN A 147     -66.023 -10.462   5.440  1.00 46.80           N  
ATOM   2410  H   GLN A 147     -65.134 -10.874   5.685  1.00 46.80           H  
ATOM   2411  CA  GLN A 147     -66.068  -9.042   5.052  1.00 46.80           C  
ATOM   2412  HA  GLN A 147     -66.897  -8.564   5.573  1.00 46.80           H  
ATOM   2413  C   GLN A 147     -66.360  -8.869   3.557  1.00 46.80           C  
ATOM   2414  CB  GLN A 147     -64.763  -8.311   5.420  1.00 46.80           C  
ATOM   2415  HB2 GLN A 147     -64.569  -7.552   4.662  1.00 46.80           H  
ATOM   2416  HB3 GLN A 147     -63.921  -9.003   5.420  1.00 46.80           H  
ATOM   2417  O   GLN A 147     -67.273  -8.132   3.195  1.00 46.80           O  
ATOM   2418  CG  GLN A 147     -64.863  -7.603   6.780  1.00 46.80           C  
ATOM   2419  HG2 GLN A 147     -65.803  -7.054   6.829  1.00 46.80           H  
ATOM   2420  HG3 GLN A 147     -64.848  -8.349   7.575  1.00 46.80           H  
ATOM   2421  CD  GLN A 147     -63.732  -6.601   6.995  1.00 46.80           C  
ATOM   2422  NE2 GLN A 147     -63.694  -5.513   6.259  1.00 46.80           N  
ATOM   2423 HE21 GLN A 147     -62.902  -4.895   6.360  1.00 46.80           H  
ATOM   2424 HE22 GLN A 147     -64.386  -5.345   5.543  1.00 46.80           H  
ATOM   2425  OE1 GLN A 147     -62.875  -6.755   7.855  1.00 46.80           O  
ATOM   2426  N   GLU A 148     -65.644  -9.591   2.694  1.00 45.51           N  
ATOM   2427  H   GLU A 148     -64.905 -10.180   3.052  1.00 45.51           H  
ATOM   2428  CA  GLU A 148     -65.804  -9.504   1.237  1.00 45.51           C  
ATOM   2429  HA  GLU A 148     -65.778  -8.451   0.953  1.00 45.51           H  
ATOM   2430  C   GLU A 148     -67.176 -10.027   0.761  1.00 45.51           C  
ATOM   2431  CB  GLU A 148     -64.615 -10.202   0.544  1.00 45.51           C  
ATOM   2432  HB2 GLU A 148     -64.513 -11.217   0.927  1.00 45.51           H  
ATOM   2433  HB3 GLU A 148     -64.811 -10.255  -0.527  1.00 45.51           H  
ATOM   2434  O   GLU A 148     -67.649  -9.625  -0.302  1.00 45.51           O  
ATOM   2435  CG  GLU A 148     -63.301  -9.424   0.766  1.00 45.51           C  
ATOM   2436  HG2 GLU A 148     -63.129  -9.302   1.836  1.00 45.51           H  
ATOM   2437  HG3 GLU A 148     -63.413  -8.426   0.342  1.00 45.51           H  
ATOM   2438  CD  GLU A 148     -62.071 -10.098   0.134  1.00 45.51           C  
ATOM   2439  OE1 GLU A 148     -61.127 -10.438   0.890  1.00 45.51           O  
ATOM   2440  OE2 GLU A 148     -62.030 -10.218  -1.112  1.00 45.51           O  
ATOM   2441  N   ILE A 149     -67.869 -10.842   1.571  1.00 43.68           N  
ATOM   2442  H   ILE A 149     -67.404 -11.197   2.394  1.00 43.68           H  
ATOM   2443  CA  ILE A 149     -69.289 -11.171   1.373  1.00 43.68           C  
ATOM   2444  HA  ILE A 149     -69.475 -11.209   0.299  1.00 43.68           H  
ATOM   2445  C   ILE A 149     -70.218 -10.065   1.900  1.00 43.68           C  
ATOM   2446  CB  ILE A 149     -69.617 -12.577   1.934  1.00 43.68           C  
ATOM   2447  HB  ILE A 149     -69.171 -12.670   2.924  1.00 43.68           H  
ATOM   2448  O   ILE A 149     -71.133  -9.688   1.170  1.00 43.68           O  
ATOM   2449  CG1 ILE A 149     -69.008 -13.644   0.990  1.00 43.68           C  
ATOM   2450 HG12 ILE A 149     -69.522 -13.611   0.029  1.00 43.68           H  
ATOM   2451 HG13 ILE A 149     -67.961 -13.404   0.803  1.00 43.68           H  
ATOM   2452  CG2 ILE A 149     -71.135 -12.818   2.075  1.00 43.68           C  
ATOM   2453 HG21 ILE A 149     -71.620 -12.713   1.104  1.00 43.68           H  
ATOM   2454 HG22 ILE A 149     -71.327 -13.814   2.474  1.00 43.68           H  
ATOM   2455 HG23 ILE A 149     -71.571 -12.104   2.773  1.00 43.68           H  
ATOM   2456  CD1 ILE A 149     -69.062 -15.080   1.528  1.00 43.68           C  
ATOM   2457 HD11 ILE A 149     -68.637 -15.119   2.531  1.00 43.68           H  
ATOM   2458 HD12 ILE A 149     -70.089 -15.445   1.550  1.00 43.68           H  
ATOM   2459 HD13 ILE A 149     -68.479 -15.729   0.874  1.00 43.68           H  
ATOM   2460  N   GLN A 150     -70.032  -9.525   3.117  1.00 43.68           N  
ATOM   2461  H   GLN A 150     -69.257  -9.833   3.687  1.00 43.68           H  
ATOM   2462  CA  GLN A 150     -70.944  -8.488   3.636  1.00 43.68           C  
ATOM   2463  HA  GLN A 150     -71.960  -8.869   3.524  1.00 43.68           H  
ATOM   2464  C   GLN A 150     -70.875  -7.190   2.819  1.00 43.68           C  
ATOM   2465  CB  GLN A 150     -70.746  -8.203   5.142  1.00 43.68           C  
ATOM   2466  HB2 GLN A 150     -70.938  -9.114   5.709  1.00 43.68           H  
ATOM   2467  HB3 GLN A 150     -69.728  -7.865   5.332  1.00 43.68           H  
ATOM   2468  O   GLN A 150     -71.915  -6.621   2.485  1.00 43.68           O  
ATOM   2469  CG  GLN A 150     -71.751  -7.104   5.558  1.00 43.68           C  
ATOM   2470  HG2 GLN A 150     -71.464  -6.165   5.083  1.00 43.68           H  
ATOM   2471  HG3 GLN A 150     -72.742  -7.368   5.190  1.00 43.68           H  
ATOM   2472  CD  GLN A 150     -71.893  -6.792   7.039  1.00 43.68           C  
ATOM   2473  NE2 GLN A 150     -72.645  -5.758   7.341  1.00 43.68           N  
ATOM   2474 HE21 GLN A 150     -72.771  -5.519   8.314  1.00 43.68           H  
ATOM   2475 HE22 GLN A 150     -73.065  -5.236   6.585  1.00 43.68           H  
ATOM   2476  OE1 GLN A 150     -71.381  -7.444   7.938  1.00 43.68           O  
ATOM   2477  N   GLU A 151     -69.678  -6.726   2.461  1.00 48.68           N  
ATOM   2478  H   GLU A 151     -68.851  -7.227   2.753  1.00 48.68           H  
ATOM   2479  CA  GLU A 151     -69.501  -5.473   1.715  1.00 48.68           C  
ATOM   2480  HA  GLU A 151     -70.104  -4.702   2.195  1.00 48.68           H  
ATOM   2481  C   GLU A 151     -70.048  -5.576   0.273  1.00 48.68           C  
ATOM   2482  CB  GLU A 151     -68.027  -5.020   1.805  1.00 48.68           C  
ATOM   2483  HB2 GLU A 151     -67.879  -4.159   1.154  1.00 48.68           H  
ATOM   2484  HB3 GLU A 151     -67.374  -5.827   1.470  1.00 48.68           H  
ATOM   2485  O   GLU A 151     -70.398  -4.562  -0.326  1.00 48.68           O  
ATOM   2486  CG  GLU A 151     -67.667  -4.618   3.253  1.00 48.68           C  
ATOM   2487  HG2 GLU A 151     -67.890  -5.448   3.924  1.00 48.68           H  
ATOM   2488  HG3 GLU A 151     -68.308  -3.787   3.549  1.00 48.68           H  
ATOM   2489  CD  GLU A 151     -66.198  -4.203   3.453  1.00 48.68           C  
ATOM   2490  OE1 GLU A 151     -65.531  -4.807   4.329  1.00 48.68           O  
ATOM   2491  OE2 GLU A 151     -65.757  -3.226   2.804  1.00 48.68           O  
ATOM   2492  N   ALA A 152     -70.240  -6.799  -0.243  1.00 44.58           N  
ATOM   2493  H   ALA A 152     -69.916  -7.589   0.296  1.00 44.58           H  
ATOM   2494  CA  ALA A 152     -70.978  -7.090  -1.478  1.00 44.58           C  
ATOM   2495  HA  ALA A 152     -70.895  -6.229  -2.141  1.00 44.58           H  
ATOM   2496  C   ALA A 152     -72.493  -7.348  -1.274  1.00 44.58           C  
ATOM   2497  CB  ALA A 152     -70.287  -8.279  -2.158  1.00 44.58           C  
ATOM   2498  HB1 ALA A 152     -70.365  -9.164  -1.527  1.00 44.58           H  
ATOM   2499  HB2 ALA A 152     -69.234  -8.051  -2.321  1.00 44.58           H  
ATOM   2500  HB3 ALA A 152     -70.763  -8.478  -3.119  1.00 44.58           H  
ATOM   2501  O   ALA A 152     -73.229  -7.486  -2.252  1.00 44.58           O  
ATOM   2502  N   TYR A 153     -72.971  -7.427  -0.027  1.00 44.90           N  
ATOM   2503  H   TYR A 153     -72.314  -7.306   0.731  1.00 44.90           H  
ATOM   2504  CA  TYR A 153     -74.373  -7.671   0.337  1.00 44.90           C  
ATOM   2505  HA  TYR A 153     -74.883  -8.133  -0.509  1.00 44.90           H  
ATOM   2506  C   TYR A 153     -75.132  -6.378   0.660  1.00 44.90           C  
ATOM   2507  CB  TYR A 153     -74.447  -8.645   1.529  1.00 44.90           C  
ATOM   2508  HB2 TYR A 153     -74.982  -8.174   2.353  1.00 44.90           H  
ATOM   2509  HB3 TYR A 153     -73.443  -8.848   1.904  1.00 44.90           H  
ATOM   2510  O   TYR A 153     -76.265  -6.217   0.211  1.00 44.90           O  
ATOM   2511  CG  TYR A 153     -75.113  -9.973   1.228  1.00 44.90           C  
ATOM   2512  CD1 TYR A 153     -76.491 -10.137   1.461  1.00 44.90           C  
ATOM   2513  HD1 TYR A 153     -77.069  -9.299   1.824  1.00 44.90           H  
ATOM   2514  CD2 TYR A 153     -74.347 -11.049   0.741  1.00 44.90           C  
ATOM   2515  HD2 TYR A 153     -73.292 -10.909   0.556  1.00 44.90           H  
ATOM   2516  CE1 TYR A 153     -77.105 -11.382   1.222  1.00 44.90           C  
ATOM   2517  HE1 TYR A 153     -78.163 -11.501   1.404  1.00 44.90           H  
ATOM   2518  CE2 TYR A 153     -74.953 -12.298   0.503  1.00 44.90           C  
ATOM   2519  HE2 TYR A 153     -74.367 -13.128   0.136  1.00 44.90           H  
ATOM   2520  OH  TYR A 153     -76.925 -13.669   0.522  1.00 44.90           O  
ATOM   2521  HH  TYR A 153     -77.862 -13.623   0.723  1.00 44.90           H  
ATOM   2522  CZ  TYR A 153     -76.332 -12.466   0.746  1.00 44.90           C  
ATOM   2523  N   ASP A 154     -74.530  -5.459   1.423  1.00 47.09           N  
ATOM   2524  H   ASP A 154     -73.616  -5.665   1.799  1.00 47.09           H  
ATOM   2525  CA  ASP A 154     -75.198  -4.212   1.831  1.00 47.09           C  
ATOM   2526  HA  ASP A 154     -76.196  -4.456   2.194  1.00 47.09           H  
ATOM   2527  C   ASP A 154     -75.404  -3.249   0.636  1.00 47.09           C  
ATOM   2528  CB  ASP A 154     -74.429  -3.556   3.000  1.00 47.09           C  
ATOM   2529  HB2 ASP A 154     -73.364  -3.547   2.770  1.00 47.09           H  
ATOM   2530  HB3 ASP A 154     -74.755  -2.519   3.085  1.00 47.09           H  
ATOM   2531  O   ASP A 154     -76.485  -2.677   0.489  1.00 47.09           O  
ATOM   2532  CG  ASP A 154     -74.668  -4.227   4.368  1.00 47.09           C  
ATOM   2533  OD1 ASP A 154     -75.838  -4.534   4.688  1.00 47.09           O  
ATOM   2534  OD2 ASP A 154     -73.693  -4.380   5.144  1.00 47.09           O  
ATOM   2535  N   ASP A 155     -74.426  -3.144  -0.278  1.00 47.77           N  
ATOM   2536  H   ASP A 155     -73.561  -3.636  -0.103  1.00 47.77           H  
ATOM   2537  CA  ASP A 155     -74.543  -2.397  -1.550  1.00 47.77           C  
ATOM   2538  HA  ASP A 155     -74.738  -1.345  -1.339  1.00 47.77           H  
ATOM   2539  C   ASP A 155     -75.703  -2.922  -2.418  1.00 47.77           C  
ATOM   2540  CB  ASP A 155     -73.204  -2.504  -2.304  1.00 47.77           C  
ATOM   2541  HB2 ASP A 155     -72.960  -3.557  -2.448  1.00 47.77           H  
ATOM   2542  HB3 ASP A 155     -72.418  -2.067  -1.688  1.00 47.77           H  
ATOM   2543  O   ASP A 155     -76.543  -2.158  -2.900  1.00 47.77           O  
ATOM   2544  CG  ASP A 155     -73.216  -1.804  -3.672  1.00 47.77           C  
ATOM   2545  OD1 ASP A 155     -72.906  -0.591  -3.710  1.00 47.77           O  
ATOM   2546  OD2 ASP A 155     -73.502  -2.495  -4.678  1.00 47.77           O  
ATOM   2547  N   PHE A 156     -75.818  -4.251  -2.519  1.00 40.15           N  
ATOM   2548  H   PHE A 156     -75.118  -4.815  -2.059  1.00 40.15           H  
ATOM   2549  CA  PHE A 156     -76.857  -4.930  -3.294  1.00 40.15           C  
ATOM   2550  HA  PHE A 156     -76.791  -4.574  -4.322  1.00 40.15           H  
ATOM   2551  C   PHE A 156     -78.283  -4.623  -2.797  1.00 40.15           C  
ATOM   2552  CB  PHE A 156     -76.556  -6.439  -3.282  1.00 40.15           C  
ATOM   2553  HB2 PHE A 156     -75.530  -6.590  -3.619  1.00 40.15           H  
ATOM   2554  HB3 PHE A 156     -76.613  -6.806  -2.257  1.00 40.15           H  
ATOM   2555  O   PHE A 156     -79.233  -4.737  -3.573  1.00 40.15           O  
ATOM   2556  CG  PHE A 156     -77.473  -7.285  -4.146  1.00 40.15           C  
ATOM   2557  CD1 PHE A 156     -78.656  -7.824  -3.607  1.00 40.15           C  
ATOM   2558  HD1 PHE A 156     -78.914  -7.621  -2.578  1.00 40.15           H  
ATOM   2559  CD2 PHE A 156     -77.144  -7.536  -5.491  1.00 40.15           C  
ATOM   2560  HD2 PHE A 156     -76.235  -7.121  -5.902  1.00 40.15           H  
ATOM   2561  CE1 PHE A 156     -79.513  -8.596  -4.411  1.00 40.15           C  
ATOM   2562  HE1 PHE A 156     -80.430  -8.986  -3.992  1.00 40.15           H  
ATOM   2563  CE2 PHE A 156     -77.994  -8.319  -6.294  1.00 40.15           C  
ATOM   2564  HE2 PHE A 156     -77.735  -8.506  -7.325  1.00 40.15           H  
ATOM   2565  CZ  PHE A 156     -79.182  -8.845  -5.755  1.00 40.15           C  
ATOM   2566  HZ  PHE A 156     -79.844  -9.432  -6.373  1.00 40.15           H  
ATOM   2567  N   PHE A 157     -78.470  -4.209  -1.538  1.00 43.26           N  
ATOM   2568  H   PHE A 157     -77.663  -4.083  -0.945  1.00 43.26           H  
ATOM   2569  CA  PHE A 157     -79.792  -3.832  -1.028  1.00 43.26           C  
ATOM   2570  HA  PHE A 157     -80.529  -4.478  -1.503  1.00 43.26           H  
ATOM   2571  C   PHE A 157     -80.212  -2.408  -1.416  1.00 43.26           C  
ATOM   2572  CB  PHE A 157     -79.887  -4.097   0.482  1.00 43.26           C  
ATOM   2573  HB2 PHE A 157     -80.499  -3.321   0.942  1.00 43.26           H  
ATOM   2574  HB3 PHE A 157     -78.899  -4.039   0.939  1.00 43.26           H  
ATOM   2575  O   PHE A 157     -81.338  -2.235  -1.892  1.00 43.26           O  
ATOM   2576  CG  PHE A 157     -80.521  -5.442   0.785  1.00 43.26           C  
ATOM   2577  CD1 PHE A 157     -81.918  -5.543   0.927  1.00 43.26           C  
ATOM   2578  HD1 PHE A 157     -82.530  -4.656   0.853  1.00 43.26           H  
ATOM   2579  CD2 PHE A 157     -79.729  -6.601   0.866  1.00 43.26           C  
ATOM   2580  HD2 PHE A 157     -78.658  -6.525   0.748  1.00 43.26           H  
ATOM   2581  CE1 PHE A 157     -82.519  -6.794   1.158  1.00 43.26           C  
ATOM   2582  HE1 PHE A 157     -83.591  -6.862   1.270  1.00 43.26           H  
ATOM   2583  CE2 PHE A 157     -80.327  -7.854   1.093  1.00 43.26           C  
ATOM   2584  HE2 PHE A 157     -79.706  -8.736   1.153  1.00 43.26           H  
ATOM   2585  CZ  PHE A 157     -81.722  -7.951   1.241  1.00 43.26           C  
ATOM   2586  HZ  PHE A 157     -82.181  -8.912   1.418  1.00 43.26           H  
ATOM   2587  N   ASP A 158     -79.341  -1.399  -1.286  1.00 47.94           N  
ATOM   2588  H   ASP A 158     -78.412  -1.591  -0.940  1.00 47.94           H  
ATOM   2589  CA  ASP A 158     -79.678  -0.020  -1.698  1.00 47.94           C  
ATOM   2590  HA  ASP A 158     -80.656   0.224  -1.282  1.00 47.94           H  
ATOM   2591  C   ASP A 158     -79.800   0.092  -3.233  1.00 47.94           C  
ATOM   2592  CB  ASP A 158     -78.670   0.983  -1.109  1.00 47.94           C  
ATOM   2593  HB2 ASP A 158     -77.762   0.984  -1.713  1.00 47.94           H  
ATOM   2594  HB3 ASP A 158     -78.400   0.662  -0.102  1.00 47.94           H  
ATOM   2595  O   ASP A 158     -80.678   0.785  -3.746  1.00 47.94           O  
ATOM   2596  CG  ASP A 158     -79.248   2.406  -1.006  1.00 47.94           C  
ATOM   2597  OD1 ASP A 158     -80.267   2.567  -0.294  1.00 47.94           O  
ATOM   2598  OD2 ASP A 158     -78.652   3.340  -1.590  1.00 47.94           O  
ATOM   2599  N   LEU A 159     -79.027  -0.722  -3.968  1.00 41.40           N  
ATOM   2600  H   LEU A 159     -78.299  -1.228  -3.482  1.00 41.40           H  
ATOM   2601  CA  LEU A 159     -79.126  -0.921  -5.420  1.00 41.40           C  
ATOM   2602  HA  LEU A 159     -78.876   0.023  -5.906  1.00 41.40           H  
ATOM   2603  C   LEU A 159     -80.534  -1.336  -5.906  1.00 41.40           C  
ATOM   2604  CB  LEU A 159     -78.068  -1.981  -5.793  1.00 41.40           C  
ATOM   2605  HB2 LEU A 159     -77.092  -1.621  -5.468  1.00 41.40           H  
ATOM   2606  HB3 LEU A 159     -78.289  -2.887  -5.228  1.00 41.40           H  
ATOM   2607  O   LEU A 159     -80.882  -1.067  -7.059  1.00 41.40           O  
ATOM   2608  CG  LEU A 159     -77.970  -2.366  -7.279  1.00 41.40           C  
ATOM   2609  HG  LEU A 159     -78.926  -2.760  -7.625  1.00 41.40           H  
ATOM   2610  CD1 LEU A 159     -77.571  -1.183  -8.164  1.00 41.40           C  
ATOM   2611 HD11 LEU A 159     -77.459  -1.515  -9.197  1.00 41.40           H  
ATOM   2612 HD12 LEU A 159     -76.630  -0.765  -7.808  1.00 41.40           H  
ATOM   2613 HD13 LEU A 159     -78.346  -0.418  -8.121  1.00 41.40           H  
ATOM   2614  CD2 LEU A 159     -76.926  -3.470  -7.453  1.00 41.40           C  
ATOM   2615 HD21 LEU A 159     -75.958  -3.122  -7.094  1.00 41.40           H  
ATOM   2616 HD22 LEU A 159     -77.220  -4.341  -6.867  1.00 41.40           H  
ATOM   2617 HD23 LEU A 159     -76.849  -3.754  -8.503  1.00 41.40           H  
ATOM   2618  N   PHE A 160     -81.348  -1.976  -5.053  1.00 41.23           N  
ATOM   2619  H   PHE A 160     -80.992  -2.158  -4.126  1.00 41.23           H  
ATOM   2620  CA  PHE A 160     -82.710  -2.421  -5.389  1.00 41.23           C  
ATOM   2621  HA  PHE A 160     -82.928  -2.110  -6.411  1.00 41.23           H  
ATOM   2622  C   PHE A 160     -83.837  -1.775  -4.560  1.00 41.23           C  
ATOM   2623  CB  PHE A 160     -82.768  -3.957  -5.374  1.00 41.23           C  
ATOM   2624  HB2 PHE A 160     -83.811  -4.271  -5.327  1.00 41.23           H  
ATOM   2625  HB3 PHE A 160     -82.275  -4.331  -4.477  1.00 41.23           H  
ATOM   2626  O   PHE A 160     -84.988  -1.820  -4.999  1.00 41.23           O  
ATOM   2627  CG  PHE A 160     -82.155  -4.592  -6.612  1.00 41.23           C  
ATOM   2628  CD1 PHE A 160     -82.835  -4.522  -7.844  1.00 41.23           C  
ATOM   2629  HD1 PHE A 160     -83.790  -4.020  -7.896  1.00 41.23           H  
ATOM   2630  CD2 PHE A 160     -80.901  -5.227  -6.552  1.00 41.23           C  
ATOM   2631  HD2 PHE A 160     -80.366  -5.283  -5.616  1.00 41.23           H  
ATOM   2632  CE1 PHE A 160     -82.264  -5.076  -9.005  1.00 41.23           C  
ATOM   2633  HE1 PHE A 160     -82.782  -5.000  -9.949  1.00 41.23           H  
ATOM   2634  CE2 PHE A 160     -80.325  -5.776  -7.711  1.00 41.23           C  
ATOM   2635  HE2 PHE A 160     -79.351  -6.237  -7.650  1.00 41.23           H  
ATOM   2636  CZ  PHE A 160     -81.005  -5.700  -8.939  1.00 41.23           C  
ATOM   2637  HZ  PHE A 160     -80.552  -6.109  -9.830  1.00 41.23           H  
ATOM   2638  N   GLY A 161     -83.542  -1.143  -3.418  1.00 47.32           N  
ATOM   2639  H   GLY A 161     -82.587  -1.184  -3.091  1.00 47.32           H  
ATOM   2640  CA  GLY A 161     -84.443  -0.203  -2.732  1.00 47.32           C  
ATOM   2641  HA2 GLY A 161     -84.627   0.647  -3.389  1.00 47.32           H  
ATOM   2642  HA3 GLY A 161     -83.932   0.166  -1.843  1.00 47.32           H  
ATOM   2643  C   GLY A 161     -85.803  -0.768  -2.289  1.00 47.32           C  
ATOM   2644  O   GLY A 161     -86.827  -0.100  -2.451  1.00 47.32           O  
ATOM   2645  N   LEU A 162     -85.839  -2.001  -1.771  1.00 36.34           N  
ATOM   2646  H   LEU A 162     -84.955  -2.466  -1.620  1.00 36.34           H  
ATOM   2647  CA  LEU A 162     -87.074  -2.688  -1.356  1.00 36.34           C  
ATOM   2648  HA  LEU A 162     -87.908  -2.242  -1.897  1.00 36.34           H  
ATOM   2649  C   LEU A 162     -87.386  -2.501   0.142  1.00 36.34           C  
ATOM   2650  CB  LEU A 162     -87.004  -4.177  -1.749  1.00 36.34           C  
ATOM   2651  HB2 LEU A 162     -86.199  -4.642  -1.180  1.00 36.34           H  
ATOM   2652  HB3 LEU A 162     -87.939  -4.652  -1.452  1.00 36.34           H  
ATOM   2653  O   LEU A 162     -86.479  -2.412   0.965  1.00 36.34           O  
ATOM   2654  CG  LEU A 162     -86.765  -4.450  -3.248  1.00 36.34           C  
ATOM   2655  HG  LEU A 162     -85.786  -4.067  -3.537  1.00 36.34           H  
ATOM   2656  CD1 LEU A 162     -86.773  -5.960  -3.499  1.00 36.34           C  
ATOM   2657 HD11 LEU A 162     -87.746  -6.380  -3.243  1.00 36.34           H  
ATOM   2658 HD12 LEU A 162     -86.003  -6.429  -2.887  1.00 36.34           H  
ATOM   2659 HD13 LEU A 162     -86.548  -6.156  -4.547  1.00 36.34           H  
ATOM   2660  CD2 LEU A 162     -87.833  -3.823  -4.149  1.00 36.34           C  
ATOM   2661 HD21 LEU A 162     -88.827  -4.146  -3.840  1.00 36.34           H  
ATOM   2662 HD22 LEU A 162     -87.761  -2.737  -4.090  1.00 36.34           H  
ATOM   2663 HD23 LEU A 162     -87.650  -4.109  -5.185  1.00 36.34           H  
ATOM   2664  N   ASP A 163     -88.677  -2.483   0.497  1.00 32.33           N  
ATOM   2665  H   ASP A 163     -89.371  -2.633  -0.221  1.00 32.33           H  
ATOM   2666  CA  ASP A 163     -89.179  -2.194   1.852  1.00 32.33           C  
ATOM   2667  HA  ASP A 163     -88.328  -2.043   2.517  1.00 32.33           H  
ATOM   2668  C   ASP A 163     -90.021  -3.342   2.452  1.00 32.33           C  
ATOM   2669  CB  ASP A 163     -89.968  -0.866   1.825  1.00 32.33           C  
ATOM   2670  HB2 ASP A 163     -90.778  -0.960   1.101  1.00 32.33           H  
ATOM   2671  HB3 ASP A 163     -89.306  -0.070   1.485  1.00 32.33           H  
ATOM   2672  O   ASP A 163     -90.723  -4.070   1.744  1.00 32.33           O  
ATOM   2673  CG  ASP A 163     -90.560  -0.461   3.187  1.00 32.33           C  
ATOM   2674  OD1 ASP A 163     -89.874  -0.668   4.216  1.00 32.33           O  
ATOM   2675  OD2 ASP A 163     -91.719   0.010   3.203  1.00 32.33           O  
ATOM   2676  N   SER A 164     -90.029  -3.401   3.787  1.00 30.63           N  
ATOM   2677  H   SER A 164     -89.556  -2.625   4.228  1.00 30.63           H  
ATOM   2678  CA  SER A 164     -90.837  -4.247   4.679  1.00 30.63           C  
ATOM   2679  HA  SER A 164     -90.598  -3.884   5.678  1.00 30.63           H  
ATOM   2680  C   SER A 164     -90.543  -5.761   4.720  1.00 30.63           C  
ATOM   2681  CB  SER A 164     -92.330  -3.947   4.491  1.00 30.63           C  
ATOM   2682  HB2 SER A 164     -92.474  -2.871   4.390  1.00 30.63           H  
ATOM   2683  HB3 SER A 164     -92.882  -4.291   5.366  1.00 30.63           H  
ATOM   2684  O   SER A 164     -90.071  -6.380   3.771  1.00 30.63           O  
ATOM   2685  OG  SER A 164     -92.833  -4.603   3.347  1.00 30.63           O  
ATOM   2686  HG  SER A 164     -92.171  -4.486   2.661  1.00 30.63           H  
ATOM   2687  N   ALA A 165     -90.857  -6.369   5.871  1.00 29.10           N  
ATOM   2688  H   ALA A 165     -91.252  -5.800   6.607  1.00 29.10           H  
ATOM   2689  CA  ALA A 165     -90.829  -7.811   6.137  1.00 29.10           C  
ATOM   2690  HA  ALA A 165     -91.074  -8.348   5.220  1.00 29.10           H  
ATOM   2691  C   ALA A 165     -91.888  -8.158   7.207  1.00 29.10           C  
ATOM   2692  CB  ALA A 165     -89.416  -8.214   6.582  1.00 29.10           C  
ATOM   2693  HB1 ALA A 165     -89.345  -9.300   6.648  1.00 29.10           H  
ATOM   2694  HB2 ALA A 165     -88.687  -7.866   5.850  1.00 29.10           H  
ATOM   2695  HB3 ALA A 165     -89.187  -7.773   7.552  1.00 29.10           H  
ATOM   2696  O   ALA A 165     -92.306  -7.274   7.965  1.00 29.10           O  
ATOM   2697  N   PRO A 166     -92.365  -9.415   7.282  1.00 45.66           N  
ATOM   2698  CA  PRO A 166     -91.848 -10.328   8.316  1.00 45.66           C  
ATOM   2699  HA  PRO A 166     -90.854 -10.025   8.645  1.00 45.66           H  
ATOM   2700  C   PRO A 166     -91.769 -11.792   7.806  1.00 45.66           C  
ATOM   2701  CB  PRO A 166     -92.848 -10.132   9.466  1.00 45.66           C  
ATOM   2702  HB2 PRO A 166     -92.630  -9.191   9.970  1.00 45.66           H  
ATOM   2703  HB3 PRO A 166     -92.848 -10.938  10.200  1.00 45.66           H  
ATOM   2704  O   PRO A 166     -91.638 -11.998   6.607  1.00 45.66           O  
ATOM   2705  CG  PRO A 166     -94.190 -10.013   8.743  1.00 45.66           C  
ATOM   2706  HG2 PRO A 166     -94.695 -10.978   8.713  1.00 45.66           H  
ATOM   2707  HG3 PRO A 166     -94.822  -9.268   9.228  1.00 45.66           H  
ATOM   2708  CD  PRO A 166     -93.817  -9.578   7.323  1.00 45.66           C  
ATOM   2709  HD2 PRO A 166     -94.325  -8.646   7.073  1.00 45.66           H  
ATOM   2710  HD3 PRO A 166     -94.113 -10.347   6.610  1.00 45.66           H  
ATOM   2711  N   ILE A 167     -91.909 -12.791   8.702  1.00 29.56           N  
ATOM   2712  H   ILE A 167     -92.006 -12.514   9.669  1.00 29.56           H  
ATOM   2713  CA  ILE A 167     -91.839 -14.255   8.448  1.00 29.56           C  
ATOM   2714  HA  ILE A 167     -92.181 -14.761   9.351  1.00 29.56           H  
ATOM   2715  C   ILE A 167     -90.379 -14.705   8.208  1.00 29.56           C  
ATOM   2716  CB  ILE A 167     -92.851 -14.704   7.354  1.00 29.56           C  
ATOM   2717  HB  ILE A 167     -92.556 -14.282   6.393  1.00 29.56           H  
ATOM   2718  O   ILE A 167     -89.850 -14.525   7.120  1.00 29.56           O  
ATOM   2719  CG1 ILE A 167     -94.282 -14.212   7.693  1.00 29.56           C  
ATOM   2720 HG12 ILE A 167     -94.279 -13.124   7.765  1.00 29.56           H  
ATOM   2721 HG13 ILE A 167     -94.582 -14.612   8.662  1.00 29.56           H  
ATOM   2722  CG2 ILE A 167     -92.848 -16.234   7.192  1.00 29.56           C  
ATOM   2723 HG21 ILE A 167     -91.838 -16.583   6.977  1.00 29.56           H  
ATOM   2724 HG22 ILE A 167     -93.472 -16.529   6.349  1.00 29.56           H  
ATOM   2725 HG23 ILE A 167     -93.208 -16.715   8.102  1.00 29.56           H  
ATOM   2726  CD1 ILE A 167     -95.358 -14.571   6.660  1.00 29.56           C  
ATOM   2727 HD11 ILE A 167     -95.037 -14.253   5.668  1.00 29.56           H  
ATOM   2728 HD12 ILE A 167     -96.285 -14.058   6.914  1.00 29.56           H  
ATOM   2729 HD13 ILE A 167     -95.546 -15.645   6.660  1.00 29.56           H  
ATOM   2730  N   ALA A 168     -89.612 -15.210   9.186  1.00 31.46           N  
ATOM   2731  H   ALA A 168     -88.662 -15.327   8.864  1.00 31.46           H  
ATOM   2732  CA  ALA A 168     -89.913 -15.912  10.454  1.00 31.46           C  
ATOM   2733  HA  ALA A 168     -88.932 -16.049  10.910  1.00 31.46           H  
ATOM   2734  C   ALA A 168     -90.456 -17.356  10.270  1.00 31.46           C  
ATOM   2735  CB  ALA A 168     -90.690 -15.027  11.450  1.00 31.46           C  
ATOM   2736  HB1 ALA A 168     -90.443 -15.307  12.474  1.00 31.46           H  
ATOM   2737  HB2 ALA A 168     -91.765 -15.158  11.330  1.00 31.46           H  
ATOM   2738  HB3 ALA A 168     -90.420 -13.980  11.314  1.00 31.46           H  
ATOM   2739  O   ALA A 168     -91.044 -17.674   9.246  1.00 31.46           O  
ATOM   2740  N   ASP A 169     -90.266 -18.296  11.200  1.00 29.55           N  
ATOM   2741  H   ASP A 169     -90.517 -19.232  10.913  1.00 29.55           H  
ATOM   2742  CA  ASP A 169     -89.820 -18.160  12.598  1.00 29.55           C  
ATOM   2743  HA  ASP A 169     -89.386 -17.173  12.755  1.00 29.55           H  
ATOM   2744  C   ASP A 169     -88.721 -19.184  12.970  1.00 29.55           C  
ATOM   2745  CB  ASP A 169     -91.063 -18.291  13.505  1.00 29.55           C  
ATOM   2746  HB2 ASP A 169     -91.923 -17.876  12.978  1.00 29.55           H  
ATOM   2747  HB3 ASP A 169     -91.268 -19.346  13.687  1.00 29.55           H  
ATOM   2748  O   ASP A 169     -88.500 -20.168  12.264  1.00 29.55           O  
ATOM   2749  CG  ASP A 169     -90.960 -17.552  14.847  1.00 29.55           C  
ATOM   2750  OD1 ASP A 169     -89.826 -17.249  15.285  1.00 29.55           O  
ATOM   2751  OD2 ASP A 169     -92.033 -17.273  15.421  1.00 29.55           O  
ATOM   2752  N   GLY A 170     -88.026 -18.948  14.084  1.00 28.21           N  
ATOM   2753  H   GLY A 170     -88.338 -18.180  14.661  1.00 28.21           H  
ATOM   2754  CA  GLY A 170     -86.930 -19.773  14.595  1.00 28.21           C  
ATOM   2755  HA2 GLY A 170     -87.272 -20.805  14.673  1.00 28.21           H  
ATOM   2756  HA3 GLY A 170     -86.094 -19.741  13.896  1.00 28.21           H  
ATOM   2757  C   GLY A 170     -86.442 -19.307  15.972  1.00 28.21           C  
ATOM   2758  O   GLY A 170     -86.685 -18.170  16.386  1.00 28.21           O  
ATOM   2759  N   ASP A 171     -85.749 -20.181  16.711  1.00 34.42           N  
ATOM   2760  H   ASP A 171     -85.562 -21.105  16.347  1.00 34.42           H  
ATOM   2761  CA  ASP A 171     -85.301 -19.877  18.077  1.00 34.42           C  
ATOM   2762  HA  ASP A 171     -85.343 -18.794  18.194  1.00 34.42           H  
ATOM   2763  C   ASP A 171     -83.833 -20.234  18.350  1.00 34.42           C  
ATOM   2764  CB  ASP A 171     -86.279 -20.450  19.120  1.00 34.42           C  
ATOM   2765  HB2 ASP A 171     -87.255 -20.606  18.660  1.00 34.42           H  
ATOM   2766  HB3 ASP A 171     -85.930 -21.408  19.506  1.00 34.42           H  
ATOM   2767  O   ASP A 171     -83.487 -21.372  18.665  1.00 34.42           O  
ATOM   2768  CG  ASP A 171     -86.430 -19.440  20.256  1.00 34.42           C  
ATOM   2769  OD1 ASP A 171     -85.391 -18.974  20.768  1.00 34.42           O  
ATOM   2770  OD2 ASP A 171     -87.564 -18.948  20.459  1.00 34.42           O  
ATOM   2771  N   VAL A 172     -82.963 -19.229  18.196  1.00 36.55           N  
ATOM   2772  H   VAL A 172     -83.328 -18.330  17.916  1.00 36.55           H  
ATOM   2773  CA  VAL A 172     -81.531 -19.259  18.528  1.00 36.55           C  
ATOM   2774  HA  VAL A 172     -81.396 -19.943  19.366  1.00 36.55           H  
ATOM   2775  C   VAL A 172     -81.100 -17.847  18.961  1.00 36.55           C  
ATOM   2776  CB  VAL A 172     -80.646 -19.731  17.343  1.00 36.55           C  
ATOM   2777  HB  VAL A 172     -80.348 -18.860  16.760  1.00 36.55           H  
ATOM   2778  O   VAL A 172     -81.732 -16.864  18.580  1.00 36.55           O  
ATOM   2779  CG1 VAL A 172     -79.382 -20.423  17.876  1.00 36.55           C  
ATOM   2780 HG11 VAL A 172     -79.654 -21.306  18.454  1.00 36.55           H  
ATOM   2781 HG12 VAL A 172     -78.799 -19.745  18.500  1.00 36.55           H  
ATOM   2782 HG13 VAL A 172     -78.751 -20.729  17.042  1.00 36.55           H  
ATOM   2783  CG2 VAL A 172     -81.299 -20.721  16.366  1.00 36.55           C  
ATOM   2784 HG21 VAL A 172     -82.168 -20.265  15.893  1.00 36.55           H  
ATOM   2785 HG22 VAL A 172     -80.591 -20.987  15.580  1.00 36.55           H  
ATOM   2786 HG23 VAL A 172     -81.602 -21.627  16.891  1.00 36.55           H  
ATOM   2787  N   PHE A 173     -80.019 -17.726  19.739  1.00 30.50           N  
ATOM   2788  H   PHE A 173     -79.544 -18.582  19.987  1.00 30.50           H  
ATOM   2789  CA  PHE A 173     -79.312 -16.464  20.045  1.00 30.50           C  
ATOM   2790  HA  PHE A 173     -78.585 -16.710  20.818  1.00 30.50           H  
ATOM   2791  C   PHE A 173     -80.129 -15.303  20.664  1.00 30.50           C  
ATOM   2792  CB  PHE A 173     -78.492 -16.010  18.821  1.00 30.50           C  
ATOM   2793  HB2 PHE A 173     -77.921 -15.120  19.083  1.00 30.50           H  
ATOM   2794  HB3 PHE A 173     -79.178 -15.727  18.023  1.00 30.50           H  
ATOM   2795  O   PHE A 173     -79.641 -14.174  20.705  1.00 30.50           O  
ATOM   2796  CG  PHE A 173     -77.502 -17.035  18.300  1.00 30.50           C  
ATOM   2797  CD1 PHE A 173     -76.422 -17.445  19.106  1.00 30.50           C  
ATOM   2798  HD1 PHE A 173     -76.287 -17.021  20.090  1.00 30.50           H  
ATOM   2799  CD2 PHE A 173     -77.642 -17.563  17.002  1.00 30.50           C  
ATOM   2800  HD2 PHE A 173     -78.452 -17.236  16.366  1.00 30.50           H  
ATOM   2801  CE1 PHE A 173     -75.498 -18.389  18.624  1.00 30.50           C  
ATOM   2802  HE1 PHE A 173     -74.661 -18.692  19.235  1.00 30.50           H  
ATOM   2803  CE2 PHE A 173     -76.717 -18.505  16.520  1.00 30.50           C  
ATOM   2804  HE2 PHE A 173     -76.817 -18.898  15.519  1.00 30.50           H  
ATOM   2805  CZ  PHE A 173     -75.647 -18.921  17.331  1.00 30.50           C  
ATOM   2806  HZ  PHE A 173     -74.928 -19.632  16.952  1.00 30.50           H  
ATOM   2807  N   LYS A 174     -81.327 -15.547  21.219  1.00 34.51           N  
ATOM   2808  H   LYS A 174     -81.706 -16.474  21.091  1.00 34.51           H  
ATOM   2809  CA  LYS A 174     -82.208 -14.520  21.827  1.00 34.51           C  
ATOM   2810  HA  LYS A 174     -82.190 -13.654  21.165  1.00 34.51           H  
ATOM   2811  C   LYS A 174     -81.697 -13.995  23.190  1.00 34.51           C  
ATOM   2812  CB  LYS A 174     -83.677 -15.021  21.863  1.00 34.51           C  
ATOM   2813  HB2 LYS A 174     -84.307 -14.225  22.258  1.00 34.51           H  
ATOM   2814  HB3 LYS A 174     -83.755 -15.882  22.526  1.00 34.51           H  
ATOM   2815  O   LYS A 174     -82.408 -14.053  24.191  1.00 34.51           O  
ATOM   2816  CG  LYS A 174     -84.204 -15.413  20.467  1.00 34.51           C  
ATOM   2817  HG2 LYS A 174     -83.983 -14.607  19.768  1.00 34.51           H  
ATOM   2818  HG3 LYS A 174     -83.670 -16.307  20.144  1.00 34.51           H  
ATOM   2819  CD  LYS A 174     -85.711 -15.724  20.397  1.00 34.51           C  
ATOM   2820  HD2 LYS A 174     -85.949 -16.512  21.112  1.00 34.51           H  
ATOM   2821  HD3 LYS A 174     -86.291 -14.833  20.633  1.00 34.51           H  
ATOM   2822  CE  LYS A 174     -86.019 -16.199  18.966  1.00 34.51           C  
ATOM   2823  HE2 LYS A 174     -85.274 -16.952  18.713  1.00 34.51           H  
ATOM   2824  HE3 LYS A 174     -85.887 -15.368  18.272  1.00 34.51           H  
ATOM   2825  NZ  LYS A 174     -87.369 -16.798  18.795  1.00 34.51           N  
ATOM   2826  HZ1 LYS A 174     -87.440 -17.235  17.888  1.00 34.51           H  
ATOM   2827  HZ2 LYS A 174     -88.117 -16.126  18.883  1.00 34.51           H  
ATOM   2828  HZ3 LYS A 174     -87.517 -17.532  19.474  1.00 34.51           H  
ATOM   2829  N   ASN A 175     -80.441 -13.534  23.256  1.00 43.02           N  
ATOM   2830  H   ASN A 175     -79.914 -13.552  22.395  1.00 43.02           H  
ATOM   2831  CA  ASN A 175     -79.768 -13.025  24.464  1.00 43.02           C  
ATOM   2832  HA  ASN A 175     -80.492 -12.405  24.992  1.00 43.02           H  
ATOM   2833  C   ASN A 175     -78.577 -12.070  24.159  1.00 43.02           C  
ATOM   2834  CB  ASN A 175     -79.404 -14.221  25.386  1.00 43.02           C  
ATOM   2835  HB2 ASN A 175     -79.725 -15.163  24.939  1.00 43.02           H  
ATOM   2836  HB3 ASN A 175     -78.329 -14.299  25.544  1.00 43.02           H  
ATOM   2837  O   ASN A 175     -77.507 -12.184  24.753  1.00 43.02           O  
ATOM   2838  CG  ASN A 175     -80.073 -14.103  26.744  1.00 43.02           C  
ATOM   2839  ND2 ASN A 175     -81.362 -14.336  26.811  1.00 43.02           N  
ATOM   2840 HD21 ASN A 175     -81.796 -14.226  27.716  1.00 43.02           H  
ATOM   2841 HD22 ASN A 175     -81.888 -14.464  25.959  1.00 43.02           H  
ATOM   2842  OD1 ASN A 175     -79.472 -13.782  27.752  1.00 43.02           O  
ATOM   2843  N   MET A 176     -78.746 -11.113  23.237  1.00 35.23           N  
ATOM   2844  H   MET A 176     -79.636 -11.040  22.763  1.00 35.23           H  
ATOM   2845  CA  MET A 176     -77.763 -10.045  22.964  1.00 35.23           C  
ATOM   2846  HA  MET A 176     -77.026 -10.038  23.768  1.00 35.23           H  
ATOM   2847  C   MET A 176     -78.412  -8.647  22.918  1.00 35.23           C  
ATOM   2848  CB  MET A 176     -77.016 -10.301  21.645  1.00 35.23           C  
ATOM   2849  HB2 MET A 176     -77.723 -10.572  20.860  1.00 35.23           H  
ATOM   2850  HB3 MET A 176     -76.517  -9.380  21.342  1.00 35.23           H  
ATOM   2851  O   MET A 176     -79.573  -8.537  22.519  1.00 35.23           O  
ATOM   2852  CG  MET A 176     -75.941 -11.383  21.770  1.00 35.23           C  
ATOM   2853  HG2 MET A 176     -75.335 -11.178  22.652  1.00 35.23           H  
ATOM   2854  HG3 MET A 176     -76.419 -12.355  21.895  1.00 35.23           H  
ATOM   2855  SD  MET A 176     -74.843 -11.434  20.328  1.00 35.23           S  
ATOM   2856  CE  MET A 176     -73.619 -12.646  20.885  1.00 35.23           C  
ATOM   2857  HE1 MET A 176     -73.126 -12.285  21.787  1.00 35.23           H  
ATOM   2858  HE2 MET A 176     -74.113 -13.596  21.092  1.00 35.23           H  
ATOM   2859  HE3 MET A 176     -72.875 -12.792  20.102  1.00 35.23           H  
ATOM   2860  N   PRO A 177     -77.688  -7.573  23.299  1.00 43.13           N  
ATOM   2861  CA  PRO A 177     -78.137  -6.192  23.128  1.00 43.13           C  
ATOM   2862  HA  PRO A 177     -79.199  -6.120  23.365  1.00 43.13           H  
ATOM   2863  C   PRO A 177     -77.871  -5.670  21.698  1.00 43.13           C  
ATOM   2864  CB  PRO A 177     -77.332  -5.393  24.156  1.00 43.13           C  
ATOM   2865  HB2 PRO A 177     -77.802  -5.480  25.136  1.00 43.13           H  
ATOM   2866  HB3 PRO A 177     -77.224  -4.345  23.877  1.00 43.13           H  
ATOM   2867  O   PRO A 177     -76.925  -6.123  21.050  1.00 43.13           O  
ATOM   2868  CG  PRO A 177     -75.988  -6.124  24.165  1.00 43.13           C  
ATOM   2869  HG2 PRO A 177     -75.375  -5.777  23.333  1.00 43.13           H  
ATOM   2870  HG3 PRO A 177     -75.460  -5.986  25.108  1.00 43.13           H  
ATOM   2871  CD  PRO A 177     -76.378  -7.588  23.942  1.00 43.13           C  
ATOM   2872  HD2 PRO A 177     -75.636  -8.081  23.314  1.00 43.13           H  
ATOM   2873  HD3 PRO A 177     -76.453  -8.094  24.904  1.00 43.13           H  
ATOM   2874  N   PRO A 178     -78.623  -4.664  21.210  1.00 47.53           N  
ATOM   2875  CA  PRO A 178     -78.325  -3.995  19.945  1.00 47.53           C  
ATOM   2876  HA  PRO A 178     -78.395  -4.732  19.144  1.00 47.53           H  
ATOM   2877  C   PRO A 178     -76.932  -3.348  19.931  1.00 47.53           C  
ATOM   2878  CB  PRO A 178     -79.430  -2.946  19.757  1.00 47.53           C  
ATOM   2879  HB2 PRO A 178     -79.117  -1.986  20.167  1.00 47.53           H  
ATOM   2880  HB3 PRO A 178     -79.709  -2.837  18.709  1.00 47.53           H  
ATOM   2881  O   PRO A 178     -76.583  -2.570  20.823  1.00 47.53           O  
ATOM   2882  CG  PRO A 178     -80.585  -3.488  20.596  1.00 47.53           C  
ATOM   2883  HG2 PRO A 178     -81.251  -2.693  20.933  1.00 47.53           H  
ATOM   2884  HG3 PRO A 178     -81.134  -4.238  20.027  1.00 47.53           H  
ATOM   2885  CD  PRO A 178     -79.866  -4.155  21.766  1.00 47.53           C  
ATOM   2886  HD2 PRO A 178     -80.491  -4.952  22.169  1.00 47.53           H  
ATOM   2887  HD3 PRO A 178     -79.643  -3.419  22.539  1.00 47.53           H  
ATOM   2888  N   ILE A 179     -76.153  -3.598  18.872  1.00 47.08           N  
ATOM   2889  H   ILE A 179     -76.475  -4.281  18.201  1.00 47.08           H  
ATOM   2890  CA  ILE A 179     -74.792  -3.051  18.700  1.00 47.08           C  
ATOM   2891  HA  ILE A 179     -74.186  -3.377  19.546  1.00 47.08           H  
ATOM   2892  C   ILE A 179     -74.792  -1.510  18.719  1.00 47.08           C  
ATOM   2893  CB  ILE A 179     -74.152  -3.625  17.408  1.00 47.08           C  
ATOM   2894  HB  ILE A 179     -74.819  -3.413  16.572  1.00 47.08           H  
ATOM   2895  O   ILE A 179     -73.846  -0.895  19.207  1.00 47.08           O  
ATOM   2896  CG1 ILE A 179     -73.990  -5.162  17.533  1.00 47.08           C  
ATOM   2897 HG12 ILE A 179     -74.936  -5.608  17.838  1.00 47.08           H  
ATOM   2898 HG13 ILE A 179     -73.255  -5.387  18.306  1.00 47.08           H  
ATOM   2899  CG2 ILE A 179     -72.788  -2.972  17.107  1.00 47.08           C  
ATOM   2900 HG21 ILE A 179     -72.355  -3.393  16.200  1.00 47.08           H  
ATOM   2901 HG22 ILE A 179     -72.101  -3.130  17.938  1.00 47.08           H  
ATOM   2902 HG23 ILE A 179     -72.903  -1.903  16.929  1.00 47.08           H  
ATOM   2903  CD1 ILE A 179     -73.575  -5.864  16.233  1.00 47.08           C  
ATOM   2904 HD11 ILE A 179     -72.555  -5.597  15.956  1.00 47.08           H  
ATOM   2905 HD12 ILE A 179     -74.257  -5.592  15.428  1.00 47.08           H  
ATOM   2906 HD13 ILE A 179     -73.616  -6.944  16.380  1.00 47.08           H  
ATOM   2907  N   SER A 180     -75.885  -0.873  18.290  1.00 42.85           N  
ATOM   2908  H   SER A 180     -76.661  -1.427  17.957  1.00 42.85           H  
ATOM   2909  CA  SER A 180     -76.083   0.579  18.364  1.00 42.85           C  
ATOM   2910  HA  SER A 180     -75.300   1.062  17.778  1.00 42.85           H  
ATOM   2911  C   SER A 180     -75.988   1.144  19.790  1.00 42.85           C  
ATOM   2912  CB  SER A 180     -77.430   0.940  17.729  1.00 42.85           C  
ATOM   2913  HB2 SER A 180     -77.376   0.754  16.657  1.00 42.85           H  
ATOM   2914  HB3 SER A 180     -77.641   1.997  17.891  1.00 42.85           H  
ATOM   2915  O   SER A 180     -75.401   2.211  19.968  1.00 42.85           O  
ATOM   2916  OG  SER A 180     -78.469   0.148  18.280  1.00 42.85           O  
ATOM   2917  HG  SER A 180     -79.284   0.351  17.815  1.00 42.85           H  
ATOM   2918  N   GLN A 181     -76.456   0.427  20.821  1.00 44.03           N  
ATOM   2919  H   GLN A 181     -76.882  -0.469  20.630  1.00 44.03           H  
ATOM   2920  CA  GLN A 181     -76.217   0.805  22.225  1.00 44.03           C  
ATOM   2921  HA  GLN A 181     -76.485   1.852  22.372  1.00 44.03           H  
ATOM   2922  C   GLN A 181     -74.738   0.654  22.596  1.00 44.03           C  
ATOM   2923  CB  GLN A 181     -77.054  -0.057  23.179  1.00 44.03           C  
ATOM   2924  HB2 GLN A 181     -76.684   0.115  24.190  1.00 44.03           H  
ATOM   2925  HB3 GLN A 181     -76.916  -1.113  22.950  1.00 44.03           H  
ATOM   2926  O   GLN A 181     -74.130   1.564  23.156  1.00 44.03           O  
ATOM   2927  CG  GLN A 181     -78.549   0.281  23.152  1.00 44.03           C  
ATOM   2928  HG2 GLN A 181     -78.952   0.083  22.159  1.00 44.03           H  
ATOM   2929  HG3 GLN A 181     -78.683   1.337  23.387  1.00 44.03           H  
ATOM   2930  CD  GLN A 181     -79.318  -0.545  24.177  1.00 44.03           C  
ATOM   2931  NE2 GLN A 181     -78.981  -0.458  25.448  1.00 44.03           N  
ATOM   2932 HE21 GLN A 181     -78.185   0.088  25.743  1.00 44.03           H  
ATOM   2933 HE22 GLN A 181     -79.499  -1.035  26.095  1.00 44.03           H  
ATOM   2934  OE1 GLN A 181     -80.232  -1.285  23.853  1.00 44.03           O  
ATOM   2935  N   VAL A 182     -74.135  -0.473  22.205  1.00 51.48           N  
ATOM   2936  H   VAL A 182     -74.699  -1.151  21.713  1.00 51.48           H  
ATOM   2937  CA  VAL A 182     -72.722  -0.806  22.462  1.00 51.48           C  
ATOM   2938  HA  VAL A 182     -72.551  -0.709  23.534  1.00 51.48           H  
ATOM   2939  C   VAL A 182     -71.755   0.175  21.770  1.00 51.48           C  
ATOM   2940  CB  VAL A 182     -72.449  -2.278  22.067  1.00 51.48           C  
ATOM   2941  HB  VAL A 182     -72.558  -2.387  20.988  1.00 51.48           H  
ATOM   2942  O   VAL A 182     -70.588   0.263  22.152  1.00 51.48           O  
ATOM   2943  CG1 VAL A 182     -71.038  -2.745  22.451  1.00 51.48           C  
ATOM   2944 HG11 VAL A 182     -70.854  -2.548  23.507  1.00 51.48           H  
ATOM   2945 HG12 VAL A 182     -70.938  -3.814  22.261  1.00 51.48           H  
ATOM   2946 HG13 VAL A 182     -70.302  -2.227  21.836  1.00 51.48           H  
ATOM   2947  CG2 VAL A 182     -73.433  -3.242  22.751  1.00 51.48           C  
ATOM   2948 HG21 VAL A 182     -73.196  -4.272  22.483  1.00 51.48           H  
ATOM   2949 HG22 VAL A 182     -73.379  -3.130  23.834  1.00 51.48           H  
ATOM   2950 HG23 VAL A 182     -74.454  -3.049  22.423  1.00 51.48           H  
ATOM   2951  N   LEU A 183     -72.224   0.949  20.786  1.00 44.53           N  
ATOM   2952  H   LEU A 183     -73.148   0.732  20.441  1.00 44.53           H  
ATOM   2953  CA  LEU A 183     -71.527   2.100  20.202  1.00 44.53           C  
ATOM   2954  HA  LEU A 183     -70.451   1.969  20.319  1.00 44.53           H  
ATOM   2955  C   LEU A 183     -71.875   3.416  20.921  1.00 44.53           C  
ATOM   2956  CB  LEU A 183     -71.851   2.167  18.697  1.00 44.53           C  
ATOM   2957  HB2 LEU A 183     -72.934   2.189  18.578  1.00 44.53           H  
ATOM   2958  HB3 LEU A 183     -71.455   3.098  18.292  1.00 44.53           H  
ATOM   2959  O   LEU A 183     -70.969   4.150  21.321  1.00 44.53           O  
ATOM   2960  CG  LEU A 183     -71.284   0.995  17.870  1.00 44.53           C  
ATOM   2961  HG  LEU A 183     -71.570   0.045  18.323  1.00 44.53           H  
ATOM   2962  CD1 LEU A 183     -71.855   1.039  16.454  1.00 44.53           C  
ATOM   2963 HD11 LEU A 183     -71.574   1.969  15.960  1.00 44.53           H  
ATOM   2964 HD12 LEU A 183     -72.942   0.963  16.490  1.00 44.53           H  
ATOM   2965 HD13 LEU A 183     -71.472   0.200  15.873  1.00 44.53           H  
ATOM   2966  CD2 LEU A 183     -69.756   1.042  17.777  1.00 44.53           C  
ATOM   2967 HD21 LEU A 183     -69.439   1.991  17.345  1.00 44.53           H  
ATOM   2968 HD22 LEU A 183     -69.311   0.921  18.765  1.00 44.53           H  
ATOM   2969 HD23 LEU A 183     -69.408   0.233  17.135  1.00 44.53           H  
ATOM   2970  N   ALA A 184     -73.162   3.707  21.136  1.00 50.36           N  
ATOM   2971  H   ALA A 184     -73.867   3.064  20.804  1.00 50.36           H  
ATOM   2972  CA  ALA A 184     -73.622   4.954  21.752  1.00 50.36           C  
ATOM   2973  HA  ALA A 184     -73.270   5.789  21.146  1.00 50.36           H  
ATOM   2974  C   ALA A 184     -73.082   5.164  23.180  1.00 50.36           C  
ATOM   2975  CB  ALA A 184     -75.155   4.963  21.737  1.00 50.36           C  
ATOM   2976  HB1 ALA A 184     -75.516   4.876  20.713  1.00 50.36           H  
ATOM   2977  HB2 ALA A 184     -75.539   4.128  22.325  1.00 50.36           H  
ATOM   2978  HB3 ALA A 184     -75.521   5.897  22.164  1.00 50.36           H  
ATOM   2979  O   ALA A 184     -72.692   6.275  23.541  1.00 50.36           O  
ATOM   2980  N   GLU A 185     -72.997   4.106  23.988  1.00 50.33           N  
ATOM   2981  H   GLU A 185     -73.375   3.224  23.673  1.00 50.33           H  
ATOM   2982  CA  GLU A 185     -72.523   4.205  25.374  1.00 50.33           C  
ATOM   2983  HA  GLU A 185     -72.951   5.106  25.813  1.00 50.33           H  
ATOM   2984  C   GLU A 185     -70.994   4.391  25.460  1.00 50.33           C  
ATOM   2985  CB  GLU A 185     -73.059   3.021  26.198  1.00 50.33           C  
ATOM   2986  HB2 GLU A 185     -72.635   3.075  27.201  1.00 50.33           H  
ATOM   2987  HB3 GLU A 185     -72.759   2.080  25.738  1.00 50.33           H  
ATOM   2988  O   GLU A 185     -70.513   5.101  26.346  1.00 50.33           O  
ATOM   2989  CG  GLU A 185     -74.596   3.102  26.295  1.00 50.33           C  
ATOM   2990  HG2 GLU A 185     -74.869   4.093  26.657  1.00 50.33           H  
ATOM   2991  HG3 GLU A 185     -75.032   2.990  25.303  1.00 50.33           H  
ATOM   2992  CD  GLU A 185     -75.195   2.054  27.239  1.00 50.33           C  
ATOM   2993  OE1 GLU A 185     -74.988   2.218  28.463  1.00 50.33           O  
ATOM   2994  OE2 GLU A 185     -75.894   1.140  26.736  1.00 50.33           O  
ATOM   2995  N   LYS A 186     -70.228   3.901  24.471  1.00 53.30           N  
ATOM   2996  H   LYS A 186     -70.691   3.381  23.740  1.00 53.30           H  
ATOM   2997  CA  LYS A 186     -68.804   4.259  24.298  1.00 53.30           C  
ATOM   2998  HA  LYS A 186     -68.283   4.133  25.248  1.00 53.30           H  
ATOM   2999  C   LYS A 186     -68.652   5.732  23.906  1.00 53.30           C  
ATOM   3000  CB  LYS A 186     -68.136   3.368  23.238  1.00 53.30           C  
ATOM   3001  HB2 LYS A 186     -67.118   3.723  23.073  1.00 53.30           H  
ATOM   3002  HB3 LYS A 186     -68.680   3.470  22.299  1.00 53.30           H  
ATOM   3003  O   LYS A 186     -67.847   6.450  24.494  1.00 53.30           O  
ATOM   3004  CG  LYS A 186     -68.072   1.885  23.628  1.00 53.30           C  
ATOM   3005  HG2 LYS A 186     -69.065   1.543  23.920  1.00 53.30           H  
ATOM   3006  HG3 LYS A 186     -67.394   1.755  24.471  1.00 53.30           H  
ATOM   3007  CD  LYS A 186     -67.587   1.052  22.433  1.00 53.30           C  
ATOM   3008  HD2 LYS A 186     -66.553   1.305  22.199  1.00 53.30           H  
ATOM   3009  HD3 LYS A 186     -68.210   1.293  21.571  1.00 53.30           H  
ATOM   3010  CE  LYS A 186     -67.708  -0.445  22.738  1.00 53.30           C  
ATOM   3011  HE2 LYS A 186     -66.890  -0.745  23.393  1.00 53.30           H  
ATOM   3012  HE3 LYS A 186     -68.646  -0.605  23.269  1.00 53.30           H  
ATOM   3013  NZ  LYS A 186     -67.719  -1.245  21.489  1.00 53.30           N  
ATOM   3014  HZ1 LYS A 186     -67.794  -2.231  21.693  1.00 53.30           H  
ATOM   3015  HZ2 LYS A 186     -68.523  -0.978  20.939  1.00 53.30           H  
ATOM   3016  HZ3 LYS A 186     -66.884  -1.083  20.943  1.00 53.30           H  
ATOM   3017  N   ALA A 187     -69.479   6.201  22.968  1.00 57.89           N  
ATOM   3018  H   ALA A 187     -70.099   5.548  22.511  1.00 57.89           H  
ATOM   3019  CA  ALA A 187     -69.504   7.597  22.528  1.00 57.89           C  
ATOM   3020  HA  ALA A 187     -68.487   7.882  22.258  1.00 57.89           H  
ATOM   3021  C   ALA A 187     -69.973   8.581  23.625  1.00 57.89           C  
ATOM   3022  CB  ALA A 187     -70.373   7.684  21.267  1.00 57.89           C  
ATOM   3023  HB1 ALA A 187     -71.404   7.421  21.502  1.00 57.89           H  
ATOM   3024  HB2 ALA A 187     -70.345   8.697  20.867  1.00 57.89           H  
ATOM   3025  HB3 ALA A 187     -69.993   6.998  20.510  1.00 57.89           H  
ATOM   3026  O   ALA A 187     -69.727   9.785  23.512  1.00 57.89           O  
ATOM   3027  N   LYS A 188     -70.619   8.086  24.689  1.00 55.82           N  
ATOM   3028  H   LYS A 188     -70.902   7.118  24.632  1.00 55.82           H  
ATOM   3029  CA  LYS A 188     -70.907   8.809  25.939  1.00 55.82           C  
ATOM   3030  HA  LYS A 188     -71.151   9.846  25.709  1.00 55.82           H  
ATOM   3031  C   LYS A 188     -69.679   8.849  26.860  1.00 55.82           C  
ATOM   3032  CB  LYS A 188     -72.142   8.150  26.581  1.00 55.82           C  
ATOM   3033  HB2 LYS A 188     -71.986   7.072  26.593  1.00 55.82           H  
ATOM   3034  HB3 LYS A 188     -73.009   8.347  25.950  1.00 55.82           H  
ATOM   3035  O   LYS A 188     -69.266   9.936  27.262  1.00 55.82           O  
ATOM   3036  CG  LYS A 188     -72.459   8.589  28.019  1.00 55.82           C  
ATOM   3037  HG2 LYS A 188     -71.572   8.453  28.639  1.00 55.82           H  
ATOM   3038  HG3 LYS A 188     -72.746   9.641  28.034  1.00 55.82           H  
ATOM   3039  CD  LYS A 188     -73.600   7.720  28.576  1.00 55.82           C  
ATOM   3040  HD2 LYS A 188     -74.513   7.942  28.023  1.00 55.82           H  
ATOM   3041  HD3 LYS A 188     -73.365   6.667  28.422  1.00 55.82           H  
ATOM   3042  CE  LYS A 188     -73.862   7.944  30.070  1.00 55.82           C  
ATOM   3043  HE2 LYS A 188     -74.117   8.991  30.233  1.00 55.82           H  
ATOM   3044  HE3 LYS A 188     -74.715   7.331  30.360  1.00 55.82           H  
ATOM   3045  NZ  LYS A 188     -72.685   7.590  30.899  1.00 55.82           N  
ATOM   3046  HZ1 LYS A 188     -71.978   8.303  30.792  1.00 55.82           H  
ATOM   3047  HZ2 LYS A 188     -72.894   7.617  31.887  1.00 55.82           H  
ATOM   3048  HZ3 LYS A 188     -72.281   6.699  30.645  1.00 55.82           H  
ATOM   3049  N   GLU A 189     -69.071   7.692  27.143  1.00 56.27           N  
ATOM   3050  H   GLU A 189     -69.467   6.842  26.769  1.00 56.27           H  
ATOM   3051  CA  GLU A 189     -67.858   7.568  27.976  1.00 56.27           C  
ATOM   3052  HA  GLU A 189     -68.086   7.900  28.989  1.00 56.27           H  
ATOM   3053  C   GLU A 189     -66.710   8.462  27.481  1.00 56.27           C  
ATOM   3054  CB  GLU A 189     -67.406   6.092  28.028  1.00 56.27           C  
ATOM   3055  HB2 GLU A 189     -67.893   5.535  27.228  1.00 56.27           H  
ATOM   3056  HB3 GLU A 189     -66.332   6.023  27.855  1.00 56.27           H  
ATOM   3057  O   GLU A 189     -66.092   9.163  28.282  1.00 56.27           O  
ATOM   3058  CG  GLU A 189     -67.728   5.411  29.366  1.00 56.27           C  
ATOM   3059  HG2 GLU A 189     -67.761   4.334  29.200  1.00 56.27           H  
ATOM   3060  HG3 GLU A 189     -68.716   5.719  29.708  1.00 56.27           H  
ATOM   3061  CD  GLU A 189     -66.666   5.725  30.435  1.00 56.27           C  
ATOM   3062  OE1 GLU A 189     -66.662   6.863  30.965  1.00 56.27           O  
ATOM   3063  OE2 GLU A 189     -65.820   4.847  30.701  1.00 56.27           O  
ATOM   3064  N   GLU A 190     -66.465   8.526  26.166  1.00 58.23           N  
ATOM   3065  H   GLU A 190     -66.967   7.893  25.560  1.00 58.23           H  
ATOM   3066  CA  GLU A 190     -65.523   9.482  25.558  1.00 58.23           C  
ATOM   3067  HA  GLU A 190     -64.493   9.139  25.666  1.00 58.23           H  
ATOM   3068  C   GLU A 190     -65.636  10.893  26.155  1.00 58.23           C  
ATOM   3069  CB  GLU A 190     -65.863   9.680  24.076  1.00 58.23           C  
ATOM   3070  HB2 GLU A 190     -66.947   9.728  23.971  1.00 58.23           H  
ATOM   3071  HB3 GLU A 190     -65.469  10.652  23.781  1.00 58.23           H  
ATOM   3072  O   GLU A 190     -64.647  11.502  26.564  1.00 58.23           O  
ATOM   3073  CG  GLU A 190     -65.327   8.681  23.059  1.00 58.23           C  
ATOM   3074  HG2 GLU A 190     -65.867   7.737  23.130  1.00 58.23           H  
ATOM   3075  HG3 GLU A 190     -64.265   8.510  23.236  1.00 58.23           H  
ATOM   3076  CD  GLU A 190     -65.552   9.348  21.699  1.00 58.23           C  
ATOM   3077  OE1 GLU A 190     -64.579   9.912  21.160  1.00 58.23           O  
ATOM   3078  OE2 GLU A 190     -66.737   9.493  21.311  1.00 58.23           O  
ATOM   3079  N   LYS A 191     -66.861  11.424  26.166  1.00 56.67           N  
ATOM   3080  H   LYS A 191     -67.631  10.808  25.949  1.00 56.67           H  
ATOM   3081  CA  LYS A 191     -67.133  12.858  26.284  1.00 56.67           C  
ATOM   3082  HA  LYS A 191     -66.296  13.410  25.855  1.00 56.67           H  
ATOM   3083  C   LYS A 191     -67.198  13.281  27.746  1.00 56.67           C  
ATOM   3084  CB  LYS A 191     -68.379  13.195  25.445  1.00 56.67           C  
ATOM   3085  HB2 LYS A 191     -69.215  12.575  25.769  1.00 56.67           H  
ATOM   3086  HB3 LYS A 191     -68.639  14.244  25.585  1.00 56.67           H  
ATOM   3087  O   LYS A 191     -66.700  14.347  28.098  1.00 56.67           O  
ATOM   3088  CG  LYS A 191     -68.082  12.941  23.950  1.00 56.67           C  
ATOM   3089  HG2 LYS A 191     -67.315  13.640  23.617  1.00 56.67           H  
ATOM   3090  HG3 LYS A 191     -67.696  11.929  23.823  1.00 56.67           H  
ATOM   3091  CD  LYS A 191     -69.306  13.085  23.040  1.00 56.67           C  
ATOM   3092  HD2 LYS A 191     -70.111  12.447  23.405  1.00 56.67           H  
ATOM   3093  HD3 LYS A 191     -69.646  14.120  23.073  1.00 56.67           H  
ATOM   3094  CE  LYS A 191     -68.975  12.712  21.583  1.00 56.67           C  
ATOM   3095  HE2 LYS A 191     -68.133  13.313  21.239  1.00 56.67           H  
ATOM   3096  HE3 LYS A 191     -69.841  12.966  20.972  1.00 56.67           H  
ATOM   3097  NZ  LYS A 191     -68.670  11.269  21.413  1.00 56.67           N  
ATOM   3098  HZ1 LYS A 191     -69.239  10.689  22.012  1.00 56.67           H  
ATOM   3099  HZ2 LYS A 191     -67.723  11.011  21.652  1.00 56.67           H  
ATOM   3100  HZ3 LYS A 191     -68.743  10.947  20.459  1.00 56.67           H  
ATOM   3101  N   GLU A 192     -67.650  12.384  28.624  1.00 57.46           N  
ATOM   3102  H   GLU A 192     -68.039  11.523  28.267  1.00 57.46           H  
ATOM   3103  CA  GLU A 192     -67.417  12.513  30.064  1.00 57.46           C  
ATOM   3104  HA  GLU A 192     -67.821  13.464  30.410  1.00 57.46           H  
ATOM   3105  C   GLU A 192     -65.917  12.505  30.401  1.00 57.46           C  
ATOM   3106  CB  GLU A 192     -68.119  11.377  30.821  1.00 57.46           C  
ATOM   3107  HB2 GLU A 192     -67.766  11.393  31.852  1.00 57.46           H  
ATOM   3108  HB3 GLU A 192     -67.846  10.418  30.381  1.00 57.46           H  
ATOM   3109  O   GLU A 192     -65.468  13.292  31.234  1.00 57.46           O  
ATOM   3110  CG  GLU A 192     -69.644  11.532  30.822  1.00 57.46           C  
ATOM   3111  HG2 GLU A 192     -70.011  11.490  29.797  1.00 57.46           H  
ATOM   3112  HG3 GLU A 192     -69.902  12.507  31.236  1.00 57.46           H  
ATOM   3113  CD  GLU A 192     -70.311  10.438  31.663  1.00 57.46           C  
ATOM   3114  OE1 GLU A 192     -71.254   9.791  31.148  1.00 57.46           O  
ATOM   3115  OE2 GLU A 192     -69.887  10.242  32.824  1.00 57.46           O  
ATOM   3116  N   ASN A 193     -65.110  11.652  29.759  1.00 58.12           N  
ATOM   3117  H   ASN A 193     -65.508  11.006  29.092  1.00 58.12           H  
ATOM   3118  CA  ASN A 193     -63.666  11.599  30.012  1.00 58.12           C  
ATOM   3119  HA  ASN A 193     -63.510  11.719  31.084  1.00 58.12           H  
ATOM   3120  C   ASN A 193     -62.884  12.771  29.393  1.00 58.12           C  
ATOM   3121  CB  ASN A 193     -63.129  10.207  29.642  1.00 58.12           C  
ATOM   3122  HB2 ASN A 193     -63.430   9.948  28.626  1.00 58.12           H  
ATOM   3123  HB3 ASN A 193     -62.040  10.210  29.687  1.00 58.12           H  
ATOM   3124  O   ASN A 193     -61.865  13.182  29.951  1.00 58.12           O  
ATOM   3125  CG  ASN A 193     -63.626   9.160  30.627  1.00 58.12           C  
ATOM   3126  ND2 ASN A 193     -64.337   8.168  30.165  1.00 58.12           N  
ATOM   3127 HD21 ASN A 193     -64.697   8.229  29.224  1.00 58.12           H  
ATOM   3128 HD22 ASN A 193     -64.833   7.537  30.778  1.00 58.12           H  
ATOM   3129  OD1 ASN A 193     -63.444   9.293  31.831  1.00 58.12           O  
ATOM   3130  N   GLN A 194     -63.382  13.379  28.315  1.00 58.99           N  
ATOM   3131  H   GLN A 194     -64.152  12.932  27.839  1.00 58.99           H  
ATOM   3132  CA  GLN A 194     -62.888  14.656  27.785  1.00 58.99           C  
ATOM   3133  HA  GLN A 194     -61.803  14.611  27.685  1.00 58.99           H  
ATOM   3134  C   GLN A 194     -63.208  15.818  28.748  1.00 58.99           C  
ATOM   3135  CB  GLN A 194     -63.494  14.886  26.389  1.00 58.99           C  
ATOM   3136  HB2 GLN A 194     -63.294  15.909  26.069  1.00 58.99           H  
ATOM   3137  HB3 GLN A 194     -64.575  14.763  26.460  1.00 58.99           H  
ATOM   3138  O   GLN A 194     -62.310  16.570  29.131  1.00 58.99           O  
ATOM   3139  CG  GLN A 194     -62.926  13.922  25.325  1.00 58.99           C  
ATOM   3140  HG2 GLN A 194     -62.738  12.944  25.768  1.00 58.99           H  
ATOM   3141  HG3 GLN A 194     -61.967  14.304  24.976  1.00 58.99           H  
ATOM   3142  CD  GLN A 194     -63.843  13.720  24.115  1.00 58.99           C  
ATOM   3143  NE2 GLN A 194     -63.580  12.727  23.291  1.00 58.99           N  
ATOM   3144 HE21 GLN A 194     -64.200  12.577  22.507  1.00 58.99           H  
ATOM   3145 HE22 GLN A 194     -62.825  12.080  23.466  1.00 58.99           H  
ATOM   3146  OE1 GLN A 194     -64.802  14.441  23.887  1.00 58.99           O  
ATOM   3147  N   GLU A 195     -64.455  15.919  29.227  1.00 59.08           N  
ATOM   3148  H   GLU A 195     -65.159  15.291  28.864  1.00 59.08           H  
ATOM   3149  CA  GLU A 195     -64.892  16.949  30.184  1.00 59.08           C  
ATOM   3150  HA  GLU A 195     -64.798  17.933  29.725  1.00 59.08           H  
ATOM   3151  C   GLU A 195     -64.056  16.981  31.475  1.00 59.08           C  
ATOM   3152  CB  GLU A 195     -66.361  16.709  30.575  1.00 59.08           C  
ATOM   3153  HB2 GLU A 195     -66.488  17.070  31.595  1.00 59.08           H  
ATOM   3154  HB3 GLU A 195     -66.570  15.640  30.605  1.00 59.08           H  
ATOM   3155  O   GLU A 195     -63.745  18.061  31.986  1.00 59.08           O  
ATOM   3156  CG  GLU A 195     -67.400  17.406  29.677  1.00 59.08           C  
ATOM   3157  HG2 GLU A 195     -67.978  16.657  29.137  1.00 59.08           H  
ATOM   3158  HG3 GLU A 195     -66.902  18.046  28.949  1.00 59.08           H  
ATOM   3159  CD  GLU A 195     -68.328  18.245  30.559  1.00 59.08           C  
ATOM   3160  OE1 GLU A 195     -69.021  17.665  31.425  1.00 59.08           O  
ATOM   3161  OE2 GLU A 195     -68.153  19.481  30.639  1.00 59.08           O  
ATOM   3162  N   LYS A 196     -63.677  15.811  32.010  1.00 57.98           N  
ATOM   3163  H   LYS A 196     -64.009  14.970  31.559  1.00 57.98           H  
ATOM   3164  CA  LYS A 196     -62.862  15.693  33.235  1.00 57.98           C  
ATOM   3165  HA  LYS A 196     -63.379  16.190  34.056  1.00 57.98           H  
ATOM   3166  C   LYS A 196     -61.507  16.416  33.096  1.00 57.98           C  
ATOM   3167  CB  LYS A 196     -62.697  14.194  33.591  1.00 57.98           C  
ATOM   3168  HB2 LYS A 196     -61.941  14.087  34.369  1.00 57.98           H  
ATOM   3169  HB3 LYS A 196     -62.343  13.667  32.705  1.00 57.98           H  
ATOM   3170  O   LYS A 196     -61.056  17.057  34.046  1.00 57.98           O  
ATOM   3171  CG  LYS A 196     -64.010  13.541  34.095  1.00 57.98           C  
ATOM   3172  HG2 LYS A 196     -64.187  13.848  35.126  1.00 57.98           H  
ATOM   3173  HG3 LYS A 196     -64.843  13.931  33.511  1.00 57.98           H  
ATOM   3174  CD  LYS A 196     -64.028  11.993  34.019  1.00 57.98           C  
ATOM   3175  HD2 LYS A 196     -63.572  11.577  34.917  1.00 57.98           H  
ATOM   3176  HD3 LYS A 196     -63.430  11.670  33.166  1.00 57.98           H  
ATOM   3177  CE  LYS A 196     -65.466  11.452  33.850  1.00 57.98           C  
ATOM   3178  HE2 LYS A 196     -66.030  11.630  34.766  1.00 57.98           H  
ATOM   3179  HE3 LYS A 196     -65.947  12.029  33.061  1.00 57.98           H  
ATOM   3180  NZ  LYS A 196     -65.528  10.008  33.480  1.00 57.98           N  
ATOM   3181  HZ1 LYS A 196     -64.921   9.801  32.700  1.00 57.98           H  
ATOM   3182  HZ2 LYS A 196     -66.459   9.729  33.203  1.00 57.98           H  
ATOM   3183  HZ3 LYS A 196     -65.226   9.401  34.228  1.00 57.98           H  
ATOM   3184  N   GLN A 197     -60.887  16.371  31.914  1.00 58.31           N  
ATOM   3185  H   GLN A 197     -61.369  15.920  31.149  1.00 58.31           H  
ATOM   3186  CA  GLN A 197     -59.524  16.865  31.673  1.00 58.31           C  
ATOM   3187  HA  GLN A 197     -58.898  16.594  32.524  1.00 58.31           H  
ATOM   3188  C   GLN A 197     -59.439  18.393  31.533  1.00 58.31           C  
ATOM   3189  CB  GLN A 197     -58.952  16.175  30.426  1.00 58.31           C  
ATOM   3190  HB2 GLN A 197     -59.638  16.312  29.590  1.00 58.31           H  
ATOM   3191  HB3 GLN A 197     -58.001  16.639  30.165  1.00 58.31           H  
ATOM   3192  O   GLN A 197     -58.584  19.020  32.161  1.00 58.31           O  
ATOM   3193  CG  GLN A 197     -58.712  14.676  30.652  1.00 58.31           C  
ATOM   3194  HG2 GLN A 197     -59.607  14.207  31.060  1.00 58.31           H  
ATOM   3195  HG3 GLN A 197     -57.900  14.539  31.367  1.00 58.31           H  
ATOM   3196  CD  GLN A 197     -58.342  13.981  29.350  1.00 58.31           C  
ATOM   3197  NE2 GLN A 197     -59.266  13.288  28.724  1.00 58.31           N  
ATOM   3198 HE21 GLN A 197     -58.987  12.832  27.867  1.00 58.31           H  
ATOM   3199 HE22 GLN A 197     -60.190  13.202  29.122  1.00 58.31           H  
ATOM   3200  OE1 GLN A 197     -57.228  14.071  28.867  1.00 58.31           O  
ATOM   3201  N   GLU A 198     -60.339  19.021  30.767  1.00 59.20           N  
ATOM   3202  H   GLU A 198     -61.010  18.469  30.253  1.00 59.20           H  
ATOM   3203  CA  GLU A 198     -60.361  20.490  30.623  1.00 59.20           C  
ATOM   3204  HA  GLU A 198     -59.366  20.826  30.332  1.00 59.20           H  
ATOM   3205  C   GLU A 198     -60.710  21.174  31.958  1.00 59.20           C  
ATOM   3206  CB  GLU A 198     -61.328  20.882  29.491  1.00 59.20           C  
ATOM   3207  HB2 GLU A 198     -60.989  20.417  28.565  1.00 59.20           H  
ATOM   3208  HB3 GLU A 198     -62.312  20.473  29.724  1.00 59.20           H  
ATOM   3209  O   GLU A 198     -60.133  22.207  32.302  1.00 59.20           O  
ATOM   3210  CG  GLU A 198     -61.490  22.396  29.254  1.00 59.20           C  
ATOM   3211  HG2 GLU A 198     -61.934  22.840  30.145  1.00 59.20           H  
ATOM   3212  HG3 GLU A 198     -62.204  22.534  28.442  1.00 59.20           H  
ATOM   3213  CD  GLU A 198     -60.199  23.157  28.896  1.00 59.20           C  
ATOM   3214  OE1 GLU A 198     -60.144  24.379  29.166  1.00 59.20           O  
ATOM   3215  OE2 GLU A 198     -59.243  22.567  28.346  1.00 59.20           O  
ATOM   3216  N   LYS A 199     -61.576  20.558  32.775  1.00 55.61           N  
ATOM   3217  H   LYS A 199     -62.015  19.711  32.443  1.00 55.61           H  
ATOM   3218  CA  LYS A 199     -61.906  21.045  34.126  1.00 55.61           C  
ATOM   3219  HA  LYS A 199     -62.190  22.095  34.053  1.00 55.61           H  
ATOM   3220  C   LYS A 199     -60.686  21.009  35.054  1.00 55.61           C  
ATOM   3221  CB  LYS A 199     -63.103  20.250  34.679  1.00 55.61           C  
ATOM   3222  HB2 LYS A 199     -63.257  20.505  35.728  1.00 55.61           H  
ATOM   3223  HB3 LYS A 199     -62.893  19.183  34.606  1.00 55.61           H  
ATOM   3224  O   LYS A 199     -60.403  22.003  35.725  1.00 55.61           O  
ATOM   3225  CG  LYS A 199     -64.382  20.588  33.892  1.00 55.61           C  
ATOM   3226  HG2 LYS A 199     -64.179  20.507  32.824  1.00 55.61           H  
ATOM   3227  HG3 LYS A 199     -64.663  21.621  34.097  1.00 55.61           H  
ATOM   3228  CD  LYS A 199     -65.568  19.670  34.223  1.00 55.61           C  
ATOM   3229  HD2 LYS A 199     -65.931  19.879  35.229  1.00 55.61           H  
ATOM   3230  HD3 LYS A 199     -65.256  18.628  34.152  1.00 55.61           H  
ATOM   3231  CE  LYS A 199     -66.659  19.947  33.183  1.00 55.61           C  
ATOM   3232  HE2 LYS A 199     -66.931  21.002  33.207  1.00 55.61           H  
ATOM   3233  HE3 LYS A 199     -66.247  19.750  32.193  1.00 55.61           H  
ATOM   3234  NZ  LYS A 199     -67.873  19.115  33.350  1.00 55.61           N  
ATOM   3235  HZ1 LYS A 199     -68.430  19.215  32.514  1.00 55.61           H  
ATOM   3236  HZ2 LYS A 199     -67.680  18.125  33.302  1.00 55.61           H  
ATOM   3237  HZ3 LYS A 199     -68.443  19.349  34.151  1.00 55.61           H  
ATOM   3238  N   GLU A 200     -59.911  19.922  35.033  1.00 60.89           N  
ATOM   3239  H   GLU A 200     -60.212  19.135  34.477  1.00 60.89           H  
ATOM   3240  CA  GLU A 200     -58.618  19.822  35.728  1.00 60.89           C  
ATOM   3241  HA  GLU A 200     -58.765  19.995  36.794  1.00 60.89           H  
ATOM   3242  C   GLU A 200     -57.598  20.866  35.239  1.00 60.89           C  
ATOM   3243  CB  GLU A 200     -58.017  18.422  35.507  1.00 60.89           C  
ATOM   3244  HB2 GLU A 200     -56.967  18.557  35.247  1.00 60.89           H  
ATOM   3245  HB3 GLU A 200     -58.479  17.939  34.645  1.00 60.89           H  
ATOM   3246  O   GLU A 200     -56.933  21.523  36.042  1.00 60.89           O  
ATOM   3247  CG  GLU A 200     -58.095  17.473  36.714  1.00 60.89           C  
ATOM   3248  HG2 GLU A 200     -58.908  16.761  36.573  1.00 60.89           H  
ATOM   3249  HG3 GLU A 200     -58.288  18.040  37.624  1.00 60.89           H  
ATOM   3250  CD  GLU A 200     -56.754  16.745  36.845  1.00 60.89           C  
ATOM   3251  OE1 GLU A 200     -56.303  16.133  35.853  1.00 60.89           O  
ATOM   3252  OE2 GLU A 200     -55.987  17.054  37.782  1.00 60.89           O  
ATOM   3253  N   ARG A 201     -57.469  21.040  33.918  1.00 56.66           N  
ATOM   3254  H   ARG A 201     -58.017  20.445  33.313  1.00 56.66           H  
ATOM   3255  CA  ARG A 201     -56.579  22.032  33.298  1.00 56.66           C  
ATOM   3256  HA  ARG A 201     -55.550  21.848  33.607  1.00 56.66           H  
ATOM   3257  C   ARG A 201     -56.934  23.448  33.749  1.00 56.66           C  
ATOM   3258  CB  ARG A 201     -56.676  21.869  31.775  1.00 56.66           C  
ATOM   3259  HB2 ARG A 201     -57.731  21.917  31.504  1.00 56.66           H  
ATOM   3260  HB3 ARG A 201     -56.320  20.878  31.492  1.00 56.66           H  
ATOM   3261  O   ARG A 201     -56.047  24.190  34.166  1.00 56.66           O  
ATOM   3262  CG  ARG A 201     -55.892  22.924  30.975  1.00 56.66           C  
ATOM   3263  HG2 ARG A 201     -54.930  22.518  30.663  1.00 56.66           H  
ATOM   3264  HG3 ARG A 201     -55.709  23.820  31.567  1.00 56.66           H  
ATOM   3265  CD  ARG A 201     -56.711  23.326  29.752  1.00 56.66           C  
ATOM   3266  HD2 ARG A 201     -56.713  22.512  29.027  1.00 56.66           H  
ATOM   3267  HD3 ARG A 201     -57.736  23.522  30.067  1.00 56.66           H  
ATOM   3268  NE  ARG A 201     -56.200  24.554  29.150  1.00 56.66           N  
ATOM   3269  HE  ARG A 201     -55.561  25.128  29.681  1.00 56.66           H  
ATOM   3270  NH1 ARG A 201     -57.601  24.584  27.329  1.00 56.66           N  
ATOM   3271 HH11 ARG A 201     -58.031  25.079  26.560  1.00 56.66           H  
ATOM   3272 HH12 ARG A 201     -58.110  23.803  27.717  1.00 56.66           H  
ATOM   3273  NH2 ARG A 201     -56.181  26.284  27.753  1.00 56.66           N  
ATOM   3274 HH21 ARG A 201     -56.517  26.791  26.947  1.00 56.66           H  
ATOM   3275 HH22 ARG A 201     -55.579  26.698  28.451  1.00 56.66           H  
ATOM   3276  CZ  ARG A 201     -56.671  25.122  28.065  1.00 56.66           C  
ATOM   3277  N   GLN A 202     -58.213  23.819  33.733  1.00 49.95           N  
ATOM   3278  H   GLN A 202     -58.892  23.181  33.342  1.00 49.95           H  
ATOM   3279  CA  GLN A 202     -58.660  25.129  34.206  1.00 49.95           C  
ATOM   3280  HA  GLN A 202     -58.043  25.893  33.732  1.00 49.95           H  
ATOM   3281  C   GLN A 202     -58.495  25.310  35.721  1.00 49.95           C  
ATOM   3282  CB  GLN A 202     -60.116  25.376  33.801  1.00 49.95           C  
ATOM   3283  HB2 GLN A 202     -60.736  24.536  34.115  1.00 49.95           H  
ATOM   3284  HB3 GLN A 202     -60.466  26.274  34.310  1.00 49.95           H  
ATOM   3285  O   GLN A 202     -58.437  26.448  36.185  1.00 49.95           O  
ATOM   3286  CG  GLN A 202     -60.258  25.592  32.289  1.00 49.95           C  
ATOM   3287  HG2 GLN A 202     -59.594  26.393  31.966  1.00 49.95           H  
ATOM   3288  HG3 GLN A 202     -59.968  24.683  31.762  1.00 49.95           H  
ATOM   3289  CD  GLN A 202     -61.680  25.966  31.887  1.00 49.95           C  
ATOM   3290  NE2 GLN A 202     -62.034  25.777  30.640  1.00 49.95           N  
ATOM   3291 HE21 GLN A 202     -62.986  25.985  30.372  1.00 49.95           H  
ATOM   3292 HE22 GLN A 202     -61.383  25.329  30.012  1.00 49.95           H  
ATOM   3293  OE1 GLN A 202     -62.469  26.464  32.679  1.00 49.95           O  
ATOM   3294  N   GLU A 203     -58.419  24.239  36.509  1.00 52.88           N  
ATOM   3295  H   GLU A 203     -58.573  23.329  36.098  1.00 52.88           H  
ATOM   3296  CA  GLU A 203     -58.006  24.282  37.919  1.00 52.88           C  
ATOM   3297  HA  GLU A 203     -58.576  25.055  38.434  1.00 52.88           H  
ATOM   3298  C   GLU A 203     -56.518  24.665  38.033  1.00 52.88           C  
ATOM   3299  CB  GLU A 203     -58.317  22.917  38.575  1.00 52.88           C  
ATOM   3300  HB2 GLU A 203     -58.968  22.336  37.921  1.00 52.88           H  
ATOM   3301  HB3 GLU A 203     -57.403  22.340  38.712  1.00 52.88           H  
ATOM   3302  O   GLU A 203     -56.169  25.677  38.648  1.00 52.88           O  
ATOM   3303  CG  GLU A 203     -59.045  23.051  39.914  1.00 52.88           C  
ATOM   3304  HG2 GLU A 203     -59.959  23.625  39.762  1.00 52.88           H  
ATOM   3305  HG3 GLU A 203     -59.328  22.057  40.260  1.00 52.88           H  
ATOM   3306  CD  GLU A 203     -58.173  23.719  40.975  1.00 52.88           C  
ATOM   3307  OE1 GLU A 203     -58.566  24.780  41.510  1.00 52.88           O  
ATOM   3308  OE2 GLU A 203     -57.092  23.182  41.307  1.00 52.88           O  
ATOM   3309  N   LYS A 204     -55.654  23.925  37.327  1.00 54.83           N  
ATOM   3310  H   LYS A 204     -56.041  23.139  36.825  1.00 54.83           H  
ATOM   3311  CA  LYS A 204     -54.194  24.116  37.286  1.00 54.83           C  
ATOM   3312  HA  LYS A 204     -53.800  24.043  38.299  1.00 54.83           H  
ATOM   3313  C   LYS A 204     -53.812  25.513  36.773  1.00 54.83           C  
ATOM   3314  CB  LYS A 204     -53.579  22.984  36.430  1.00 54.83           C  
ATOM   3315  HB2 LYS A 204     -52.511  23.164  36.302  1.00 54.83           H  
ATOM   3316  HB3 LYS A 204     -54.043  23.000  35.444  1.00 54.83           H  
ATOM   3317  O   LYS A 204     -53.018  26.213  37.401  1.00 54.83           O  
ATOM   3318  CG  LYS A 204     -53.774  21.589  37.065  1.00 54.83           C  
ATOM   3319  HG2 LYS A 204     -53.029  21.451  37.849  1.00 54.83           H  
ATOM   3320  HG3 LYS A 204     -54.754  21.535  37.538  1.00 54.83           H  
ATOM   3321  CD  LYS A 204     -53.677  20.425  36.059  1.00 54.83           C  
ATOM   3322  HD2 LYS A 204     -52.653  20.326  35.701  1.00 54.83           H  
ATOM   3323  HD3 LYS A 204     -54.341  20.621  35.217  1.00 54.83           H  
ATOM   3324  CE  LYS A 204     -54.131  19.135  36.761  1.00 54.83           C  
ATOM   3325  HE2 LYS A 204     -55.120  19.306  37.186  1.00 54.83           H  
ATOM   3326  HE3 LYS A 204     -53.466  18.922  37.598  1.00 54.83           H  
ATOM   3327  NZ  LYS A 204     -54.213  17.946  35.873  1.00 54.83           N  
ATOM   3328  HZ1 LYS A 204     -53.317  17.587  35.577  1.00 54.83           H  
ATOM   3329  HZ2 LYS A 204     -54.832  18.082  35.088  1.00 54.83           H  
ATOM   3330  HZ3 LYS A 204     -54.690  17.214  36.380  1.00 54.83           H  
ATOM   3331  N   GLU A 205     -54.441  25.974  35.689  1.00 54.12           N  
ATOM   3332  H   GLU A 205     -55.068  25.340  35.213  1.00 54.12           H  
ATOM   3333  CA  GLU A 205     -54.179  27.287  35.083  1.00 54.12           C  
ATOM   3334  HA  GLU A 205     -53.108  27.367  34.900  1.00 54.12           H  
ATOM   3335  C   GLU A 205     -54.534  28.485  35.982  1.00 54.12           C  
ATOM   3336  CB  GLU A 205     -54.911  27.431  33.732  1.00 54.12           C  
ATOM   3337  HB2 GLU A 205     -55.042  28.497  33.547  1.00 54.12           H  
ATOM   3338  HB3 GLU A 205     -55.907  26.994  33.793  1.00 54.12           H  
ATOM   3339  O   GLU A 205     -53.972  29.562  35.776  1.00 54.12           O  
ATOM   3340  CG  GLU A 205     -54.139  26.824  32.544  1.00 54.12           C  
ATOM   3341  HG2 GLU A 205     -54.302  25.747  32.521  1.00 54.12           H  
ATOM   3342  HG3 GLU A 205     -53.073  26.999  32.690  1.00 54.12           H  
ATOM   3343  CD  GLU A 205     -54.545  27.467  31.205  1.00 54.12           C  
ATOM   3344  OE1 GLU A 205     -54.902  26.739  30.251  1.00 54.12           O  
ATOM   3345  OE2 GLU A 205     -54.489  28.720  31.132  1.00 54.12           O  
ATOM   3346  N   LYS A 206     -55.413  28.338  36.988  1.00 43.96           N  
ATOM   3347  H   LYS A 206     -55.832  27.430  37.130  1.00 43.96           H  
ATOM   3348  CA  LYS A 206     -55.639  29.398  37.992  1.00 43.96           C  
ATOM   3349  HA  LYS A 206     -55.817  30.350  37.492  1.00 43.96           H  
ATOM   3350  C   LYS A 206     -54.391  29.585  38.853  1.00 43.96           C  
ATOM   3351  CB  LYS A 206     -56.845  29.068  38.895  1.00 43.96           C  
ATOM   3352  HB2 LYS A 206     -56.717  28.068  39.309  1.00 43.96           H  
ATOM   3353  HB3 LYS A 206     -56.863  29.768  39.730  1.00 43.96           H  
ATOM   3354  O   LYS A 206     -53.875  30.692  38.977  1.00 43.96           O  
ATOM   3355  CG  LYS A 206     -58.199  29.153  38.176  1.00 43.96           C  
ATOM   3356  HG2 LYS A 206     -58.134  28.638  37.218  1.00 43.96           H  
ATOM   3357  HG3 LYS A 206     -58.435  30.199  37.981  1.00 43.96           H  
ATOM   3358  CD  LYS A 206     -59.314  28.526  39.031  1.00 43.96           C  
ATOM   3359  HD2 LYS A 206     -59.043  27.509  39.312  1.00 43.96           H  
ATOM   3360  HD3 LYS A 206     -59.419  29.110  39.946  1.00 43.96           H  
ATOM   3361  CE  LYS A 206     -60.660  28.516  38.293  1.00 43.96           C  
ATOM   3362  HE2 LYS A 206     -61.460  28.409  39.026  1.00 43.96           H  
ATOM   3363  HE3 LYS A 206     -60.788  29.479  37.798  1.00 43.96           H  
ATOM   3364  NZ  LYS A 206     -60.742  27.410  37.306  1.00 43.96           N  
ATOM   3365  HZ1 LYS A 206     -61.511  27.531  36.662  1.00 43.96           H  
ATOM   3366  HZ2 LYS A 206     -60.843  26.518  37.769  1.00 43.96           H  
ATOM   3367  HZ3 LYS A 206     -59.887  27.347  36.773  1.00 43.96           H  
ATOM   3368  N   LYS A 207     -53.890  28.481  39.414  1.00 45.30           N  
ATOM   3369  H   LYS A 207     -54.323  27.607  39.152  1.00 45.30           H  
ATOM   3370  CA  LYS A 207     -52.928  28.462  40.528  1.00 45.30           C  
ATOM   3371  HA  LYS A 207     -53.190  29.270  41.212  1.00 45.30           H  
ATOM   3372  C   LYS A 207     -51.482  28.761  40.119  1.00 45.30           C  
ATOM   3373  CB  LYS A 207     -53.093  27.134  41.290  1.00 45.30           C  
ATOM   3374  HB2 LYS A 207     -53.018  26.302  40.590  1.00 45.30           H  
ATOM   3375  HB3 LYS A 207     -52.306  27.036  42.037  1.00 45.30           H  
ATOM   3376  O   LYS A 207     -50.641  28.990  40.990  1.00 45.30           O  
ATOM   3377  CG  LYS A 207     -54.459  27.103  42.003  1.00 45.30           C  
ATOM   3378  HG2 LYS A 207     -55.248  27.364  41.299  1.00 45.30           H  
ATOM   3379  HG3 LYS A 207     -54.456  27.847  42.800  1.00 45.30           H  
ATOM   3380  CD  LYS A 207     -54.804  25.733  42.592  1.00 45.30           C  
ATOM   3381  HD2 LYS A 207     -54.064  25.444  43.339  1.00 45.30           H  
ATOM   3382  HD3 LYS A 207     -54.826  24.997  41.789  1.00 45.30           H  
ATOM   3383  CE  LYS A 207     -56.193  25.835  43.229  1.00 45.30           C  
ATOM   3384  HE2 LYS A 207     -56.162  26.497  44.094  1.00 45.30           H  
ATOM   3385  HE3 LYS A 207     -56.865  26.270  42.489  1.00 45.30           H  
ATOM   3386  NZ  LYS A 207     -56.730  24.508  43.591  1.00 45.30           N  
ATOM   3387  HZ1 LYS A 207     -57.731  24.567  43.715  1.00 45.30           H  
ATOM   3388  HZ2 LYS A 207     -56.675  23.919  42.773  1.00 45.30           H  
ATOM   3389  HZ3 LYS A 207     -56.260  24.060  44.364  1.00 45.30           H  
ATOM   3390  N   GLU A 208     -51.180  28.830  38.823  1.00 51.24           N  
ATOM   3391  H   GLU A 208     -51.862  28.485  38.163  1.00 51.24           H  
ATOM   3392  CA  GLU A 208     -49.943  29.451  38.317  1.00 51.24           C  
ATOM   3393  HA  GLU A 208     -49.124  29.246  39.006  1.00 51.24           H  
ATOM   3394  C   GLU A 208     -50.029  30.978  38.257  1.00 51.24           C  
ATOM   3395  CB  GLU A 208     -49.575  28.894  36.928  1.00 51.24           C  
ATOM   3396  HB2 GLU A 208     -48.774  29.506  36.514  1.00 51.24           H  
ATOM   3397  HB3 GLU A 208     -50.433  28.975  36.261  1.00 51.24           H  
ATOM   3398  O   GLU A 208     -49.100  31.669  38.680  1.00 51.24           O  
ATOM   3399  CG  GLU A 208     -49.089  27.438  36.961  1.00 51.24           C  
ATOM   3400  HG2 GLU A 208     -48.655  27.184  35.994  1.00 51.24           H  
ATOM   3401  HG3 GLU A 208     -49.950  26.789  37.125  1.00 51.24           H  
ATOM   3402  CD  GLU A 208     -48.055  27.222  38.073  1.00 51.24           C  
ATOM   3403  OE1 GLU A 208     -48.329  26.397  38.972  1.00 51.24           O  
ATOM   3404  OE2 GLU A 208     -47.102  28.021  38.189  1.00 51.24           O  
ATOM   3405  N   LYS A 209     -51.174  31.525  37.827  1.00 40.31           N  
ATOM   3406  H   LYS A 209     -51.946  30.900  37.644  1.00 40.31           H  
ATOM   3407  CA  LYS A 209     -51.400  32.963  37.561  1.00 40.31           C  
ATOM   3408  HA  LYS A 209     -50.513  33.347  37.057  1.00 40.31           H  
ATOM   3409  C   LYS A 209     -51.517  33.811  38.843  1.00 40.31           C  
ATOM   3410  CB  LYS A 209     -52.593  33.114  36.592  1.00 40.31           C  
ATOM   3411  HB2 LYS A 209     -53.482  32.688  37.058  1.00 40.31           H  
ATOM   3412  HB3 LYS A 209     -52.777  34.170  36.398  1.00 40.31           H  
ATOM   3413  O   LYS A 209     -51.967  34.956  38.826  1.00 40.31           O  
ATOM   3414  CG  LYS A 209     -52.321  32.402  35.249  1.00 40.31           C  
ATOM   3415  HG2 LYS A 209     -52.009  31.375  35.442  1.00 40.31           H  
ATOM   3416  HG3 LYS A 209     -51.504  32.907  34.734  1.00 40.31           H  
ATOM   3417  CD  LYS A 209     -53.545  32.348  34.322  1.00 40.31           C  
ATOM   3418  HD2 LYS A 209     -54.415  32.036  34.899  1.00 40.31           H  
ATOM   3419  HD3 LYS A 209     -53.729  33.333  33.894  1.00 40.31           H  
ATOM   3420  CE  LYS A 209     -53.275  31.315  33.215  1.00 40.31           C  
ATOM   3421  HE2 LYS A 209     -52.983  30.380  33.693  1.00 40.31           H  
ATOM   3422  HE3 LYS A 209     -52.437  31.649  32.602  1.00 40.31           H  
ATOM   3423  NZ  LYS A 209     -54.463  31.061  32.368  1.00 40.31           N  
ATOM   3424  HZ1 LYS A 209     -55.246  30.747  32.923  1.00 40.31           H  
ATOM   3425  HZ2 LYS A 209     -54.723  31.855  31.801  1.00 40.31           H  
ATOM   3426  HZ3 LYS A 209     -54.290  30.285  31.745  1.00 40.31           H  
ATOM   3427  N   GLU A 210     -51.066  33.245  39.959  1.00 38.07           N  
ATOM   3428  H   GLU A 210     -50.719  32.303  39.847  1.00 38.07           H  
ATOM   3429  CA  GLU A 210     -50.992  33.853  41.284  1.00 38.07           C  
ATOM   3430  HA  GLU A 210     -51.353  34.879  41.227  1.00 38.07           H  
ATOM   3431  C   GLU A 210     -49.559  33.924  41.821  1.00 38.07           C  
ATOM   3432  CB  GLU A 210     -51.893  33.087  42.258  1.00 38.07           C  
ATOM   3433  HB2 GLU A 210     -51.457  32.112  42.474  1.00 38.07           H  
ATOM   3434  HB3 GLU A 210     -51.930  33.655  43.188  1.00 38.07           H  
ATOM   3435  O   GLU A 210     -49.196  34.916  42.452  1.00 38.07           O  
ATOM   3436  CG  GLU A 210     -53.312  32.886  41.704  1.00 38.07           C  
ATOM   3437  HG2 GLU A 210     -53.526  33.633  40.939  1.00 38.07           H  
ATOM   3438  HG3 GLU A 210     -53.382  31.898  41.250  1.00 38.07           H  
ATOM   3439  CD  GLU A 210     -54.341  33.050  42.810  1.00 38.07           C  
ATOM   3440  OE1 GLU A 210     -54.573  34.243  43.132  1.00 38.07           O  
ATOM   3441  OE2 GLU A 210     -54.844  32.023  43.307  1.00 38.07           O  
ATOM   3442  N   LYS A 211     -48.717  32.924  41.520  1.00 43.01           N  
ATOM   3443  H   LYS A 211     -49.049  32.190  40.911  1.00 43.01           H  
ATOM   3444  CA  LYS A 211     -47.328  32.842  42.009  1.00 43.01           C  
ATOM   3445  HA  LYS A 211     -47.328  32.868  43.098  1.00 43.01           H  
ATOM   3446  C   LYS A 211     -46.475  34.024  41.540  1.00 43.01           C  
ATOM   3447  CB  LYS A 211     -46.689  31.525  41.531  1.00 43.01           C  
ATOM   3448  HB2 LYS A 211     -46.692  31.496  40.442  1.00 43.01           H  
ATOM   3449  HB3 LYS A 211     -45.651  31.512  41.865  1.00 43.01           H  
ATOM   3450  O   LYS A 211     -45.621  34.513  42.276  1.00 43.01           O  
ATOM   3451  CG  LYS A 211     -47.389  30.265  42.065  1.00 43.01           C  
ATOM   3452  HG2 LYS A 211     -47.451  30.319  43.152  1.00 43.01           H  
ATOM   3453  HG3 LYS A 211     -48.396  30.207  41.652  1.00 43.01           H  
ATOM   3454  CD  LYS A 211     -46.594  29.012  41.664  1.00 43.01           C  
ATOM   3455  HD2 LYS A 211     -45.586  29.094  42.070  1.00 43.01           H  
ATOM   3456  HD3 LYS A 211     -46.514  28.954  40.578  1.00 43.01           H  
ATOM   3457  CE  LYS A 211     -47.219  27.721  42.203  1.00 43.01           C  
ATOM   3458  HE2 LYS A 211     -47.463  27.852  43.258  1.00 43.01           H  
ATOM   3459  HE3 LYS A 211     -46.479  26.926  42.117  1.00 43.01           H  
ATOM   3460  NZ  LYS A 211     -48.419  27.333  41.435  1.00 43.01           N  
ATOM   3461  HZ1 LYS A 211     -48.171  27.152  40.473  1.00 43.01           H  
ATOM   3462  HZ2 LYS A 211     -49.129  28.051  41.415  1.00 43.01           H  
ATOM   3463  HZ3 LYS A 211     -48.822  26.462  41.750  1.00 43.01           H  
ATOM   3464  N   SER A 212     -46.740  34.508  40.327  1.00 39.38           N  
ATOM   3465  H   SER A 212     -47.486  34.072  39.804  1.00 39.38           H  
ATOM   3466  CA  SER A 212     -46.060  35.648  39.700  1.00 39.38           C  
ATOM   3467  HA  SER A 212     -44.992  35.437  39.644  1.00 39.38           H  
ATOM   3468  C   SER A 212     -46.227  36.972  40.456  1.00 39.38           C  
ATOM   3469  CB  SER A 212     -46.596  35.814  38.274  1.00 39.38           C  
ATOM   3470  HB2 SER A 212     -46.300  34.951  37.677  1.00 39.38           H  
ATOM   3471  HB3 SER A 212     -46.174  36.713  37.826  1.00 39.38           H  
ATOM   3472  O   SER A 212     -45.363  37.841  40.352  1.00 39.38           O  
ATOM   3473  OG  SER A 212     -48.012  35.900  38.293  1.00 39.38           O  
ATOM   3474  HG  SER A 212     -48.324  36.050  37.398  1.00 39.38           H  
ATOM   3475  N   LYS A 213     -47.301  37.129  41.244  1.00 31.75           N  
ATOM   3476  H   LYS A 213     -47.944  36.353  41.315  1.00 31.75           H  
ATOM   3477  CA  LYS A 213     -47.657  38.383  41.932  1.00 31.75           C  
ATOM   3478  HA  LYS A 213     -47.680  39.195  41.206  1.00 31.75           H  
ATOM   3479  C   LYS A 213     -46.640  38.795  43.011  1.00 31.75           C  
ATOM   3480  CB  LYS A 213     -49.061  38.232  42.563  1.00 31.75           C  
ATOM   3481  HB2 LYS A 213     -49.015  37.435  43.305  1.00 31.75           H  
ATOM   3482  HB3 LYS A 213     -49.306  39.154  43.090  1.00 31.75           H  
ATOM   3483  O   LYS A 213     -46.533  39.974  43.323  1.00 31.75           O  
ATOM   3484  CG  LYS A 213     -50.207  37.926  41.570  1.00 31.75           C  
ATOM   3485  HG2 LYS A 213     -49.921  37.104  40.913  1.00 31.75           H  
ATOM   3486  HG3 LYS A 213     -50.394  38.808  40.956  1.00 31.75           H  
ATOM   3487  CD  LYS A 213     -51.500  37.525  42.310  1.00 31.75           C  
ATOM   3488  HD2 LYS A 213     -51.817  38.347  42.952  1.00 31.75           H  
ATOM   3489  HD3 LYS A 213     -51.286  36.661  42.939  1.00 31.75           H  
ATOM   3490  CE  LYS A 213     -52.641  37.166  41.339  1.00 31.75           C  
ATOM   3491  HE2 LYS A 213     -52.263  36.475  40.585  1.00 31.75           H  
ATOM   3492  HE3 LYS A 213     -52.946  38.071  40.815  1.00 31.75           H  
ATOM   3493  NZ  LYS A 213     -53.815  36.556  42.029  1.00 31.75           N  
ATOM   3494  HZ1 LYS A 213     -53.629  35.678  42.492  1.00 31.75           H  
ATOM   3495  HZ2 LYS A 213     -54.208  37.155  42.740  1.00 31.75           H  
ATOM   3496  HZ3 LYS A 213     -54.550  36.312  41.380  1.00 31.75           H  
ATOM   3497  N   PHE A 214     -45.913  37.838  43.596  1.00 33.11           N  
ATOM   3498  H   PHE A 214     -46.021  36.900  43.236  1.00 33.11           H  
ATOM   3499  CA  PHE A 214     -45.302  37.982  44.928  1.00 33.11           C  
ATOM   3500  HA  PHE A 214     -45.663  38.919  45.354  1.00 33.11           H  
ATOM   3501  C   PHE A 214     -43.763  38.113  44.951  1.00 33.11           C  
ATOM   3502  CB  PHE A 214     -45.833  36.854  45.840  1.00 33.11           C  
ATOM   3503  HB2 PHE A 214     -46.587  36.273  45.309  1.00 33.11           H  
ATOM   3504  HB3 PHE A 214     -45.032  36.155  46.082  1.00 33.11           H  
ATOM   3505  O   PHE A 214     -43.136  37.851  45.977  1.00 33.11           O  
ATOM   3506  CG  PHE A 214     -46.453  37.363  47.127  1.00 33.11           C  
ATOM   3507  CD1 PHE A 214     -45.637  37.797  48.190  1.00 33.11           C  
ATOM   3508  HD1 PHE A 214     -44.561  37.752  48.102  1.00 33.11           H  
ATOM   3509  CD2 PHE A 214     -47.854  37.429  47.254  1.00 33.11           C  
ATOM   3510  HD2 PHE A 214     -48.489  37.100  46.445  1.00 33.11           H  
ATOM   3511  CE1 PHE A 214     -46.218  38.296  49.369  1.00 33.11           C  
ATOM   3512  HE1 PHE A 214     -45.590  38.630  50.182  1.00 33.11           H  
ATOM   3513  CE2 PHE A 214     -48.435  37.924  48.436  1.00 33.11           C  
ATOM   3514  HE2 PHE A 214     -49.510  37.970  48.533  1.00 33.11           H  
ATOM   3515  CZ  PHE A 214     -47.617  38.359  49.493  1.00 33.11           C  
ATOM   3516  HZ  PHE A 214     -48.063  38.739  50.400  1.00 33.11           H  
ATOM   3517  N   LYS A 215     -43.117  38.465  43.826  1.00 33.15           N  
ATOM   3518  H   LYS A 215     -43.675  38.648  43.004  1.00 33.15           H  
ATOM   3519  CA  LYS A 215     -41.640  38.405  43.706  1.00 33.15           C  
ATOM   3520  HA  LYS A 215     -41.235  38.535  44.710  1.00 33.15           H  
ATOM   3521  C   LYS A 215     -40.985  39.546  42.909  1.00 33.15           C  
ATOM   3522  CB  LYS A 215     -41.242  36.994  43.213  1.00 33.15           C  
ATOM   3523  HB2 LYS A 215     -42.089  36.319  43.337  1.00 33.15           H  
ATOM   3524  HB3 LYS A 215     -40.994  37.016  42.152  1.00 33.15           H  
ATOM   3525  O   LYS A 215     -39.882  39.385  42.398  1.00 33.15           O  
ATOM   3526  CG  LYS A 215     -40.067  36.423  44.023  1.00 33.15           C  
ATOM   3527  HG2 LYS A 215     -39.161  36.991  43.810  1.00 33.15           H  
ATOM   3528  HG3 LYS A 215     -40.297  36.515  45.085  1.00 33.15           H  
ATOM   3529  CD  LYS A 215     -39.839  34.938  43.706  1.00 33.15           C  
ATOM   3530  HD2 LYS A 215     -40.779  34.402  43.839  1.00 33.15           H  
ATOM   3531  HD3 LYS A 215     -39.514  34.835  42.671  1.00 33.15           H  
ATOM   3532  CE  LYS A 215     -38.784  34.353  44.654  1.00 33.15           C  
ATOM   3533  HE2 LYS A 215     -39.077  34.588  45.677  1.00 33.15           H  
ATOM   3534  HE3 LYS A 215     -37.830  34.844  44.461  1.00 33.15           H  
ATOM   3535  NZ  LYS A 215     -38.654  32.881  44.497  1.00 33.15           N  
ATOM   3536  HZ1 LYS A 215     -37.975  32.510  45.146  1.00 33.15           H  
ATOM   3537  HZ2 LYS A 215     -38.361  32.644  43.560  1.00 33.15           H  
ATOM   3538  HZ3 LYS A 215     -39.537  32.426  44.679  1.00 33.15           H  
ATOM   3539  N   SER A 216     -41.662  40.686  42.791  1.00 31.80           N  
ATOM   3540  H   SER A 216     -42.548  40.775  43.269  1.00 31.80           H  
ATOM   3541  CA  SER A 216     -41.297  41.800  41.899  1.00 31.80           C  
ATOM   3542  HA  SER A 216     -40.843  41.390  40.997  1.00 31.80           H  
ATOM   3543  C   SER A 216     -40.293  42.818  42.463  1.00 31.80           C  
ATOM   3544  CB  SER A 216     -42.580  42.528  41.483  1.00 31.80           C  
ATOM   3545  HB2 SER A 216     -42.334  43.462  40.976  1.00 31.80           H  
ATOM   3546  HB3 SER A 216     -43.143  41.894  40.797  1.00 31.80           H  
ATOM   3547  O   SER A 216     -39.705  43.562  41.681  1.00 31.80           O  
ATOM   3548  OG  SER A 216     -43.375  42.787  42.627  1.00 31.80           O  
ATOM   3549  HG  SER A 216     -44.161  43.273  42.368  1.00 31.80           H  
ATOM   3550  N   THR A 217     -40.087  42.893  43.784  1.00 30.50           N  
ATOM   3551  H   THR A 217     -40.647  42.305  44.385  1.00 30.50           H  
ATOM   3552  CA  THR A 217     -39.361  44.015  44.418  1.00 30.50           C  
ATOM   3553  HA  THR A 217     -38.755  44.528  43.672  1.00 30.50           H  
ATOM   3554  C   THR A 217     -38.434  43.595  45.560  1.00 30.50           C  
ATOM   3555  CB  THR A 217     -40.353  45.045  44.996  1.00 30.50           C  
ATOM   3556  HB  THR A 217     -39.790  45.791  45.555  1.00 30.50           H  
ATOM   3557  O   THR A 217     -38.916  43.112  46.583  1.00 30.50           O  
ATOM   3558  CG2 THR A 217     -41.169  45.770  43.928  1.00 30.50           C  
ATOM   3559 HG21 THR A 217     -41.779  46.539  44.402  1.00 30.50           H  
ATOM   3560 HG22 THR A 217     -40.501  46.237  43.206  1.00 30.50           H  
ATOM   3561 HG23 THR A 217     -41.825  45.068  43.413  1.00 30.50           H  
ATOM   3562  OG1 THR A 217     -41.264  44.414  45.868  1.00 30.50           O  
ATOM   3563  HG1 THR A 217     -40.745  43.905  46.495  1.00 30.50           H  
ATOM   3564  N   TYR A 218     -37.133  43.897  45.447  1.00 27.33           N  
ATOM   3565  H   TYR A 218     -36.801  44.216  44.548  1.00 27.33           H  
ATOM   3566  CA  TYR A 218     -36.285  44.294  46.583  1.00 27.33           C  
ATOM   3567  HA  TYR A 218     -36.862  45.017  47.159  1.00 27.33           H  
ATOM   3568  C   TYR A 218     -35.026  45.057  46.108  1.00 27.33           C  
ATOM   3569  CB  TYR A 218     -35.953  43.109  47.523  1.00 27.33           C  
ATOM   3570  HB2 TYR A 218     -36.657  42.291  47.369  1.00 27.33           H  
ATOM   3571  HB3 TYR A 218     -34.962  42.716  47.296  1.00 27.33           H  
ATOM   3572  O   TYR A 218     -34.954  45.461  44.950  1.00 27.33           O  
ATOM   3573  CG  TYR A 218     -36.045  43.526  48.985  1.00 27.33           C  
ATOM   3574  CD1 TYR A 218     -34.899  43.582  49.805  1.00 27.33           C  
ATOM   3575  HD1 TYR A 218     -33.943  43.255  49.424  1.00 27.33           H  
ATOM   3576  CD2 TYR A 218     -37.293  43.927  49.505  1.00 27.33           C  
ATOM   3577  HD2 TYR A 218     -38.180  43.868  48.891  1.00 27.33           H  
ATOM   3578  CE1 TYR A 218     -35.000  44.068  51.126  1.00 27.33           C  
ATOM   3579  HE1 TYR A 218     -34.123  44.114  51.755  1.00 27.33           H  
ATOM   3580  CE2 TYR A 218     -37.395  44.421  50.818  1.00 27.33           C  
ATOM   3581  HE2 TYR A 218     -38.347  44.741  51.214  1.00 27.33           H  
ATOM   3582  OH  TYR A 218     -36.354  44.993  52.891  1.00 27.33           O  
ATOM   3583  HH  TYR A 218     -35.519  44.988  53.364  1.00 27.33           H  
ATOM   3584  CZ  TYR A 218     -36.248  44.501  51.630  1.00 27.33           C  
ATOM   3585  N   ILE A 219     -34.072  45.302  47.015  1.00 30.17           N  
ATOM   3586  H   ILE A 219     -34.230  44.926  47.938  1.00 30.17           H  
ATOM   3587  CA  ILE A 219     -32.888  46.172  46.845  1.00 30.17           C  
ATOM   3588  HA  ILE A 219     -33.240  47.202  46.791  1.00 30.17           H  
ATOM   3589  C   ILE A 219     -32.076  45.892  45.561  1.00 30.17           C  
ATOM   3590  CB  ILE A 219     -31.974  46.044  48.095  1.00 30.17           C  
ATOM   3591  HB  ILE A 219     -31.723  44.990  48.218  1.00 30.17           H  
ATOM   3592  O   ILE A 219     -31.653  44.765  45.310  1.00 30.17           O  
ATOM   3593  CG1 ILE A 219     -32.699  46.526  49.377  1.00 30.17           C  
ATOM   3594 HG12 ILE A 219     -33.712  46.126  49.406  1.00 30.17           H  
ATOM   3595 HG13 ILE A 219     -32.781  47.613  49.361  1.00 30.17           H  
ATOM   3596  CG2 ILE A 219     -30.654  46.827  47.934  1.00 30.17           C  
ATOM   3597 HG21 ILE A 219     -30.861  47.881  47.749  1.00 30.17           H  
ATOM   3598 HG22 ILE A 219     -30.063  46.423  47.113  1.00 30.17           H  
ATOM   3599 HG23 ILE A 219     -30.040  46.742  48.830  1.00 30.17           H  
ATOM   3600  CD1 ILE A 219     -32.011  46.094  50.680  1.00 30.17           C  
ATOM   3601 HD11 ILE A 219     -31.861  45.014  50.683  1.00 30.17           H  
ATOM   3602 HD12 ILE A 219     -31.052  46.597  50.799  1.00 30.17           H  
ATOM   3603 HD13 ILE A 219     -32.646  46.364  51.525  1.00 30.17           H  
ATOM   3604  N   SER A 220     -31.741  46.963  44.831  1.00 30.32           N  
ATOM   3605  H   SER A 220     -32.164  47.848  45.072  1.00 30.32           H  
ATOM   3606  CA  SER A 220     -30.750  46.993  43.743  1.00 30.32           C  
ATOM   3607  HA  SER A 220     -30.227  46.038  43.699  1.00 30.32           H  
ATOM   3608  C   SER A 220     -29.724  48.107  44.002  1.00 30.32           C  
ATOM   3609  CB  SER A 220     -31.460  47.215  42.401  1.00 30.32           C  
ATOM   3610  HB2 SER A 220     -32.177  46.412  42.232  1.00 30.32           H  
ATOM   3611  HB3 SER A 220     -30.721  47.197  41.600  1.00 30.32           H  
ATOM   3612  O   SER A 220     -30.112  49.272  44.074  1.00 30.32           O  
ATOM   3613  OG  SER A 220     -32.137  48.458  42.381  1.00 30.32           O  
ATOM   3614  HG  SER A 220     -31.607  49.094  42.867  1.00 30.32           H  
ATOM   3615  N   ASP A 221     -28.439  47.775  44.176  1.00 26.67           N  
ATOM   3616  H   ASP A 221     -28.157  46.812  44.066  1.00 26.67           H  
ATOM   3617  CA  ASP A 221     -27.473  48.668  44.847  1.00 26.67           C  
ATOM   3618  HA  ASP A 221     -27.706  49.704  44.601  1.00 26.67           H  
ATOM   3619  C   ASP A 221     -25.992  48.413  44.444  1.00 26.67           C  
ATOM   3620  CB  ASP A 221     -27.705  48.476  46.365  1.00 26.67           C  
ATOM   3621  HB2 ASP A 221     -28.767  48.603  46.574  1.00 26.67           H  
ATOM   3622  HB3 ASP A 221     -27.436  47.454  46.629  1.00 26.67           H  
ATOM   3623  O   ASP A 221     -25.658  47.412  43.809  1.00 26.67           O  
ATOM   3624  CG  ASP A 221     -26.957  49.439  47.290  1.00 26.67           C  
ATOM   3625  OD1 ASP A 221     -26.520  50.518  46.840  1.00 26.67           O  
ATOM   3626  OD2 ASP A 221     -26.737  49.066  48.464  1.00 26.67           O  
ATOM   3627  N   ARG A 222     -25.104  49.332  44.850  1.00 25.15           N  
ATOM   3628  H   ARG A 222     -25.534  50.096  45.351  1.00 25.15           H  
ATOM   3629  CA  ARG A 222     -23.668  49.146  45.157  1.00 25.15           C  
ATOM   3630  HA  ARG A 222     -23.303  50.167  45.269  1.00 25.15           H  
ATOM   3631  C   ARG A 222     -22.716  48.589  44.083  1.00 25.15           C  
ATOM   3632  CB  ARG A 222     -23.529  48.480  46.548  1.00 25.15           C  
ATOM   3633  HB2 ARG A 222     -24.515  48.403  47.008  1.00 25.15           H  
ATOM   3634  HB3 ARG A 222     -23.160  47.459  46.452  1.00 25.15           H  
ATOM   3635  O   ARG A 222     -21.721  47.944  44.408  1.00 25.15           O  
ATOM   3636  CG  ARG A 222     -22.610  49.283  47.489  1.00 25.15           C  
ATOM   3637  HG2 ARG A 222     -21.572  49.079  47.223  1.00 25.15           H  
ATOM   3638  HG3 ARG A 222     -22.793  50.350  47.365  1.00 25.15           H  
ATOM   3639  CD  ARG A 222     -22.834  48.942  48.970  1.00 25.15           C  
ATOM   3640  HD2 ARG A 222     -22.049  49.420  49.555  1.00 25.15           H  
ATOM   3641  HD3 ARG A 222     -22.752  47.863  49.104  1.00 25.15           H  
ATOM   3642  NE  ARG A 222     -24.164  49.395  49.422  1.00 25.15           N  
ATOM   3643  HE  ARG A 222     -24.963  49.103  48.876  1.00 25.15           H  
ATOM   3644  NH1 ARG A 222     -23.641  50.730  51.230  1.00 25.15           N  
ATOM   3645 HH11 ARG A 222     -23.957  51.355  51.956  1.00 25.15           H  
ATOM   3646 HH12 ARG A 222     -22.667  50.479  51.137  1.00 25.15           H  
ATOM   3647  NH2 ARG A 222     -25.752  50.534  50.523  1.00 25.15           N  
ATOM   3648 HH21 ARG A 222     -26.091  51.193  51.210  1.00 25.15           H  
ATOM   3649 HH22 ARG A 222     -26.372  50.138  49.831  1.00 25.15           H  
ATOM   3650  CZ  ARG A 222     -24.501  50.218  50.394  1.00 25.15           C  
ATOM   3651  N   LYS A 223     -22.927  48.930  42.808  1.00 26.91           N  
ATOM   3652  H   LYS A 223     -23.772  49.448  42.611  1.00 26.91           H  
ATOM   3653  CA  LYS A 223     -21.908  48.767  41.746  1.00 26.91           C  
ATOM   3654  HA  LYS A 223     -21.469  47.772  41.820  1.00 26.91           H  
ATOM   3655  C   LYS A 223     -20.763  49.789  41.907  1.00 26.91           C  
ATOM   3656  CB  LYS A 223     -22.558  48.925  40.358  1.00 26.91           C  
ATOM   3657  HB2 LYS A 223     -23.080  49.881  40.318  1.00 26.91           H  
ATOM   3658  HB3 LYS A 223     -21.764  48.947  39.611  1.00 26.91           H  
ATOM   3659  O   LYS A 223     -20.906  50.920  41.451  1.00 26.91           O  
ATOM   3660  CG  LYS A 223     -23.538  47.805  39.979  1.00 26.91           C  
ATOM   3661  HG2 LYS A 223     -23.013  46.850  39.979  1.00 26.91           H  
ATOM   3662  HG3 LYS A 223     -24.351  47.766  40.705  1.00 26.91           H  
ATOM   3663  CD  LYS A 223     -24.116  48.078  38.582  1.00 26.91           C  
ATOM   3664  HD2 LYS A 223     -24.641  49.033  38.600  1.00 26.91           H  
ATOM   3665  HD3 LYS A 223     -23.299  48.138  37.863  1.00 26.91           H  
ATOM   3666  CE  LYS A 223     -25.086  46.968  38.164  1.00 26.91           C  
ATOM   3667  HE2 LYS A 223     -24.542  46.024  38.131  1.00 26.91           H  
ATOM   3668  HE3 LYS A 223     -25.857  46.880  38.928  1.00 26.91           H  
ATOM   3669  NZ  LYS A 223     -25.706  47.254  36.844  1.00 26.91           N  
ATOM   3670  HZ1 LYS A 223     -25.000  47.331  36.126  1.00 26.91           H  
ATOM   3671  HZ2 LYS A 223     -26.223  48.121  36.878  1.00 26.91           H  
ATOM   3672  HZ3 LYS A 223     -26.347  46.517  36.586  1.00 26.91           H  
ATOM   3673  N   LEU A 224     -19.634  49.414  42.521  1.00 26.63           N  
ATOM   3674  H   LEU A 224     -19.588  48.498  42.943  1.00 26.63           H  
ATOM   3675  CA  LEU A 224     -18.445  50.281  42.653  1.00 26.63           C  
ATOM   3676  HA  LEU A 224     -18.347  50.848  41.728  1.00 26.63           H  
ATOM   3677  C   LEU A 224     -17.135  49.484  42.848  1.00 26.63           C  
ATOM   3678  CB  LEU A 224     -18.657  51.260  43.836  1.00 26.63           C  
ATOM   3679  HB2 LEU A 224     -17.856  51.133  44.565  1.00 26.63           H  
ATOM   3680  HB3 LEU A 224     -19.585  51.011  44.351  1.00 26.63           H  
ATOM   3681  O   LEU A 224     -17.164  48.437  43.485  1.00 26.63           O  
ATOM   3682  CG  LEU A 224     -18.717  52.744  43.428  1.00 26.63           C  
ATOM   3683  HG  LEU A 224     -19.497  52.886  42.680  1.00 26.63           H  
ATOM   3684  CD1 LEU A 224     -19.054  53.599  44.649  1.00 26.63           C  
ATOM   3685 HD11 LEU A 224     -18.283  53.492  45.412  1.00 26.63           H  
ATOM   3686 HD12 LEU A 224     -19.127  54.647  44.356  1.00 26.63           H  
ATOM   3687 HD13 LEU A 224     -20.015  53.290  45.060  1.00 26.63           H  
ATOM   3688  CD2 LEU A 224     -17.385  53.240  42.855  1.00 26.63           C  
ATOM   3689 HD21 LEU A 224     -17.448  54.313  42.672  1.00 26.63           H  
ATOM   3690 HD22 LEU A 224     -16.577  53.049  43.562  1.00 26.63           H  
ATOM   3691 HD23 LEU A 224     -17.176  52.751  41.903  1.00 26.63           H  
ATOM   3692  N   ALA A 225     -16.007  50.058  42.385  1.00 24.58           N  
ATOM   3693  H   ALA A 225     -16.130  50.936  41.902  1.00 24.58           H  
ATOM   3694  CA  ALA A 225     -14.607  49.605  42.563  1.00 24.58           C  
ATOM   3695  HA  ALA A 225     -13.987  50.339  42.047  1.00 24.58           H  
ATOM   3696  C   ALA A 225     -14.231  48.226  41.940  1.00 24.58           C  
ATOM   3697  CB  ALA A 225     -14.271  49.722  44.060  1.00 24.58           C  
ATOM   3698  HB1 ALA A 225     -14.842  48.985  44.626  1.00 24.58           H  
ATOM   3699  HB2 ALA A 225     -13.212  49.542  44.241  1.00 24.58           H  
ATOM   3700  HB3 ALA A 225     -14.520  50.719  44.423  1.00 24.58           H  
ATOM   3701  O   ALA A 225     -15.084  47.367  41.762  1.00 24.58           O  
ATOM   3702  N   MET A 226     -12.978  47.920  41.557  1.00 25.78           N  
ATOM   3703  H   MET A 226     -12.903  46.968  41.228  1.00 25.78           H  
ATOM   3704  CA  MET A 226     -11.777  48.735  41.251  1.00 25.78           C  
ATOM   3705  HA  MET A 226     -12.098  49.653  40.758  1.00 25.78           H  
ATOM   3706  C   MET A 226     -10.876  47.975  40.235  1.00 25.78           C  
ATOM   3707  CB  MET A 226     -10.983  49.088  42.528  1.00 25.78           C  
ATOM   3708  HB2 MET A 226     -11.429  48.614  43.402  1.00 25.78           H  
ATOM   3709  HB3 MET A 226      -9.961  48.717  42.456  1.00 25.78           H  
ATOM   3710  O   MET A 226     -11.221  46.867  39.837  1.00 25.78           O  
ATOM   3711  CG  MET A 226     -10.936  50.610  42.720  1.00 25.78           C  
ATOM   3712  HG2 MET A 226     -11.953  50.991  42.804  1.00 25.78           H  
ATOM   3713  HG3 MET A 226     -10.474  51.060  41.841  1.00 25.78           H  
ATOM   3714  SD  MET A 226     -10.010  51.149  44.177  1.00 25.78           S  
ATOM   3715  CE  MET A 226     -10.270  52.941  44.078  1.00 25.78           C  
ATOM   3716  HE1 MET A 226      -9.857  53.322  43.144  1.00 25.78           H  
ATOM   3717  HE2 MET A 226     -11.336  53.163  44.126  1.00 25.78           H  
ATOM   3718  HE3 MET A 226      -9.766  53.425  44.915  1.00 25.78           H  
ATOM   3719  N   ASN A 227      -9.753  48.557  39.775  1.00 24.12           N  
ATOM   3720  H   ASN A 227      -9.417  49.393  40.232  1.00 24.12           H  
ATOM   3721  CA  ASN A 227      -8.926  48.042  38.656  1.00 24.12           C  
ATOM   3722  HA  ASN A 227      -9.073  46.966  38.557  1.00 24.12           H  
ATOM   3723  C   ASN A 227      -7.404  48.295  38.844  1.00 24.12           C  
ATOM   3724  CB  ASN A 227      -9.405  48.736  37.360  1.00 24.12           C  
ATOM   3725  HB2 ASN A 227      -9.346  49.818  37.478  1.00 24.12           H  
ATOM   3726  HB3 ASN A 227      -8.755  48.456  36.531  1.00 24.12           H  
ATOM   3727  O   ASN A 227      -7.049  49.087  39.717  1.00 24.12           O  
ATOM   3728  CG  ASN A 227     -10.811  48.343  36.946  1.00 24.12           C  
ATOM   3729  ND2 ASN A 227     -11.794  49.191  37.148  1.00 24.12           N  
ATOM   3730 HD21 ASN A 227     -11.627  50.108  37.537  1.00 24.12           H  
ATOM   3731 HD22 ASN A 227     -12.703  48.867  36.850  1.00 24.12           H  
ATOM   3732  OD1 ASN A 227     -11.036  47.278  36.409  1.00 24.12           O  
ATOM   3733  N   GLN A 228      -6.566  47.759  37.921  1.00 25.78           N  
ATOM   3734  H   GLN A 228      -7.004  47.108  37.285  1.00 25.78           H  
ATOM   3735  CA  GLN A 228      -5.080  47.892  37.756  1.00 25.78           C  
ATOM   3736  HA  GLN A 228      -4.886  47.798  36.688  1.00 25.78           H  
ATOM   3737  C   GLN A 228      -4.229  46.765  38.427  1.00 25.78           C  
ATOM   3738  CB  GLN A 228      -4.609  49.307  38.154  1.00 25.78           C  
ATOM   3739  HB2 GLN A 228      -4.709  49.432  39.232  1.00 25.78           H  
ATOM   3740  HB3 GLN A 228      -3.543  49.402  37.951  1.00 25.78           H  
ATOM   3741  O   GLN A 228      -4.718  46.156  39.369  1.00 25.78           O  
ATOM   3742  CG  GLN A 228      -5.275  50.479  37.416  1.00 25.78           C  
ATOM   3743  HG2 GLN A 228      -6.361  50.426  37.495  1.00 25.78           H  
ATOM   3744  HG3 GLN A 228      -5.003  50.448  36.361  1.00 25.78           H  
ATOM   3745  CD  GLN A 228      -4.812  51.799  38.019  1.00 25.78           C  
ATOM   3746  NE2 GLN A 228      -5.342  52.173  39.162  1.00 25.78           N  
ATOM   3747 HE21 GLN A 228      -5.018  53.034  39.580  1.00 25.78           H  
ATOM   3748 HE22 GLN A 228      -5.985  51.557  39.637  1.00 25.78           H  
ATOM   3749  OE1 GLN A 228      -3.932  52.477  37.500  1.00 25.78           O  
ATOM   3750  N   LYS A 229      -2.983  46.409  38.012  1.00 26.99           N  
ATOM   3751  H   LYS A 229      -2.581  45.677  38.581  1.00 26.99           H  
ATOM   3752  CA  LYS A 229      -2.097  46.881  36.903  1.00 26.99           C  
ATOM   3753  HA  LYS A 229      -2.708  47.094  36.026  1.00 26.99           H  
ATOM   3754  C   LYS A 229      -0.988  45.862  36.483  1.00 26.99           C  
ATOM   3755  CB  LYS A 229      -1.347  48.158  37.364  1.00 26.99           C  
ATOM   3756  HB2 LYS A 229      -1.735  48.496  38.325  1.00 26.99           H  
ATOM   3757  HB3 LYS A 229      -0.299  47.937  37.567  1.00 26.99           H  
ATOM   3758  O   LYS A 229      -0.401  45.246  37.356  1.00 26.99           O  
ATOM   3759  CG  LYS A 229      -1.420  49.290  36.323  1.00 26.99           C  
ATOM   3760  HG2 LYS A 229      -2.438  49.370  35.943  1.00 26.99           H  
ATOM   3761  HG3 LYS A 229      -0.760  49.057  35.488  1.00 26.99           H  
ATOM   3762  CD  LYS A 229      -1.018  50.640  36.932  1.00 26.99           C  
ATOM   3763  HD2 LYS A 229      -1.663  50.842  37.787  1.00 26.99           H  
ATOM   3764  HD3 LYS A 229       0.015  50.594  37.277  1.00 26.99           H  
ATOM   3765  CE  LYS A 229      -1.170  51.758  35.894  1.00 26.99           C  
ATOM   3766  HE2 LYS A 229      -2.028  51.531  35.261  1.00 26.99           H  
ATOM   3767  HE3 LYS A 229      -0.281  51.776  35.264  1.00 26.99           H  
ATOM   3768  NZ  LYS A 229      -1.387  53.074  36.544  1.00 26.99           N  
ATOM   3769  HZ1 LYS A 229      -1.435  53.815  35.859  1.00 26.99           H  
ATOM   3770  HZ2 LYS A 229      -2.269  53.053  37.036  1.00 26.99           H  
ATOM   3771  HZ3 LYS A 229      -0.652  53.279  37.206  1.00 26.99           H  
ATOM   3772  N   THR A 230      -0.654  45.827  35.177  1.00 24.59           N  
ATOM   3773  H   THR A 230      -1.309  46.314  34.582  1.00 24.59           H  
ATOM   3774  CA  THR A 230       0.668  45.565  34.501  1.00 24.59           C  
ATOM   3775  HA  THR A 230       0.400  45.434  33.453  1.00 24.59           H  
ATOM   3776  C   THR A 230       1.571  44.328  34.770  1.00 24.59           C  
ATOM   3777  CB  THR A 230       1.563  46.821  34.530  1.00 24.59           C  
ATOM   3778  HB  THR A 230       2.597  46.549  34.314  1.00 24.59           H  
ATOM   3779  O   THR A 230       1.671  43.815  35.873  1.00 24.59           O  
ATOM   3780  CG2 THR A 230       1.121  47.841  33.480  1.00 24.59           C  
ATOM   3781 HG21 THR A 230       1.293  47.434  32.483  1.00 24.59           H  
ATOM   3782 HG22 THR A 230       1.714  48.749  33.588  1.00 24.59           H  
ATOM   3783 HG23 THR A 230       0.063  48.080  33.593  1.00 24.59           H  
ATOM   3784  OG1 THR A 230       1.517  47.460  35.783  1.00 24.59           O  
ATOM   3785  HG1 THR A 230       1.845  46.835  36.434  1.00 24.59           H  
ATOM   3786  N   SER A 231       2.292  43.908  33.711  1.00 20.59           N  
ATOM   3787  H   SER A 231       2.133  44.388  32.836  1.00 20.59           H  
ATOM   3788  CA  SER A 231       3.450  42.968  33.600  1.00 20.59           C  
ATOM   3789  HA  SER A 231       4.223  43.234  34.322  1.00 20.59           H  
ATOM   3790  C   SER A 231       4.039  43.099  32.154  1.00 20.59           C  
ATOM   3791  CB  SER A 231       2.969  41.537  33.883  1.00 20.59           C  
ATOM   3792  HB2 SER A 231       3.814  40.848  33.876  1.00 20.59           H  
ATOM   3793  HB3 SER A 231       2.521  41.495  34.876  1.00 20.59           H  
ATOM   3794  O   SER A 231       3.466  43.921  31.425  1.00 20.59           O  
ATOM   3795  OG  SER A 231       2.018  41.120  32.924  1.00 20.59           O  
ATOM   3796  HG  SER A 231       1.194  41.577  33.111  1.00 20.59           H  
ATOM   3797  N   PRO A 232       5.075  42.364  31.648  1.00 36.30           N  
ATOM   3798  CA  PRO A 232       5.949  41.321  32.222  1.00 36.30           C  
ATOM   3799  HA  PRO A 232       5.811  41.228  33.299  1.00 36.30           H  
ATOM   3800  C   PRO A 232       7.473  41.591  31.960  1.00 36.30           C  
ATOM   3801  CB  PRO A 232       5.427  40.062  31.511  1.00 36.30           C  
ATOM   3802  HB2 PRO A 232       6.134  39.232  31.528  1.00 36.30           H  
ATOM   3803  HB3 PRO A 232       4.492  39.745  31.973  1.00 36.30           H  
ATOM   3804  O   PRO A 232       7.998  42.551  32.515  1.00 36.30           O  
ATOM   3805  CG  PRO A 232       5.137  40.564  30.087  1.00 36.30           C  
ATOM   3806  HG2 PRO A 232       5.918  40.255  29.392  1.00 36.30           H  
ATOM   3807  HG3 PRO A 232       4.167  40.196  29.751  1.00 36.30           H  
ATOM   3808  CD  PRO A 232       5.121  42.094  30.211  1.00 36.30           C  
ATOM   3809  HD2 PRO A 232       4.259  42.492  29.677  1.00 36.30           H  
ATOM   3810  HD3 PRO A 232       6.032  42.517  29.788  1.00 36.30           H  
ATOM   3811  N   THR A 233       8.149  40.811  31.081  1.00 23.67           N  
ATOM   3812  H   THR A 233       7.619  40.044  30.692  1.00 23.67           H  
ATOM   3813  CA  THR A 233       9.577  40.881  30.617  1.00 23.67           C  
ATOM   3814  HA  THR A 233       9.680  40.058  29.910  1.00 23.67           H  
ATOM   3815  C   THR A 233      10.667  40.532  31.665  1.00 23.67           C  
ATOM   3816  CB  THR A 233       9.869  42.154  29.787  1.00 23.67           C  
ATOM   3817  HB  THR A 233      10.934  42.385  29.821  1.00 23.67           H  
ATOM   3818  O   THR A 233      10.359  40.490  32.849  1.00 23.67           O  
ATOM   3819  CG2 THR A 233       9.479  41.943  28.323  1.00 23.67           C  
ATOM   3820 HG21 THR A 233       9.688  42.853  27.760  1.00 23.67           H  
ATOM   3821 HG22 THR A 233      10.062  41.128  27.894  1.00 23.67           H  
ATOM   3822 HG23 THR A 233       8.416  41.713  28.249  1.00 23.67           H  
ATOM   3823  OG1 THR A 233       9.152  43.293  30.200  1.00 23.67           O  
ATOM   3824  HG1 THR A 233       8.983  43.200  31.140  1.00 23.67           H  
ATOM   3825  N   THR A 234      11.920  40.151  31.329  1.00 24.03           N  
ATOM   3826  H   THR A 234      12.452  39.845  32.131  1.00 24.03           H  
ATOM   3827  CA  THR A 234      12.706  40.252  30.058  1.00 24.03           C  
ATOM   3828  HA  THR A 234      12.015  40.383  29.226  1.00 24.03           H  
ATOM   3829  C   THR A 234      13.528  38.960  29.732  1.00 24.03           C  
ATOM   3830  CB  THR A 234      13.636  41.497  30.094  1.00 24.03           C  
ATOM   3831  HB  THR A 234      14.610  41.214  30.495  1.00 24.03           H  
ATOM   3832  O   THR A 234      13.111  37.869  30.106  1.00 24.03           O  
ATOM   3833  CG2 THR A 234      13.813  42.147  28.717  1.00 24.03           C  
ATOM   3834 HG21 THR A 234      14.193  41.434  27.986  1.00 24.03           H  
ATOM   3835 HG22 THR A 234      14.522  42.971  28.790  1.00 24.03           H  
ATOM   3836 HG23 THR A 234      12.857  42.531  28.362  1.00 24.03           H  
ATOM   3837  OG1 THR A 234      13.125  42.529  30.905  1.00 24.03           O  
ATOM   3838  HG1 THR A 234      13.816  43.183  31.031  1.00 24.03           H  
ATOM   3839  N   THR A 235      14.646  39.057  28.985  1.00 23.32           N  
ATOM   3840  H   THR A 235      14.969  39.988  28.765  1.00 23.32           H  
ATOM   3841  CA  THR A 235      15.388  38.004  28.224  1.00 23.32           C  
ATOM   3842  HA  THR A 235      15.404  37.061  28.771  1.00 23.32           H  
ATOM   3843  C   THR A 235      16.844  38.471  27.950  1.00 23.32           C  
ATOM   3844  CB  THR A 235      14.703  37.824  26.849  1.00 23.32           C  
ATOM   3845  HB  THR A 235      15.392  37.356  26.147  1.00 23.32           H  
ATOM   3846  O   THR A 235      17.040  39.684  27.961  1.00 23.32           O  
ATOM   3847  CG2 THR A 235      13.449  36.955  26.920  1.00 23.32           C  
ATOM   3848 HG21 THR A 235      13.687  35.999  27.387  1.00 23.32           H  
ATOM   3849 HG22 THR A 235      13.080  36.775  25.911  1.00 23.32           H  
ATOM   3850 HG23 THR A 235      12.672  37.456  27.499  1.00 23.32           H  
ATOM   3851  OG1 THR A 235      14.326  39.069  26.294  1.00 23.32           O  
ATOM   3852  HG1 THR A 235      15.137  39.536  26.077  1.00 23.32           H  
ATOM   3853  N   SER A 236      17.892  37.683  27.622  1.00 24.52           N  
ATOM   3854  H   SER A 236      18.738  38.222  27.506  1.00 24.52           H  
ATOM   3855  CA  SER A 236      18.153  36.219  27.484  1.00 24.52           C  
ATOM   3856  HA  SER A 236      17.873  35.703  28.403  1.00 24.52           H  
ATOM   3857  C   SER A 236      19.682  35.971  27.244  1.00 24.52           C  
ATOM   3858  CB  SER A 236      17.351  35.625  26.309  1.00 24.52           C  
ATOM   3859  HB2 SER A 236      17.643  34.592  26.122  1.00 24.52           H  
ATOM   3860  HB3 SER A 236      16.298  35.590  26.587  1.00 24.52           H  
ATOM   3861  O   SER A 236      20.468  36.871  27.521  1.00 24.52           O  
ATOM   3862  OG  SER A 236      17.502  36.382  25.120  1.00 24.52           O  
ATOM   3863  HG  SER A 236      18.406  36.324  24.802  1.00 24.52           H  
ATOM   3864  N   TYR A 237      20.068  34.823  26.643  1.00 25.90           N  
ATOM   3865  H   TYR A 237      19.336  34.144  26.490  1.00 25.90           H  
ATOM   3866  CA  TYR A 237      21.419  34.348  26.219  1.00 25.90           C  
ATOM   3867  HA  TYR A 237      21.176  33.517  25.557  1.00 25.90           H  
ATOM   3868  C   TYR A 237      22.300  33.720  27.331  1.00 25.90           C  
ATOM   3869  CB  TYR A 237      22.153  35.379  25.343  1.00 25.90           C  
ATOM   3870  HB2 TYR A 237      23.069  34.926  24.966  1.00 25.90           H  
ATOM   3871  HB3 TYR A 237      22.452  36.228  25.957  1.00 25.90           H  
ATOM   3872  O   TYR A 237      22.063  34.026  28.495  1.00 25.90           O  
ATOM   3873  CG  TYR A 237      21.351  35.868  24.149  1.00 25.90           C  
ATOM   3874  CD1 TYR A 237      21.288  35.087  22.980  1.00 25.90           C  
ATOM   3875  HD1 TYR A 237      21.836  34.158  22.922  1.00 25.90           H  
ATOM   3876  CD2 TYR A 237      20.675  37.103  24.205  1.00 25.90           C  
ATOM   3877  HD2 TYR A 237      20.760  37.716  25.090  1.00 25.90           H  
ATOM   3878  CE1 TYR A 237      20.543  35.532  21.871  1.00 25.90           C  
ATOM   3879  HE1 TYR A 237      20.506  34.947  20.964  1.00 25.90           H  
ATOM   3880  CE2 TYR A 237      19.926  37.552  23.100  1.00 25.90           C  
ATOM   3881  HE2 TYR A 237      19.423  38.507  23.143  1.00 25.90           H  
ATOM   3882  OH  TYR A 237      19.154  37.199  20.854  1.00 25.90           O  
ATOM   3883  HH  TYR A 237      18.785  38.073  21.003  1.00 25.90           H  
ATOM   3884  CZ  TYR A 237      19.864  36.766  21.928  1.00 25.90           C  
ATOM   3885  N   PHE A 238      23.207  32.736  27.140  1.00 24.18           N  
ATOM   3886  H   PHE A 238      23.560  32.446  28.041  1.00 24.18           H  
ATOM   3887  CA  PHE A 238      23.991  32.116  26.023  1.00 24.18           C  
ATOM   3888  HA  PHE A 238      24.289  31.156  26.444  1.00 24.18           H  
ATOM   3889  C   PHE A 238      25.346  32.742  25.620  1.00 24.18           C  
ATOM   3890  CB  PHE A 238      23.210  31.721  24.750  1.00 24.18           C  
ATOM   3891  HB2 PHE A 238      23.892  31.798  23.903  1.00 24.18           H  
ATOM   3892  HB3 PHE A 238      22.415  32.428  24.512  1.00 24.18           H  
ATOM   3893  O   PHE A 238      25.388  33.902  25.227  1.00 24.18           O  
ATOM   3894  CG  PHE A 238      22.679  30.305  24.717  1.00 24.18           C  
ATOM   3895  CD1 PHE A 238      23.539  29.254  24.343  1.00 24.18           C  
ATOM   3896  HD1 PHE A 238      24.577  29.450  24.116  1.00 24.18           H  
ATOM   3897  CD2 PHE A 238      21.327  30.037  25.003  1.00 24.18           C  
ATOM   3898  HD2 PHE A 238      20.665  30.841  25.287  1.00 24.18           H  
ATOM   3899  CE1 PHE A 238      23.049  27.941  24.255  1.00 24.18           C  
ATOM   3900  HE1 PHE A 238      23.717  27.142  23.969  1.00 24.18           H  
ATOM   3901  CE2 PHE A 238      20.837  28.721  24.913  1.00 24.18           C  
ATOM   3902  HE2 PHE A 238      19.801  28.511  25.135  1.00 24.18           H  
ATOM   3903  CZ  PHE A 238      21.699  27.674  24.537  1.00 24.18           C  
ATOM   3904  HZ  PHE A 238      21.328  26.661  24.472  1.00 24.18           H  
ATOM   3905  N   ASP A 239      26.388  31.892  25.574  1.00 25.65           N  
ATOM   3906  H   ASP A 239      26.262  30.974  25.976  1.00 25.65           H  
ATOM   3907  CA  ASP A 239      27.484  31.901  24.579  1.00 25.65           C  
ATOM   3908  HA  ASP A 239      27.035  32.193  23.630  1.00 25.65           H  
ATOM   3909  C   ASP A 239      28.051  30.456  24.380  1.00 25.65           C  
ATOM   3910  CB  ASP A 239      28.567  32.948  24.908  1.00 25.65           C  
ATOM   3911  HB2 ASP A 239      29.361  32.491  25.498  1.00 25.65           H  
ATOM   3912  HB3 ASP A 239      28.128  33.751  25.499  1.00 25.65           H  
ATOM   3913  O   ASP A 239      27.380  29.510  24.804  1.00 25.65           O  
ATOM   3914  CG  ASP A 239      29.148  33.560  23.620  1.00 25.65           C  
ATOM   3915  OD1 ASP A 239      29.150  32.847  22.585  1.00 25.65           O  
ATOM   3916  OD2 ASP A 239      29.538  34.746  23.661  1.00 25.65           O  
ATOM   3917  N   ASN A 240      29.191  30.256  23.688  1.00 24.76           N  
ATOM   3918  H   ASN A 240      29.694  31.081  23.396  1.00 24.76           H  
ATOM   3919  CA  ASN A 240      29.532  29.009  22.961  1.00 24.76           C  
ATOM   3920  HA  ASN A 240      28.923  28.194  23.352  1.00 24.76           H  
ATOM   3921  C   ASN A 240      31.024  28.543  23.028  1.00 24.76           C  
ATOM   3922  CB  ASN A 240      29.158  29.237  21.475  1.00 24.76           C  
ATOM   3923  HB2 ASN A 240      29.286  28.310  20.915  1.00 24.76           H  
ATOM   3924  HB3 ASN A 240      29.845  29.972  21.056  1.00 24.76           H  
ATOM   3925  O   ASN A 240      31.887  29.275  23.499  1.00 24.76           O  
ATOM   3926  CG  ASN A 240      27.742  29.725  21.221  1.00 24.76           C  
ATOM   3927  ND2 ASN A 240      27.514  31.019  21.236  1.00 24.76           N  
ATOM   3928 HD21 ASN A 240      26.570  31.332  21.065  1.00 24.76           H  
ATOM   3929 HD22 ASN A 240      28.240  31.655  21.535  1.00 24.76           H  
ATOM   3930  OD1 ASN A 240      26.824  28.959  20.975  1.00 24.76           O  
ATOM   3931  N   GLU A 241      31.294  27.363  22.429  1.00 25.60           N  
ATOM   3932  H   GLU A 241      30.485  26.854  22.103  1.00 25.60           H  
ATOM   3933  CA  GLU A 241      32.607  26.741  22.076  1.00 25.60           C  
ATOM   3934  HA  GLU A 241      32.349  25.835  21.527  1.00 25.60           H  
ATOM   3935  C   GLU A 241      33.489  26.212  23.251  1.00 25.60           C  
ATOM   3936  CB  GLU A 241      33.370  27.613  21.049  1.00 25.60           C  
ATOM   3937  HB2 GLU A 241      33.814  28.474  21.550  1.00 25.60           H  
ATOM   3938  HB3 GLU A 241      34.166  27.001  20.626  1.00 25.60           H  
ATOM   3939  O   GLU A 241      33.290  26.603  24.396  1.00 25.60           O  
ATOM   3940  CG  GLU A 241      32.518  28.091  19.857  1.00 25.60           C  
ATOM   3941  HG2 GLU A 241      31.870  28.905  20.183  1.00 25.60           H  
ATOM   3942  HG3 GLU A 241      31.881  27.264  19.542  1.00 25.60           H  
ATOM   3943  CD  GLU A 241      33.344  28.563  18.643  1.00 25.60           C  
ATOM   3944  OE1 GLU A 241      32.770  28.547  17.527  1.00 25.60           O  
ATOM   3945  OE2 GLU A 241      34.533  28.922  18.808  1.00 25.60           O  
ATOM   3946  N   ILE A 242      34.440  25.265  23.089  1.00 26.90           N  
ATOM   3947  H   ILE A 242      34.846  24.959  23.962  1.00 26.90           H  
ATOM   3948  CA  ILE A 242      34.958  24.536  21.900  1.00 26.90           C  
ATOM   3949  HA  ILE A 242      34.163  24.488  21.156  1.00 26.90           H  
ATOM   3950  C   ILE A 242      35.367  23.074  22.247  1.00 26.90           C  
ATOM   3951  CB  ILE A 242      36.174  25.308  21.308  1.00 26.90           C  
ATOM   3952  HB  ILE A 242      35.994  26.375  21.443  1.00 26.90           H  
ATOM   3953  O   ILE A 242      35.637  22.779  23.409  1.00 26.90           O  
ATOM   3954  CG1 ILE A 242      36.291  25.054  19.787  1.00 26.90           C  
ATOM   3955 HG12 ILE A 242      35.309  25.181  19.332  1.00 26.90           H  
ATOM   3956 HG13 ILE A 242      36.621  24.031  19.605  1.00 26.90           H  
ATOM   3957  CG2 ILE A 242      37.499  25.022  22.041  1.00 26.90           C  
ATOM   3958 HG21 ILE A 242      37.351  25.120  23.116  1.00 26.90           H  
ATOM   3959 HG22 ILE A 242      37.853  24.015  21.820  1.00 26.90           H  
ATOM   3960 HG23 ILE A 242      38.259  25.742  21.735  1.00 26.90           H  
ATOM   3961  CD1 ILE A 242      37.253  26.012  19.074  1.00 26.90           C  
ATOM   3962 HD11 ILE A 242      37.214  25.826  18.000  1.00 26.90           H  
ATOM   3963 HD12 ILE A 242      38.275  25.853  19.418  1.00 26.90           H  
ATOM   3964 HD13 ILE A 242      36.957  27.043  19.263  1.00 26.90           H  
ATOM   3965  N   ASP A 243      35.510  22.191  21.244  1.00 25.32           N  
ATOM   3966  H   ASP A 243      35.290  22.494  20.306  1.00 25.32           H  
ATOM   3967  CA  ASP A 243      35.953  20.782  21.372  1.00 25.32           C  
ATOM   3968  HA  ASP A 243      36.276  20.575  22.392  1.00 25.32           H  
ATOM   3969  C   ASP A 243      37.093  20.424  20.386  1.00 25.32           C  
ATOM   3970  CB  ASP A 243      34.796  19.826  21.011  1.00 25.32           C  
ATOM   3971  HB2 ASP A 243      34.448  20.058  20.005  1.00 25.32           H  
ATOM   3972  HB3 ASP A 243      35.190  18.810  20.981  1.00 25.32           H  
ATOM   3973  O   ASP A 243      36.985  20.777  19.211  1.00 25.32           O  
ATOM   3974  CG  ASP A 243      33.595  19.831  21.955  1.00 25.32           C  
ATOM   3975  OD1 ASP A 243      33.635  19.046  22.928  1.00 25.32           O  
ATOM   3976  OD2 ASP A 243      32.604  20.524  21.626  1.00 25.32           O  
ATOM   3977  N   ASP A 244      38.097  19.624  20.802  1.00 28.85           N  
ATOM   3978  H   ASP A 244      38.240  19.558  21.799  1.00 28.85           H  
ATOM   3979  CA  ASP A 244      38.529  18.407  20.065  1.00 28.85           C  
ATOM   3980  HA  ASP A 244      37.606  17.858  19.876  1.00 28.85           H  
ATOM   3981  C   ASP A 244      39.460  17.458  20.883  1.00 28.85           C  
ATOM   3982  CB  ASP A 244      39.204  18.700  18.692  1.00 28.85           C  
ATOM   3983  HB2 ASP A 244      38.849  19.634  18.257  1.00 28.85           H  
ATOM   3984  HB3 ASP A 244      40.279  18.809  18.837  1.00 28.85           H  
ATOM   3985  O   ASP A 244      40.027  17.847  21.898  1.00 28.85           O  
ATOM   3986  CG  ASP A 244      38.941  17.585  17.662  1.00 28.85           C  
ATOM   3987  OD1 ASP A 244      38.162  16.641  17.945  1.00 28.85           O  
ATOM   3988  OD2 ASP A 244      39.540  17.566  16.559  1.00 28.85           O  
ATOM   3989  N   LYS A 245      39.594  16.213  20.388  1.00 30.37           N  
ATOM   3990  H   LYS A 245      38.957  16.060  19.619  1.00 30.37           H  
ATOM   3991  CA  LYS A 245      40.693  15.203  20.459  1.00 30.37           C  
ATOM   3992  HA  LYS A 245      40.226  14.248  20.699  1.00 30.37           H  
ATOM   3993  C   LYS A 245      41.883  15.355  21.439  1.00 30.37           C  
ATOM   3994  CB  LYS A 245      41.276  15.123  19.034  1.00 30.37           C  
ATOM   3995  HB2 LYS A 245      42.289  14.721  19.041  1.00 30.37           H  
ATOM   3996  HB3 LYS A 245      41.339  16.128  18.615  1.00 30.37           H  
ATOM   3997  O   LYS A 245      42.531  16.391  21.485  1.00 30.37           O  
ATOM   3998  CG  LYS A 245      40.392  14.237  18.153  1.00 30.37           C  
ATOM   3999  HG2 LYS A 245      40.459  13.205  18.499  1.00 30.37           H  
ATOM   4000  HG3 LYS A 245      39.350  14.534  18.272  1.00 30.37           H  
ATOM   4001  CD  LYS A 245      40.808  14.291  16.679  1.00 30.37           C  
ATOM   4002  HD2 LYS A 245      41.208  15.275  16.435  1.00 30.37           H  
ATOM   4003  HD3 LYS A 245      41.585  13.545  16.509  1.00 30.37           H  
ATOM   4004  CE  LYS A 245      39.605  14.001  15.781  1.00 30.37           C  
ATOM   4005  HE2 LYS A 245      39.135  13.078  16.122  1.00 30.37           H  
ATOM   4006  HE3 LYS A 245      39.963  13.859  14.762  1.00 30.37           H  
ATOM   4007  NZ  LYS A 245      38.649  15.133  15.832  1.00 30.37           N  
ATOM   4008  HZ1 LYS A 245      37.847  15.055  15.223  1.00 30.37           H  
ATOM   4009  HZ2 LYS A 245      38.322  15.299  16.774  1.00 30.37           H  
ATOM   4010  HZ3 LYS A 245      39.110  16.023  15.709  1.00 30.37           H  
ATOM   4011  N   GLU A 246      42.390  14.274  22.059  1.00 31.90           N  
ATOM   4012  H   GLU A 246      43.220  14.474  22.599  1.00 31.90           H  
ATOM   4013  CA  GLU A 246      41.924  12.867  22.144  1.00 31.90           C  
ATOM   4014  HA  GLU A 246      40.862  12.864  22.389  1.00 31.90           H  
ATOM   4015  C   GLU A 246      42.682  12.080  23.249  1.00 31.90           C  
ATOM   4016  CB  GLU A 246      42.162  12.111  20.811  1.00 31.90           C  
ATOM   4017  HB2 GLU A 246      42.330  12.811  19.992  1.00 31.90           H  
ATOM   4018  HB3 GLU A 246      43.067  11.507  20.885  1.00 31.90           H  
ATOM   4019  O   GLU A 246      43.775  12.476  23.639  1.00 31.90           O  
ATOM   4020  CG  GLU A 246      40.981  11.206  20.434  1.00 31.90           C  
ATOM   4021  HG2 GLU A 246      40.782  10.521  21.258  1.00 31.90           H  
ATOM   4022  HG3 GLU A 246      40.088  11.818  20.307  1.00 31.90           H  
ATOM   4023  CD  GLU A 246      41.264  10.405  19.150  1.00 31.90           C  
ATOM   4024  OE1 GLU A 246      40.721  10.772  18.081  1.00 31.90           O  
ATOM   4025  OE2 GLU A 246      42.011   9.405  19.256  1.00 31.90           O  
ATOM   4026  N   ASN A 247      42.124  10.937  23.682  1.00 35.54           N  
ATOM   4027  H   ASN A 247      41.186  10.755  23.353  1.00 35.54           H  
ATOM   4028  CA  ASN A 247      42.803   9.754  24.262  1.00 35.54           C  
ATOM   4029  HA  ASN A 247      42.117   9.306  24.981  1.00 35.54           H  
ATOM   4030  C   ASN A 247      44.119   9.980  25.058  1.00 35.54           C  
ATOM   4031  CB  ASN A 247      42.998   8.731  23.116  1.00 35.54           C  
ATOM   4032  HB2 ASN A 247      43.431   9.227  22.248  1.00 35.54           H  
ATOM   4033  HB3 ASN A 247      43.698   7.960  23.438  1.00 35.54           H  
ATOM   4034  O   ASN A 247      45.211   9.774  24.524  1.00 35.54           O  
ATOM   4035  CG  ASN A 247      41.722   8.009  22.725  1.00 35.54           C  
ATOM   4036  ND2 ASN A 247      41.420   7.865  21.458  1.00 35.54           N  
ATOM   4037 HD21 ASN A 247      40.540   7.414  21.252  1.00 35.54           H  
ATOM   4038 HD22 ASN A 247      41.923   8.350  20.728  1.00 35.54           H  
ATOM   4039  OD1 ASN A 247      40.963   7.546  23.558  1.00 35.54           O  
ATOM   4040  N   ILE A 248      44.026  10.306  26.358  1.00 29.57           N  
ATOM   4041  H   ILE A 248      43.111  10.409  26.772  1.00 29.57           H  
ATOM   4042  CA  ILE A 248      45.186  10.417  27.272  1.00 29.57           C  
ATOM   4043  HA  ILE A 248      45.907   9.662  26.961  1.00 29.57           H  
ATOM   4044  C   ILE A 248      44.818  10.051  28.740  1.00 29.57           C  
ATOM   4045  CB  ILE A 248      45.858  11.804  27.054  1.00 29.57           C  
ATOM   4046  HB  ILE A 248      45.794  12.017  25.987  1.00 29.57           H  
ATOM   4047  O   ILE A 248      43.836   9.346  28.960  1.00 29.57           O  
ATOM   4048  CG1 ILE A 248      47.375  11.766  27.366  1.00 29.57           C  
ATOM   4049 HG12 ILE A 248      47.808  10.889  26.885  1.00 29.57           H  
ATOM   4050 HG13 ILE A 248      47.553  11.686  28.439  1.00 29.57           H  
ATOM   4051  CG2 ILE A 248      45.117  12.954  27.760  1.00 29.57           C  
ATOM   4052 HG21 ILE A 248      45.281  12.932  28.838  1.00 29.57           H  
ATOM   4053 HG22 ILE A 248      44.048  12.880  27.563  1.00 29.57           H  
ATOM   4054 HG23 ILE A 248      45.463  13.911  27.372  1.00 29.57           H  
ATOM   4055  CD1 ILE A 248      48.138  12.994  26.857  1.00 29.57           C  
ATOM   4056 HD11 ILE A 248      47.959  13.130  25.791  1.00 29.57           H  
ATOM   4057 HD12 ILE A 248      47.821  13.885  27.398  1.00 29.57           H  
ATOM   4058 HD13 ILE A 248      49.206  12.848  27.023  1.00 29.57           H  
ATOM   4059  N   ASN A 249      45.642  10.462  29.713  1.00 26.73           N  
ATOM   4060  H   ASN A 249      46.420  11.031  29.414  1.00 26.73           H  
ATOM   4061  CA  ASN A 249      45.633  10.151  31.155  1.00 26.73           C  
ATOM   4062  HA  ASN A 249      45.882   9.092  31.227  1.00 26.73           H  
ATOM   4063  C   ASN A 249      44.290  10.366  31.904  1.00 26.73           C  
ATOM   4064  CB  ASN A 249      46.751  11.010  31.777  1.00 26.73           C  
ATOM   4065  HB2 ASN A 249      46.479  11.299  32.792  1.00 26.73           H  
ATOM   4066  HB3 ASN A 249      46.868  11.947  31.231  1.00 26.73           H  
ATOM   4067  O   ASN A 249      43.468  11.155  31.450  1.00 26.73           O  
ATOM   4068  CG  ASN A 249      48.084  10.293  31.799  1.00 26.73           C  
ATOM   4069  ND2 ASN A 249      48.551   9.895  32.957  1.00 26.73           N  
ATOM   4070 HD21 ASN A 249      49.452   9.439  32.978  1.00 26.73           H  
ATOM   4071 HD22 ASN A 249      48.023  10.093  33.795  1.00 26.73           H  
ATOM   4072  OD1 ASN A 249      48.705  10.064  30.774  1.00 26.73           O  
ATOM   4073  N   ASN A 250      43.958   9.734  33.048  1.00 24.47           N  
ATOM   4074  H   ASN A 250      42.999   9.953  33.279  1.00 24.47           H  
ATOM   4075  CA  ASN A 250      44.678   9.028  34.146  1.00 24.47           C  
ATOM   4076  HA  ASN A 250      43.873   8.594  34.739  1.00 24.47           H  
ATOM   4077  C   ASN A 250      45.450   9.878  35.191  1.00 24.47           C  
ATOM   4078  CB  ASN A 250      45.506   7.796  33.699  1.00 24.47           C  
ATOM   4079  HB2 ASN A 250      46.212   7.554  34.493  1.00 24.47           H  
ATOM   4080  HB3 ASN A 250      46.129   7.993  32.827  1.00 24.47           H  
ATOM   4081  O   ASN A 250      46.599  10.232  34.937  1.00 24.47           O  
ATOM   4082  CG  ASN A 250      44.679   6.550  33.471  1.00 24.47           C  
ATOM   4083  ND2 ASN A 250      44.273   5.895  34.531  1.00 24.47           N  
ATOM   4084 HD21 ASN A 250      43.721   5.062  34.386  1.00 24.47           H  
ATOM   4085 HD22 ASN A 250      44.562   6.219  35.444  1.00 24.47           H  
ATOM   4086  OD1 ASN A 250      44.403   6.140  32.358  1.00 24.47           O  
ATOM   4087  N   ASN A 251      44.881   9.974  36.410  1.00 25.18           N  
ATOM   4088  H   ASN A 251      43.920   9.673  36.486  1.00 25.18           H  
ATOM   4089  CA  ASN A 251      45.560  10.134  37.720  1.00 25.18           C  
ATOM   4090  HA  ASN A 251      44.780  10.045  38.476  1.00 25.18           H  
ATOM   4091  C   ASN A 251      46.240  11.501  38.014  1.00 25.18           C  
ATOM   4092  CB  ASN A 251      46.516   8.926  37.893  1.00 25.18           C  
ATOM   4093  HB2 ASN A 251      47.065   9.028  38.829  1.00 25.18           H  
ATOM   4094  HB3 ASN A 251      47.269   8.939  37.105  1.00 25.18           H  
ATOM   4095  O   ASN A 251      46.731  12.142  37.089  1.00 25.18           O  
ATOM   4096  CG  ASN A 251      45.817   7.567  37.861  1.00 25.18           C  
ATOM   4097  ND2 ASN A 251      45.725   6.864  38.956  1.00 25.18           N  
ATOM   4098 HD21 ASN A 251      45.116   6.058  38.967  1.00 25.18           H  
ATOM   4099 HD22 ASN A 251      45.964   7.318  39.826  1.00 25.18           H  
ATOM   4100  OD1 ASN A 251      45.350   7.093  36.831  1.00 25.18           O  
ATOM   4101  N   ASP A 252      46.364  12.016  39.250  1.00 28.60           N  
ATOM   4102  H   ASP A 252      46.921  12.859  39.269  1.00 28.60           H  
ATOM   4103  CA  ASP A 252      45.738  11.776  40.584  1.00 28.60           C  
ATOM   4104  HA  ASP A 252      44.662  11.627  40.496  1.00 28.60           H  
ATOM   4105  C   ASP A 252      45.989  13.036  41.465  1.00 28.60           C  
ATOM   4106  CB  ASP A 252      46.384  10.592  41.344  1.00 28.60           C  
ATOM   4107  HB2 ASP A 252      47.451  10.568  41.123  1.00 28.60           H  
ATOM   4108  HB3 ASP A 252      46.283  10.756  42.417  1.00 28.60           H  
ATOM   4109  O   ASP A 252      46.918  13.786  41.162  1.00 28.60           O  
ATOM   4110  CG  ASP A 252      45.772   9.221  41.068  1.00 28.60           C  
ATOM   4111  OD1 ASP A 252      44.613   9.143  40.604  1.00 28.60           O  
ATOM   4112  OD2 ASP A 252      46.514   8.218  41.188  1.00 28.60           O  
ATOM   4113  N   ASP A 253      45.222  13.255  42.548  1.00 26.94           N  
ATOM   4114  H   ASP A 253      44.456  12.624  42.738  1.00 26.94           H  
ATOM   4115  CA  ASP A 253      45.572  14.140  43.690  1.00 26.94           C  
ATOM   4116  HA  ASP A 253      46.587  13.893  44.001  1.00 26.94           H  
ATOM   4117  C   ASP A 253      44.631  13.872  44.900  1.00 26.94           C  
ATOM   4118  CB  ASP A 253      45.513  15.638  43.285  1.00 26.94           C  
ATOM   4119  HB2 ASP A 253      44.709  16.129  43.834  1.00 26.94           H  
ATOM   4120  HB3 ASP A 253      45.261  15.723  42.228  1.00 26.94           H  
ATOM   4121  O   ASP A 253      43.457  13.566  44.688  1.00 26.94           O  
ATOM   4122  CG  ASP A 253      46.815  16.424  43.538  1.00 26.94           C  
ATOM   4123  OD1 ASP A 253      47.611  16.018  44.417  1.00 26.94           O  
ATOM   4124  OD2 ASP A 253      46.989  17.477  42.877  1.00 26.94           O  
ATOM   4125  N   ASP A 254      45.111  14.009  46.149  1.00 27.36           N  
ATOM   4126  H   ASP A 254      46.053  14.361  46.250  1.00 27.36           H  
ATOM   4127  CA  ASP A 254      44.405  13.631  47.403  1.00 27.36           C  
ATOM   4128  HA  ASP A 254      43.346  13.477  47.197  1.00 27.36           H  
ATOM   4129  C   ASP A 254      44.531  14.700  48.521  1.00 27.36           C  
ATOM   4130  CB  ASP A 254      44.983  12.314  47.965  1.00 27.36           C  
ATOM   4131  HB2 ASP A 254      44.643  12.198  48.994  1.00 27.36           H  
ATOM   4132  HB3 ASP A 254      46.070  12.389  47.995  1.00 27.36           H  
ATOM   4133  O   ASP A 254      45.559  15.374  48.610  1.00 27.36           O  
ATOM   4134  CG  ASP A 254      44.572  11.042  47.215  1.00 27.36           C  
ATOM   4135  OD1 ASP A 254      43.351  10.769  47.162  1.00 27.36           O  
ATOM   4136  OD2 ASP A 254      45.488  10.301  46.786  1.00 27.36           O  
ATOM   4137  N   PHE A 255      43.535  14.831  49.422  1.00 24.45           N  
ATOM   4138  H   PHE A 255      42.722  14.239  49.326  1.00 24.45           H  
ATOM   4139  CA  PHE A 255      43.645  15.621  50.674  1.00 24.45           C  
ATOM   4140  HA  PHE A 255      44.607  15.375  51.123  1.00 24.45           H  
ATOM   4141  C   PHE A 255      42.550  15.308  51.728  1.00 24.45           C  
ATOM   4142  CB  PHE A 255      43.630  17.135  50.361  1.00 24.45           C  
ATOM   4143  HB2 PHE A 255      42.744  17.595  50.800  1.00 24.45           H  
ATOM   4144  HB3 PHE A 255      43.551  17.290  49.285  1.00 24.45           H  
ATOM   4145  O   PHE A 255      41.374  15.205  51.381  1.00 24.45           O  
ATOM   4146  CG  PHE A 255      44.855  17.878  50.867  1.00 24.45           C  
ATOM   4147  CD1 PHE A 255      44.969  18.218  52.229  1.00 24.45           C  
ATOM   4148  HD1 PHE A 255      44.179  17.959  52.918  1.00 24.45           H  
ATOM   4149  CD2 PHE A 255      45.897  18.208  49.979  1.00 24.45           C  
ATOM   4150  HD2 PHE A 255      45.827  17.922  48.940  1.00 24.45           H  
ATOM   4151  CE1 PHE A 255      46.118  18.881  52.697  1.00 24.45           C  
ATOM   4152  HE1 PHE A 255      46.201  19.123  53.747  1.00 24.45           H  
ATOM   4153  CE2 PHE A 255      47.045  18.873  50.446  1.00 24.45           C  
ATOM   4154  HE2 PHE A 255      47.845  19.099  49.756  1.00 24.45           H  
ATOM   4155  CZ  PHE A 255      47.157  19.209  51.806  1.00 24.45           C  
ATOM   4156  HZ  PHE A 255      48.045  19.705  52.169  1.00 24.45           H  
ATOM   4157  N   ASP A 256      42.920  15.275  53.019  1.00 28.92           N  
ATOM   4158  H   ASP A 256      43.904  15.376  53.223  1.00 28.92           H  
ATOM   4159  CA  ASP A 256      42.047  15.014  54.189  1.00 28.92           C  
ATOM   4160  HA  ASP A 256      41.031  14.806  53.852  1.00 28.92           H  
ATOM   4161  C   ASP A 256      42.005  16.189  55.199  1.00 28.92           C  
ATOM   4162  CB  ASP A 256      42.560  13.780  54.956  1.00 28.92           C  
ATOM   4163  HB2 ASP A 256      41.961  13.653  55.857  1.00 28.92           H  
ATOM   4164  HB3 ASP A 256      43.585  13.966  55.274  1.00 28.92           H  
ATOM   4165  O   ASP A 256      42.929  17.008  55.233  1.00 28.92           O  
ATOM   4166  CG  ASP A 256      42.502  12.471  54.171  1.00 28.92           C  
ATOM   4167  OD1 ASP A 256      41.382  11.928  54.045  1.00 28.92           O  
ATOM   4168  OD2 ASP A 256      43.591  11.994  53.779  1.00 28.92           O  
ATOM   4169  N   ILE A 257      40.984  16.236  56.078  1.00 24.40           N  
ATOM   4170  H   ILE A 257      40.262  15.535  55.996  1.00 24.40           H  
ATOM   4171  CA  ILE A 257      40.995  16.985  57.360  1.00 24.40           C  
ATOM   4172  HA  ILE A 257      41.978  16.818  57.801  1.00 24.40           H  
ATOM   4173  C   ILE A 257      39.964  16.425  58.378  1.00 24.40           C  
ATOM   4174  CB  ILE A 257      40.841  18.511  57.121  1.00 24.40           C  
ATOM   4175  HB  ILE A 257      41.387  18.761  56.211  1.00 24.40           H  
ATOM   4176  O   ILE A 257      39.087  15.647  58.007  1.00 24.40           O  
ATOM   4177  CG1 ILE A 257      41.508  19.318  58.261  1.00 24.40           C  
ATOM   4178 HG12 ILE A 257      42.471  18.868  58.498  1.00 24.40           H  
ATOM   4179 HG13 ILE A 257      40.887  19.282  59.156  1.00 24.40           H  
ATOM   4180  CG2 ILE A 257      39.378  18.930  56.892  1.00 24.40           C  
ATOM   4181 HG21 ILE A 257      38.934  18.292  56.129  1.00 24.40           H  
ATOM   4182 HG22 ILE A 257      39.330  19.965  56.552  1.00 24.40           H  
ATOM   4183 HG23 ILE A 257      38.805  18.827  57.813  1.00 24.40           H  
ATOM   4184  CD1 ILE A 257      41.764  20.788  57.905  1.00 24.40           C  
ATOM   4185 HD11 ILE A 257      42.372  20.851  57.002  1.00 24.40           H  
ATOM   4186 HD12 ILE A 257      42.296  21.268  58.726  1.00 24.40           H  
ATOM   4187 HD13 ILE A 257      40.820  21.309  57.747  1.00 24.40           H  
ATOM   4188  N   ASP A 258      40.094  16.799  59.656  1.00 24.32           N  
ATOM   4189  H   ASP A 258      40.882  17.390  59.879  1.00 24.32           H  
ATOM   4190  CA  ASP A 258      39.417  16.226  60.836  1.00 24.32           C  
ATOM   4191  HA  ASP A 258      39.522  15.142  60.780  1.00 24.32           H  
ATOM   4192  C   ASP A 258      37.905  16.539  61.011  1.00 24.32           C  
ATOM   4193  CB  ASP A 258      40.157  16.707  62.103  1.00 24.32           C  
ATOM   4194  HB2 ASP A 258      39.908  17.754  62.274  1.00 24.32           H  
ATOM   4195  HB3 ASP A 258      39.793  16.141  62.960  1.00 24.32           H  
ATOM   4196  O   ASP A 258      37.361  17.496  60.456  1.00 24.32           O  
ATOM   4197  CG  ASP A 258      41.685  16.585  62.035  1.00 24.32           C  
ATOM   4198  OD1 ASP A 258      42.231  15.674  62.697  1.00 24.32           O  
ATOM   4199  OD2 ASP A 258      42.297  17.437  61.347  1.00 24.32           O  
ATOM   4200  N   GLU A 259      37.234  15.763  61.879  1.00 25.81           N  
ATOM   4201  H   GLU A 259      37.746  15.020  62.332  1.00 25.81           H  
ATOM   4202  CA  GLU A 259      35.849  15.991  62.340  1.00 25.81           C  
ATOM   4203  HA  GLU A 259      35.236  16.253  61.478  1.00 25.81           H  
ATOM   4204  C   GLU A 259      35.731  17.127  63.383  1.00 25.81           C  
ATOM   4205  CB  GLU A 259      35.268  14.713  62.986  1.00 25.81           C  
ATOM   4206  HB2 GLU A 259      35.886  14.444  63.842  1.00 25.81           H  
ATOM   4207  HB3 GLU A 259      34.271  14.948  63.359  1.00 25.81           H  
ATOM   4208  O   GLU A 259      36.570  17.257  64.277  1.00 25.81           O  
ATOM   4209  CG  GLU A 259      35.145  13.491  62.065  1.00 25.81           C  
ATOM   4210  HG2 GLU A 259      34.565  13.771  61.186  1.00 25.81           H  
ATOM   4211  HG3 GLU A 259      36.137  13.187  61.733  1.00 25.81           H  
ATOM   4212  CD  GLU A 259      34.463  12.319  62.796  1.00 25.81           C  
ATOM   4213  OE1 GLU A 259      33.283  12.034  62.480  1.00 25.81           O  
ATOM   4214  OE2 GLU A 259      35.117  11.711  63.676  1.00 25.81           O  
ATOM   4215  N   ILE A 260      34.630  17.895  63.353  1.00 24.64           N  
ATOM   4216  H   ILE A 260      33.959  17.750  62.613  1.00 24.64           H  
ATOM   4217  CA  ILE A 260      34.221  18.803  64.445  1.00 24.64           C  
ATOM   4218  HA  ILE A 260      34.472  18.295  65.377  1.00 24.64           H  
ATOM   4219  C   ILE A 260      32.692  19.025  64.459  1.00 24.64           C  
ATOM   4220  CB  ILE A 260      35.039  20.118  64.392  1.00 24.64           C  
ATOM   4221  HB  ILE A 260      36.076  19.848  64.196  1.00 24.64           H  
ATOM   4222  O   ILE A 260      32.032  18.866  63.434  1.00 24.64           O  
ATOM   4223  CG1 ILE A 260      35.020  20.833  65.762  1.00 24.64           C  
ATOM   4224 HG12 ILE A 260      34.047  21.296  65.925  1.00 24.64           H  
ATOM   4225 HG13 ILE A 260      35.185  20.096  66.548  1.00 24.64           H  
ATOM   4226  CG2 ILE A 260      34.585  21.045  63.251  1.00 24.64           C  
ATOM   4227 HG21 ILE A 260      35.283  21.875  63.140  1.00 24.64           H  
ATOM   4228 HG22 ILE A 260      34.573  20.487  62.314  1.00 24.64           H  
ATOM   4229 HG23 ILE A 260      33.585  21.432  63.446  1.00 24.64           H  
ATOM   4230  CD1 ILE A 260      36.105  21.909  65.905  1.00 24.64           C  
ATOM   4231 HD11 ILE A 260      36.075  22.317  66.915  1.00 24.64           H  
ATOM   4232 HD12 ILE A 260      35.934  22.718  65.195  1.00 24.64           H  
ATOM   4233 HD13 ILE A 260      37.087  21.470  65.729  1.00 24.64           H  
ATOM   4234  N   ASP A 261      32.125  19.377  65.620  1.00 22.37           N  
ATOM   4235  H   ASP A 261      32.728  19.578  66.405  1.00 22.37           H  
ATOM   4236  CA  ASP A 261      30.674  19.394  65.896  1.00 22.37           C  
ATOM   4237  HA  ASP A 261      30.130  19.519  64.960  1.00 22.37           H  
ATOM   4238  C   ASP A 261      30.257  20.562  66.836  1.00 22.37           C  
ATOM   4239  CB  ASP A 261      30.306  18.003  66.476  1.00 22.37           C  
ATOM   4240  HB2 ASP A 261      30.844  17.870  67.414  1.00 22.37           H  
ATOM   4241  HB3 ASP A 261      30.653  17.234  65.785  1.00 22.37           H  
ATOM   4242  O   ASP A 261      31.094  21.318  67.335  1.00 22.37           O  
ATOM   4243  CG  ASP A 261      28.807  17.762  66.725  1.00 22.37           C  
ATOM   4244  OD1 ASP A 261      27.977  18.351  65.992  1.00 22.37           O  
ATOM   4245  OD2 ASP A 261      28.486  17.072  67.717  1.00 22.37           O  
ATOM   4246  N   PHE A 262      28.953  20.655  67.119  1.00 21.34           N  
ATOM   4247  H   PHE A 262      28.384  19.958  66.658  1.00 21.34           H  
ATOM   4248  CA  PHE A 262      28.235  21.566  68.017  1.00 21.34           C  
ATOM   4249  HA  PHE A 262      27.236  21.132  68.039  1.00 21.34           H  
ATOM   4250  C   PHE A 262      27.955  22.995  67.516  1.00 21.34           C  
ATOM   4251  CB  PHE A 262      28.724  21.461  69.478  1.00 21.34           C  
ATOM   4252  HB2 PHE A 262      29.715  21.010  69.519  1.00 21.34           H  
ATOM   4253  HB3 PHE A 262      28.815  22.456  69.912  1.00 21.34           H  
ATOM   4254  O   PHE A 262      28.395  23.437  66.460  1.00 21.34           O  
ATOM   4255  CG  PHE A 262      27.783  20.630  70.329  1.00 21.34           C  
ATOM   4256  CD1 PHE A 262      26.841  21.246  71.177  1.00 21.34           C  
ATOM   4257  HD1 PHE A 262      26.822  22.321  71.277  1.00 21.34           H  
ATOM   4258  CD2 PHE A 262      27.794  19.230  70.203  1.00 21.34           C  
ATOM   4259  HD2 PHE A 262      28.499  18.752  69.538  1.00 21.34           H  
ATOM   4260  CE1 PHE A 262      25.915  20.460  71.890  1.00 21.34           C  
ATOM   4261  HE1 PHE A 262      25.191  20.933  72.537  1.00 21.34           H  
ATOM   4262  CE2 PHE A 262      26.868  18.445  70.910  1.00 21.34           C  
ATOM   4263  HE2 PHE A 262      26.878  17.373  70.777  1.00 21.34           H  
ATOM   4264  CZ  PHE A 262      25.927  19.059  71.754  1.00 21.34           C  
ATOM   4265  HZ  PHE A 262      25.211  18.453  72.289  1.00 21.34           H  
ATOM   4266  N   ASN A 263      27.048  23.671  68.233  1.00 24.95           N  
ATOM   4267  H   ASN A 263      26.787  23.290  69.131  1.00 24.95           H  
ATOM   4268  CA  ASN A 263      26.284  24.832  67.764  1.00 24.95           C  
ATOM   4269  HA  ASN A 263      26.736  25.233  66.856  1.00 24.95           H  
ATOM   4270  C   ASN A 263      26.239  25.961  68.812  1.00 24.95           C  
ATOM   4271  CB  ASN A 263      24.842  24.372  67.451  1.00 24.95           C  
ATOM   4272  HB2 ASN A 263      24.504  23.660  68.203  1.00 24.95           H  
ATOM   4273  HB3 ASN A 263      24.179  25.236  67.500  1.00 24.95           H  
ATOM   4274  O   ASN A 263      26.154  25.695  70.010  1.00 24.95           O  
ATOM   4275  CG  ASN A 263      24.646  23.764  66.072  1.00 24.95           C  
ATOM   4276  ND2 ASN A 263      25.167  22.591  65.801  1.00 24.95           N  
ATOM   4277 HD21 ASN A 263      25.059  22.259  64.853  1.00 24.95           H  
ATOM   4278 HD22 ASN A 263      25.791  22.127  66.445  1.00 24.95           H  
ATOM   4279  OD1 ASN A 263      23.984  24.337  65.226  1.00 24.95           O  
ATOM   4280  N   LEU A 264      26.159  27.211  68.340  1.00 23.24           N  
ATOM   4281  H   LEU A 264      26.204  27.328  67.338  1.00 23.24           H  
ATOM   4282  CA  LEU A 264      25.674  28.387  69.083  1.00 23.24           C  
ATOM   4283  HA  LEU A 264      25.422  28.068  70.094  1.00 23.24           H  
ATOM   4284  C   LEU A 264      24.385  28.873  68.382  1.00 23.24           C  
ATOM   4285  CB  LEU A 264      26.783  29.462  69.148  1.00 23.24           C  
ATOM   4286  HB2 LEU A 264      27.603  29.191  68.484  1.00 23.24           H  
ATOM   4287  HB3 LEU A 264      26.376  30.403  68.777  1.00 23.24           H  
ATOM   4288  O   LEU A 264      24.343  28.867  67.156  1.00 23.24           O  
ATOM   4289  CG  LEU A 264      27.344  29.709  70.562  1.00 23.24           C  
ATOM   4290  HG  LEU A 264      26.534  30.015  71.224  1.00 23.24           H  
ATOM   4291  CD1 LEU A 264      28.027  28.476  71.159  1.00 23.24           C  
ATOM   4292 HD11 LEU A 264      28.465  28.724  72.126  1.00 23.24           H  
ATOM   4293 HD12 LEU A 264      27.300  27.679  71.308  1.00 23.24           H  
ATOM   4294 HD13 LEU A 264      28.809  28.120  70.487  1.00 23.24           H  
ATOM   4295  CD2 LEU A 264      28.376  30.838  70.519  1.00 23.24           C  
ATOM   4296 HD21 LEU A 264      27.904  31.742  70.135  1.00 23.24           H  
ATOM   4297 HD22 LEU A 264      29.207  30.559  69.871  1.00 23.24           H  
ATOM   4298 HD23 LEU A 264      28.747  31.036  71.524  1.00 23.24           H  
ATOM   4299  N   PHE A 265      23.252  29.187  69.022  1.00 23.65           N  
ATOM   4300  H   PHE A 265      22.486  29.203  68.363  1.00 23.65           H  
ATOM   4301  CA  PHE A 265      22.959  29.912  70.275  1.00 23.65           C  
ATOM   4302  HA  PHE A 265      21.872  29.884  70.340  1.00 23.65           H  
ATOM   4303  C   PHE A 265      23.353  31.406  70.233  1.00 23.65           C  
ATOM   4304  CB  PHE A 265      23.399  29.210  71.572  1.00 23.65           C  
ATOM   4305  HB2 PHE A 265      23.223  29.904  72.394  1.00 23.65           H  
ATOM   4306  HB3 PHE A 265      24.474  29.027  71.582  1.00 23.65           H  
ATOM   4307  O   PHE A 265      24.523  31.727  70.064  1.00 23.65           O  
ATOM   4308  CG  PHE A 265      22.648  27.928  71.887  1.00 23.65           C  
ATOM   4309  CD1 PHE A 265      21.607  27.943  72.837  1.00 23.65           C  
ATOM   4310  HD1 PHE A 265      21.351  28.858  73.349  1.00 23.65           H  
ATOM   4311  CD2 PHE A 265      22.979  26.720  71.242  1.00 23.65           C  
ATOM   4312  HD2 PHE A 265      23.780  26.686  70.519  1.00 23.65           H  
ATOM   4313  CE1 PHE A 265      20.900  26.764  73.132  1.00 23.65           C  
ATOM   4314  HE1 PHE A 265      20.103  26.780  73.861  1.00 23.65           H  
ATOM   4315  CE2 PHE A 265      22.272  25.542  71.538  1.00 23.65           C  
ATOM   4316  HE2 PHE A 265      22.535  24.620  71.041  1.00 23.65           H  
ATOM   4317  CZ  PHE A 265      21.232  25.563  72.482  1.00 23.65           C  
ATOM   4318  HZ  PHE A 265      20.691  24.656  72.709  1.00 23.65           H  
ATOM   4319  N   SER A 266      22.427  32.360  70.409  1.00 23.12           N  
ATOM   4320  H   SER A 266      22.782  33.306  70.405  1.00 23.12           H  
ATOM   4321  CA  SER A 266      20.964  32.236  70.593  1.00 23.12           C  
ATOM   4322  HA  SER A 266      20.579  31.416  69.987  1.00 23.12           H  
ATOM   4323  C   SER A 266      20.204  33.499  70.171  1.00 23.12           C  
ATOM   4324  CB  SER A 266      20.627  31.975  72.073  1.00 23.12           C  
ATOM   4325  HB2 SER A 266      21.088  31.037  72.383  1.00 23.12           H  
ATOM   4326  HB3 SER A 266      19.548  31.873  72.192  1.00 23.12           H  
ATOM   4327  O   SER A 266      20.780  34.584  70.145  1.00 23.12           O  
ATOM   4328  OG  SER A 266      21.088  33.012  72.920  1.00 23.12           O  
ATOM   4329  HG  SER A 266      20.596  33.820  72.760  1.00 23.12           H  
ATOM   4330  N   ASN A 267      18.897  33.361  69.908  1.00 23.00           N  
ATOM   4331  H   ASN A 267      18.607  32.473  69.524  1.00 23.00           H  
ATOM   4332  CA  ASN A 267      17.807  34.011  70.667  1.00 23.00           C  
ATOM   4333  HA  ASN A 267      17.899  33.664  71.696  1.00 23.00           H  
ATOM   4334  C   ASN A 267      16.427  33.496  70.163  1.00 23.00           C  
ATOM   4335  CB  ASN A 267      17.962  35.545  70.641  1.00 23.00           C  
ATOM   4336  HB2 ASN A 267      18.401  35.863  69.695  1.00 23.00           H  
ATOM   4337  HB3 ASN A 267      16.982  36.015  70.719  1.00 23.00           H  
ATOM   4338  O   ASN A 267      16.365  33.031  69.028  1.00 23.00           O  
ATOM   4339  CG  ASN A 267      18.816  36.062  71.795  1.00 23.00           C  
ATOM   4340  ND2 ASN A 267      18.937  37.361  71.926  1.00 23.00           N  
ATOM   4341 HD21 ASN A 267      19.508  37.678  72.696  1.00 23.00           H  
ATOM   4342 HD22 ASN A 267      18.463  37.976  71.280  1.00 23.00           H  
ATOM   4343  OD1 ASN A 267      19.362  35.327  72.610  1.00 23.00           O  
ATOM   4344  N   ILE A 268      15.324  33.383  70.926  1.00 25.24           N  
ATOM   4345  H   ILE A 268      14.613  32.851  70.445  1.00 25.24           H  
ATOM   4346  CA  ILE A 268      14.796  34.066  72.140  1.00 25.24           C  
ATOM   4347  HA  ILE A 268      14.031  33.393  72.527  1.00 25.24           H  
ATOM   4348  C   ILE A 268      14.066  35.388  71.784  1.00 25.24           C  
ATOM   4349  CB  ILE A 268      15.823  34.176  73.304  1.00 25.24           C  
ATOM   4350  HB  ILE A 268      16.659  34.787  72.961  1.00 25.24           H  
ATOM   4351  O   ILE A 268      14.718  36.363  71.424  1.00 25.24           O  
ATOM   4352  CG1 ILE A 268      16.340  32.773  73.718  1.00 25.24           C  
ATOM   4353 HG12 ILE A 268      16.655  32.216  72.835  1.00 25.24           H  
ATOM   4354 HG13 ILE A 268      15.526  32.212  74.177  1.00 25.24           H  
ATOM   4355  CG2 ILE A 268      15.288  34.898  74.554  1.00 25.24           C  
ATOM   4356 HG21 ILE A 268      14.605  34.246  75.098  1.00 25.24           H  
ATOM   4357 HG22 ILE A 268      16.116  35.159  75.214  1.00 25.24           H  
ATOM   4358 HG23 ILE A 268      14.780  35.824  74.283  1.00 25.24           H  
ATOM   4359  CD1 ILE A 268      17.530  32.796  74.686  1.00 25.24           C  
ATOM   4360 HD11 ILE A 268      17.898  31.780  74.825  1.00 25.24           H  
ATOM   4361 HD12 ILE A 268      18.333  33.410  74.278  1.00 25.24           H  
ATOM   4362 HD13 ILE A 268      17.226  33.189  75.657  1.00 25.24           H  
ATOM   4363  N   ASP A 269      12.732  35.511  71.879  1.00 22.14           N  
ATOM   4364  H   ASP A 269      12.359  36.406  71.597  1.00 22.14           H  
ATOM   4365  CA  ASP A 269      11.695  34.508  72.218  1.00 22.14           C  
ATOM   4366  HA  ASP A 269      11.882  33.594  71.655  1.00 22.14           H  
ATOM   4367  C   ASP A 269      10.258  34.992  71.862  1.00 22.14           C  
ATOM   4368  CB  ASP A 269      11.767  34.198  73.728  1.00 22.14           C  
ATOM   4369  HB2 ASP A 269      10.959  34.686  74.273  1.00 22.14           H  
ATOM   4370  HB3 ASP A 269      12.691  34.588  74.156  1.00 22.14           H  
ATOM   4371  O   ASP A 269      10.117  36.079  71.301  1.00 22.14           O  
ATOM   4372  CG  ASP A 269      11.697  32.693  73.953  1.00 22.14           C  
ATOM   4373  OD1 ASP A 269      10.639  32.129  73.597  1.00 22.14           O  
ATOM   4374  OD2 ASP A 269      12.722  32.131  74.394  1.00 22.14           O  
ATOM   4375  N   LEU A 270       9.228  34.234  72.291  1.00 23.26           N  
ATOM   4376  H   LEU A 270       9.501  33.365  72.728  1.00 23.26           H  
ATOM   4377  CA  LEU A 270       7.780  34.563  72.374  1.00 23.26           C  
ATOM   4378  HA  LEU A 270       7.348  33.784  73.003  1.00 23.26           H  
ATOM   4379  C   LEU A 270       6.942  34.535  71.065  1.00 23.26           C  
ATOM   4380  CB  LEU A 270       7.586  35.911  73.121  1.00 23.26           C  
ATOM   4381  HB2 LEU A 270       8.023  36.707  72.518  1.00 23.26           H  
ATOM   4382  HB3 LEU A 270       6.524  36.151  73.168  1.00 23.26           H  
ATOM   4383  O   LEU A 270       7.394  34.993  70.022  1.00 23.26           O  
ATOM   4384  CG  LEU A 270       8.175  36.015  74.542  1.00 23.26           C  
ATOM   4385  HG  LEU A 270       9.262  36.050  74.474  1.00 23.26           H  
ATOM   4386  CD1 LEU A 270       7.714  37.322  75.192  1.00 23.26           C  
ATOM   4387 HD11 LEU A 270       8.192  37.433  76.166  1.00 23.26           H  
ATOM   4388 HD12 LEU A 270       6.632  37.307  75.320  1.00 23.26           H  
ATOM   4389 HD13 LEU A 270       7.997  38.162  74.557  1.00 23.26           H  
ATOM   4390  CD2 LEU A 270       7.779  34.865  75.471  1.00 23.26           C  
ATOM   4391 HD21 LEU A 270       8.199  35.029  76.463  1.00 23.26           H  
ATOM   4392 HD22 LEU A 270       6.694  34.801  75.552  1.00 23.26           H  
ATOM   4393 HD23 LEU A 270       8.174  33.923  75.091  1.00 23.26           H  
ATOM   4394  N   GLU A 271       5.662  34.111  71.046  1.00 21.76           N  
ATOM   4395  H   GLU A 271       5.211  34.285  70.159  1.00 21.76           H  
ATOM   4396  CA  GLU A 271       4.892  33.171  71.905  1.00 21.76           C  
ATOM   4397  HA  GLU A 271       5.476  32.257  72.016  1.00 21.76           H  
ATOM   4398  C   GLU A 271       3.533  32.796  71.223  1.00 21.76           C  
ATOM   4399  CB  GLU A 271       4.601  33.752  73.310  1.00 21.76           C  
ATOM   4400  HB2 GLU A 271       5.310  34.537  73.571  1.00 21.76           H  
ATOM   4401  HB3 GLU A 271       3.612  34.211  73.325  1.00 21.76           H  
ATOM   4402  O   GLU A 271       3.356  33.059  70.036  1.00 21.76           O  
ATOM   4403  CG  GLU A 271       4.710  32.663  74.392  1.00 21.76           C  
ATOM   4404  HG2 GLU A 271       5.765  32.435  74.548  1.00 21.76           H  
ATOM   4405  HG3 GLU A 271       4.232  31.752  74.032  1.00 21.76           H  
ATOM   4406  CD  GLU A 271       4.067  33.063  75.729  1.00 21.76           C  
ATOM   4407  OE1 GLU A 271       3.627  32.132  76.439  1.00 21.76           O  
ATOM   4408  OE2 GLU A 271       3.970  34.279  76.009  1.00 21.76           O  
ATOM   4409  N   ILE A 272       2.598  32.177  71.975  1.00 24.23           N  
ATOM   4410  H   ILE A 272       2.947  31.887  72.877  1.00 24.23           H  
ATOM   4411  CA  ILE A 272       1.104  32.239  71.933  1.00 24.23           C  
ATOM   4412  HA  ILE A 272       0.760  31.207  72.003  1.00 24.23           H  
ATOM   4413  C   ILE A 272       0.434  32.808  70.648  1.00 24.23           C  
ATOM   4414  CB  ILE A 272       0.660  32.969  73.238  1.00 24.23           C  
ATOM   4415  HB  ILE A 272       1.346  33.799  73.409  1.00 24.23           H  
ATOM   4416  O   ILE A 272       0.694  33.929  70.228  1.00 24.23           O  
ATOM   4417  CG1 ILE A 272       0.788  31.980  74.424  1.00 24.23           C  
ATOM   4418 HG12 ILE A 272       1.800  31.578  74.447  1.00 24.23           H  
ATOM   4419 HG13 ILE A 272       0.107  31.143  74.271  1.00 24.23           H  
ATOM   4420  CG2 ILE A 272      -0.750  33.584  73.237  1.00 24.23           C  
ATOM   4421 HG21 ILE A 272      -1.502  32.795  73.228  1.00 24.23           H  
ATOM   4422 HG22 ILE A 272      -0.865  34.262  72.391  1.00 24.23           H  
ATOM   4423 HG23 ILE A 272      -0.885  34.188  74.135  1.00 24.23           H  
ATOM   4424  CD1 ILE A 272       0.505  32.583  75.807  1.00 24.23           C  
ATOM   4425 HD11 ILE A 272      -0.555  32.810  75.919  1.00 24.23           H  
ATOM   4426 HD12 ILE A 272       1.093  33.491  75.945  1.00 24.23           H  
ATOM   4427 HD13 ILE A 272       0.785  31.863  76.575  1.00 24.23           H  
ATOM   4428  N   ASN A 273      -0.565  32.150  70.032  1.00 22.03           N  
ATOM   4429  H   ASN A 273      -0.722  32.459  69.083  1.00 22.03           H  
ATOM   4430  CA  ASN A 273      -1.695  31.418  70.641  1.00 22.03           C  
ATOM   4431  HA  ASN A 273      -1.405  31.031  71.617  1.00 22.03           H  
ATOM   4432  C   ASN A 273      -2.206  30.233  69.782  1.00 22.03           C  
ATOM   4433  CB  ASN A 273      -2.848  32.442  70.805  1.00 22.03           C  
ATOM   4434  HB2 ASN A 273      -3.407  32.508  69.872  1.00 22.03           H  
ATOM   4435  HB3 ASN A 273      -2.433  33.433  70.991  1.00 22.03           H  
ATOM   4436  O   ASN A 273      -1.930  30.144  68.589  1.00 22.03           O  
ATOM   4437  CG  ASN A 273      -3.831  32.139  71.928  1.00 22.03           C  
ATOM   4438  ND2 ASN A 273      -4.554  33.135  72.380  1.00 22.03           N  
ATOM   4439 HD21 ASN A 273      -5.134  32.935  73.182  1.00 22.03           H  
ATOM   4440 HD22 ASN A 273      -4.420  34.064  72.008  1.00 22.03           H  
ATOM   4441  OD1 ASN A 273      -3.965  31.038  72.434  1.00 22.03           O  
ATOM   4442  N   GLU A 274      -3.045  29.374  70.367  1.00 23.10           N  
ATOM   4443  H   GLU A 274      -3.295  29.554  71.328  1.00 23.10           H  
ATOM   4444  CA  GLU A 274      -3.812  28.342  69.655  1.00 23.10           C  
ATOM   4445  HA  GLU A 274      -3.158  27.812  68.962  1.00 23.10           H  
ATOM   4446  C   GLU A 274      -5.033  28.918  68.901  1.00 23.10           C  
ATOM   4447  CB  GLU A 274      -4.435  27.341  70.642  1.00 23.10           C  
ATOM   4448  HB2 GLU A 274      -5.307  27.852  71.051  1.00 23.10           H  
ATOM   4449  HB3 GLU A 274      -4.798  26.484  70.075  1.00 23.10           H  
ATOM   4450  O   GLU A 274      -5.748  29.759  69.460  1.00 23.10           O  
ATOM   4451  CG  GLU A 274      -3.683  26.819  71.868  1.00 23.10           C  
ATOM   4452  HG2 GLU A 274      -2.903  26.125  71.554  1.00 23.10           H  
ATOM   4453  HG3 GLU A 274      -3.231  27.647  72.413  1.00 23.10           H  
ATOM   4454  CD  GLU A 274      -4.730  26.129  72.761  1.00 23.10           C  
ATOM   4455  OE1 GLU A 274      -4.740  24.885  72.816  1.00 23.10           O  
ATOM   4456  OE2 GLU A 274      -5.620  26.858  73.272  1.00 23.10           O  
ATOM   4457  N   LYS A 275      -5.409  28.312  67.760  1.00 22.06           N  
ATOM   4458  H   LYS A 275      -4.648  28.037  67.156  1.00 22.06           H  
ATOM   4459  CA  LYS A 275      -6.596  27.416  67.651  1.00 22.06           C  
ATOM   4460  HA  LYS A 275      -6.394  26.533  68.258  1.00 22.06           H  
ATOM   4461  C   LYS A 275      -6.841  26.902  66.215  1.00 22.06           C  
ATOM   4462  CB  LYS A 275      -7.894  28.087  68.165  1.00 22.06           C  
ATOM   4463  HB2 LYS A 275      -8.754  27.757  67.584  1.00 22.06           H  
ATOM   4464  HB3 LYS A 275      -7.821  29.168  68.040  1.00 22.06           H  
ATOM   4465  O   LYS A 275      -6.487  27.592  65.260  1.00 22.06           O  
ATOM   4466  CG  LYS A 275      -8.149  27.704  69.637  1.00 22.06           C  
ATOM   4467  HG2 LYS A 275      -7.201  27.451  70.111  1.00 22.06           H  
ATOM   4468  HG3 LYS A 275      -8.771  26.810  69.674  1.00 22.06           H  
ATOM   4469  CD  LYS A 275      -8.819  28.823  70.446  1.00 22.06           C  
ATOM   4470  HD2 LYS A 275      -9.871  28.874  70.164  1.00 22.06           H  
ATOM   4471  HD3 LYS A 275      -8.355  29.779  70.204  1.00 22.06           H  
ATOM   4472  CE  LYS A 275      -8.705  28.592  71.961  1.00 22.06           C  
ATOM   4473  HE2 LYS A 275      -9.108  27.610  72.212  1.00 22.06           H  
ATOM   4474  HE3 LYS A 275      -9.316  29.346  72.458  1.00 22.06           H  
ATOM   4475  NZ  LYS A 275      -7.304  28.702  72.442  1.00 22.06           N  
ATOM   4476  HZ1 LYS A 275      -7.230  28.909  73.428  1.00 22.06           H  
ATOM   4477  HZ2 LYS A 275      -6.753  29.358  71.907  1.00 22.06           H  
ATOM   4478  HZ3 LYS A 275      -6.813  27.821  72.396  1.00 22.06           H  
ATOM   4479  N   PRO A 276      -7.462  25.717  66.047  1.00 22.22           N  
ATOM   4480  CA  PRO A 276      -8.051  25.287  64.777  1.00 22.22           C  
ATOM   4481  HA  PRO A 276      -7.367  25.480  63.950  1.00 22.22           H  
ATOM   4482  C   PRO A 276      -9.387  26.006  64.502  1.00 22.22           C  
ATOM   4483  CB  PRO A 276      -8.253  23.777  64.940  1.00 22.22           C  
ATOM   4484  HB2 PRO A 276      -9.042  23.386  64.297  1.00 22.22           H  
ATOM   4485  HB3 PRO A 276      -7.314  23.260  64.745  1.00 22.22           H  
ATOM   4486  O   PRO A 276      -9.963  26.625  65.397  1.00 22.22           O  
ATOM   4487  CG  PRO A 276      -8.614  23.649  66.420  1.00 22.22           C  
ATOM   4488  HG2 PRO A 276      -8.384  22.656  66.808  1.00 22.22           H  
ATOM   4489  HG3 PRO A 276      -9.669  23.879  66.563  1.00 22.22           H  
ATOM   4490  CD  PRO A 276      -7.755  24.729  67.082  1.00 22.22           C  
ATOM   4491  HD2 PRO A 276      -8.303  25.173  67.913  1.00 22.22           H  
ATOM   4492  HD3 PRO A 276      -6.824  24.288  67.437  1.00 22.22           H  
ATOM   4493  N   ILE A 277      -9.901  25.885  63.273  1.00 21.63           N  
ATOM   4494  H   ILE A 277      -9.389  25.348  62.588  1.00 21.63           H  
ATOM   4495  CA  ILE A 277     -11.270  26.272  62.888  1.00 21.63           C  
ATOM   4496  HA  ILE A 277     -11.884  26.327  63.787  1.00 21.63           H  
ATOM   4497  C   ILE A 277     -11.845  25.164  61.994  1.00 21.63           C  
ATOM   4498  CB  ILE A 277     -11.310  27.656  62.190  1.00 21.63           C  
ATOM   4499  HB  ILE A 277     -10.699  27.605  61.288  1.00 21.63           H  
ATOM   4500  O   ILE A 277     -11.173  24.692  61.078  1.00 21.63           O  
ATOM   4501  CG1 ILE A 277     -10.731  28.762  63.108  1.00 21.63           C  
ATOM   4502 HG12 ILE A 277      -9.694  28.519  63.340  1.00 21.63           H  
ATOM   4503 HG13 ILE A 277     -11.289  28.782  64.043  1.00 21.63           H  
ATOM   4504  CG2 ILE A 277     -12.754  28.007  61.770  1.00 21.63           C  
ATOM   4505 HG21 ILE A 277     -13.152  27.254  61.090  1.00 21.63           H  
ATOM   4506 HG22 ILE A 277     -13.396  28.075  62.648  1.00 21.63           H  
ATOM   4507 HG23 ILE A 277     -12.776  28.952  61.227  1.00 21.63           H  
ATOM   4508  CD1 ILE A 277     -10.725  30.174  62.509  1.00 21.63           C  
ATOM   4509 HD11 ILE A 277     -10.157  30.837  63.162  1.00 21.63           H  
ATOM   4510 HD12 ILE A 277     -11.741  30.560  62.428  1.00 21.63           H  
ATOM   4511 HD13 ILE A 277     -10.256  30.159  61.525  1.00 21.63           H  
ATOM   4512  N   GLU A 278     -13.079  24.747  62.265  1.00 28.25           N  
ATOM   4513  H   GLU A 278     -13.563  25.164  63.048  1.00 28.25           H  
ATOM   4514  CA  GLU A 278     -13.705  23.548  61.690  1.00 28.25           C  
ATOM   4515  HA  GLU A 278     -12.926  22.882  61.321  1.00 28.25           H  
ATOM   4516  C   GLU A 278     -14.593  23.879  60.470  1.00 28.25           C  
ATOM   4517  CB  GLU A 278     -14.438  22.794  62.819  1.00 28.25           C  
ATOM   4518  HB2 GLU A 278     -15.000  21.960  62.398  1.00 28.25           H  
ATOM   4519  HB3 GLU A 278     -15.140  23.478  63.295  1.00 28.25           H  
ATOM   4520  O   GLU A 278     -15.809  23.696  60.490  1.00 28.25           O  
ATOM   4521  CG  GLU A 278     -13.458  22.237  63.871  1.00 28.25           C  
ATOM   4522  HG2 GLU A 278     -12.972  21.350  63.464  1.00 28.25           H  
ATOM   4523  HG3 GLU A 278     -12.673  22.965  64.079  1.00 28.25           H  
ATOM   4524  CD  GLU A 278     -14.162  21.911  65.193  1.00 28.25           C  
ATOM   4525  OE1 GLU A 278     -14.356  20.708  65.475  1.00 28.25           O  
ATOM   4526  OE2 GLU A 278     -14.473  22.881  65.922  1.00 28.25           O  
ATOM   4527  N   GLU A 279     -13.992  24.385  59.385  1.00 22.90           N  
ATOM   4528  H   GLU A 279     -12.993  24.532  59.414  1.00 22.90           H  
ATOM   4529  CA  GLU A 279     -14.682  24.497  58.087  1.00 22.90           C  
ATOM   4530  HA  GLU A 279     -15.703  24.834  58.265  1.00 22.90           H  
ATOM   4531  C   GLU A 279     -14.787  23.109  57.417  1.00 22.90           C  
ATOM   4532  CB  GLU A 279     -14.024  25.542  57.156  1.00 22.90           C  
ATOM   4533  HB2 GLU A 279     -12.960  25.330  57.053  1.00 22.90           H  
ATOM   4534  HB3 GLU A 279     -14.488  25.446  56.174  1.00 22.90           H  
ATOM   4535  O   GLU A 279     -13.866  22.657  56.739  1.00 22.90           O  
ATOM   4536  CG  GLU A 279     -14.218  26.996  57.627  1.00 22.90           C  
ATOM   4537  HG2 GLU A 279     -15.233  27.104  58.009  1.00 22.90           H  
ATOM   4538  HG3 GLU A 279     -13.533  27.200  58.450  1.00 22.90           H  
ATOM   4539  CD  GLU A 279     -13.999  28.028  56.499  1.00 22.90           C  
ATOM   4540  OE1 GLU A 279     -14.910  28.866  56.280  1.00 22.90           O  
ATOM   4541  OE2 GLU A 279     -12.925  28.002  55.854  1.00 22.90           O  
ATOM   4542  N   ASP A 280     -15.911  22.418  57.634  1.00 22.97           N  
ATOM   4543  H   ASP A 280     -16.570  22.802  58.295  1.00 22.97           H  
ATOM   4544  CA  ASP A 280     -16.160  21.049  57.156  1.00 22.97           C  
ATOM   4545  HA  ASP A 280     -15.312  20.434  57.455  1.00 22.97           H  
ATOM   4546  C   ASP A 280     -16.300  20.933  55.621  1.00 22.97           C  
ATOM   4547  CB  ASP A 280     -17.396  20.487  57.881  1.00 22.97           C  
ATOM   4548  HB2 ASP A 280     -18.236  21.161  57.712  1.00 22.97           H  
ATOM   4549  HB3 ASP A 280     -17.195  20.461  58.952  1.00 22.97           H  
ATOM   4550  O   ASP A 280     -17.184  21.524  54.993  1.00 22.97           O  
ATOM   4551  CG  ASP A 280     -17.795  19.079  57.422  1.00 22.97           C  
ATOM   4552  OD1 ASP A 280     -16.926  18.332  56.920  1.00 22.97           O  
ATOM   4553  OD2 ASP A 280     -18.997  18.752  57.539  1.00 22.97           O  
ATOM   4554  N   PHE A 281     -15.463  20.083  55.017  1.00 22.36           N  
ATOM   4555  H   PHE A 281     -14.858  19.549  55.624  1.00 22.36           H  
ATOM   4556  CA  PHE A 281     -15.537  19.679  53.610  1.00 22.36           C  
ATOM   4557  HA  PHE A 281     -16.054  20.458  53.050  1.00 22.36           H  
ATOM   4558  C   PHE A 281     -16.388  18.404  53.466  1.00 22.36           C  
ATOM   4559  CB  PHE A 281     -14.121  19.557  53.016  1.00 22.36           C  
ATOM   4560  HB2 PHE A 281     -14.171  18.942  52.117  1.00 22.36           H  
ATOM   4561  HB3 PHE A 281     -13.472  19.041  53.723  1.00 22.36           H  
ATOM   4562  O   PHE A 281     -15.881  17.330  53.136  1.00 22.36           O  
ATOM   4563  CG  PHE A 281     -13.495  20.887  52.630  1.00 22.36           C  
ATOM   4564  CD1 PHE A 281     -13.401  21.258  51.273  1.00 22.36           C  
ATOM   4565  HD1 PHE A 281     -13.762  20.586  50.508  1.00 22.36           H  
ATOM   4566  CD2 PHE A 281     -13.028  21.768  53.621  1.00 22.36           C  
ATOM   4567  HD2 PHE A 281     -13.104  21.499  54.664  1.00 22.36           H  
ATOM   4568  CE1 PHE A 281     -12.847  22.501  50.914  1.00 22.36           C  
ATOM   4569  HE1 PHE A 281     -12.779  22.782  49.873  1.00 22.36           H  
ATOM   4570  CE2 PHE A 281     -12.487  23.016  53.266  1.00 22.36           C  
ATOM   4571  HE2 PHE A 281     -12.161  23.691  54.043  1.00 22.36           H  
ATOM   4572  CZ  PHE A 281     -12.395  23.383  51.912  1.00 22.36           C  
ATOM   4573  HZ  PHE A 281     -11.985  24.347  51.649  1.00 22.36           H  
ATOM   4574  N   ASN A 282     -17.692  18.546  53.724  1.00 21.37           N  
ATOM   4575  H   ASN A 282     -17.979  19.444  54.088  1.00 21.37           H  
ATOM   4576  CA  ASN A 282     -18.648  17.439  53.836  1.00 21.37           C  
ATOM   4577  HA  ASN A 282     -18.244  16.769  54.595  1.00 21.37           H  
ATOM   4578  C   ASN A 282     -18.818  16.600  52.537  1.00 21.37           C  
ATOM   4579  CB  ASN A 282     -19.977  18.002  54.379  1.00 21.37           C  
ATOM   4580  HB2 ASN A 282     -19.777  18.821  55.069  1.00 21.37           H  
ATOM   4581  HB3 ASN A 282     -20.584  18.389  53.560  1.00 21.37           H  
ATOM   4582  O   ASN A 282     -18.285  16.910  51.471  1.00 21.37           O  
ATOM   4583  CG  ASN A 282     -20.769  16.950  55.134  1.00 21.37           C  
ATOM   4584  ND2 ASN A 282     -20.574  16.826  56.420  1.00 21.37           N  
ATOM   4585 HD21 ASN A 282     -21.096  16.132  56.935  1.00 21.37           H  
ATOM   4586 HD22 ASN A 282     -19.951  17.471  56.885  1.00 21.37           H  
ATOM   4587  OD1 ASN A 282     -21.522  16.182  54.557  1.00 21.37           O  
ATOM   4588  N   LEU A 283     -19.567  15.495  52.619  1.00 23.25           N  
ATOM   4589  H   LEU A 283     -20.119  15.392  53.458  1.00 23.25           H  
ATOM   4590  CA  LEU A 283     -19.493  14.322  51.739  1.00 23.25           C  
ATOM   4591  HA  LEU A 283     -18.440  14.067  51.619  1.00 23.25           H  
ATOM   4592  C   LEU A 283     -20.050  14.551  50.311  1.00 23.25           C  
ATOM   4593  CB  LEU A 283     -20.179  13.132  52.453  1.00 23.25           C  
ATOM   4594  HB2 LEU A 283     -20.329  12.347  51.712  1.00 23.25           H  
ATOM   4595  HB3 LEU A 283     -21.164  13.445  52.800  1.00 23.25           H  
ATOM   4596  O   LEU A 283     -21.144  14.096  49.967  1.00 23.25           O  
ATOM   4597  CG  LEU A 283     -19.404  12.487  53.624  1.00 23.25           C  
ATOM   4598  HG  LEU A 283     -18.423  12.175  53.266  1.00 23.25           H  
ATOM   4599  CD1 LEU A 283     -19.216  13.386  54.848  1.00 23.25           C  
ATOM   4600 HD11 LEU A 283     -20.173  13.802  55.163  1.00 23.25           H  
ATOM   4601 HD12 LEU A 283     -18.518  14.193  54.624  1.00 23.25           H  
ATOM   4602 HD13 LEU A 283     -18.792  12.812  55.671  1.00 23.25           H  
ATOM   4603  CD2 LEU A 283     -20.164  11.242  54.087  1.00 23.25           C  
ATOM   4604 HD21 LEU A 283     -20.283  10.546  53.257  1.00 23.25           H  
ATOM   4605 HD22 LEU A 283     -21.146  11.525  54.467  1.00 23.25           H  
ATOM   4606 HD23 LEU A 283     -19.606  10.743  54.879  1.00 23.25           H  
ATOM   4607  N   PHE A 284     -19.254  15.189  49.446  1.00 21.99           N  
ATOM   4608  H   PHE A 284     -18.451  15.644  49.859  1.00 21.99           H  
ATOM   4609  CA  PHE A 284     -19.514  15.450  48.018  1.00 21.99           C  
ATOM   4610  HA  PHE A 284     -20.310  16.192  47.948  1.00 21.99           H  
ATOM   4611  C   PHE A 284     -19.962  14.211  47.204  1.00 21.99           C  
ATOM   4612  CB  PHE A 284     -18.244  16.054  47.381  1.00 21.99           C  
ATOM   4613  HB2 PHE A 284     -18.309  15.940  46.299  1.00 21.99           H  
ATOM   4614  HB3 PHE A 284     -17.373  15.485  47.704  1.00 21.99           H  
ATOM   4615  O   PHE A 284     -19.146  13.521  46.594  1.00 21.99           O  
ATOM   4616  CG  PHE A 284     -18.010  17.528  47.648  1.00 21.99           C  
ATOM   4617  CD1 PHE A 284     -18.566  18.490  46.782  1.00 21.99           C  
ATOM   4618  HD1 PHE A 284     -19.175  18.176  45.946  1.00 21.99           H  
ATOM   4619  CD2 PHE A 284     -17.218  17.945  48.734  1.00 21.99           C  
ATOM   4620  HD2 PHE A 284     -16.789  17.219  49.409  1.00 21.99           H  
ATOM   4621  CE1 PHE A 284     -18.339  19.860  47.005  1.00 21.99           C  
ATOM   4622  HE1 PHE A 284     -18.779  20.597  46.350  1.00 21.99           H  
ATOM   4623  CE2 PHE A 284     -17.002  19.314  48.965  1.00 21.99           C  
ATOM   4624  HE2 PHE A 284     -16.423  19.624  49.823  1.00 21.99           H  
ATOM   4625  CZ  PHE A 284     -17.559  20.272  48.101  1.00 21.99           C  
ATOM   4626  HZ  PHE A 284     -17.401  21.322  48.294  1.00 21.99           H  
ATOM   4627  N   ASN A 285     -21.277  13.973  47.124  1.00 24.86           N  
ATOM   4628  H   ASN A 285     -21.869  14.506  47.745  1.00 24.86           H  
ATOM   4629  CA  ASN A 285     -21.887  12.878  46.357  1.00 24.86           C  
ATOM   4630  HA  ASN A 285     -21.081  12.336  45.861  1.00 24.86           H  
ATOM   4631  C   ASN A 285     -22.749  13.371  45.163  1.00 24.86           C  
ATOM   4632  CB  ASN A 285     -22.510  11.848  47.315  1.00 24.86           C  
ATOM   4633  HB2 ASN A 285     -23.051  12.346  48.120  1.00 24.86           H  
ATOM   4634  HB3 ASN A 285     -23.191  11.200  46.764  1.00 24.86           H  
ATOM   4635  O   ASN A 285     -22.205  13.497  44.063  1.00 24.86           O  
ATOM   4636  CG  ASN A 285     -21.454  10.952  47.932  1.00 24.86           C  
ATOM   4637  ND2 ASN A 285     -20.879  11.336  49.046  1.00 24.86           N  
ATOM   4638 HD21 ASN A 285     -20.165  10.727  49.420  1.00 24.86           H  
ATOM   4639 HD22 ASN A 285     -21.108  12.227  49.462  1.00 24.86           H  
ATOM   4640  OD1 ASN A 285     -21.134   9.906  47.398  1.00 24.86           O  
ATOM   4641  N   ILE A 286     -24.054  13.680  45.234  1.00 24.04           N  
ATOM   4642  H   ILE A 286     -24.432  13.985  44.348  1.00 24.04           H  
ATOM   4643  CA  ILE A 286     -25.106  13.507  46.263  1.00 24.04           C  
ATOM   4644  HA  ILE A 286     -24.808  12.779  47.018  1.00 24.04           H  
ATOM   4645  C   ILE A 286     -26.344  12.926  45.546  1.00 24.04           C  
ATOM   4646  CB  ILE A 286     -25.436  14.844  46.986  1.00 24.04           C  
ATOM   4647  HB  ILE A 286     -25.829  15.545  46.250  1.00 24.04           H  
ATOM   4648  O   ILE A 286     -26.553  13.209  44.365  1.00 24.04           O  
ATOM   4649  CG1 ILE A 286     -24.169  15.470  47.619  1.00 24.04           C  
ATOM   4650 HG12 ILE A 286     -23.740  14.769  48.335  1.00 24.04           H  
ATOM   4651 HG13 ILE A 286     -23.440  15.653  46.830  1.00 24.04           H  
ATOM   4652  CG2 ILE A 286     -26.516  14.630  48.067  1.00 24.04           C  
ATOM   4653 HG21 ILE A 286     -26.176  13.917  48.818  1.00 24.04           H  
ATOM   4654 HG22 ILE A 286     -26.756  15.571  48.563  1.00 24.04           H  
ATOM   4655 HG23 ILE A 286     -27.452  14.285  47.628  1.00 24.04           H  
ATOM   4656  CD1 ILE A 286     -24.380  16.815  48.327  1.00 24.04           C  
ATOM   4657 HD11 ILE A 286     -24.940  16.679  49.252  1.00 24.04           H  
ATOM   4658 HD12 ILE A 286     -23.409  17.243  48.579  1.00 24.04           H  
ATOM   4659 HD13 ILE A 286     -24.913  17.503  47.672  1.00 24.04           H  
ATOM   4660  N   GLY A 287     -27.137  12.088  46.225  1.00 21.66           N  
ATOM   4661  H   GLY A 287     -26.958  11.950  47.209  1.00 21.66           H  
ATOM   4662  CA  GLY A 287     -28.392  11.532  45.702  1.00 21.66           C  
ATOM   4663  HA2 GLY A 287     -28.464  11.702  44.628  1.00 21.66           H  
ATOM   4664  HA3 GLY A 287     -28.407  10.455  45.874  1.00 21.66           H  
ATOM   4665  C   GLY A 287     -29.618  12.137  46.390  1.00 21.66           C  
ATOM   4666  O   GLY A 287     -29.650  12.209  47.614  1.00 21.66           O  
ATOM   4667  N   HIS A 288     -30.634  12.521  45.608  1.00 22.06           N  
ATOM   4668  H   HIS A 288     -30.506  12.448  44.609  1.00 22.06           H  
ATOM   4669  CA  HIS A 288     -31.819  13.259  46.078  1.00 22.06           C  
ATOM   4670  HA  HIS A 288     -32.359  13.574  45.185  1.00 22.06           H  
ATOM   4671  C   HIS A 288     -31.481  14.606  46.770  1.00 22.06           C  
ATOM   4672  CB  HIS A 288     -32.776  12.300  46.827  1.00 22.06           C  
ATOM   4673  HB2 HIS A 288     -32.210  11.589  47.430  1.00 22.06           H  
ATOM   4674  HB3 HIS A 288     -33.424  12.847  47.511  1.00 22.06           H  
ATOM   4675  O   HIS A 288     -30.442  15.197  46.484  1.00 22.06           O  
ATOM   4676  CG  HIS A 288     -33.681  11.553  45.877  1.00 22.06           C  
ATOM   4677  CD2 HIS A 288     -33.466  10.321  45.319  1.00 22.06           C  
ATOM   4678  HD2 HIS A 288     -32.610   9.687  45.495  1.00 22.06           H  
ATOM   4679  ND1 HIS A 288     -34.877  12.019  45.380  1.00 22.06           N  
ATOM   4680  HD1 HIS A 288     -35.322  12.893  45.623  1.00 22.06           H  
ATOM   4681  CE1 HIS A 288     -35.369  11.093  44.541  1.00 22.06           C  
ATOM   4682  HE1 HIS A 288     -36.299  11.181  44.000  1.00 22.06           H  
ATOM   4683  NE2 HIS A 288     -34.544  10.037  44.469  1.00 22.06           N  
ATOM   4684  N   TYR A 289     -32.421  15.154  47.546  1.00 22.32           N  
ATOM   4685  H   TYR A 289     -33.182  14.568  47.860  1.00 22.32           H  
ATOM   4686  CA  TYR A 289     -32.472  16.542  48.017  1.00 22.32           C  
ATOM   4687  HA  TYR A 289     -31.620  17.109  47.642  1.00 22.32           H  
ATOM   4688  C   TYR A 289     -32.483  16.629  49.547  1.00 22.32           C  
ATOM   4689  CB  TYR A 289     -33.779  17.196  47.515  1.00 22.32           C  
ATOM   4690  HB2 TYR A 289     -34.193  17.811  48.314  1.00 22.32           H  
ATOM   4691  HB3 TYR A 289     -34.527  16.424  47.333  1.00 22.32           H  
ATOM   4692  O   TYR A 289     -33.172  15.849  50.200  1.00 22.32           O  
ATOM   4693  CG  TYR A 289     -33.689  18.081  46.290  1.00 22.32           C  
ATOM   4694  CD1 TYR A 289     -33.731  19.481  46.447  1.00 22.32           C  
ATOM   4695  HD1 TYR A 289     -33.739  19.921  47.433  1.00 22.32           H  
ATOM   4696  CD2 TYR A 289     -33.670  17.518  44.998  1.00 22.32           C  
ATOM   4697  HD2 TYR A 289     -33.635  16.445  44.880  1.00 22.32           H  
ATOM   4698  CE1 TYR A 289     -33.789  20.320  45.322  1.00 22.32           C  
ATOM   4699  HE1 TYR A 289     -33.844  21.389  45.466  1.00 22.32           H  
ATOM   4700  CE2 TYR A 289     -33.720  18.357  43.866  1.00 22.32           C  
ATOM   4701  HE2 TYR A 289     -33.715  17.942  42.869  1.00 22.32           H  
ATOM   4702  OH  TYR A 289     -33.873  20.570  42.943  1.00 22.32           O  
ATOM   4703  HH  TYR A 289     -33.926  21.484  43.231  1.00 22.32           H  
ATOM   4704  CZ  TYR A 289     -33.792  19.758  44.028  1.00 22.32           C  
ATOM   4705  N   ASP A 290     -31.873  17.695  50.061  1.00 21.17           N  
ATOM   4706  H   ASP A 290     -31.218  18.171  49.457  1.00 21.17           H  
ATOM   4707  CA  ASP A 290     -32.579  18.660  50.916  1.00 21.17           C  
ATOM   4708  HA  ASP A 290     -33.652  18.491  50.820  1.00 21.17           H  
ATOM   4709  C   ASP A 290     -32.281  20.076  50.357  1.00 21.17           C  
ATOM   4710  CB  ASP A 290     -32.214  18.473  52.402  1.00 21.17           C  
ATOM   4711  HB2 ASP A 290     -31.276  18.988  52.613  1.00 21.17           H  
ATOM   4712  HB3 ASP A 290     -32.063  17.411  52.593  1.00 21.17           H  
ATOM   4713  O   ASP A 290     -31.494  20.209  49.414  1.00 21.17           O  
ATOM   4714  CG  ASP A 290     -33.308  18.973  53.365  1.00 21.17           C  
ATOM   4715  OD1 ASP A 290     -34.153  19.798  52.939  1.00 21.17           O  
ATOM   4716  OD2 ASP A 290     -33.301  18.520  54.529  1.00 21.17           O  
ATOM   4717  N   ASP A 291     -32.932  21.123  50.863  1.00 29.59           N  
ATOM   4718  H   ASP A 291     -33.512  20.938  51.669  1.00 29.59           H  
ATOM   4719  CA  ASP A 291     -32.903  22.492  50.315  1.00 29.59           C  
ATOM   4720  HA  ASP A 291     -32.117  22.554  49.562  1.00 29.59           H  
ATOM   4721  C   ASP A 291     -32.557  23.537  51.410  1.00 29.59           C  
ATOM   4722  CB  ASP A 291     -34.250  22.742  49.591  1.00 29.59           C  
ATOM   4723  HB2 ASP A 291     -34.628  21.794  49.209  1.00 29.59           H  
ATOM   4724  HB3 ASP A 291     -34.984  23.114  50.306  1.00 29.59           H  
ATOM   4725  O   ASP A 291     -32.053  23.206  52.481  1.00 29.59           O  
ATOM   4726  CG  ASP A 291     -34.154  23.713  48.399  1.00 29.59           C  
ATOM   4727  OD1 ASP A 291     -33.794  24.893  48.626  1.00 29.59           O  
ATOM   4728  OD2 ASP A 291     -34.462  23.292  47.262  1.00 29.59           O  
ATOM   4729  N   ASN A 292     -32.817  24.827  51.173  1.00 25.21           N  
ATOM   4730  H   ASN A 292     -33.211  25.025  50.264  1.00 25.21           H  
ATOM   4731  CA  ASN A 292     -32.636  25.978  52.076  1.00 25.21           C  
ATOM   4732  HA  ASN A 292     -33.024  26.841  51.535  1.00 25.21           H  
ATOM   4733  C   ASN A 292     -31.181  26.352  52.446  1.00 25.21           C  
ATOM   4734  CB  ASN A 292     -33.515  25.823  53.336  1.00 25.21           C  
ATOM   4735  HB2 ASN A 292     -33.113  25.031  53.968  1.00 25.21           H  
ATOM   4736  HB3 ASN A 292     -33.482  26.750  53.909  1.00 25.21           H  
ATOM   4737  O   ASN A 292     -30.914  27.527  52.721  1.00 25.21           O  
ATOM   4738  CG  ASN A 292     -34.971  25.517  53.036  1.00 25.21           C  
ATOM   4739  ND2 ASN A 292     -35.349  24.260  53.023  1.00 25.21           N  
ATOM   4740 HD21 ASN A 292     -34.671  23.524  53.167  1.00 25.21           H  
ATOM   4741 HD22 ASN A 292     -36.309  24.056  52.784  1.00 25.21           H  
ATOM   4742  OD1 ASN A 292     -35.775  26.411  52.822  1.00 25.21           O  
ATOM   4743  N   VAL A 293     -30.232  25.410  52.441  1.00 25.47           N  
ATOM   4744  H   VAL A 293     -30.536  24.462  52.273  1.00 25.47           H  
ATOM   4745  CA  VAL A 293     -28.819  25.637  52.806  1.00 25.47           C  
ATOM   4746  HA  VAL A 293     -28.800  26.171  53.757  1.00 25.47           H  
ATOM   4747  C   VAL A 293     -28.115  26.513  51.758  1.00 25.47           C  
ATOM   4748  CB  VAL A 293     -28.078  24.299  53.024  1.00 25.47           C  
ATOM   4749  HB  VAL A 293     -28.086  23.722  52.100  1.00 25.47           H  
ATOM   4750  O   VAL A 293     -27.769  26.063  50.668  1.00 25.47           O  
ATOM   4751  CG1 VAL A 293     -26.621  24.534  53.452  1.00 25.47           C  
ATOM   4752 HG11 VAL A 293     -26.067  25.033  52.657  1.00 25.47           H  
ATOM   4753 HG12 VAL A 293     -26.584  25.134  54.361  1.00 25.47           H  
ATOM   4754 HG13 VAL A 293     -26.139  23.575  53.641  1.00 25.47           H  
ATOM   4755  CG2 VAL A 293     -28.744  23.467  54.129  1.00 25.47           C  
ATOM   4756 HG21 VAL A 293     -28.185  22.545  54.286  1.00 25.47           H  
ATOM   4757 HG22 VAL A 293     -29.757  23.188  53.838  1.00 25.47           H  
ATOM   4758 HG23 VAL A 293     -28.781  24.028  55.063  1.00 25.47           H  
ATOM   4759  N   ASN A 294     -27.926  27.802  52.065  1.00 22.46           N  
ATOM   4760  H   ASN A 294     -28.306  28.126  52.944  1.00 22.46           H  
ATOM   4761  CA  ASN A 294     -27.521  28.809  51.076  1.00 22.46           C  
ATOM   4762  HA  ASN A 294     -26.826  28.363  50.365  1.00 22.46           H  
ATOM   4763  C   ASN A 294     -26.850  30.043  51.718  1.00 22.46           C  
ATOM   4764  CB  ASN A 294     -28.818  29.195  50.329  1.00 22.46           C  
ATOM   4765  HB2 ASN A 294     -29.554  29.554  51.049  1.00 22.46           H  
ATOM   4766  HB3 ASN A 294     -29.228  28.297  49.868  1.00 22.46           H  
ATOM   4767  O   ASN A 294     -27.492  30.707  52.545  1.00 22.46           O  
ATOM   4768  CG  ASN A 294     -28.684  30.248  49.243  1.00 22.46           C  
ATOM   4769  ND2 ASN A 294     -29.691  30.366  48.412  1.00 22.46           N  
ATOM   4770 HD21 ASN A 294     -30.463  29.718  48.477  1.00 22.46           H  
ATOM   4771 HD22 ASN A 294     -29.585  31.025  47.654  1.00 22.46           H  
ATOM   4772  OD1 ASN A 294     -27.717  30.985  49.123  1.00 22.46           O  
ATOM   4773  N   ARG A 295     -25.609  30.383  51.289  1.00 23.37           N  
ATOM   4774  H   ARG A 295     -25.122  29.684  50.747  1.00 23.37           H  
ATOM   4775  CA  ARG A 295     -25.073  31.770  51.192  1.00 23.37           C  
ATOM   4776  HA  ARG A 295     -25.723  32.299  50.496  1.00 23.37           H  
ATOM   4777  C   ARG A 295     -23.639  31.909  50.616  1.00 23.37           C  
ATOM   4778  CB  ARG A 295     -25.138  32.473  52.570  1.00 23.37           C  
ATOM   4779  HB2 ARG A 295     -24.218  33.019  52.777  1.00 23.37           H  
ATOM   4780  HB3 ARG A 295     -25.225  31.721  53.355  1.00 23.37           H  
ATOM   4781  O   ARG A 295     -22.792  31.034  50.731  1.00 23.37           O  
ATOM   4782  CG  ARG A 295     -26.319  33.464  52.640  1.00 23.37           C  
ATOM   4783  HG2 ARG A 295     -27.177  33.074  52.093  1.00 23.37           H  
ATOM   4784  HG3 ARG A 295     -26.036  34.407  52.171  1.00 23.37           H  
ATOM   4785  CD  ARG A 295     -26.732  33.714  54.094  1.00 23.37           C  
ATOM   4786  HD2 ARG A 295     -25.965  34.319  54.578  1.00 23.37           H  
ATOM   4787  HD3 ARG A 295     -26.774  32.761  54.622  1.00 23.37           H  
ATOM   4788  NE  ARG A 295     -28.039  34.397  54.196  1.00 23.37           N  
ATOM   4789  HE  ARG A 295     -28.029  35.406  54.177  1.00 23.37           H  
ATOM   4790  NH1 ARG A 295     -29.344  32.513  54.422  1.00 23.37           N  
ATOM   4791 HH11 ARG A 295     -28.584  31.939  54.084  1.00 23.37           H  
ATOM   4792 HH12 ARG A 295     -30.230  32.067  54.612  1.00 23.37           H  
ATOM   4793  NH2 ARG A 295     -30.268  34.531  54.655  1.00 23.37           N  
ATOM   4794 HH21 ARG A 295     -30.208  35.538  54.701  1.00 23.37           H  
ATOM   4795 HH22 ARG A 295     -31.143  34.065  54.848  1.00 23.37           H  
ATOM   4796  CZ  ARG A 295     -29.205  33.810  54.423  1.00 23.37           C  
ATOM   4797  N   ASN A 296     -23.365  33.109  50.094  1.00 24.35           N  
ATOM   4798  H   ASN A 296     -24.181  33.691  49.964  1.00 24.35           H  
ATOM   4799  CA  ASN A 296     -22.110  33.891  50.153  1.00 24.35           C  
ATOM   4800  HA  ASN A 296     -22.303  34.755  49.517  1.00 24.35           H  
ATOM   4801  C   ASN A 296     -20.751  33.387  49.593  1.00 24.35           C  
ATOM   4802  CB  ASN A 296     -21.959  34.456  51.583  1.00 24.35           C  
ATOM   4803  HB2 ASN A 296     -21.911  33.632  52.295  1.00 24.35           H  
ATOM   4804  HB3 ASN A 296     -21.024  35.009  51.661  1.00 24.35           H  
ATOM   4805  O   ASN A 296     -19.826  34.206  49.569  1.00 24.35           O  
ATOM   4806  CG  ASN A 296     -23.071  35.410  51.989  1.00 24.35           C  
ATOM   4807  ND2 ASN A 296     -23.081  35.847  53.225  1.00 24.35           N  
ATOM   4808 HD21 ASN A 296     -22.386  35.531  53.887  1.00 24.35           H  
ATOM   4809 HD22 ASN A 296     -23.804  36.507  53.470  1.00 24.35           H  
ATOM   4810  OD1 ASN A 296     -23.942  35.776  51.217  1.00 24.35           O  
ATOM   4811  N   ILE A 297     -20.570  32.153  49.109  1.00 25.48           N  
ATOM   4812  H   ILE A 297     -21.311  31.476  49.222  1.00 25.48           H  
ATOM   4813  CA  ILE A 297     -19.280  31.729  48.504  1.00 25.48           C  
ATOM   4814  HA  ILE A 297     -18.491  32.084  49.167  1.00 25.48           H  
ATOM   4815  C   ILE A 297     -19.028  32.421  47.141  1.00 25.48           C  
ATOM   4816  CB  ILE A 297     -19.143  30.186  48.473  1.00 25.48           C  
ATOM   4817  HB  ILE A 297     -20.030  29.766  47.998  1.00 25.48           H  
ATOM   4818  O   ILE A 297     -19.937  32.598  46.333  1.00 25.48           O  
ATOM   4819  CG1 ILE A 297     -19.060  29.665  49.930  1.00 25.48           C  
ATOM   4820 HG12 ILE A 297     -19.962  29.964  50.465  1.00 25.48           H  
ATOM   4821 HG13 ILE A 297     -18.209  30.125  50.433  1.00 25.48           H  
ATOM   4822  CG2 ILE A 297     -17.908  29.734  47.665  1.00 25.48           C  
ATOM   4823 HG21 ILE A 297     -16.996  30.121  48.118  1.00 25.48           H  
ATOM   4824 HG22 ILE A 297     -17.854  28.645  47.649  1.00 25.48           H  
ATOM   4825 HG23 ILE A 297     -17.989  30.053  46.626  1.00 25.48           H  
ATOM   4826  CD1 ILE A 297     -18.934  28.143  50.077  1.00 25.48           C  
ATOM   4827 HD11 ILE A 297     -17.957  27.802  49.735  1.00 25.48           H  
ATOM   4828 HD12 ILE A 297     -19.720  27.647  49.507  1.00 25.48           H  
ATOM   4829 HD13 ILE A 297     -19.039  27.875  51.128  1.00 25.48           H  
ATOM   4830  N   LYS A 298     -17.776  32.843  46.883  1.00 26.29           N  
ATOM   4831  H   LYS A 298     -17.083  32.618  47.582  1.00 26.29           H  
ATOM   4832  CA  LYS A 298     -17.418  33.868  45.866  1.00 26.29           C  
ATOM   4833  HA  LYS A 298     -18.343  34.264  45.449  1.00 26.29           H  
ATOM   4834  C   LYS A 298     -16.620  33.355  44.649  1.00 26.29           C  
ATOM   4835  CB  LYS A 298     -16.688  35.044  46.557  1.00 26.29           C  
ATOM   4836  HB2 LYS A 298     -15.720  34.694  46.917  1.00 26.29           H  
ATOM   4837  HB3 LYS A 298     -16.513  35.835  45.827  1.00 26.29           H  
ATOM   4838  O   LYS A 298     -16.074  34.148  43.887  1.00 26.29           O  
ATOM   4839  CG  LYS A 298     -17.474  35.642  47.736  1.00 26.29           C  
ATOM   4840  HG2 LYS A 298     -18.436  36.012  47.382  1.00 26.29           H  
ATOM   4841  HG3 LYS A 298     -17.644  34.858  48.475  1.00 26.29           H  
ATOM   4842  CD  LYS A 298     -16.717  36.771  48.446  1.00 26.29           C  
ATOM   4843  HD2 LYS A 298     -15.743  36.395  48.761  1.00 26.29           H  
ATOM   4844  HD3 LYS A 298     -16.578  37.612  47.766  1.00 26.29           H  
ATOM   4845  CE  LYS A 298     -17.526  37.207  49.676  1.00 26.29           C  
ATOM   4846  HE2 LYS A 298     -17.852  36.310  50.203  1.00 26.29           H  
ATOM   4847  HE3 LYS A 298     -18.423  37.727  49.340  1.00 26.29           H  
ATOM   4848  NZ  LYS A 298     -16.732  38.063  50.595  1.00 26.29           N  
ATOM   4849  HZ1 LYS A 298     -16.418  38.903  50.130  1.00 26.29           H  
ATOM   4850  HZ2 LYS A 298     -17.284  38.325  51.399  1.00 26.29           H  
ATOM   4851  HZ3 LYS A 298     -15.925  37.560  50.934  1.00 26.29           H  
ATOM   4852  N   THR A 299     -16.505  32.041  44.461  1.00 25.38           N  
ATOM   4853  H   THR A 299     -17.035  31.428  45.064  1.00 25.38           H  
ATOM   4854  CA  THR A 299     -15.517  31.402  43.557  1.00 25.38           C  
ATOM   4855  HA  THR A 299     -14.542  31.859  43.725  1.00 25.38           H  
ATOM   4856  C   THR A 299     -15.799  31.518  42.053  1.00 25.38           C  
ATOM   4857  CB  THR A 299     -15.407  29.905  43.892  1.00 25.38           C  
ATOM   4858  HB  THR A 299     -14.814  29.398  43.131  1.00 25.38           H  
ATOM   4859  O   THR A 299     -14.879  31.379  41.241  1.00 25.38           O  
ATOM   4860  CG2 THR A 299     -14.762  29.662  45.255  1.00 25.38           C  
ATOM   4861 HG21 THR A 299     -13.761  30.095  45.271  1.00 25.38           H  
ATOM   4862 HG22 THR A 299     -15.357  30.108  46.051  1.00 25.38           H  
ATOM   4863 HG23 THR A 299     -14.677  28.590  45.435  1.00 25.38           H  
ATOM   4864  OG1 THR A 299     -16.701  29.350  43.932  1.00 25.38           O  
ATOM   4865  HG1 THR A 299     -16.625  28.436  44.217  1.00 25.38           H  
ATOM   4866  N   LYS A 300     -17.056  31.751  41.652  1.00 25.74           N  
ATOM   4867  H   LYS A 300     -17.748  31.851  42.381  1.00 25.74           H  
ATOM   4868  CA  LYS A 300     -17.533  31.493  40.278  1.00 25.74           C  
ATOM   4869  HA  LYS A 300     -17.278  30.459  40.044  1.00 25.74           H  
ATOM   4870  C   LYS A 300     -16.866  32.341  39.182  1.00 25.74           C  
ATOM   4871  CB  LYS A 300     -19.069  31.621  40.246  1.00 25.74           C  
ATOM   4872  HB2 LYS A 300     -19.475  31.415  41.236  1.00 25.74           H  
ATOM   4873  HB3 LYS A 300     -19.346  32.638  39.969  1.00 25.74           H  
ATOM   4874  O   LYS A 300     -16.785  31.899  38.039  1.00 25.74           O  
ATOM   4875  CG  LYS A 300     -19.699  30.618  39.266  1.00 25.74           C  
ATOM   4876  HG2 LYS A 300     -19.262  30.753  38.277  1.00 25.74           H  
ATOM   4877  HG3 LYS A 300     -19.482  29.605  39.606  1.00 25.74           H  
ATOM   4878  CD  LYS A 300     -21.222  30.808  39.193  1.00 25.74           C  
ATOM   4879  HD2 LYS A 300     -21.633  30.728  40.199  1.00 25.74           H  
ATOM   4880  HD3 LYS A 300     -21.442  31.805  38.814  1.00 25.74           H  
ATOM   4881  CE  LYS A 300     -21.919  29.764  38.309  1.00 25.74           C  
ATOM   4882  HE2 LYS A 300     -22.994  29.897  38.424  1.00 25.74           H  
ATOM   4883  HE3 LYS A 300     -21.667  28.763  38.660  1.00 25.74           H  
ATOM   4884  NZ  LYS A 300     -21.561  29.914  36.878  1.00 25.74           N  
ATOM   4885  HZ1 LYS A 300     -22.195  29.448  36.244  1.00 25.74           H  
ATOM   4886  HZ2 LYS A 300     -21.473  30.884  36.613  1.00 25.74           H  
ATOM   4887  HZ3 LYS A 300     -20.623  29.613  36.655  1.00 25.74           H  
ATOM   4888  N   SER A 301     -16.319  33.509  39.528  1.00 24.68           N  
ATOM   4889  H   SER A 301     -16.334  33.769  40.503  1.00 24.68           H  
ATOM   4890  CA  SER A 301     -15.647  34.425  38.590  1.00 24.68           C  
ATOM   4891  HA  SER A 301     -16.351  34.687  37.800  1.00 24.68           H  
ATOM   4892  C   SER A 301     -14.410  33.826  37.905  1.00 24.68           C  
ATOM   4893  CB  SER A 301     -15.256  35.713  39.321  1.00 24.68           C  
ATOM   4894  HB2 SER A 301     -16.161  36.221  39.656  1.00 24.68           H  
ATOM   4895  HB3 SER A 301     -14.712  36.370  38.643  1.00 24.68           H  
ATOM   4896  O   SER A 301     -14.136  34.170  36.755  1.00 24.68           O  
ATOM   4897  OG  SER A 301     -14.451  35.403  40.444  1.00 24.68           O  
ATOM   4898  HG  SER A 301     -14.321  36.201  40.963  1.00 24.68           H  
ATOM   4899  N   LYS A 302     -13.692  32.893  38.551  1.00 26.59           N  
ATOM   4900  H   LYS A 302     -13.956  32.669  39.500  1.00 26.59           H  
ATOM   4901  CA  LYS A 302     -12.627  32.116  37.887  1.00 26.59           C  
ATOM   4902  HA  LYS A 302     -12.029  32.786  37.269  1.00 26.59           H  
ATOM   4903  C   LYS A 302     -13.212  31.082  36.919  1.00 26.59           C  
ATOM   4904  CB  LYS A 302     -11.698  31.446  38.918  1.00 26.59           C  
ATOM   4905  HB2 LYS A 302     -11.077  30.723  38.389  1.00 26.59           H  
ATOM   4906  HB3 LYS A 302     -12.293  30.906  39.654  1.00 26.59           H  
ATOM   4907  O   LYS A 302     -12.776  31.000  35.773  1.00 26.59           O  
ATOM   4908  CG  LYS A 302     -10.768  32.443  39.632  1.00 26.59           C  
ATOM   4909  HG2 LYS A 302     -11.360  33.107  40.263  1.00 26.59           H  
ATOM   4910  HG3 LYS A 302     -10.247  33.041  38.885  1.00 26.59           H  
ATOM   4911  CD  LYS A 302      -9.728  31.706  40.494  1.00 26.59           C  
ATOM   4912  HD2 LYS A 302     -10.244  31.139  41.269  1.00 26.59           H  
ATOM   4913  HD3 LYS A 302      -9.176  31.011  39.861  1.00 26.59           H  
ATOM   4914  CE  LYS A 302      -8.740  32.689  41.142  1.00 26.59           C  
ATOM   4915  HE2 LYS A 302      -9.297  33.361  41.796  1.00 26.59           H  
ATOM   4916  HE3 LYS A 302      -8.288  33.292  40.355  1.00 26.59           H  
ATOM   4917  NZ  LYS A 302      -7.678  31.987  41.912  1.00 26.59           N  
ATOM   4918  HZ1 LYS A 302      -7.143  31.373  41.314  1.00 26.59           H  
ATOM   4919  HZ2 LYS A 302      -8.075  31.431  42.656  1.00 26.59           H  
ATOM   4920  HZ3 LYS A 302      -7.037  32.648  42.328  1.00 26.59           H  
ATOM   4921  N   PHE A 303     -14.217  30.327  37.365  1.00 24.30           N  
ATOM   4922  H   PHE A 303     -14.566  30.497  38.298  1.00 24.30           H  
ATOM   4923  CA  PHE A 303     -14.817  29.242  36.585  1.00 24.30           C  
ATOM   4924  HA  PHE A 303     -14.021  28.574  36.256  1.00 24.30           H  
ATOM   4925  C   PHE A 303     -15.506  29.725  35.310  1.00 24.30           C  
ATOM   4926  CB  PHE A 303     -15.784  28.427  37.455  1.00 24.30           C  
ATOM   4927  HB2 PHE A 303     -16.278  29.073  38.180  1.00 24.30           H  
ATOM   4928  HB3 PHE A 303     -16.563  28.006  36.819  1.00 24.30           H  
ATOM   4929  O   PHE A 303     -15.257  29.157  34.253  1.00 24.30           O  
ATOM   4930  CG  PHE A 303     -15.100  27.273  38.155  1.00 24.30           C  
ATOM   4931  CD1 PHE A 303     -14.829  26.094  37.433  1.00 24.30           C  
ATOM   4932  HD1 PHE A 303     -15.120  26.011  36.396  1.00 24.30           H  
ATOM   4933  CD2 PHE A 303     -14.711  27.375  39.504  1.00 24.30           C  
ATOM   4934  HD2 PHE A 303     -14.914  28.276  40.064  1.00 24.30           H  
ATOM   4935  CE1 PHE A 303     -14.175  25.019  38.058  1.00 24.30           C  
ATOM   4936  HE1 PHE A 303     -13.969  24.114  37.505  1.00 24.30           H  
ATOM   4937  CE2 PHE A 303     -14.058  26.297  40.129  1.00 24.30           C  
ATOM   4938  HE2 PHE A 303     -13.765  26.364  41.166  1.00 24.30           H
[truncated: 1,358,946 more chars]
