# Supplementary material for: A glutamine-based single α-helix scaffold to target globular proteins
Source: Nat Commun. 2022 Nov 18;13:7073. doi: 10.1038/s41467-022-34793-6 (PMC9674830; doi:10.1038/s41467-022-34793-6)
Supplement: Supplementary file 7 — Supplementary Data 4 [file 41467_2022_34793_MOESM7_ESM.zip › ColabFold_p37n/p37n_no_MSAs/Q4DDN0.pdb]

ATOM      1  N   LYS A   1      13.757  -2.559  52.139  1.00 46.90           N  
ATOM      2  H   LYS A   1      13.043  -1.920  51.819  1.00 46.90           H  
ATOM      3  H2  LYS A   1      14.168  -2.185  52.982  1.00 46.90           H  
ATOM      4  H3  LYS A   1      13.325  -3.443  52.366  1.00 46.90           H  
ATOM      5  CA  LYS A   1      14.798  -2.744  51.094  1.00 46.90           C  
ATOM      6  HA  LYS A   1      15.255  -1.775  50.892  1.00 46.90           H  
ATOM      7  C   LYS A   1      14.215  -3.165  49.733  1.00 46.90           C  
ATOM      8  CB  LYS A   1      15.936  -3.679  51.564  1.00 46.90           C  
ATOM      9  HB2 LYS A   1      16.480  -4.034  50.689  1.00 46.90           H  
ATOM     10  HB3 LYS A   1      15.514  -4.547  52.069  1.00 46.90           H  
ATOM     11  O   LYS A   1      14.878  -2.915  48.742  1.00 46.90           O  
ATOM     12  CG  LYS A   1      16.948  -2.966  52.490  1.00 46.90           C  
ATOM     13  HG2 LYS A   1      17.383  -2.124  51.951  1.00 46.90           H  
ATOM     14  HG3 LYS A   1      16.429  -2.585  53.369  1.00 46.90           H  
ATOM     15  CD  LYS A   1      18.082  -3.906  52.947  1.00 46.90           C  
ATOM     16  HD2 LYS A   1      17.651  -4.722  53.528  1.00 46.90           H  
ATOM     17  HD3 LYS A   1      18.569  -4.329  52.069  1.00 46.90           H  
ATOM     18  CE  LYS A   1      19.133  -3.172  53.801  1.00 46.90           C  
ATOM     19  HE2 LYS A   1      19.579  -2.380  53.199  1.00 46.90           H  
ATOM     20  HE3 LYS A   1      18.632  -2.701  54.648  1.00 46.90           H  
ATOM     21  NZ  LYS A   1      20.197  -4.089  54.295  1.00 46.90           N  
ATOM     22  HZ1 LYS A   1      20.680  -4.533  53.527  1.00 46.90           H  
ATOM     23  HZ2 LYS A   1      19.811  -4.813  54.883  1.00 46.90           H  
ATOM     24  HZ3 LYS A   1      20.882  -3.585  54.839  1.00 46.90           H  
ATOM     25  N   GLU A   2      12.992  -3.710  49.651  1.00 56.03           N  
ATOM     26  H   GLU A   2      12.515  -4.051  50.474  1.00 56.03           H  
ATOM     27  CA  GLU A   2      12.380  -4.180  48.385  1.00 56.03           C  
ATOM     28  HA  GLU A   2      13.140  -4.662  47.771  1.00 56.03           H  
ATOM     29  C   GLU A   2      11.754  -3.080  47.501  1.00 56.03           C  
ATOM     30  CB  GLU A   2      11.330  -5.242  48.729  1.00 56.03           C  
ATOM     31  HB2 GLU A   2      10.737  -5.468  47.843  1.00 56.03           H  
ATOM     32  HB3 GLU A   2      10.675  -4.828  49.495  1.00 56.03           H  
ATOM     33  O   GLU A   2      11.981  -3.088  46.295  1.00 56.03           O  
ATOM     34  CG  GLU A   2      12.004  -6.537  49.214  1.00 56.03           C  
ATOM     35  HG2 GLU A   2      12.747  -6.292  49.974  1.00 56.03           H  
ATOM     36  HG3 GLU A   2      12.530  -6.990  48.373  1.00 56.03           H  
ATOM     37  CD  GLU A   2      11.016  -7.533  49.826  1.00 56.03           C  
ATOM     38  OE1 GLU A   2      11.382  -8.724  49.864  1.00 56.03           O  
ATOM     39  OE2 GLU A   2       9.996  -7.049  50.358  1.00 56.03           O  
ATOM     40  N   LYS A   3      11.068  -2.076  48.077  1.00 56.83           N  
ATOM     41  H   LYS A   3      10.813  -2.191  49.047  1.00 56.83           H  
ATOM     42  CA  LYS A   3      10.453  -0.951  47.327  1.00 56.83           C  
ATOM     43  HA  LYS A   3       9.668  -1.376  46.701  1.00 56.83           H  
ATOM     44  C   LYS A   3      11.373  -0.225  46.308  1.00 56.83           C  
ATOM     45  CB  LYS A   3       9.788   0.062  48.290  1.00 56.83           C  
ATOM     46  HB2 LYS A   3      10.485   0.337  49.081  1.00 56.83           H  
ATOM     47  HB3 LYS A   3       9.544   0.961  47.725  1.00 56.83           H  
ATOM     48  O   LYS A   3      10.905   0.053  45.206  1.00 56.83           O  
ATOM     49  CG  LYS A   3       8.479  -0.474  48.906  1.00 56.83           C  
ATOM     50  HG2 LYS A   3       8.708  -1.345  49.520  1.00 56.83           H  
ATOM     51  HG3 LYS A   3       7.823  -0.793  48.096  1.00 56.83           H  
ATOM     52  CD  LYS A   3       7.720   0.560  49.767  1.00 56.83           C  
ATOM     53  HD2 LYS A   3       8.342   0.854  50.612  1.00 56.83           H  
ATOM     54  HD3 LYS A   3       7.495   1.438  49.162  1.00 56.83           H  
ATOM     55  CE  LYS A   3       6.404  -0.070  50.275  1.00 56.83           C  
ATOM     56  HE2 LYS A   3       5.804  -0.359  49.412  1.00 56.83           H  
ATOM     57  HE3 LYS A   3       6.643  -0.989  50.808  1.00 56.83           H  
ATOM     58  NZ  LYS A   3       5.595   0.813  51.162  1.00 56.83           N  
ATOM     59  HZ1 LYS A   3       6.102   1.083  51.993  1.00 56.83           H  
ATOM     60  HZ2 LYS A   3       4.776   0.313  51.477  1.00 56.83           H  
ATOM     61  HZ3 LYS A   3       5.271   1.635  50.673  1.00 56.83           H  
ATOM     62  N   PRO A   4      12.658   0.081  46.594  1.00 61.46           N  
ATOM     63  CA  PRO A   4      13.531   0.722  45.602  1.00 61.46           C  
ATOM     64  HA  PRO A   4      13.021   1.577  45.159  1.00 61.46           H  
ATOM     65  C   PRO A   4      13.943  -0.214  44.451  1.00 61.46           C  
ATOM     66  CB  PRO A   4      14.743   1.230  46.392  1.00 61.46           C  
ATOM     67  HB2 PRO A   4      14.550   2.248  46.732  1.00 61.46           H  
ATOM     68  HB3 PRO A   4      15.661   1.198  45.806  1.00 61.46           H  
ATOM     69  O   PRO A   4      14.219   0.259  43.351  1.00 61.46           O  
ATOM     70  CG  PRO A   4      14.805   0.296  47.596  1.00 61.46           C  
ATOM     71  HG2 PRO A   4      15.317  -0.624  47.314  1.00 61.46           H  
ATOM     72  HG3 PRO A   4      15.298   0.764  48.449  1.00 61.46           H  
ATOM     73  CD  PRO A   4      13.335   0.002  47.879  1.00 61.46           C  
ATOM     74  HD2 PRO A   4      13.253  -0.984  48.337  1.00 61.46           H  
ATOM     75  HD3 PRO A   4      12.930   0.764  48.545  1.00 61.46           H  
ATOM     76  N   ASN A   5      13.954  -1.535  44.667  1.00 72.94           N  
ATOM     77  H   ASN A   5      13.623  -1.894  45.551  1.00 72.94           H  
ATOM     78  CA  ASN A   5      14.280  -2.501  43.614  1.00 72.94           C  
ATOM     79  HA  ASN A   5      15.106  -2.113  43.018  1.00 72.94           H  
ATOM     80  C   ASN A   5      13.110  -2.690  42.640  1.00 72.94           C  
ATOM     81  CB  ASN A   5      14.722  -3.836  44.242  1.00 72.94           C  
ATOM     82  HB2 ASN A   5      14.026  -4.129  45.028  1.00 72.94           H  
ATOM     83  HB3 ASN A   5      14.696  -4.607  43.472  1.00 72.94           H  
ATOM     84  O   ASN A   5      13.340  -2.791  41.435  1.00 72.94           O  
ATOM     85  CG  ASN A   5      16.136  -3.816  44.797  1.00 72.94           C  
ATOM     86  ND2 ASN A   5      16.520  -4.850  45.507  1.00 72.94           N  
ATOM     87 HD21 ASN A   5      15.903  -5.641  45.628  1.00 72.94           H  
ATOM     88 HD22 ASN A   5      17.485  -4.855  45.806  1.00 72.94           H  
ATOM     89  OD1 ASN A   5      16.922  -2.906  44.590  1.00 72.94           O  
ATOM     90  N   THR A   6      11.866  -2.676  43.134  1.00 79.01           N  
ATOM     91  H   THR A   6      11.728  -2.617  44.132  1.00 79.01           H  
ATOM     92  CA  THR A   6      10.667  -2.770  42.284  1.00 79.01           C  
ATOM     93  HA  THR A   6      10.781  -3.623  41.615  1.00 79.01           H  
ATOM     94  C   THR A   6      10.495  -1.540  41.396  1.00 79.01           C  
ATOM     95  CB  THR A   6       9.393  -3.000  43.114  1.00 79.01           C  
ATOM     96  HB  THR A   6       8.522  -2.929  42.463  1.00 79.01           H  
ATOM     97  O   THR A   6      10.221  -1.689  40.208  1.00 79.01           O  
ATOM     98  CG2 THR A   6       9.398  -4.378  43.772  1.00 79.01           C  
ATOM     99 HG21 THR A   6       8.465  -4.522  44.318  1.00 79.01           H  
ATOM    100 HG22 THR A   6      10.233  -4.468  44.467  1.00 79.01           H  
ATOM    101 HG23 THR A   6       9.476  -5.152  43.009  1.00 79.01           H  
ATOM    102  OG1 THR A   6       9.274  -2.058  44.159  1.00 79.01           O  
ATOM    103  HG1 THR A   6       9.185  -1.181  43.778  1.00 79.01           H  
ATOM    104  N   ASP A   7      10.723  -0.331  41.925  1.00 82.82           N  
ATOM    105  H   ASP A   7      10.964  -0.252  42.902  1.00 82.82           H  
ATOM    106  CA  ASP A   7      10.640   0.899  41.122  1.00 82.82           C  
ATOM    107  HA  ASP A   7       9.669   0.932  40.629  1.00 82.82           H  
ATOM    108  C   ASP A   7      11.704   0.930  40.015  1.00 82.82           C  
ATOM    109  CB  ASP A   7      10.758   2.132  42.031  1.00 82.82           C  
ATOM    110  HB2 ASP A   7      11.740   2.145  42.505  1.00 82.82           H  
ATOM    111  HB3 ASP A   7      10.000   2.075  42.812  1.00 82.82           H  
ATOM    112  O   ASP A   7      11.407   1.200  38.849  1.00 82.82           O  
ATOM    113  CG  ASP A   7      10.544   3.416  41.219  1.00 82.82           C  
ATOM    114  OD1 ASP A   7       9.485   3.512  40.566  1.00 82.82           O  
ATOM    115  OD2 ASP A   7      11.459   4.270  41.177  1.00 82.82           O  
ATOM    116  N   ARG A   8      12.942   0.539  40.345  1.00 85.56           N  
ATOM    117  H   ARG A   8      13.136   0.345  41.317  1.00 85.56           H  
ATOM    118  CA  ARG A   8      14.022   0.429  39.359  1.00 85.56           C  
ATOM    119  HA  ARG A   8      14.119   1.395  38.864  1.00 85.56           H  
ATOM    120  C   ARG A   8      13.696  -0.587  38.264  1.00 85.56           C  
ATOM    121  CB  ARG A   8      15.333   0.100  40.083  1.00 85.56           C  
ATOM    122  HB2 ARG A   8      15.478   0.821  40.886  1.00 85.56           H  
ATOM    123  HB3 ARG A   8      15.271  -0.897  40.520  1.00 85.56           H  
ATOM    124  O   ARG A   8      13.935  -0.295  37.095  1.00 85.56           O  
ATOM    125  CG  ARG A   8      16.532   0.176  39.129  1.00 85.56           C  
ATOM    126  HG2 ARG A   8      16.562   1.162  38.667  1.00 85.56           H  
ATOM    127  HG3 ARG A   8      16.436  -0.581  38.351  1.00 85.56           H  
ATOM    128  CD  ARG A   8      17.831  -0.062  39.900  1.00 85.56           C  
ATOM    129  HD2 ARG A   8      17.906   0.680  40.695  1.00 85.56           H  
ATOM    130  HD3 ARG A   8      17.795  -1.056  40.348  1.00 85.56           H  
ATOM    131  NE  ARG A   8      19.005   0.042  39.013  1.00 85.56           N  
ATOM    132  HE  ARG A   8      18.821   0.246  38.041  1.00 85.56           H  
ATOM    133  NH1 ARG A   8      20.605  -0.360  40.606  1.00 85.56           N  
ATOM    134 HH11 ARG A   8      21.576  -0.455  40.869  1.00 85.56           H  
ATOM    135 HH12 ARG A   8      19.873  -0.479  41.291  1.00 85.56           H  
ATOM    136  NH2 ARG A   8      21.223   0.040  38.498  1.00 85.56           N  
ATOM    137 HH21 ARG A   8      22.189  -0.059  38.775  1.00 85.56           H  
ATOM    138 HH22 ARG A   8      21.003   0.247  37.534  1.00 85.56           H  
ATOM    139  CZ  ARG A   8      20.268  -0.092  39.375  1.00 85.56           C  
ATOM    140  N   ALA A   9      13.143  -1.747  38.619  1.00 87.23           N  
ATOM    141  H   ALA A   9      12.978  -1.930  39.598  1.00 87.23           H  
ATOM    142  CA  ALA A   9      12.744  -2.760  37.644  1.00 87.23           C  
ATOM    143  HA  ALA A   9      13.612  -3.027  37.041  1.00 87.23           H  
ATOM    144  C   ALA A   9      11.670  -2.226  36.684  1.00 87.23           C  
ATOM    145  CB  ALA A   9      12.274  -4.014  38.391  1.00 87.23           C  
ATOM    146  HB1 ALA A   9      13.073  -4.386  39.032  1.00 87.23           H  
ATOM    147  HB2 ALA A   9      11.401  -3.788  39.003  1.00 87.23           H  
ATOM    148  HB3 ALA A   9      12.009  -4.790  37.672  1.00 87.23           H  
ATOM    149  O   ALA A   9      11.825  -2.341  35.469  1.00 87.23           O  
ATOM    150  N   VAL A  10      10.631  -1.569  37.212  1.00 91.22           N  
ATOM    151  H   VAL A  10      10.564  -1.499  38.217  1.00 91.22           H  
ATOM    152  CA  VAL A  10       9.565  -0.960  36.401  1.00 91.22           C  
ATOM    153  HA  VAL A  10       9.115  -1.734  35.779  1.00 91.22           H  
ATOM    154  C   VAL A  10      10.129   0.087  35.444  1.00 91.22           C  
ATOM    155  CB  VAL A  10       8.466  -0.375  37.308  1.00 91.22           C  
ATOM    156  HB  VAL A  10       8.924   0.239  38.084  1.00 91.22           H  
ATOM    157  O   VAL A  10       9.833   0.039  34.253  1.00 91.22           O  
ATOM    158  CG1 VAL A  10       7.451   0.488  36.549  1.00 91.22           C  
ATOM    159 HG11 VAL A  10       7.012  -0.084  35.732  1.00 91.22           H  
ATOM    160 HG12 VAL A  10       6.662   0.810  37.229  1.00 91.22           H  
ATOM    161 HG13 VAL A  10       7.931   1.381  36.149  1.00 91.22           H  
ATOM    162  CG2 VAL A  10       7.703  -1.529  37.970  1.00 91.22           C  
ATOM    163 HG21 VAL A  10       8.385  -2.189  38.507  1.00 91.22           H  
ATOM    164 HG22 VAL A  10       7.167  -2.112  37.221  1.00 91.22           H  
ATOM    165 HG23 VAL A  10       6.980  -1.137  38.686  1.00 91.22           H  
ATOM    166  N   ARG A  11      11.006   0.982  35.916  1.00 91.47           N  
ATOM    167  H   ARG A  11      11.200   0.980  36.907  1.00 91.47           H  
ATOM    168  CA  ARG A  11      11.649   1.994  35.059  1.00 91.47           C  
ATOM    169  HA  ARG A  11      10.875   2.578  34.562  1.00 91.47           H  
ATOM    170  C   ARG A  11      12.481   1.372  33.934  1.00 91.47           C  
ATOM    171  CB  ARG A  11      12.507   2.937  35.915  1.00 91.47           C  
ATOM    172  HB2 ARG A  11      13.119   3.553  35.256  1.00 91.47           H  
ATOM    173  HB3 ARG A  11      13.171   2.348  36.548  1.00 91.47           H  
ATOM    174  O   ARG A  11      12.420   1.861  32.808  1.00 91.47           O  
ATOM    175  CG  ARG A  11      11.651   3.867  36.789  1.00 91.47           C  
ATOM    176  HG2 ARG A  11      10.997   3.280  37.433  1.00 91.47           H  
ATOM    177  HG3 ARG A  11      11.031   4.498  36.152  1.00 91.47           H  
ATOM    178  CD  ARG A  11      12.547   4.753  37.661  1.00 91.47           C  
ATOM    179  HD2 ARG A  11      13.239   4.114  38.210  1.00 91.47           H  
ATOM    180  HD3 ARG A  11      13.129   5.427  37.032  1.00 91.47           H  
ATOM    181  NE  ARG A  11      11.754   5.503  38.647  1.00 91.47           N  
ATOM    182  HE  ARG A  11      11.555   5.025  39.515  1.00 91.47           H  
ATOM    183  NH1 ARG A  11      11.378   7.461  37.493  1.00 91.47           N  
ATOM    184 HH11 ARG A  11      10.936   8.370  37.476  1.00 91.47           H  
ATOM    185 HH12 ARG A  11      11.959   7.135  36.734  1.00 91.47           H  
ATOM    186  NH2 ARG A  11      10.435   7.114  39.501  1.00 91.47           N  
ATOM    187 HH21 ARG A  11       9.856   7.939  39.444  1.00 91.47           H  
ATOM    188 HH22 ARG A  11      10.277   6.491  40.281  1.00 91.47           H  
ATOM    189  CZ  ARG A  11      11.198   6.693  38.536  1.00 91.47           C  
ATOM    190  N   VAL A  12      13.213   0.288  34.210  1.00 92.97           N  
ATOM    191  H   VAL A  12      13.214  -0.054  35.160  1.00 92.97           H  
ATOM    192  CA  VAL A  12      13.986  -0.444  33.189  1.00 92.97           C  
ATOM    193  HA  VAL A  12      14.630   0.263  32.666  1.00 92.97           H  
ATOM    194  C   VAL A  12      13.064  -1.049  32.132  1.00 92.97           C  
ATOM    195  CB  VAL A  12      14.883  -1.524  33.825  1.00 92.97           C  
ATOM    196  HB  VAL A  12      14.291  -2.136  34.506  1.00 92.97           H  
ATOM    197  O   VAL A  12      13.323  -0.875  30.944  1.00 92.97           O  
ATOM    198  CG1 VAL A  12      15.526  -2.450  32.782  1.00 92.97           C  
ATOM    199 HG11 VAL A  12      14.768  -3.085  32.325  1.00 92.97           H  
ATOM    200 HG12 VAL A  12      16.015  -1.862  32.005  1.00 92.97           H  
ATOM    201 HG13 VAL A  12      16.262  -3.098  33.258  1.00 92.97           H  
ATOM    202  CG2 VAL A  12      16.028  -0.879  34.616  1.00 92.97           C  
ATOM    203 HG21 VAL A  12      16.717  -0.382  33.933  1.00 92.97           H  
ATOM    204 HG22 VAL A  12      15.641  -0.137  35.315  1.00 92.97           H  
ATOM    205 HG23 VAL A  12      16.562  -1.646  35.176  1.00 92.97           H  
ATOM    206  N   PHE A  13      11.972  -1.707  32.535  1.00 94.11           N  
ATOM    207  H   PHE A  13      11.804  -1.825  33.524  1.00 94.11           H  
ATOM    208  CA  PHE A  13      11.000  -2.255  31.586  1.00 94.11           C  
ATOM    209  HA  PHE A  13      11.524  -2.907  30.887  1.00 94.11           H  
ATOM    210  C   PHE A  13      10.332  -1.168  30.741  1.00 94.11           C  
ATOM    211  CB  PHE A  13       9.938  -3.083  32.320  1.00 94.11           C  
ATOM    212  HB2 PHE A  13       9.644  -2.574  33.238  1.00 94.11           H  
ATOM    213  HB3 PHE A  13       9.054  -3.145  31.686  1.00 94.11           H  
ATOM    214  O   PHE A  13      10.206  -1.343  29.532  1.00 94.11           O  
ATOM    215  CG  PHE A  13      10.371  -4.502  32.621  1.00 94.11           C  
ATOM    216  CD1 PHE A  13      10.509  -5.420  31.564  1.00 94.11           C  
ATOM    217  HD1 PHE A  13      10.292  -5.104  30.555  1.00 94.11           H  
ATOM    218  CD2 PHE A  13      10.616  -4.920  33.940  1.00 94.11           C  
ATOM    219  HD2 PHE A  13      10.472  -4.233  34.762  1.00 94.11           H  
ATOM    220  CE1 PHE A  13      10.912  -6.742  31.820  1.00 94.11           C  
ATOM    221  HE1 PHE A  13      11.015  -7.443  31.005  1.00 94.11           H  
ATOM    222  CE2 PHE A  13      11.032  -6.237  34.198  1.00 94.11           C  
ATOM    223  HE2 PHE A  13      11.225  -6.552  35.213  1.00 94.11           H  
ATOM    224  CZ  PHE A  13      11.181  -7.148  33.139  1.00 94.11           C  
ATOM    225  HZ  PHE A  13      11.492  -8.162  33.342  1.00 94.11           H  
ATOM    226  N   CYS A  14       9.953  -0.038  31.343  1.00 93.89           N  
ATOM    227  H   CYS A  14      10.010   0.020  32.350  1.00 93.89           H  
ATOM    228  CA  CYS A  14       9.378   1.091  30.614  1.00 93.89           C  
ATOM    229  HA  CYS A  14       8.485   0.760  30.084  1.00 93.89           H  
ATOM    230  C   CYS A  14      10.345   1.646  29.566  1.00 93.89           C  
ATOM    231  CB  CYS A  14       8.988   2.189  31.605  1.00 93.89           C  
ATOM    232  HB2 CYS A  14       8.688   3.082  31.056  1.00 93.89           H  
ATOM    233  HB3 CYS A  14       9.839   2.432  32.242  1.00 93.89           H  
ATOM    234  O   CYS A  14       9.953   1.826  28.415  1.00 93.89           O  
ATOM    235  SG  CYS A  14       7.599   1.620  32.613  1.00 93.89           S  
ATOM    236  HG  CYS A  14       7.604   2.671  33.438  1.00 93.89           H  
ATOM    237  N   HIS A  15      11.606   1.875  29.944  1.00 93.83           N  
ATOM    238  H   HIS A  15      11.874   1.710  30.904  1.00 93.83           H  
ATOM    239  CA  HIS A  15      12.614   2.374  29.012  1.00 93.83           C  
ATOM    240  HA  HIS A  15      12.228   3.277  28.540  1.00 93.83           H  
ATOM    241  C   HIS A  15      12.891   1.363  27.896  1.00 93.83           C  
ATOM    242  CB  HIS A  15      13.889   2.733  29.782  1.00 93.83           C  
ATOM    243  HB2 HIS A  15      13.626   3.375  30.623  1.00 93.83           H  
ATOM    244  HB3 HIS A  15      14.346   1.826  30.178  1.00 93.83           H  
ATOM    245  O   HIS A  15      12.908   1.728  26.728  1.00 93.83           O  
ATOM    246  CG  HIS A  15      14.886   3.472  28.928  1.00 93.83           C  
ATOM    247  CD2 HIS A  15      16.159   3.074  28.619  1.00 93.83           C  
ATOM    248  HD2 HIS A  15      16.639   2.165  28.951  1.00 93.83           H  
ATOM    249  ND1 HIS A  15      14.669   4.670  28.284  1.00 93.83           N  
ATOM    250  HD1 HIS A  15      13.794   5.169  28.216  1.00 93.83           H  
ATOM    251  CE1 HIS A  15      15.786   4.985  27.607  1.00 93.83           C  
ATOM    252  HE1 HIS A  15      15.900   5.847  26.967  1.00 93.83           H  
ATOM    253  NE2 HIS A  15      16.729   4.048  27.795  1.00 93.83           N  
ATOM    254  N   LEU A  16      13.008   0.075  28.234  1.00 93.96           N  
ATOM    255  H   LEU A  16      12.980  -0.175  29.213  1.00 93.96           H  
ATOM    256  CA  LEU A  16      13.203  -0.986  27.251  1.00 93.96           C  
ATOM    257  HA  LEU A  16      14.097  -0.744  26.677  1.00 93.96           H  
ATOM    258  C   LEU A  16      12.032  -1.066  26.260  1.00 93.96           C  
ATOM    259  CB  LEU A  16      13.423  -2.313  27.998  1.00 93.96           C  
ATOM    260  HB2 LEU A  16      14.271  -2.197  28.673  1.00 93.96           H  
ATOM    261  HB3 LEU A  16      12.540  -2.525  28.601  1.00 93.96           H  
ATOM    262  O   LEU A  16      12.263  -1.139  25.056  1.00 93.96           O  
ATOM    263  CG  LEU A  16      13.688  -3.517  27.078  1.00 93.96           C  
ATOM    264  HG  LEU A  16      12.832  -3.661  26.418  1.00 93.96           H  
ATOM    265  CD1 LEU A  16      14.952  -3.341  26.234  1.00 93.96           C  
ATOM    266 HD11 LEU A  16      15.809  -3.133  26.874  1.00 93.96           H  
ATOM    267 HD12 LEU A  16      15.141  -4.248  25.659  1.00 93.96           H  
ATOM    268 HD13 LEU A  16      14.818  -2.519  25.530  1.00 93.96           H  
ATOM    269  CD2 LEU A  16      13.851  -4.781  27.922  1.00 93.96           C  
ATOM    270 HD21 LEU A  16      14.745  -4.700  28.541  1.00 93.96           H  
ATOM    271 HD22 LEU A  16      13.943  -5.647  27.267  1.00 93.96           H  
ATOM    272 HD23 LEU A  16      12.984  -4.907  28.570  1.00 93.96           H  
ATOM    273  N   LEU A  17      10.784  -1.019  26.738  1.00 94.25           N  
ATOM    274  H   LEU A  17      10.651  -0.950  27.737  1.00 94.25           H  
ATOM    275  CA  LEU A  17       9.605  -1.002  25.869  1.00 94.25           C  
ATOM    276  HA  LEU A  17       9.642  -1.869  25.209  1.00 94.25           H  
ATOM    277  C   LEU A  17       9.592   0.217  24.953  1.00 94.25           C  
ATOM    278  CB  LEU A  17       8.314  -1.029  26.706  1.00 94.25           C  
ATOM    279  HB2 LEU A  17       8.414  -0.332  27.537  1.00 94.25           H  
ATOM    280  HB3 LEU A  17       7.489  -0.679  26.084  1.00 94.25           H  
ATOM    281  O   LEU A  17       9.287   0.073  23.771  1.00 94.25           O  
ATOM    282  CG  LEU A  17       7.943  -2.416  27.244  1.00 94.25           C  
ATOM    283  HG  LEU A  17       8.763  -2.811  27.844  1.00 94.25           H  
ATOM    284  CD1 LEU A  17       6.703  -2.302  28.126  1.00 94.25           C  
ATOM    285 HD11 LEU A  17       6.927  -1.668  28.983  1.00 94.25           H  
ATOM    286 HD12 LEU A  17       5.874  -1.874  27.561  1.00 94.25           H  
ATOM    287 HD13 LEU A  17       6.429  -3.297  28.477  1.00 94.25           H  
ATOM    288  CD2 LEU A  17       7.621  -3.410  26.124  1.00 94.25           C  
ATOM    289 HD21 LEU A  17       6.859  -3.001  25.461  1.00 94.25           H  
ATOM    290 HD22 LEU A  17       7.254  -4.344  26.551  1.00 94.25           H  
ATOM    291 HD23 LEU A  17       8.515  -3.637  25.544  1.00 94.25           H  
ATOM    292  N   GLN A  18       9.948   1.390  25.474  1.00 93.35           N  
ATOM    293  H   GLN A  18      10.180   1.443  26.455  1.00 93.35           H  
ATOM    294  CA  GLN A  18      10.049   2.605  24.677  1.00 93.35           C  
ATOM    295  HA  GLN A  18       9.086   2.784  24.200  1.00 93.35           H  
ATOM    296  C   GLN A  18      11.086   2.445  23.555  1.00 93.35           C  
ATOM    297  CB  GLN A  18      10.345   3.789  25.605  1.00 93.35           C  
ATOM    298  HB2 GLN A  18      11.304   3.647  26.104  1.00 93.35           H  
ATOM    299  HB3 GLN A  18       9.561   3.858  26.359  1.00 93.35           H  
ATOM    300  O   GLN A  18      10.728   2.582  22.387  1.00 93.35           O  
ATOM    301  CG  GLN A  18      10.385   5.089  24.801  1.00 93.35           C  
ATOM    302  HG2 GLN A  18       9.441   5.223  24.273  1.00 93.35           H  
ATOM    303  HG3 GLN A  18      11.182   5.025  24.061  1.00 93.35           H  
ATOM    304  CD  GLN A  18      10.647   6.327  25.639  1.00 93.35           C  
ATOM    305  NE2 GLN A  18      10.831   7.441  24.971  1.00 93.35           N  
ATOM    306 HE21 GLN A  18      10.956   7.372  23.971  1.00 93.35           H  
ATOM    307 HE22 GLN A  18      11.080   8.275  25.484  1.00 93.35           H  
ATOM    308  OE1 GLN A  18      10.700   6.314  26.864  1.00 93.35           O  
ATOM    309  N   THR A  19      12.322   2.054  23.878  1.00 93.38           N  
ATOM    310  H   THR A  19      12.580   1.993  24.853  1.00 93.38           H  
ATOM    311  CA  THR A  19      13.396   1.878  22.887  1.00 93.38           C  
ATOM    312  HA  THR A  19      13.544   2.824  22.365  1.00 93.38           H  
ATOM    313  C   THR A  19      13.042   0.814  21.848  1.00 93.38           C  
ATOM    314  CB  THR A  19      14.716   1.486  23.575  1.00 93.38           C  
ATOM    315  HB  THR A  19      14.649   0.456  23.926  1.00 93.38           H  
ATOM    316  O   THR A  19      13.238   1.014  20.652  1.00 93.38           O  
ATOM    317  CG2 THR A  19      15.927   1.626  22.657  1.00 93.38           C  
ATOM    318 HG21 THR A  19      16.035   2.665  22.346  1.00 93.38           H  
ATOM    319 HG22 THR A  19      16.828   1.305  23.180  1.00 93.38           H  
ATOM    320 HG23 THR A  19      15.803   1.014  21.764  1.00 93.38           H  
ATOM    321  OG1 THR A  19      14.972   2.316  24.679  1.00 93.38           O  
ATOM    322  HG1 THR A  19      15.891   2.594  24.651  1.00 93.38           H  
ATOM    323  N   LEU A  20      12.482  -0.326  22.270  1.00 93.26           N  
ATOM    324  H   LEU A  20      12.326  -0.450  23.260  1.00 93.26           H  
ATOM    325  CA  LEU A  20      12.081  -1.394  21.346  1.00 93.26           C  
ATOM    326  HA  LEU A  20      12.924  -1.634  20.698  1.00 93.26           H  
ATOM    327  C   LEU A  20      10.940  -0.961  20.416  1.00 93.26           C  
ATOM    328  CB  LEU A  20      11.678  -2.647  22.139  1.00 93.26           C  
ATOM    329  HB2 LEU A  20      10.920  -2.363  22.870  1.00 93.26           H  
ATOM    330  HB3 LEU A  20      11.224  -3.359  21.450  1.00 93.26           H  
ATOM    331  O   LEU A  20      10.928  -1.363  19.251  1.00 93.26           O  
ATOM    332  CG  LEU A  20      12.836  -3.358  22.862  1.00 93.26           C  
ATOM    333  HG  LEU A  20      13.378  -2.662  23.502  1.00 93.26           H  
ATOM    334  CD1 LEU A  20      12.265  -4.482  23.723  1.00 93.26           C  
ATOM    335 HD11 LEU A  20      11.549  -4.071  24.435  1.00 93.26           H  
ATOM    336 HD12 LEU A  20      11.763  -5.218  23.095  1.00 93.26           H  
ATOM    337 HD13 LEU A  20      13.065  -4.972  24.277  1.00 93.26           H  
ATOM    338  CD2 LEU A  20      13.845  -3.965  21.888  1.00 93.26           C  
ATOM    339 HD21 LEU A  20      14.571  -4.565  22.436  1.00 93.26           H  
ATOM    340 HD22 LEU A  20      14.380  -3.165  21.376  1.00 93.26           H  
ATOM    341 HD23 LEU A  20      13.332  -4.586  21.154  1.00 93.26           H  
ATOM    342  N   THR A  21      10.015  -0.136  20.912  1.00 90.85           N  
ATOM    343  H   THR A  21      10.106   0.159  21.874  1.00 90.85           H  
ATOM    344  CA  THR A  21       8.917   0.433  20.116  1.00 90.85           C  
ATOM    345  HA  THR A  21       8.440  -0.364  19.547  1.00 90.85           H  
ATOM    346  C   THR A  21       9.440   1.459  19.111  1.00 90.85           C  
ATOM    347  CB  THR A  21       7.854   1.071  21.024  1.00 90.85           C  
ATOM    348  HB  THR A  21       8.291   1.900  21.580  1.00 90.85           H  
ATOM    349  O   THR A  21       9.031   1.433  17.955  1.00 90.85           O  
ATOM    350  CG2 THR A  21       6.631   1.576  20.261  1.00 90.85           C  
ATOM    351 HG21 THR A  21       5.886   1.935  20.971  1.00 90.85           H  
ATOM    352 HG22 THR A  21       6.916   2.394  19.599  1.00 90.85           H  
ATOM    353 HG23 THR A  21       6.205   0.765  19.670  1.00 90.85           H  
ATOM    354  OG1 THR A  21       7.372   0.114  21.936  1.00 90.85           O  
ATOM    355  HG1 THR A  21       8.048   0.027  22.612  1.00 90.85           H  
ATOM    356  N   GLU A  22      10.381   2.320  19.507  1.00 91.87           N  
ATOM    357  H   GLU A  22      10.663   2.323  20.477  1.00 91.87           H  
ATOM    358  CA  GLU A  22      11.040   3.283  18.609  1.00 91.87           C  
ATOM    359  HA  GLU A  22      10.285   3.886  18.105  1.00 91.87           H  
ATOM    360  C   GLU A  22      11.851   2.583  17.505  1.00 91.87           C  
ATOM    361  CB  GLU A  22      11.938   4.220  19.437  1.00 91.87           C  
ATOM    362  HB2 GLU A  22      12.586   4.777  18.760  1.00 91.87           H  
ATOM    363  HB3 GLU A  22      12.564   3.615  20.094  1.00 91.87           H  
ATOM    364  O   GLU A  22      11.841   3.018  16.356  1.00 91.87           O  
ATOM    365  CG  GLU A  22      11.128   5.231  20.274  1.00 91.87           C  
ATOM    366  HG2 GLU A  22      10.347   4.702  20.820  1.00 91.87           H  
ATOM    367  HG3 GLU A  22      10.632   5.922  19.592  1.00 91.87           H  
ATOM    368  CD  GLU A  22      11.977   6.031  21.283  1.00 91.87           C  
ATOM    369  OE1 GLU A  22      11.363   6.755  22.109  1.00 91.87           O  
ATOM    370  OE2 GLU A  22      13.221   5.906  21.250  1.00 91.87           O  
ATOM    371  N   MET A  23      12.488   1.449  17.820  1.00 92.27           N  
ATOM    372  H   MET A  23      12.511   1.186  18.795  1.00 92.27           H  
ATOM    373  CA  MET A  23      13.217   0.618  16.852  1.00 92.27           C  
ATOM    374  HA  MET A  23      13.728   1.278  16.150  1.00 92.27           H  
ATOM    375  C   MET A  23      12.315  -0.296  16.001  1.00 92.27           C  
ATOM    376  CB  MET A  23      14.282  -0.215  17.583  1.00 92.27           C  
ATOM    377  HB2 MET A  23      14.750  -0.903  16.878  1.00 92.27           H  
ATOM    378  HB3 MET A  23      13.798  -0.801  18.364  1.00 92.27           H  
ATOM    379  O   MET A  23      12.832  -1.075  15.202  1.00 92.27           O  
ATOM    380  CG  MET A  23      15.396   0.645  18.191  1.00 92.27           C  
ATOM    381  HG2 MET A  23      14.978   1.297  18.958  1.00 92.27           H  
ATOM    382  HG3 MET A  23      15.803   1.285  17.407  1.00 92.27           H  
ATOM    383  SD  MET A  23      16.778  -0.292  18.910  1.00 92.27           S  
ATOM    384  CE  MET A  23      15.911  -1.341  20.102  1.00 92.27           C  
ATOM    385  HE1 MET A  23      16.635  -1.801  20.774  1.00 92.27           H  
ATOM    386  HE2 MET A  23      15.201  -0.747  20.678  1.00 92.27           H  
ATOM    387  HE3 MET A  23      15.371  -2.121  19.564  1.00 92.27           H  
ATOM    388  N   ASN A  24      10.986  -0.253  16.173  1.00 89.93           N  
ATOM    389  H   ASN A  24      10.612   0.444  16.800  1.00 89.93           H  
ATOM    390  CA  ASN A  24      10.026  -1.162  15.526  1.00 89.93           C  
ATOM    391  HA  ASN A  24       9.067  -1.002  16.018  1.00 89.93           H  
ATOM    392  C   ASN A  24      10.347  -2.664  15.728  1.00 89.93           C  
ATOM    393  CB  ASN A  24       9.848  -0.773  14.045  1.00 89.93           C  
ATOM    394  HB2 ASN A  24      10.802  -0.863  13.527  1.00 89.93           H  
ATOM    395  HB3 ASN A  24       9.146  -1.459  13.572  1.00 89.93           H  
ATOM    396  O   ASN A  24      10.001  -3.510  14.899  1.00 89.93           O  
ATOM    397  CG  ASN A  24       9.289   0.624  13.864  1.00 89.93           C  
ATOM    398  ND2 ASN A  24       9.947   1.462  13.101  1.00 89.93           N  
ATOM    399 HD21 ASN A  24      10.861   1.215  12.748  1.00 89.93           H  
ATOM    400 HD22 ASN A  24       9.588   2.406  13.070  1.00 89.93           H  
ATOM    401  OD1 ASN A  24       8.238   0.968  14.374  1.00 89.93           O  
ATOM    402  N   SER A  25      11.003  -3.029  16.836  1.00 92.00           N  
ATOM    403  H   SER A  25      11.188  -2.311  17.522  1.00 92.00           H  
ATOM    404  CA  SER A  25      11.363  -4.416  17.156  1.00 92.00           C  
ATOM    405  HA  SER A  25      11.551  -4.944  16.221  1.00 92.00           H  
ATOM    406  C   SER A  25      10.201  -5.126  17.856  1.00 92.00           C  
ATOM    407  CB  SER A  25      12.667  -4.467  17.952  1.00 92.00           C  
ATOM    408  HB2 SER A  25      13.423  -3.883  17.428  1.00 92.00           H  
ATOM    409  HB3 SER A  25      12.515  -4.041  18.943  1.00 92.00           H  
ATOM    410  O   SER A  25      10.235  -5.417  19.053  1.00 92.00           O  
ATOM    411  OG  SER A  25      13.110  -5.811  18.055  1.00 92.00           O  
ATOM    412  HG  SER A  25      14.032  -5.796  18.322  1.00 92.00           H  
ATOM    413  N   TRP A  26       9.127  -5.391  17.106  1.00 89.10           N  
ATOM    414  H   TRP A  26       9.133  -5.024  16.165  1.00 89.10           H  
ATOM    415  CA  TRP A  26       7.841  -5.839  17.658  1.00 89.10           C  
ATOM    416  HA  TRP A  26       7.522  -5.107  18.400  1.00 89.10           H  
ATOM    417  C   TRP A  26       7.892  -7.193  18.367  1.00 89.10           C  
ATOM    418  CB  TRP A  26       6.796  -5.866  16.539  1.00 89.10           C  
ATOM    419  HB2 TRP A  26       7.087  -6.605  15.793  1.00 89.10           H  
ATOM    420  HB3 TRP A  26       5.839  -6.174  16.961  1.00 89.10           H  
ATOM    421  O   TRP A  26       7.199  -7.389  19.362  1.00 89.10           O  
ATOM    422  CG  TRP A  26       6.601  -4.545  15.872  1.00 89.10           C  
ATOM    423  CD1 TRP A  26       6.860  -4.260  14.575  1.00 89.10           C  
ATOM    424  HD1 TRP A  26       7.234  -4.960  13.843  1.00 89.10           H  
ATOM    425  CD2 TRP A  26       6.178  -3.288  16.482  1.00 89.10           C  
ATOM    426  CE2 TRP A  26       6.209  -2.272  15.482  1.00 89.10           C  
ATOM    427  CE3 TRP A  26       5.797  -2.900  17.786  1.00 89.10           C  
ATOM    428  HE3 TRP A  26       5.750  -3.638  18.573  1.00 89.10           H  
ATOM    429  NE1 TRP A  26       6.619  -2.921  14.340  1.00 89.10           N  
ATOM    430  HE1 TRP A  26       6.778  -2.467  13.452  1.00 89.10           H  
ATOM    431  CH2 TRP A  26       5.518  -0.583  17.064  1.00 89.10           C  
ATOM    432  HH2 TRP A  26       5.284   0.446  17.293  1.00 89.10           H  
ATOM    433  CZ2 TRP A  26       5.884  -0.939  15.757  1.00 89.10           C  
ATOM    434  HZ2 TRP A  26       5.941  -0.190  14.981  1.00 89.10           H  
ATOM    435  CZ3 TRP A  26       5.477  -1.560  18.074  1.00 89.10           C  
ATOM    436  HZ3 TRP A  26       5.188  -1.280  19.077  1.00 89.10           H  
ATOM    437  N   HIS A  27       8.732  -8.121  17.901  1.00 90.34           N  
ATOM    438  H   HIS A  27       9.291  -7.901  17.089  1.00 90.34           H  
ATOM    439  CA  HIS A  27       8.893  -9.418  18.562  1.00 90.34           C  
ATOM    440  HA  HIS A  27       7.906  -9.851  18.721  1.00 90.34           H  
ATOM    441  C   HIS A  27       9.549  -9.275  19.943  1.00 90.34           C  
ATOM    442  CB  HIS A  27       9.697 -10.364  17.663  1.00 90.34           C  
ATOM    443  HB2 HIS A  27       9.197 -10.454  16.698  1.00 90.34           H  
ATOM    444  HB3 HIS A  27      10.692  -9.953  17.495  1.00 90.34           H  
ATOM    445  O   HIS A  27       9.077  -9.858  20.919  1.00 90.34           O  
ATOM    446  CG  HIS A  27       9.823 -11.739  18.266  1.00 90.34           C  
ATOM    447  CD2 HIS A  27      10.957 -12.313  18.775  1.00 90.34           C  
ATOM    448  HD2 HIS A  27      11.943 -11.872  18.791  1.00 90.34           H  
ATOM    449  ND1 HIS A  27       8.791 -12.626  18.475  1.00 90.34           N  
ATOM    450  HD1 HIS A  27       7.822 -12.486  18.227  1.00 90.34           H  
ATOM    451  CE1 HIS A  27       9.292 -13.709  19.091  1.00 90.34           C  
ATOM    452  HE1 HIS A  27       8.723 -14.576  19.393  1.00 90.34           H  
ATOM    453  NE2 HIS A  27      10.608 -13.562  19.296  1.00 90.34           N  
ATOM    454  N   ALA A  28      10.602  -8.460  20.043  1.00 91.58           N  
ATOM    455  H   ALA A  28      10.909  -7.941  19.233  1.00 91.58           H  
ATOM    456  CA  ALA A  28      11.248  -8.176  21.318  1.00 91.58           C  
ATOM    457  HA  ALA A  28      11.468  -9.116  21.823  1.00 91.58           H  
ATOM    458  C   ALA A  28      10.320  -7.366  22.235  1.00 91.58           C  
ATOM    459  CB  ALA A  28      12.570  -7.457  21.047  1.00 91.58           C  
ATOM    460  HB1 ALA A  28      12.375  -6.523  20.520  1.00 91.58           H  
ATOM    461  HB2 ALA A  28      13.218  -8.086  20.437  1.00 91.58           H  
ATOM    462  HB3 ALA A  28      13.070  -7.239  21.991  1.00 91.58           H  
ATOM    463  O   ALA A  28      10.169  -7.722  23.399  1.00 91.58           O  
ATOM    464  N   ALA A  29       9.633  -6.347  21.701  1.00 92.73           N  
ATOM    465  H   ALA A  29       9.820  -6.085  20.744  1.00 92.73           H  
ATOM    466  CA  ALA A  29       8.662  -5.551  22.450  1.00 92.73           C  
ATOM    467  HA  ALA A  29       9.171  -5.077  23.289  1.00 92.73           H  
ATOM    468  C   ALA A  29       7.534  -6.423  23.024  1.00 92.73           C  
ATOM    469  CB  ALA A  29       8.103  -4.454  21.535  1.00 92.73           C  
ATOM    470  HB1 ALA A  29       7.436  -3.807  22.105  1.00 92.73           H  
ATOM    471  HB2 ALA A  29       8.916  -3.848  21.133  1.00 92.73           H  
ATOM    472  HB3 ALA A  29       7.547  -4.897  20.710  1.00 92.73           H  
ATOM    473  O   ALA A  29       7.158  -6.254  24.181  1.00 92.73           O  
ATOM    474  N   TRP A  30       7.041  -7.399  22.254  1.00 92.30           N  
ATOM    475  H   TRP A  30       7.354  -7.460  21.296  1.00 92.30           H  
ATOM    476  CA  TRP A  30       6.053  -8.371  22.717  1.00 92.30           C  
ATOM    477  HA  TRP A  30       5.181  -7.836  23.093  1.00 92.30           H  
ATOM    478  C   TRP A  30       6.581  -9.229  23.870  1.00 92.30           C  
ATOM    479  CB  TRP A  30       5.612  -9.255  21.548  1.00 92.30           C  
ATOM    480  HB2 TRP A  30       6.487  -9.709  21.083  1.00 92.30           H  
ATOM    481  HB3 TRP A  30       5.124  -8.630  20.800  1.00 92.30           H  
ATOM    482  O   TRP A  30       5.943  -9.297  24.918  1.00 92.30           O  
ATOM    483  CG  TRP A  30       4.667 -10.341  21.946  1.00 92.30           C  
ATOM    484  CD1 TRP A  30       4.972 -11.651  22.076  1.00 92.30           C  
ATOM    485  HD1 TRP A  30       5.951 -12.074  21.906  1.00 92.30           H  
ATOM    486  CD2 TRP A  30       3.285 -10.206  22.382  1.00 92.30           C  
ATOM    487  CE2 TRP A  30       2.783 -11.501  22.710  1.00 92.30           C  
ATOM    488  CE3 TRP A  30       2.422  -9.110  22.576  1.00 92.30           C  
ATOM    489  HE3 TRP A  30       2.781  -8.113  22.370  1.00 92.30           H  
ATOM    490  NE1 TRP A  30       3.858 -12.341  22.509  1.00 92.30           N  
ATOM    491  HE1 TRP A  30       3.895 -13.311  22.790  1.00 92.30           H  
ATOM    492  CH2 TRP A  30       0.631 -10.593  23.333  1.00 92.30           C  
ATOM    493  HH2 TRP A  30      -0.373 -10.726  23.709  1.00 92.30           H  
ATOM    494  CZ2 TRP A  30       1.471 -11.706  23.161  1.00 92.30           C  
ATOM    495  HZ2 TRP A  30       1.116 -12.700  23.390  1.00 92.30           H  
ATOM    496  CZ3 TRP A  30       1.120  -9.301  23.066  1.00 92.30           C  
ATOM    497  HZ3 TRP A  30       0.507  -8.434  23.269  1.00 92.30           H  
ATOM    498  N   SER A  31       7.760  -9.836  23.719  1.00 93.22           N  
ATOM    499  H   SER A  31       8.229  -9.779  22.827  1.00 93.22           H  
ATOM    500  CA  SER A  31       8.380 -10.641  24.781  1.00 93.22           C  
ATOM    501  HA  SER A  31       7.717 -11.467  25.037  1.00 93.22           H  
ATOM    502  C   SER A  31       8.615  -9.818  26.053  1.00 93.22           C  
ATOM    503  CB  SER A  31       9.700 -11.225  24.274  1.00 93.22           C  
ATOM    504  HB2 SER A  31      10.192 -11.772  25.078  1.00 93.22           H  
ATOM    505  HB3 SER A  31      10.353 -10.419  23.937  1.00 93.22           H  
ATOM    506  O   SER A  31       8.308 -10.266  27.158  1.00 93.22           O  
ATOM    507  OG  SER A  31       9.435 -12.109  23.201  1.00 93.22           O  
ATOM    508  HG  SER A  31      10.125 -12.031  22.538  1.00 93.22           H  
ATOM    509  N   THR A  32       9.083  -8.575  25.912  1.00 94.22           N  
ATOM    510  H   THR A  32       9.357  -8.258  24.993  1.00 94.22           H  
ATOM    511  CA  THR A  32       9.238  -7.640  27.030  1.00 94.22           C  
ATOM    512  HA  THR A  32       9.847  -8.117  27.798  1.00 94.22           H  
ATOM    513  C   THR A  32       7.893  -7.295  27.668  1.00 94.22           C  
ATOM    514  CB  THR A  32       9.955  -6.361  26.577  1.00 94.22           C  
ATOM    515  HB  THR A  32       9.366  -5.861  25.808  1.00 94.22           H  
ATOM    516  O   THR A  32       7.805  -7.292  28.891  1.00 94.22           O  
ATOM    517  CG2 THR A  32      10.221  -5.400  27.731  1.00 94.22           C  
ATOM    518 HG21 THR A  32      10.835  -5.893  28.485  1.00 94.22           H  
ATOM    519 HG22 THR A  32      10.737  -4.517  27.354  1.00 94.22           H  
ATOM    520 HG23 THR A  32       9.283  -5.079  28.184  1.00 94.22           H  
ATOM    521  OG1 THR A  32      11.221  -6.683  26.056  1.00 94.22           O  
ATOM    522  HG1 THR A  32      11.788  -6.957  26.780  1.00 94.22           H  
ATOM    523  N   LEU A  33       6.837  -7.062  26.885  1.00 93.92           N  
ATOM    524  H   LEU A  33       6.974  -7.057  25.884  1.00 93.92           H  
ATOM    525  CA  LEU A  33       5.489  -6.776  27.382  1.00 93.92           C  
ATOM    526  HA  LEU A  33       5.551  -5.936  28.075  1.00 93.92           H  
ATOM    527  C   LEU A  33       4.893  -7.968  28.150  1.00 93.92           C  
ATOM    528  CB  LEU A  33       4.614  -6.375  26.179  1.00 93.92           C  
ATOM    529  HB2 LEU A  33       5.083  -5.539  25.659  1.00 93.92           H  
ATOM    530  HB3 LEU A  33       4.577  -7.217  25.488  1.00 93.92           H  
ATOM    531  O   LEU A  33       4.279  -7.778  29.200  1.00 93.92           O  
ATOM    532  CG  LEU A  33       3.171  -5.981  26.528  1.00 93.92           C  
ATOM    533  HG  LEU A  33       2.704  -6.776  27.108  1.00 93.92           H  
ATOM    534  CD1 LEU A  33       3.109  -4.675  27.321  1.00 93.92           C  
ATOM    535 HD11 LEU A  33       3.605  -3.873  26.773  1.00 93.92           H  
ATOM    536 HD12 LEU A  33       2.068  -4.400  27.491  1.00 93.92           H  
ATOM    537 HD13 LEU A  33       3.589  -4.806  28.291  1.00 93.92           H  
ATOM    538  CD2 LEU A  33       2.376  -5.815  25.234  1.00 93.92           C  
ATOM    539 HD21 LEU A  33       2.392  -6.748  24.671  1.00 93.92           H  
ATOM    540 HD22 LEU A  33       2.801  -5.015  24.628  1.00 93.92           H  
ATOM    541 HD23 LEU A  33       1.340  -5.573  25.474  1.00 93.92           H  
ATOM    542  N   GLN A  34       5.106  -9.202  27.683  1.00 93.11           N  
ATOM    543  H   GLN A  34       5.586  -9.297  26.799  1.00 93.11           H  
ATOM    544  CA  GLN A  34       4.701 -10.420  28.396  1.00 93.11           C  
ATOM    545  HA  GLN A  34       3.629 -10.389  28.590  1.00 93.11           H  
ATOM    546  C   GLN A  34       5.410 -10.556  29.748  1.00 93.11           C  
ATOM    547  CB  GLN A  34       5.017 -11.659  27.549  1.00 93.11           C  
ATOM    548  HB2 GLN A  34       6.065 -11.644  27.250  1.00 93.11           H  
ATOM    549  HB3 GLN A  34       4.855 -12.543  28.167  1.00 93.11           H  
ATOM    550  O   GLN A  34       4.778 -10.859  30.758  1.00 93.11           O  
ATOM    551  CG  GLN A  34       4.133 -11.787  26.305  1.00 93.11           C  
ATOM    552  HG2 GLN A  34       4.342 -10.996  25.586  1.00 93.11           H  
ATOM    553  HG3 GLN A  34       3.091 -11.686  26.609  1.00 93.11           H  
ATOM    554  CD  GLN A  34       4.331 -13.132  25.620  1.00 93.11           C  
ATOM    555  NE2 GLN A  34       3.275 -13.787  25.187  1.00 93.11           N  
ATOM    556 HE21 GLN A  34       3.447 -14.728  24.862  1.00 93.11           H  
ATOM    557 HE22 GLN A  34       2.354 -13.390  25.308  1.00 93.11           H  
ATOM    558  OE1 GLN A  34       5.423 -13.655  25.486  1.00 93.11           O  
ATOM    559  N   CYS A  35       6.720 -10.308  29.792  1.00 92.92           N  
ATOM    560  H   CYS A  35       7.220 -10.145  28.929  1.00 92.92           H  
ATOM    561  CA  CYS A  35       7.464 -10.298  31.049  1.00 92.92           C  
ATOM    562  HA  CYS A  35       7.283 -11.230  31.586  1.00 92.92           H  
ATOM    563  C   CYS A  35       6.997  -9.160  31.963  1.00 92.92           C  
ATOM    564  CB  CYS A  35       8.960 -10.191  30.742  1.00 92.92           C  
ATOM    565  HB2 CYS A  35       9.139  -9.355  30.065  1.00 92.92           H  
ATOM    566  HB3 CYS A  35       9.509 -10.025  31.669  1.00 92.92           H  
ATOM    567  O   CYS A  35       6.771  -9.372  33.152  1.00 92.92           O  
ATOM    568  SG  CYS A  35       9.524 -11.741  29.984  1.00 92.92           S  
ATOM    569  HG  CYS A  35      10.771 -11.354  29.702  1.00 92.92           H  
ATOM    570  N   PHE A  36       6.801  -7.964  31.408  1.00 94.40           N  
ATOM    571  H   PHE A  36       7.022  -7.838  30.430  1.00 94.40           H  
ATOM    572  CA  PHE A  36       6.426  -6.789  32.181  1.00 94.40           C  
ATOM    573  HA  PHE A  36       7.142  -6.711  32.999  1.00 94.40           H  
ATOM    574  C   PHE A  36       5.034  -6.926  32.800  1.00 94.40           C  
ATOM    575  CB  PHE A  36       6.526  -5.540  31.297  1.00 94.40           C  
ATOM    576  HB2 PHE A  36       7.514  -5.519  30.838  1.00 94.40           H  
ATOM    577  HB3 PHE A  36       5.788  -5.613  30.498  1.00 94.40           H  
ATOM    578  O   PHE A  36       4.851  -6.601  33.968  1.00 94.40           O  
ATOM    579  CG  PHE A  36       6.348  -4.220  32.023  1.00 94.40           C  
ATOM    580  CD1 PHE A  36       5.745  -3.134  31.362  1.00 94.40           C  
ATOM    581  HD1 PHE A  36       5.323  -3.266  30.376  1.00 94.40           H  
ATOM    582  CD2 PHE A  36       6.844  -4.045  33.332  1.00 94.40           C  
ATOM    583  HD2 PHE A  36       7.315  -4.854  33.870  1.00 94.40           H  
ATOM    584  CE1 PHE A  36       5.704  -1.868  31.969  1.00 94.40           C  
ATOM    585  HE1 PHE A  36       5.274  -1.027  31.447  1.00 94.40           H  
ATOM    586  CE2 PHE A  36       6.771  -2.791  33.951  1.00 94.40           C  
ATOM    587  HE2 PHE A  36       7.163  -2.659  34.949  1.00 94.40           H  
ATOM    588  CZ  PHE A  36       6.237  -1.698  33.256  1.00 94.40           C  
ATOM    589  HZ  PHE A  36       6.243  -0.719  33.713  1.00 94.40           H  
ATOM    590  N   THR A  37       4.067  -7.481  32.068  1.00 91.35           N  
ATOM    591  H   THR A  37       4.272  -7.721  31.109  1.00 91.35           H  
ATOM    592  CA  THR A  37       2.719  -7.753  32.595  1.00 91.35           C  
ATOM    593  HA  THR A  37       2.324  -6.824  33.006  1.00 91.35           H  
ATOM    594  C   THR A  37       2.735  -8.756  33.751  1.00 91.35           C  
ATOM    595  CB  THR A  37       1.746  -8.215  31.500  1.00 91.35           C  
ATOM    596  HB  THR A  37       0.851  -8.629  31.964  1.00 91.35           H  
ATOM    597  O   THR A  37       2.014  -8.544  34.723  1.00 91.35           O  
ATOM    598  CG2 THR A  37       1.331  -7.051  30.601  1.00 91.35           C  
ATOM    599 HG21 THR A  37       2.205  -6.543  30.192  1.00 91.35           H  
ATOM    600 HG22 THR A  37       0.750  -6.337  31.184  1.00 91.35           H  
ATOM    601 HG23 THR A  37       0.709  -7.413  29.783  1.00 91.35           H  
ATOM    602  OG1 THR A  37       2.324  -9.188  30.666  1.00 91.35           O  
ATOM    603  HG1 THR A  37       2.952  -8.731  30.102  1.00 91.35           H  
ATOM    604  N   ARG A  38       3.603  -9.779  33.724  1.00 89.92           N  
ATOM    605  H   ARG A  38       4.155  -9.909  32.889  1.00 89.92           H  
ATOM    606  CA  ARG A  38       3.805 -10.693  34.869  1.00 89.92           C  
ATOM    607  HA  ARG A  38       2.842 -11.091  35.191  1.00 89.92           H  
ATOM    608  C   ARG A  38       4.383  -9.976  36.089  1.00 89.92           C  
ATOM    609  CB  ARG A  38       4.715 -11.864  34.480  1.00 89.92           C  
ATOM    610  HB2 ARG A  38       4.966 -12.424  35.380  1.00 89.92           H  
ATOM    611  HB3 ARG A  38       5.641 -11.480  34.051  1.00 89.92           H  
ATOM    612  O   ARG A  38       3.825 -10.088  37.175  1.00 89.92           O  
ATOM    613  CG  ARG A  38       4.045 -12.820  33.490  1.00 89.92           C  
ATOM    614  HG2 ARG A  38       3.712 -12.274  32.607  1.00 89.92           H  
ATOM    615  HG3 ARG A  38       3.182 -13.288  33.963  1.00 89.92           H  
ATOM    616  CD  ARG A  38       5.055 -13.893  33.079  1.00 89.92           C  
ATOM    617  HD2 ARG A  38       5.344 -14.458  33.964  1.00 89.92           H  
ATOM    618  HD3 ARG A  38       5.936 -13.399  32.670  1.00 89.92           H  
ATOM    619  NE  ARG A  38       4.491 -14.802  32.068  1.00 89.92           N  
ATOM    620  HE  ARG A  38       3.531 -14.634  31.801  1.00 89.92           H  
ATOM    621  NH1 ARG A  38       6.372 -16.078  31.770  1.00 89.92           N  
ATOM    622 HH11 ARG A  38       6.860 -16.837  31.316  1.00 89.92           H  
ATOM    623 HH12 ARG A  38       6.834 -15.524  32.477  1.00 89.92           H  
ATOM    624  NH2 ARG A  38       4.535 -16.522  30.578  1.00 89.92           N  
ATOM    625 HH21 ARG A  38       3.573 -16.330  30.337  1.00 89.92           H  
ATOM    626 HH22 ARG A  38       5.032 -17.280  30.131  1.00 89.92           H  
ATOM    627  CZ  ARG A  38       5.133 -15.793  31.478  1.00 89.92           C  
ATOM    628  N   VAL A  39       5.429  -9.168  35.898  1.00 89.25           N  
ATOM    629  H   VAL A  39       5.842  -9.134  34.977  1.00 89.25           H  
ATOM    630  CA  VAL A  39       6.007  -8.336  36.973  1.00 89.25           C  
ATOM    631  HA  VAL A  39       6.337  -8.983  37.786  1.00 89.25           H  
ATOM    632  C   VAL A  39       4.949  -7.391  37.554  1.00 89.25           C  
ATOM    633  CB  VAL A  39       7.225  -7.549  36.447  1.00 89.25           C  
ATOM    634  HB  VAL A  39       6.941  -7.002  35.548  1.00 89.25           H  
ATOM    635  O   VAL A  39       4.853  -7.215  38.765  1.00 89.25           O  
ATOM    636  CG1 VAL A  39       7.766  -6.536  37.464  1.00 89.25           C  
ATOM    637 HG11 VAL A  39       7.973  -7.036  38.410  1.00 89.25           H  
ATOM    638 HG12 VAL A  39       7.035  -5.744  37.628  1.00 89.25           H  
ATOM    639 HG13 VAL A  39       8.682  -6.080  37.087  1.00 89.25           H  
ATOM    640  CG2 VAL A  39       8.374  -8.500  36.089  1.00 89.25           C  
ATOM    641 HG21 VAL A  39       8.707  -9.027  36.982  1.00 89.25           H  
ATOM    642 HG22 VAL A  39       8.049  -9.237  35.354  1.00 89.25           H  
ATOM    643 HG23 VAL A  39       9.206  -7.936  35.668  1.00 89.25           H  
ATOM    644  N   MET A  40       4.095  -6.817  36.705  1.00 90.05           N  
ATOM    645  H   MET A  40       4.242  -6.949  35.714  1.00 90.05           H  
ATOM    646  CA  MET A  40       2.993  -5.967  37.149  1.00 90.05           C  
ATOM    647  HA  MET A  40       3.395  -5.232  37.847  1.00 90.05           H  
ATOM    648  C   MET A  40       1.925  -6.724  37.940  1.00 90.05           C  
ATOM    649  CB  MET A  40       2.370  -5.241  35.946  1.00 90.05           C  
ATOM    650  HB2 MET A  40       1.406  -4.827  36.240  1.00 90.05           H  
ATOM    651  HB3 MET A  40       2.185  -5.949  35.138  1.00 90.05           H  
ATOM    652  O   MET A  40       1.395  -6.171  38.905  1.00 90.05           O  
ATOM    653  CG  MET A  40       3.255  -4.100  35.428  1.00 90.05           C  
ATOM    654  HG2 MET A  40       4.140  -4.520  34.951  1.00 90.05           H  
ATOM    655  HG3 MET A  40       2.700  -3.551  34.667  1.00 90.05           H  
ATOM    656  SD  MET A  40       3.830  -2.928  36.687  1.00 90.05           S  
ATOM    657  CE  MET A  40       2.254  -2.414  37.401  1.00 90.05           C  
ATOM    658  HE1 MET A  40       2.475  -1.740  38.229  1.00 90.05           H  
ATOM    659  HE2 MET A  40       1.643  -1.914  36.649  1.00 90.05           H  
ATOM    660  HE3 MET A  40       1.720  -3.276  37.803  1.00 90.05           H  
ATOM    661  N   GLN A  41       1.616  -7.972  37.582  1.00 87.66           N  
ATOM    662  H   GLN A  41       2.078  -8.378  36.781  1.00 87.66           H  
ATOM    663  CA  GLN A  41       0.707  -8.818  38.360  1.00 87.66           C  
ATOM    664  HA  GLN A  41      -0.241  -8.295  38.491  1.00 87.66           H  
ATOM    665  C   GLN A  41       1.266  -9.082  39.764  1.00 87.66           C  
ATOM    666  CB  GLN A  41       0.434 -10.134  37.615  1.00 87.66           C  
ATOM    667  HB2 GLN A  41      -0.057 -10.829  38.295  1.00 87.66           H  
ATOM    668  HB3 GLN A  41       1.380 -10.579  37.308  1.00 87.66           H  
ATOM    669  O   GLN A  41       0.535  -8.914  40.738  1.00 87.66           O  
ATOM    670  CG  GLN A  41      -0.476  -9.947  36.389  1.00 87.66           C  
ATOM    671  HG2 GLN A  41      -0.144  -9.097  35.793  1.00 87.66           H  
ATOM    672  HG3 GLN A  41      -1.486  -9.724  36.735  1.00 87.66           H  
ATOM    673  CD  GLN A  41      -0.536 -11.182  35.491  1.00 87.66           C  
ATOM    674  NE2 GLN A  41      -1.229 -11.121  34.376  1.00 87.66           N  
ATOM    675 HE21 GLN A  41      -1.234 -11.958  33.810  1.00 87.66           H  
ATOM    676 HE22 GLN A  41      -1.592 -10.250  34.016  1.00 87.66           H  
ATOM    677  OE1 GLN A  41       0.024 -12.232  35.759  1.00 87.66           O  
ATOM    678  N   GLU A  42       2.561  -9.388  39.884  1.00 85.96           N  
ATOM    679  H   GLU A  42       3.102  -9.544  39.046  1.00 85.96           H  
ATOM    680  CA  GLU A  42       3.233  -9.577  41.179  1.00 85.96           C  
ATOM    681  HA  GLU A  42       2.724 -10.359  41.742  1.00 85.96           H  
ATOM    682  C   GLU A  42       3.200  -8.303  42.038  1.00 85.96           C  
ATOM    683  CB  GLU A  42       4.690 -10.010  40.956  1.00 85.96           C  
ATOM    684  HB2 GLU A  42       5.208  -9.992  41.915  1.00 85.96           H  
ATOM    685  HB3 GLU A  42       5.175  -9.295  40.291  1.00 85.96           H  
ATOM    686  O   GLU A  42       2.832  -8.351  43.211  1.00 85.96           O  
ATOM    687  CG  GLU A  42       4.816 -11.424  40.365  1.00 85.96           C  
ATOM    688  HG2 GLU A  42       4.406 -12.135  41.083  1.00 85.96           H  
ATOM    689  HG3 GLU A  42       4.218 -11.487  39.456  1.00 85.96           H  
ATOM    690  CD  GLU A  42       6.267 -11.813  40.032  1.00 85.96           C  
ATOM    691  OE1 GLU A  42       6.449 -12.931  39.498  1.00 85.96           O  
ATOM    692  OE2 GLU A  42       7.186 -10.994  40.272  1.00 85.96           O  
ATOM    693  N   ILE A  43       3.499  -7.139  41.444  1.00 85.17           N  
ATOM    694  H   ILE A  43       3.839  -7.174  40.494  1.00 85.17           H  
ATOM    695  CA  ILE A  43       3.442  -5.841  42.142  1.00 85.17           C  
ATOM    696  HA  ILE A  43       4.076  -5.898  43.027  1.00 85.17           H  
ATOM    697  C   ILE A  43       2.023  -5.536  42.633  1.00 85.17           C  
ATOM    698  CB  ILE A  43       3.972  -4.710  41.226  1.00 85.17           C  
ATOM    699  HB  ILE A  43       3.469  -4.787  40.262  1.00 85.17           H  
ATOM    700  O   ILE A  43       1.857  -4.971  43.712  1.00 85.17           O  
ATOM    701  CG1 ILE A  43       5.493  -4.877  41.011  1.00 85.17           C  
ATOM    702 HG12 ILE A  43       6.018  -4.641  41.937  1.00 85.17           H  
ATOM    703 HG13 ILE A  43       5.722  -5.914  40.769  1.00 85.17           H  
ATOM    704  CG2 ILE A  43       3.684  -3.306  41.806  1.00 85.17           C  
ATOM    705 HG21 ILE A  43       4.094  -2.530  41.160  1.00 85.17           H  
ATOM    706 HG22 ILE A  43       2.609  -3.132  41.867  1.00 85.17           H  
ATOM    707 HG23 ILE A  43       4.119  -3.221  42.802  1.00 85.17           H  
ATOM    708  CD1 ILE A  43       6.057  -4.005  39.882  1.00 85.17           C  
ATOM    709 HD11 ILE A  43       7.105  -4.261  39.726  1.00 85.17           H  
ATOM    710 HD12 ILE A  43       5.507  -4.191  38.960  1.00 85.17           H  
ATOM    711 HD13 ILE A  43       5.999  -2.948  40.141  1.00 85.17           H  
ATOM    712  N   THR A  44       1.004  -5.891  41.850  1.00 84.45           N  
ATOM    713  H   THR A  44       1.220  -6.374  40.989  1.00 84.45           H  
ATOM    714  CA  THR A  44      -0.403  -5.614  42.176  1.00 84.45           C  
ATOM    715  HA  THR A  44      -0.482  -4.593  42.548  1.00 84.45           H  
ATOM    716  C   THR A  44      -0.931  -6.535  43.280  1.00 84.45           C  
ATOM    717  CB  THR A  44      -1.285  -5.727  40.922  1.00 84.45           C  
ATOM    718  HB  THR A  44      -1.320  -6.765  40.591  1.00 84.45           H  
ATOM    719  O   THR A  44      -1.776  -6.115  44.064  1.00 84.45           O  
ATOM    720  CG2 THR A  44      -2.710  -5.225  41.150  1.00 84.45           C  
ATOM    721 HG21 THR A  44      -3.226  -5.862  41.869  1.00 84.45           H  
ATOM    722 HG22 THR A  44      -3.258  -5.250  40.208  1.00 84.45           H  
ATOM    723 HG23 THR A  44      -2.687  -4.201  41.524  1.00 84.45           H  
ATOM    724  OG1 THR A  44      -0.761  -4.935  39.878  1.00 84.45           O  
ATOM    725  HG1 THR A  44       0.030  -5.373  39.555  1.00 84.45           H  
ATOM    726  N   GLN A  45      -0.434  -7.773  43.361  1.00 84.53           N  
ATOM    727  H   GLN A  45       0.252  -8.063  42.678  1.00 84.53           H  
ATOM    728  CA  GLN A  45      -0.809  -8.751  44.392  1.00 84.53           C  
ATOM    729  HA  GLN A  45      -1.875  -8.660  44.597  1.00 84.53           H  
ATOM    730  C   GLN A  45      -0.093  -8.526  45.736  1.00 84.53           C  
ATOM    731  CB  GLN A  45      -0.537 -10.167  43.860  1.00 84.53           C  
ATOM    732  HB2 GLN A  45      -0.643 -10.883  44.675  1.00 84.53           H  
ATOM    733  HB3 GLN A  45       0.488 -10.219  43.492  1.00 84.53           H  
ATOM    734  O   GLN A  45      -0.447  -9.153  46.734  1.00 84.53           O  
ATOM    735  CG  GLN A  45      -1.512 -10.567  42.742  1.00 84.53           C  
ATOM    736  HG2 GLN A  45      -2.520 -10.626  43.153  1.00 84.53           H  
ATOM    737  HG3 GLN A  45      -1.515  -9.809  41.959  1.00 84.53           H  
ATOM    738  CD  GLN A  45      -1.171 -11.913  42.108  1.00 84.53           C  
ATOM    739  NE2 GLN A  45      -1.775 -12.250  40.990  1.00 84.53           N  
ATOM    740 HE21 GLN A  45      -1.482 -13.133  40.598  1.00 84.53           H  
ATOM    741 HE22 GLN A  45      -2.409 -11.611  40.532  1.00 84.53           H  
ATOM    742  OE1 GLN A  45      -0.382 -12.702  42.596  1.00 84.53           O  
ATOM    743  N   HIS A  46       0.900  -7.635  45.783  1.00 81.98           N  
ATOM    744  H   HIS A  46       1.162  -7.163  44.929  1.00 81.98           H  
ATOM    745  CA  HIS A  46       1.622  -7.300  47.006  1.00 81.98           C  
ATOM    746  HA  HIS A  46       1.957  -8.241  47.441  1.00 81.98           H  
ATOM    747  C   HIS A  46       0.708  -6.564  48.014  1.00 81.98           C  
ATOM    748  CB  HIS A  46       2.860  -6.470  46.629  1.00 81.98           C  
ATOM    749  HB2 HIS A  46       3.306  -6.886  45.726  1.00 81.98           H  
ATOM    750  HB3 HIS A  46       2.560  -5.444  46.412  1.00 81.98           H  
ATOM    751  O   HIS A  46      -0.085  -5.723  47.592  1.00 81.98           O  
ATOM    752  CG  HIS A  46       3.914  -6.474  47.703  1.00 81.98           C  
ATOM    753  CD2 HIS A  46       4.891  -7.420  47.867  1.00 81.98           C  
ATOM    754  HD2 HIS A  46       5.064  -8.275  47.230  1.00 81.98           H  
ATOM    755  ND1 HIS A  46       4.022  -5.586  48.749  1.00 81.98           N  
ATOM    756  HD1 HIS A  46       3.546  -4.698  48.817  1.00 81.98           H  
ATOM    757  CE1 HIS A  46       5.020  -6.009  49.545  1.00 81.98           C  
ATOM    758  HE1 HIS A  46       5.362  -5.510  50.439  1.00 81.98           H  
ATOM    759  NE2 HIS A  46       5.583  -7.113  49.040  1.00 81.98           N  
ATOM    760  N   PRO A  47       0.827  -6.803  49.339  1.00 70.95           N  
ATOM    761  CA  PRO A  47      -0.038  -6.184  50.356  1.00 70.95           C  
ATOM    762  HA  PRO A  47      -1.069  -6.481  50.167  1.00 70.95           H  
ATOM    763  C   PRO A  47      -0.004  -4.645  50.367  1.00 70.95           C  
ATOM    764  CB  PRO A  47       0.409  -6.783  51.699  1.00 70.95           C  
ATOM    765  HB2 PRO A  47       0.451  -6.034  52.491  1.00 70.95           H  
ATOM    766  HB3 PRO A  47      -0.279  -7.580  51.979  1.00 70.95           H  
ATOM    767  O   PRO A  47      -1.024  -4.019  50.634  1.00 70.95           O  
ATOM    768  CG  PRO A  47       1.788  -7.381  51.422  1.00 70.95           C  
ATOM    769  HG2 PRO A  47       2.002  -8.231  52.070  1.00 70.95           H  
ATOM    770  HG3 PRO A  47       2.552  -6.611  51.533  1.00 70.95           H  
ATOM    771  CD  PRO A  47       1.691  -7.793  49.960  1.00 70.95           C  
ATOM    772  HD2 PRO A  47       2.687  -7.832  49.519  1.00 70.95           H  
ATOM    773  HD3 PRO A  47       1.220  -8.773  49.886  1.00 70.95           H  
ATOM    774  N   ASP A  48       1.136  -4.049  50.002  1.00 75.17           N  
ATOM    775  H   ASP A  48       1.910  -4.667  49.803  1.00 75.17           H  
ATOM    776  CA  ASP A  48       1.308  -2.603  49.788  1.00 75.17           C  
ATOM    777  HA  ASP A  48       0.361  -2.086  49.944  1.00 75.17           H  
ATOM    778  C   ASP A  48       1.784  -2.325  48.351  1.00 75.17           C  
ATOM    779  CB  ASP A  48       2.330  -2.031  50.782  1.00 75.17           C  
ATOM    780  HB2 ASP A  48       3.188  -2.701  50.840  1.00 75.17           H  
ATOM    781  HB3 ASP A  48       2.687  -1.075  50.399  1.00 75.17           H  
ATOM    782  O   ASP A  48       2.992  -2.164  48.117  1.00 75.17           O  
ATOM    783  CG  ASP A  48       1.814  -1.745  52.185  1.00 75.17           C  
ATOM    784  OD1 ASP A  48       0.587  -1.636  52.375  1.00 75.17           O  
ATOM    785  OD2 ASP A  48       2.715  -1.496  53.019  1.00 75.17           O  
ATOM    786  N   PRO A  49       0.880  -2.295  47.361  1.00 78.45           N  
ATOM    787  CA  PRO A  49       1.274  -2.170  45.970  1.00 78.45           C  
ATOM    788  HA  PRO A  49       2.137  -2.806  45.771  1.00 78.45           H  
ATOM    789  C   PRO A  49       1.636  -0.710  45.654  1.00 78.45           C  
ATOM    790  CB  PRO A  49       0.079  -2.735  45.204  1.00 78.45           C  
ATOM    791  HB2 PRO A  49       0.021  -2.370  44.179  1.00 78.45           H  
ATOM    792  HB3 PRO A  49       0.140  -3.824  45.202  1.00 78.45           H  
ATOM    793  O   PRO A  49       0.897   0.229  45.966  1.00 78.45           O  
ATOM    794  CG  PRO A  49      -1.121  -2.334  46.056  1.00 78.45           C  
ATOM    795  HG2 PRO A  49      -1.401  -1.303  45.843  1.00 78.45           H  
ATOM    796  HG3 PRO A  49      -1.966  -3.006  45.902  1.00 78.45           H  
ATOM    797  CD  PRO A  49      -0.567  -2.444  47.478  1.00 78.45           C  
ATOM    798  HD2 PRO A  49      -0.993  -1.663  48.108  1.00 78.45           H  
ATOM    799  HD3 PRO A  49      -0.811  -3.422  47.893  1.00 78.45           H  
ATOM    800  N   SER A  50       2.790  -0.491  45.018  1.00 85.19           N  
ATOM    801  H   SER A  50       3.367  -1.287  44.786  1.00 85.19           H  
ATOM    802  CA  SER A  50       3.236   0.862  44.655  1.00 85.19           C  
ATOM    803  HA  SER A  50       3.170   1.495  45.540  1.00 85.19           H  
ATOM    804  C   SER A  50       2.333   1.451  43.567  1.00 85.19           C  
ATOM    805  CB  SER A  50       4.697   0.865  44.200  1.00 85.19           C  
ATOM    806  HB2 SER A  50       5.335   0.524  45.015  1.00 85.19           H  
ATOM    807  HB3 SER A  50       4.817   0.197  43.348  1.00 85.19           H  
ATOM    808  O   SER A  50       2.331   0.976  42.428  1.00 85.19           O  
ATOM    809  OG  SER A  50       5.057   2.184  43.834  1.00 85.19           O  
ATOM    810  HG  SER A  50       5.925   2.168  43.426  1.00 85.19           H  
ATOM    811  N   ARG A  51       1.559   2.491  43.911  1.00 88.03           N  
ATOM    812  H   ARG A  51       1.558   2.766  44.882  1.00 88.03           H  
ATOM    813  CA  ARG A  51       0.673   3.190  42.961  1.00 88.03           C  
ATOM    814  HA  ARG A  51       0.037   2.459  42.461  1.00 88.03           H  
ATOM    815  C   ARG A  51       1.461   3.880  41.854  1.00 88.03           C  
ATOM    816  CB  ARG A  51      -0.215   4.218  43.677  1.00 88.03           C  
ATOM    817  HB2 ARG A  51       0.409   4.904  44.250  1.00 88.03           H  
ATOM    818  HB3 ARG A  51      -0.746   4.795  42.919  1.00 88.03           H  
ATOM    819  O   ARG A  51       1.087   3.776  40.694  1.00 88.03           O  
ATOM    820  CG  ARG A  51      -1.252   3.571  44.602  1.00 88.03           C  
ATOM    821  HG2 ARG A  51      -0.747   3.058  45.420  1.00 88.03           H  
ATOM    822  HG3 ARG A  51      -1.842   2.849  44.037  1.00 88.03           H  
ATOM    823  CD  ARG A  51      -2.180   4.653  45.166  1.00 88.03           C  
ATOM    824  HD2 ARG A  51      -2.696   5.136  44.337  1.00 88.03           H  
ATOM    825  HD3 ARG A  51      -1.576   5.397  45.685  1.00 88.03           H  
ATOM    826  NE  ARG A  51      -3.168   4.084  46.101  1.00 88.03           N  
ATOM    827  HE  ARG A  51      -3.121   3.088  46.262  1.00 88.03           H  
ATOM    828  NH1 ARG A  51      -4.245   6.047  46.606  1.00 88.03           N  
ATOM    829 HH11 ARG A  51      -4.968   6.547  47.104  1.00 88.03           H  
ATOM    830 HH12 ARG A  51      -3.664   6.522  45.930  1.00 88.03           H  
ATOM    831  NH2 ARG A  51      -4.905   4.144  47.572  1.00 88.03           N  
ATOM    832 HH21 ARG A  51      -5.612   4.660  48.076  1.00 88.03           H  
ATOM    833 HH22 ARG A  51      -4.814   3.149  47.721  1.00 88.03           H  
ATOM    834  CZ  ARG A  51      -4.099   4.759  46.753  1.00 88.03           C  
ATOM    835  N   GLU A  52       2.566   4.535  42.202  1.00 88.16           N  
ATOM    836  H   GLU A  52       2.835   4.554  43.176  1.00 88.16           H  
ATOM    837  CA  GLU A  52       3.415   5.254  41.246  1.00 88.16           C  
ATOM    838  HA  GLU A  52       2.823   6.010  40.732  1.00 88.16           H  
ATOM    839  C   GLU A  52       3.983   4.306  40.183  1.00 88.16           C  
ATOM    840  CB  GLU A  52       4.525   5.962  42.031  1.00 88.16           C  
ATOM    841  HB2 GLU A  52       5.184   5.214  42.472  1.00 88.16           H  
ATOM    842  HB3 GLU A  52       4.061   6.535  42.834  1.00 88.16           H  
ATOM    843  O   GLU A  52       3.842   4.555  38.986  1.00 88.16           O  
ATOM    844  CG  GLU A  52       5.341   6.918  41.151  1.00 88.16           C  
ATOM    845  HG2 GLU A  52       4.667   7.656  40.717  1.00 88.16           H  
ATOM    846  HG3 GLU A  52       5.789   6.347  40.338  1.00 88.16           H  
ATOM    847  CD  GLU A  52       6.457   7.637  41.927  1.00 88.16           C  
ATOM    848  OE1 GLU A  52       7.287   8.289  41.253  1.00 88.16           O  
ATOM    849  OE2 GLU A  52       6.490   7.502  43.173  1.00 88.16           O  
ATOM    850  N   CYS A  53       4.507   3.152  40.606  1.00 89.33           N  
ATOM    851  H   CYS A  53       4.609   3.002  41.600  1.00 89.33           H  
ATOM    852  CA  CYS A  53       5.002   2.131  39.686  1.00 89.33           C  
ATOM    853  HA  CYS A  53       5.787   2.563  39.066  1.00 89.33           H  
ATOM    854  C   CYS A  53       3.894   1.625  38.745  1.00 89.33           C  
ATOM    855  CB  CYS A  53       5.586   0.967  40.491  1.00 89.33           C  
ATOM    856  HB2 CYS A  53       4.814   0.547  41.137  1.00 89.33           H  
ATOM    857  HB3 CYS A  53       5.896   0.189  39.793  1.00 89.33           H  
ATOM    858  O   CYS A  53       4.130   1.453  37.552  1.00 89.33           O  
ATOM    859  SG  CYS A  53       7.022   1.469  41.493  1.00 89.33           S  
ATOM    860  HG  CYS A  53       7.707   2.205  40.614  1.00 89.33           H  
ATOM    861  N   GLN A  54       2.673   1.426  39.253  1.00 90.92           N  
ATOM    862  H   GLN A  54       2.522   1.599  40.237  1.00 90.92           H  
ATOM    863  CA  GLN A  54       1.533   1.015  38.429  1.00 90.92           C  
ATOM    864  HA  GLN A  54       1.822   0.153  37.827  1.00 90.92           H  
ATOM    865  C   GLN A  54       1.094   2.087  37.430  1.00 90.92           C  
ATOM    866  CB  GLN A  54       0.350   0.626  39.315  1.00 90.92           C  
ATOM    867  HB2 GLN A  54      -0.535   0.537  38.686  1.00 90.92           H  
ATOM    868  HB3 GLN A  54       0.179   1.416  40.047  1.00 90.92           H  
ATOM    869  O   GLN A  54       0.764   1.743  36.295  1.00 90.92           O  
ATOM    870  CG  GLN A  54       0.527  -0.703  40.050  1.00 90.92           C  
ATOM    871  HG2 GLN A  54       1.469  -0.712  40.599  1.00 90.92           H  
ATOM    872  HG3 GLN A  54       0.529  -1.526  39.334  1.00 90.92           H  
ATOM    873  CD  GLN A  54      -0.633  -0.920  41.004  1.00 90.92           C  
ATOM    874  NE2 GLN A  54      -0.402  -0.834  42.290  1.00 90.92           N  
ATOM    875 HE21 GLN A  54      -1.182  -1.047  42.895  1.00 90.92           H  
ATOM    876 HE22 GLN A  54       0.534  -0.647  42.621  1.00 90.92           H  
ATOM    877  OE1 GLN A  54      -1.772  -1.100  40.613  1.00 90.92           O  
ATOM    878  N   ILE A  55       1.099   3.364  37.817  1.00 92.13           N  
ATOM    879  H   ILE A  55       1.352   3.578  38.771  1.00 92.13           H  
ATOM    880  CA  ILE A  55       0.769   4.479  36.918  1.00 92.13           C  
ATOM    881  HA  ILE A  55      -0.210   4.303  36.473  1.00 92.13           H  
ATOM    882  C   ILE A  55       1.787   4.543  35.774  1.00 92.13           C  
ATOM    883  CB  ILE A  55       0.710   5.808  37.708  1.00 92.13           C  
ATOM    884  HB  ILE A  55       1.631   5.909  38.282  1.00 92.13           H  
ATOM    885  O   ILE A  55       1.396   4.571  34.604  1.00 92.13           O  
ATOM    886  CG1 ILE A  55      -0.490   5.813  38.681  1.00 92.13           C  
ATOM    887 HG12 ILE A  55      -0.585   4.842  39.167  1.00 92.13           H  
ATOM    888 HG13 ILE A  55      -1.410   5.986  38.123  1.00 92.13           H  
ATOM    889  CG2 ILE A  55       0.597   7.017  36.760  1.00 92.13           C  
ATOM    890 HG21 ILE A  55       1.479   7.100  36.126  1.00 92.13           H  
ATOM    891 HG22 ILE A  55      -0.292   6.927  36.134  1.00 92.13           H  
ATOM    892 HG23 ILE A  55       0.532   7.943  37.332  1.00 92.13           H  
ATOM    893  CD1 ILE A  55      -0.368   6.875  39.782  1.00 92.13           C  
ATOM    894 HD11 ILE A  55      -0.455   7.877  39.362  1.00 92.13           H  
ATOM    895 HD12 ILE A  55       0.589   6.774  40.293  1.00 92.13           H  
ATOM    896 HD13 ILE A  55      -1.166   6.731  40.510  1.00 92.13           H  
ATOM    897  N   ILE A  56       3.082   4.506  36.102  1.00 91.75           N  
ATOM    898  H   ILE A  56       3.323   4.496  37.083  1.00 91.75           H  
ATOM    899  CA  ILE A  56       4.177   4.556  35.124  1.00 91.75           C  
ATOM    900  HA  ILE A  56       4.065   5.454  34.515  1.00 91.75           H  
ATOM    901  C   ILE A  56       4.101   3.356  34.172  1.00 91.75           C  
ATOM    902  CB  ILE A  56       5.535   4.641  35.864  1.00 91.75           C  
ATOM    903  HB  ILE A  56       5.578   3.837  36.599  1.00 91.75           H  
ATOM    904  O   ILE A  56       4.144   3.527  32.953  1.00 91.75           O  
ATOM    905  CG1 ILE A  56       5.674   5.994  36.599  1.00 91.75           C  
ATOM    906 HG12 ILE A  56       5.761   6.799  35.870  1.00 91.75           H  
ATOM    907 HG13 ILE A  56       4.778   6.190  37.188  1.00 91.75           H  
ATOM    908  CG2 ILE A  56       6.707   4.456  34.887  1.00 91.75           C  
ATOM    909 HG21 ILE A  56       6.667   5.208  34.099  1.00 91.75           H  
ATOM    910 HG22 ILE A  56       7.662   4.525  35.409  1.00 91.75           H  
ATOM    911 HG23 ILE A  56       6.650   3.458  34.452  1.00 91.75           H  
ATOM    912  CD1 ILE A  56       6.871   6.053  37.558  1.00 91.75           C  
ATOM    913 HD11 ILE A  56       6.827   6.983  38.125  1.00 91.75           H  
ATOM    914 HD12 ILE A  56       6.836   5.215  38.254  1.00 91.75           H  
ATOM    915 HD13 ILE A  56       7.813   6.042  37.010  1.00 91.75           H  
ATOM    916  N   ALA A  57       3.921   2.150  34.711  1.00 93.26           N  
ATOM    917  H   ALA A  57       3.915   2.062  35.718  1.00 93.26           H  
ATOM    918  CA  ALA A  57       3.837   0.930  33.919  1.00 93.26           C  
ATOM    919  HA  ALA A  57       4.741   0.837  33.317  1.00 93.26           H  
ATOM    920  C   ALA A  57       2.643   0.922  32.960  1.00 93.26           C  
ATOM    921  CB  ALA A  57       3.746  -0.250  34.881  1.00 93.26           C  
ATOM    922  HB1 ALA A  57       2.863  -0.151  35.513  1.00 93.26           H  
ATOM    923  HB2 ALA A  57       4.632  -0.284  35.514  1.00 93.26           H  
ATOM    924  HB3 ALA A  57       3.677  -1.178  34.313  1.00 93.26           H  
ATOM    925  O   ALA A  57       2.803   0.641  31.772  1.00 93.26           O  
ATOM    926  N   ASN A  58       1.446   1.256  33.451  1.00 93.82           N  
ATOM    927  H   ASN A  58       1.371   1.506  34.427  1.00 93.82           H  
ATOM    928  CA  ASN A  58       0.250   1.299  32.612  1.00 93.82           C  
ATOM    929  HA  ASN A  58       0.159   0.357  32.072  1.00 93.82           H  
ATOM    930  C   ASN A  58       0.351   2.388  31.538  1.00 93.82           C  
ATOM    931  CB  ASN A  58      -0.998   1.474  33.485  1.00 93.82           C  
ATOM    932  HB2 ASN A  58      -0.825   2.220  34.261  1.00 93.82           H  
ATOM    933  HB3 ASN A  58      -1.813   1.829  32.855  1.00 93.82           H  
ATOM    934  O   ASN A  58      -0.078   2.164  30.410  1.00 93.82           O  
ATOM    935  CG  ASN A  58      -1.457   0.166  34.096  1.00 93.82           C  
ATOM    936  ND2 ASN A  58      -1.187  -0.057  35.359  1.00 93.82           N  
ATOM    937 HD21 ASN A  58      -1.497  -0.933  35.754  1.00 93.82           H  
ATOM    938 HD22 ASN A  58      -0.627   0.614  35.865  1.00 93.82           H  
ATOM    939  OD1 ASN A  58      -2.043  -0.675  33.435  1.00 93.82           O  
ATOM    940  N   SER A  59       0.976   3.526  31.844  1.00 93.18           N  
ATOM    941  H   SER A  59       1.304   3.666  32.789  1.00 93.18           H  
ATOM    942  CA  SER A  59       1.218   4.583  30.855  1.00 93.18           C  
ATOM    943  HA  SER A  59       0.273   4.835  30.373  1.00 93.18           H  
ATOM    944  C   SER A  59       2.186   4.126  29.755  1.00 93.18           C  
ATOM    945  CB  SER A  59       1.746   5.845  31.540  1.00 93.18           C  
ATOM    946  HB2 SER A  59       2.713   5.643  32.002  1.00 93.18           H  
ATOM    947  HB3 SER A  59       1.868   6.631  30.795  1.00 93.18           H  
ATOM    948  O   SER A  59       1.918   4.342  28.574  1.00 93.18           O  
ATOM    949  OG  SER A  59       0.834   6.283  32.530  1.00 93.18           O  
ATOM    950  HG  SER A  59       0.982   5.757  33.319  1.00 93.18           H  
ATOM    951  N   ALA A  60       3.269   3.428  30.118  1.00 93.77           N  
ATOM    952  H   ALA A  60       3.462   3.298  31.101  1.00 93.77           H  
ATOM    953  CA  ALA A  60       4.220   2.875  29.153  1.00 93.77           C  
ATOM    954  HA  ALA A  60       4.558   3.677  28.496  1.00 93.77           H  
ATOM    955  C   ALA A  60       3.579   1.796  28.263  1.00 93.77           C  
ATOM    956  CB  ALA A  60       5.437   2.337  29.913  1.00 93.77           C  
ATOM    957  HB1 ALA A  60       5.892   3.141  30.493  1.00 93.77           H  
ATOM    958  HB2 ALA A  60       6.172   1.956  29.205  1.00 93.77           H  
ATOM    959  HB3 ALA A  60       5.140   1.535  30.588  1.00 93.77           H  
ATOM    960  O   ALA A  60       3.710   1.846  27.042  1.00 93.77           O  
ATOM    961  N   MET A  61       2.819   0.861  28.847  1.00 94.69           N  
ATOM    962  H   MET A  61       2.752   0.859  29.855  1.00 94.69           H  
ATOM    963  CA  MET A  61       2.083  -0.153  28.080  1.00 94.69           C  
ATOM    964  HA  MET A  61       2.785  -0.702  27.453  1.00 94.69           H  
ATOM    965  C   MET A  61       1.049   0.482  27.140  1.00 94.69           C  
ATOM    966  CB  MET A  61       1.393  -1.146  29.028  1.00 94.69           C  
ATOM    967  HB2 MET A  61       0.785  -0.604  29.752  1.00 94.69           H  
ATOM    968  HB3 MET A  61       0.738  -1.790  28.441  1.00 94.69           H  
ATOM    969  O   MET A  61       0.932   0.075  25.984  1.00 94.69           O  
ATOM    970  CG  MET A  61       2.401  -2.038  29.760  1.00 94.69           C  
ATOM    971  HG2 MET A  61       3.025  -1.429  30.414  1.00 94.69           H  
ATOM    972  HG3 MET A  61       3.054  -2.493  29.016  1.00 94.69           H  
ATOM    973  SD  MET A  61       1.656  -3.373  30.739  1.00 94.69           S  
ATOM    974  CE  MET A  61       0.982  -2.439  32.138  1.00 94.69           C  
ATOM    975  HE1 MET A  61       0.584  -3.133  32.878  1.00 94.69           H  
ATOM    976  HE2 MET A  61       0.176  -1.792  31.792  1.00 94.69           H  
ATOM    977  HE3 MET A  61       1.771  -1.840  32.595  1.00 94.69           H  
ATOM    978  N   ALA A  62       0.339   1.518  27.598  1.00 94.86           N  
ATOM    979  H   ALA A  62       0.457   1.813  28.556  1.00 94.86           H  
ATOM    980  CA  ALA A  62      -0.606   2.253  26.765  1.00 94.86           C  
ATOM    981  HA  ALA A  62      -1.361   1.555  26.404  1.00 94.86           H  
ATOM    982  C   ALA A  62       0.072   2.881  25.536  1.00 94.86           C  
ATOM    983  CB  ALA A  62      -1.299   3.325  27.610  1.00 94.86           C  
ATOM    984  HB1 ALA A  62      -1.819   2.872  28.454  1.00 94.86           H  
ATOM    985  HB2 ALA A  62      -2.025   3.849  26.987  1.00 94.86           H  
ATOM    986  HB3 ALA A  62      -0.574   4.046  27.984  1.00 94.86           H  
ATOM    987  O   ALA A  62      -0.490   2.817  24.442  1.00 94.86           O  
ATOM    988  N   ALA A  63       1.269   3.453  25.688  1.00 92.97           N  
ATOM    989  H   ALA A  63       1.674   3.505  26.611  1.00 92.97           H  
ATOM    990  CA  ALA A  63       2.014   4.041  24.574  1.00 92.97           C  
ATOM    991  HA  ALA A  63       1.391   4.799  24.099  1.00 92.97           H  
ATOM    992  C   ALA A  63       2.374   3.001  23.496  1.00 92.97           C  
ATOM    993  CB  ALA A  63       3.261   4.734  25.135  1.00 92.97           C  
ATOM    994  HB1 ALA A  63       2.973   5.469  25.886  1.00 92.97           H  
ATOM    995  HB2 ALA A  63       3.789   5.243  24.329  1.00 92.97           H  
ATOM    996  HB3 ALA A  63       3.932   4.003  25.588  1.00 92.97           H  
ATOM    997  O   ALA A  63       2.236   3.279  22.303  1.00 92.97           O  
ATOM    998  N   VAL A  64       2.749   1.781  23.904  1.00 93.45           N  
ATOM    999  H   VAL A  64       2.867   1.626  24.895  1.00 93.45           H  
ATOM   1000  CA  VAL A  64       3.008   0.666  22.975  1.00 93.45           C  
ATOM   1001  HA  VAL A  64       3.760   0.981  22.252  1.00 93.45           H  
ATOM   1002  C   VAL A  64       1.743   0.311  22.194  1.00 93.45           C  
ATOM   1003  CB  VAL A  64       3.548  -0.578  23.713  1.00 93.45           C  
ATOM   1004  HB  VAL A  64       2.808  -0.923  24.435  1.00 93.45           H  
ATOM   1005  O   VAL A  64       1.764   0.258  20.965  1.00 93.45           O  
ATOM   1006  CG1 VAL A  64       3.840  -1.728  22.741  1.00 93.45           C  
ATOM   1007 HG11 VAL A  64       2.924  -2.061  22.252  1.00 93.45           H  
ATOM   1008 HG12 VAL A  64       4.551  -1.401  21.983  1.00 93.45           H  
ATOM   1009 HG13 VAL A  64       4.263  -2.574  23.283  1.00 93.45           H  
ATOM   1010  CG2 VAL A  64       4.847  -0.272  24.466  1.00 93.45           C  
ATOM   1011 HG21 VAL A  64       5.601   0.100  23.772  1.00 93.45           H  
ATOM   1012 HG22 VAL A  64       4.679   0.484  25.233  1.00 93.45           H  
ATOM   1013 HG23 VAL A  64       5.218  -1.175  24.951  1.00 93.45           H  
ATOM   1014  N   PHE A  65       0.611   0.123  22.880  1.00 93.00           N  
ATOM   1015  H   PHE A  65       0.637   0.168  23.889  1.00 93.00           H  
ATOM   1016  CA  PHE A  65      -0.644  -0.228  22.207  1.00 93.00           C  
ATOM   1017  HA  PHE A  65      -0.464  -1.105  21.585  1.00 93.00           H  
ATOM   1018  C   PHE A  65      -1.150   0.859  21.264  1.00 93.00           C  
ATOM   1019  CB  PHE A  65      -1.729  -0.556  23.229  1.00 93.00           C  
ATOM   1020  HB2 PHE A  65      -2.677  -0.679  22.707  1.00 93.00           H  
ATOM   1021  HB3 PHE A  65      -1.833   0.284  23.916  1.00 93.00           H  
ATOM   1022  O   PHE A  65      -1.750   0.531  20.242  1.00 93.00           O  
ATOM   1023  CG  PHE A  65      -1.474  -1.822  24.007  1.00 93.00           C  
ATOM   1024  CD1 PHE A  65      -1.242  -3.040  23.337  1.00 93.00           C  
ATOM   1025  HD1 PHE A  65      -1.255  -3.084  22.258  1.00 93.00           H  
ATOM   1026  CD2 PHE A  65      -1.476  -1.782  25.408  1.00 93.00           C  
ATOM   1027  HD2 PHE A  65      -1.657  -0.854  25.931  1.00 93.00           H  
ATOM   1028  CE1 PHE A  65      -0.986  -4.209  24.072  1.00 93.00           C  
ATOM   1029  HE1 PHE A  65      -0.793  -5.140  23.560  1.00 93.00           H  
ATOM   1030  CE2 PHE A  65      -1.219  -2.946  26.140  1.00 93.00           C  
ATOM   1031  HE2 PHE A  65      -1.204  -2.881  27.218  1.00 93.00           H  
ATOM   1032  CZ  PHE A  65      -0.975  -4.160  25.477  1.00 93.00           C  
ATOM   1033  HZ  PHE A  65      -0.771  -5.054  26.048  1.00 93.00           H  
ATOM   1034  N   TRP A  66      -0.883   2.130  21.571  1.00 92.43           N  
ATOM   1035  H   TRP A  66      -0.408   2.332  22.439  1.00 92.43           H  
ATOM   1036  CA  TRP A  66      -1.189   3.230  20.663  1.00 92.43           C  
ATOM   1037  HA  TRP A  66      -2.252   3.211  20.421  1.00 92.43           H  
ATOM   1038  C   TRP A  66      -0.421   3.106  19.345  1.00 92.43           C  
ATOM   1039  CB  TRP A  66      -0.866   4.565  21.331  1.00 92.43           C  
ATOM   1040  HB2 TRP A  66      -1.394   4.629  22.282  1.00 92.43           H  
ATOM   1041  HB3 TRP A  66       0.203   4.637  21.534  1.00 92.43           H  
ATOM   1042  O   TRP A  66      -1.020   3.161  18.274  1.00 92.43           O  
ATOM   1043  CG  TRP A  66      -1.280   5.719  20.489  1.00 92.43           C  
ATOM   1044  CD1 TRP A  66      -0.488   6.421  19.646  1.00 92.43           C  
ATOM   1045  HD1 TRP A  66       0.568   6.247  19.500  1.00 92.43           H  
ATOM   1046  CD2 TRP A  66      -2.623   6.254  20.326  1.00 92.43           C  
ATOM   1047  CE2 TRP A  66      -2.570   7.295  19.360  1.00 92.43           C  
ATOM   1048  CE3 TRP A  66      -3.879   5.958  20.891  1.00 92.43           C  
ATOM   1049  HE3 TRP A  66      -3.944   5.166  21.622  1.00 92.43           H  
ATOM   1050  NE1 TRP A  66      -1.250   7.356  18.974  1.00 92.43           N  
ATOM   1051  HE1 TRP A  66      -0.890   7.996  18.281  1.00 92.43           H  
ATOM   1052  CH2 TRP A  66      -4.939   7.724  19.589  1.00 92.43           C  
ATOM   1053  HH2 TRP A  66      -5.816   8.291  19.314  1.00 92.43           H  
ATOM   1054  CZ2 TRP A  66      -3.706   8.007  18.981  1.00 92.43           C  
ATOM   1055  HZ2 TRP A  66      -3.624   8.764  18.215  1.00 92.43           H  
ATOM   1056  CZ3 TRP A  66      -5.027   6.693  20.540  1.00 92.43           C  
ATOM   1057  HZ3 TRP A  66      -5.976   6.469  21.004  1.00 92.43           H  
ATOM   1058  N   LYS A  67       0.896   2.877  19.418  1.00 90.56           N  
ATOM   1059  H   LYS A  67       1.315   2.800  20.334  1.00 90.56           H  
ATOM   1060  CA  LYS A  67       1.755   2.703  18.236  1.00 90.56           C  
ATOM   1061  HA  LYS A  67       1.639   3.566  17.580  1.00 90.56           H  
ATOM   1062  C   LYS A  67       1.341   1.503  17.382  1.00 90.56           C  
ATOM   1063  CB  LYS A  67       3.220   2.577  18.685  1.00 90.56           C  
ATOM   1064  HB2 LYS A  67       3.287   1.853  19.497  1.00 90.56           H  
ATOM   1065  HB3 LYS A  67       3.818   2.194  17.858  1.00 90.56           H  
ATOM   1066  O   LYS A  67       1.419   1.577  16.161  1.00 90.56           O  
ATOM   1067  CG  LYS A  67       3.827   3.909  19.155  1.00 90.56           C  
ATOM   1068  HG2 LYS A  67       3.147   4.410  19.844  1.00 90.56           H  
ATOM   1069  HG3 LYS A  67       4.752   3.694  19.691  1.00 90.56           H  
ATOM   1070  CD  LYS A  67       4.157   4.839  17.977  1.00 90.56           C  
ATOM   1071  HD2 LYS A  67       4.793   4.301  17.274  1.00 90.56           H  
ATOM   1072  HD3 LYS A  67       3.238   5.134  17.470  1.00 90.56           H  
ATOM   1073  CE  LYS A  67       4.895   6.085  18.478  1.00 90.56           C  
ATOM   1074  HE2 LYS A  67       4.237   6.638  19.148  1.00 90.56           H  
ATOM   1075  HE3 LYS A  67       5.762   5.764  19.055  1.00 90.56           H  
ATOM   1076  NZ  LYS A  67       5.335   6.951  17.354  1.00 90.56           N  
ATOM   1077  HZ1 LYS A  67       4.547   7.259  16.801  1.00 90.56           H  
ATOM   1078  HZ2 LYS A  67       5.820   7.766  17.701  1.00 90.56           H  
ATOM   1079  HZ3 LYS A  67       5.970   6.448  16.752  1.00 90.56           H  
ATOM   1080  N   CYS A  68       0.839   0.441  18.007  1.00 86.78           N  
ATOM   1081  H   CYS A  68       0.904   0.418  19.015  1.00 86.78           H  
ATOM   1082  CA  CYS A  68       0.333  -0.744  17.313  1.00 86.78           C  
ATOM   1083  HA  CYS A  68       0.931  -0.901  16.416  1.00 86.78           H  
ATOM   1084  C   CYS A  68      -1.131  -0.630  16.842  1.00 86.78           C  
ATOM   1085  CB  CYS A  68       0.516  -1.969  18.217  1.00 86.78           C  
ATOM   1086  HB2 CYS A  68      -0.079  -1.840  19.121  1.00 86.78           H  
ATOM   1087  HB3 CYS A  68       0.169  -2.851  17.679  1.00 86.78           H  
ATOM   1088  O   CYS A  68      -1.689  -1.628  16.396  1.00 86.78           O  
ATOM   1089  SG  CYS A  68       2.258  -2.201  18.659  1.00 86.78           S  
ATOM   1090  HG  CYS A  68       2.120  -3.350  19.327  1.00 86.78           H  
ATOM   1091  N   SER A  69      -1.780   0.535  16.968  1.00 86.80           N  
ATOM   1092  H   SER A  69      -1.278   1.335  17.325  1.00 86.80           H  
ATOM   1093  CA  SER A  69      -3.207   0.739  16.641  1.00 86.80           C  
ATOM   1094  HA  SER A  69      -3.455   1.750  16.964  1.00 86.80           H  
ATOM   1095  C   SER A  69      -4.179  -0.183  17.405  1.00 86.80           C  
ATOM   1096  CB  SER A  69      -3.442   0.711  15.124  1.00 86.80           C  
ATOM   1097  HB2 SER A  69      -4.469   1.011  14.913  1.00 86.80           H  
ATOM   1098  HB3 SER A  69      -3.285  -0.296  14.738  1.00 86.80           H  
ATOM   1099  O   SER A  69      -5.298  -0.446  16.972  1.00 86.80           O  
ATOM   1100  OG  SER A  69      -2.559   1.613  14.482  1.00 86.80           O  
ATOM   1101  HG  SER A  69      -1.674   1.244  14.506  1.00 86.80           H  
ATOM   1102  N   HIS A  70      -3.785  -0.658  18.590  1.00 89.28           N  
ATOM   1103  H   HIS A  70      -2.882  -0.357  18.928  1.00 89.28           H  
ATOM   1104  CA  HIS A  70      -4.608  -1.482  19.477  1.00 89.28           C  
ATOM   1105  HA  HIS A  70      -5.387  -1.963  18.886  1.00 89.28           H  
ATOM   1106  C   HIS A  70      -5.334  -0.612  20.521  1.00 89.28           C  
ATOM   1107  CB  HIS A  70      -3.747  -2.599  20.084  1.00 89.28           C  
ATOM   1108  HB2 HIS A  70      -4.257  -2.998  20.961  1.00 89.28           H  
ATOM   1109  HB3 HIS A  70      -2.799  -2.181  20.423  1.00 89.28           H  
ATOM   1110  O   HIS A  70      -5.093  -0.702  21.731  1.00 89.28           O  
ATOM   1111  CG  HIS A  70      -3.486  -3.756  19.150  1.00 89.28           C  
ATOM   1112  CD2 HIS A  70      -2.261  -4.238  18.776  1.00 89.28           C  
ATOM   1113  HD2 HIS A  70      -1.306  -3.846  19.092  1.00 89.28           H  
ATOM   1114  ND1 HIS A  70      -4.428  -4.576  18.563  1.00 89.28           N  
ATOM   1115  HD1 HIS A  70      -5.433  -4.519  18.648  1.00 89.28           H  
ATOM   1116  CE1 HIS A  70      -3.783  -5.506  17.842  1.00 89.28           C  
ATOM   1117  HE1 HIS A  70      -4.268  -6.286  17.274  1.00 89.28           H  
ATOM   1118  NE2 HIS A  70      -2.455  -5.354  17.956  1.00 89.28           N  
ATOM   1119  N   TYR A  71      -6.253   0.240  20.054  1.00 90.74           N  
ATOM   1120  H   TYR A  71      -6.360   0.301  19.051  1.00 90.74           H  
ATOM   1121  CA  TYR A  71      -6.892   1.286  20.868  1.00 90.74           C  
ATOM   1122  HA  TYR A  71      -6.106   1.947  21.234  1.00 90.74           H  
ATOM   1123  C   TYR A  71      -7.647   0.765  22.102  1.00 90.74           C  
ATOM   1124  CB  TYR A  71      -7.825   2.125  19.983  1.00 90.74           C  
ATOM   1125  HB2 TYR A  71      -8.648   1.496  19.643  1.00 90.74           H  
ATOM   1126  HB3 TYR A  71      -8.251   2.930  20.582  1.00 90.74           H  
ATOM   1127  O   TYR A  71      -7.652   1.424  23.140  1.00 90.74           O  
ATOM   1128  CG  TYR A  71      -7.139   2.745  18.779  1.00 90.74           C  
ATOM   1129  CD1 TYR A  71      -6.023   3.587  18.957  1.00 90.74           C  
ATOM   1130  HD1 TYR A  71      -5.664   3.821  19.949  1.00 90.74           H  
ATOM   1131  CD2 TYR A  71      -7.608   2.472  17.480  1.00 90.74           C  
ATOM   1132  HD2 TYR A  71      -8.471   1.841  17.326  1.00 90.74           H  
ATOM   1133  CE1 TYR A  71      -5.371   4.146  17.841  1.00 90.74           C  
ATOM   1134  HE1 TYR A  71      -4.520   4.797  17.981  1.00 90.74           H  
ATOM   1135  CE2 TYR A  71      -6.966   3.038  16.364  1.00 90.74           C  
ATOM   1136  HE2 TYR A  71      -7.321   2.837  15.363  1.00 90.74           H  
ATOM   1137  OH  TYR A  71      -5.231   4.413  15.458  1.00 90.74           O  
ATOM   1138  HH  TYR A  71      -4.427   4.884  15.689  1.00 90.74           H  
ATOM   1139  CZ  TYR A  71      -5.846   3.874  16.541  1.00 90.74           C  
ATOM   1140  N   ALA A  72      -8.232  -0.437  22.040  1.00 91.44           N  
ATOM   1141  H   ALA A  72      -8.206  -0.933  21.161  1.00 91.44           H  
ATOM   1142  CA  ALA A  72      -8.940  -1.042  23.174  1.00 91.44           C  
ATOM   1143  HA  ALA A  72      -9.736  -0.371  23.496  1.00 91.44           H  
ATOM   1144  C   ALA A  72      -8.024  -1.284  24.389  1.00 91.44           C  
ATOM   1145  CB  ALA A  72      -9.577  -2.355  22.701  1.00 91.44           C  
ATOM   1146  HB1 ALA A  72     -10.260  -2.166  21.874  1.00 91.44           H  
ATOM   1147  HB2 ALA A  72     -10.141  -2.801  23.521  1.00 91.44           H  
ATOM   1148  HB3 ALA A  72      -8.807  -3.057  22.378  1.00 91.44           H  
ATOM   1149  O   ALA A  72      -8.392  -0.990  25.528  1.00 91.44           O  
ATOM   1150  N   PHE A  73      -6.812  -1.795  24.152  1.00 93.58           N  
ATOM   1151  H   PHE A  73      -6.532  -1.953  23.195  1.00 93.58           H  
ATOM   1152  CA  PHE A  73      -5.838  -2.070  25.212  1.00 93.58           C  
ATOM   1153  HA  PHE A  73      -6.361  -2.479  26.076  1.00 93.58           H  
ATOM   1154  C   PHE A  73      -5.141  -0.794  25.682  1.00 93.58           C  
ATOM   1155  CB  PHE A  73      -4.837  -3.122  24.730  1.00 93.58           C  
ATOM   1156  HB2 PHE A  73      -4.308  -2.745  23.854  1.00 93.58           H  
ATOM   1157  HB3 PHE A  73      -4.101  -3.292  25.516  1.00 93.58           H  
ATOM   1158  O   PHE A  73      -4.919  -0.624  26.879  1.00 93.58           O  
ATOM   1159  CG  PHE A  73      -5.493  -4.447  24.402  1.00 93.58           C  
ATOM   1160  CD1 PHE A  73      -6.034  -5.235  25.434  1.00 93.58           C  
ATOM   1161  HD1 PHE A  73      -5.951  -4.911  26.461  1.00 93.58           H  
ATOM   1162  CD2 PHE A  73      -5.593  -4.884  23.068  1.00 93.58           C  
ATOM   1163  HD2 PHE A  73      -5.174  -4.292  22.268  1.00 93.58           H  
ATOM   1164  CE1 PHE A  73      -6.677  -6.447  25.129  1.00 93.58           C  
ATOM   1165  HE1 PHE A  73      -7.098  -7.047  25.922  1.00 93.58           H  
ATOM   1166  CE2 PHE A  73      -6.222  -6.100  22.762  1.00 93.58           C  
ATOM   1167  HE2 PHE A  73      -6.283  -6.433  21.737  1.00 93.58           H  
ATOM   1168  CZ  PHE A  73      -6.766  -6.880  23.796  1.00 93.58           C  
ATOM   1169  HZ  PHE A  73      -7.257  -7.814  23.565  1.00 93.58           H  
ATOM   1170  N   HIS A  74      -4.903   0.149  24.768  1.00 95.02           N  
ATOM   1171  H   HIS A  74      -5.084  -0.060  23.797  1.00 95.02           H  
ATOM   1172  CA  HIS A  74      -4.467   1.498  25.118  1.00 95.02           C  
ATOM   1173  HA  HIS A  74      -3.494   1.445  25.606  1.00 95.02           H  
ATOM   1174  C   HIS A  74      -5.439   2.172  26.106  1.00 95.02           C  
ATOM   1175  CB  HIS A  74      -4.319   2.299  23.823  1.00 95.02           C  
ATOM   1176  HB2 HIS A  74      -5.234   2.220  23.237  1.00 95.02           H  
ATOM   1177  HB3 HIS A  74      -3.502   1.890  23.229  1.00 95.02           H  
ATOM   1178  O   HIS A  74      -5.034   2.596  27.189  1.00 95.02           O  
ATOM   1179  CG  HIS A  74      -4.056   3.749  24.079  1.00 95.02           C  
ATOM   1180  CD2 HIS A  74      -4.961   4.764  23.975  1.00 95.02           C  
ATOM   1181  HD2 HIS A  74      -5.991   4.671  23.666  1.00 95.02           H  
ATOM   1182  ND1 HIS A  74      -2.856   4.301  24.445  1.00 95.02           N  
ATOM   1183  HD1 HIS A  74      -1.970   3.818  24.482  1.00 95.02           H  
ATOM   1184  CE1 HIS A  74      -3.022   5.627  24.545  1.00 95.02           C  
ATOM   1185  HE1 HIS A  74      -2.245   6.345  24.764  1.00 95.02           H  
ATOM   1186  NE2 HIS A  74      -4.291   5.947  24.267  1.00 95.02           N  
ATOM   1187  N   ALA A  75      -6.736   2.185  25.783  1.00 94.89           N  
ATOM   1188  H   ALA A  75      -7.012   1.845  24.873  1.00 94.89           H  
ATOM   1189  CA  ALA A  75      -7.779   2.742  26.641  1.00 94.89           C  
ATOM   1190  HA  ALA A  75      -7.531   3.778  26.872  1.00 94.89           H  
ATOM   1191  C   ALA A  75      -7.912   1.992  27.977  1.00 94.89           C  
ATOM   1192  CB  ALA A  75      -9.088   2.712  25.849  1.00 94.89           C  
ATOM   1193  HB1 ALA A  75      -9.328   1.686  25.571  1.00 94.89           H  
ATOM   1194  HB2 ALA A  75      -9.892   3.138  26.450  1.00 94.89           H  
ATOM   1195  HB3 ALA A  75      -8.979   3.294  24.934  1.00 94.89           H  
ATOM   1196  O   ALA A  75      -8.125   2.614  29.019  1.00 94.89           O  
ATOM   1197  N   HIS A  76      -7.744   0.665  27.975  1.00 94.39           N  
ATOM   1198  H   HIS A  76      -7.613   0.199  27.089  1.00 94.39           H  
ATOM   1199  CA  HIS A  76      -7.729  -0.133  29.201  1.00 94.39           C  
ATOM   1200  HA  HIS A  76      -8.672   0.024  29.725  1.00 94.39           H  
ATOM   1201  C   HIS A  76      -6.603   0.299  30.150  1.00 94.39           C  
ATOM   1202  CB  HIS A  76      -7.607  -1.623  28.853  1.00 94.39           C  
ATOM   1203  HB2 HIS A  76      -6.650  -1.811  28.366  1.00 94.39           H  
ATOM   1204  HB3 HIS A  76      -8.396  -1.887  28.148  1.00 94.39           H  
ATOM   1205  O   HIS A  76      -6.868   0.584  31.319  1.00 94.39           O  
ATOM   1206  CG  HIS A  76      -7.708  -2.524  30.058  1.00 94.39           C  
ATOM   1207  CD2 HIS A  76      -6.760  -2.721  31.029  1.00 94.39           C  
ATOM   1208  HD2 HIS A  76      -5.792  -2.246  31.084  1.00 94.39           H  
ATOM   1209  ND1 HIS A  76      -8.769  -3.344  30.358  1.00 94.39           N  
ATOM   1210  HD1 HIS A  76      -9.539  -3.545  29.736  1.00 94.39           H  
ATOM   1211  CE1 HIS A  76      -8.453  -4.047  31.458  1.00 94.39           C  
ATOM   1212  HE1 HIS A  76      -9.051  -4.836  31.890  1.00 94.39           H  
ATOM   1213  NE2 HIS A  76      -7.281  -3.637  31.951  1.00 94.39           N  
ATOM   1214  N   CYS A  77      -5.364   0.358  29.654  1.00 95.06           N  
ATOM   1215  H   CYS A  77      -5.208   0.099  28.691  1.00 95.06           H  
ATOM   1216  CA  CYS A  77      -4.198   0.730  30.451  1.00 95.06           C  
ATOM   1217  HA  CYS A  77      -4.137   0.091  31.332  1.00 95.06           H  
ATOM   1218  C   CYS A  77      -4.297   2.175  30.959  1.00 95.06           C  
ATOM   1219  CB  CYS A  77      -2.939   0.515  29.605  1.00 95.06           C  
ATOM   1220  HB2 CYS A  77      -2.087   0.961  30.119  1.00 95.06           H  
ATOM   1221  HB3 CYS A  77      -3.059   0.990  28.632  1.00 95.06           H  
ATOM   1222  O   CYS A  77      -4.082   2.419  32.146  1.00 95.06           O  
ATOM   1223  SG  CYS A  77      -2.610  -1.254  29.380  1.00 95.06           S  
ATOM   1224  HG  CYS A  77      -2.427  -1.549  30.670  1.00 95.06           H  
ATOM   1225  N   LEU A  78      -4.708   3.125  30.110  1.00 95.12           N  
ATOM   1226  H   LEU A  78      -4.867   2.889  29.141  1.00 95.12           H  
ATOM   1227  CA  LEU A  78      -4.918   4.510  30.545  1.00 95.12           C  
ATOM   1228  HA  LEU A  78      -4.011   4.867  31.034  1.00 95.12           H  
ATOM   1229  C   LEU A  78      -6.028   4.643  31.586  1.00 95.12           C  
ATOM   1230  CB  LEU A  78      -5.244   5.412  29.352  1.00 95.12           C  
ATOM   1231  HB2 LEU A  78      -6.037   4.955  28.760  1.00 95.12           H  
ATOM   1232  HB3 LEU A  78      -5.623   6.356  29.742  1.00 95.12           H  
ATOM   1233  O   LEU A  78      -5.878   5.411  32.530  1.00 95.12           O  
ATOM   1234  CG  LEU A  78      -4.052   5.728  28.443  1.00 95.12           C  
ATOM   1235  HG  LEU A  78      -3.719   4.814  27.951  1.00 95.12           H  
ATOM   1236  CD1 LEU A  78      -4.540   6.708  27.391  1.00 95.12           C  
ATOM   1237 HD11 LEU A  78      -3.710   7.032  26.764  1.00 95.12           H  
ATOM   1238 HD12 LEU A  78      -4.997   7.581  27.856  1.00 95.12           H  
ATOM   1239 HD13 LEU A  78      -5.281   6.218  26.759  1.00 95.12           H  
ATOM   1240  CD2 LEU A  78      -2.871   6.371  29.177  1.00 95.12           C  
ATOM   1241 HD21 LEU A  78      -3.212   7.233  29.751  1.00 95.12           H  
ATOM   1242 HD22 LEU A  78      -2.121   6.693  28.455  1.00 95.12           H  
ATOM   1243 HD23 LEU A  78      -2.399   5.648  29.842  1.00 95.12           H  
ATOM   1244  N   GLY A  79      -7.115   3.879  31.460  1.00 93.88           N  
ATOM   1245  H   GLY A  79      -7.215   3.306  30.634  1.00 93.88           H  
ATOM   1246  CA  GLY A  79      -8.184   3.873  32.455  1.00 93.88           C  
ATOM   1247  HA2 GLY A  79      -8.587   4.881  32.557  1.00 93.88           H  
ATOM   1248  HA3 GLY A  79      -8.974   3.202  32.117  1.00 93.88           H  
ATOM   1249  C   GLY A  79      -7.711   3.408  33.833  1.00 93.88           C  
ATOM   1250  O   GLY A  79      -8.118   3.979  34.843  1.00 93.88           O  
ATOM   1251  N   VAL A  80      -6.821   2.409  33.883  1.00 93.23           N  
ATOM   1252  H   VAL A  80      -6.521   1.995  33.012  1.00 93.23           H  
ATOM   1253  CA  VAL A  80      -6.187   1.955  35.133  1.00 93.23           C  
ATOM   1254  HA  VAL A  80      -6.960   1.815  35.889  1.00 93.23           H  
ATOM   1255  C   VAL A  80      -5.233   3.017  35.676  1.00 93.23           C  
ATOM   1256  CB  VAL A  80      -5.455   0.612  34.938  1.00 93.23           C  
ATOM   1257  HB  VAL A  80      -4.744   0.699  34.117  1.00 93.23           H  
ATOM   1258  O   VAL A  80      -5.311   3.349  36.856  1.00 93.23           O  
ATOM   1259  CG1 VAL A  80      -4.697   0.175  36.200  1.00 93.23           C  
ATOM   1260 HG11 VAL A  80      -5.367   0.150  37.059  1.00 93.23           H  
ATOM   1261 HG12 VAL A  80      -3.878   0.864  36.407  1.00 93.23           H  
ATOM   1262 HG13 VAL A  80      -4.265  -0.814  36.049  1.00 93.23           H  
ATOM   1263  CG2 VAL A  80      -6.456  -0.503  34.609  1.00 93.23           C  
ATOM   1264 HG21 VAL A  80      -7.128  -0.639  35.456  1.00 93.23           H  
ATOM   1265 HG22 VAL A  80      -7.032  -0.248  33.720  1.00 93.23           H  
ATOM   1266 HG23 VAL A  80      -5.914  -1.429  34.414  1.00 93.23           H  
ATOM   1267  N   ALA A  81      -4.373   3.587  34.826  1.00 93.22           N  
ATOM   1268  H   ALA A  81      -4.359   3.282  33.863  1.00 93.22           H  
ATOM   1269  CA  ALA A  81      -3.444   4.639  35.233  1.00 93.22           C  
ATOM   1270  HA  ALA A  81      -2.792   4.247  36.013  1.00 93.22           H  
ATOM   1271  C   ALA A  81      -4.192   5.845  35.826  1.00 93.22           C  
ATOM   1272  CB  ALA A  81      -2.577   5.038  34.032  1.00 93.22           C  
ATOM   1273  HB1 ALA A  81      -2.048   4.169  33.640  1.00 93.22           H  
ATOM   1274  HB2 ALA A  81      -1.844   5.784  34.341  1.00 93.22           H  
ATOM   1275  HB3 ALA A  81      -3.197   5.462  33.242  1.00 93.22           H  
ATOM   1276  O   ALA A  81      -3.897   6.253  36.944  1.00 93.22           O  
ATOM   1277  N   ALA A  82      -5.219   6.343  35.132  1.00 93.80           N  
ATOM   1278  H   ALA A  82      -5.416   5.951  34.222  1.00 93.80           H  
ATOM   1279  CA  ALA A  82      -6.018   7.489  35.559  1.00 93.80           C  
ATOM   1280  HA  ALA A  82      -5.350   8.327  35.753  1.00 93.80           H  
ATOM   1281  C   ALA A  82      -6.819   7.238  36.847  1.00 93.80           C  
ATOM   1282  CB  ALA A  82      -6.956   7.858  34.406  1.00 93.80           C  
ATOM   1283  HB1 ALA A  82      -7.533   8.741  34.679  1.00 93.80           H  
ATOM   1284  HB2 ALA A  82      -6.371   8.077  33.513  1.00 93.80           H  
ATOM   1285  HB3 ALA A  82      -7.632   7.030  34.194  1.00 93.80           H  
ATOM   1286  O   ALA A  82      -7.032   8.165  37.624  1.00 93.80           O  
ATOM   1287  N   PHE A  83      -7.256   5.999  37.093  1.00 92.75           N  
ATOM   1288  H   PHE A  83      -7.094   5.279  36.403  1.00 92.75           H  
ATOM   1289  CA  PHE A  83      -7.897   5.628  38.357  1.00 92.75           C  
ATOM   1290  HA  PHE A  83      -8.701   6.332  38.574  1.00 92.75           H  
ATOM   1291  C   PHE A  83      -6.922   5.692  39.541  1.00 92.75           C  
ATOM   1292  CB  PHE A  83      -8.496   4.223  38.219  1.00 92.75           C  
ATOM   1293  HB2 PHE A  83      -9.318   4.258  37.504  1.00 92.75           H  
ATOM   1294  HB3 PHE A  83      -7.741   3.548  37.816  1.00 92.75           H  
ATOM   1295  O   PHE A  83      -7.303   6.104  40.637  1.00 92.75           O  
ATOM   1296  CG  PHE A  83      -9.012   3.653  39.525  1.00 92.75           C  
ATOM   1297  CD1 PHE A  83      -8.333   2.592  40.154  1.00 92.75           C  
ATOM   1298  HD1 PHE A  83      -7.444   2.175  39.703  1.00 92.75           H  
ATOM   1299  CD2 PHE A  83     -10.141   4.220  40.141  1.00 92.75           C  
ATOM   1300  HD2 PHE A  83     -10.628   5.076  39.698  1.00 92.75           H  
ATOM   1301  CE1 PHE A  83      -8.803   2.083  41.378  1.00 92.75           C  
ATOM   1302  HE1 PHE A  83      -8.278   1.272  41.861  1.00 92.75           H  
ATOM   1303  CE2 PHE A  83     -10.623   3.700  41.354  1.00 92.75           C  
ATOM   1304  HE2 PHE A  83     -11.491   4.143  41.820  1.00 92.75           H  
ATOM   1305  CZ  PHE A  83      -9.954   2.629  41.972  1.00 92.75           C  
ATOM   1306  HZ  PHE A  83     -10.315   2.239  42.912  1.00 92.75           H  
ATOM   1307  N   LEU A  84      -5.668   5.288  39.321  1.00 91.07           N  
ATOM   1308  H   LEU A  84      -5.424   4.977  38.392  1.00 91.07           H  
ATOM   1309  CA  LEU A  84      -4.626   5.285  40.347  1.00 91.07           C  
ATOM   1310  HA  LEU A  84      -5.064   4.975  41.295  1.00 91.07           H  
ATOM   1311  C   LEU A  84      -4.030   6.676  40.588  1.00 91.07           C  
ATOM   1312  CB  LEU A  84      -3.537   4.284  39.939  1.00 91.07           C  
ATOM   1313  HB2 LEU A  84      -3.180   4.554  38.945  1.00 91.07           H  
ATOM   1314  HB3 LEU A  84      -2.699   4.375  40.630  1.00 91.07           H  
ATOM   1315  O   LEU A  84      -3.568   6.951  41.701  1.00 91.07           O  
ATOM   1316  CG  LEU A  84      -4.000   2.818  39.916  1.00 91.07           C  
ATOM   1317  HG  LEU A  84      -4.877   2.702  39.279  1.00 91.07           H  
ATOM   1318  CD1 LEU A  84      -2.870   1.967  39.349  1.00 91.07           C  
ATOM   1319 HD11 LEU A  84      -2.629   2.300  38.339  1.00 91.07           H  
ATOM   1320 HD12 LEU A  84      -1.993   2.064  39.989  1.00 91.07           H  
ATOM   1321 HD13 LEU A  84      -3.176   0.922  39.311  1.00 91.07           H  
ATOM   1322  CD2 LEU A  84      -4.346   2.296  41.312  1.00 91.07           C  
ATOM   1323 HD21 LEU A  84      -5.227   2.812  41.694  1.00 91.07           H  
ATOM   1324 HD22 LEU A  84      -3.504   2.446  41.987  1.00 91.07           H  
ATOM   1325 HD23 LEU A  84      -4.570   1.231  41.254  1.00 91.07           H  
ATOM   1326  N   THR A  85      -4.054   7.552  39.580  1.00 87.91           N  
ATOM   1327  H   THR A  85      -4.339   7.234  38.665  1.00 87.91           H  
ATOM   1328  CA  THR A  85      -3.731   8.972  39.736  1.00 87.91           C  
ATOM   1329  HA  THR A  85      -2.722   9.045  40.140  1.00 87.91           H  
ATOM   1330  C   THR A  85      -4.713   9.597  40.732  1.00 87.91           C  
ATOM   1331  CB  THR A  85      -3.759   9.712  38.386  1.00 87.91           C  
ATOM   1332  HB  THR A  85      -4.785   9.787  38.028  1.00 87.91           H  
ATOM   1333  O   THR A  85      -5.929   9.447  40.610  1.00 87.91           O  
ATOM   1334  CG2 THR A  85      -3.140  11.105  38.484  1.00 87.91           C  
ATOM   1335 HG21 THR A  85      -3.741  11.730  39.145  1.00 87.91           H  
ATOM   1336 HG22 THR A  85      -2.123  11.048  38.873  1.00 87.91           H  
ATOM   1337 HG23 THR A  85      -3.120  11.569  37.498  1.00 87.91           H  
ATOM   1338  OG1 THR A  85      -2.985   9.036  37.424  1.00 87.91           O  
ATOM   1339  HG1 THR A  85      -2.134   9.477  37.372  1.00 87.91           H  
ATOM   1340  N   GLY A  86      -4.178  10.254  41.767  1.00 78.33           N  
ATOM   1341  H   GLY A  86      -3.171  10.322  41.805  1.00 78.33           H  
ATOM   1342  CA  GLY A  86      -4.950  10.804  42.885  1.00 78.33           C  
ATOM   1343  HA2 GLY A  86      -5.560  10.013  43.321  1.00 78.33           H  
ATOM   1344  HA3 GLY A  86      -4.253  11.155  43.646  1.00 78.33           H  
ATOM   1345  C   GLY A  86      -5.880  11.962  42.500  1.00 78.33           C  
ATOM   1346  O   GLY A  86      -6.430  12.018  41.405  1.00 78.33           O  
ATOM   1347  N   ASN A  87      -6.088  12.906  43.415  1.00 72.10           N  
ATOM   1348  H   ASN A  87      -5.583  12.867  44.289  1.00 72.10           H  
ATOM   1349  CA  ASN A  87      -6.846  14.125  43.130  1.00 72.10           C  
ATOM   1350  HA  ASN A  87      -7.382  14.030  42.185  1.00 72.10           H  
ATOM   1351  C   ASN A  87      -5.848  15.283  42.977  1.00 72.10           C  
ATOM   1352  CB  ASN A  87      -7.902  14.331  44.232  1.00 72.10           C  
ATOM   1353  HB2 ASN A  87      -7.408  14.360  45.203  1.00 72.10           H  
ATOM   1354  HB3 ASN A  87      -8.391  15.293  44.078  1.00 72.10           H  
ATOM   1355  O   ASN A  87      -5.166  15.632  43.935  1.00 72.10           O  
ATOM   1356  CG  ASN A  87      -8.987  13.258  44.251  1.00 72.10           C  
ATOM   1357  ND2 ASN A  87      -9.718  13.159  45.336  1.00 72.10           N  
ATOM   1358 HD21 ASN A  87     -10.471  12.486  45.322  1.00 72.10           H  
ATOM   1359 HD22 ASN A  87      -9.585  13.803  46.102  1.00 72.10           H  
ATOM   1360  OD1 ASN A  87      -9.203  12.500  43.313  1.00 72.10           O  
ATOM   1361  N   GLY A  88      -5.723  15.832  41.765  1.00 71.14           N  
ATOM   1362  H   GLY A  88      -6.291  15.480  41.009  1.00 71.14           H  
ATOM   1363  CA  GLY A  88      -4.786  16.909  41.421  1.00 71.14           C  
ATOM   1364  HA2 GLY A  88      -3.766  16.584  41.628  1.00 71.14           H  
ATOM   1365  HA3 GLY A  88      -4.998  17.784  42.035  1.00 71.14           H  
ATOM   1366  C   GLY A  88      -4.887  17.306  39.943  1.00 71.14           C  
ATOM   1367  O   GLY A  88      -5.641  16.686  39.195  1.00 71.14           O  
ATOM   1368  N   GLY A  89      -4.124  18.314  39.504  1.00 67.90           N  
ATOM   1369  H   GLY A  89      -3.527  18.798  40.159  1.00 67.90           H  
ATOM   1370  CA  GLY A  89      -4.138  18.779  38.103  1.00 67.90           C  
ATOM   1371  HA2 GLY A  89      -5.131  19.155  37.856  1.00 67.90           H  
ATOM   1372  HA3 GLY A  89      -3.422  19.593  37.990  1.00 67.90           H  
ATOM   1373  C   GLY A  89      -3.774  17.683  37.090  1.00 67.90           C  
ATOM   1374  O   GLY A  89      -4.408  17.563  36.044  1.00 67.90           O  
ATOM   1375  N   GLU A  90      -2.838  16.799  37.448  1.00 79.48           N  
ATOM   1376  H   GLU A  90      -2.307  16.969  38.290  1.00 79.48           H  
ATOM   1377  CA  GLU A  90      -2.463  15.630  36.636  1.00 79.48           C  
ATOM   1378  HA  GLU A  90      -2.200  15.955  35.630  1.00 79.48           H  
ATOM   1379  C   GLU A  90      -3.593  14.597  36.508  1.00 79.48           C  
ATOM   1380  CB  GLU A  90      -1.247  14.938  37.263  1.00 79.48           C  
ATOM   1381  HB2 GLU A  90      -1.496  14.650  38.285  1.00 79.48           H  
ATOM   1382  HB3 GLU A  90      -1.034  14.036  36.690  1.00 79.48           H  
ATOM   1383  O   GLU A  90      -3.662  13.869  35.517  1.00 79.48           O  
ATOM   1384  CG  GLU A  90       0.008  15.822  37.268  1.00 79.48           C  
ATOM   1385  HG2 GLU A  90      -0.183  16.708  37.875  1.00 79.48           H  
ATOM   1386  HG3 GLU A  90       0.208  16.144  36.246  1.00 79.48           H  
ATOM   1387  CD  GLU A  90       1.239  15.092  37.825  1.00 79.48           C  
ATOM   1388  OE1 GLU A  90       2.337  15.674  37.712  1.00 79.48           O  
ATOM   1389  OE2 GLU A  90       1.067  13.974  38.366  1.00 79.48           O  
ATOM   1390  N   ALA A  91      -4.508  14.546  37.482  1.00 85.27           N  
ATOM   1391  H   ALA A  91      -4.469  15.236  38.218  1.00 85.27           H  
ATOM   1392  CA  ALA A  91      -5.634  13.619  37.463  1.00 85.27           C  
ATOM   1393  HA  ALA A  91      -5.258  12.617  37.260  1.00 85.27           H  
ATOM   1394  C   ALA A  91      -6.634  13.969  36.359  1.00 85.27           C  
ATOM   1395  CB  ALA A  91      -6.307  13.616  38.835  1.00 85.27           C  
ATOM   1396  HB1 ALA A  91      -5.546  13.553  39.613  1.00 85.27           H  
ATOM   1397  HB2 ALA A  91      -6.901  14.520  38.973  1.00 85.27           H  
ATOM   1398  HB3 ALA A  91      -6.968  12.752  38.904  1.00 85.27           H  
ATOM   1399  O   ALA A  91      -7.151  13.067  35.705  1.00 85.27           O  
ATOM   1400  N   ALA A  92      -6.865  15.264  36.116  1.00 89.06           N  
ATOM   1401  H   ALA A  92      -6.383  15.959  36.667  1.00 89.06           H  
ATOM   1402  CA  ALA A  92      -7.751  15.717  35.049  1.00 89.06           C  
ATOM   1403  HA  ALA A  92      -8.686  15.163  35.125  1.00 89.06           H  
ATOM   1404  C   ALA A  92      -7.171  15.415  33.662  1.00 89.06           C  
ATOM   1405  CB  ALA A  92      -8.047  17.207  35.239  1.00 89.06           C  
ATOM   1406  HB1 ALA A  92      -8.751  17.535  34.473  1.00 89.06           H  
ATOM   1407  HB2 ALA A  92      -7.131  17.791  35.156  1.00 89.06           H  
ATOM   1408  HB3 ALA A  92      -8.499  17.372  36.217  1.00 89.06           H  
ATOM   1409  O   ALA A  92      -7.890  14.929  32.788  1.00 89.06           O  
ATOM   1410  N   ALA A  93      -5.861  15.606  33.478  1.00 90.19           N  
ATOM   1411  H   ALA A  93      -5.328  16.041  34.217  1.00 90.19           H  
ATOM   1412  CA  ALA A  93      -5.175  15.251  32.237  1.00 90.19           C  
ATOM   1413  HA  ALA A  93      -5.692  15.722  31.402  1.00 90.19           H  
ATOM   1414  C   ALA A  93      -5.183  13.729  31.995  1.00 90.19           C  
ATOM   1415  CB  ALA A  93      -3.752  15.816  32.291  1.00 90.19           C  
ATOM   1416  HB1 ALA A  93      -3.195  15.376  33.118  1.00 90.19           H  
ATOM   1417  HB2 ALA A  93      -3.240  15.602  31.353  1.00 90.19           H  
ATOM   1418  HB3 ALA A  93      -3.792  16.898  32.420  1.00 90.19           H  
ATOM   1419  O   ALA A  93      -5.540  13.271  30.909  1.00 90.19           O  
ATOM   1420  N   ALA A  94      -4.859  12.923  33.014  1.00 91.53           N  
ATOM   1421  H   ALA A  94      -4.556  13.337  33.884  1.00 91.53           H  
ATOM   1422  CA  ALA A  94      -4.891  11.463  32.916  1.00 91.53           C  
ATOM   1423  HA  ALA A  94      -4.253  11.157  32.086  1.00 91.53           H  
ATOM   1424  C   ALA A  94      -6.307  10.934  32.623  1.00 91.53           C  
ATOM   1425  CB  ALA A  94      -4.318  10.869  34.209  1.00 91.53           C  
ATOM   1426  HB1 ALA A  94      -3.307  11.242  34.373  1.00 91.53           H  
ATOM   1427  HB2 ALA A  94      -4.940  11.147  35.060  1.00 91.53           H  
ATOM   1428  HB3 ALA A  94      -4.283   9.783  34.130  1.00 91.53           H  
ATOM   1429  O   ALA A  94      -6.485  10.090  31.743  1.00 91.53           O  
ATOM   1430  N   ALA A  95      -7.321  11.470  33.308  1.00 93.37           N  
ATOM   1431  H   ALA A  95      -7.116  12.139  34.037  1.00 93.37           H  
ATOM   1432  CA  ALA A  95      -8.722  11.138  33.072  1.00 93.37           C  
ATOM   1433  HA  ALA A  95      -8.855  10.061  33.175  1.00 93.37           H  
ATOM   1434  C   ALA A  95      -9.181  11.523  31.661  1.00 93.37           C  
ATOM   1435  CB  ALA A  95      -9.569  11.844  34.132  1.00 93.37           C  
ATOM   1436  HB1 ALA A  95      -9.381  12.918  34.115  1.00 93.37           H  
ATOM   1437  HB2 ALA A  95      -9.330  11.453  35.121  1.00 93.37           H  
ATOM   1438  HB3 ALA A  95     -10.624  11.674  33.918  1.00 93.37           H  
ATOM   1439  O   ALA A  95      -9.841  10.728  30.992  1.00 93.37           O  
ATOM   1440  N   SER A  96      -8.784  12.703  31.183  1.00 94.06           N  
ATOM   1441  H   SER A  96      -8.274  13.322  31.797  1.00 94.06           H  
ATOM   1442  CA  SER A  96      -9.098  13.182  29.834  1.00 94.06           C  
ATOM   1443  HA  SER A  96     -10.180  13.183  29.701  1.00 94.06           H  
ATOM   1444  C   SER A  96      -8.508  12.274  28.759  1.00 94.06           C  
ATOM   1445  CB  SER A  96      -8.597  14.614  29.660  1.00 94.06           C  
ATOM   1446  HB2 SER A  96      -8.763  14.939  28.633  1.00 94.06           H  
ATOM   1447  HB3 SER A  96      -7.529  14.671  29.870  1.00 94.06           H  
ATOM   1448  O   SER A  96      -9.229  11.853  27.856  1.00 94.06           O  
ATOM   1449  OG  SER A  96      -9.305  15.440  30.560  1.00 94.06           O  
ATOM   1450  HG  SER A  96      -8.789  15.467  31.369  1.00 94.06           H  
ATOM   1451  N   ARG A  97      -7.238  11.869  28.900  1.00 94.21           N  
ATOM   1452  H   ARG A  97      -6.697  12.258  29.660  1.00 94.21           H  
ATOM   1453  CA  ARG A  97      -6.608  10.881  28.006  1.00 94.21           C  
ATOM   1454  HA  ARG A  97      -6.657  11.241  26.979  1.00 94.21           H  
ATOM   1455  C   ARG A  97      -7.354   9.551  28.019  1.00 94.21           C  
ATOM   1456  CB  ARG A  97      -5.140  10.657  28.393  1.00 94.21           C  
ATOM   1457  HB2 ARG A  97      -5.075  10.416  29.454  1.00 94.21           H  
ATOM   1458  HB3 ARG A  97      -4.749   9.816  27.821  1.00 94.21           H  
ATOM   1459  O   ARG A  97      -7.612   8.993  26.959  1.00 94.21           O  
ATOM   1460  CG  ARG A  97      -4.266  11.875  28.085  1.00 94.21           C  
ATOM   1461  HG2 ARG A  97      -4.654  12.747  28.611  1.00 94.21           H  
ATOM   1462  HG3 ARG A  97      -4.284  12.069  27.013  1.00 94.21           H  
ATOM   1463  CD  ARG A  97      -2.823  11.627  28.522  1.00 94.21           C  
ATOM   1464  HD2 ARG A  97      -2.842  11.225  29.535  1.00 94.21           H  
ATOM   1465  HD3 ARG A  97      -2.365  10.892  27.859  1.00 94.21           H  
ATOM   1466  NE  ARG A  97      -2.046  12.879  28.490  1.00 94.21           N  
ATOM   1467  HE  ARG A  97      -2.255  13.538  27.754  1.00 94.21           H  
ATOM   1468  NH1 ARG A  97      -0.771  12.533  30.375  1.00 94.21           N  
ATOM   1469 HH11 ARG A  97      -1.136  11.594  30.448  1.00 94.21           H  
ATOM   1470 HH12 ARG A  97      -0.096  12.888  31.037  1.00 94.21           H  
ATOM   1471  NH2 ARG A  97      -0.651  14.478  29.280  1.00 94.21           N  
ATOM   1472 HH21 ARG A  97      -0.988  15.107  28.565  1.00 94.21           H  
ATOM   1473 HH22 ARG A  97       0.004  14.841  29.958  1.00 94.21           H  
ATOM   1474  CZ  ARG A  97      -1.160  13.286  29.379  1.00 94.21           C  
ATOM   1475  N   ALA A  98      -7.739   9.058  29.197  1.00 94.97           N  
ATOM   1476  H   ALA A  98      -7.488   9.557  30.038  1.00 94.97           H  
ATOM   1477  CA  ALA A  98      -8.492   7.812  29.309  1.00 94.97           C  
ATOM   1478  HA  ALA A  98      -7.928   7.025  28.810  1.00 94.97           H  
ATOM   1479  C   ALA A  98      -9.862   7.897  28.611  1.00 94.97           C  
ATOM   1480  CB  ALA A  98      -8.625   7.439  30.790  1.00 94.97           C  
ATOM   1481  HB1 ALA A  98      -9.199   8.197  31.323  1.00 94.97           H  
ATOM   1482  HB2 ALA A  98      -9.136   6.480  30.875  1.00 94.97           H  
ATOM   1483  HB3 ALA A  98      -7.636   7.357  31.242  1.00 94.97           H  
ATOM   1484  O   ALA A  98     -10.240   6.965  27.906  1.00 94.97           O  
ATOM   1485  N   VAL A  99     -10.589   9.010  28.756  1.00 94.75           N  
ATOM   1486  H   VAL A  99     -10.234   9.742  29.355  1.00 94.75           H  
ATOM   1487  CA  VAL A  99     -11.897   9.210  28.108  1.00 94.75           C  
ATOM   1488  HA  VAL A  99     -12.531   8.351  28.328  1.00 94.75           H  
ATOM   1489  C   VAL A  99     -11.746   9.273  26.589  1.00 94.75           C  
ATOM   1490  CB  VAL A  99     -12.606  10.465  28.649  1.00 94.75           C  
ATOM   1491  HB  VAL A  99     -11.948  11.322  28.504  1.00 94.75           H  
ATOM   1492  O   VAL A  99     -12.400   8.494  25.893  1.00 94.75           O  
ATOM   1493  CG1 VAL A  99     -13.930  10.744  27.923  1.00 94.75           C  
ATOM   1494 HG11 VAL A  99     -14.580   9.870  27.960  1.00 94.75           H  
ATOM   1495 HG12 VAL A  99     -13.750  11.006  26.880  1.00 94.75           H  
ATOM   1496 HG13 VAL A  99     -14.442  11.585  28.390  1.00 94.75           H  
ATOM   1497  CG2 VAL A  99     -12.897  10.332  30.153  1.00 94.75           C  
ATOM   1498 HG21 VAL A  99     -12.558  11.242  30.647  1.00 94.75           H  
ATOM   1499 HG22 VAL A  99     -12.370   9.488  30.598  1.00 94.75           H  
ATOM   1500 HG23 VAL A  99     -13.965  10.219  30.341  1.00 94.75           H  
ATOM   1501  N   LEU A 100     -10.837  10.110  26.075  1.00 94.51           N  
ATOM   1502  H   LEU A 100     -10.309  10.699  26.702  1.00 94.51           H  
ATOM   1503  CA  LEU A 100     -10.568  10.215  24.635  1.00 94.51           C  
ATOM   1504  HA  LEU A 100     -11.488  10.489  24.118  1.00 94.51           H  
ATOM   1505  C   LEU A 100     -10.126   8.872  24.042  1.00 94.51           C  
ATOM   1506  CB  LEU A 100      -9.505  11.296  24.375  1.00 94.51           C  
ATOM   1507  HB2 LEU A 100      -9.224  11.256  23.322  1.00 94.51           H  
ATOM   1508  HB3 LEU A 100      -8.616  11.058  24.958  1.00 94.51           H  
ATOM   1509  O   LEU A 100     -10.634   8.457  23.002  1.00 94.51           O  
ATOM   1510  CG  LEU A 100      -9.942  12.737  24.701  1.00 94.51           C  
ATOM   1511  HG  LEU A 100     -10.199  12.812  25.757  1.00 94.51           H  
ATOM   1512  CD1 LEU A 100      -8.780  13.685  24.421  1.00 94.51           C  
ATOM   1513 HD11 LEU A 100      -7.919  13.395  25.024  1.00 94.51           H  
ATOM   1514 HD12 LEU A 100      -9.068  14.703  24.681  1.00 94.51           H  
ATOM   1515 HD13 LEU A 100      -8.507  13.652  23.366  1.00 94.51           H  
ATOM   1516  CD2 LEU A 100     -11.146  13.218  23.892  1.00 94.51           C  
ATOM   1517 HD21 LEU A 100     -12.027  12.617  24.119  1.00 94.51           H  
ATOM   1518 HD22 LEU A 100     -11.367  14.254  24.152  1.00 94.51           H  
ATOM   1519 HD23 LEU A 100     -10.927  13.173  22.826  1.00 94.51           H  
ATOM   1520  N   ALA A 101      -9.277   8.126  24.751  1.00 94.52           N  
ATOM   1521  H   ALA A 101      -8.845   8.525  25.572  1.00 94.52           H  
ATOM   1522  CA  ALA A 101      -8.861   6.795  24.333  1.00 94.52           C  
ATOM   1523  HA  ALA A 101      -8.367   6.878  23.365  1.00 94.52           H  
ATOM   1524  C   ALA A 101     -10.045   5.829  24.162  1.00 94.52           C  
ATOM   1525  CB  ALA A 101      -7.848   6.264  25.347  1.00 94.52           C  
ATOM   1526  HB1 ALA A 101      -7.548   5.254  25.066  1.00 94.52           H  
ATOM   1527  HB2 ALA A 101      -6.970   6.910  25.346  1.00 94.52           H  
ATOM   1528  HB3 ALA A 101      -8.282   6.242  26.347  1.00 94.52           H  
ATOM   1529  O   ALA A 101     -10.044   5.042  23.219  1.00 94.52           O  
ATOM   1530  N   THR A 102     -11.077   5.893  25.019  1.00 93.66           N  
ATOM   1531  H   THR A 102     -11.030   6.559  25.778  1.00 93.66           H  
ATOM   1532  CA  THR A 102     -12.275   5.045  24.849  1.00 93.66           C  
ATOM   1533  HA  THR A 102     -11.935   4.021  24.689  1.00 93.66           H  
ATOM   1534  C   THR A 102     -13.120   5.412  23.634  1.00 93.66           C  
ATOM   1535  CB  THR A 102     -13.208   5.016  26.064  1.00 93.66           C  
ATOM   1536  HB  THR A 102     -14.014   4.320  25.831  1.00 93.66           H  
ATOM   1537  O   THR A 102     -13.821   4.544  23.114  1.00 93.66           O  
ATOM   1538  CG2 THR A 102     -12.542   4.482  27.322  1.00 93.66           C  
ATOM   1539 HG21 THR A 102     -11.722   5.134  27.624  1.00 93.66           H  
ATOM   1540 HG22 THR A 102     -12.139   3.490  27.118  1.00 93.66           H  
ATOM   1541 HG23 THR A 102     -13.276   4.417  28.125  1.00 93.66           H  
ATOM   1542  OG1 THR A 102     -13.816   6.256  26.337  1.00 93.66           O  
ATOM   1543  HG1 THR A 102     -13.187   6.970  26.215  1.00 93.66           H  
ATOM   1544  N   LEU A 103     -13.074   6.669  23.185  1.00 90.98           N  
ATOM   1545  H   LEU A 103     -12.453   7.324  23.639  1.00 90.98           H  
ATOM   1546  CA  LEU A 103     -13.771   7.126  21.982  1.00 90.98           C  
ATOM   1547  HA  LEU A 103     -14.767   6.684  21.953  1.00 90.98           H  
ATOM   1548  C   LEU A 103     -13.061   6.658  20.705  1.00 90.98           C  
ATOM   1549  CB  LEU A 103     -13.905   8.658  22.026  1.00 90.98           C  
ATOM   1550  HB2 LEU A 103     -12.920   9.086  22.216  1.00 90.98           H  
ATOM   1551  HB3 LEU A 103     -14.234   9.012  21.048  1.00 90.98           H  
ATOM   1552  O   LEU A 103     -13.731   6.384  19.716  1.00 90.98           O  
ATOM   1553  CG  LEU A 103     -14.876   9.191  23.090  1.00 90.98           C  
ATOM   1554  HG  LEU A 103     -14.675   8.713  24.049  1.00 90.98           H  
ATOM   1555  CD1 LEU A 103     -14.675  10.696  23.256  1.00 90.98           C  
ATOM   1556 HD11 LEU A 103     -13.652  10.895  23.576  1.00 90.98           H  
ATOM   1557 HD12 LEU A 103     -15.346  11.073  24.028  1.00 90.98           H  
ATOM   1558 HD13 LEU A 103     -14.859  11.220  22.317  1.00 90.98           H  
ATOM   1559  CD2 LEU A 103     -16.329   8.915  22.689  1.00 90.98           C  
ATOM   1560 HD21 LEU A 103     -16.530   9.357  21.713  1.00 90.98           H  
ATOM   1561 HD22 LEU A 103     -16.998   9.364  23.423  1.00 90.98           H  
ATOM   1562 HD23 LEU A 103     -16.513   7.841  22.656  1.00 90.98           H  
ATOM   1563  N   CYS A 104     -11.737   6.478  20.749  1.00 90.17           N  
ATOM   1564  H   CYS A 104     -11.235   6.826  21.554  1.00 90.17           H  
ATOM   1565  CA  CYS A 104     -10.950   5.911  19.648  1.00 90.17           C  
ATOM   1566  HA  CYS A 104     -11.251   6.389  18.715  1.00 90.17           H  
ATOM   1567  C   CYS A 104     -11.135   4.395  19.454  1.00 90.17           C  
ATOM   1568  CB  CYS A 104      -9.461   6.201  19.885  1.00 90.17           C  
ATOM   1569  HB2 CYS A 104      -9.146   5.760  20.830  1.00 90.17           H  
ATOM   1570  HB3 CYS A 104      -8.885   5.748  19.078  1.00 90.17           H  
ATOM   1571  O   CYS A 104     -10.603   3.837  18.497  1.00 90.17           O  
ATOM   1572  SG  CYS A 104      -9.139   7.980  19.899  1.00 90.17           S  
ATOM   1573  HG  CYS A 104      -7.806   7.901  19.879  1.00 90.17           H  
ATOM   1574  N   VAL A 105     -11.820   3.691  20.364  1.00 88.07           N  
ATOM   1575  H   VAL A 105     -12.283   4.190  21.110  1.00 88.07           H  
ATOM   1576  CA  VAL A 105     -11.979   2.232  20.265  1.00 88.07           C  
ATOM   1577  HA  VAL A 105     -11.006   1.826  19.988  1.00 88.07           H  
ATOM   1578  C   VAL A 105     -13.004   1.893  19.175  1.00 88.07           C  
ATOM   1579  CB  VAL A 105     -12.365   1.586  21.608  1.00 88.07           C  
ATOM   1580  HB  VAL A 105     -13.323   1.979  21.950  1.00 88.07           H  
ATOM   1581  O   VAL A 105     -14.171   2.271  19.321  1.00 88.07           O  
ATOM   1582  CG1 VAL A 105     -12.470   0.059  21.495  1.00 88.07           C  
ATOM   1583 HG11 VAL A 105     -13.304  -0.210  20.847  1.00 88.07           H  
ATOM   1584 HG12 VAL A 105     -12.641  -0.383  22.477  1.00 88.07           H  
ATOM   1585 HG13 VAL A 105     -11.550  -0.346  21.075  1.00 88.07           H  
ATOM   1586  CG2 VAL A 105     -11.306   1.885  22.671  1.00 88.07           C  
ATOM   1587 HG21 VAL A 105     -11.544   1.377  23.606  1.00 88.07           H  
ATOM   1588 HG22 VAL A 105     -11.285   2.959  22.859  1.00 88.07           H  
ATOM   1589 HG23 VAL A 105     -10.322   1.578  22.318  1.00 88.07           H  
ATOM   1590  N   PRO A 106     -12.623   1.142  18.121  1.00 72.48           N  
ATOM   1591  CA  PRO A 106     -13.552   0.750  17.070  1.00 72.48           C  
ATOM   1592  HA  PRO A 106     -14.015   1.642  16.649  1.00 72.48           H  
ATOM   1593  C   PRO A 106     -14.653  -0.161  17.625  1.00 72.48           C  
ATOM   1594  CB  PRO A 106     -12.705   0.072  15.986  1.00 72.48           C  
ATOM   1595  HB2 PRO A 106     -12.367   0.820  15.269  1.00 72.48           H  
ATOM   1596  HB3 PRO A 106     -13.241  -0.725  15.470  1.00 72.48           H  
ATOM   1597  O   PRO A 106     -14.463  -0.915  18.586  1.00 72.48           O  
ATOM   1598  CG  PRO A 106     -11.504  -0.465  16.759  1.00 72.48           C  
ATOM   1599  HG2 PRO A 106     -10.624  -0.561  16.122  1.00 72.48           H  
ATOM   1600  HG3 PRO A 106     -11.755  -1.425  17.209  1.00 72.48           H  
ATOM   1601  CD  PRO A 106     -11.305   0.582  17.854  1.00 72.48           C  
ATOM   1602  HD2 PRO A 106     -10.878   0.106  18.737  1.00 72.48           H  
ATOM   1603  HD3 PRO A 106     -10.652   1.375  17.489  1.00 72.48           H  
ATOM   1604  N   ASN A 107     -15.841  -0.093  17.025  1.00 66.36           N  
ATOM   1605  H   ASN A 107     -15.937   0.504  16.216  1.00 66.36           H  
ATOM   1606  CA  ASN A 107     -16.981  -0.888  17.466  1.00 66.36           C  
ATOM   1607  HA  ASN A 107     -16.960  -0.923  18.555  1.00 66.36           H  
ATOM   1608  C   ASN A 107     -16.841  -2.336  16.955  1.00 66.36           C  
ATOM   1609  CB  ASN A 107     -18.278  -0.168  17.055  1.00 66.36           C  
ATOM   1610  HB2 ASN A 107     -18.156   0.901  17.230  1.00 66.36           H  
ATOM   1611  HB3 ASN A 107     -18.467  -0.317  15.992  1.00 66.36           H  
ATOM   1612  O   ASN A 107     -17.287  -2.668  15.859  1.00 66.36           O  
ATOM   1613  CG  ASN A 107     -19.490  -0.622  17.851  1.00 66.36           C  
ATOM   1614  ND2 ASN A 107     -20.595   0.076  17.715  1.00 66.36           N  
ATOM   1615 HD21 ASN A 107     -21.381  -0.197  18.287  1.00 66.36           H  
ATOM   1616 HD22 ASN A 107     -20.603   0.906  17.140  1.00 66.36           H  
ATOM   1617  OD1 ASN A 107     -19.468  -1.575  18.614  1.00 66.36           O  
ATOM   1618  N   THR A 108     -16.220  -3.202  17.762  1.00 53.15           N  
ATOM   1619  H   THR A 108     -15.812  -2.820  18.603  1.00 53.15           H  
ATOM   1620  CA  THR A 108     -15.853  -4.600  17.438  1.00 53.15           C  
ATOM   1621  HA  THR A 108     -15.115  -4.589  16.635  1.00 53.15           H  
ATOM   1622  C   THR A 108     -17.012  -5.488  16.963  1.00 53.15           C  
ATOM   1623  CB  THR A 108     -15.211  -5.273  18.662  1.00 53.15           C  
ATOM   1624  HB  THR A 108     -15.059  -6.332  18.449  1.00 53.15           H  
ATOM   1625  O   THR A 108     -16.793  -6.482  16.273  1.00 53.15           O  
ATOM   1626  CG2 THR A 108     -13.862  -4.660  19.034  1.00 53.15           C  
ATOM   1627 HG21 THR A 108     -13.414  -5.216  19.858  1.00 53.15           H  
ATOM   1628 HG22 THR A 108     -13.193  -4.712  18.175  1.00 53.15           H  
ATOM   1629 HG23 THR A 108     -13.979  -3.615  19.324  1.00 53.15           H  
ATOM   1630  OG1 THR A 108     -16.041  -5.142  19.801  1.00 53.15           O  
ATOM   1631  HG1 THR A 108     -15.620  -5.642  20.504  1.00 53.15           H  
ATOM   1632  N   ASN A 109     -18.265  -5.129  17.261  1.00 47.05           N  
ATOM   1633  H   ASN A 109     -18.392  -4.312  17.841  1.00 47.05           H  
ATOM   1634  CA  ASN A 109     -19.441  -5.836  16.742  1.00 47.05           C  
ATOM   1635  HA  ASN A 109     -19.304  -6.904  16.908  1.00 47.05           H  
ATOM   1636  C   ASN A 109     -19.630  -5.669  15.221  1.00 47.05           C  
ATOM   1637  CB  ASN A 109     -20.683  -5.370  17.523  1.00 47.05           C  
ATOM   1638  HB2 ASN A 109     -20.704  -4.281  17.562  1.00 47.05           H  
ATOM   1639  HB3 ASN A 109     -21.580  -5.709  17.005  1.00 47.05           H  
ATOM   1640  O   ASN A 109     -20.332  -6.474  14.610  1.00 47.05           O  
ATOM   1641  CG  ASN A 109     -20.741  -5.939  18.930  1.00 47.05           C  
ATOM   1642  ND2 ASN A 109     -21.373  -5.245  19.847  1.00 47.05           N  
ATOM   1643 HD21 ASN A 109     -21.414  -5.656  20.768  1.00 47.05           H  
ATOM   1644 HD22 ASN A 109     -21.770  -4.343  19.628  1.00 47.05           H  
ATOM   1645  OD1 ASN A 109     -20.254  -7.018  19.224  1.00 47.05           O  
ATOM   1646  N   LYS A 110     -19.009  -4.653  14.605  1.00 51.36           N  
ATOM   1647  H   LYS A 110     -18.426  -4.044  15.161  1.00 51.36           H  
ATOM   1648  CA  LYS A 110     -19.122  -4.354  13.169  1.00 51.36           C  
ATOM   1649  HA  LYS A 110     -20.062  -4.758  12.794  1.00 51.36           H  
ATOM   1650  C   LYS A 110     -18.039  -5.035  12.326  1.00 51.36           C  
ATOM   1651  CB  LYS A 110     -19.157  -2.830  12.954  1.00 51.36           C  
ATOM   1652  HB2 LYS A 110     -18.256  -2.377  13.368  1.00 51.36           H  
ATOM   1653  HB3 LYS A 110     -19.173  -2.632  11.883  1.00 51.36           H  
ATOM   1654  O   LYS A 110     -18.341  -5.473  11.222  1.00 51.36           O  
ATOM   1655  CG  LYS A 110     -20.405  -2.193  13.592  1.00 51.36           C  
ATOM   1656  HG2 LYS A 110     -21.293  -2.680  13.191  1.00 51.36           H  
ATOM   1657  HG3 LYS A 110     -20.382  -2.339  14.672  1.00 51.36           H  
ATOM   1658  CD  LYS A 110     -20.488  -0.690  13.300  1.00 51.36           C  
ATOM   1659  HD2 LYS A 110     -20.469  -0.531  12.222  1.00 51.36           H  
ATOM   1660  HD3 LYS A 110     -19.627  -0.181  13.734  1.00 51.36           H  
ATOM   1661  CE  LYS A 110     -21.785  -0.109  13.877  1.00 51.36           C  
ATOM   1662  HE2 LYS A 110     -21.795  -0.236  14.960  1.00 51.36           H  
ATOM   1663  HE3 LYS A 110     -22.622  -0.665  13.455  1.00 51.36           H  
ATOM   1664  NZ  LYS A 110     -21.926   1.319  13.522  1.00 51.36           N  
ATOM   1665  HZ1 LYS A 110     -21.244   1.943  13.929  1.00 51.36           H  
ATOM   1666  HZ2 LYS A 110     -22.838   1.729  13.663  1.00 51.36           H  
ATOM   1667  HZ3 LYS A 110     -21.656   1.484  12.563  1.00 51.36           H  
ATOM   1668  N   GLU A 111     -16.842  -5.259  12.877  1.00 44.68           N  
ATOM   1669  H   GLU A 111     -16.639  -4.842  13.774  1.00 44.68           H  
ATOM   1670  CA  GLU A 111     -15.763  -6.018  12.212  1.00 44.68           C  
ATOM   1671  HA  GLU A 111     -15.517  -5.547  11.260  1.00 44.68           H  
ATOM   1672  C   GLU A 111     -16.162  -7.471  11.903  1.00 44.68           C  
ATOM   1673  CB  GLU A 111     -14.503  -6.023  13.089  1.00 44.68           C  
ATOM   1674  HB2 GLU A 111     -13.797  -6.746  12.681  1.00 44.68           H  
ATOM   1675  HB3 GLU A 111     -14.779  -6.341  14.095  1.00 44.68           H  
ATOM   1676  O   GLU A 111     -15.699  -8.048  10.924  1.00 44.68           O  
ATOM   1677  CG  GLU A 111     -13.807  -4.654  13.144  1.00 44.68           C  
ATOM   1678  HG2 GLU A 111     -14.510  -3.921  13.540  1.00 44.68           H  
ATOM   1679  HG3 GLU A 111     -13.542  -4.359  12.129  1.00 44.68           H  
ATOM   1680  CD  GLU A 111     -12.546  -4.660  14.027  1.00 44.68           C  
ATOM   1681  OE1 GLU A 111     -11.827  -3.640  14.010  1.00 44.68           O  
ATOM   1682  OE2 GLU A 111     -12.353  -5.637  14.791  1.00 44.68           O  
ATOM   1683  N   ARG A 112     -17.100  -8.050  12.670  1.00 44.45           N  
ATOM   1684  H   ARG A 112     -17.431  -7.522  13.465  1.00 44.45           H  
ATOM   1685  CA  ARG A 112     -17.661  -9.388  12.401  1.00 44.45           C  
ATOM   1686  HA  ARG A 112     -16.842 -10.106  12.354  1.00 44.45           H  
ATOM   1687  C   ARG A 112     -18.365  -9.516  11.044  1.00 44.45           C  
ATOM   1688  CB  ARG A 112     -18.638  -9.795  13.517  1.00 44.45           C  
ATOM   1689  HB2 ARG A 112     -19.219 -10.651  13.174  1.00 44.45           H  
ATOM   1690  HB3 ARG A 112     -19.331  -8.977  13.713  1.00 44.45           H  
ATOM   1691  O   ARG A 112     -18.631 -10.639  10.630  1.00 44.45           O  
ATOM   1692  CG  ARG A 112     -17.930 -10.203  14.813  1.00 44.45           C  
ATOM   1693  HG2 ARG A 112     -17.202 -10.984  14.596  1.00 44.45           H  
ATOM   1694  HG3 ARG A 112     -17.417  -9.341  15.241  1.00 44.45           H  
ATOM   1695  CD  ARG A 112     -18.969 -10.739  15.804  1.00 44.45           C  
ATOM   1696  HD2 ARG A 112     -19.675  -9.941  16.035  1.00 44.45           H  
ATOM   1697  HD3 ARG A 112     -19.505 -11.562  15.332  1.00 44.45           H  
ATOM   1698  NE  ARG A 112     -18.340 -11.219  17.046  1.00 44.45           N  
ATOM   1699  HE  ARG A 112     -17.340 -11.096  17.116  1.00 44.45           H  
ATOM   1700  NH1 ARG A 112     -20.242 -12.033  18.047  1.00 44.45           N  
ATOM   1701 HH11 ARG A 112     -20.695 -12.501  18.820  1.00 44.45           H  
ATOM   1702 HH12 ARG A 112     -20.777 -11.717  17.251  1.00 44.45           H  
ATOM   1703  NH2 ARG A 112     -18.281 -12.205  19.097  1.00 44.45           N  
ATOM   1704 HH21 ARG A 112     -18.749 -12.673  19.860  1.00 44.45           H  
ATOM   1705 HH22 ARG A 112     -17.281 -12.063  19.126  1.00 44.45           H  
ATOM   1706  CZ  ARG A 112     -18.956 -11.813  18.054  1.00 44.45           C  
ATOM   1707  N   ARG A 113     -18.732  -8.411  10.380  1.00 41.46           N  
ATOM   1708  H   ARG A 113     -18.449  -7.515  10.752  1.00 41.46           H  
ATOM   1709  CA  ARG A 113     -19.464  -8.441   9.099  1.00 41.46           C  
ATOM   1710  HA  ARG A 113     -19.961  -9.405   8.996  1.00 41.46           H  
ATOM   1711  C   ARG A 113     -18.562  -8.376   7.865  1.00 41.46           C  
ATOM   1712  CB  ARG A 113     -20.546  -7.351   9.070  1.00 41.46           C  
ATOM   1713  HB2 ARG A 113     -20.109  -6.387   9.333  1.00 41.46           H  
ATOM   1714  HB3 ARG A 113     -20.938  -7.278   8.055  1.00 41.46           H  
ATOM   1715  O   ARG A 113     -19.023  -8.757   6.793  1.00 41.46           O  
ATOM   1716  CG  ARG A 113     -21.710  -7.686  10.015  1.00 41.46           C  
ATOM   1717  HG2 ARG A 113     -21.357  -7.669  11.046  1.00 41.46           H  
ATOM   1718  HG3 ARG A 113     -22.087  -8.682   9.783  1.00 41.46           H  
ATOM   1719  CD  ARG A 113     -22.844  -6.670   9.846  1.00 41.46           C  
ATOM   1720  HD2 ARG A 113     -22.453  -5.676  10.066  1.00 41.46           H  
ATOM   1721  HD3 ARG A 113     -23.178  -6.691   8.809  1.00 41.46           H  
ATOM   1722  NE  ARG A 113     -23.982  -6.966  10.742  1.00 41.46           N  
ATOM   1723  HE  ARG A 113     -23.874  -7.758  11.360  1.00 41.46           H  
ATOM   1724  NH1 ARG A 113     -25.349  -5.258  10.045  1.00 41.46           N  
ATOM   1725 HH11 ARG A 113     -24.638  -4.968   9.390  1.00 41.46           H  
ATOM   1726 HH12 ARG A 113     -26.224  -4.754  10.095  1.00 41.46           H  
ATOM   1727  NH2 ARG A 113     -26.054  -6.644  11.644  1.00 41.46           N  
ATOM   1728 HH21 ARG A 113     -25.926  -7.443  12.248  1.00 41.46           H  
ATOM   1729 HH22 ARG A 113     -26.922  -6.129  11.671  1.00 41.46           H  
ATOM   1730  CZ  ARG A 113     -25.118  -6.292  10.806  1.00 41.46           C  
ATOM   1731  N   ASN A 114     -17.296  -7.987   8.011  1.00 43.85           N  
ATOM   1732  H   ASN A 114     -16.950  -7.769   8.934  1.00 43.85           H  
ATOM   1733  CA  ASN A 114     -16.369  -7.846   6.888  1.00 43.85           C  
ATOM   1734  HA  ASN A 114     -16.930  -7.804   5.955  1.00 43.85           H  
ATOM   1735  C   ASN A 114     -15.479  -9.094   6.810  1.00 43.85           C  
ATOM   1736  CB  ASN A 114     -15.623  -6.506   7.008  1.00 43.85           C  
ATOM   1737  HB2 ASN A 114     -15.082  -6.472   7.954  1.00 43.85           H  
ATOM   1738  HB3 ASN A 114     -14.897  -6.426   6.200  1.00 43.85           H  
ATOM   1739  O   ASN A 114     -14.340  -9.115   7.270  1.00 43.85           O  
ATOM   1740  CG  ASN A 114     -16.557  -5.305   6.922  1.00 43.85           C  
ATOM   1741  ND2 ASN A 114     -16.074  -4.128   7.227  1.00 43.85           N  
ATOM   1742 HD21 ASN A 114     -16.714  -3.356   7.102  1.00 43.85           H  
ATOM   1743 HD22 ASN A 114     -15.085  -4.003   7.386  1.00 43.85           H  
ATOM   1744  OD1 ASN A 114     -17.735  -5.399   6.613  1.00 43.85           O  
ATOM   1745  N   PHE A 115     -16.047 -10.181   6.283  1.00 42.54           N  
ATOM   1746  H   PHE A 115     -16.998 -10.103   5.953  1.00 42.54           H  
ATOM   1747  CA  PHE A 115     -15.321 -11.422   6.012  1.00 42.54           C  
ATOM   1748  HA  PHE A 115     -14.664 -11.642   6.854  1.00 42.54           H  
ATOM   1749  C   PHE A 115     -14.425 -11.262   4.777  1.00 42.54           C  
ATOM   1750  CB  PHE A 115     -16.303 -12.599   5.860  1.00 42.54           C  
ATOM   1751  HB2 PHE A 115     -15.801 -13.402   5.321  1.00 42.54           H  
ATOM   1752  HB3 PHE A 115     -17.151 -12.289   5.250  1.00 42.54           H  
ATOM   1753  O   PHE A 115     -14.751 -11.739   3.693  1.00 42.54           O  
ATOM   1754  CG  PHE A 115     -16.796 -13.192   7.163  1.00 42.54           C  
ATOM   1755  CD1 PHE A 115     -16.058 -14.216   7.787  1.00 42.54           C  
ATOM   1756  HD1 PHE A 115     -15.131 -14.559   7.352  1.00 42.54           H  
ATOM   1757  CD2 PHE A 115     -17.999 -12.745   7.740  1.00 42.54           C  
ATOM   1758  HD2 PHE A 115     -18.561 -11.950   7.274  1.00 42.54           H  
ATOM   1759  CE1 PHE A 115     -16.522 -14.796   8.980  1.00 42.54           C  
ATOM   1760  HE1 PHE A 115     -15.946 -15.574   9.459  1.00 42.54           H  
ATOM   1761  CE2 PHE A 115     -18.463 -13.328   8.932  1.00 42.54           C  
ATOM   1762  HE2 PHE A 115     -19.376 -12.970   9.384  1.00 42.54           H  
ATOM   1763  CZ  PHE A 115     -17.727 -14.354   9.551  1.00 42.54           C  
ATOM   1764  HZ  PHE A 115     -18.078 -14.793  10.473  1.00 42.54           H  
ATOM   1765  N   GLU A 116     -13.269 -10.626   4.949  1.00 39.92           N  
ATOM   1766  H   GLU A 116     -13.103 -10.152   5.826  1.00 39.92           H  
ATOM   1767  CA  GLU A 116     -12.132 -10.818   4.048  1.00 39.92           C  
ATOM   1768  HA  GLU A 116     -12.499 -11.183   3.089  1.00 39.92           H  
ATOM   1769  C   GLU A 116     -11.199 -11.899   4.610  1.00 39.92           C  
ATOM   1770  CB  GLU A 116     -11.402  -9.504   3.756  1.00 39.92           C  
ATOM   1771  HB2 GLU A 116     -10.472  -9.745   3.240  1.00 39.92           H  
ATOM   1772  HB3 GLU A 116     -11.169  -8.995   4.691  1.00 39.92           H  
ATOM   1773  O   GLU A 116     -10.984 -12.006   5.822  1.00 39.92           O  
ATOM   1774  CG  GLU A 116     -12.251  -8.599   2.847  1.00 39.92           C  
ATOM   1775  HG2 GLU A 116     -12.588  -9.188   1.994  1.00 39.92           H  
ATOM   1776  HG3 GLU A 116     -13.131  -8.269   3.399  1.00 39.92           H  
ATOM   1777  CD  GLU A 116     -11.482  -7.376   2.332  1.00 39.92           C  
ATOM   1778  OE1 GLU A 116     -11.992  -6.768   1.368  1.00 39.92           O  
ATOM   1779  OE2 GLU A 116     -10.391  -7.098   2.877  1.00 39.92           O  
ATOM   1780  N   ARG A 117     -10.662 -12.744   3.719  1.00 37.65           N  
ATOM   1781  H   ARG A 117     -10.841 -12.542   2.745  1.00 37.65           H  
ATOM   1782  CA  ARG A 117      -9.710 -13.820   4.045  1.00 37.65           C  
ATOM   1783  HA  ARG A 117     -10.186 -14.537   4.714  1.00 37.65           H  
ATOM   1784  C   ARG A 117      -8.493 -13.234   4.780  1.00 37.65           C  
ATOM   1785  CB  ARG A 117      -9.254 -14.528   2.752  1.00 37.65           C  
ATOM   1786  HB2 ARG A 117      -8.319 -15.046   2.962  1.00 37.65           H  
ATOM   1787  HB3 ARG A 117      -9.050 -13.781   1.985  1.00 37.65           H  
ATOM   1788  O   ARG A 117      -7.594 -12.702   4.142  1.00 37.65           O  
ATOM   1789  CG  ARG A 117     -10.240 -15.570   2.210  1.00 37.65           C  
ATOM   1790  HG2 ARG A 117     -11.189 -15.087   1.978  1.00 37.65           H  
ATOM   1791  HG3 ARG A 117     -10.404 -16.338   2.967  1.00 37.65           H  
ATOM   1792  CD  ARG A 117      -9.663 -16.212   0.940  1.00 37.65           C  
ATOM   1793  HD2 ARG A 117      -8.694 -16.647   1.184  1.00 37.65           H  
ATOM   1794  HD3 ARG A 117      -9.517 -15.435   0.190  1.00 37.65           H  
ATOM   1795  NE  ARG A 117     -10.555 -17.256   0.397  1.00 37.65           N  
ATOM   1796  HE  ARG A 117     -11.496 -17.274   0.763  1.00 37.65           H  
ATOM   1797  NH1 ARG A 117      -9.068 -18.178  -1.095  1.00 37.65           N  
ATOM   1798 HH11 ARG A 117      -8.383 -17.489  -0.816  1.00 37.65           H  
ATOM   1799 HH12 ARG A 117      -8.859 -18.821  -1.844  1.00 37.65           H  
ATOM   1800  NH2 ARG A 117     -11.132 -19.010  -0.937  1.00 37.65           N  
ATOM   1801 HH21 ARG A 117     -10.900 -19.662  -1.672  1.00 37.65           H  
ATOM   1802 HH22 ARG A 117     -12.057 -19.007  -0.530  1.00 37.65           H  
ATOM   1803  CZ  ARG A 117     -10.247 -18.140  -0.537  1.00 37.65           C  
ATOM   1804  N   GLY A 118      -8.462 -13.356   6.110  1.00 47.07           N  
ATOM   1805  H   GLY A 118      -9.295 -13.720   6.550  1.00 47.07           H  
ATOM   1806  CA  GLY A 118      -7.374 -12.862   6.970  1.00 47.07           C  
ATOM   1807  HA2 GLY A 118      -6.641 -13.657   7.105  1.00 47.07           H  
ATOM   1808  HA3 GLY A 118      -6.882 -12.026   6.473  1.00 47.07           H  
ATOM   1809  C   GLY A 118      -7.808 -12.366   8.361  1.00 47.07           C  
ATOM   1810  O   GLY A 118      -6.954 -12.201   9.241  1.00 47.07           O  
ATOM   1811  N   SER A 119      -9.115 -12.169   8.582  1.00 51.45           N  
ATOM   1812  H   SER A 119      -9.756 -12.288   7.811  1.00 51.45           H  
ATOM   1813  CA  SER A 119      -9.708 -11.636   9.823  1.00 51.45           C  
ATOM   1814  HA  SER A 119      -9.261 -10.662  10.022  1.00 51.45           H  
ATOM   1815  C   SER A 119      -9.479 -12.496  11.074  1.00 51.45           C  
ATOM   1816  CB  SER A 119     -11.210 -11.416   9.605  1.00 51.45           C  
ATOM   1817  HB2 SER A 119     -11.353 -10.648   8.845  1.00 51.45           H  
ATOM   1818  HB3 SER A 119     -11.669 -11.080  10.535  1.00 51.45           H  
ATOM   1819  O   SER A 119      -9.325 -11.945  12.167  1.00 51.45           O  
ATOM   1820  OG  SER A 119     -11.820 -12.616   9.172  1.00 51.45           O  
ATOM   1821  HG  SER A 119     -12.750 -12.446   9.009  1.00 51.45           H  
ATOM   1822  N   ASP A 120      -9.340 -13.818  10.931  1.00 53.08           N  
ATOM   1823  H   ASP A 120      -9.632 -14.226  10.054  1.00 53.08           H  
ATOM   1824  CA  ASP A 120      -9.050 -14.733  12.048  1.00 53.08           C  
ATOM   1825  HA  ASP A 120      -9.861 -14.671  12.774  1.00 53.08           H  
ATOM   1826  C   ASP A 120      -7.750 -14.355  12.786  1.00 53.08           C  
ATOM   1827  CB  ASP A 120      -8.986 -16.182  11.529  1.00 53.08           C  
ATOM   1828  HB2 ASP A 120      -8.658 -16.828  12.343  1.00 53.08           H  
ATOM   1829  HB3 ASP A 120      -8.244 -16.241  10.733  1.00 53.08           H  
ATOM   1830  O   ASP A 120      -7.664 -14.447  14.012  1.00 53.08           O  
ATOM   1831  CG  ASP A 120     -10.336 -16.706  11.019  1.00 53.08           C  
ATOM   1832  OD1 ASP A 120     -11.379 -16.228  11.520  1.00 53.08           O  
ATOM   1833  OD2 ASP A 120     -10.310 -17.556  10.102  1.00 53.08           O  
ATOM   1834  N   SER A 121      -6.764 -13.799  12.069  1.00 64.45           N  
ATOM   1835  H   SER A 121      -6.923 -13.670  11.080  1.00 64.45           H  
ATOM   1836  CA  SER A 121      -5.486 -13.387  12.660  1.00 64.45           C  
ATOM   1837  HA  SER A 121      -5.110 -14.231  13.239  1.00 64.45           H  
ATOM   1838  C   SER A 121      -5.604 -12.199  13.624  1.00 64.45           C  
ATOM   1839  CB  SER A 121      -4.462 -13.085  11.560  1.00 64.45           C  
ATOM   1840  HB2 SER A 121      -3.472 -13.052  12.014  1.00 64.45           H  
ATOM   1841  HB3 SER A 121      -4.471 -13.887  10.822  1.00 64.45           H  
ATOM   1842  O   SER A 121      -4.831 -12.111  14.579  1.00 64.45           O  
ATOM   1843  OG  SER A 121      -4.707 -11.843  10.921  1.00 64.45           O  
ATOM   1844  HG  SER A 121      -5.466 -11.935  10.341  1.00 64.45           H  
ATOM   1845  N   VAL A 122      -6.554 -11.279  13.413  1.00 69.85           N  
ATOM   1846  H   VAL A 122      -7.210 -11.438  12.662  1.00 69.85           H  
ATOM   1847  CA  VAL A 122      -6.744 -10.095  14.274  1.00 69.85           C  
ATOM   1848  HA  VAL A 122      -5.767  -9.704  14.559  1.00 69.85           H  
ATOM   1849  C   VAL A 122      -7.459 -10.487  15.562  1.00 69.85           C  
ATOM   1850  CB  VAL A 122      -7.498  -8.969  13.538  1.00 69.85           C  
ATOM   1851  HB  VAL A 122      -8.466  -9.343  13.202  1.00 69.85           H  
ATOM   1852  O   VAL A 122      -7.043 -10.072  16.646  1.00 69.85           O  
ATOM   1853  CG1 VAL A 122      -7.730  -7.750  14.442  1.00 69.85           C  
ATOM   1854 HG11 VAL A 122      -6.785  -7.388  14.846  1.00 69.85           H  
ATOM   1855 HG12 VAL A 122      -8.408  -8.004  15.257  1.00 69.85           H  
ATOM   1856 HG13 VAL A 122      -8.200  -6.952  13.866  1.00 69.85           H  
ATOM   1857  CG2 VAL A 122      -6.698  -8.498  12.317  1.00 69.85           C  
ATOM   1858 HG21 VAL A 122      -5.722  -8.122  12.624  1.00 69.85           H  
ATOM   1859 HG22 VAL A 122      -6.568  -9.318  11.609  1.00 69.85           H  
ATOM   1860 HG23 VAL A 122      -7.242  -7.702  11.809  1.00 69.85           H  
ATOM   1861  N   PHE A 123      -8.480 -11.343  15.469  1.00 71.88           N  
ATOM   1862  H   PHE A 123      -8.771 -11.658  14.554  1.00 71.88           H  
ATOM   1863  CA  PHE A 123      -9.175 -11.873  16.642  1.00 71.88           C  
ATOM   1864  HA  PHE A 123      -9.505 -11.036  17.257  1.00 71.88           H  
ATOM   1865  C   PHE A 123      -8.250 -12.725  17.513  1.00 71.88           C  
ATOM   1866  CB  PHE A 123     -10.414 -12.666  16.211  1.00 71.88           C  
ATOM   1867  HB2 PHE A 123     -10.812 -13.193  17.078  1.00 71.88           H  
ATOM   1868  HB3 PHE A 123     -10.125 -13.418  15.476  1.00 71.88           H  
ATOM   1869  O   PHE A 123      -8.223 -12.529  18.729  1.00 71.88           O  
ATOM   1870  CG  PHE A 123     -11.518 -11.793  15.649  1.00 71.88           C  
ATOM   1871  CD1 PHE A 123     -12.230 -10.924  16.500  1.00 71.88           C  
ATOM   1872  HD1 PHE A 123     -11.997 -10.891  17.554  1.00 71.88           H  
ATOM   1873  CD2 PHE A 123     -11.820 -11.826  14.276  1.00 71.88           C  
ATOM   1874  HD2 PHE A 123     -11.295 -12.503  13.619  1.00 71.88           H  
ATOM   1875  CE1 PHE A 123     -13.220 -10.074  15.974  1.00 71.88           C  
ATOM   1876  HE1 PHE A 123     -13.735  -9.372  16.613  1.00 71.88           H  
ATOM   1877  CE2 PHE A 123     -12.807 -10.975  13.751  1.00 71.88           C  
ATOM   1878  HE2 PHE A 123     -13.019 -10.988  12.692  1.00 71.88           H  
ATOM   1879  CZ  PHE A 123     -13.503 -10.094  14.597  1.00 71.88           C  
ATOM   1880  HZ  PHE A 123     -14.231  -9.414  14.180  1.00 71.88           H  
ATOM   1881  N   GLU A 124      -7.433 -13.595  16.912  1.00 77.92           N  
ATOM   1882  H   GLU A 124      -7.541 -13.775  15.924  1.00 77.92           H  
ATOM   1883  CA  GLU A 124      -6.429 -14.368  17.650  1.00 77.92           C  
ATOM   1884  HA  GLU A 124      -6.922 -14.954  18.425  1.00 77.92           H  
ATOM   1885  C   GLU A 124      -5.395 -13.471  18.340  1.00 77.92           C  
ATOM   1886  CB  GLU A 124      -5.687 -15.321  16.713  1.00 77.92           C  
ATOM   1887  HB2 GLU A 124      -5.393 -14.792  15.806  1.00 77.92           H  
ATOM   1888  HB3 GLU A 124      -4.782 -15.638  17.232  1.00 77.92           H  
ATOM   1889  O   GLU A 124      -5.072 -13.686  19.510  1.00 77.92           O  
ATOM   1890  CG  GLU A 124      -6.493 -16.575  16.354  1.00 77.92           C  
ATOM   1891  HG2 GLU A 124      -7.392 -16.293  15.806  1.00 77.92           H  
ATOM   1892  HG3 GLU A 124      -6.803 -17.059  17.280  1.00 77.92           H  
ATOM   1893  CD  GLU A 124      -5.654 -17.568  15.533  1.00 77.92           C  
ATOM   1894  OE1 GLU A 124      -6.249 -18.538  15.024  1.00 77.92           O  
ATOM   1895  OE2 GLU A 124      -4.405 -17.404  15.503  1.00 77.92           O  
ATOM   1896  N   LYS A 125      -4.888 -12.437  17.653  1.00 82.45           N  
ATOM   1897  H   LYS A 125      -5.169 -12.323  16.690  1.00 82.45           H  
ATOM   1898  CA  LYS A 125      -3.949 -11.468  18.246  1.00 82.45           C  
ATOM   1899  HA  LYS A 125      -3.090 -12.001  18.654  1.00 82.45           H  
ATOM   1900  C   LYS A 125      -4.586 -10.724  19.418  1.00 82.45           C  
ATOM   1901  CB  LYS A 125      -3.466 -10.474  17.182  1.00 82.45           C  
ATOM   1902  HB2 LYS A 125      -4.330 -10.113  16.623  1.00 82.45           H  
ATOM   1903  HB3 LYS A 125      -3.006  -9.617  17.674  1.00 82.45           H  
ATOM   1904  O   LYS A 125      -3.997 -10.670  20.495  1.00 82.45           O  
ATOM   1905  CG  LYS A 125      -2.434 -11.082  16.220  1.00 82.45           C  
ATOM   1906  HG2 LYS A 125      -1.484 -11.207  16.740  1.00 82.45           H  
ATOM   1907  HG3 LYS A 125      -2.761 -12.066  15.882  1.00 82.45           H  
ATOM   1908  CD  LYS A 125      -2.242 -10.149  15.016  1.00 82.45           C  
ATOM   1909  HD2 LYS A 125      -3.220  -9.890  14.610  1.00 82.45           H  
ATOM   1910  HD3 LYS A 125      -1.749  -9.234  15.347  1.00 82.45           H  
ATOM   1911  CE  LYS A 125      -1.422 -10.819  13.911  1.00 82.45           C  
ATOM   1912  HE2 LYS A 125      -0.428 -11.049  14.295  1.00 82.45           H  
ATOM   1913  HE3 LYS A 125      -1.913 -11.756  13.648  1.00 82.45           H  
ATOM   1914  NZ  LYS A 125      -1.332  -9.946  12.713  1.00 82.45           N  
ATOM   1915  HZ1 LYS A 125      -0.799 -10.388  11.978  1.00 82.45           H  
ATOM   1916  HZ2 LYS A 125      -2.257  -9.771  12.347  1.00 82.45           H  
ATOM   1917  HZ3 LYS A 125      -0.912  -9.056  12.939  1.00 82.45           H  
ATOM   1918  N   ASN A 126      -5.803 -10.214  19.246  1.00 85.81           N  
ATOM   1919  H   ASN A 126      -6.225 -10.291  18.332  1.00 85.81           H  
ATOM   1920  CA  ASN A 126      -6.542  -9.527  20.303  1.00 85.81           C  
ATOM   1921  HA  ASN A 126      -5.930  -8.712  20.689  1.00 85.81           H  
ATOM   1922  C   ASN A 126      -6.830 -10.453  21.496  1.00 85.81           C  
ATOM   1923  CB  ASN A 126      -7.832  -8.945  19.696  1.00 85.81           C  
ATOM   1924  HB2 ASN A 126      -8.542  -8.731  20.495  1.00 85.81           H  
ATOM   1925  HB3 ASN A 126      -8.293  -9.681  19.038  1.00 85.81           H  
ATOM   1926  O   ASN A 126      -6.708 -10.021  22.640  1.00 85.81           O  
ATOM   1927  CG  ASN A 126      -7.610  -7.651  18.924  1.00 85.81           C  
ATOM   1928  ND2 ASN A 126      -8.571  -7.240  18.132  1.00 85.81           N  
ATOM   1929 HD21 ASN A 126      -9.377  -7.817  17.937  1.00 85.81           H  
ATOM   1930 HD22 ASN A 126      -8.400  -6.408  17.585  1.00 85.81           H  
ATOM   1931  OD1 ASN A 126      -6.605  -6.969  19.062  1.00 85.81           O  
ATOM   1932  N   ALA A 127      -7.145 -11.728  21.259  1.00 86.15           N  
ATOM   1933  H   ALA A 127      -7.282 -12.030  20.305  1.00 86.15           H  
ATOM   1934  CA  ALA A 127      -7.312 -12.719  22.321  1.00 86.15           C  
ATOM   1935  HA  ALA A 127      -8.035 -12.341  23.043  1.00 86.15           H  
ATOM   1936  C   ALA A 127      -5.997 -12.974  23.081  1.00 86.15           C  
ATOM   1937  CB  ALA A 127      -7.881 -14.004  21.710  1.00 86.15           C  
ATOM   1938  HB1 ALA A 127      -7.186 -14.420  20.980  1.00 86.15           H  
ATOM   1939  HB2 ALA A 127      -8.053 -14.738  22.497  1.00 86.15           H  
ATOM   1940  HB3 ALA A 127      -8.829 -13.790  21.215  1.00 86.15           H  
ATOM   1941  O   ALA A 127      -5.994 -12.996  24.311  1.00 86.15           O  
ATOM   1942  N   ARG A 128      -4.861 -13.087  22.378  1.00 87.81           N  
ATOM   1943  H   ARG A 128      -4.929 -13.086  21.370  1.00 87.81           H  
ATOM   1944  CA  ARG A 128      -3.534 -13.234  23.007  1.00 87.81           C  
ATOM   1945  HA  ARG A 128      -3.556 -14.077  23.698  1.00 87.81           H  
ATOM   1946  C   ARG A 128      -3.151 -12.019  23.852  1.00 87.81           C  
ATOM   1947  CB  ARG A 128      -2.459 -13.489  21.942  1.00 87.81           C  
ATOM   1948  HB2 ARG A 128      -1.477 -13.390  22.405  1.00 87.81           H  
ATOM   1949  HB3 ARG A 128      -2.541 -12.734  21.160  1.00 87.81           H  
ATOM   1950  O   ARG A 128      -2.603 -12.191  24.935  1.00 87.81           O  
ATOM   1951  CG  ARG A 128      -2.554 -14.888  21.321  1.00 87.81           C  
ATOM   1952  HG2 ARG A 128      -2.368 -15.642  22.086  1.00 87.81           H  
ATOM   1953  HG3 ARG A 128      -3.553 -15.050  20.915  1.00 87.81           H  
ATOM   1954  CD  ARG A 128      -1.516 -15.023  20.202  1.00 87.81           C  
ATOM   1955  HD2 ARG A 128      -1.587 -14.148  19.555  1.00 87.81           H  
ATOM   1956  HD3 ARG A 128      -0.522 -15.051  20.650  1.00 87.81           H  
ATOM   1957  NE  ARG A 128      -1.746 -16.227  19.382  1.00 87.81           N  
ATOM   1958  HE  ARG A 128      -2.657 -16.657  19.451  1.00 87.81           H  
ATOM   1959  NH1 ARG A 128       0.255 -16.237  18.255  1.00 87.81           N  
ATOM   1960 HH11 ARG A 128       0.839 -16.633  17.533  1.00 87.81           H  
ATOM   1961 HH12 ARG A 128       0.572 -15.469  18.830  1.00 87.81           H  
ATOM   1962  NH2 ARG A 128      -1.339 -17.693  17.688  1.00 87.81           N  
ATOM   1963 HH21 ARG A 128      -2.320 -17.932  17.642  1.00 87.81           H  
ATOM   1964 HH22 ARG A 128      -0.766 -18.034  16.930  1.00 87.81           H  
ATOM   1965  CZ  ARG A 128      -0.943 -16.718  18.455  1.00 87.81           C  
ATOM   1966  N   ILE A 129      -3.446 -10.801  23.392  1.00 90.64           N  
ATOM   1967  H   ILE A 129      -3.840 -10.722  22.465  1.00 90.64           H  
ATOM   1968  CA  ILE A 129      -3.210  -9.582  24.184  1.00 90.64           C  
ATOM   1969  HA  ILE A 129      -2.190  -9.605  24.566  1.00 90.64           H  
ATOM   1970  C   ILE A 129      -4.138  -9.554  25.406  1.00 90.64           C  
ATOM   1971  CB  ILE A 129      -3.364  -8.304  23.328  1.00 90.64           C  
ATOM   1972  HB  ILE A 129      -4.380  -8.272  22.933  1.00 90.64           H  
ATOM   1973  O   ILE A 129      -3.687  -9.258  26.510  1.00 90.64           O  
ATOM   1974  CG1 ILE A 129      -2.369  -8.262  22.146  1.00 90.64           C  
ATOM   1975 HG12 ILE A 129      -2.311  -9.235  21.660  1.00 90.64           H  
ATOM   1976 HG13 ILE A 129      -1.376  -8.025  22.526  1.00 90.64           H  
ATOM   1977  CG2 ILE A 129      -3.120  -7.067  24.215  1.00 90.64           C  
ATOM   1978 HG21 ILE A 129      -3.184  -6.152  23.627  1.00 90.64           H  
ATOM   1979 HG22 ILE A 129      -2.134  -7.123  24.677  1.00 90.64           H  
ATOM   1980 HG23 ILE A 129      -3.872  -7.000  25.001  1.00 90.64           H  
ATOM   1981  CD1 ILE A 129      -2.717  -7.222  21.074  1.00 90.64           C  
ATOM   1982 HD11 ILE A 129      -2.645  -6.210  21.472  1.00 90.64           H  
ATOM   1983 HD12 ILE A 129      -2.016  -7.316  20.244  1.00 90.64           H  
ATOM   1984 HD13 ILE A 129      -3.727  -7.395  20.701  1.00 90.64           H  
ATOM   1985  N   ALA A 130      -5.414  -9.916  25.241  1.00 90.78           N  
ATOM   1986  H   ALA A 130      -5.738 -10.139  24.311  1.00 90.78           H  
ATOM   1987  CA  ALA A 130      -6.383  -9.977  26.335  1.00 90.78           C  
ATOM   1988  HA  ALA A 130      -6.467  -8.986  26.780  1.00 90.78           H  
ATOM   1989  C   ALA A 130      -5.933 -10.925  27.462  1.00 90.78           C  
ATOM   1990  CB  ALA A 130      -7.747 -10.367  25.750  1.00 90.78           C  
ATOM   1991  HB1 ALA A 130      -8.500 -10.403  26.537  1.00 90.78           H  
ATOM   1992  HB2 ALA A 130      -8.052  -9.633  25.004  1.00 90.78           H  
ATOM   1993  HB3 ALA A 130      -7.693 -11.352  25.287  1.00 90.78           H  
ATOM   1994  O   ALA A 130      -6.036 -10.563  28.636  1.00 90.78           O  
ATOM   1995  N   GLN A 131      -5.338 -12.071  27.116  1.00 90.94           N  
ATOM   1996  H   GLN A 131      -5.320 -12.321  26.137  1.00 90.94           H  
ATOM   1997  CA  GLN A 131      -4.782 -13.021  28.086  1.00 90.94           C  
ATOM   1998  HA  GLN A 131      -5.585 -13.361  28.740  1.00 90.94           H  
ATOM   1999  C   GLN A 131      -3.702 -12.405  28.990  1.00 90.94           C  
ATOM   2000  CB  GLN A 131      -4.202 -14.236  27.350  1.00 90.94           C  
ATOM   2001  HB2 GLN A 131      -3.555 -13.892  26.542  1.00 90.94           H  
ATOM   2002  HB3 GLN A 131      -3.594 -14.817  28.043  1.00 90.94           H  
ATOM   2003  O   GLN A 131      -3.640 -12.761  30.165  1.00 90.94           O  
ATOM   2004  CG  GLN A 131      -5.288 -15.163  26.785  1.00 90.94           C  
ATOM   2005  HG2 GLN A 131      -6.020 -14.585  26.221  1.00 90.94           H  
ATOM   2006  HG3 GLN A 131      -5.813 -15.638  27.613  1.00 90.94           H  
ATOM   2007  CD  GLN A 131      -4.724 -16.253  25.875  1.00 90.94           C  
ATOM   2008  NE2 GLN A 131      -5.573 -17.060  25.279  1.00 90.94           N  
ATOM   2009 HE21 GLN A 131      -6.567 -16.957  25.423  1.00 90.94           H  
ATOM   2010 HE22 GLN A 131      -5.170 -17.780  24.696  1.00 90.94           H  
ATOM   2011  OE1 GLN A 131      -3.530 -16.409  25.673  1.00 90.94           O  
ATOM   2012  N   LEU A 132      -2.899 -11.447  28.503  1.00 90.44           N  
ATOM   2013  H   LEU A 132      -3.022 -11.148  27.546  1.00 90.44           H  
ATOM   2014  CA  LEU A 132      -1.883 -10.772  29.330  1.00 90.44           C  
ATOM   2015  HA  LEU A 132      -1.231 -11.524  29.774  1.00 90.44           H  
ATOM   2016  C   LEU A 132      -2.497  -9.993  30.500  1.00 90.44           C  
ATOM   2017  CB  LEU A 132      -1.037  -9.805  28.483  1.00 90.44           C  
ATOM   2018  HB2 LEU A 132      -0.285  -9.376  29.145  1.00 90.44           H  
ATOM   2019  HB3 LEU A 132      -1.670  -8.988  28.135  1.00 90.44           H  
ATOM   2020  O   LEU A 132      -1.893  -9.878  31.565  1.00 90.44           O  
ATOM   2021  CG  LEU A 132      -0.313 -10.413  27.275  1.00 90.44           C  
ATOM   2022  HG  LEU A 132      -1.047 -10.746  26.541  1.00 90.44           H  
ATOM   2023  CD1 LEU A 132       0.571  -9.344  26.630  1.00 90.44           C  
ATOM   2024 HD11 LEU A 132       1.255  -8.929  27.370  1.00 90.44           H  
ATOM   2025 HD12 LEU A 132      -0.054  -8.545  26.231  1.00 90.44           H  
ATOM   2026 HD13 LEU A 132       1.159  -9.780  25.823  1.00 90.44           H  
ATOM   2027  CD2 LEU A 132       0.566 -11.602  27.664  1.00 90.44           C  
ATOM   2028 HD21 LEU A 132       0.986 -12.033  26.755  1.00 90.44           H  
ATOM   2029 HD22 LEU A 132       1.350 -11.282  28.349  1.00 90.44           H  
ATOM   2030 HD23 LEU A 132      -0.039 -12.377  28.136  1.00 90.44           H  
ATOM   2031  N   PHE A 133      -3.716  -9.489  30.309  1.00 89.15           N  
ATOM   2032  H   PHE A 133      -4.154  -9.650  29.413  1.00 89.15           H  
ATOM   2033  CA  PHE A 133      -4.472  -8.740  31.312  1.00 89.15           C  
ATOM   2034  HA  PHE A 133      -3.783  -8.381  32.076  1.00 89.15           H  
ATOM   2035  C   PHE A 133      -5.507  -9.602  32.047  1.00 89.15           C  
ATOM   2036  CB  PHE A 133      -5.102  -7.511  30.643  1.00 89.15           C  
ATOM   2037  HB2 PHE A 133      -5.788  -7.844  29.864  1.00 89.15           H  
ATOM   2038  HB3 PHE A 133      -5.680  -6.953  31.381  1.00 89.15           H  
ATOM   2039  O   PHE A 133      -6.329  -9.063  32.786  1.00 89.15           O  
ATOM   2040  CG  PHE A 133      -4.075  -6.575  30.045  1.00 89.15           C  
ATOM   2041  CD1 PHE A 133      -3.287  -5.773  30.892  1.00 89.15           C  
ATOM   2042  HD1 PHE A 133      -3.447  -5.793  31.960  1.00 89.15           H  
ATOM   2043  CD2 PHE A 133      -3.860  -6.554  28.655  1.00 89.15           C  
ATOM   2044  HD2 PHE A 133      -4.450  -7.180  28.002  1.00 89.15           H  
ATOM   2045  CE1 PHE A 133      -2.261  -4.979  30.355  1.00 89.15           C  
ATOM   2046  HE1 PHE A 133      -1.631  -4.390  31.005  1.00 89.15           H  
ATOM   2047  CE2 PHE A 133      -2.840  -5.753  28.117  1.00 89.15           C  
ATOM   2048  HE2 PHE A 133      -2.665  -5.761  27.051  1.00 89.15           H  
ATOM   2049  CZ  PHE A 133      -2.026  -4.988  28.972  1.00 89.15           C  
ATOM   2050  HZ  PHE A 133      -1.190  -4.428  28.582  1.00 89.15           H  
ATOM   2051  N   GLY A 134      -5.511 -10.924  31.835  1.00 86.81           N  
ATOM   2052  H   GLY A 134      -4.796 -11.323  31.244  1.00 86.81           H  
ATOM   2053  CA  GLY A 134      -6.517 -11.824  32.409  1.00 86.81           C  
ATOM   2054  HA2 GLY A 134      -6.546 -11.691  33.491  1.00 86.81           H  
ATOM   2055  HA3 GLY A 134      -6.229 -12.852  32.193  1.00 86.81           H  
ATOM   2056  C   GLY A 134      -7.931 -11.601  31.858  1.00 86.81           C  
ATOM   2057  O   GLY A 134      -8.914 -11.913  32.527  1.00 86.81           O  
ATOM   2058  N   LEU A 135      -8.053 -11.035  30.656  1.00 88.54           N  
ATOM   2059  H   LEU A 135      -7.208 -10.853  30.133  1.00 88.54           H  
ATOM   2060  CA  LEU A 135      -9.325 -10.790  29.981  1.00 88.54           C  
ATOM   2061  HA  LEU A 135     -10.124 -10.769  30.722  1.00 88.54           H  
ATOM   2062  C   LEU A 135      -9.642 -11.923  28.994  1.00 88.54           C  
ATOM   2063  CB  LEU A 135      -9.275  -9.424  29.272  1.00 88.54           C  
ATOM   2064  HB2 LEU A 135      -8.472  -9.453  28.536  1.00 88.54           H  
ATOM   2065  HB3 LEU A 135     -10.214  -9.282  28.738  1.00 88.54           H  
ATOM   2066  O   LEU A 135      -8.748 -12.468  28.352  1.00 88.54           O  
ATOM   2067  CG  LEU A 135      -9.028  -8.200  30.172  1.00 88.54           C  
ATOM   2068  HG  LEU A 135      -8.088  -8.315  30.711  1.00 88.54           H  
ATOM   2069  CD1 LEU A 135      -8.923  -6.949  29.287  1.00 88.54           C  
ATOM   2070 HD11 LEU A 135      -9.490  -7.085  28.366  1.00 88.54           H  
ATOM   2071 HD12 LEU A 135      -9.309  -6.075  29.810  1.00 88.54           H  
ATOM   2072 HD13 LEU A 135      -7.876  -6.777  29.038  1.00 88.54           H  
ATOM   2073  CD2 LEU A 135     -10.147  -8.001  31.197  1.00 88.54           C  
ATOM   2074 HD21 LEU A 135     -11.107  -7.889  30.694  1.00 88.54           H  
ATOM   2075 HD22 LEU A 135      -9.934  -7.122  31.806  1.00 88.54           H  
ATOM   2076 HD23 LEU A 135     -10.180  -8.859  31.868  1.00 88.54           H  
ATOM   2077  N   GLN A 136     -10.930 -12.243  28.822  1.00 84.07           N  
ATOM   2078  H   GLN A 136     -11.623 -11.798  29.407  1.00 84.07           H  
ATOM   2079  CA  GLN A 136     -11.365 -13.256  27.846  1.00 84.07           C  
ATOM   2080  HA  GLN A 136     -10.719 -14.130  27.926  1.00 84.07           H  
ATOM   2081  C   GLN A 136     -11.269 -12.768  26.392  1.00 84.07           C  
ATOM   2082  CB  GLN A 136     -12.811 -13.685  28.134  1.00 84.07           C  
ATOM   2083  HB2 GLN A 136     -13.147 -14.307  27.305  1.00 84.07           H  
ATOM   2084  HB3 GLN A 136     -13.454 -12.807  28.183  1.00 84.07           H  
ATOM   2085  O   GLN A 136     -11.030 -13.556  25.484  1.00 84.07           O  
ATOM   2086  CG  GLN A 136     -12.953 -14.505  29.426  1.00 84.07           C  
ATOM   2087  HG2 GLN A 136     -12.752 -13.873  30.291  1.00 84.07           H  
ATOM   2088  HG3 GLN A 136     -12.224 -15.315  29.414  1.00 84.07           H  
ATOM   2089  CD  GLN A 136     -14.345 -15.117  29.575  1.00 84.07           C  
ATOM   2090  NE2 GLN A 136     -14.540 -16.008  30.521  1.00 84.07           N  
ATOM   2091 HE21 GLN A 136     -15.470 -16.398  30.572  1.00 84.07           H  
ATOM   2092 HE22 GLN A 136     -13.787 -16.306  31.124  1.00 84.07           H  
ATOM   2093  OE1 GLN A 136     -15.281 -14.808  28.857  1.00 84.07           O  
ATOM   2094  N   SER A 137     -11.485 -11.474  26.158  1.00 85.37           N  
ATOM   2095  H   SER A 137     -11.610 -10.852  26.944  1.00 85.37           H  
ATOM   2096  CA  SER A 137     -11.432 -10.851  24.833  1.00 85.37           C  
ATOM   2097  HA  SER A 137     -10.657 -11.340  24.244  1.00 85.37           H  
ATOM   2098  C   SER A 137     -11.061  -9.372  24.948  1.00 85.37           C  
ATOM   2099  CB  SER A 137     -12.770 -11.030  24.100  1.00 85.37           C  
ATOM   2100  HB2 SER A 137     -12.713 -10.556  23.120  1.00 85.37           H  
ATOM   2101  HB3 SER A 137     -12.960 -12.094  23.952  1.00 85.37           H  
ATOM   2102  O   SER A 137     -11.017  -8.818  26.052  1.00 85.37           O  
ATOM   2103  OG  SER A 137     -13.844 -10.463  24.824  1.00 85.37           O  
ATOM   2104  HG  SER A 137     -14.068 -11.059  25.543  1.00 85.37           H  
ATOM   2105  N   ALA A 138     -10.766  -8.733  23.811  1.00 86.07           N  
ATOM   2106  H   ALA A 138     -10.838  -9.225  22.932  1.00 86.07           H  
ATOM   2107  CA  ALA A 138     -10.505  -7.300  23.780  1.00 86.07           C  
ATOM   2108  HA  ALA A 138      -9.632  -7.120  24.407  1.00 86.07           H  
ATOM   2109  C   ALA A 138     -11.715  -6.522  24.333  1.00 86.07           C  
ATOM   2110  CB  ALA A 138     -10.157  -6.856  22.357  1.00 86.07           C  
ATOM   2111  HB1 ALA A 138      -9.230  -7.335  22.042  1.00 86.07           H  
ATOM   2112  HB2 ALA A 138     -10.008  -5.776  22.338  1.00 86.07           H  
ATOM   2113  HB3 ALA A 138     -10.963  -7.114  21.671  1.00 86.07           H  
ATOM   2114  O   ALA A 138     -12.853  -6.781  23.930  1.00 86.07           O  
ATOM   2115  N   PRO A 139     -11.498  -5.572  25.257  1.00 86.44           N  
ATOM   2116  CA  PRO A 139     -12.592  -4.876  25.910  1.00 86.44           C  
ATOM   2117  HA  PRO A 139     -13.314  -5.603  26.282  1.00 86.44           H  
ATOM   2118  C   PRO A 139     -13.296  -3.930  24.929  1.00 86.44           C  
ATOM   2119  CB  PRO A 139     -11.943  -4.171  27.101  1.00 86.44           C  
ATOM   2120  HB2 PRO A 139     -11.927  -4.852  27.952  1.00 86.44           H  
ATOM   2121  HB3 PRO A 139     -12.469  -3.255  27.370  1.00 86.44           H  
ATOM   2122  O   PRO A 139     -12.664  -3.094  24.286  1.00 86.44           O  
ATOM   2123  CG  PRO A 139     -10.507  -3.915  26.640  1.00 86.44           C  
ATOM   2124  HG2 PRO A 139      -9.815  -3.844  27.479  1.00 86.44           H  
ATOM   2125  HG3 PRO A 139     -10.464  -3.015  26.027  1.00 86.44           H  
ATOM   2126  CD  PRO A 139     -10.209  -5.131  25.771  1.00 86.44           C  
ATOM   2127  HD2 PRO A 139      -9.768  -5.921  26.378  1.00 86.44           H  
ATOM   2128  HD3 PRO A 139      -9.531  -4.856  24.962  1.00 86.44           H  
ATOM   2129  N   ALA A 140     -14.621  -4.045  24.830  1.00 86.62           N  
ATOM   2130  H   ALA A 140     -15.081  -4.797  25.324  1.00 86.62           H  
ATOM   2131  CA  ALA A 140     -15.424  -3.170  23.982  1.00 86.62           C  
ATOM   2132  HA  ALA A 140     -14.994  -3.174  22.981  1.00 86.62           H  
ATOM   2133  C   ALA A 140     -15.411  -1.721  24.500  1.00 86.62           C  
ATOM   2134  CB  ALA A 140     -16.849  -3.734  23.898  1.00 86.62           C  
ATOM   2135  HB1 ALA A 140     -16.820  -4.750  23.503  1.00 86.62           H  
ATOM   2136  HB2 ALA A 140     -17.449  -3.119  23.228  1.00 86.62           H  
ATOM   2137  HB3 ALA A 140     -17.310  -3.745  24.885  1.00 86.62           H  
ATOM   2138  O   ALA A 140     -15.431  -1.488  25.712  1.00 86.62           O  
ATOM   2139  N   GLY A 141     -15.464  -0.741  23.589  1.00 86.46           N  
ATOM   2140  H   GLY A 141     -15.396  -0.987  22.612  1.00 86.46           H  
ATOM   2141  CA  GLY A 141     -15.433   0.687  23.939  1.00 86.46           C  
ATOM   2142  HA2 GLY A 141     -14.455   0.936  24.352  1.00 86.46           H  
ATOM   2143  HA3 GLY A 141     -15.573   1.277  23.033  1.00 86.46           H  
ATOM   2144  C   GLY A 141     -16.512   1.102  24.950  1.00 86.46           C  
ATOM   2145  O   GLY A 141     -16.237   1.863  25.877  1.00 86.46           O  
ATOM   2146  N   LEU A 142     -17.725   0.546  24.840  1.00 87.82           N  
ATOM   2147  H   LEU A 142     -17.901  -0.062  24.053  1.00 87.82           H  
ATOM   2148  CA  LEU A 142     -18.820   0.807  25.784  1.00 87.82           C  
ATOM   2149  HA  LEU A 142     -18.905   1.885  25.917  1.00 87.82           H  
ATOM   2150  C   LEU A 142     -18.549   0.207  27.174  1.00 87.82           C  
ATOM   2151  CB  LEU A 142     -20.130   0.303  25.153  1.00 87.82           C  
ATOM   2152  HB2 LEU A 142     -20.077  -0.775  24.996  1.00 87.82           H  
ATOM   2153  HB3 LEU A 142     -20.213   0.766  24.170  1.00 87.82           H  
ATOM   2154  O   LEU A 142     -18.788   0.866  28.183  1.00 87.82           O  
ATOM   2155  CG  LEU A 142     -21.393   0.655  25.970  1.00 87.82           C  
ATOM   2156  HG  LEU A 142     -21.183   1.488  26.641  1.00 87.82           H  
ATOM   2157  CD1 LEU A 142     -22.528   1.074  25.038  1.00 87.82           C  
ATOM   2158 HD11 LEU A 142     -22.773   0.268  24.346  1.00 87.82           H  
ATOM   2159 HD12 LEU A 142     -23.416   1.321  25.620  1.00 87.82           H  
ATOM   2160 HD13 LEU A 142     -22.242   1.961  24.472  1.00 87.82           H  
ATOM   2161  CD2 LEU A 142     -21.883  -0.541  26.785  1.00 87.82           C  
ATOM   2162 HD21 LEU A 142     -22.073  -1.392  26.131  1.00 87.82           H  
ATOM   2163 HD22 LEU A 142     -21.146  -0.817  27.539  1.00 87.82           H  
ATOM   2164 HD23 LEU A 142     -22.817  -0.277  27.281  1.00 87.82           H  
ATOM   2165  N   ALA A 143     -17.984  -1.001  27.238  1.00 90.69           N  
ATOM   2166  H   ALA A 143     -17.714  -1.458  26.379  1.00 90.69           H  
ATOM   2167  CA  ALA A 143     -17.610  -1.632  28.503  1.00 90.69           C  
ATOM   2168  HA  ALA A 143     -18.478  -1.630  29.163  1.00 90.69           H  
ATOM   2169  C   ALA A 143     -16.482  -0.859  29.211  1.00 90.69           C  
ATOM   2170  CB  ALA A 143     -17.212  -3.087  28.227  1.00 90.69           C  
ATOM   2171  HB1 ALA A 143     -16.337  -3.126  27.579  1.00 90.69           H  
ATOM   2172  HB2 ALA A 143     -18.039  -3.612  27.750  1.00 90.69           H  
ATOM   2173  HB3 ALA A 143     -16.977  -3.584  29.169  1.00 90.69           H  
ATOM   2174  O   ALA A 143     -16.513  -0.698  30.433  1.00 90.69           O  
ATOM   2175  N   LEU A 144     -15.511  -0.340  28.448  1.00 92.18           N  
ATOM   2176  H   LEU A 144     -15.532  -0.534  27.457  1.00 92.18           H  
ATOM   2177  CA  LEU A 144     -14.443   0.518  28.966  1.00 92.18           C  
ATOM   2178  HA  LEU A 144     -13.948   0.013  29.796  1.00 92.18           H  
ATOM   2179  C   LEU A 144     -14.991   1.834  29.518  1.00 92.18           C  
ATOM   2180  CB  LEU A 144     -13.418   0.809  27.860  1.00 92.18           C  
ATOM   2181  HB2 LEU A 144     -13.944   1.183  26.982  1.00 92.18           H  
ATOM   2182  HB3 LEU A 144     -12.752   1.598  28.209  1.00 92.18           H  
ATOM   2183  O   LEU A 144     -14.636   2.222  30.627  1.00 92.18           O  
ATOM   2184  CG  LEU A 144     -12.559  -0.395  27.458  1.00 92.18           C  
ATOM   2185  HG  LEU A 144     -13.207  -1.248  27.259  1.00 92.18           H  
ATOM   2186  CD1 LEU A 144     -11.800  -0.057  26.182  1.00 92.18           C  
ATOM   2187 HD11 LEU A 144     -11.110  -0.859  25.919  1.00 92.18           H  
ATOM   2188 HD12 LEU A 144     -12.507   0.061  25.361  1.00 92.18           H  
ATOM   2189 HD13 LEU A 144     -11.243   0.870  26.318  1.00 92.18           H  
ATOM   2190  CD2 LEU A 144     -11.554  -0.755  28.559  1.00 92.18           C  
ATOM   2191 HD21 LEU A 144     -10.877  -1.528  28.196  1.00 92.18           H  
ATOM   2192 HD22 LEU A 144     -10.963   0.125  28.817  1.00 92.18           H  
ATOM   2193 HD23 LEU A 144     -12.078  -1.122  29.441  1.00 92.18           H  
ATOM   2194  N   TRP A 145     -15.898   2.488  28.797  1.00 91.85           N  
ATOM   2195  H   TRP A 145     -16.125   2.148  27.873  1.00 91.85           H  
ATOM   2196  CA  TRP A 145     -16.533   3.721  29.261  1.00 91.85           C  
ATOM   2197  HA  TRP A 145     -15.763   4.457  29.494  1.00 91.85           H  
ATOM   2198  C   TRP A 145     -17.357   3.512  30.539  1.00 91.85           C  
ATOM   2199  CB  TRP A 145     -17.381   4.275  28.126  1.00 91.85           C  
ATOM   2200  HB2 TRP A 145     -16.720   4.530  27.297  1.00 91.85           H  
ATOM   2201  HB3 TRP A 145     -18.066   3.503  27.776  1.00 91.85           H  
ATOM   2202  O   TRP A 145     -17.158   4.220  31.526  1.00 91.85           O  
ATOM   2203  CG  TRP A 145     -18.184   5.478  28.487  1.00 91.85           C  
ATOM   2204  CD1 TRP A 145     -17.751   6.759  28.476  1.00 91.85           C  
ATOM   2205  HD1 TRP A 145     -16.761   7.086  28.193  1.00 91.85           H  
ATOM   2206  CD2 TRP A 145     -19.588   5.535  28.875  1.00 91.85           C  
ATOM   2207  CE2 TRP A 145     -19.964   6.904  28.994  1.00 91.85           C  
ATOM   2208  CE3 TRP A 145     -20.590   4.562  29.082  1.00 91.85           C  
ATOM   2209  HE3 TRP A 145     -20.337   3.517  28.979  1.00 91.85           H  
ATOM   2210  NE1 TRP A 145     -18.810   7.608  28.729  1.00 91.85           N  
ATOM   2211  HE1 TRP A 145     -18.782   8.593  28.507  1.00 91.85           H  
ATOM   2212  CH2 TRP A 145     -22.260   6.299  29.472  1.00 91.85           C  
ATOM   2213  HH2 TRP A 145     -23.283   6.581  29.672  1.00 91.85           H  
ATOM   2214  CZ2 TRP A 145     -21.284   7.289  29.255  1.00 91.85           C  
ATOM   2215  HZ2 TRP A 145     -21.542   8.338  29.279  1.00 91.85           H  
ATOM   2216  CZ3 TRP A 145     -21.909   4.939  29.399  1.00 91.85           C  
ATOM   2217  HZ3 TRP A 145     -22.666   4.186  29.563  1.00 91.85           H  
ATOM   2218  N   GLN A 146     -18.189   2.465  30.592  1.00 92.31           N  
ATOM   2219  H   GLN A 146     -18.332   1.920  29.753  1.00 92.31           H  
ATOM   2220  CA  GLN A 146     -18.923   2.092  31.810  1.00 92.31           C  
ATOM   2221  HA  GLN A 146     -19.585   2.907  32.103  1.00 92.31           H  
ATOM   2222  C   GLN A 146     -17.981   1.793  32.984  1.00 92.31           C  
ATOM   2223  CB  GLN A 146     -19.745   0.827  31.548  1.00 92.31           C  
ATOM   2224  HB2 GLN A 146     -20.087   0.427  32.503  1.00 92.31           H  
ATOM   2225  HB3 GLN A 146     -19.104   0.081  31.078  1.00 92.31           H  
ATOM   2226  O   GLN A 146     -18.328   2.003  34.148  1.00 92.31           O  
ATOM   2227  CG  GLN A 146     -20.985   1.057  30.677  1.00 92.31           C  
ATOM   2228  HG2 GLN A 146     -20.701   1.484  29.715  1.00 92.31           H  
ATOM   2229  HG3 GLN A 146     -21.653   1.756  31.180  1.00 92.31           H  
ATOM   2230  CD  GLN A 146     -21.727  -0.247  30.410  1.00 92.31           C  
ATOM   2231  NE2 GLN A 146     -22.944  -0.182  29.923  1.00 92.31           N  
ATOM   2232 HE21 GLN A 146     -23.419  -1.060  29.769  1.00 92.31           H  
ATOM   2233 HE22 GLN A 146     -23.386   0.708  29.743  1.00 92.31           H  
ATOM   2234  OE1 GLN A 146     -21.230  -1.341  30.641  1.00 92.31           O  
ATOM   2235  N   ARG A 147     -16.785   1.263  32.705  1.00 93.59           N  
ATOM   2236  H   ARG A 147     -16.564   1.066  31.740  1.00 93.59           H  
ATOM   2237  CA  ARG A 147     -15.750   1.062  33.722  1.00 93.59           C  
ATOM   2238  HA  ARG A 147     -16.206   0.599  34.598  1.00 93.59           H  
ATOM   2239  C   ARG A 147     -15.182   2.399  34.207  1.00 93.59           C  
ATOM   2240  CB  ARG A 147     -14.673   0.111  33.183  1.00 93.59           C  
ATOM   2241  HB2 ARG A 147     -14.142   0.586  32.358  1.00 93.59           H  
ATOM   2242  HB3 ARG A 147     -15.147  -0.797  32.813  1.00 93.59           H  
ATOM   2243  O   ARG A 147     -15.060   2.567  35.415  1.00 93.59           O  
ATOM   2244  CG  ARG A 147     -13.654  -0.271  34.262  1.00 93.59           C  
ATOM   2245  HG2 ARG A 147     -13.239   0.630  34.714  1.00 93.59           H  
ATOM   2246  HG3 ARG A 147     -14.142  -0.861  35.038  1.00 93.59           H  
ATOM   2247  CD  ARG A 147     -12.511  -1.073  33.639  1.00 93.59           C  
ATOM   2248  HD2 ARG A 147     -12.902  -2.019  33.264  1.00 93.59           H  
ATOM   2249  HD3 ARG A 147     -12.105  -0.502  32.804  1.00 93.59           H  
ATOM   2250  NE  ARG A 147     -11.440  -1.329  34.618  1.00 93.59           N  
ATOM   2251  HE  ARG A 147     -11.600  -1.034  35.570  1.00 93.59           H  
ATOM   2252  NH1 ARG A 147      -9.893  -2.158  33.143  1.00 93.59           N  
ATOM   2253 HH11 ARG A 147      -8.950  -2.468  32.958  1.00 93.59           H  
ATOM   2254 HH12 ARG A 147     -10.496  -1.915  32.371  1.00 93.59           H  
ATOM   2255  NH2 ARG A 147      -9.399  -2.086  35.303  1.00 93.59           N  
ATOM   2256 HH21 ARG A 147      -8.497  -2.477  35.074  1.00 93.59           H  
ATOM   2257 HH22 ARG A 147      -9.606  -1.836  36.260  1.00 93.59           H  
ATOM   2258  CZ  ARG A 147     -10.257  -1.857  34.354  1.00 93.59           C  
ATOM   2259  N   LEU A 148     -14.884   3.352  33.318  1.00 93.82           N  
ATOM   2260  H   LEU A 148     -15.017   3.151  32.337  1.00 93.82           H  
ATOM   2261  CA  LEU A 148     -14.413   4.692  33.706  1.00 93.82           C  
ATOM   2262  HA  LEU A 148     -13.506   4.593  34.301  1.00 93.82           H  
ATOM   2263  C   LEU A 148     -15.423   5.429  34.592  1.00 93.82           C  
ATOM   2264  CB  LEU A 148     -14.108   5.555  32.466  1.00 93.82           C  
ATOM   2265  HB2 LEU A 148     -14.995   5.602  31.835  1.00 93.82           H  
ATOM   2266  HB3 LEU A 148     -13.905   6.569  32.810  1.00 93.82           H  
ATOM   2267  O   LEU A 148     -15.021   6.074  35.559  1.00 93.82           O  
ATOM   2268  CG  LEU A 148     -12.917   5.112  31.603  1.00 93.82           C  
ATOM   2269  HG  LEU A 148     -13.125   4.141  31.153  1.00 93.82           H  
ATOM   2270  CD1 LEU A 148     -12.707   6.131  30.486  1.00 93.82           C  
ATOM   2271 HD11 LEU A 148     -12.482   7.111  30.906  1.00 93.82           H  
ATOM   2272 HD12 LEU A 148     -13.603   6.204  29.870  1.00 93.82           H  
ATOM   2273 HD13 LEU A 148     -11.872   5.824  29.857  1.00 93.82           H  
ATOM   2274  CD2 LEU A 148     -11.613   5.010  32.392  1.00 93.82           C  
ATOM   2275 HD21 LEU A 148     -11.676   4.212  33.131  1.00 93.82           H  
ATOM   2276 HD22 LEU A 148     -11.396   5.959  32.882  1.00 93.82           H  
ATOM   2277 HD23 LEU A 148     -10.803   4.775  31.701  1.00 93.82           H  
ATOM   2278  N   GLN A 149     -16.720   5.296  34.307  1.00 93.09           N  
ATOM   2279  H   GLN A 149     -16.976   4.830  33.449  1.00 93.09           H  
ATOM   2280  CA  GLN A 149     -17.782   5.860  35.146  1.00 93.09           C  
ATOM   2281  HA  GLN A 149     -17.605   6.926  35.284  1.00 93.09           H  
ATOM   2282  C   GLN A 149     -17.823   5.217  36.536  1.00 93.09           C  
ATOM   2283  CB  GLN A 149     -19.136   5.666  34.465  1.00 93.09           C  
ATOM   2284  HB2 GLN A 149     -19.920   5.950  35.167  1.00 93.09           H  
ATOM   2285  HB3 GLN A 149     -19.268   4.614  34.212  1.00 93.09           H  
ATOM   2286  O   GLN A 149     -17.852   5.928  37.538  1.00 93.09           O  
ATOM   2287  CG  GLN A 149     -19.294   6.521  33.205  1.00 93.09           C  
ATOM   2288  HG2 GLN A 149     -18.570   6.231  32.444  1.00 93.09           H  
ATOM   2289  HG3 GLN A 149     -19.130   7.568  33.458  1.00 93.09           H  
ATOM   2290  CD  GLN A 149     -20.692   6.351  32.636  1.00 93.09           C  
ATOM   2291  NE2 GLN A 149     -21.320   7.423  32.218  1.00 93.09           N  
ATOM   2292 HE21 GLN A 149     -20.843   8.311  32.151  1.00 93.09           H  
ATOM   2293 HE22 GLN A 149     -22.189   7.253  31.733  1.00 93.09           H  
ATOM   2294  OE1 GLN A 149     -21.247   5.262  32.603  1.00 93.09           O  
ATOM   2295  N   ARG A 150     -17.766   3.878  36.609  1.00 93.48           N  
ATOM   2296  H   ARG A 150     -17.773   3.359  35.742  1.00 93.48           H  
ATOM   2297  CA  ARG A 150     -17.716   3.137  37.885  1.00 93.48           C  
ATOM   2298  HA  ARG A 150     -18.576   3.414  38.494  1.00 93.48           H  
ATOM   2299  C   ARG A 150     -16.495   3.504  38.728  1.00 93.48           C  
ATOM   2300  CB  ARG A 150     -17.738   1.623  37.618  1.00 93.48           C  
ATOM   2301  HB2 ARG A 150     -17.385   1.107  38.510  1.00 93.48           H  
ATOM   2302  HB3 ARG A 150     -17.067   1.379  36.795  1.00 93.48           H  
ATOM   2303  O   ARG A 150     -16.595   3.574  39.946  1.00 93.48           O  
ATOM   2304  CG  ARG A 150     -19.155   1.122  37.311  1.00 93.48           C  
ATOM   2305  HG2 ARG A 150     -19.567   1.634  36.442  1.00 93.48           H  
ATOM   2306  HG3 ARG A 150     -19.788   1.352  38.168  1.00 93.48           H  
ATOM   2307  CD  ARG A 150     -19.183  -0.396  37.093  1.00 93.48           C  
ATOM   2308  HD2 ARG A 150     -18.522  -0.871  37.818  1.00 93.48           H  
ATOM   2309  HD3 ARG A 150     -20.199  -0.742  37.283  1.00 93.48           H  
ATOM   2310  NE  ARG A 150     -18.818  -0.772  35.713  1.00 93.48           N  
ATOM   2311  HE  ARG A 150     -18.894  -0.038  35.023  1.00 93.48           H  
ATOM   2312  NH1 ARG A 150     -18.316  -2.976  36.127  1.00 93.48           N  
ATOM   2313 HH11 ARG A 150     -18.139  -3.912  35.792  1.00 93.48           H  
ATOM   2314 HH12 ARG A 150     -18.423  -2.800  37.116  1.00 93.48           H  
ATOM   2315  NH2 ARG A 150     -18.430  -2.252  34.019  1.00 93.48           N  
ATOM   2316 HH21 ARG A 150     -18.278  -3.198  33.700  1.00 93.48           H  
ATOM   2317 HH22 ARG A 150     -18.661  -1.540  33.341  1.00 93.48           H  
ATOM   2318  CZ  ARG A 150     -18.522  -1.991  35.294  1.00 93.48           C  
ATOM   2319  N   MET A 151     -15.360   3.757  38.080  1.00 92.34           N  
ATOM   2320  H   MET A 151     -15.361   3.640  37.077  1.00 92.34           H  
ATOM   2321  CA  MET A 151     -14.107   4.167  38.724  1.00 92.34           C  
ATOM   2322  HA  MET A 151     -14.017   3.651  39.680  1.00 92.34           H  
ATOM   2323  C   MET A 151     -14.046   5.669  39.050  1.00 92.34           C  
ATOM   2324  CB  MET A 151     -12.928   3.736  37.836  1.00 92.34           C  
ATOM   2325  HB2 MET A 151     -11.999   4.150  38.229  1.00 92.34           H  
ATOM   2326  HB3 MET A 151     -13.075   4.132  36.831  1.00 92.34           H  
ATOM   2327  O   MET A 151     -13.018   6.140  39.526  1.00 92.34           O  
ATOM   2328  CG  MET A 151     -12.773   2.210  37.782  1.00 92.34           C  
ATOM   2329  HG2 MET A 151     -12.746   1.834  38.805  1.00 92.34           H  
ATOM   2330  HG3 MET A 151     -13.653   1.785  37.302  1.00 92.34           H  
ATOM   2331  SD  MET A 151     -11.295   1.572  36.930  1.00 92.34           S  
ATOM   2332  CE  MET A 151     -11.256   2.590  35.429  1.00 92.34           C  
ATOM   2333  HE1 MET A 151     -12.233   2.591  34.945  1.00 92.34           H  
ATOM   2334  HE2 MET A 151     -10.986   3.612  35.692  1.00 92.34           H  
ATOM   2335  HE3 MET A 151     -10.503   2.200  34.744  1.00 92.34           H  
ATOM   2336  N   GLN A 152     -15.112   6.428  38.777  1.00 91.72           N  
ATOM   2337  H   GLN A 152     -15.941   5.983  38.409  1.00 91.72           H  
ATOM   2338  CA  GLN A 152     -15.171   7.886  38.932  1.00 91.72           C  
ATOM   2339  HA  GLN A 152     -16.118   8.179  38.479  1.00 91.72           H  
ATOM   2340  C   GLN A 152     -14.071   8.655  38.168  1.00 91.72           C  
ATOM   2341  CB  GLN A 152     -15.256   8.293  40.412  1.00 91.72           C  
ATOM   2342  HB2 GLN A 152     -15.357   9.377  40.466  1.00 91.72           H  
ATOM   2343  HB3 GLN A 152     -14.333   8.012  40.919  1.00 91.72           H  
ATOM   2344  O   GLN A 152     -13.699   9.768  38.537  1.00 91.72           O  
ATOM   2345  CG  GLN A 152     -16.452   7.675  41.148  1.00 91.72           C  
ATOM   2346  HG2 GLN A 152     -16.369   6.588  41.144  1.00 91.72           H  
ATOM   2347  HG3 GLN A 152     -17.373   7.955  40.636  1.00 91.72           H  
ATOM   2348  CD  GLN A 152     -16.537   8.142  42.598  1.00 91.72           C  
ATOM   2349  NE2 GLN A 152     -17.537   7.709  43.333  1.00 91.72           N  
ATOM   2350 HE21 GLN A 152     -18.230   7.083  42.949  1.00 91.72           H  
ATOM   2351 HE22 GLN A 152     -17.564   8.051  44.284  1.00 91.72           H  
ATOM   2352  OE1 GLN A 152     -15.721   8.891  43.108  1.00 91.72           O  
ATOM   2353  N   VAL A 153     -13.520   8.065  37.102  1.00 92.92           N  
ATOM   2354  H   VAL A 153     -13.885   7.166  36.824  1.00 92.92           H  
ATOM   2355  CA  VAL A 153     -12.488   8.703  36.266  1.00 92.92           C  
ATOM   2356  HA  VAL A 153     -11.810   9.269  36.905  1.00 92.92           H  
ATOM   2357  C   VAL A 153     -13.132   9.702  35.309  1.00 92.92           C  
ATOM   2358  CB  VAL A 153     -11.655   7.651  35.508  1.00 92.92           C  
ATOM   2359  HB  VAL A 153     -12.323   7.018  34.924  1.00 92.92           H  
ATOM   2360  O   VAL A 153     -12.589  10.778  35.095  1.00 92.92           O  
ATOM   2361  CG1 VAL A 153     -10.632   8.287  34.559  1.00 92.92           C  
ATOM   2362 HG11 VAL A 153     -11.135   8.833  33.760  1.00 92.92           H  
ATOM   2363 HG12 VAL A 153      -9.992   8.973  35.114  1.00 92.92           H  
ATOM   2364 HG13 VAL A 153     -10.012   7.515  34.102  1.00 92.92           H  
ATOM   2365  CG2 VAL A 153     -10.871   6.767  36.485  1.00 92.92           C  
ATOM   2366 HG21 VAL A 153     -10.298   6.019  35.937  1.00 92.92           H  
ATOM   2367 HG22 VAL A 153     -11.552   6.258  37.167  1.00 92.92           H  
ATOM   2368 HG23 VAL A 153     -10.185   7.382  37.068  1.00 92.92           H  
ATOM   2369  N   PHE A 154     -14.318   9.388  34.780  1.00 92.44           N  
ATOM   2370  H   PHE A 154     -14.746   8.515  35.054  1.00 92.44           H  
ATOM   2371  CA  PHE A 154     -15.026  10.252  33.830  1.00 92.44           C  
ATOM   2372  HA  PHE A 154     -14.409  10.382  32.941  1.00 92.44           H  
ATOM   2373  C   PHE A 154     -15.286  11.657  34.399  1.00 92.44           C  
ATOM   2374  CB  PHE A 154     -16.337   9.566  33.421  1.00 92.44           C  
ATOM   2375  HB2 PHE A 154     -16.105   8.607  32.957  1.00 92.44           H  
ATOM   2376  HB3 PHE A 154     -16.931   9.367  34.312  1.00 92.44           H  
ATOM   2377  O   PHE A 154     -14.997  12.649  33.739  1.00 92.44           O  
ATOM   2378  CG  PHE A 154     -17.164  10.386  32.451  1.00 92.44           C  
ATOM   2379  CD1 PHE A 154     -18.223  11.188  32.919  1.00 92.44           C  
ATOM   2380  HD1 PHE A 154     -18.464  11.215  33.972  1.00 92.44           H  
ATOM   2381  CD2 PHE A 154     -16.850  10.381  31.080  1.00 92.44           C  
ATOM   2382  HD2 PHE A 154     -16.056   9.753  30.703  1.00 92.44           H  
ATOM   2383  CE1 PHE A 154     -18.954  11.986  32.020  1.00 92.44           C  
ATOM   2384  HE1 PHE A 154     -19.751  12.621  32.379  1.00 92.44           H  
ATOM   2385  CE2 PHE A 154     -17.571  11.190  30.186  1.00 92.44           C  
ATOM   2386  HE2 PHE A 154     -17.324  11.192  29.135  1.00 92.44           H  
ATOM   2387  CZ  PHE A 154     -18.625  11.991  30.654  1.00 92.44           C  
ATOM   2388  HZ  PHE A 154     -19.175  12.611  29.962  1.00 92.44           H  
ATOM   2389  N   GLN A 155     -15.745  11.746  35.651  1.00 91.86           N  
ATOM   2390  H   GLN A 155     -15.924  10.893  36.162  1.00 91.86           H  
ATOM   2391  CA  GLN A 155     -16.061  13.013  36.319  1.00 91.86           C  
ATOM   2392  HA  GLN A 155     -16.728  13.589  35.677  1.00 91.86           H  
ATOM   2393  C   GLN A 155     -14.824  13.889  36.567  1.00 91.86           C  
ATOM   2394  CB  GLN A 155     -16.769  12.750  37.662  1.00 91.86           C  
ATOM   2395  HB2 GLN A 155     -16.935  13.716  38.139  1.00 91.86           H  
ATOM   2396  HB3 GLN A 155     -16.117  12.174  38.319  1.00 91.86           H  
ATOM   2397  O   GLN A 155     -14.964  15.094  36.755  1.00 91.86           O  
ATOM   2398  CG  GLN A 155     -18.142  12.060  37.551  1.00 91.86           C  
ATOM   2399  HG2 GLN A 155     -18.697  12.268  38.465  1.00 91.86           H  
ATOM   2400  HG3 GLN A 155     -18.700  12.494  36.721  1.00 91.86           H  
ATOM   2401  CD  GLN A 155     -18.090  10.542  37.386  1.00 91.86           C  
ATOM   2402  NE2 GLN A 155     -19.220   9.878  37.302  1.00 91.86           N  
ATOM   2403 HE21 GLN A 155     -20.104  10.362  37.363  1.00 91.86           H  
ATOM   2404 HE22 GLN A 155     -19.147   8.872  37.258  1.00 91.86           H  
ATOM   2405  OE1 GLN A 155     -17.049   9.912  37.313  1.00 91.86           O  
ATOM   2406  N   LYS A 156     -13.620  13.299  36.571  1.00 92.57           N  
ATOM   2407  H   LYS A 156     -13.576  12.310  36.371  1.00 92.57           H  
ATOM   2408  CA  LYS A 156     -12.353  14.024  36.743  1.00 92.57           C  
ATOM   2409  HA  LYS A 156     -12.504  14.856  37.430  1.00 92.57           H  
ATOM   2410  C   LYS A 156     -11.840  14.647  35.442  1.00 92.57           C  
ATOM   2411  CB  LYS A 156     -11.281  13.086  37.319  1.00 92.57           C  
ATOM   2412  HB2 LYS A 156     -11.155  12.236  36.647  1.00 92.57           H  
ATOM   2413  HB3 LYS A 156     -10.333  13.623  37.350  1.00 92.57           H  
ATOM   2414  O   LYS A 156     -10.976  15.514  35.507  1.00 92.57           O  
ATOM   2415  CG  LYS A 156     -11.584  12.569  38.733  1.00 92.57           C  
ATOM   2416  HG2 LYS A 156     -12.537  12.041  38.745  1.00 92.57           H  
ATOM   2417  HG3 LYS A 156     -11.636  13.411  39.423  1.00 92.57           H  
ATOM   2418  CD  LYS A 156     -10.458  11.618  39.164  1.00 92.57           C  
ATOM   2419  HD2 LYS A 156      -9.513  12.160  39.120  1.00 92.57           H  
ATOM   2420  HD3 LYS A 156     -10.410  10.781  38.467  1.00 92.57           H  
ATOM   2421  CE  LYS A 156     -10.659  11.077  40.581  1.00 92.57           C  
ATOM   2422  HE2 LYS A 156     -10.863  11.915  41.247  1.00 92.57           H  
ATOM   2423  HE3 LYS A 156     -11.526  10.417  40.587  1.00 92.57           H  
ATOM   2424  NZ  LYS A 156      -9.440  10.363  41.049  1.00 92.57           N  
ATOM   2425  HZ1 LYS A 156      -9.552  10.048  42.002  1.00 92.57           H  
ATOM   2426  HZ2 LYS A 156      -8.640  10.980  41.045  1.00 92.57           H  
ATOM   2427  HZ3 LYS A 156      -9.206   9.578  40.459  1.00 92.57           H  
ATOM   2428  N   ALA A 157     -12.310  14.189  34.281  1.00 92.52           N  
ATOM   2429  H   ALA A 157     -13.061  13.513  34.293  1.00 92.52           H  
ATOM   2430  CA  ALA A 157     -11.852  14.687  32.986  1.00 92.52           C  
ATOM   2431  HA  ALA A 157     -10.762  14.651  32.965  1.00 92.52           H  
ATOM   2432  C   ALA A 157     -12.271  16.143  32.750  1.00 92.52           C  
ATOM   2433  CB  ALA A 157     -12.382  13.762  31.892  1.00 92.52           C  
ATOM   2434  HB1 ALA A 157     -12.055  12.744  32.108  1.00 92.52           H  
ATOM   2435  HB2 ALA A 157     -11.992  14.071  30.922  1.00 92.52           H  
ATOM   2436  HB3 ALA A 157     -13.471  13.799  31.863  1.00 92.52           H  
ATOM   2437  O   ALA A 157     -13.233  16.619  33.355  1.00 92.52           O  
ATOM   2438  N   PHE A 158     -11.578  16.834  31.845  1.00 92.53           N  
ATOM   2439  H   PHE A 158     -10.826  16.386  31.340  1.00 92.53           H  
ATOM   2440  CA  PHE A 158     -11.903  18.215  31.503  1.00 92.53           C  
ATOM   2441  HA  PHE A 158     -11.817  18.791  32.425  1.00 92.53           H  
ATOM   2442  C   PHE A 158     -13.342  18.337  30.965  1.00 92.53           C  
ATOM   2443  CB  PHE A 158     -10.887  18.770  30.497  1.00 92.53           C  
ATOM   2444  HB2 PHE A 158     -11.213  19.764  30.190  1.00 92.53           H  
ATOM   2445  HB3 PHE A 158     -10.884  18.137  29.610  1.00 92.53           H  
ATOM   2446  O   PHE A 158     -13.786  17.454  30.220  1.00 92.53           O  
ATOM   2447  CG  PHE A 158      -9.474  18.916  31.031  1.00 92.53           C  
ATOM   2448  CD1 PHE A 158      -9.233  19.661  32.203  1.00 92.53           C  
ATOM   2449  HD1 PHE A 158     -10.051  20.138  32.722  1.00 92.53           H  
ATOM   2450  CD2 PHE A 158      -8.389  18.352  30.334  1.00 92.53           C  
ATOM   2451  HD2 PHE A 158      -8.556  17.820  29.409  1.00 92.53           H  
ATOM   2452  CE1 PHE A 158      -7.923  19.808  32.692  1.00 92.53           C  
ATOM   2453  HE1 PHE A 158      -7.741  20.387  33.585  1.00 92.53           H  
ATOM   2454  CE2 PHE A 158      -7.078  18.500  30.820  1.00 92.53           C  
ATOM   2455  HE2 PHE A 158      -6.246  18.095  30.263  1.00 92.53           H  
ATOM   2456  CZ  PHE A 158      -6.847  19.223  32.003  1.00 92.53           C  
ATOM   2457  HZ  PHE A 158      -5.836  19.356  32.360  1.00 92.53           H  
ATOM   2458  N   PRO A 159     -14.077  19.415  31.299  1.00 91.71           N  
ATOM   2459  CA  PRO A 159     -15.457  19.611  30.848  1.00 91.71           C  
ATOM   2460  HA  PRO A 159     -16.089  18.855  31.314  1.00 91.71           H  
ATOM   2461  C   PRO A 159     -15.623  19.534  29.325  1.00 91.71           C  
ATOM   2462  CB  PRO A 159     -15.854  20.999  31.363  1.00 91.71           C  
ATOM   2463  HB2 PRO A 159     -15.604  21.761  30.625  1.00 91.71           H  
ATOM   2464  HB3 PRO A 159     -16.913  21.046  31.615  1.00 91.71           H  
ATOM   2465  O   PRO A 159     -16.614  19.001  28.834  1.00 91.71           O  
ATOM   2466  CG  PRO A 159     -14.973  21.194  32.592  1.00 91.71           C  
ATOM   2467  HG2 PRO A 159     -14.808  22.250  32.810  1.00 91.71           H  
ATOM   2468  HG3 PRO A 159     -15.422  20.688  33.447  1.00 91.71           H  
ATOM   2469  CD  PRO A 159     -13.680  20.487  32.202  1.00 91.71           C  
ATOM   2470  HD2 PRO A 159     -13.020  21.179  31.679  1.00 91.71           H  
ATOM   2471  HD3 PRO A 159     -13.201  20.107  33.104  1.00 91.71           H  
ATOM   2472  N   GLU A 160     -14.638  20.013  28.567  1.00 92.15           N  
ATOM   2473  H   GLU A 160     -13.852  20.453  29.024  1.00 92.15           H  
ATOM   2474  CA  GLU A 160     -14.621  19.975  27.102  1.00 92.15           C  
ATOM   2475  HA  GLU A 160     -15.534  20.428  26.716  1.00 92.15           H  
ATOM   2476  C   GLU A 160     -14.566  18.535  26.576  1.00 92.15           C  
ATOM   2477  CB  GLU A 160     -13.412  20.767  26.568  1.00 92.15           C  
ATOM   2478  HB2 GLU A 160     -12.484  20.286  26.876  1.00 92.15           H  
ATOM   2479  HB3 GLU A 160     -13.454  20.723  25.479  1.00 92.15           H  
ATOM   2480  O   GLU A 160     -15.256  18.185  25.620  1.00 92.15           O  
ATOM   2481  CG  GLU A 160     -13.382  22.254  26.966  1.00 92.15           C  
ATOM   2482  HG2 GLU A 160     -14.380  22.673  26.844  1.00 92.15           H  
ATOM   2483  HG3 GLU A 160     -12.730  22.773  26.263  1.00 92.15           H  
ATOM   2484  CD  GLU A 160     -12.867  22.554  28.385  1.00 92.15           C  
ATOM   2485  OE1 GLU A 160     -12.819  23.762  28.716  1.00 92.15           O  
ATOM   2486  OE2 GLU A 160     -12.501  21.623  29.131  1.00 92.15           O  
ATOM   2487  N   VAL A 161     -13.797  17.670  27.244  1.00 92.91           N  
ATOM   2488  H   VAL A 161     -13.330  18.004  28.075  1.00 92.91           H  
ATOM   2489  CA  VAL A 161     -13.689  16.243  26.907  1.00 92.91           C  
ATOM   2490  HA  VAL A 161     -13.547  16.146  25.831  1.00 92.91           H  
ATOM   2491  C   VAL A 161     -14.983  15.508  27.251  1.00 92.91           C  
ATOM   2492  CB  VAL A 161     -12.473  15.612  27.612  1.00 92.91           C  
ATOM   2493  HB  VAL A 161     -12.531  15.797  28.685  1.00 92.91           H  
ATOM   2494  O   VAL A 161     -15.441  14.677  26.469  1.00 92.91           O  
ATOM   2495  CG1 VAL A 161     -12.399  14.096  27.401  1.00 92.91           C  
ATOM   2496 HG11 VAL A 161     -12.489  13.862  26.340  1.00 92.91           H  
ATOM   2497 HG12 VAL A 161     -13.209  13.610  27.944  1.00 92.91           H  
ATOM   2498 HG13 VAL A 161     -11.451  13.713  27.778  1.00 92.91           H  
ATOM   2499  CG2 VAL A 161     -11.180  16.240  27.081  1.00 92.91           C  
ATOM   2500 HG21 VAL A 161     -11.060  16.016  26.021  1.00 92.91           H  
ATOM   2501 HG22 VAL A 161     -10.323  15.843  27.626  1.00 92.91           H  
ATOM   2502 HG23 VAL A 161     -11.191  17.322  27.216  1.00 92.91           H  
ATOM   2503  N   GLN A 162     -15.614  15.845  28.379  1.00 93.11           N  
ATOM   2504  H   GLN A 162     -15.191  16.544  28.974  1.00 93.11           H  
ATOM   2505  CA  GLN A 162     -16.934  15.315  28.734  1.00 93.11           C  
ATOM   2506  HA  GLN A 162     -16.894  14.225  28.720  1.00 93.11           H  
ATOM   2507  C   GLN A 162     -18.005  15.748  27.717  1.00 93.11           C  
ATOM   2508  CB  GLN A 162     -17.332  15.774  30.144  1.00 93.11           C  
ATOM   2509  HB2 GLN A 162     -18.339  15.410  30.347  1.00 93.11           H  
ATOM   2510  HB3 GLN A 162     -17.357  16.863  30.174  1.00 93.11           H  
ATOM   2511  O   GLN A 162     -18.850  14.941  27.331  1.00 93.11           O  
ATOM   2512  CG  GLN A 162     -16.401  15.267  31.258  1.00 93.11           C  
ATOM   2513  HG2 GLN A 162     -15.380  15.597  31.066  1.00 93.11           H  
ATOM   2514  HG3 GLN A 162     -16.409  14.177  31.273  1.00 93.11           H  
ATOM   2515  CD  GLN A 162     -16.819  15.775  32.638  1.00 93.11           C  
ATOM   2516  NE2 GLN A 162     -15.959  15.705  33.628  1.00 93.11           N  
ATOM   2517 HE21 GLN A 162     -14.983  15.528  33.441  1.00 93.11           H  
ATOM   2518 HE22 GLN A 162     -16.238  16.116  34.507  1.00 93.11           H  
ATOM   2519  OE1 GLN A 162     -17.922  16.244  32.864  1.00 93.11           O  
ATOM   2520  N   ALA A 163     -17.946  16.996  27.240  1.00 92.01           N  
ATOM   2521  H   ALA A 163     -17.267  17.633  27.633  1.00 92.01           H  
ATOM   2522  CA  ALA A 163     -18.845  17.503  26.208  1.00 92.01           C  
ATOM   2523  HA  ALA A 163     -19.872  17.332  26.533  1.00 92.01           H  
ATOM   2524  C   ALA A 163     -18.661  16.763  24.872  1.00 92.01           C  
ATOM   2525  CB  ALA A 163     -18.636  19.015  26.062  1.00 92.01           C  
ATOM   2526  HB1 ALA A 163     -19.349  19.413  25.339  1.00 92.01           H  
ATOM   2527  HB2 ALA A 163     -17.625  19.228  25.714  1.00 92.01           H  
ATOM   2528  HB3 ALA A 163     -18.793  19.504  27.023  1.00 92.01           H  
ATOM   2529  O   ALA A 163     -19.652  16.369  24.256  1.00 92.01           O  
ATOM   2530  N   LEU A 164     -17.415  16.515  24.447  1.00 92.12           N  
ATOM   2531  H   LEU A 164     -16.642  16.904  24.966  1.00 92.12           H  
ATOM   2532  CA  LEU A 164     -17.129  15.724  23.245  1.00 92.12           C  
ATOM   2533  HA  LEU A 164     -17.665  16.180  22.412  1.00 92.12           H  
ATOM   2534  C   LEU A 164     -17.632  14.277  23.373  1.00 92.12           C  
ATOM   2535  CB  LEU A 164     -15.619  15.772  22.946  1.00 92.12           C  
ATOM   2536  HB2 LEU A 164     -15.081  15.359  23.800  1.00 92.12           H  
ATOM   2537  HB3 LEU A 164     -15.313  16.811  22.828  1.00 92.12           H  
ATOM   2538  O   LEU A 164     -18.231  13.753  22.434  1.00 92.12           O  
ATOM   2539  CG  LEU A 164     -15.216  14.982  21.683  1.00 92.12           C  
ATOM   2540  HG  LEU A 164     -15.521  13.941  21.788  1.00 92.12           H  
ATOM   2541  CD1 LEU A 164     -15.848  15.562  20.416  1.00 92.12           C  
ATOM   2542 HD11 LEU A 164     -15.463  15.042  19.539  1.00 92.12           H  
ATOM   2543 HD12 LEU A 164     -16.930  15.436  20.441  1.00 92.12           H  
ATOM   2544 HD13 LEU A 164     -15.602  16.621  20.333  1.00 92.12           H  
ATOM   2545  CD2 LEU A 164     -13.701  14.998  21.501  1.00 92.12           C  
ATOM   2546 HD21 LEU A 164     -13.361  16.011  21.288  1.00 92.12           H  
ATOM   2547 HD22 LEU A 164     -13.215  14.632  22.406  1.00 92.12           H  
ATOM   2548 HD23 LEU A 164     -13.428  14.351  20.667  1.00 92.12           H  
ATOM   2549  N   ASP A 165     -17.431  13.642  24.532  1.00 91.34           N  
ATOM   2550  H   ASP A 165     -16.903  14.111  25.253  1.00 91.34           H  
ATOM   2551  CA  ASP A 165     -17.939  12.291  24.807  1.00 91.34           C  
ATOM   2552  HA  ASP A 165     -17.525  11.609  24.064  1.00 91.34           H  
ATOM   2553  C   ASP A 165     -19.468  12.230  24.675  1.00 91.34           C  
ATOM   2554  CB  ASP A 165     -17.468  11.839  26.200  1.00 91.34           C  
ATOM   2555  HB2 ASP A 165     -16.392  11.995  26.275  1.00 91.34           H  
ATOM   2556  HB3 ASP A 165     -17.947  12.450  26.965  1.00 91.34           H  
ATOM   2557  O   ASP A 165     -19.990  11.336  24.006  1.00 91.34           O  
ATOM   2558  CG  ASP A 165     -17.756  10.359  26.480  1.00 91.34           C  
ATOM   2559  OD1 ASP A 165     -16.987   9.489  26.003  1.00 91.34           O  
ATOM   2560  OD2 ASP A 165     -18.712  10.032  27.216  1.00 91.34           O  
ATOM   2561  N   GLY A 166     -20.171  13.229  25.221  1.00 89.51           N  
ATOM   2562  H   GLY A 166     -19.671  13.919  25.762  1.00 89.51           H  
ATOM   2563  CA  GLY A 166     -21.620  13.373  25.081  1.00 89.51           C  
ATOM   2564  HA2 GLY A 166     -22.112  12.495  25.500  1.00 89.51           H  
ATOM   2565  HA3 GLY A 166     -21.939  14.255  25.636  1.00 89.51           H  
ATOM   2566  C   GLY A 166     -22.071  13.533  23.627  1.00 89.51           C  
ATOM   2567  O   GLY A 166     -22.995  12.847  23.200  1.00 89.51           O  
ATOM   2568  N   LEU A 167     -21.398  14.383  22.841  1.00 88.52           N  
ATOM   2569  H   LEU A 167     -20.640  14.913  23.246  1.00 88.52           H  
ATOM   2570  CA  LEU A 167     -21.725  14.577  21.421  1.00 88.52           C  
ATOM   2571  HA  LEU A 167     -22.772  14.866  21.330  1.00 88.52           H  
ATOM   2572  C   LEU A 167     -21.563  13.292  20.616  1.00 88.52           C  
ATOM   2573  CB  LEU A 167     -20.826  15.662  20.802  1.00 88.52           C  
ATOM   2574  HB2 LEU A 167     -19.787  15.430  21.037  1.00 88.52           H  
ATOM   2575  HB3 LEU A 167     -20.933  15.628  19.718  1.00 88.52           H  
ATOM   2576  O   LEU A 167     -22.426  12.953  19.813  1.00 88.52           O  
ATOM   2577  CG  LEU A 167     -21.137  17.091  21.264  1.00 88.52           C  
ATOM   2578  HG  LEU A 167     -21.126  17.143  22.353  1.00 88.52           H  
ATOM   2579  CD1 LEU A 167     -20.066  18.037  20.721  1.00 88.52           C  
ATOM   2580 HD11 LEU A 167     -20.245  19.041  21.107  1.00 88.52           H  
ATOM   2581 HD12 LEU A 167     -20.095  18.046  19.631  1.00 88.52           H  
ATOM   2582 HD13 LEU A 167     -19.083  17.706  21.055  1.00 88.52           H  
ATOM   2583  CD2 LEU A 167     -22.500  17.581  20.771  1.00 88.52           C  
ATOM   2584 HD21 LEU A 167     -23.298  16.965  21.185  1.00 88.52           H  
ATOM   2585 HD22 LEU A 167     -22.662  18.608  21.099  1.00 88.52           H  
ATOM   2586 HD23 LEU A 167     -22.543  17.547  19.683  1.00 88.52           H  
ATOM   2587  N   LEU A 168     -20.460  12.577  20.832  1.00 86.85           N  
ATOM   2588  H   LEU A 168     -19.786  12.919  21.503  1.00 86.85           H  
ATOM   2589  CA  LEU A 168     -20.154  11.400  20.039  1.00 86.85           C  
ATOM   2590  HA  LEU A 168     -20.425  11.608  19.004  1.00 86.85           H  
ATOM   2591  C   LEU A 168     -21.035  10.216  20.435  1.00 86.85           C  
ATOM   2592  CB  LEU A 168     -18.641  11.114  20.115  1.00 86.85           C  
ATOM   2593  HB2 LEU A 168     -18.341  11.071  21.162  1.00 86.85           H  
ATOM   2594  HB3 LEU A 168     -18.430  10.147  19.658  1.00 86.85           H  
ATOM   2595  O   LEU A 168     -21.474   9.489  19.548  1.00 86.85           O  
ATOM   2596  CG  LEU A 168     -17.770  12.153  19.384  1.00 86.85           C  
ATOM   2597  HG  LEU A 168     -17.913  13.137  19.832  1.00 86.85           H  
ATOM   2598  CD1 LEU A 168     -16.298  11.764  19.513  1.00 86.85           C  
ATOM   2599 HD11 LEU A 168     -16.117  10.784  19.070  1.00 86.85           H  
ATOM   2600 HD12 LEU A 168     -15.676  12.504  19.010  1.00 86.85           H  
ATOM   2601 HD13 LEU A 168     -16.029  11.752  20.569  1.00 86.85           H  
ATOM   2602  CD2 LEU A 168     -18.092  12.244  17.892  1.00 86.85           C  
ATOM   2603 HD21 LEU A 168     -17.981  11.273  17.410  1.00 86.85           H  
ATOM   2604 HD22 LEU A 168     -17.412  12.961  17.431  1.00 86.85           H  
ATOM   2605 HD23 LEU A 168     -19.101  12.626  17.735  1.00 86.85           H  
ATOM   2606  N   ARG A 169     -21.272   9.964  21.728  1.00 84.39           N  
ATOM   2607  H   ARG A 169     -20.927  10.615  22.419  1.00 84.39           H  
ATOM   2608  CA  ARG A 169     -22.016   8.771  22.176  1.00 84.39           C  
ATOM   2609  HA  ARG A 169     -21.713   7.915  21.573  1.00 84.39           H  
ATOM   2610  C   ARG A 169     -23.524   8.846  21.959  1.00 84.39           C  
ATOM   2611  CB  ARG A 169     -21.718   8.467  23.645  1.00 84.39           C  
ATOM   2612  HB2 ARG A 169     -22.386   7.677  23.988  1.00 84.39           H  
ATOM   2613  HB3 ARG A 169     -21.899   9.356  24.250  1.00 84.39           H  
ATOM   2614  O   ARG A 169     -24.166   7.801  22.030  1.00 84.39           O  
ATOM   2615  CG  ARG A 169     -20.278   7.993  23.818  1.00 84.39           C  
ATOM   2616  HG2 ARG A 169     -20.073   7.165  23.139  1.00 84.39           H  
ATOM   2617  HG3 ARG A 169     -19.595   8.812  23.595  1.00 84.39           H  
ATOM   2618  CD  ARG A 169     -20.067   7.529  25.255  1.00 84.39           C  
ATOM   2619  HD2 ARG A 169     -20.463   8.287  25.931  1.00 84.39           H  
ATOM   2620  HD3 ARG A 169     -20.592   6.592  25.441  1.00 84.39           H  
ATOM   2621  NE  ARG A 169     -18.640   7.404  25.512  1.00 84.39           N  
ATOM   2622  HE  ARG A 169     -18.217   8.242  25.885  1.00 84.39           H  
ATOM   2623  NH1 ARG A 169     -18.178   5.259  24.838  1.00 84.39           N  
ATOM   2624 HH11 ARG A 169     -19.173   5.091  24.790  1.00 84.39           H  
ATOM   2625 HH12 ARG A 169     -17.478   4.550  24.674  1.00 84.39           H  
ATOM   2626  NH2 ARG A 169     -16.542   6.707  25.421  1.00 84.39           N  
ATOM   2627 HH21 ARG A 169     -15.778   6.055  25.322  1.00 84.39           H  
ATOM   2628 HH22 ARG A 169     -16.346   7.668  25.662  1.00 84.39           H  
ATOM   2629  CZ  ARG A 169     -17.799   6.438  25.252  1.00 84.39           C  
ATOM   2630  N   ASN A 170     -24.075  10.023  21.682  1.00 77.24           N  
ATOM   2631  H   ASN A 170     -23.488  10.844  21.649  1.00 77.24           H  
ATOM   2632  CA  ASN A 170     -25.472  10.152  21.287  1.00 77.24           C  
ATOM   2633  HA  ASN A 170     -26.086   9.604  22.003  1.00 77.24           H  
ATOM   2634  C   ASN A 170     -25.696   9.512  19.905  1.00 77.24           C  
ATOM   2635  CB  ASN A 170     -25.869  11.635  21.341  1.00 77.24           C  
ATOM   2636  HB2 ASN A 170     -26.839  11.767  20.863  1.00 77.24           H  
ATOM   2637  HB3 ASN A 170     -25.136  12.224  20.790  1.00 77.24           H  
ATOM   2638  O   ASN A 170     -24.924   9.726  18.975  1.00 77.24           O  
ATOM   2639  CG  ASN A 170     -25.983  12.167  22.762  1.00 77.24           C  
ATOM   2640  ND2 ASN A 170     -25.974  13.468  22.926  1.00 77.24           N  
ATOM   2641 HD21 ASN A 170     -25.766  14.065  22.138  1.00 77.24           H  
ATOM   2642 HD22 ASN A 170     -25.978  13.788  23.884  1.00 77.24           H  
ATOM   2643  OD1 ASN A 170     -26.132  11.441  23.733  1.00 77.24           O  
ATOM   2644  N   GLU A 171     -26.762   8.717  19.767  1.00 61.45           N  
ATOM   2645  H   GLU A 171     -27.336   8.537  20.578  1.00 61.45           H  
ATOM   2646  CA  GLU A 171     -27.006   7.879  18.577  1.00 61.45           C  
ATOM   2647  HA  GLU A 171     -26.119   7.277  18.382  1.00 61.45           H  
ATOM   2648  C   GLU A 171     -27.268   8.679  17.288  1.00 61.45           C  
ATOM   2649  CB  GLU A 171     -28.181   6.923  18.851  1.00 61.45           C  
ATOM   2650  HB2 GLU A 171     -28.405   6.380  17.934  1.00 61.45           H  
ATOM   2651  HB3 GLU A 171     -29.057   7.507  19.134  1.00 61.45           H  
ATOM   2652  O   GLU A 171     -27.113   8.155  16.186  1.00 61.45           O  
ATOM   2653  CG  GLU A 171     -27.858   5.900  19.955  1.00 61.45           C  
ATOM   2654  HG2 GLU A 171     -27.695   6.430  20.893  1.00 61.45           H  
ATOM   2655  HG3 GLU A 171     -26.929   5.395  19.693  1.00 61.45           H  
ATOM   2656  CD  GLU A 171     -28.963   4.850  20.165  1.00 61.45           C  
ATOM   2657  OE1 GLU A 171     -28.637   3.799  20.765  1.00 61.45           O  
ATOM   2658  OE2 GLU A 171     -30.114   5.102  19.747  1.00 61.45           O  
ATOM   2659  N   MET A 172     -27.621   9.959  17.402  1.00 58.69           N  
ATOM   2660  H   MET A 172     -27.641  10.360  18.329  1.00 58.69           H  
ATOM   2661  CA  MET A 172     -27.964  10.808  16.263  1.00 58.69           C  
ATOM   2662  HA  MET A 172     -28.155  10.183  15.390  1.00 58.69           H  
ATOM   2663  C   MET A 172     -26.789  11.722  15.918  1.00 58.69           C  
ATOM   2664  CB  MET A 172     -29.261  11.576  16.565  1.00 58.69           C  
ATOM   2665  HB2 MET A 172     -29.111  12.215  17.436  1.00 58.69           H  
ATOM   2666  HB3 MET A 172     -29.512  12.208  15.713  1.00 58.69           H  
ATOM   2667  O   MET A 172     -26.597  12.756  16.547  1.00 58.69           O  
ATOM   2668  CG  MET A 172     -30.434  10.624  16.849  1.00 58.69           C  
ATOM   2669  HG2 MET A 172     -31.306  11.217  17.127  1.00 58.69           H  
ATOM   2670  HG3 MET A 172     -30.185  10.000  17.707  1.00 58.69           H  
ATOM   2671  SD  MET A 172     -30.881   9.533  15.469  1.00 58.69           S  
ATOM   2672  CE  MET A 172     -32.270  10.474  14.790  1.00 58.69           C  
ATOM   2673  HE1 MET A 172     -33.104  10.434  15.491  1.00 58.69           H  
ATOM   2674  HE2 MET A 172     -31.989  11.517  14.644  1.00 58.69           H  
ATOM   2675  HE3 MET A 172     -32.585  10.036  13.843  1.00 58.69           H  
ATOM   2676  N   SER A 173     -25.997  11.341  14.912  1.00 68.38           N  
ATOM   2677  H   SER A 173     -26.181  10.450  14.474  1.00 68.38           H  
ATOM   2678  CA  SER A 173     -24.942  12.193  14.346  1.00 68.38           C  
ATOM   2679  HA  SER A 173     -24.667  12.969  15.060  1.00 68.38           H  
ATOM   2680  C   SER A 173     -25.452  12.889  13.083  1.00 68.38           C  
ATOM   2681  CB  SER A 173     -23.678  11.373  14.070  1.00 68.38           C  
ATOM   2682  HB2 SER A 173     -22.948  11.991  13.545  1.00 68.38           H  
ATOM   2683  HB3 SER A 173     -23.924  10.516  13.443  1.00 68.38           H  
ATOM   2684  O   SER A 173     -25.361  12.346  11.985  1.00 68.38           O  
ATOM   2685  OG  SER A 173     -23.113  10.927  15.289  1.00 68.38           O  
ATOM   2686  HG  SER A 173     -23.822  10.693  15.893  1.00 68.38           H  
ATOM   2687  N   ASP A 174     -26.013  14.086  13.239  1.00 76.95           N  
ATOM   2688  H   ASP A 174     -26.120  14.446  14.177  1.00 76.95           H  
ATOM   2689  CA  ASP A 174     -26.317  14.977  12.113  1.00 76.95           C  
ATOM   2690  HA  ASP A 174     -26.599  14.379  11.246  1.00 76.95           H  
ATOM   2691  C   ASP A 174     -25.067  15.786  11.731  1.00 76.95           C  
ATOM   2692  CB  ASP A 174     -27.505  15.893  12.455  1.00 76.95           C  
ATOM   2693  HB2 ASP A 174     -27.292  16.420  13.385  1.00 76.95           H  
ATOM   2694  HB3 ASP A 174     -27.609  16.639  11.667  1.00 76.95           H  
ATOM   2695  O   ASP A 174     -24.143  15.931  12.533  1.00 76.95           O  
ATOM   2696  CG  ASP A 174     -28.844  15.153  12.584  1.00 76.95           C  
ATOM   2697  OD1 ASP A 174     -28.912  13.933  12.309  1.00 76.95           O  
ATOM   2698  OD2 ASP A 174     -29.838  15.808  12.945  1.00 76.95           O  
ATOM   2699  N   GLU A 175     -25.039  16.365  10.529  1.00 81.33           N  
ATOM   2700  H   GLU A 175     -25.812  16.214   9.896  1.00 81.33           H  
ATOM   2701  CA  GLU A 175     -23.901  17.162  10.038  1.00 81.33           C  
ATOM   2702  HA  GLU A 175     -23.038  16.513   9.893  1.00 81.33           H  
ATOM   2703  C   GLU A 175     -23.501  18.279  11.022  1.00 81.33           C  
ATOM   2704  CB  GLU A 175     -24.304  17.759   8.686  1.00 81.33           C  
ATOM   2705  HB2 GLU A 175     -25.089  18.496   8.855  1.00 81.33           H  
ATOM   2706  HB3 GLU A 175     -24.705  16.966   8.055  1.00 81.33           H  
ATOM   2707  O   GLU A 175     -22.322  18.497  11.297  1.00 81.33           O  
ATOM   2708  CG  GLU A 175     -23.128  18.415   7.952  1.00 81.33           C  
ATOM   2709  HG2 GLU A 175     -22.372  17.655   7.753  1.00 81.33           H  
ATOM   2710  HG3 GLU A 175     -22.687  19.178   8.592  1.00 81.33           H  
ATOM   2711  CD  GLU A 175     -23.561  19.070   6.636  1.00 81.33           C  
ATOM   2712  OE1 GLU A 175     -22.677  19.660   5.982  1.00 81.33           O  
ATOM   2713  OE2 GLU A 175     -24.776  19.102   6.349  1.00 81.33           O  
ATOM   2714  N   ASN A 176     -24.486  18.935  11.644  1.00 83.72           N  
ATOM   2715  H   ASN A 176     -25.434  18.712  11.375  1.00 83.72           H  
ATOM   2716  CA  ASN A 176     -24.251  19.963  12.659  1.00 83.72           C  
ATOM   2717  HA  ASN A 176     -23.580  20.717  12.247  1.00 83.72           H  
ATOM   2718  C   ASN A 176     -23.568  19.412  13.920  1.00 83.72           C  
ATOM   2719  CB  ASN A 176     -25.594  20.623  13.009  1.00 83.72           C  
ATOM   2720  HB2 ASN A 176     -25.460  21.275  13.872  1.00 83.72           H  
ATOM   2721  HB3 ASN A 176     -26.323  19.857  13.272  1.00 83.72           H  
ATOM   2722  O   ASN A 176     -22.683  20.066  14.470  1.00 83.72           O  
ATOM   2723  CG  ASN A 176     -26.133  21.479  11.879  1.00 83.72           C  
ATOM   2724  ND2 ASN A 176     -27.435  21.611  11.779  1.00 83.72           N  
ATOM   2725 HD21 ASN A 176     -27.769  22.156  10.998  1.00 83.72           H  
ATOM   2726 HD22 ASN A 176     -28.059  21.131  12.412  1.00 83.72           H  
ATOM   2727  OD1 ASN A 176     -25.396  22.046  11.086  1.00 83.72           O  
ATOM   2728  N   ILE A 177     -23.947  18.209  14.360  1.00 86.07           N  
ATOM   2729  H   ILE A 177     -24.570  17.666  13.780  1.00 86.07           H  
ATOM   2730  CA  ILE A 177     -23.358  17.549  15.534  1.00 86.07           C  
ATOM   2731  HA  ILE A 177     -23.307  18.264  16.355  1.00 86.07           H  
ATOM   2732  C   ILE A 177     -21.925  17.125  15.218  1.00 86.07           C  
ATOM   2733  CB  ILE A 177     -24.237  16.358  15.984  1.00 86.07           C  
ATOM   2734  HB  ILE A 177     -24.415  15.707  15.128  1.00 86.07           H  
ATOM   2735  O   ILE A 177     -21.032  17.327  16.038  1.00 86.07           O  
ATOM   2736  CG1 ILE A 177     -25.594  16.901  16.488  1.00 86.07           C  
ATOM   2737 HG12 ILE A 177     -26.024  17.565  15.738  1.00 86.07           H  
ATOM   2738 HG13 ILE A 177     -25.434  17.485  17.394  1.00 86.07           H  
ATOM   2739  CG2 ILE A 177     -23.544  15.519  17.076  1.00 86.07           C  
ATOM   2740 HG21 ILE A 177     -23.342  16.133  17.954  1.00 86.07           H  
ATOM   2741 HG22 ILE A 177     -24.173  14.678  17.368  1.00 86.07           H  
ATOM   2742 HG23 ILE A 177     -22.609  15.096  16.710  1.00 86.07           H  
ATOM   2743  CD1 ILE A 177     -26.646  15.827  16.772  1.00 86.07           C  
ATOM   2744 HD11 ILE A 177     -26.814  15.234  15.873  1.00 86.07           H  
ATOM   2745 HD12 ILE A 177     -27.584  16.309  17.049  1.00 86.07           H  
ATOM   2746 HD13 ILE A 177     -26.334  15.188  17.598  1.00 86.07           H  
ATOM   2747  N   ALA A 178     -21.676  16.620  14.009  1.00 85.83           N  
ATOM   2748  H   ALA A 178     -22.450  16.464  13.379  1.00 85.83           H  
ATOM   2749  CA  ALA A 178     -20.335  16.277  13.557  1.00 85.83           C  
ATOM   2750  HA  ALA A 178     -19.889  15.600  14.286  1.00 85.83           H  
ATOM   2751  C   ALA A 178     -19.423  17.521  13.469  1.00 85.83           C  
ATOM   2752  CB  ALA A 178     -20.470  15.522  12.235  1.00 85.83           C  
ATOM   2753  HB1 ALA A 178     -20.884  16.175  11.467  1.00 85.83           H  
ATOM   2754  HB2 ALA A 178     -19.490  15.158  11.928  1.00 85.83           H  
ATOM   2755  HB3 ALA A 178     -21.131  14.665  12.364  1.00 85.83           H  
ATOM   2756  O   ALA A 178     -18.305  17.496  13.987  1.00 85.83           O  
ATOM   2757  N   ARG A 179     -19.919  18.648  12.929  1.00 85.03           N  
ATOM   2758  H   ARG A 179     -20.820  18.590  12.476  1.00 85.03           H  
ATOM   2759  CA  ARG A 179     -19.210  19.948  12.947  1.00 85.03           C  
ATOM   2760  HA  ARG A 179     -18.232  19.848  12.476  1.00 85.03           H  
ATOM   2761  C   ARG A 179     -18.916  20.423  14.362  1.00 85.03           C  
ATOM   2762  CB  ARG A 179     -20.017  21.025  12.204  1.00 85.03           C  
ATOM   2763  HB2 ARG A 179     -19.586  21.999  12.435  1.00 85.03           H  
ATOM   2764  HB3 ARG A 179     -21.043  21.016  12.573  1.00 85.03           H  
ATOM   2765  O   ARG A 179     -17.810  20.883  14.646  1.00 85.03           O  
ATOM   2766  CG  ARG A 179     -20.026  20.871  10.677  1.00 85.03           C  
ATOM   2767  HG2 ARG A 179     -19.012  20.962  10.288  1.00 85.03           H  
ATOM   2768  HG3 ARG A 179     -20.438  19.902  10.398  1.00 85.03           H  
ATOM   2769  CD  ARG A 179     -20.901  21.975  10.083  1.00 85.03           C  
ATOM   2770  HD2 ARG A 179     -21.866  21.948  10.590  1.00 85.03           H  
ATOM   2771  HD3 ARG A 179     -20.436  22.943  10.270  1.00 85.03           H  
ATOM   2772  NE  ARG A 179     -21.109  21.809   8.637  1.00 85.03           N  
ATOM   2773  HE  ARG A 179     -20.397  21.331   8.104  1.00 85.03           H  
ATOM   2774  NH1 ARG A 179     -23.206  22.773   8.494  1.00 85.03           N  
ATOM   2775 HH11 ARG A 179     -23.952  23.044   7.870  1.00 85.03           H  
ATOM   2776 HH12 ARG A 179     -23.359  22.715   9.491  1.00 85.03           H  
ATOM   2777  NH2 ARG A 179     -22.178  22.126   6.662  1.00 85.03           N  
ATOM   2778 HH21 ARG A 179     -23.012  21.718   6.264  1.00 85.03           H  
ATOM   2779 HH22 ARG A 179     -21.399  21.674   6.205  1.00 85.03           H  
ATOM   2780  CZ  ARG A 179     -22.155  22.231   7.949  1.00 85.03           C  
ATOM   2781  N   GLN A 180     -19.888  20.296  15.261  1.00 88.25           N  
ATOM   2782  H   GLN A 180     -20.784  19.945  14.956  1.00 88.25           H  
ATOM   2783  CA  GLN A 180     -19.714  20.661  16.660  1.00 88.25           C  
ATOM   2784  HA  GLN A 180     -19.353  21.689  16.699  1.00 88.25           H  
ATOM   2785  C   GLN A 180     -18.664  19.777  17.342  1.00 88.25           C  
ATOM   2786  CB  GLN A 180     -21.070  20.596  17.370  1.00 88.25           C  
ATOM   2787  HB2 GLN A 180     -21.400  19.560  17.439  1.00 88.25           H  
ATOM   2788  HB3 GLN A 180     -21.800  21.156  16.786  1.00 88.25           H  
ATOM   2789  O   GLN A 180     -17.823  20.305  18.066  1.00 88.25           O  
ATOM   2790  CG  GLN A 180     -21.009  21.206  18.777  1.00 88.25           C  
ATOM   2791  HG2 GLN A 180     -20.281  20.667  19.382  1.00 88.25           H  
ATOM   2792  HG3 GLN A 180     -20.691  22.246  18.703  1.00 88.25           H  
ATOM   2793  CD  GLN A 180     -22.357  21.164  19.490  1.00 88.25           C  
ATOM   2794  NE2 GLN A 180     -22.430  21.620  20.721  1.00 88.25           N  
ATOM   2795 HE21 GLN A 180     -23.344  21.548  21.145  1.00 88.25           H  
ATOM   2796 HE22 GLN A 180     -21.610  21.929  21.224  1.00 88.25           H  
ATOM   2797  OE1 GLN A 180     -23.372  20.738  18.972  1.00 88.25           O  
ATOM   2798  N   ALA A 181     -18.668  18.468  17.084  1.00 89.00           N  
ATOM   2799  H   ALA A 181     -19.402  18.091  16.502  1.00 89.00           H  
ATOM   2800  CA  ALA A 181     -17.698  17.530  17.639  1.00 89.00           C  
ATOM   2801  HA  ALA A 181     -17.712  17.614  18.725  1.00 89.00           H  
ATOM   2802  C   ALA A 181     -16.268  17.848  17.177  1.00 89.00           C  
ATOM   2803  CB  ALA A 181     -18.117  16.103  17.267  1.00 89.00           C  
ATOM   2804  HB1 ALA A 181     -18.113  15.976  16.184  1.00 89.00           H  
ATOM   2805  HB2 ALA A 181     -17.419  15.394  17.711  1.00 89.00           H  
ATOM   2806  HB3 ALA A 181     -19.118  15.899  17.647  1.00 89.00           H  
ATOM   2807  O   ALA A 181     -15.364  17.892  18.008  1.00 89.00           O  
ATOM   2808  N   ILE A 182     -16.062  18.156  15.893  1.00 87.70           N  
ATOM   2809  H   ILE A 182     -16.830  18.069  15.242  1.00 87.70           H  
ATOM   2810  CA  ILE A 182     -14.738  18.549  15.384  1.00 87.70           C  
ATOM   2811  HA  ILE A 182     -14.008  17.821  15.737  1.00 87.70           H  
ATOM   2812  C   ILE A 182     -14.295  19.889  15.968  1.00 87.70           C  
ATOM   2813  CB  ILE A 182     -14.706  18.526  13.843  1.00 87.70           C  
ATOM   2814  HB  ILE A 182     -15.557  19.084  13.454  1.00 87.70           H  
ATOM   2815  O   ILE A 182     -13.167  20.004  16.434  1.00 87.70           O  
ATOM   2816  CG1 ILE A 182     -14.833  17.045  13.423  1.00 87.70           C  
ATOM   2817 HG12 ILE A 182     -15.814  16.684  13.734  1.00 87.70           H  
ATOM   2818 HG13 ILE A 182     -14.075  16.447  13.927  1.00 87.70           H  
ATOM   2819  CG2 ILE A 182     -13.417  19.166  13.293  1.00 87.70           C  
ATOM   2820 HG21 ILE A 182     -13.398  19.123  12.204  1.00 87.70           H  
ATOM   2821 HG22 ILE A 182     -13.353  20.220  13.565  1.00 87.70           H  
ATOM   2822 HG23 ILE A 182     -12.540  18.649  13.681  1.00 87.70           H  
ATOM   2823  CD1 ILE A 182     -14.712  16.796  11.928  1.00 87.70           C  
ATOM   2824 HD11 ILE A 182     -13.672  16.872  11.612  1.00 87.70           H  
ATOM   2825 HD12 ILE A 182     -15.294  17.564  11.418  1.00 87.70           H  
ATOM   2826 HD13 ILE A 182     -15.094  15.805  11.682  1.00 87.70           H  
ATOM   2827  N   LYS A 183     -15.191  20.878  16.062  1.00 87.63           N  
ATOM   2828  H   LYS A 183     -16.098  20.749  15.637  1.00 87.63           H  
ATOM   2829  CA  LYS A 183     -14.870  22.151  16.722  1.00 87.63           C  
ATOM   2830  HA  LYS A 183     -14.000  22.577  16.223  1.00 87.63           H  
ATOM   2831  C   LYS A 183     -14.472  21.953  18.188  1.00 87.63           C  
ATOM   2832  CB  LYS A 183     -16.059  23.106  16.568  1.00 87.63           C  
ATOM   2833  HB2 LYS A 183     -16.314  23.177  15.511  1.00 87.63           H  
ATOM   2834  HB3 LYS A 183     -16.920  22.709  17.106  1.00 87.63           H  
ATOM   2835  O   LYS A 183     -13.531  22.588  18.656  1.00 87.63           O  
ATOM   2836  CG  LYS A 183     -15.726  24.509  17.093  1.00 87.63           C  
ATOM   2837  HG2 LYS A 183     -14.845  24.885  16.572  1.00 87.63           H  
ATOM   2838  HG3 LYS A 183     -15.515  24.463  18.161  1.00 87.63           H  
ATOM   2839  CD  LYS A 183     -16.899  25.464  16.861  1.00 87.63           C  
ATOM   2840  HD2 LYS A 183     -17.774  25.099  17.399  1.00 87.63           H  
ATOM   2841  HD3 LYS A 183     -17.120  25.501  15.794  1.00 87.63           H  
ATOM   2842  CE  LYS A 183     -16.520  26.861  17.359  1.00 87.63           C  
ATOM   2843  HE2 LYS A 183     -15.606  27.167  16.849  1.00 87.63           H  
ATOM   2844  HE3 LYS A 183     -16.299  26.806  18.425  1.00 87.63           H  
ATOM   2845  NZ  LYS A 183     -17.599  27.844  17.097  1.00 87.63           N  
ATOM   2846  HZ1 LYS A 183     -17.782  27.897  16.105  1.00 87.63           H  
ATOM   2847  HZ2 LYS A 183     -17.320  28.763  17.409  1.00 87.63           H  
ATOM   2848  HZ3 LYS A 183     -18.452  27.580  17.569  1.00 87.63           H  
ATOM   2849  N   GLN A 184     -15.173  21.080  18.917  1.00 90.35           N  
ATOM   2850  H   GLN A 184     -15.936  20.588  18.473  1.00 90.35           H  
ATOM   2851  CA  GLN A 184     -14.814  20.733  20.296  1.00 90.35           C  
ATOM   2852  HA  GLN A 184     -14.696  21.650  20.873  1.00 90.35           H  
ATOM   2853  C   GLN A 184     -13.462  20.021  20.368  1.00 90.35           C  
ATOM   2854  CB  GLN A 184     -15.910  19.873  20.950  1.00 90.35           C  
ATOM   2855  HB2 GLN A 184     -16.170  19.045  20.290  1.00 90.35           H  
ATOM   2856  HB3 GLN A 184     -15.519  19.449  21.875  1.00 90.35           H  
ATOM   2857  O   GLN A 184     -12.661  20.342  21.240  1.00 90.35           O  
ATOM   2858  CG  GLN A 184     -17.182  20.663  21.287  1.00 90.35           C  
ATOM   2859  HG2 GLN A 184     -17.626  21.050  20.370  1.00 90.35           H  
ATOM   2860  HG3 GLN A 184     -17.903  19.991  21.751  1.00 90.35           H  
ATOM   2861  CD  GLN A 184     -16.942  21.834  22.234  1.00 90.35           C  
ATOM   2862  NE2 GLN A 184     -17.653  22.928  22.068  1.00 90.35           N  
ATOM   2863 HE21 GLN A 184     -18.332  22.990  21.323  1.00 90.35           H  
ATOM   2864 HE22 GLN A 184     -17.460  23.663  22.733  1.00 90.35           H  
ATOM   2865  OE1 GLN A 184     -16.124  21.812  23.133  1.00 90.35           O  
ATOM   2866  N   LEU A 185     -13.170  19.117  19.430  1.00 89.95           N  
ATOM   2867  H   LEU A 185     -13.872  18.880  18.744  1.00 89.95           H  
ATOM   2868  CA  LEU A 185     -11.870  18.458  19.328  1.00 89.95           C  
ATOM   2869  HA  LEU A 185     -11.678  17.943  20.270  1.00 89.95           H  
ATOM   2870  C   LEU A 185     -10.735  19.474  19.127  1.00 89.95           C  
ATOM   2871  CB  LEU A 185     -11.948  17.417  18.202  1.00 89.95           C  
ATOM   2872  HB2 LEU A 185     -12.135  17.930  17.258  1.00 89.95           H  
ATOM   2873  HB3 LEU A 185     -12.793  16.757  18.397  1.00 89.95           H  
ATOM   2874  O   LEU A 185      -9.756  19.431  19.867  1.00 89.95           O  
ATOM   2875  CG  LEU A 185     -10.687  16.561  18.020  1.00 89.95           C  
ATOM   2876  HG  LEU A 185      -9.831  17.198  17.800  1.00 89.95           H  
ATOM   2877  CD1 LEU A 185     -10.383  15.720  19.262  1.00 89.95           C  
ATOM   2878 HD11 LEU A 185     -10.108  16.371  20.092  1.00 89.95           H  
ATOM   2879 HD12 LEU A 185      -9.536  15.065  19.058  1.00 89.95           H  
ATOM   2880 HD13 LEU A 185     -11.252  15.119  19.531  1.00 89.95           H  
ATOM   2881  CD2 LEU A 185     -10.935  15.630  16.833  1.00 89.95           C  
ATOM   2882 HD21 LEU A 185     -11.820  15.017  17.003  1.00 89.95           H  
ATOM   2883 HD22 LEU A 185     -10.074  14.978  16.684  1.00 89.95           H  
ATOM   2884 HD23 LEU A 185     -11.068  16.222  15.927  1.00 89.95           H  
ATOM   2885  N   SER A 186     -10.901  20.447  18.226  1.00 89.19           N  
ATOM   2886  H   SER A 186     -11.681  20.397  17.587  1.00 89.19           H  
ATOM   2887  CA  SER A 186      -9.917  21.520  18.029  1.00 89.19           C  
ATOM   2888  HA  SER A 186      -8.954  21.071  17.787  1.00 89.19           H  
ATOM   2889  C   SER A 186      -9.726  22.377  19.286  1.00 89.19           C  
ATOM   2890  CB  SER A 186     -10.329  22.425  16.865  1.00 89.19           C  
ATOM   2891  HB2 SER A 186      -9.538  23.152  16.679  1.00 89.19           H  
ATOM   2892  HB3 SER A 186     -11.242  22.960  17.128  1.00 89.19           H  
ATOM   2893  O   SER A 186      -8.599  22.733  19.618  1.00 89.19           O  
ATOM   2894  OG  SER A 186     -10.563  21.678  15.690  1.00 89.19           O  
ATOM   2895  HG  SER A 186      -9.766  21.202  15.447  1.00 89.19           H  
ATOM   2896  N   ILE A 187     -10.799  22.676  20.032  1.00 90.87           N  
ATOM   2897  H   ILE A 187     -11.703  22.364  19.707  1.00 90.87           H  
ATOM   2898  CA  ILE A 187     -10.709  23.404  21.312  1.00 90.87           C  
ATOM   2899  HA  ILE A 187     -10.162  24.332  21.145  1.00 90.87           H  
ATOM   2900  C   ILE A 187      -9.910  22.602  22.348  1.00 90.87           C  
ATOM   2901  CB  ILE A 187     -12.121  23.759  21.843  1.00 90.87           C  
ATOM   2902  HB  ILE A 187     -12.733  22.857  21.827  1.00 90.87           H  
ATOM   2903  O   ILE A 187      -9.102  23.180  23.075  1.00 90.87           O  
ATOM   2904  CG1 ILE A 187     -12.787  24.824  20.942  1.00 90.87           C  
ATOM   2905 HG12 ILE A 187     -12.614  24.582  19.893  1.00 90.87           H  
ATOM   2906 HG13 ILE A 187     -12.324  25.793  21.125  1.00 90.87           H  
ATOM   2907  CG2 ILE A 187     -12.076  24.276  23.297  1.00 90.87           C  
ATOM   2908 HG21 ILE A 187     -13.073  24.560  23.634  1.00 90.87           H  
ATOM   2909 HG22 ILE A 187     -11.403  25.131  23.364  1.00 90.87           H  
ATOM   2910 HG23 ILE A 187     -11.726  23.488  23.963  1.00 90.87           H  
ATOM   2911  CD1 ILE A 187     -14.305  24.944  21.147  1.00 90.87           C  
ATOM   2912 HD11 ILE A 187     -14.534  25.316  22.146  1.00 90.87           H  
ATOM   2913 HD12 ILE A 187     -14.709  25.643  20.416  1.00 90.87           H  
ATOM   2914 HD13 ILE A 187     -14.777  23.972  21.003  1.00 90.87           H  
ATOM   2915  N   ILE A 188     -10.123  21.285  22.425  1.00 91.19           N  
ATOM   2916  H   ILE A 188     -10.805  20.873  21.804  1.00 91.19           H  
ATOM   2917  CA  ILE A 188      -9.400  20.401  23.350  1.00 91.19           C  
ATOM   2918  HA  ILE A 188      -9.511  20.788  24.364  1.00 91.19           H  
ATOM   2919  C   ILE A 188      -7.900  20.415  23.038  1.00 91.19           C  
ATOM   2920  CB  ILE A 188      -9.998  18.974  23.311  1.00 91.19           C  
ATOM   2921  HB  ILE A 188     -10.077  18.659  22.271  1.00 91.19           H  
ATOM   2922  O   ILE A 188      -7.102  20.621  23.950  1.00 91.19           O  
ATOM   2923  CG1 ILE A 188     -11.408  18.960  23.946  1.00 91.19           C  
ATOM   2924 HG12 ILE A 188     -11.966  19.843  23.635  1.00 91.19           H  
ATOM   2925 HG13 ILE A 188     -11.321  18.998  25.031  1.00 91.19           H  
ATOM   2926  CG2 ILE A 188      -9.107  17.958  24.047  1.00 91.19           C  
ATOM   2927 HG21 ILE A 188      -9.557  16.966  24.020  1.00 91.19           H  
ATOM   2928 HG22 ILE A 188      -8.968  18.267  25.084  1.00 91.19           H  
ATOM   2929 HG23 ILE A 188      -8.133  17.882  23.563  1.00 91.19           H  
ATOM   2930  CD1 ILE A 188     -12.233  17.731  23.549  1.00 91.19           C  
ATOM   2931 HD11 ILE A 188     -13.239  17.824  23.959  1.00 91.19           H  
ATOM   2932 HD12 ILE A 188     -11.782  16.814  23.928  1.00 91.19           H  
ATOM   2933 HD13 ILE A 188     -12.304  17.679  22.463  1.00 91.19           H  
ATOM   2934  N   VAL A 189      -7.520  20.261  21.766  1.00 89.82           N  
ATOM   2935  H   VAL A 189      -8.231  20.096  21.068  1.00 89.82           H  
ATOM   2936  CA  VAL A 189      -6.109  20.253  21.333  1.00 89.82           C  
ATOM   2937  HA  VAL A 189      -5.558  19.537  21.942  1.00 89.82           H  
ATOM   2938  C   VAL A 189      -5.442  21.615  21.550  1.00 89.82           C  
ATOM   2939  CB  VAL A 189      -6.004  19.808  19.861  1.00 89.82           C  
ATOM   2940  HB  VAL A 189      -6.620  20.463  19.246  1.00 89.82           H  
ATOM   2941  O   VAL A 189      -4.309  21.676  22.019  1.00 89.82           O  
ATOM   2942  CG1 VAL A 189      -4.564  19.857  19.340  1.00 89.82           C  
ATOM   2943 HG11 VAL A 189      -3.905  19.281  19.990  1.00 89.82           H  
ATOM   2944 HG12 VAL A 189      -4.520  19.446  18.331  1.00 89.82           H  
ATOM   2945 HG13 VAL A 189      -4.207  20.886  19.292  1.00 89.82           H  
ATOM   2946  CG2 VAL A 189      -6.501  18.366  19.695  1.00 89.82           C  
ATOM   2947 HG21 VAL A 189      -7.535  18.264  20.025  1.00 89.82           H  
ATOM   2948 HG22 VAL A 189      -6.454  18.102  18.638  1.00 89.82           H  
ATOM   2949 HG23 VAL A 189      -5.875  17.683  20.269  1.00 89.82           H  
ATOM   2950  N   GLN A 190      -6.153  22.719  21.294  1.00 89.07           N  
ATOM   2951  H   GLN A 190      -7.063  22.621  20.868  1.00 89.07           H  
ATOM   2952  CA  GLN A 190      -5.644  24.070  21.569  1.00 89.07           C  
ATOM   2953  HA  GLN A 190      -4.686  24.199  21.066  1.00 89.07           H  
ATOM   2954  C   GLN A 190      -5.400  24.320  23.064  1.00 89.07           C  
ATOM   2955  CB  GLN A 190      -6.635  25.117  21.041  1.00 89.07           C  
ATOM   2956  HB2 GLN A 190      -7.644  24.848  21.353  1.00 89.07           H  
ATOM   2957  HB3 GLN A 190      -6.393  26.087  21.476  1.00 89.07           H  
ATOM   2958  O   GLN A 190      -4.466  25.038  23.420  1.00 89.07           O  
ATOM   2959  CG  GLN A 190      -6.582  25.259  19.515  1.00 89.07           C  
ATOM   2960  HG2 GLN A 190      -5.604  25.646  19.229  1.00 89.07           H  
ATOM   2961  HG3 GLN A 190      -6.700  24.283  19.044  1.00 89.07           H  
ATOM   2962  CD  GLN A 190      -7.653  26.199  18.970  1.00 89.07           C  
ATOM   2963  NE2 GLN A 190      -7.771  26.302  17.665  1.00 89.07           N  
ATOM   2964 HE21 GLN A 190      -8.470  26.944  17.320  1.00 89.07           H  
ATOM   2965 HE22 GLN A 190      -7.179  25.751  17.059  1.00 89.07           H  
ATOM   2966  OE1 GLN A 190      -8.394  26.866  19.679  1.00 89.07           O  
ATOM   2967  N   LYS A 191      -6.241  23.759  23.943  1.00 88.54           N  
ATOM   2968  H   LYS A 191      -6.996  23.196  23.579  1.00 88.54           H  
ATOM   2969  CA  LYS A 191      -6.108  23.910  25.401  1.00 88.54           C  
ATOM   2970  HA  LYS A 191      -5.778  24.924  25.624  1.00 88.54           H  
ATOM   2971  C   LYS A 191      -5.036  23.003  25.999  1.00 88.54           C  
ATOM   2972  CB  LYS A 191      -7.461  23.657  26.079  1.00 88.54           C  
ATOM   2973  HB2 LYS A 191      -7.290  23.478  27.141  1.00 88.54           H  
ATOM   2974  HB3 LYS A 191      -7.929  22.769  25.655  1.00 88.54           H  
ATOM   2975  O   LYS A 191      -4.336  23.430  26.913  1.00 88.54           O  
ATOM   2976  CG  LYS A 191      -8.390  24.867  25.940  1.00 88.54           C  
ATOM   2977  HG2 LYS A 191      -8.587  25.071  24.887  1.00 88.54           H  
ATOM   2978  HG3 LYS A 191      -7.899  25.735  26.378  1.00 88.54           H  
ATOM   2979  CD  LYS A 191      -9.712  24.615  26.670  1.00 88.54           C  
ATOM   2980  HD2 LYS A 191     -10.268  23.836  26.148  1.00 88.54           H  
ATOM   2981  HD3 LYS A 191      -9.512  24.285  27.690  1.00 88.54           H  
ATOM   2982  CE  LYS A 191     -10.514  25.915  26.702  1.00 88.54           C  
ATOM   2983  HE2 LYS A 191     -10.673  26.254  25.679  1.00 88.54           H  
ATOM   2984  HE3 LYS A 191      -9.916  26.665  27.220  1.00 88.54           H  
ATOM   2985  NZ  LYS A 191     -11.808  25.734  27.394  1.00 88.54           N  
ATOM   2986  HZ1 LYS A 191     -12.421  25.117  26.880  1.00 88.54           H  
ATOM   2987  HZ2 LYS A 191     -11.724  25.207  28.251  1.00 88.54           H  
ATOM   2988  HZ3 LYS A 191     -12.286  26.601  27.591  1.00 88.54           H  
ATOM   2989  N   ASP A 192      -4.919  21.773  25.508  1.00 87.36           N  
ATOM   2990  H   ASP A 192      -5.549  21.486  24.772  1.00 87.36           H  
ATOM   2991  CA  ASP A 192      -3.917  20.803  25.947  1.00 87.36           C  
ATOM   2992  HA  ASP A 192      -3.143  21.315  26.519  1.00 87.36           H  
ATOM   2993  C   ASP A 192      -3.255  20.132  24.729  1.00 87.36           C  
ATOM   2994  CB  ASP A 192      -4.548  19.789  26.916  1.00 87.36           C  
ATOM   2995  HB2 ASP A 192      -5.322  19.226  26.397  1.00 87.36           H  
ATOM   2996  HB3 ASP A 192      -5.024  20.337  27.730  1.00 87.36           H  
ATOM   2997  O   ASP A 192      -3.760  19.123  24.219  1.00 87.36           O  
ATOM   2998  CG  ASP A 192      -3.529  18.812  27.526  1.00 87.36           C  
ATOM   2999  OD1 ASP A 192      -2.342  18.800  27.113  1.00 87.36           O  
ATOM   3000  OD2 ASP A 192      -3.926  18.026  28.416  1.00 87.36           O  
ATOM   3001  N   PRO A 193      -2.085  20.640  24.293  1.00 88.47           N  
ATOM   3002  CA  PRO A 193      -1.335  20.069  23.176  1.00 88.47           C  
ATOM   3003  HA  PRO A 193      -1.945  20.141  22.275  1.00 88.47           H  
ATOM   3004  C   PRO A 193      -0.934  18.604  23.387  1.00 88.47           C  
ATOM   3005  CB  PRO A 193      -0.097  20.960  23.020  1.00 88.47           C  
ATOM   3006  HB2 PRO A 193       0.203  21.046  21.976  1.00 88.47           H  
ATOM   3007  HB3 PRO A 193       0.725  20.569  23.621  1.00 88.47           H  
ATOM   3008  O   PRO A 193      -0.693  17.881  22.426  1.00 88.47           O  
ATOM   3009  CG  PRO A 193      -0.544  22.302  23.594  1.00 88.47           C  
ATOM   3010  HG2 PRO A 193      -1.110  22.851  22.840  1.00 88.47           H  
ATOM   3011  HG3 PRO A 193       0.298  22.894  23.953  1.00 88.47           H  
ATOM   3012  CD  PRO A 193      -1.475  21.890  24.728  1.00 88.47           C  
ATOM   3013  HD2 PRO A 193      -0.901  21.718  25.639  1.00 88.47           H  
ATOM   3014  HD3 PRO A 193      -2.221  22.668  24.889  1.00 88.47           H  
ATOM   3015  N   SER A 194      -0.901  18.105  24.631  1.00 86.81           N  
ATOM   3016  H   SER A 194      -1.237  18.672  25.396  1.00 86.81           H  
ATOM   3017  CA  SER A 194      -0.584  16.693  24.887  1.00 86.81           C  
ATOM   3018  HA  SER A 194       0.317  16.457  24.321  1.00 86.81           H  
ATOM   3019  C   SER A 194      -1.667  15.725  24.390  1.00 86.81           C  
ATOM   3020  CB  SER A 194      -0.263  16.463  26.368  1.00 86.81           C  
ATOM   3021  HB2 SER A 194       0.380  17.268  26.725  1.00 86.81           H  
ATOM   3022  HB3 SER A 194       0.293  15.528  26.448  1.00 86.81           H  
ATOM   3023  O   SER A 194      -1.435  14.514  24.343  1.00 86.81           O  
ATOM   3024  OG  SER A 194      -1.408  16.368  27.200  1.00 86.81           O  
ATOM   3025  HG  SER A 194      -1.823  17.233  27.217  1.00 86.81           H  
ATOM   3026  N   LEU A 195      -2.845  16.240  24.019  1.00 90.10           N  
ATOM   3027  H   LEU A 195      -2.968  17.239  24.103  1.00 90.10           H  
ATOM   3028  CA  LEU A 195      -3.974  15.475  23.489  1.00 90.10           C  
ATOM   3029  HA  LEU A 195      -3.853  14.432  23.781  1.00 90.10           H  
ATOM   3030  C   LEU A 195      -4.036  15.464  21.954  1.00 90.10           C  
ATOM   3031  CB  LEU A 195      -5.282  16.000  24.111  1.00 90.10           C  
ATOM   3032  HB2 LEU A 195      -6.111  15.392  23.748  1.00 90.10           H  
ATOM   3033  HB3 LEU A 195      -5.443  17.020  23.764  1.00 90.10           H  
ATOM   3034  O   LEU A 195      -4.877  14.753  21.403  1.00 90.10           O  
ATOM   3035  CG  LEU A 195      -5.304  15.999  25.651  1.00 90.10           C  
ATOM   3036  HG  LEU A 195      -4.515  16.653  26.025  1.00 90.10           H  
ATOM   3037  CD1 LEU A 195      -6.640  16.528  26.167  1.00 90.10           C  
ATOM   3038 HD11 LEU A 195      -6.797  17.528  25.764  1.00 90.10           H  
ATOM   3039 HD12 LEU A 195      -6.605  16.606  27.254  1.00 90.10           H  
ATOM   3040 HD13 LEU A 195      -7.458  15.877  25.860  1.00 90.10           H  
ATOM   3041  CD2 LEU A 195      -5.093  14.601  26.239  1.00 90.10           C  
ATOM   3042 HD21 LEU A 195      -5.199  14.662  27.322  1.00 90.10           H  
ATOM   3043 HD22 LEU A 195      -5.822  13.905  25.825  1.00 90.10           H  
ATOM   3044 HD23 LEU A 195      -4.081  14.270  26.006  1.00 90.10           H  
ATOM   3045  N   GLU A 196      -3.132  16.169  21.266  1.00 90.75           N  
ATOM   3046  H   GLU A 196      -2.471  16.738  21.775  1.00 90.75           H  
ATOM   3047  CA  GLU A 196      -3.051  16.237  19.795  1.00 90.75           C  
ATOM   3048  HA  GLU A 196      -3.918  16.764  19.396  1.00 90.75           H  
ATOM   3049  C   GLU A 196      -3.009  14.845  19.146  1.00 90.75           C  
ATOM   3050  CB  GLU A 196      -1.790  17.035  19.432  1.00 90.75           C  
ATOM   3051  HB2 GLU A 196      -0.918  16.474  19.769  1.00 90.75           H  
ATOM   3052  HB3 GLU A 196      -1.819  17.987  19.962  1.00 90.75           H  
ATOM   3053  O   GLU A 196      -3.622  14.606  18.107  1.00 90.75           O  
ATOM   3054  CG  GLU A 196      -1.662  17.324  17.928  1.00 90.75           C  
ATOM   3055  HG2 GLU A 196      -1.674  16.381  17.383  1.00 90.75           H  
ATOM   3056  HG3 GLU A 196      -2.523  17.914  17.614  1.00 90.75           H  
ATOM   3057  CD  GLU A 196      -0.366  18.072  17.567  1.00 90.75           C  
ATOM   3058  OE1 GLU A 196      -0.171  18.336  16.361  1.00 90.75           O  
ATOM   3059  OE2 GLU A 196       0.465  18.312  18.475  1.00 90.75           O  
ATOM   3060  N   MET A 197      -2.384  13.866  19.813  1.00 90.93           N  
ATOM   3061  H   MET A 197      -1.901  14.121  20.662  1.00 90.93           H  
ATOM   3062  CA  MET A 197      -2.327  12.486  19.323  1.00 90.93           C  
ATOM   3063  HA  MET A 197      -1.784  12.502  18.378  1.00 90.93           H  
ATOM   3064  C   MET A 197      -3.712  11.886  19.019  1.00 90.93           C  
ATOM   3065  CB  MET A 197      -1.541  11.602  20.306  1.00 90.93           C  
ATOM   3066  HB2 MET A 197      -0.560  12.048  20.473  1.00 90.93           H  
ATOM   3067  HB3 MET A 197      -1.393  10.628  19.840  1.00 90.93           H  
ATOM   3068  O   MET A 197      -3.822  11.056  18.120  1.00 90.93           O  
ATOM   3069  CG  MET A 197      -2.231  11.400  21.666  1.00 90.93           C  
ATOM   3070  HG2 MET A 197      -2.414  12.378  22.111  1.00 90.93           H  
ATOM   3071  HG3 MET A 197      -3.195  10.917  21.509  1.00 90.93           H  
ATOM   3072  SD  MET A 197      -1.298  10.407  22.869  1.00 90.93           S  
ATOM   3073  CE  MET A 197      -1.376   8.788  22.073  1.00 90.93           C  
ATOM   3074  HE1 MET A 197      -0.823   8.821  21.134  1.00 90.93           H  
ATOM   3075  HE2 MET A 197      -2.418   8.530  21.887  1.00 90.93           H  
ATOM   3076  HE3 MET A 197      -0.931   8.037  22.726  1.00 90.93           H  
ATOM   3077  N   TYR A 198      -4.767  12.299  19.729  1.00 91.93           N  
ATOM   3078  H   TYR A 198      -4.642  13.069  20.370  1.00 91.93           H  
ATOM   3079  CA  TYR A 198      -6.125  11.784  19.532  1.00 91.93           C  
ATOM   3080  HA  TYR A 198      -6.057  10.737  19.238  1.00 91.93           H  
ATOM   3081  C   TYR A 198      -6.893  12.498  18.416  1.00 91.93           C  
ATOM   3082  CB  TYR A 198      -6.915  11.846  20.846  1.00 91.93           C  
ATOM   3083  HB2 TYR A 198      -7.909  11.432  20.671  1.00 91.93           H  
ATOM   3084  HB3 TYR A 198      -7.040  12.889  21.138  1.00 91.93           H  
ATOM   3085  O   TYR A 198      -7.940  11.999  18.010  1.00 91.93           O  
ATOM   3086  CG  TYR A 198      -6.291  11.070  21.984  1.00 91.93           C  
ATOM   3087  CD1 TYR A 198      -6.406   9.668  22.034  1.00 91.93           C  
ATOM   3088  HD1 TYR A 198      -6.971   9.151  21.272  1.00 91.93           H  
ATOM   3089  CD2 TYR A 198      -5.572  11.753  22.980  1.00 91.93           C  
ATOM   3090  HD2 TYR A 198      -5.487  12.829  22.935  1.00 91.93           H  
ATOM   3091  CE1 TYR A 198      -5.781   8.944  23.066  1.00 91.93           C  
ATOM   3092  HE1 TYR A 198      -5.838   7.866  23.109  1.00 91.93           H  
ATOM   3093  CE2 TYR A 198      -4.932  11.035  24.003  1.00 91.93           C  
ATOM   3094  HE2 TYR A 198      -4.340  11.566  24.734  1.00 91.93           H  
ATOM   3095  OH  TYR A 198      -4.384   8.953  25.020  1.00 91.93           O  
ATOM   3096  HH  TYR A 198      -3.796   9.542  25.498  1.00 91.93           H  
ATOM   3097  CZ  TYR A 198      -5.033   9.630  24.043  1.00 91.93           C  
ATOM   3098  N   GLU A 199      -6.395  13.619  17.891  1.00 88.61           N  
ATOM   3099  H   GLU A 199      -5.498  13.960  18.206  1.00 88.61           H  
ATOM   3100  CA  GLU A 199      -7.115  14.444  16.919  1.00 88.61           C  
ATOM   3101  HA  GLU A 199      -8.054  14.763  17.370  1.00 88.61           H  
ATOM   3102  C   GLU A 199      -7.447  13.669  15.640  1.00 88.61           C  
ATOM   3103  CB  GLU A 199      -6.294  15.701  16.614  1.00 88.61           C  
ATOM   3104  HB2 GLU A 199      -6.049  16.186  17.559  1.00 88.61           H  
ATOM   3105  HB3 GLU A 199      -5.368  15.417  16.114  1.00 88.61           H  
ATOM   3106  O   GLU A 199      -8.617  13.498  15.293  1.00 88.61           O  
ATOM   3107  CG  GLU A 199      -7.078  16.677  15.725  1.00 88.61           C  
ATOM   3108  HG2 GLU A 199      -7.262  16.210  14.758  1.00 88.61           H  
ATOM   3109  HG3 GLU A 199      -8.043  16.872  16.193  1.00 88.61           H  
ATOM   3110  CD  GLU A 199      -6.350  18.008  15.503  1.00 88.61           C  
ATOM   3111  OE1 GLU A 199      -7.020  18.930  14.987  1.00 88.61           O  
ATOM   3112  OE2 GLU A 199      -5.158  18.093  15.862  1.00 88.61           O  
ATOM   3113  N   LYS A 200      -6.427  13.119  14.969  1.00 85.83           N  
ATOM   3114  H   LYS A 200      -5.493  13.312  15.301  1.00 85.83           H  
ATOM   3115  CA  LYS A 200      -6.629  12.373  13.717  1.00 85.83           C  
ATOM   3116  HA  LYS A 200      -7.189  13.023  13.046  1.00 85.83           H  
ATOM   3117  C   LYS A 200      -7.530  11.137  13.903  1.00 85.83           C  
ATOM   3118  CB  LYS A 200      -5.295  12.040  13.018  1.00 85.83           C  
ATOM   3119  HB2 LYS A 200      -5.527  11.399  12.167  1.00 85.83           H  
ATOM   3120  HB3 LYS A 200      -4.621  11.494  13.678  1.00 85.83           H  
ATOM   3121  O   LYS A 200      -8.484  10.992  13.134  1.00 85.83           O  
ATOM   3122  CG  LYS A 200      -4.542  13.274  12.499  1.00 85.83           C  
ATOM   3123  HG2 LYS A 200      -5.238  13.911  11.954  1.00 85.83           H  
ATOM   3124  HG3 LYS A 200      -4.129  13.837  13.336  1.00 85.83           H  
ATOM   3125  CD  LYS A 200      -3.411  12.845  11.545  1.00 85.83           C  
ATOM   3126  HD2 LYS A 200      -2.663  12.266  12.086  1.00 85.83           H  
ATOM   3127  HD3 LYS A 200      -3.845  12.223  10.762  1.00 85.83           H  
ATOM   3128  CE  LYS A 200      -2.751  14.067  10.890  1.00 85.83           C  
ATOM   3129  HE2 LYS A 200      -1.978  14.457  11.553  1.00 85.83           H  
ATOM   3130  HE3 LYS A 200      -3.506  14.846  10.784  1.00 85.83           H  
ATOM   3131  NZ  LYS A 200      -2.198  13.770   9.536  1.00 85.83           N  
ATOM   3132  HZ1 LYS A 200      -1.762  14.587   9.133  1.00 85.83           H  
ATOM   3133  HZ2 LYS A 200      -1.542  13.002   9.523  1.00 85.83           H  
ATOM   3134  HZ3 LYS A 200      -2.916  13.564   8.856  1.00 85.83           H  
ATOM   3135  N   PRO A 201      -7.310  10.253  14.902  1.00 87.30           N  
ATOM   3136  CA  PRO A 201      -8.189   9.100  15.112  1.00 87.30           C  
ATOM   3137  HA  PRO A 201      -8.210   8.509  14.197  1.00 87.30           H  
ATOM   3138  C   PRO A 201      -9.626   9.481  15.476  1.00 87.30           C  
ATOM   3139  CB  PRO A 201      -7.535   8.269  16.220  1.00 87.30           C  
ATOM   3140  HB2 PRO A 201      -7.894   8.588  17.198  1.00 87.30           H  
ATOM   3141  HB3 PRO A 201      -7.703   7.202  16.078  1.00 87.30           H  
ATOM   3142  O   PRO A 201     -10.562   8.865  14.972  1.00 87.30           O  
ATOM   3143  CG  PRO A 201      -6.063   8.635  16.083  1.00 87.30           C  
ATOM   3144  HG2 PRO A 201      -5.618   8.086  15.252  1.00 87.30           H  
ATOM   3145  HG3 PRO A 201      -5.512   8.452  17.006  1.00 87.30           H  
ATOM   3146  CD  PRO A 201      -6.131  10.118  15.749  1.00 87.30           C  
ATOM   3147  HD2 PRO A 201      -6.263  10.694  16.665  1.00 87.30           H  
ATOM   3148  HD3 PRO A 201      -5.202  10.416  15.263  1.00 87.30           H  
ATOM   3149  N   LEU A 202      -9.835  10.508  16.305  1.00 88.84           N  
ATOM   3150  H   LEU A 202      -9.052  11.012  16.696  1.00 88.84           H  
ATOM   3151  CA  LEU A 202     -11.188  10.943  16.661  1.00 88.84           C  
ATOM   3152  HA  LEU A 202     -11.780  10.063  16.910  1.00 88.84           H  
ATOM   3153  C   LEU A 202     -11.903  11.600  15.486  1.00 88.84           C  
ATOM   3154  CB  LEU A 202     -11.156  11.882  17.873  1.00 88.84           C  
ATOM   3155  HB2 LEU A 202     -12.138  12.342  17.991  1.00 88.84           H  
ATOM   3156  HB3 LEU A 202     -10.438  12.680  17.684  1.00 88.84           H  
ATOM   3157  O   LEU A 202     -13.098  11.367  15.317  1.00 88.84           O  
ATOM   3158  CG  LEU A 202     -10.798  11.160  19.179  1.00 88.84           C  
ATOM   3159  HG  LEU A 202      -9.863  10.613  19.055  1.00 88.84           H  
ATOM   3160  CD1 LEU A 202     -10.614  12.177  20.299  1.00 88.84           C  
ATOM   3161 HD11 LEU A 202     -10.327  11.652  21.210  1.00 88.84           H  
ATOM   3162 HD12 LEU A 202      -9.818  12.871  20.030  1.00 88.84           H  
ATOM   3163 HD13 LEU A 202     -11.540  12.730  20.462  1.00 88.84           H  
ATOM   3164  CD2 LEU A 202     -11.887  10.182  19.625  1.00 88.84           C  
ATOM   3165 HD21 LEU A 202     -12.836  10.704  19.745  1.00 88.84           H  
ATOM   3166 HD22 LEU A 202     -11.579   9.737  20.571  1.00 88.84           H  
ATOM   3167 HD23 LEU A 202     -11.995   9.374  18.902  1.00 88.84           H  
ATOM   3168  N   ARG A 203     -11.190  12.342  14.630  1.00 85.85           N  
ATOM   3169  H   ARG A 203     -10.230  12.555  14.858  1.00 85.85           H  
ATOM   3170  CA  ARG A 203     -11.749  12.867  13.377  1.00 85.85           C  
ATOM   3171  HA  ARG A 203     -12.599  13.506  13.617  1.00 85.85           H  
ATOM   3172  C   ARG A 203     -12.284  11.737  12.497  1.00 85.85           C  
ATOM   3173  CB  ARG A 203     -10.689  13.710  12.652  1.00 85.85           C  
ATOM   3174  HB2 ARG A 203     -10.292  14.455  13.341  1.00 85.85           H  
ATOM   3175  HB3 ARG A 203      -9.869  13.073  12.320  1.00 85.85           H  
ATOM   3176  O   ARG A 203     -13.421  11.821  12.037  1.00 85.85           O  
ATOM   3177  CG  ARG A 203     -11.293  14.435  11.444  1.00 85.85           C  
ATOM   3178  HG2 ARG A 203     -11.721  13.711  10.750  1.00 85.85           H  
ATOM   3179  HG3 ARG A 203     -12.085  15.099  11.792  1.00 85.85           H  
ATOM   3180  CD  ARG A 203     -10.241  15.256  10.694  1.00 85.85           C  
ATOM   3181  HD2 ARG A 203      -9.484  14.581  10.294  1.00 85.85           H  
ATOM   3182  HD3 ARG A 203      -9.763  15.950  11.385  1.00 85.85           H  
ATOM   3183  NE  ARG A 203     -10.865  16.015   9.597  1.00 85.85           N  
ATOM   3184  HE  ARG A 203     -11.854  16.209   9.667  1.00 85.85           H  
ATOM   3185  NH1 ARG A 203      -8.982  16.489   8.326  1.00 85.85           N  
ATOM   3186 HH11 ARG A 203      -8.603  17.187   7.703  1.00 85.85           H  
ATOM   3187 HH12 ARG A 203      -8.364  15.886   8.850  1.00 85.85           H  
ATOM   3188  NH2 ARG A 203     -10.902  17.393   7.794  1.00 85.85           N  
ATOM   3189 HH21 ARG A 203     -11.861  17.661   7.965  1.00 85.85           H  
ATOM   3190 HH22 ARG A 203     -10.323  17.967   7.198  1.00 85.85           H  
ATOM   3191  CZ  ARG A 203     -10.249  16.605   8.587  1.00 85.85           C  
ATOM   3192  N   LYS A 204     -11.519  10.649  12.337  1.00 83.30           N  
ATOM   3193  H   LYS A 204     -10.592  10.668  12.737  1.00 83.30           H  
ATOM   3194  CA  LYS A 204     -11.974   9.437  11.633  1.00 83.30           C  
ATOM   3195  HA  LYS A 204     -12.238   9.694  10.607  1.00 83.30           H  
ATOM   3196  C   LYS A 204     -13.249   8.859  12.260  1.00 83.30           C  
ATOM   3197  CB  LYS A 204     -10.861   8.376  11.599  1.00 83.30           C  
ATOM   3198  HB2 LYS A 204     -10.442   8.241  12.596  1.00 83.30           H  
ATOM   3199  HB3 LYS A 204     -11.311   7.428  11.305  1.00 83.30           H  
ATOM   3200  O   LYS A 204     -14.203   8.587  11.539  1.00 83.30           O  
ATOM   3201  CG  LYS A 204      -9.722   8.685  10.613  1.00 83.30           C  
ATOM   3202  HG2 LYS A 204      -9.235   9.624  10.877  1.00 83.30           H  
ATOM   3203  HG3 LYS A 204     -10.141   8.770   9.611  1.00 83.30           H  
ATOM   3204  CD  LYS A 204      -8.691   7.540  10.637  1.00 83.30           C  
ATOM   3205  HD2 LYS A 204      -9.226   6.592  10.590  1.00 83.30           H  
ATOM   3206  HD3 LYS A 204      -8.135   7.571  11.574  1.00 83.30           H  
ATOM   3207  CE  LYS A 204      -7.718   7.598   9.450  1.00 83.30           C  
ATOM   3208  HE2 LYS A 204      -8.301   7.792   8.550  1.00 83.30           H  
ATOM   3209  HE3 LYS A 204      -7.028   8.432   9.581  1.00 83.30           H  
ATOM   3210  NZ  LYS A 204      -6.980   6.311   9.271  1.00 83.30           N  
ATOM   3211  HZ1 LYS A 204      -7.594   5.516   9.168  1.00 83.30           H  
ATOM   3212  HZ2 LYS A 204      -6.372   6.085  10.045  1.00 83.30           H  
ATOM   3213  HZ3 LYS A 204      -6.443   6.297   8.415  1.00 83.30           H  
ATOM   3214  N   VAL A 205     -13.310   8.750  13.591  1.00 84.67           N  
ATOM   3215  H   VAL A 205     -12.479   8.974  14.119  1.00 84.67           H  
ATOM   3216  CA  VAL A 205     -14.509   8.269  14.311  1.00 84.67           C  
ATOM   3217  HA  VAL A 205     -14.777   7.290  13.913  1.00 84.67           H  
ATOM   3218  C   VAL A 205     -15.722   9.180  14.087  1.00 84.67           C  
ATOM   3219  CB  VAL A 205     -14.221   8.108  15.820  1.00 84.67           C  
ATOM   3220  HB  VAL A 205     -13.802   9.035  16.212  1.00 84.67           H  
ATOM   3221  O   VAL A 205     -16.831   8.678  13.900  1.00 84.67           O  
ATOM   3222  CG1 VAL A 205     -15.479   7.777  16.640  1.00 84.67           C  
ATOM   3223 HG11 VAL A 205     -15.200   7.577  17.674  1.00 84.67           H  
ATOM   3224 HG12 VAL A 205     -15.972   6.899  16.222  1.00 84.67           H  
ATOM   3225 HG13 VAL A 205     -16.168   8.621  16.631  1.00 84.67           H  
ATOM   3226  CG2 VAL A 205     -13.215   6.977  16.065  1.00 84.67           C  
ATOM   3227 HG21 VAL A 205     -13.637   6.026  15.738  1.00 84.67           H  
ATOM   3228 HG22 VAL A 205     -12.976   6.918  17.126  1.00 84.67           H  
ATOM   3229 HG23 VAL A 205     -12.293   7.154  15.512  1.00 84.67           H  
ATOM   3230  N   VAL A 206     -15.537  10.505  14.080  1.00 86.52           N  
ATOM   3231  H   VAL A 206     -14.612  10.862  14.274  1.00 86.52           H  
ATOM   3232  CA  VAL A 206     -16.620  11.465  13.804  1.00 86.52           C  
ATOM   3233  HA  VAL A 206     -17.442  11.271  14.493  1.00 86.52           H  
ATOM   3234  C   VAL A 206     -17.159  11.266  12.388  1.00 86.52           C  
ATOM   3235  CB  VAL A 206     -16.168  12.930  13.991  1.00 86.52           C  
ATOM   3236  HB  VAL A 206     -15.387  13.160  13.266  1.00 86.52           H  
ATOM   3237  O   VAL A 206     -18.370  11.132  12.209  1.00 86.52           O  
ATOM   3238  CG1 VAL A 206     -17.343  13.882  13.728  1.00 86.52           C  
ATOM   3239 HG11 VAL A 206     -17.053  14.910  13.947  1.00 86.52           H  
ATOM   3240 HG12 VAL A 206     -18.193  13.612  14.355  1.00 86.52           H  
ATOM   3241 HG13 VAL A 206     -17.637  13.838  12.680  1.00 86.52           H  
ATOM   3242  CG2 VAL A 206     -15.605  13.215  15.394  1.00 86.52           C  
ATOM   3243 HG21 VAL A 206     -14.555  13.495  15.302  1.00 86.52           H  
ATOM   3244 HG22 VAL A 206     -16.124  14.047  15.871  1.00 86.52           H  
ATOM   3245 HG23 VAL A 206     -15.672  12.334  16.032  1.00 86.52           H  
ATOM   3246  N   ILE A 207     -16.266  11.192  11.396  1.00 82.80           N  
ATOM   3247  H   ILE A 207     -15.289  11.304  11.624  1.00 82.80           H  
ATOM   3248  CA  ILE A 207     -16.622  10.968   9.988  1.00 82.80           C  
ATOM   3249  HA  ILE A 207     -17.318  11.744   9.670  1.00 82.80           H  
ATOM   3250  C   ILE A 207     -17.344   9.628   9.827  1.00 82.80           C  
ATOM   3251  CB  ILE A 207     -15.358  11.054   9.099  1.00 82.80           C  
ATOM   3252  HB  ILE A 207     -14.585  10.415   9.526  1.00 82.80           H  
ATOM   3253  O   ILE A 207     -18.389   9.568   9.183  1.00 82.80           O  
ATOM   3254  CG1 ILE A 207     -14.840  12.510   9.064  1.00 82.80           C  
ATOM   3255 HG12 ILE A 207     -15.548  13.134   8.518  1.00 82.80           H  
ATOM   3256 HG13 ILE A 207     -14.775  12.903  10.079  1.00 82.80           H  
ATOM   3257  CG2 ILE A 207     -15.651  10.562   7.671  1.00 82.80           C  
ATOM   3258 HG21 ILE A 207     -16.476  11.139   7.254  1.00 82.80           H  
ATOM   3259 HG22 ILE A 207     -14.775  10.676   7.032  1.00 82.80           H  
ATOM   3260 HG23 ILE A 207     -15.911   9.503   7.668  1.00 82.80           H  
ATOM   3261  CD1 ILE A 207     -13.452  12.662   8.428  1.00 82.80           C  
ATOM   3262 HD11 ILE A 207     -13.108  13.688   8.560  1.00 82.80           H  
ATOM   3263 HD12 ILE A 207     -13.493  12.456   7.358  1.00 82.80           H  
ATOM   3264 HD13 ILE A 207     -12.744  11.986   8.907  1.00 82.80           H  
ATOM   3265  N   GLN A 208     -16.837   8.566  10.458  1.00 82.33           N  
ATOM   3266  H   GLN A 208     -15.958   8.667  10.945  1.00 82.33           H  
ATOM   3267  CA  GLN A 208     -17.466   7.249  10.429  1.00 82.33           C  
ATOM   3268  HA  GLN A 208     -17.521   6.918   9.392  1.00 82.33           H  
ATOM   3269  C   GLN A 208     -18.889   7.302  10.982  1.00 82.33           C  
ATOM   3270  CB  GLN A 208     -16.611   6.254  11.220  1.00 82.33           C  
ATOM   3271  HB2 GLN A 208     -15.585   6.337  10.864  1.00 82.33           H  
ATOM   3272  HB3 GLN A 208     -16.632   6.510  12.279  1.00 82.33           H  
ATOM   3273  O   GLN A 208     -19.808   6.831  10.324  1.00 82.33           O  
ATOM   3274  CG  GLN A 208     -17.083   4.803  11.030  1.00 82.33           C  
ATOM   3275  HG2 GLN A 208     -18.112   4.698  11.374  1.00 82.33           H  
ATOM   3276  HG3 GLN A 208     -17.053   4.558   9.969  1.00 82.33           H  
ATOM   3277  CD  GLN A 208     -16.231   3.786  11.787  1.00 82.33           C  
ATOM   3278  NE2 GLN A 208     -16.321   2.520  11.443  1.00 82.33           N  
ATOM   3279 HE21 GLN A 208     -15.641   1.899  11.856  1.00 82.33           H  
ATOM   3280 HE22 GLN A 208     -16.809   2.259  10.598  1.00 82.33           H  
ATOM   3281  OE1 GLN A 208     -15.481   4.084  12.705  1.00 82.33           O  
ATOM   3282  N   ARG A 209     -19.107   7.911  12.153  1.00 81.32           N  
ATOM   3283  H   ARG A 209     -18.316   8.305  12.642  1.00 81.32           H  
ATOM   3284  CA  ARG A 209     -20.451   8.018  12.746  1.00 81.32           C  
ATOM   3285  HA  ARG A 209     -20.902   7.027  12.780  1.00 81.32           H  
ATOM   3286  C   ARG A 209     -21.405   8.857  11.909  1.00 81.32           C  
ATOM   3287  CB  ARG A 209     -20.367   8.592  14.162  1.00 81.32           C  
ATOM   3288  HB2 ARG A 209     -19.689   9.445  14.191  1.00 81.32           H  
ATOM   3289  HB3 ARG A 209     -21.360   8.922  14.466  1.00 81.32           H  
ATOM   3290  O   ARG A 209     -22.570   8.491  11.772  1.00 81.32           O  
ATOM   3291  CG  ARG A 209     -19.903   7.507  15.129  1.00 81.32           C  
ATOM   3292  HG2 ARG A 209     -18.865   7.242  14.927  1.00 81.32           H  
ATOM   3293  HG3 ARG A 209     -20.524   6.624  14.979  1.00 81.32           H  
ATOM   3294  CD  ARG A 209     -20.043   7.958  16.582  1.00 81.32           C  
ATOM   3295  HD2 ARG A 209     -19.299   8.726  16.792  1.00 81.32           H  
ATOM   3296  HD3 ARG A 209     -21.039   8.370  16.744  1.00 81.32           H  
ATOM   3297  NE  ARG A 209     -19.850   6.789  17.454  1.00 81.32           N  
ATOM   3298  HE  ARG A 209     -19.929   5.894  16.993  1.00 81.32           H  
ATOM   3299  NH1 ARG A 209     -19.453   7.875  19.416  1.00 81.32           N  
ATOM   3300 HH11 ARG A 209     -19.217   7.877  20.398  1.00 81.32           H  
ATOM   3301 HH12 ARG A 209     -19.966   8.657  19.036  1.00 81.32           H  
ATOM   3302  NH2 ARG A 209     -19.252   5.696  19.361  1.00 81.32           N  
ATOM   3303 HH21 ARG A 209     -18.920   5.750  20.314  1.00 81.32           H  
ATOM   3304 HH22 ARG A 209     -19.245   4.827  18.846  1.00 81.32           H  
ATOM   3305  CZ  ARG A 209     -19.528   6.794  18.728  1.00 81.32           C  
ATOM   3306  N   TYR A 210     -20.918   9.954  11.334  1.00 83.89           N  
ATOM   3307  H   TYR A 210     -19.957  10.211  11.511  1.00 83.89           H  
ATOM   3308  CA  TYR A 210     -21.701  10.761  10.406  1.00 83.89           C  
ATOM   3309  HA  TYR A 210     -22.611  11.097  10.904  1.00 83.89           H  
ATOM   3310  C   TYR A 210     -22.131   9.936   9.187  1.00 83.89           C  
ATOM   3311  CB  TYR A 210     -20.892  11.995   9.996  1.00 83.89           C  
ATOM   3312  HB2 TYR A 210     -19.898  11.686   9.672  1.00 83.89           H  
ATOM   3313  HB3 TYR A 210     -20.769  12.644  10.863  1.00 83.89           H  
ATOM   3314  O   TYR A 210     -23.321   9.868   8.882  1.00 83.89           O  
ATOM   3315  CG  TYR A 210     -21.550  12.781   8.883  1.00 83.89           C  
ATOM   3316  CD1 TYR A 210     -20.965  12.809   7.603  1.00 83.89           C  
ATOM   3317  HD1 TYR A 210     -20.029  12.301   7.422  1.00 83.89           H  
ATOM   3318  CD2 TYR A 210     -22.778  13.430   9.116  1.00 83.89           C  
ATOM   3319  HD2 TYR A 210     -23.240  13.385  10.091  1.00 83.89           H  
ATOM   3320  CE1 TYR A 210     -21.597  13.507   6.556  1.00 83.89           C  
ATOM   3321  HE1 TYR A 210     -21.151  13.567   5.574  1.00 83.89           H  
ATOM   3322  CE2 TYR A 210     -23.415  14.119   8.067  1.00 83.89           C  
ATOM   3323  HE2 TYR A 210     -24.370  14.597   8.230  1.00 83.89           H  
ATOM   3324  OH  TYR A 210     -23.441  14.812   5.770  1.00 83.89           O  
ATOM   3325  HH  TYR A 210     -24.203  15.328   6.044  1.00 83.89           H  
ATOM   3326  CZ  TYR A 210     -22.822  14.163   6.787  1.00 83.89           C  
ATOM   3327  N   LEU A 211     -21.191   9.235   8.547  1.00 81.14           N  
ATOM   3328  H   LEU A 211     -20.232   9.324   8.849  1.00 81.14           H  
ATOM   3329  CA  LEU A 211     -21.480   8.370   7.405  1.00 81.14           C  
ATOM   3330  HA  LEU A 211     -21.993   8.955   6.642  1.00 81.14           H  
ATOM   3331  C   LEU A 211     -22.415   7.220   7.769  1.00 81.14           C  
ATOM   3332  CB  LEU A 211     -20.172   7.813   6.831  1.00 81.14           C  
ATOM   3333  HB2 LEU A 211     -19.566   7.425   7.650  1.00 81.14           H  
ATOM   3334  HB3 LEU A 211     -20.409   6.980   6.169  1.00 81.14           H  
ATOM   3335  O   LEU A 211     -23.309   6.922   6.992  1.00 81.14           O  
ATOM   3336  CG  LEU A 211     -19.356   8.836   6.032  1.00 81.14           C  
ATOM   3337  HG  LEU A 211     -19.179   9.730   6.629  1.00 81.14           H  
ATOM   3338  CD1 LEU A 211     -18.014   8.211   5.672  1.00 81.14           C  
ATOM   3339 HD11 LEU A 211     -17.407   8.957   5.159  1.00 81.14           H  
ATOM   3340 HD12 LEU A 211     -18.157   7.348   5.023  1.00 81.14           H  
ATOM   3341 HD13 LEU A 211     -17.494   7.904   6.580  1.00 81.14           H  
ATOM   3342  CD2 LEU A 211     -20.063   9.227   4.731  1.00 81.14           C  
ATOM   3343 HD21 LEU A 211     -20.384   8.336   4.192  1.00 81.14           H  
ATOM   3344 HD22 LEU A 211     -20.922   9.862   4.945  1.00 81.14           H  
ATOM   3345 HD23 LEU A 211     -19.379   9.778   4.086  1.00 81.14           H  
ATOM   3346  N   GLU A 212     -22.265   6.596   8.937  1.00 79.54           N  
ATOM   3347  H   GLU A 212     -21.470   6.842   9.509  1.00 79.54           H  
ATOM   3348  CA  GLU A 212     -23.180   5.552   9.412  1.00 79.54           C  
ATOM   3349  HA  GLU A 212     -23.229   4.751   8.674  1.00 79.54           H  
ATOM   3350  C   GLU A 212     -24.603   6.084   9.596  1.00 79.54           C  
ATOM   3351  CB  GLU A 212     -22.688   4.977  10.748  1.00 79.54           C  
ATOM   3352  HB2 GLU A 212     -22.448   5.795  11.427  1.00 79.54           H  
ATOM   3353  HB3 GLU A 212     -23.489   4.386  11.192  1.00 79.54           H  
ATOM   3354  O   GLU A 212     -25.562   5.424   9.203  1.00 79.54           O  
ATOM   3355  CG  GLU A 212     -21.469   4.066  10.580  1.00 79.54           C  
ATOM   3356  HG2 GLU A 212     -20.667   4.604  10.074  1.00 79.54           H  
ATOM   3357  HG3 GLU A 212     -21.757   3.226   9.947  1.00 79.54           H  
ATOM   3358  CD  GLU A 212     -20.929   3.527  11.907  1.00 79.54           C  
ATOM   3359  OE1 GLU A 212     -20.235   2.486  11.872  1.00 79.54           O  
ATOM   3360  OE2 GLU A 212     -21.379   3.915  13.011  1.00 79.54           O  
ATOM   3361  N   CYS A 213     -24.745   7.284  10.159  1.00 79.83           N  
ATOM   3362  H   CYS A 213     -23.916   7.771  10.468  1.00 79.83           H  
ATOM   3363  CA  CYS A 213     -26.037   7.940  10.321  1.00 79.83           C  
ATOM   3364  HA  CYS A 213     -26.718   7.268  10.844  1.00 79.83           H  
ATOM   3365  C   CYS A 213     -26.665   8.274   8.959  1.00 79.83           C  
ATOM   3366  CB  CYS A 213     -25.814   9.194  11.173  1.00 79.83           C  
ATOM   3367  HB2 CYS A 213     -25.305   8.924  12.098  1.00 79.83           H  
ATOM   3368  HB3 CYS A 213     -25.184   9.899  10.629  1.00 79.83           H  
ATOM   3369  O   CYS A 213     -27.840   7.985   8.712  1.00 79.83           O  
ATOM   3370  SG  CYS A 213     -27.398   9.984  11.562  1.00 79.83           S  
ATOM   3371  HG  CYS A 213     -26.872  11.191  11.786  1.00 79.83           H  
ATOM   3372  N   MET A 214     -25.875   8.835   8.041  1.00 80.16           N  
ATOM   3373  H   MET A 214     -24.922   9.058   8.291  1.00 80.16           H  
ATOM   3374  CA  MET A 214     -26.341   9.155   6.693  1.00 80.16           C  
ATOM   3375  HA  MET A 214     -27.271   9.718   6.761  1.00 80.16           H  
ATOM   3376  C   MET A 214     -26.669   7.897   5.889  1.00 80.16           C  
ATOM   3377  CB  MET A 214     -25.315  10.016   5.960  1.00 80.16           C  
ATOM   3378  HB2 MET A 214     -24.350   9.510   5.942  1.00 80.16           H  
ATOM   3379  HB3 MET A 214     -25.675  10.115   4.935  1.00 80.16           H  
ATOM   3380  O   MET A 214     -27.708   7.853   5.243  1.00 80.16           O  
ATOM   3381  CG  MET A 214     -25.137  11.426   6.542  1.00 80.16           C  
ATOM   3382  HG2 MET A 214     -24.443  11.960   5.893  1.00 80.16           H  
ATOM   3383  HG3 MET A 214     -24.671  11.363   7.525  1.00 80.16           H  
ATOM   3384  SD  MET A 214     -26.647  12.431   6.680  1.00 80.16           S  
ATOM   3385  CE  MET A 214     -27.100  12.110   8.410  1.00 80.16           C  
ATOM   3386  HE1 MET A 214     -27.389  11.067   8.540  1.00 80.16           H  
ATOM   3387  HE2 MET A 214     -27.937  12.749   8.690  1.00 80.16           H  
ATOM   3388  HE3 MET A 214     -26.251  12.330   9.058  1.00 80.16           H  
ATOM   3389  N   ALA A 215     -25.889   6.828   6.032  1.00 78.32           N  
ATOM   3390  H   ALA A 215     -25.038   6.928   6.566  1.00 78.32           H  
ATOM   3391  CA  ALA A 215     -26.140   5.522   5.428  1.00 78.32           C  
ATOM   3392  HA  ALA A 215     -26.280   5.665   4.357  1.00 78.32           H  
ATOM   3393  C   ALA A 215     -27.395   4.817   5.962  1.00 78.32           C  
ATOM   3394  CB  ALA A 215     -24.917   4.627   5.654  1.00 78.32           C  
ATOM   3395  HB1 ALA A 215     -24.014   5.125   5.299  1.00 78.32           H  
ATOM   3396  HB2 ALA A 215     -25.038   3.690   5.110  1.00 78.32           H  
ATOM   3397  HB3 ALA A 215     -24.806   4.416   6.718  1.00 78.32           H  
ATOM   3398  O   ALA A 215     -27.719   3.732   5.494  1.00 78.32           O  
ATOM   3399  N   VAL A 216     -28.097   5.366   6.952  1.00 75.68           N  
ATOM   3400  H   VAL A 216     -27.712   6.177   7.414  1.00 75.68           H  
ATOM   3401  CA  VAL A 216     -29.449   4.914   7.318  1.00 75.68           C  
ATOM   3402  HA  VAL A 216     -29.631   3.916   6.919  1.00 75.68           H  
ATOM   3403  C   VAL A 216     -30.502   5.826   6.690  1.00 75.68           C  
ATOM   3404  CB  VAL A 216     -29.585   4.822   8.850  1.00 75.68           C  
ATOM   3405  HB  VAL A 216     -29.325   5.782   9.296  1.00 75.68           H  
ATOM   3406  O   VAL A 216     -31.552   5.361   6.252  1.00 75.68           O  
ATOM   3407  CG1 VAL A 216     -31.007   4.458   9.291  1.00 75.68           C  
ATOM   3408 HG11 VAL A 216     -31.327   3.534   8.810  1.00 75.68           H  
ATOM   3409 HG12 VAL A 216     -31.042   4.329  10.373  1.00 75.68           H  
ATOM   3410 HG13 VAL A 216     -31.703   5.253   9.025  1.00 75.68           H  
ATOM   3411  CG2 VAL A 216     -28.647   3.744   9.412  1.00 75.68           C  
ATOM   3412 HG21 VAL A 216     -28.909   2.770   8.999  1.00 75.68           H  
ATOM   3413 HG22 VAL A 216     -27.613   3.971   9.152  1.00 75.68           H  
ATOM   3414 HG23 VAL A 216     -28.728   3.714  10.498  1.00 75.68           H  
ATOM   3415  N   ARG A 217     -30.229   7.131   6.611  1.00 76.15           N  
ATOM   3416  H   ARG A 217     -29.312   7.434   6.905  1.00 76.15           H  
ATOM   3417  CA  ARG A 217     -31.235   8.148   6.276  1.00 76.15           C  
ATOM   3418  HA  ARG A 217     -32.225   7.756   6.508  1.00 76.15           H  
ATOM   3419  C   ARG A 217     -31.281   8.542   4.808  1.00 76.15           C  
ATOM   3420  CB  ARG A 217     -30.996   9.389   7.135  1.00 76.15           C  
ATOM   3421  HB2 ARG A 217     -31.717  10.152   6.845  1.00 76.15           H  
ATOM   3422  HB3 ARG A 217     -29.993   9.771   6.943  1.00 76.15           H  
ATOM   3423  O   ARG A 217     -32.358   8.877   4.320  1.00 76.15           O  
ATOM   3424  CG  ARG A 217     -31.156   9.103   8.634  1.00 76.15           C  
ATOM   3425  HG2 ARG A 217     -30.372   8.428   8.979  1.00 76.15           H  
ATOM   3426  HG3 ARG A 217     -32.131   8.661   8.834  1.00 76.15           H  
ATOM   3427  CD  ARG A 217     -31.041  10.440   9.356  1.00 76.15           C  
ATOM   3428  HD2 ARG A 217     -30.149  10.950   8.992  1.00 76.15           H  
ATOM   3429  HD3 ARG A 217     -31.914  11.043   9.108  1.00 76.15           H  
ATOM   3430  NE  ARG A 217     -30.928  10.308  10.816  1.00 76.15           N  
ATOM   3431  HE  ARG A 217     -30.729   9.394  11.198  1.00 76.15           H  
ATOM   3432  NH1 ARG A 217     -30.881  12.567  11.173  1.00 76.15           N  
ATOM   3433 HH11 ARG A 217     -30.407  13.301  11.680  1.00 76.15           H  
ATOM   3434 HH12 ARG A 217     -31.205  12.748  10.233  1.00 76.15           H  
ATOM   3435  NH2 ARG A 217     -30.214  11.250  12.780  1.00 76.15           N  
ATOM   3436 HH21 ARG A 217     -29.831  12.107  13.152  1.00 76.15           H  
ATOM   3437 HH22 ARG A 217     -29.987  10.353  13.186  1.00 76.15           H  
ATOM   3438  CZ  ARG A 217     -30.697  11.353  11.587  1.00 76.15           C  
ATOM   3439  N   THR A 218     -30.162   8.526   4.093  1.00 77.17           N  
ATOM   3440  H   THR A 218     -29.310   8.212   4.535  1.00 77.17           H  
ATOM   3441  CA  THR A 218     -30.022   9.072   2.736  1.00 77.17           C  
ATOM   3442  HA  THR A 218     -31.011   9.269   2.323  1.00 77.17           H  
ATOM   3443  C   THR A 218     -29.342   8.069   1.812  1.00 77.17           C  
ATOM   3444  CB  THR A 218     -29.257  10.409   2.734  1.00 77.17           C  
ATOM   3445  HB  THR A 218     -29.177  10.764   1.707  1.00 77.17           H  
ATOM   3446  O   THR A 218     -28.564   7.234   2.244  1.00 77.17           O  
ATOM   3447  CG2 THR A 218     -29.963  11.479   3.566  1.00 77.17           C  
ATOM   3448 HG21 THR A 218     -30.995  11.592   3.232  1.00 77.17           H  
ATOM   3449 HG22 THR A 218     -29.447  12.432   3.443  1.00 77.17           H  
ATOM   3450 HG23 THR A 218     -29.950  11.208   4.621  1.00 77.17           H  
ATOM   3451  OG1 THR A 218     -27.968  10.260   3.263  1.00 77.17           O  
ATOM   3452  HG1 THR A 218     -27.509  11.099   3.187  1.00 77.17           H  
ATOM   3453  N   THR A 219     -29.648   8.116   0.515  1.00 75.89           N  
ATOM   3454  H   THR A 219     -30.328   8.784   0.180  1.00 75.89           H  
ATOM   3455  CA  THR A 219     -28.999   7.255  -0.493  1.00 75.89           C  
ATOM   3456  HA  THR A 219     -28.752   6.288  -0.054  1.00 75.89           H  
ATOM   3457  C   THR A 219     -27.700   7.850  -1.013  1.00 75.89           C  
ATOM   3458  CB  THR A 219     -29.929   7.023  -1.690  1.00 75.89           C  
ATOM   3459  HB  THR A 219     -29.367   6.598  -2.522  1.00 75.89           H  
ATOM   3460  O   THR A 219     -26.833   7.110  -1.475  1.00 75.89           O  
ATOM   3461  CG2 THR A 219     -31.062   6.065  -1.336  1.00 75.89           C  
ATOM   3462 HG21 THR A 219     -30.652   5.064  -1.197  1.00 75.89           H  
ATOM   3463 HG22 THR A 219     -31.539   6.376  -0.407  1.00 75.89           H  
ATOM   3464 HG23 THR A 219     -31.791   6.038  -2.145  1.00 75.89           H  
ATOM   3465  OG1 THR A 219     -30.517   8.245  -2.099  1.00 75.89           O  
ATOM   3466  HG1 THR A 219     -30.003   8.584  -2.835  1.00 75.89           H  
ATOM   3467  N   ARG A 220     -27.592   9.183  -0.979  1.00 81.38           N  
ATOM   3468  H   ARG A 220     -28.318   9.707  -0.512  1.00 81.38           H  
ATOM   3469  CA  ARG A 220     -26.442   9.951  -1.448  1.00 81.38           C  
ATOM   3470  HA  ARG A 220     -25.574   9.291  -1.440  1.00 81.38           H  
ATOM   3471  C   ARG A 220     -26.145  11.108  -0.507  1.00 81.38           C  
ATOM   3472  CB  ARG A 220     -26.657  10.473  -2.876  1.00 81.38           C  
ATOM   3473  HB2 ARG A 220     -25.821  11.123  -3.133  1.00 81.38           H  
ATOM   3474  HB3 ARG A 220     -27.576  11.058  -2.923  1.00 81.38           H  
ATOM   3475  O   ARG A 220     -27.075  11.705   0.033  1.00 81.38           O  
ATOM   3476  CG  ARG A 220     -26.713   9.330  -3.891  1.00 81.38           C  
ATOM   3477  HG2 ARG A 220     -25.837   8.698  -3.741  1.00 81.38           H  
ATOM   3478  HG3 ARG A 220     -27.611   8.732  -3.735  1.00 81.38           H  
ATOM   3479  CD  ARG A 220     -26.709   9.865  -5.323  1.00 81.38           C  
ATOM   3480  HD2 ARG A 220     -27.628  10.426  -5.491  1.00 81.38           H  
ATOM   3481  HD3 ARG A 220     -25.857  10.533  -5.447  1.00 81.38           H  
ATOM   3482  NE  ARG A 220     -26.592   8.759  -6.287  1.00 81.38           N  
ATOM   3483  HE  ARG A 220     -26.109   7.938  -5.952  1.00 81.38           H  
ATOM   3484  NH1 ARG A 220     -27.225   9.926  -8.160  1.00 81.38           N  
ATOM   3485 HH11 ARG A 220     -27.223  10.773  -7.609  1.00 81.38           H  
ATOM   3486 HH12 ARG A 220     -27.299   9.978  -9.166  1.00 81.38           H  
ATOM   3487  NH2 ARG A 220     -26.671   7.767  -8.329  1.00 81.38           N  
ATOM   3488 HH21 ARG A 220     -26.753   7.834  -9.334  1.00 81.38           H  
ATOM   3489 HH22 ARG A 220     -26.259   6.940  -7.921  1.00 81.38           H  
ATOM   3490  CZ  ARG A 220     -26.836   8.822  -7.583  1.00 81.38           C  
ATOM   3491  N   VAL A 221     -24.865  11.422  -0.358  1.00 84.12           N  
ATOM   3492  H   VAL A 221     -24.183  10.833  -0.815  1.00 84.12           H  
ATOM   3493  CA  VAL A 221     -24.338  12.558   0.405  1.00 84.12           C  
ATOM   3494  HA  VAL A 221     -25.129  13.285   0.590  1.00 84.12           H  
ATOM   3495  C   VAL A 221     -23.261  13.243  -0.426  1.00 84.12           C  
ATOM   3496  CB  VAL A 221     -23.790  12.075   1.757  1.00 84.12           C  
ATOM   3497  HB  VAL A 221     -23.151  11.206   1.599  1.00 84.12           H  
ATOM   3498  O   VAL A 221     -22.538  12.582  -1.163  1.00 84.12           O  
ATOM   3499  CG1 VAL A 221     -22.995  13.128   2.517  1.00 84.12           C  
ATOM   3500 HG11 VAL A 221     -22.739  12.772   3.515  1.00 84.12           H  
ATOM   3501 HG12 VAL A 221     -23.562  14.055   2.611  1.00 84.12           H  
ATOM   3502 HG13 VAL A 221     -22.058  13.318   1.995  1.00 84.12           H  
ATOM   3503  CG2 VAL A 221     -24.942  11.683   2.677  1.00 84.12           C  
ATOM   3504 HG21 VAL A 221     -25.593  10.961   2.185  1.00 84.12           H  
ATOM   3505 HG22 VAL A 221     -25.523  12.565   2.948  1.00 84.12           H  
ATOM   3506 HG23 VAL A 221     -24.508  11.244   3.575  1.00 84.12           H  
ATOM   3507  N   GLU A 222     -23.175  14.565  -0.353  1.00 83.08           N  
ATOM   3508  H   GLU A 222     -23.756  15.070   0.300  1.00 83.08           H  
ATOM   3509  CA  GLU A 222     -22.144  15.330  -1.055  1.00 83.08           C  
ATOM   3510  HA  GLU A 222     -22.076  14.983  -2.087  1.00 83.08           H  
ATOM   3511  C   GLU A 222     -20.780  15.131  -0.378  1.00 83.08           C  
ATOM   3512  CB  GLU A 222     -22.567  16.802  -1.072  1.00 83.08           C  
ATOM   3513  HB2 GLU A 222     -23.640  16.851  -1.254  1.00 83.08           H  
ATOM   3514  HB3 GLU A 222     -22.361  17.248  -0.099  1.00 83.08           H  
ATOM   3515  O   GLU A 222     -20.682  15.170   0.847  1.00 83.08           O  
ATOM   3516  CG  GLU A 222     -21.860  17.595  -2.174  1.00 83.08           C  
ATOM   3517  HG2 GLU A 222     -22.151  17.188  -3.142  1.00 83.08           H  
ATOM   3518  HG3 GLU A 222     -20.782  17.471  -2.064  1.00 83.08           H  
ATOM   3519  CD  GLU A 222     -22.222  19.087  -2.118  1.00 83.08           C  
ATOM   3520  OE1 GLU A 222     -21.335  19.900  -2.465  1.00 83.08           O  
ATOM   3521  OE2 GLU A 222     -23.346  19.413  -1.676  1.00 83.08           O  
ATOM   3522  N   ALA A 223     -19.714  14.930  -1.148  1.00 77.01           N  
ATOM   3523  H   ALA A 223     -19.835  14.935  -2.151  1.00 77.01           H  
ATOM   3524  CA  ALA A 223     -18.360  14.722  -0.638  1.00 77.01           C  
ATOM   3525  HA  ALA A 223     -18.356  13.847   0.013  1.00 77.01           H  
ATOM   3526  C   ALA A 223     -17.852  15.915   0.193  1.00 77.01           C  
ATOM   3527  CB  ALA A 223     -17.451  14.449  -1.839  1.00 77.01           C  
ATOM   3528  HB1 ALA A 223     -17.524  15.265  -2.558  1.00 77.01           H  
ATOM   3529  HB2 ALA A 223     -17.737  13.515  -2.323  1.00 77.01           H  
ATOM   3530  HB3 ALA A 223     -16.414  14.381  -1.509  1.00 77.01           H  
ATOM   3531  O   ALA A 223     -17.158  15.717   1.191  1.00 77.01           O  
ATOM   3532  N   SER A 224     -18.267  17.137  -0.157  1.00 73.10           N  
ATOM   3533  H   SER A 224     -18.876  17.225  -0.958  1.00 73.10           H  
ATOM   3534  CA  SER A 224     -17.960  18.374   0.577  1.00 73.10           C  
ATOM   3535  HA  SER A 224     -16.879  18.514   0.608  1.00 73.10           H  
ATOM   3536  C   SER A 224     -18.469  18.349   2.025  1.00 73.10           C  
ATOM   3537  CB  SER A 224     -18.578  19.562  -0.170  1.00 73.10           C  
ATOM   3538  HB2 SER A 224     -18.182  19.598  -1.185  1.00 73.10           H  
ATOM   3539  HB3 SER A 224     -18.332  20.491   0.343  1.00 73.10           H  
ATOM   3540  O   SER A 224     -17.823  18.893   2.919  1.00 73.10           O  
ATOM   3541  OG  SER A 224     -19.981  19.395  -0.214  1.00 73.10           O  
ATOM   3542  HG  SER A 224     -20.342  19.796  -1.007  1.00 73.10           H  
ATOM   3543  N   SER A 225     -19.565  17.635   2.304  1.00 73.29           N  
ATOM   3544  H   SER A 225     -20.064  17.215   1.533  1.00 73.29           H  
ATOM   3545  CA  SER A 225     -20.095  17.485   3.667  1.00 73.29           C  
ATOM   3546  HA  SER A 225     -20.238  18.481   4.087  1.00 73.29           H  
ATOM   3547  C   SER A 225     -19.154  16.727   4.609  1.00 73.29           C  
ATOM   3548  CB  SER A 225     -21.455  16.791   3.651  1.00 73.29           C  
ATOM   3549  HB2 SER A 225     -21.912  16.890   4.636  1.00 73.29           H  
ATOM   3550  HB3 SER A 225     -22.105  17.259   2.912  1.00 73.29           H  
ATOM   3551  O   SER A 225     -19.327  16.802   5.821  1.00 73.29           O  
ATOM   3552  OG  SER A 225     -21.290  15.420   3.358  1.00 73.29           O  
ATOM   3553  HG  SER A 225     -21.059  15.332   2.431  1.00 73.29           H  
ATOM   3554  N   LEU A 226     -18.148  16.016   4.080  1.00 69.45           N  
ATOM   3555  H   LEU A 226     -18.058  16.007   3.074  1.00 69.45           H  
ATOM   3556  CA  LEU A 226     -17.140  15.297   4.865  1.00 69.45           C  
ATOM   3557  HA  LEU A 226     -17.587  14.987   5.810  1.00 69.45           H  
ATOM   3558  C   LEU A 226     -15.928  16.150   5.230  1.00 69.45           C  
ATOM   3559  CB  LEU A 226     -16.674  14.058   4.103  1.00 69.45           C  
ATOM   3560  HB2 LEU A 226     -16.235  14.380   3.159  1.00 69.45           H  
ATOM   3561  HB3 LEU A 226     -15.891  13.568   4.682  1.00 69.45           H  
ATOM   3562  O   LEU A 226     -15.170  15.773   6.126  1.00 69.45           O  
ATOM   3563  CG  LEU A 226     -17.789  13.045   3.834  1.00 69.45           C  
ATOM   3564  HG  LEU A 226     -18.637  13.520   3.340  1.00 69.45           H  
ATOM   3565  CD1 LEU A 226     -17.194  12.007   2.905  1.00 69.45           C  
ATOM   3566 HD11 LEU A 226     -17.835  11.127   2.866  1.00 69.45           H  
ATOM   3567 HD12 LEU A 226     -16.199  11.726   3.250  1.00 69.45           H  
ATOM   3568 HD13 LEU A 226     -17.098  12.473   1.924  1.00 69.45           H  
ATOM   3569  CD2 LEU A 226     -18.270  12.336   5.097  1.00 69.45           C  
ATOM   3570 HD21 LEU A 226     -17.537  11.591   5.408  1.00 69.45           H  
ATOM   3571 HD22 LEU A 226     -18.433  13.054   5.901  1.00 69.45           H  
ATOM   3572 HD23 LEU A 226     -19.225  11.856   4.883  1.00 69.45           H  
ATOM   3573  N   GLN A 227     -15.774  17.325   4.614  1.00 68.56           N  
ATOM   3574  H   GLN A 227     -16.459  17.595   3.923  1.00 68.56           H  
ATOM   3575  CA  GLN A 227     -14.801  18.347   5.012  1.00 68.56           C  
ATOM   3576  HA  GLN A 227     -13.878  17.856   5.323  1.00 68.56           H  
ATOM   3577  C   GLN A 227     -15.324  19.124   6.227  1.00 68.56           C  
ATOM   3578  CB  GLN A 227     -14.468  19.245   3.822  1.00 68.56           C  
ATOM   3579  HB2 GLN A 227     -15.395  19.673   3.440  1.00 68.56           H  
ATOM   3580  HB3 GLN A 227     -13.824  20.060   4.151  1.00 68.56           H  
ATOM   3581  O   GLN A 227     -15.402  20.350   6.274  1.00 68.56           O  
ATOM   3582  CG  GLN A 227     -13.734  18.473   2.714  1.00 68.56           C  
ATOM   3583  HG2 GLN A 227     -14.275  17.564   2.453  1.00 68.56           H  
ATOM   3584  HG3 GLN A 227     -12.741  18.196   3.068  1.00 68.56           H  
ATOM   3585  CD  GLN A 227     -13.604  19.305   1.451  1.00 68.56           C  
ATOM   3586  NE2 GLN A 227     -12.627  19.047   0.609  1.00 68.56           N  
ATOM   3587 HE21 GLN A 227     -11.902  18.379   0.830  1.00 68.56           H  
ATOM   3588 HE22 GLN A 227     -12.583  19.622  -0.220  1.00 68.56           H  
ATOM   3589  OE1 GLN A 227     -14.398  20.188   1.187  1.00 68.56           O  
ATOM   3590  N   ILE A 228     -15.740  18.373   7.240  1.00 63.78           N  
ATOM   3591  H   ILE A 228     -15.639  17.374   7.136  1.00 63.78           H  
ATOM   3592  CA  ILE A 228     -16.326  18.888   8.464  1.00 63.78           C  
ATOM   3593  HA  ILE A 228     -17.126  19.581   8.204  1.00 63.78           H  
ATOM   3594  C   ILE A 228     -15.221  19.652   9.214  1.00 63.78           C  
ATOM   3595  CB  ILE A 228     -16.930  17.708   9.261  1.00 63.78           C  
ATOM   3596  HB  ILE A 228     -16.123  17.019   9.509  1.00 63.78           H  
ATOM   3597  O   ILE A 228     -14.287  19.045   9.733  1.00 63.78           O  
ATOM   3598  CG1 ILE A 228     -17.960  16.915   8.434  1.00 63.78           C  
ATOM   3599 HG12 ILE A 228     -18.777  17.579   8.153  1.00 63.78           H  
ATOM   3600 HG13 ILE A 228     -17.474  16.555   7.527  1.00 63.78           H  
ATOM   3601  CG2 ILE A 228     -17.607  18.199  10.544  1.00 63.78           C  
ATOM   3602 HG21 ILE A 228     -16.980  18.938  11.043  1.00 63.78           H  
ATOM   3603 HG22 ILE A 228     -18.576  18.631  10.297  1.00 63.78           H  
ATOM   3604 HG23 ILE A 228     -17.752  17.354  11.217  1.00 63.78           H  
ATOM   3605  CD1 ILE A 228     -18.541  15.679   9.121  1.00 63.78           C  
ATOM   3606 HD11 ILE A 228     -19.241  15.998   9.893  1.00 63.78           H  
ATOM   3607 HD12 ILE A 228     -19.087  15.085   8.387  1.00 63.78           H  
ATOM   3608 HD13 ILE A 228     -17.744  15.073   9.551  1.00 63.78           H  
ATOM   3609  N   GLY A 229     -15.328  20.983   9.274  1.00 55.58           N  
ATOM   3610  H   GLY A 229     -15.973  21.427   8.636  1.00 55.58           H  
ATOM   3611  CA  GLY A 229     -14.520  21.834  10.158  1.00 55.58           C  
ATOM   3612  HA2 GLY A 229     -15.137  22.672  10.481  1.00 55.58           H  
ATOM   3613  HA3 GLY A 229     -14.245  21.263  11.045  1.00 55.58           H  
ATOM   3614  C   GLY A 229     -13.224  22.430   9.590  1.00 55.58           C  
ATOM   3615  O   GLY A 229     -12.536  23.116  10.341  1.00 55.58           O  
ATOM   3616  N   GLU A 230     -12.897  22.237   8.311  1.00 56.49           N  
ATOM   3617  H   GLU A 230     -13.517  21.710   7.712  1.00 56.49           H  
ATOM   3618  CA  GLU A 230     -11.808  22.981   7.656  1.00 56.49           C  
ATOM   3619  HA  GLU A 230     -11.097  23.317   8.411  1.00 56.49           H  
ATOM   3620  C   GLU A 230     -12.370  24.241   6.978  1.00 56.49           C  
ATOM   3621  CB  GLU A 230     -11.021  22.076   6.689  1.00 56.49           C  
ATOM   3622  HB2 GLU A 230     -10.395  22.706   6.057  1.00 56.49           H  
ATOM   3623  HB3 GLU A 230     -11.721  21.522   6.063  1.00 56.49           H  
ATOM   3624  O   GLU A 230     -13.378  24.181   6.278  1.00 56.49           O  
ATOM   3625  CG  GLU A 230     -10.104  21.105   7.458  1.00 56.49           C  
ATOM   3626  HG2 GLU A 230      -9.355  21.687   7.996  1.00 56.49           H  
ATOM   3627  HG3 GLU A 230     -10.703  20.574   8.198  1.00 56.49           H  
ATOM   3628  CD  GLU A 230      -9.395  20.058   6.579  1.00 56.49           C  
ATOM   3629  OE1 GLU A 230      -8.850  19.092   7.171  1.00 56.49           O  
ATOM   3630  OE2 GLU A 230      -9.519  20.097   5.341  1.00 56.49           O  
ATOM   3631  N   ASN A 231     -11.744  25.402   7.212  1.00 49.31           N  
ATOM   3632  H   ASN A 231     -10.933  25.399   7.815  1.00 49.31           H  
ATOM   3633  CA  ASN A 231     -12.151  26.670   6.585  1.00 49.31           C  
ATOM   3634  HA  ASN A 231     -13.232  26.783   6.678  1.00 49.31           H  
ATOM   3635  C   ASN A 231     -11.843  26.702   5.078  1.00 49.31           C  
ATOM   3636  CB  ASN A 231     -11.458  27.845   7.296  1.00 49.31           C  
ATOM   3637  HB2 ASN A 231     -10.388  27.648   7.357  1.00 49.31           H  
ATOM   3638  HB3 ASN A 231     -11.592  28.744   6.694  1.00 49.31           H  
ATOM   3639  O   ASN A 231     -12.434  27.498   4.352  1.00 49.31           O  
ATOM   3640  CG  ASN A 231     -12.005  28.155   8.678  1.00 49.31           C  
ATOM   3641  ND2 ASN A 231     -11.221  28.819   9.496  1.00 49.31           N  
ATOM   3642 HD21 ASN A 231     -10.297  29.091   9.191  1.00 49.31           H  
ATOM   3643 HD22 ASN A 231     -11.595  29.011  10.415  1.00 49.31           H  
ATOM   3644  OD1 ASN A 231     -13.123  27.846   9.054  1.00 49.31           O  
ATOM   3645  N   GLU A 232     -10.941  25.834   4.619  1.00 50.04           N  
ATOM   3646  H   GLU A 232     -10.526  25.177   5.264  1.00 50.04           H  
ATOM   3647  CA  GLU A 232     -10.621  25.627   3.214  1.00 50.04           C  
ATOM   3648  HA  GLU A 232     -11.362  26.126   2.590  1.00 50.04           H  
ATOM   3649  C   GLU A 232     -10.689  24.130   2.928  1.00 50.04           C  
ATOM   3650  CB  GLU A 232      -9.246  26.219   2.869  1.00 50.04           C  
ATOM   3651  HB2 GLU A 232      -8.969  25.895   1.866  1.00 50.04           H  
ATOM   3652  HB3 GLU A 232      -8.505  25.853   3.579  1.00 50.04           H  
ATOM   3653  O   GLU A 232      -9.988  23.330   3.543  1.00 50.04           O  
ATOM   3654  CG  GLU A 232      -9.293  27.756   2.897  1.00 50.04           C  
ATOM   3655  HG2 GLU A 232      -9.590  28.084   3.893  1.00 50.04           H  
ATOM   3656  HG3 GLU A 232     -10.054  28.091   2.193  1.00 50.04           H  
ATOM   3657  CD  GLU A 232      -7.958  28.433   2.552  1.00 50.04           C  
ATOM   3658  OE1 GLU A 232      -7.976  29.680   2.428  1.00 50.04           O  
ATOM   3659  OE2 GLU A 232      -6.929  27.729   2.453  1.00 50.04           O  
ATOM   3660  N   ALA A 233     -11.576  23.772   2.007  1.00 52.98           N  
ATOM   3661  H   ALA A 233     -12.136  24.502   1.591  1.00 52.98           H  
ATOM   3662  CA  ALA A 233     -11.727  22.450   1.432  1.00 52.98           C  
ATOM   3663  HA  ALA A 233     -11.973  21.724   2.207  1.00 52.98           H  
ATOM   3664  C   ALA A 233     -10.425  22.025   0.737  1.00 52.98           C  
ATOM   3665  CB  ALA A 233     -12.892  22.573   0.438  1.00 52.98           C  
ATOM   3666  HB1 ALA A 233     -13.829  22.722   0.975  1.00 52.98           H  
ATOM   3667  HB2 ALA A 233     -12.959  21.680  -0.182  1.00 52.98           H  
ATOM   3668  HB3 ALA A 233     -12.727  23.417  -0.232  1.00 52.98           H  
ATOM   3669  O   ALA A 233     -10.288  22.190  -0.475  1.00 52.98           O  
ATOM   3670  N   SER A 234      -9.448  21.503   1.480  1.00 60.68           N  
ATOM   3671  H   SER A 234      -9.544  21.496   2.485  1.00 60.68           H  
ATOM   3672  CA  SER A 234      -8.272  20.910   0.853  1.00 60.68           C  
ATOM   3673  HA  SER A 234      -7.888  21.600   0.102  1.00 60.68           H  
ATOM   3674  C   SER A 234      -8.706  19.624   0.153  1.00 60.68           C  
ATOM   3675  CB  SER A 234      -7.149  20.678   1.859  1.00 60.68           C  
ATOM   3676  HB2 SER A 234      -6.775  21.639   2.214  1.00 60.68           H  
ATOM   3677  HB3 SER A 234      -7.525  20.105   2.706  1.00 60.68           H  
ATOM   3678  O   SER A 234      -8.974  18.596   0.781  1.00 60.68           O  
ATOM   3679  OG  SER A 234      -6.113  19.959   1.217  1.00 60.68           O  
ATOM   3680  HG  SER A 234      -5.269  20.361   1.434  1.00 60.68           H  
ATOM   3681  N   GLU A 235      -8.806  19.693  -1.172  1.00 64.46           N  
ATOM   3682  H   GLU A 235      -8.720  20.600  -1.608  1.00 64.46           H  
ATOM   3683  CA  GLU A 235      -9.041  18.535  -2.038  1.00 64.46           C  
ATOM   3684  HA  GLU A 235     -10.022  18.114  -1.816  1.00 64.46           H  
ATOM   3685  C   GLU A 235      -7.982  17.448  -1.778  1.00 64.46           C  
ATOM   3686  CB  GLU A 235      -9.028  19.037  -3.492  1.00 64.46           C  
ATOM   3687  HB2 GLU A 235      -9.557  19.990  -3.531  1.00 64.46           H  
ATOM   3688  HB3 GLU A 235      -7.997  19.203  -3.806  1.00 64.46           H  
ATOM   3689  O   GLU A 235      -8.283  16.256  -1.767  1.00 64.46           O  
ATOM   3690  CG  GLU A 235      -9.723  18.077  -4.465  1.00 64.46           C  
ATOM   3691  HG2 GLU A 235      -9.189  17.127  -4.447  1.00 64.46           H  
ATOM   3692  HG3 GLU A 235     -10.738  17.900  -4.108  1.00 64.46           H  
ATOM   3693  CD  GLU A 235      -9.783  18.604  -5.912  1.00 64.46           C  
ATOM   3694  OE1 GLU A 235     -10.349  17.878  -6.761  1.00 64.46           O  
ATOM   3695  OE2 GLU A 235      -9.279  19.721  -6.172  1.00 64.46           O  
ATOM   3696  N   GLU A 236      -6.759  17.861  -1.430  1.00 64.36           N  
ATOM   3697  H   GLU A 236      -6.585  18.856  -1.409  1.00 64.36           H  
ATOM   3698  CA  GLU A 236      -5.659  16.968  -1.076  1.00 64.36           C  
ATOM   3699  HA  GLU A 236      -5.536  16.245  -1.882  1.00 64.36           H  
ATOM   3700  C   GLU A 236      -5.929  16.179   0.214  1.00 64.36           C  
ATOM   3701  CB  GLU A 236      -4.348  17.757  -0.938  1.00 64.36           C  
ATOM   3702  HB2 GLU A 236      -3.559  17.055  -0.669  1.00 64.36           H  
ATOM   3703  HB3 GLU A 236      -4.450  18.481  -0.129  1.00 64.36           H  
ATOM   3704  O   GLU A 236      -5.712  14.967   0.227  1.00 64.36           O  
ATOM   3705  CG  GLU A 236      -3.933  18.485  -2.226  1.00 64.36           C  
ATOM   3706  HG2 GLU A 236      -4.709  19.199  -2.501  1.00 64.36           H  
ATOM   3707  HG3 GLU A 236      -3.850  17.749  -3.025  1.00 64.36           H  
ATOM   3708  CD  GLU A 236      -2.599  19.240  -2.085  1.00 64.36           C  
ATOM   3709  OE1 GLU A 236      -2.066  19.663  -3.136  1.00 64.36           O  
ATOM   3710  OE2 GLU A 236      -2.110  19.388  -0.941  1.00 64.36           O  
ATOM   3711  N   VAL A 237      -6.438  16.815   1.278  1.00 66.66           N  
ATOM   3712  H   VAL A 237      -6.619  17.805   1.198  1.00 66.66           H  
ATOM   3713  CA  VAL A 237      -6.781  16.125   2.541  1.00 66.66           C  
ATOM   3714  HA  VAL A 237      -5.916  15.554   2.878  1.00 66.66           H  
ATOM   3715  C   VAL A 237      -7.919  15.129   2.319  1.00 66.66           C  
ATOM   3716  CB  VAL A 237      -7.153  17.137   3.646  1.00 66.66           C  
ATOM   3717  HB  VAL A 237      -7.930  17.804   3.274  1.00 66.66           H  
ATOM   3718  O   VAL A 237      -7.884  14.009   2.838  1.00 66.66           O  
ATOM   3719  CG1 VAL A 237      -7.669  16.457   4.923  1.00 66.66           C  
ATOM   3720 HG11 VAL A 237      -8.626  15.970   4.734  1.00 66.66           H  
ATOM   3721 HG12 VAL A 237      -7.823  17.215   5.691  1.00 66.66           H  
ATOM   3722 HG13 VAL A 237      -6.948  15.721   5.280  1.00 66.66           H  
ATOM   3723  CG2 VAL A 237      -5.932  17.972   4.056  1.00 66.66           C  
ATOM   3724 HG21 VAL A 237      -6.246  18.758   4.743  1.00 66.66           H  
ATOM   3725 HG22 VAL A 237      -5.193  17.338   4.545  1.00 66.66           H  
ATOM   3726 HG23 VAL A 237      -5.471  18.435   3.184  1.00 66.66           H  
ATOM   3727  N   TYR A 238      -8.909  15.500   1.505  1.00 70.10           N  
ATOM   3728  H   TYR A 238      -8.864  16.416   1.082  1.00 70.10           H  
ATOM   3729  CA  TYR A 238     -10.012  14.610   1.165  1.00 70.10           C  
ATOM   3730  HA  TYR A 238     -10.465  14.270   2.097  1.00 70.10           H  
ATOM   3731  C   TYR A 238      -9.527  13.356   0.418  1.00 70.10           C  
ATOM   3732  CB  TYR A 238     -11.083  15.380   0.387  1.00 70.10           C  
ATOM   3733  HB2 TYR A 238     -10.638  15.813  -0.509  1.00 70.10           H  
ATOM   3734  HB3 TYR A 238     -11.447  16.201   1.005  1.00 70.10           H  
ATOM   3735  O   TYR A 238      -9.798  12.245   0.870  1.00 70.10           O  
ATOM   3736  CG  TYR A 238     -12.255  14.509  -0.011  1.00 70.10           C  
ATOM   3737  CD1 TYR A 238     -12.304  13.955  -1.304  1.00 70.10           C  
ATOM   3738  HD1 TYR A 238     -11.523  14.167  -2.019  1.00 70.10           H  
ATOM   3739  CD2 TYR A 238     -13.261  14.205   0.926  1.00 70.10           C  
ATOM   3740  HD2 TYR A 238     -13.222  14.631   1.917  1.00 70.10           H  
ATOM   3741  CE1 TYR A 238     -13.351  13.088  -1.662  1.00 70.10           C  
ATOM   3742  HE1 TYR A 238     -13.370  12.631  -2.640  1.00 70.10           H  
ATOM   3743  CE2 TYR A 238     -14.313  13.341   0.568  1.00 70.10           C  
ATOM   3744  HE2 TYR A 238     -15.085  13.113   1.288  1.00 70.10           H  
ATOM   3745  OH  TYR A 238     -15.358  11.930  -1.075  1.00 70.10           O  
ATOM   3746  HH  TYR A 238     -15.944  11.759  -0.335  1.00 70.10           H  
ATOM   3747  CZ  TYR A 238     -14.354  12.776  -0.727  1.00 70.10           C  
ATOM   3748  N   ILE A 239      -8.750  13.528  -0.656  1.00 71.01           N  
ATOM   3749  H   ILE A 239      -8.561  14.473  -0.959  1.00 71.01           H  
ATOM   3750  CA  ILE A 239      -8.277  12.431  -1.518  1.00 71.01           C  
ATOM   3751  HA  ILE A 239      -9.126  11.805  -1.793  1.00 71.01           H  
ATOM   3752  C   ILE A 239      -7.270  11.519  -0.800  1.00 71.01           C  
ATOM   3753  CB  ILE A 239      -7.679  13.024  -2.819  1.00 71.01           C  
ATOM   3754  HB  ILE A 239      -6.960  13.796  -2.545  1.00 71.01           H  
ATOM   3755  O   ILE A 239      -7.287  10.305  -0.992  1.00 71.01           O  
ATOM   3756  CG1 ILE A 239      -8.796  13.667  -3.674  1.00 71.01           C  
ATOM   3757 HG12 ILE A 239      -9.405  14.325  -3.055  1.00 71.01           H  
ATOM   3758 HG13 ILE A 239      -9.450  12.884  -4.059  1.00 71.01           H  
ATOM   3759  CG2 ILE A 239      -6.936  11.959  -3.651  1.00 71.01           C  
ATOM   3760 HG21 ILE A 239      -6.085  11.560  -3.099  1.00 71.01           H  
ATOM   3761 HG22 ILE A 239      -7.618  11.145  -3.897  1.00 71.01           H  
ATOM   3762 HG23 ILE A 239      -6.541  12.389  -4.571  1.00 71.01           H  
ATOM   3763  CD1 ILE A 239      -8.278  14.506  -4.849  1.00 71.01           C  
ATOM   3764 HD11 ILE A 239      -7.588  15.269  -4.487  1.00 71.01           H  
ATOM   3765 HD12 ILE A 239      -9.122  14.989  -5.341  1.00 71.01           H  
ATOM   3766 HD13 ILE A 239      -7.777  13.879  -5.587  1.00 71.01           H  
ATOM   3767  N   HIS A 240      -6.373  12.072   0.023  1.00 72.57           N  
ATOM   3768  H   HIS A 240      -6.370  13.076   0.134  1.00 72.57           H  
ATOM   3769  CA  HIS A 240      -5.264  11.294   0.591  1.00 72.57           C  
ATOM   3770  HA  HIS A 240      -5.077  10.430  -0.047  1.00 72.57           H  
ATOM   3771  C   HIS A 240      -5.546  10.734   1.989  1.00 72.57           C  
ATOM   3772  CB  HIS A 240      -3.977  12.126   0.588  1.00 72.57           C  
ATOM   3773  HB2 HIS A 240      -4.125  13.024   1.188  1.00 72.57           H  
ATOM   3774  HB3 HIS A 240      -3.182  11.544   1.054  1.00 72.57           H  
ATOM   3775  O   HIS A 240      -4.957   9.716   2.355  1.00 72.57           O  
ATOM   3776  CG  HIS A 240      -3.525  12.520  -0.794  1.00 72.57           C  
ATOM   3777  CD2 HIS A 240      -2.638  11.858  -1.598  1.00 72.57           C  
ATOM   3778  HD2 HIS A 240      -2.130  10.936  -1.356  1.00 72.57           H  
ATOM   3779  ND1 HIS A 240      -3.937  13.631  -1.482  1.00 72.57           N  
ATOM   3780  HD1 HIS A 240      -4.592  14.312  -1.125  1.00 72.57           H  
ATOM   3781  CE1 HIS A 240      -3.315  13.650  -2.671  1.00 72.57           C  
ATOM   3782  HE1 HIS A 240      -3.438  14.415  -3.422  1.00 72.57           H  
ATOM   3783  NE2 HIS A 240      -2.504  12.584  -2.787  1.00 72.57           N  
ATOM   3784  N   GLU A 241      -6.418  11.365   2.783  1.00 70.26           N  
ATOM   3785  H   GLU A 241      -6.849  12.217   2.454  1.00 70.26           H  
ATOM   3786  CA  GLU A 241      -6.698  10.921   4.157  1.00 70.26           C  
ATOM   3787  HA  GLU A 241      -6.052  10.079   4.403  1.00 70.26           H  
ATOM   3788  C   GLU A 241      -8.134  10.402   4.344  1.00 70.26           C  
ATOM   3789  CB  GLU A 241      -6.377  12.029   5.185  1.00 70.26           C  
ATOM   3790  HB2 GLU A 241      -6.628  11.625   6.166  1.00 70.26           H  
ATOM   3791  HB3 GLU A 241      -7.022  12.890   5.012  1.00 70.26           H  
ATOM   3792  O   GLU A 241      -8.327   9.359   4.976  1.00 70.26           O  
ATOM   3793  CG  GLU A 241      -4.904  12.501   5.236  1.00 70.26           C  
ATOM   3794  HG2 GLU A 241      -4.261  11.620   5.214  1.00 70.26           H  
ATOM   3795  HG3 GLU A 241      -4.689  13.099   4.351  1.00 70.26           H  
ATOM   3796  CD  GLU A 241      -4.575  13.322   6.511  1.00 70.26           C  
ATOM   3797  OE1 GLU A 241      -3.392  13.365   6.949  1.00 70.26           O  
ATOM   3798  OE2 GLU A 241      -5.507  13.832   7.171  1.00 70.26           O  
ATOM   3799  N   ILE A 242      -9.144  11.102   3.813  1.00 74.49           N  
ATOM   3800  H   ILE A 242      -8.921  11.916   3.259  1.00 74.49           H  
ATOM   3801  CA  ILE A 242     -10.562  10.800   4.085  1.00 74.49           C  
ATOM   3802  HA  ILE A 242     -10.640  10.406   5.099  1.00 74.49           H  
ATOM   3803  C   ILE A 242     -11.090   9.700   3.158  1.00 74.49           C  
ATOM   3804  CB  ILE A 242     -11.422  12.086   4.026  1.00 74.49           C  
ATOM   3805  HB  ILE A 242     -11.296  12.539   3.042  1.00 74.49           H  
ATOM   3806  O   ILE A 242     -11.703   8.741   3.624  1.00 74.49           O  
ATOM   3807  CG1 ILE A 242     -10.952  13.097   5.101  1.00 74.49           C  
ATOM   3808 HG12 ILE A 242     -11.087  12.658   6.090  1.00 74.49           H  
ATOM   3809 HG13 ILE A 242      -9.889  13.296   4.967  1.00 74.49           H  
ATOM   3810  CG2 ILE A 242     -12.918  11.761   4.194  1.00 74.49           C  
ATOM   3811 HG21 ILE A 242     -13.254  11.151   3.356  1.00 74.49           H  
ATOM   3812 HG22 ILE A 242     -13.516  12.673   4.175  1.00 74.49           H  
ATOM   3813 HG23 ILE A 242     -13.088  11.227   5.129  1.00 74.49           H  
ATOM   3814  CD1 ILE A 242     -11.664  14.456   5.066  1.00 74.49           C  
ATOM   3815 HD11 ILE A 242     -11.607  14.883   4.064  1.00 74.49           H  
ATOM   3816 HD12 ILE A 242     -12.708  14.357   5.364  1.00 74.49           H  
ATOM   3817 HD13 ILE A 242     -11.173  15.134   5.764  1.00 74.49           H  
ATOM   3818  N   GLU A 243     -10.839   9.797   1.859  1.00 77.28           N  
ATOM   3819  H   GLU A 243     -10.349  10.610   1.515  1.00 77.28           H  
ATOM   3820  CA  GLU A 243     -11.308   8.829   0.867  1.00 77.28           C  
ATOM   3821  HA  GLU A 243     -12.390   8.738   0.965  1.00 77.28           H  
ATOM   3822  C   GLU A 243     -10.746   7.409   1.095  1.00 77.28           C  
ATOM   3823  CB  GLU A 243     -11.046   9.404  -0.531  1.00 77.28           C  
ATOM   3824  HB2 GLU A 243     -11.741  10.229  -0.685  1.00 77.28           H  
ATOM   3825  HB3 GLU A 243     -10.035   9.804  -0.603  1.00 77.28           H  
ATOM   3826  O   GLU A 243     -11.545   6.468   1.174  1.00 77.28           O  
ATOM   3827  CG  GLU A 243     -11.250   8.365  -1.630  1.00 77.28           C  
ATOM   3828  HG2 GLU A 243     -12.258   7.960  -1.545  1.00 77.28           H  
ATOM   3829  HG3 GLU A 243     -10.543   7.548  -1.483  1.00 77.28           H  
ATOM   3830  CD  GLU A 243     -11.035   8.930  -3.031  1.00 77.28           C  
ATOM   3831  OE1 GLU A 243     -11.055   8.095  -3.959  1.00 77.28           O  
ATOM   3832  OE2 GLU A 243     -10.901  10.167  -3.185  1.00 77.28           O  
ATOM   3833  N   PRO A 244      -9.429   7.206   1.320  1.00 78.29           N  
ATOM   3834  CA  PRO A 244      -8.883   5.876   1.583  1.00 78.29           C  
ATOM   3835  HA  PRO A 244      -9.135   5.224   0.747  1.00 78.29           H  
ATOM   3836  C   PRO A 244      -9.434   5.274   2.876  1.00 78.29           C  
ATOM   3837  CB  PRO A 244      -7.361   6.055   1.656  1.00 78.29           C  
ATOM   3838  HB2 PRO A 244      -6.835   5.205   1.221  1.00 78.29           H  
ATOM   3839  HB3 PRO A 244      -7.044   6.212   2.687  1.00 78.29           H  
ATOM   3840  O   PRO A 244      -9.623   4.060   2.961  1.00 78.29           O  
ATOM   3841  CG  PRO A 244      -7.116   7.334   0.860  1.00 78.29           C  
ATOM   3842  HG2 PRO A 244      -7.121   7.116  -0.208  1.00 78.29           H  
ATOM   3843  HG3 PRO A 244      -6.186   7.824   1.148  1.00 78.29           H  
ATOM   3844  CD  PRO A 244      -8.341   8.164   1.217  1.00 78.29           C  
ATOM   3845  HD2 PRO A 244      -8.189   8.656   2.178  1.00 78.29           H  
ATOM   3846  HD3 PRO A 244      -8.523   8.907   0.440  1.00 78.29           H  
ATOM   3847  N   TYR A 245      -9.725   6.116   3.873  1.00 75.02           N  
ATOM   3848  H   TYR A 245      -9.568   7.104   3.728  1.00 75.02           H  
ATOM   3849  CA  TYR A 245     -10.376   5.692   5.107  1.00 75.02           C  
ATOM   3850  HA  TYR A 245      -9.807   4.868   5.537  1.00 75.02           H  
ATOM   3851  C   TYR A 245     -11.797   5.182   4.845  1.00 75.02           C  
ATOM   3852  CB  TYR A 245     -10.388   6.854   6.112  1.00 75.02           C  
ATOM   3853  HB2 TYR A 245     -10.812   7.747   5.652  1.00 75.02           H  
ATOM   3854  HB3 TYR A 245      -9.361   7.090   6.390  1.00 75.02           H  
ATOM   3855  O   TYR A 245     -12.168   4.113   5.330  1.00 75.02           O  
ATOM   3856  CG  TYR A 245     -11.178   6.536   7.362  1.00 75.02           C  
ATOM   3857  CD1 TYR A 245     -12.467   7.061   7.576  1.00 75.02           C  
ATOM   3858  HD1 TYR A 245     -12.892   7.752   6.863  1.00 75.02           H  
ATOM   3859  CD2 TYR A 245     -10.634   5.629   8.276  1.00 75.02           C  
ATOM   3860  HD2 TYR A 245      -9.659   5.216   8.064  1.00 75.02           H  
ATOM   3861  CE1 TYR A 245     -13.200   6.664   8.713  1.00 75.02           C  
ATOM   3862  HE1 TYR A 245     -14.187   7.063   8.898  1.00 75.02           H  
ATOM   3863  CE2 TYR A 245     -11.364   5.202   9.395  1.00 75.02           C  
ATOM   3864  HE2 TYR A 245     -10.943   4.463  10.061  1.00 75.02           H  
ATOM   3865  OH  TYR A 245     -13.364   5.316  10.692  1.00 75.02           O  
ATOM   3866  HH  TYR A 245     -12.927   4.618  11.186  1.00 75.02           H  
ATOM   3867  CZ  TYR A 245     -12.654   5.722   9.612  1.00 75.02           C  
ATOM   3868  N   ILE A 246     -12.588   5.914   4.056  1.00 76.16           N  
ATOM   3869  H   ILE A 246     -12.218   6.770   3.667  1.00 76.16           H  
ATOM   3870  CA  ILE A 246     -13.965   5.532   3.725  1.00 76.16           C  
ATOM   3871  HA  ILE A 246     -14.515   5.379   4.654  1.00 76.16           H  
ATOM   3872  C   ILE A 246     -13.990   4.205   2.971  1.00 76.16           C  
ATOM   3873  CB  ILE A 246     -14.677   6.657   2.949  1.00 76.16           C  
ATOM   3874  HB  ILE A 246     -14.057   6.958   2.105  1.00 76.16           H  
ATOM   3875  O   ILE A 246     -14.758   3.322   3.348  1.00 76.16           O  
ATOM   3876  CG1 ILE A 246     -14.858   7.850   3.906  1.00 76.16           C  
ATOM   3877 HG12 ILE A 246     -13.924   8.072   4.422  1.00 76.16           H  
ATOM   3878 HG13 ILE A 246     -15.581   7.583   4.676  1.00 76.16           H  
ATOM   3879  CG2 ILE A 246     -16.052   6.202   2.417  1.00 76.16           C  
ATOM   3880 HG21 ILE A 246     -15.930   5.400   1.688  1.00 76.16           H  
ATOM   3881 HG22 ILE A 246     -16.679   5.848   3.235  1.00 76.16           H  
ATOM   3882 HG23 ILE A 246     -16.553   7.022   1.901  1.00 76.16           H  
ATOM   3883  CD1 ILE A 246     -15.301   9.133   3.209  1.00 76.16           C  
ATOM   3884 HD11 ILE A 246     -14.617   9.375   2.396  1.00 76.16           H  
ATOM   3885 HD12 ILE A 246     -16.316   9.037   2.823  1.00 76.16           H  
ATOM   3886 HD13 ILE A 246     -15.278   9.929   3.954  1.00 76.16           H  
ATOM   3887  N   LEU A 247     -13.131   4.050   1.965  1.00 75.20           N  
ATOM   3888  H   LEU A 247     -12.538   4.829   1.717  1.00 75.20           H  
ATOM   3889  CA  LEU A 247     -13.116   2.868   1.104  1.00 75.20           C  
ATOM   3890  HA  LEU A 247     -14.140   2.625   0.821  1.00 75.20           H  
ATOM   3891  C   LEU A 247     -12.569   1.615   1.805  1.00 75.20           C  
ATOM   3892  CB  LEU A 247     -12.315   3.199  -0.168  1.00 75.20           C  
ATOM   3893  HB2 LEU A 247     -11.326   3.548   0.129  1.00 75.20           H  
ATOM   3894  HB3 LEU A 247     -12.183   2.284  -0.745  1.00 75.20           H  
ATOM   3895  O   LEU A 247     -13.099   0.530   1.584  1.00 75.20           O  
ATOM   3896  CG  LEU A 247     -12.969   4.261  -1.076  1.00 75.20           C  
ATOM   3897  HG  LEU A 247     -13.169   5.167  -0.504  1.00 75.20           H  
ATOM   3898  CD1 LEU A 247     -12.013   4.613  -2.213  1.00 75.20           C  
ATOM   3899 HD11 LEU A 247     -11.084   5.010  -1.804  1.00 75.20           H  
ATOM   3900 HD12 LEU A 247     -12.450   5.387  -2.844  1.00 75.20           H  
ATOM   3901 HD13 LEU A 247     -11.798   3.734  -2.821  1.00 75.20           H  
ATOM   3902  CD2 LEU A 247     -14.287   3.774  -1.688  1.00 75.20           C  
ATOM   3903 HD21 LEU A 247     -15.041   3.640  -0.913  1.00 75.20           H  
ATOM   3904 HD22 LEU A 247     -14.130   2.832  -2.213  1.00 75.20           H  
ATOM   3905 HD23 LEU A 247     -14.654   4.518  -2.396  1.00 75.20           H  
ATOM   3906  N   ASN A 248     -11.545   1.750   2.658  1.00 70.43           N  
ATOM   3907  H   ASN A 248     -11.140   2.668   2.773  1.00 70.43           H  
ATOM   3908  CA  ASN A 248     -10.816   0.591   3.192  1.00 70.43           C  
ATOM   3909  HA  ASN A 248     -11.132  -0.310   2.665  1.00 70.43           H  
ATOM   3910  C   ASN A 248     -11.059   0.322   4.688  1.00 70.43           C  
ATOM   3911  CB  ASN A 248      -9.317   0.778   2.912  1.00 70.43           C  
ATOM   3912  HB2 ASN A 248      -8.942   1.620   3.493  1.00 70.43           H  
ATOM   3913  HB3 ASN A 248      -8.782  -0.115   3.238  1.00 70.43           H  
ATOM   3914  O   ASN A 248     -11.099  -0.831   5.107  1.00 70.43           O  
ATOM   3915  CG  ASN A 248      -9.000   0.987   1.441  1.00 70.43           C  
ATOM   3916  ND2 ASN A 248      -8.249   2.012   1.114  1.00 70.43           N  
ATOM   3917 HD21 ASN A 248      -8.077   2.721   1.812  1.00 70.43           H  
ATOM   3918 HD22 ASN A 248      -8.121   2.163   0.124  1.00 70.43           H  
ATOM   3919  OD1 ASN A 248      -9.410   0.248   0.566  1.00 70.43           O  
ATOM   3920  N   GLU A 249     -11.198   1.363   5.516  1.00 68.67           N  
ATOM   3921  H   GLU A 249     -11.213   2.291   5.118  1.00 68.67           H  
ATOM   3922  CA  GLU A 249     -11.193   1.238   6.986  1.00 68.67           C  
ATOM   3923  HA  GLU A 249     -10.855   0.242   7.273  1.00 68.67           H  
ATOM   3924  C   GLU A 249     -12.584   1.420   7.620  1.00 68.67           C  
ATOM   3925  CB  GLU A 249     -10.206   2.256   7.595  1.00 68.67           C  
ATOM   3926  HB2 GLU A 249     -10.356   2.277   8.674  1.00 68.67           H  
ATOM   3927  HB3 GLU A 249     -10.452   3.240   7.194  1.00 68.67           H  
ATOM   3928  O   GLU A 249     -12.858   0.858   8.680  1.00 68.67           O  
ATOM   3929  CG  GLU A 249      -8.715   1.979   7.326  1.00 68.67           C  
ATOM   3930  HG2 GLU A 249      -8.559   1.940   6.247  1.00 68.67           H  
ATOM   3931  HG3 GLU A 249      -8.467   1.001   7.737  1.00 68.67           H  
ATOM   3932  CD  GLU A 249      -7.760   3.039   7.934  1.00 68.67           C  
ATOM   3933  OE1 GLU A 249      -6.627   3.184   7.433  1.00 68.67           O  
ATOM   3934  OE2 GLU A 249      -8.113   3.767   8.899  1.00 68.67           O  
ATOM   3935  N   SER A 250     -13.482   2.194   6.997  1.00 67.68           N  
ATOM   3936  H   SER A 250     -13.181   2.673   6.160  1.00 67.68           H  
ATOM   3937  CA  SER A 250     -14.765   2.580   7.609  1.00 67.68           C  
ATOM   3938  HA  SER A 250     -14.552   2.995   8.594  1.00 67.68           H  
ATOM   3939  C   SER A 250     -15.735   1.410   7.811  1.00 67.68           C  
ATOM   3940  CB  SER A 250     -15.441   3.676   6.778  1.00 67.68           C  
ATOM   3941  HB2 SER A 250     -16.194   4.159   7.401  1.00 67.68           H  
ATOM   3942  HB3 SER A 250     -14.703   4.427   6.493  1.00 67.68           H  
ATOM   3943  O   SER A 250     -16.609   1.463   8.682  1.00 67.68           O  
ATOM   3944  OG  SER A 250     -16.092   3.142   5.637  1.00 67.68           O  
ATOM   3945  HG  SER A 250     -15.530   3.184   4.860  1.00 67.68           H  
ATOM   3946  N   GLY A 251     -15.590   0.353   7.004  1.00 67.72           N  
ATOM   3947  H   GLY A 251     -14.832   0.389   6.337  1.00 67.72           H  
ATOM   3948  CA  GLY A 251     -16.485  -0.802   6.982  1.00 67.72           C  
ATOM   3949  HA2 GLY A 251     -16.034  -1.562   6.343  1.00 67.72           H  
ATOM   3950  HA3 GLY A 251     -16.584  -1.195   7.994  1.00 67.72           H  
ATOM   3951  C   GLY A 251     -17.887  -0.507   6.435  1.00 67.72           C  
ATOM   3952  O   GLY A 251     -18.774  -1.352   6.562  1.00 67.72           O  
ATOM   3953  N   ILE A 252     -18.102   0.670   5.841  1.00 74.55           N  
ATOM   3954  H   ILE A 252     -17.324   1.309   5.751  1.00 74.55           H  
ATOM   3955  CA  ILE A 252     -19.357   1.069   5.201  1.00 74.55           C  
ATOM   3956  HA  ILE A 252     -20.161   0.432   5.571  1.00 74.55           H  
ATOM   3957  C   ILE A 252     -19.203   0.847   3.694  1.00 74.55           C  
ATOM   3958  CB  ILE A 252     -19.719   2.536   5.534  1.00 74.55           C  
ATOM   3959  HB  ILE A 252     -19.001   3.180   5.026  1.00 74.55           H  
ATOM   3960  O   ILE A 252     -18.253   1.325   3.085  1.00 74.55           O  
ATOM   3961  CG1 ILE A 252     -19.636   2.827   7.051  1.00 74.55           C  
ATOM   3962 HG12 ILE A 252     -18.653   2.538   7.424  1.00 74.55           H  
ATOM   3963 HG13 ILE A 252     -20.387   2.251   7.592  1.00 74.55           H  
ATOM   3964  CG2 ILE A 252     -21.133   2.872   5.016  1.00 74.55           C  
ATOM   3965 HG21 ILE A 252     -21.320   3.942   5.116  1.00 74.55           H  
ATOM   3966 HG22 ILE A 252     -21.883   2.326   5.588  1.00 74.55           H  
ATOM   3967 HG23 ILE A 252     -21.235   2.620   3.960  1.00 74.55           H  
ATOM   3968  CD1 ILE A 252     -19.788   4.313   7.380  1.00 74.55           C  
ATOM   3969 HD11 ILE A 252     -20.838   4.605   7.344  1.00 74.55           H  
ATOM   3970 HD12 ILE A 252     -19.215   4.908   6.670  1.00 74.55           H  
ATOM   3971 HD13 ILE A 252     -19.382   4.505   8.373  1.00 74.55           H  
ATOM   3972  N   ALA A 253     -20.144   0.130   3.077  1.00 75.58           N  
ATOM   3973  H   ALA A 253     -20.891  -0.269   3.626  1.00 75.58           H  
ATOM   3974  CA  ALA A 253     -20.119  -0.125   1.639  1.00 75.58           C  
ATOM   3975  HA  ALA A 253     -19.090  -0.325   1.338  1.00 75.58           H  
ATOM   3976  C   ALA A 253     -20.604   1.109   0.858  1.00 75.58           C  
ATOM   3977  CB  ALA A 253     -20.926  -1.395   1.356  1.00 75.58           C  
ATOM   3978  HB1 ALA A 253     -21.956  -1.273   1.691  1.00 75.58           H  
ATOM   3979  HB2 ALA A 253     -20.475  -2.237   1.880  1.00 75.58           H  
ATOM   3980  HB3 ALA A 253     -20.908  -1.606   0.287  1.00 75.58           H  
ATOM   3981  O   ALA A 253     -21.811   1.381   0.778  1.00 75.58           O  
ATOM   3982  N   VAL A 254     -19.647   1.846   0.301  1.00 78.21           N  
ATOM   3983  H   VAL A 254     -18.690   1.537   0.402  1.00 78.21           H  
ATOM   3984  CA  VAL A 254     -19.825   3.175  -0.284  1.00 78.21           C  
ATOM   3985  HA  VAL A 254     -20.886   3.421  -0.332  1.00 78.21           H  
ATOM   3986  C   VAL A 254     -19.260   3.221  -1.706  1.00 78.21           C  
ATOM   3987  CB  VAL A 254     -19.124   4.210   0.614  1.00 78.21           C  
ATOM   3988  HB  VAL A 254     -18.067   3.961   0.707  1.00 78.21           H  
ATOM   3989  O   VAL A 254     -18.204   2.657  -1.968  1.00 78.21           O  
ATOM   3990  CG1 VAL A 254     -19.250   5.599   0.032  1.00 78.21           C  
ATOM   3991 HG11 VAL A 254     -20.300   5.814  -0.162  1.00 78.21           H  
ATOM   3992 HG12 VAL A 254     -18.825   6.309   0.741  1.00 78.21           H  
ATOM   3993 HG13 VAL A 254     -18.679   5.678  -0.893  1.00 78.21           H  
ATOM   3994  CG2 VAL A 254     -19.738   4.292   2.016  1.00 78.21           C  
ATOM   3995 HG21 VAL A 254     -19.611   3.337   2.525  1.00 78.21           H  
ATOM   3996 HG22 VAL A 254     -20.798   4.536   1.943  1.00 78.21           H  
ATOM   3997 HG23 VAL A 254     -19.226   5.052   2.607  1.00 78.21           H  
ATOM   3998  N   GLU A 255     -19.944   3.926  -2.607  1.00 81.78           N  
ATOM   3999  H   GLU A 255     -20.811   4.356  -2.319  1.00 81.78           H  
ATOM   4000  CA  GLU A 255     -19.454   4.256  -3.951  1.00 81.78           C  
ATOM   4001  HA  GLU A 255     -18.505   3.755  -4.140  1.00 81.78           H  
ATOM   4002  C   GLU A 255     -19.231   5.768  -4.054  1.00 81.78           C  
ATOM   4003  CB  GLU A 255     -20.456   3.793  -5.019  1.00 81.78           C  
ATOM   4004  HB2 GLU A 255     -21.431   4.222  -4.789  1.00 81.78           H  
ATOM   4005  HB3 GLU A 255     -20.129   4.171  -5.988  1.00 81.78           H  
ATOM   4006  O   GLU A 255     -20.151   6.547  -3.796  1.00 81.78           O  
ATOM   4007  CG  GLU A 255     -20.583   2.264  -5.106  1.00 81.78           C  
ATOM   4008  HG2 GLU A 255     -20.845   1.872  -4.123  1.00 81.78           H  
ATOM   4009  HG3 GLU A 255     -19.614   1.850  -5.388  1.00 81.78           H  
ATOM   4010  CD  GLU A 255     -21.650   1.801  -6.113  1.00 81.78           C  
ATOM   4011  OE1 GLU A 255     -21.821   0.566  -6.234  1.00 81.78           O  
ATOM   4012  OE2 GLU A 255     -22.333   2.661  -6.720  1.00 81.78           O  
ATOM   4013  N   ILE A 256     -18.020   6.188  -4.422  1.00 83.25           N  
ATOM   4014  H   ILE A 256     -17.314   5.508  -4.666  1.00 83.25           H  
ATOM   4015  CA  ILE A 256     -17.653   7.603  -4.560  1.00 83.25           C  
ATOM   4016  HA  ILE A 256     -18.411   8.222  -4.080  1.00 83.25           H  
ATOM   4017  C   ILE A 256     -17.640   7.957  -6.048  1.00 83.25           C  
ATOM   4018  CB  ILE A 256     -16.307   7.905  -3.855  1.00 83.25           C  
ATOM   4019  HB  ILE A 256     -15.521   7.334  -4.348  1.00 83.25           H  
ATOM   4020  O   ILE A 256     -16.924   7.345  -6.838  1.00 83.25           O  
ATOM   4021  CG1 ILE A 256     -16.366   7.479  -2.365  1.00 83.25           C  
ATOM   4022 HG12 ILE A 256     -17.141   8.048  -1.852  1.00 83.25           H  
ATOM   4023 HG13 ILE A 256     -16.627   6.423  -2.300  1.00 83.25           H  
ATOM   4024  CG2 ILE A 256     -15.972   9.404  -3.985  1.00 83.25           C  
ATOM   4025 HG21 ILE A 256     -14.993   9.611  -3.551  1.00 83.25           H  
ATOM   4026 HG22 ILE A 256     -15.913   9.692  -5.035  1.00 83.25           H  
ATOM   4027 HG23 ILE A 256     -16.723  10.014  -3.483  1.00 83.25           H  
ATOM   4028  CD1 ILE A 256     -15.046   7.643  -1.606  1.00 83.25           C  
ATOM   4029 HD11 ILE A 256     -15.139   7.197  -0.616  1.00 83.25           H  
ATOM   4030 HD12 ILE A 256     -14.254   7.130  -2.153  1.00 83.25           H  
ATOM   4031 HD13 ILE A 256     -14.794   8.697  -1.491  1.00 83.25           H  
ATOM   4032  N   ASP A 257     -18.444   8.944  -6.440  1.00 81.99           N  
ATOM   4033  H   ASP A 257     -19.019   9.403  -5.748  1.00 81.99           H  
ATOM   4034  CA  ASP A 257     -18.464   9.491  -7.793  1.00 81.99           C  
ATOM   4035  HA  ASP A 257     -17.942   8.813  -8.469  1.00 81.99           H  
ATOM   4036  C   ASP A 257     -17.731  10.835  -7.829  1.00 81.99           C  
ATOM   4037  CB  ASP A 257     -19.906   9.593  -8.308  1.00 81.99           C  
ATOM   4038  HB2 ASP A 257     -20.483  10.230  -7.638  1.00 81.99           H  
ATOM   4039  HB3 ASP A 257     -20.354   8.599  -8.294  1.00 81.99           H  
ATOM   4040  O   ASP A 257     -18.293  11.886  -7.513  1.00 81.99           O  
ATOM   4041  CG  ASP A 257     -19.995  10.147  -9.738  1.00 81.99           C  
ATOM   4042  OD1 ASP A 257     -18.948  10.392 -10.387  1.00 81.99           O  
ATOM   4043  OD2 ASP A 257     -21.142  10.375 -10.185  1.00 81.99           O  
ATOM   4044  N   HIS A 258     -16.473  10.804  -8.265  1.00 79.40           N  
ATOM   4045  H   HIS A 258     -16.044   9.899  -8.402  1.00 79.40           H  
ATOM   4046  CA  HIS A 258     -15.630  11.996  -8.382  1.00 79.40           C  
ATOM   4047  HA  HIS A 258     -15.609  12.505  -7.419  1.00 79.40           H  
ATOM   4048  C   HIS A 258     -16.126  13.005  -9.422  1.00 79.40           C  
ATOM   4049  CB  HIS A 258     -14.201  11.578  -8.743  1.00 79.40           C  
ATOM   4050  HB2 HIS A 258     -13.570  12.465  -8.781  1.00 79.40           H  
ATOM   4051  HB3 HIS A 258     -14.195  11.113  -9.729  1.00 79.40           H  
ATOM   4052  O   HIS A 258     -15.770  14.176  -9.340  1.00 79.40           O  
ATOM   4053  CG  HIS A 258     -13.616  10.625  -7.747  1.00 79.40           C  
ATOM   4054  CD2 HIS A 258     -13.470   9.275  -7.910  1.00 79.40           C  
ATOM   4055  HD2 HIS A 258     -13.728   8.703  -8.789  1.00 79.40           H  
ATOM   4056  ND1 HIS A 258     -13.211  10.933  -6.470  1.00 79.40           N  
ATOM   4057  HD1 HIS A 258     -13.129  11.847  -6.048  1.00 79.40           H  
ATOM   4058  CE1 HIS A 258     -12.831   9.791  -5.882  1.00 79.40           C  
ATOM   4059  HE1 HIS A 258     -12.470   9.718  -4.866  1.00 79.40           H  
ATOM   4060  NE2 HIS A 258     -12.984   8.753  -6.720  1.00 79.40           N  
ATOM   4061  N   LYS A 259     -16.937  12.593 -10.410  1.00 80.33           N  
ATOM   4062  H   LYS A 259     -17.316  11.657 -10.370  1.00 80.33           H  
ATOM   4063  CA  LYS A 259     -17.439  13.529 -11.431  1.00 80.33           C  
ATOM   4064  HA  LYS A 259     -16.637  14.205 -11.729  1.00 80.33           H  
ATOM   4065  C   LYS A 259     -18.555  14.405 -10.893  1.00 80.33           C  
ATOM   4066  CB  LYS A 259     -17.967  12.782 -12.656  1.00 80.33           C  
ATOM   4067  HB2 LYS A 259     -18.436  13.510 -13.319  1.00 80.33           H  
ATOM   4068  HB3 LYS A 259     -18.729  12.065 -12.348  1.00 80.33           H  
ATOM   4069  O   LYS A 259     -18.691  15.549 -11.315  1.00 80.33           O  
ATOM   4070  CG  LYS A 259     -16.861  12.068 -13.430  1.00 80.33           C  
ATOM   4071  HG2 LYS A 259     -16.103  12.790 -13.731  1.00 80.33           H  
ATOM   4072  HG3 LYS A 259     -16.404  11.302 -12.804  1.00 80.33           H  
ATOM   4073  CD  LYS A 259     -17.476  11.418 -14.670  1.00 80.33           C  
ATOM   4074  HD2 LYS A 259     -17.970  12.182 -15.271  1.00 80.33           H  
ATOM   4075  HD3 LYS A 259     -18.209  10.677 -14.352  1.00 80.33           H  
ATOM   4076  CE  LYS A 259     -16.372  10.750 -15.485  1.00 80.33           C  
ATOM   4077  HE2 LYS A 259     -15.644  11.509 -15.771  1.00 80.33           H  
ATOM   4078  HE3 LYS A 259     -15.867  10.026 -14.845  1.00 80.33           H  
ATOM   4079  NZ  LYS A 259     -16.933  10.082 -16.681  1.00 80.33           N  
ATOM   4080  HZ1 LYS A 259     -17.403  10.758 -17.267  1.00 80.33           H  
ATOM   4081  HZ2 LYS A 259     -17.600   9.381 -16.392  1.00 80.33           H  
ATOM   4082  HZ3 LYS A 259     -16.197   9.635 -17.207  1.00 80.33           H  
ATOM   4083  N   THR A 260     -19.387  13.837 -10.025  1.00 77.89           N  
ATOM   4084  H   THR A 260     -19.211  12.880  -9.756  1.00 77.89           H  
ATOM   4085  CA  THR A 260     -20.540  14.533  -9.449  1.00 77.89           C  
ATOM   4086  HA  THR A 260     -20.730  15.440 -10.023  1.00 77.89           H  
ATOM   4087  C   THR A 260     -20.281  15.016  -8.025  1.00 77.89           C  
ATOM   4088  CB  THR A 260     -21.821  13.692  -9.549  1.00 77.89           C  
ATOM   4089  HB  THR A 260     -22.648  14.298  -9.180  1.00 77.89           H  
ATOM   4090  O   THR A 260     -21.047  15.833  -7.527  1.00 77.89           O  
ATOM   4091  CG2 THR A 260     -22.155  13.315 -10.993  1.00 77.89           C  
ATOM   4092 HG21 THR A 260     -23.108  12.788 -11.022  1.00 77.89           H  
ATOM   4093 HG22 THR A 260     -21.381  12.671 -11.411  1.00 77.89           H  
ATOM   4094 HG23 THR A 260     -22.228  14.223 -11.593  1.00 77.89           H  
ATOM   4095  OG1 THR A 260     -21.757  12.519  -8.774  1.00 77.89           O  
ATOM   4096  HG1 THR A 260     -21.579  11.774  -9.353  1.00 77.89           H  
ATOM   4097  N   GLY A 261     -19.203  14.553  -7.382  1.00 77.76           N  
ATOM   4098  H   GLY A 261     -18.646  13.837  -7.827  1.00 77.76           H  
ATOM   4099  CA  GLY A 261     -18.864  14.891  -6.003  1.00 77.76           C  
ATOM   4100  HA2 GLY A 261     -18.890  15.972  -5.871  1.00 77.76           H  
ATOM   4101  HA3 GLY A 261     -17.855  14.537  -5.792  1.00 77.76           H  
ATOM   4102  C   GLY A 261     -19.812  14.253  -4.988  1.00 77.76           C  
ATOM   4103  O   GLY A 261     -19.989  14.798  -3.903  1.00 77.76           O  
ATOM   4104  N   PHE A 262     -20.450  13.127  -5.323  1.00 83.28           N  
ATOM   4105  H   PHE A 262     -20.213  12.695  -6.205  1.00 83.28           H  
ATOM   4106  CA  PHE A 262     -21.405  12.446  -4.445  1.00 83.28           C  
ATOM   4107  HA  PHE A 262     -21.518  13.031  -3.533  1.00 83.28           H  
ATOM   4108  C   PHE A 262     -20.924  11.067  -4.009  1.00 83.28           C  
ATOM   4109  CB  PHE A 262     -22.798  12.355  -5.082  1.00 83.28           C  
ATOM   4110  HB2 PHE A 262     -22.703  11.986  -6.103  1.00 83.28           H  
ATOM   4111  HB3 PHE A 262     -23.392  11.628  -4.529  1.00 83.28           H  
ATOM   4112  O   PHE A 262     -20.257  10.333  -4.730  1.00 83.28           O  
ATOM   4113  CG  PHE A 262     -23.558  13.664  -5.073  1.00 83.28           C  
ATOM   4114  CD1 PHE A 262     -24.238  14.090  -3.917  1.00 83.28           C  
ATOM   4115  HD1 PHE A 262     -24.225  13.479  -3.027  1.00 83.28           H  
ATOM   4116  CD2 PHE A 262     -23.552  14.480  -6.213  1.00 83.28           C  
ATOM   4117  HD2 PHE A 262     -22.991  14.172  -7.083  1.00 83.28           H  
ATOM   4118  CE1 PHE A 262     -24.895  15.333  -3.904  1.00 83.28           C  
ATOM   4119  HE1 PHE A 262     -25.374  15.686  -3.002  1.00 83.28           H  
ATOM   4120  CE2 PHE A 262     -24.207  15.722  -6.205  1.00 83.28           C  
ATOM   4121  HE2 PHE A 262     -24.140  16.371  -7.066  1.00 83.28           H  
ATOM   4122  CZ  PHE A 262     -24.878  16.151  -5.047  1.00 83.28           C  
ATOM   4123  HZ  PHE A 262     -25.338  17.127  -5.020  1.00 83.28           H  
ATOM   4124  N   ILE A 263     -21.361  10.701  -2.814  1.00 84.98           N  
ATOM   4125  H   ILE A 263     -21.874  11.392  -2.285  1.00 84.98           H  
ATOM   4126  CA  ILE A 263     -21.081   9.452  -2.131  1.00 84.98           C  
ATOM   4127  HA  ILE A 263     -20.376   8.854  -2.708  1.00 84.98           H  
ATOM   4128  C   ILE A 263     -22.395   8.694  -2.001  1.00 84.98           C  
ATOM   4129  CB  ILE A 263     -20.457   9.788  -0.768  1.00 84.98           C  
ATOM   4130  HB  ILE A 263     -21.136  10.421  -0.198  1.00 84.98           H  
ATOM   4131  O   ILE A 263     -23.332   9.192  -1.381  1.00 84.98           O  
ATOM   4132  CG1 ILE A 263     -19.133  10.540  -1.004  1.00 84.98           C  
ATOM   4133 HG12 ILE A 263     -18.478   9.960  -1.654  1.00 84.98           H  
ATOM   4134 HG13 ILE A 263     -19.334  11.494  -1.490  1.00 84.98           H  
ATOM   4135  CG2 ILE A 263     -20.203   8.512   0.018  1.00 84.98           C  
ATOM   4136 HG21 ILE A 263     -19.420   7.987  -0.529  1.00 84.98           H  
ATOM   4137 HG22 ILE A 263     -21.109   7.912   0.100  1.00 84.98           H  
ATOM   4138 HG23 ILE A 263     -19.867   8.739   1.030  1.00 84.98           H  
ATOM   4139  CD1 ILE A 263     -18.400  10.852   0.285  1.00 84.98           C  
ATOM   4140 HD11 ILE A 263     -19.093  11.327   0.979  1.00 84.98           H  
ATOM   4141 HD12 ILE A 263     -17.594  11.545   0.045  1.00 84.98           H  
ATOM   4142 HD13 ILE A 263     -17.971   9.949   0.719  1.00 84.98           H  
ATOM   4143  N   SER A 264     -22.483   7.510  -2.601  1.00 83.47           N  
ATOM   4144  H   SER A 264     -21.651   7.149  -3.045  1.00 83.47           H  
ATOM   4145  CA  SER A 264     -23.688   6.675  -2.623  1.00 83.47           C  
ATOM   4146  HA  SER A 264     -24.538   7.278  -2.303  1.00 83.47           H  
ATOM   4147  C   SER A 264     -23.564   5.492  -1.659  1.00 83.47           C  
ATOM   4148  CB  SER A 264     -23.989   6.184  -4.045  1.00 83.47           C  
ATOM   4149  HB2 SER A 264     -23.177   5.544  -4.389  1.00 83.47           H  
ATOM   4150  HB3 SER A 264     -24.908   5.598  -4.029  1.00 83.47           H  
ATOM   4151  O   SER A 264     -22.537   4.817  -1.622  1.00 83.47           O  
ATOM   4152  OG  SER A 264     -24.145   7.270  -4.949  1.00 83.47           O  
ATOM   4153  HG  SER A 264     -23.259   7.608  -5.102  1.00 83.47           H  
ATOM   4154  N   PHE A 265     -24.624   5.200  -0.900  1.00 82.32           N  
ATOM   4155  H   PHE A 265     -25.438   5.794  -0.972  1.00 82.32           H  
ATOM   4156  CA  PHE A 265     -24.649   4.092   0.062  1.00 82.32           C  
ATOM   4157  HA  PHE A 265     -23.627   3.799   0.305  1.00 82.32           H  
ATOM   4158  C   PHE A 265     -25.375   2.869  -0.506  1.00 82.32           C  
ATOM   4159  CB  PHE A 265     -25.318   4.542   1.365  1.00 82.32           C  
ATOM   4160  HB2 PHE A 265     -25.333   3.703   2.061  1.00 82.32           H  
ATOM   4161  HB3 PHE A 265     -26.351   4.813   1.150  1.00 82.32           H  
ATOM   4162  O   PHE A 265     -26.600   2.876  -0.638  1.00 82.32           O  
ATOM   4163  CG  PHE A 265     -24.646   5.709   2.047  1.00 82.32           C  
ATOM   4164  CD1 PHE A 265     -23.411   5.539   2.697  1.00 82.32           C  
ATOM   4165  HD1 PHE A 265     -22.927   4.574   2.696  1.00 82.32           H  
ATOM   4166  CD2 PHE A 265     -25.275   6.963   2.060  1.00 82.32           C  
ATOM   4167  HD2 PHE A 265     -26.224   7.103   1.562  1.00 82.32           H  
ATOM   4168  CE1 PHE A 265     -22.813   6.622   3.365  1.00 82.32           C  
ATOM   4169  HE1 PHE A 265     -21.868   6.490   3.871  1.00 82.32           H  
ATOM   4170  CE2 PHE A 265     -24.692   8.033   2.750  1.00 82.32           C  
ATOM   4171  HE2 PHE A 265     -25.215   8.976   2.801  1.00 82.32           H  
ATOM   4172  CZ  PHE A 265     -23.457   7.871   3.398  1.00 82.32           C  
ATOM   4173  HZ  PHE A 265     -23.009   8.699   3.926  1.00 82.32           H  
ATOM   4174  N   SER A 266     -24.649   1.781  -0.755  1.00 69.15           N  
ATOM   4175  H   SER A 266     -23.649   1.842  -0.621  1.00 69.15           H  
ATOM   4176  CA  SER A 266     -25.195   0.550  -1.359  1.00 69.15           C  
ATOM   4177  HA  SER A 266     -25.675   0.808  -2.303  1.00 69.15           H  
ATOM   4178  C   SER A 266     -26.248  -0.171  -0.492  1.00 69.15           C  
ATOM   4179  CB  SER A 266     -24.034  -0.400  -1.667  1.00 69.15           C  
ATOM   4180  HB2 SER A 266     -23.352   0.064  -2.380  1.00 69.15           H  
ATOM   4181  HB3 SER A 266     -24.424  -1.320  -2.103  1.00 69.15           H  
ATOM   4182  O   SER A 266     -27.227  -0.718  -1.001  1.00 69.15           O  
ATOM   4183  OG  SER A 266     -23.345  -0.695  -0.467  1.00 69.15           O  
ATOM   4184  HG  SER A 266     -22.701  -0.004  -0.295  1.00 69.15           H  
ATOM   4185  N   ASN A 267     -26.099  -0.142   0.838  1.00 63.52           N  
ATOM   4186  H   ASN A 267     -25.239   0.256   1.186  1.00 63.52           H  
ATOM   4187  CA  ASN A 267     -26.996  -0.852   1.763  1.00 63.52           C  
ATOM   4188  HA  ASN A 267     -27.212  -1.835   1.345  1.00 63.52           H  
ATOM   4189  C   ASN A 267     -28.366  -0.174   1.949  1.00 63.52           C  
ATOM   4190  CB  ASN A 267     -26.274  -1.039   3.111  1.00 63.52           C  
ATOM   4191  HB2 ASN A 267     -25.754  -0.121   3.386  1.00 63.52           H  
ATOM   4192  HB3 ASN A 267     -27.011  -1.249   3.886  1.00 63.52           H  
ATOM   4193  O   ASN A 267     -29.352  -0.851   2.256  1.00 63.52           O  
ATOM   4194  CG  ASN A 267     -25.306  -2.209   3.103  1.00 63.52           C  
ATOM   4195  ND2 ASN A 267     -24.238  -2.133   3.861  1.00 63.52           N  
ATOM   4196 HD21 ASN A 267     -24.028  -1.285   4.369  1.00 63.52           H  
ATOM   4197 HD22 ASN A 267     -23.576  -2.889   3.765  1.00 63.52           H  
ATOM   4198  OD1 ASN A 267     -25.518  -3.227   2.466  1.00 63.52           O  
ATOM   4199  N   THR A 268     -28.452   1.142   1.737  1.00 57.74           N  
ATOM   4200  H   THR A 268     -27.622   1.634   1.439  1.00 57.74           H  
ATOM   4201  CA  THR A 268     -29.699   1.910   1.919  1.00 57.74           C  
ATOM   4202  HA  THR A 268     -30.089   1.731   2.921  1.00 57.74           H  
ATOM   4203  C   THR A 268     -30.776   1.511   0.931  1.00 57.74           C  
ATOM   4204  CB  THR A 268     -29.489   3.415   1.751  1.00 57.74           C  
ATOM   4205  HB  THR A 268     -30.458   3.907   1.836  1.00 57.74           H  
ATOM   4206  O   THR A 268     -31.952   1.464   1.283  1.00 57.74           O  
ATOM   4207  CG2 THR A 268     -28.615   3.951   2.852  1.00 57.74           C  
ATOM   4208 HG21 THR A 268     -28.236   4.941   2.597  1.00 57.74           H  
ATOM   4209 HG22 THR A 268     -29.247   4.039   3.736  1.00 57.74           H  
ATOM   4210 HG23 THR A 268     -27.763   3.297   3.038  1.00 57.74           H  
ATOM   4211  OG1 THR A 268     -28.956   3.764   0.493  1.00 57.74           O  
ATOM   4212  HG1 THR A 268     -28.048   3.472   0.394  1.00 57.74           H  
ATOM   4213  N   THR A 269     -30.384   1.167  -0.295  1.00 59.69           N  
ATOM   4214  H   THR A 269     -29.414   1.278  -0.552  1.00 59.69           H  
ATOM   4215  CA  THR A 269     -31.316   0.746  -1.340  1.00 59.69           C  
ATOM   4216  HA  THR A 269     -32.079   1.514  -1.456  1.00 59.69           H  
ATOM   4217  C   THR A 269     -32.017  -0.546  -0.934  1.00 59.69           C  
ATOM   4218  CB  THR A 269     -30.587   0.557  -2.680  1.00 59.69           C  
ATOM   4219  HB  THR A 269     -30.174  -0.450  -2.730  1.00 59.69           H  
ATOM   4220  O   THR A 269     -33.223  -0.666  -1.105  1.00 59.69           O  
ATOM   4221  CG2 THR A 269     -31.525   0.783  -3.862  1.00 59.69           C  
ATOM   4222 HG21 THR A 269     -32.347   0.068  -3.821  1.00 59.69           H  
ATOM   4223 HG22 THR A 269     -30.976   0.631  -4.791  1.00 59.69           H  
ATOM   4224 HG23 THR A 269     -31.927   1.796  -3.840  1.00 59.69           H  
ATOM   4225  OG1 THR A 269     -29.522   1.471  -2.809  1.00 59.69           O  
ATOM   4226  HG1 THR A 269     -29.875   2.356  -2.932  1.00 59.69           H  
ATOM   4227  N   LYS A 270     -31.295  -1.483  -0.307  1.00 61.09           N  
ATOM   4228  H   LYS A 270     -30.317  -1.293  -0.144  1.00 61.09           H  
ATOM   4229  CA  LYS A 270     -31.864  -2.748   0.170  1.00 61.09           C  
ATOM   4230  HA  LYS A 270     -32.485  -3.162  -0.624  1.00 61.09           H  
ATOM   4231  C   LYS A 270     -32.789  -2.558   1.377  1.00 61.09           C  
ATOM   4232  CB  LYS A 270     -30.719  -3.726   0.456  1.00 61.09           C  
ATOM   4233  HB2 LYS A 270     -30.058  -3.756  -0.410  1.00 61.09           H  
ATOM   4234  HB3 LYS A 270     -30.146  -3.376   1.315  1.00 61.09           H  
ATOM   4235  O   LYS A 270     -33.871  -3.130   1.383  1.00 61.09           O  
ATOM   4236  CG  LYS A 270     -31.241  -5.143   0.727  1.00 61.09           C  
ATOM   4237  HG2 LYS A 270     -31.878  -5.139   1.611  1.00 61.09           H  
ATOM   4238  HG3 LYS A 270     -31.822  -5.485  -0.130  1.00 61.09           H  
ATOM   4239  CD  LYS A 270     -30.068  -6.097   0.961  1.00 61.09           C  
ATOM   4240  HD2 LYS A 270     -29.482  -5.740   1.808  1.00 61.09           H  
ATOM   4241  HD3 LYS A 270     -29.437  -6.113   0.072  1.00 61.09           H  
ATOM   4242  CE  LYS A 270     -30.594  -7.504   1.251  1.00 61.09           C  
ATOM   4243  HE2 LYS A 270     -31.192  -7.833   0.400  1.00 61.09           H  
ATOM   4244  HE3 LYS A 270     -31.250  -7.457   2.120  1.00 61.09           H  
ATOM   4245  NZ  LYS A 270     -29.477  -8.448   1.494  1.00 61.09           N  
ATOM   4246  HZ1 LYS A 270     -29.833  -9.375   1.683  1.00 61.09           H  
ATOM   4247  HZ2 LYS A 270     -28.928  -8.141   2.284  1.00 61.09           H  
ATOM   4248  HZ3 LYS A 270     -28.874  -8.489   0.685  1.00 61.09           H  
ATOM   4249  N   MET A 271     -32.388  -1.754   2.366  1.00 62.42           N  
ATOM   4250  H   MET A 271     -31.478  -1.323   2.290  1.00 62.42           H  
ATOM   4251  CA  MET A 271     -33.216  -1.436   3.543  1.00 62.42           C  
ATOM   4252  HA  MET A 271     -33.518  -2.355   4.045  1.00 62.42           H  
ATOM   4253  C   MET A 271     -34.504  -0.706   3.157  1.00 62.42           C  
ATOM   4254  CB  MET A 271     -32.417  -0.577   4.532  1.00 62.42           C  
ATOM   4255  HB2 MET A 271     -31.778   0.108   3.974  1.00 62.42           H  
ATOM   4256  HB3 MET A 271     -33.102   0.033   5.121  1.00 62.42           H  
ATOM   4257  O   MET A 271     -35.575  -1.130   3.562  1.00 62.42           O  
ATOM   4258  CG  MET A 271     -31.548  -1.409   5.482  1.00 62.42           C  
ATOM   4259  HG2 MET A 271     -30.702  -0.792   5.785  1.00 62.42           H  
ATOM   4260  HG3 MET A 271     -31.149  -2.268   4.941  1.00 62.42           H  
ATOM   4261  SD  MET A 271     -32.361  -1.988   6.999  1.00 62.42           S  
ATOM   4262  CE  MET A 271     -32.705  -0.400   7.822  1.00 62.42           C  
ATOM   4263  HE1 MET A 271     -33.488   0.141   7.289  1.00 62.42           H  
ATOM   4264  HE2 MET A 271     -31.803   0.209   7.863  1.00 62.42           H  
ATOM   4265  HE3 MET A 271     -33.061  -0.588   8.835  1.00 62.42           H  
ATOM   4266  N   ARG A 272     -34.428   0.319   2.299  1.00 64.62           N  
ATOM   4267  H   ARG A 272     -33.516   0.642   2.008  1.00 64.62           H  
ATOM   4268  CA  ARG A 272     -35.618   1.040   1.819  1.00 64.62           C  
ATOM   4269  HA  ARG A 272     -36.217   1.350   2.675  1.00 64.62           H  
ATOM   4270  C   ARG A 272     -36.530   0.169   0.962  1.00 64.62           C  
ATOM   4271  CB  ARG A 272     -35.201   2.276   1.023  1.00 64.62           C  
ATOM   4272  HB2 ARG A 272     -34.457   1.998   0.277  1.00 64.62           H  
ATOM   4273  HB3 ARG A 272     -36.079   2.660   0.504  1.00 64.62           H  
ATOM   4274  O   ARG A 272     -37.740   0.343   1.002  1.00 64.62           O  
ATOM   4275  CG  ARG A 272     -34.658   3.387   1.927  1.00 64.62           C  
ATOM   4276  HG2 ARG A 272     -35.422   3.672   2.651  1.00 64.62           H  
ATOM   4277  HG3 ARG A 272     -33.766   3.053   2.458  1.00 64.62           H  
ATOM   4278  CD  ARG A 272     -34.319   4.580   1.034  1.00 64.62           C  
ATOM   4279  HD2 ARG A 272     -35.205   4.823   0.446  1.00 64.62           H  
ATOM   4280  HD3 ARG A 272     -33.514   4.290   0.359  1.00 64.62           H  
ATOM   4281  NE  ARG A 272     -33.910   5.767   1.802  1.00 64.62           N  
ATOM   4282  HE  ARG A 272     -33.760   5.648   2.794  1.00 64.62           H  
ATOM   4283  NH1 ARG A 272     -34.011   7.228   0.038  1.00 64.62           N  
ATOM   4284 HH11 ARG A 272     -33.896   8.159  -0.337  1.00 64.62           H  
ATOM   4285 HH12 ARG A 272     -34.280   6.458  -0.557  1.00 64.62           H  
ATOM   4286  NH2 ARG A 272     -33.474   8.002   2.033  1.00 64.62           N  
ATOM   4287 HH21 ARG A 272     -33.519   8.941   1.666  1.00 64.62           H  
ATOM   4288 HH22 ARG A 272     -33.275   7.906   3.018  1.00 64.62           H  
ATOM   4289  CZ  ARG A 272     -33.798   6.982   1.301  1.00 64.62           C  
ATOM   4290  N   VAL A 273     -35.968  -0.765   0.190  1.00 67.12           N  
ATOM   4291  H   VAL A 273     -34.960  -0.810   0.139  1.00 67.12           H  
ATOM   4292  CA  VAL A 273     -36.763  -1.778  -0.516  1.00 67.12           C  
ATOM   4293  HA  VAL A 273     -37.548  -1.275  -1.082  1.00 67.12           H  
ATOM   4294  C   VAL A 273     -37.478  -2.676   0.490  1.00 67.12           C  
ATOM   4295  CB  VAL A 273     -35.900  -2.576  -1.514  1.00 67.12           C  
ATOM   4296  HB  VAL A 273     -34.958  -2.851  -1.040  1.00 67.12           H  
ATOM   4297  O   VAL A 273     -38.667  -2.902   0.318  1.00 67.12           O  
ATOM   4298  CG1 VAL A 273     -36.569  -3.857  -2.026  1.00 67.12           C  
ATOM   4299 HG11 VAL A 273     -35.955  -4.314  -2.802  1.00 67.12           H  
ATOM   4300 HG12 VAL A 273     -36.674  -4.573  -1.211  1.00 67.12           H  
ATOM   4301 HG13 VAL A 273     -37.553  -3.624  -2.434  1.00 67.12           H  
ATOM   4302  CG2 VAL A 273     -35.605  -1.719  -2.753  1.00 67.12           C  
ATOM   4303 HG21 VAL A 273     -36.511  -1.599  -3.347  1.00 67.12           H  
ATOM   4304 HG22 VAL A 273     -34.835  -2.197  -3.359  1.00 67.12           H  
ATOM   4305 HG23 VAL A 273     -35.263  -0.725  -2.464  1.00 67.12           H  
ATOM   4306  N   LEU A 274     -36.806  -3.134   1.551  1.00 68.58           N  
ATOM   4307  H   LEU A 274     -35.834  -2.885   1.660  1.00 68.58           H  
ATOM   4308  CA  LEU A 274     -37.435  -3.930   2.610  1.00 68.58           C  
ATOM   4309  HA  LEU A 274     -37.954  -4.772   2.151  1.00 68.58           H  
ATOM   4310  C   LEU A 274     -38.518  -3.146   3.364  1.00 68.58           C  
ATOM   4311  CB  LEU A 274     -36.370  -4.483   3.571  1.00 68.58           C  
ATOM   4312  HB2 LEU A 274     -35.731  -3.663   3.899  1.00 68.58           H  
ATOM   4313  HB3 LEU A 274     -36.873  -4.875   4.456  1.00 68.58           H  
ATOM   4314  O   LEU A 274     -39.617  -3.655   3.488  1.00 68.58           O  
ATOM   4315  CG  LEU A 274     -35.503  -5.601   2.968  1.00 68.58           C  
ATOM   4316  HG  LEU A 274     -35.112  -5.292   1.999  1.00 68.58           H  
ATOM   4317  CD1 LEU A 274     -34.316  -5.887   3.891  1.00 68.58           C  
ATOM   4318 HD11 LEU A 274     -34.685  -6.185   4.873  1.00 68.58           H  
ATOM   4319 HD12 LEU A 274     -33.720  -4.981   3.998  1.00 68.58           H  
ATOM   4320 HD13 LEU A 274     -33.700  -6.682   3.471  1.00 68.58           H  
ATOM   4321  CD2 LEU A 274     -36.280  -6.906   2.774  1.00 68.58           C  
ATOM   4322 HD21 LEU A 274     -37.081  -6.759   2.048  1.00 68.58           H  
ATOM   4323 HD22 LEU A 274     -36.726  -7.214   3.719  1.00 68.58           H  
ATOM   4324 HD23 LEU A 274     -35.619  -7.690   2.407  1.00 68.58           H  
ATOM   4325  N   GLU A 275     -38.271  -1.896   3.759  1.00 71.50           N  
ATOM   4326  H   GLU A 275     -37.327  -1.546   3.686  1.00 71.50           H  
ATOM   4327  CA  GLU A 275     -39.274  -1.031   4.403  1.00 71.50           C  
ATOM   4328  HA  GLU A 275     -39.663  -1.522   5.295  1.00 71.50           H  
ATOM   4329  C   GLU A 275     -40.465  -0.739   3.478  1.00 71.50           C  
ATOM   4330  CB  GLU A 275     -38.626   0.303   4.801  1.00 71.50           C  
ATOM   4331  HB2 GLU A 275     -39.411   1.013   5.063  1.00 71.50           H  
ATOM   4332  HB3 GLU A 275     -38.090   0.692   3.935  1.00 71.50           H  
ATOM   4333  O   GLU A 275     -41.612  -0.723   3.918  1.00 71.50           O  
ATOM   4334  CG  GLU A 275     -37.670   0.189   5.998  1.00 71.50           C  
ATOM   4335  HG2 GLU A 275     -38.250  -0.087   6.879  1.00 71.50           H  
ATOM   4336  HG3 GLU A 275     -36.950  -0.607   5.810  1.00 71.50           H  
ATOM   4337  CD  GLU A 275     -36.898   1.492   6.280  1.00 71.50           C  
ATOM   4338  OE1 GLU A 275     -36.193   1.530   7.314  1.00 71.50           O  
ATOM   4339  OE2 GLU A 275     -36.948   2.425   5.440  1.00 71.50           O  
ATOM   4340  N   ALA A 276     -40.220  -0.545   2.178  1.00 73.40           N  
ATOM   4341  H   ALA A 276     -39.261  -0.507   1.865  1.00 73.40           H  
ATOM   4342  CA  ALA A 276     -41.287  -0.420   1.191  1.00 73.40           C  
ATOM   4343  HA  ALA A 276     -41.995   0.331   1.541  1.00 73.40           H  
ATOM   4344  C   ALA A 276     -42.065  -1.736   1.023  1.00 73.40           C  
ATOM   4345  CB  ALA A 276     -40.692   0.055  -0.140  1.00 73.40           C  
ATOM   4346  HB1 ALA A 276     -41.491   0.178  -0.871  1.00 73.40           H  
ATOM   4347  HB2 ALA A 276     -39.977  -0.679  -0.511  1.00 73.40           H  
ATOM   4348  HB3 ALA A 276     -40.188   1.011   0.004  1.00 73.40           H  
ATOM   4349  O   ALA A 276     -43.279  -1.697   0.837  1.00 73.40           O  
ATOM   4350  N   PHE A 277     -41.389  -2.887   1.107  1.00 73.14           N  
ATOM   4351  H   PHE A 277     -40.391  -2.843   1.255  1.00 73.14           H  
ATOM   4352  CA  PHE A 277     -42.015  -4.209   1.105  1.00 73.14           C  
ATOM   4353  HA  PHE A 277     -42.716  -4.258   0.271  1.00 73.14           H  
ATOM   4354  C   PHE A 277     -42.834  -4.458   2.371  1.00 73.14           C  
ATOM   4355  CB  PHE A 277     -40.969  -5.321   0.915  1.00 73.14           C  
ATOM   4356  HB2 PHE A 277     -39.989  -4.980   1.251  1.00 73.14           H  
ATOM   4357  HB3 PHE A 277     -41.233  -6.168   1.548  1.00 73.14           H  
ATOM   4358  O   PHE A 277     -43.945  -4.961   2.251  1.00 73.14           O  
ATOM   4359  CG  PHE A 277     -40.874  -5.836  -0.506  1.00 73.14           C  
ATOM   4360  CD1 PHE A 277     -41.873  -6.692  -1.002  1.00 73.14           C  
ATOM   4361  HD1 PHE A 277     -42.702  -6.970  -0.368  1.00 73.14           H  
ATOM   4362  CD2 PHE A 277     -39.797  -5.478  -1.335  1.00 73.14           C  
ATOM   4363  HD2 PHE A 277     -39.016  -4.839  -0.950  1.00 73.14           H  
ATOM   4364  CE1 PHE A 277     -41.794  -7.180  -2.319  1.00 73.14           C  
ATOM   4365  HE1 PHE A 277     -42.566  -7.835  -2.694  1.00 73.14           H  
ATOM   4366  CE2 PHE A 277     -39.722  -5.950  -2.656  1.00 73.14           C  
ATOM   4367  HE2 PHE A 277     -38.896  -5.659  -3.288  1.00 73.14           H  
ATOM   4368  CZ  PHE A 277     -40.723  -6.804  -3.148  1.00 73.14           C  
ATOM   4369  HZ  PHE A 277     -40.671  -7.170  -4.163  1.00 73.14           H  
ATOM   4370  N   ASP A 278     -42.342  -4.074   3.546  1.00 78.37           N  
ATOM   4371  H   ASP A 278     -41.386  -3.751   3.584  1.00 78.37           H  
ATOM   4372  CA  ASP A 278     -43.056  -4.186   4.818  1.00 78.37           C  
ATOM   4373  HA  ASP A 278     -43.426  -5.205   4.933  1.00 78.37           H  
ATOM   4374  C   ASP A 278     -44.276  -3.254   4.825  1.00 78.37           C  
ATOM   4375  CB  ASP A 278     -42.101  -3.889   5.990  1.00 78.37           C  
ATOM   4376  HB2 ASP A 278     -41.602  -2.936   5.814  1.00 78.37           H  
ATOM   4377  HB3 ASP A 278     -42.696  -3.790   6.899  1.00 78.37           H  
ATOM   4378  O   ASP A 278     -45.386  -3.688   5.118  1.00 78.37           O  
ATOM   4379  CG  ASP A 278     -41.050  -4.985   6.238  1.00 78.37           C  
ATOM   4380  OD1 ASP A 278     -41.300  -6.155   5.860  1.00 78.37           O  
ATOM   4381  OD2 ASP A 278     -40.000  -4.659   6.838  1.00 78.37           O  
ATOM   4382  N   GLY A 279     -44.124  -2.009   4.361  1.00 79.22           N  
ATOM   4383  H   GLY A 279     -43.186  -1.686   4.172  1.00 79.22           H  
ATOM   4384  CA  GLY A 279     -45.240  -1.075   4.190  1.00 79.22           C  
ATOM   4385  HA2 GLY A 279     -44.836  -0.101   3.914  1.00 79.22           H  
ATOM   4386  HA3 GLY A 279     -45.769  -0.978   5.138  1.00 79.22           H  
ATOM   4387  C   GLY A 279     -46.250  -1.504   3.114  1.00 79.22           C  
ATOM   4388  O   GLY A 279     -47.426  -1.147   3.191  1.00 79.22           O  
ATOM   4389  N   LEU A 280     -45.825  -2.281   2.111  1.00 76.26           N  
ATOM   4390  H   LEU A 280     -44.838  -2.486   2.064  1.00 76.26           H  
ATOM   4391  CA  LEU A 280     -46.725  -2.966   1.178  1.00 76.26           C  
ATOM   4392  HA  LEU A 280     -47.520  -2.281   0.884  1.00 76.26           H  
ATOM   4393  C   LEU A 280     -47.411  -4.156   1.853  1.00 76.26           C  
ATOM   4394  CB  LEU A 280     -45.950  -3.413  -0.078  1.00 76.26           C  
ATOM   4395  HB2 LEU A 280     -46.385  -4.334  -0.467  1.00 76.26           H  
ATOM   4396  HB3 LEU A 280     -44.923  -3.646   0.204  1.00 76.26           H  
ATOM   4397  O   LEU A 280     -48.614  -4.315   1.685  1.00 76.26           O  
ATOM   4398  CG  LEU A 280     -45.952  -2.360  -1.198  1.00 76.26           C  
ATOM   4399  HG  LEU A 280     -45.864  -1.362  -0.769  1.00 76.26           H  
ATOM   4400  CD1 LEU A 280     -44.783  -2.579  -2.158  1.00 76.26           C  
ATOM   4401 HD11 LEU A 280     -44.802  -1.824  -2.944  1.00 76.26           H  
ATOM   4402 HD12 LEU A 280     -44.842  -3.574  -2.599  1.00 76.26           H  
ATOM   4403 HD13 LEU A 280     -43.844  -2.488  -1.611  1.00 76.26           H  
ATOM   4404  CD2 LEU A 280     -47.246  -2.447  -2.016  1.00 76.26           C  
ATOM   4405 HD21 LEU A 280     -47.327  -3.427  -2.487  1.00 76.26           H  
ATOM   4406 HD22 LEU A 280     -47.248  -1.674  -2.785  1.00 76.26           H  
ATOM   4407 HD23 LEU A 280     -48.106  -2.298  -1.362  1.00 76.26           H  
ATOM   4408  N   ALA A 281     -46.684  -4.958   2.629  1.00 72.74           N  
ATOM   4409  H   ALA A 281     -45.701  -4.756   2.742  1.00 72.74           H  
ATOM   4410  CA  ALA A 281     -47.207  -6.120   3.342  1.00 72.74           C  
ATOM   4411  HA  ALA A 281     -47.690  -6.779   2.621  1.00 72.74           H  
ATOM   4412  C   ALA A 281     -48.268  -5.727   4.380  1.00 72.74           C  
ATOM   4413  CB  ALA A 281     -46.038  -6.877   3.984  1.00 72.74           C  
ATOM   4414  HB1 ALA A 281     -45.557  -6.257   4.741  1.00 72.74           H  
ATOM   4415  HB2 ALA A 281     -46.411  -7.783   4.460  1.00 72.74           H  
ATOM   4416  HB3 ALA A 281     -45.304  -7.147   3.225  1.00 72.74           H  
ATOM   4417  O   ALA A 281     -49.279  -6.410   4.497  1.00 72.74           O  
ATOM   4418  N   GLU A 282     -48.101  -4.591   5.058  1.00 75.07           N  
ATOM   4419  H   GLU A 282     -47.203  -4.132   5.002  1.00 75.07           H  
ATOM   4420  CA  GLU A 282     -49.110  -4.013   5.957  1.00 75.07           C  
ATOM   4421  HA  GLU A 282     -49.398  -4.755   6.703  1.00 75.07           H  
ATOM   4422  C   GLU A 282     -50.399  -3.586   5.232  1.00 75.07           C  
ATOM   4423  CB  GLU A 282     -48.511  -2.796   6.677  1.00 75.07           C  
ATOM   4424  HB2 GLU A 282     -48.038  -2.145   5.941  1.00 75.07           H  
ATOM   4425  HB3 GLU A 282     -49.320  -2.244   7.154  1.00 75.07           H  
ATOM   4426  O   GLU A 282     -51.458  -3.504   5.851  1.00 75.07           O  
ATOM   4427  CG  GLU A 282     -47.497  -3.181   7.766  1.00 75.07           C  
ATOM   4428  HG2 GLU A 282     -48.000  -3.827   8.484  1.00 75.07           H  
ATOM   4429  HG3 GLU A 282     -46.681  -3.754   7.325  1.00 75.07           H  
ATOM   4430  CD  GLU A 282     -46.924  -1.960   8.507  1.00 75.07           C  
ATOM   4431  OE1 GLU A 282     -46.210  -2.188   9.510  1.00 75.07           O  
ATOM   4432  OE2 GLU A 282     -47.230  -0.810   8.107  1.00 75.07           O  
ATOM   4433  N   ARG A 283     -50.329  -3.325   3.920  1.00 74.17           N  
ATOM   4434  H   ARG A 283     -49.430  -3.452   3.478  1.00 74.17           H  
ATOM   4435  CA  ARG A 283     -51.473  -2.943   3.069  1.00 74.17           C  
ATOM   4436  HA  ARG A 283     -52.271  -2.554   3.702  1.00 74.17           H  
ATOM   4437  C   ARG A 283     -52.094  -4.120   2.317  1.00 74.17           C  
ATOM   4438  CB  ARG A 283     -51.040  -1.854   2.079  1.00 74.17           C  
ATOM   4439  HB2 ARG A 283     -51.859  -1.650   1.390  1.00 74.17           H  
ATOM   4440  HB3 ARG A 283     -50.192  -2.219   1.500  1.00 74.17           H  
ATOM   4441  O   ARG A 283     -53.087  -3.926   1.618  1.00 74.17           O  
ATOM   4442  CG  ARG A 283     -50.662  -0.544   2.772  1.00 74.17           C  
ATOM   4443  HG2 ARG A 283     -51.537  -0.126   3.270  1.00 74.17           H  
ATOM   4444  HG3 ARG A 283     -49.886  -0.721   3.517  1.00 74.17           H  
ATOM   4445  CD  ARG A 283     -50.151   0.435   1.714  1.00 74.17           C  
ATOM   4446  HD2 ARG A 283     -50.970   0.660   1.031  1.00 74.17           H  
ATOM   4447  HD3 ARG A 283     -49.344  -0.044   1.160  1.00 74.17           H  
ATOM   4448  NE  ARG A 283     -49.634   1.661   2.338  1.00 74.17           N  
ATOM   4449  HE  ARG A 283     -49.270   1.545   3.273  1.00 74.17           H  
ATOM   4450  NH1 ARG A 283     -49.872   3.053   0.530  1.00 74.17           N  
ATOM   4451 HH11 ARG A 283     -49.761   3.960   0.100  1.00 74.17           H  
ATOM   4452 HH12 ARG A 283     -50.247   2.269   0.015  1.00 74.17           H  
ATOM   4453  NH2 ARG A 283     -48.993   3.837   2.431  1.00 74.17           N  
ATOM   4454 HH21 ARG A 283     -48.874   4.743   2.002  1.00 74.17           H  
ATOM   4455 HH22 ARG A 283     -48.676   3.675   3.376  1.00 74.17           H  
ATOM   4456  CZ  ARG A 283     -49.505   2.841   1.765  1.00 74.17           C  
ATOM   4457  N   VAL A 284     -51.513  -5.315   2.414  1.00 67.84           N  
ATOM   4458  H   VAL A 284     -50.732  -5.409   3.047  1.00 67.84           H  
ATOM   4459  CA  VAL A 284     -52.075  -6.535   1.831  1.00 67.84           C  
ATOM   4460  HA  VAL A 284     -52.645  -6.279   0.938  1.00 67.84           H  
ATOM   4461  C   VAL A 284     -53.036  -7.140   2.850  1.00 67.84           C  
ATOM   4462  CB  VAL A 284     -50.963  -7.518   1.411  1.00 67.84           C  
ATOM   4463  HB  VAL A 284     -50.301  -7.700   2.257  1.00 67.84           H  
ATOM   4464  O   VAL A 284     -52.632  -7.501   3.952  1.00 67.84           O  
ATOM   4465  CG1 VAL A 284     -51.527  -8.861   0.925  1.00 67.84           C  
ATOM   4466 HG11 VAL A 284     -52.236  -8.702   0.112  1.00 67.84           H  
ATOM   4467 HG12 VAL A 284     -50.713  -9.499   0.583  1.00 67.84           H  
ATOM   4468 HG13 VAL A 284     -52.033  -9.366   1.748  1.00 67.84           H  
ATOM   4469  CG2 VAL A 284     -50.133  -6.961   0.244  1.00 67.84           C  
ATOM   4470 HG21 VAL A 284     -49.852  -5.925   0.437  1.00 67.84           H  
ATOM   4471 HG22 VAL A 284     -49.224  -7.551   0.126  1.00 67.84           H  
ATOM   4472 HG23 VAL A 284     -50.712  -6.984  -0.679  1.00 67.84           H  
ATOM   4473  N   ASP A 285     -54.313  -7.262   2.479  1.00 61.14           N  
ATOM   4474  H   ASP A 285     -54.609  -6.841   1.610  1.00 61.14           H  
ATOM   4475  CA  ASP A 285     -55.346  -7.844   3.338  1.00 61.14           C  
ATOM   4476  HA  ASP A 285     -55.478  -7.199   4.206  1.00 61.14           H  
ATOM   4477  C   ASP A 285     -54.935  -9.241   3.827  1.00 61.14           C  
ATOM   4478  CB  ASP A 285     -56.688  -7.932   2.591  1.00 61.14           C  
ATOM   4479  HB2 ASP A 285     -56.532  -8.410   1.624  1.00 61.14           H  
ATOM   4480  HB3 ASP A 285     -57.363  -8.565   3.167  1.00 61.14           H  
ATOM   4481  O   ASP A 285     -54.848 -10.200   3.046  1.00 61.14           O  
ATOM   4482  CG  ASP A 285     -57.378  -6.580   2.401  1.00 61.14           C  
ATOM   4483  OD1 ASP A 285     -57.350  -5.775   3.357  1.00 61.14           O  
ATOM   4484  OD2 ASP A 285     -57.965  -6.392   1.312  1.00 61.14           O  
ATOM   4485  N   PHE A 286     -54.721  -9.365   5.141  1.00 54.59           N  
ATOM   4486  H   PHE A 286     -54.705  -8.521   5.695  1.00 54.59           H  
ATOM   4487  CA  PHE A 286     -54.504 -10.645   5.807  1.00 54.59           C  
ATOM   4488  HA  PHE A 286     -53.642 -11.134   5.353  1.00 54.59           H  
ATOM   4489  C   PHE A 286     -55.731 -11.531   5.595  1.00 54.59           C  
ATOM   4490  CB  PHE A 286     -54.215 -10.449   7.305  1.00 54.59           C  
ATOM   4491  HB2 PHE A 286     -54.423 -11.386   7.821  1.00 54.59           H  
ATOM   4492  HB3 PHE A 286     -54.896  -9.702   7.712  1.00 54.59           H  
ATOM   4493  O   PHE A 286     -56.731 -11.440   6.308  1.00 54.59           O  
ATOM   4494  CG  PHE A 286     -52.785 -10.063   7.625  1.00 54.59           C  
ATOM   4495  CD1 PHE A 286     -51.811 -11.065   7.812  1.00 54.59           C  
ATOM   4496  HD1 PHE A 286     -52.084 -12.106   7.718  1.00 54.59           H  
ATOM   4497  CD2 PHE A 286     -52.421  -8.709   7.734  1.00 54.59           C  
ATOM   4498  HD2 PHE A 286     -53.150  -7.930   7.565  1.00 54.59           H  
ATOM   4499  CE1 PHE A 286     -50.482 -10.713   8.109  1.00 54.59           C  
ATOM   4500  HE1 PHE A 286     -49.731 -11.478   8.239  1.00 54.59           H  
ATOM   4501  CE2 PHE A 286     -51.092  -8.358   8.030  1.00 54.59           C  
ATOM   4502  HE2 PHE A 286     -50.810  -7.317   8.080  1.00 54.59           H  
ATOM   4503  CZ  PHE A 286     -50.123  -9.358   8.218  1.00 54.59           C  
ATOM   4504  HZ  PHE A 286     -49.101  -9.078   8.424  1.00 54.59           H  
ATOM   4505  N   HIS A 287     -55.651 -12.429   4.616  1.00 53.92           N  
ATOM   4506  H   HIS A 287     -54.863 -12.383   3.985  1.00 53.92           H  
ATOM   4507  CA  HIS A 287     -56.605 -13.519   4.514  1.00 53.92           C  
ATOM   4508  HA  HIS A 287     -57.604 -13.084   4.476  1.00 53.92           H  
ATOM   4509  C   HIS A 287     -56.458 -14.385   5.771  1.00 53.92           C  
ATOM   4510  CB  HIS A 287     -56.379 -14.321   3.230  1.00 53.92           C  
ATOM   4511  HB2 HIS A 287     -56.860 -15.294   3.339  1.00 53.92           H  
ATOM   4512  HB3 HIS A 287     -55.313 -14.487   3.075  1.00 53.92           H  
ATOM   4513  O   HIS A 287     -55.333 -14.765   6.116  1.00 53.92           O  
ATOM   4514  CG  HIS A 287     -56.966 -13.640   2.022  1.00 53.92           C  
ATOM   4515  CD2 HIS A 287     -57.857 -14.193   1.142  1.00 53.92           C  
ATOM   4516  HD2 HIS A 287     -58.243 -15.201   1.177  1.00 53.92           H  
ATOM   4517  ND1 HIS A 287     -56.768 -12.331   1.634  1.00 53.92           N  
ATOM   4518  HD1 HIS A 287     -56.193 -11.638   2.091  1.00 53.92           H  
ATOM   4519  CE1 HIS A 287     -57.527 -12.107   0.548  1.00 53.92           C  
ATOM   4520  HE1 HIS A 287     -57.595 -11.162   0.030  1.00 53.92           H  
ATOM   4521  NE2 HIS A 287     -58.204 -13.218   0.206  1.00 53.92           N  
ATOM   4522  N   PRO A 288     -57.557 -14.706   6.477  1.00 55.41           N  
ATOM   4523  CA  PRO A 288     -57.471 -15.542   7.660  1.00 55.41           C  
ATOM   4524  HA  PRO A 288     -56.865 -15.022   8.402  1.00 55.41           H  
ATOM   4525  C   PRO A 288     -56.821 -16.879   7.279  1.00 55.41           C  
ATOM   4526  CB  PRO A 288     -58.903 -15.690   8.184  1.00 55.41           C  
ATOM   4527  HB2 PRO A 288     -59.095 -16.686   8.583  1.00 55.41           H  
ATOM   4528  HB3 PRO A 288     -59.083 -14.934   8.949  1.00 55.41           H  
ATOM   4529  O   PRO A 288     -57.129 -17.424   6.211  1.00 55.41           O  
ATOM   4530  CG  PRO A 288     -59.773 -15.389   6.963  1.00 55.41           C  
ATOM   4531  HG2 PRO A 288     -60.738 -14.968   7.245  1.00 55.41           H  
ATOM   4532  HG3 PRO A 288     -59.909 -16.301   6.382  1.00 55.41           H  
ATOM   4533  CD  PRO A 288     -58.938 -14.397   6.158  1.00 55.41           C  
ATOM   4534  HD2 PRO A 288     -59.145 -14.516   5.094  1.00 55.41           H  
ATOM   4535  HD3 PRO A 288     -59.160 -13.378   6.475  1.00 55.41           H  
ATOM   4536  N   PRO A 289     -55.919 -17.422   8.119  1.00 53.09           N  
ATOM   4537  CA  PRO A 289     -55.310 -18.711   7.848  1.00 53.09           C  
ATOM   4538  HA  PRO A 289     -54.718 -18.656   6.935  1.00 53.09           H  
ATOM   4539  C   PRO A 289     -56.435 -19.728   7.674  1.00 53.09           C  
ATOM   4540  CB  PRO A 289     -54.397 -19.011   9.042  1.00 53.09           C  
ATOM   4541  HB2 PRO A 289     -53.385 -18.677   8.810  1.00 53.09           H  
ATOM   4542  HB3 PRO A 289     -54.395 -20.069   9.304  1.00 53.09           H  
ATOM   4543  O   PRO A 289     -57.279 -19.885   8.560  1.00 53.09           O  
ATOM   4544  CG  PRO A 289     -54.966 -18.148  10.169  1.00 53.09           C  
ATOM   4545  HG2 PRO A 289     -55.770 -18.686  10.670  1.00 53.09           H  
ATOM   4546  HG3 PRO A 289     -54.197 -17.856  10.884  1.00 53.09           H  
ATOM   4547  CD  PRO A 289     -55.544 -16.939   9.438  1.00 53.09           C  
ATOM   4548  HD2 PRO A 289     -54.783 -16.166   9.333  1.00 53.09           H  
ATOM   4549  HD3 PRO A 289     -56.403 -16.552   9.986  1.00 53.09           H  
ATOM   4550  N   ALA A 290     -56.470 -20.381   6.511  1.00 56.67           N  
ATOM   4551  H   ALA A 290     -55.817 -20.112   5.789  1.00 56.67           H  
ATOM   4552  CA  ALA A 290     -57.471 -21.391   6.209  1.00 56.67           C  
ATOM   4553  HA  ALA A 290     -58.432 -20.892   6.078  1.00 56.67           H  
ATOM   4554  C   ALA A 290     -57.574 -22.372   7.388  1.00 56.67           C  
ATOM   4555  CB  ALA A 290     -57.094 -22.096   4.900  1.00 56.67           C  
ATOM   4556  HB1 ALA A 290     -56.108 -22.550   4.994  1.00 56.67           H  
ATOM   4557  HB2 ALA A 290     -57.084 -21.373   4.084  1.00 56.67           H  
ATOM   4558  HB3 ALA A 290     -57.826 -22.872   4.678  1.00 56.67           H  
ATOM   4559  O   ALA A 290     -56.554 -22.878   7.866  1.00 56.67           O  
ATOM   4560  N   LEU A 291     -58.805 -22.602   7.868  1.00 57.25           N  
ATOM   4561  H   LEU A 291     -59.566 -22.072   7.469  1.00 57.25           H  
ATOM   4562  CA  LEU A 291     -59.108 -23.524   8.964  1.00 57.25           C  
ATOM   4563  HA  LEU A 291     -58.824 -23.053   9.906  1.00 57.25           H  
ATOM   4564  C   LEU A 291     -58.285 -24.800   8.792  1.00 57.25           C  
ATOM   4565  CB  LEU A 291     -60.619 -23.853   8.963  1.00 57.25           C  
ATOM   4566  HB2 LEU A 291     -60.748 -24.927   9.100  1.00 57.25           H  
ATOM   4567  HB3 LEU A 291     -61.037 -23.631   7.981  1.00 57.25           H  
ATOM   4568  O   LEU A 291     -58.381 -25.451   7.749  1.00 57.25           O  
ATOM   4569  CG  LEU A 291     -61.422 -23.117  10.058  1.00 57.25           C  
ATOM   4570  HG  LEU A 291     -60.787 -22.393  10.568  1.00 57.25           H  
ATOM   4571  CD1 LEU A 291     -62.610 -22.367   9.460  1.00 57.25           C  
ATOM   4572 HD11 LEU A 291     -63.283 -23.059   8.953  1.00 57.25           H  
ATOM   4573 HD12 LEU A 291     -63.156 -21.854  10.252  1.00 57.25           H  
ATOM   4574 HD13 LEU A 291     -62.254 -21.620   8.751  1.00 57.25           H  
ATOM   4575  CD2 LEU A 291     -61.953 -24.114  11.092  1.00 57.25           C  
ATOM   4576 HD21 LEU A 291     -62.486 -23.574  11.874  1.00 57.25           H  
ATOM   4577 HD22 LEU A 291     -62.637 -24.818  10.620  1.00 57.25           H  
ATOM   4578 HD23 LEU A 291     -61.123 -24.656  11.545  1.00 57.25           H  
ATOM   4579  N   ARG A 292     -57.465 -25.130   9.803  1.00 54.71           N  
ATOM   4580  H   ARG A 292     -57.422 -24.492  10.585  1.00 54.71           H  
ATOM   4581  CA  ARG A 292     -56.608 -26.321   9.815  1.00 54.71           C  
ATOM   4582  HA  ARG A 292     -55.880 -26.244   9.007  1.00 54.71           H  
ATOM   4583  C   ARG A 292     -57.473 -27.551   9.546  1.00 54.71           C  
ATOM   4584  CB  ARG A 292     -55.860 -26.467  11.157  1.00 54.71           C  
ATOM   4585  HB2 ARG A 292     -56.571 -26.384  11.979  1.00 54.71           H  
ATOM   4586  HB3 ARG A 292     -55.427 -27.466  11.190  1.00 54.71           H  
ATOM   4587  O   ARG A 292     -58.069 -28.117  10.461  1.00 54.71           O  
ATOM   4588  CG  ARG A 292     -54.722 -25.454  11.363  1.00 54.71           C  
ATOM   4589  HG2 ARG A 292     -54.037 -25.507  10.517  1.00 54.71           H  
ATOM   4590  HG3 ARG A 292     -55.136 -24.448  11.423  1.00 54.71           H  
ATOM   4591  CD  ARG A 292     -53.959 -25.787  12.656  1.00 54.71           C  
ATOM   4592  HD2 ARG A 292     -54.659 -25.762  13.492  1.00 54.71           H  
ATOM   4593  HD3 ARG A 292     -53.555 -26.796  12.567  1.00 54.71           H  
ATOM   4594  NE  ARG A 292     -52.856 -24.841  12.919  1.00 54.71           N  
ATOM   4595  HE  ARG A 292     -52.801 -24.029  12.321  1.00 54.71           H  
ATOM   4596  NH1 ARG A 292     -51.926 -25.927  14.726  1.00 54.71           N  
ATOM   4597 HH11 ARG A 292     -51.239 -25.952  15.466  1.00 54.71           H  
ATOM   4598 HH12 ARG A 292     -52.623 -26.654  14.650  1.00 54.71           H  
ATOM   4599  NH2 ARG A 292     -51.031 -24.018  14.012  1.00 54.71           N  
ATOM   4600 HH21 ARG A 292     -50.340 -24.088  14.745  1.00 54.71           H  
ATOM   4601 HH22 ARG A 292     -51.006 -23.222  13.389  1.00 54.71           H  
ATOM   4602  CZ  ARG A 292     -51.948 -24.934  13.879  1.00 54.71           C  
ATOM   4603  N   ARG A 293     -57.543 -27.972   8.282  1.00 57.36           N  
ATOM   4604  H   ARG A 293     -57.168 -27.360   7.571  1.00 57.36           H  
ATOM   4605  CA  ARG A 293     -58.075 -29.281   7.912  1.00 57.36           C  
ATOM   4606  HA  ARG A 293     -59.097 -29.374   8.279  1.00 57.36           H  
ATOM   4607  C   ARG A 293     -57.202 -30.293   8.641  1.00 57.36           C  
ATOM   4608  CB  ARG A 293     -58.049 -29.477   6.384  1.00 57.36           C  
ATOM   4609  HB2 ARG A 293     -58.260 -30.525   6.169  1.00 57.36           H  
ATOM   4610  HB3 ARG A 293     -57.055 -29.245   6.003  1.00 57.36           H  
ATOM   4611  O   ARG A 293     -55.979 -30.225   8.524  1.00 57.36           O  
ATOM   4612  CG  ARG A 293     -59.097 -28.610   5.662  1.00 57.36           C  
ATOM   4613  HG2 ARG A 293     -60.085 -28.845   6.056  1.00 57.36           H  
ATOM   4614  HG3 ARG A 293     -58.887 -27.556   5.844  1.00 57.36           H  
ATOM   4615  CD  ARG A 293     -59.084 -28.871   4.148  1.00 57.36           C  
ATOM   4616  HD2 ARG A 293     -58.102 -28.601   3.759  1.00 57.36           H  
ATOM   4617  HD3 ARG A 293     -59.251 -29.933   3.973  1.00 57.36           H  
ATOM   4618  NE  ARG A 293     -60.127 -28.090   3.448  1.00 57.36           N  
ATOM   4619  HE  ARG A 293     -60.742 -27.535   4.026  1.00 57.36           H  
ATOM   4620  NH1 ARG A 293     -59.579 -28.684   1.294  1.00 57.36           N  
ATOM   4621 HH11 ARG A 293     -59.748 -28.617   0.301  1.00 57.36           H  
ATOM   4622 HH12 ARG A 293     -58.820 -29.251   1.645  1.00 57.36           H  
ATOM   4623  NH2 ARG A 293     -61.294 -27.308   1.651  1.00 57.36           N  
ATOM   4624 HH21 ARG A 293     -61.899 -26.777   2.262  1.00 57.36           H  
ATOM   4625 HH22 ARG A 293     -61.441 -27.258   0.653  1.00 57.36           H  
ATOM   4626  CZ  ARG A 293     -60.327 -28.032   2.141  1.00 57.36           C  
ATOM   4627  N   LYS A 294     -57.810 -31.193   9.423  1.00 59.27           N  
ATOM   4628  H   LYS A 294     -58.815 -31.143   9.511  1.00 59.27           H  
ATOM   4629  CA  LYS A 294     -57.109 -32.372   9.946  1.00 59.27           C  
ATOM   4630  HA  LYS A 294     -56.346 -32.068  10.663  1.00 59.27           H  
ATOM   4631  C   LYS A 294     -56.413 -33.026   8.756  1.00 59.27           C  
ATOM   4632  CB  LYS A 294     -58.089 -33.358  10.608  1.00 59.27           C  
ATOM   4633  HB2 LYS A 294     -59.040 -33.348  10.076  1.00 59.27           H  
ATOM   4634  HB3 LYS A 294     -57.674 -34.362  10.520  1.00 59.27           H  
ATOM   4635  O   LYS A 294     -57.082 -33.474   7.828  1.00 59.27           O  
ATOM   4636  CG  LYS A 294     -58.311 -33.077  12.101  1.00 59.27           C  
ATOM   4637  HG2 LYS A 294     -57.354 -33.142  12.619  1.00 59.27           H  
ATOM   4638  HG3 LYS A 294     -58.719 -32.075  12.231  1.00 59.27           H  
ATOM   4639  CD  LYS A 294     -59.281 -34.110  12.698  1.00 59.27           C  
ATOM   4640  HD2 LYS A 294     -58.927 -35.112  12.455  1.00 59.27           H  
ATOM   4641  HD3 LYS A 294     -60.265 -33.969  12.251  1.00 59.27           H  
ATOM   4642  CE  LYS A 294     -59.378 -33.970  14.223  1.00 59.27           C  
ATOM   4643  HE2 LYS A 294     -59.694 -32.955  14.464  1.00 59.27           H  
ATOM   4644  HE3 LYS A 294     -58.384 -34.120  14.646  1.00 59.27           H  
ATOM   4645  NZ  LYS A 294     -60.328 -34.955  14.804  1.00 59.27           N  
ATOM   4646  HZ1 LYS A 294     -61.262 -34.807  14.448  1.00 59.27           H  
ATOM   4647  HZ2 LYS A 294     -60.358 -34.874  15.811  1.00 59.27           H  
ATOM   4648  HZ3 LYS A 294     -60.049 -35.898  14.576  1.00 59.27           H  
ATOM   4649  N   ILE A 295     -55.084 -32.979   8.747  1.00 59.49           N  
ATOM   4650  H   ILE A 295     -54.602 -32.527   9.510  1.00 59.49           H  
ATOM   4651  CA  ILE A 295     -54.292 -33.598   7.694  1.00 59.49           C  
ATOM   4652  HA  ILE A 295     -54.721 -33.343   6.725  1.00 59.49           H  
ATOM   4653  C   ILE A 295     -54.436 -35.099   7.921  1.00 59.49           C  
ATOM   4654  CB  ILE A 295     -52.822 -33.114   7.716  1.00 59.49           C  
ATOM   4655  HB  ILE A 295     -52.361 -33.440   8.648  1.00 59.49           H  
ATOM   4656  O   ILE A 295     -53.892 -35.635   8.883  1.00 59.49           O  
ATOM   4657  CG1 ILE A 295     -52.735 -31.570   7.635  1.00 59.49           C  
ATOM   4658 HG12 ILE A 295     -53.307 -31.133   8.454  1.00 59.49           H  
ATOM   4659 HG13 ILE A 295     -53.178 -31.228   6.699  1.00 59.49           H  
ATOM   4660  CG2 ILE A 295     -52.059 -33.747   6.538  1.00 59.49           C  
ATOM   4661 HG21 ILE A 295     -52.240 -34.821   6.490  1.00 59.49           H  
ATOM   4662 HG22 ILE A 295     -50.987 -33.590   6.658  1.00 59.49           H  
ATOM   4663 HG23 ILE A 295     -52.384 -33.303   5.597  1.00 59.49           H  
ATOM   4664  CD1 ILE A 295     -51.310 -31.014   7.746  1.00 59.49           C  
ATOM   4665 HD11 ILE A 295     -50.832 -31.393   8.650  1.00 59.49           H  
ATOM   4666 HD12 ILE A 295     -50.720 -31.297   6.874  1.00 59.49           H  
ATOM   4667 HD13 ILE A 295     -51.352 -29.926   7.797  1.00 59.49           H  
ATOM   4668  N   ASP A 296     -55.224 -35.754   7.074  1.00 65.59           N  
ATOM   4669  H   ASP A 296     -55.750 -35.231   6.388  1.00 65.59           H  
ATOM   4670  CA  ASP A 296     -55.344 -37.207   7.057  1.00 65.59           C  
ATOM   4671  HA  ASP A 296     -55.395 -37.564   8.086  1.00 65.59           H  
ATOM   4672  C   ASP A 296     -54.062 -37.769   6.420  1.00 65.59           C  
ATOM   4673  CB  ASP A 296     -56.657 -37.610   6.354  1.00 65.59           C  
ATOM   4674  HB2 ASP A 296     -56.572 -37.426   5.283  1.00 65.59           H  
ATOM   4675  HB3 ASP A 296     -57.462 -36.981   6.735  1.00 65.59           H  
ATOM   4676  O   ASP A 296     -53.950 -37.945   5.201  1.00 65.59           O  
ATOM   4677  CG  ASP A 296     -57.056 -39.071   6.606  1.00 65.59           C  
ATOM   4678  OD1 ASP A 296     -56.696 -39.583   7.687  1.00 65.59           O  
ATOM   4679  OD2 ASP A 296     -57.718 -39.663   5.715  1.00 65.59           O  
ATOM   4680  N   ILE A 297     -53.014 -37.916   7.237  1.00 67.28           N  
ATOM   4681  H   ILE A 297     -53.140 -37.680   8.211  1.00 67.28           H  
ATOM   4682  CA  ILE A 297     -51.726 -38.456   6.799  1.00 67.28           C  
ATOM   4683  HA  ILE A 297     -51.499 -38.052   5.813  1.00 67.28           H  
ATOM   4684  C   ILE A 297     -51.884 -39.968   6.660  1.00 67.28           C  
ATOM   4685  CB  ILE A 297     -50.554 -38.062   7.727  1.00 67.28           C  
ATOM   4686  HB  ILE A 297     -50.731 -38.478   8.719  1.00 67.28           H  
ATOM   4687  O   ILE A 297     -51.685 -40.732   7.602  1.00 67.28           O  
ATOM   4688  CG1 ILE A 297     -50.428 -36.529   7.848  1.00 67.28           C  
ATOM   4689 HG12 ILE A 297     -50.255 -36.103   6.859  1.00 67.28           H  
ATOM   4690 HG13 ILE A 297     -51.365 -36.132   8.239  1.00 67.28           H  
ATOM   4691  CG2 ILE A 297     -49.247 -38.648   7.164  1.00 67.28           C  
ATOM   4692 HG21 ILE A 297     -48.423 -38.445   7.848  1.00 67.28           H  
ATOM   4693 HG22 ILE A 297     -49.023 -38.222   6.186  1.00 67.28           H  
ATOM   4694 HG23 ILE A 297     -49.322 -39.732   7.078  1.00 67.28           H  
ATOM   4695  CD1 ILE A 297     -49.319 -36.046   8.790  1.00 67.28           C  
ATOM   4696 HD11 ILE A 297     -49.413 -36.538   9.758  1.00 67.28           H  
ATOM   4697 HD12 ILE A 297     -49.412 -34.969   8.930  1.00 67.28           H  
ATOM   4698 HD13 ILE A 297     -48.336 -36.253   8.365  1.00 67.28           H  
ATOM   4699  N   ARG A 298     -52.244 -40.399   5.453  1.00 77.84           N  
ATOM   4700  H   ARG A 298     -52.538 -39.707   4.778  1.00 77.84           H  
ATOM   4701  CA  ARG A 298     -52.237 -41.812   5.084  1.00 77.84           C  
ATOM   4702  HA  ARG A 298     -52.697 -42.353   5.911  1.00 77.84           H  
ATOM   4703  C   ARG A 298     -50.794 -42.312   4.921  1.00 77.84           C  
ATOM   4704  CB  ARG A 298     -53.084 -42.039   3.827  1.00 77.84           C  
ATOM   4705  HB2 ARG A 298     -52.708 -41.425   3.008  1.00 77.84           H  
ATOM   4706  HB3 ARG A 298     -53.019 -43.087   3.536  1.00 77.84           H  
ATOM   4707  O   ARG A 298     -49.942 -41.541   4.470  1.00 77.84           O  
ATOM   4708  CG  ARG A 298     -54.551 -41.689   4.112  1.00 77.84           C  
ATOM   4709  HG2 ARG A 298     -54.648 -40.622   4.314  1.00 77.84           H  
ATOM   4710  HG3 ARG A 298     -54.894 -42.244   4.985  1.00 77.84           H  
ATOM   4711  CD  ARG A 298     -55.430 -42.048   2.920  1.00 77.84           C  
ATOM   4712  HD2 ARG A 298     -55.088 -41.497   2.044  1.00 77.84           H  
ATOM   4713  HD3 ARG A 298     -55.338 -43.116   2.725  1.00 77.84           H  
ATOM   4714  NE  ARG A 298     -56.831 -41.708   3.204  1.00 77.84           N  
ATOM   4715  HE  ARG A 298     -57.017 -41.161   4.033  1.00 77.84           H  
ATOM   4716  NH1 ARG A 298     -57.752 -42.760   1.379  1.00 77.84           N  
ATOM   4717 HH11 ARG A 298     -56.831 -43.059   1.091  1.00 77.84           H  
ATOM   4718 HH12 ARG A 298     -58.566 -43.056   0.859  1.00 77.84           H  
ATOM   4719  NH2 ARG A 298     -59.058 -41.711   2.877  1.00 77.84           N  
ATOM   4720 HH21 ARG A 298     -59.886 -41.987   2.370  1.00 77.84           H  
ATOM   4721 HH22 ARG A 298     -59.126 -41.179   3.733  1.00 77.84           H  
ATOM   4722  CZ  ARG A 298     -57.872 -42.064   2.480  1.00 77.84           C  
ATOM   4723  N   PRO A 299     -50.509 -43.595   5.205  1.00 81.77           N  
ATOM   4724  CA  PRO A 299     -49.172 -44.182   5.043  1.00 81.77           C  
ATOM   4725  HA  PRO A 299     -48.506 -43.751   5.790  1.00 81.77           H  
ATOM   4726  C   PRO A 299     -48.566 -43.958   3.647  1.00 81.77           C  
ATOM   4727  CB  PRO A 299     -49.359 -45.675   5.334  1.00 81.77           C  
ATOM   4728  HB2 PRO A 299     -49.600 -46.212   4.417  1.00 81.77           H  
ATOM   4729  HB3 PRO A 299     -48.474 -46.107   5.801  1.00 81.77           H  
ATOM   4730  O   PRO A 299     -47.372 -43.711   3.510  1.00 81.77           O  
ATOM   4731  CG  PRO A 299     -50.567 -45.717   6.268  1.00 81.77           C  
ATOM   4732  HG2 PRO A 299     -50.244 -45.516   7.290  1.00 81.77           H  
ATOM   4733  HG3 PRO A 299     -51.090 -46.671   6.213  1.00 81.77           H  
ATOM   4734  CD  PRO A 299     -51.433 -44.566   5.773  1.00 81.77           C  
ATOM   4735  HD2 PRO A 299     -51.992 -44.157   6.615  1.00 81.77           H  
ATOM   4736  HD3 PRO A 299     -52.113 -44.923   5.000  1.00 81.77           H  
ATOM   4737  N   GLU A 300     -49.403 -43.939   2.610  1.00 83.74           N  
ATOM   4738  H   GLU A 300     -50.362 -44.213   2.771  1.00 83.74           H  
ATOM   4739  CA  GLU A 300     -49.012 -43.661   1.222  1.00 83.74           C  
ATOM   4740  HA  GLU A 300     -48.271 -44.388   0.890  1.00 83.74           H  
ATOM   4741  C   GLU A 300     -48.436 -42.250   1.009  1.00 83.74           C  
ATOM   4742  CB  GLU A 300     -50.259 -43.772   0.344  1.00 83.74           C  
ATOM   4743  HB2 GLU A 300     -50.987 -43.049   0.713  1.00 83.74           H  
ATOM   4744  HB3 GLU A 300     -49.993 -43.496  -0.676  1.00 83.74           H  
ATOM   4745  O   GLU A 300     -47.600 -42.044   0.129  1.00 83.74           O  
ATOM   4746  CG  GLU A 300     -50.905 -45.165   0.322  1.00 83.74           C  
ATOM   4747  HG2 GLU A 300     -50.256 -45.850  -0.223  1.00 83.74           H  
ATOM   4748  HG3 GLU A 300     -51.015 -45.532   1.343  1.00 83.74           H  
ATOM   4749  CD  GLU A 300     -52.292 -45.113  -0.334  1.00 83.74           C  
ATOM   4750  OE1 GLU A 300     -53.092 -46.026  -0.048  1.00 83.74           O  
ATOM   4751  OE2 GLU A 300     -52.562 -44.117  -1.052  1.00 83.74           O  
ATOM   4752  N   HIS A 301     -48.884 -41.260   1.788  1.00 83.55           N  
ATOM   4753  H   HIS A 301     -49.527 -41.487   2.533  1.00 83.55           H  
ATOM   4754  CA  HIS A 301     -48.364 -39.892   1.726  1.00 83.55           C  
ATOM   4755  HA  HIS A 301     -48.224 -39.608   0.683  1.00 83.55           H  
ATOM   4756  C   HIS A 301     -46.992 -39.790   2.398  1.00 83.55           C  
ATOM   4757  CB  HIS A 301     -49.364 -38.913   2.366  1.00 83.55           C  
ATOM   4758  HB2 HIS A 301     -48.919 -37.918   2.355  1.00 83.55           H  
ATOM   4759  HB3 HIS A 301     -49.521 -39.189   3.408  1.00 83.55           H  
ATOM   4760  O   HIS A 301     -46.134 -39.053   1.915  1.00 83.55           O  
ATOM   4761  CG  HIS A 301     -50.706 -38.820   1.678  1.00 83.55           C  
ATOM   4762  CD2 HIS A 301     -51.005 -39.183   0.390  1.00 83.55           C  
ATOM   4763  HD2 HIS A 301     -50.321 -39.617  -0.324  1.00 83.55           H  
ATOM   4764  ND1 HIS A 301     -51.861 -38.299   2.223  1.00 83.55           N  
ATOM   4765  HD1 HIS A 301     -51.981 -37.932   3.157  1.00 83.55           H  
ATOM   4766  CE1 HIS A 301     -52.824 -38.350   1.289  1.00 83.55           C  
ATOM   4767  HE1 HIS A 301     -53.840 -38.015   1.430  1.00 83.55           H  
ATOM   4768  NE2 HIS A 301     -52.347 -38.879   0.151  1.00 83.55           N  
ATOM   4769  N   LEU A 302     -46.765 -40.561   3.467  1.00 83.48           N  
ATOM   4770  H   LEU A 302     -47.506 -41.171   3.784  1.00 83.48           H  
ATOM   4771  CA  LEU A 302     -45.459 -40.659   4.123  1.00 83.48           C  
ATOM   4772  HA  LEU A 302     -45.066 -39.655   4.286  1.00 83.48           H  
ATOM   4773  C   LEU A 302     -44.442 -41.375   3.235  1.00 83.48           C  
ATOM   4774  CB  LEU A 302     -45.598 -41.374   5.477  1.00 83.48           C  
ATOM   4775  HB2 LEU A 302     -44.602 -41.594   5.861  1.00 83.48           H  
ATOM   4776  HB3 LEU A 302     -46.107 -42.325   5.324  1.00 83.48           H  
ATOM   4777  O   LEU A 302     -43.324 -40.889   3.101  1.00 83.48           O  
ATOM   4778  CG  LEU A 302     -46.357 -40.558   6.531  1.00 83.48           C  
ATOM   4779  HG  LEU A 302     -47.317 -40.253   6.113  1.00 83.48           H  
ATOM   4780  CD1 LEU A 302     -46.620 -41.420   7.764  1.00 83.48           C  
ATOM   4781 HD11 LEU A 302     -47.187 -40.851   8.501  1.00 83.48           H  
ATOM   4782 HD12 LEU A 302     -45.677 -41.741   8.206  1.00 83.48           H  
ATOM   4783 HD13 LEU A 302     -47.203 -42.298   7.484  1.00 83.48           H  
ATOM   4784  CD2 LEU A 302     -45.578 -39.313   6.966  1.00 83.48           C  
ATOM   4785 HD21 LEU A 302     -45.510 -38.601   6.143  1.00 83.48           H  
ATOM   4786 HD22 LEU A 302     -44.575 -39.594   7.287  1.00 83.48           H  
ATOM   4787 HD23 LEU A 302     -46.088 -38.826   7.797  1.00 83.48           H  
ATOM   4788  N   LEU A 303     -44.846 -42.461   2.569  1.00 87.75           N  
ATOM   4789  H   LEU A 303     -45.757 -42.842   2.781  1.00 87.75           H  
ATOM   4790  CA  LEU A 303     -44.020 -43.151   1.573  1.00 87.75           C  
ATOM   4791  HA  LEU A 303     -43.083 -43.459   2.038  1.00 87.75           H  
ATOM   4792  C   LEU A 303     -43.637 -42.217   0.421  1.00 87.75           C  
ATOM   4793  CB  LEU A 303     -44.766 -44.401   1.076  1.00 87.75           C  
ATOM   4794  HB2 LEU A 303     -44.447 -44.637   0.061  1.00 87.75           H  
ATOM   4795  HB3 LEU A 303     -45.834 -44.188   1.040  1.00 87.75           H  
ATOM   4796  O   LEU A 303     -42.455 -42.041   0.148  1.00 87.75           O  
ATOM   4797  CG  LEU A 303     -44.498 -45.623   1.973  1.00 87.75           C  
ATOM   4798  HG  LEU A 303     -44.411 -45.304   3.012  1.00 87.75           H  
ATOM   4799  CD1 LEU A 303     -45.652 -46.620   1.883  1.00 87.75           C  
ATOM   4800 HD11 LEU A 303     -46.570 -46.152   2.237  1.00 87.75           H  
ATOM   4801 HD12 LEU A 303     -45.782 -46.947   0.852  1.00 87.75           H  
ATOM   4802 HD13 LEU A 303     -45.435 -47.486   2.508  1.00 87.75           H  
ATOM   4803  CD2 LEU A 303     -43.208 -46.330   1.553  1.00 87.75           C  
ATOM   4804 HD21 LEU A 303     -43.010 -47.170   2.218  1.00 87.75           H  
ATOM   4805 HD22 LEU A 303     -42.366 -45.640   1.602  1.00 87.75           H  
ATOM   4806 HD23 LEU A 303     -43.293 -46.697   0.530  1.00 87.75           H  
ATOM   4807  N   ARG A 304     -44.602 -41.500  -0.171  1.00 86.60           N  
ATOM   4808  H   ARG A 304     -45.561 -41.698   0.076  1.00 86.60           H  
ATOM   4809  CA  ARG A 304     -44.308 -40.516  -1.229  1.00 86.60           C  
ATOM   4810  HA  ARG A 304     -43.749 -41.024  -2.015  1.00 86.60           H  
ATOM   4811  C   ARG A 304     -43.392 -39.382  -0.766  1.00 86.60           C  
ATOM   4812  CB  ARG A 304     -45.615 -39.954  -1.807  1.00 86.60           C  
ATOM   4813  HB2 ARG A 304     -46.331 -39.761  -1.008  1.00 86.60           H  
ATOM   4814  HB3 ARG A 304     -45.397 -39.012  -2.310  1.00 86.60           H  
ATOM   4815  O   ARG A 304     -42.554 -38.918  -1.538  1.00 86.60           O  
ATOM   4816  CG  ARG A 304     -46.215 -40.916  -2.840  1.00 86.60           C  
ATOM   4817  HG2 ARG A 304     -45.460 -41.107  -3.603  1.00 86.60           H  
ATOM   4818  HG3 ARG A 304     -46.465 -41.869  -2.374  1.00 86.60           H  
ATOM   4819  CD  ARG A 304     -47.445 -40.316  -3.536  1.00 86.60           C  
ATOM   4820  HD2 ARG A 304     -47.408 -39.228  -3.476  1.00 86.60           H  
ATOM   4821  HD3 ARG A 304     -47.399 -40.601  -4.587  1.00 86.60           H  
ATOM   4822  NE  ARG A 304     -48.714 -40.824  -2.980  1.00 86.60           N  
ATOM   4823  HE  ARG A 304     -48.642 -41.526  -2.258  1.00 86.60           H  
ATOM   4824  NH1 ARG A 304     -50.120 -39.612  -4.330  1.00 86.60           N  
ATOM   4825 HH11 ARG A 304     -49.318 -39.135  -4.717  1.00 86.60           H  
ATOM   4826 HH12 ARG A 304     -51.053 -39.427  -4.669  1.00 86.60           H  
ATOM   4827  NH2 ARG A 304     -50.974 -41.174  -2.981  1.00 86.60           N  
ATOM   4828 HH21 ARG A 304     -51.904 -40.957  -3.309  1.00 86.60           H  
ATOM   4829 HH22 ARG A 304     -50.890 -41.953  -2.343  1.00 86.60           H  
ATOM   4830  CZ  ARG A 304     -49.927 -40.537  -3.427  1.00 86.60           C  
ATOM   4831  N   ALA A 305     -43.537 -38.917   0.475  1.00 86.08           N  
ATOM   4832  H   ALA A 305     -44.264 -39.307   1.057  1.00 86.08           H  
ATOM   4833  CA  ALA A 305     -42.646 -37.910   1.045  1.00 86.08           C  
ATOM   4834  HA  ALA A 305     -42.556 -37.082   0.342  1.00 86.08           H  
ATOM   4835  C   ALA A 305     -41.231 -38.464   1.279  1.00 86.08           C  
ATOM   4836  CB  ALA A 305     -43.269 -37.372   2.338  1.00 86.08           C  
ATOM   4837  HB1 ALA A 305     -44.252 -36.951   2.129  1.00 86.08           H  
ATOM   4838  HB2 ALA A 305     -42.629 -36.594   2.755  1.00 86.08           H  
ATOM   4839  HB3 ALA A 305     -43.371 -38.175   3.068  1.00 86.08           H  
ATOM   4840  O   ALA A 305     -40.252 -37.771   0.999  1.00 86.08           O  
ATOM   4841  N   HIS A 306     -41.121 -39.713   1.736  1.00 89.11           N  
ATOM   4842  H   HIS A 306     -41.961 -40.228   1.956  1.00 89.11           H  
ATOM   4843  CA  HIS A 306     -39.850 -40.406   1.913  1.00 89.11           C  
ATOM   4844  HA  HIS A 306     -39.203 -39.786   2.534  1.00 89.11           H  
ATOM   4845  C   HIS A 306     -39.130 -40.615   0.575  1.00 89.11           C  
ATOM   4846  CB  HIS A 306     -40.089 -41.733   2.641  1.00 89.11           C  
ATOM   4847  HB2 HIS A 306     -40.601 -41.541   3.584  1.00 89.11           H  
ATOM   4848  HB3 HIS A 306     -40.723 -42.380   2.035  1.00 89.11           H  
ATOM   4849  O   HIS A 306     -37.966 -40.237   0.449  1.00 89.11           O  
ATOM   4850  CG  HIS A 306     -38.803 -42.455   2.936  1.00 89.11           C  
ATOM   4851  CD2 HIS A 306     -38.415 -43.674   2.448  1.00 89.11           C  
ATOM   4852  HD2 HIS A 306     -38.983 -44.302   1.778  1.00 89.11           H  
ATOM   4853  ND1 HIS A 306     -37.768 -41.975   3.708  1.00 89.11           N  
ATOM   4854  HD1 HIS A 306     -37.751 -41.101   4.212  1.00 89.11           H  
ATOM   4855  CE1 HIS A 306     -36.783 -42.887   3.693  1.00 89.11           C  
ATOM   4856  HE1 HIS A 306     -35.843 -42.799   4.217  1.00 89.11           H  
ATOM   4857  NE2 HIS A 306     -37.133 -43.940   2.944  1.00 89.11           N  
ATOM   4858  N   ASP A 307     -39.838 -41.096  -0.448  1.00 92.39           N  
ATOM   4859  H   ASP A 307     -40.754 -41.477  -0.259  1.00 92.39           H  
ATOM   4860  CA  ASP A 307     -39.295 -41.288  -1.795  1.00 92.39           C  
ATOM   4861  HA  ASP A 307     -38.437 -41.958  -1.745  1.00 92.39           H  
ATOM   4862  C   ASP A 307     -38.829 -39.963  -2.399  1.00 92.39           C  
ATOM   4863  CB  ASP A 307     -40.361 -41.919  -2.704  1.00 92.39           C  
ATOM   4864  HB2 ASP A 307     -39.987 -41.919  -3.728  1.00 92.39           H  
ATOM   4865  HB3 ASP A 307     -41.263 -41.307  -2.677  1.00 92.39           H  
ATOM   4866  O   ASP A 307     -37.717 -39.859  -2.920  1.00 92.39           O  
ATOM   4867  CG  ASP A 307     -40.713 -43.361  -2.332  1.00 92.39           C  
ATOM   4868  OD1 ASP A 307     -39.868 -44.022  -1.688  1.00 92.39           O  
ATOM   4869  OD2 ASP A 307     -41.823 -43.780  -2.728  1.00 92.39           O  
ATOM   4870  N   ARG A 308     -39.638 -38.905  -2.260  1.00 91.39           N  
ATOM   4871  H   ARG A 308     -40.545 -39.061  -1.845  1.00 91.39           H  
ATOM   4872  CA  ARG A 308     -39.266 -37.557  -2.703  1.00 91.39           C  
ATOM   4873  HA  ARG A 308     -39.009 -37.607  -3.761  1.00 91.39           H  
ATOM   4874  C   ARG A 308     -38.017 -37.049  -1.982  1.00 91.39           C  
ATOM   4875  CB  ARG A 308     -40.465 -36.621  -2.517  1.00 91.39           C  
ATOM   4876  HB2 ARG A 308     -40.720 -36.559  -1.459  1.00 91.39           H  
ATOM   4877  HB3 ARG A 308     -41.317 -37.034  -3.057  1.00 91.39           H  
ATOM   4878  O   ARG A 308     -37.144 -36.479  -2.629  1.00 91.39           O  
ATOM   4879  CG  ARG A 308     -40.174 -35.216  -3.055  1.00 91.39           C  
ATOM   4880  HG2 ARG A 308     -39.364 -34.766  -2.481  1.00 91.39           H  
ATOM   4881  HG3 ARG A 308     -39.879 -35.280  -4.102  1.00 91.39           H  
ATOM   4882  CD  ARG A 308     -41.416 -34.333  -2.928  1.00 91.39           C  
ATOM   4883  HD2 ARG A 308     -42.215 -34.764  -3.530  1.00 91.39           H  
ATOM   4884  HD3 ARG A 308     -41.726 -34.318  -1.883  1.00 91.39           H  
ATOM   4885  NE  ARG A 308     -41.133 -32.959  -3.379  1.00 91.39           N  
ATOM   4886  HE  ARG A 308     -40.196 -32.777  -3.710  1.00 91.39           H  
ATOM   4887  NH1 ARG A 308     -43.210 -32.077  -2.965  1.00 91.39           N  
ATOM   4888 HH11 ARG A 308     -43.512 -32.984  -2.639  1.00 91.39           H  
ATOM   4889 HH12 ARG A 308     -43.841 -31.288  -2.965  1.00 91.39           H  
ATOM   4890  NH2 ARG A 308     -41.599 -30.769  -3.792  1.00 91.39           N  
ATOM   4891 HH21 ARG A 308     -42.243 -29.991  -3.790  1.00 91.39           H  
ATOM   4892 HH22 ARG A 308     -40.653 -30.627  -4.114  1.00 91.39           H  
ATOM   4893  CZ  ARG A 308     -41.979 -31.945  -3.377  1.00 91.39           C  
ATOM   4894  N   SER A 309     -37.919 -37.266  -0.673  1.00 91.64           N  
ATOM   4895  H   SER A 309     -38.679 -37.743  -0.210  1.00 91.64           H  
ATOM   4896  CA  SER A 309     -36.742 -36.892   0.116  1.00 91.64           C  
ATOM   4897  HA  SER A 309     -36.543 -35.829  -0.024  1.00 91.64           H  
ATOM   4898  C   SER A 309     -35.494 -37.662  -0.334  1.00 91.64           C  
ATOM   4899  CB  SER A 309     -37.025 -37.130   1.601  1.00 91.64           C  
ATOM   4900  HB2 SER A 309     -37.095 -38.199   1.801  1.00 91.64           H  
ATOM   4901  HB3 SER A 309     -37.967 -36.653   1.872  1.00 91.64           H  
ATOM   4902  O   SER A 309     -34.448 -37.062  -0.566  1.00 91.64           O  
ATOM   4903  OG  SER A 309     -35.988 -36.565   2.370  1.00 91.64           O  
ATOM   4904  HG  SER A 309     -36.102 -36.802   3.293  1.00 91.64           H  
ATOM   4905  N   SER A 310     -35.620 -38.971  -0.575  1.00 93.13           N  
ATOM   4906  H   SER A 310     -36.507 -39.407  -0.368  1.00 93.13           H  
ATOM   4907  CA  SER A 310     -34.538 -39.823  -1.087  1.00 93.13           C  
ATOM   4908  HA  SER A 310     -33.693 -39.770  -0.401  1.00 93.13           H  
ATOM   4909  C   SER A 310     -34.047 -39.384  -2.472  1.00 93.13           C  
ATOM   4910  CB  SER A 310     -35.032 -41.274  -1.151  1.00 93.13           C  
ATOM   4911  HB2 SER A 310     -35.882 -41.339  -1.830  1.00 93.13           H  
ATOM   4912  HB3 SER A 310     -35.359 -41.592  -0.161  1.00 93.13           H  
ATOM   4913  O   SER A 310     -32.844 -39.387  -2.742  1.00 93.13           O  
ATOM   4914  OG  SER A 310     -34.004 -42.137  -1.611  1.00 93.13           O  
ATOM   4915  HG  SER A 310     -33.631 -42.571  -0.840  1.00 93.13           H  
ATOM   4916  N   ILE A 311     -34.963 -38.978  -3.357  1.00 94.38           N  
ATOM   4917  H   ILE A 311     -35.937 -39.059  -3.103  1.00 94.38           H  
ATOM   4918  CA  ILE A 311     -34.623 -38.449  -4.685  1.00 94.38           C  
ATOM   4919  HA  ILE A 311     -33.933 -39.137  -5.172  1.00 94.38           H  
ATOM   4920  C   ILE A 311     -33.893 -37.109  -4.560  1.00 94.38           C  
ATOM   4921  CB  ILE A 311     -35.891 -38.340  -5.562  1.00 94.38           C  
ATOM   4922  HB  ILE A 311     -36.658 -37.809  -4.998  1.00 94.38           H  
ATOM   4923  O   ILE A 311     -32.855 -36.926  -5.191  1.00 94.38           O  
ATOM   4924  CG1 ILE A 311     -36.415 -39.752  -5.914  1.00 94.38           C  
ATOM   4925 HG12 ILE A 311     -35.760 -40.208  -6.655  1.00 94.38           H  
ATOM   4926 HG13 ILE A 311     -36.395 -40.390  -5.031  1.00 94.38           H  
ATOM   4927  CG2 ILE A 311     -35.611 -37.553  -6.858  1.00 94.38           C  
ATOM   4928 HG21 ILE A 311     -36.494 -37.531  -7.496  1.00 94.38           H  
ATOM   4929 HG22 ILE A 311     -35.351 -36.519  -6.632  1.00 94.38           H  
ATOM   4930 HG23 ILE A 311     -34.788 -38.013  -7.407  1.00 94.38           H  
ATOM   4931  CD1 ILE A 311     -37.854 -39.753  -6.448  1.00 94.38           C  
ATOM   4932 HD11 ILE A 311     -38.185 -40.783  -6.578  1.00 94.38           H  
ATOM   4933 HD12 ILE A 311     -38.515 -39.260  -5.736  1.00 94.38           H  
ATOM   4934 HD13 ILE A 311     -37.911 -39.247  -7.412  1.00 94.38           H  
ATOM   4935  N   ILE A 312     -34.394 -36.191  -3.729  1.00 91.73           N  
ATOM   4936  H   ILE A 312     -35.242 -36.407  -3.223  1.00 91.73           H  
ATOM   4937  CA  ILE A 312     -33.762 -34.881  -3.512  1.00 91.73           C  
ATOM   4938  HA  ILE A 312     -33.634 -34.390  -4.477  1.00 91.73           H
[truncated: 293,877 more chars]
