# Supplementary material for: A glutamine-based single α-helix scaffold to target globular proteins
Source: Nat Commun. 2022 Nov 18;13:7073. doi: 10.1038/s41467-022-34793-6 (PMC9674830; doi:10.1038/s41467-022-34793-6)
Supplement: Supplementary file 7 — Supplementary Data 4 [file 41467_2022_34793_MOESM7_ESM.zip › ColabFold_p37n/p37n_no_MSAs/Q6INA9.pdb]

ATOM      1  N   MET A   1      61.060   5.908   7.924  1.00 54.65           N  
ATOM      2  H   MET A   1      60.532   6.124   7.090  1.00 54.65           H  
ATOM      3  H2  MET A   1      60.637   6.449   8.665  1.00 54.65           H  
ATOM      4  H3  MET A   1      61.002   4.922   8.131  1.00 54.65           H  
ATOM      5  CA  MET A   1      62.454   6.349   7.711  1.00 54.65           C  
ATOM      6  HA  MET A   1      62.400   7.369   7.332  1.00 54.65           H  
ATOM      7  C   MET A   1      63.163   5.545   6.625  1.00 54.65           C  
ATOM      8  CB  MET A   1      63.264   6.386   9.015  1.00 54.65           C  
ATOM      9  HB2 MET A   1      63.345   5.383   9.434  1.00 54.65           H  
ATOM     10  HB3 MET A   1      62.748   7.026   9.731  1.00 54.65           H  
ATOM     11  O   MET A   1      63.574   6.128   5.631  1.00 54.65           O  
ATOM     12  CG  MET A   1      64.668   6.958   8.769  1.00 54.65           C  
ATOM     13  HG2 MET A   1      64.567   7.878   8.194  1.00 54.65           H  
ATOM     14  HG3 MET A   1      65.246   6.250   8.175  1.00 54.65           H  
ATOM     15  SD  MET A   1      65.616   7.352  10.260  1.00 54.65           S  
ATOM     16  CE  MET A   1      65.879   5.698  10.964  1.00 54.65           C  
ATOM     17  HE1 MET A   1      64.925   5.251  11.245  1.00 54.65           H  
ATOM     18  HE2 MET A   1      66.504   5.777  11.854  1.00 54.65           H  
ATOM     19  HE3 MET A   1      66.379   5.057  10.238  1.00 54.65           H  
ATOM     20  N   GLU A   2      63.382   4.238   6.795  1.00 52.33           N  
ATOM     21  H   GLU A   2      63.121   3.768   7.650  1.00 52.33           H  
ATOM     22  CA  GLU A   2      64.369   3.527   5.958  1.00 52.33           C  
ATOM     23  HA  GLU A   2      65.261   4.147   5.872  1.00 52.33           H  
ATOM     24  C   GLU A   2      63.920   3.261   4.518  1.00 52.33           C  
ATOM     25  CB  GLU A   2      64.805   2.238   6.648  1.00 52.33           C  
ATOM     26  HB2 GLU A   2      65.512   1.720   6.000  1.00 52.33           H  
ATOM     27  HB3 GLU A   2      63.941   1.595   6.821  1.00 52.33           H  
ATOM     28  O   GLU A   2      64.705   3.481   3.600  1.00 52.33           O  
ATOM     29  CG  GLU A   2      65.489   2.575   7.975  1.00 52.33           C  
ATOM     30  HG2 GLU A   2      66.215   3.373   7.818  1.00 52.33           H  
ATOM     31  HG3 GLU A   2      64.750   2.933   8.692  1.00 52.33           H  
ATOM     32  CD  GLU A   2      66.188   1.335   8.511  1.00 52.33           C  
ATOM     33  OE1 GLU A   2      67.416   1.258   8.297  1.00 52.33           O  
ATOM     34  OE2 GLU A   2      65.459   0.504   9.087  1.00 52.33           O  
ATOM     35  N   LEU A   3      62.651   2.910   4.289  1.00 63.68           N  
ATOM     36  H   LEU A   3      62.064   2.654   5.070  1.00 63.68           H  
ATOM     37  CA  LEU A   3      62.106   2.809   2.928  1.00 63.68           C  
ATOM     38  HA  LEU A   3      62.740   2.123   2.365  1.00 63.68           H  
ATOM     39  C   LEU A   3      62.137   4.163   2.193  1.00 63.68           C  
ATOM     40  CB  LEU A   3      60.688   2.215   3.003  1.00 63.68           C  
ATOM     41  HB2 LEU A   3      60.743   1.251   3.509  1.00 63.68           H  
ATOM     42  HB3 LEU A   3      60.064   2.878   3.601  1.00 63.68           H  
ATOM     43  O   LEU A   3      62.404   4.210   0.999  1.00 63.68           O  
ATOM     44  CG  LEU A   3      60.005   2.008   1.634  1.00 63.68           C  
ATOM     45  HG  LEU A   3      59.892   2.970   1.135  1.00 63.68           H  
ATOM     46  CD1 LEU A   3      60.783   1.062   0.718  1.00 63.68           C  
ATOM     47 HD11 LEU A   3      60.220   0.888  -0.199  1.00 63.68           H  
ATOM     48 HD12 LEU A   3      60.959   0.108   1.215  1.00 63.68           H  
ATOM     49 HD13 LEU A   3      61.738   1.505   0.438  1.00 63.68           H  
ATOM     50  CD2 LEU A   3      58.610   1.423   1.854  1.00 63.68           C  
ATOM     51 HD21 LEU A   3      58.684   0.446   2.332  1.00 63.68           H  
ATOM     52 HD22 LEU A   3      58.107   1.310   0.893  1.00 63.68           H  
ATOM     53 HD23 LEU A   3      58.020   2.092   2.481  1.00 63.68           H  
ATOM     54  N   GLU A   4      61.945   5.277   2.905  1.00 62.19           N  
ATOM     55  H   GLU A   4      61.767   5.194   3.896  1.00 62.19           H  
ATOM     56  CA  GLU A   4      62.091   6.624   2.333  1.00 62.19           C  
ATOM     57  HA  GLU A   4      61.517   6.691   1.409  1.00 62.19           H  
ATOM     58  C   GLU A   4      63.556   6.908   1.984  1.00 62.19           C  
ATOM     59  CB  GLU A   4      61.573   7.689   3.310  1.00 62.19           C  
ATOM     60  HB2 GLU A   4      61.719   8.677   2.872  1.00 62.19           H  
ATOM     61  HB3 GLU A   4      62.173   7.646   4.219  1.00 62.19           H  
ATOM     62  O   GLU A   4      63.840   7.400   0.897  1.00 62.19           O  
ATOM     63  CG  GLU A   4      60.091   7.531   3.675  1.00 62.19           C  
ATOM     64  HG2 GLU A   4      59.821   6.477   3.737  1.00 62.19           H  
ATOM     65  HG3 GLU A   4      59.476   7.988   2.900  1.00 62.19           H  
ATOM     66  CD  GLU A   4      59.822   8.173   5.036  1.00 62.19           C  
ATOM     67  OE1 GLU A   4      59.314   9.312   5.068  1.00 62.19           O  
ATOM     68  OE2 GLU A   4      60.154   7.503   6.048  1.00 62.19           O  
ATOM     69  N   GLN A   5      64.508   6.530   2.850  1.00 65.84           N  
ATOM     70  H   GLN A   5      64.230   6.123   3.731  1.00 65.84           H  
ATOM     71  CA  GLN A   5      65.927   6.577   2.491  1.00 65.84           C  
ATOM     72  HA  GLN A   5      66.189   7.602   2.228  1.00 65.84           H  
ATOM     73  C   GLN A   5      66.237   5.708   1.265  1.00 65.84           C  
ATOM     74  CB  GLN A   5      66.836   6.106   3.633  1.00 65.84           C  
ATOM     75  HB2 GLN A   5      67.806   5.917   3.173  1.00 65.84           H  
ATOM     76  HB3 GLN A   5      66.482   5.158   4.037  1.00 65.84           H  
ATOM     77  O   GLN A   5      67.070   6.112   0.459  1.00 65.84           O  
ATOM     78  CG  GLN A   5      67.063   7.087   4.790  1.00 65.84           C  
ATOM     79  HG2 GLN A   5      67.253   8.086   4.396  1.00 65.84           H  
ATOM     80  HG3 GLN A   5      66.167   7.124   5.410  1.00 65.84           H  
ATOM     81  CD  GLN A   5      68.272   6.662   5.631  1.00 65.84           C  
ATOM     82  NE2 GLN A   5      68.269   6.898   6.923  1.00 65.84           N  
ATOM     83 HE21 GLN A   5      69.053   6.541   7.452  1.00 65.84           H  
ATOM     84 HE22 GLN A   5      67.485   7.343   7.378  1.00 65.84           H  
ATOM     85  OE1 GLN A   5      69.250   6.111   5.132  1.00 65.84           O  
ATOM     86  N   MET A   6      65.621   4.529   1.125  1.00 68.92           N  
ATOM     87  H   MET A   6      64.986   4.227   1.850  1.00 68.92           H  
ATOM     88  CA  MET A   6      65.822   3.652  -0.030  1.00 68.92           C  
ATOM     89  HA  MET A   6      66.892   3.478  -0.145  1.00 68.92           H  
ATOM     90  C   MET A   6      65.333   4.334  -1.309  1.00 68.92           C  
ATOM     91  CB  MET A   6      65.142   2.293   0.193  1.00 68.92           C  
ATOM     92  HB2 MET A   6      65.352   1.940   1.202  1.00 68.92           H  
ATOM     93  HB3 MET A   6      64.063   2.392   0.077  1.00 68.92           H  
ATOM     94  O   MET A   6      66.136   4.554  -2.207  1.00 68.92           O  
ATOM     95  CG  MET A   6      65.662   1.249  -0.799  1.00 68.92           C  
ATOM     96  HG2 MET A   6      66.710   1.050  -0.575  1.00 68.92           H  
ATOM     97  HG3 MET A   6      65.604   1.641  -1.815  1.00 68.92           H  
ATOM     98  SD  MET A   6      64.759  -0.318  -0.732  1.00 68.92           S  
ATOM     99  CE  MET A   6      63.640  -0.064  -2.140  1.00 68.92           C  
ATOM    100  HE1 MET A   6      64.218   0.045  -3.058  1.00 68.92           H  
ATOM    101  HE2 MET A   6      63.045   0.837  -1.990  1.00 68.92           H  
ATOM    102  HE3 MET A   6      62.978  -0.924  -2.242  1.00 68.92           H  
ATOM    103  N   VAL A   7      64.076   4.787  -1.340  1.00 69.46           N  
ATOM    104  H   VAL A   7      63.482   4.587  -0.548  1.00 69.46           H  
ATOM    105  CA  VAL A   7      63.475   5.490  -2.488  1.00 69.46           C  
ATOM    106  HA  VAL A   7      63.509   4.829  -3.354  1.00 69.46           H  
ATOM    107  C   VAL A   7      64.262   6.754  -2.863  1.00 69.46           C  
ATOM    108  CB  VAL A   7      61.994   5.807  -2.186  1.00 69.46           C  
ATOM    109  HB  VAL A   7      61.927   6.306  -1.219  1.00 69.46           H  
ATOM    110  O   VAL A   7      64.484   7.008  -4.044  1.00 69.46           O  
ATOM    111  CG1 VAL A   7      61.333   6.711  -3.233  1.00 69.46           C  
ATOM    112 HG11 VAL A   7      60.279   6.854  -2.991  1.00 69.46           H  
ATOM    113 HG12 VAL A   7      61.812   7.690  -3.248  1.00 69.46           H  
ATOM    114 HG13 VAL A   7      61.417   6.250  -4.217  1.00 69.46           H  
ATOM    115  CG2 VAL A   7      61.167   4.513  -2.132  1.00 69.46           C  
ATOM    116 HG21 VAL A   7      60.135   4.739  -1.866  1.00 69.46           H  
ATOM    117 HG22 VAL A   7      61.573   3.826  -1.389  1.00 69.46           H  
ATOM    118 HG23 VAL A   7      61.191   4.016  -3.102  1.00 69.46           H  
ATOM    119  N   VAL A   8      64.759   7.522  -1.887  1.00 75.81           N  
ATOM    120  H   VAL A   8      64.514   7.303  -0.932  1.00 75.81           H  
ATOM    121  CA  VAL A   8      65.585   8.717  -2.152  1.00 75.81           C  
ATOM    122  HA  VAL A   8      65.094   9.302  -2.930  1.00 75.81           H  
ATOM    123  C   VAL A   8      66.975   8.355  -2.708  1.00 75.81           C  
ATOM    124  CB  VAL A   8      65.667   9.607  -0.893  1.00 75.81           C  
ATOM    125  HB  VAL A   8      66.004   9.001  -0.052  1.00 75.81           H  
ATOM    126  O   VAL A   8      67.485   9.075  -3.565  1.00 75.81           O  
ATOM    127  CG1 VAL A   8      66.634  10.790  -1.046  1.00 75.81           C  
ATOM    128 HG11 VAL A   8      66.364  11.376  -1.925  1.00 75.81           H  
ATOM    129 HG12 VAL A   8      66.592  11.425  -0.161  1.00 75.81           H  
ATOM    130 HG13 VAL A   8      67.656  10.430  -1.159  1.00 75.81           H  
ATOM    131  CG2 VAL A   8      64.297  10.215  -0.553  1.00 75.81           C  
ATOM    132 HG21 VAL A   8      63.540   9.435  -0.466  1.00 75.81           H  
ATOM    133 HG22 VAL A   8      64.351  10.754   0.392  1.00 75.81           H  
ATOM    134 HG23 VAL A   8      63.980  10.892  -1.347  1.00 75.81           H  
ATOM    135  N   LYS A   9      67.583   7.236  -2.282  1.00 74.95           N  
ATOM    136  H   LYS A   9      67.101   6.670  -1.599  1.00 74.95           H  
ATOM    137  CA  LYS A   9      68.849   6.714  -2.851  1.00 74.95           C  
ATOM    138  HA  LYS A   9      69.564   7.529  -2.961  1.00 74.95           H  
ATOM    139  C   LYS A   9      68.659   6.124  -4.255  1.00 74.95           C  
ATOM    140  CB  LYS A   9      69.441   5.631  -1.927  1.00 74.95           C  
ATOM    141  HB2 LYS A   9      68.668   4.887  -1.738  1.00 74.95           H  
ATOM    142  HB3 LYS A   9      70.258   5.127  -2.446  1.00 74.95           H  
ATOM    143  O   LYS A   9      69.556   6.232  -5.082  1.00 74.95           O  
ATOM    144  CG  LYS A   9      69.985   6.165  -0.590  1.00 74.95           C  
ATOM    145  HG2 LYS A   9      70.967   6.611  -0.750  1.00 74.95           H  
ATOM    146  HG3 LYS A   9      69.325   6.946  -0.213  1.00 74.95           H  
ATOM    147  CD  LYS A   9      70.091   5.038   0.455  1.00 74.95           C  
ATOM    148  HD2 LYS A   9      70.925   4.383   0.205  1.00 74.95           H  
ATOM    149  HD3 LYS A   9      69.170   4.454   0.440  1.00 74.95           H  
ATOM    150  CE  LYS A   9      70.272   5.629   1.859  1.00 74.95           C  
ATOM    151  HE2 LYS A   9      71.246   6.114   1.923  1.00 74.95           H  
ATOM    152  HE3 LYS A   9      69.510   6.398   1.990  1.00 74.95           H  
ATOM    153  NZ  LYS A   9      70.122   4.609   2.931  1.00 74.95           N  
ATOM    154  HZ1 LYS A   9      70.898   3.962   2.949  1.00 74.95           H  
ATOM    155  HZ2 LYS A   9      70.051   5.062   3.831  1.00 74.95           H  
ATOM    156  HZ3 LYS A   9      69.268   4.084   2.809  1.00 74.95           H  
ATOM    157  N   GLU A  10      67.512   5.497  -4.497  1.00 75.90           N  
ATOM    158  H   GLU A  10      66.873   5.404  -3.720  1.00 75.90           H  
ATOM    159  CA  GLU A  10      67.181   4.720  -5.696  1.00 75.90           C  
ATOM    160  HA  GLU A  10      68.070   4.200  -6.053  1.00 75.90           H  
ATOM    161  C   GLU A  10      66.672   5.598  -6.849  1.00 75.90           C  
ATOM    162  CB  GLU A  10      66.151   3.670  -5.253  1.00 75.90           C  
ATOM    163  HB2 GLU A  10      65.271   4.186  -4.868  1.00 75.90           H  
ATOM    164  HB3 GLU A  10      66.592   3.096  -4.439  1.00 75.90           H  
ATOM    165  O   GLU A  10      67.097   5.427  -7.990  1.00 75.90           O  
ATOM    166  CG  GLU A  10      65.703   2.679  -6.328  1.00 75.90           C  
ATOM    167  HG2 GLU A  10      65.109   3.200  -7.079  1.00 75.90           H  
ATOM    168  HG3 GLU A  10      66.585   2.260  -6.812  1.00 75.90           H  
ATOM    169  CD  GLU A  10      64.871   1.563  -5.679  1.00 75.90           C  
ATOM    170  OE1 GLU A  10      65.277   0.387  -5.809  1.00 75.90           O  
ATOM    171  OE2 GLU A  10      63.858   1.899  -5.020  1.00 75.90           O  
ATOM    172  N   LEU A  11      65.822   6.588  -6.553  1.00 74.97           N  
ATOM    173  H   LEU A  11      65.469   6.644  -5.608  1.00 74.97           H  
ATOM    174  CA  LEU A  11      65.333   7.563  -7.535  1.00 74.97           C  
ATOM    175  HA  LEU A  11      65.333   7.099  -8.522  1.00 74.97           H  
ATOM    176  C   LEU A  11      66.224   8.810  -7.648  1.00 74.97           C  
ATOM    177  CB  LEU A  11      63.887   7.971  -7.191  1.00 74.97           C  
ATOM    178  HB2 LEU A  11      63.893   8.499  -6.238  1.00 74.97           H  
ATOM    179  HB3 LEU A  11      63.549   8.674  -7.953  1.00 74.97           H  
ATOM    180  O   LEU A  11      66.118   9.542  -8.629  1.00 74.97           O  
ATOM    181  CG  LEU A  11      62.864   6.822  -7.105  1.00 74.97           C  
ATOM    182  HG  LEU A  11      63.111   6.169  -6.268  1.00 74.97           H  
ATOM    183  CD1 LEU A  11      61.474   7.416  -6.864  1.00 74.97           C  
ATOM    184 HD11 LEU A  11      60.753   6.610  -6.728  1.00 74.97           H  
ATOM    185 HD12 LEU A  11      61.175   8.033  -7.711  1.00 74.97           H  
ATOM    186 HD13 LEU A  11      61.495   8.027  -5.961  1.00 74.97           H  
ATOM    187  CD2 LEU A  11      62.801   5.982  -8.383  1.00 74.97           C  
ATOM    188 HD21 LEU A  11      62.014   5.233  -8.290  1.00 74.97           H  
ATOM    189 HD22 LEU A  11      63.745   5.456  -8.522  1.00 74.97           H  
ATOM    190 HD23 LEU A  11      62.606   6.618  -9.246  1.00 74.97           H  
ATOM    191  N   GLY A  12      67.064   9.094  -6.644  1.00 78.64           N  
ATOM    192  H   GLY A  12      67.115   8.449  -5.869  1.00 78.64           H  
ATOM    193  CA  GLY A  12      67.881  10.315  -6.579  1.00 78.64           C  
ATOM    194  HA2 GLY A  12      68.445  10.417  -7.506  1.00 78.64           H  
ATOM    195  HA3 GLY A  12      68.585  10.217  -5.753  1.00 78.64           H  
ATOM    196  C   GLY A  12      67.077  11.608  -6.363  1.00 78.64           C  
ATOM    197  O   GLY A  12      67.577  12.698  -6.637  1.00 78.64           O  
ATOM    198  N   ILE A  13      65.824  11.494  -5.911  1.00 82.34           N  
ATOM    199  H   ILE A  13      65.523  10.569  -5.639  1.00 82.34           H  
ATOM    200  CA  ILE A  13      64.825  12.571  -5.808  1.00 82.34           C  
ATOM    201  HA  ILE A  13      65.305  13.533  -5.990  1.00 82.34           H  
ATOM    202  C   ILE A  13      64.265  12.580  -4.378  1.00 82.34           C  
ATOM    203  CB  ILE A  13      63.726  12.356  -6.883  1.00 82.34           C  
ATOM    204  HB  ILE A  13      63.333  11.346  -6.770  1.00 82.34           H  
ATOM    205  O   ILE A  13      64.041  11.515  -3.804  1.00 82.34           O  
ATOM    206  CG1 ILE A  13      64.311  12.506  -8.310  1.00 82.34           C  
ATOM    207 HG12 ILE A  13      65.198  11.881  -8.408  1.00 82.34           H  
ATOM    208 HG13 ILE A  13      64.625  13.538  -8.467  1.00 82.34           H  
ATOM    209  CG2 ILE A  13      62.556  13.343  -6.722  1.00 82.34           C  
ATOM    210 HG21 ILE A  13      62.108  13.245  -5.733  1.00 82.34           H  
ATOM    211 HG22 ILE A  13      62.915  14.362  -6.865  1.00 82.34           H  
ATOM    212 HG23 ILE A  13      61.767  13.130  -7.443  1.00 82.34           H  
ATOM    213  CD1 ILE A  13      63.357  12.096  -9.441  1.00 82.34           C  
ATOM    214 HD11 ILE A  13      62.516  12.786  -9.507  1.00 82.34           H  
ATOM    215 HD12 ILE A  13      62.990  11.084  -9.269  1.00 82.34           H  
ATOM    216 HD13 ILE A  13      63.896  12.119 -10.388  1.00 82.34           H  
ATOM    217  N   SER A  14      64.037  13.759  -3.782  1.00 83.00           N  
ATOM    218  H   SER A  14      64.176  14.614  -4.301  1.00 83.00           H  
ATOM    219  CA  SER A  14      63.485  13.847  -2.420  1.00 83.00           C  
ATOM    220  HA  SER A  14      64.048  13.151  -1.799  1.00 83.00           H  
ATOM    221  C   SER A  14      62.011  13.422  -2.360  1.00 83.00           C  
ATOM    222  CB  SER A  14      63.686  15.243  -1.809  1.00 83.00           C  
ATOM    223  HB2 SER A  14      64.636  15.663  -2.139  1.00 83.00           H  
ATOM    224  HB3 SER A  14      63.716  15.140  -0.724  1.00 83.00           H  
ATOM    225  O   SER A  14      61.288  13.496  -3.354  1.00 83.00           O  
ATOM    226  OG  SER A  14      62.630  16.123  -2.130  1.00 83.00           O  
ATOM    227  HG  SER A  14      62.939  16.704  -2.829  1.00 83.00           H  
ATOM    228  N   MET A  15      61.527  13.028  -1.178  1.00 80.21           N  
ATOM    229  H   MET A  15      62.151  12.972  -0.386  1.00 80.21           H  
ATOM    230  CA  MET A  15      60.125  12.621  -1.006  1.00 80.21           C  
ATOM    231  HA  MET A  15      59.921  11.811  -1.706  1.00 80.21           H  
ATOM    232  C   MET A  15      59.120  13.740  -1.334  1.00 80.21           C  
ATOM    233  CB  MET A  15      59.884  12.102   0.421  1.00 80.21           C  
ATOM    234  HB2 MET A  15      58.821  11.889   0.539  1.00 80.21           H  
ATOM    235  HB3 MET A  15      60.148  12.881   1.137  1.00 80.21           H  
ATOM    236  O   MET A  15      57.988  13.430  -1.694  1.00 80.21           O  
ATOM    237  CG  MET A  15      60.669  10.826   0.759  1.00 80.21           C  
ATOM    238  HG2 MET A  15      61.733  11.064   0.755  1.00 80.21           H  
ATOM    239  HG3 MET A  15      60.410  10.524   1.773  1.00 80.21           H  
ATOM    240  SD  MET A  15      60.416   9.400  -0.341  1.00 80.21           S  
ATOM    241  CE  MET A  15      58.657   9.049  -0.083  1.00 80.21           C  
ATOM    242  HE1 MET A  15      58.058   9.879  -0.459  1.00 80.21           H  
ATOM    243  HE2 MET A  15      58.392   8.143  -0.627  1.00 80.21           H  
ATOM    244  HE3 MET A  15      58.464   8.902   0.979  1.00 80.21           H  
ATOM    245  N   ASP A  16      59.510  15.015  -1.252  1.00 84.15           N  
ATOM    246  H   ASP A  16      60.461  15.214  -0.976  1.00 84.15           H  
ATOM    247  CA  ASP A  16      58.642  16.160  -1.560  1.00 84.15           C  
ATOM    248  HA  ASP A  16      57.603  15.838  -1.491  1.00 84.15           H  
ATOM    249  C   ASP A  16      58.800  16.669  -2.999  1.00 84.15           C  
ATOM    250  CB  ASP A  16      58.821  17.247  -0.495  1.00 84.15           C  
ATOM    251  HB2 ASP A  16      58.394  18.182  -0.858  1.00 84.15           H  
ATOM    252  HB3 ASP A  16      59.880  17.406  -0.288  1.00 84.15           H  
ATOM    253  O   ASP A  16      57.794  17.001  -3.630  1.00 84.15           O  
ATOM    254  CG  ASP A  16      58.076  16.824   0.771  1.00 84.15           C  
ATOM    255  OD1 ASP A  16      56.830  16.971   0.790  1.00 84.15           O  
ATOM    256  OD2 ASP A  16      58.692  16.213   1.674  1.00 84.15           O  
ATOM    257  N   ASP A  17      60.004  16.593  -3.580  1.00 84.85           N  
ATOM    258  H   ASP A  17      60.800  16.320  -3.021  1.00 84.85           H  
ATOM    259  CA  ASP A  17      60.180  16.711  -5.036  1.00 84.85           C  
ATOM    260  HA  ASP A  17      59.854  17.698  -5.365  1.00 84.85           H  
ATOM    261  C   ASP A  17      59.342  15.656  -5.769  1.00 84.85           C  
ATOM    262  CB  ASP A  17      61.646  16.508  -5.437  1.00 84.85           C  
ATOM    263  HB2 ASP A  17      62.031  15.607  -4.959  1.00 84.85           H  
ATOM    264  HB3 ASP A  17      61.692  16.361  -6.516  1.00 84.85           H  
ATOM    265  O   ASP A  17      58.717  15.961  -6.783  1.00 84.85           O  
ATOM    266  CG  ASP A  17      62.536  17.693  -5.094  1.00 84.85           C  
ATOM    267  OD1 ASP A  17      62.432  18.710  -5.812  1.00 84.85           O  
ATOM    268  OD2 ASP A  17      63.334  17.540  -4.140  1.00 84.85           O  
ATOM    269  N   LEU A  18      59.292  14.431  -5.231  1.00 84.25           N  
ATOM    270  H   LEU A  18      59.889  14.253  -4.436  1.00 84.25           H  
ATOM    271  CA  LEU A  18      58.491  13.320  -5.739  1.00 84.25           C  
ATOM    272  HA  LEU A  18      58.698  13.220  -6.805  1.00 84.25           H  
ATOM    273  C   LEU A  18      56.983  13.575  -5.581  1.00 84.25           C  
ATOM    274  CB  LEU A  18      58.954  12.034  -5.028  1.00 84.25           C  
ATOM    275  HB2 LEU A  18      58.791  12.154  -3.957  1.00 84.25           H  
ATOM    276  HB3 LEU A  18      60.026  11.916  -5.187  1.00 84.25           H  
ATOM    277  O   LEU A  18      56.234  13.342  -6.528  1.00 84.25           O  
ATOM    278  CG  LEU A  18      58.256  10.739  -5.480  1.00 84.25           C  
ATOM    279  HG  LEU A  18      57.184  10.824  -5.302  1.00 84.25           H  
ATOM    280  CD1 LEU A  18      58.492  10.436  -6.961  1.00 84.25           C  
ATOM    281 HD11 LEU A  18      58.048   9.472  -7.213  1.00 84.25           H  
ATOM    282 HD12 LEU A  18      58.022  11.201  -7.578  1.00 84.25           H  
ATOM    283 HD13 LEU A  18      59.562  10.401  -7.168  1.00 84.25           H  
ATOM    284  CD2 LEU A  18      58.785   9.568  -4.652  1.00 84.25           C  
ATOM    285 HD21 LEU A  18      58.292   8.644  -4.954  1.00 84.25           H  
ATOM    286 HD22 LEU A  18      59.860   9.462  -4.799  1.00 84.25           H  
ATOM    287 HD23 LEU A  18      58.590   9.743  -3.594  1.00 84.25           H  
ATOM    288  N   ARG A  19      56.521  14.093  -4.431  1.00 85.31           N  
ATOM    289  H   ARG A  19      57.187  14.265  -3.692  1.00 85.31           H  
ATOM    290  CA  ARG A  19      55.104  14.466  -4.224  1.00 85.31           C  
ATOM    291  HA  ARG A  19      54.472  13.602  -4.428  1.00 85.31           H  
ATOM    292  C   ARG A  19      54.654  15.551  -5.201  1.00 85.31           C  
ATOM    293  CB  ARG A  19      54.864  14.940  -2.780  1.00 85.31           C  
ATOM    294  HB2 ARG A  19      55.636  15.666  -2.526  1.00 85.31           H  
ATOM    295  HB3 ARG A  19      53.903  15.450  -2.722  1.00 85.31           H  
ATOM    296  O   ARG A  19      53.589  15.408  -5.801  1.00 85.31           O  
ATOM    297  CG  ARG A  19      54.851  13.794  -1.754  1.00 85.31           C  
ATOM    298  HG2 ARG A  19      53.885  13.290  -1.780  1.00 85.31           H  
ATOM    299  HG3 ARG A  19      55.615  13.061  -2.013  1.00 85.31           H  
ATOM    300  CD  ARG A  19      55.110  14.343  -0.342  1.00 85.31           C  
ATOM    301  HD2 ARG A  19      54.212  14.838   0.029  1.00 85.31           H  
ATOM    302  HD3 ARG A  19      55.905  15.086  -0.413  1.00 85.31           H  
ATOM    303  NE  ARG A  19      55.545  13.295   0.601  1.00 85.31           N  
ATOM    304  HE  ARG A  19      55.469  12.338   0.288  1.00 85.31           H  
ATOM    305  NH1 ARG A  19      56.433  14.700   2.195  1.00 85.31           N  
ATOM    306 HH11 ARG A  19      57.294  14.890   2.688  1.00 85.31           H  
ATOM    307 HH12 ARG A  19      56.222  15.500   1.617  1.00 85.31           H  
ATOM    308  NH2 ARG A  19      56.717  12.523   2.408  1.00 85.31           N  
ATOM    309 HH21 ARG A  19      57.204  12.735   3.267  1.00 85.31           H  
ATOM    310 HH22 ARG A  19      56.604  11.565   2.111  1.00 85.31           H  
ATOM    311  CZ  ARG A  19      56.222  13.513   1.719  1.00 85.31           C  
ATOM    312  N   GLU A  20      55.456  16.600  -5.398  1.00 89.18           N  
ATOM    313  H   GLU A  20      56.308  16.680  -4.860  1.00 89.18           H  
ATOM    314  CA  GLU A  20      55.113  17.649  -6.364  1.00 89.18           C  
ATOM    315  HA  GLU A  20      54.066  17.904  -6.198  1.00 89.18           H  
ATOM    316  C   GLU A  20      55.200  17.106  -7.794  1.00 89.18           C  
ATOM    317  CB  GLU A  20      55.934  18.931  -6.124  1.00 89.18           C  
ATOM    318  HB2 GLU A  20      56.925  18.834  -6.569  1.00 89.18           H  
ATOM    319  HB3 GLU A  20      56.068  19.040  -5.048  1.00 89.18           H  
ATOM    320  O   GLU A  20      54.240  17.264  -8.536  1.00 89.18           O  
ATOM    321  CG  GLU A  20      55.230  20.216  -6.621  1.00 89.18           C  
ATOM    322  HG2 GLU A  20      55.370  20.989  -5.865  1.00 89.18           H  
ATOM    323  HG3 GLU A  20      54.156  20.049  -6.702  1.00 89.18           H  
ATOM    324  CD  GLU A  20      55.785  20.743  -7.950  1.00 89.18           C  
ATOM    325  OE1 GLU A  20      56.853  21.391  -7.944  1.00 89.18           O  
ATOM    326  OE2 GLU A  20      55.232  20.443  -9.029  1.00 89.18           O  
ATOM    327  N   LEU A  21      56.246  16.343  -8.154  1.00 86.71           N  
ATOM    328  H   LEU A  21      56.986  16.208  -7.481  1.00 86.71           H  
ATOM    329  CA  LEU A  21      56.364  15.648  -9.448  1.00 86.71           C  
ATOM    330  HA  LEU A  21      56.431  16.410 -10.225  1.00 86.71           H  
ATOM    331  C   LEU A  21      55.136  14.780  -9.773  1.00 86.71           C  
ATOM    332  CB  LEU A  21      57.680  14.842  -9.465  1.00 86.71           C  
ATOM    333  HB2 LEU A  21      58.477  15.542  -9.213  1.00 86.71           H  
ATOM    334  HB3 LEU A  21      57.653  14.085  -8.681  1.00 86.71           H  
ATOM    335  O   LEU A  21      54.720  14.741 -10.933  1.00 86.71           O  
ATOM    336  CG  LEU A  21      58.064  14.170 -10.800  1.00 86.71           C  
ATOM    337  HG  LEU A  21      57.768  14.815 -11.627  1.00 86.71           H  
ATOM    338  CD1 LEU A  21      59.584  13.989 -10.857  1.00 86.71           C  
ATOM    339 HD11 LEU A  21      59.871  13.519 -11.798  1.00 86.71           H  
ATOM    340 HD12 LEU A  21      60.086  14.953 -10.779  1.00 86.71           H  
ATOM    341 HD13 LEU A  21      59.911  13.355 -10.033  1.00 86.71           H  
ATOM    342  CD2 LEU A  21      57.455  12.778 -10.990  1.00 86.71           C  
ATOM    343 HD21 LEU A  21      57.728  12.133 -10.155  1.00 86.71           H  
ATOM    344 HD22 LEU A  21      56.368  12.828 -11.055  1.00 86.71           H  
ATOM    345 HD23 LEU A  21      57.823  12.333 -11.915  1.00 86.71           H  
ATOM    346  N   ILE A  22      54.532  14.138  -8.769  1.00 88.93           N  
ATOM    347  H   ILE A  22      54.961  14.183  -7.856  1.00 88.93           H  
ATOM    348  CA  ILE A  22      53.326  13.323  -8.931  1.00 88.93           C  
ATOM    349  HA  ILE A  22      53.481  12.686  -9.802  1.00 88.93           H  
ATOM    350  C   ILE A  22      52.099  14.179  -9.278  1.00 88.93           C  
ATOM    351  CB  ILE A  22      53.140  12.375  -7.722  1.00 88.93           C  
ATOM    352  HB  ILE A  22      53.315  12.938  -6.805  1.00 88.93           H  
ATOM    353  O   ILE A  22      51.511  13.927 -10.327  1.00 88.93           O  
ATOM    354  CG1 ILE A  22      54.178  11.228  -7.820  1.00 88.93           C  
ATOM    355 HG12 ILE A  22      55.152  11.634  -8.091  1.00 88.93           H  
ATOM    356 HG13 ILE A  22      53.886  10.541  -8.615  1.00 88.93           H  
ATOM    357  CG2 ILE A  22      51.717  11.786  -7.660  1.00 88.93           C  
ATOM    358 HG21 ILE A  22      51.487  11.264  -8.589  1.00 88.93           H  
ATOM    359 HG22 ILE A  22      50.986  12.578  -7.499  1.00 88.93           H  
ATOM    360 HG23 ILE A  22      51.630  11.090  -6.825  1.00 88.93           H  
ATOM    361  CD1 ILE A  22      54.360  10.434  -6.520  1.00 88.93           C  
ATOM    362 HD11 ILE A  22      55.174   9.720  -6.647  1.00 88.93           H  
ATOM    363 HD12 ILE A  22      53.452   9.884  -6.274  1.00 88.93           H  
ATOM    364 HD13 ILE A  22      54.609  11.111  -5.704  1.00 88.93           H  
ATOM    365  N   ASP A  23      51.702  15.213  -8.517  1.00 86.35           N  
ATOM    366  H   ASP A  23      52.226  15.452  -7.687  1.00 86.35           H  
ATOM    367  CA  ASP A  23      50.540  16.040  -8.935  1.00 86.35           C  
ATOM    368  HA  ASP A  23      49.779  15.336  -9.272  1.00 86.35           H  
ATOM    369  C   ASP A  23      50.872  16.915 -10.169  1.00 86.35           C  
ATOM    370  CB  ASP A  23      49.885  16.810  -7.763  1.00 86.35           C  
ATOM    371  HB2 ASP A  23      50.418  17.748  -7.608  1.00 86.35           H  
ATOM    372  HB3 ASP A  23      49.992  16.211  -6.858  1.00 86.35           H  
ATOM    373  O   ASP A  23      50.024  17.161 -11.021  1.00 86.35           O  
ATOM    374  CG  ASP A  23      48.371  17.099  -7.956  1.00 86.35           C  
ATOM    375  OD1 ASP A  23      47.834  17.030  -9.082  1.00 86.35           O  
ATOM    376  OD2 ASP A  23      47.649  17.390  -6.979  1.00 86.35           O  
ATOM    377  N   ARG A  24      52.150  17.243 -10.396  1.00 87.86           N  
ATOM    378  H   ARG A  24      52.809  17.058  -9.653  1.00 87.86           H  
ATOM    379  CA  ARG A  24      52.690  17.792 -11.658  1.00 87.86           C  
ATOM    380  HA  ARG A  24      52.145  18.707 -11.891  1.00 87.86           H  
ATOM    381  C   ARG A  24      52.511  16.832 -12.848  1.00 87.86           C  
ATOM    382  CB  ARG A  24      54.165  18.141 -11.382  1.00 87.86           C  
ATOM    383  HB2 ARG A  24      54.190  18.724 -10.461  1.00 87.86           H  
ATOM    384  HB3 ARG A  24      54.689  17.202 -11.206  1.00 87.86           H  
ATOM    385  O   ARG A  24      52.617  17.274 -13.994  1.00 87.86           O  
ATOM    386  CG  ARG A  24      54.977  18.949 -12.401  1.00 87.86           C  
ATOM    387  HG2 ARG A  24      54.701  20.001 -12.333  1.00 87.86           H  
ATOM    388  HG3 ARG A  24      54.761  18.592 -13.409  1.00 87.86           H  
ATOM    389  CD  ARG A  24      56.493  18.784 -12.151  1.00 87.86           C  
ATOM    390  HD2 ARG A  24      56.739  17.729 -12.270  1.00 87.86           H  
ATOM    391  HD3 ARG A  24      57.029  19.347 -12.915  1.00 87.86           H  
ATOM    392  NE  ARG A  24      56.947  19.250 -10.821  1.00 87.86           N  
ATOM    393  HE  ARG A  24      56.322  19.841 -10.291  1.00 87.86           H  
ATOM    394  NH1 ARG A  24      58.857  17.977 -10.602  1.00 87.86           N  
ATOM    395 HH11 ARG A  24      58.598  17.436 -11.414  1.00 87.86           H  
ATOM    396 HH12 ARG A  24      59.634  17.711 -10.014  1.00 87.86           H  
ATOM    397  NH2 ARG A  24      58.405  19.489  -9.070  1.00 87.86           N  
ATOM    398 HH21 ARG A  24      59.190  19.186  -8.513  1.00 87.86           H  
ATOM    399 HH22 ARG A  24      57.840  20.247  -8.712  1.00 87.86           H  
ATOM    400  CZ  ARG A  24      58.051  18.907 -10.173  1.00 87.86           C  
ATOM    401  N   GLU A  25      52.222  15.546 -12.628  1.00 86.28           N  
ATOM    402  H   GLU A  25      52.255  15.229 -11.669  1.00 86.28           H  
ATOM    403  CA  GLU A  25      51.787  14.561 -13.637  1.00 86.28           C  
ATOM    404  HA  GLU A  25      51.999  14.963 -14.628  1.00 86.28           H  
ATOM    405  C   GLU A  25      50.269  14.304 -13.608  1.00 86.28           C  
ATOM    406  CB  GLU A  25      52.594  13.257 -13.488  1.00 86.28           C  
ATOM    407  HB2 GLU A  25      52.309  12.757 -12.562  1.00 86.28           H  
ATOM    408  HB3 GLU A  25      53.653  13.504 -13.422  1.00 86.28           H  
ATOM    409  O   GLU A  25      49.641  14.230 -14.666  1.00 86.28           O  
ATOM    410  CG  GLU A  25      52.392  12.275 -14.659  1.00 86.28           C  
ATOM    411  HG2 GLU A  25      53.028  11.405 -14.498  1.00 86.28           H  
ATOM    412  HG3 GLU A  25      51.357  11.933 -14.661  1.00 86.28           H  
ATOM    413  CD  GLU A  25      52.740  12.914 -16.010  1.00 86.28           C  
ATOM    414  OE1 GLU A  25      51.881  12.926 -16.917  1.00 86.28           O  
ATOM    415  OE2 GLU A  25      53.823  13.540 -16.109  1.00 86.28           O  
ATOM    416  N   LEU A  26      49.622  14.283 -12.439  1.00 85.83           N  
ATOM    417  H   LEU A  26      50.166  14.330 -11.589  1.00 85.83           H  
ATOM    418  CA  LEU A  26      48.155  14.236 -12.353  1.00 85.83           C  
ATOM    419  HA  LEU A  26      47.810  13.348 -12.882  1.00 85.83           H  
ATOM    420  C   LEU A  26      47.515  15.462 -13.051  1.00 85.83           C  
ATOM    421  CB  LEU A  26      47.700  14.134 -10.889  1.00 85.83           C  
ATOM    422  HB2 LEU A  26      46.611  14.090 -10.884  1.00 85.83           H  
ATOM    423  HB3 LEU A  26      47.988  15.066 -10.402  1.00 85.83           H  
ATOM    424  O   LEU A  26      46.506  15.329 -13.740  1.00 85.83           O  
ATOM    425  CG  LEU A  26      48.225  12.963 -10.032  1.00 85.83           C  
ATOM    426  HG  LEU A  26      49.315  12.981 -10.005  1.00 85.83           H  
ATOM    427  CD1 LEU A  26      47.715  13.102  -8.597  1.00 85.83           C  
ATOM    428 HD11 LEU A  26      48.138  12.311  -7.979  1.00 85.83           H  
ATOM    429 HD12 LEU A  26      46.627  13.046  -8.571  1.00 85.83           H  
ATOM    430 HD13 LEU A  26      48.032  14.061  -8.187  1.00 85.83           H  
ATOM    431  CD2 LEU A  26      47.790  11.594 -10.551  1.00 85.83           C  
ATOM    432 HD21 LEU A  26      48.191  10.820  -9.896  1.00 85.83           H  
ATOM    433 HD22 LEU A  26      46.703  11.519 -10.573  1.00 85.83           H  
ATOM    434 HD23 LEU A  26      48.205  11.438 -11.546  1.00 85.83           H  
ATOM    435  N   GLU A  27      48.152  16.635 -13.000  1.00 85.84           N  
ATOM    436  H   GLU A  27      48.906  16.716 -12.332  1.00 85.84           H  
ATOM    437  CA  GLU A  27      47.806  17.833 -13.778  1.00 85.84           C  
ATOM    438  HA  GLU A  27      46.719  17.905 -13.782  1.00 85.84           H  
ATOM    439  C   GLU A  27      48.208  17.770 -15.267  1.00 85.84           C  
ATOM    440  CB  GLU A  27      48.366  19.107 -13.111  1.00 85.84           C  
ATOM    441  HB2 GLU A  27      48.320  19.939 -13.813  1.00 85.84           H  
ATOM    442  HB3 GLU A  27      49.419  18.955 -12.872  1.00 85.84           H  
ATOM    443  O   GLU A  27      47.964  18.725 -16.011  1.00 85.84           O  
ATOM    444  CG  GLU A  27      47.603  19.533 -11.846  1.00 85.84           C  
ATOM    445  HG2 GLU A  27      47.677  18.739 -11.103  1.00 85.84           H  
ATOM    446  HG3 GLU A  27      48.085  20.421 -11.439  1.00 85.84           H  
ATOM    447  CD  GLU A  27      46.122  19.851 -12.100  1.00 85.84           C  
ATOM    448  OE1 GLU A  27      45.323  19.734 -11.149  1.00 85.84           O  
ATOM    449  OE2 GLU A  27      45.749  20.187 -13.253  1.00 85.84           O  
ATOM    450  N   LYS A  28      48.750  16.653 -15.759  1.00 86.88           N  
ATOM    451  H   LYS A  28      49.009  15.932 -15.101  1.00 86.88           H  
ATOM    452  CA  LYS A  28      48.757  16.302 -17.193  1.00 86.88           C  
ATOM    453  HA  LYS A  28      48.557  17.193 -17.787  1.00 86.88           H  
ATOM    454  C   LYS A  28      47.648  15.296 -17.519  1.00 86.88           C  
ATOM    455  CB  LYS A  28      50.129  15.757 -17.626  1.00 86.88           C  
ATOM    456  HB2 LYS A  28      50.122  15.636 -18.709  1.00 86.88           H  
ATOM    457  HB3 LYS A  28      50.268  14.771 -17.182  1.00 86.88           H  
ATOM    458  O   LYS A  28      47.027  15.395 -18.583  1.00 86.88           O  
ATOM    459  CG  LYS A  28      51.317  16.648 -17.229  1.00 86.88           C  
ATOM    460  HG2 LYS A  28      51.443  16.589 -16.147  1.00 86.88           H  
ATOM    461  HG3 LYS A  28      51.111  17.683 -17.502  1.00 86.88           H  
ATOM    462  CD  LYS A  28      52.608  16.192 -17.930  1.00 86.88           C  
ATOM    463  HD2 LYS A  28      52.556  16.493 -18.977  1.00 86.88           H  
ATOM    464  HD3 LYS A  28      52.674  15.104 -17.913  1.00 86.88           H  
ATOM    465  CE  LYS A  28      53.889  16.774 -17.313  1.00 86.88           C  
ATOM    466  HE2 LYS A  28      53.792  17.855 -17.222  1.00 86.88           H  
ATOM    467  HE3 LYS A  28      54.713  16.550 -17.990  1.00 86.88           H  
ATOM    468  NZ  LYS A  28      54.181  16.167 -15.996  1.00 86.88           N  
ATOM    469  HZ1 LYS A  28      54.127  15.161 -16.068  1.00 86.88           H  
ATOM    470  HZ2 LYS A  28      53.497  16.437 -15.303  1.00 86.88           H  
ATOM    471  HZ3 LYS A  28      55.105  16.383 -15.650  1.00 86.88           H  
ATOM    472  N   ILE A  29      47.341  14.380 -16.596  1.00 89.45           N  
ATOM    473  H   ILE A  29      47.924  14.346 -15.772  1.00 89.45           H  
ATOM    474  CA  ILE A  29      46.287  13.366 -16.733  1.00 89.45           C  
ATOM    475  HA  ILE A  29      46.457  12.856 -17.682  1.00 89.45           H  
ATOM    476  C   ILE A  29      44.903  14.032 -16.811  1.00 89.45           C  
ATOM    477  CB  ILE A  29      46.402  12.285 -15.631  1.00 89.45           C  
ATOM    478  HB  ILE A  29      46.404  12.773 -14.656  1.00 89.45           H  
ATOM    479  O   ILE A  29      44.293  14.468 -15.836  1.00 89.45           O  
ATOM    480  CG1 ILE A  29      47.724  11.499 -15.817  1.00 89.45           C  
ATOM    481 HG12 ILE A  29      48.557  12.194 -15.924  1.00 89.45           H  
ATOM    482 HG13 ILE A  29      47.672  10.915 -16.736  1.00 89.45           H  
ATOM    483  CG2 ILE A  29      45.208  11.307 -15.689  1.00 89.45           C  
ATOM    484 HG21 ILE A  29      45.302  10.561 -14.900  1.00 89.45           H  
ATOM    485 HG22 ILE A  29      44.268  11.833 -15.517  1.00 89.45           H  
ATOM    486 HG23 ILE A  29      45.184  10.798 -16.653  1.00 89.45           H  
ATOM    487  CD1 ILE A  29      48.080  10.560 -14.660  1.00 89.45           C  
ATOM    488 HD11 ILE A  29      49.052  10.106 -14.857  1.00 89.45           H  
ATOM    489 HD12 ILE A  29      47.342   9.765 -14.553  1.00 89.45           H  
ATOM    490 HD13 ILE A  29      48.145  11.134 -13.736  1.00 89.45           H  
ATOM    491  N   GLU A  30      44.355  14.064 -18.024  1.00 89.39           N  
ATOM    492  H   GLU A  30      44.953  13.784 -18.788  1.00 89.39           H  
ATOM    493  CA  GLU A  30      43.117  14.783 -18.342  1.00 89.39           C  
ATOM    494  HA  GLU A  30      43.245  15.820 -18.032  1.00 89.39           H  
ATOM    495  C   GLU A  30      41.874  14.244 -17.611  1.00 89.39           C  
ATOM    496  CB  GLU A  30      42.954  14.753 -19.864  1.00 89.39           C  
ATOM    497  HB2 GLU A  30      43.904  15.060 -20.301  1.00 89.39           H  
ATOM    498  HB3 GLU A  30      42.750  13.728 -20.176  1.00 89.39           H  
ATOM    499  O   GLU A  30      40.918  14.991 -17.410  1.00 89.39           O  
ATOM    500  CG  GLU A  30      41.861  15.680 -20.421  1.00 89.39           C  
ATOM    501  HG2 GLU A  30      40.878  15.288 -20.156  1.00 89.39           H  
ATOM    502  HG3 GLU A  30      41.976  16.669 -19.978  1.00 89.39           H  
ATOM    503  CD  GLU A  30      41.972  15.791 -21.946  1.00 89.39           C  
ATOM    504  OE1 GLU A  30      41.536  16.815 -22.527  1.00 89.39           O  
ATOM    505  OE2 GLU A  30      42.566  14.875 -22.567  1.00 89.39           O  
ATOM    506  N   PHE A  31      41.893  12.989 -17.144  1.00 89.05           N  
ATOM    507  H   PHE A  31      42.723  12.436 -17.302  1.00 89.05           H  
ATOM    508  CA  PHE A  31      40.861  12.469 -16.240  1.00 89.05           C  
ATOM    509  HA  PHE A  31      39.883  12.694 -16.663  1.00 89.05           H  
ATOM    510  C   PHE A  31      40.911  13.138 -14.860  1.00 89.05           C  
ATOM    511  CB  PHE A  31      40.977  10.944 -16.109  1.00 89.05           C  
ATOM    512  HB2 PHE A  31      41.989  10.688 -15.797  1.00 89.05           H  
ATOM    513  HB3 PHE A  31      40.806  10.489 -17.084  1.00 89.05           H  
ATOM    514  O   PHE A  31      39.861  13.495 -14.333  1.00 89.05           O  
ATOM    515  CG  PHE A  31      39.988  10.353 -15.115  1.00 89.05           C  
ATOM    516  CD1 PHE A  31      40.437   9.871 -13.870  1.00 89.05           C  
ATOM    517  HD1 PHE A  31      41.488   9.894 -13.622  1.00 89.05           H  
ATOM    518  CD2 PHE A  31      38.613  10.318 -15.418  1.00 89.05           C  
ATOM    519  HD2 PHE A  31      38.258  10.691 -16.368  1.00 89.05           H  
ATOM    520  CE1 PHE A  31      39.520   9.343 -12.943  1.00 89.05           C  
ATOM    521  HE1 PHE A  31      39.875   8.955 -11.999  1.00 89.05           H  
ATOM    522  CE2 PHE A  31      37.695   9.792 -14.489  1.00 89.05           C  
ATOM    523  HE2 PHE A  31      36.644   9.751 -14.733  1.00 89.05           H  
ATOM    524  CZ  PHE A  31      38.150   9.299 -13.254  1.00 89.05           C  
ATOM    525  HZ  PHE A  31      37.452   8.873 -12.548  1.00 89.05           H  
ATOM    526  N   VAL A  32      42.098  13.386 -14.294  1.00 87.78           N  
ATOM    527  H   VAL A  32      42.949  13.196 -14.804  1.00 87.78           H  
ATOM    528  CA  VAL A  32      42.216  14.090 -13.008  1.00 87.78           C  
ATOM    529  HA  VAL A  32      41.494  13.655 -12.317  1.00 87.78           H  
ATOM    530  C   VAL A  32      41.837  15.557 -13.174  1.00 87.78           C  
ATOM    531  CB  VAL A  32      43.600  13.935 -12.361  1.00 87.78           C  
ATOM    532  HB  VAL A  32      44.358  14.336 -13.034  1.00 87.78           H  
ATOM    533  O   VAL A  32      41.036  16.041 -12.378  1.00 87.78           O  
ATOM    534  CG1 VAL A  32      43.642  14.695 -11.028  1.00 87.78           C  
ATOM    535 HG11 VAL A  32      44.543  14.441 -10.469  1.00 87.78           H  
ATOM    536 HG12 VAL A  32      42.778  14.439 -10.415  1.00 87.78           H  
ATOM    537 HG13 VAL A  32      43.658  15.769 -11.215  1.00 87.78           H  
ATOM    538  CG2 VAL A  32      43.908  12.458 -12.091  1.00 87.78           C  
ATOM    539 HG21 VAL A  32      43.916  11.890 -13.021  1.00 87.78           H  
ATOM    540 HG22 VAL A  32      44.898  12.376 -11.642  1.00 87.78           H  
ATOM    541 HG23 VAL A  32      43.172  12.034 -11.408  1.00 87.78           H  
ATOM    542  N   LYS A  33      42.249  16.231 -14.262  1.00 86.83           N  
ATOM    543  H   LYS A  33      42.958  15.809 -14.844  1.00 86.83           H  
ATOM    544  CA  LYS A  33      41.684  17.554 -14.599  1.00 86.83           C  
ATOM    545  HA  LYS A  33      41.911  18.241 -13.783  1.00 86.83           H  
ATOM    546  C   LYS A  33      40.157  17.515 -14.706  1.00 86.83           C  
ATOM    547  CB  LYS A  33      42.260  18.135 -15.897  1.00 86.83           C  
ATOM    548  HB2 LYS A  33      41.649  18.997 -16.163  1.00 86.83           H  
ATOM    549  HB3 LYS A  33      42.176  17.406 -16.703  1.00 86.83           H  
ATOM    550  O   LYS A  33      39.495  18.420 -14.211  1.00 86.83           O  
ATOM    551  CG  LYS A  33      43.716  18.606 -15.776  1.00 86.83           C  
ATOM    552  HG2 LYS A  33      43.877  19.053 -14.795  1.00 86.83           H  
ATOM    553  HG3 LYS A  33      44.383  17.752 -15.892  1.00 86.83           H  
ATOM    554  CD  LYS A  33      44.005  19.661 -16.860  1.00 86.83           C  
ATOM    555  HD2 LYS A  33      43.654  19.283 -17.820  1.00 86.83           H  
ATOM    556  HD3 LYS A  33      43.463  20.577 -16.629  1.00 86.83           H  
ATOM    557  CE  LYS A  33      45.498  19.964 -16.991  1.00 86.83           C  
ATOM    558  HE2 LYS A  33      45.674  20.574 -17.877  1.00 86.83           H  
ATOM    559  HE3 LYS A  33      46.015  19.016 -17.136  1.00 86.83           H  
ATOM    560  NZ  LYS A  33      46.063  20.637 -15.800  1.00 86.83           N  
ATOM    561  HZ1 LYS A  33      45.883  21.629 -15.735  1.00 86.83           H  
ATOM    562  HZ2 LYS A  33      47.052  20.445 -15.741  1.00 86.83           H  
ATOM    563  HZ3 LYS A  33      45.723  20.238 -14.937  1.00 86.83           H  
ATOM    564  N   GLN A  34      39.577  16.472 -15.307  1.00 89.36           N  
ATOM    565  H   GLN A  34      40.166  15.778 -15.743  1.00 89.36           H  
ATOM    566  CA  GLN A  34      38.121  16.322 -15.396  1.00 89.36           C  
ATOM    567  HA  GLN A  34      37.721  17.267 -15.762  1.00 89.36           H  
ATOM    568  C   GLN A  34      37.468  16.068 -14.025  1.00 89.36           C  
ATOM    569  CB  GLN A  34      37.758  15.233 -16.422  1.00 89.36           C  
ATOM    570  HB2 GLN A  34      38.361  15.375 -17.319  1.00 89.36           H  
ATOM    571  HB3 GLN A  34      37.967  14.246 -16.008  1.00 89.36           H  
ATOM    572  O   GLN A  34      36.365  16.554 -13.797  1.00 89.36           O  
ATOM    573  CG  GLN A  34      36.279  15.320 -16.824  1.00 89.36           C  
ATOM    574  HG2 GLN A  34      36.086  16.298 -17.266  1.00 89.36           H  
ATOM    575  HG3 GLN A  34      35.655  15.215 -15.936  1.00 89.36           H  
ATOM    576  CD  GLN A  34      35.864  14.246 -17.822  1.00 89.36           C  
ATOM    577  NE2 GLN A  34      36.382  14.258 -19.032  1.00 89.36           N  
ATOM    578 HE21 GLN A  34      36.055  13.538 -19.660  1.00 89.36           H  
ATOM    579 HE22 GLN A  34      37.106  14.917 -19.279  1.00 89.36           H  
ATOM    580  OE1 GLN A  34      35.032  13.400 -17.543  1.00 89.36           O  
ATOM    581  N   ARG A  35      38.127  15.368 -13.092  1.00 91.26           N  
ATOM    582  H   ARG A  35      39.009  14.950 -13.352  1.00 91.26           H  
ATOM    583  CA  ARG A  35      37.619  15.147 -11.726  1.00 91.26           C  
ATOM    584  HA  ARG A  35      36.540  15.000 -11.781  1.00 91.26           H  
ATOM    585  C   ARG A  35      37.780  16.378 -10.832  1.00 91.26           C  
ATOM    586  CB  ARG A  35      38.244  13.885 -11.104  1.00 91.26           C  
ATOM    587  HB2 ARG A  35      39.329  13.959 -11.170  1.00 91.26           H  
ATOM    588  HB3 ARG A  35      37.980  13.842 -10.047  1.00 91.26           H  
ATOM    589  O   ARG A  35      36.810  16.748 -10.183  1.00 91.26           O  
ATOM    590  CG  ARG A  35      37.792  12.574 -11.778  1.00 91.26           C  
ATOM    591  HG2 ARG A  35      38.388  11.753 -11.380  1.00 91.26           H  
ATOM    592  HG3 ARG A  35      37.994  12.632 -12.848  1.00 91.26           H  
ATOM    593  CD  ARG A  35      36.302  12.238 -11.597  1.00 91.26           C  
ATOM    594  HD2 ARG A  35      36.055  11.419 -12.272  1.00 91.26           H  
ATOM    595  HD3 ARG A  35      35.701  13.101 -11.886  1.00 91.26           H  
ATOM    596  NE  ARG A  35      35.983  11.821 -10.217  1.00 91.26           N  
ATOM    597  HE  ARG A  35      36.753  11.481  -9.659  1.00 91.26           H  
ATOM    598  NH1 ARG A  35      33.710  12.230 -10.245  1.00 91.26           N  
ATOM    599 HH11 ARG A  35      33.779  12.689 -11.142  1.00 91.26           H  
ATOM    600 HH12 ARG A  35      32.818  12.215  -9.772  1.00 91.26           H  
ATOM    601  NH2 ARG A  35      34.644  11.288  -8.458  1.00 91.26           N  
ATOM    602 HH21 ARG A  35      33.736  11.268  -8.017  1.00 91.26           H  
ATOM    603 HH22 ARG A  35      35.444  10.940  -7.949  1.00 91.26           H  
ATOM    604  CZ  ARG A  35      34.785  11.786  -9.655  1.00 91.26           C  
ATOM    605  N   LYS A  36      38.921  17.076 -10.868  1.00 88.62           N  
ATOM    606  H   LYS A  36      39.685  16.702 -11.414  1.00 88.62           H  
ATOM    607  CA  LYS A  36      39.106  18.386 -10.214  1.00 88.62           C  
ATOM    608  HA  LYS A  36      38.863  18.292  -9.156  1.00 88.62           H  
ATOM    609  C   LYS A  36      38.109  19.423 -10.770  1.00 88.62           C  
ATOM    610  CB  LYS A  36      40.584  18.836 -10.316  1.00 88.62           C  
ATOM    611  HB2 LYS A  36      40.653  19.865  -9.963  1.00 88.62           H  
ATOM    612  HB3 LYS A  36      40.895  18.819 -11.361  1.00 88.62           H  
ATOM    613  O   LYS A  36      37.502  20.159 -10.000  1.00 88.62           O  
ATOM    614  CG  LYS A  36      41.564  17.975  -9.475  1.00 88.62           C  
ATOM    615  HG2 LYS A  36      41.524  16.941  -9.818  1.00 88.62           H  
ATOM    616  HG3 LYS A  36      41.256  18.005  -8.430  1.00 88.62           H  
ATOM    617  CD  LYS A  36      43.019  18.480  -9.581  1.00 88.62           C  
ATOM    618  HD2 LYS A  36      43.062  19.509  -9.225  1.00 88.62           H  
ATOM    619  HD3 LYS A  36      43.288  18.473 -10.638  1.00 88.62           H  
ATOM    620  CE  LYS A  36      44.063  17.638  -8.810  1.00 88.62           C  
ATOM    621  HE2 LYS A  36      44.104  16.645  -9.257  1.00 88.62           H  
ATOM    622  HE3 LYS A  36      43.756  17.527  -7.770  1.00 88.62           H  
ATOM    623  NZ  LYS A  36      45.424  18.241  -8.860  1.00 88.62           N  
ATOM    624  HZ1 LYS A  36      45.581  18.716  -9.738  1.00 88.62           H  
ATOM    625  HZ2 LYS A  36      46.175  17.573  -8.766  1.00 88.62           H  
ATOM    626  HZ3 LYS A  36      45.598  18.901  -8.116  1.00 88.62           H  
ATOM    627  N   ALA A  37      37.818  19.395 -12.076  1.00 90.35           N  
ATOM    628  H   ALA A  37      38.393  18.833 -12.687  1.00 90.35           H  
ATOM    629  CA  ALA A  37      36.746  20.199 -12.673  1.00 90.35           C  
ATOM    630  HA  ALA A  37      36.875  21.230 -12.343  1.00 90.35           H  
ATOM    631  C   ALA A  37      35.332  19.770 -12.232  1.00 90.35           C  
ATOM    632  CB  ALA A  37      36.884  20.180 -14.200  1.00 90.35           C  
ATOM    633  HB1 ALA A  37      36.115  20.816 -14.639  1.00 90.35           H  
ATOM    634  HB2 ALA A  37      36.763  19.164 -14.575  1.00 90.35           H  
ATOM    635  HB3 ALA A  37      37.864  20.562 -14.486  1.00 90.35           H  
ATOM    636  O   ALA A  37      34.519  20.639 -11.950  1.00 90.35           O  
ATOM    637  N   GLN A  38      35.030  18.468 -12.125  1.00 92.42           N  
ATOM    638  H   GLN A  38      35.711  17.787 -12.430  1.00 92.42           H  
ATOM    639  CA  GLN A  38      33.741  17.976 -11.601  1.00 92.42           C  
ATOM    640  HA  GLN A  38      32.932  18.456 -12.152  1.00 92.42           H  
ATOM    641  C   GLN A  38      33.536  18.308 -10.114  1.00 92.42           C  
ATOM    642  CB  GLN A  38      33.619  16.456 -11.798  1.00 92.42           C  
ATOM    643  HB2 GLN A  38      32.852  16.068 -11.128  1.00 92.42           H  
ATOM    644  HB3 GLN A  38      34.565  15.982 -11.534  1.00 92.42           H  
ATOM    645  O   GLN A  38      32.399  18.472  -9.679  1.00 92.42           O  
ATOM    646  CG  GLN A  38      33.221  16.073 -13.231  1.00 92.42           C  
ATOM    647  HG2 GLN A  38      32.191  16.381 -13.407  1.00 92.42           H  
ATOM    648  HG3 GLN A  38      33.848  16.612 -13.942  1.00 92.42           H  
ATOM    649  CD  GLN A  38      33.340  14.574 -13.503  1.00 92.42           C  
ATOM    650  NE2 GLN A  38      33.355  14.172 -14.755  1.00 92.42           N  
ATOM    651 HE21 GLN A  38      33.380  14.852 -15.501  1.00 92.42           H  
ATOM    652 HE22 GLN A  38      33.519  13.190 -14.930  1.00 92.42           H  
ATOM    653  OE1 GLN A  38      33.422  13.729 -12.618  1.00 92.42           O  
ATOM    654  N   LEU A  39      34.615  18.424  -9.334  1.00 93.30           N  
ATOM    655  H   LEU A  39      35.519  18.192  -9.721  1.00 93.30           H  
ATOM    656  CA  LEU A  39      34.554  18.896  -7.951  1.00 93.30           C  
ATOM    657  HA  LEU A  39      33.743  18.379  -7.439  1.00 93.30           H  
ATOM    658  C   LEU A  39      34.196  20.386  -7.892  1.00 93.30           C  
ATOM    659  CB  LEU A  39      35.875  18.580  -7.227  1.00 93.30           C  
ATOM    660  HB2 LEU A  39      35.908  19.139  -6.292  1.00 93.30           H  
ATOM    661  HB3 LEU A  39      36.706  18.925  -7.843  1.00 93.30           H  
ATOM    662  O   LEU A  39      33.320  20.742  -7.118  1.00 93.30           O  
ATOM    663  CG  LEU A  39      36.062  17.083  -6.907  1.00 93.30           C  
ATOM    664  HG  LEU A  39      35.855  16.484  -7.793  1.00 93.30           H  
ATOM    665  CD1 LEU A  39      37.504  16.815  -6.476  1.00 93.30           C  
ATOM    666 HD11 LEU A  39      37.635  15.758  -6.245  1.00 93.30           H  
ATOM    667 HD12 LEU A  39      38.187  17.086  -7.281  1.00 93.30           H  
ATOM    668 HD13 LEU A  39      37.743  17.406  -5.591  1.00 93.30           H  
ATOM    669  CD2 LEU A  39      35.137  16.610  -5.783  1.00 93.30           C  
ATOM    670 HD21 LEU A  39      34.093  16.708  -6.081  1.00 93.30           H  
ATOM    671 HD22 LEU A  39      35.306  17.207  -4.886  1.00 93.30           H  
ATOM    672 HD23 LEU A  39      35.336  15.564  -5.552  1.00 93.30           H  
ATOM    673  N   LEU A  40      34.763  21.232  -8.759  1.00 93.93           N  
ATOM    674  H   LEU A  40      35.514  20.888  -9.341  1.00 93.93           H  
ATOM    675  CA  LEU A  40      34.388  22.652  -8.871  1.00 93.93           C  
ATOM    676  HA  LEU A  40      34.371  23.079  -7.868  1.00 93.93           H  
ATOM    677  C   LEU A  40      32.975  22.846  -9.469  1.00 93.93           C  
ATOM    678  CB  LEU A  40      35.513  23.358  -9.651  1.00 93.93           C  
ATOM    679  HB2 LEU A  40      35.579  22.947 -10.658  1.00 93.93           H  
ATOM    680  HB3 LEU A  40      36.444  23.116  -9.138  1.00 93.93           H  
ATOM    681  O   LEU A  40      32.215  23.708  -9.030  1.00 93.93           O  
ATOM    682  CG  LEU A  40      35.393  24.895  -9.720  1.00 93.93           C  
ATOM    683  HG  LEU A  40      34.920  25.279  -8.816  1.00 93.93           H  
ATOM    684  CD1 LEU A  40      36.789  25.514  -9.842  1.00 93.93           C  
ATOM    685 HD11 LEU A  40      37.367  25.264  -8.953  1.00 93.93           H  
ATOM    686 HD12 LEU A  40      36.708  26.600  -9.893  1.00 93.93           H  
ATOM    687 HD13 LEU A  40      37.298  25.135 -10.728  1.00 93.93           H  
ATOM    688  CD2 LEU A  40      34.602  25.357 -10.949  1.00 93.93           C  
ATOM    689 HD21 LEU A  40      33.560  25.048 -10.864  1.00 93.93           H  
ATOM    690 HD22 LEU A  40      34.628  26.445 -11.010  1.00 93.93           H  
ATOM    691 HD23 LEU A  40      35.033  24.934 -11.857  1.00 93.93           H  
ATOM    692  N   GLU A  41      32.578  21.997 -10.422  1.00 94.32           N  
ATOM    693  H   GLU A  41      33.270  21.360 -10.791  1.00 94.32           H  
ATOM    694  CA  GLU A  41      31.208  21.902 -10.955  1.00 94.32           C  
ATOM    695  HA  GLU A  41      30.922  22.864 -11.379  1.00 94.32           H  
ATOM    696  C   GLU A  41      30.193  21.560  -9.844  1.00 94.32           C  
ATOM    697  CB  GLU A  41      31.201  20.831 -12.070  1.00 94.32           C  
ATOM    698  HB2 GLU A  41      32.028  21.029 -12.752  1.00 94.32           H  
ATOM    699  HB3 GLU A  41      31.361  19.859 -11.603  1.00 94.32           H  
ATOM    700  O   GLU A  41      29.072  22.064  -9.844  1.00 94.32           O  
ATOM    701  CG  GLU A  41      29.919  20.752 -12.911  1.00 94.32           C  
ATOM    702  HG2 GLU A  41      29.792  21.696 -13.440  1.00 94.32           H  
ATOM    703  HG3 GLU A  41      29.067  20.622 -12.243  1.00 94.32           H  
ATOM    704  CD  GLU A  41      29.909  19.592 -13.930  1.00 94.32           C  
ATOM    705  OE1 GLU A  41      28.897  19.450 -14.655  1.00 94.32           O  
ATOM    706  OE2 GLU A  41      30.808  18.720 -13.963  1.00 94.32           O  
ATOM    707  N   MET A  42      30.597  20.740  -8.867  1.00 94.68           N  
ATOM    708  H   MET A  42      31.519  20.335  -8.940  1.00 94.68           H  
ATOM    709  CA  MET A  42      29.805  20.426  -7.676  1.00 94.68           C  
ATOM    710  HA  MET A  42      28.761  20.332  -7.974  1.00 94.68           H  
ATOM    711  C   MET A  42      29.873  21.536  -6.617  1.00 94.68           C  
ATOM    712  CB  MET A  42      30.264  19.068  -7.126  1.00 94.68           C  
ATOM    713  HB2 MET A  42      30.243  18.346  -7.942  1.00 94.68           H  
ATOM    714  HB3 MET A  42      31.288  19.142  -6.758  1.00 94.68           H  
ATOM    715  O   MET A  42      28.846  21.872  -6.041  1.00 94.68           O  
ATOM    716  CG  MET A  42      29.366  18.557  -5.995  1.00 94.68           C  
ATOM    717  HG2 MET A  42      28.332  18.549  -6.338  1.00 94.68           H  
ATOM    718  HG3 MET A  42      29.437  19.250  -5.156  1.00 94.68           H  
ATOM    719  SD  MET A  42      29.787  16.899  -5.384  1.00 94.68           S  
ATOM    720  CE  MET A  42      29.381  15.880  -6.826  1.00 94.68           C  
ATOM    721  HE1 MET A  42      29.495  14.828  -6.563  1.00 94.68           H  
ATOM    722  HE2 MET A  42      30.054  16.119  -7.650  1.00 94.68           H  
ATOM    723  HE3 MET A  42      28.350  16.068  -7.126  1.00 94.68           H  
ATOM    724  N   GLU A  43      31.039  22.145  -6.394  1.00 95.35           N  
ATOM    725  H   GLU A  43      31.853  21.787  -6.874  1.00 95.35           H  
ATOM    726  CA  GLU A  43      31.269  23.241  -5.443  1.00 95.35           C  
ATOM    727  HA  GLU A  43      31.094  22.886  -4.427  1.00 95.35           H  
ATOM    728  C   GLU A  43      30.334  24.427  -5.710  1.00 95.35           C  
ATOM    729  CB  GLU A  43      32.730  23.704  -5.574  1.00 95.35           C  
ATOM    730  HB2 GLU A  43      32.842  24.178  -6.549  1.00 95.35           H  
ATOM    731  HB3 GLU A  43      33.395  22.840  -5.532  1.00 95.35           H  
ATOM    732  O   GLU A  43      29.716  24.957  -4.788  1.00 95.35           O  
ATOM    733  CG  GLU A  43      33.168  24.693  -4.484  1.00 95.35           C  
ATOM    734  HG2 GLU A  43      32.316  25.301  -4.181  1.00 95.35           H  
ATOM    735  HG3 GLU A  43      33.492  24.134  -3.606  1.00 95.35           H  
ATOM    736  CD  GLU A  43      34.290  25.637  -4.945  1.00 95.35           C  
ATOM    737  OE1 GLU A  43      34.358  26.739  -4.346  1.00 95.35           O  
ATOM    738  OE2 GLU A  43      35.051  25.290  -5.872  1.00 95.35           O  
ATOM    739  N   GLN A  44      30.174  24.816  -6.978  1.00 95.44           N  
ATOM    740  H   GLN A  44      30.730  24.363  -7.688  1.00 95.44           H  
ATOM    741  CA  GLN A  44      29.284  25.914  -7.362  1.00 95.44           C  
ATOM    742  HA  GLN A  44      29.493  26.769  -6.720  1.00 95.44           H  
ATOM    743  C   GLN A  44      27.803  25.564  -7.142  1.00 95.44           C  
ATOM    744  CB  GLN A  44      29.574  26.324  -8.814  1.00 95.44           C  
ATOM    745  HB2 GLN A  44      29.516  25.451  -9.464  1.00 95.44           H  
ATOM    746  HB3 GLN A  44      28.828  27.051  -9.134  1.00 95.44           H  
ATOM    747  O   GLN A  44      27.029  26.420  -6.716  1.00 95.44           O  
ATOM    748  CG  GLN A  44      30.968  26.967  -8.921  1.00 95.44           C  
ATOM    749  HG2 GLN A  44      31.013  27.821  -8.245  1.00 95.44           H  
ATOM    750  HG3 GLN A  44      31.731  26.256  -8.606  1.00 95.44           H  
ATOM    751  CD  GLN A  44      31.330  27.455 -10.319  1.00 95.44           C  
ATOM    752  NE2 GLN A  44      32.475  28.084 -10.464  1.00 95.44           N  
ATOM    753 HE21 GLN A  44      33.103  28.169  -9.677  1.00 95.44           H  
ATOM    754 HE22 GLN A  44      32.694  28.402 -11.397  1.00 95.44           H  
ATOM    755  OE1 GLN A  44      30.617  27.314 -11.300  1.00 95.44           O  
ATOM    756  N   LEU A  45      27.411  24.301  -7.348  1.00 94.81           N  
ATOM    757  H   LEU A  45      28.103  23.633  -7.655  1.00 94.81           H  
ATOM    758  CA  LEU A  45      26.057  23.820  -7.045  1.00 94.81           C  
ATOM    759  HA  LEU A  45      25.338  24.546  -7.426  1.00 94.81           H  
ATOM    760  C   LEU A  45      25.798  23.721  -5.533  1.00 94.81           C  
ATOM    761  CB  LEU A  45      25.825  22.467  -7.741  1.00 94.81           C  
ATOM    762  HB2 LEU A  45      24.899  22.034  -7.363  1.00 94.81           H  
ATOM    763  HB3 LEU A  45      26.638  21.792  -7.471  1.00 94.81           H  
ATOM    764  O   LEU A  45      24.694  24.037  -5.089  1.00 94.81           O  
ATOM    765  CG  LEU A  45      25.733  22.550  -9.277  1.00 94.81           C  
ATOM    766  HG  LEU A  45      26.600  23.077  -9.675  1.00 94.81           H  
ATOM    767  CD1 LEU A  45      25.704  21.137  -9.863  1.00 94.81           C  
ATOM    768 HD11 LEU A  45      26.622  20.619  -9.586  1.00 94.81           H  
ATOM    769 HD12 LEU A  45      25.661  21.197 -10.951  1.00 94.81           H  
ATOM    770 HD13 LEU A  45      24.841  20.588  -9.486  1.00 94.81           H  
ATOM    771  CD2 LEU A  45      24.463  23.273  -9.739  1.00 94.81           C  
ATOM    772 HD21 LEU A  45      24.410  23.257 -10.827  1.00 94.81           H  
ATOM    773 HD22 LEU A  45      23.579  22.791  -9.323  1.00 94.81           H  
ATOM    774 HD23 LEU A  45      24.490  24.316  -9.423  1.00 94.81           H  
ATOM    775  N   VAL A  46      26.806  23.340  -4.741  1.00 94.92           N  
ATOM    776  H   VAL A  46      27.670  23.057  -5.181  1.00 94.92           H  
ATOM    777  CA  VAL A  46      26.758  23.359  -3.270  1.00 94.92           C  
ATOM    778  HA  VAL A  46      25.871  22.820  -2.938  1.00 94.92           H  
ATOM    779  C   VAL A  46      26.604  24.793  -2.773  1.00 94.92           C  
ATOM    780  CB  VAL A  46      27.992  22.659  -2.659  1.00 94.92           C  
ATOM    781  HB  VAL A  46      28.895  23.021  -3.151  1.00 94.92           H  
ATOM    782  O   VAL A  46      25.636  25.076  -2.076  1.00 94.92           O  
ATOM    783  CG1 VAL A  46      28.137  22.899  -1.153  1.00 94.92           C  
ATOM    784 HG11 VAL A  46      27.217  22.637  -0.629  1.00 94.92           H  
ATOM    785 HG12 VAL A  46      28.368  23.945  -0.955  1.00 94.92           H  
ATOM    786 HG13 VAL A  46      28.958  22.305  -0.752  1.00 94.92           H  
ATOM    787  CG2 VAL A  46      27.893  21.141  -2.870  1.00 94.92           C  
ATOM    788 HG21 VAL A  46      28.806  20.664  -2.515  1.00 94.92           H  
ATOM    789 HG22 VAL A  46      27.042  20.743  -2.318  1.00 94.92           H  
ATOM    790 HG23 VAL A  46      27.771  20.910  -3.928  1.00 94.92           H  
ATOM    791  N   LYS A  47      27.448  25.729  -3.219  1.00 95.96           N  
ATOM    792  H   LYS A  47      28.228  25.430  -3.788  1.00 95.96           H  
ATOM    793  CA  LYS A  47      27.393  27.140  -2.799  1.00 95.96           C  
ATOM    794  HA  LYS A  47      27.351  27.164  -1.710  1.00 95.96           H  
ATOM    795  C   LYS A  47      26.116  27.855  -3.254  1.00 95.96           C  
ATOM    796  CB  LYS A  47      28.692  27.848  -3.220  1.00 95.96           C  
ATOM    797  HB2 LYS A  47      28.579  28.926  -3.103  1.00 95.96           H  
ATOM    798  HB3 LYS A  47      28.921  27.623  -4.262  1.00 95.96           H  
ATOM    799  O   LYS A  47      25.610  28.723  -2.546  1.00 95.96           O  
ATOM    800  CG  LYS A  47      29.826  27.365  -2.300  1.00 95.96           C  
ATOM    801  HG2 LYS A  47      29.833  26.276  -2.269  1.00 95.96           H  
ATOM    802  HG3 LYS A  47      29.624  27.737  -1.295  1.00 95.96           H  
ATOM    803  CD  LYS A  47      31.227  27.836  -2.689  1.00 95.96           C  
ATOM    804  HD2 LYS A  47      31.467  27.492  -3.695  1.00 95.96           H  
ATOM    805  HD3 LYS A  47      31.275  28.924  -2.644  1.00 95.96           H  
ATOM    806  CE  LYS A  47      32.188  27.212  -1.669  1.00 95.96           C  
ATOM    807  HE2 LYS A  47      32.081  26.128  -1.723  1.00 95.96           H  
ATOM    808  HE3 LYS A  47      31.886  27.520  -0.668  1.00 95.96           H  
ATOM    809  NZ  LYS A  47      33.596  27.588  -1.928  1.00 95.96           N  
ATOM    810  HZ1 LYS A  47      33.733  28.587  -1.874  1.00 95.96           H  
ATOM    811  HZ2 LYS A  47      34.224  27.114  -1.295  1.00 95.96           H  
ATOM    812  HZ3 LYS A  47      33.862  27.302  -2.860  1.00 95.96           H  
ATOM    813  N   GLN A  48      25.513  27.434  -4.370  1.00 95.61           N  
ATOM    814  H   GLN A  48      26.006  26.784  -4.966  1.00 95.61           H  
ATOM    815  CA  GLN A  48      24.155  27.852  -4.736  1.00 95.61           C  
ATOM    816  HA  GLN A  48      24.116  28.941  -4.712  1.00 95.61           H  
ATOM    817  C   GLN A  48      23.103  27.329  -3.736  1.00 95.61           C  
ATOM    818  CB  GLN A  48      23.836  27.386  -6.168  1.00 95.61           C  
ATOM    819  HB2 GLN A  48      24.664  27.639  -6.830  1.00 95.61           H  
ATOM    820  HB3 GLN A  48      23.707  26.304  -6.173  1.00 95.61           H  
ATOM    821  O   GLN A  48      22.201  28.069  -3.353  1.00 95.61           O  
ATOM    822  CG  GLN A  48      22.565  28.057  -6.712  1.00 95.61           C  
ATOM    823  HG2 GLN A  48      22.784  29.092  -6.972  1.00 95.61           H  
ATOM    824  HG3 GLN A  48      21.794  28.068  -5.942  1.00 95.61           H  
ATOM    825  CD  GLN A  48      22.005  27.349  -7.940  1.00 95.61           C  
ATOM    826  NE2 GLN A  48      20.735  27.009  -7.944  1.00 95.61           N  
ATOM    827 HE21 GLN A  48      20.158  27.267  -7.156  1.00 95.61           H  
ATOM    828 HE22 GLN A  48      20.361  26.690  -8.826  1.00 95.61           H  
ATOM    829  OE1 GLN A  48      22.679  27.071  -8.915  1.00 95.61           O  
ATOM    830  N   LYS A  49      23.201  26.068  -3.291  1.00 95.33           N  
ATOM    831  H   LYS A  49      23.993  25.515  -3.589  1.00 95.33           H  
ATOM    832  CA  LYS A  49      22.277  25.482  -2.300  1.00 95.33           C  
ATOM    833  HA  LYS A  49      21.259  25.760  -2.573  1.00 95.33           H  
ATOM    834  C   LYS A  49      22.474  26.062  -0.898  1.00 95.33           C  
ATOM    835  CB  LYS A  49      22.399  23.947  -2.289  1.00 95.33           C  
ATOM    836  HB2 LYS A  49      21.857  23.544  -1.433  1.00 95.33           H  
ATOM    837  HB3 LYS A  49      23.447  23.670  -2.179  1.00 95.33           H  
ATOM    838  O   LYS A  49      21.489  26.267  -0.199  1.00 95.33           O  
ATOM    839  CG  LYS A  49      21.845  23.308  -3.571  1.00 95.33           C  
ATOM    840  HG2 LYS A  49      22.198  22.279  -3.636  1.00 95.33           H  
ATOM    841  HG3 LYS A  49      22.239  23.846  -4.433  1.00 95.33           H  
ATOM    842  CD  LYS A  49      20.307  23.298  -3.616  1.00 95.33           C  
ATOM    843  HD2 LYS A  49      19.947  22.417  -3.086  1.00 95.33           H  
ATOM    844  HD3 LYS A  49      19.894  24.172  -3.112  1.00 95.33           H  
ATOM    845  CE  LYS A  49      19.795  23.269  -5.061  1.00 95.33           C  
ATOM    846  HE2 LYS A  49      20.301  22.469  -5.601  1.00 95.33           H  
ATOM    847  HE3 LYS A  49      18.725  23.062  -5.040  1.00 95.33           H  
ATOM    848  NZ  LYS A  49      20.019  24.574  -5.725  1.00 95.33           N  
ATOM    849  HZ1 LYS A  49      19.460  25.282  -5.273  1.00 95.33           H  
ATOM    850  HZ2 LYS A  49      20.972  24.895  -5.634  1.00 95.33           H  
ATOM    851  HZ3 LYS A  49      19.740  24.593  -6.695  1.00 95.33           H  
ATOM    852  N   GLU A  50      23.702  26.392  -0.516  1.00 96.47           N  
ATOM    853  H   GLU A  50      24.474  26.113  -1.105  1.00 96.47           H  
ATOM    854  CA  GLU A  50      24.011  27.122   0.718  1.00 96.47           C  
ATOM    855  HA  GLU A  50      23.595  26.589   1.572  1.00 96.47           H  
ATOM    856  C   GLU A  50      23.365  28.515   0.701  1.00 96.47           C  
ATOM    857  CB  GLU A  50      25.536  27.211   0.899  1.00 96.47           C  
ATOM    858  HB2 GLU A  50      25.965  27.614  -0.019  1.00 96.47           H  
ATOM    859  HB3 GLU A  50      25.761  27.897   1.716  1.00 96.47           H  
ATOM    860  O   GLU A  50      22.695  28.877   1.663  1.00 96.47           O  
ATOM    861  CG  GLU A  50      26.151  25.837   1.226  1.00 96.47           C  
ATOM    862  HG2 GLU A  50      25.826  25.551   2.226  1.00 96.47           H  
ATOM    863  HG3 GLU A  50      25.763  25.087   0.536  1.00 96.47           H  
ATOM    864  CD  GLU A  50      27.687  25.800   1.155  1.00 96.47           C  
ATOM    865  OE1 GLU A  50      28.257  24.834   1.707  1.00 96.47           O  
ATOM    866  OE2 GLU A  50      28.288  26.689   0.509  1.00 96.47           O  
ATOM    867  N   ALA A  51      23.451  29.250  -0.415  1.00 95.26           N  
ATOM    868  H   ALA A  51      24.052  28.930  -1.160  1.00 95.26           H  
ATOM    869  CA  ALA A  51      22.765  30.535  -0.583  1.00 95.26           C  
ATOM    870  HA  ALA A  51      23.030  31.176   0.258  1.00 95.26           H  
ATOM    871  C   ALA A  51      21.223  30.414  -0.596  1.00 95.26           C  
ATOM    872  CB  ALA A  51      23.290  31.192  -1.865  1.00 95.26           C  
ATOM    873  HB1 ALA A  51      23.038  30.579  -2.730  1.00 95.26           H  
ATOM    874  HB2 ALA A  51      22.837  32.178  -1.979  1.00 95.26           H  
ATOM    875  HB3 ALA A  51      24.372  31.302  -1.805  1.00 95.26           H  
ATOM    876  O   ALA A  51      20.525  31.297  -0.097  1.00 95.26           O  
ATOM    877  N   GLU A  52      20.668  29.322  -1.132  1.00 94.41           N  
ATOM    878  H   GLU A  52      21.272  28.664  -1.604  1.00 94.41           H  
ATOM    879  CA  GLU A  52      19.225  29.041  -1.068  1.00 94.41           C  
ATOM    880  HA  GLU A  52      18.677  29.931  -1.378  1.00 94.41           H  
ATOM    881  C   GLU A  52      18.756  28.721   0.362  1.00 94.41           C  
ATOM    882  CB  GLU A  52      18.863  27.894  -2.026  1.00 94.41           C  
ATOM    883  HB2 GLU A  52      19.580  27.084  -1.896  1.00 94.41           H  
ATOM    884  HB3 GLU A  52      17.875  27.513  -1.767  1.00 94.41           H  
ATOM    885  O   GLU A  52      17.692  29.190   0.768  1.00 94.41           O  
ATOM    886  CG  GLU A  52      18.831  28.330  -3.501  1.00 94.41           C  
ATOM    887  HG2 GLU A  52      17.944  28.940  -3.670  1.00 94.41           H  
ATOM    888  HG3 GLU A  52      19.703  28.949  -3.716  1.00 94.41           H  
ATOM    889  CD  GLU A  52      18.821  27.133  -4.464  1.00 94.41           C  
ATOM    890  OE1 GLU A  52      19.347  27.232  -5.597  1.00 94.41           O  
ATOM    891  OE2 GLU A  52      18.354  26.026  -4.115  1.00 94.41           O  
ATOM    892  N   VAL A  53      19.544  27.977   1.148  1.00 95.61           N  
ATOM    893  H   VAL A  53      20.399  27.611   0.757  1.00 95.61           H  
ATOM    894  CA  VAL A  53      19.254  27.703   2.569  1.00 95.61           C  
ATOM    895  HA  VAL A  53      18.210  27.400   2.660  1.00 95.61           H  
ATOM    896  C   VAL A  53      19.408  28.967   3.416  1.00 95.61           C  
ATOM    897  CB  VAL A  53      20.124  26.546   3.102  1.00 95.61           C  
ATOM    898  HB  VAL A  53      21.168  26.733   2.849  1.00 95.61           H  
ATOM    899  O   VAL A  53      18.517  29.273   4.201  1.00 95.61           O  
ATOM    900  CG1 VAL A  53      20.018  26.363   4.623  1.00 95.61           C  
ATOM    901 HG11 VAL A  53      20.581  25.484   4.935  1.00 95.61           H  
ATOM    902 HG12 VAL A  53      18.976  26.253   4.922  1.00 95.61           H  
ATOM    903 HG13 VAL A  53      20.437  27.228   5.138  1.00 95.61           H  
ATOM    904  CG2 VAL A  53      19.688  25.218   2.465  1.00 95.61           C  
ATOM    905 HG21 VAL A  53      20.359  24.421   2.786  1.00 95.61           H  
ATOM    906 HG22 VAL A  53      19.731  25.289   1.378  1.00 95.61           H  
ATOM    907 HG23 VAL A  53      18.667  24.980   2.764  1.00 95.61           H  
ATOM    908  N   ASP A  54      20.471  29.748   3.203  1.00 95.94           N  
ATOM    909  H   ASP A  54      21.181  29.423   2.562  1.00 95.94           H  
ATOM    910  CA  ASP A  54      20.684  31.057   3.832  1.00 95.94           C  
ATOM    911  HA  ASP A  54      20.803  30.924   4.907  1.00 95.94           H  
ATOM    912  C   ASP A  54      19.487  31.996   3.602  1.00 95.94           C  
ATOM    913  CB  ASP A  54      21.984  31.649   3.262  1.00 95.94           C  
ATOM    914  HB2 ASP A  54      21.905  31.712   2.177  1.00 95.94           H  
ATOM    915  HB3 ASP A  54      22.813  30.983   3.502  1.00 95.94           H  
ATOM    916  O   ASP A  54      18.993  32.626   4.539  1.00 95.94           O  
ATOM    917  CG  ASP A  54      22.293  33.039   3.808  1.00 95.94           C  
ATOM    918  OD1 ASP A  54      22.980  33.155   4.849  1.00 95.94           O  
ATOM    919  OD2 ASP A  54      21.835  34.050   3.222  1.00 95.94           O  
ATOM    920  N   HIS A  55      18.948  32.023   2.378  1.00 96.08           N  
ATOM    921  H   HIS A  55      19.422  31.521   1.641  1.00 96.08           H  
ATOM    922  CA  HIS A  55      17.736  32.769   2.053  1.00 96.08           C  
ATOM    923  HA  HIS A  55      17.870  33.794   2.401  1.00 96.08           H  
ATOM    924  C   HIS A  55      16.483  32.212   2.755  1.00 96.08           C  
ATOM    925  CB  HIS A  55      17.569  32.798   0.528  1.00 96.08           C  
ATOM    926  HB2 HIS A  55      17.450  31.779   0.158  1.00 96.08           H  
ATOM    927  HB3 HIS A  55      18.474  33.210   0.082  1.00 96.08           H  
ATOM    928  O   HIS A  55      15.699  32.986   3.306  1.00 96.08           O  
ATOM    929  CG  HIS A  55      16.396  33.627   0.073  1.00 96.08           C  
ATOM    930  CD2 HIS A  55      15.257  33.174  -0.537  1.00 96.08           C  
ATOM    931  HD2 HIS A  55      15.040  32.145  -0.782  1.00 96.08           H  
ATOM    932  ND1 HIS A  55      16.269  34.989   0.208  1.00 96.08           N  
ATOM    933  HD1 HIS A  55      16.947  35.602   0.637  1.00 96.08           H  
ATOM    934  CE1 HIS A  55      15.083  35.349  -0.309  1.00 96.08           C  
ATOM    935  HE1 HIS A  55      14.702  36.359  -0.341  1.00 96.08           H  
ATOM    936  NE2 HIS A  55      14.430  34.278  -0.784  1.00 96.08           N  
ATOM    937  N   VAL A  56      16.286  30.888   2.771  1.00 92.98           N  
ATOM    938  H   VAL A  56      16.976  30.300   2.326  1.00 92.98           H  
ATOM    939  CA  VAL A  56      15.118  30.240   3.401  1.00 92.98           C  
ATOM    940  HA  VAL A  56      14.216  30.731   3.036  1.00 92.98           H  
ATOM    941  C   VAL A  56      15.106  30.420   4.920  1.00 92.98           C  
ATOM    942  CB  VAL A  56      15.040  28.753   2.998  1.00 92.98           C  
ATOM    943  HB  VAL A  56      16.034  28.308   3.058  1.00 92.98           H  
ATOM    944  O   VAL A  56      14.070  30.792   5.475  1.00 92.98           O  
ATOM    945  CG1 VAL A  56      14.093  27.919   3.873  1.00 92.98           C  
ATOM    946 HG11 VAL A  56      13.109  28.387   3.918  1.00 92.98           H  
ATOM    947 HG12 VAL A  56      14.006  26.910   3.469  1.00 92.98           H  
ATOM    948 HG13 VAL A  56      14.501  27.838   4.880  1.00 92.98           H  
ATOM    949  CG2 VAL A  56      14.527  28.639   1.554  1.00 92.98           C  
ATOM    950 HG21 VAL A  56      13.499  28.994   1.490  1.00 92.98           H  
ATOM    951 HG22 VAL A  56      14.579  27.600   1.228  1.00 92.98           H  
ATOM    952 HG23 VAL A  56      15.149  29.237   0.888  1.00 92.98           H  
ATOM    953  N   ASP A  57      16.235  30.242   5.601  1.00 93.86           N  
ATOM    954  H   ASP A  57      17.060  29.916   5.118  1.00 93.86           H  
ATOM    955  CA  ASP A  57      16.304  30.432   7.051  1.00 93.86           C  
ATOM    956  HA  ASP A  57      15.412  29.992   7.497  1.00 93.86           H  
ATOM    957  C   ASP A  57      16.235  31.921   7.429  1.00 93.86           C  
ATOM    958  CB  ASP A  57      17.508  29.679   7.646  1.00 93.86           C  
ATOM    959  HB2 ASP A  57      17.695  30.070   8.646  1.00 93.86           H  
ATOM    960  HB3 ASP A  57      18.394  29.871   7.041  1.00 93.86           H  
ATOM    961  O   ASP A  57      15.627  32.262   8.444  1.00 93.86           O  
ATOM    962  CG  ASP A  57      17.277  28.158   7.777  1.00 93.86           C  
ATOM    963  OD1 ASP A  57      16.121  27.699   7.598  1.00 93.86           O  
ATOM    964  OD2 ASP A  57      18.251  27.450   8.118  1.00 93.86           O  
ATOM    965  N   LYS A  58      16.689  32.842   6.563  1.00 95.93           N  
ATOM    966  H   LYS A  58      17.223  32.528   5.766  1.00 95.93           H  
ATOM    967  CA  LYS A  58      16.410  34.284   6.720  1.00 95.93           C  
ATOM    968  HA  LYS A  58      16.598  34.544   7.762  1.00 95.93           H  
ATOM    969  C   LYS A  58      14.943  34.648   6.468  1.00 95.93           C  
ATOM    970  CB  LYS A  58      17.375  35.118   5.867  1.00 95.93           C  
ATOM    971  HB2 LYS A  58      17.415  34.713   4.856  1.00 95.93           H  
ATOM    972  HB3 LYS A  58      17.027  36.150   5.817  1.00 95.93           H  
ATOM    973  O   LYS A  58      14.459  35.619   7.054  1.00 95.93           O  
ATOM    974  CG  LYS A  58      18.766  35.102   6.519  1.00 95.93           C  
ATOM    975  HG2 LYS A  58      19.044  34.074   6.748  1.00 95.93           H  
ATOM    976  HG3 LYS A  58      18.732  35.659   7.455  1.00 95.93           H  
ATOM    977  CD  LYS A  58      19.843  35.702   5.613  1.00 95.93           C  
ATOM    978  HD2 LYS A  58      19.789  35.224   4.635  1.00 95.93           H  
ATOM    979  HD3 LYS A  58      19.694  36.777   5.505  1.00 95.93           H  
ATOM    980  CE  LYS A  58      21.203  35.402   6.245  1.00 95.93           C  
ATOM    981  HE2 LYS A  58      21.325  35.957   7.175  1.00 95.93           H  
ATOM    982  HE3 LYS A  58      21.221  34.337   6.479  1.00 95.93           H  
ATOM    983  NZ  LYS A  58      22.307  35.667   5.304  1.00 95.93           N  
ATOM    984  HZ1 LYS A  58      22.610  36.629   5.244  1.00 95.93           H  
ATOM    985  HZ2 LYS A  58      23.057  35.016   5.487  1.00 95.93           H  
ATOM    986  HZ3 LYS A  58      22.040  35.312   4.397  1.00 95.93           H  
ATOM    987  N   LEU A  59      14.196  33.881   5.672  1.00 95.13           N  
ATOM    988  H   LEU A  59      14.651  33.134   5.166  1.00 95.13           H  
ATOM    989  CA  LEU A  59      12.735  34.014   5.593  1.00 95.13           C  
ATOM    990  HA  LEU A  59      12.488  35.075   5.547  1.00 95.13           H  
ATOM    991  C   LEU A  59      12.052  33.486   6.867  1.00 95.13           C  
ATOM    992  CB  LEU A  59      12.185  33.340   4.321  1.00 95.13           C  
ATOM    993  HB2 LEU A  59      12.581  32.327   4.256  1.00 95.13           H  
ATOM    994  HB3 LEU A  59      11.102  33.257   4.415  1.00 95.13           H  
ATOM    995  O   LEU A  59      11.125  34.135   7.349  1.00 95.13           O  
ATOM    996  CG  LEU A  59      12.497  34.080   3.005  1.00 95.13           C  
ATOM    997  HG  LEU A  59      13.564  34.289   2.933  1.00 95.13           H  
ATOM    998  CD1 LEU A  59      12.084  33.199   1.825  1.00 95.13           C  
ATOM    999 HD11 LEU A  59      11.021  32.965   1.878  1.00 95.13           H  
ATOM   1000 HD12 LEU A  59      12.667  32.278   1.843  1.00 95.13           H  
ATOM   1001 HD13 LEU A  59      12.301  33.716   0.890  1.00 95.13           H  
ATOM   1002  CD2 LEU A  59      11.735  35.404   2.889  1.00 95.13           C  
ATOM   1003 HD21 LEU A  59      10.664  35.233   2.994  1.00 95.13           H  
ATOM   1004 HD22 LEU A  59      11.937  35.851   1.916  1.00 95.13           H  
ATOM   1005 HD23 LEU A  59      12.073  36.098   3.658  1.00 95.13           H  
ATOM   1006  N   PHE A  60      12.523  32.382   7.461  1.00 94.74           N  
ATOM   1007  H   PHE A  60      13.261  31.864   7.005  1.00 94.74           H  
ATOM   1008  CA  PHE A  60      12.031  31.914   8.767  1.00 94.74           C  
ATOM   1009  HA  PHE A  60      10.944  31.845   8.716  1.00 94.74           H  
ATOM   1010  C   PHE A  60      12.344  32.897   9.907  1.00 94.74           C  
ATOM   1011  CB  PHE A  60      12.588  30.519   9.098  1.00 94.74           C  
ATOM   1012  HB2 PHE A  60      12.465  30.346  10.167  1.00 94.74           H  
ATOM   1013  HB3 PHE A  60      13.660  30.500   8.898  1.00 94.74           H  
ATOM   1014  O   PHE A  60      11.479  33.152  10.743  1.00 94.74           O  
ATOM   1015  CG  PHE A  60      11.909  29.362   8.386  1.00 94.74           C  
ATOM   1016  CD1 PHE A  60      10.538  29.113   8.600  1.00 94.74           C  
ATOM   1017  HD1 PHE A  60       9.972  29.765   9.249  1.00 94.74           H  
ATOM   1018  CD2 PHE A  60      12.648  28.492   7.563  1.00 94.74           C  
ATOM   1019  HD2 PHE A  60      13.706  28.650   7.410  1.00 94.74           H  
ATOM   1020  CE1 PHE A  60       9.909  28.016   7.982  1.00 94.74           C  
ATOM   1021  HE1 PHE A  60       8.857  27.837   8.146  1.00 94.74           H  
ATOM   1022  CE2 PHE A  60      12.023  27.394   6.950  1.00 94.74           C  
ATOM   1023  HE2 PHE A  60      12.613  26.734   6.330  1.00 94.74           H  
ATOM   1024  CZ  PHE A  60      10.654  27.155   7.155  1.00 94.74           C  
ATOM   1025  HZ  PHE A  60      10.182  26.308   6.679  1.00 94.74           H  
ATOM   1026  N   ASP A  61      13.535  33.491   9.925  1.00 94.26           N  
ATOM   1027  H   ASP A  61      14.232  33.153   9.277  1.00 94.26           H  
ATOM   1028  CA  ASP A  61      13.964  34.513  10.888  1.00 94.26           C  
ATOM   1029  HA  ASP A  61      13.872  34.125  11.902  1.00 94.26           H  
ATOM   1030  C   ASP A  61      13.101  35.789  10.802  1.00 94.26           C  
ATOM   1031  CB  ASP A  61      15.451  34.780  10.614  1.00 94.26           C  
ATOM   1032  HB2 ASP A  61      16.032  33.899  10.886  1.00 94.26           H  
ATOM   1033  HB3 ASP A  61      15.573  34.954   9.545  1.00 94.26           H  
ATOM   1034  O   ASP A  61      12.525  36.231  11.800  1.00 94.26           O  
ATOM   1035  CG  ASP A  61      16.003  35.993  11.351  1.00 94.26           C  
ATOM   1036  OD1 ASP A  61      15.839  36.091  12.582  1.00 94.26           O  
ATOM   1037  OD2 ASP A  61      16.508  36.914  10.673  1.00 94.26           O  
ATOM   1038  N   ASN A  62      12.891  36.333   9.596  1.00 94.87           N  
ATOM   1039  H   ASN A  62      13.371  35.938   8.800  1.00 94.87           H  
ATOM   1040  CA  ASN A  62      11.998  37.484   9.408  1.00 94.87           C  
ATOM   1041  HA  ASN A  62      12.274  38.251  10.132  1.00 94.87           H  
ATOM   1042  C   ASN A  62      10.524  37.151   9.706  1.00 94.87           C  
ATOM   1043  CB  ASN A  62      12.187  38.070   8.000  1.00 94.87           C  
ATOM   1044  HB2 ASN A  62      12.199  37.273   7.256  1.00 94.87           H  
ATOM   1045  HB3 ASN A  62      11.353  38.735   7.775  1.00 94.87           H  
ATOM   1046  O   ASN A  62       9.821  37.977  10.287  1.00 94.87           O  
ATOM   1047  CG  ASN A  62      13.453  38.899   7.910  1.00 94.87           C  
ATOM   1048  ND2 ASN A  62      14.502  38.392   7.316  1.00 94.87           N  
ATOM   1049 HD21 ASN A  62      15.354  38.935   7.312  1.00 94.87           H  
ATOM   1050 HD22 ASN A  62      14.493  37.420   7.042  1.00 94.87           H  
ATOM   1051  OD1 ASN A  62      13.543  39.994   8.442  1.00 94.87           O  
ATOM   1052  N   ALA A  63      10.054  35.941   9.382  1.00 93.98           N  
ATOM   1053  H   ALA A  63      10.646  35.304   8.868  1.00 93.98           H  
ATOM   1054  CA  ALA A  63       8.719  35.486   9.774  1.00 93.98           C  
ATOM   1055  HA  ALA A  63       7.996  36.249   9.487  1.00 93.98           H  
ATOM   1056  C   ALA A  63       8.583  35.284  11.296  1.00 93.98           C  
ATOM   1057  CB  ALA A  63       8.390  34.201   9.006  1.00 93.98           C  
ATOM   1058  HB1 ALA A  63       8.446  34.388   7.934  1.00 93.98           H  
ATOM   1059  HB2 ALA A  63       9.099  33.417   9.272  1.00 93.98           H  
ATOM   1060  HB3 ALA A  63       7.381  33.874   9.259  1.00 93.98           H  
ATOM   1061  O   ALA A  63       7.493  35.459  11.838  1.00 93.98           O  
ATOM   1062  N   THR A  64       9.673  34.952  11.994  1.00 94.56           N  
ATOM   1063  H   THR A  64      10.531  34.783  11.489  1.00 94.56           H  
ATOM   1064  CA  THR A  64       9.697  34.834  13.459  1.00 94.56           C  
ATOM   1065  HA  THR A  64       8.815  34.278  13.776  1.00 94.56           H  
ATOM   1066  C   THR A  64       9.609  36.211  14.111  1.00 94.56           C  
ATOM   1067  CB  THR A  64      10.927  34.053  13.945  1.00 94.56           C  
ATOM   1068  HB  THR A  64      11.841  34.565  13.645  1.00 94.56           H  
ATOM   1069  O   THR A  64       8.752  36.397  14.972  1.00 94.56           O  
ATOM   1070  CG2 THR A  64      10.938  33.852  15.460  1.00 94.56           C  
ATOM   1071 HG21 THR A  64      11.039  34.812  15.967  1.00 94.56           H  
ATOM   1072 HG22 THR A  64      10.011  33.375  15.780  1.00 94.56           H  
ATOM   1073 HG23 THR A  64      11.785  33.224  15.735  1.00 94.56           H  
ATOM   1074  OG1 THR A  64      10.901  32.765  13.372  1.00 94.56           O  
ATOM   1075  HG1 THR A  64      11.130  32.868  12.445  1.00 94.56           H  
ATOM   1076  N   ARG A  65      10.385  37.201  13.632  1.00 94.56           N  
ATOM   1077  H   ARG A  65      11.075  36.973  12.931  1.00 94.56           H  
ATOM   1078  CA  ARG A  65      10.207  38.611  14.031  1.00 94.56           C  
ATOM   1079  HA  ARG A  65      10.383  38.704  15.102  1.00 94.56           H  
ATOM   1080  C   ARG A  65       8.763  39.061  13.846  1.00 94.56           C  
ATOM   1081  CB  ARG A  65      11.160  39.553  13.277  1.00 94.56           C  
ATOM   1082  HB2 ARG A  65      11.341  39.180  12.269  1.00 94.56           H  
ATOM   1083  HB3 ARG A  65      10.698  40.537  13.201  1.00 94.56           H  
ATOM   1084  O   ARG A  65       8.132  39.411  14.832  1.00 94.56           O  
ATOM   1085  CG  ARG A  65      12.481  39.714  14.036  1.00 94.56           C  
ATOM   1086  HG2 ARG A  65      12.995  38.754  14.081  1.00 94.56           H  
ATOM   1087  HG3 ARG A  65      12.260  40.033  15.055  1.00 94.56           H  
ATOM   1088  CD  ARG A  65      13.382  40.782  13.397  1.00 94.56           C  
ATOM   1089  HD2 ARG A  65      14.226  40.972  14.060  1.00 94.56           H  
ATOM   1090  HD3 ARG A  65      12.817  41.710  13.311  1.00 94.56           H  
ATOM   1091  NE  ARG A  65      13.886  40.388  12.066  1.00 94.56           N  
ATOM   1092  HE  ARG A  65      13.490  40.856  11.263  1.00 94.56           H  
ATOM   1093  NH1 ARG A  65      15.375  38.778  12.754  1.00 94.56           N  
ATOM   1094 HH11 ARG A  65      15.858  37.931  12.493  1.00 94.56           H  
ATOM   1095 HH12 ARG A  65      15.047  38.847  13.707  1.00 94.56           H  
ATOM   1096  NH2 ARG A  65      15.164  39.232  10.602  1.00 94.56           N  
ATOM   1097 HH21 ARG A  65      15.798  38.457  10.469  1.00 94.56           H  
ATOM   1098 HH22 ARG A  65      14.703  39.676   9.820  1.00 94.56           H  
ATOM   1099  CZ  ARG A  65      14.804  39.474  11.819  1.00 94.56           C  
ATOM   1100  N   ALA A  66       8.197  38.901  12.648  1.00 93.54           N  
ATOM   1101  H   ALA A  66       8.781  38.599  11.881  1.00 93.54           H  
ATOM   1102  CA  ALA A  66       6.823  39.315  12.362  1.00 93.54           C  
ATOM   1103  HA  ALA A  66       6.768  40.397  12.486  1.00 93.54           H  
ATOM   1104  C   ALA A  66       5.766  38.692  13.305  1.00 93.54           C  
ATOM   1105  CB  ALA A  66       6.524  38.981  10.896  1.00 93.54           C  
ATOM   1106  HB1 ALA A  66       6.572  37.903  10.742  1.00 93.54           H  
ATOM   1107  HB2 ALA A  66       5.526  39.337  10.639  1.00 93.54           H  
ATOM   1108  HB3 ALA A  66       7.252  39.472  10.250  1.00 93.54           H  
ATOM   1109  O   ALA A  66       4.738  39.317  13.567  1.00 93.54           O  
ATOM   1110  N   VAL A  67       6.004  37.487  13.843  1.00 92.54           N  
ATOM   1111  H   VAL A  67       6.873  37.030  13.609  1.00 92.54           H  
ATOM   1112  CA  VAL A  67       5.131  36.853  14.848  1.00 92.54           C  
ATOM   1113  HA  VAL A  67       4.094  37.013  14.551  1.00 92.54           H  
ATOM   1114  C   VAL A  67       5.273  37.500  16.230  1.00 92.54           C  
ATOM   1115  CB  VAL A  67       5.373  35.329  14.895  1.00 92.54           C  
ATOM   1116  HB  VAL A  67       6.445  35.128  14.897  1.00 92.54           H  
ATOM   1117  O   VAL A  67       4.255  37.748  16.875  1.00 92.54           O  
ATOM   1118  CG1 VAL A  67       4.761  34.633  16.122  1.00 92.54           C  
ATOM   1119 HG11 VAL A  67       3.701  34.876  16.199  1.00 92.54           H  
ATOM   1120 HG12 VAL A  67       4.889  33.554  16.038  1.00 92.54           H  
ATOM   1121 HG13 VAL A  67       5.272  34.966  17.025  1.00 92.54           H  
ATOM   1122  CG2 VAL A  67       4.751  34.666  13.657  1.00 92.54           C  
ATOM   1123 HG21 VAL A  67       5.017  33.609  13.631  1.00 92.54           H  
ATOM   1124 HG22 VAL A  67       3.667  34.775  13.677  1.00 92.54           H  
ATOM   1125 HG23 VAL A  67       5.134  35.138  12.752  1.00 92.54           H  
ATOM   1126  N   ASP A  68       6.490  37.805  16.683  1.00 93.11           N  
ATOM   1127  H   ASP A  68       7.291  37.612  16.099  1.00 93.11           H  
ATOM   1128  CA  ASP A  68       6.726  38.499  17.957  1.00 93.11           C  
ATOM   1129  HA  ASP A  68       6.070  38.070  18.714  1.00 93.11           H  
ATOM   1130  C   ASP A  68       6.372  39.995  17.899  1.00 93.11           C  
ATOM   1131  CB  ASP A  68       8.172  38.268  18.418  1.00 93.11           C  
ATOM   1132  HB2 ASP A  68       8.853  38.302  17.568  1.00 93.11           H  
ATOM   1133  HB3 ASP A  68       8.457  39.057  19.114  1.00 93.11           H  
ATOM   1134  O   ASP A  68       5.821  40.524  18.865  1.00 93.11           O  
ATOM   1135  CG  ASP A  68       8.279  36.930  19.146  1.00 93.11           C  
ATOM   1136  OD1 ASP A  68       7.810  36.839  20.303  1.00 93.11           O  
ATOM   1137  OD2 ASP A  68       8.747  35.928  18.565  1.00 93.11           O  
ATOM   1138  N   ASP A  69       6.574  40.653  16.756  1.00 93.21           N  
ATOM   1139  H   ASP A  69       7.102  40.183  16.035  1.00 93.21           H  
ATOM   1140  CA  ASP A  69       6.079  42.000  16.456  1.00 93.21           C  
ATOM   1141  HA  ASP A  69       6.498  42.711  17.168  1.00 93.21           H  
ATOM   1142  C   ASP A  69       4.547  42.034  16.571  1.00 93.21           C  
ATOM   1143  CB  ASP A  69       6.494  42.420  15.030  1.00 93.21           C  
ATOM   1144  HB2 ASP A  69       5.993  43.359  14.791  1.00 93.21           H  
ATOM   1145  HB3 ASP A  69       6.137  41.672  14.322  1.00 93.21           H  
ATOM   1146  O   ASP A  69       3.981  42.875  17.273  1.00 93.21           O  
ATOM   1147  CG  ASP A  69       8.001  42.632  14.835  1.00 93.21           C  
ATOM   1148  OD1 ASP A  69       8.616  43.270  15.718  1.00 93.21           O  
ATOM   1149  OD2 ASP A  69       8.512  42.202  13.774  1.00 93.21           O  
ATOM   1150  N   CYS A  70       3.857  41.067  15.953  1.00 92.12           N  
ATOM   1151  H   CYS A  70       4.367  40.412  15.377  1.00 92.12           H  
ATOM   1152  CA  CYS A  70       2.406  40.927  16.060  1.00 92.12           C  
ATOM   1153  HA  CYS A  70       1.945  41.883  15.812  1.00 92.12           H  
ATOM   1154  C   CYS A  70       1.939  40.596  17.482  1.00 92.12           C  
ATOM   1155  CB  CYS A  70       1.921  39.877  15.053  1.00 92.12           C  
ATOM   1156  HB2 CYS A  70       0.956  39.479  15.365  1.00 92.12           H  
ATOM   1157  HB3 CYS A  70       2.639  39.060  14.990  1.00 92.12           H  
ATOM   1158  O   CYS A  70       0.967  41.193  17.942  1.00 92.12           O  
ATOM   1159  SG  CYS A  70       1.745  40.674  13.434  1.00 92.12           S  
ATOM   1160  HG  CYS A  70       2.984  41.172  13.396  1.00 92.12           H  
ATOM   1161  N   GLU A  71       2.602  39.694  18.216  1.00 91.91           N  
ATOM   1162  H   GLU A  71       3.381  39.196  17.809  1.00 91.91           H  
ATOM   1163  CA  GLU A  71       2.207  39.421  19.604  1.00 91.91           C  
ATOM   1164  HA  GLU A  71       1.122  39.309  19.600  1.00 91.91           H  
ATOM   1165  C   GLU A  71       2.499  40.619  20.528  1.00 91.91           C  
ATOM   1166  CB  GLU A  71       2.796  38.094  20.131  1.00 91.91           C  
ATOM   1167  HB2 GLU A  71       3.711  38.295  20.689  1.00 91.91           H  
ATOM   1168  HB3 GLU A  71       3.032  37.433  19.298  1.00 91.91           H  
ATOM   1169  O   GLU A  71       1.758  40.836  21.482  1.00 91.91           O  
ATOM   1170  CG  GLU A  71       1.763  37.380  21.025  1.00 91.91           C  
ATOM   1171  HG2 GLU A  71       0.911  37.097  20.406  1.00 91.91           H  
ATOM   1172  HG3 GLU A  71       1.391  38.081  21.772  1.00 91.91           H  
ATOM   1173  CD  GLU A  71       2.304  36.133  21.745  1.00 91.91           C  
ATOM   1174  OE1 GLU A  71       3.240  36.285  22.562  1.00 91.91           O  
ATOM   1175  OE2 GLU A  71       1.730  35.028  21.552  1.00 91.91           O  
ATOM   1176  N   THR A  72       3.499  41.451  20.217  1.00 92.88           N  
ATOM   1177  H   THR A  72       4.099  41.198  19.445  1.00 92.88           H  
ATOM   1178  CA  THR A  72       3.792  42.717  20.916  1.00 92.88           C  
ATOM   1179  HA  THR A  72       3.769  42.539  21.991  1.00 92.88           H  
ATOM   1180  C   THR A  72       2.744  43.793  20.620  1.00 92.88           C  
ATOM   1181  CB  THR A  72       5.206  43.212  20.573  1.00 92.88           C  
ATOM   1182  HB  THR A  72       5.293  43.389  19.501  1.00 92.88           H  
ATOM   1183  O   THR A  72       2.256  44.446  21.544  1.00 92.88           O  
ATOM   1184  CG2 THR A  72       5.598  44.483  21.326  1.00 92.88           C  
ATOM   1185 HG21 THR A  72       5.474  44.335  22.399  1.00 92.88           H  
ATOM   1186 HG22 THR A  72       6.641  44.717  21.114  1.00 92.88           H  
ATOM   1187 HG23 THR A  72       4.982  45.320  20.998  1.00 92.88           H  
ATOM   1188  OG1 THR A  72       6.125  42.218  20.959  1.00 92.88           O  
ATOM   1189  HG1 THR A  72       6.173  41.595  20.230  1.00 92.88           H  
ATOM   1190  N   LEU A  73       2.315  43.928  19.361  1.00 93.26           N  
ATOM   1191  H   LEU A  73       2.788  43.402  18.640  1.00 93.26           H  
ATOM   1192  CA  LEU A  73       1.208  44.805  18.965  1.00 93.26           C  
ATOM   1193  HA  LEU A  73       1.442  45.820  19.285  1.00 93.26           H  
ATOM   1194  C   LEU A  73      -0.093  44.373  19.668  1.00 93.26           C  
ATOM   1195  CB  LEU A  73       1.110  44.778  17.424  1.00 93.26           C  
ATOM   1196  HB2 LEU A  73       0.602  43.867  17.109  1.00 93.26           H  
ATOM   1197  HB3 LEU A  73       2.124  44.736  17.027  1.00 93.26           H  
ATOM   1198  O   LEU A  73      -0.786  45.197  20.265  1.00 93.26           O  
ATOM   1199  CG  LEU A  73       0.439  45.998  16.764  1.00 93.26           C  
ATOM   1200  HG  LEU A  73       0.974  46.901  17.059  1.00 93.26           H  
ATOM   1201  CD1 LEU A  73       0.538  45.853  15.244  1.00 93.26           C  
ATOM   1202 HD11 LEU A  73       0.118  46.733  14.758  1.00 93.26           H  
ATOM   1203 HD12 LEU A  73       1.585  45.766  14.952  1.00 93.26           H  
ATOM   1204 HD13 LEU A  73       0.001  44.963  14.915  1.00 93.26           H  
ATOM   1205  CD2 LEU A  73      -1.041  46.169  17.114  1.00 93.26           C  
ATOM   1206 HD21 LEU A  73      -1.484  46.942  16.486  1.00 93.26           H  
ATOM   1207 HD22 LEU A  73      -1.574  45.230  16.965  1.00 93.26           H  
ATOM   1208 HD23 LEU A  73      -1.141  46.491  18.150  1.00 93.26           H  
ATOM   1209  N   VAL A  74      -0.383  43.067  19.697  1.00 91.40           N  
ATOM   1210  H   VAL A  74       0.218  42.439  19.183  1.00 91.40           H  
ATOM   1211  CA  VAL A  74      -1.546  42.514  20.410  1.00 91.40           C  
ATOM   1212  HA  VAL A  74      -2.425  43.079  20.099  1.00 91.40           H  
ATOM   1213  C   VAL A  74      -1.435  42.709  21.927  1.00 91.40           C  
ATOM   1214  CB  VAL A  74      -1.789  41.042  20.024  1.00 91.40           C  
ATOM   1215  HB  VAL A  74      -0.867  40.476  20.158  1.00 91.40           H  
ATOM   1216  O   VAL A  74      -2.445  43.047  22.537  1.00 91.40           O  
ATOM   1217  CG1 VAL A  74      -2.893  40.379  20.859  1.00 91.40           C  
ATOM   1218 HG11 VAL A  74      -2.606  40.363  21.911  1.00 91.40           H  
ATOM   1219 HG12 VAL A  74      -3.823  40.938  20.757  1.00 91.40           H  
ATOM   1220 HG13 VAL A  74      -3.046  39.353  20.524  1.00 91.40           H  
ATOM   1221  CG2 VAL A  74      -2.245  40.934  18.561  1.00 91.40           C  
ATOM   1222 HG21 VAL A  74      -3.210  41.423  18.429  1.00 91.40           H  
ATOM   1223 HG22 VAL A  74      -1.525  41.415  17.899  1.00 91.40           H  
ATOM   1224 HG23 VAL A  74      -2.325  39.886  18.273  1.00 91.40           H  
ATOM   1225  N   LYS A  75      -0.251  42.578  22.545  1.00 91.63           N  
ATOM   1226  H   LYS A  75       0.536  42.249  22.004  1.00 91.63           H  
ATOM   1227  CA  LYS A  75      -0.028  42.908  23.971  1.00 91.63           C  
ATOM   1228  HA  LYS A  75      -0.715  42.328  24.586  1.00 91.63           H  
ATOM   1229  C   LYS A  75      -0.351  44.376  24.259  1.00 91.63           C  
ATOM   1230  CB  LYS A  75       1.419  42.564  24.386  1.00 91.63           C  
ATOM   1231  HB2 LYS A  75       1.661  43.065  25.323  1.00 91.63           H  
ATOM   1232  HB3 LYS A  75       2.108  42.926  23.622  1.00 91.63           H  
ATOM   1233  O   LYS A  75      -1.099  44.659  25.191  1.00 91.63           O  
ATOM   1234  CG  LYS A  75       1.604  41.051  24.588  1.00 91.63           C  
ATOM   1235  HG2 LYS A  75       0.977  40.522  23.872  1.00 91.63           H  
ATOM   1236  HG3 LYS A  75       1.252  40.795  25.588  1.00 91.63           H  
ATOM   1237  CD  LYS A  75       3.056  40.558  24.443  1.00 91.63           C  
ATOM   1238  HD2 LYS A  75       3.609  40.742  25.364  1.00 91.63           H  
ATOM   1239  HD3 LYS A  75       3.544  41.074  23.616  1.00 91.63           H  
ATOM   1240  CE  LYS A  75       3.004  39.059  24.129  1.00 91.63           C  
ATOM   1241  HE2 LYS A  75       2.526  38.536  24.957  1.00 91.63           H  
ATOM   1242  HE3 LYS A  75       2.378  38.932  23.246  1.00 91.63           H  
ATOM   1243  NZ  LYS A  75       4.327  38.451  23.865  1.00 91.63           N  
ATOM   1244  HZ1 LYS A  75       4.900  39.007  23.246  1.00 91.63           H  
ATOM   1245  HZ2 LYS A  75       4.811  38.280  24.735  1.00 91.63           H  
ATOM   1246  HZ3 LYS A  75       4.182  37.546  23.442  1.00 91.63           H  
ATOM   1247  N   SER A  76       0.128  45.294  23.415  1.00 92.70           N  
ATOM   1248  H   SER A  76       0.737  44.986  22.671  1.00 92.70           H  
ATOM   1249  CA  SER A  76      -0.174  46.725  23.540  1.00 92.70           C  
ATOM   1250  HA  SER A  76       0.121  47.045  24.539  1.00 92.70           H  
ATOM   1251  C   SER A  76      -1.670  47.024  23.383  1.00 92.70           C  
ATOM   1252  CB  SER A  76       0.646  47.524  22.524  1.00 92.70           C  
ATOM   1253  HB2 SER A  76       0.325  47.280  21.512  1.00 92.70           H  
ATOM   1254  HB3 SER A  76       1.700  47.264  22.628  1.00 92.70           H  
ATOM   1255  O   SER A  76      -2.201  47.822  24.151  1.00 92.70           O  
ATOM   1256  OG  SER A  76       0.495  48.911  22.755  1.00 92.70           O  
ATOM   1257  HG  SER A  76      -0.164  49.046  23.440  1.00 92.70           H  
ATOM   1258  N   LEU A  77      -2.359  46.366  22.444  1.00 91.61           N  
ATOM   1259  H   LEU A  77      -1.845  45.780  21.802  1.00 91.61           H  
ATOM   1260  CA  LEU A  77      -3.808  46.495  22.251  1.00 91.61           C  
ATOM   1261  HA  LEU A  77      -4.048  47.557  22.191  1.00 91.61           H  
ATOM   1262  C   LEU A  77      -4.615  45.904  23.424  1.00 91.61           C  
ATOM   1263  CB  LEU A  77      -4.168  45.832  20.908  1.00 91.61           C  
ATOM   1264  HB2 LEU A  77      -3.592  46.316  20.119  1.00 91.61           H  
ATOM   1265  HB3 LEU A  77      -3.865  44.786  20.950  1.00 91.61           H  
ATOM   1266  O   LEU A  77      -5.636  46.465  23.813  1.00 91.61           O  
ATOM   1267  CG  LEU A  77      -5.661  45.885  20.533  1.00 91.61           C  
ATOM   1268  HG  LEU A  77      -6.245  45.361  21.289  1.00 91.61           H  
ATOM   1269  CD1 LEU A  77      -6.189  47.314  20.397  1.00 91.61           C  
ATOM   1270 HD11 LEU A  77      -5.578  47.877  19.691  1.00 91.61           H  
ATOM   1271 HD12 LEU A  77      -7.224  47.299  20.054  1.00 91.61           H  
ATOM   1272 HD13 LEU A  77      -6.160  47.814  21.365  1.00 91.61           H  
ATOM   1273  CD2 LEU A  77      -5.872  45.167  19.198  1.00 91.61           C  
ATOM   1274 HD21 LEU A  77      -5.527  44.136  19.278  1.00 91.61           H  
ATOM   1275 HD22 LEU A  77      -6.932  45.166  18.946  1.00 91.61           H  
ATOM   1276 HD23 LEU A  77      -5.313  45.674  18.411  1.00 91.61           H  
ATOM   1277  N   TYR A  78      -4.154  44.798  24.013  1.00 93.59           N  
ATOM   1278  H   TYR A  78      -3.318  44.375  23.636  1.00 93.59           H  
ATOM   1279  CA  TYR A  78      -4.763  44.172  25.192  1.00 93.59           C  
ATOM   1280  HA  TYR A  78      -5.813  43.968  24.982  1.00 93.59           H  
ATOM   1281  C   TYR A  78      -4.736  45.115  26.404  1.00 93.59           C  
ATOM   1282  CB  TYR A  78      -4.055  42.835  25.483  1.00 93.59           C  
ATOM   1283  HB2 TYR A  78      -3.083  42.811  24.991  1.00 93.59           H  
ATOM   1284  HB3 TYR A  78      -3.828  42.765  26.547  1.00 93.59           H  
ATOM   1285  O   TYR A  78      -5.788  45.418  26.971  1.00 93.59           O  
ATOM   1286  CG  TYR A  78      -4.836  41.601  25.061  1.00 93.59           C  
ATOM   1287  CD1 TYR A  78      -5.254  40.660  26.023  1.00 93.59           C  
ATOM   1288  HD1 TYR A  78      -5.050  40.832  27.069  1.00 93.59           H  
ATOM   1289  CD2 TYR A  78      -5.106  41.372  23.699  1.00 93.59           C  
ATOM   1290  HD2 TYR A  78      -4.784  42.096  22.965  1.00 93.59           H  
ATOM   1291  CE1 TYR A  78      -5.937  39.495  25.629  1.00 93.59           C  
ATOM   1292  HE1 TYR A  78      -6.264  38.776  26.365  1.00 93.59           H  
ATOM   1293  CE2 TYR A  78      -5.792  40.209  23.297  1.00 93.59           C  
ATOM   1294  HE2 TYR A  78      -6.001  40.047  22.250  1.00 93.59           H  
ATOM   1295  OH  TYR A  78      -6.869  38.144  23.884  1.00 93.59           O  
ATOM   1296  HH  TYR A  78      -7.041  38.148  22.939  1.00 93.59           H  
ATOM   1297  CZ  TYR A  78      -6.208  39.269  24.265  1.00 93.59           C  
ATOM   1298  N   ASP A  79      -3.565  45.663  26.742  1.00 91.56           N  
ATOM   1299  H   ASP A  79      -2.728  45.372  26.256  1.00 91.56           H  
ATOM   1300  CA  ASP A  79      -3.439  46.617  27.850  1.00 91.56           C  
ATOM   1301  HA  ASP A  79      -3.962  46.207  28.714  1.00 91.56           H  
ATOM   1302  C   ASP A  79      -4.125  47.967  27.539  1.00 91.56           C  
ATOM   1303  CB  ASP A  79      -1.960  46.790  28.245  1.00 91.56           C  
ATOM   1304  HB2 ASP A  79      -1.873  47.688  28.858  1.00 91.56           H  
ATOM   1305  HB3 ASP A  79      -1.366  46.949  27.345  1.00 91.56           H  
ATOM   1306  O   ASP A  79      -4.680  48.584  28.448  1.00 91.56           O  
ATOM   1307  CG  ASP A  79      -1.370  45.622  29.060  1.00 91.56           C  
ATOM   1308  OD1 ASP A  79      -2.140  44.846  29.677  1.00 91.56           O  
ATOM   1309  OD2 ASP A  79      -0.123  45.537  29.120  1.00 91.56           O  
ATOM   1310  N   GLN A  80      -4.205  48.392  26.268  1.00 89.02           N  
ATOM   1311  H   GLN A  80      -3.692  47.883  25.562  1.00 89.02           H  
ATOM   1312  CA  GLN A  80      -5.017  49.547  25.839  1.00 89.02           C  
ATOM   1313  HA  GLN A  80      -4.719  50.413  26.430  1.00 89.02           H  
ATOM   1314  C   GLN A  80      -6.525  49.331  26.073  1.00 89.02           C  
ATOM   1315  CB  GLN A  80      -4.732  49.845  24.354  1.00 89.02           C  
ATOM   1316  HB2 GLN A  80      -5.040  48.991  23.751  1.00 89.02           H  
ATOM   1317  HB3 GLN A  80      -3.660  49.996  24.223  1.00 89.02           H  
ATOM   1318  O   GLN A  80      -7.244  50.282  26.378  1.00 89.02           O  
ATOM   1319  CG  GLN A  80      -5.459  51.097  23.834  1.00 89.02           C  
ATOM   1320  HG2 GLN A  80      -6.535  50.979  23.956  1.00 89.02           H  
ATOM   1321  HG3 GLN A  80      -5.140  51.960  24.420  1.00 89.02           H  
ATOM   1322  CD  GLN A  80      -5.212  51.379  22.354  1.00 89.02           C  
ATOM   1323  NE2 GLN A  80      -5.650  52.515  21.857  1.00 89.02           N  
ATOM   1324 HE21 GLN A  80      -6.123  53.185  22.445  1.00 89.02           H  
ATOM   1325 HE22 GLN A  80      -5.484  52.643  20.869  1.00 89.02           H  
ATOM   1326  OE1 GLN A  80      -4.655  50.599  21.601  1.00 89.02           O  
ATOM   1327  N   ILE A  81      -7.005  48.089  25.958  1.00 92.30           N  
ATOM   1328  H   ILE A  81      -6.365  47.371  25.651  1.00 92.30           H  
ATOM   1329  CA  ILE A  81      -8.382  47.675  26.279  1.00 92.30           C  
ATOM   1330  HA  ILE A  81      -9.058  48.493  26.027  1.00 92.30           H  
ATOM   1331  C   ILE A  81      -8.561  47.442  27.800  1.00 92.30           C  
ATOM   1332  CB  ILE A  81      -8.751  46.467  25.370  1.00 92.30           C  
ATOM   1333  HB  ILE A  81      -7.946  45.735  25.432  1.00 92.30           H  
ATOM   1334  O   ILE A  81      -9.678  47.260  28.282  1.00 92.30           O  
ATOM   1335  CG1 ILE A  81      -8.870  46.947  23.899  1.00 92.30           C  
ATOM   1336 HG12 ILE A  81      -8.014  47.572  23.645  1.00 92.30           H  
ATOM   1337 HG13 ILE A  81      -9.762  47.564  23.791  1.00 92.30           H  
ATOM   1338  CG2 ILE A  81     -10.055  45.751  25.769  1.00 92.30           C  
ATOM   1339 HG21 ILE A  81     -10.884  46.459  25.786  1.00 92.30           H  
ATOM   1340 HG22 ILE A  81     -10.281  44.937  25.080  1.00 92.30           H  
ATOM   1341 HG23 ILE A  81      -9.945  45.303  26.757  1.00 92.30           H  
ATOM   1342  CD1 ILE A  81      -8.918  45.817  22.862  1.00 92.30           C  
ATOM   1343 HD11 ILE A  81      -8.844  46.246  21.862  1.00 92.30           H  
ATOM   1344 HD12 ILE A  81      -9.857  45.267  22.930  1.00 92.30           H  
ATOM   1345 HD13 ILE A  81      -8.082  45.135  23.017  1.00 92.30           H  
ATOM   1346  N   GLY A  82      -7.479  47.488  28.588  1.00 88.06           N  
ATOM   1347  H   GLY A  82      -6.590  47.707  28.162  1.00 88.06           H  
ATOM   1348  CA  GLY A  82      -7.485  47.209  30.028  1.00 88.06           C  
ATOM   1349  HA2 GLY A  82      -8.338  47.707  30.490  1.00 88.06           H  
ATOM   1350  HA3 GLY A  82      -6.570  47.615  30.460  1.00 88.06           H  
ATOM   1351  C   GLY A  82      -7.549  45.716  30.375  1.00 88.06           C  
ATOM   1352  O   GLY A  82      -7.800  45.359  31.526  1.00 88.06           O  
ATOM   1353  N   MET A  83      -7.331  44.835  29.396  1.00 87.44           N  
ATOM   1354  H   MET A  83      -7.039  45.198  28.500  1.00 87.44           H  
ATOM   1355  CA  MET A  83      -7.308  43.383  29.560  1.00 87.44           C  
ATOM   1356  HA  MET A  83      -7.757  43.101  30.513  1.00 87.44           H  
ATOM   1357  C   MET A  83      -5.861  42.892  29.548  1.00 87.44           C  
ATOM   1358  CB  MET A  83      -8.108  42.721  28.426  1.00 87.44           C  
ATOM   1359  HB2 MET A  83      -7.798  43.137  27.467  1.00 87.44           H  
ATOM   1360  HB3 MET A  83      -7.884  41.655  28.426  1.00 87.44           H  
ATOM   1361  O   MET A  83      -5.273  42.767  28.483  1.00 87.44           O  
ATOM   1362  CG  MET A  83      -9.620  42.901  28.591  1.00 87.44           C  
ATOM   1363  HG2 MET A  83      -9.838  43.965  28.675  1.00 87.44           H  
ATOM   1364  HG3 MET A  83      -9.929  42.424  29.521  1.00 87.44           H  
ATOM   1365  SD  MET A  83     -10.629  42.227  27.235  1.00 87.44           S  
ATOM   1366  CE  MET A  83     -10.136  40.482  27.241  1.00 87.44           C  
ATOM   1367  HE1 MET A  83     -10.755  39.932  26.533  1.00 87.44           H  
ATOM   1368  HE2 MET A  83     -10.268  40.066  28.240  1.00 87.44           H  
ATOM   1369  HE3 MET A  83      -9.092  40.393  26.939  1.00 87.44           H  
ATOM   1370  N   THR A  84      -5.288  42.569  30.709  1.00 84.72           N  
ATOM   1371  H   THR A  84      -5.779  42.755  31.571  1.00 84.72           H  
ATOM   1372  CA  THR A  84      -3.887  42.119  30.791  1.00 84.72           C  
ATOM   1373  HA  THR A  84      -3.255  42.926  30.420  1.00 84.72           H  
ATOM   1374  C   THR A  84      -3.623  40.885  29.924  1.00 84.72           C  
ATOM   1375  CB  THR A  84      -3.483  41.828  32.241  1.00 84.72           C  
ATOM   1376  HB  THR A  84      -4.026  40.956  32.604  1.00 84.72           H  
ATOM   1377  O   THR A  84      -4.282  39.853  30.078  1.00 84.72           O  
ATOM   1378  CG2 THR A  84      -1.983  41.590  32.406  1.00 84.72           C  
ATOM   1379 HG21 THR A  84      -1.425  42.425  31.983  1.00 84.72           H  
ATOM   1380 HG22 THR A  84      -1.692  40.672  31.895  1.00 84.72           H  
ATOM   1381 HG23 THR A  84      -1.743  41.492  33.465  1.00 84.72           H  
ATOM   1382  OG1 THR A  84      -3.811  42.933  33.051  1.00 84.72           O  
ATOM   1383  HG1 THR A  84      -3.454  43.706  32.606  1.00 84.72           H  
ATOM   1384  N   TYR A  85      -2.638  40.977  29.027  1.00 84.50           N  
ATOM   1385  H   TYR A  85      -2.163  41.863  28.928  1.00 84.50           H  
ATOM   1386  CA  TYR A  85      -2.263  39.869  28.147  1.00 84.50           C  
ATOM   1387  HA  TYR A  85      -3.165  39.540  27.630  1.00 84.50           H  
ATOM   1388  C   TYR A  85      -1.708  38.666  28.930  1.00 84.50           C  
ATOM   1389  CB  TYR A  85      -1.263  40.348  27.084  1.00 84.50           C  
ATOM   1390  HB2 TYR A  85      -0.305  40.558  27.560  1.00 84.50           H  
ATOM   1391  HB3 TYR A  85      -1.626  41.280  26.652  1.00 84.50           H  
ATOM   1392  O   TYR A  85      -1.008  38.827  29.931  1.00 84.50           O  
ATOM   1393  CG  TYR A  85      -1.069  39.341  25.964  1.00 84.50           C  
ATOM   1394  CD1 TYR A  85      -0.046  38.372  26.031  1.00 84.50           C  
ATOM   1395  HD1 TYR A  85       0.644  38.372  26.862  1.00 84.50           H  
ATOM   1396  CD2 TYR A  85      -1.952  39.349  24.870  1.00 84.50           C  
ATOM   1397  HD2 TYR A  85      -2.728  40.099  24.810  1.00 84.50           H  
ATOM   1398  CE1 TYR A  85       0.073  37.401  25.016  1.00 84.50           C  
ATOM   1399  HE1 TYR A  85       0.850  36.652  25.054  1.00 84.50           H  
ATOM   1400  CE2 TYR A  85      -1.839  38.382  23.857  1.00 84.50           C  
ATOM   1401  HE2 TYR A  85      -2.538  38.382  23.033  1.00 84.50           H  
ATOM   1402  OH  TYR A  85      -0.737  36.465  22.958  1.00 84.50           O  
ATOM   1403  HH  TYR A  85      -1.297  36.688  22.211  1.00 84.50           H  
ATOM   1404  CZ  TYR A  85      -0.828  37.405  23.931  1.00 84.50           C  
ATOM   1405  N   LYS A  86      -1.964  37.444  28.438  1.00 77.15           N  
ATOM   1406  H   LYS A  86      -2.506  37.386  27.588  1.00 77.15           H  
ATOM   1407  CA  LYS A  86      -1.331  36.217  28.945  1.00 77.15           C  
ATOM   1408  HA  LYS A  86      -0.590  36.501  29.692  1.00 77.15           H  
ATOM   1409  C   LYS A  86      -0.540  35.470  27.876  1.00 77.15           C  
ATOM   1410  CB  LYS A  86      -2.335  35.285  29.648  1.00 77.15           C  
ATOM   1411  HB2 LYS A  86      -3.304  35.316  29.150  1.00 77.15           H  
ATOM   1412  HB3 LYS A  86      -1.953  34.268  29.561  1.00 77.15           H  
ATOM   1413  O   LYS A  86      -1.091  34.812  26.993  1.00 77.15           O  
ATOM   1414  CG  LYS A  86      -2.489  35.616  31.146  1.00 77.15           C  
ATOM   1415  HG2 LYS A  86      -1.553  36.022  31.528  1.00 77.15           H  
ATOM   1416  HG3 LYS A  86      -3.270  36.364  31.280  1.00 77.15           H  
ATOM   1417  CD  LYS A  86      -2.811  34.351  31.958  1.00 77.15           C  
ATOM   1418  HD2 LYS A  86      -3.799  33.981  31.684  1.00 77.15           H  
ATOM   1419  HD3 LYS A  86      -2.068  33.590  31.719  1.00 77.15           H  
ATOM   1420  CE  LYS A  86      -2.751  34.640  33.464  1.00 77.15           C  
ATOM   1421  HE2 LYS A  86      -3.605  35.259  33.740  1.00 77.15           H  
ATOM   1422  HE3 LYS A  86      -1.846  35.215  33.662  1.00 77.15           H  
ATOM   1423  NZ  LYS A  86      -2.724  33.385  34.262  1.00 77.15           N  
ATOM   1424  HZ1 LYS A  86      -2.650  33.582  35.250  1.00 77.15           H  
ATOM   1425  HZ2 LYS A  86      -3.556  32.835  34.106  1.00 77.15           H  
ATOM   1426  HZ3 LYS A  86      -1.927  32.821  34.001  1.00 77.15           H  
ATOM   1427  N   GLU A  87       0.774  35.485  28.062  1.00 62.46           N  
ATOM   1428  H   GLU A  87       1.129  36.092  28.787  1.00 62.46           H  
ATOM   1429  CA  GLU A  87       1.633  34.365  27.686  1.00 62.46           C  
ATOM   1430  HA  GLU A  87       1.367  34.029  26.684  1.00 62.46           H  
ATOM   1431  C   GLU A  87       1.424  33.186  28.658  1.00 62.46           C  
ATOM   1432  CB  GLU A  87       3.100  34.820  27.669  1.00 62.46           C  
ATOM   1433  HB2 GLU A  87       3.369  35.229  28.643  1.00 62.46           H  
ATOM   1434  HB3 GLU A  87       3.727  33.951  27.467  1.00 62.46           H  
ATOM   1435  O   GLU A  87       0.880  33.363  29.748  1.00 62.46           O  
ATOM   1436  CG  GLU A  87       3.334  35.876  26.579  1.00 62.46           C  
ATOM   1437  HG2 GLU A  87       3.022  35.463  25.620  1.00 62.46           H  
ATOM   1438  HG3 GLU A  87       2.714  36.748  26.786  1.00 62.46           H  
ATOM   1439  CD  GLU A  87       4.797  36.311  26.482  1.00 62.46           C  
ATOM   1440  OE1 GLU A  87       5.012  37.531  26.293  1.00 62.46           O  
ATOM   1441  OE2 GLU A  87       5.675  35.424  26.517  1.00 62.46           O  
ATOM   1442  N   SER A  88       1.878  31.992  28.258  1.00 51.41           N  
ATOM   1443  H   SER A  88       2.429  31.988  27.411  1.00 51.41           H  
ATOM   1444  CA  SER A  88       1.842  30.727  29.018  1.00 51.41           C  
ATOM   1445  HA  SER A  88       2.231  29.962  28.347  1.00 51.41           H  
ATOM   1446  C   SER A  88       0.464  30.224  29.493  1.00 51.41           C  
ATOM   1447  CB  SER A  88       2.834  30.780  30.185  1.00 51.41           C  
ATOM   1448  HB2 SER A  88       2.647  31.664  30.795  1.00 51.41           H  
ATOM   1449  HB3 SER A  88       2.725  29.889  30.802  1.00 51.41           H  
ATOM   1450  O   SER A  88      -0.191  30.799  30.362  1.00 51.41           O  
ATOM   1451  OG  SER A  88       4.142  30.818  29.650  1.00 51.41           O  
ATOM   1452  HG  SER A  88       4.750  31.112  30.333  1.00 51.41           H  
ATOM   1453  N   SER A  89       0.077  29.034  29.011  1.00 48.97           N  
ATOM   1454  H   SER A  89       0.682  28.575  28.346  1.00 48.97           H  
ATOM   1455  CA  SER A  89      -1.043  28.244  29.560  1.00 48.97           C  
ATOM   1456  HA  SER A  89      -1.868  28.922  29.780  1.00 48.97           H  
ATOM   1457  C   SER A  89      -0.623  27.586  30.881  1.00 48.97           C  
ATOM   1458  CB  SER A  89      -1.554  27.219  28.532  1.00 48.97           C  
ATOM   1459  HB2 SER A  89      -0.892  26.354  28.487  1.00 48.97           H  
ATOM   1460  HB3 SER A  89      -1.569  27.692  27.551  1.00 48.97           H  
ATOM   1461  O   SER A  89      -0.438  26.374  30.962  1.00 48.97           O  
ATOM   1462  OG  SER A  89      -2.875  26.807  28.829  1.00 48.97           O  
ATOM   1463  HG  SER A  89      -2.871  25.920  29.195  1.00 48.97           H  
ATOM   1464  N   SER A  90      -0.377  28.413  31.902  1.00 38.09           N  
ATOM   1465  H   SER A  90      -0.485  29.403  31.735  1.00 38.09           H  
ATOM   1466  CA  SER A  90       0.014  27.967  33.241  1.00 38.09           C  
ATOM   1467  HA  SER A  90       0.763  27.181  33.142  1.00 38.09           H  
ATOM   1468  C   SER A  90      -1.205  27.379  33.948  1.00 38.09           C  
ATOM   1469  CB  SER A  90       0.657  29.115  34.028  1.00 38.09           C  
ATOM   1470  HB2 SER A  90       1.300  29.681  33.353  1.00 38.09           H  
ATOM   1471  HB3 SER A  90      -0.100  29.790  34.428  1.00 38.09           H  
ATOM   1472  O   SER A  90      -1.950  28.084  34.626  1.00 38.09           O  
ATOM   1473  OG  SER A  90       1.468  28.611  35.066  1.00 38.09           O  
ATOM   1474  HG  SER A  90       0.939  28.339  35.820  1.00 38.09           H  
ATOM   1475  N   GLU A  91      -1.433  26.086  33.733  1.00 35.86           N  
ATOM   1476  H   GLU A  91      -0.815  25.614  33.089  1.00 35.86           H  
ATOM   1477  CA  GLU A  91      -2.532  25.292  34.302  1.00 35.86           C  
ATOM   1478  HA  GLU A  91      -3.413  25.929  34.382  1.00 35.86           H  
ATOM   1479  C   GLU A  91      -2.222  24.863  35.759  1.00 35.86           C  
ATOM   1480  CB  GLU A  91      -2.881  24.154  33.308  1.00 35.86           C  
ATOM   1481  HB2 GLU A  91      -1.964  23.640  33.018  1.00 35.86           H  
ATOM   1482  HB3 GLU A  91      -3.549  23.433  33.780  1.00 35.86           H  
ATOM   1483  O   GLU A  91      -2.474  23.729  36.155  1.00 35.86           O  
ATOM   1484  CG  GLU A  91      -3.587  24.711  32.050  1.00 35.86           C  
ATOM   1485  HG2 GLU A  91      -3.141  25.667  31.777  1.00 35.86           H  
ATOM   1486  HG3 GLU A  91      -4.630  24.910  32.297  1.00 35.86           H  
ATOM   1487  CD  GLU A  91      -3.522  23.792  30.815  1.00 35.86           C  
ATOM   1488  OE1 GLU A  91      -3.793  22.574  30.899  1.00 35.86           O  
ATOM   1489  OE2 GLU A  91      -3.198  24.280  29.700  1.00 35.86           O  
ATOM   1490  N   ASP A  92      -1.659  25.802  36.531  1.00 39.42           N  
ATOM   1491  H   ASP A  92      -1.568  26.722  36.124  1.00 39.42           H  
ATOM   1492  CA  ASP A  92      -1.162  25.668  37.908  1.00 39.42           C  
ATOM   1493  HA  ASP A  92      -1.702  24.864  38.409  1.00 39.42           H  
ATOM   1494  C   ASP A  92      -1.416  26.975  38.697  1.00 39.42           C  
ATOM   1495  CB  ASP A  92       0.330  25.282  37.876  1.00 39.42           C  
ATOM   1496  HB2 ASP A  92       0.900  26.080  37.402  1.00 39.42           H  
ATOM   1497  HB3 ASP A  92       0.445  24.385  37.268  1.00 39.42           H  
ATOM   1498  O   ASP A  92      -0.584  27.882  38.744  1.00 39.42           O  
ATOM   1499  CG  ASP A  92       0.911  24.990  39.268  1.00 39.42           C  
ATOM   1500  OD1 ASP A  92       0.115  24.657  40.178  1.00 39.42           O  
ATOM   1501  OD2 ASP A  92       2.155  25.055  39.389  1.00 39.42           O  
ATOM   1502  N   GLU A  93      -2.645  27.112  39.204  1.00 33.97           N  
ATOM   1503  H   GLU A  93      -3.293  26.362  39.006  1.00 33.97           H  
ATOM   1504  CA  GLU A  93      -3.096  28.032  40.267  1.00 33.97           C  
ATOM   1505  HA  GLU A  93      -2.439  27.909  41.127  1.00 33.97           H  
ATOM   1506  C   GLU A  93      -4.521  27.605  40.700  1.00 33.97           C  
ATOM   1507  CB  GLU A  93      -3.066  29.515  39.823  1.00 33.97           C  
ATOM   1508  HB2 GLU A  93      -2.702  29.576  38.797  1.00 33.97           H  
ATOM   1509  HB3 GLU A  93      -4.074  29.931  39.819  1.00 33.97           H  
ATOM   1510  O   GLU A  93      -5.206  26.869  39.984  1.00 33.97           O  
ATOM   1511  CG  GLU A  93      -2.157  30.403  40.701  1.00 33.97           C  
ATOM   1512  HG2 GLU A  93      -1.907  31.290  40.118  1.00 33.97           H  
ATOM   1513  HG3 GLU A  93      -1.223  29.881  40.907  1.00 33.97           H  
ATOM   1514  CD  GLU A  93      -2.808  30.851  42.024  1.00 33.97           C  
ATOM   1515  OE1 GLU A  93      -2.891  32.082  42.251  1.00 33.97           O  
ATOM   1516  OE2 GLU A  93      -3.257  29.974  42.798  1.00 33.97           O  
ATOM   1517  N   GLY A  94      -4.970  28.022  41.886  1.00 33.14           N  
ATOM   1518  H   GLY A  94      -4.387  28.677  42.387  1.00 33.14           H  
ATOM   1519  CA  GLY A  94      -6.168  27.501  42.554  1.00 33.14           C  
ATOM   1520  HA2 GLY A  94      -6.432  26.533  42.127  1.00 33.14           H  
ATOM   1521  HA3 GLY A  94      -5.905  27.330  43.598  1.00 33.14           H  
ATOM   1522  C   GLY A  94      -7.418  28.394  42.505  1.00 33.14           C  
ATOM   1523  O   GLY A  94      -7.739  29.051  41.519  1.00 33.14           O  
ATOM   1524  N   SER A  95      -8.175  28.390  43.610  1.00 31.36           N  
ATOM   1525  H   SER A  95      -7.838  27.838  44.386  1.00 31.36           H  
ATOM   1526  CA  SER A  95      -9.326  29.280  43.880  1.00 31.36           C  
ATOM   1527  HA  SER A  95      -9.744  28.909  44.816  1.00 31.36           H  
ATOM   1528  C   SER A  95     -10.541  29.230  42.925  1.00 31.36           C  
ATOM   1529  CB  SER A  95      -8.835  30.706  44.178  1.00 31.36           C  
ATOM   1530  HB2 SER A  95      -9.352  31.433  43.552  1.00 31.36           H  
ATOM   1531  HB3 SER A  95      -7.768  30.782  43.969  1.00 31.36           H  
ATOM   1532  O   SER A  95     -11.384  30.125  42.943  1.00 31.36           O  
ATOM   1533  OG  SER A  95      -9.056  31.013  45.543  1.00 31.36           O  
ATOM   1534  HG  SER A  95      -8.514  31.774  45.762  1.00 31.36           H  
ATOM   1535  N   SER A  96     -10.684  28.146  42.153  1.00 31.52           N  
ATOM   1536  H   SER A  96      -9.860  27.565  42.085  1.00 31.52           H  
ATOM   1537  CA  SER A  96     -11.958  27.538  41.706  1.00 31.52           C  
ATOM   1538  HA  SER A  96     -11.720  26.924  40.838  1.00 31.52           H  
ATOM   1539  C   SER A  96     -13.121  28.467  41.282  1.00 31.52           C  
ATOM   1540  CB  SER A  96     -12.459  26.571  42.794  1.00 31.52           C  
ATOM   1541  HB2 SER A  96     -13.370  26.082  42.449  1.00 31.52           H  
ATOM   1542  HB3 SER A  96     -11.706  25.805  42.977  1.00 31.52           H  
ATOM   1543  O   SER A  96     -13.917  28.908  42.116  1.00 31.52           O  
ATOM   1544  OG  SER A  96     -12.726  27.257  44.003  1.00 31.52           O  
ATOM   1545  HG  SER A  96     -13.167  28.077  43.769  1.00 31.52           H  
ATOM   1546  N   LYS A  97     -13.352  28.609  39.968  1.00 30.17           N  
ATOM   1547  H   LYS A  97     -12.663  28.255  39.320  1.00 30.17           H  
ATOM   1548  CA  LYS A  97     -14.647  29.048  39.406  1.00 30.17           C  
ATOM   1549  HA  LYS A  97     -15.406  28.862  40.165  1.00 30.17           H  
ATOM   1550  C   LYS A  97     -15.033  28.236  38.156  1.00 30.17           C  
ATOM   1551  CB  LYS A  97     -14.638  30.558  39.097  1.00 30.17           C  
ATOM   1552  HB2 LYS A  97     -13.615  30.905  38.948  1.00 30.17           H  
ATOM   1553  HB3 LYS A  97     -15.195  30.745  38.179  1.00 30.17           H  
ATOM   1554  O   LYS A  97     -14.172  28.019  37.307  1.00 30.17           O  
ATOM   1555  CG  LYS A  97     -15.305  31.351  40.230  1.00 30.17           C  
ATOM   1556  HG2 LYS A  97     -14.755  31.188  41.157  1.00 30.17           H  
ATOM   1557  HG3 LYS A  97     -16.328  30.999  40.361  1.00 30.17           H  
ATOM   1558  CD  LYS A  97     -15.328  32.853  39.932  1.00 30.17           C  
ATOM   1559  HD2 LYS A  97     -14.302  33.207  39.828  1.00 30.17           H  
ATOM   1560  HD3 LYS A  97     -15.869  33.031  39.003  1.00 30.17           H  
ATOM   1561  CE  LYS A  97     -16.019  33.579  41.091  1.00 30.17           C  
ATOM   1562  HE2 LYS A  97     -15.512  33.305  42.015  1.00 30.17           H  
ATOM   1563  HE3 LYS A  97     -17.048  33.226  41.160  1.00 30.17           H  
ATOM   1564  NZ  LYS A  97     -15.985  35.050  40.909  1.00 30.17           N  
ATOM   1565  HZ1 LYS A  97     -16.443  35.310  40.048  1.00 30.17           H  
ATOM   1566  HZ2 LYS A  97     -15.029  35.373  40.873  1.00 30.17           H  
ATOM   1567  HZ3 LYS A  97     -16.451  35.513  41.677  1.00 30.17           H  
ATOM   1568  N   PRO A  98     -16.303  27.805  38.015  1.00 37.34           N  
ATOM   1569  CA  PRO A  98     -16.768  27.063  36.846  1.00 37.34           C  
ATOM   1570  HA  PRO A  98     -15.996  26.381  36.492  1.00 37.34           H  
ATOM   1571  C   PRO A  98     -17.139  28.017  35.701  1.00 37.34           C  
ATOM   1572  CB  PRO A  98     -17.956  26.238  37.356  1.00 37.34           C  
ATOM   1573  HB2 PRO A  98     -18.667  25.998  36.566  1.00 37.34           H  
ATOM   1574  HB3 PRO A  98     -17.588  25.323  37.820  1.00 37.34           H  
ATOM   1575  O   PRO A  98     -18.276  28.473  35.595  1.00 37.34           O  
ATOM   1576  CG  PRO A  98     -18.572  27.138  38.428  1.00 37.34           C  
ATOM   1577  HG2 PRO A  98     -19.100  26.558  39.184  1.00 37.34           H  
ATOM   1578  HG3 PRO A  98     -19.245  27.861  37.967  1.00 37.34           H  
ATOM   1579  CD  PRO A  98     -17.361  27.864  39.019  1.00 37.34           C  
ATOM   1580  HD2 PRO A  98     -17.621  28.896  39.254  1.00 37.34           H  
ATOM   1581  HD3 PRO A  98     -17.036  27.342  39.918  1.00 37.34           H  
ATOM   1582  N   THR A  99     -16.176  28.322  34.833  1.00 36.30           N  
ATOM   1583  H   THR A  99     -15.236  27.998  35.010  1.00 36.30           H  
ATOM   1584  CA  THR A  99     -16.462  28.941  33.529  1.00 36.30           C  
ATOM   1585  HA  THR A  99     -17.148  29.775  33.676  1.00 36.30           H  
ATOM   1586  C   THR A  99     -17.127  27.907  32.616  1.00 36.30           C  
ATOM   1587  CB  THR A  99     -15.180  29.485  32.880  1.00 36.30           C  
ATOM   1588  HB  THR A  99     -14.515  28.655  32.638  1.00 36.30           H  
ATOM   1589  O   THR A  99     -16.646  26.779  32.515  1.00 36.30           O  
ATOM   1590  CG2 THR A  99     -15.446  30.305  31.618  1.00 36.30           C  
ATOM   1591 HG21 THR A  99     -16.127  31.126  31.842  1.00 36.30           H  
ATOM   1592 HG22 THR A  99     -15.886  29.671  30.849  1.00 36.30           H  
ATOM   1593 HG23 THR A  99     -14.509  30.707  31.233  1.00 36.30           H  
ATOM   1594  OG1 THR A  99     -14.520  30.351  33.778  1.00 36.30           O  
ATOM   1595  HG1 THR A  99     -13.688  30.604  33.369  1.00 36.30           H  
ATOM   1596  N   GLU A 100     -18.224  28.277  31.950  1.00 33.25           N  
ATOM   1597  H   GLU A 100     -18.581  29.213  32.077  1.00 33.25           H  
ATOM   1598  CA  GLU A 100     -18.899  27.417  30.966  1.00 33.25           C  
ATOM   1599  HA  GLU A 100     -19.176  26.481  31.451  1.00 33.25           H  
ATOM   1600  C   GLU A 100     -17.972  27.064  29.794  1.00 33.25           C  
ATOM   1601  CB  GLU A 100     -20.182  28.101  30.443  1.00 33.25           C  
ATOM   1602  HB2 GLU A 100     -20.119  29.172  30.637  1.00 33.25           H  
ATOM   1603  HB3 GLU A 100     -20.259  27.978  29.363  1.00 33.25           H  
ATOM   1604  O   GLU A 100     -17.223  27.905  29.291  1.00 33.25           O  
ATOM   1605  CG  GLU A 100     -21.470  27.560  31.084  1.00 33.25           C  
ATOM   1606  HG2 GLU A 100     -21.296  27.346  32.139  1.00 33.25           H  
ATOM   1607  HG3 GLU A 100     -22.229  28.341  31.029  1.00 33.25           H  
ATOM   1608  CD  GLU A 100     -21.988  26.306  30.360  1.00 33.25           C  
ATOM   1609  OE1 GLU A 100     -21.321  25.245  30.409  1.00 33.25           O  
ATOM   1610  OE2 GLU A 100     -23.054  26.369  29.709  1.00 33.25           O  
ATOM   1611  N   VAL A 101     -18.068  25.823  29.314  1.00 38.33           N  
ATOM   1612  H   VAL A 101     -18.780  25.222  29.706  1.00 38.33           H  
ATOM   1613  CA  VAL A 101     -17.448  25.427  28.045  1.00 38.33           C  
ATOM   1614  HA  VAL A 101     -16.511  25.970  27.923  1.00 38.33           H  
ATOM   1615  C   VAL A 101     -18.399  25.840  26.928  1.00 38.33           C  
ATOM   1616  CB  VAL A 101     -17.132  23.920  27.998  1.00 38.33           C  
ATOM   1617  HB  VAL A 101     -18.051  23.351  28.138  1.00 38.33           H  
ATOM   1618  O   VAL A 101     -19.563  25.440  26.933  1.00 38.33           O  
ATOM   1619  CG1 VAL A 101     -16.504  23.514  26.656  1.00 38.33           C  
ATOM   1620 HG11 VAL A 101     -15.601  24.096  26.471  1.00 38.33           H  
ATOM   1621 HG12 VAL A 101     -16.252  22.453  26.670  1.00 38.33           H  
ATOM   1622 HG13 VAL A 101     -17.212  23.680  25.844  1.00 38.33           H  
ATOM   1623  CG2 VAL A 101     -16.143  23.529  29.105  1.00 38.33           C  
ATOM   1624 HG21 VAL A 101     -15.220  24.099  29.001  1.00 38.33           H  
ATOM   1625 HG22 VAL A 101     -15.920  22.463  29.049  1.00 38.33           H  
ATOM   1626 HG23 VAL A 101     -16.576  23.739  30.083  1.00 38.33           H  
ATOM   1627  N   ILE A 102     -17.910  26.620  25.960  1.00 34.79           N  
ATOM   1628  H   ILE A 102     -16.957  26.946  26.037  1.00 34.79           H  
ATOM   1629  CA  ILE A 102     -18.694  27.017  24.784  1.00 34.79           C  
ATOM   1630  HA  ILE A 102     -19.658  27.390  25.131  1.00 34.79           H  
ATOM   1631  C   ILE A 102     -18.942  25.758  23.941  1.00 34.79           C  
ATOM   1632  CB  ILE A 102     -18.013  28.159  23.992  1.00 34.79           C  
ATOM   1633  HB  ILE A 102     -17.092  27.779  23.549  1.00 34.79           H  
ATOM   1634  O   ILE A 102     -18.059  25.272  23.236  1.00 34.79           O  
ATOM   1635  CG1 ILE A 102     -17.659  29.353  24.916  1.00 34.79           C  
ATOM   1636 HG12 ILE A 102     -18.570  29.736  25.375  1.00 34.79           H  
ATOM   1637 HG13 ILE A 102     -17.001  29.012  25.715  1.00 34.79           H  
ATOM   1638  CG2 ILE A 102     -18.953  28.624  22.863  1.00 34.79           C  
ATOM   1639 HG21 ILE A 102     -19.285  27.778  22.262  1.00 34.79           H  
ATOM   1640 HG22 ILE A 102     -18.433  29.313  22.197  1.00 34.79           H  
ATOM   1641 HG23 ILE A 102     -19.829  29.121  23.280  1.00 34.79           H  
ATOM   1642  CD1 ILE A 102     -16.938  30.511  24.213  1.00 34.79           C  
ATOM   1643 HD11 ILE A 102     -16.050  30.140  23.701  1.00 34.79           H  
ATOM   1644 HD12 ILE A 102     -17.599  30.997  23.495  1.00 34.79           H  
ATOM   1645 HD13 ILE A 102     -16.636  31.249  24.956  1.00 34.79           H  
ATOM   1646  N   GLU A 103     -20.133  25.182  24.084  1.00 30.57           N  
ATOM   1647  H   GLU A 103     -20.767  25.603  24.748  1.00 30.57           H  
ATOM   1648  CA  GLU A 103     -20.465  23.829  23.623  1.00 30.57           C  
ATOM   1649  HA  GLU A 103     -19.530  23.273  23.548  1.00 30.57           H  
ATOM   1650  C   GLU A 103     -21.041  23.879  22.193  1.00 30.57           C  
ATOM   1651  CB  GLU A 103     -21.308  23.133  24.722  1.00 30.57           C  
ATOM   1652  HB2 GLU A 103     -20.966  23.526  25.679  1.00 30.57           H  
ATOM   1653  HB3 GLU A 103     -22.361  23.397  24.624  1.00 30.57           H  
ATOM   1654  O   GLU A 103     -22.221  23.625  21.956  1.00 30.57           O  
ATOM   1655  CG  GLU A 103     -21.147  21.598  24.787  1.00 30.57           C  
ATOM   1656  HG2 GLU A 103     -20.159  21.336  24.407  1.00 30.57           H  
ATOM   1657  HG3 GLU A 103     -21.884  21.134  24.133  1.00 30.57           H  
ATOM   1658  CD  GLU A 103     -21.275  21.015  26.216  1.00 30.57           C  
ATOM   1659  OE1 GLU A 103     -20.662  19.944  26.480  1.00 30.57           O  
ATOM   1660  OE2 GLU A 103     -21.955  21.624  27.078  1.00 30.57           O  
ATOM   1661  N   ILE A 104     -20.178  24.303  21.258  1.00 36.44           N  
ATOM   1662  H   ILE A 104     -19.242  24.509  21.575  1.00 36.44           H  
ATOM   1663  CA  ILE A 104     -20.473  24.554  19.835  1.00 36.44           C  
ATOM   1664  HA  ILE A 104     -21.236  25.331  19.789  1.00 36.44           H  
ATOM   1665  C   ILE A 104     -20.983  23.269  19.141  1.00 36.44           C  
ATOM   1666  CB  ILE A 104     -19.212  25.094  19.101  1.00 36.44           C  
ATOM   1667  HB  ILE A 104     -18.457  24.308  19.103  1.00 36.44           H  
ATOM   1668  O   ILE A 104     -20.346  22.225  19.302  1.00 36.44           O  
ATOM   1669  CG1 ILE A 104     -18.609  26.338  19.800  1.00 36.44           C  
ATOM   1670 HG12 ILE A 104     -19.329  27.156  19.771  1.00 36.44           H  
ATOM   1671 HG13 ILE A 104     -18.412  26.098  20.845  1.00 36.44           H  
ATOM   1672  CG2 ILE A 104     -19.537  25.443  17.636  1.00 36.44           C  
ATOM   1673 HG21 ILE A 104     -18.652  25.791  17.104  1.00 36.44           H  
ATOM   1674 HG22 ILE A 104     -19.882  24.557  17.102  1.00 36.44           H  
ATOM   1675 HG23 ILE A 104     -20.311  26.208  17.585  1.00 36.44           H  
ATOM   1676  CD1 ILE A 104     -17.274  26.825  19.216  1.00 36.44           C  
ATOM   1677 HD11 ILE A 104     -16.575  25.992  19.144  1.00 36.44           H  
ATOM   1678 HD12 ILE A 104     -17.424  27.268  18.232  1.00 36.44           H  
ATOM   1679 HD13 ILE A 104     -16.854  27.586  19.874  1.00 36.44           H  
ATOM   1680  N   PRO A 105     -22.075  23.318  18.350  1.00 38.32           N  
ATOM   1681  CA  PRO A 105     -22.500  22.205  17.497  1.00 38.32           C  
ATOM   1682  HA  PRO A 105     -22.490  21.283  18.078  1.00 38.32           H  
ATOM   1683  C   PRO A 105     -21.621  22.035  16.248  1.00 38.32           C  
ATOM   1684  CB  PRO A 105     -23.940  22.530  17.068  1.00 38.32           C  
ATOM   1685  HB2 PRO A 105     -23.950  22.900  16.043  1.00 38.32           H  
ATOM   1686  HB3 PRO A 105     -24.589  21.660  17.161  1.00 38.32           H  
ATOM   1687  O   PRO A 105     -21.200  23.020  15.650  1.00 38.32           O  
ATOM   1688  CG  PRO A 105     -24.381  23.663  17.992  1.00 38.32           C  
ATOM   1689  HG2 PRO A 105     -24.791  23.249  18.913  1.00 38.32           H  
ATOM   1690  HG3 PRO A 105     -25.101  24.323  17.507  1.00 38.32           H  
ATOM   1691  CD  PRO A 105     -23.069  24.378  18.292  1.00 38.32           C  
ATOM   1692  HD2 PRO A 105     -23.164  24.913  19.237  1.00 38.32           H  
ATOM   1693  HD3 PRO A 105     -22.824  25.065  17.482  1.00 38.32           H  
ATOM   1694  N   ASP A 106     -21.454  20.801  15.772  1.00 42.14           N  
ATOM   1695  H   ASP A 106     -21.713  20.011  16.346  1.00 42.14           H  
ATOM   1696  CA  ASP A 106     -20.969  20.507  14.413  1.00 42.14           C  
ATOM   1697  HA  ASP A 106     -20.209  21.243  14.152  1.00 42.14           H  
ATOM   1698  C   ASP A 106     -22.121  20.654  13.376  1.00 42.14           C  
ATOM   1699  CB  ASP A 106     -20.291  19.118  14.379  1.00 42.14           C  
ATOM   1700  HB2 ASP A 106     -21.062  18.353  14.476  1.00 42.14           H  
ATOM   1701  HB3 ASP A 106     -19.818  18.985  13.406  1.00 42.14           H  
ATOM   1702  O   ASP A 106     -22.425  19.728  12.621  1.00 42.14           O  
ATOM   1703  CG  ASP A 106     -19.240  18.878  15.479  1.00 42.14           C  
ATOM   1704  OD1 ASP A 106     -18.040  19.178  15.261  1.00 42.14           O  
ATOM   1705  OD2 ASP A 106     -19.633  18.310  16.525  1.00 42.14           O  
ATOM   1706  N   GLU A 107     -22.841  21.785  13.406  1.00 40.48           N  
ATOM   1707  H   GLU A 107     -22.490  22.547  13.968  1.00 40.48           H  
ATOM   1708  CA  GLU A 107     -24.068  22.065  12.634  1.00 40.48           C  
ATOM   1709  HA  GLU A 107     -24.075  21.433  11.745  1.00 40.48           H  
ATOM   1710  C   GLU A 107     -24.094  23.537  12.149  1.00 40.48           C  
ATOM   1711  CB  GLU A 107     -25.337  21.740  13.472  1.00 40.48           C  
ATOM   1712  HB2 GLU A 107     -26.216  21.939  12.859  1.00 40.48           H  
ATOM   1713  HB3 GLU A 107     -25.375  22.407  14.333  1.00 40.48           H  
ATOM   1714  O   GLU A 107     -23.546  24.409  12.817  1.00 40.48           O  
ATOM   1715  CG  GLU A 107     -25.423  20.279  13.969  1.00 40.48           C  
ATOM   1716  HG2 GLU A 107     -25.440  19.617  13.103  1.00 40.48           H  
ATOM   1717  HG3 GLU A 107     -24.533  20.041  14.551  1.00 40.48           H  
ATOM   1718  CD  GLU A 107     -26.644  19.982  14.860  1.00 40.48           C  
ATOM   1719  OE1 GLU A 107     -27.569  19.259  14.414  1.00 40.48           O  
ATOM   1720  OE2 GLU A 107     -26.646  20.348  16.060  1.00 40.48           O  
ATOM   1721  N   ASP A 108     -24.765  23.800  11.019  1.00 37.80           N  
ATOM   1722  H   ASP A 108     -25.302  23.045  10.618  1.00 37.80           H  
ATOM   1723  CA  ASP A 108     -25.128  25.133  10.486  1.00 37.80           C  
ATOM   1724  HA  ASP A 108     -25.595  24.926   9.523  1.00 37.80           H  
ATOM   1725  C   ASP A 108     -23.969  26.104  10.104  1.00 37.80           C  
ATOM   1726  CB  ASP A 108     -26.268  25.744  11.335  1.00 37.80           C  
ATOM   1727  HB2 ASP A 108     -25.867  26.032  12.307  1.00 37.80           H  
ATOM   1728  HB3 ASP A 108     -26.631  26.645  10.840  1.00 37.80           H  
ATOM   1729  O   ASP A 108     -24.078  27.319  10.252  1.00 37.80           O  
ATOM   1730  CG  ASP A 108     -27.468  24.796  11.544  1.00 37.80           C  
ATOM   1731  OD1 ASP A 108     -27.663  23.867  10.719  1.00 37.80           O  
ATOM   1732  OD2 ASP A 108     -28.196  24.981  12.548  1.00 37.80           O  
ATOM   1733  N   ASP A 109     -22.878  25.571   9.535  1.00 40.00           N  
ATOM   1734  H   ASP A 109     -22.857  24.563   9.470  1.00 40.00           H  
ATOM   1735  CA  ASP A 109     -21.632  26.276   9.129  1.00 40.00           C  
ATOM   1736  HA  ASP A 109     -21.491  27.125   9.798  1.00 40.00           H  
ATOM   1737  C   ASP A 109     -21.647  26.847   7.675  1.00 40.00           C  
ATOM   1738  CB  ASP A 109     -20.464  25.284   9.372  1.00 40.00           C  
ATOM   1739  HB2 ASP A 109     -20.498  24.518   8.598  1.00 40.00           H  
ATOM   1740  HB3 ASP A 109     -20.637  24.780  10.323  1.00 40.00           H  
ATOM   1741  O   ASP A 109     -20.596  26.991   7.055  1.00 40.00           O  
ATOM   1742  CG  ASP A 109     -19.040  25.873   9.442  1.00 40.00           C  
ATOM   1743  OD1 ASP A 109     -18.855  26.925  10.099  1.00 40.00           O  
ATOM   1744  OD2 ASP A 109     -18.102  25.178   8.976  1.00 40.00           O  
ATOM   1745  N   ASP A 110     -22.827  27.107   7.083  1.00 37.50           N  
ATOM   1746  H   ASP A 110     -23.650  27.033   7.663  1.00 37.50           H  
ATOM   1747  CA  ASP A 110     -23.018  27.201   5.607  1.00 37.50           C  
ATOM   1748  HA  ASP A 110     -22.030  27.174   5.148  1.00 37.50           H  
ATOM   1749  C   ASP A 110     -23.660  28.523   5.090  1.00 37.50           C  
ATOM   1750  CB  ASP A 110     -23.762  25.929   5.126  1.00 37.50           C  
ATOM   1751  HB2 ASP A 110     -23.498  25.105   5.789  1.00 37.50           H  
ATOM   1752  HB3 ASP A 110     -24.834  26.091   5.233  1.00 37.50           H  
ATOM   1753  O   ASP A 110     -24.109  28.596   3.946  1.00 37.50           O  
ATOM   1754  CG  ASP A 110     -23.455  25.445   3.691  1.00 37.50           C  
ATOM   1755  OD1 ASP A 110     -22.399  25.805   3.119  1.00 37.50           O  
ATOM   1756  OD2 ASP A 110     -24.245  24.602   3.197  1.00 37.50           O  
ATOM   1757  N   ASP A 111     -23.703  29.592   5.901  1.00 37.47           N  
ATOM   1758  H   ASP A 111     -23.327  29.487   6.833  1.00 37.47           H  
ATOM   1759  CA  ASP A 111     -24.036  30.964   5.453  1.00 37.47           C  
ATOM   1760  HA  ASP A 111     -23.851  31.021   4.380  1.00 37.47           H  
ATOM   1761  C   ASP A 111     -23.129  32.013   6.126  1.00 37.47           C  
ATOM   1762  CB  ASP A 111     -25.530  31.295   5.665  1.00 37.47           C  
ATOM   1763  HB2 ASP A 111     -25.751  31.249   6.732  1.00 37.47           H  
ATOM   1764  HB3 ASP A 111     -26.132  30.538   5.163  1.00 37.47           H  
ATOM   1765  O   ASP A 111     -22.934  32.015   7.341  1.00 37.47           O  
ATOM   1766  CG  ASP A 111     -25.943  32.680   5.125  1.00 37.47           C  
ATOM   1767  OD1 ASP A 111     -25.203  33.254   4.289  1.00 37.47           O  
ATOM   1768  OD2 ASP A 111     -27.004  33.185   5.559  1.00 37.47           O  
ATOM   1769  N   VAL A 112     -22.581  32.937   5.331  1.00 36.01           N  
ATOM   1770  H   VAL A 112     -22.974  32.999   4.403  1.00 36.01           H  
ATOM   1771  CA  VAL A 112     -21.624  33.974   5.761  1.00 36.01           C  
ATOM   1772  HA  VAL A 112     -21.407  33.814   6.818  1.00 36.01           H  
ATOM   1773  C   VAL A 112     -22.292  35.348   5.662  1.00 36.01           C  
ATOM   1774  CB  VAL A 112     -20.274  33.865   5.018  1.00 36.01           C  
ATOM   1775  HB  VAL A 112     -20.401  34.167   3.979  1.00 36.01           H  
ATOM   1776  O   VAL A 112     -21.908  36.218   4.874  1.00 36.01           O  
ATOM   1777  CG1 VAL A 112     -19.204  34.755   5.674  1.00 36.01           C  
ATOM   1778 HG11 VAL A 112     -18.263  34.662   5.132  1.00 36.01           H  
ATOM   1779 HG12 VAL A 112     -19.055  34.453   6.710  1.00 36.01           H  
ATOM   1780 HG13 VAL A 112     -19.513  35.801   5.648  1.00 36.01           H  
ATOM   1781  CG2 VAL A 112     -19.717  32.433   5.039  1.00 36.01           C  
ATOM   1782 HG21 VAL A 112     -19.644  32.074   6.066  1.00 36.01           H  
ATOM   1783 HG22 VAL A 112     -20.377  31.765   4.485  1.00 36.01           H  
ATOM   1784 HG23 VAL A 112     -18.733  32.400   4.572  1.00 36.01           H  
ATOM   1785  N   MET A 113     -23.358  35.512   6.446  1.00 29.90           N  
ATOM   1786  H   MET A 113     -23.642  34.712   6.992  1.00 29.90           H  
ATOM   1787  CA  MET A 113     -24.278  36.648   6.361  1.00 29.90           C  
ATOM   1788  HA  MET A 113     -24.627  36.666   5.329  1.00 29.90           H  
ATOM   1789  C   MET A 113     -23.593  38.003   6.636  1.00 29.90           C  
ATOM   1790  CB  MET A 113     -25.496  36.392   7.269  1.00 29.90           C  
ATOM   1791  HB2 MET A 113     -25.508  37.099   8.098  1.00 29.90           H  
ATOM   1792  HB3 MET A 113     -25.442  35.388   7.691  1.00 29.90           H  
ATOM   1793  O   MET A 113     -22.768  38.150   7.539  1.00 29.90           O  
ATOM   1794  CG  MET A 113     -26.808  36.483   6.479  1.00 29.90           C  
ATOM   1795  HG2 MET A 113     -26.752  35.779   5.648  1.00 29.90           H  
ATOM   1796  HG3 MET A 113     -27.624  36.154   7.122  1.00 29.90           H  
ATOM   1797  SD  MET A 113     -27.221  38.123   5.808  1.00 29.90           S  
ATOM   1798  CE  MET A 113     -27.654  38.990   7.339  1.00 29.90           C  
ATOM   1799  HE1 MET A 113     -26.781  39.049   7.989  1.00 29.90           H  
ATOM   1800  HE2 MET A 113     -28.454  38.454   7.849  1.00 29.90           H  
ATOM   1801  HE3 MET A 113     -27.987  40.000   7.099  1.00 29.90           H  
ATOM   1802  N   SER A 114     -23.926  39.020   5.834  1.00 33.09           N  
ATOM   1803  H   SER A 114     -24.673  38.865   5.172  1.00 33.09           H  
ATOM   1804  CA  SER A 114     -23.125  40.248   5.726  1.00 33.09           C  
ATOM   1805  HA  SER A 114     -22.079  39.960   5.837  1.00 33.09           H  
ATOM   1806  C   SER A 114     -23.442  41.290   6.810  1.00 33.09           C  
ATOM   1807  CB  SER A 114     -23.277  40.846   4.325  1.00 33.09           C  
ATOM   1808  HB2 SER A 114     -24.244  41.340   4.238  1.00 33.09           H  
ATOM   1809  HB3 SER A 114     -23.223  40.049   3.583  1.00 33.09           H  
ATOM   1810  O   SER A 114     -24.529  41.868   6.845  1.00 33.09           O  
ATOM   1811  OG  SER A 114     -22.238  41.772   4.071  1.00 33.09           O  
ATOM   1812  HG  SER A 114     -21.420  41.284   3.954  1.00 33.09           H  
ATOM   1813  N   VAL A 115     -22.465  41.570   7.679  1.00 28.98           N  
ATOM   1814  H   VAL A 115     -21.615  41.028   7.619  1.00 28.98           H  
ATOM   1815  CA  VAL A 115     -22.579  42.550   8.775  1.00 28.98           C  
ATOM   1816  HA  VAL A 115     -23.614  42.562   9.116  1.00 28.98           H  
ATOM   1817  C   VAL A 115     -22.238  43.962   8.275  1.00 28.98           C  
ATOM   1818  CB  VAL A 115     -21.716  42.132   9.986  1.00 28.98           C  
ATOM   1819  HB  VAL A 115     -20.663  42.138   9.706  1.00 28.98           H  
ATOM   1820  O   VAL A 115     -21.078  44.369   8.249  1.00 28.98           O  
ATOM   1821  CG1 VAL A 115     -21.920  43.085  11.174  1.00 28.98           C  
ATOM   1822 HG11 VAL A 115     -21.319  42.753  12.020  1.00 28.98           H  
ATOM   1823 HG12 VAL A 115     -21.602  44.093  10.909  1.00 28.98           H  
ATOM   1824 HG13 VAL A 115     -22.970  43.104  11.466  1.00 28.98           H  
ATOM   1825  CG2 VAL A 115     -22.077  40.719  10.470  1.00 28.98           C  
ATOM   1826 HG21 VAL A 115     -23.135  40.667  10.725  1.00 28.98           H  
ATOM   1827 HG22 VAL A 115     -21.864  39.982   9.696  1.00 28.98           H  
ATOM   1828 HG23 VAL A 115     -21.484  40.463  11.348  1.00 28.98           H  
ATOM   1829  N   GLY A 116     -23.257  44.717   7.857  1.00 25.78           N  
ATOM   1830  H   GLY A 116     -24.174  44.294   7.839  1.00 25.78           H  
ATOM   1831  CA  GLY A 116     -23.105  46.093   7.364  1.00 25.78           C  
ATOM   1832  HA2 GLY A 116     -22.274  46.118   6.659  1.00 25.78           H  
ATOM   1833  HA3 GLY A 116     -24.008  46.383   6.827  1.00 25.78           H  
ATOM   1834  C   GLY A 116     -22.849  47.137   8.465  1.00 25.78           C  
ATOM   1835  O   GLY A 116     -23.437  47.077   9.543  1.00 25.78           O  
ATOM   1836  N   SER A 117     -21.981  48.117   8.189  1.00 30.98           N  
ATOM   1837  H   SER A 117     -21.509  48.092   7.297  1.00 30.98           H  
ATOM   1838  CA  SER A 117     -21.665  49.287   9.036  1.00 30.98           C  
ATOM   1839  HA  SER A 117     -22.586  49.758   9.379  1.00 30.98           H  
ATOM   1840  C   SER A 117     -20.860  50.330   8.235  1.00 30.98           C  
ATOM   1841  CB  SER A 117     -20.845  48.839  10.257  1.00 30.98           C  
ATOM   1842  HB2 SER A 117     -20.123  48.077   9.964  1.00 30.98           H  
ATOM   1843  HB3 SER A 117     -20.308  49.684  10.687  1.00 30.98           H  
ATOM   1844  O   SER A 117     -20.438  50.037   7.118  1.00 30.98           O  
ATOM   1845  OG  SER A 117     -21.719  48.329  11.239  1.00 30.98           O  
ATOM   1846  HG  SER A 117     -22.341  47.739  10.806  1.00 30.98           H  
ATOM   1847  N   GLY A 118     -20.608  51.521   8.802  1.00 24.19           N  
ATOM   1848  H   GLY A 118     -20.980  51.702   9.724  1.00 24.19           H  
ATOM   1849  CA  GLY A 118     -19.622  52.479   8.259  1.00 24.19           C  
ATOM   1850  HA2 GLY A 118     -18.976  51.974   7.540  1.00 24.19           H  
ATOM   1851  HA3 GLY A 118     -18.986  52.809   9.081  1.00 24.19           H  
ATOM   1852  C   GLY A 118     -20.160  53.747   7.577  1.00 24.19           C  
ATOM   1853  O   GLY A 118     -19.441  54.341   6.777  1.00 24.19           O  
ATOM   1854  N   GLU A 119     -21.387  54.175   7.894  1.00 26.95           N  
ATOM   1855  H   GLU A 119     -21.923  53.622   8.548  1.00 26.95           H  
ATOM   1856  CA  GLU A 119     -22.013  55.407   7.370  1.00 26.95           C  
ATOM   1857  HA  GLU A 119     -23.064  55.386   7.658  1.00 26.95           H  
ATOM   1858  C   GLU A 119     -22.026  55.483   5.823  1.00 26.95           C  
ATOM   1859  CB  GLU A 119     -21.411  56.657   8.048  1.00 26.95           C  
ATOM   1860  HB2 GLU A 119     -20.370  56.771   7.748  1.00 26.95           H  
ATOM   1861  HB3 GLU A 119     -21.963  57.531   7.701  1.00 26.95           H  
ATOM   1862  O   GLU A 119     -22.308  54.485   5.160  1.00 26.95           O  
ATOM   1863  CG  GLU A 119     -21.498  56.636   9.579  1.00 26.95           C  
ATOM   1864  HG2 GLU A 119     -22.516  56.379   9.872  1.00 26.95           H  
ATOM   1865  HG3 GLU A 119     -20.828  55.874   9.976  1.00 26.95           H  
ATOM   1866  CD  GLU A 119     -21.120  58.012  10.138  1.00 26.95           C  
ATOM   1867  OE1 GLU A 119     -22.051  58.733  10.560  1.00 26.95           O  
ATOM   1868  OE2 GLU A 119     -19.915  58.344  10.089  1.00 26.95           O  
ATOM   1869  N   ALA A 120     -21.798  56.663   5.226  1.00 26.56           N  
ATOM   1870  H   ALA A 120     -21.590  57.462   5.808  1.00 26.56           H  
ATOM   1871  CA  ALA A 120     -21.769  56.847   3.774  1.00 26.56           C  
ATOM   1872  HA  ALA A 120     -21.392  55.932   3.317  1.00 26.56           H  
ATOM   1873  C   ALA A 120     -20.854  58.011   3.347  1.00 26.56           C  
ATOM   1874  CB  ALA A 120     -23.205  57.074   3.278  1.00 26.56           C  
ATOM   1875  HB1 ALA A 120     -23.622  57.967   3.743  1.00 26.56           H  
ATOM   1876  HB2 ALA A 120     -23.207  57.197   2.195  1.00 26.56           H  
ATOM   1877  HB3 ALA A 120     -23.824  56.214   3.537  1.00 26.56           H  
ATOM   1878  O   ALA A 120     -21.088  59.165   3.700  1.00 26.56           O  
ATOM   1879  N   VAL A 121     -19.846  57.727   2.511  1.00 28.06           N  
ATOM   1880  H   VAL A 121     -19.682  56.757   2.284  1.00 28.06           H  
ATOM   1881  CA  VAL A 121     -18.950  58.739   1.918  1.00 28.06           C  
ATOM   1882  HA  VAL A 121     -19.402  59.723   2.040  1.00 28.06           H  
ATOM   1883  C   VAL A 121     -18.799  58.477   0.416  1.00 28.06           C  
ATOM   1884  CB  VAL A 121     -17.586  58.771   2.643  1.00 28.06           C  
ATOM   1885  HB  VAL A 121     -17.113  57.791   2.569  1.00 28.06           H  
ATOM   1886  O   VAL A 121     -18.172  57.510  -0.005  1.00 28.06           O  
ATOM   1887  CG1 VAL A 121     -16.645  59.813   2.019  1.00 28.06           C  
ATOM   1888 HG11 VAL A 121     -15.721  59.855   2.597  1.00 28.06           H  
ATOM   1889 HG12 VAL A 121     -17.123  60.792   2.020  1.00 28.06           H  
ATOM   1890 HG13 VAL A 121     -16.397  59.512   1.002  1.00 28.06           H  
ATOM   1891  CG2 VAL A 121     -17.734  59.128   4.128  1.00 28.06           C  
ATOM   1892 HG21 VAL A 121     -18.303  58.355   4.645  1.00 28.06           H  
ATOM   1893 HG22 VAL A 121     -16.756  59.187   4.606  1.00 28.06           H  
ATOM   1894 HG23 VAL A 121     -18.255  60.078   4.244  1.00 28.06           H  
ATOM   1895  N   SER A 122     -19.352  59.359  -0.419  1.00 29.45           N  
ATOM   1896  H   SER A 122     -19.808  60.166  -0.018  1.00 29.45           H  
ATOM   1897  CA  SER A 122     -19.571  59.166  -1.868  1.00 29.45           C  
ATOM   1898  HA  SER A 122     -19.949  58.153  -2.007  1.00 29.45           H  
ATOM   1899  C   SER A 122     -18.323  59.271  -2.775  1.00 29.45           C  
ATOM   1900  CB  SER A 122     -20.682  60.129  -2.316  1.00 29.45           C  
ATOM   1901  HB2 SER A 122     -20.804  60.093  -3.399  1.00 29.45           H  
ATOM   1902  HB3 SER A 122     -21.620  59.821  -1.855  1.00 29.45           H  
ATOM   1903  O   SER A 122     -18.433  59.566  -3.966  1.00 29.45           O  
ATOM   1904  OG  SER A 122     -20.382  61.451  -1.899  1.00 29.45           O  
ATOM   1905  HG  SER A 122     -21.069  62.037  -2.225  1.00 29.45           H  
ATOM   1906  N   LYS A 123     -17.116  59.032  -2.245  1.00 29.88           N  
ATOM   1907  H   LYS A 123     -17.106  58.632  -1.318  1.00 29.88           H  
ATOM   1908  CA  LYS A 123     -15.826  59.322  -2.908  1.00 29.88           C  
ATOM   1909  HA  LYS A 123     -15.971  60.192  -3.548  1.00 29.88           H  
ATOM   1910  C   LYS A 123     -15.364  58.217  -3.876  1.00 29.88           C  
ATOM   1911  CB  LYS A 123     -14.768  59.714  -1.860  1.00 29.88           C  
ATOM   1912  HB2 LYS A 123     -13.797  59.800  -2.348  1.00 29.88           H  
ATOM   1913  HB3 LYS A 123     -14.706  58.937  -1.099  1.00 29.88           H  
ATOM   1914  O   LYS A 123     -14.339  57.571  -3.680  1.00 29.88           O  
ATOM   1915  CG  LYS A 123     -15.102  61.069  -1.209  1.00 29.88           C  
ATOM   1916  HG2 LYS A 123     -15.115  61.841  -1.978  1.00 29.88           H  
ATOM   1917  HG3 LYS A 123     -16.091  61.023  -0.755  1.00 29.88           H  
ATOM   1918  CD  LYS A 123     -14.076  61.451  -0.133  1.00 29.88           C  
ATOM   1919  HD2 LYS A 123     -14.005  60.643   0.594  1.00 29.88           H  
ATOM   1920  HD3 LYS A 123     -13.103  61.597  -0.601  1.00 29.88           H  
ATOM   1921  CE  LYS A 123     -14.521  62.740   0.571  1.00 29.88           C  
ATOM   1922  HE2 LYS A 123     -15.523  62.584   0.971  1.00 29.88           H  
ATOM   1923  HE3 LYS A 123     -14.582  63.539  -0.168  1.00 29.88           H  
ATOM   1924  NZ  LYS A 123     -13.597  63.124   1.669  1.00 29.88           N  
ATOM   1925  HZ1 LYS A 123     -12.666  63.292   1.315  1.00 29.88           H  
ATOM   1926  HZ2 LYS A 123     -13.548  62.393   2.364  1.00 29.88           H  
ATOM   1927  HZ3 LYS A 123     -13.919  63.964   2.127  1.00 29.88           H  
ATOM   1928  N   ILE A 124     -16.123  58.031  -4.954  1.00 34.09           N  
ATOM   1929  H   ILE A 124     -16.955  58.601  -5.011  1.00 34.09           H  
ATOM   1930  CA  ILE A 124     -15.709  57.289  -6.160  1.00 34.09           C  
ATOM   1931  HA  ILE A 124     -15.256  56.349  -5.847  1.00 34.09           H  
ATOM   1932  C   ILE A 124     -14.659  58.126  -6.935  1.00 34.09           C  
ATOM   1933  CB  ILE A 124     -16.980  56.993  -7.005  1.00 34.09           C  
ATOM   1934  HB  ILE A 124     -17.530  57.928  -7.113  1.00 34.09           H  
ATOM   1935  O   ILE A 124     -14.839  59.343  -6.998  1.00 34.09           O  
ATOM   1936  CG1 ILE A 124     -17.885  55.986  -6.252  1.00 34.09           C  
ATOM   1937 HG12 ILE A 124     -17.353  55.042  -6.131  1.00 34.09           H  
ATOM   1938 HG13 ILE A 124     -18.102  56.373  -5.257  1.00 34.09           H  
ATOM   1939  CG2 ILE A 124     -16.680  56.482  -8.427  1.00 34.09           C  
ATOM   1940 HG21 ILE A 124     -16.058  57.199  -8.963  1.00 34.09           H  
ATOM   1941 HG22 ILE A 124     -16.196  55.506  -8.383  1.00 34.09           H  
ATOM   1942 HG23 ILE A 124     -17.608  56.393  -8.992  1.00 34.09           H  
ATOM   1943  CD1 ILE A 124     -19.235  55.705  -6.926  1.00 34.09           C  
ATOM   1944 HD11 ILE A 124     -19.746  56.644  -7.143  1.00 34.09           H  
ATOM   1945 HD12 ILE A 124     -19.096  55.138  -7.846  1.00 34.09           H  
ATOM   1946 HD13 ILE A 124     -19.855  55.114  -6.251  1.00 34.09           H  
ATOM   1947  N   PRO A 125     -13.618  57.544  -7.584  1.00 40.64           N  
ATOM   1948  CA  PRO A 125     -13.307  56.117  -7.757  1.00 40.64           C  
ATOM   1949  HA  PRO A 125     -14.112  55.477  -7.394  1.00 40.64           H  
ATOM   1950  C   PRO A 125     -11.969  55.647  -7.131  1.00 40.64           C  
ATOM   1951  CB  PRO A 125     -13.195  55.990  -9.283  1.00 40.64           C  
ATOM   1952  HB2 PRO A 125     -12.638  55.105  -9.592  1.00 40.64           H  
ATOM   1953  HB3 PRO A 125     -14.186  55.981  -9.735  1.00 40.64           H  
ATOM   1954  O   PRO A 125     -11.060  56.434  -6.891  1.00 40.64           O  
ATOM   1955  CG  PRO A 125     -12.462  57.277  -9.675  1.00 40.64           C  
ATOM   1956  HG2 PRO A 125     -11.385  57.118  -9.638  1.00 40.64           H  
ATOM   1957  HG3 PRO A 125     -12.760  57.613 -10.669  1.00 40.64           H  
ATOM   1958  CD  PRO A 125     -12.870  58.288  -8.597  1.00 40.64           C  
ATOM   1959  HD2 PRO A 125     -13.492  59.061  -9.049  1.00 40.64           H  
ATOM   1960  HD3 PRO A 125     -11.985  58.744  -8.152  1.00 40.64           H  
ATOM   1961  N   LYS A 126     -11.793  54.317  -7.050  1.00 44.14           N  
ATOM   1962  H   LYS A 126     -12.620  53.746  -7.155  1.00 44.14           H  
ATOM   1963  CA  LYS A 126     -10.476  53.643  -7.185  1.00 44.14           C  
ATOM   1964  HA  LYS A 126      -9.707  54.395  -7.362  1.00 44.14           H  
ATOM   1965  C   LYS A 126     -10.435  52.733  -8.421  1.00 44.14           C  
ATOM   1966  CB  LYS A 126     -10.090  52.860  -5.910  1.00 44.14           C  
ATOM   1967  HB2 LYS A 126      -9.491  52.002  -6.216  1.00 44.14           H  
ATOM   1968  HB3 LYS A 126     -10.984  52.475  -5.419  1.00 44.14           H  
ATOM   1969  O   LYS A 126      -9.565  52.887  -9.270  1.00 44.14           O  
ATOM   1970  CG  LYS A 126      -9.249  53.669  -4.901  1.00 44.14           C  
ATOM   1971  HG2 LYS A 126      -8.434  54.160  -5.433  1.00 44.14           H  
ATOM   1972  HG3 LYS A 126      -9.870  54.429  -4.428  1.00 44.14           H  
ATOM   1973  CD  LYS A 126      -8.645  52.734  -3.832  1.00 44.14           C  
ATOM   1974  HD2 LYS A 126      -8.116  51.927  -4.338  1.00 44.14           H  
ATOM   1975  HD3 LYS A 126      -9.451  52.300  -3.240  1.00 44.14           H  
ATOM   1976  CE  LYS A 126      -7.654  53.452  -2.901  1.00 44.14           C  
ATOM   1977  HE2 LYS A 126      -6.931  53.989  -3.516  1.00 44.14           H  
ATOM   1978  HE3 LYS A 126      -8.198  54.188  -2.308  1.00 44.14           H  
ATOM   1979  NZ  LYS A 126      -6.935  52.495  -2.011  1.00 44.14           N  
ATOM   1980  HZ1 LYS A 126      -6.277  52.972  -1.411  1.00 44.14           H  
ATOM   1981  HZ2 LYS A 126      -7.575  51.983  -1.421  1.00 44.14           H  
ATOM   1982  HZ3 LYS A 126      -6.409  51.818  -2.546  1.00 44.14           H  
ATOM   1983  N   GLU A 127     -11.432  51.853  -8.561  1.00 45.14           N  
ATOM   1984  H   GLU A 127     -12.060  51.753  -7.776  1.00 45.14           H  
ATOM   1985  CA  GLU A 127     -11.630  50.896  -9.673  1.00 45.14           C  
ATOM   1986  HA  GLU A 127     -11.024  50.005  -9.509  1.00 45.14           H  
ATOM   1987  C   GLU A 127     -11.270  51.461 -11.062  1.00 45.14           C  
ATOM   1988  CB  GLU A 127     -13.119  50.500  -9.645  1.00 45.14           C  
ATOM   1989  HB2 GLU A 127     -13.359  50.089  -8.664  1.00 45.14           H  
ATOM   1990  HB3 GLU A 127     -13.701  51.414  -9.758  1.00 45.14           H  
ATOM   1991  O   GLU A 127     -10.486  50.870 -11.803  1.00 45.14           O  
ATOM   1992  CG  GLU A 127     -13.566  49.490 -10.717  1.00 45.14           C  
ATOM   1993  HG2 GLU A 127     -12.953  49.587 -11.613  1.00 45.14           H  
ATOM   1994  HG3 GLU A 127     -13.434  48.478 -10.336  1.00 45.14           H  
ATOM   1995  CD  GLU A 127     -15.028  49.752 -11.100  1.00 45.14           C  
ATOM   1996  OE1 GLU A 127     -15.931  49.083 -10.564  1.00 45.14           O  
ATOM   1997  OE2 GLU A 127     -15.246  50.694 -11.896  1.00 45.14           O  
ATOM   1998  N   LYS A 128     -11.803  52.643 -11.400  1.00 45.96           N  
ATOM   1999  H   LYS A 128     -12.445  53.057 -10.741  1.00 45.96           H  
ATOM   2000  CA  LYS A 128     -11.679  53.259 -12.735  1.00 45.96           C  
ATOM   2001  HA  LYS A 128     -11.711  52.443 -13.457  1.00 45.96           H  
ATOM   2002  C   LYS A 128     -10.319  53.919 -12.998  1.00 45.96           C  
ATOM   2003  CB  LYS A 128     -12.898  54.161 -13.037  1.00 45.96           C  
ATOM   2004  HB2 LYS A 128     -12.919  55.011 -12.355  1.00 45.96           H  
ATOM   2005  HB3 LYS A 128     -12.833  54.526 -14.061  1.00 45.96           H  
ATOM   2006  O   LYS A 128     -10.113  54.459 -14.082  1.00 45.96           O  
ATOM   2007  CG  LYS A 128     -14.180  53.327 -12.876  1.00 45.96           C  
ATOM   2008  HG2 LYS A 128     -14.049  52.407 -13.446  1.00 45.96           H  
ATOM   2009  HG3 LYS A 128     -14.280  53.070 -11.821  1.00 45.96           H  
ATOM   2010  CD  LYS A 128     -15.511  53.955 -13.306  1.00 45.96           C  
ATOM   2011  HD2 LYS A 128     -15.491  54.177 -14.373  1.00 45.96           H  
ATOM   2012  HD3 LYS A 128     -15.701  54.860 -12.728  1.00 45.96           H  
ATOM   2013  CE  LYS A 128     -16.565  52.881 -12.988  1.00 45.96           C  
ATOM   2014  HE2 LYS A 128     -16.482  52.623 -11.933  1.00 45.96           H  
ATOM   2015  HE3 LYS A 128     -16.297  51.968 -13.522  1.00 45.96           H  
ATOM   2016  NZ  LYS A 128     -17.960  53.258 -13.299  1.00 45.96           N  
ATOM   2017  HZ1 LYS A 128     -18.557  52.486 -13.042  1.00 45.96           H  
ATOM   2018  HZ2 LYS A 128     -18.069  53.437 -14.287  1.00 45.96           H  
ATOM   2019  HZ3 LYS A 128     -18.238  54.067 -12.762  1.00 45.96           H  
ATOM   2020  N   HIS A 129      -9.389  53.831 -12.045  1.00 52.42           N  
ATOM   2021  H   HIS A 129      -9.641  53.382 -11.176  1.00 52.42           H  
ATOM   2022  CA  HIS A 129      -7.961  54.026 -12.286  1.00 52.42           C  
ATOM   2023  HA  HIS A 129      -7.839  54.729 -13.110  1.00 52.42           H  
ATOM   2024  C   HIS A 129      -7.327  52.699 -12.737  1.00 52.42           C  
ATOM   2025  CB  HIS A 129      -7.297  54.655 -11.051  1.00 52.42           C  
ATOM   2026  HB2 HIS A 129      -6.988  53.882 -10.348  1.00 52.42           H  
ATOM   2027  HB3 HIS A 129      -8.011  55.303 -10.544  1.00 52.42           H  
ATOM   2028  O   HIS A 129      -6.941  52.587 -13.897  1.00 52.42           O  
ATOM   2029  CG  HIS A 129      -6.109  55.496 -11.430  1.00 52.42           C  
ATOM   2030  CD2 HIS A 129      -6.130  56.821 -11.770  1.00 52.42           C  
ATOM   2031  HD2 HIS A 129      -6.999  57.462 -11.762  1.00 52.42           H  
ATOM   2032  ND1 HIS A 129      -4.819  55.062 -11.603  1.00 52.42           N  
ATOM   2033  HD1 HIS A 129      -4.479  54.114 -11.534  1.00 52.42           H  
ATOM   2034  CE1 HIS A 129      -4.083  56.090 -12.050  1.00 52.42           C  
ATOM   2035  HE1 HIS A 129      -3.034  56.021 -12.298  1.00 52.42           H  
ATOM   2036  NE2 HIS A 129      -4.847  57.190 -12.185  1.00 52.42           N  
ATOM   2037  N   LEU A 130      -7.395  51.648 -11.910  1.00 53.59           N  
ATOM   2038  H   LEU A 130      -7.761  51.803 -10.981  1.00 53.59           H  
ATOM   2039  CA  LEU A 130      -6.819  50.324 -12.203  1.00 53.59           C  
ATOM   2040  HA  LEU A 130      -5.740  50.434 -12.311  1.00 53.59           H  
ATOM   2041  C   LEU A 130      -7.338  49.708 -13.516  1.00 53.59           C  
ATOM   2042  CB  LEU A 130      -7.112  49.373 -11.026  1.00 53.59           C  
ATOM   2043  HB2 LEU A 130      -6.752  48.379 -11.291  1.00 53.59           H  
ATOM   2044  HB3 LEU A 130      -8.192  49.310 -10.896  1.00 53.59           H  
ATOM   2045  O   LEU A 130      -6.565  49.172 -14.308  1.00 53.59           O  
ATOM   2046  CG  LEU A 130      -6.473  49.774  -9.682  1.00 53.59           C  
ATOM   2047  HG  LEU A 130      -6.788  50.782  -9.414  1.00 53.59           H  
ATOM   2048  CD1 LEU A 130      -6.958  48.820  -8.589  1.00 53.59           C  
ATOM   2049 HD11 LEU A 130      -6.648  47.801  -8.818  1.00 53.59           H  
ATOM   2050 HD12 LEU A 130      -6.527  49.110  -7.631  1.00 53.59           H  
ATOM   2051 HD13 LEU A 130      -8.045  48.859  -8.515  1.00 53.59           H  
ATOM   2052  CD2 LEU A 130      -4.947  49.721  -9.721  1.00 53.59           C  
ATOM   2053 HD21 LEU A 130      -4.562  50.466 -10.417  1.00 53.59           H  
ATOM   2054 HD22 LEU A 130      -4.541  49.946  -8.734  1.00 53.59           H  
ATOM   2055 HD23 LEU A 130      -4.607  48.732 -10.029  1.00 53.59           H  
ATOM   2056  N   LEU A 131      -8.639  49.829 -13.802  1.00 55.81           N  
ATOM   2057  H   LEU A 131      -9.242  50.227 -13.096  1.00 55.81           H  
ATOM   2058  CA  LEU A 131      -9.229  49.356 -15.061  1.00 55.81           C  
ATOM   2059  HA  LEU A 131      -8.929  48.318 -15.204  1.00 55.81           H  
ATOM   2060  C   LEU A 131      -8.719  50.156 -16.275  1.00 55.81           C  
ATOM   2061  CB  LEU A 131     -10.762  49.419 -14.926  1.00 55.81           C  
ATOM   2062  HB2 LEU A 131     -11.051  50.452 -14.733  1.00 55.81           H  
ATOM   2063  HB3 LEU A 131     -11.059  48.825 -14.061  1.00 55.81           H  
ATOM   2064  O   LEU A 131      -8.466  49.590 -17.340  1.00 55.81           O  
ATOM   2065  CG  LEU A 131     -11.541  48.918 -16.157  1.00 55.81           C  
ATOM   2066  HG  LEU A 131     -11.292  49.534 -17.021  1.00 55.81           H  
ATOM   2067  CD1 LEU A 131     -11.240  47.454 -16.488  1.00 55.81           C  
ATOM   2068 HD11 LEU A 131     -10.206  47.351 -16.816  1.00 55.81           H  
ATOM   2069 HD12 LEU A 131     -11.892  47.112 -17.292  1.00 55.81           H  
ATOM   2070 HD13 LEU A 131     -11.405  46.833 -15.608  1.00 55.81           H  
ATOM   2071  CD2 LEU A 131     -13.042  49.054 -15.899  1.00 55.81           C  
ATOM   2072 HD21 LEU A 131     -13.332  48.436 -15.050  1.00 55.81           H  
ATOM   2073 HD22 LEU A 131     -13.601  48.738 -16.780  1.00 55.81           H  
ATOM   2074 HD23 LEU A 131     -13.287  50.093 -15.679  1.00 55.81           H  
ATOM   2075  N   ARG A 132      -8.520  51.469 -16.110  1.00 72.13           N  
ATOM   2076  H   ARG A 132      -8.626  51.834 -15.174  1.00 72.13           H  
ATOM   2077  CA  ARG A 132      -7.937  52.356 -17.128  1.00 72.13           C  
ATOM   2078  HA  ARG A 132      -8.426  52.165 -18.083  1.00 72.13           H  
ATOM   2079  C   ARG A 132      -6.449  52.065 -17.332  1.00 72.13           C  
ATOM   2080  CB  ARG A 132      -8.205  53.812 -16.709  1.00 72.13           C  
ATOM   2081  HB2 ARG A 132      -7.771  53.987 -15.725  1.00 72.13           H  
ATOM   2082  HB3 ARG A 132      -9.283  53.953 -16.631  1.00 72.13           H  
ATOM   2083  O   ARG A 132      -5.973  52.159 -18.458  1.00 72.13           O  
ATOM   2084  CG  ARG A 132      -7.644  54.873 -17.665  1.00 72.13           C  
ATOM   2085  HG2 ARG A 132      -8.131  54.784 -18.636  1.00 72.13           H  
ATOM   2086  HG3 ARG A 132      -6.569  54.739 -17.781  1.00 72.13           H  
ATOM   2087  CD  ARG A 132      -7.906  56.260 -17.067  1.00 72.13           C  
ATOM   2088  HD2 ARG A 132      -7.421  56.308 -16.092  1.00 72.13           H  
ATOM   2089  HD3 ARG A 132      -8.980  56.387 -16.928  1.00 72.13           H  
ATOM   2090  NE  ARG A 132      -7.388  57.341 -17.929  1.00 72.13           N  
ATOM   2091  HE  ARG A 132      -7.045  57.071 -18.840  1.00 72.13           H  
ATOM   2092  NH1 ARG A 132      -7.693  59.060 -16.437  1.00 72.13           N  
ATOM   2093 HH11 ARG A 132      -7.998  58.390 -15.746  1.00 72.13           H  
ATOM   2094 HH12 ARG A 132      -7.570  60.028 -16.176  1.00 72.13           H  
ATOM   2095  NH2 ARG A 132      -6.831  59.492 -18.445  1.00 72.13           N  
ATOM   2096 HH21 ARG A 132      -6.758  60.462 -18.173  1.00 72.13           H  
ATOM   2097 HH22 ARG A 132      -6.497  59.198 -19.352  1.00 72.13           H  
ATOM   2098  CZ  ARG A 132      -7.307  58.620 -17.602  1.00 72.13           C  
ATOM   2099  N   GLU A 133      -5.734  51.668 -16.285  1.00 70.38           N  
ATOM   2100  H   GLU A 133      -6.172  51.702 -15.375  1.00 70.38           H  
ATOM   2101  CA  GLU A 133      -4.328  51.259 -16.333  1.00 70.38           C  
ATOM   2102  HA  GLU A 133      -3.770  51.973 -16.939  1.00 70.38           H  
ATOM   2103  C   GLU A 133      -4.155  49.891 -16.996  1.00 70.38           C  
ATOM   2104  CB  GLU A 133      -3.733  51.287 -14.922  1.00 70.38           C  
ATOM   2105  HB2 GLU A 133      -2.760  50.796 -14.923  1.00 70.38           H  
ATOM   2106  HB3 GLU A 133      -4.394  50.756 -14.237  1.00 70.38           H  
ATOM   2107  O   GLU A 133      -3.282  49.748 -17.847  1.00 70.38           O  
ATOM   2108  CG  GLU A 133      -3.551  52.743 -14.477  1.00 70.38           C  
ATOM   2109  HG2 GLU A 133      -2.739  53.181 -15.056  1.00 70.38           H  
ATOM   2110  HG3 GLU A 133      -4.449  53.320 -14.698  1.00 70.38           H  
ATOM   2111  CD  GLU A 133      -3.267  52.862 -12.982  1.00 70.38           C  
ATOM   2112  OE1 GLU A 133      -2.250  53.498 -12.643  1.00 70.38           O  
ATOM   2113  OE2 GLU A 133      -4.139  52.457 -12.179  1.00 70.38           O  
ATOM   2114  N   ALA A 134      -5.042  48.925 -16.737  1.00 64.20           N  
ATOM   2115  H   ALA A 134      -5.691  49.060 -15.974  1.00 64.20           H  
ATOM   2116  CA  ALA A 134      -5.092  47.667 -17.483  1.00 64.20           C  
ATOM   2117  HA  ALA A 134      -4.124  47.174 -17.397  1.00 64.20           H  
ATOM   2118  C   ALA A 134      -5.364  47.908 -18.983  1.00 64.20           C  
ATOM   2119  CB  ALA A 134      -6.154  46.763 -16.845  1.00 64.20           C  
ATOM   2120  HB1 ALA A 134      -7.137  47.228 -16.911  1.00 64.20           H  
ATOM   2121  HB2 ALA A 134      -5.910  46.596 -15.796  1.00 64.20           H  
ATOM   2122  HB3 ALA A 134      -6.175  45.802 -17.359  1.00 64.20           H  
ATOM   2123  O   ALA A 134      -4.688  47.342 -19.844  1.00 64.20           O  
ATOM   2124  N   MET A 135      -6.296  48.809 -19.318  1.00 74.62           N  
ATOM   2125  H   MET A 135      -6.854  49.214 -18.580  1.00 74.62           H  
ATOM   2126  CA  MET A 135      -6.532  49.235 -20.705  1.00 74.62           C  
ATOM   2127  HA  MET A 135      -6.677  48.349 -21.323  1.00 74.62           H  
ATOM   2128  C   MET A 135      -5.333  49.987 -21.306  1.00 74.62           C  
ATOM   2129  CB  MET A 135      -7.807  50.086 -20.789  1.00 74.62           C  
ATOM   2130  HB2 MET A 135      -7.770  50.881 -20.045  1.00 74.62           H  
ATOM   2131  HB3 MET A 135      -7.868  50.540 -21.778  1.00 74.62           H  
ATOM   2132  O   MET A 135      -5.023  49.792 -22.479  1.00 74.62           O  
ATOM   2133  CG  MET A 135      -9.068  49.244 -20.575  1.00 74.62           C  
ATOM   2134  HG2 MET A 135      -9.001  48.729 -19.616  1.00 74.62           H  
ATOM   2135  HG3 MET A 135      -9.125  48.489 -21.359  1.00 74.62           H  
ATOM   2136  SD  MET A 135     -10.597  50.216 -20.596  1.00 74.62           S  
ATOM   2137  CE  MET A 135     -11.784  48.899 -20.225  1.00 74.62           C  
ATOM   2138  HE1 MET A 135     -11.530  48.440 -19.270  1.00 74.62           H  
ATOM   2139  HE2 MET A 135     -11.753  48.143 -21.009  1.00 74.62           H  
ATOM   2140  HE3 MET A 135     -12.788  49.319 -20.166  1.00 74.62           H  
ATOM   2141  N   ALA A 136      -4.618  50.802 -20.525  1.00 79.51           N  
ATOM   2142  H   ALA A 136      -4.939  50.973 -19.583  1.00 79.51           H  
ATOM   2143  CA  ALA A 136      -3.403  51.484 -20.968  1.00 79.51           C  
ATOM   2144  HA  ALA A 136      -3.606  51.958 -21.928  1.00 79.51           H  
ATOM   2145  C   ALA A 136      -2.232  50.508 -21.180  1.00 79.51           C  
ATOM   2146  CB  ALA A 136      -3.047  52.587 -19.965  1.00 79.51           C  
ATOM   2147  HB1 ALA A 136      -2.797  52.148 -18.999  1.00 79.51           H  
ATOM   2148  HB2 ALA A 136      -3.890  53.268 -19.845  1.00 79.51           H  
ATOM   2149  HB3 ALA A 136      -2.186  53.147 -20.329  1.00 79.51           H  
ATOM   2150  O   ALA A 136      -1.493  50.661 -22.149  1.00 79.51           O  
ATOM   2151  N   ALA A 137      -2.096  49.479 -20.341  1.00 72.68           N  
ATOM   2152  H   ALA A 137      -2.693  49.446 -19.527  1.00 72.68           H  
ATOM   2153  CA  ALA A 137      -1.117  48.407 -20.495  1.00 72.68           C  
ATOM   2154  HA  ALA A 137      -0.129  48.849 -20.621  1.00 72.68           H  
ATOM   2155  C   ALA A 137      -1.405  47.556 -21.741  1.00 72.68           C  
ATOM   2156  CB  ALA A 137      -1.104  47.566 -19.213  1.00 72.68           C  
ATOM   2157  HB1 ALA A 137      -0.865  48.197 -18.357  1.00 72.68           H  
ATOM   2158  HB2 ALA A 137      -0.350  46.783 -19.296  1.00 72.68           H  
ATOM   2159  HB3 ALA A 137      -2.078  47.104 -19.052  1.00 72.68           H  
ATOM   2160  O   ALA A 137      -0.490  47.290 -22.513  1.00 72.68           O  
ATOM   2161  N   MET A 138      -2.673  47.217 -22.006  1.00 72.22           N  
ATOM   2162  H   MET A 138      -3.376  47.406 -21.305  1.00 72.22           H  
ATOM   2163  CA  MET A 138      -3.079  46.551 -23.253  1.00 72.22           C  
ATOM   2164  HA  MET A 138      -2.422  45.698 -23.422  1.00 72.22           H  
ATOM   2165  C   MET A 138      -2.933  47.456 -24.489  1.00 72.22           C  
ATOM   2166  CB  MET A 138      -4.517  46.026 -23.124  1.00 72.22           C  
ATOM   2167  HB2 MET A 138      -4.866  45.711 -24.108  1.00 72.22           H  
ATOM   2168  HB3 MET A 138      -5.170  46.820 -22.764  1.00 72.22           H  
ATOM   2169  O   MET A 138      -2.648  46.965 -25.581  1.00 72.22           O  
ATOM   2170  CG  MET A 138      -4.592  44.816 -22.185  1.00 72.22           C  
ATOM   2171  HG2 MET A 138      -4.267  45.106 -21.186  1.00 72.22           H  
ATOM   2172  HG3 MET A 138      -3.900  44.059 -22.554  1.00 72.22           H  
ATOM   2173  SD  MET A 138      -6.233  44.049 -22.068  1.00 72.22           S  
ATOM   2174  CE  MET A 138      -7.072  45.224 -20.973  1.00 72.22           C  
ATOM   2175  HE1 MET A 138      -6.520  45.308 -20.037  1.00 72.22           H  
ATOM   2176  HE2 MET A 138      -8.080  44.868 -20.764  1.00 72.22           H  
ATOM   2177  HE3 MET A 138      -7.127  46.201 -21.455  1.00 72.22           H  
ATOM   2178  N   LYS A 139      -3.085  48.781 -24.346  1.00 77.31           N  
ATOM   2179  H   LYS A 139      -3.420  49.126 -23.458  1.00 77.31           H  
ATOM   2180  CA  LYS A 139      -2.822  49.740 -25.432  1.00 77.31           C  
ATOM   2181  HA  LYS A 139      -3.226  49.312 -26.350  1.00 77.31           H  
ATOM   2182  C   LYS A 139      -1.324  49.927 -25.695  1.00 77.31           C  
ATOM   2183  CB  LYS A 139      -3.552  51.066 -25.169  1.00 77.31           C  
ATOM   2184  HB2 LYS A 139      -4.598  50.850 -24.951  1.00 77.31           H  
ATOM   2185  HB3 LYS A 139      -3.111  51.567 -24.308  1.00 77.31           H  
ATOM   2186  O   LYS A 139      -0.961  50.061 -26.861  1.00 77.31           O  
ATOM   2187  CG  LYS A 139      -3.484  51.990 -26.398  1.00 77.31           C  
ATOM   2188  HG2 LYS A 139      -3.828  51.441 -27.275  1.00 77.31           H  
ATOM   2189  HG3 LYS A 139      -2.451  52.298 -26.559  1.00 77.31           H  
ATOM   2190  CD  LYS A 139      -4.358  53.241 -26.227  1.00 77.31           C  
ATOM   2191  HD2 LYS A 139      -3.994  53.830 -25.385  1.00 77.31           H  
ATOM   2192  HD3 LYS A 139      -5.377  52.924 -26.006  1.00 77.31           H  
ATOM   2193  CE  LYS A 139      -4.385  54.099 -27.501  1.00 77.31           C  
ATOM   2194  HE2 LYS A 139      -5.146  54.869 -27.381  1.00 77.31           H  
ATOM   2195  HE3 LYS A 139      -4.682  53.466 -28.338  1.00 77.31           H  
ATOM   2196  NZ  LYS A 139      -3.075  54.733 -27.789  1.00 77.31           N  
ATOM   2197  HZ1 LYS A 139      -2.766  55.325 -27.031  1.00 77.31           H  
ATOM   2198  HZ2 LYS A 139      -3.101  55.275 -28.640  1.00 77.31           H  
ATOM   2199  HZ3 LYS A 139      -2.353  54.040 -27.924  1.00 77.31           H  
ATOM   2200  N   ARG A 140      -0.476  49.886 -24.655  1.00 76.77           N  
ATOM   2201  H   ARG A 140      -0.877  49.829 -23.730  1.00 76.77           H  
ATOM   2202  CA  ARG A 140       0.986  49.759 -24.781  1.00 76.77           C  
ATOM   2203  HA  ARG A 140       1.379  50.548 -25.423  1.00 76.77           H  
ATOM   2204  C   ARG A 140       1.321  48.466 -25.509  1.00 76.77           C  
ATOM   2205  CB  ARG A 140       1.713  49.825 -23.427  1.00 76.77           C  
ATOM   2206  HB2 ARG A 140       2.709  49.403 -23.557  1.00 76.77           H  
ATOM   2207  HB3 ARG A 140       1.186  49.215 -22.693  1.00 76.77           H  
ATOM   2208  O   ARG A 140       1.684  48.547 -26.670  1.00 76.77           O  
ATOM   2209  CG  ARG A 140       1.880  51.249 -22.884  1.00 76.77           C  
ATOM   2210  HG2 ARG A 140       2.442  51.843 -23.604  1.00 76.77           H  
ATOM   2211  HG3 ARG A 140       0.903  51.704 -22.723  1.00 76.77           H  
ATOM   2212  CD  ARG A 140       2.651  51.189 -21.558  1.00 76.77           C  
ATOM   2213  HD2 ARG A 140       3.599  50.679 -21.731  1.00 76.77           H  
ATOM   2214  HD3 ARG A 140       2.067  50.607 -20.845  1.00 76.77           H  
ATOM   2215  NE  ARG A 140       2.921  52.531 -21.002  1.00 76.77           N  
ATOM   2216  HE  ARG A 140       2.746  53.318 -21.611  1.00 76.77           H  
ATOM   2217  NH1 ARG A 140       3.755  51.844 -18.972  1.00 76.77           N  
ATOM   2218 HH11 ARG A 140       3.649  50.882 -19.261  1.00 76.77           H  
ATOM   2219 HH12 ARG A 140       4.159  52.056 -18.071  1.00 76.77           H  
ATOM   2220  NH2 ARG A 140       3.649  54.020 -19.432  1.00 76.77           N  
ATOM   2221 HH21 ARG A 140       3.463  54.790 -20.057  1.00 76.77           H  
ATOM   2222 HH22 ARG A 140       4.057  54.199 -18.525  1.00 76.77           H  
ATOM   2223  CZ  ARG A 140       3.437  52.790 -19.811  1.00 76.77           C  
ATOM   2224  N   SER A 141       1.046  47.296 -24.930  1.00 74.82           N  
ATOM   2225  H   SER A 141       0.651  47.288 -24.000  1.00 74.82           H  
ATOM   2226  CA  SER A 141       1.475  46.018 -25.515  1.00 74.82           C  
ATOM   2227  HA  SER A 141       2.561  46.052 -25.605  1.00 74.82           H  
ATOM   2228  C   SER A 141       0.929  45.772 -26.925  1.00 74.82           C  
ATOM   2229  CB  SER A 141       1.148  44.850 -24.585  1.00 74.82           C  
ATOM   2230  HB2 SER A 141       1.576  43.937 -24.999  1.00 74.82           H  
ATOM   2231  HB3 SER A 141       1.603  45.035 -23.611  1.00 74.82           H  
ATOM   2232  O   SER A 141       1.642  45.208 -27.753  1.00 74.82           O  
ATOM   2233  OG  SER A 141      -0.248  44.683 -24.427  1.00 74.82           O  
ATOM   2234  HG  SER A 141      -0.384  43.992 -23.774  1.00 74.82           H  
ATOM   2235  N   ARG A 142      -0.274  46.266 -27.270  1.00 75.41           N  
ATOM   2236  H   ARG A 142      -0.869  46.638 -26.544  1.00 75.41           H  
ATOM   2237  CA  ARG A 142      -0.716  46.280 -28.674  1.00 75.41           C  
ATOM   2238  HA  ARG A 142      -0.512  45.288 -29.075  1.00 75.41           H  
ATOM   2239  C   ARG A 142       0.111  47.229 -29.548  1.00 75.41           C  
ATOM   2240  CB  ARG A 142      -2.229  46.531 -28.815  1.00 75.41           C  
ATOM   2241  HB2 ARG A 142      -2.490  47.506 -28.403  1.00 75.41           H  
ATOM   2242  HB3 ARG A 142      -2.775  45.753 -28.283  1.00 75.41           H  
ATOM   2243  O   ARG A 142       0.443  46.831 -30.656  1.00 75.41           O  
ATOM   2244  CG  ARG A 142      -2.577  46.484 -30.314  1.00 75.41           C  
ATOM   2245  HG2 ARG A 142      -2.142  45.582 -30.745  1.00 75.41           H  
ATOM   2246  HG3 ARG A 142      -2.123  47.346 -30.802  1.00 75.41           H  
ATOM   2247  CD  ARG A 142      -4.056  46.507 -30.687  1.00 75.41           C  
ATOM   2248  HD2 ARG A 142      -4.532  45.598 -30.320  1.00 75.41           H  
ATOM   2249  HD3 ARG A 142      -4.527  47.380 -30.236  1.00 75.41           H  
ATOM   2250  NE  ARG A 142      -4.142  46.584 -32.159  1.00 75.41           N  
ATOM   2251  HE  ARG A 142      -3.261  46.682 -32.644  1.00 75.41           H  
ATOM   2252  NH1 ARG A 142      -6.409  46.383 -32.439  1.00 75.41           N  
ATOM   2253 HH11 ARG A 142      -7.210  46.334 -33.053  1.00 75.41           H  
ATOM   2254 HH12 ARG A 142      -6.510  46.282 -31.439  1.00 75.41           H  
ATOM   2255  NH2 ARG A 142      -5.067  46.634 -34.219  1.00 75.41           N  
ATOM   2256 HH21 ARG A 142      -5.864  46.596 -34.839  1.00 75.41           H  
ATOM   2257 HH22 ARG A 142      -4.144  46.750 -34.612  1.00 75.41           H  
ATOM   2258  CZ  ARG A 142      -5.209  46.532 -32.928  1.00 75.41           C  
ATOM   2259  N   GLN A 143       0.417  48.454 -29.119  1.00 78.09           N  
ATOM   2260  H   GLN A 143       0.208  48.696 -28.161  1.00 78.09           H  
ATOM   2261  CA  GLN A 143       1.310  49.352 -29.868  1.00 78.09           C  
ATOM   2262  HA  GLN A 143       0.941  49.446 -30.890  1.00 78.09           H  
ATOM   2263  C   GLN A 143       2.741  48.806 -29.971  1.00 78.09           C  
ATOM   2264  CB  GLN A 143       1.341  50.750 -29.234  1.00 78.09           C  
ATOM   2265  HB2 GLN A 143       1.392  50.676 -28.148  1.00 78.09           H  
ATOM   2266  HB3 GLN A 143       2.242  51.258 -29.576  1.00 78.09           H  
ATOM   2267  O   GLN A 143       3.368  48.968 -31.012  1.00 78.09           O  
ATOM   2268  CG  GLN A 143       0.129  51.595 -29.650  1.00 78.09           C  
ATOM   2269  HG2 GLN A 143      -0.787  51.098 -29.331  1.00 78.09           H  
ATOM   2270  HG3 GLN A 143       0.118  51.686 -30.736  1.00 78.09           H  
ATOM   2271  CD  GLN A 143       0.172  52.996 -29.051  1.00 78.09           C  
ATOM   2272  NE2 GLN A 143       1.240  53.739 -29.242  1.00 78.09           N  
ATOM   2273 HE21 GLN A 143       2.041  53.348 -29.718  1.00 78.09           H  
ATOM   2274 HE22 GLN A 143       1.276  54.657 -28.822  1.00 78.09           H  
ATOM   2275  OE1 GLN A 143      -0.780  53.475 -28.443  1.00 78.09           O  
ATOM   2276  N   ASP A 144       3.230  48.125 -28.940  1.00 73.41           N  
ATOM   2277  H   ASP A 144       2.709  48.139 -28.075  1.00 73.41           H  
ATOM   2278  CA  ASP A 144       4.564  47.531 -28.904  1.00 73.41           C  
ATOM   2279  HA  ASP A 144       5.291  48.284 -29.209  1.00 73.41           H  
ATOM   2280  C   ASP A 144       4.643  46.358 -29.900  1.00 73.41           C  
ATOM   2281  CB  ASP A 144       4.903  47.109 -27.459  1.00 73.41           C  
ATOM   2282  HB2 ASP A 144       5.939  46.773 -27.430  1.00 73.41           H  
ATOM   2283  HB3 ASP A 144       4.273  46.261 -27.189  1.00 73.41           H  
ATOM   2284  O   ASP A 144       5.546  46.304 -30.734  1.00 73.41           O  
ATOM   2285  CG  ASP A 144       4.715  48.224 -26.410  1.00 73.41           C  
ATOM   2286  OD1 ASP A 144       4.961  49.407 -26.738  1.00 73.41           O  
ATOM   2287  OD2 ASP A 144       4.280  47.891 -25.282  1.00 73.41           O  
ATOM   2288  N   VAL A 145       3.630  45.480 -29.920  1.00 73.25           N  
ATOM   2289  H   VAL A 145       2.932  45.551 -29.193  1.00 73.25           H  
ATOM   2290  CA  VAL A 145       3.491  44.408 -30.925  1.00 73.25           C  
ATOM   2291  HA  VAL A 145       4.437  43.870 -30.981  1.00 73.25           H  
ATOM   2292  C   VAL A 145       3.231  44.964 -32.331  1.00 73.25           C  
ATOM   2293  CB  VAL A 145       2.406  43.398 -30.499  1.00 73.25           C  
ATOM   2294  HB  VAL A 145       1.498  43.939 -30.232  1.00 73.25           H  
ATOM   2295  O   VAL A 145       3.795  44.450 -33.292  1.00 73.25           O  
ATOM   2296  CG1 VAL A 145       2.048  42.383 -31.595  1.00 73.25           C  
ATOM   2297 HG11 VAL A 145       2.948  41.876 -31.941  1.00 73.25           H  
ATOM   2298 HG12 VAL A 145       1.347  41.645 -31.205  1.00 73.25           H  
ATOM   2299 HG13 VAL A 145       1.577  42.887 -32.439  1.00 73.25           H  
ATOM   2300  CG2 VAL A 145       2.884  42.588 -29.285  1.00 73.25           C  
ATOM   2301 HG21 VAL A 145       3.753  41.987 -29.555  1.00 73.25           H  
ATOM   2302 HG22 VAL A 145       3.164  43.254 -28.469  1.00 73.25           H  
ATOM   2303 HG23 VAL A 145       2.086  41.933 -28.936  1.00 73.25           H  
ATOM   2304  N   GLN A 146       2.437  46.030 -32.478  1.00 68.13           N  
ATOM   2305  H   GLN A 146       1.978  46.398 -31.657  1.00 68.13           H  
ATOM   2306  CA  GLN A 146       2.227  46.728 -33.756  1.00 68.13           C  
ATOM   2307  HA  GLN A 146       1.838  46.020 -34.488  1.00 68.13           H  
ATOM   2308  C   GLN A 146       3.559  47.279 -34.297  1.00 68.13           C  
ATOM   2309  CB  GLN A 146       1.185  47.844 -33.541  1.00 68.13           C  
ATOM   2310  HB2 GLN A 146       1.599  48.562 -32.832  1.00 68.13           H  
ATOM   2311  HB3 GLN A 146       0.285  47.418 -33.097  1.00 68.13           H  
ATOM   2312  O   GLN A 146       3.869  47.083 -35.468  1.00 68.13           O  
ATOM   2313  CG  GLN A 146       0.777  48.630 -34.795  1.00 68.13           C  
ATOM   2314  HG2 GLN A 146       1.668  48.877 -35.372  1.00 68.13           H  
ATOM   2315  HG3 GLN A 146       0.328  49.573 -34.483  1.00 68.13           H  
ATOM   2316  CD  GLN A 146      -0.241  47.920 -35.685  1.00 68.13           C  
ATOM   2317  NE2 GLN A 146      -0.099  48.052 -36.981  1.00 68.13           N  
ATOM   2318 HE21 GLN A 146       0.651  48.633 -37.327  1.00 68.13           H  
ATOM   2319 HE22 GLN A 146      -0.740  47.587 -37.609  1.00 68.13           H  
ATOM   2320  OE1 GLN A 146      -1.202  47.298 -35.233  1.00 68.13           O  
ATOM   2321  N   SER A 147       4.377  47.886 -33.432  1.00 74.12           N  
ATOM   2322  H   SER A 147       4.048  48.023 -32.487  1.00 74.12           H  
ATOM   2323  CA  SER A 147       5.721  48.378 -33.754  1.00 74.12           C  
ATOM   2324  HA  SER A 147       5.652  49.070 -34.593  1.00 74.12           H  
ATOM   2325  C   SER A 147       6.665  47.240 -34.161  1.00 74.12           C  
ATOM   2326  CB  SER A 147       6.275  49.139 -32.545  1.00 74.12           C  
ATOM   2327  HB2 SER A 147       5.558  49.904 -32.245  1.00 74.12           H  
ATOM   2328  HB3 SER A 147       6.421  48.451 -31.712  1.00 74.12           H  
ATOM   2329  O   SER A 147       7.365  47.357 -35.162  1.00 74.12           O  
ATOM   2330  OG  SER A 147       7.503  49.764 -32.854  1.00 74.12           O  
ATOM   2331  HG  SER A 147       7.872  50.121 -32.042  1.00 74.12           H  
ATOM   2332  N   ILE A 148       6.634  46.099 -33.459  1.00 67.93           N  
ATOM   2333  H   ILE A 148       6.074  46.074 -32.619  1.00 67.93           H  
ATOM   2334  CA  ILE A 148       7.403  44.897 -33.828  1.00 67.93           C  
ATOM   2335  HA  ILE A 148       8.452  45.177 -33.927  1.00 67.93           H  
ATOM   2336  C   ILE A 148       6.968  44.358 -35.200  1.00 67.93           C  
ATOM   2337  CB  ILE A 148       7.298  43.830 -32.710  1.00 67.93           C  
ATOM   2338  HB  ILE A 148       6.247  43.716 -32.444  1.00 67.93           H  
ATOM   2339  O   ILE A 148       7.823  44.063 -36.034  1.00 67.93           O  
ATOM   2340  CG1 ILE A 148       8.084  44.297 -31.462  1.00 67.93           C  
ATOM   2341 HG12 ILE A 148       7.887  45.353 -31.274  1.00 67.93           H  
ATOM   2342 HG13 ILE A 148       9.153  44.198 -31.647  1.00 67.93           H  
ATOM   2343  CG2 ILE A 148       7.823  42.455 -33.170  1.00 67.93           C  
ATOM   2344 HG21 ILE A 148       8.852  42.544 -33.518  1.00 67.93           H  
ATOM   2345 HG22 ILE A 148       7.206  42.060 -33.977  1.00 67.93           H  
ATOM   2346 HG23 ILE A 148       7.783  41.736 -32.351  1.00 67.93           H  
ATOM   2347  CD1 ILE A 148       7.723  43.533 -30.181  1.00 67.93           C  
ATOM   2348 HD11 ILE A 148       8.019  42.487 -30.257  1.00 67.93           H  
ATOM   2349 HD12 ILE A 148       6.651  43.598 -29.998  1.00 67.93           H  
ATOM   2350 HD13 ILE A 148       8.250  43.981 -29.337  1.00 67.93           H  
ATOM   2351  N   VAL A 149       5.660  44.268 -35.468  1.00 68.67           N  
ATOM   2352  H   VAL A 149       5.007  44.524 -34.741  1.00 68.67           H  
ATOM   2353  CA  VAL A 149       5.125  43.835 -36.771  1.00 68.67           C  
ATOM   2354  HA  VAL A 149       5.561  42.868 -37.021  1.00 68.67           H  
ATOM   2355  C   VAL A 149       5.553  44.796 -37.880  1.00 68.67           C  
ATOM   2356  CB  VAL A 149       3.592  43.665 -36.710  1.00 68.67           C  
ATOM   2357  HB  VAL A 149       3.150  44.539 -36.232  1.00 68.67           H  
ATOM   2358  O   VAL A 149       6.066  44.350 -38.901  1.00 68.67           O  
ATOM   2359  CG1 VAL A 149       2.943  43.496 -38.092  1.00 68.67           C  
ATOM   2360 HG11 VAL A 149       3.044  44.415 -38.669  1.00 68.67           H  
ATOM   2361 HG12 VAL A 149       1.880  43.283 -37.981  1.00 68.67           H  
ATOM   2362 HG13 VAL A 149       3.421  42.680 -38.635  1.00 68.67           H  
ATOM   2363  CG2 VAL A 149       3.231  42.418 -35.890  1.00 68.67           C  
ATOM   2364 HG21 VAL A 149       3.597  41.522 -36.392  1.00 68.67           H  
ATOM   2365 HG22 VAL A 149       3.682  42.472 -34.899  1.00 68.67           H  
ATOM   2366 HG23 VAL A 149       2.149  42.353 -35.775  1.00 68.67           H  
ATOM   2367  N   GLU A 150       5.436  46.109 -37.685  1.00 62.11           N  
ATOM   2368  H   GLU A 150       5.002  46.443 -36.836  1.00 62.11           H  
ATOM   2369  CA  GLU A 150       5.868  47.094 -38.682  1.00 62.11           C  
ATOM   2370  HA  GLU A 150       5.460  46.803 -39.650  1.00 62.11           H  
ATOM   2371  C   GLU A 150       7.397  47.113 -38.866  1.00 62.11           C  
ATOM   2372  CB  GLU A 150       5.289  48.477 -38.338  1.00 62.11           C  
ATOM   2373  HB2 GLU A 150       5.786  49.228 -38.953  1.00 62.11           H  
ATOM   2374  HB3 GLU A 150       5.472  48.705 -37.288  1.00 62.11           H  
ATOM   2375  O   GLU A 150       7.868  47.255 -39.993  1.00 62.11           O  
ATOM   2376  CG  GLU A 150       3.778  48.511 -38.638  1.00 62.11           C  
ATOM   2377  HG2 GLU A 150       3.633  48.345 -39.705  1.00 62.11           H  
ATOM   2378  HG3 GLU A 150       3.290  47.690 -38.113  1.00 62.11           H  
ATOM   2379  CD  GLU A 150       3.100  49.830 -38.244  1.00 62.11           C  
ATOM   2380  OE1 GLU A 150       1.935  49.755 -37.780  1.00 62.11           O  
ATOM   2381  OE2 GLU A 150       3.717  50.901 -38.446  1.00 62.11           O  
ATOM   2382  N   ALA A 151       8.188  46.860 -37.818  1.00 54.15           N  
ATOM   2383  H   ALA A 151       7.758  46.791 -36.907  1.00 54.15           H  
ATOM   2384  CA  ALA A 151       9.646  46.708 -37.892  1.00 54.15           C  
ATOM   2385  HA  ALA A 151      10.038  47.516 -38.510  1.00 54.15           H  
ATOM   2386  C   ALA A 151      10.116  45.385 -38.539  1.00 54.15           C  
ATOM   2387  CB  ALA A 151      10.220  46.871 -36.479  1.00 54.15           C  
ATOM   2388  HB1 ALA A 151       9.918  47.833 -36.066  1.00 54.15           H  
ATOM   2389  HB2 ALA A 151       9.849  46.074 -35.835  1.00 54.15           H  
ATOM   2390  HB3 ALA A 151      11.309  46.827 -36.514  1.00 54.15           H  
ATOM   2391  O   ALA A 151      11.296  45.256 -38.889  1.00 54.15           O  
ATOM   2392  N   ILE A 152       9.212  44.414 -38.711  1.00 48.98           N  
ATOM   2393  H   ILE A 152       8.304  44.550 -38.290  1.00 48.98           H  
ATOM   2394  CA  ILE A 152       9.399  43.223 -39.552  1.00 48.98           C  
ATOM   2395  HA  ILE A 152      10.458  42.968 -39.592  1.00 48.98           H  
ATOM   2396  C   ILE A 152       8.967  43.535 -40.992  1.00 48.98           C  
ATOM   2397  CB  ILE A 152       8.644  42.015 -38.941  1.00 48.98           C  
ATOM   2398  HB  ILE A 152       7.623  42.322 -38.714  1.00 48.98           H  
ATOM   2399  O   ILE A 152       9.726  43.285 -41.925  1.00 48.98           O  
ATOM   2400  CG1 ILE A 152       9.326  41.567 -37.626  1.00 48.98           C  
ATOM   2401 HG12 ILE A 152      10.251  41.039 -37.857  1.00 48.98           H  
ATOM   2402 HG13 ILE A 152       9.591  42.441 -37.031  1.00 48.98           H  
ATOM   2403  CG2 ILE A 152       8.572  40.830 -39.924  1.00 48.98           C  
ATOM   2404 HG21 ILE A 152       9.574  40.534 -40.233  1.00 48.98           H  
ATOM   2405 HG22 ILE A 152       8.072  39.979 -39.462  1.00 48.98           H  
ATOM   2406 HG23 ILE A 152       7.991  41.102 -40.805  1.00 48.98           H  
ATOM   2407  CD1 ILE A 152       8.441  40.673 -36.746  1.00 48.98           C  
ATOM   2408 HD11 ILE A 152       7.495  41.175 -36.542  1.00 48.98           H  
ATOM   2409 HD12 ILE A 152       8.249  39.718 -37.236  1.00 48.98           H  
ATOM   2410 HD13 ILE A 152       8.950  40.484 -35.801  1.00 48.98           H  
ATOM   2411  N   GLN A 153       7.783  44.127 -41.178  1.00 43.08           N  
ATOM   2412  H   GLN A 153       7.201  44.279 -40.367  1.00 43.08           H  
ATOM   2413  CA  GLN A 153       7.197  44.395 -42.495  1.00 43.08           C  
ATOM   2414  HA  GLN A 153       7.185  43.455 -43.046  1.00 43.08           H  
ATOM   2415  C   GLN A 153       8.013  45.409 -43.316  1.00 43.08           C  
ATOM   2416  CB  GLN A 153       5.748  44.894 -42.303  1.00 43.08           C  
ATOM   2417  HB2 GLN A 153       5.355  44.572 -41.339  1.00 43.08           H  
ATOM   2418  HB3 GLN A 153       5.736  45.984 -42.306  1.00 43.08           H  
ATOM   2419  O   GLN A 153       8.180  45.255 -44.526  1.00 43.08           O  
ATOM   2420  CG  GLN A 153       4.804  44.375 -43.397  1.00 43.08           C  
ATOM   2421  HG2 GLN A 153       3.868  44.932 -43.346  1.00 43.08           H  
ATOM   2422  HG3 GLN A 153       5.251  44.557 -44.375  1.00 43.08           H  
ATOM   2423  CD  GLN A 153       4.472  42.889 -43.251  1.00 43.08           C  
ATOM   2424  NE2 GLN A 153       4.112  42.218 -44.322  1.00 43.08           N  
ATOM   2425 HE21 GLN A 153       4.096  42.660 -45.230  1.00 43.08           H  
ATOM   2426 HE22 GLN A 153       3.928  41.235 -44.179  1.00 43.08           H  
ATOM   2427  OE1 GLN A 153       4.512  42.296 -42.187  1.00 43.08           O  
ATOM   2428  N   LYS A 154       8.553  46.444 -42.661  1.00 36.30           N  
ATOM   2429  H   LYS A 154       8.368  46.499 -41.669  1.00 36.30           H  
ATOM   2430  CA  LYS A 154       9.272  47.578 -43.268  1.00 36.30           C  
ATOM   2431  HA  LYS A 154       8.815  47.780 -44.236  1.00 36.30           H  
ATOM   2432  C   LYS A 154      10.749  47.258 -43.556  1.00 36.30           C  
ATOM   2433  CB  LYS A 154       9.039  48.805 -42.368  1.00 36.30           C  
ATOM   2434  HB2 LYS A 154       7.990  48.804 -42.071  1.00 36.30           H  
ATOM   2435  HB3 LYS A 154       9.646  48.710 -41.468  1.00 36.30           H  
ATOM   2436  O   LYS A 154      11.638  48.045 -43.236  1.00 36.30           O  
ATOM   2437  CG  LYS A 154       9.315  50.159 -43.033  1.00 36.30           C  
ATOM   2438  HG2 LYS A 154       8.736  50.235 -43.954  1.00 36.30           H  
ATOM   2439  HG3 LYS A 154      10.374  50.264 -43.264  1.00 36.30           H  
ATOM   2440  CD  LYS A 154       8.888  51.273 -42.069  1.00 36.30           C  
ATOM   2441  HD2 LYS A 154       9.476  51.199 -41.154  1.00 36.30           H  
ATOM   2442  HD3 LYS A 154       7.834  51.143 -41.823  1.00 36.30           H  
ATOM   2443  CE  LYS A 154       9.094  52.648 -42.707  1.00 36.30           C  
ATOM   2444  HE2 LYS A 154       8.577  52.666 -43.666  1.00 36.30           H  
ATOM   2445  HE3 LYS A 154      10.158  52.788 -42.899  1.00 36.30           H  
ATOM   2446  NZ  LYS A 154       8.574  53.721 -41.824  1.00 36.30           N  
ATOM   2447  HZ1 LYS A 154       9.054  53.708 -40.935  1.00 36.30           H  
ATOM   2448  HZ2 LYS A 154       8.702  54.627 -42.252  1.00 36.30           H  
ATOM   2449  HZ3 LYS A 154       7.589  53.581 -41.650  1.00 36.30           H  
ATOM   2450  N   LYS A 155      11.006  46.070 -44.116  1.00 33.78           N  
ATOM   2451  H   LYS A 155      10.204  45.479 -44.284  1.00 33.78           H  
ATOM   2452  CA  LYS A 155      12.344  45.548 -44.472  1.00 33.78           C  
ATOM   2453  HA  LYS A 155      13.026  46.394 -44.556  1.00 33.78           H  
ATOM   2454  C   LYS A 155      12.408  44.894 -45.861  1.00 33.78           C  
ATOM   2455  CB  LYS A 155      12.874  44.629 -43.356  1.00 33.78           C  
ATOM   2456  HB2 LYS A 155      13.798  44.154 -43.686  1.00 33.78           H  
ATOM   2457  HB3 LYS A 155      12.143  43.851 -43.136  1.00 33.78           H  
ATOM   2458  O   LYS A 155      13.323  44.125 -46.141  1.00 33.78           O  
ATOM   2459  CG  LYS A 155      13.187  45.439 -42.093  1.00 33.78           C  
ATOM   2460  HG2 LYS A 155      13.856  46.258 -42.354  1.00 33.78           H  
ATOM   2461  HG3 LYS A 155      12.264  45.851 -41.683  1.00 33.78           H  
ATOM   2462  CD  LYS A 155      13.848  44.580 -41.018  1.00 33.78           C  
ATOM   2463  HD2 LYS A 155      13.136  43.824 -40.689  1.00 33.78           H  
ATOM   2464  HD3 LYS A 155      14.740  44.098 -41.420  1.00 33.78           H  
ATOM   2465  CE  LYS A 155      14.225  45.503 -39.858  1.00 33.78           C  
ATOM   2466  HE2 LYS A 155      15.040  46.153 -40.174  1.00 33.78           H  
ATOM   2467  HE3 LYS A 155      13.361  46.128 -39.633  1.00 33.78           H  
ATOM   2468  NZ  LYS A 155      14.595  44.726 -38.657  1.00 33.78           N  
ATOM   2469  HZ1 LYS A 155      13.784  44.202 -38.359  1.00 33.78           H  
ATOM   2470  HZ2 LYS A 155      14.860  45.346 -37.905  1.00 33.78           H  
ATOM   2471  HZ3 LYS A 155      15.351  44.088 -38.860  1.00 33.78           H  
ATOM   2472  N   SER A 156      11.458  45.221 -46.734  1.00 31.53           N  
ATOM   2473  H   SER A 156      10.794  45.927 -46.450  1.00 31.53           H  
ATOM   2474  CA  SER A 156      11.645  45.052 -48.181  1.00 31.53           C  
ATOM   2475  HA  SER A 156      12.184  44.127 -48.386  1.00 31.53           H  
ATOM   2476  C   SER A 156      12.451  46.236 -48.720  1.00 31.53           C  
ATOM   2477  CB  SER A 156      10.296  44.993 -48.907  1.00 31.53           C  
ATOM   2478  HB2 SER A 156       9.765  45.936 -48.777  1.00 31.53           H  
ATOM   2479  HB3 SER A 156      10.465  44.835 -49.972  1.00 31.53           H  
ATOM   2480  O   SER A 156      12.126  47.366 -48.368  1.00 31.53           O  
ATOM   2481  OG  SER A 156       9.513  43.930 -48.388  1.00 31.53           O  
ATOM   2482  HG  SER A 156       9.349  44.110 -47.459  1.00 31.53           H  
ATOM   2483  N   ASP A 157      13.507  45.969 -49.498  1.00 27.80           N  
ATOM   2484  H   ASP A 157      13.898  45.044 -49.390  1.00 27.80           H  
ATOM   2485  CA  ASP A 157      13.740  46.549 -50.839  1.00 27.80           C  
ATOM   2486  HA  ASP A 157      13.083  46.028 -51.536  1.00 27.80           H  
ATOM   2487  C   ASP A 157      15.174  46.263 -51.336  1.00 27.80           C  
ATOM   2488  CB  ASP A 157      13.410  48.056 -50.949  1.00 27.80           C  
ATOM   2489  HB2 ASP A 157      13.741  48.582 -50.054  1.00 27.80           H  
ATOM   2490  HB3 ASP A 157      13.964  48.468 -51.793  1.00 27.80           H  
ATOM   2491  O   ASP A 157      16.135  46.958 -51.008  1.00 27.80           O  
ATOM   2492  CG  ASP A 157      11.918  48.332 -51.223  1.00 27.80           C  
ATOM   2493  OD1 ASP A 157      11.161  47.352 -51.439  1.00 27.80           O  
ATOM   2494  OD2 ASP A 157      11.557  49.528 -51.286  1.00 27.80           O  
ATOM   2495  N   GLY A 158      15.314  45.232 -52.181  1.00 27.41           N  
ATOM   2496  H   GLY A 158      14.495  44.679 -52.387  1.00 27.41           H  
ATOM   2497  CA  GLY A 158      16.576  44.876 -52.846  1.00 27.41           C  
ATOM   2498  HA2 GLY A 158      16.371  44.139 -53.623  1.00 27.41           H  
ATOM   2499  HA3 GLY A 158      16.966  45.775 -53.322  1.00 27.41           H  
ATOM   2500  C   GLY A 158      17.670  44.307 -51.919  1.00 27.41           C  
ATOM   2501  O   GLY A 158      17.371  43.879 -50.803  1.00 27.41           O  
ATOM   2502  N   PRO A 159      18.947  44.271 -52.365  1.00 35.43           N  
ATOM   2503  CA  PRO A 159      19.450  44.557 -53.719  1.00 35.43           C  
ATOM   2504  HA  PRO A 159      18.971  45.443 -54.136  1.00 35.43           H  
ATOM   2505  C   PRO A 159      19.200  43.367 -54.683  1.00 35.43           C  
ATOM   2506  CB  PRO A 159      20.935  44.879 -53.480  1.00 35.43           C  
ATOM   2507  HB2 PRO A 159      21.025  45.905 -53.123  1.00 35.43           H  
ATOM   2508  HB3 PRO A 159      21.565  44.744 -54.359  1.00 35.43           H  
ATOM   2509  O   PRO A 159      18.216  42.649 -54.531  1.00 35.43           O  
ATOM   2510  CG  PRO A 159      21.314  43.922 -52.352  1.00 35.43           C  
ATOM   2511  HG2 PRO A 159      21.486  42.923 -52.755  1.00 35.43           H  
ATOM   2512  HG3 PRO A 159      22.186  44.271 -51.799  1.00 35.43           H  
ATOM   2513  CD  PRO A 159      20.056  43.920 -51.485  1.00 35.43           C  
ATOM   2514  HD2 PRO A 159      20.145  44.674 -50.703  1.00 35.43           H  
ATOM   2515  HD3 PRO A 159      19.904  42.938 -51.037  1.00 35.43           H  
ATOM   2516  N   GLN A 160      20.046  43.153 -55.703  1.00 23.67           N  
ATOM   2517  H   GLN A 160      20.856  43.749 -55.795  1.00 23.67           H  
ATOM   2518  CA  GLN A 160      19.972  41.992 -56.610  1.00 23.67           C  
ATOM   2519  HA  GLN A 160      19.312  41.240 -56.177  1.00 23.67           H  
ATOM   2520  C   GLN A 160      21.340  41.326 -56.829  1.00 23.67           C  
ATOM   2521  CB  GLN A 160      19.409  42.389 -57.987  1.00 23.67           C  
ATOM   2522  HB2 GLN A 160      20.032  43.173 -58.418  1.00 23.67           H  
ATOM   2523  HB3 GLN A 160      19.473  41.514 -58.635  1.00 23.67           H  
ATOM   2524  O   GLN A 160      22.354  42.007 -56.957  1.00 23.67           O  
ATOM   2525  CG  GLN A 160      17.948  42.861 -57.971  1.00 23.67           C  
ATOM   2526  HG2 GLN A 160      17.880  43.801 -57.424  1.00 23.67           H  
ATOM   2527  HG3 GLN A 160      17.337  42.122 -57.453  1.00 23.67           H  
ATOM   2528  CD  GLN A 160      17.372  43.063 -59.374  1.00 23.67           C  
ATOM   2529  NE2 GLN A 160      16.211  43.669 -59.482  1.00 23.67           N  
ATOM   2530 HE21 GLN A 160      15.819  43.784 -60.405  1.00 23.67           H  
ATOM   2531 HE22 GLN A 160      15.725  43.984 -58.654  1.00 23.67           H  
ATOM   2532  OE1 GLN A 160      17.932  42.677 -60.397  1.00 23.67           O  
ATOM   2533  N   THR A 161      21.336  40.000 -56.983  1.00 29.65           N  
ATOM   2534  H   THR A 161      20.468  39.506 -56.828  1.00 29.65           H  
ATOM   2535  CA  THR A 161      22.428  39.162 -57.519  1.00 29.65           C  
ATOM   2536  HA  THR A 161      23.097  39.783 -58.115  1.00 29.65           H  
ATOM   2537  C   THR A 161      21.824  38.089 -58.444  1.00 29.65           C  
ATOM   2538  CB  THR A 161      23.257  38.507 -56.399  1.00 29.65           C  
ATOM   2539  HB  THR A 161      24.005  37.855 -56.852  1.00 29.65           H  
ATOM   2540  O   THR A 161      20.612  37.869 -58.403  1.00 29.65           O  
ATOM   2541  CG2 THR A 161      23.979  39.521 -55.513  1.00 29.65           C  
ATOM   2542 HG21 THR A 161      24.576  40.190 -56.132  1.00 29.65           H  
ATOM   2543 HG22 THR A 161      23.258  40.111 -54.947  1.00 29.65           H  
ATOM   2544 HG23 THR A 161      24.639  39.001 -54.819  1.00 29.65           H  
ATOM   2545  OG1 THR A 161      22.429  37.737 -55.565  1.00 29.65           O  
ATOM   2546  HG1 THR A 161      22.946  37.448 -54.810  1.00 29.65           H  
ATOM   2547  N   ARG A 162      22.604  37.480 -59.358  1.00 21.38           N  
ATOM   2548  H   ARG A 162      23.594  37.680 -59.370  1.00 21.38           H  
ATOM   2549  CA  ARG A 162      22.063  36.608 -60.432  1.00 21.38           C  
ATOM   2550  HA  ARG A 162      21.145  36.135 -60.082  1.00 21.38           H  
ATOM   2551  C   ARG A 162      23.023  35.476 -60.852  1.00 21.38           C  
ATOM   2552  CB  ARG A 162      21.716  37.467 -61.673  1.00 21.38           C  
ATOM   2553  HB2 ARG A 162      21.324  36.804 -62.444  1.00 21.38           H  
ATOM   2554  HB3 ARG A 162      22.633  37.916 -62.056  1.00 21.38           H  
ATOM   2555  O   ARG A 162      23.917  35.718 -61.651  1.00 21.38           O  
ATOM   2556  CG  ARG A 162      20.696  38.596 -61.441  1.00 21.38           C  
ATOM   2557  HG2 ARG A 162      19.773  38.181 -61.035  1.00 21.38           H  
ATOM   2558  HG3 ARG A 162      21.107  39.318 -60.737  1.00 21.38           H  
ATOM   2559  CD  ARG A 162      20.395  39.328 -62.753  1.00 21.38           C  
ATOM   2560  HD2 ARG A 162      21.342  39.596 -63.221  1.00 21.38           H  
ATOM   2561  HD3 ARG A 162      19.853  38.655 -63.417  1.00 21.38           H  
ATOM   2562  NE  ARG A 162      19.603  40.554 -62.528  1.00 21.38           N  
ATOM   2563  HE  ARG A 162      19.228  40.707 -61.603  1.00 21.38           H  
ATOM   2564  NH1 ARG A 162      19.774  41.422 -64.650  1.00 21.38           N  
ATOM   2565 HH11 ARG A 162      20.285  40.600 -64.937  1.00 21.38           H  
ATOM   2566 HH12 ARG A 162      19.579  42.163 -65.308  1.00 21.38           H  
ATOM   2567  NH2 ARG A 162      18.701  42.566 -63.067  1.00 21.38           N  
ATOM   2568 HH21 ARG A 162      18.391  42.656 -62.110  1.00 21.38           H  
ATOM   2569 HH22 ARG A 162      18.527  43.315 -63.723  1.00 21.38           H  
ATOM   2570  CZ  ARG A 162      19.363  41.503 -63.414  1.00 21.38           C  
ATOM   2571  N   PHE A 163      22.798  34.252 -60.363  1.00 28.40           N  
ATOM   2572  H   PHE A 163      22.054  34.142 -59.689  1.00 28.40           H  
ATOM   2573  CA  PHE A 163      23.487  32.999 -60.745  1.00 28.40           C  
ATOM   2574  HA  PHE A 163      23.688  32.991 -61.817  1.00 28.40           H  
ATOM   2575  C   PHE A 163      22.586  31.791 -60.384  1.00 28.40           C  
ATOM   2576  CB  PHE A 163      24.813  32.891 -59.959  1.00 28.40           C  
ATOM   2577  HB2 PHE A 163      25.186  31.868 -60.013  1.00 28.40           H  
ATOM   2578  HB3 PHE A 163      24.601  33.075 -58.906  1.00 28.40           H  
ATOM   2579  O   PHE A 163      21.885  31.876 -59.380  1.00 28.40           O  
ATOM   2580  CG  PHE A 163      25.941  33.808 -60.408  1.00 28.40           C  
ATOM   2581  CD1 PHE A 163      26.448  33.728 -61.721  1.00 28.40           C  
ATOM   2582  HD1 PHE A 163      26.028  33.024 -62.425  1.00 28.40           H  
ATOM   2583  CD2 PHE A 163      26.506  34.730 -59.504  1.00 28.40           C  
ATOM   2584  HD2 PHE A 163      26.137  34.789 -58.491  1.00 28.40           H  
ATOM   2585  CE1 PHE A 163      27.497  34.572 -62.129  1.00 28.40           C  
ATOM   2586  HE1 PHE A 163      27.877  34.511 -63.138  1.00 28.40           H  
ATOM   2587  CE2 PHE A 163      27.558  35.571 -59.911  1.00 28.40           C  
ATOM   2588  HE2 PHE A 163      27.992  36.272 -59.213  1.00 28.40           H  
ATOM   2589  CZ  PHE A 163      28.052  35.494 -61.224  1.00 28.40           C  
ATOM   2590  HZ  PHE A 163      28.861  36.137 -61.538  1.00 28.40           H  
ATOM   2591  N   SER A 164      22.554  30.650 -61.091  1.00 25.68           N  
ATOM   2592  H   SER A 164      21.942  29.948 -60.702  1.00 25.68           H  
ATOM   2593  CA  SER A 164      23.038  30.334 -62.451  1.00 25.68           C  
ATOM   2594  HA  SER A 164      22.831  31.180 -63.106  1.00 25.68           H  
ATOM   2595  C   SER A 164      22.303  29.095 -63.034  1.00 25.68           C  
ATOM   2596  CB  SER A 164      24.552  30.070 -62.460  1.00 25.68           C  
ATOM   2597  HB2 SER A 164      24.754  29.041 -62.163  1.00 25.68           H  
ATOM   2598  HB3 SER A 164      25.062  30.743 -61.772  1.00 25.68           H  
ATOM   2599  O   SER A 164      21.350  28.594 -62.443  1.00 25.68           O  
ATOM   2600  OG  SER A 164      25.048  30.319 -63.763  1.00 25.68           O  
ATOM   2601  HG  SER A 164      25.915  29.917 -63.853  1.00 25.68           H  
ATOM   2602  N   SER A 165      22.755  28.623 -64.198  1.00 24.03           N  
ATOM   2603  H   SER A 165      23.595  29.065 -64.544  1.00 24.03           H  
ATOM   2604  CA  SER A 165      22.274  27.501 -65.028  1.00 24.03           C  
ATOM   2605  HA  SER A 165      21.270  27.735 -65.383  1.00 24.03           H  
ATOM   2606  C   SER A 165      22.245  26.092 -64.396  1.00 24.03           C  
ATOM   2607  CB  SER A 165      23.221  27.423 -66.235  1.00 24.03           C  
ATOM   2608  HB2 SER A 165      22.992  26.547 -66.843  1.00 24.03           H  
ATOM   2609  HB3 SER A 165      23.093  28.314 -66.849  1.00 24.03           H  
ATOM   2610  O   SER A 165      23.091  25.754 -63.571  1.00 24.03           O  
ATOM   2611  OG  SER A 165      24.567  27.365 -65.787  1.00 24.03           O  
ATOM   2612  HG  SER A 165      24.680  26.541 -65.307  1.00 24.03           H  
ATOM   2613  N   HIS A 166      21.357  25.229 -64.915  1.00 23.09           N  
ATOM   2614  H   HIS A 166      20.689  25.596 -65.577  1.00 23.09           H  
ATOM   2615  CA  HIS A 166      21.392  23.753 -64.789  1.00 23.09           C  
ATOM   2616  HA  HIS A 166      21.540  23.490 -63.742  1.00 23.09           H  
ATOM   2617  C   HIS A 166      22.559  23.131 -65.601  1.00 23.09           C  
ATOM   2618  CB  HIS A 166      20.037  23.191 -65.256  1.00 23.09           C  
ATOM   2619  HB2 HIS A 166      19.990  22.128 -65.020  1.00 23.09           H  
ATOM   2620  HB3 HIS A 166      19.970  23.293 -66.339  1.00 23.09           H  
ATOM   2621  O   HIS A 166      23.065  23.797 -66.509  1.00 23.09           O  
ATOM   2622  CG  HIS A 166      18.836  23.862 -64.633  1.00 23.09           C  
ATOM   2623  CD2 HIS A 166      17.833  24.519 -65.296  1.00 23.09           C  
ATOM   2624  HD2 HIS A 166      17.751  24.638 -66.366  1.00 23.09           H  
ATOM   2625  ND1 HIS A 166      18.554  23.948 -63.289  1.00 23.09           N  
ATOM   2626  HD1 HIS A 166      19.113  23.566 -62.539  1.00 23.09           H  
ATOM   2627  CE1 HIS A 166      17.414  24.645 -63.147  1.00 23.09           C  
ATOM   2628  HE1 HIS A 166      16.944  24.882 -62.203  1.00 23.09           H  
ATOM   2629  NE2 HIS A 166      16.939  25.017 -64.345  1.00 23.09           N  
ATOM   2630  N   PRO A 167      23.035  21.908 -65.270  1.00 31.60           N  
ATOM   2631  CA  PRO A 167      22.452  20.635 -65.782  1.00 31.60           C  
ATOM   2632  HA  PRO A 167      21.817  20.874 -66.636  1.00 31.60           H  
ATOM   2633  C   PRO A 167      21.612  19.867 -64.734  1.00 31.60           C  
ATOM   2634  CB  PRO A 167      23.645  19.789 -66.267  1.00 31.60           C  
ATOM   2635  HB2 PRO A 167      23.453  19.313 -67.228  1.00 31.60           H  
ATOM   2636  HB3 PRO A 167      23.898  19.035 -65.522  1.00 31.60           H  
ATOM   2637  O   PRO A 167      21.552  20.308 -63.591  1.00 31.60           O  
ATOM   2638  CG  PRO A 167      24.797  20.777 -66.386  1.00 31.60           C  
ATOM   2639  HG2 PRO A 167      25.766  20.293 -66.260  1.00 31.60           H  
ATOM   2640  HG3 PRO A 167      24.742  21.308 -67.337  1.00 31.60           H  
ATOM   2641  CD  PRO A 167      24.480  21.725 -65.241  1.00 31.60           C  
ATOM   2642  HD2 PRO A 167      24.763  21.266 -64.294  1.00 31.60           H  
ATOM   2643  HD3 PRO A 167      25.020  22.664 -65.365  1.00 31.60           H  
ATOM   2644  N   SER A 168      20.880  18.760 -64.968  1.00 23.03           N  
ATOM   2645  H   SER A 168      20.417  18.485 -64.114  1.00 23.03           H  
ATOM   2646  CA  SER A 168      20.602  17.847 -66.114  1.00 23.03           C  
ATOM   2647  HA  SER A 168      19.713  17.319 -65.770  1.00 23.03           H  
ATOM   2648  C   SER A 168      21.569  16.678 -66.453  1.00 23.03           C  
ATOM   2649  CB  SER A 168      20.056  18.563 -67.361  1.00 23.03           C  
ATOM   2650  HB2 SER A 168      19.375  19.359 -67.060  1.00 23.03           H  
ATOM   2651  HB3 SER A 168      19.496  17.841 -67.957  1.00 23.03           H  
ATOM   2652  O   SER A 168      22.424  16.819 -67.319  1.00 23.03           O  
ATOM   2653  OG  SER A 168      21.079  19.098 -68.167  1.00 23.03           O  
ATOM   2654  HG  SER A 168      21.720  18.400 -68.314  1.00 23.03           H  
ATOM   2655  N   SER A 169      21.324  15.509 -65.825  1.00 24.34           N  
ATOM   2656  H   SER A 169      20.735  15.602 -65.010  1.00 24.34           H  
ATOM   2657  CA  SER A 169      21.348  14.106 -66.351  1.00 24.34           C  
ATOM   2658  HA  SER A 169      21.509  13.454 -65.493  1.00 24.34           H  
ATOM   2659  C   SER A 169      22.376  13.657 -67.417  1.00 24.34           C  
ATOM   2660  CB  SER A 169      19.953  13.777 -66.897  1.00 24.34           C  
ATOM   2661  HB2 SER A 169      19.216  13.866 -66.099  1.00 24.34           H  
ATOM   2662  HB3 SER A 169      19.937  12.755 -67.276  1.00 24.34           H  
ATOM   2663  O   SER A 169      22.368  14.179 -68.533  1.00 24.34           O  
ATOM   2664  OG  SER A 169      19.625  14.678 -67.939  1.00 24.34           O  
ATOM   2665  HG  SER A 169      20.383  14.714 -68.527  1.00 24.34           H  
ATOM   2666  N   PRO A 170      23.118  12.560 -67.156  1.00 31.91           N  
ATOM   2667  CA  PRO A 170      22.715  11.193 -67.591  1.00 31.91           C  
ATOM   2668  HA  PRO A 170      21.845  11.261 -68.244  1.00 31.91           H  
ATOM   2669  C   PRO A 170      22.371  10.258 -66.397  1.00 31.91           C  
ATOM   2670  CB  PRO A 170      23.909  10.685 -68.404  1.00 31.91           C  
ATOM   2671  HB2 PRO A 170      23.866  11.096 -69.412  1.00 31.91           H  
ATOM   2672  HB3 PRO A 170      23.964   9.597 -68.443  1.00 31.91           H  
ATOM   2673  O   PRO A 170      22.506  10.706 -65.263  1.00 31.91           O  
ATOM   2674  CG  PRO A 170      25.094  11.283 -67.657  1.00 31.91           C  
ATOM   2675  HG2 PRO A 170      25.302  10.697 -66.761  1.00 31.91           H  
ATOM   2676  HG3 PRO A 170      25.980  11.350 -68.288  1.00 31.91           H  
ATOM   2677  CD  PRO A 170      24.570  12.663 -67.266  1.00 31.91           C  
ATOM   2678  HD2 PRO A 170      25.007  12.975 -66.317  1.00 31.91           H  
ATOM   2679  HD3 PRO A 170      24.833  13.379 -68.043  1.00 31.91           H  
ATOM   2680  N   THR A 171      21.845   9.017 -66.466  1.00 21.82           N  
ATOM   2681  H   THR A 171      21.759   8.651 -65.529  1.00 21.82           H  
ATOM   2682  CA  THR A 171      21.463   8.012 -67.510  1.00 21.82           C  
ATOM   2683  HA  THR A 171      20.748   7.399 -66.963  1.00 21.82           H  
ATOM   2684  C   THR A 171      22.488   6.940 -67.969  1.00 21.82           C  
ATOM   2685  CB  THR A 171      20.606   8.544 -68.679  1.00 21.82           C  
ATOM   2686  HB  THR A 171      20.177   7.684 -69.195  1.00 21.82           H  
ATOM   2687  O   THR A 171      23.696   7.147 -67.930  1.00 21.82           O  
ATOM   2688  CG2 THR A 171      19.440   9.431 -68.242  1.00 21.82           C  
ATOM   2689 HG21 THR A 171      18.821   8.892 -67.525  1.00 21.82           H  
ATOM   2690 HG22 THR A 171      18.828   9.688 -69.107  1.00 21.82           H  
ATOM   2691 HG23 THR A 171      19.804  10.348 -67.778  1.00 21.82           H  
ATOM   2692  OG1 THR A 171      21.369   9.253 -69.618  1.00 21.82           O  
ATOM   2693  HG1 THR A 171      20.805   9.486 -70.359  1.00 21.82           H  
ATOM   2694  N   SER A 172      21.955   5.796 -68.454  1.00 25.42           N  
ATOM   2695  H   SER A 172      20.950   5.730 -68.376  1.00 25.42           H  
ATOM   2696  CA  SER A 172      22.603   4.547 -68.954  1.00 25.42           C  
ATOM   2697  HA  SER A 172      21.800   4.029 -69.477  1.00 25.42           H  
ATOM   2698  C   SER A 172      23.086   3.502 -67.911  1.00 25.42           C  
ATOM   2699  CB  SER A 172      23.634   4.834 -70.055  1.00 25.42           C  
ATOM   2700  HB2 SER A 172      23.229   5.571 -70.748  1.00 25.42           H  
ATOM   2701  HB3 SER A 172      23.837   3.917 -70.609  1.00 25.42           H  
ATOM   2702  O   SER A 172      23.295   3.866 -66.762  1.00 25.42           O  
ATOM   2703  OG  SER A 172      24.845   5.313 -69.524  1.00 25.42           O  
ATOM   2704  HG  SER A 172      24.635   5.978 -68.865  1.00 25.42           H  
ATOM   2705  N   SER A 173      23.183   2.226 -68.362  1.00 28.28           N  
ATOM   2706  H   SER A 173      23.025   2.122 -69.355  1.00 28.28           H  
ATOM   2707  CA  SER A 173      23.460   0.933 -67.654  1.00 28.28           C  
ATOM   2708  HA  SER A 173      23.234   0.160 -68.389  1.00 28.28           H  
ATOM   2709  C   SER A 173      22.569   0.587 -66.434  1.00 28.28           C  
ATOM   2710  CB  SER A 173      24.956   0.734 -67.362  1.00 28.28           C  
ATOM   2711  HB2 SER A 173      25.503   0.734 -68.305  1.00 28.28           H  
ATOM   2712  HB3 SER A 173      25.103  -0.231 -66.878  1.00 28.28           H  
ATOM   2713  O   SER A 173      22.144   1.463 -65.697  1.00 28.28           O  
ATOM   2714  OG  SER A 173      25.487   1.737 -66.530  1.00 28.28           O  
ATOM   2715  HG  SER A 173      26.405   1.541 -66.327  1.00 28.28           H  
ATOM   2716  N   VAL A 174      22.129  -0.651 -66.139  1.00 22.61           N  
ATOM   2717  H   VAL A 174      21.599  -0.614 -65.280  1.00 22.61           H  
ATOM   2718  CA  VAL A 174      22.153  -1.998 -66.777  1.00 22.61           C  
ATOM   2719  HA  VAL A 174      21.486  -2.584 -66.145  1.00 22.61           H  
ATOM   2720  C   VAL A 174      23.473  -2.795 -66.770  1.00 22.61           C  
ATOM   2721  CB  VAL A 174      21.459  -2.034 -68.164  1.00 22.61           C  
ATOM   2722  HB  VAL A 174      22.092  -1.547 -68.906  1.00 22.61           H  
ATOM   2723  O   VAL A 174      24.374  -2.508 -67.552  1.00 22.61           O  
ATOM   2724  CG1 VAL A 174      21.209  -3.475 -68.633  1.00 22.61           C  
ATOM   2725 HG11 VAL A 174      22.156  -3.999 -68.767  1.00 22.61           H  
ATOM   2726 HG12 VAL A 174      20.597  -4.010 -67.908  1.00 22.61           H  
ATOM   2727 HG13 VAL A 174      20.695  -3.467 -69.594  1.00 22.61           H  
ATOM   2728  CG2 VAL A 174      20.097  -1.324 -68.154  1.00 22.61           C  
ATOM   2729 HG21 VAL A 174      19.625  -1.411 -69.133  1.00 22.61           H  
ATOM   2730 HG22 VAL A 174      19.446  -1.772 -67.404  1.00 22.61           H  
ATOM   2731 HG23 VAL A 174      20.220  -0.264 -67.934  1.00 22.61           H  
ATOM   2732  N   GLY A 175      23.518  -3.881 -65.975  1.00 22.23           N  
ATOM   2733  H   GLY A 175      22.784  -3.998 -65.291  1.00 22.23           H  
ATOM   2734  CA  GLY A 175      24.522  -4.963 -66.026  1.00 22.23           C  
ATOM   2735  HA2 GLY A 175      25.519  -4.527 -66.076  1.00 22.23           H  
ATOM   2736  HA3 GLY A 175      24.364  -5.546 -66.933  1.00 22.23           H  
ATOM   2737  C   GLY A 175      24.479  -5.909 -64.803  1.00 22.23           C  
ATOM   2738  O   GLY A 175      24.435  -5.423 -63.679  1.00 22.23           O  
ATOM   2739  N   GLY A 176      24.517  -7.239 -65.014  1.00 23.81           N  
ATOM   2740  H   GLY A 176      24.568  -7.556 -65.971  1.00 23.81           H  
ATOM   2741  CA  GLY A 176      24.419  -8.282 -63.958  1.00 23.81           C  
ATOM   2742  HA2 GLY A 176      25.030  -7.989 -63.105  1.00 23.81           H  
ATOM   2743  HA3 GLY A 176      24.826  -9.218 -64.340  1.00 23.81           H  
ATOM   2744  C   GLY A 176      22.981  -8.507 -63.442  1.00 23.81           C  
ATOM   2745  O   GLY A 176      22.233  -7.548 -63.307  1.00 23.81           O  
ATOM   2746  N   SER A 177      22.438  -9.711 -63.202  1.00 23.26           N  
ATOM   2747  H   SER A 177      21.489  -9.603 -62.875  1.00 23.26           H  
ATOM   2748  CA  SER A 177      22.882 -11.122 -63.299  1.00 23.26           C  
ATOM   2749  HA  SER A 177      21.938 -11.667 -63.266  1.00 23.26           H  
ATOM   2750  C   SER A 177      23.720 -11.743 -62.160  1.00 23.26           C  
ATOM   2751  CB  SER A 177      23.437 -11.489 -64.679  1.00 23.26           C  
ATOM   2752  HB2 SER A 177      24.508 -11.289 -64.714  1.00 23.26           H  
ATOM   2753  HB3 SER A 177      22.932 -10.905 -65.448  1.00 23.26           H  
ATOM   2754  O   SER A 177      24.928 -11.554 -62.081  1.00 23.26           O  
ATOM   2755  OG  SER A 177      23.205 -12.862 -64.920  1.00 23.26           O  
ATOM   2756  HG  SER A 177      23.758 -13.147 -65.651  1.00 23.26           H  
ATOM   2757  N   ASN A 178      23.029 -12.568 -61.362  1.00 24.69           N  
ATOM   2758  H   ASN A 178      22.029 -12.515 -61.489  1.00 24.69           H  
ATOM   2759  CA  ASN A 178      23.413 -13.850 -60.743  1.00 24.69           C  
ATOM   2760  HA  ASN A 178      22.728 -13.989 -59.907  1.00 24.69           H  
ATOM   2761  C   ASN A 178      24.824 -14.062 -60.144  1.00 24.69           C  
ATOM   2762  CB  ASN A 178      23.088 -14.979 -61.749  1.00 24.69           C  
ATOM   2763  HB2 ASN A 178      23.669 -14.828 -62.658  1.00 24.69           H  
ATOM   2764  HB3 ASN A 178      23.390 -15.932 -61.314  1.00 24.69           H  
ATOM   2765  O   ASN A 178      25.718 -14.583 -60.810  1.00 24.69           O  
ATOM   2766  CG  ASN A 178      21.621 -15.093 -62.126  1.00 24.69           C  
ATOM   2767  ND2 ASN A 178      21.255 -16.124 -62.849  1.00 24.69           N  
ATOM   2768 HD21 ASN A 178      21.936 -16.805 -63.155  1.00 24.69           H  
ATOM   2769 HD22 ASN A 178      20.273 -16.177 -63.081  1.00 24.69           H  
ATOM   2770  OD1 ASN A 178      20.784 -14.275 -61.781  1.00 24.69           O  
ATOM   2771  N   GLN A 179      24.926 -13.935 -58.815  1.00 26.99           N  
ATOM   2772  H   GLN A 179      24.219 -13.404 -58.327  1.00 26.99           H  
ATOM   2773  CA  GLN A 179      25.689 -14.875 -57.974  1.00 26.99           C  
ATOM   2774  HA  GLN A 179      25.542 -15.872 -58.390  1.00 26.99           H  
ATOM   2775  C   GLN A 179      25.129 -14.901 -56.538  1.00 26.99           C  
ATOM   2776  CB  GLN A 179      27.200 -14.553 -57.988  1.00 26.99           C  
ATOM   2777  HB2 GLN A 179      27.519 -14.218 -57.001  1.00 26.99           H  
ATOM   2778  HB3 GLN A 179      27.411 -13.755 -58.699  1.00 26.99           H  
ATOM   2779  O   GLN A 179      24.493 -13.939 -56.111  1.00 26.99           O  
ATOM   2780  CG  GLN A 179      28.006 -15.799 -58.396  1.00 26.99           C  
ATOM   2781  HG2 GLN A 179      27.799 -16.610 -57.697  1.00 26.99           H  
ATOM   2782  HG3 GLN A 179      27.687 -16.113 -59.390  1.00 26.99           H  
ATOM   2783  CD  GLN A 179      29.517 -15.577 -58.429  1.00 26.99           C  
ATOM   2784  NE2 GLN A 179      30.273 -16.501 -58.979  1.00 26.99           N  
ATOM   2785 HE21 GLN A 179      29.870 -17.334 -59.383  1.00 26.99           H  
ATOM   2786 HE22 GLN A 179      31.266 -16.314 -58.956  1.00 26.99           H  
ATOM   2787  OE1 GLN A 179      30.057 -14.594 -57.954  1.00 26.99           O  
ATOM   2788  N   ALA A 180      25.343 -15.995 -55.797  1.00 25.38           N  
ATOM   2789  H   ALA A 180      25.856 -16.768 -56.198  1.00 25.38           H  
ATOM   2790  CA  ALA A 180      24.964 -16.127 -54.386  1.00 25.38           C  
ATOM   2791  HA  ALA A 180      25.093 -15.165 -53.889  1.00 25.38           H  
ATOM   2792  C   ALA A 180      25.857 -17.167 -53.683  1.00 25.38           C  
ATOM   2793  CB  ALA A 180      23.485 -16.533 -54.295  1.00 25.38           C  
ATOM   2794  HB1 ALA A 180      23.325 -17.485 -54.800  1.00 25.38           H  
ATOM   2795  HB2 ALA A 180      23.196 -16.633 -53.248  1.00 25.38           H  
ATOM   2796  HB3 ALA A 180      22.861 -15.769 -54.759  1.00 25.38           H  
ATOM   2797  O   ALA A 180      25.966 -18.298 -54.156  1.00 25.38           O  
ATOM   2798  N   SER A 181      26.501 -16.795 -52.572  1.00 26.06           N  
ATOM   2799  H   SER A 181      26.411 -15.844 -52.243  1.00 26.06           H  
ATOM   2800  CA  SER A 181      27.440 -17.666 -51.846  1.00 26.06           C  
ATOM   2801  HA  SER A 181      26.995 -18.655 -51.732  1.00 26.06           H  
ATOM   2802  C   SER A 181      27.805 -17.117 -50.463  1.00 26.06           C  
ATOM   2803  CB  SER A 181      28.748 -17.805 -52.642  1.00 26.06           C  
ATOM   2804  HB2 SER A 181      28.553 -18.322 -53.581  1.00 26.06           H  
ATOM   2805  HB3 SER A 181      29.463 -18.395 -52.067  1.00 26.06           H  
ATOM   2806  O   SER A 181      28.103 -15.929 -50.355  1.00 26.06           O  
ATOM   2807  OG  SER A 181      29.303 -16.533 -52.919  1.00 26.06           O  
ATOM   2808  HG  SER A 181      29.250 -16.002 -52.121  1.00 26.06           H  
ATOM   2809  N   ALA A 182      27.911 -18.016 -49.476  1.00 26.12           N  
ATOM   2810  H   ALA A 182      27.639 -18.964 -49.694  1.00 26.12           H  
ATOM   2811  CA  ALA A 182      28.427 -17.795 -48.116  1.00 26.12           C  
ATOM   2812  HA  ALA A 182      28.338 -18.755 -47.607  1.00 26.12           H  
ATOM   2813  C   ALA A 182      27.667 -16.791 -47.215  1.00 26.12           C  
ATOM   2814  CB  ALA A 182      29.935 -17.499 -48.188  1.00 26.12           C  
ATOM   2815  HB1 ALA A 182      30.363 -17.489 -47.186  1.00 26.12           H  
ATOM   2816  HB2 ALA A 182      30.441 -18.263 -48.778  1.00 26.12           H  
ATOM   2817  HB3 ALA A 182      30.102 -16.523 -48.644  1.00 26.12           H  
ATOM   2818  O   ALA A 182      26.908 -15.932 -47.658  1.00 26.12           O  
ATOM   2819  N   SER A 183      27.898 -16.917 -45.906  1.00 27.94           N  
ATOM   2820  H   SER A 183      28.508 -17.661 -45.597  1.00 27.94           H  
ATOM   2821  CA  SER A 183      27.644 -15.870 -44.910  1.00 27.94           C  
ATOM   2822  HA  SER A 183      26.700 -15.375 -45.138  1.00 27.94           H  
ATOM   2823  C   SER A 183      28.765 -14.824 -44.940  1.00 27.94           C  
ATOM   2824  CB  SER A 183      27.543 -16.502 -43.517  1.00 27.94           C  
ATOM   2825  HB2 SER A 183      26.619 -17.078 -43.457  1.00 27.94           H  
ATOM   2826  HB3 SER A 183      27.518 -15.724 -42.754  1.00 27.94           H  
ATOM   2827  O   SER A 183      29.905 -15.153 -45.263  1.00 27.94           O  
ATOM   2828  OG  SER A 183      28.635 -17.374 -43.284  1.00 27.94           O  
ATOM   2829  HG  SER A 183      29.448 -16.865 -43.245  1.00 27.94           H  
ATOM   2830  N   ASN A 184      28.466 -13.577 -44.570  1.00 26.76           N  
ATOM   2831  H   ASN A 184      27.541 -13.374 -44.219  1.00 26.76           H  
ATOM   2832  CA  ASN A 184      29.430 -12.469 -44.561  1.00 26.76           C  
ATOM   2833  HA  ASN A 184      30.438 -12.882 -44.566  1.00 26.76           H  
ATOM   2834  C   ASN A 184      29.296 -11.643 -43.266  1.00 26.76           C  
ATOM   2835  CB  ASN A 184      29.239 -11.658 -45.858  1.00 26.76           C  
ATOM   2836  HB2 ASN A 184      29.088 -12.353 -46.683  1.00 26.76           H  
ATOM   2837  HB3 ASN A 184      28.352 -11.030 -45.772  1.00 26.76           H  
ATOM   2838  O   ASN A 184      28.244 -11.661 -42.627  1.00 26.76           O  
ATOM   2839  CG  ASN A 184      30.428 -10.786 -46.228  1.00 26.76           C  
ATOM   2840  ND2 ASN A 184      30.437 -10.250 -47.425  1.00 26.76           N  
ATOM   2841 HD21 ASN A 184      29.717 -10.485 -48.092  1.00 26.76           H  
ATOM   2842 HD22 ASN A 184      31.283  -9.756 -47.673  1.00 26.76           H  
ATOM   2843  OD1 ASN A 184      31.364 -10.573 -45.479  1.00 26.76           O  
ATOM   2844  N   ASP A 185      30.367 -10.959 -42.868  1.00 25.69           N  
ATOM   2845  H   ASP A 185      31.137 -10.878 -43.517  1.00 25.69           H  
ATOM   2846  CA  ASP A 185      30.609 -10.528 -41.487  1.00 25.69           C  
ATOM   2847  HA  ASP A 185      29.954 -11.107 -40.837  1.00 25.69           H  
ATOM   2848  C   ASP A 185      30.291  -9.040 -41.185  1.00 25.69           C  
ATOM   2849  CB  ASP A 185      32.047 -10.937 -41.110  1.00 25.69           C  
ATOM   2850  HB2 ASP A 185      32.158 -12.015 -41.228  1.00 25.69           H  
ATOM   2851  HB3 ASP A 185      32.747 -10.442 -41.784  1.00 25.69           H  
ATOM   2852  O   ASP A 185      30.120  -8.187 -42.064  1.00 25.69           O  
ATOM   2853  CG  ASP A 185      32.376 -10.562 -39.668  1.00 25.69           C  
ATOM   2854  OD1 ASP A 185      31.578 -10.928 -38.780  1.00 25.69           O  
ATOM   2855  OD2 ASP A 185      33.263  -9.704 -39.483  1.00 25.69           O  
ATOM   2856  N   MET A 186      30.217  -8.732 -39.888  1.00 29.65           N  
ATOM   2857  H   MET A 186      30.435  -9.484 -39.249  1.00 29.65           H  
ATOM   2858  CA  MET A 186      29.982  -7.418 -39.295  1.00 29.65           C  
ATOM   2859  HA  MET A 186      29.217  -6.908 -39.880  1.00 29.65           H  
ATOM   2860  C   MET A 186      31.207  -6.483 -39.270  1.00 29.65           C  
ATOM   2861  CB  MET A 186      29.448  -7.629 -37.866  1.00 29.65           C  
ATOM   2862  HB2 MET A 186      30.120  -8.298 -37.329  1.00 29.65           H  
ATOM   2863  HB3 MET A 186      29.434  -6.678 -37.334  1.00 29.65           H  
ATOM   2864  O   MET A 186      31.024  -5.300 -38.981  1.00 29.65           O  
ATOM   2865  CG  MET A 186      28.032  -8.222 -37.852  1.00 29.65           C  
ATOM   2866  HG2 MET A 186      27.770  -8.458 -36.820  1.00 29.65           H  
ATOM   2867  HG3 MET A 186      28.041  -9.161 -38.406  1.00 29.65           H  
ATOM   2868  SD  MET A 186      26.727  -7.160 -38.544  1.00 29.65           S  
ATOM   2869  CE  MET A 186      26.667  -5.853 -37.290  1.00 29.65           C  
ATOM   2870  HE1 MET A 186      25.852  -5.167 -37.521  1.00 29.65           H  
ATOM   2871  HE2 MET A 186      27.608  -5.302 -37.282  1.00 29.65           H  
ATOM   2872  HE3 MET A 186      26.497  -6.296 -36.309  1.00 29.65           H  
ATOM   2873  N   SER A 187      32.428  -6.944 -39.585  1.00 35.15           N  
ATOM   2874  H   SER A 187      32.518  -7.939 -39.735  1.00 35.15           H  
ATOM   2875  CA  SER A 187      33.704  -6.199 -39.443  1.00 35.15           C  
ATOM   2876  HA  SER A 187      33.685  -5.748 -38.450  1.00 35.15           H  
ATOM   2877  C   SER A 187      33.928  -5.028 -40.422  1.00 35.15           C  
ATOM   2878  CB  SER A 187      34.910  -7.150 -39.450  1.00 35.15           C  
ATOM   2879  HB2 SER A 187      34.931  -7.719 -40.379  1.00 35.15           H  
ATOM   2880  HB3 SER A 187      35.835  -6.580 -39.361  1.00 35.15           H  
ATOM   2881  O   SER A 187      35.039  -4.768 -40.877  1.00 35.15           O  
ATOM   2882  OG  SER A 187      34.831  -8.020 -38.347  1.00 35.15           O  
ATOM   2883  HG  SER A 187      34.292  -8.760 -38.634  1.00 35.15           H  
ATOM   2884  N   LYS A 188      32.897  -4.220 -40.682  1.00 42.78           N  
ATOM   2885  H   LYS A 188      32.030  -4.467 -40.225  1.00 42.78           H  
ATOM   2886  CA  LYS A 188      32.941  -2.941 -41.425  1.00 42.78           C  
ATOM   2887  HA  LYS A 188      33.593  -3.069 -42.289  1.00 42.78           H  
ATOM   2888  C   LYS A 188      33.562  -1.798 -40.594  1.00 42.78           C  
ATOM   2889  CB  LYS A 188      31.518  -2.614 -41.924  1.00 42.78           C  
ATOM   2890  HB2 LYS A 188      30.866  -2.480 -41.061  1.00 42.78           H  
ATOM   2891  HB3 LYS A 188      31.537  -1.684 -42.492  1.00 42.78           H  
ATOM   2892  O   LYS A 188      33.326  -0.620 -40.840  1.00 42.78           O  
ATOM   2893  CG  LYS A 188      30.958  -3.734 -42.821  1.00 42.78           C  
ATOM   2894  HG2 LYS A 188      31.015  -4.689 -42.298  1.00 42.78           H  
ATOM   2895  HG3 LYS A 188      31.565  -3.803 -43.724  1.00 42.78           H  
ATOM   2896  CD  LYS A 188      29.493  -3.516 -43.209  1.00 42.78           C  
ATOM   2897  HD2 LYS A 188      29.401  -2.625 -43.830  1.00 42.78           H  
ATOM   2898  HD3 LYS A 188      28.900  -3.397 -42.302  1.00 42.78           H  
ATOM   2899  CE  LYS A 188      29.029  -4.763 -43.974  1.00 42.78           C  
ATOM   2900  HE2 LYS A 188      29.603  -4.842 -44.897  1.00 42.78           H  
ATOM   2901  HE3 LYS A 188      29.265  -5.642 -43.373  1.00 42.78           H  
ATOM   2902  NZ  LYS A 188      27.576  -4.738 -44.265  1.00 42.78           N  
ATOM   2903  HZ1 LYS A 188      27.053  -4.707 -43.401  1.00 42.78           H  
ATOM   2904  HZ2 LYS A 188      27.313  -5.584 -44.750  1.00 42.78           H  
ATOM   2905  HZ3 LYS A 188      27.334  -3.939 -44.835  1.00 42.78           H  
ATOM   2906  N   ASP A 189      34.334  -2.147 -39.568  1.00 49.78           N  
ATOM   2907  H   ASP A 189      34.606  -3.119 -39.536  1.00 49.78           H  
ATOM   2908  CA  ASP A 189      34.654  -1.324 -38.398  1.00 49.78           C  
ATOM   2909  HA  ASP A 189      33.855  -0.590 -38.300  1.00 49.78           H  
ATOM   2910  C   ASP A 189      35.966  -0.520 -38.569  1.00 49.78           C  
ATOM   2911  CB  ASP A 189      34.584  -2.240 -37.162  1.00 49.78           C  
ATOM   2912  HB2 ASP A 189      35.425  -2.933 -37.188  1.00 49.78           H  
ATOM   2913  HB3 ASP A 189      33.668  -2.828 -37.212  1.00 49.78           H  
ATOM   2914  O   ASP A 189      36.841  -0.516 -37.695  1.00 49.78           O  
ATOM   2915  CG  ASP A 189      34.575  -1.487 -35.832  1.00 49.78           C  
ATOM   2916  OD1 ASP A 189      33.796  -0.518 -35.687  1.00 49.78           O  
ATOM   2917  OD2 ASP A 189      35.374  -1.866 -34.952  1.00 49.78           O  
ATOM   2918  N   GLY A 190      36.098   0.127 -39.736  1.00 59.65           N  
ATOM   2919  H   GLY A 190      35.326   0.033 -40.381  1.00 59.65           H  
ATOM   2920  CA  GLY A 190      37.270   0.899 -40.189  1.00 59.65           C  
ATOM   2921  HA2 GLY A 190      37.875   1.179 -39.326  1.00 59.65           H  
ATOM   2922  HA3 GLY A 190      37.876   0.266 -40.837  1.00 59.65           H  
ATOM   2923  C   GLY A 190      36.949   2.193 -40.964  1.00 59.65           C  
ATOM   2924  O   GLY A 190      37.857   2.887 -41.406  1.00 59.65           O  
ATOM   2925  N   ASP A 191      35.667   2.541 -41.091  1.00 76.88           N  
ATOM   2926  H   ASP A 191      34.990   1.965 -40.611  1.00 76.88           H  
ATOM   2927  CA  ASP A 191      35.136   3.835 -41.560  1.00 76.88           C  
ATOM   2928  HA  ASP A 191      35.478   4.015 -42.579  1.00 76.88           H  
ATOM   2929  C   ASP A 191      35.567   5.040 -40.695  1.00 76.88           C  
ATOM   2930  CB  ASP A 191      33.588   3.749 -41.552  1.00 76.88           C  
ATOM   2931  HB2 ASP A 191      33.275   2.932 -42.204  1.00 76.88           H  
ATOM   2932  HB3 ASP A 191      33.183   4.675 -41.960  1.00 76.88           H  
ATOM   2933  O   ASP A 191      35.649   6.169 -41.178  1.00 76.88           O  
ATOM   2934  CG  ASP A 191      32.996   3.517 -40.148  1.00 76.88           C  
ATOM   2935  OD1 ASP A 191      33.686   2.889 -39.319  1.00 76.88           O  
ATOM   2936  OD2 ASP A 191      31.872   3.967 -39.827  1.00 76.88           O  
ATOM   2937  N   LEU A 192      35.829   4.820 -39.403  1.00 85.82           N  
ATOM   2938  H   LEU A 192      35.644   3.883 -39.075  1.00 85.82           H  
ATOM   2939  CA  LEU A 192      36.147   5.855 -38.414  1.00 85.82           C  
ATOM   2940  HA  LEU A 192      35.586   6.749 -38.685  1.00 85.82           H  
ATOM   2941  C   LEU A 192      37.623   6.283 -38.478  1.00 85.82           C  
ATOM   2942  CB  LEU A 192      35.662   5.402 -37.021  1.00 85.82           C  
ATOM   2943  HB2 LEU A 192      36.052   4.403 -36.828  1.00 85.82           H  
ATOM   2944  HB3 LEU A 192      36.066   6.071 -36.261  1.00 85.82           H  
ATOM   2945  O   LEU A 192      38.389   6.108 -37.532  1.00 85.82           O  
ATOM   2946  CG  LEU A 192      34.125   5.392 -36.895  1.00 85.82           C  
ATOM   2947  HG  LEU A 192      33.684   4.879 -37.749  1.00 85.82           H  
ATOM   2948  CD1 LEU A 192      33.689   4.658 -35.628  1.00 85.82           C  
ATOM   2949 HD11 LEU A 192      33.995   5.218 -34.745  1.00 85.82           H  
ATOM   2950 HD12 LEU A 192      34.136   3.664 -35.611  1.00 85.82           H  
ATOM   2951 HD13 LEU A 192      32.605   4.538 -35.630  1.00 85.82           H  
ATOM   2952  CD2 LEU A 192      33.543   6.807 -36.829  1.00 85.82           C  
ATOM   2953 HD21 LEU A 192      33.788   7.360 -37.736  1.00 85.82           H  
ATOM   2954 HD22 LEU A 192      32.456   6.736 -36.778  1.00 85.82           H  
ATOM   2955 HD23 LEU A 192      33.929   7.338 -35.959  1.00 85.82           H  
ATOM   2956  N   VAL A 193      38.020   6.861 -39.613  1.00 88.23           N  
ATOM   2957  H   VAL A 193      37.345   6.900 -40.364  1.00 88.23           H  
ATOM   2958  CA  VAL A 193      39.392   7.321 -39.879  1.00 88.23           C  
ATOM   2959  HA  VAL A 193      40.048   6.457 -39.775  1.00 88.23           H  
ATOM   2960  C   VAL A 193      39.836   8.384 -38.860  1.00 88.23           C  
ATOM   2961  CB  VAL A 193      39.534   7.846 -41.325  1.00 88.23           C  
ATOM   2962  HB  VAL A 193      38.962   8.768 -41.431  1.00 88.23           H  
ATOM   2963  O   VAL A 193      39.135   9.365 -38.600  1.00 88.23           O  
ATOM   2964  CG1 VAL A 193      40.999   8.132 -41.679  1.00 88.23           C  
ATOM   2965 HG11 VAL A 193      41.071   8.466 -42.714  1.00 88.23           H  
ATOM   2966 HG12 VAL A 193      41.395   8.927 -41.047  1.00 88.23           H  
ATOM   2967 HG13 VAL A 193      41.601   7.232 -41.554  1.00 88.23           H  
ATOM   2968  CG2 VAL A 193      39.020   6.836 -42.361  1.00 88.23           C  
ATOM   2969 HG21 VAL A 193      39.215   7.199 -43.370  1.00 88.23           H  
ATOM   2970 HG22 VAL A 193      39.510   5.872 -42.226  1.00 88.23           H  
ATOM   2971 HG23 VAL A 193      37.942   6.702 -42.263  1.00 88.23           H  
ATOM   2972  N   VAL A 194      41.032   8.218 -38.289  1.00 88.77           N  
ATOM   2973  H   VAL A 194      41.574   7.406 -38.548  1.00 88.77           H  
ATOM   2974  CA  VAL A 194      41.644   9.213 -37.390  1.00 88.77           C  
ATOM   2975  HA  VAL A 194      40.934   9.428 -36.592  1.00 88.77           H  
ATOM   2976  C   VAL A 194      41.893  10.528 -38.142  1.00 88.77           C  
ATOM   2977  CB  VAL A 194      42.923   8.649 -36.741  1.00 88.77           C  
ATOM   2978  HB  VAL A 194      43.563   8.224 -37.514  1.00 88.77           H  
ATOM   2979  O   VAL A 194      42.290  10.535 -39.301  1.00 88.77           O  
ATOM   2980  CG1 VAL A 194      43.721   9.715 -35.985  1.00 88.77           C  
ATOM   2981 HG11 VAL A 194      43.074  10.243 -35.284  1.00 88.77           H  
ATOM   2982 HG12 VAL A 194      44.154  10.428 -36.687  1.00 88.77           H  
ATOM   2983 HG13 VAL A 194      44.542   9.250 -35.438  1.00 88.77           H  
ATOM   2984  CG2 VAL A 194      42.554   7.544 -35.738  1.00 88.77           C  
ATOM   2985 HG21 VAL A 194      41.931   7.952 -34.942  1.00 88.77           H  
ATOM   2986 HG22 VAL A 194      42.011   6.744 -36.241  1.00 88.77           H  
ATOM   2987 HG23 VAL A 194      43.462   7.123 -35.307  1.00 88.77           H  
ATOM   2988  N   GLY A 195      41.620  11.656 -37.487  1.00 88.88           N  
ATOM   2989  H   GLY A 195      41.361  11.594 -36.512  1.00 88.88           H  
ATOM   2990  CA  GLY A 195      41.568  12.983 -38.103  1.00 88.88           C  
ATOM   2991  HA2 GLY A 195      41.869  13.725 -37.364  1.00 88.88           H  
ATOM   2992  HA3 GLY A 195      42.272  13.025 -38.935  1.00 88.88           H  
ATOM   2993  C   GLY A 195      40.183  13.371 -38.637  1.00 88.88           C  
ATOM   2994  O   GLY A 195      39.933  14.561 -38.843  1.00 88.88           O  
ATOM   2995  N   MET A 196      39.248  12.423 -38.796  1.00 93.26           N  
ATOM   2996  H   MET A 196      39.489  11.456 -38.630  1.00 93.26           H  
ATOM   2997  CA  MET A 196      37.889  12.725 -39.253  1.00 93.26           C  
ATOM   2998  HA  MET A 196      37.991  13.299 -40.175  1.00 93.26           H  
ATOM   2999  C   MET A 196      37.115  13.599 -38.252  1.00 93.26           C  
ATOM   3000  CB  MET A 196      37.125  11.438 -39.613  1.00 93.26           C  
ATOM   3001  HB2 MET A 196      36.981  10.837 -38.715  1.00 93.26           H  
ATOM   3002  HB3 MET A 196      37.717  10.871 -40.331  1.00 93.26           H  
ATOM   3003  O   MET A 196      37.272  13.510 -37.030  1.00 93.26           O  
ATOM   3004  CG  MET A 196      35.755  11.731 -40.242  1.00 93.26           C  
ATOM   3005  HG2 MET A 196      35.871  12.539 -40.965  1.00 93.26           H  
ATOM   3006  HG3 MET A 196      35.074  12.070 -39.461  1.00 93.26           H  
ATOM   3007  SD  MET A 196      34.964  10.356 -41.114  1.00 93.26           S  
ATOM   3008  CE  MET A 196      34.833   9.137 -39.784  1.00 93.26           C  
ATOM   3009  HE1 MET A 196      34.320   8.251 -40.159  1.00 93.26           H  
ATOM   3010  HE2 MET A 196      35.831   8.854 -39.450  1.00 93.26           H  
ATOM   3011  HE3 MET A 196      34.272   9.559 -38.950  1.00 93.26           H  
ATOM   3012  N   ARG A 197      36.254  14.455 -38.806  1.00 94.27           N  
ATOM   3013  H   ARG A 197      36.175  14.431 -39.812  1.00 94.27           H  
ATOM   3014  CA  ARG A 197      35.313  15.315 -38.086  1.00 94.27           C  
ATOM   3015  HA  ARG A 197      35.818  15.787 -37.244  1.00 94.27           H  
ATOM   3016  C   ARG A 197      34.143  14.509 -37.514  1.00 94.27           C  
ATOM   3017  CB  ARG A 197      34.808  16.388 -39.063  1.00 94.27           C  
ATOM   3018  HB2 ARG A 197      33.955  16.889 -38.606  1.00 94.27           H  
ATOM   3019  HB3 ARG A 197      34.452  15.908 -39.974  1.00 94.27           H  
ATOM   3020  O   ARG A 197      33.476  13.780 -38.248  1.00 94.27           O  
ATOM   3021  CG  ARG A 197      35.846  17.459 -39.437  1.00 94.27           C  
ATOM   3022  HG2 ARG A 197      35.415  18.105 -40.201  1.00 94.27           H  
ATOM   3023  HG3 ARG A 197      36.734  16.985 -39.855  1.00 94.27           H  
ATOM   3024  CD  ARG A 197      36.252  18.326 -38.238  1.00 94.27           C  
ATOM   3025  HD2 ARG A 197      36.932  19.104 -38.583  1.00 94.27           H  
ATOM   3026  HD3 ARG A 197      36.776  17.706 -37.510  1.00 94.27           H  
ATOM   3027  NE  ARG A 197      35.079  18.944 -37.600  1.00 94.27           N  
ATOM   3028  HE  ARG A 197      34.163  18.720 -37.960  1.00 94.27           H  
ATOM   3029  NH1 ARG A 197      36.120  19.998 -35.839  1.00 94.27           N  
ATOM   3030 HH11 ARG A 197      36.995  19.544 -36.059  1.00 94.27           H  
ATOM   3031 HH12 ARG A 197      36.037  20.565 -35.007  1.00 94.27           H  
ATOM   3032  NH2 ARG A 197      33.910  20.134 -36.130  1.00 94.27           N  
ATOM   3033 HH21 ARG A 197      33.874  20.672 -35.276  1.00 94.27           H  
ATOM   3034 HH22 ARG A 197      33.094  19.765 -36.597  1.00 94.27           H  
ATOM   3035  CZ  ARG A 197      35.055  19.690 -36.521  1.00 94.27           C  
ATOM   3036  N   ILE A 198      33.872  14.676 -36.219  1.00 95.39           N  
ATOM   3037  H   ILE A 198      34.402  15.370 -35.711  1.00 95.39           H  
ATOM   3038  CA  ILE A 198      32.806  13.974 -35.483  1.00 95.39           C  
ATOM   3039  HA  ILE A 198      32.005  13.726 -36.179  1.00 95.39           H  
ATOM   3040  C   ILE A 198      32.172  14.858 -34.397  1.00 95.39           C  
ATOM   3041  CB  ILE A 198      33.318  12.646 -34.866  1.00 95.39           C  
ATOM   3042  HB  ILE A 198      32.534  12.259 -34.216  1.00 95.39           H  
ATOM   3043  O   ILE A 198      32.782  15.804 -33.901  1.00 95.39           O  
ATOM   3044  CG1 ILE A 198      34.586  12.848 -34.008  1.00 95.39           C  
ATOM   3045 HG12 ILE A 198      34.446  13.702 -33.345  1.00 95.39           H  
ATOM   3046 HG13 ILE A 198      35.434  13.061 -34.659  1.00 95.39           H  
ATOM   3047  CG2 ILE A 198      33.561  11.585 -35.956  1.00 95.39           C  
ATOM   3048 HG21 ILE A 198      32.701  11.536 -36.624  1.00 95.39           H  
ATOM   3049 HG22 ILE A 198      33.685  10.599 -35.508  1.00 95.39           H  
ATOM   3050 HG23 ILE A 198      34.450  11.827 -36.539  1.00 95.39           H  
ATOM   3051  CD1 ILE A 198      34.925  11.634 -33.139  1.00 95.39           C  
ATOM   3052 HD11 ILE A 198      35.866  11.826 -32.623  1.00 95.39           H  
ATOM   3053 HD12 ILE A 198      34.132  11.471 -32.408  1.00 95.39           H  
ATOM   3054 HD13 ILE A 198      35.046  10.736 -33.745  1.00 95.39           H  
ATOM   3055  N   LEU A 199      30.950  14.521 -33.993  1.00 95.08           N  
ATOM   3056  H   LEU A 199      30.531  13.726 -34.454  1.00 95.08           H  
ATOM   3057  CA  LEU A 199      30.306  14.957 -32.756  1.00 95.08           C  
ATOM   3058  HA  LEU A 199      30.722  15.915 -32.444  1.00 95.08           H  
ATOM   3059  C   LEU A 199      30.569  13.924 -31.648  1.00 95.08           C  
ATOM   3060  CB  LEU A 199      28.785  15.106 -32.961  1.00 95.08           C  
ATOM   3061  HB2 LEU A 199      28.329  15.192 -31.975  1.00 95.08           H  
ATOM   3062  HB3 LEU A 199      28.413  14.187 -33.415  1.00 95.08           H  
ATOM   3063  O   LEU A 199      30.719  12.734 -31.926  1.00 95.08           O  
ATOM   3064  CG  LEU A 199      28.277  16.297 -33.790  1.00 95.08           C  
ATOM   3065  HG  LEU A 199      28.648  17.221 -33.346  1.00 95.08           H  
ATOM   3066  CD1 LEU A 199      28.673  16.241 -35.263  1.00 95.08           C  
ATOM   3067 HD11 LEU A 199      29.746  16.394 -35.372  1.00 95.08           H  
ATOM   3068 HD12 LEU A 199      28.166  17.024 -35.826  1.00 95.08           H  
ATOM   3069 HD13 LEU A 199      28.399  15.274 -35.685  1.00 95.08           H  
ATOM   3070  CD2 LEU A 199      26.749  16.316 -33.734  1.00 95.08           C  
ATOM   3071 HD21 LEU A 199      26.365  17.140 -34.336  1.00 95.08           H  
ATOM   3072 HD22 LEU A 199      26.352  15.382 -34.131  1.00 95.08           H  
ATOM   3073 HD23 LEU A 199      26.418  16.441 -32.703  1.00 95.08           H  
ATOM   3074  N   GLY A 200      30.537  14.358 -30.387  1.00 94.56           N  
ATOM   3075  H   GLY A 200      30.474  15.354 -30.228  1.00 94.56           H  
ATOM   3076  CA  GLY A 200      30.542  13.469 -29.221  1.00 94.56           C  
ATOM   3077  HA2 GLY A 200      30.163  12.490 -29.513  1.00 94.56           H  
ATOM   3078  HA3 GLY A 200      31.563  13.337 -28.863  1.00 94.56           H  
ATOM   3079  C   GLY A 200      29.683  13.985 -28.064  1.00 94.56           C  
ATOM   3080  O   GLY A 200      29.553  15.198 -27.872  1.00 94.56           O  
ATOM   3081  N   LYS A 201      29.106  13.058 -27.295  1.00 94.26           N  
ATOM   3082  H   LYS A 201      29.252  12.095 -27.562  1.00 94.26           H  
ATOM   3083  CA  LYS A 201      28.290  13.304 -26.090  1.00 94.26           C  
ATOM   3084  HA  LYS A 201      27.552  14.076 -26.309  1.00 94.26           H  
ATOM   3085  C   LYS A 201      29.179  13.782 -24.923  1.00 94.26           C  
ATOM   3086  CB  LYS A 201      27.553  11.979 -25.791  1.00 94.26           C  
ATOM   3087  HB2 LYS A 201      28.269  11.275 -25.366  1.00 94.26           H  
ATOM   3088  HB3 LYS A 201      27.222  11.564 -26.743  1.00 94.26           H  
ATOM   3089  O   LYS A 201      30.238  13.200 -24.687  1.00 94.26           O  
ATOM   3090  CG  LYS A 201      26.314  12.039 -24.875  1.00 94.26           C  
ATOM   3091  HG2 LYS A 201      25.597  12.756 -25.275  1.00 94.26           H  
ATOM   3092  HG3 LYS A 201      26.610  12.345 -23.872  1.00 94.26           H  
ATOM   3093  CD  LYS A 201      25.675  10.634 -24.831  1.00 94.26           C  
ATOM   3094  HD2 LYS A 201      25.430  10.327 -25.848  1.00 94.26           H  
ATOM   3095  HD3 LYS A 201      26.422   9.950 -24.428  1.00 94.26           H  
ATOM   3096  CE  LYS A 201      24.412  10.507 -23.967  1.00 94.26           C  
ATOM   3097  HE2 LYS A 201      24.674  10.741 -22.935  1.00 94.26           H  
ATOM   3098  HE3 LYS A 201      23.663  11.231 -24.289  1.00 94.26           H  
ATOM   3099  NZ  LYS A 201      23.834   9.135 -24.002  1.00 94.26           N  
ATOM   3100  HZ1 LYS A 201      24.540   8.413 -23.996  1.00 94.26           H  
ATOM   3101  HZ2 LYS A 201      23.304   9.004 -23.152  1.00 94.26           H  
ATOM   3102  HZ3 LYS A 201      23.199   8.980 -24.772  1.00 94.26           H  
ATOM   3103  N   LYS A 202      28.780  14.830 -24.190  1.00 90.91           N  
ATOM   3104  H   LYS A 202      27.919  15.282 -24.463  1.00 90.91           H  
ATOM   3105  CA  LYS A 202      29.437  15.306 -22.946  1.00 90.91           C  
ATOM   3106  HA  LYS A 202      30.371  14.758 -22.818  1.00 90.91           H  
ATOM   3107  C   LYS A 202      28.596  14.965 -21.698  1.00 90.91           C  
ATOM   3108  CB  LYS A 202      29.784  16.815 -23.048  1.00 90.91           C  
ATOM   3109  HB2 LYS A 202      28.920  17.369 -23.415  1.00 90.91           H  
ATOM   3110  HB3 LYS A 202      30.008  17.188 -22.048  1.00 90.91           H  
ATOM   3111  O   LYS A 202      27.456  14.522 -21.815  1.00 90.91           O  
ATOM   3112  CG  LYS A 202      31.012  17.107 -23.941  1.00 90.91           C  
ATOM   3113  HG2 LYS A 202      31.795  16.387 -23.700  1.00 90.91           H  
ATOM   3114  HG3 LYS A 202      30.738  16.972 -24.988  1.00 90.91           H  
ATOM   3115  CD  LYS A 202      31.587  18.529 -23.731  1.00 90.91           C  
ATOM   3116  HD2 LYS A 202      30.840  19.270 -24.016  1.00 90.91           H  
ATOM   3117  HD3 LYS A 202      31.814  18.658 -22.673  1.00 90.91           H  
ATOM   3118  CE  LYS A 202      32.877  18.734 -24.551  1.00 90.91           C  
ATOM   3119  HE2 LYS A 202      33.539  17.897 -24.330  1.00 90.91           H  
ATOM   3120  HE3 LYS A 202      32.634  18.676 -25.612  1.00 90.91           H  
ATOM   3121  NZ  LYS A 202      33.591  20.010 -24.247  1.00 90.91           N  
ATOM   3122  HZ1 LYS A 202      33.072  20.824 -24.544  1.00 90.91           H  
ATOM   3123  HZ2 LYS A 202      34.494  20.062 -24.695  1.00 90.91           H  
ATOM   3124  HZ3 LYS A 202      33.770  20.098 -23.256  1.00 90.91           H  
ATOM   3125  N   ARG A 203      29.155  15.183 -20.492  1.00 85.48           N  
ATOM   3126  H   ARG A 203      30.099  15.542 -20.490  1.00 85.48           H  
ATOM   3127  CA  ARG A 203      28.541  14.871 -19.171  1.00 85.48           C  
ATOM   3128  HA  ARG A 203      28.462  13.788 -19.073  1.00 85.48           H  
ATOM   3129  C   ARG A 203      27.113  15.419 -19.003  1.00 85.48           C  
ATOM   3130  CB  ARG A 203      29.447  15.420 -18.041  1.00 85.48           C  
ATOM   3131  HB2 ARG A 203      29.296  16.496 -17.949  1.00 85.48           H  
ATOM   3132  HB3 ARG A 203      30.491  15.246 -18.301  1.00 85.48           H  
ATOM   3133  O   ARG A 203      26.290  14.811 -18.334  1.00 85.48           O  
ATOM   3134  CG  ARG A 203      29.186  14.751 -16.677  1.00 85.48           C  
ATOM   3135  HG2 ARG A 203      29.490  13.707 -16.755  1.00 85.48           H  
ATOM   3136  HG3 ARG A 203      28.121  14.769 -16.446  1.00 85.48           H  
ATOM   3137  CD  ARG A 203      29.969  15.397 -15.516  1.00 85.48           C  
ATOM   3138  HD2 ARG A 203      30.909  15.803 -15.889  1.00 85.48           H  
ATOM   3139  HD3 ARG A 203      30.218  14.625 -14.787  1.00 85.48           H  
ATOM   3140  NE  ARG A 203      29.216  16.468 -14.833  1.00 85.48           N  
ATOM   3141  HE  ARG A 203      29.576  17.410 -14.885  1.00 85.48           H  
ATOM   3142  NH1 ARG A 203      27.769  15.167 -13.596  1.00 85.48           N  
ATOM   3143 HH11 ARG A 203      28.208  14.334 -13.962  1.00 85.48           H  
ATOM   3144 HH12 ARG A 203      26.998  15.117 -12.946  1.00 85.48           H  
ATOM   3145  NH2 ARG A 203      27.632  17.380 -13.491  1.00 85.48           N  
ATOM   3146 HH21 ARG A 203      27.964  18.270 -13.836  1.00 85.48           H  
ATOM   3147 HH22 ARG A 203      26.906  17.343 -12.789  1.00 85.48           H  
ATOM   3148  CZ  ARG A 203      28.217  16.332 -13.978  1.00 85.48           C  
ATOM   3149  N   THR A 204      26.821  16.544 -19.648  1.00 84.28           N  
ATOM   3150  H   THR A 204      27.564  16.989 -20.167  1.00 84.28           H  
ATOM   3151  CA  THR A 204      25.541  17.272 -19.678  1.00 84.28           C  
ATOM   3152  HA  THR A 204      25.081  17.224 -18.691  1.00 84.28           H  
ATOM   3153  C   THR A 204      24.508  16.703 -20.667  1.00 84.28           C  
ATOM   3154  CB  THR A 204      25.847  18.750 -20.006  1.00 84.28           C  
ATOM   3155  HB  THR A 204      24.943  19.286 -20.295  1.00 84.28           H  
ATOM   3156  O   THR A 204      23.557  17.396 -21.019  1.00 84.28           O  
ATOM   3157  CG2 THR A 204      26.465  19.458 -18.800  1.00 84.28           C  
ATOM   3158 HG21 THR A 204      25.769  19.435 -17.962  1.00 84.28           H  
ATOM   3159 HG22 THR A 204      27.399  18.979 -18.505  1.00 84.28           H  
ATOM   3160 HG23 THR A 204      26.665  20.499 -19.055  1.00 84.28           H  
ATOM   3161  OG1 THR A 204      26.811  18.817 -21.043  1.00 84.28           O  
ATOM   3162  HG1 THR A 204      26.369  19.046 -21.864  1.00 84.28           H  
ATOM   3163  N   LYS A 205      24.709  15.480 -21.184  1.00 88.10           N  
ATOM   3164  H   LYS A 205      25.519  14.986 -20.838  1.00 88.10           H  
ATOM   3165  CA  LYS A 205      24.021  14.848 -22.336  1.00 88.10           C  
ATOM   3166  HA  LYS A 205      24.522  13.895 -22.507  1.00 88.10           H  
ATOM   3167  C   LYS A 205      24.138  15.590 -23.680  1.00 88.10           C  
ATOM   3168  CB  LYS A 205      22.545  14.518 -22.036  1.00 88.10           C  
ATOM   3169  HB2 LYS A 205      21.969  15.444 -22.030  1.00 88.10           H  
ATOM   3170  HB3 LYS A 205      22.173  13.905 -22.856  1.00 88.10           H  
ATOM   3171  O   LYS A 205      23.996  14.954 -24.722  1.00 88.10           O  
ATOM   3172  CG  LYS A 205      22.278  13.782 -20.713  1.00 88.10           C  
ATOM   3173  HG2 LYS A 205      22.357  14.489 -19.888  1.00 88.10           H  
ATOM   3174  HG3 LYS A 205      23.013  12.989 -20.575  1.00 88.10           H  
ATOM   3175  CD  LYS A 205      20.872  13.160 -20.735  1.00 88.10           C  
ATOM   3176  HD2 LYS A 205      20.896  12.306 -21.413  1.00 88.10           H  
ATOM   3177  HD3 LYS A 205      20.147  13.881 -21.113  1.00 88.10           H  
ATOM   3178  CE  LYS A 205      20.431  12.702 -19.339  1.00 88.10           C  
ATOM   3179  HE2 LYS A 205      21.316  12.368 -18.797  1.00 88.10           H  
ATOM   3180  HE3 LYS A 205      19.988  13.544 -18.807  1.00 88.10           H  
ATOM   3181  NZ  LYS A 205      19.487  11.564 -19.424  1.00 88.10           N  
ATOM   3182  HZ1 LYS A 205      19.111  11.312 -18.521  1.00 88.10           H  
ATOM   3183  HZ2 LYS A 205      18.741  11.723 -20.087  1.00 88.10           H  
ATOM   3184  HZ3 LYS A 205      20.037  10.775 -19.732  1.00 88.10           H  
ATOM   3185  N   THR A 206      24.428  16.892 -23.679  1.00 91.89           N  
ATOM   3186  H   THR A 206      24.429  17.364 -22.786  1.00 91.89           H  
ATOM   3187  CA  THR A 206      24.673  17.706 -24.878  1.00 91.89           C  
ATOM   3188  HA  THR A 206      23.764  17.699 -25.480  1.00 91.89           H  
ATOM   3189  C   THR A 206      25.812  17.145 -25.729  1.00 91.89           C  
ATOM   3190  CB  THR A 206      25.006  19.172 -24.543  1.00 91.89           C  
ATOM   3191  HB  THR A 206      25.256  19.694 -25.467  1.00 91.89           H  
ATOM   3192  O   THR A 206      26.822  16.648 -25.223  1.00 91.89           O  
ATOM   3193  CG2 THR A 206      23.849  19.915 -23.889  1.00 91.89           C  
ATOM   3194 HG21 THR A 206      24.148  20.937 -23.657  1.00 91.89           H  
ATOM   3195 HG22 THR A 206      23.541  19.417 -22.969  1.00 91.89           H  
ATOM   3196 HG23 THR A 206      23.007  19.951 -24.581  1.00 91.89           H  
ATOM   3197  OG1 THR A 206      26.105  19.273 -23.665  1.00 91.89           O  
ATOM   3198  HG1 THR A 206      26.848  19.595 -24.180  1.00 91.89           H  
ATOM   3199  N   TRP A 207      25.670  17.271 -27.044  1.00 94.56           N  
ATOM   3200  H   TRP A 207      24.813  17.674 -27.395  1.00 94.56           H  
ATOM   3201  CA  TRP A 207      26.654  16.834 -28.027  1.00 94.56           C  
ATOM   3202  HA  TRP A 207      27.369  16.173 -27.538  1.00 94.56           H  
ATOM   3203  C   TRP A 207      27.428  18.025 -28.592  1.00 94.56           C  
ATOM   3204  CB  TRP A 207      25.969  16.020 -29.123  1.00 94.56           C  
ATOM   3205  HB2 TRP A 207      25.147  16.603 -29.539  1.00 94.56           H  
ATOM   3206  HB3 TRP A 207      26.687  15.849 -29.925  1.00 94.56           H  
ATOM   3207  O   TRP A 207      26.870  19.088 -28.857  1.00 94.56           O  
ATOM   3208  CG  TRP A 207      25.436  14.689 -28.690  1.00 94.56           C  
ATOM   3209  CD1 TRP A 207      24.420  14.482 -27.823  1.00 94.56           C  
ATOM   3210  HD1 TRP A 207      23.880  15.260 -27.304  1.00 94.56           H  
ATOM   3211  CD2 TRP A 207      25.868  13.360 -29.109  1.00 94.56           C  
ATOM   3212  CE2 TRP A 207      25.022  12.389 -28.495  1.00 94.56           C  
ATOM   3213  CE3 TRP A 207      26.878  12.882 -29.968  1.00 94.56           C  
ATOM   3214  HE3 TRP A 207      27.543  13.583 -30.450  1.00 94.56           H  
ATOM   3215  NE1 TRP A 207      24.184  13.130 -27.692  1.00 94.56           N  
ATOM   3216  HE1 TRP A 207      23.464  12.751 -27.093  1.00 94.56           H  
ATOM   3217  CH2 TRP A 207      26.117  10.579 -29.664  1.00 94.56           C  
ATOM   3218  HH2 TRP A 207      26.193   9.532 -29.919  1.00 94.56           H  
ATOM   3219  CZ2 TRP A 207      25.135  11.016 -28.760  1.00 94.56           C  
ATOM   3220  HZ2 TRP A 207      24.461  10.304 -28.307  1.00 94.56           H  
ATOM   3221  CZ3 TRP A 207      26.991  11.511 -30.248  1.00 94.56           C  
ATOM   3222  HZ3 TRP A 207      27.741  11.173 -30.947  1.00 94.56           H  
ATOM   3223  N   HIS A 208      28.732  17.849 -28.790  1.00 94.47           N  
ATOM   3224  H   HIS A 208      29.131  16.950 -28.561  1.00 94.47           H  
ATOM   3225  CA  HIS A 208      29.632  18.905 -29.255  1.00 94.47           C  
ATOM   3226  HA  HIS A 208      29.043  19.745 -29.623  1.00 94.47           H  
ATOM   3227  C   HIS A 208      30.491  18.407 -30.419  1.00 94.47           C  
ATOM   3228  CB  HIS A 208      30.483  19.410 -28.081  1.00 94.47           C  
ATOM   3229  HB2 HIS A 208      31.203  20.140 -28.452  1.00 94.47           H  
ATOM   3230  HB3 HIS A 208      31.037  18.571 -27.659  1.00 94.47           H  
ATOM   3231  O   HIS A 208      30.921  17.254 -30.422  1.00 94.47           O  
ATOM   3232  CG  HIS A 208      29.667  20.046 -26.983  1.00 94.47           C  
ATOM   3233  CD2 HIS A 208      28.971  19.384 -26.005  1.00 94.47           C  
ATOM   3234  HD2 HIS A 208      28.919  18.313 -25.874  1.00 94.47           H  
ATOM   3235  ND1 HIS A 208      29.412  21.391 -26.824  1.00 94.47           N  
ATOM   3236  CE1 HIS A 208      29.660  22.121 -27.476  1.00 94.47           C  
ATOM   3237  HE1 HIS A 208      28.584  21.532 -25.772  1.00 94.47           H  
ATOM   3238  NE2 HIS A 208      28.161  22.464 -25.428  1.00 94.47           N  
ATOM   3239  HE2 HIS A 208      28.307  20.337 -25.229  1.00 94.47           H  
ATOM   3240  N   LYS A 209      30.743  19.283 -31.398  1.00 94.49           N  
ATOM   3241  H   LYS A 209      30.378  20.220 -31.307  1.00 94.49           H  
ATOM   3242  CA  LYS A 209      31.578  18.994 -32.573  1.00 94.49           C  
ATOM   3243  HA  LYS A 209      31.327  18.003 -32.950  1.00 94.49           H  
ATOM   3244  C   LYS A 209      33.074  18.940 -32.228  1.00 94.49           C  
ATOM   3245  CB  LYS A 209      31.291  20.010 -33.690  1.00 94.49           C  
ATOM   3246  HB2 LYS A 209      32.002  19.824 -34.495  1.00 94.49           H  
ATOM   3247  HB3 LYS A 209      31.443  21.025 -33.323  1.00 94.49           H  
ATOM   3248  O   LYS A 209      33.506  19.462 -31.193  1.00 94.49           O  
ATOM   3249  CG  LYS A 209      29.882  19.870 -34.282  1.00 94.49           C  
ATOM   3250  HG2 LYS A 209      29.135  20.175 -33.549  1.00 94.49           H  
ATOM   3251  HG3 LYS A 209      29.725  18.823 -34.540  1.00 94.49           H  
ATOM   3252  CD  LYS A 209      29.723  20.700 -35.563  1.00 94.49           C  
ATOM   3253  HD2 LYS A 209      29.810  21.763 -35.336  1.00 94.49           H  
ATOM   3254  HD3 LYS A 209      30.522  20.425 -36.252  1.00 94.49           H  
ATOM   3255  CE  LYS A 209      28.357  20.406 -36.201  1.00 94.49           C  
ATOM   3256  HE2 LYS A 209      28.015  19.439 -35.833  1.00 94.49           H  
ATOM   3257  HE3 LYS A 209      27.639  21.165 -35.889  1.00 94.49           H  
ATOM   3258  NZ  LYS A 209      28.438  20.321 -37.678  1.00 94.49           N  
ATOM   3259  HZ1 LYS A 209      27.541  20.094 -38.082  1.00 94.49           H  
ATOM   3260  HZ2 LYS A 209      29.046  19.543 -37.894  1.00 94.49           H  
ATOM   3261  HZ3 LYS A 209      28.844  21.143 -38.102  1.00 94.49           H  
ATOM   3262  N   GLY A 210      33.848  18.274 -33.083  1.00 94.75           N  
ATOM   3263  H   GLY A 210      33.406  17.790 -33.851  1.00 94.75           H  
ATOM   3264  CA  GLY A 210      35.259  17.992 -32.864  1.00 94.75           C  
ATOM   3265  HA2 GLY A 210      35.338  17.495 -31.897  1.00 94.75           H  
ATOM   3266  HA3 GLY A 210      35.824  18.923 -32.827  1.00 94.75           H  
ATOM   3267  C   GLY A 210      35.893  17.074 -33.916  1.00 94.75           C  
ATOM   3268  O   GLY A 210      35.404  16.924 -35.037  1.00 94.75           O  
ATOM   3269  N   THR A 211      37.005  16.448 -33.535  1.00 95.19           N  
ATOM   3270  H   THR A 211      37.314  16.607 -32.587  1.00 95.19           H  
ATOM   3271  CA  THR A 211      37.838  15.576 -34.379  1.00 95.19           C  
ATOM   3272  HA  THR A 211      37.265  15.261 -35.252  1.00 95.19           H  
ATOM   3273  C   THR A 211      38.260  14.320 -33.614  1.00 95.19           C  
ATOM   3274  CB  THR A 211      39.078  16.349 -34.866  1.00 95.19           C  
ATOM   3275  HB  THR A 211      39.532  16.861 -34.018  1.00 95.19           H  
ATOM   3276  O   THR A 211      38.617  14.395 -32.435  1.00 95.19           O  
ATOM   3277  CG2 THR A 211      40.147  15.488 -35.536  1.00 95.19           C  
ATOM   3278 HG21 THR A 211      40.884  16.116 -36.035  1.00 95.19           H  
ATOM   3279 HG22 THR A 211      40.663  14.886 -34.788  1.00 95.19           H  
ATOM   3280 HG23 THR A 211      39.683  14.824 -36.265  1.00 95.19           H  
ATOM   3281  OG1 THR A 211      38.714  17.309 -35.831  1.00 95.19           O  
ATOM   3282  HG1 THR A 211      38.763  16.857 -36.677  1.00 95.19           H  
ATOM   3283  N   LEU A 212      38.273  13.171 -34.293  1.00 94.02           N  
ATOM   3284  H   LEU A 212      37.968  13.180 -35.256  1.00 94.02           H  
ATOM   3285  CA  LEU A 212      38.815  11.914 -33.774  1.00 94.02           C  
ATOM   3286  HA  LEU A 212      38.444  11.775 -32.758  1.00 94.02           H  
ATOM   3287  C   LEU A 212      40.353  11.963 -33.738  1.00 94.02           C  
ATOM   3288  CB  LEU A 212      38.287  10.772 -34.662  1.00 94.02           C  
ATOM   3289  HB2 LEU A 212      37.201  10.848 -34.724  1.00 94.02           H  
ATOM   3290  HB3 LEU A 212      38.677  10.905 -35.671  1.00 94.02           H  
ATOM   3291  O   LEU A 212      40.989  12.122 -34.774  1.00 94.02           O  
ATOM   3292  CG  LEU A 212      38.650   9.354 -34.184  1.00 94.02           C  
ATOM   3293  HG  LEU A 212      39.732   9.229 -34.205  1.00 94.02           H  
ATOM   3294  CD1 LEU A 212      38.143   9.059 -32.770  1.00 94.02           C  
ATOM   3295 HD11 LEU A 212      38.686   9.661 -32.041  1.00 94.02           H  
ATOM   3296 HD12 LEU A 212      38.319   8.009 -32.535  1.00 94.02           H  
ATOM   3297 HD13 LEU A 212      37.075   9.270 -32.705  1.00 94.02           H  
ATOM   3298  CD2 LEU A 212      38.018   8.336 -35.129  1.00 94.02           C  
ATOM   3299 HD21 LEU A 212      38.323   7.328 -34.850  1.00 94.02           H  
ATOM   3300 HD22 LEU A 212      38.359   8.517 -36.148  1.00 94.02           H  
ATOM   3301 HD23 LEU A 212      36.930   8.406 -35.102  1.00 94.02           H  
ATOM   3302  N   ILE A 213      40.952  11.827 -32.554  1.00 93.48           N  
ATOM   3303  H   ILE A 213      40.367  11.692 -31.742  1.00 93.48           H  
ATOM   3304  CA  ILE A 213      42.411  11.872 -32.333  1.00 93.48           C  
ATOM   3305  HA  ILE A 213      42.871  12.496 -33.100  1.00 93.48           H  
ATOM   3306  C   ILE A 213      43.029  10.472 -32.424  1.00 93.48           C  
ATOM   3307  CB  ILE A 213      42.762  12.446 -30.933  1.00 93.48           C  
ATOM   3308  HB  ILE A 213      42.642  11.635 -30.214  1.00 93.48           H  
ATOM   3309  O   ILE A 213      44.159  10.310 -32.867  1.00 93.48           O  
ATOM   3310  CG1 ILE A 213      41.880  13.615 -30.438  1.00 93.48           C  
ATOM   3311 HG12 ILE A 213      40.828  13.417 -30.642  1.00 93.48           H  
ATOM   3312 HG13 ILE A 213      42.155  14.534 -30.956  1.00 93.48           H  
ATOM   3313  CG2 ILE A 213      44.240  12.884 -30.909  1.00 93.48           C  
ATOM   3314 HG21 ILE A 213      44.892  12.056 -31.185  1.00 93.48           H  
ATOM   3315 HG22 ILE A 213      44.540  13.206 -29.911  1.00 93.48           H  
ATOM   3316 HG23 ILE A 213      44.404  13.698 -31.615  1.00 93.48           H  
ATOM   3317  CD1 ILE A 213      42.005  13.802 -28.919  1.00 93.48           C  
ATOM   3318 HD11 ILE A 213      41.241  14.499 -28.572  1.00 93.48           H  
ATOM   3319 HD12 ILE A 213      41.847  12.852 -28.409  1.00 93.48           H  
ATOM   3320 HD13 ILE A 213      42.986  14.200 -28.660  1.00 93.48           H  
ATOM   3321  N   SER A 214      42.316   9.466 -31.918  1.00 91.56           N  
ATOM   3322  H   SER A 214      41.387   9.662 -31.573  1.00 91.56           H  
ATOM   3323  CA  SER A 214      42.818   8.104 -31.723  1.00 91.56           C  
ATOM   3324  HA  SER A 214      43.351   7.788 -32.620  1.00 91.56           H  
ATOM   3325  C   SER A 214      41.644   7.151 -31.496  1.00 91.56           C  
ATOM   3326  CB  SER A 214      43.810   8.099 -30.537  1.00 91.56           C  
ATOM   3327  HB2 SER A 214      44.819   8.252 -30.919  1.00 91.56           H  
ATOM   3328  HB3 SER A 214      43.578   8.941 -29.884  1.00 91.56           H  
ATOM   3329  O   SER A 214      40.583   7.554 -31.011  1.00 91.56           O  
ATOM   3330  OG  SER A 214      43.779   6.931 -29.734  1.00 91.56           O  
ATOM   3331  HG  SER A 214      44.263   6.222 -30.164  1.00 91.56           H  
ATOM   3332  N   ILE A 215      41.849   5.878 -31.824  1.00 91.16           N  
ATOM   3333  H   ILE A 215      42.749   5.624 -32.206  1.00 91.16           H  
ATOM   3334  CA  ILE A 215      41.016   4.760 -31.379  1.00 91.16           C  
ATOM   3335  HA  ILE A 215      40.167   5.137 -30.808  1.00 91.16           H  
ATOM   3336  C   ILE A 215      41.871   3.902 -30.439  1.00 91.16           C  
ATOM   3337  CB  ILE A 215      40.469   3.975 -32.593  1.00 91.16           C  
ATOM   3338  HB  ILE A 215      41.311   3.616 -33.186  1.00 91.16           H  
ATOM   3339  O   ILE A 215      43.075   3.776 -30.654  1.00 91.16           O  
ATOM   3340  CG1 ILE A 215      39.601   4.903 -33.476  1.00 91.16           C  
ATOM   3341 HG12 ILE A 215      40.193   5.759 -33.798  1.00 91.16           H  
ATOM   3342 HG13 ILE A 215      38.772   5.280 -32.876  1.00 91.16           H  
ATOM   3343  CG2 ILE A 215      39.650   2.759 -32.127  1.00 91.16           C  
ATOM   3344 HG21 ILE A 215      38.789   3.089 -31.547  1.00 91.16           H  
ATOM   3345 HG22 ILE A 215      39.310   2.191 -32.994  1.00 91.16           H  
ATOM   3346 HG23 ILE A 215      40.261   2.079 -31.534  1.00 91.16           H  
ATOM   3347  CD1 ILE A 215      39.040   4.252 -34.747  1.00 91.16           C  
ATOM   3348 HD11 ILE A 215      38.454   4.993 -35.291  1.00 91.16           H  
ATOM   3349 HD12 ILE A 215      38.378   3.419 -34.510  1.00 91.16           H  
ATOM   3350 HD13 ILE A 215      39.856   3.904 -35.379  1.00 91.16           H  
ATOM   3351  N   GLN A 216      41.264   3.321 -29.404  1.00 87.08           N  
ATOM   3352  H   GLN A 216      40.279   3.498 -29.270  1.00 87.08           H  
ATOM   3353  CA  GLN A 216      41.904   2.340 -28.522  1.00 87.08           C  
ATOM   3354  HA  GLN A 216      42.820   1.974 -28.986  1.00 87.08           H  
ATOM   3355  C   GLN A 216      40.980   1.139 -28.307  1.00 87.08           C  
ATOM   3356  CB  GLN A 216      42.271   2.977 -27.169  1.00 87.08           C  
ATOM   3357  HB2 GLN A 216      41.379   3.408 -26.714  1.00 87.08           H  
ATOM   3358  HB3 GLN A 216      42.641   2.189 -26.513  1.00 87.08           H  
ATOM   3359  O   GLN A 216      39.801   1.310 -27.995  1.00 87.08           O  
ATOM   3360  CG  GLN A 216      43.353   4.061 -27.291  1.00 87.08           C  
ATOM   3361  HG2 GLN A 216      44.205   3.659 -27.839  1.00 87.08           H  
ATOM   3362  HG3 GLN A 216      42.957   4.913 -27.844  1.00 87.08           H  
ATOM   3363  CD  GLN A 216      43.835   4.543 -25.926  1.00 87.08           C  
ATOM   3364  NE2 GLN A 216      44.655   3.780 -25.238  1.00 87.08           N  
ATOM   3365 HE21 GLN A 216      44.967   4.076 -24.324  1.00 87.08           H  
ATOM   3366 HE22 GLN A 216      44.978   2.898 -25.608  1.00 87.08           H  
ATOM   3367  OE1 GLN A 216      43.495   5.627 -25.464  1.00 87.08           O  
ATOM   3368  N   CYS A 217      41.502  -0.079 -28.425  1.00 81.48           N  
ATOM   3369  H   CYS A 217      42.476  -0.179 -28.676  1.00 81.48           H  
ATOM   3370  CA  CYS A 217      40.824  -1.267 -27.908  1.00 81.48           C  
ATOM   3371  HA  CYS A 217      39.766  -1.235 -28.171  1.00 81.48           H  
ATOM   3372  C   CYS A 217      40.946  -1.274 -26.377  1.00 81.48           C  
ATOM   3373  CB  CYS A 217      41.436  -2.525 -28.539  1.00 81.48           C  
ATOM   3374  HB2 CYS A 217      42.507  -2.555 -28.336  1.00 81.48           H  
ATOM   3375  HB3 CYS A 217      40.981  -3.414 -28.103  1.00 81.48           H  
ATOM   3376  O   CYS A 217      42.042  -1.095 -25.858  1.00 81.48           O  
ATOM   3377  SG  CYS A 217      41.141  -2.515 -30.333  1.00 81.48           S  
ATOM   3378  HG  CYS A 217      41.828  -3.627 -30.607  1.00 81.48           H  
ATOM   3379  N   VAL A 218      39.837  -1.462 -25.654  1.00 78.42           N  
ATOM   3380  H   VAL A 218      38.967  -1.622 -26.142  1.00 78.42           H  
ATOM   3381  CA  VAL A 218      39.851  -1.669 -24.194  1.00 78.42           C  
ATOM   3382  HA  VAL A 218      40.828  -2.056 -23.906  1.00 78.42           H  
ATOM   3383  C   VAL A 218      38.807  -2.739 -23.879  1.00 78.42           C  
ATOM   3384  CB  VAL A 218      39.626  -0.367 -23.387  1.00 78.42           C  
ATOM   3385  HB  VAL A 218      38.611  -0.004 -23.546  1.00 78.42           H  
ATOM   3386  O   VAL A 218      37.597  -2.474 -23.903  1.00 78.42           O  
ATOM   3387  CG1 VAL A 218      39.783  -0.623 -21.885  1.00 78.42           C  
ATOM   3388 HG11 VAL A 218      39.063  -1.366 -21.544  1.00 78.42           H  
ATOM   3389 HG12 VAL A 218      40.791  -0.980 -21.671  1.00 78.42           H  
ATOM   3390 HG13 VAL A 218      39.614   0.299 -21.328  1.00 78.42           H  
ATOM   3391  CG2 VAL A 218      40.570   0.777 -23.777  1.00 78.42           C  
ATOM   3392 HG21 VAL A 218      40.409   1.065 -24.816  1.00 78.42           H  
ATOM   3393 HG22 VAL A 218      40.389   1.646 -23.144  1.00 78.42           H  
ATOM   3394 HG23 VAL A 218      41.605   0.459 -23.653  1.00 78.42           H  
ATOM   3395  N   GLY A 219      39.285  -3.970 -23.688  1.00 74.72           N  
ATOM   3396  H   GLY A 219      40.287  -4.094 -23.686  1.00 74.72           H  
ATOM   3397  CA  GLY A 219      38.468  -5.180 -23.801  1.00 74.72           C  
ATOM   3398  HA2 GLY A 219      39.070  -6.050 -23.537  1.00 74.72           H  
ATOM   3399  HA3 GLY A 219      37.634  -5.118 -23.102  1.00 74.72           H  
ATOM   3400  C   GLY A 219      37.916  -5.386 -25.220  1.00 74.72           C  
ATOM   3401  O   GLY A 219      38.380  -4.774 -26.185  1.00 74.72           O  
ATOM   3402  N   THR A 220      36.873  -6.208 -25.336  1.00 74.14           N  
ATOM   3403  H   THR A 220      36.519  -6.652 -24.501  1.00 74.14           H  
ATOM   3404  CA  THR A 220      36.194  -6.620 -26.582  1.00 74.14           C  
ATOM   3405  HA  THR A 220      36.962  -6.889 -27.308  1.00 74.14           H  
ATOM   3406  C   THR A 220      35.352  -5.518 -27.258  1.00 74.14           C  
ATOM   3407  CB  THR A 220      35.353  -7.886 -26.316  1.00 74.14           C  
ATOM   3408  HB  THR A 220      34.690  -8.087 -27.157  1.00 74.14           H  
ATOM   3409  O   THR A 220      34.278  -5.770 -27.794  1.00 74.14           O  
ATOM   3410  CG2 THR A 220      36.230  -9.118 -26.100  1.00 74.14           C  
ATOM   3411 HG21 THR A 220      35.602  -9.996 -25.950  1.00 74.14           H  
ATOM   3412 HG22 THR A 220      36.873  -8.986 -25.229  1.00 74.14           H  
ATOM   3413 HG23 THR A 220      36.851  -9.286 -26.980  1.00 74.14           H  
ATOM   3414  OG1 THR A 220      34.597  -7.720 -25.133  1.00 74.14           O  
ATOM   3415  HG1 THR A 220      33.968  -8.446 -25.111  1.00 74.14           H  
ATOM   3416  N   GLY A 221      35.820  -4.266 -27.256  1.00 76.20           N  
ATOM   3417  H   GLY A 221      36.734  -4.115 -26.853  1.00 76.20           H  
ATOM   3418  CA  GLY A 221      35.176  -3.179 -27.996  1.00 76.20           C  
ATOM   3419  HA2 GLY A 221      35.008  -3.511 -29.021  1.00 76.20           H  
ATOM   3420  HA3 GLY A 221      34.201  -2.969 -27.557  1.00 76.20           H  
ATOM   3421  C   GLY A 221      35.994  -1.890 -28.018  1.00 76.20           C  
ATOM   3422  O   GLY A 221      36.455  -1.422 -26.973  1.00 76.20           O  
ATOM   3423  N   LYS A 222      36.140  -1.291 -29.203  1.00 86.74           N  
ATOM   3424  H   LYS A 222      35.703  -1.726 -30.003  1.00 86.74           H  
ATOM   3425  CA  LYS A 222      36.900  -0.051 -29.436  1.00 86.74           C  
ATOM   3426  HA  LYS A 222      37.906  -0.179 -29.036  1.00 86.74           H  
ATOM   3427  C   LYS A 222      36.280   1.161 -28.725  1.00 86.74           C  
ATOM   3428  CB  LYS A 222      37.014   0.208 -30.950  1.00 86.74           C  
ATOM   3429  HB2 LYS A 222      37.459   1.190 -31.109  1.00 86.74           H  
ATOM   3430  HB3 LYS A 222      36.011   0.224 -31.378  1.00 86.74           H  
ATOM   3431  O   LYS A 222      35.058   1.286 -28.622  1.00 86.74           O  
ATOM   3432  CG  LYS A 222      37.870  -0.842 -31.685  1.00 86.74           C  
ATOM   3433  HG2 LYS A 222      37.493  -1.840 -31.460  1.00 86.74           H  
ATOM   3434  HG3 LYS A 222      38.904  -0.770 -31.346  1.00 86.74           H  
ATOM   3435  CD  LYS A 222      37.812  -0.630 -33.205  1.00 86.74           C  
ATOM   3436  HD2 LYS A 222      36.762  -0.559 -33.490  1.00 86.74           H  
ATOM   3437  HD3 LYS A 222      38.292   0.311 -33.475  1.00 86.74           H  
ATOM   3438  CE  LYS A 222      38.482  -1.779 -33.976  1.00 86.74           C  
ATOM   3439  HE2 LYS A 222      39.565  -1.664 -33.931  1.00 86.74           H  
ATOM   3440  HE3 LYS A 222      38.219  -2.716 -33.486  1.00 86.74           H  
ATOM   3441  NZ  LYS A 222      38.012  -1.837 -35.383  1.00 86.74           N  
ATOM   3442  HZ1 LYS A 222      38.142  -0.982 -35.905  1.00 86.74           H  
ATOM   3443  HZ2 LYS A 222      37.010  -1.969 -35.371  1.00 86.74           H  
ATOM   3444  HZ3 LYS A 222      38.405  -2.612 -35.898  1.00 86.74           H  
ATOM   3445  N   LYS A 223      37.139   2.063 -28.248  1.00 92.13           N  
ATOM   3446  H   LYS A 223      38.121   1.852 -28.357  1.00 92.13           H  
ATOM   3447  CA  LYS A 223      36.816   3.369 -27.656  1.00 92.13           C  
ATOM   3448  HA  LYS A 223      35.738   3.520 -27.699  1.00 92.13           H  
ATOM   3449  C   LYS A 223      37.475   4.474 -28.494  1.00 92.13           C  
ATOM   3450  CB  LYS A 223      37.262   3.460 -26.180  1.00 92.13           C  
ATOM   3451  HB2 LYS A 223      38.301   3.791 -26.169  1.00 92.13           H  
ATOM   3452  HB3 LYS A 223      36.669   4.230 -25.687  1.00 92.13           H  
ATOM   3453  O   LYS A 223      38.529   4.262 -29.092  1.00 92.13           O  
ATOM   3454  CG  LYS A 223      37.228   2.184 -25.320  1.00 92.13           C  
ATOM   3455  HG2 LYS A 223      37.933   1.472 -25.750  1.00 92.13           H  
ATOM   3456  HG3 LYS A 223      37.606   2.446 -24.332  1.00 92.13           H  
ATOM   3457  CD  LYS A 223      35.869   1.483 -25.140  1.00 92.13           C  
ATOM   3458  HD2 LYS A 223      35.169   2.132 -24.615  1.00 92.13           H  
ATOM   3459  HD3 LYS A 223      35.460   1.209 -26.112  1.00 92.13           H  
ATOM   3460  CE  LYS A 223      36.157   0.218 -24.320  1.00 92.13           C  
ATOM   3461  HE2 LYS A 223      36.246   0.471 -23.264  1.00 92.13           H  
ATOM   3462  HE3 LYS A 223      37.122  -0.161 -24.658  1.00 92.13           H  
ATOM   3463  NZ  LYS A 223      35.207  -0.894 -24.526  1.00 92.13           N  
ATOM   3464  HZ1 LYS A 223      35.239  -1.154 -25.502  1.00 92.13           H  
ATOM   3465  HZ2 LYS A 223      34.266  -0.673 -24.230  1.00 92.13           H  
ATOM   3466  HZ3 LYS A 223      35.561  -1.701 -24.032  1.00 92.13           H  
ATOM   3467  N   PHE A 224      36.870   5.654 -28.525  1.00 93.27           N  
ATOM   3468  H   PHE A 224      36.038   5.758 -27.962  1.00 93.27           H  
ATOM   3469  CA  PHE A 224      37.141   6.715 -29.496  1.00 93.27           C  
ATOM   3470  HA  PHE A 224      37.954   6.412 -30.155  1.00 93.27           H  
ATOM   3471  C   PHE A 224      37.564   7.996 -28.773  1.00 93.27           C  
ATOM   3472  CB  PHE A 224      35.884   6.901 -30.362  1.00 93.27           C  
ATOM   3473  HB2 PHE A 224      35.055   7.219 -29.731  1.00 93.27           H  
ATOM   3474  HB3 PHE A 224      36.069   7.693 -31.088  1.00 93.27           H  
ATOM   3475  O   PHE A 224      36.822   8.536 -27.953  1.00 93.27           O  
ATOM   3476  CG  PHE A 224      35.488   5.632 -31.100  1.00 93.27           C  
ATOM   3477  CD1 PHE A 224      36.018   5.363 -32.375  1.00 93.27           C  
ATOM   3478  HD1 PHE A 224      36.647   6.091 -32.868  1.00 93.27           H  
ATOM   3479  CD2 PHE A 224      34.646   4.684 -30.485  1.00 93.27           C  
ATOM   3480  HD2 PHE A 224      34.231   4.885 -29.508  1.00 93.27           H  
ATOM   3481  CE1 PHE A 224      35.742   4.140 -33.011  1.00 93.27           C  
ATOM   3482  HE1 PHE A 224      36.149   3.935 -33.990  1.00 93.27           H  
ATOM   3483  CE2 PHE A 224      34.369   3.461 -31.123  1.00 93.27           C  
ATOM   3484  HE2 PHE A 224      33.744   2.724 -30.640  1.00 93.27           H  
ATOM   3485  CZ  PHE A 224      34.919   3.188 -32.387  1.00 93.27           C  
ATOM   3486  HZ  PHE A 224      34.704   2.253 -32.883  1.00 93.27           H  
ATOM   3487  N   LYS A 225      38.787   8.462 -29.032  1.00 93.56           N  
ATOM   3488  H   LYS A 225      39.329   7.987 -29.740  1.00 93.56           H  
ATOM   3489  CA  LYS A 225      39.453   9.552 -28.307  1.00 93.56           C  
ATOM   3490  HA  LYS A 225      38.995   9.655 -27.323  1.00 93.56           H  
ATOM   3491  C   LYS A 225      39.224  10.853 -29.077  1.00 93.56           C  
ATOM   3492  CB  LYS A 225      40.936   9.150 -28.125  1.00 93.56           C  
ATOM   3493  HB2 LYS A 225      41.528   9.512 -28.966  1.00 93.56           H  
ATOM   3494  HB3 LYS A 225      40.990   8.061 -28.149  1.00 93.56           H  
ATOM   3495  O   LYS A 225      39.844  11.075 -30.112  1.00 93.56           O  
ATOM   3496  CG  LYS A 225      41.585   9.606 -26.806  1.00 93.56           C  
ATOM   3497  HG2 LYS A 225      40.911   9.385 -25.979  1.00 93.56           H  
ATOM   3498  HG3 LYS A 225      41.771  10.679 -26.834  1.00 93.56           H  
ATOM   3499  CD  LYS A 225      42.909   8.839 -26.596  1.00 93.56           C  
ATOM   3500  HD2 LYS A 225      43.632   9.157 -27.346  1.00 93.56           H  
ATOM   3501  HD3 LYS A 225      42.718   7.777 -26.746  1.00 93.56           H  
ATOM   3502  CE  LYS A 225      43.508   9.020 -25.192  1.00 93.56           C  
ATOM   3503  HE2 LYS A 225      42.726   8.827 -24.457  1.00 93.56           H  
ATOM   3504  HE3 LYS A 225      43.843  10.051 -25.073  1.00 93.56           H  
ATOM   3505  NZ  LYS A 225      44.635   8.077 -24.959  1.00 93.56           N  
ATOM   3506  HZ1 LYS A 225      45.025   8.161 -24.031  1.00 93.56           H  
ATOM   3507  HZ2 LYS A 225      44.304   7.127 -25.055  1.00 93.56           H  
ATOM   3508  HZ3 LYS A 225      45.377   8.192 -25.634  1.00 93.56           H  
ATOM   3509  N   VAL A 226      38.288  11.682 -28.622  1.00 95.21           N  
ATOM   3510  H   VAL A 226      37.842  11.437 -27.749  1.00 95.21           H  
ATOM   3511  CA  VAL A 226      37.762  12.854 -29.347  1.00 95.21           C  
ATOM   3512  HA  VAL A 226      38.047  12.776 -30.396  1.00 95.21           H  
ATOM   3513  C   VAL A 226      38.342  14.150 -28.787  1.00 95.21           C  
ATOM   3514  CB  VAL A 226      36.219  12.902 -29.287  1.00 95.21           C  
ATOM   3515  HB  VAL A 226      35.905  13.162 -28.276  1.00 95.21           H  
ATOM   3516  O   VAL A 226      38.351  14.339 -27.574  1.00 95.21           O  
ATOM   3517  CG1 VAL A 226      35.658  13.962 -30.248  1.00 95.21           C  
ATOM   3518 HG11 VAL A 226      35.956  14.960 -29.927  1.00 95.21           H  
ATOM   3519 HG12 VAL A 226      36.021  13.786 -31.261  1.00 95.21           H  
ATOM   3520 HG13 VAL A 226      34.569  13.926 -30.248  1.00 95.21           H  
ATOM   3521  CG2 VAL A 226      35.599  11.541 -29.629  1.00 95.21           C  
ATOM   3522 HG21 VAL A 226      34.530  11.651 -29.811  1.00 95.21           H  
ATOM   3523 HG22 VAL A 226      35.729  10.855 -28.792  1.00 95.21           H  
ATOM   3524 HG23 VAL A 226      36.075  11.113 -30.510  1.00 95.21           H  
ATOM   3525  N   LYS A 227      38.778  15.068 -29.656  1.00 94.94           N  
ATOM   3526  H   LYS A 227      38.729  14.823 -30.635  1.00 94.94           H  
ATOM   3527  CA  LYS A 227      39.085  16.474 -29.338  1.00 94.94           C  
ATOM   3528  HA  LYS A 227      39.295  16.590 -28.275  1.00 94.94           H  
ATOM   3529  C   LYS A 227      37.860  17.308 -29.687  1.00 94.94           C  
ATOM   3530  CB  LYS A 227      40.308  16.926 -30.163  1.00 94.94           C  
ATOM   3531  HB2 LYS A 227      41.200  16.423 -29.789  1.00 94.94           H  
ATOM   3532  HB3 LYS A 227      40.153  16.617 -31.196  1.00 94.94           H  
ATOM   3533  O   LYS A 227      37.470  17.316 -30.850  1.00 94.94           O  
ATOM   3534  CG  LYS A 227      40.565  18.444 -30.141  1.00 94.94           C  
ATOM   3535  HG2 LYS A 227      40.860  18.753 -29.138  1.00 94.94           H  
ATOM   3536  HG3 LYS A 227      39.659  18.981 -30.421  1.00 94.94           H  
ATOM   3537  CD  LYS A 227      41.659  18.819 -31.150  1.00 94.94           C  
ATOM   3538  HD2 LYS A 227      41.405  18.384 -32.117  1.00 94.94           H  
ATOM   3539  HD3 LYS A 227      42.616  18.415 -30.819  1.00 94.94           H  
ATOM   3540  CE  LYS A 227      41.743  20.343 -31.295  1.00 94.94           C  
ATOM   3541  HE2 LYS A 227      42.087  20.769 -30.352  1.00 94.94           H  
ATOM   3542  HE3 LYS A 227      40.739  20.723 -31.484  1.00 94.94           H  
ATOM   3543  NZ  LYS A 227      42.645  20.734 -32.408  1.00 94.94           N  
ATOM   3544  HZ1 LYS A 227      42.309  20.349 -33.280  1.00 94.94           H  
ATOM   3545  HZ2 LYS A 227      42.676  21.739 -32.505  1.00 94.94           H  
ATOM   3546  HZ3 LYS A 227      43.583  20.392 -32.251  1.00 94.94           H  
ATOM   3547  N   PHE A 228      37.294  18.042 -28.735  1.00 94.59           N  
ATOM   3548  H   PHE A 228      37.682  18.038 -27.803  1.00 94.59           H  
ATOM   3549  CA  PHE A 228      36.179  18.950 -29.015  1.00 94.59           C  
ATOM   3550  HA  PHE A 228      35.552  18.515 -29.794  1.00 94.59           H  
ATOM   3551  C   PHE A 228      36.655  20.316 -29.516  1.00 94.59           C  
ATOM   3552  CB  PHE A 228      35.317  19.112 -27.764  1.00 94.59           C  
ATOM   3553  HB2 PHE A 228      35.942  19.483 -26.952  1.00 94.59           H  
ATOM   3554  HB3 PHE A 228      34.552  19.863 -27.959  1.00 94.59           H  
ATOM   3555  O   PHE A 228      37.678  20.833 -29.064  1.00 94.59           O  
ATOM   3556  CG  PHE A 228      34.623  17.839 -27.331  1.00 94.59           C  
ATOM   3557  CD1 PHE A 228      33.512  17.376 -28.058  1.00 94.59           C  
ATOM   3558  HD1 PHE A 228      33.186  17.897 -28.946  1.00 94.59           H  
ATOM   3559  CD2 PHE A 228      35.072  17.124 -26.205  1.00 94.59           C  
ATOM   3560  HD2 PHE A 228      35.942  17.456 -25.659  1.00 94.59           H  
ATOM   3561  CE1 PHE A 228      32.824  16.229 -27.635  1.00 94.59           C  
ATOM   3562  HE1 PHE A 228      31.972  15.880 -28.200  1.00 94.59           H  
ATOM   3563  CE2 PHE A 228      34.375  15.978 -25.780  1.00 94.59           C  
ATOM   3564  HE2 PHE A 228      34.705  15.437 -24.906  1.00 94.59           H  
ATOM   3565  CZ  PHE A 228      33.244  15.536 -26.487  1.00 94.59           C  
ATOM   3566  HZ  PHE A 228      32.704  14.661 -26.157  1.00 94.59           H  
ATOM   3567  N   ASP A 229      35.850  20.941 -30.376  1.00 91.36           N  
ATOM   3568  H   ASP A 229      35.058  20.439 -30.752  1.00 91.36           H  
ATOM   3569  CA  ASP A 229      36.004  22.352 -30.750  1.00 91.36           C  
ATOM   3570  HA  ASP A 229      37.022  22.526 -31.100  1.00 91.36           H  
ATOM   3571  C   ASP A 229      35.753  23.243 -29.517  1.00 91.36           C  
ATOM   3572  CB  ASP A 229      35.028  22.696 -31.889  1.00 91.36           C  
ATOM   3573  HB2 ASP A 229      35.178  23.737 -32.174  1.00 91.36           H  
ATOM   3574  HB3 ASP A 229      34.007  22.592 -31.521  1.00 91.36           H  
ATOM   3575  O   ASP A 229      36.551  24.119 -29.180  1.00 91.36           O  
ATOM   3576  CG  ASP A 229      35.193  21.820 -33.137  1.00 91.36           C  
ATOM   3577  OD1 ASP A 229      36.336  21.460 -33.496  1.00 91.36           O  
ATOM   3578  OD2 ASP A 229      34.167  21.473 -33.761  1.00 91.36           O  
ATOM   3579  N   ASN A 230      34.702  22.921 -28.749  1.00 82.65           N  
ATOM   3580  H   ASN A 230      34.083  22.215 -29.120  1.00 82.65           H  
ATOM   3581  CA  ASN A 230      34.333  23.569 -27.482  1.00 82.65           C  
ATOM   3582  HA  ASN A 230      34.525  24.636 -27.593  1.00 82.65           H  
ATOM   3583  C   ASN A 230      35.209  23.091 -26.297  1.00 82.65           C  
ATOM   3584  CB  ASN A 230      32.820  23.394 -27.211  1.00 82.65           C  
ATOM   3585  HB2 ASN A 230      32.597  23.820 -26.232  1.00 82.65           H  
ATOM   3586  HB3 ASN A 230      32.574  22.332 -27.180  1.00 82.65           H  
ATOM   3587  O   ASN A 230      34.681  22.763 -25.231  1.00 82.65           O  
ATOM   3588  CG  ASN A 230      31.896  24.074 -28.208  1.00 82.65           C  
ATOM   3589  ND2 ASN A 230      30.642  24.245 -27.856  1.00 82.65           N  
ATOM   3590 HD21 ASN A 230      30.093  24.773 -28.518  1.00 82.65           H  
ATOM   3591 HD22 ASN A 230      30.372  24.167 -26.886  1.00 82.65           H  
ATOM   3592  OD1 ASN A 230      32.257  24.440 -29.307  1.00 82.65           O  
ATOM   3593  N   LYS A 231      36.533  23.039 -26.511  1.00 77.74           N  
ATOM   3594  H   LYS A 231      36.812  23.312 -27.442  1.00 77.74           H  
ATOM   3595  CA  LYS A 231      37.618  22.651 -25.585  1.00 77.74           C  
ATOM   3596  HA  LYS A 231      38.512  22.588 -26.206  1.00 77.74           H  
ATOM   3597  C   LYS A 231      37.517  21.257 -24.925  1.00 77.74           C  
ATOM   3598  CB  LYS A 231      37.872  23.766 -24.545  1.00 77.74           C  
ATOM   3599  HB2 LYS A 231      38.603  23.410 -23.820  1.00 77.74           H  
ATOM   3600  HB3 LYS A 231      36.946  23.969 -24.007  1.00 77.74           H  
ATOM   3601  O   LYS A 231      36.448  20.663 -24.747  1.00 77.74           O  
ATOM   3602  CG  LYS A 231      38.409  25.078 -25.151  1.00 77.74           C  
ATOM   3603  HG2 LYS A 231      37.663  25.500 -25.825  1.00 77.74           H  
ATOM   3604  HG3 LYS A 231      39.316  24.865 -25.718  1.00 77.74           H  
ATOM   3605  CD  LYS A 231      38.732  26.101 -24.047  1.00 77.74           C  
ATOM   3606  HD2 LYS A 231      39.468  25.671 -23.369  1.00 77.74           H  
ATOM   3607  HD3 LYS A 231      37.821  26.311 -23.487  1.00 77.74           H  
ATOM   3608  CE  LYS A 231      39.283  27.411 -24.633  1.00 77.74           C  
ATOM   3609  HE2 LYS A 231      40.186  27.185 -25.200  1.00 77.74           H  
ATOM   3610  HE3 LYS A 231      38.547  27.815 -25.328  1.00 77.74           H  
ATOM   3611  NZ  LYS A 231      39.582  28.410 -23.571  1.00 77.74           N  
ATOM   3612  HZ1 LYS A 231      38.750  28.638 -23.047  1.00 77.74           H  
ATOM   3613  HZ2 LYS A 231      40.272  28.055 -22.924  1.00 77.74           H  
ATOM   3614  HZ3 LYS A 231      39.940  29.265 -23.972  1.00 77.74           H  
ATOM   3615  N   GLY A 232      38.694  20.776 -24.513  1.00 88.45           N  
ATOM   3616  H   GLY A 232      39.514  21.334 -24.706  1.00 88.45           H  
ATOM   3617  CA  GLY A 232      38.915  19.479 -23.867  1.00 88.45           C  
ATOM   3618  HA2 GLY A 232      39.891  19.481 -23.381  1.00 88.45           H  
ATOM   3619  HA3 GLY A 232      38.162  19.318 -23.095  1.00 88.45           H  
ATOM   3620  C   GLY A 232      38.866  18.293 -24.832  1.00 88.45           C  
ATOM   3621  O   GLY A 232      38.376  18.402 -25.961  1.00 88.45           O  
ATOM   3622  N   LYS A 233      39.372  17.147 -24.378  1.00 91.08           N  
ATOM   3623  H   LYS A 233      39.871  17.141 -23.500  1.00 91.08           H  
ATOM   3624  CA  LYS A 233      39.213  15.852 -25.045  1.00 91.08           C  
ATOM   3625  HA  LYS A 233      38.707  16.006 -25.998  1.00 91.08           H  
ATOM   3626  C   LYS A 233      38.317  14.933 -24.201  1.00 91.08           C  
ATOM   3627  CB  LYS A 233      40.593  15.219 -25.315  1.00 91.08           C  
ATOM   3628  HB2 LYS A 233      40.992  14.895 -24.354  1.00 91.08           H  
ATOM   3629  HB3 LYS A 233      40.461  14.319 -25.915  1.00 91.08           H  
ATOM   3630  O   LYS A 233      37.974  15.246 -23.060  1.00 91.08           O  
ATOM   3631  CG  LYS A 233      41.628  16.125 -26.021  1.00 91.08           C  
ATOM   3632  HG2 LYS A 233      41.372  16.181 -27.079  1.00 91.08           H  
ATOM   3633  HG3 LYS A 233      41.591  17.142 -25.631  1.00 91.08           H  
ATOM   3634  CD  LYS A 233      43.067  15.588 -25.869  1.00 91.08           C  
ATOM   3635  HD2 LYS A 233      43.032  14.534 -25.596  1.00 91.08           H  
ATOM   3636  HD3 LYS A 233      43.587  15.674 -26.823  1.00 91.08           H  
ATOM   3637  CE  LYS A 233      43.855  16.392 -24.817  1.00 91.08           C  
ATOM   3638  HE2 LYS A 233      43.136  16.888 -24.165  1.00 91.08           H  
ATOM   3639  HE3 LYS A 233      44.447  17.160 -25.314  1.00 91.08           H  
ATOM   3640  NZ  LYS A 233      44.710  15.529 -23.967  1.00 91.08           N  
ATOM   3641  HZ1 LYS A 233      45.242  16.073 -23.303  1.00 91.08           H  
ATOM   3642  HZ2 LYS A 233      45.320  14.924 -24.499  1.00 91.08           H  
ATOM   3643  HZ3 LYS A 233      44.079  14.972 -23.409  1.00 91.08           H  
ATOM   3644  N   SER A 234      37.903  13.794 -24.747  1.00 92.39           N  
ATOM   3645  H   SER A 234      38.126  13.632 -25.719  1.00 92.39           H  
ATOM   3646  CA  SER A 234      37.263  12.698 -23.996  1.00 92.39           C  
ATOM   3647  HA  SER A 234      37.720  12.623 -23.010  1.00 92.39           H  
ATOM   3648  C   SER A 234      37.468  11.361 -24.705  1.00 92.39           C  
ATOM   3649  CB  SER A 234      35.761  12.950 -23.818  1.00 92.39           C  
ATOM   3650  HB2 SER A 234      35.310  13.178 -24.783  1.00 92.39           H  
ATOM   3651  HB3 SER A 234      35.282  12.059 -23.412  1.00 92.39           H  
ATOM   3652  O   SER A 234      37.612  11.326 -25.925  1.00 92.39           O  
ATOM   3653  OG  SER A 234      35.562  14.024 -22.916  1.00 92.39           O  
ATOM   3654  HG  SER A 234      36.379  14.524 -22.858  1.00 92.39           H  
ATOM   3655  N   LEU A 235      37.464  10.260 -23.950  1.00 93.09           N  
ATOM   3656  H   LEU A 235      37.305  10.353 -22.957  1.00 93.09           H  
ATOM   3657  CA  LEU A 235      37.397   8.903 -24.494  1.00 93.09           C  
ATOM   3658  HA  LEU A 235      37.696   8.921 -25.542  1.00 93.09           H  
ATOM   3659  C   LEU A 235      35.940   8.427 -24.417  1.00 93.09           C  
ATOM   3660  CB  LEU A 235      38.375   8.000 -23.717  1.00 93.09           C  
ATOM   3661  HB2 LEU A 235      37.997   7.883 -22.701  1.00 93.09           H  
ATOM   3662  HB3 LEU A 235      39.345   8.492 -23.656  1.00 93.09           H  
ATOM   3663  O   LEU A 235      35.354   8.431 -23.339  1.00 93.09           O  
ATOM   3664  CG  LEU A 235      38.574   6.603 -24.336  1.00 93.09           C  
ATOM   3665  HG  LEU A 235      37.603   6.146 -24.528  1.00 93.09           H  
ATOM   3666  CD1 LEU A 235      39.367   6.669 -25.644  1.00 93.09           C  
ATOM   3667 HD11 LEU A 235      39.545   5.665 -26.028  1.00 93.09           H  
ATOM   3668 HD12 LEU A 235      38.810   7.229 -26.396  1.00 93.09           H  
ATOM   3669 HD13 LEU A 235      40.335   7.140 -25.471  1.00 93.09           H  
ATOM   3670  CD2 LEU A 235      39.352   5.709 -23.372  1.00 93.09           C  
ATOM   3671 HD21 LEU A 235      39.477   4.715 -23.803  1.00 93.09           H  
ATOM   3672 HD22 LEU A 235      40.335   6.132 -23.166  1.00 93.09           H  
ATOM   3673 HD23 LEU A 235      38.803   5.611 -22.435  1.00 93.09           H  
ATOM   3674  N   LEU A 236      35.353   8.068 -25.558  1.00 93.46           N  
ATOM   3675  H   LEU A 236      35.897   8.116 -26.407  1.00 93.46           H  
ATOM   3676  CA  LEU A 236      33.927   7.763 -25.706  1.00 93.46           C  
ATOM   3677  HA  LEU A 236      33.454   7.748 -24.724  1.00 93.46           H  
ATOM   3678  C   LEU A 236      33.704   6.372 -26.317  1.00 93.46           C  
ATOM   3679  CB  LEU A 236      33.260   8.866 -26.557  1.00 93.46           C  
ATOM   3680  HB2 LEU A 236      32.218   8.596 -26.731  1.00 93.46           H  
ATOM   3681  HB3 LEU A 236      33.757   8.894 -27.527  1.00 93.46           H  
ATOM   3682  O   LEU A 236      34.580   5.806 -26.968  1.00 93.46           O  
ATOM   3683  CG  LEU A 236      33.298  10.283 -25.946  1.00 93.46           C  
ATOM   3684  HG  LEU A 236      34.333  10.581 -25.774  1.00 93.46           H  
ATOM   3685  CD1 LEU A 236      32.673  11.290 -26.910  1.00 93.46           C  
ATOM   3686 HD11 LEU A 236      32.735  12.292 -26.486  1.00 93.46           H  
ATOM   3687 HD12 LEU A 236      33.204  11.269 -27.861  1.00 93.46           H  
ATOM   3688 HD13 LEU A 236      31.625  11.040 -27.076  1.00 93.46           H  
ATOM   3689  CD2 LEU A 236      32.531  10.374 -24.626  1.00 93.46           C  
ATOM   3690 HD21 LEU A 236      32.521  11.405 -24.273  1.00 93.46           H  
ATOM   3691 HD22 LEU A 236      33.012   9.759 -23.865  1.00 93.46           H  
ATOM   3692 HD23 LEU A 236      31.502  10.044 -24.767  1.00 93.46           H  
ATOM   3693  N   SER A 237      32.514   5.816 -26.123  1.00 92.17           N  
ATOM   3694  H   SER A 237      31.827   6.309 -25.571  1.00 92.17           H  
ATOM   3695  CA  SER A 237      32.036   4.601 -26.791  1.00 92.17           C  
ATOM   3696  HA  SER A 237      32.882   3.941 -26.983  1.00 92.17           H  
ATOM   3697  C   SER A 237      31.390   4.930 -28.149  1.00 92.17           C  
ATOM   3698  CB  SER A 237      31.085   3.869 -25.838  1.00 92.17           C  
ATOM   3699  HB2 SER A 237      31.670   3.438 -25.026  1.00 92.17           H  
ATOM   3700  HB3 SER A 237      30.572   3.063 -26.362  1.00 92.17           H  
ATOM   3701  O   SER A 237      30.992   6.068 -28.394  1.00 92.17           O  
ATOM   3702  OG  SER A 237      30.146   4.770 -25.282  1.00 92.17           O  
ATOM   3703  HG  SER A 237      29.318   4.614 -25.742  1.00 92.17           H  
ATOM   3704  N   GLY A 238      31.290   3.950 -29.056  1.00 89.33           N  
ATOM   3705  H   GLY A 238      31.625   3.028 -28.816  1.00 89.33           H  
ATOM   3706  CA  GLY A 238      30.844   4.177 -30.444  1.00 89.33           C  
ATOM   3707  HA2 GLY A 238      31.500   4.911 -30.913  1.00 89.33           H  
ATOM   3708  HA3 GLY A 238      30.952   3.243 -30.996  1.00 89.33           H  
ATOM   3709  C   GLY A 238      29.392   4.666 -30.607  1.00 89.33           C  
ATOM   3710  O   GLY A 238      29.070   5.315 -31.599  1.00 89.33           O  
ATOM   3711  N   ASN A 239      28.539   4.417 -29.612  1.00 92.14           N  
ATOM   3712  H   ASN A 239      28.867   3.871 -28.828  1.00 92.14           H  
ATOM   3713  CA  ASN A 239      27.178   4.954 -29.488  1.00 92.14           C  
ATOM   3714  HA  ASN A 239      26.681   4.891 -30.456  1.00 92.14           H  
ATOM   3715  C   ASN A 239      27.148   6.431 -29.040  1.00 92.14           C  
ATOM   3716  CB  ASN A 239      26.408   4.075 -28.484  1.00 92.14           C  
ATOM   3717  HB2 ASN A 239      26.437   3.030 -28.791  1.00 92.14           H  
ATOM   3718  HB3 ASN A 239      25.365   4.392 -28.482  1.00 92.14           H  
ATOM   3719  O   ASN A 239      26.147   7.118 -29.209  1.00 92.14           O  
ATOM   3720  CG  ASN A 239      26.959   4.186 -27.070  1.00 92.14           C  
ATOM   3721  ND2 ASN A 239      26.135   4.424 -26.089  1.00 92.14           N  
ATOM   3722 HD21 ASN A 239      26.485   4.645 -25.168  1.00 92.14           H  
ATOM   3723 HD22 ASN A 239      25.150   4.533 -26.285  1.00 92.14           H  
ATOM   3724  OD1 ASN A 239      28.159   4.110 -26.842  1.00 92.14           O  
ATOM   3725  N   HIS A 240      28.245   6.929 -28.465  1.00 94.27           N  
ATOM   3726  H   HIS A 240      29.043   6.317 -28.370  1.00 94.27           H  
ATOM   3727  CA  HIS A 240      28.391   8.285 -27.930  1.00 94.27           C  
ATOM   3728  HA  HIS A 240      27.408   8.754 -27.884  1.00 94.27           H  
ATOM   3729  C   HIS A 240      29.217   9.213 -28.841  1.00 94.27           C  
ATOM   3730  CB  HIS A 240      28.926   8.189 -26.492  1.00 94.27           C  
ATOM   3731  HB2 HIS A 240      29.193   9.188 -26.147  1.00 94.27           H  
ATOM   3732  HB3 HIS A 240      29.834   7.586 -26.485  1.00 94.27           H  
ATOM   3733  O   HIS A 240      29.564  10.327 -28.438  1.00 94.27           O  
ATOM   3734  CG  HIS A 240      27.946   7.618 -25.490  1.00 94.27           C  
ATOM   3735  CD2 HIS A 240      26.579   7.569 -25.595  1.00 94.27           C  
ATOM   3736  HD2 HIS A 240      25.990   7.864 -26.451  1.00 94.27           H  
ATOM   3737  ND1 HIS A 240      28.264   7.150 -24.234  1.00 94.27           N  
ATOM   3738  HD1 HIS A 240      29.194   6.966 -23.887  1.00 94.27           H  
ATOM   3739  CE1 HIS A 240      27.122   6.870 -23.584  1.00 94.27           C  
ATOM   3740  HE1 HIS A 240      27.055   6.478 -22.580  1.00 94.27           H  
ATOM   3741  NE2 HIS A 240      26.066   7.138 -24.366  1.00 94.27           N  
ATOM   3742  N   ILE A 241      29.491   8.776 -30.075  1.00 94.72           N  
ATOM   3743  H   ILE A 241      29.144   7.862 -30.330  1.00 94.72           H  
ATOM   3744  CA  ILE A 241      30.026   9.590 -31.174  1.00 94.72           C  
ATOM   3745  HA  ILE A 241      30.023  10.632 -30.855  1.00 94.72           H  
ATOM   3746  C   ILE A 241      29.113   9.515 -32.405  1.00 94.72           C  
ATOM   3747  CB  ILE A 241      31.484   9.227 -31.526  1.00 94.72           C  
ATOM   3748  HB  ILE A 241      31.752   9.787 -32.422  1.00 94.72           H  
ATOM   3749  O   ILE A 241      28.396   8.536 -32.608  1.00 94.72           O  
ATOM   3750  CG1 ILE A 241      31.666   7.723 -31.818  1.00 94.72           C  
ATOM   3751 HG12 ILE A 241      30.799   7.351 -32.362  1.00 94.72           H  
ATOM   3752 HG13 ILE A 241      31.731   7.176 -30.877  1.00 94.72           H  
ATOM   3753  CG2 ILE A 241      32.422   9.684 -30.398  1.00 94.72           C  
ATOM   3754 HG21 ILE A 241      33.462   9.510 -30.677  1.00 94.72           H  
ATOM   3755 HG22 ILE A 241      32.200   9.135 -29.482  1.00 94.72           H  
ATOM   3756 HG23 ILE A 241      32.278  10.749 -30.218  1.00 94.72           H  
ATOM   3757  CD1 ILE A 241      32.909   7.423 -32.663  1.00 94.72           C  
ATOM   3758 HD11 ILE A 241      32.826   7.915 -33.632  1.00 94.72           H  
ATOM   3759 HD12 ILE A 241      33.808   7.777 -32.158  1.00 94.72           H  
ATOM   3760 HD13 ILE A 241      32.985   6.346 -32.816  1.00 94.72           H  
ATOM   3761  N   ALA A 242      29.127  10.575 -33.209  1.00 94.97           N  
ATOM   3762  H   ALA A 242      29.756  11.333 -32.985  1.00 94.97           H  
ATOM   3763  CA  ALA A 242      28.337  10.716 -34.431  1.00 94.97           C  
ATOM   3764  HA  ALA A 242      28.079   9.727 -34.811  1.00 94.97           H  
ATOM   3765  C   ALA A 242      29.165  11.421 -35.516  1.00 94.97           C  
ATOM   3766  CB  ALA A 242      27.040  11.465 -34.090  1.00 94.97           C  
ATOM   3767  HB1 ALA A 242      26.494  11.712 -35.000  1.00 94.97           H  
ATOM   3768  HB2 ALA A 242      27.261  12.387 -33.552  1.00 94.97           H  
ATOM   3769  HB3 ALA A 242      26.413  10.837 -33.457  1.00 94.97           H  
ATOM   3770  O   ALA A 242      30.057  12.205 -35.195  1.00 94.97           O  
ATOM   3771  N   TYR A 243      28.905  11.169 -36.797  1.00 93.86           N  
ATOM   3772  H   TYR A 243      28.157  10.529 -37.022  1.00 93.86           H  
ATOM   3773  CA  TYR A 243      29.682  11.785 -37.883  1.00 93.86           C  
ATOM   3774  HA  TYR A 243      30.739  11.724 -37.622  1.00 93.86           H  
ATOM   3775  C   TYR A 243      29.324  13.272 -38.058  1.00 93.86           C  
ATOM   3776  CB  TYR A 243      29.495  11.018 -39.195  1.00 93.86           C  
ATOM   3777  HB2 TYR A 243      30.258  11.376 -39.885  1.00 93.86           H  
ATOM   3778  HB3 TYR A 243      28.523  11.274 -39.617  1.00 93.86           H  
ATOM   3779  O   TYR A 243      28.165  13.643 -37.913  1.00 93.86           O  
ATOM   3780  CG  TYR A 243      29.594   9.502 -39.105  1.00 93.86           C  
ATOM   3781  CD1 TYR A 243      30.823   8.840 -39.306  1.00 93.86           C  
ATOM   3782  HD1 TYR A 243      31.716   9.410 -39.517  1.00 93.86           H  
ATOM   3783  CD2 TYR A 243      28.432   8.749 -38.855  1.00 93.86           C  
ATOM   3784  HD2 TYR A 243      27.484   9.250 -38.719  1.00 93.86           H  
ATOM   3785  CE1 TYR A 243      30.886   7.431 -39.247  1.00 93.86           C  
ATOM   3786  HE1 TYR A 243      31.818   6.912 -39.414  1.00 93.86           H  
ATOM   3787  CE2 TYR A 243      28.494   7.346 -38.776  1.00 93.86           C  
ATOM   3788  HE2 TYR A 243      27.604   6.767 -38.577  1.00 93.86           H  
ATOM   3789  OH  TYR A 243      29.770   5.324 -38.890  1.00 93.86           O  
ATOM   3790  HH  TYR A 243      30.580   4.942 -39.237  1.00 93.86           H  
ATOM   3791  CZ  TYR A 243      29.723   6.681 -38.967  1.00 93.86           C  
ATOM   3792  N   ASP A 244      30.276  14.140 -38.424  1.00 93.22           N  
ATOM   3793  H   ASP A 244      31.223  13.809 -38.541  1.00 93.22           H  
ATOM   3794  CA  ASP A 244      30.025  15.591 -38.596  1.00 93.22           C  
ATOM   3795  HA  ASP A 244      29.313  15.884 -37.824  1.00 93.22           H  
ATOM   3796  C   ASP A 244      29.349  15.961 -39.941  1.00 93.22           C  
ATOM   3797  CB  ASP A 244      31.331  16.366 -38.329  1.00 93.22           C  
ATOM   3798  HB2 ASP A 244      31.859  15.857 -37.523  1.00 93.22           H  
ATOM   3799  HB3 ASP A 244      31.938  16.325 -39.234  1.00 93.22           H  
ATOM   3800  O   ASP A 244      29.406  17.110 -40.382  1.00 93.22           O  
ATOM   3801  CG  ASP A 244      31.180  17.823 -37.867  1.00 93.22           C  
ATOM   3802  OD1 ASP A 244      30.047  18.240 -37.551  1.00 93.22           O  
ATOM   3803  OD2 ASP A 244      32.208  18.537 -37.727  1.00 93.22           O  
ATOM   3804  N   TYR A 245      28.707  14.988 -40.600  1.00 90.70           N  
ATOM   3805  H   TYR A 245      28.605  14.103 -40.124  1.00 90.70           H  
ATOM   3806  CA  TYR A 245      27.998  15.129 -41.876  1.00 90.70           C  
ATOM   3807  HA  TYR A 245      28.085  16.166 -42.202  1.00 90.70           H  
ATOM   3808  C   TYR A 245      26.492  14.841 -41.745  1.00 90.70           C  
ATOM   3809  CB  TYR A 245      28.669  14.263 -42.965  1.00 90.70           C  
ATOM   3810  HB2 TYR A 245      29.712  14.568 -43.043  1.00 90.70           H  
ATOM   3811  HB3 TYR A 245      28.205  14.502 -43.922  1.00 90.70           H  
ATOM   3812  O   TYR A 245      26.044  14.169 -40.817  1.00 90.70           O  
ATOM   3813  CG  TYR A 245      28.612  12.747 -42.793  1.00 90.70           C  
ATOM   3814  CD1 TYR A 245      29.785  12.015 -42.517  1.00 90.70           C  
ATOM   3815  HD1 TYR A 245      30.728  12.528 -42.402  1.00 90.70           H  
ATOM   3816  CD2 TYR A 245      27.401  12.053 -42.988  1.00 90.70           C  
ATOM   3817  HD2 TYR A 245      26.504  12.591 -43.259  1.00 90.70           H  
ATOM   3818  CE1 TYR A 245      29.737  10.609 -42.398  1.00 90.70           C  
ATOM   3819  HE1 TYR A 245      30.637  10.050 -42.184  1.00 90.70           H  
ATOM   3820  CE2 TYR A 245      27.343  10.655 -42.851  1.00 90.70           C  
ATOM   3821  HE2 TYR A 245      26.413  10.123 -42.988  1.00 90.70           H  
ATOM   3822  OH  TYR A 245      28.428   8.583 -42.375  1.00 90.70           O  
ATOM   3823  HH  TYR A 245      29.254   8.197 -42.076  1.00 90.70           H  
ATOM   3824  CZ  TYR A 245      28.508   9.928 -42.540  1.00 90.70           C  
ATOM   3825  N   HIS A 246      25.709  15.316 -42.716  1.00 89.13           N  
ATOM   3826  H   HIS A 246      26.141  15.815 -43.480  1.00 89.13           H  
ATOM   3827  CA  HIS A 246      24.299  14.948 -42.877  1.00 89.13           C  
ATOM   3828  HA  HIS A 246      23.891  14.691 -41.899  1.00 89.13           H  
ATOM   3829  C   HIS A 246      24.193  13.732 -43.819  1.00 89.13           C  
ATOM   3830  CB  HIS A 246      23.511  16.155 -43.409  1.00 89.13           C  
ATOM   3831  HB2 HIS A 246      23.853  16.388 -44.417  1.00 89.13           H  
ATOM   3832  HB3 HIS A 246      22.456  15.888 -43.465  1.00 89.13           H  
ATOM   3833  O   HIS A 246      24.816  13.764 -44.882  1.00 89.13           O  
ATOM   3834  CG  HIS A 246      23.650  17.387 -42.546  1.00 89.13           C  
ATOM   3835  CD2 HIS A 246      23.971  18.654 -42.955  1.00 89.13           C  
ATOM   3836  HD2 HIS A 246      24.156  18.961 -43.974  1.00 89.13           H  
ATOM   3837  ND1 HIS A 246      23.524  17.429 -41.179  1.00 89.13           N  
ATOM   3838  HD1 HIS A 246      23.335  16.638 -40.580  1.00 89.13           H  
ATOM   3839  CE1 HIS A 246      23.761  18.683 -40.773  1.00 89.13           C  
ATOM   3840  HE1 HIS A 246      23.743  19.007 -39.743  1.00 89.13           H  
ATOM   3841  NE2 HIS A 246      24.022  19.478 -41.822  1.00 89.13           N  
ATOM   3842  N   PRO A 247      23.475  12.652 -43.456  1.00 85.21           N  
ATOM   3843  CA  PRO A 247      23.378  11.447 -44.285  1.00 85.21           C  
ATOM   3844  HA  PRO A 247      24.369  11.155 -44.633  1.00 85.21           H  
ATOM   3845  C   PRO A 247      22.454  11.645 -45.501  1.00 85.21           C  
ATOM   3846  CB  PRO A 247      22.824  10.370 -43.346  1.00 85.21           C  
ATOM   3847  HB2 PRO A 247      23.646   9.908 -42.799  1.00 85.21           H  
ATOM   3848  HB3 PRO A 247      22.248   9.607 -43.871  1.00 85.21           H  
ATOM   3849  O   PRO A 247      21.660  12.589 -45.506  1.00 85.21           O  
ATOM   3850  CG  PRO A 247      21.938  11.177 -42.400  1.00 85.21           C  
ATOM   3851  HG2 PRO A 247      21.788  10.668 -41.448  1.00 85.21           H  
ATOM   3852  HG3 PRO A 247      20.984  11.375 -42.888  1.00 85.21           H  
ATOM   3853  CD  PRO A 247      22.704  12.489 -42.232  1.00 85.21           C  
ATOM   3854  HD2 PRO A 247      23.382  12.416 -41.382  1.00 85.21           H  
ATOM   3855  HD3 PRO A 247      22.007  13.314 -42.088  1.00 85.21           H  
ATOM   3856  N   PRO A 248      22.489  10.739 -46.498  1.00 84.20           N  
ATOM   3857  CA  PRO A 248      21.405  10.610 -47.473  1.00 84.20           C  
ATOM   3858  HA  PRO A 248      21.228  11.573 -47.953  1.00 84.20           H  
ATOM   3859  C   PRO A 248      20.108  10.123 -46.785  1.00 84.20           C  
ATOM   3860  CB  PRO A 248      21.927   9.611 -48.510  1.00 84.20           C  
ATOM   3861  HB2 PRO A 248      22.527  10.135 -49.253  1.00 84.20           H  
ATOM   3862  HB3 PRO A 248      21.126   9.053 -48.995  1.00 84.20           H  
ATOM   3863  O   PRO A 248      20.192   9.404 -45.779  1.00 84.20           O  
ATOM   3864  CG  PRO A 248      22.821   8.693 -47.681  1.00 84.20           C  
ATOM   3865  HG2 PRO A 248      23.575   8.199 -48.294  1.00 84.20           H  
ATOM   3866  HG3 PRO A 248      22.204   7.958 -47.164  1.00 84.20           H  
ATOM   3867  CD  PRO A 248      23.447   9.652 -46.667  1.00 84.20           C  
ATOM   3868  HD2 PRO A 248      24.377  10.054 -47.069  1.00 84.20           H  
ATOM   3869  HD3 PRO A 248      23.639   9.124 -45.733  1.00 84.20           H  
ATOM   3870  N   PRO A 249      18.912  10.501 -47.278  1.00 79.94           N  
ATOM   3871  CA  PRO A 249      17.637  10.175 -46.632  1.00 79.94           C  
ATOM   3872  HA  PRO A 249      17.649  10.572 -45.617  1.00 79.94           H  
ATOM   3873  C   PRO A 249      17.346   8.673 -46.523  1.00 79.94           C  
ATOM   3874  CB  PRO A 249      16.555  10.895 -47.450  1.00 79.94           C  
ATOM   3875  HB2 PRO A 249      16.305  11.845 -46.977  1.00 79.94           H  
ATOM   3876  HB3 PRO A 249      15.653  10.293 -47.557  1.00 79.94           H  
ATOM   3877  O   PRO A 249      16.705   8.247 -45.564  1.00 79.94           O  
ATOM   3878  CG  PRO A 249      17.210  11.162 -48.804  1.00 79.94           C  
ATOM   3879  HG2 PRO A 249      17.067  10.297 -49.452  1.00 79.94           H  
ATOM   3880  HG3 PRO A 249      16.809  12.058 -49.277  1.00 79.94           H  
ATOM   3881  CD  PRO A 249      18.689  11.322 -48.459  1.00 79.94           C  
ATOM   3882  HD2 PRO A 249      18.900  12.364 -48.218  1.00 79.94           H  
ATOM   3883  HD3 PRO A 249      19.306  10.998 -49.297  1.00 79.94           H  
ATOM   3884  N   GLU A 250      17.850   7.862 -47.452  1.00 80.18           N  
ATOM   3885  H   GLU A 250      18.324   8.282 -48.239  1.00 80.18           H  
ATOM   3886  CA  GLU A 250      17.700   6.402 -47.469  1.00 80.18           C  
ATOM   3887  HA  GLU A 250      16.639   6.154 -47.517  1.00 80.18           H  
ATOM   3888  C   GLU A 250      18.265   5.733 -46.202  1.00 80.18           C  
ATOM   3889  CB  GLU A 250      18.397   5.815 -48.714  1.00 80.18           C  
ATOM   3890  HB2 GLU A 250      19.474   5.962 -48.634  1.00 80.18           H  
ATOM   3891  HB3 GLU A 250      18.215   4.741 -48.711  1.00 80.18           H  
ATOM   3892  O   GLU A 250      17.770   4.692 -45.774  1.00 80.18           O  
ATOM   3893  CG  GLU A 250      17.905   6.367 -50.067  1.00 80.18           C  
ATOM   3894  HG2 GLU A 250      17.929   5.550 -50.789  1.00 80.18           H  
ATOM   3895  HG3 GLU A 250      16.866   6.685 -49.977  1.00 80.18           H  
ATOM   3896  CD  GLU A 250      18.769   7.525 -50.599  1.00 80.18           C  
ATOM   3897  OE1 GLU A 250      18.868   8.555 -49.892  1.00 80.18           O  
ATOM   3898  OE2 GLU A 250      19.327   7.392 -51.707  1.00 80.18           O  
ATOM   3899  N   ASN A 251      19.257   6.360 -45.559  1.00 82.96           N  
ATOM   3900  H   ASN A 251      19.566   7.246 -45.933  1.00 82.96           H  
ATOM   3901  CA  ASN A 251      19.917   5.846 -44.356  1.00 82.96           C  
ATOM   3902  HA  ASN A 251      19.874   4.757 -44.386  1.00 82.96           H  
ATOM   3903  C   ASN A 251      19.214   6.253 -43.040  1.00 82.96           C  
ATOM   3904  CB  ASN A 251      21.403   6.260 -44.386  1.00 82.96           C  
ATOM   3905  HB2 ASN A 251      21.474   7.338 -44.534  1.00 82.96           H  
ATOM   3906  HB3 ASN A 251      21.858   6.017 -43.426  1.00 82.96           H  
ATOM   3907  O   ASN A 251      19.749   5.985 -41.963  1.00 82.96           O  
ATOM   3908  CG  ASN A 251      22.228   5.559 -45.455  1.00 82.96           C  
ATOM   3909  ND2 ASN A 251      23.492   5.893 -45.565  1.00 82.96           N  
ATOM   3910 HD21 ASN A 251      23.905   6.573 -44.943  1.00 82.96           H  
ATOM   3911 HD22 ASN A 251      24.004   5.395 -46.280  1.00 82.96           H  
ATOM   3912  OD1 ASN A 251      21.791   4.693 -46.188  1.00 82.96           O  
ATOM   3913  N   LEU A 252      18.049   6.913 -43.099  1.00 89.47           N  
ATOM   3914  H   LEU A 252      17.662   7.105 -44.012  1.00 89.47           H  
ATOM   3915  CA  LEU A 252      17.289   7.382 -41.932  1.00 89.47           C  
ATOM   3916  HA  LEU A 252      17.765   7.016 -41.023  1.00 89.47           H  
ATOM   3917  C   LEU A 252      15.874   6.782 -41.890  1.00 89.47           C  
ATOM   3918  CB  LEU A 252      17.302   8.921 -41.886  1.00 89.47           C  
ATOM   3919  HB2 LEU A 252      16.968   9.300 -42.852  1.00 89.47           H  
ATOM   3920  HB3 LEU A 252      16.581   9.239 -41.133  1.00 89.47           H  
ATOM   3921  O   LEU A 252      14.866   7.458 -42.113  1.00 89.47           O  
ATOM   3922  CG  LEU A 252      18.662   9.556 -41.544  1.00 89.47           C  
ATOM   3923  HG  LEU A 252      19.386   9.337 -42.330  1.00 89.47           H  
ATOM   3924  CD1 LEU A 252      18.481  11.073 -41.450  1.00 89.47           C  
ATOM   3925 HD11 LEU A 252      17.664  11.302 -40.766  1.00 89.47           H  
ATOM   3926 HD12 LEU A 252      19.395  11.550 -41.096  1.00 89.47           H  
ATOM   3927 HD13 LEU A 252      18.239  11.459 -42.441  1.00 89.47           H  
ATOM   3928  CD2 LEU A 252      19.227   9.078 -40.203  1.00 89.47           C  
ATOM   3929 HD21 LEU A 252      18.467   9.166 -39.427  1.00 89.47           H  
ATOM   3930 HD22 LEU A 252      20.105   9.664 -39.930  1.00 89.47           H  
ATOM   3931 HD23 LEU A 252      19.536   8.036 -40.284  1.00 89.47           H  
ATOM   3932  N   THR A 253      15.811   5.491 -41.568  1.00 91.46           N  
ATOM   3933  H   THR A 253      16.667   5.028 -41.297  1.00 91.46           H  
ATOM   3934  CA  THR A 253      14.565   4.759 -41.316  1.00 91.46           C  
ATOM   3935  HA  THR A 253      13.835   5.058 -42.068  1.00 91.46           H  
ATOM   3936  C   THR A 253      13.975   5.103 -39.943  1.00 91.46           C  
ATOM   3937  CB  THR A 253      14.783   3.241 -41.446  1.00 91.46           C  
ATOM   3938  HB  THR A 253      13.861   2.725 -41.178  1.00 91.46           H  
ATOM   3939  O   THR A 253      14.632   5.670 -39.068  1.00 91.46           O  
ATOM   3940  CG2 THR A 253      15.166   2.832 -42.868  1.00 91.46           C  
ATOM   3941 HG21 THR A 253      14.404   3.174 -43.568  1.00 91.46           H  
ATOM   3942 HG22 THR A 253      16.123   3.274 -43.146  1.00 91.46           H  
ATOM   3943 HG23 THR A 253      15.243   1.747 -42.934  1.00 91.46           H  
ATOM   3944  OG1 THR A 253      15.814   2.800 -40.597  1.00 91.46           O  
ATOM   3945  HG1 THR A 253      15.901   1.850 -40.705  1.00 91.46           H  
ATOM   3946  N   VAL A 254      12.703   4.760 -39.718  1.00 92.83           N  
ATOM   3947  H   VAL A 254      12.193   4.250 -40.426  1.00 92.83           H  
ATOM   3948  CA  VAL A 254      12.101   4.904 -38.384  1.00 92.83           C  
ATOM   3949  HA  VAL A 254      12.358   5.896 -38.012  1.00 92.83           H  
ATOM   3950  C   VAL A 254      12.734   3.890 -37.433  1.00 92.83           C  
ATOM   3951  CB  VAL A 254      10.567   4.826 -38.426  1.00 92.83           C  
ATOM   3952  HB  VAL A 254      10.253   3.915 -38.936  1.00 92.83           H  
ATOM   3953  O   VAL A 254      12.772   2.698 -37.725  1.00 92.83           O  
ATOM   3954  CG1 VAL A 254       9.947   4.844 -37.023  1.00 92.83           C  
ATOM   3955 HG11 VAL A 254       8.863   4.923 -37.097  1.00 92.83           H  
ATOM   3956 HG12 VAL A 254      10.328   5.693 -36.455  1.00 92.83           H  
ATOM   3957 HG13 VAL A 254      10.186   3.918 -36.500  1.00 92.83           H  
ATOM   3958  CG2 VAL A 254      10.057   6.043 -39.210  1.00 92.83           C  
ATOM   3959 HG21 VAL A 254      10.340   5.952 -40.258  1.00 92.83           H  
ATOM   3960 HG22 VAL A 254       8.971   6.105 -39.142  1.00 92.83           H  
ATOM   3961 HG23 VAL A 254      10.482   6.958 -38.798  1.00 92.83           H  
ATOM   3962  N   GLY A 255      13.264   4.387 -36.315  1.00 92.72           N  
ATOM   3963  H   GLY A 255      13.133   5.374 -36.142  1.00 92.72           H  
ATOM   3964  CA  GLY A 255      14.160   3.652 -35.421  1.00 92.72           C  
ATOM   3965  HA2 GLY A 255      13.826   3.795 -34.393  1.00 92.72           H  
ATOM   3966  HA3 GLY A 255      14.110   2.587 -35.645  1.00 92.72           H  
ATOM   3967  C   GLY A 255      15.634   4.076 -35.510  1.00 92.72           C  
ATOM   3968  O   GLY A 255      16.374   3.813 -34.564  1.00 92.72           O  
ATOM   3969  N   SER A 256      16.074   4.784 -36.564  1.00 94.13           N  
ATOM   3970  H   SER A 256      15.455   4.959 -37.343  1.00 94.13           H  
ATOM   3971  CA  SER A 256      17.463   5.258 -36.681  1.00 94.13           C  
ATOM   3972  HA  SER A 256      18.121   4.389 -36.656  1.00 94.13           H  
ATOM   3973  C   SER A 256      17.856   6.194 -35.531  1.00 94.13           C  
ATOM   3974  CB  SER A 256      17.705   5.995 -38.007  1.00 94.13           C  
ATOM   3975  HB2 SER A 256      16.948   6.769 -38.133  1.00 94.13           H  
ATOM   3976  HB3 SER A 256      18.685   6.473 -37.984  1.00 94.13           H  
ATOM   3977  O   SER A 256      17.242   7.245 -35.324  1.00 94.13           O  
ATOM   3978  OG  SER A 256      17.660   5.114 -39.110  1.00 94.13           O  
ATOM   3979  HG  SER A 256      18.471   4.604 -39.171  1.00 94.13           H  
ATOM   3980  N   ARG A 257      18.930   5.838 -34.815  1.00 94.90           N  
ATOM   3981  H   ARG A 257      19.335   4.933 -35.007  1.00 94.90           H  
ATOM   3982  CA  ARG A 257      19.560   6.662 -33.774  1.00 94.90           C  
ATOM   3983  HA  ARG A 257      18.779   7.047 -33.118  1.00 94.90           H  
ATOM   3984  C   ARG A 257      20.304   7.848 -34.393  1.00 94.90           C  
ATOM   3985  CB  ARG A 257      20.527   5.778 -32.973  1.00 94.90           C  
ATOM   3986  HB2 ARG A 257      21.397   5.585 -33.601  1.00 94.90           H  
ATOM   3987  HB3 ARG A 257      20.058   4.818 -32.758  1.00 94.90           H  
ATOM   3988  O   ARG A 257      21.188   7.664 -35.231  1.00 94.90           O  
ATOM   3989  CG  ARG A 257      20.998   6.398 -31.651  1.00 94.90           C  
ATOM   3990  HG2 ARG A 257      21.877   5.855 -31.304  1.00 94.90           H  
ATOM   3991  HG3 ARG A 257      21.271   7.442 -31.804  1.00 94.90           H  
ATOM   3992  CD  ARG A 257      19.915   6.307 -30.575  1.00 94.90           C  
ATOM   3993  HD2 ARG A 257      19.029   6.850 -30.905  1.00 94.90           H  
ATOM   3994  HD3 ARG A 257      19.639   5.262 -30.438  1.00 94.90           H  
ATOM   3995  NE  ARG A 257      20.404   6.833 -29.292  1.00 94.90           N  
ATOM   3996  HE  ARG A 257      21.227   6.415 -28.882  1.00 94.90           H  
ATOM   3997  NH1 ARG A 257      18.796   8.400 -28.863  1.00 94.90           N  
ATOM   3998 HH11 ARG A 257      18.472   8.380 -29.819  1.00 94.90           H  
ATOM   3999 HH12 ARG A 257      18.428   9.048 -28.181  1.00 94.90           H  
ATOM   4000  NH2 ARG A 257      20.330   7.917 -27.324  1.00 94.90           N  
ATOM   4001 HH21 ARG A 257      19.950   8.623 -26.709  1.00 94.90           H  
ATOM   4002 HH22 ARG A 257      21.113   7.347 -27.035  1.00 94.90           H  
ATOM   4003  CZ  ARG A 257      19.830   7.711 -28.500  1.00 94.90           C  
ATOM   4004  N   VAL A 258      19.981   9.062 -33.955  1.00 95.67           N  
ATOM   4005  H   VAL A 258      19.288   9.144 -33.225  1.00 95.67           H  
ATOM   4006  CA  VAL A 258      20.533  10.306 -34.516  1.00 95.67           C  
ATOM   4007  HA  VAL A 258      21.477  10.085 -35.015  1.00 95.67           H  
ATOM   4008  C   VAL A 258      20.848  11.332 -33.435  1.00 95.67           C  
ATOM   4009  CB  VAL A 258      19.591  10.934 -35.566  1.00 95.67           C  
ATOM   4010  HB  VAL A 258      19.992  11.908 -35.846  1.00 95.67           H  
ATOM   4011  O   VAL A 258      20.259  11.323 -32.357  1.00 95.67           O  
ATOM   4012  CG1 VAL A 258      19.532  10.098 -36.846  1.00 95.67           C  
ATOM   4013 HG11 VAL A 258      20.541   9.932 -37.225  1.00 95.67           H  
ATOM   4014 HG12 VAL A 258      19.061   9.134 -36.652  1.00 95.67           H  
ATOM   4015 HG13 VAL A 258      18.954  10.631 -37.601  1.00 95.67           H  
ATOM   4016  CG2 VAL A 258      18.159  11.147 -35.054  1.00 95.67           C  
ATOM   4017 HG21 VAL A 258      17.565  11.619 -35.836  1.00 95.67           H  
ATOM   4018 HG22 VAL A 258      17.699  10.193 -34.797  1.00 95.67           H  
ATOM   4019 HG23 VAL A 258      18.165  11.791 -34.175  1.00 95.67           H  
ATOM   4020  N   VAL A 259      21.748  12.259 -33.756  1.00 96.02           N  
ATOM   4021  H   VAL A 259      22.207  12.178 -34.652  1.00 96.02           H  
ATOM   4022  CA  VAL A 259      21.945  13.505 -33.007  1.00 96.02           C  
ATOM   4023  HA  VAL A 259      21.474  13.413 -32.028  1.00 96.02           H  
ATOM   4024  C   VAL A 259      21.253  14.627 -33.774  1.00 96.02           C  
ATOM   4025  CB  VAL A 259      23.434  13.807 -32.779  1.00 96.02           C  
ATOM   4026  HB  VAL A 259      23.903  14.044 -33.735  1.00 96.02           H  
ATOM   4027  O   VAL A 259      21.503  14.807 -34.966  1.00 96.02           O  
ATOM   4028  CG1 VAL A 259      23.620  15.007 -31.843  1.00 96.02           C  
ATOM   4029 HG11 VAL A 259      23.165  14.797 -30.875  1.00 96.02           H  
ATOM   4030 HG12 VAL A 259      23.163  15.898 -32.274  1.00 96.02           H  
ATOM   4031 HG13 VAL A 259      24.684  15.192 -31.697  1.00 96.02           H  
ATOM   4032  CG2 VAL A 259      24.169  12.610 -32.173  1.00 96.02           C  
ATOM   4033 HG21 VAL A 259      25.220  12.866 -32.035  1.00 96.02           H  
ATOM   4034 HG22 VAL A 259      23.728  12.341 -31.213  1.00 96.02           H  
ATOM   4035 HG23 VAL A 259      24.122  11.751 -32.842  1.00 96.02           H  
ATOM   4036  N   ALA A 260      20.378  15.371 -33.105  1.00 95.62           N  
ATOM   4037  H   ALA A 260      20.261  15.194 -32.118  1.00 95.62           H  
ATOM   4038  CA  ALA A 260      19.483  16.348 -33.715  1.00 95.62           C  
ATOM   4039  HA  ALA A 260      19.746  16.462 -34.767  1.00 95.62           H  
ATOM   4040  C   ALA A 260      19.598  17.733 -33.060  1.00 95.62           C  
ATOM   4041  CB  ALA A 260      18.055  15.791 -33.646  1.00 95.62           C  
ATOM   4042  HB1 ALA A 260      17.762  15.649 -32.606  1.00 95.62           H  
ATOM   4043  HB2 ALA A 260      17.358  16.475 -34.130  1.00 95.62           H  
ATOM   4044  HB3 ALA A 260      18.010  14.821 -34.142  1.00 95.62           H  
ATOM   4045  O   ALA A 260      19.962  17.858 -31.887  1.00 95.62           O  
ATOM   4046  N   LYS A 261      19.256  18.787 -33.814  1.00 93.52           N  
ATOM   4047  H   LYS A 261      19.030  18.614 -34.783  1.00 93.52           H  
ATOM   4048  CA  LYS A 261      19.152  20.157 -33.281  1.00 93.52           C  
ATOM   4049  HA  LYS A 261      20.028  20.355 -32.664  1.00 93.52           H  
ATOM   4050  C   LYS A 261      17.924  20.305 -32.373  1.00 93.52           C  
ATOM   4051  CB  LYS A 261      19.136  21.199 -34.410  1.00 93.52           C  
ATOM   4052  HB2 LYS A 261      18.904  22.171 -33.976  1.00 93.52           H  
ATOM   4053  HB3 LYS A 261      18.344  20.947 -35.114  1.00 93.52           H  
ATOM   4054  O   LYS A 261      16.809  20.481 -32.867  1.00 93.52           O  
ATOM   4055  CG  LYS A 261      20.481  21.311 -35.148  1.00 93.52           C  
ATOM   4056  HG2 LYS A 261      20.744  20.344 -35.577  1.00 93.52           H  
ATOM   4057  HG3 LYS A 261      21.259  21.620 -34.450  1.00 93.52           H  
ATOM   4058  CD  LYS A 261      20.358  22.347 -36.271  1.00 93.52           C  
ATOM   4059  HD2 LYS A 261      19.493  22.075 -36.875  1.00 93.52           H  
ATOM   4060  HD3 LYS A 261      20.175  23.333 -35.843  1.00 93.52           H  
ATOM   4061  CE  LYS A 261      21.596  22.394 -37.172  1.00 93.52           C  
ATOM   4062  HE2 LYS A 261      21.969  21.380 -37.314  1.00 93.52           H  
ATOM   4063  HE3 LYS A 261      22.364  22.975 -36.662  1.00 93.52           H  
ATOM   4064  NZ  LYS A 261      21.279  22.990 -38.495  1.00 93.52           N  
ATOM   4065  HZ1 LYS A 261      20.812  22.312 -39.080  1.00 93.52           H  
ATOM   4066  HZ2 LYS A 261      20.681  23.800 -38.405  1.00 93.52           H  
ATOM   4067  HZ3 LYS A 261      22.116  23.230 -39.005  1.00 93.52           H  
ATOM   4068  N   TYR A 262      18.147  20.267 -31.061  1.00 92.82           N  
ATOM   4069  H   TYR A 262      19.109  20.178 -30.767  1.00 92.82           H  
ATOM   4070  CA  TYR A 262      17.164  20.636 -30.037  1.00 92.82           C  
ATOM   4071  HA  TYR A 262      16.205  20.182 -30.286  1.00 92.82           H  
ATOM   4072  C   TYR A 262      17.006  22.164 -30.013  1.00 92.82           C  
ATOM   4073  CB  TYR A 262      17.617  20.086 -28.678  1.00 92.82           C  
ATOM   4074  HB2 TYR A 262      18.474  20.666 -28.335  1.00 92.82           H  
ATOM   4075  HB3 TYR A 262      17.954  19.059 -28.819  1.00 92.82           H  
ATOM   4076  O   TYR A 262      17.977  22.889 -30.240  1.00 92.82           O  
ATOM   4077  CG  TYR A 262      16.559  20.089 -27.589  1.00 92.82           C  
ATOM   4078  CD1 TYR A 262      16.178  21.291 -26.953  1.00 92.82           C  
ATOM   4079  HD1 TYR A 262      16.652  22.226 -27.211  1.00 92.82           H  
ATOM   4080  CD2 TYR A 262      15.975  18.873 -27.181  1.00 92.82           C  
ATOM   4081  HD2 TYR A 262      16.287  17.934 -27.613  1.00 92.82           H  
ATOM   4082  CE1 TYR A 262      15.181  21.278 -25.958  1.00 92.82           C  
ATOM   4083  HE1 TYR A 262      14.876  22.196 -25.476  1.00 92.82           H  
ATOM   4084  CE2 TYR A 262      15.002  18.857 -26.165  1.00 92.82           C  
ATOM   4085  HE2 TYR A 262      14.587  17.921 -25.821  1.00 92.82           H  
ATOM   4086  OH  TYR A 262      13.628  20.052 -24.602  1.00 92.82           O  
ATOM   4087  HH  TYR A 262      13.481  20.923 -24.226  1.00 92.82           H  
ATOM   4088  CZ  TYR A 262      14.588  20.060 -25.563  1.00 92.82           C  
ATOM   4089  N   LYS A 263      15.791  22.670 -29.780  1.00 88.53           N  
ATOM   4090  H   LYS A 263      15.059  22.040 -29.482  1.00 88.53           H  
ATOM   4091  CA  LYS A 263      15.430  24.087 -29.975  1.00 88.53           C  
ATOM   4092  HA  LYS A 263      16.328  24.699 -30.056  1.00 88.53           H  
ATOM   4093  C   LYS A 263      14.646  24.585 -28.760  1.00 88.53           C  
ATOM   4094  CB  LYS A 263      14.622  24.220 -31.283  1.00 88.53           C  
ATOM   4095  HB2 LYS A 263      13.755  23.563 -31.219  1.00 88.53           H  
ATOM   4096  HB3 LYS A 263      14.267  25.245 -31.383  1.00 88.53           H  
ATOM   4097  O   LYS A 263      13.548  24.102 -28.507  1.00 88.53           O  
ATOM   4098  CG  LYS A 263      15.450  23.854 -32.532  1.00 88.53           C  
ATOM   4099  HG2 LYS A 263      16.033  22.954 -32.338  1.00 88.53           H  
ATOM   4100  HG3 LYS A 263      16.144  24.664 -32.753  1.00 88.53           H  
ATOM   4101  CD  LYS A 263      14.581  23.566 -33.764  1.00 88.53           C  
ATOM   4102  HD2 LYS A 263      13.816  22.835 -33.502  1.00 88.53           H  
ATOM   4103  HD3 LYS A 263      14.108  24.488 -34.100  1.00 88.53           H  
ATOM   4104  CE  LYS A 263      15.478  22.985 -34.865  1.00 88.53           C  
ATOM   4105  HE2 LYS A 263      16.256  23.708 -35.106  1.00 88.53           H  
ATOM   4106  HE3 LYS A 263      15.971  22.093 -34.480  1.00 88.53           H  
ATOM   4107  NZ  LYS A 263      14.730  22.645 -36.100  1.00 88.53           N  
ATOM   4108  HZ1 LYS A 263      15.397  22.412 -36.822  1.00 88.53           H  
ATOM   4109  HZ2 LYS A 263      14.211  23.439 -36.447  1.00 88.53           H  
ATOM   4110  HZ3 LYS A 263      14.114  21.857 -35.963  1.00 88.53           H  
ATOM   4111  N   ASP A 264      15.222  25.527 -28.019  1.00 81.14           N  
ATOM   4112  H   ASP A 264      16.096  25.918 -28.340  1.00 81.14           H  
ATOM   4113  CA  ASP A 264      14.760  25.957 -26.693  1.00 81.14           C  
ATOM   4114  HA  ASP A 264      13.772  25.548 -26.484  1.00 81.14           H  
ATOM   4115  C   ASP A 264      14.651  27.489 -26.627  1.00 81.14           C  
ATOM   4116  CB  ASP A 264      15.718  25.389 -25.635  1.00 81.14           C  
ATOM   4117  HB2 ASP A 264      15.624  24.303 -25.617  1.00 81.14           H  
ATOM   4118  HB3 ASP A 264      16.745  25.623 -25.912  1.00 81.14           H  
ATOM   4119  O   ASP A 264      15.619  28.198 -26.349  1.00 81.14           O  
ATOM   4120  CG  ASP A 264      15.426  25.936 -24.236  1.00 81.14           C  
ATOM   4121  OD1 ASP A 264      14.225  26.136 -23.943  1.00 81.14           O  
ATOM   4122  OD2 ASP A 264      16.413  26.150 -23.497  1.00 81.14           O  
ATOM   4123  N   GLY A 265      13.474  28.020 -26.972  1.00 79.45           N  
ATOM   4124  H   GLY A 265      12.718  27.384 -27.182  1.00 79.45           H  
ATOM   4125  CA  GLY A 265      13.230  29.462 -27.070  1.00 79.45           C  
ATOM   4126  HA2 GLY A 265      13.393  29.918 -26.094  1.00 79.45           H  
ATOM   4127  HA3 GLY A 265      12.194  29.635 -27.363  1.00 79.45           H  
ATOM   4128  C   GLY A 265      14.139  30.136 -28.104  1.00 79.45           C  
ATOM   4129  O   GLY A 265      13.847  30.113 -29.297  1.00 79.45           O  
ATOM   4130  N   ASN A 266      15.244  30.719 -27.628  1.00 81.34           N  
ATOM   4131  H   ASN A 266      15.434  30.573 -26.647  1.00 81.34           H  
ATOM   4132  CA  ASN A 266      16.292  31.340 -28.449  1.00 81.34           C  
ATOM   4133  HA  ASN A 266      15.907  31.509 -29.455  1.00 81.34           H  
ATOM   4134  C   ASN A 266      17.556  30.463 -28.604  1.00 81.34           C  
ATOM   4135  CB  ASN A 266      16.654  32.706 -27.832  1.00 81.34           C  
ATOM   4136  HB2 ASN A 266      16.952  32.560 -26.794  1.00 81.34           H  
ATOM   4137  HB3 ASN A 266      17.505  33.120 -28.370  1.00 81.34           H  
ATOM   4138  O   ASN A 266      18.425  30.794 -29.408  1.00 81.34           O  
ATOM   4139  CG  ASN A 266      15.543  33.742 -27.891  1.00 81.34           C  
ATOM   4140  ND2 ASN A 266      15.641  34.780 -27.094  1.00 81.34           N  
ATOM   4141 HD21 ASN A 266      16.419  34.869 -26.456  1.00 81.34           H  
ATOM   4142 HD22 ASN A 266      14.889  35.451 -27.155  1.00 81.34           H  
ATOM   4143  OD1 ASN A 266      14.593  33.670 -28.648  1.00 81.34           O  
ATOM   4144  N   GLN A 267      17.690  29.382 -27.830  1.00 85.62           N  
ATOM   4145  H   GLN A 267      16.912  29.105 -27.248  1.00 85.62           H  
ATOM   4146  CA  GLN A 267      18.843  28.479 -27.845  1.00 85.62           C  
ATOM   4147  HA  GLN A 267      19.731  29.049 -28.119  1.00 85.62           H  
ATOM   4148  C   GLN A 267      18.673  27.357 -28.877  1.00 85.62           C  
ATOM   4149  CB  GLN A 267      19.070  27.861 -26.452  1.00 85.62           C  
ATOM   4150  HB2 GLN A 267      18.179  27.294 -26.179  1.00 85.62           H  
ATOM   4151  HB3 GLN A 267      19.900  27.156 -26.508  1.00 85.62           H  
ATOM   4152  O   GLN A 267      17.566  26.868 -29.122  1.00 85.62           O  
ATOM   4153  CG  GLN A 267      19.357  28.857 -25.318  1.00 85.62           C  
ATOM   4154  HG2 GLN A 267      19.337  28.309 -24.377  1.00 85.62           H  
ATOM   4155  HG3 GLN A 267      18.567  29.607 -25.274  1.00 85.62           H  
ATOM   4156  CD  GLN A 267      20.708  29.561 -25.422  1.00 85.62           C  
ATOM   4157  NE2 GLN A 267      21.075  30.340 -24.428  1.00 85.62           N  
ATOM   4158 HE21 GLN A 267      21.984  30.770 -24.518  1.00 85.62           H  
ATOM   4159 HE22 GLN A 267      20.493  30.428 -23.608  1.00 85.62           H  
ATOM   4160  OE1 GLN A 267      21.463  29.440 -26.373  1.00 85.62           O  
ATOM   4161  N   VAL A 268      19.793  26.894 -29.437  1.00 89.91           N  
ATOM   4162  H   VAL A 268      20.670  27.317 -29.166  1.00 89.91           H  
ATOM   4163  CA  VAL A 268      19.847  25.700 -30.292  1.00 89.91           C  
ATOM   4164  HA  VAL A 268      18.917  25.144 -30.171  1.00 89.91           H  
ATOM   4165  C   VAL A 268      20.989  24.803 -29.824  1.00 89.91           C  
ATOM   4166  CB  VAL A 268      19.975  26.051 -31.788  1.00 89.91           C  
ATOM   4167  HB  VAL A 268      20.923  26.560 -31.965  1.00 89.91           H  
ATOM   4168  O   VAL A 268      22.161  25.163 -29.935  1.00 89.91           O  
ATOM   4169  CG1 VAL A 268      19.927  24.783 -32.656  1.00 89.91           C  
ATOM   4170 HG11 VAL A 268      20.765  24.130 -32.413  1.00 89.91           H  
ATOM   4171 HG12 VAL A 268      18.996  24.247 -32.473  1.00 89.91           H  
ATOM   4172 HG13 VAL A 268      19.991  25.053 -33.710  1.00 89.91           H  
ATOM   4173  CG2 VAL A 268      18.838  26.968 -32.262  1.00 89.91           C  
ATOM   4174 HG21 VAL A 268      18.921  27.148 -33.334  1.00 89.91           H  
ATOM   4175 HG22 VAL A 268      17.874  26.512 -32.040  1.00 89.91           H  
ATOM   4176 HG23 VAL A 268      18.897  27.929 -31.751  1.00 89.91           H  
ATOM   4177  N   TRP A 269      20.638  23.625 -29.317  1.00 91.95           N  
ATOM   4178  H   TRP A 269      19.660  23.377 -29.358  1.00 91.95           H  
ATOM   4179  CA  TRP A 269      21.568  22.621 -28.799  1.00 91.95           C  
ATOM   4180  HA  TRP A 269      22.568  23.049 -28.741  1.00 91.95           H  
ATOM   4181  C   TRP A 269      21.636  21.401 -29.725  1.00 91.95           C  
ATOM   4182  CB  TRP A 269      21.143  22.222 -27.378  1.00 91.95           C  
ATOM   4183  HB2 TRP A 269      20.150  21.776 -27.422  1.00 91.95           H  
ATOM   4184  HB3 TRP A 269      21.827  21.458 -27.008  1.00 91.95           H  
ATOM   4185  O   TRP A 269      20.857  21.271 -30.668  1.00 91.95           O  
ATOM   4186  CG  TRP A 269      21.118  23.320 -26.360  1.00 91.95           C  
ATOM   4187  CD1 TRP A 269      20.010  23.807 -25.754  1.00 91.95           C  
ATOM   4188  HD1 TRP A 269      19.000  23.468 -25.932  1.00 91.95           H  
ATOM   4189  CD2 TRP A 269      22.243  24.048 -25.775  1.00 91.95           C  
ATOM   4190  CE2 TRP A 269      21.732  24.973 -24.814  1.00 91.95           C  
ATOM   4191  CE3 TRP A 269      23.646  24.008 -25.950  1.00 91.95           C  
ATOM   4192  HE3 TRP A 269      24.065  23.316 -26.665  1.00 91.95           H  
ATOM   4193  NE1 TRP A 269      20.365  24.784 -24.845  1.00 91.95           N  
ATOM   4194  HE1 TRP A 269      19.692  25.251 -24.254  1.00 91.95           H  
ATOM   4195  CH2 TRP A 269      23.959  25.754 -24.269  1.00 91.95           C  
ATOM   4196  HH2 TRP A 269      24.612  26.398 -23.699  1.00 91.95           H  
ATOM   4197  CZ2 TRP A 269      22.568  25.816 -24.069  1.00 91.95           C  
ATOM   4198  HZ2 TRP A 269      22.144  26.499 -23.348  1.00 91.95           H  
ATOM   4199  CZ3 TRP A 269      24.495  24.852 -25.206  1.00 91.95           C  
ATOM   4200  HZ3 TRP A 269      25.564  24.809 -25.353  1.00 91.95           H  
ATOM   4201  N   LEU A 270      22.552  20.474 -29.443  1.00 94.38           N  
ATOM   4202  H   LEU A 270      23.140  20.610 -28.633  1.00 94.38           H  
ATOM   4203  CA  LEU A 270      22.593  19.154 -30.073  1.00 94.38           C  
ATOM   4204  HA  LEU A 270      21.778  19.058 -30.791  1.00 94.38           H  
ATOM   4205  C   LEU A 270      22.377  18.088 -28.997  1.00 94.38           C  
ATOM   4206  CB  LEU A 270      23.922  18.973 -30.826  1.00 94.38           C  
ATOM   4207  HB2 LEU A 270      24.008  17.937 -31.152  1.00 94.38           H  
ATOM   4208  HB3 LEU A 270      24.731  19.171 -30.123  1.00 94.38           H  
ATOM   4209  O   LEU A 270      23.122  18.040 -28.018  1.00 94.38           O  
ATOM   4210  CG  LEU A 270      24.093  19.890 -32.052  1.00 94.38           C  
ATOM   4211  HG  LEU A 270      23.845  20.918 -31.786  1.00 94.38           H  
ATOM   4212  CD1 LEU A 270      25.547  19.866 -32.526  1.00 94.38           C  
ATOM   4213 HD11 LEU A 270      26.194  20.203 -31.717  1.00 94.38           H  
ATOM   4214 HD12 LEU A 270      25.829  18.850 -32.803  1.00 94.38           H  
ATOM   4215 HD13 LEU A 270      25.671  20.531 -33.381  1.00 94.38           H  
ATOM   4216  CD2 LEU A 270      23.211  19.452 -33.223  1.00 94.38           C  
ATOM   4217 HD21 LEU A 270      23.451  18.429 -33.513  1.00 94.38           H  
ATOM   4218 HD22 LEU A 270      22.163  19.498 -32.928  1.00 94.38           H  
ATOM   4219 HD23 LEU A 270      23.363  20.124 -34.068  1.00 94.38           H  
ATOM   4220  N   TYR A 271      21.364  17.247 -29.186  1.00 95.76           N  
ATOM   4221  H   TYR A 271      20.822  17.336 -30.034  1.00 95.76           H  
ATOM   4222  CA  TYR A 271      20.992  16.148 -28.290  1.00 95.76           C  
ATOM   4223  HA  TYR A 271      21.809  15.939 -27.599  1.00 95.76           H  
ATOM   4224  C   TYR A 271      20.741  14.874 -29.102  1.00 95.76           C  
ATOM   4225  CB  TYR A 271      19.759  16.525 -27.455  1.00 95.76           C  
ATOM   4226  HB2 TYR A 271      19.265  15.612 -27.122  1.00 95.76           H  
ATOM   4227  HB3 TYR A 271      19.043  17.057 -28.081  1.00 95.76           H  
ATOM   4228  O   TYR A 271      20.474  14.941 -30.303  1.00 95.76           O  
ATOM   4229  CG  TYR A 271      20.063  17.352 -26.220  1.00 95.76           C  
ATOM   4230  CD1 TYR A 271      20.222  16.714 -24.974  1.00 95.76           C  
ATOM   4231  HD1 TYR A 271      20.123  15.641 -24.900  1.00 95.76           H  
ATOM   4232  CD2 TYR A 271      20.134  18.756 -26.302  1.00 95.76           C  
ATOM   4233  HD2 TYR A 271      19.995  19.244 -27.256  1.00 95.76           H  
ATOM   4234  CE1 TYR A 271      20.435  17.476 -23.810  1.00 95.76           C  
ATOM   4235  HE1 TYR A 271      20.513  16.991 -22.848  1.00 95.76           H  
ATOM   4236  CE2 TYR A 271      20.336  19.522 -25.138  1.00 95.76           C  
ATOM   4237  HE2 TYR A 271      20.352  20.601 -25.171  1.00 95.76           H  
ATOM   4238  OH  TYR A 271      20.680  19.627 -22.772  1.00 95.76           O  
ATOM   4239  HH  TYR A 271      20.715  19.084 -21.981  1.00 95.76           H  
ATOM   4240  CZ  TYR A 271      20.482  18.883 -23.890  1.00 95.76           C  
ATOM   4241  N   ALA A 272      20.839  13.714 -28.454  1.00 95.54           N  
ATOM   4242  H   ALA A 272      20.949  13.724 -27.450  1.00 95.54           H  
ATOM   4243  CA  ALA A 272      20.493  12.442 -29.077  1.00 95.54           C  
ATOM   4244  HA  ALA A 272      20.839  12.454 -30.110  1.00 95.54           H  
ATOM   4245  C   ALA A 272      18.971  12.226 -29.113  1.00 95.54           C  
ATOM   4246  CB  ALA A 272      21.238  11.307 -28.372  1.00 95.54           C  
ATOM   4247  HB1 ALA A 272      21.022  11.322 -27.304  1.00 95.54           H  
ATOM   4248  HB2 ALA A 272      22.310  11.411 -28.538  1.00 95.54           H  
ATOM   4249  HB3 ALA A 272      20.922  10.350 -28.787  1.00 95.54           H  
ATOM   4250  O   ALA A 272      18.220  12.795 -28.318  1.00 95.54           O  
ATOM   4251  N   GLY A 273      18.540  11.410 -30.069  1.00 95.67           N  
ATOM   4252  H   GLY A 273      19.218  11.048 -30.725  1.00 95.67           H  
ATOM   4253  CA  GLY A 273      17.156  11.015 -30.269  1.00 95.67           C  
ATOM   4254  HA2 GLY A 273      16.718  10.711 -29.318  1.00 95.67           H  
ATOM   4255  HA3 GLY A 273      16.598  11.869 -30.650  1.00 95.67           H  
ATOM   4256  C   GLY A 273      17.028   9.858 -31.260  1.00 95.67           C  
ATOM   4257  O   GLY A 273      18.013   9.190 -31.600  1.00 95.67           O  
ATOM   4258  N   ILE A 274      15.803   9.606 -31.711  1.00 96.02           N  
ATOM   4259  H   ILE A 274      15.051  10.170 -31.342  1.00 96.02           H  
ATOM   4260  CA  ILE A 274      15.459   8.578 -32.701  1.00 96.02           C  
ATOM   4261  HA  ILE A 274      16.367   8.276 -33.221  1.00 96.02           H  
ATOM   4262  C   ILE A 274      14.528   9.170 -33.764  1.00 96.02           C  
ATOM   4263  CB  ILE A 274      14.881   7.323 -31.995  1.00 96.02           C  
ATOM   4264  HB  ILE A 274      14.158   7.642 -31.244  1.00 96.02           H  
ATOM   4265  O   ILE A 274      13.622   9.948 -33.453  1.00 96.02           O  
ATOM   4266  CG1 ILE A 274      16.043   6.586 -31.287  1.00 96.02           C  
ATOM   4267 HG12 ILE A 274      16.812   6.341 -32.019  1.00 96.02           H  
ATOM   4268 HG13 ILE A 274      16.480   7.255 -30.546  1.00 96.02           H  
ATOM   4269  CG2 ILE A 274      14.154   6.380 -32.969  1.00 96.02           C  
ATOM   4270 HG21 ILE A 274      14.831   6.083 -33.769  1.00 96.02           H  
ATOM   4271 HG22 ILE A 274      13.279   6.874 -33.392  1.00 96.02           H  
ATOM   4272 HG23 ILE A 274      13.790   5.492 -32.451  1.00 96.02           H  
ATOM   4273  CD1 ILE A 274      15.674   5.302 -30.545  1.00 96.02           C  
ATOM   4274 HD11 ILE A 274      14.835   5.479 -29.873  1.00 96.02           H  
ATOM   4275 HD12 ILE A 274      16.535   5.002 -29.948  1.00 96.02           H  
ATOM   4276 HD13 ILE A 274      15.435   4.502 -31.247  1.00 96.02           H  
ATOM   4277  N   VAL A 275      14.752   8.782 -35.024  1.00 95.67           N  
ATOM   4278  H   VAL A 275      15.530   8.161 -35.196  1.00 95.67           H  
ATOM   4279  CA  VAL A 275      13.860   9.090 -36.149  1.00 95.67           C  
ATOM   4280  HA  VAL A 275      13.660  10.161 -36.153  1.00 95.67           H  
ATOM   4281  C   VAL A 275      12.528   8.366 -35.964  1.00 95.67           C  
ATOM   4282  CB  VAL A 275      14.506   8.728 -37.500  1.00 95.67           C  
ATOM   4283  HB  VAL A 275      14.799   7.678 -37.479  1.00 95.67           H  
ATOM   4284  O   VAL A 275      12.474   7.140 -35.892  1.00 95.67           O  
ATOM   4285  CG1 VAL A 275      13.545   8.959 -38.677  1.00 95.67           C  
ATOM   4286 HG11 VAL A 275      14.064   8.771 -39.617  1.00 95.67           H  
ATOM   4287 HG12 VAL A 275      13.169   9.982 -38.663  1.00 95.67           H  
ATOM   4288 HG13 VAL A 275      12.709   8.262 -38.624  1.00 95.67           H  
ATOM   4289  CG2 VAL A 275      15.757   9.580 -37.751  1.00 95.67           C  
ATOM   4290 HG21 VAL A 275      15.498  10.639 -37.760  1.00 95.67           H  
ATOM   4291 HG22 VAL A 275      16.191   9.307 -38.712  1.00 95.67           H  
ATOM   4292 HG23 VAL A 275      16.499   9.391 -36.975  1.00 95.67           H  
ATOM   4293  N   ALA A 276      11.452   9.144 -35.903  1.00 94.76           N  
ATOM   4294  H   ALA A 276      11.607  10.142 -35.919  1.00 94.76           H  
ATOM   4295  CA  ALA A 276      10.082   8.694 -35.680  1.00 94.76           C  
ATOM   4296  HA  ALA A 276      10.089   7.651 -35.364  1.00 94.76           H  
ATOM   4297  C   ALA A 276       9.213   8.786 -36.954  1.00 94.76           C  
ATOM   4298  CB  ALA A 276       9.545   9.530 -34.515  1.00 94.76           C  
ATOM   4299  HB1 ALA A 276       8.534   9.210 -34.260  1.00 94.76           H  
ATOM   4300  HB2 ALA A 276      10.186   9.397 -33.643  1.00 94.76           H  
ATOM   4301  HB3 ALA A 276       9.531  10.586 -34.785  1.00 94.76           H  
ATOM   4302  O   ALA A 276       8.308   7.983 -37.151  1.00 94.76           O  
ATOM   4303  N   GLU A 277       9.522   9.710 -37.869  1.00 93.17           N  
ATOM   4304  H   GLU A 277      10.303  10.322 -37.678  1.00 93.17           H  
ATOM   4305  CA  GLU A 277       8.949   9.753 -39.223  1.00 93.17           C  
ATOM   4306  HA  GLU A 277       8.600   8.754 -39.487  1.00 93.17           H  
ATOM   4307  C   GLU A 277       9.995  10.216 -40.244  1.00 93.17           C  
ATOM   4308  CB  GLU A 277       7.771  10.732 -39.342  1.00 93.17           C  
ATOM   4309  HB2 GLU A 277       8.108  11.732 -39.070  1.00 93.17           H  
ATOM   4310  HB3 GLU A 277       7.467  10.763 -40.388  1.00 93.17           H  
ATOM   4311  O   GLU A 277      10.788  11.106 -39.916  1.00 93.17           O  
ATOM   4312  CG  GLU A 277       6.536  10.366 -38.518  1.00 93.17           C  
ATOM   4313  HG2 GLU A 277       6.263   9.333 -38.735  1.00 93.17           H  
ATOM   4314  HG3 GLU A 277       6.768  10.448 -37.456  1.00 93.17           H  
ATOM   4315  CD  GLU A 277       5.349  11.275 -38.848  1.00 93.17           C  
ATOM   4316  OE1 GLU A 277       4.201  10.816 -38.620  1.00 93.17           O  
ATOM   4317  OE2 GLU A 277       5.548  12.431 -39.305  1.00 93.17           O  
ATOM   4318  N   PRO A 278       9.953   9.705 -41.489  1.00 91.93           N  
ATOM   4319  CA  PRO A 278      10.736  10.239 -42.597  1.00 91.93           C  
ATOM   4320  HA  PRO A 278      11.756  10.424 -42.261  1.00 91.93           H  
ATOM   4321  C   PRO A 278      10.126  11.546 -43.159  1.00 91.93           C  
ATOM   4322  CB  PRO A 278      10.738   9.114 -43.637  1.00 91.93           C  
ATOM   4323  HB2 PRO A 278      11.506   8.384 -43.382  1.00 91.93           H  
ATOM   4324  HB3 PRO A 278      10.886   9.479 -44.654  1.00 91.93           H  
ATOM   4325  O   PRO A 278       8.968  11.880 -42.867  1.00 91.93           O  
ATOM   4326  CG  PRO A 278       9.355   8.489 -43.458  1.00 91.93           C  
ATOM   4327  HG2 PRO A 278       9.333   7.453 -43.795  1.00 91.93           H  
ATOM   4328  HG3 PRO A 278       8.612   9.083 -43.991  1.00 91.93           H  
ATOM   4329  CD  PRO A 278       9.120   8.600 -41.952  1.00 91.93           C  
ATOM   4330  HD2 PRO A 278       8.064   8.784 -41.753  1.00 91.93           H  
ATOM   4331  HD3 PRO A 278       9.439   7.678 -41.466  1.00 91.93           H  
ATOM   4332  N   PRO A 279      10.857  12.288 -44.012  1.00 92.25           N  
ATOM   4333  CA  PRO A 279      10.358  13.494 -44.667  1.00 92.25           C  
ATOM   4334  HA  PRO A 279      10.029  14.195 -43.900  1.00 92.25           H  
ATOM   4335  C   PRO A 279       9.194  13.172 -45.612  1.00 92.25           C  
ATOM   4336  CB  PRO A 279      11.562  14.084 -45.420  1.00 92.25           C  
ATOM   4337  HB2 PRO A 279      11.563  13.752 -46.459  1.00 92.25           H  
ATOM   4338  HB3 PRO A 279      11.583  15.172 -45.373  1.00 92.25           H  
ATOM   4339  O   PRO A 279       9.325  12.353 -46.518  1.00 92.25           O  
ATOM   4340  CG  PRO A 279      12.768  13.474 -44.712  1.00 92.25           C  
ATOM   4341  HG2 PRO A 279      13.646  13.434 -45.356  1.00 92.25           H  
ATOM   4342  HG3 PRO A 279      12.976  14.025 -43.796  1.00 92.25           H  
ATOM   4343  CD  PRO A 279      12.249  12.083 -44.373  1.00 92.25           C  
ATOM   4344  HD2 PRO A 279      12.311  11.438 -45.249  1.00 92.25           H  
ATOM   4345  HD3 PRO A 279      12.824  11.656 -43.552  1.00 92.25           H  
ATOM   4346  N   SER A 280       8.051  13.835 -45.434  1.00 89.75           N  
ATOM   4347  H   SER A 280       7.970  14.464 -44.648  1.00 89.75           H  
ATOM   4348  CA  SER A 280       6.857  13.615 -46.257  1.00 89.75           C  
ATOM   4349  HA  SER A 280       7.165  13.209 -47.220  1.00 89.75           H  
ATOM   4350  C   SER A 280       6.085  14.907 -46.534  1.00 89.75           C  
ATOM   4351  CB  SER A 280       5.944  12.582 -45.585  1.00 89.75           C  
ATOM   4352  HB2 SER A 280       5.159  12.294 -46.285  1.00 89.75           H  
ATOM   4353  HB3 SER A 280       6.519  11.693 -45.328  1.00 89.75           H  
ATOM   4354  O   SER A 280       6.152  15.876 -45.775  1.00 89.75           O  
ATOM   4355  OG  SER A 280       5.344  13.120 -44.421  1.00 89.75           O  
ATOM   4356  HG  SER A 280       5.976  13.025 -43.705  1.00 89.75           H  
ATOM   4357  N   SER A 281       5.270  14.916 -47.591  1.00 89.87           N  
ATOM   4358  H   SER A 281       5.244  14.110 -48.199  1.00 89.87           H  
ATOM   4359  CA  SER A 281       4.343  16.023 -47.876  1.00 89.87           C  
ATOM   4360  HA  SER A 281       4.920  16.928 -48.069  1.00 89.87           H  
ATOM   4361  C   SER A 281       3.407  16.309 -46.692  1.00 89.87           C  
ATOM   4362  CB  SER A 281       3.526  15.692 -49.130  1.00 89.87           C  
ATOM   4363  HB2 SER A 281       2.784  16.472 -49.301  1.00 89.87           H  
ATOM   4364  HB3 SER A 281       4.197  15.652 -49.987  1.00 89.87           H  
ATOM   4365  O   SER A 281       3.125  17.467 -46.386  1.00 89.87           O  
ATOM   4366  OG  SER A 281       2.882  14.436 -48.985  1.00 89.87           O  
ATOM   4367  HG  SER A 281       2.518  14.184 -49.837  1.00 89.87           H  
ATOM   4368  N   LYS A 282       3.009  15.255 -45.965  1.00 86.77           N  
ATOM   4369  H   LYS A 282       3.321  14.351 -46.290  1.00 86.77           H  
ATOM   4370  CA  LYS A 282       2.164  15.298 -44.762  1.00 86.77           C  
ATOM   4371  HA  LYS A 282       1.235  15.815 -45.003  1.00 86.77           H  
ATOM   4372  C   LYS A 282       2.818  16.088 -43.620  1.00 86.77           C  
ATOM   4373  CB  LYS A 282       1.836  13.858 -44.305  1.00 86.77           C  
ATOM   4374  HB2 LYS A 282       2.747  13.386 -43.938  1.00 86.77           H  
ATOM   4375  HB3 LYS A 282       1.130  13.905 -43.476  1.00 86.77           H  
ATOM   4376  O   LYS A 282       2.112  16.764 -42.877  1.00 86.77           O  
ATOM   4377  CG  LYS A 282       1.238  12.978 -45.421  1.00 86.77           C  
ATOM   4378  HG2 LYS A 282       0.291  13.406 -45.748  1.00 86.77           H  
ATOM   4379  HG3 LYS A 282       1.921  12.963 -46.271  1.00 86.77           H  
ATOM   4380  CD  LYS A 282       1.016  11.521 -44.984  1.00 86.77           C  
ATOM   4381  HD2 LYS A 282       1.928  11.136 -44.528  1.00 86.77           H  
ATOM   4382  HD3 LYS A 282       0.207  11.471 -44.254  1.00 86.77           H  
ATOM   4383  CE  LYS A 282       0.678  10.674 -46.221  1.00 86.77           C  
ATOM   4384  HE2 LYS A 282      -0.235  11.050 -46.681  1.00 86.77           H  
ATOM   4385  HE3 LYS A 282       1.490  10.791 -46.939  1.00 86.77           H  
ATOM   4386  NZ  LYS A 282       0.534   9.237 -45.895  1.00 86.77           N  
ATOM   4387  HZ1 LYS A 282       1.300   8.923 -45.315  1.00 86.77           H  
ATOM   4388  HZ2 LYS A 282       0.528   8.647 -46.714  1.00 86.77           H  
ATOM   4389  HZ3 LYS A 282      -0.273   9.048 -45.317  1.00 86.77           H  
ATOM   4390  N   ASN A 283       4.149  16.041 -43.498  1.00 90.51           N  
ATOM   4391  H   ASN A 283       4.661  15.470 -44.155  1.00 90.51           H  
ATOM   4392  CA  ASN A 283       4.917  16.710 -42.443  1.00 90.51           C  
ATOM   4393  HA  ASN A 283       4.203  17.209 -41.788  1.00 90.51           H  
ATOM   4394  C   ASN A 283       5.824  17.860 -42.931  1.00 90.51           C  
ATOM   4395  CB  ASN A 283       5.619  15.660 -41.560  1.00 90.51           C  
ATOM   4396  HB2 ASN A 283       4.878  14.952 -41.188  1.00 90.51           H  
ATOM   4397  HB3 ASN A 283       6.045  16.179 -40.701  1.00 90.51           H  
ATOM   4398  O   ASN A 283       6.707  18.298 -42.190  1.00 90.51           O  
ATOM   4399  CG  ASN A 283       6.751  14.890 -42.222  1.00 90.51           C  
ATOM   4400  ND2 ASN A 283       6.945  13.648 -41.831  1.00 90.51           N  
ATOM   4401 HD21 ASN A 283       6.433  13.262 -41.051  1.00 90.51           H  
ATOM   4402 HD22 ASN A 283       7.782  13.177 -42.145  1.00 90.51           H  
ATOM   4403  OD1 ASN A 283       7.429  15.379 -43.114  1.00 90.51           O  
ATOM   4404  N   LYS A 284       5.567  18.421 -44.123  1.00 92.64           N  
ATOM   4405  H   LYS A 284       4.832  18.004 -44.677  1.00 92.64           H  
ATOM   4406  CA  LYS A 284       6.348  19.524 -44.727  1.00 92.64           C  
ATOM   4407  HA  LYS A 284       5.937  19.697 -45.721  1.00 92.64           H  
ATOM   4408  C   LYS A 284       7.830  19.156 -44.968  1.00 92.64           C  
ATOM   4409  CB  LYS A 284       6.190  20.848 -43.932  1.00 92.64           C  
ATOM   4410  HB2 LYS A 284       6.765  20.758 -43.010  1.00 92.64           H  
ATOM   4411  HB3 LYS A 284       6.646  21.651 -44.511  1.00 92.64           H  
ATOM   4412  O   LYS A 284       8.706  19.996 -44.785  1.00 92.64           O  
ATOM   4413  CG  LYS A 284       4.756  21.280 -43.567  1.00 92.64           C  
ATOM   4414  HG2 LYS A 284       4.230  20.452 -43.091  1.00 92.64           H  
ATOM   4415  HG3 LYS A 284       4.220  21.567 -44.472  1.00 92.64           H  
ATOM   4416  CD  LYS A 284       4.788  22.460 -42.576  1.00 92.64           C  
ATOM   4417  HD2 LYS A 284       5.348  22.147 -41.696  1.00 92.64           H  
ATOM   4418  HD3 LYS A 284       5.303  23.308 -43.028  1.00 92.64           H  
ATOM   4419  CE  LYS A 284       3.378  22.892 -42.140  1.00 92.64           C  
ATOM   4420  HE2 LYS A 284       2.744  22.005 -42.121  1.00 92.64           H  
ATOM   4421  HE3 LYS A 284       2.971  23.588 -42.874  1.00 92.64           H  
ATOM   4422  NZ  LYS A 284       3.382  23.488 -40.778  1.00 92.64           N  
ATOM   4423  HZ1 LYS A 284       3.622  22.751 -40.130  1.00 92.64           H  
ATOM   4424  HZ2 LYS A 284       4.053  24.235 -40.671  1.00 92.64           H  
ATOM   4425  HZ3 LYS A 284       2.469  23.812 -40.495  1.00 92.64           H  
ATOM   4426  N   MET A 285       8.101  17.909 -45.364  1.00 91.92           N  
ATOM   4427  H   MET A 285       7.320  17.276 -45.454  1.00 91.92           H  
ATOM   4428  CA  MET A 285       9.435  17.350 -45.650  1.00 91.92           C  
ATOM   4429  HA  MET A 285       9.294  16.276 -45.774  1.00 91.92           H  
ATOM   4430  C   MET A 285      10.431  17.489 -44.482  1.00 91.92           C  
ATOM   4431  CB  MET A 285       9.995  17.872 -46.989  1.00 91.92           C  
ATOM   4432  HB2 MET A 285      10.194  18.940 -46.902  1.00 91.92           H  
ATOM   4433  HB3 MET A 285      10.944  17.374 -47.190  1.00 91.92           H  
ATOM   4434  O   MET A 285      11.541  17.999 -44.644  1.00 91.92           O  
ATOM   4435  CG  MET A 285       9.068  17.649 -48.194  1.00 91.92           C  
ATOM   4436  HG2 MET A 285       9.577  18.011 -49.087  1.00 91.92           H  
ATOM   4437  HG3 MET A 285       8.178  18.263 -48.057  1.00 91.92           H  
ATOM   4438  SD  MET A 285       8.520  15.944 -48.505  1.00 91.92           S  
ATOM   4439  CE  MET A 285      10.082  15.131 -48.947  1.00 91.92           C  
ATOM   4440  HE1 MET A 285      10.798  15.230 -48.131  1.00 91.92           H  
ATOM   4441  HE2 MET A 285       9.900  14.072 -49.129  1.00 91.92           H  
ATOM   4442  HE3 MET A 285      10.493  15.585 -49.848  1.00 91.92           H  
ATOM   4443  N   ARG A 286      10.036  17.024 -43.290  1.00 94.33           N  
ATOM   4444  H   ARG A 286       9.134  16.575 -43.225  1.00 94.33           H  
ATOM   4445  CA  ARG A 286      10.867  17.040 -42.073  1.00 94.33           C  
ATOM   4446  HA  ARG A 286      11.901  17.272 -42.327  1.00 94.33           H  
ATOM   4447  C   ARG A 286      10.871  15.676 -41.394  1.00 94.33           C  
ATOM   4448  CB  ARG A 286      10.342  18.101 -41.097  1.00 94.33           C  
ATOM   4449  HB2 ARG A 286       9.283  17.901 -40.938  1.00 94.33           H  
ATOM   4450  HB3 ARG A 286      10.846  17.992 -40.137  1.00 94.33           H  
ATOM   4451  O   ARG A 286       9.860  14.981 -41.396  1.00 94.33           O  
ATOM   4452  CG  ARG A 286      10.563  19.541 -41.600  1.00 94.33           C  
ATOM   4453  HG2 ARG A 286      10.234  19.628 -42.635  1.00 94.33           H  
ATOM   4454  HG3 ARG A 286      11.628  19.768 -41.559  1.00 94.33           H  
ATOM   4455  CD  ARG A 286       9.791  20.575 -40.769  1.00 94.33           C  
ATOM   4456  HD2 ARG A 286       9.947  21.561 -41.206  1.00 94.33           H  
ATOM   4457  HD3 ARG A 286      10.179  20.578 -39.751  1.00 94.33           H  
ATOM   4458  NE  ARG A 286       8.355  20.251 -40.783  1.00 94.33           N  
ATOM   4459  HE  ARG A 286       8.070  19.557 -41.459  1.00 94.33           H  
ATOM   4460  NH1 ARG A 286       7.525  21.505 -39.018  1.00 94.33           N  
ATOM   4461 HH11 ARG A 286       6.707  21.665 -38.448  1.00 94.33           H  
ATOM   4462 HH12 ARG A 286       8.427  21.899 -38.792  1.00 94.33           H  
ATOM   4463  NH2 ARG A 286       6.225  20.115 -40.131  1.00 94.33           N  
ATOM   4464 HH21 ARG A 286       6.118  19.355 -40.787  1.00 94.33           H  
ATOM   4465 HH22 ARG A 286       5.468  20.427 -39.538  1.00 94.33           H  
ATOM   4466  CZ  ARG A 286       7.395  20.633 -39.972  1.00 94.33           C  
ATOM   4467  N   TYR A 287      11.978  15.339 -40.747  1.00 95.04           N  
ATOM   4468  H   TYR A 287      12.729  16.012 -40.700  1.00 95.04           H  
ATOM   4469  CA  TYR A 287      12.043  14.190 -39.850  1.00 95.04           C  
ATOM   4470  HA  TYR A 287      11.563  13.336 -40.329  1.00 95.04           H  
ATOM   4471  C   TYR A 287      11.306  14.519 -38.550  1.00 95.04           C  
ATOM   4472  CB  TYR A 287      13.506  13.836 -39.565  1.00 95.04           C  
ATOM   4473  HB2 TYR A 287      13.530  13.040 -38.820  1.00 95.04           H  
ATOM   4474  HB3 TYR A 287      14.008  14.702 -39.134  1.00 95.04           H  
ATOM   4475  O   TYR A 287      11.574  15.570 -37.958  1.00 95.04           O  
ATOM   4476  CG  TYR A 287      14.273  13.372 -40.786  1.00 95.04           C  
ATOM   4477  CD1 TYR A 287      14.252  12.010 -41.135  1.00 95.04           C  
ATOM   4478  HD1 TYR A 287      13.695  11.302 -40.538  1.00 95.04           H  
ATOM   4479  CD2 TYR A 287      14.999  14.293 -41.572  1.00 95.04           C  
ATOM   4480  HD2 TYR A 287      15.028  15.335 -41.290  1.00 95.04           H  
ATOM   4481  CE1 TYR A 287      14.946  11.564 -42.272  1.00 95.04           C  
ATOM   4482  HE1 TYR A 287      14.923  10.523 -42.556  1.00 95.04           H  
ATOM   4483  CE2 TYR A 287      15.684  13.849 -42.721  1.00 95.04           C  
ATOM   4484  HE2 TYR A 287      16.235  14.543 -43.339  1.00 95.04           H  
ATOM   4485  OH  TYR A 287      16.243  12.037 -44.207  1.00 95.04           O  
ATOM   4486  HH  TYR A 287      16.743  12.690 -44.702  1.00 95.04           H  
ATOM   4487  CZ  TYR A 287      15.645  12.484 -43.078  1.00 95.04           C  
ATOM   4488  N   LEU A 288      10.403  13.644 -38.095  1.00 95.32           N  
ATOM   4489  H   LEU A 288      10.272  12.790 -38.619  1.00 95.32           H  
ATOM   4490  CA  LEU A 288       9.935  13.687 -36.704  1.00 95.32           C  
ATOM   4491  HA  LEU A 288       9.821  14.729 -36.405  1.00 95.32           H  
ATOM   4492  C   LEU A 288      11.014  13.040 -35.836  1.00 95.32           C  
ATOM   4493  CB  LEU A 288       8.580  12.970 -36.529  1.00 95.32           C  
ATOM   4494  HB2 LEU A 288       8.728  11.913 -36.750  1.00 95.32           H  
ATOM   4495  HB3 LEU A 288       7.857  13.356 -37.247  1.00 95.32           H  
ATOM   4496  O   LEU A 288      11.458  11.937 -36.149  1.00 95.32           O  
ATOM   4497  CG  LEU A 288       7.973  13.074 -35.114  1.00 95.32           C  
ATOM   4498  HG  LEU A 288       8.703  12.745 -34.375  1.00 95.32           H  
ATOM   4499  CD1 LEU A 288       7.524  14.490 -34.757  1.00 95.32           C  
ATOM   4500 HD11 LEU A 288       8.369  15.177 -34.808  1.00 95.32           H  
ATOM   4501 HD12 LEU A 288       7.146  14.491 -33.734  1.00 95.32           H  
ATOM   4502 HD13 LEU A 288       6.746  14.825 -35.442  1.00 95.32           H  
ATOM   4503  CD2 LEU A 288       6.741  12.173 -35.003  1.00 95.32           C  
ATOM   4504 HD21 LEU A 288       5.993  12.468 -35.740  1.00 95.32           H  
ATOM   4505 HD22 LEU A 288       6.325  12.238 -33.998  1.00 95.32           H  
ATOM   4506 HD23 LEU A 288       7.039  11.141 -35.187  1.00 95.32           H  
ATOM   4507  N   ILE A 289      11.407  13.706 -34.755  1.00 96.14           N  
ATOM   4508  H   ILE A 289      11.005  14.617 -34.582  1.00 96.14           H  
ATOM   4509  CA  ILE A 289      12.388  13.222 -33.782  1.00 96.14           C  
ATOM   4510  HA  ILE A 289      12.704  12.214 -34.052  1.00 96.14           H  
ATOM   4511  C   ILE A 289      11.737  13.146 -32.404  1.00 96.14           C  
ATOM   4512  CB  ILE A 289      13.638  14.136 -33.765  1.00 96.14           C  
ATOM   4513  HB  ILE A 289      13.316  15.136 -33.473  1.00 96.14           H  
ATOM   4514  O   ILE A 289      11.055  14.089 -31.991  1.00 96.14           O  
ATOM   4515  CG1 ILE A 289      14.306  14.270 -35.153  1.00 96.14           C  
ATOM   4516 HG12 ILE A 289      15.150  14.954 -35.066  1.00 96.14           H  
ATOM   4517 HG13 ILE A 289      13.598  14.720 -35.849  1.00 96.14           H  
ATOM   4518  CG2 ILE A 289      14.673  13.670 -32.724  1.00 96.14           C  
ATOM   4519 HG21 ILE A 289      14.291  13.827 -31.716  1.00 96.14           H  
ATOM   4520 HG22 ILE A 289      15.591  14.251 -32.816  1.00 96.14           H  
ATOM   4521 HG23 ILE A 289      14.902  12.612 -32.853  1.00 96.14           H  
ATOM   4522  CD1 ILE A 289      14.806  12.952 -35.759  1.00 96.14           C  
ATOM   4523 HD11 ILE A 289      15.548  12.492 -35.106  1.00 96.14           H  
ATOM   4524 HD12 ILE A 289      13.974  12.263 -35.901  1.00 96.14           H  
ATOM   4525 HD13 ILE A 289      15.253  13.142 -36.735  1.00 96.14           H  
ATOM   4526  N   PHE A 290      12.003  12.051 -31.692  1.00 96.01           N  
ATOM   4527  H   PHE A 290      12.547  11.323 -32.132  1.00 96.01           H  
ATOM   4528  CA  PHE A 290      11.892  11.991 -30.233  1.00 96.01           C  
ATOM   4529  HA  PHE A 290      11.342  12.860 -29.872  1.00 96.01           H  
ATOM   4530  C   PHE A 290      13.296  12.038 -29.629  1.00 96.01           C  
ATOM   4531  CB  PHE A 290      11.138  10.730 -29.791  1.00 96.01           C  
ATOM   4532  HB2 PHE A 290      11.750   9.863 -30.039  1.00 96.01           H  
ATOM   4533  HB3 PHE A 290      11.032  10.758 -28.707  1.00 96.01           H  
ATOM   4534  O   PHE A 290      14.174  11.307 -30.089  1.00 96.01           O  
ATOM   4535  CG  PHE A 290       9.758  10.546 -30.394  1.00 96.01           C  
ATOM   4536  CD1 PHE A 290       8.849  11.619 -30.456  1.00 96.01           C  
ATOM   4537  HD1 PHE A 290       9.135  12.586 -30.069  1.00 96.01           H  
ATOM   4538  CD2 PHE A 290       9.376   9.288 -30.892  1.00 96.01           C  
ATOM   4539  HD2 PHE A 290      10.070   8.460 -30.863  1.00 96.01           H  
ATOM   4540  CE1 PHE A 290       7.578  11.440 -31.030  1.00 96.01           C  
ATOM   4541  HE1 PHE A 290       6.898  12.275 -31.095  1.00 96.01           H  
ATOM   4542  CE2 PHE A 290       8.099   9.103 -31.443  1.00 96.01           C  
ATOM   4543  HE2 PHE A 290       7.829   8.130 -31.825  1.00 96.01           H  
ATOM   4544  CZ  PHE A 290       7.199  10.179 -31.520  1.00 96.01           C  
ATOM   4545  HZ  PHE A 290       6.222  10.040 -31.960  1.00 96.01           H  
ATOM   4546  N   PHE A 291      13.515  12.900 -28.640  1.00 95.37           N  
ATOM   4547  H   PHE A 291      12.744  13.463 -28.311  1.00 95.37           H  
ATOM   4548  CA  PHE A 291      14.802  13.063 -27.954  1.00 95.37           C  
ATOM   4549  HA  PHE A 291      15.613  12.780 -28.626  1.00 95.37           H  
ATOM   4550  C   PHE A 291      14.921  12.157 -26.713  1.00 95.37           C  
ATOM   4551  CB  PHE A 291      14.988  14.550 -27.616  1.00 95.37           C  
ATOM   4552  HB2 PHE A 291      14.094  14.908 -27.105  1.00 95.37           H  
ATOM   4553  HB3 PHE A 291      15.819  14.653 -26.918  1.00 95.37           H  
ATOM   4554  O   PHE A 291      13.926  11.612 -26.234  1.00 95.37           O  
ATOM   4555  CG  PHE A 291      15.269  15.450 -28.808  1.00 95.37           C  
ATOM   4556  CD1 PHE A 291      16.597  15.694 -29.200  1.00 95.37           C  
ATOM   4557  HD1 PHE A 291      17.404  15.211 -28.668  1.00 95.37           H  
ATOM   4558  CD2 PHE A 291      14.217  16.080 -29.500  1.00 95.37           C  
ATOM   4559  HD2 PHE A 291      13.196  15.901 -29.197  1.00 95.37           H  
ATOM   4560  CE1 PHE A 291      16.878  16.583 -30.252  1.00 95.37           C  
ATOM   4561  HE1 PHE A 291      17.905  16.778 -30.524  1.00 95.37           H  
ATOM   4562  CE2 PHE A 291      14.494  16.952 -30.569  1.00 95.37           C  
ATOM   4563  HE2 PHE A 291      13.680  17.434 -31.090  1.00 95.37           H  
ATOM   4564  CZ  PHE A 291      15.825  17.210 -30.942  1.00 95.37           C  
ATOM   4565  HZ  PHE A 291      16.038  17.891 -31.753  1.00 95.37           H  
ATOM   4566  N   ASP A 292      16.135  12.024 -26.165  1.00 93.22           N  
ATOM   4567  H   ASP A 292      16.913  12.429 -26.668  1.00 93.22           H  
ATOM   4568  CA  ASP A 292      16.461  11.235 -24.952  1.00 93.22           C  
ATOM   4569  HA  ASP A 292      16.127  10.210 -25.113  1.00 93.22           H  
ATOM   4570  C   ASP A 292      15.775  11.727 -23.653  1.00 93.22           C  
ATOM   4571  CB  ASP A 292      17.991  11.228 -24.745  1.00 93.22           C  
ATOM   4572  HB2 ASP A 292      18.367  12.249 -24.801  1.00 93.22           H  
ATOM   4573  HB3 ASP A 292      18.213  10.852 -23.746  1.00 93.22           H  
ATOM   4574  O   ASP A 292      15.935  11.126 -22.589  1.00 93.22           O  
ATOM   4575  CG  ASP A 292      18.761  10.353 -25.734  1.00 93.22           C  
ATOM   4576  OD1 ASP A 292      18.234  10.016 -26.814  1.00 93.22           O  
ATOM   4577  OD2 ASP A 292      19.922   9.989 -25.441  1.00 93.22           O  
ATOM   4578  N   ASP A 293      15.042  12.833 -23.746  1.00 90.45           N  
ATOM   4579  H   ASP A 293      15.029  13.274 -24.655  1.00 90.45           H  
ATOM   4580  CA  ASP A 293      14.268  13.524 -22.707  1.00 90.45           C  
ATOM   4581  HA  ASP A 293      14.448  13.053 -21.741  1.00 90.45           H  
ATOM   4582  C   ASP A 293      12.741  13.474 -22.956  1.00 90.45           C  
ATOM   4583  CB  ASP A 293      14.777  14.976 -22.654  1.00 90.45           C  
ATOM   4584  HB2 ASP A 293      14.143  15.572 -21.998  1.00 90.45           H  
ATOM   4585  HB3 ASP A 293      15.783  14.976 -22.235  1.00 90.45           H  
ATOM   4586  O   ASP A 293      11.960  13.988 -22.154  1.00 90.45           O  
ATOM   4587  CG  ASP A 293      14.809  15.601 -24.054  1.00 90.45           C  
ATOM   4588  OD1 ASP A 293      13.741  15.632 -24.705  1.00 90.45           O  
ATOM   4589  OD2 ASP A 293      15.920  15.932 -24.523  1.00 90.45           O  
ATOM   4590  N   GLY A 294      12.304  12.858 -24.061  1.00 88.15           N  
ATOM   4591  H   GLY A 294      12.996  12.435 -24.663  1.00 88.15           H  
ATOM   4592  CA  GLY A 294      10.895  12.717 -24.434  1.00 88.15           C  
ATOM   4593  HA2 GLY A 294      10.790  11.812 -25.033  1.00 88.15           H  
ATOM   4594  HA3 GLY A 294      10.301  12.595 -23.528  1.00 88.15           H  
ATOM   4595  C   GLY A 294      10.302  13.883 -25.232  1.00 88.15           C  
ATOM   4596  O   GLY A 294       9.143  13.794 -25.651  1.00 88.15           O  
ATOM   4597  N   TYR A 295      11.058  14.954 -25.504  1.00 91.60           N  
ATOM   4598  H   TYR A 295      11.993  15.013 -25.126  1.00 91.60           H  
ATOM   4599  CA  TYR A 295      10.604  16.032 -26.384  1.00 91.60           C  
ATOM   4600  HA  TYR A 295       9.646  16.379 -25.996  1.00 91.60           H  
ATOM   4601  C   TYR A 295      10.375  15.524 -27.820  1.00 91.60           C  
ATOM   4602  CB  TYR A 295      11.584  17.215 -26.342  1.00 91.60           C  
ATOM   4603  HB2 TYR A 295      12.570  16.845 -26.626  1.00 91.60           H  
ATOM   4604  HB3 TYR A 295      11.651  17.588 -25.320  1.00 91.60           H  
ATOM   4605  O   TYR A 295      11.124  14.693 -28.339  1.00 91.60           O  
ATOM   4606  CG  TYR A 295      11.224  18.371 -27.260  1.00 91.60           C  
ATOM   4607  CD1 TYR A 295      12.178  18.861 -28.173  1.00 91.60           C  
ATOM   4608  HD1 TYR A 295      13.179  18.455 -28.168  1.00 91.60           H  
ATOM   4609  CD2 TYR A 295       9.931  18.932 -27.231  1.00 91.60           C  
ATOM   4610  HD2 TYR A 295       9.212  18.592 -26.500  1.00 91.60           H  
ATOM   4611  CE1 TYR A 295      11.833  19.878 -29.082  1.00 91.60           C  
ATOM   4612  HE1 TYR A 295      12.568  20.259 -29.776  1.00 91.60           H  
ATOM   4613  CE2 TYR A 295       9.567  19.919 -28.166  1.00 91.60           C  
ATOM   4614  HE2 TYR A 295       8.559  20.306 -28.168  1.00 91.60           H  
ATOM   4615  OH  TYR A 295      10.148  21.273 -30.062  1.00 91.60           O  
ATOM   4616  HH  TYR A 295       9.241  21.550 -29.915  1.00 91.60           H  
ATOM   4617  CZ  TYR A 295      10.516  20.378 -29.106  1.00 91.60           C  
ATOM   4618  N   ALA A 296       9.331  16.040 -28.477  1.00 93.77           N  
ATOM   4619  H   ALA A 296       8.802  16.767 -28.018  1.00 93.77           H  
ATOM   4620  CA  ALA A 296       8.913  15.652 -29.822  1.00 93.77           C  
ATOM   4621  HA  ALA A 296       9.600  14.900 -30.209  1.00 93.77           H  
ATOM   4622  C   ALA A 296       8.941  16.859 -30.772  1.00 93.77           C  
ATOM   4623  CB  ALA A 296       7.521  15.013 -29.733  1.00 93.77           C  
ATOM   4624  HB1 ALA A 296       7.225  14.654 -30.719  1.00 93.77           H  
ATOM   4625  HB2 ALA A 296       6.797  15.748 -29.381  1.00 93.77           H  
ATOM   4626  HB3 ALA A 296       7.548  14.174 -29.038  1.00 93.77           H  
ATOM   4627  O   ALA A 296       8.229  17.842 -30.555  1.00 93.77           O  
ATOM   4628  N   SER A 297       9.741  16.789 -31.841  1.00 94.61           N  
ATOM   4629  H   SER A 297      10.273  15.944 -31.988  1.00 94.61           H  
ATOM   4630  CA  SER A 297       9.984  17.937 -32.728  1.00 94.61           C  
ATOM   4631  HA  SER A 297       9.127  18.608 -32.675  1.00 94.61           H  
ATOM   4632  C   SER A 297      10.179  17.549 -34.191  1.00 94.61           C  
ATOM   4633  CB  SER A 297      11.218  18.701 -32.248  1.00 94.61           C  
ATOM   4634  HB2 SER A 297      12.111  18.313 -32.738  1.00 94.61           H  
ATOM   4635  HB3 SER A 297      11.330  18.563 -31.172  1.00 94.61           H  
ATOM   4636  O   SER A 297      10.574  16.427 -34.498  1.00 94.61           O  
ATOM   4637  OG  SER A 297      11.068  20.080 -32.529  1.00 94.61           O  
ATOM   4638  HG  SER A 297      10.808  20.509 -31.710  1.00 94.61           H  
ATOM   4639  N   TYR A 298       9.946  18.500 -35.099  1.00 95.37           N  
ATOM   4640  H   TYR A 298       9.729  19.425 -34.756  1.00 95.37           H  
ATOM   4641  CA  TYR A 298      10.235  18.345 -36.526  1.00 95.37           C  
ATOM   4642  HA  TYR A 298      10.404  17.289 -36.738  1.00 95.37           H  
ATOM   4643  C   TYR A 298      11.507  19.094 -36.926  1.00 95.37           C  
ATOM   4644  CB  TYR A 298       9.051  18.802 -37.387  1.00 95.37           C  
ATOM   4645  HB2 TYR A 298       9.435  19.075 -38.370  1.00 95.37           H  
ATOM   4646  HB3 TYR A 298       8.601  19.694 -36.950  1.00 95.37           H  
ATOM   4647  O   TYR A 298      11.636  20.297 -36.681  1.00 95.37           O  
ATOM   4648  CG  TYR A 298       8.002  17.741 -37.625  1.00 95.37           C  
ATOM   4649  CD1 TYR A 298       8.340  16.588 -38.360  1.00 95.37           C  
ATOM   4650  HD1 TYR A 298       9.337  16.468 -38.757  1.00 95.37           H  
ATOM   4651  CD2 TYR A 298       6.693  17.908 -37.141  1.00 95.37           C  
ATOM   4652  HD2 TYR A 298       6.422  18.804 -36.603  1.00 95.37           H  
ATOM   4653  CE1 TYR A 298       7.394  15.570 -38.564  1.00 95.37           C  
ATOM   4654  HE1 TYR A 298       7.664  14.682 -39.116  1.00 95.37           H  
ATOM   4655  CE2 TYR A 298       5.741  16.894 -37.350  1.00 95.37           C  
ATOM   4656  HE2 TYR A 298       4.740  17.012 -36.962  1.00 95.37           H  
ATOM   4657  OH  TYR A 298       5.163  14.746 -38.204  1.00 95.37           O  
ATOM   4658  HH  TYR A 298       5.462  13.945 -38.639  1.00 95.37           H  
ATOM   4659  CZ  TYR A 298       6.097  15.714 -38.038  1.00 95.37           C  
ATOM   4660  N   VAL A 299      12.416  18.403 -37.616  1.00 94.39           N  
ATOM   4661  H   VAL A 299      12.252  17.420 -37.778  1.00 94.39           H  
ATOM   4662  CA  VAL A 299      13.680  18.980 -38.095  1.00 94.39           C  
ATOM   4663  HA  VAL A 299      13.624  20.063 -37.985  1.00 94.39           H  
ATOM   4664  C   VAL A 299      13.906  18.732 -39.589  1.00 94.39           C  
ATOM   4665  CB  VAL A 299      14.881  18.538 -37.236  1.00 94.39           C  
ATOM   4666  HB  VAL A 299      15.727  19.166 -37.517  1.00 94.39           H  
ATOM   4667  O   VAL A 299      13.483  17.726 -40.159  1.00 94.39           O  
ATOM   4668  CG1 VAL A 299      14.655  18.760 -35.732  1.00 94.39           C  
ATOM   4669 HG11 VAL A 299      13.912  18.059 -35.351  1.00 94.39           H  
ATOM   4670 HG12 VAL A 299      14.314  19.778 -35.545  1.00 94.39           H  
ATOM   4671 HG13 VAL A 299      15.589  18.601 -35.193  1.00 94.39           H  
ATOM   4672  CG2 VAL A 299      15.274  17.078 -37.460  1.00 94.39           C  
ATOM   4673 HG21 VAL A 299      14.417  16.426 -37.286  1.00 94.39           H  
ATOM   4674 HG22 VAL A 299      16.077  16.813 -36.773  1.00 94.39           H  
ATOM   4675 HG23 VAL A 299      15.631  16.936 -38.480  1.00 94.39           H  
ATOM   4676  N   THR A 300      14.552  19.691 -40.243  1.00 93.44           N  
ATOM   4677  H   THR A 300      14.914  20.455 -39.691  1.00 93.44           H  
ATOM   4678  CA  THR A 300      14.932  19.641 -41.662  1.00 93.44           C  
ATOM   4679  HA  THR A 300      14.149  19.119 -42.213  1.00 93.44           H  
ATOM   4680  C   THR A 300      16.224  18.842 -41.869  1.00 93.44           C  
ATOM   4681  CB  THR A 300      15.042  21.057 -42.254  1.00 93.44           C  
ATOM   4682  HB  THR A 300      15.378  20.978 -43.288  1.00 93.44           H  
ATOM   4683  O   THR A 300      16.922  18.498 -40.918  1.00 93.44           O  
ATOM   4684  CG2 THR A 300      13.705  21.796 -42.252  1.00 93.44           C  
ATOM   4685 HG21 THR A 300      13.840  22.789 -42.680  1.00 93.44           H  
ATOM   4686 HG22 THR A 300      13.326  21.895 -41.235  1.00 93.44           H  
ATOM   4687 HG23 THR A 300      12.987  21.250 -42.864  1.00 93.44           H  
ATOM   4688  OG1 THR A 300      15.961  21.853 -41.549  1.00 93.44           O  
ATOM   4689  HG1 THR A 300      15.716  21.870 -40.621  1.00 93.44           H  
ATOM   4690  N   HIS A 301      16.558  18.509 -43.119  1.00 91.85           N  
ATOM   4691  H   HIS A 301      15.956  18.786 -43.881  1.00 91.85           H  
ATOM   4692  CA  HIS A 301      17.620  17.534 -43.401  1.00 91.85           C  
ATOM   4693  HA  HIS A 301      17.368  16.623 -42.858  1.00 91.85           H  
ATOM   4694  C   HIS A 301      19.023  17.959 -42.923  1.00 91.85           C  
ATOM   4695  CB  HIS A 301      17.623  17.210 -44.901  1.00 91.85           C  
ATOM   4696  HB2 HIS A 301      16.625  17.363 -45.310  1.00 91.85           H  
ATOM   4697  HB3 HIS A 301      18.309  17.872 -45.430  1.00 91.85           H  
ATOM   4698  O   HIS A 301      19.813  17.113 -42.508  1.00 91.85           O  
ATOM   4699  CG  HIS A 301      18.003  15.780 -45.165  1.00 91.85           C  
ATOM   4700  CD2 HIS A 301      17.340  14.922 -45.999  1.00 91.85           C  
ATOM   4701  HD2 HIS A 301      16.495  15.162 -46.627  1.00 91.85           H  
ATOM   4702  ND1 HIS A 301      18.975  15.049 -44.513  1.00 91.85           N  
ATOM   4703  HD1 HIS A 301      19.638  15.397 -43.836  1.00 91.85           H  
ATOM   4704  CE1 HIS A 301      18.896  13.779 -44.943  1.00 91.85           C  
ATOM   4705  HE1 HIS A 301      19.513  12.961 -44.601  1.00 91.85           H  
ATOM   4706  NE2 HIS A 301      17.895  13.657 -45.827  1.00 91.85           N  
ATOM   4707  N   ALA A 302      19.311  19.266 -42.914  1.00 90.38           N  
ATOM   4708  H   ALA A 302      18.597  19.906 -43.231  1.00 90.38           H  
ATOM   4709  CA  ALA A 302      20.571  19.846 -42.434  1.00 90.38           C  
ATOM   4710  HA  ALA A 302      21.366  19.138 -42.666  1.00 90.38           H  
ATOM   4711  C   ALA A 302      20.606  20.043 -40.899  1.00 90.38           C  
ATOM   4712  CB  ALA A 302      20.853  21.128 -43.228  1.00 90.38           C  
ATOM   4713  HB1 ALA A 302      20.854  20.909 -44.296  1.00 90.38           H  
ATOM   4714  HB2 ALA A 302      21.835  21.515 -42.955  1.00 90.38           H  
ATOM   4715  HB3 ALA A 302      20.095  21.880 -43.010  1.00 90.38           H  
ATOM   4716  O   ALA A 302      21.195  20.995 -40.373  1.00 90.38           O  
ATOM   4717  N   GLU A 303      19.901  19.190 -40.152  1.00 93.49           N  
ATOM   4718  H   GLU A 303      19.356  18.492 -40.637  1.00 93.49           H  
ATOM   4719  CA  GLU A 303      19.755  19.270 -38.692  1.00 93.49           C  
ATOM   4720  HA  GLU A 303      20.511  19.948 -38.296  1.00 93.49           H  
ATOM   4721  C   GLU A 303      19.999  17.938 -37.968  1.00 93.49           C  
ATOM   4722  CB  GLU A 303      18.375  19.841 -38.325  1.00 93.49           C  
ATOM   4723  HB2 GLU A 303      17.618  19.095 -38.566  1.00 93.49           H  
ATOM   4724  HB3 GLU A 303      18.347  20.010 -37.248  1.00 93.49           H  
ATOM   4725  O   GLU A 303      19.894  17.908 -36.741  1.00 93.49           O  
ATOM   4726  CG  GLU A 303      18.037  21.156 -39.044  1.00 93.49           C  
ATOM   4727  HG2 GLU A 303      18.913  21.805 -39.047  1.00 93.49           H  
ATOM   4728  HG3 GLU A 303      17.794  20.939 -40.084  1.00 93.49           H  
ATOM   4729  CD  GLU A 303      16.882  21.894 -38.363  1.00 93.49           C  
ATOM   4730  OE1 GLU A 303      17.146  22.643 -37.400  1.00 93.49           O  
ATOM   4731  OE2 GLU A 303      15.700  21.727 -38.744  1.00 93.49           O  
ATOM   4732  N   LEU A 304      20.351  16.878 -38.706  1.00 94.72           N  
ATOM   4733  H   LEU A 304      20.462  17.007 -39.702  1.00 94.72           H  
ATOM   4734  CA  LEU A 304      20.619  15.530 -38.196  1.00 94.72           C  
ATOM   4735  HA  LEU A 304      20.502  15.523 -37.112  1.00 94.72           H  
ATOM   4736  C   LEU A 304      22.047  15.066 -38.492  1.00 94.72           C  
ATOM   4737  CB  LEU A 304      19.630  14.524 -38.815  1.00 94.72           C  
ATOM   4738  HB2 LEU A 304      19.923  13.522 -38.502  1.00 94.72           H  
ATOM   4739  HB3 LEU A 304      19.719  14.567 -39.901  1.00 94.72           H  
ATOM   4740  O   LEU A 304      22.598  15.381 -39.546  1.00 94.72           O  
ATOM   4741  CG  LEU A 304      18.160  14.732 -38.431  1.00 94.72           C  
ATOM   4742  HG  LEU A 304      17.807  15.688 -38.819  1.00 94.72           H  
ATOM   4743  CD1 LEU A 304      17.318  13.615 -39.038  1.00 94.72           C  
ATOM   4744 HD11 LEU A 304      16.268  13.773 -38.793  1.00 94.72           H  
ATOM   4745 HD12 LEU A 304      17.632  12.647 -38.649  1.00 94.72           H  
ATOM   4746 HD13 LEU A 304      17.427  13.621 -40.123  1.00 94.72           H  
ATOM   4747  CD2 LEU A 304      17.971  14.702 -36.918  1.00 94.72           C  
ATOM   4748 HD21 LEU A 304      16.908  14.682 -36.677  1.00 94.72           H  
ATOM   4749 HD22 LEU A 304      18.402  15.603 -36.481  1.00 94.72           H  
ATOM   4750 HD23 LEU A 304      18.451  13.820 -36.495  1.00 94.72           H  
ATOM   4751  N   TYR A 305      22.596  14.260 -37.588  1.00 95.10           N  
ATOM   4752  H   TYR A 305      22.091  14.105 -36.728  1.00 95.10           H  
ATOM   4753  CA  TYR A 305      23.889  13.584 -37.714  1.00 95.10           C  
ATOM   4754  HA  TYR A 305      24.230  13.656 -38.747  1.00 95.10           H  
ATOM   4755  C   TYR A 305      23.734  12.107 -37.293  1.00 95.10           C  
ATOM   4756  CB  TYR A 305      24.919  14.294 -36.826  1.00 95.10           C  
ATOM   4757  HB2 TYR A 305      25.881  13.798 -36.951  1.00 95.10           H  
ATOM   4758  HB3 TYR A 305      24.632  14.159 -35.783  1.00 95.10           H  
ATOM   4759  O   TYR A 305      23.036  11.853 -36.304  1.00 95.10           O  
ATOM   4760  CG  TYR A 305      25.084  15.781 -37.090  1.00 95.10           C  
ATOM   4761  CD1 TYR A 305      26.017  16.233 -38.041  1.00 95.10           C  
ATOM   4762  HD1 TYR A 305      26.602  15.512 -38.593  1.00 95.10           H  
ATOM   4763  CD2 TYR A 305      24.295  16.711 -36.385  1.00 95.10           C  
ATOM   4764  HD2 TYR A 305      23.568  16.356 -35.670  1.00 95.10           H  
ATOM   4765  CE1 TYR A 305      26.185  17.610 -38.277  1.00 95.10           C  
ATOM   4766  HE1 TYR A 305      26.902  17.939 -39.014  1.00 95.10           H  
ATOM   4767  CE2 TYR A 305      24.446  18.089 -36.622  1.00 95.10           C  
ATOM   4768  HE2 TYR A 305      23.829  18.789 -36.077  1.00 95.10           H  
ATOM   4769  OH  TYR A 305      25.551  19.875 -37.765  1.00 95.10           O  
ATOM   4770  HH  TYR A 305      24.898  20.355 -37.251  1.00 95.10           H  
ATOM   4771  CZ  TYR A 305      25.400  18.538 -37.561  1.00 95.10           C  
ATOM   4772  N   PRO A 306      24.340  11.120 -37.982  1.00 93.99           N  
ATOM   4773  CA  PRO A 306      24.183   9.706 -37.635  1.00 93.99           C  
ATOM   4774  HA  PRO A 306      23.154   9.507 -37.337  1.00 93.99           H  
ATOM   4775  C   PRO A 306      25.128   9.308 -36.496  1.00 93.99           C  
ATOM   4776  CB  PRO A 306      24.496   8.905 -38.908  1.00 93.99           C  
ATOM   4777  HB2 PRO A 306      25.329   8.223 -38.744  1.00 93.99           H  
ATOM   4778  HB3 PRO A 306      23.622   8.340 -39.232  1.00 93.99           H  
ATOM   4779  O   PRO A 306      26.304   9.672 -36.522  1.00 93.99           O  
ATOM   4780  CG  PRO A 306      24.871   9.950 -39.962  1.00 93.99           C  
ATOM   4781  HG2 PRO A 306      25.732   9.639 -40.552  1.00 93.99           H  
ATOM   4782  HG3 PRO A 306      24.007  10.121 -40.604  1.00 93.99           H  
ATOM   4783  CD  PRO A 306      25.157  11.227 -39.179  1.00 93.99           C  
ATOM   4784  HD2 PRO A 306      26.209  11.268 -38.897  1.00 93.99           H  
ATOM   4785  HD3 PRO A 306      24.905  12.089 -39.797  1.00 93.99           H  
ATOM   4786  N   VAL A 307      24.643   8.522 -35.531  1.00 94.86           N  
ATOM   4787  H   VAL A 307      23.682   8.219 -35.597  1.00 94.86           H  
ATOM   4788  CA  VAL A 307      25.496   7.886 -34.507  1.00 94.86           C  
ATOM   4789  HA  VAL A 307      26.172   8.635 -34.095  1.00 94.86           H  
ATOM   4790  C   VAL A 307      26.367   6.802 -35.155  1.00 94.86           C  
ATOM   4791  CB  VAL A 307      24.635   7.344 -33.349  1.00 94.86           C  
ATOM   4792  HB  VAL A 307      23.839   6.719 -33.754  1.00 94.86           H  
ATOM   4793  O   VAL A 307      25.894   6.075 -36.025  1.00 94.86           O  
ATOM   4794  CG1 VAL A 307      25.432   6.508 -32.343  1.00 94.86           C  
ATOM   4795 HG11 VAL A 307      24.787   6.210 -31.516  1.00 94.86           H  
ATOM   4796 HG12 VAL A 307      26.264   7.092 -31.949  1.00 94.86           H  
ATOM   4797 HG13 VAL A 307      25.815   5.604 -32.817  1.00 94.86           H  
ATOM   4798  CG2 VAL A 307      24.004   8.517 -32.584  1.00 94.86           C  
ATOM   4799 HG21 VAL A 307      24.782   9.198 -32.239  1.00 94.86           H  
ATOM   4800 HG22 VAL A 307      23.462   8.149 -31.713  1.00 94.86           H  
ATOM   4801 HG23 VAL A 307      23.310   9.058 -33.227  1.00 94.86           H  
ATOM   4802  N   CYS A 308      27.636   6.682 -34.750  1.00 91.64           N  
ATOM   4803  H   CYS A 308      27.980   7.308 -34.035  1.00 91.64           H  
ATOM   4804  CA  CYS A 308      28.606   5.846 -35.468  1.00 91.64           C  
ATOM   4805  HA  CYS A 308      28.463   5.994 -36.538  1.00 91.64           H  
ATOM   4806  C   CYS A 308      28.438   4.339 -35.221  1.00 91.64           C  
ATOM   4807  CB  CYS A 308      30.034   6.281 -35.120  1.00 91.64           C  
ATOM   4808  HB2 CYS A 308      30.235   6.074 -34.069  1.00 91.64           H  
ATOM   4809  HB3 CYS A 308      30.715   5.693 -35.735  1.00 91.64           H  
ATOM   4810  O   CYS A 308      28.612   3.541 -36.141  1.00 91.64           O  
ATOM   4811  SG  CYS A 308      30.299   8.045 -35.469  1.00 91.64           S  
ATOM   4812  HG  CYS A 308      31.634   8.018 -35.428  1.00 91.64           H  
ATOM   4813  N   ARG A 309      28.124   3.935 -33.983  1.00 90.42           N  
ATOM   4814  H   ARG A 309      28.099   4.646 -33.265  1.00 90.42           H  
ATOM   4815  CA  ARG A 309      27.799   2.548 -33.593  1.00 90.42           C  
ATOM   4816  HA  ARG A 309      27.492   1.984 -34.474  1.00 90.42           H  
ATOM   4817  C   ARG A 309      26.608   2.540 -32.625  1.00 90.42           C  
ATOM   4818  CB  ARG A 309      29.015   1.833 -32.972  1.00 90.42           C  
ATOM   4819  HB2 ARG A 309      29.282   2.336 -32.043  1.00 90.42           H  
ATOM   4820  HB3 ARG A 309      28.724   0.814 -32.714  1.00 90.42           H  
ATOM   4821  O   ARG A 309      26.808   2.392 -31.419  1.00 90.42           O  
ATOM   4822  CG  ARG A 309      30.270   1.768 -33.847  1.00 90.42           C  
ATOM   4823  HG2 ARG A 309      31.078   1.345 -33.250  1.00 90.42           H  
ATOM   4824  HG3 ARG A 309      30.569   2.773 -34.144  1.00 90.42           H  
ATOM   4825  CD  ARG A 309      30.081   0.892 -35.089  1.00 90.42           C  
ATOM   4826  HD2 ARG A 309      29.833  -0.122 -34.775  1.00 90.42           H  
ATOM   4827  HD3 ARG A 309      29.264   1.262 -35.709  1.00 90.42           H  
ATOM   4828  NE  ARG A 309      31.328   0.865 -35.852  1.00 90.42           N  
ATOM   4829  HE  ARG A 309      32.039   0.205 -35.567  1.00 90.42           H  
ATOM   4830  NH1 ARG A 309      30.988   2.558 -37.426  1.00 90.42           N  
ATOM   4831 HH11 ARG A 309      30.040   2.745 -37.134  1.00 90.42           H  
ATOM   4832 HH12 ARG A 309      31.368   3.033 -38.233  1.00 90.42           H  
ATOM   4833  NH2 ARG A 309      32.939   1.529 -37.186  1.00 90.42           N  
ATOM   4834 HH21 ARG A 309      33.283   2.059 -37.975  1.00 90.42           H  
ATOM   4835 HH22 ARG A 309      33.499   0.837 -36.710  1.00 90.42           H  
ATOM   4836  CZ  ARG A 309      31.715   1.657 -36.827  1.00 90.42           C  
ATOM   4837  N   PRO A 310      25.378   2.775 -33.110  1.00 90.93           N  
ATOM   4838  CA  PRO A 310      24.189   2.699 -32.273  1.00 90.93           C  
ATOM   4839  HA  PRO A 310      24.331   3.274 -31.358  1.00 90.93           H  
ATOM   4840  C   PRO A 310      23.870   1.245 -31.902  1.00 90.93           C  
ATOM   4841  CB  PRO A 310      23.091   3.345 -33.113  1.00 90.93           C  
ATOM   4842  HB2 PRO A 310      23.161   4.426 -32.991  1.00 90.93           H  
ATOM   4843  HB3 PRO A 310      22.095   2.987 -32.850  1.00 90.93           H  
ATOM   4844  O   PRO A 310      24.351   0.304 -32.532  1.00 90.93           O  
ATOM   4845  CG  PRO A 310      23.480   2.971 -34.542  1.00 90.93           C  
ATOM   4846  HG2 PRO A 310      23.148   1.956 -34.762  1.00 90.93           H  
ATOM   4847  HG3 PRO A 310      23.075   3.675 -35.269  1.00 90.93           H  
ATOM   4848  CD  PRO A 310      25.008   3.018 -34.499  1.00 90.93           C  
ATOM   4849  HD2 PRO A 310      25.421   2.261 -35.166  1.00 90.93           H  
ATOM   4850  HD3 PRO A 310      25.352   4.009 -34.796  1.00 90.93           H  
ATOM   4851  N   TRP A 311      23.028   1.058 -30.887  1.00 87.89           N  
ATOM   4852  H   TRP A 311      22.625   1.861 -30.426  1.00 87.89           H  
ATOM   4853  CA  TRP A 311      22.551  -0.266 -30.490  1.00 87.89           C  
ATOM   4854  HA  TRP A 311      23.405  -0.936 -30.388  1.00 87.89           H  
ATOM   4855  C   TRP A 311      21.612  -0.822 -31.570  1.00 87.89           C  
ATOM   4856  CB  TRP A 311      21.824  -0.186 -29.137  1.00 87.89           C  
ATOM   4857  HB2 TRP A 311      20.966   0.478 -29.244  1.00 87.89           H  
ATOM   4858  HB3 TRP A 311      21.429  -1.176 -28.908  1.00 87.89           H  
ATOM   4859  O   TRP A 311      20.775  -0.084 -32.096  1.00 87.89           O  
ATOM   4860  CG  TRP A 311      22.603   0.283 -27.938  1.00 87.89           C  
ATOM   4861  CD1 TRP A 311      23.267   1.456 -27.828  1.00 87.89           C  
ATOM   4862  HD1 TRP A 311      23.342   2.217 -28.592  1.00 87.89           H  
ATOM   4863  CD2 TRP A 311      22.698  -0.334 -26.612  1.00 87.89           C  
ATOM   4864  CE2 TRP A 311      23.406   0.554 -25.745  1.00 87.89           C  
ATOM   4865  CE3 TRP A 311      22.216  -1.532 -26.038  1.00 87.89           C  
ATOM   4866  HE3 TRP A 311      21.645  -2.220 -26.645  1.00 87.89           H  
ATOM   4867  NE1 TRP A 311      23.714   1.632 -26.540  1.00 87.89           N  
ATOM   4868  HE1 TRP A 311      24.002   2.542 -26.207  1.00 87.89           H  
ATOM   4869  CH2 TRP A 311      23.134  -0.927 -23.853  1.00 87.89           C  
ATOM   4870  HH2 TRP A 311      23.268  -1.149 -22.805  1.00 87.89           H  
ATOM   4871  CZ2 TRP A 311      23.623   0.276 -24.389  1.00 87.89           C  
ATOM   4872  HZ2 TRP A 311      24.131   0.993 -23.761  1.00 87.89           H  
ATOM   4873  CZ3 TRP A 311      22.434  -1.827 -24.678  1.00 87.89           C  
ATOM   4874  HZ3 TRP A 311      22.035  -2.737 -24.255  1.00 87.89           H  
ATOM   4875  N   SER A 312      21.686  -2.125 -31.862  1.00 86.45           N  
ATOM   4876  H   SER A 312      22.461  -2.668 -31.507  1.00 86.45           H  
ATOM   4877  CA  SER A 312      20.805  -2.788 -32.843  1.00 86.45           C  
ATOM   4878  HA  SER A 312      20.978  -2.344 -33.824  1.00 86.45           H  
ATOM   4879  C   SER A 312      19.322  -2.606 -32.495  1.00 86.45           C  
ATOM   4880  CB  SER A 312      21.128  -4.287 -32.926  1.00 86.45           C  
ATOM   4881  HB2 SER A 312      20.688  -4.803 -32.073  1.00 86.45           H  
ATOM   4882  HB3 SER A 312      20.701  -4.695 -33.842  1.00 86.45           H  
ATOM   4883  O   SER A 312      18.494  -2.353 -33.365  1.00 86.45           O  
ATOM   4884  OG  SER A 312      22.528  -4.499 -32.908  1.00 86.45           O  
ATOM   4885  HG  SER A 312      22.712  -5.409 -33.154  1.00 86.45           H  
ATOM   4886  N   LYS A 313      19.006  -2.638 -31.195  1.00 89.98           N  
ATOM   4887  H   LYS A 313      19.757  -2.852 -30.554  1.00 89.98           H  
ATOM   4888  CA  LYS A 313      17.772  -2.099 -30.616  1.00 89.98           C  
ATOM   4889  HA  LYS A 313      16.949  -2.159 -31.328  1.00 89.98           H  
ATOM   4890  C   LYS A 313      18.001  -0.629 -30.228  1.00 89.98           C  
ATOM   4891  CB  LYS A 313      17.418  -2.889 -29.354  1.00 89.98           C  
ATOM   4892  HB2 LYS A 313      16.536  -2.410 -28.928  1.00 89.98           H  
ATOM   4893  HB3 LYS A 313      18.240  -2.733 -28.655  1.00 89.98           H  
ATOM   4894  O   LYS A 313      18.322  -0.335 -29.078  1.00 89.98           O  
ATOM   4895  CG  LYS A 313      17.160  -4.410 -29.419  1.00 89.98           C  
ATOM   4896  HG2 LYS A 313      18.041  -4.940 -29.782  1.00 89.98           H  
ATOM   4897  HG3 LYS A 313      16.286  -4.633 -30.031  1.00 89.98           H  
ATOM   4898  CD  LYS A 313      16.898  -4.740 -27.944  1.00 89.98           C  
ATOM   4899  HD2 LYS A 313      16.015  -4.167 -27.661  1.00 89.98           H  
ATOM   4900  HD3 LYS A 313      17.763  -4.368 -27.394  1.00 89.98           H  
ATOM   4901  CE  LYS A 313      16.680  -6.147 -27.404  1.00 89.98           C  
ATOM   4902  HE2 LYS A 313      15.777  -6.575 -27.839  1.00 89.98           H  
ATOM   4903  HE3 LYS A 313      17.535  -6.775 -27.657  1.00 89.98           H  
ATOM   4904  NZ  LYS A 313      16.547  -6.017 -25.926  1.00 89.98           N  
ATOM   4905  HZ1 LYS A 313      17.346  -5.540 -25.533  1.00 89.98           H  
ATOM   4906  HZ2 LYS A 313      16.379  -6.891 -25.447  1.00 89.98           H  
ATOM   4907  HZ3 LYS A 313      15.830  -5.345 -25.692  1.00 89.98           H  
ATOM   4908  N   SER A 314      17.894   0.311 -31.164  1.00 90.63           N  
ATOM   4909  H   SER A 314      17.696   0.016 -32.110  1.00 90.63           H  
ATOM   4910  CA  SER A 314      18.400   1.682 -30.938  1.00 90.63           C  
ATOM   4911  HA  SER A 314      19.451   1.604 -30.661  1.00 90.63           H  
ATOM   4912  C   SER A 314      17.756   2.456 -29.773  1.00 90.63           C  
ATOM   4913  CB  SER A 314      18.340   2.482 -32.240  1.00 90.63           C  
ATOM   4914  HB2 SER A 314      18.328   3.550 -32.020  1.00 90.63           H  
ATOM   4915  HB3 SER A 314      17.432   2.231 -32.787  1.00 90.63           H  
ATOM   4916  O   SER A 314      18.368   3.402 -29.284  1.00 90.63           O  
ATOM   4917  OG  SER A 314      19.483   2.188 -33.026  1.00 90.63           O  
ATOM   4918  HG  SER A 314      19.806   1.311 -32.808  1.00 90.63           H  
ATOM   4919  N   TRP A 315      16.584   2.047 -29.269  1.00 91.69           N  
ATOM   4920  H   TRP A 315      16.142   1.234 -29.674  1.00 91.69           H  
ATOM   4921  CA  TRP A 315      15.970   2.625 -28.063  1.00 91.69           C  
ATOM   4922  HA  TRP A 315      16.019   3.712 -28.131  1.00 91.69           H  
ATOM   4923  C   TRP A 315      16.686   2.260 -26.750  1.00 91.69           C  
ATOM   4924  CB  TRP A 315      14.484   2.230 -27.999  1.00 91.69           C  
ATOM   4925  HB2 TRP A 315      13.978   2.638 -28.874  1.00 91.69           H  
ATOM   4926  HB3 TRP A 315      14.033   2.693 -27.121  1.00 91.69           H  
ATOM   4927  O   TRP A 315      16.517   2.978 -25.772  1.00 91.69           O  
ATOM   4928  CG  TRP A 315      14.228   0.752 -27.945  1.00 91.69           C  
ATOM   4929  CD1 TRP A 315      14.346  -0.025 -26.846  1.00 91.69           C  
ATOM   4930  HD1 TRP A 315      14.628   0.342 -25.870  1.00 91.69           H  
ATOM   4931  CD2 TRP A 315      13.886  -0.157 -29.033  1.00 91.69           C  
ATOM   4932  CE2 TRP A 315      13.879  -1.492 -28.522  1.00 91.69           C  
ATOM   4933  CE3 TRP A 315      13.605   0.014 -30.406  1.00 91.69           C  
ATOM   4934  HE3 TRP A 315      13.585   1.009 -30.826  1.00 91.69           H  
ATOM   4935  NE1 TRP A 315      14.197  -1.356 -27.186  1.00 91.69           N  
ATOM   4936  HE1 TRP A 315      14.487  -2.103 -26.571  1.00 91.69           H  
ATOM   4937  CH2 TRP A 315      13.326  -2.397 -30.696  1.00 91.69           C  
ATOM   4938  HH2 TRP A 315      13.092  -3.235 -31.337  1.00 91.69           H
[truncated: 1,196,541 more chars]
