# Supplementary material for: A glutamine-based single α-helix scaffold to target globular proteins
Source: Nat Commun. 2022 Nov 18;13:7073. doi: 10.1038/s41467-022-34793-6 (PMC9674830; doi:10.1038/s41467-022-34793-6)
Supplement: Supplementary file 7 — Supplementary Data 4 [file 41467_2022_34793_MOESM7_ESM.zip › ColabFold_p37n/p37n_with_MSAs/C0NCI4.pdb]

ATOM      1  N   MET A   1      30.148  -9.465 -62.375  1.00 37.26           N  
ATOM      2  H   MET A   1      29.206  -9.266 -62.069  1.00 37.26           H  
ATOM      3  H2  MET A   1      30.188  -9.477 -63.384  1.00 37.26           H  
ATOM      4  H3  MET A   1      30.750  -8.735 -62.021  1.00 37.26           H  
ATOM      5  CA  MET A   1      30.605 -10.759 -61.812  1.00 37.26           C  
ATOM      6  HA  MET A   1      29.922 -11.566 -62.077  1.00 37.26           H  
ATOM      7  C   MET A   1      30.584 -10.570 -60.300  1.00 37.26           C  
ATOM      8  CB  MET A   1      32.024 -11.093 -62.313  1.00 37.26           C  
ATOM      9  HB2 MET A   1      32.684 -10.246 -62.122  1.00 37.26           H  
ATOM     10  HB3 MET A   1      32.403 -11.949 -61.756  1.00 37.26           H  
ATOM     11  O   MET A   1      31.216  -9.624 -59.866  1.00 37.26           O  
ATOM     12  CG  MET A   1      32.070 -11.431 -63.808  1.00 37.26           C  
ATOM     13  HG2 MET A   1      31.603 -10.618 -64.364  1.00 37.26           H  
ATOM     14  HG3 MET A   1      31.504 -12.344 -63.994  1.00 37.26           H  
ATOM     15  SD  MET A   1      33.751 -11.643 -64.446  1.00 37.26           S  
ATOM     16  CE  MET A   1      33.522 -11.114 -66.166  1.00 37.26           C  
ATOM     17  HE1 MET A   1      32.786 -11.752 -66.655  1.00 37.26           H  
ATOM     18  HE2 MET A   1      33.187 -10.077 -66.194  1.00 37.26           H  
ATOM     19  HE3 MET A   1      34.471 -11.193 -66.696  1.00 37.26           H  
ATOM     20  N   SER A   2      29.747 -11.230 -59.492  1.00 32.61           N  
ATOM     21  H   SER A   2      29.624 -10.775 -58.598  1.00 32.61           H  
ATOM     22  CA  SER A   2      29.422 -12.668 -59.430  1.00 32.61           C  
ATOM     23  HA  SER A   2      29.563 -13.136 -60.404  1.00 32.61           H  
ATOM     24  C   SER A   2      27.974 -12.934 -58.934  1.00 32.61           C  
ATOM     25  CB  SER A   2      30.405 -13.304 -58.430  1.00 32.61           C  
ATOM     26  HB2 SER A   2      30.252 -12.870 -57.442  1.00 32.61           H  
ATOM     27  HB3 SER A   2      30.233 -14.378 -58.375  1.00 32.61           H  
ATOM     28  O   SER A   2      27.456 -12.125 -58.177  1.00 32.61           O  
ATOM     29  OG  SER A   2      31.735 -13.055 -58.857  1.00 32.61           O  
ATOM     30  HG  SER A   2      32.337 -13.326 -58.159  1.00 32.61           H  
ATOM     31  N   ALA A   3      27.365 -14.035 -59.418  1.00 40.96           N  
ATOM     32  H   ALA A   3      27.918 -14.542 -60.095  1.00 40.96           H  
ATOM     33  CA  ALA A   3      26.179 -14.827 -58.981  1.00 40.96           C  
ATOM     34  HA  ALA A   3      25.618 -15.085 -59.878  1.00 40.96           H  
ATOM     35  C   ALA A   3      25.156 -14.203 -57.989  1.00 40.96           C  
ATOM     36  CB  ALA A   3      26.750 -16.130 -58.407  1.00 40.96           C  
ATOM     37  HB1 ALA A   3      27.380 -16.630 -59.142  1.00 40.96           H  
ATOM     38  HB2 ALA A   3      27.333 -15.918 -57.510  1.00 40.96           H  
ATOM     39  HB3 ALA A   3      25.932 -16.797 -58.136  1.00 40.96           H  
ATOM     40  O   ALA A   3      25.513 -13.852 -56.875  1.00 40.96           O  
ATOM     41  N   MET A   4      23.872 -13.989 -58.319  1.00 57.15           N  
ATOM     42  H   MET A   4      23.545 -13.196 -57.786  1.00 57.15           H  
ATOM     43  CA  MET A   4      22.769 -14.960 -58.538  1.00 57.15           C  
ATOM     44  HA  MET A   4      21.872 -14.343 -58.586  1.00 57.15           H  
ATOM     45  C   MET A   4      22.524 -15.946 -57.375  1.00 57.15           C  
ATOM     46  CB  MET A   4      22.829 -15.667 -59.908  1.00 57.15           C  
ATOM     47  HB2 MET A   4      22.937 -14.909 -60.683  1.00 57.15           H  
ATOM     48  HB3 MET A   4      23.688 -16.336 -59.949  1.00 57.15           H  
ATOM     49  O   MET A   4      23.331 -16.843 -57.157  1.00 57.15           O  
ATOM     50  CG  MET A   4      21.551 -16.482 -60.185  1.00 57.15           C  
ATOM     51  HG2 MET A   4      21.596 -17.396 -59.592  1.00 57.15           H  
ATOM     52  HG3 MET A   4      20.681 -15.913 -59.856  1.00 57.15           H  
ATOM     53  SD  MET A   4      21.291 -16.948 -61.920  1.00 57.15           S  
ATOM     54  CE  MET A   4      20.448 -15.468 -62.544  1.00 57.15           C  
ATOM     55  HE1 MET A   4      20.225 -15.599 -63.603  1.00 57.15           H  
ATOM     56  HE2 MET A   4      19.515 -15.319 -62.000  1.00 57.15           H  
ATOM     57  HE3 MET A   4      21.089 -14.595 -62.418  1.00 57.15           H  
ATOM     58  N   GLY A   5      21.357 -15.837 -56.715  1.00 47.80           N  
ATOM     59  H   GLY A   5      20.780 -15.024 -56.879  1.00 47.80           H  
ATOM     60  CA  GLY A   5      20.837 -16.859 -55.792  1.00 47.80           C  
ATOM     61  HA2 GLY A   5      20.686 -17.789 -56.340  1.00 47.80           H  
ATOM     62  HA3 GLY A   5      21.593 -17.052 -55.031  1.00 47.80           H  
ATOM     63  C   GLY A   5      19.525 -16.508 -55.061  1.00 47.80           C  
ATOM     64  O   GLY A   5      19.585 -16.161 -53.892  1.00 47.80           O  
ATOM     65  N   GLY A   6      18.373 -16.653 -55.748  1.00 49.68           N  
ATOM     66  H   GLY A   6      18.481 -16.889 -56.724  1.00 49.68           H  
ATOM     67  CA  GLY A   6      16.996 -16.842 -55.210  1.00 49.68           C  
ATOM     68  HA2 GLY A   6      16.358 -17.228 -56.004  1.00 49.68           H  
ATOM     69  HA3 GLY A   6      17.031 -17.604 -54.432  1.00 49.68           H  
ATOM     70  C   GLY A   6      16.312 -15.609 -54.592  1.00 49.68           C  
ATOM     71  O   GLY A   6      16.807 -15.053 -53.629  1.00 49.68           O  
ATOM     72  N   MET A   7      15.181 -15.052 -55.040  1.00 47.92           N  
ATOM     73  H   MET A   7      15.049 -14.169 -54.566  1.00 47.92           H  
ATOM     74  CA  MET A   7      13.964 -15.534 -55.718  1.00 47.92           C  
ATOM     75  HA  MET A   7      13.313 -14.661 -55.685  1.00 47.92           H  
ATOM     76  C   MET A   7      13.190 -16.629 -54.965  1.00 47.92           C  
ATOM     77  CB  MET A   7      14.143 -15.802 -57.223  1.00 47.92           C  
ATOM     78  HB2 MET A   7      14.580 -16.786 -57.391  1.00 47.92           H  
ATOM     79  HB3 MET A   7      14.816 -15.047 -57.630  1.00 47.92           H  
ATOM     80  O   MET A   7      13.546 -17.801 -55.016  1.00 47.92           O  
ATOM     81  CG  MET A   7      12.799 -15.696 -57.967  1.00 47.92           C  
ATOM     82  HG2 MET A   7      12.211 -16.591 -57.765  1.00 47.92           H  
ATOM     83  HG3 MET A   7      12.248 -14.838 -57.582  1.00 47.92           H  
ATOM     84  SD  MET A   7      12.962 -15.460 -59.760  1.00 47.92           S  
ATOM     85  CE  MET A   7      12.054 -16.901 -60.377  1.00 47.92           C  
ATOM     86  HE1 MET A   7      11.021 -16.862 -60.030  1.00 47.92           H  
ATOM     87  HE2 MET A   7      12.068 -16.899 -61.467  1.00 47.92           H  
ATOM     88  HE3 MET A   7      12.526 -17.814 -60.015  1.00 47.92           H  
ATOM     89  N   GLY A   8      12.080 -16.219 -54.338  1.00 52.90           N  
ATOM     90  H   GLY A   8      11.933 -15.223 -54.249  1.00 52.90           H  
ATOM     91  CA  GLY A   8      11.017 -17.075 -53.809  1.00 52.90           C  
ATOM     92  HA2 GLY A   8      10.710 -17.800 -54.563  1.00 52.90           H  
ATOM     93  HA3 GLY A   8      11.390 -17.618 -52.941  1.00 52.90           H  
ATOM     94  C   GLY A   8       9.801 -16.248 -53.374  1.00 52.90           C  
ATOM     95  O   GLY A   8       9.799 -15.692 -52.282  1.00 52.90           O  
ATOM     96  N   GLY A   9       8.785 -16.150 -54.246  1.00 42.88           N  
ATOM     97  H   GLY A   9       8.893 -16.637 -55.124  1.00 42.88           H  
ATOM     98  CA  GLY A   9       7.411 -15.769 -53.869  1.00 42.88           C  
ATOM     99  HA2 GLY A   9       7.430 -14.819 -53.335  1.00 42.88           H  
ATOM    100  HA3 GLY A   9       6.795 -15.656 -54.761  1.00 42.88           H  
ATOM    101  C   GLY A   9       6.786 -16.830 -52.944  1.00 42.88           C  
ATOM    102  O   GLY A   9       7.439 -17.800 -52.588  1.00 42.88           O  
ATOM    103  N   SER A  10       5.522 -16.800 -52.538  1.00 42.16           N  
ATOM    104  H   SER A  10       5.325 -17.489 -51.827  1.00 42.16           H  
ATOM    105  CA  SER A  10       4.319 -16.248 -53.151  1.00 42.16           C  
ATOM    106  HA  SER A  10       4.431 -15.186 -53.369  1.00 42.16           H  
ATOM    107  C   SER A  10       3.146 -16.505 -52.182  1.00 42.16           C  
ATOM    108  CB  SER A  10       4.044 -17.059 -54.430  1.00 42.16           C  
ATOM    109  HB2 SER A  10       3.772 -18.080 -54.163  1.00 42.16           H  
ATOM    110  HB3 SER A  10       4.946 -17.094 -55.042  1.00 42.16           H  
ATOM    111  O   SER A  10       3.158 -17.513 -51.485  1.00 42.16           O  
ATOM    112  OG  SER A  10       3.013 -16.478 -55.197  1.00 42.16           O  
ATOM    113  HG  SER A  10       2.813 -17.063 -55.931  1.00 42.16           H  
ATOM    114  N   GLY A  11       2.120 -15.648 -52.208  1.00 39.35           N  
ATOM    115  H   GLY A  11       2.283 -14.804 -52.737  1.00 39.35           H  
ATOM    116  CA  GLY A  11       0.710 -16.060 -52.133  1.00 39.35           C  
ATOM    117  HA2 GLY A  11       0.099 -15.234 -52.498  1.00 39.35           H  
ATOM    118  HA3 GLY A  11       0.573 -16.880 -52.839  1.00 39.35           H  
ATOM    119  C   GLY A  11       0.111 -16.542 -50.803  1.00 39.35           C  
ATOM    120  O   GLY A  11       0.312 -17.674 -50.383  1.00 39.35           O  
ATOM    121  N   SER A  12      -0.782 -15.731 -50.230  1.00 43.23           N  
ATOM    122  H   SER A  12      -0.593 -14.747 -50.359  1.00 43.23           H  
ATOM    123  CA  SER A  12      -2.233 -16.030 -50.118  1.00 43.23           C  
ATOM    124  HA  SER A  12      -2.685 -15.885 -51.099  1.00 43.23           H  
ATOM    125  C   SER A  12      -2.901 -15.023 -49.172  1.00 43.23           C  
ATOM    126  CB  SER A  12      -2.580 -17.474 -49.700  1.00 43.23           C  
ATOM    127  HB2 SER A  12      -2.446 -18.128 -50.562  1.00 43.23           H  
ATOM    128  HB3 SER A  12      -3.626 -17.524 -49.400  1.00 43.23           H  
ATOM    129  O   SER A  12      -2.828 -15.099 -47.954  1.00 43.23           O  
ATOM    130  OG  SER A  12      -1.774 -17.957 -48.653  1.00 43.23           O  
ATOM    131  HG  SER A  12      -0.878 -17.994 -48.994  1.00 43.23           H  
ATOM    132  N   GLN A  13      -3.462 -13.950 -49.732  1.00 41.25           N  
ATOM    133  H   GLN A  13      -2.921 -13.112 -49.575  1.00 41.25           H  
ATOM    134  CA  GLN A  13      -4.908 -13.700 -49.672  1.00 41.25           C  
ATOM    135  HA  GLN A  13      -5.074 -12.853 -49.006  1.00 41.25           H  
ATOM    136  C   GLN A  13      -5.741 -14.877 -49.132  1.00 41.25           C  
ATOM    137  CB  GLN A  13      -5.430 -13.312 -51.066  1.00 41.25           C  
ATOM    138  HB2 GLN A  13      -5.111 -14.056 -51.796  1.00 41.25           H  
ATOM    139  HB3 GLN A  13      -6.519 -13.310 -51.037  1.00 41.25           H  
ATOM    140  O   GLN A  13      -5.832 -15.931 -49.753  1.00 41.25           O  
ATOM    141  CG  GLN A  13      -4.963 -11.916 -51.512  1.00 41.25           C  
ATOM    142  HG2 GLN A  13      -3.877 -11.909 -51.605  1.00 41.25           H  
ATOM    143  HG3 GLN A  13      -5.251 -11.183 -50.759  1.00 41.25           H  
ATOM    144  CD  GLN A  13      -5.564 -11.487 -52.850  1.00 41.25           C  
ATOM    145  NE2 GLN A  13      -5.201 -10.331 -53.358  1.00 41.25           N  
ATOM    146 HE21 GLN A  13      -5.632 -10.093 -54.240  1.00 41.25           H  
ATOM    147 HE22 GLN A  13      -4.549  -9.724 -52.882  1.00 41.25           H  
ATOM    148  OE1 GLN A  13      -6.365 -12.165 -53.466  1.00 41.25           O  
ATOM    149  N   GLY A  14      -6.414 -14.627 -48.011  1.00 42.30           N  
ATOM    150  H   GLY A  14      -6.179 -13.793 -47.492  1.00 42.30           H  
ATOM    151  CA  GLY A  14      -7.517 -15.422 -47.490  1.00 42.30           C  
ATOM    152  HA2 GLY A  14      -8.130 -15.803 -48.307  1.00 42.30           H  
ATOM    153  HA3 GLY A  14      -7.126 -16.266 -46.921  1.00 42.30           H  
ATOM    154  C   GLY A  14      -8.356 -14.550 -46.562  1.00 42.30           C  
ATOM    155  O   GLY A  14      -7.961 -14.269 -45.437  1.00 42.30           O  
ATOM    156  N   ALA A  15      -9.485 -14.067 -47.073  1.00 45.21           N  
ATOM    157  H   ALA A  15      -9.744 -14.372 -48.000  1.00 45.21           H  
ATOM    158  CA  ALA A  15     -10.476 -13.292 -46.345  1.00 45.21           C  
ATOM    159  HA  ALA A  15      -9.978 -12.499 -45.788  1.00 45.21           H  
ATOM    160  C   ALA A  15     -11.272 -14.172 -45.362  1.00 45.21           C  
ATOM    161  CB  ALA A  15     -11.403 -12.668 -47.397  1.00 45.21           C  
ATOM    162  HB1 ALA A  15     -10.827 -12.041 -48.078  1.00 45.21           H  
ATOM    163  HB2 ALA A  15     -11.911 -13.449 -47.962  1.00 45.21           H  
ATOM    164  HB3 ALA A  15     -12.153 -12.052 -46.899  1.00 45.21           H  
ATOM    165  O   ALA A  15     -11.792 -15.208 -45.766  1.00 45.21           O  
ATOM    166  N   ILE A  16     -11.422 -13.718 -44.111  1.00 43.76           N  
ATOM    167  H   ILE A  16     -10.848 -12.936 -43.830  1.00 43.76           H  
ATOM    168  CA  ILE A  16     -12.497 -14.092 -43.167  1.00 43.76           C  
ATOM    169  HA  ILE A  16     -13.380 -14.380 -43.737  1.00 43.76           H  
ATOM    170  C   ILE A  16     -12.801 -12.807 -42.369  1.00 43.76           C  
ATOM    171  CB  ILE A  16     -12.095 -15.276 -42.244  1.00 43.76           C  
ATOM    172  HB  ILE A  16     -11.281 -14.950 -41.596  1.00 43.76           H  
ATOM    173  O   ILE A  16     -11.981 -12.364 -41.575  1.00 43.76           O  
ATOM    174  CG1 ILE A  16     -11.604 -16.512 -43.037  1.00 43.76           C  
ATOM    175 HG12 ILE A  16     -10.727 -16.229 -43.619  1.00 43.76           H  
ATOM    176 HG13 ILE A  16     -12.386 -16.837 -43.723  1.00 43.76           H  
ATOM    177  CG2 ILE A  16     -13.296 -15.658 -41.356  1.00 43.76           C  
ATOM    178 HG21 ILE A  16     -13.001 -16.409 -40.624  1.00 43.76           H  
ATOM    179 HG22 ILE A  16     -14.108 -16.052 -41.968  1.00 43.76           H  
ATOM    180 HG23 ILE A  16     -13.645 -14.791 -40.794  1.00 43.76           H  
ATOM    181  CD1 ILE A  16     -11.174 -17.711 -42.184  1.00 43.76           C  
ATOM    182 HD11 ILE A  16     -10.450 -17.392 -41.434  1.00 43.76           H  
ATOM    183 HD12 ILE A  16     -10.712 -18.461 -42.827  1.00 43.76           H  
ATOM    184 HD13 ILE A  16     -12.037 -18.163 -41.695  1.00 43.76           H  
ATOM    185  N   SER A  17     -13.743 -11.981 -42.821  1.00 46.20           N  
ATOM    186  H   SER A  17     -13.379 -11.039 -42.826  1.00 46.20           H  
ATOM    187  CA  SER A  17     -15.172 -11.974 -42.456  1.00 46.20           C  
ATOM    188  HA  SER A  17     -15.635 -11.292 -43.168  1.00 46.20           H  
ATOM    189  C   SER A  17     -15.461 -11.402 -41.063  1.00 46.20           C  
ATOM    190  CB  SER A  17     -15.895 -13.302 -42.680  1.00 46.20           C  
ATOM    191  HB2 SER A  17     -16.950 -13.187 -42.428  1.00 46.20           H  
ATOM    192  HB3 SER A  17     -15.463 -14.070 -42.039  1.00 46.20           H  
ATOM    193  O   SER A  17     -14.929 -11.833 -40.047  1.00 46.20           O  
ATOM    194  OG  SER A  17     -15.781 -13.676 -44.037  1.00 46.20           O  
ATOM    195  HG  SER A  17     -16.135 -14.561 -44.151  1.00 46.20           H  
ATOM    196  N   ALA A  18     -16.337 -10.400 -41.069  1.00 47.88           N  
ATOM    197  H   ALA A  18     -16.747 -10.168 -41.962  1.00 47.88           H  
ATOM    198  CA  ALA A  18     -16.832  -9.633 -39.941  1.00 47.88           C  
ATOM    199  HA  ALA A  18     -16.000  -9.079 -39.507  1.00 47.88           H  
ATOM    200  C   ALA A  18     -17.484 -10.484 -38.834  1.00 47.88           C  
ATOM    201  CB  ALA A  18     -17.849  -8.644 -40.530  1.00 47.88           C  
ATOM    202  HB1 ALA A  18     -17.375  -8.026 -41.292  1.00 47.88           H  
ATOM    203  HB2 ALA A  18     -18.229  -7.994 -39.741  1.00 47.88           H  
ATOM    204  HB3 ALA A  18     -18.686  -9.186 -40.969  1.00 47.88           H  
ATOM    205  O   ALA A  18     -18.161 -11.469 -39.111  1.00 47.88           O  
ATOM    206  N   GLY A  19     -17.357 -10.005 -37.591  1.00 50.53           N  
ATOM    207  H   GLY A  19     -16.747  -9.211 -37.462  1.00 50.53           H  
ATOM    208  CA  GLY A  19     -18.157 -10.437 -36.443  1.00 50.53           C  
ATOM    209  HA2 GLY A  19     -19.136 -10.764 -36.794  1.00 50.53           H  
ATOM    210  HA3 GLY A  19     -18.312  -9.588 -35.778  1.00 50.53           H  
ATOM    211  C   GLY A  19     -17.550 -11.583 -35.639  1.00 50.53           C  
ATOM    212  O   GLY A  19     -17.911 -12.736 -35.831  1.00 50.53           O  
ATOM    213  N   SER A  20     -16.684 -11.278 -34.672  1.00 46.61           N  
ATOM    214  H   SER A  20     -16.328 -10.335 -34.607  1.00 46.61           H  
ATOM    215  CA  SER A  20     -16.372 -12.194 -33.568  1.00 46.61           C  
ATOM    216  HA  SER A  20     -17.278 -12.723 -33.272  1.00 46.61           H  
ATOM    217  C   SER A  20     -15.865 -11.395 -32.372  1.00 46.61           C  
ATOM    218  CB  SER A  20     -15.348 -13.255 -33.976  1.00 46.61           C  
ATOM    219  HB2 SER A  20     -15.003 -13.790 -33.091  1.00 46.61           H  
ATOM    220  HB3 SER A  20     -14.492 -12.774 -34.449  1.00 46.61           H  
ATOM    221  O   SER A  20     -14.793 -10.799 -32.401  1.00 46.61           O  
ATOM    222  OG  SER A  20     -15.927 -14.182 -34.869  1.00 46.61           O  
ATOM    223  HG  SER A  20     -16.611 -13.742 -35.380  1.00 46.61           H  
ATOM    224  N   GLN A  21     -16.726 -11.351 -31.359  1.00 47.76           N  
ATOM    225  H   GLN A  21     -17.590 -11.846 -31.528  1.00 47.76           H  
ATOM    226  CA  GLN A  21     -16.485 -11.026 -29.956  1.00 47.76           C  
ATOM    227  HA  GLN A  21     -16.831 -10.016 -29.735  1.00 47.76           H  
ATOM    228  C   GLN A  21     -15.019 -11.176 -29.548  1.00 47.76           C  
ATOM    229  CB  GLN A  21     -17.301 -12.054 -29.155  1.00 47.76           C  
ATOM    230  HB2 GLN A  21     -16.975 -13.048 -29.464  1.00 47.76           H  
ATOM    231  HB3 GLN A  21     -17.083 -11.949 -28.092  1.00 47.76           H  
ATOM    232  O   GLN A  21     -14.426 -12.205 -29.832  1.00 47.76           O  
ATOM    233  CG  GLN A  21     -18.823 -11.924 -29.359  1.00 47.76           C  
ATOM    234  HG2 GLN A  21     -19.192 -11.113 -28.731  1.00 47.76           H  
ATOM    235  HG3 GLN A  21     -19.061 -11.673 -30.393  1.00 47.76           H  
ATOM    236  CD  GLN A  21     -19.594 -13.200 -29.030  1.00 47.76           C  
ATOM    237  NE2 GLN A  21     -20.904 -13.137 -28.976  1.00 47.76           N  
ATOM    238 HE21 GLN A  21     -21.367 -14.013 -28.781  1.00 47.76           H  
ATOM    239 HE22 GLN A  21     -21.402 -12.273 -29.138  1.00 47.76           H  
ATOM    240  OE1 GLN A  21     -19.059 -14.276 -28.848  1.00 47.76           O  
ATOM    241  N   VAL A  22     -14.472 -10.191 -28.834  1.00 47.89           N  
ATOM    242  H   VAL A  22     -15.034  -9.370 -28.660  1.00 47.89           H  
ATOM    243  CA  VAL A  22     -13.154 -10.253 -28.185  1.00 47.89           C  
ATOM    244  HA  VAL A  22     -12.377 -10.282 -28.948  1.00 47.89           H  
ATOM    245  C   VAL A  22     -13.074 -11.520 -27.308  1.00 47.89           C  
ATOM    246  CB  VAL A  22     -12.950  -8.975 -27.335  1.00 47.89           C  
ATOM    247  HB  VAL A  22     -13.755  -8.895 -26.604  1.00 47.89           H  
ATOM    248  O   VAL A  22     -13.633 -11.519 -26.210  1.00 47.89           O  
ATOM    249  CG1 VAL A  22     -11.615  -8.973 -26.577  1.00 47.89           C  
ATOM    250 HG11 VAL A  22     -10.787  -9.101 -27.274  1.00 47.89           H  
ATOM    251 HG12 VAL A  22     -11.492  -8.026 -26.050  1.00 47.89           H  
ATOM    252 HG13 VAL A  22     -11.600  -9.769 -25.833  1.00 47.89           H  
ATOM    253  CG2 VAL A  22     -12.991  -7.714 -28.212  1.00 47.89           C  
ATOM    254 HG21 VAL A  22     -12.217  -7.767 -28.978  1.00 47.89           H  
ATOM    255 HG22 VAL A  22     -13.962  -7.606 -28.694  1.00 47.89           H  
ATOM    256 HG23 VAL A  22     -12.821  -6.830 -27.598  1.00 47.89           H  
ATOM    257  N   PRO A  23     -12.367 -12.596 -27.718  1.00 51.79           N  
ATOM    258  CA  PRO A  23     -12.271 -13.832 -26.932  1.00 51.79           C  
ATOM    259  HA  PRO A  23     -13.258 -14.078 -26.541  1.00 51.79           H  
ATOM    260  C   PRO A  23     -11.296 -13.696 -25.747  1.00 51.79           C  
ATOM    261  CB  PRO A  23     -11.846 -14.930 -27.923  1.00 51.79           C  
ATOM    262  HB2 PRO A  23     -12.447 -15.831 -27.803  1.00 51.79           H  
ATOM    263  HB3 PRO A  23     -10.789 -15.165 -27.791  1.00 51.79           H  
ATOM    264  O   PRO A  23     -11.134 -14.616 -24.950  1.00 51.79           O  
ATOM    265  CG  PRO A  23     -12.051 -14.305 -29.304  1.00 51.79           C  
ATOM    266  HG2 PRO A  23     -13.087 -14.429 -29.619  1.00 51.79           H  
ATOM    267  HG3 PRO A  23     -11.367 -14.720 -30.045  1.00 51.79           H  
ATOM    268  CD  PRO A  23     -11.750 -12.837 -29.015  1.00 51.79           C  
ATOM    269  HD2 PRO A  23     -10.673 -12.701 -28.927  1.00 51.79           H  
ATOM    270  HD3 PRO A  23     -12.116 -12.199 -29.819  1.00 51.79           H  
ATOM    271  N   GLY A  24     -10.640 -12.538 -25.611  1.00 50.37           N  
ATOM    272  H   GLY A  24     -10.812 -11.828 -26.309  1.00 50.37           H  
ATOM    273  CA  GLY A  24      -9.594 -12.279 -24.619  1.00 50.37           C  
ATOM    274  HA2 GLY A  24      -8.998 -13.182 -24.487  1.00 50.37           H  
ATOM    275  HA3 GLY A  24      -8.936 -11.500 -25.004  1.00 50.37           H  
ATOM    276  C   GLY A  24     -10.072 -11.831 -23.234  1.00 50.37           C  
ATOM    277  O   GLY A  24      -9.244 -11.726 -22.337  1.00 50.37           O  
ATOM    278  N   LEU A  25     -11.372 -11.577 -23.025  1.00 52.66           N  
ATOM    279  H   LEU A  25     -12.006 -11.659 -23.807  1.00 52.66           H  
ATOM    280  CA  LEU A  25     -11.893 -11.102 -21.728  1.00 52.66           C  
ATOM    281  HA  LEU A  25     -11.050 -10.827 -21.095  1.00 52.66           H  
ATOM    282  C   LEU A  25     -12.625 -12.171 -20.898  1.00 52.66           C  
ATOM    283  CB  LEU A  25     -12.729  -9.825 -21.938  1.00 52.66           C  
ATOM    284  HB2 LEU A  25     -13.411  -9.694 -21.098  1.00 52.66           H  
ATOM    285  HB3 LEU A  25     -13.335  -9.946 -22.836  1.00 52.66           H  
ATOM    286  O   LEU A  25     -12.812 -11.974 -19.701  1.00 52.66           O  
ATOM    287  CG  LEU A  25     -11.862  -8.555 -22.057  1.00 52.66           C  
ATOM    288  HG  LEU A  25     -11.031  -8.743 -22.736  1.00 52.66           H  
ATOM    289  CD1 LEU A  25     -12.693  -7.408 -22.631  1.00 52.66           C  
ATOM    290 HD11 LEU A  25     -13.534  -7.188 -21.972  1.00 52.66           H  
ATOM    291 HD12 LEU A  25     -13.068  -7.681 -23.617  1.00 52.66           H  
ATOM    292 HD13 LEU A  25     -12.072  -6.518 -22.729  1.00 52.66           H  
ATOM    293  CD2 LEU A  25     -11.312  -8.102 -20.699  1.00 52.66           C  
ATOM    294 HD21 LEU A  25     -10.649  -8.861 -20.283  1.00 52.66           H  
ATOM    295 HD22 LEU A  25     -12.130  -7.920 -20.001  1.00 52.66           H  
ATOM    296 HD23 LEU A  25     -10.737  -7.185 -20.823  1.00 52.66           H  
ATOM    297  N   GLN A  26     -12.974 -13.329 -21.469  1.00 56.79           N  
ATOM    298  H   GLN A  26     -12.815 -13.452 -22.459  1.00 56.79           H  
ATOM    299  CA  GLN A  26     -13.516 -14.458 -20.691  1.00 56.79           C  
ATOM    300  HA  GLN A  26     -14.067 -14.071 -19.834  1.00 56.79           H  
ATOM    301  C   GLN A  26     -12.414 -15.353 -20.098  1.00 56.79           C  
ATOM    302  CB  GLN A  26     -14.509 -15.256 -21.546  1.00 56.79           C  
ATOM    303  HB2 GLN A  26     -14.713 -16.206 -21.052  1.00 56.79           H  
ATOM    304  HB3 GLN A  26     -14.075 -15.460 -22.524  1.00 56.79           H  
ATOM    305  O   GLN A  26     -12.589 -15.925 -19.023  1.00 56.79           O  
ATOM    306  CG  GLN A  26     -15.840 -14.500 -21.698  1.00 56.79           C  
ATOM    307  HG2 GLN A  26     -15.674 -13.557 -22.218  1.00 56.79           H  
ATOM    308  HG3 GLN A  26     -16.236 -14.281 -20.706  1.00 56.79           H  
ATOM    309  CD  GLN A  26     -16.885 -15.297 -22.472  1.00 56.79           C  
ATOM    310  NE2 GLN A  26     -18.157 -15.029 -22.275  1.00 56.79           N  
ATOM    311 HE21 GLN A  26     -18.447 -14.329 -21.607  1.00 56.79           H  
ATOM    312 HE22 GLN A  26     -18.804 -15.584 -22.818  1.00 56.79           H  
ATOM    313  OE1 GLN A  26     -16.589 -16.165 -23.271  1.00 56.79           O  
ATOM    314  N   ALA A  27     -11.233 -15.406 -20.720  1.00 52.25           N  
ATOM    315  H   ALA A  27     -11.131 -14.941 -21.611  1.00 52.25           H  
ATOM    316  CA  ALA A  27     -10.093 -16.175 -20.211  1.00 52.25           C  
ATOM    317  HA  ALA A  27     -10.449 -17.165 -19.927  1.00 52.25           H  
ATOM    318  C   ALA A  27      -9.441 -15.562 -18.952  1.00 52.25           C  
ATOM    319  CB  ALA A  27      -9.091 -16.352 -21.355  1.00 52.25           C  
ATOM    320  HB1 ALA A  27      -9.574 -16.837 -22.204  1.00 52.25           H  
ATOM    321  HB2 ALA A  27      -8.261 -16.974 -21.021  1.00 52.25           H  
ATOM    322  HB3 ALA A  27      -8.703 -15.382 -21.667  1.00 52.25           H  
ATOM    323  O   ALA A  27      -8.659 -16.226 -18.275  1.00 52.25           O  
ATOM    324  N   MET A  28      -9.799 -14.322 -18.594  1.00 50.43           N  
ATOM    325  H   MET A  28     -10.438 -13.822 -19.196  1.00 50.43           H  
ATOM    326  CA  MET A  28      -9.301 -13.627 -17.400  1.00 50.43           C  
ATOM    327  HA  MET A  28      -8.385 -14.129 -17.089  1.00 50.43           H  
ATOM    328  C   MET A  28     -10.253 -13.718 -16.192  1.00 50.43           C  
ATOM    329  CB  MET A  28      -8.925 -12.182 -17.768  1.00 50.43           C  
ATOM    330  HB2 MET A  28      -9.729 -11.499 -17.492  1.00 50.43           H  
ATOM    331  HB3 MET A  28      -8.774 -12.107 -18.845  1.00 50.43           H  
ATOM    332  O   MET A  28     -10.008 -13.089 -15.169  1.00 50.43           O  
ATOM    333  CG  MET A  28      -7.618 -11.754 -17.096  1.00 50.43           C  
ATOM    334  HG2 MET A  28      -7.751 -11.726 -16.014  1.00 50.43           H  
ATOM    335  HG3 MET A  28      -6.856 -12.497 -17.332  1.00 50.43           H  
ATOM    336  SD  MET A  28      -7.029 -10.139 -17.668  1.00 50.43           S  
ATOM    337  CE  MET A  28      -5.240 -10.382 -17.515  1.00 50.43           C  
ATOM    338  HE1 MET A  28      -4.925 -11.203 -18.158  1.00 50.43           H  
ATOM    339  HE2 MET A  28      -4.724  -9.470 -17.817  1.00 50.43           H  
ATOM    340  HE3 MET A  28      -4.988 -10.611 -16.479  1.00 50.43           H  
ATOM    341  N   GLN A  29     -11.326 -14.514 -16.283  1.00 53.64           N  
ATOM    342  H   GLN A  29     -11.540 -14.930 -17.179  1.00 53.64           H  
ATOM    343  CA  GLN A  29     -12.175 -14.890 -15.140  1.00 53.64           C  
ATOM    344  HA  GLN A  29     -11.990 -14.205 -14.312  1.00 53.64           H  
ATOM    345  C   GLN A  29     -11.846 -16.292 -14.593  1.00 53.64           C  
ATOM    346  CB  GLN A  29     -13.657 -14.753 -15.524  1.00 53.64           C  
ATOM    347  HB2 GLN A  29     -14.266 -15.217 -14.748  1.00 53.64           H  
ATOM    348  HB3 GLN A  29     -13.844 -15.272 -16.464  1.00 53.64           H  
ATOM    349  O   GLN A  29     -12.301 -16.654 -13.513  1.00 53.64           O  
ATOM    350  CG  GLN A  29     -14.078 -13.278 -15.641  1.00 53.64           C  
ATOM    351  HG2 GLN A  29     -13.507 -12.798 -16.436  1.00 53.64           H  
ATOM    352  HG3 GLN A  29     -13.852 -12.769 -14.704  1.00 53.64           H  
ATOM    353  CD  GLN A  29     -15.563 -13.095 -15.942  1.00 53.64           C  
ATOM    354  NE2 GLN A  29     -16.065 -11.881 -15.882  1.00 53.64           N  
ATOM    355 HE21 GLN A  29     -15.478 -11.090 -15.658  1.00 53.64           H  
ATOM    356 HE22 GLN A  29     -17.051 -11.803 -16.087  1.00 53.64           H  
ATOM    357  OE1 GLN A  29     -16.304 -14.014 -16.242  1.00 53.64           O  
ATOM    358  N   GLY A  30     -11.009 -17.068 -15.296  1.00 57.35           N  
ATOM    359  H   GLY A  30     -10.670 -16.716 -16.181  1.00 57.35           H  
ATOM    360  CA  GLY A  30     -10.623 -18.433 -14.915  1.00 57.35           C  
ATOM    361  HA2 GLY A  30     -11.464 -18.917 -14.419  1.00 57.35           H  
ATOM    362  HA3 GLY A  30     -10.403 -18.996 -15.822  1.00 57.35           H  
ATOM    363  C   GLY A  30      -9.405 -18.554 -13.991  1.00 57.35           C  
ATOM    364  O   GLY A  30      -9.053 -19.666 -13.616  1.00 57.35           O  
ATOM    365  N   MET A  31      -8.749 -17.447 -13.621  1.00 50.51           N  
ATOM    366  H   MET A  31      -9.076 -16.558 -13.973  1.00 50.51           H  
ATOM    367  CA  MET A  31      -7.549 -17.466 -12.759  1.00 50.51           C  
ATOM    368  HA  MET A  31      -7.285 -18.503 -12.549  1.00 50.51           H  
ATOM    369  C   MET A  31      -7.764 -16.835 -11.380  1.00 50.51           C  
ATOM    370  CB  MET A  31      -6.338 -16.854 -13.472  1.00 50.51           C  
ATOM    371  HB2 MET A  31      -6.532 -15.805 -13.693  1.00 50.51           H  
ATOM    372  HB3 MET A  31      -5.472 -16.912 -12.811  1.00 50.51           H  
ATOM    373  O   MET A  31      -6.806 -16.598 -10.649  1.00 50.51           O  
ATOM    374  CG  MET A  31      -5.984 -17.586 -14.766  1.00 50.51           C  
ATOM    375  HG2 MET A  31      -6.761 -17.386 -15.504  1.00 50.51           H  
ATOM    376  HG3 MET A  31      -5.947 -18.660 -14.583  1.00 50.51           H  
ATOM    377  SD  MET A  31      -4.387 -17.055 -15.432  1.00 50.51           S  
ATOM    378  CE  MET A  31      -4.664 -17.397 -17.187  1.00 50.51           C  
ATOM    379  HE1 MET A  31      -3.774 -17.128 -17.755  1.00 50.51           H  
ATOM    380  HE2 MET A  31      -4.873 -18.458 -17.325  1.00 50.51           H  
ATOM    381  HE3 MET A  31      -5.510 -16.812 -17.547  1.00 50.51           H  
ATOM    382  N   MET A  32      -9.015 -16.576 -10.997  1.00 51.47           N  
ATOM    383  H   MET A  32      -9.775 -16.833 -11.610  1.00 51.47           H  
ATOM    384  CA  MET A  32      -9.341 -16.227  -9.620  1.00 51.47           C  
ATOM    385  HA  MET A  32      -8.441 -15.860  -9.128  1.00 51.47           H  
ATOM    386  C   MET A  32      -9.782 -17.506  -8.908  1.00 51.47           C  
ATOM    387  CB  MET A  32     -10.363 -15.083  -9.595  1.00 51.47           C  
ATOM    388  HB2 MET A  32     -11.368 -15.467  -9.765  1.00 51.47           H  
ATOM    389  HB3 MET A  32     -10.122 -14.382 -10.395  1.00 51.47           H  
ATOM    390  O   MET A  32     -10.738 -18.157  -9.319  1.00 51.47           O  
ATOM    391  CG  MET A  32     -10.302 -14.319  -8.268  1.00 51.47           C  
ATOM    392  HG2 MET A  32      -9.265 -14.086  -8.027  1.00 51.47           H  
ATOM    393  HG3 MET A  32     -10.693 -14.968  -7.484  1.00 51.47           H  
ATOM    394  SD  MET A  32     -11.243 -12.769  -8.250  1.00 51.47           S  
ATOM    395  CE  MET A  32     -10.086 -11.649  -9.089  1.00 51.47           C  
ATOM    396  HE1 MET A  32      -9.153 -11.593  -8.528  1.00 51.47           H  
ATOM    397  HE2 MET A  32     -10.531 -10.656  -9.146  1.00 51.47           H  
ATOM    398  HE3 MET A  32      -9.883 -12.010 -10.097  1.00 51.47           H  
ATOM    399  N   ASN A  33      -9.033 -17.912  -7.881  1.00 72.49           N  
ATOM    400  H   ASN A  33      -8.238 -17.347  -7.618  1.00 72.49           H  
ATOM    401  CA  ASN A  33      -9.251 -19.174  -7.182  1.00 72.49           C  
ATOM    402  HA  ASN A  33      -9.115 -19.980  -7.904  1.00 72.49           H  
ATOM    403  C   ASN A  33     -10.685 -19.218  -6.606  1.00 72.49           C  
ATOM    404  CB  ASN A  33      -8.160 -19.309  -6.101  1.00 72.49           C  
ATOM    405  HB2 ASN A  33      -8.256 -18.500  -5.378  1.00 72.49           H  
ATOM    406  HB3 ASN A  33      -7.183 -19.229  -6.577  1.00 72.49           H  
ATOM    407  O   ASN A  33     -10.991 -18.419  -5.715  1.00 72.49           O  
ATOM    408  CG  ASN A  33      -8.200 -20.627  -5.350  1.00 72.49           C  
ATOM    409  ND2 ASN A  33      -7.216 -20.890  -4.524  1.00 72.49           N  
ATOM    410 HD21 ASN A  33      -6.451 -20.241  -4.405  1.00 72.49           H  
ATOM    411 HD22 ASN A  33      -7.248 -21.782  -4.051  1.00 72.49           H  
ATOM    412  OD1 ASN A  33      -9.111 -21.425  -5.481  1.00 72.49           O  
ATOM    413  N   PRO A  34     -11.563 -20.142  -7.045  1.00 59.88           N  
ATOM    414  CA  PRO A  34     -12.914 -20.249  -6.495  1.00 59.88           C  
ATOM    415  HA  PRO A  34     -13.441 -19.307  -6.646  1.00 59.88           H  
ATOM    416  C   PRO A  34     -12.907 -20.547  -4.984  1.00 59.88           C  
ATOM    417  CB  PRO A  34     -13.606 -21.340  -7.321  1.00 59.88           C  
ATOM    418  HB2 PRO A  34     -14.293 -21.939  -6.723  1.00 59.88           H  
ATOM    419  HB3 PRO A  34     -14.138 -20.877  -8.151  1.00 59.88           H  
ATOM    420  O   PRO A  34     -13.856 -20.186  -4.288  1.00 59.88           O  
ATOM    421  CG  PRO A  34     -12.454 -22.181  -7.870  1.00 59.88           C  
ATOM    422  HG2 PRO A  34     -12.151 -22.918  -7.125  1.00 59.88           H  
ATOM    423  HG3 PRO A  34     -12.719 -22.669  -8.808  1.00 59.88           H  
ATOM    424  CD  PRO A  34     -11.336 -21.162  -8.059  1.00 59.88           C  
ATOM    425  HD2 PRO A  34     -10.373 -21.657  -7.934  1.00 59.88           H  
ATOM    426  HD3 PRO A  34     -11.409 -20.713  -9.050  1.00 59.88           H  
ATOM    427  N   ALA A  35     -11.814 -21.106  -4.443  1.00 60.44           N  
ATOM    428  H   ALA A  35     -11.049 -21.372  -5.046  1.00 60.44           H  
ATOM    429  CA  ALA A  35     -11.624 -21.276  -3.001  1.00 60.44           C  
ATOM    430  HA  ALA A  35     -12.515 -21.752  -2.592  1.00 60.44           H  
ATOM    431  C   ALA A  35     -11.440 -19.937  -2.261  1.00 60.44           C  
ATOM    432  CB  ALA A  35     -10.432 -22.210  -2.758  1.00 60.44           C  
ATOM    433  HB1 ALA A  35      -9.495 -21.697  -2.978  1.00 60.44           H  
ATOM    434  HB2 ALA A  35     -10.420 -22.505  -1.709  1.00 60.44           H  
ATOM    435  HB3 ALA A  35     -10.521 -23.105  -3.374  1.00 60.44           H  
ATOM    436  O   ALA A  35     -11.889 -19.790  -1.128  1.00 60.44           O  
ATOM    437  N   MET A  36     -10.851 -18.930  -2.912  1.00 73.43           N  
ATOM    438  H   MET A  36     -10.592 -19.066  -3.879  1.00 73.43           H  
ATOM    439  CA  MET A  36     -10.722 -17.585  -2.345  1.00 73.43           C  
ATOM    440  HA  MET A  36     -10.421 -17.678  -1.301  1.00 73.43           H  
ATOM    441  C   MET A  36     -12.063 -16.833  -2.374  1.00 73.43           C  
ATOM    442  CB  MET A  36      -9.614 -16.834  -3.096  1.00 73.43           C  
ATOM    443  HB2 MET A  36      -9.955 -16.577  -4.099  1.00 73.43           H  
ATOM    444  HB3 MET A  36      -8.742 -17.483  -3.178  1.00 73.43           H  
ATOM    445  O   MET A  36     -12.377 -16.096  -1.440  1.00 73.43           O  
ATOM    446  CG  MET A  36      -9.183 -15.560  -2.370  1.00 73.43           C  
ATOM    447  HG2 MET A  36     -10.036 -14.886  -2.291  1.00 73.43           H  
ATOM    448  HG3 MET A  36      -8.856 -15.820  -1.363  1.00 73.43           H  
ATOM    449  SD  MET A  36      -7.834 -14.694  -3.214  1.00 73.43           S  
ATOM    450  CE  MET A  36      -7.623 -13.293  -2.084  1.00 73.43           C  
ATOM    451  HE1 MET A  36      -8.551 -12.724  -2.027  1.00 73.43           H  
ATOM    452  HE2 MET A  36      -6.827 -12.646  -2.452  1.00 73.43           H  
ATOM    453  HE3 MET A  36      -7.360 -13.659  -1.092  1.00 73.43           H  
ATOM    454  N   ILE A  37     -12.894 -17.073  -3.398  1.00 68.87           N  
ATOM    455  H   ILE A  37     -12.570 -17.675  -4.141  1.00 68.87           H  
ATOM    456  CA  ILE A  37     -14.252 -16.506  -3.490  1.00 68.87           C  
ATOM    457  HA  ILE A  37     -14.185 -15.439  -3.278  1.00 68.87           H  
ATOM    458  C   ILE A  37     -15.171 -17.096  -2.404  1.00 68.87           C  
ATOM    459  CB  ILE A  37     -14.814 -16.657  -4.926  1.00 68.87           C  
ATOM    460  HB  ILE A  37     -14.775 -17.709  -5.209  1.00 68.87           H  
ATOM    461  O   ILE A  37     -15.926 -16.349  -1.781  1.00 68.87           O  
ATOM    462  CG1 ILE A  37     -13.938 -15.843  -5.913  1.00 68.87           C  
ATOM    463 HG12 ILE A  37     -13.930 -14.796  -5.608  1.00 68.87           H  
ATOM    464 HG13 ILE A  37     -12.913 -16.211  -5.866  1.00 68.87           H  
ATOM    465  CG2 ILE A  37     -16.284 -16.198  -4.999  1.00 68.87           C  
ATOM    466 HG21 ILE A  37     -16.680 -16.338  -6.005  1.00 68.87           H  
ATOM    467 HG22 ILE A  37     -16.362 -15.146  -4.724  1.00 68.87           H  
ATOM    468 HG23 ILE A  37     -16.908 -16.789  -4.328  1.00 68.87           H  
ATOM    469  CD1 ILE A  37     -14.371 -15.914  -7.383  1.00 68.87           C  
ATOM    470 HD11 ILE A  37     -14.473 -16.955  -7.689  1.00 68.87           H  
ATOM    471 HD12 ILE A  37     -15.314 -15.389  -7.533  1.00 68.87           H  
ATOM    472 HD13 ILE A  37     -13.611 -15.438  -8.003  1.00 68.87           H  
ATOM    473  N   GLN A  38     -15.062 -18.394  -2.088  1.00 75.46           N  
ATOM    474  H   GLN A  38     -14.468 -18.989  -2.648  1.00 75.46           H  
ATOM    475  CA  GLN A  38     -15.787 -18.979  -0.947  1.00 75.46           C  
ATOM    476  HA  GLN A  38     -16.843 -18.725  -1.035  1.00 75.46           H  
ATOM    477  C   GLN A  38     -15.325 -18.415   0.404  1.00 75.46           C  
ATOM    478  CB  GLN A  38     -15.650 -20.507  -0.927  1.00 75.46           C  
ATOM    479  HB2 GLN A  38     -14.633 -20.803  -1.183  1.00 75.46           H  
ATOM    480  HB3 GLN A  38     -15.857 -20.846   0.088  1.00 75.46           H  
ATOM    481  O   GLN A  38     -16.151 -18.160   1.282  1.00 75.46           O  
ATOM    482  CG  GLN A  38     -16.656 -21.191  -1.861  1.00 75.46           C  
ATOM    483  HG2 GLN A  38     -17.644 -20.757  -1.708  1.00 75.46           H  
ATOM    484  HG3 GLN A  38     -16.362 -21.020  -2.896  1.00 75.46           H  
ATOM    485  CD  GLN A  38     -16.766 -22.694  -1.610  1.00 75.46           C  
ATOM    486  NE2 GLN A  38     -17.599 -23.388  -2.352  1.00 75.46           N  
ATOM    487 HE21 GLN A  38     -18.155 -22.937  -3.064  1.00 75.46           H  
ATOM    488 HE22 GLN A  38     -17.645 -24.376  -2.146  1.00 75.46           H  
ATOM    489  OE1 GLN A  38     -16.130 -23.281  -0.752  1.00 75.46           O  
ATOM    490  N   GLN A  39     -14.023 -18.171   0.570  1.00 67.26           N  
ATOM    491  H   GLN A  39     -13.374 -18.452  -0.151  1.00 67.26           H  
ATOM    492  CA  GLN A  39     -13.490 -17.635   1.822  1.00 67.26           C  
ATOM    493  HA  GLN A  39     -13.886 -18.238   2.639  1.00 67.26           H  
ATOM    494  C   GLN A  39     -13.940 -16.185   2.064  1.00 67.26           C  
ATOM    495  CB  GLN A  39     -11.966 -17.786   1.806  1.00 67.26           C  
ATOM    496  HB2 GLN A  39     -11.713 -18.776   1.428  1.00 67.26           H  
ATOM    497  HB3 GLN A  39     -11.526 -17.038   1.146  1.00 67.26           H  
ATOM    498  O   GLN A  39     -14.280 -15.822   3.192  1.00 67.26           O  
ATOM    499  CG  GLN A  39     -11.375 -17.656   3.215  1.00 67.26           C  
ATOM    500  HG2 GLN A  39     -11.859 -18.377   3.874  1.00 67.26           H  
ATOM    501  HG3 GLN A  39     -11.566 -16.655   3.602  1.00 67.26           H  
ATOM    502  CD  GLN A  39      -9.872 -17.908   3.245  1.00 67.26           C  
ATOM    503  NE2 GLN A  39      -9.285 -18.022   4.415  1.00 67.26           N  
ATOM    504 HE21 GLN A  39      -9.820 -17.964   5.270  1.00 67.26           H  
ATOM    505 HE22 GLN A  39      -8.290 -18.189   4.395  1.00 67.26           H  
ATOM    506  OE1 GLN A  39      -9.190 -17.998   2.238  1.00 67.26           O  
ATOM    507  N   MET A  40     -14.027 -15.370   1.007  1.00 69.64           N  
ATOM    508  H   MET A  40     -13.700 -15.697   0.109  1.00 69.64           H  
ATOM    509  CA  MET A  40     -14.575 -14.014   1.118  1.00 69.64           C  
ATOM    510  HA  MET A  40     -14.122 -13.534   1.986  1.00 69.64           H  
ATOM    511  C   MET A  40     -16.088 -14.003   1.392  1.00 69.64           C  
ATOM    512  CB  MET A  40     -14.210 -13.176  -0.115  1.00 69.64           C  
ATOM    513  HB2 MET A  40     -14.411 -13.732  -1.031  1.00 69.64           H  
ATOM    514  HB3 MET A  40     -14.824 -12.275  -0.113  1.00 69.64           H  
ATOM    515  O   MET A  40     -16.553 -13.149   2.148  1.00 69.64           O  
ATOM    516  CG  MET A  40     -12.739 -12.742  -0.066  1.00 69.64           C  
ATOM    517  HG2 MET A  40     -12.517 -12.404   0.946  1.00 69.64           H  
ATOM    518  HG3 MET A  40     -12.098 -13.597  -0.281  1.00 69.64           H  
ATOM    519  SD  MET A  40     -12.317 -11.371  -1.178  1.00 69.64           S  
ATOM    520  CE  MET A  40     -12.130 -12.252  -2.749  1.00 69.64           C  
ATOM    521  HE1 MET A  40     -13.062 -12.759  -2.999  1.00 69.64           H  
ATOM    522  HE2 MET A  40     -11.886 -11.541  -3.538  1.00 69.64           H  
ATOM    523  HE3 MET A  40     -11.329 -12.985  -2.664  1.00 69.64           H  
ATOM    524  N   GLN A  41     -16.858 -14.970   0.875  1.00 75.56           N  
ATOM    525  H   GLN A  41     -16.451 -15.638   0.236  1.00 75.56           H  
ATOM    526  CA  GLN A  41     -18.284 -15.092   1.215  1.00 75.56           C  
ATOM    527  HA  GLN A  41     -18.752 -14.118   1.075  1.00 75.56           H  
ATOM    528  C   GLN A  41     -18.524 -15.456   2.687  1.00 75.56           C  
ATOM    529  CB  GLN A  41     -18.985 -16.103   0.295  1.00 75.56           C  
ATOM    530  HB2 GLN A  41     -18.299 -16.902   0.013  1.00 75.56           H  
ATOM    531  HB3 GLN A  41     -19.819 -16.548   0.838  1.00 75.56           H  
ATOM    532  O   GLN A  41     -19.444 -14.913   3.298  1.00 75.56           O  
ATOM    533  CG  GLN A  41     -19.555 -15.422  -0.955  1.00 75.56           C  
ATOM    534  HG2 GLN A  41     -18.736 -15.038  -1.563  1.00 75.56           H  
ATOM    535  HG3 GLN A  41     -20.181 -14.583  -0.651  1.00 75.56           H  
ATOM    536  CD  GLN A  41     -20.404 -16.360  -1.809  1.00 75.56           C  
ATOM    537  NE2 GLN A  41     -21.082 -15.844  -2.810  1.00 75.56           N  
ATOM    538 HE21 GLN A  41     -21.045 -14.853  -3.001  1.00 75.56           H  
ATOM    539 HE22 GLN A  41     -21.638 -16.494  -3.347  1.00 75.56           H  
ATOM    540  OE1 GLN A  41     -20.485 -17.560  -1.608  1.00 75.56           O  
ATOM    541  N   GLN A  42     -17.689 -16.308   3.292  1.00 69.87           N  
ATOM    542  H   GLN A  42     -16.973 -16.769   2.749  1.00 69.87           H  
ATOM    543  CA  GLN A  42     -17.801 -16.590   4.731  1.00 69.87           C  
ATOM    544  HA  GLN A  42     -18.832 -16.866   4.953  1.00 69.87           H  
ATOM    545  C   GLN A  42     -17.501 -15.359   5.592  1.00 69.87           C  
ATOM    546  CB  GLN A  42     -16.880 -17.751   5.130  1.00 69.87           C  
ATOM    547  HB2 GLN A  42     -15.996 -17.774   4.493  1.00 69.87           H  
ATOM    548  HB3 GLN A  42     -16.554 -17.603   6.160  1.00 69.87           H  
ATOM    549  O   GLN A  42     -18.153 -15.144   6.615  1.00 69.87           O  
ATOM    550  CG  GLN A  42     -17.623 -19.089   5.062  1.00 69.87           C  
ATOM    551  HG2 GLN A  42     -17.903 -19.293   4.028  1.00 69.87           H  
ATOM    552  HG3 GLN A  42     -18.532 -19.027   5.660  1.00 69.87           H  
ATOM    553  CD  GLN A  42     -16.793 -20.256   5.587  1.00 69.87           C  
ATOM    554  NE2 GLN A  42     -17.352 -21.444   5.629  1.00 69.87           N  
ATOM    555 HE21 GLN A  42     -16.768 -22.189   5.979  1.00 69.87           H  
ATOM    556 HE22 GLN A  42     -18.305 -21.579   5.320  1.00 69.87           H  
ATOM    557  OE1 GLN A  42     -15.643 -20.139   5.971  1.00 69.87           O  
ATOM    558  N   MET A  43     -16.557 -14.517   5.166  1.00 68.59           N  
ATOM    559  H   MET A  43     -16.036 -14.749   4.333  1.00 68.59           H  
ATOM    560  CA  MET A  43     -16.181 -13.330   5.933  1.00 68.59           C  
ATOM    561  HA  MET A  43     -16.064 -13.645   6.970  1.00 68.59           H  
ATOM    562  C   MET A  43     -17.279 -12.251   5.929  1.00 68.59           C  
ATOM    563  CB  MET A  43     -14.822 -12.815   5.439  1.00 68.59           C  
ATOM    564  HB2 MET A  43     -14.962 -11.980   4.753  1.00 68.59           H  
ATOM    565  HB3 MET A  43     -14.305 -13.613   4.905  1.00 68.59           H  
ATOM    566  O   MET A  43     -17.482 -11.594   6.950  1.00 68.59           O  
ATOM    567  CG  MET A  43     -13.941 -12.386   6.617  1.00 68.59           C  
ATOM    568  HG2 MET A  43     -13.831 -13.226   7.303  1.00 68.59           H  
ATOM    569  HG3 MET A  43     -14.446 -11.580   7.150  1.00 68.59           H  
ATOM    570  SD  MET A  43     -12.284 -11.808   6.157  1.00 68.59           S  
ATOM    571  CE  MET A  43     -11.558 -13.317   5.459  1.00 68.59           C  
ATOM    572  HE1 MET A  43     -12.078 -13.593   4.542  1.00 68.59           H  
ATOM    573  HE2 MET A  43     -10.508 -13.136   5.230  1.00 68.59           H  
ATOM    574  HE3 MET A  43     -11.634 -14.129   6.182  1.00 68.59           H  
ATOM    575  N   GLN A  44     -18.069 -12.127   4.851  1.00 71.53           N  
ATOM    576  H   GLN A  44     -17.861 -12.677   4.029  1.00 71.53           H  
ATOM    577  CA  GLN A  44     -19.233 -11.224   4.830  1.00 71.53           C  
ATOM    578  HA  GLN A  44     -18.908 -10.237   5.160  1.00 71.53           H  
ATOM    579  C   GLN A  44     -20.347 -11.638   5.804  1.00 71.53           C  
ATOM    580  CB  GLN A  44     -19.815 -11.095   3.412  1.00 71.53           C  
ATOM    581  HB2 GLN A  44     -19.763 -12.050   2.889  1.00 71.53           H  
ATOM    582  HB3 GLN A  44     -20.865 -10.816   3.503  1.00 71.53           H  
ATOM    583  O   GLN A  44     -21.061 -10.777   6.316  1.00 71.53           O  
ATOM    584  CG  GLN A  44     -19.111 -10.002   2.597  1.00 71.53           C  
ATOM    585  HG2 GLN A  44     -18.103 -10.336   2.350  1.00 71.53           H  
ATOM    586  HG3 GLN A  44     -19.035  -9.095   3.196  1.00 71.53           H  
ATOM    587  CD  GLN A  44     -19.850  -9.643   1.309  1.00 71.53           C  
ATOM    588  NE2 GLN A  44     -19.258  -8.832   0.461  1.00 71.53           N  
ATOM    589 HE21 GLN A  44     -19.788  -8.593  -0.365  1.00 71.53           H  
ATOM    590 HE22 GLN A  44     -18.349  -8.443   0.668  1.00 71.53           H  
ATOM    591  OE1 GLN A  44     -20.962 -10.060   1.032  1.00 71.53           O  
ATOM    592  N   GLN A  45     -20.488 -12.929   6.113  1.00 66.24           N  
ATOM    593  H   GLN A  45     -19.885 -13.610   5.675  1.00 66.24           H  
ATOM    594  CA  GLN A  45     -21.529 -13.389   7.037  1.00 66.24           C  
ATOM    595  HA  GLN A  45     -22.444 -12.848   6.797  1.00 66.24           H  
ATOM    596  C   GLN A  45     -21.194 -13.062   8.501  1.00 66.24           C  
ATOM    597  CB  GLN A  45     -21.772 -14.890   6.815  1.00 66.24           C  
ATOM    598  HB2 GLN A  45     -21.286 -15.467   7.602  1.00 66.24           H  
ATOM    599  HB3 GLN A  45     -21.352 -15.199   5.858  1.00 66.24           H  
ATOM    600  O   GLN A  45     -22.084 -12.773   9.302  1.00 66.24           O  
ATOM    601  CG  GLN A  45     -23.276 -15.192   6.787  1.00 66.24           C  
ATOM    602  HG2 GLN A  45     -23.722 -14.932   7.747  1.00 66.24           H  
ATOM    603  HG3 GLN A  45     -23.741 -14.581   6.013  1.00 66.24           H  
ATOM    604  CD  GLN A  45     -23.571 -16.658   6.492  1.00 66.24           C  
ATOM    605  NE2 GLN A  45     -24.680 -16.957   5.852  1.00 66.24           N  
ATOM    606 HE21 GLN A  45     -25.319 -16.232   5.561  1.00 66.24           H  
ATOM    607 HE22 GLN A  45     -24.833 -17.941   5.680  1.00 66.24           H  
ATOM    608  OE1 GLN A  45     -22.830 -17.564   6.828  1.00 66.24           O  
ATOM    609  N   MET A  46     -19.904 -13.039   8.847  1.00 61.82           N  
ATOM    610  H   MET A  46     -19.215 -13.273   8.147  1.00 61.82           H  
ATOM    611  CA  MET A  46     -19.455 -12.757  10.212  1.00 61.82           C  
ATOM    612  HA  MET A  46     -20.106 -13.309  10.890  1.00 61.82           H  
ATOM    613  C   MET A  46     -19.589 -11.268  10.582  1.00 61.82           C  
ATOM    614  CB  MET A  46     -18.026 -13.293  10.382  1.00 61.82           C  
ATOM    615  HB2 MET A  46     -17.880 -14.135   9.705  1.00 61.82           H  
ATOM    616  HB3 MET A  46     -17.302 -12.519  10.125  1.00 61.82           H  
ATOM    617  O   MET A  46     -19.802 -10.941  11.748  1.00 61.82           O  
ATOM    618  CG  MET A  46     -17.782 -13.788  11.811  1.00 61.82           C  
ATOM    619  HG2 MET A  46     -17.886 -12.943  12.492  1.00 61.82           H  
ATOM    620  HG3 MET A  46     -18.545 -14.523  12.067  1.00 61.82           H  
ATOM    621  SD  MET A  46     -16.154 -14.543  12.088  1.00 61.82           S  
ATOM    622  CE  MET A  46     -16.254 -16.022  11.039  1.00 61.82           C  
ATOM    623  HE1 MET A  46     -15.357 -16.624  11.181  1.00 61.82           H  
ATOM    624  HE2 MET A  46     -17.129 -16.610  11.316  1.00 61.82           H  
ATOM    625  HE3 MET A  46     -16.323 -15.734   9.989  1.00 61.82           H  
ATOM    626  N   GLN A  47     -19.567 -10.367   9.594  1.00 63.29           N  
ATOM    627  H   GLN A  47     -19.381 -10.689   8.655  1.00 63.29           H  
ATOM    628  CA  GLN A  47     -19.697  -8.923   9.818  1.00 63.29           C  
ATOM    629  HA  GLN A  47     -19.113  -8.683  10.707  1.00 63.29           H  
ATOM    630  C   GLN A  47     -21.142  -8.472  10.114  1.00 63.29           C  
ATOM    631  CB  GLN A  47     -19.076  -8.174   8.625  1.00 63.29           C  
ATOM    632  HB2 GLN A  47     -19.859  -7.870   7.930  1.00 63.29           H  
ATOM    633  HB3 GLN A  47     -18.391  -8.834   8.093  1.00 63.29           H  
ATOM    634  O   GLN A  47     -21.347  -7.433  10.736  1.00 63.29           O  
ATOM    635  CG  GLN A  47     -18.271  -6.950   9.087  1.00 63.29           C  
ATOM    636  HG2 GLN A  47     -17.516  -7.271   9.805  1.00 63.29           H  
ATOM    637  HG3 GLN A  47     -18.933  -6.238   9.579  1.00 63.29           H  
ATOM    638  CD  GLN A  47     -17.582  -6.252   7.919  1.00 63.29           C  
ATOM    639  NE2 GLN A  47     -16.294  -5.999   7.995  1.00 63.29           N  
ATOM    640 HE21 GLN A  47     -15.891  -5.507   7.210  1.00 63.29           H  
ATOM    641 HE22 GLN A  47     -15.768  -6.221   8.828  1.00 63.29           H  
ATOM    642  OE1 GLN A  47     -18.187  -5.927   6.912  1.00 63.29           O  
ATOM    643  N   GLN A  48     -22.158  -9.268   9.756  1.00 62.55           N  
ATOM    644  H   GLN A  48     -21.960 -10.111   9.235  1.00 62.55           H  
ATOM    645  CA  GLN A  48     -23.544  -8.979  10.153  1.00 62.55           C  
ATOM    646  HA  GLN A  48     -23.700  -7.901  10.123  1.00 62.55           H  
ATOM    647  C   GLN A  48     -23.850  -9.398  11.598  1.00 62.55           C  
ATOM    648  CB  GLN A  48     -24.537  -9.613   9.170  1.00 62.55           C  
ATOM    649  HB2 GLN A  48     -24.269 -10.653   8.983  1.00 62.55           H  
ATOM    650  HB3 GLN A  48     -25.530  -9.587   9.621  1.00 62.55           H  
ATOM    651  O   GLN A  48     -24.657  -8.744  12.255  1.00 62.55           O  
ATOM    652  CG  GLN A  48     -24.590  -8.832   7.848  1.00 62.55           C  
ATOM    653  HG2 GLN A  48     -24.762  -7.777   8.061  1.00 62.55           H  
ATOM    654  HG3 GLN A  48     -23.633  -8.927   7.335  1.00 62.55           H  
ATOM    655  CD  GLN A  48     -25.696  -9.308   6.910  1.00 62.55           C  
ATOM    656  NE2 GLN A  48     -25.838  -8.693   5.758  1.00 62.55           N  
ATOM    657 HE21 GLN A  48     -25.210  -7.950   5.488  1.00 62.55           H  
ATOM    658 HE22 GLN A  48     -26.574  -9.041   5.160  1.00 62.55           H  
ATOM    659  OE1 GLN A  48     -26.453 -10.225   7.178  1.00 62.55           O  
ATOM    660  N   MET A  49     -23.177 -10.427  12.129  1.00 53.73           N  
ATOM    661  H   MET A  49     -22.507 -10.920  11.556  1.00 53.73           H  
ATOM    662  CA  MET A  49     -23.404 -10.884  13.508  1.00 53.73           C  
ATOM    663  HA  MET A  49     -24.481 -10.902  13.678  1.00 53.73           H  
ATOM    664  C   MET A  49     -22.849  -9.923  14.569  1.00 53.73           C  
ATOM    665  CB  MET A  49     -22.864 -12.312  13.702  1.00 53.73           C  
ATOM    666  HB2 MET A  49     -22.204 -12.585  12.879  1.00 53.73           H  
ATOM    667  HB3 MET A  49     -22.291 -12.368  14.627  1.00 53.73           H  
ATOM    668  O   MET A  49     -23.395  -9.860  15.666  1.00 53.73           O  
ATOM    669  CG  MET A  49     -24.021 -13.314  13.798  1.00 53.73           C  
ATOM    670  HG2 MET A  49     -24.651 -13.023  14.637  1.00 53.73           H  
ATOM    671  HG3 MET A  49     -24.621 -13.257  12.889  1.00 53.73           H  
ATOM    672  SD  MET A  49     -23.518 -15.037  14.058  1.00 53.73           S  
ATOM    673  CE  MET A  49     -22.953 -15.465  12.391  1.00 53.73           C  
ATOM    674  HE1 MET A  49     -22.125 -14.818  12.100  1.00 53.73           H  
ATOM    675  HE2 MET A  49     -22.617 -16.502  12.377  1.00 53.73           H  
ATOM    676  HE3 MET A  49     -23.772 -15.342  11.683  1.00 53.73           H  
ATOM    677  N   GLN A  50     -21.823  -9.126  14.256  1.00 59.47           N  
ATOM    678  H   GLN A  50     -21.377  -9.224  13.355  1.00 59.47           H  
ATOM    679  CA  GLN A  50     -21.316  -8.118  15.198  1.00 59.47           C  
ATOM    680  HA  GLN A  50     -21.401  -8.517  16.209  1.00 59.47           H  
ATOM    681  C   GLN A  50     -22.145  -6.826  15.222  1.00 59.47           C  
ATOM    682  CB  GLN A  50     -19.828  -7.848  14.943  1.00 59.47           C  
ATOM    683  HB2 GLN A  50     -19.561  -6.891  15.390  1.00 59.47           H  
ATOM    684  HB3 GLN A  50     -19.630  -7.798  13.872  1.00 59.47           H  
ATOM    685  O   GLN A  50     -22.181  -6.151  16.249  1.00 59.47           O  
ATOM    686  CG  GLN A  50     -18.971  -8.941  15.602  1.00 59.47           C  
ATOM    687  HG2 GLN A  50     -19.225  -9.005  16.660  1.00 59.47           H  
ATOM    688  HG3 GLN A  50     -19.190  -9.902  15.138  1.00 59.47           H  
ATOM    689  CD  GLN A  50     -17.474  -8.681  15.494  1.00 59.47           C  
ATOM    690  NE2 GLN A  50     -16.655  -9.475  16.148  1.00 59.47           N  
ATOM    691 HE21 GLN A  50     -17.005 -10.234  16.715  1.00 59.47           H  
ATOM    692 HE22 GLN A  50     -15.673  -9.260  16.049  1.00 59.47           H  
ATOM    693  OE1 GLN A  50     -17.000  -7.782  14.825  1.00 59.47           O  
ATOM    694  N   ASN A  51     -22.900  -6.523  14.163  1.00 59.45           N  
ATOM    695  H   ASN A  51     -22.860  -7.121  13.351  1.00 59.45           H  
ATOM    696  CA  ASN A  51     -23.693  -5.292  14.088  1.00 59.45           C  
ATOM    697  HA  ASN A  51     -23.194  -4.533  14.692  1.00 59.45           H  
ATOM    698  C   ASN A  51     -25.100  -5.393  14.714  1.00 59.45           C  
ATOM    699  CB  ASN A  51     -23.683  -4.779  12.637  1.00 59.45           C  
ATOM    700  HB2 ASN A  51     -23.936  -5.592  11.957  1.00 59.45           H  
ATOM    701  HB3 ASN A  51     -24.430  -3.993  12.527  1.00 59.45           H  
ATOM    702  O   ASN A  51     -25.848  -4.421  14.666  1.00 59.45           O  
ATOM    703  CG  ASN A  51     -22.345  -4.174  12.238  1.00 59.45           C  
ATOM    704  ND2 ASN A  51     -22.109  -3.989  10.963  1.00 59.45           N  
ATOM    705 HD21 ASN A  51     -21.197  -3.614  10.743  1.00 59.45           H  
ATOM    706 HD22 ASN A  51     -22.764  -4.305  10.262  1.00 59.45           H  
ATOM    707  OD1 ASN A  51     -21.499  -3.840  13.048  1.00 59.45           O  
ATOM    708  N   GLN A  52     -25.469  -6.522  15.336  1.00 52.65           N  
ATOM    709  H   GLN A  52     -24.842  -7.313  15.297  1.00 52.65           H  
ATOM    710  CA  GLN A  52     -26.722  -6.656  16.107  1.00 52.65           C  
ATOM    711  HA  GLN A  52     -27.324  -5.763  15.944  1.00 52.65           H  
ATOM    712  C   GLN A  52     -26.532  -6.679  17.635  1.00 52.65           C  
ATOM    713  CB  GLN A  52     -27.547  -7.856  15.596  1.00 52.65           C  
ATOM    714  HB2 GLN A  52     -26.901  -8.578  15.096  1.00 52.65           H  
ATOM    715  HB3 GLN A  52     -28.024  -8.360  16.437  1.00 52.65           H  
ATOM    716  O   GLN A  52     -27.517  -6.715  18.367  1.00 52.65           O  
ATOM    717  CG  GLN A  52     -28.648  -7.384  14.634  1.00 52.65           C  
ATOM    718  HG2 GLN A  52     -28.180  -6.908  13.773  1.00 52.65           H  
ATOM    719  HG3 GLN A  52     -29.273  -6.645  15.136  1.00 52.65           H  
ATOM    720  CD  GLN A  52     -29.561  -8.506  14.145  1.00 52.65           C  
ATOM    721  NE2 GLN A  52     -30.292  -8.285  13.074  1.00 52.65           N  
ATOM    722 HE21 GLN A  52     -30.234  -7.403  12.587  1.00 52.65           H  
ATOM    723 HE22 GLN A  52     -30.877  -9.055  12.781  1.00 52.65           H  
ATOM    724  OE1 GLN A  52     -29.660  -9.587  14.698  1.00 52.65           O  
ATOM    725  N   GLY A  53     -25.292  -6.621  18.137  1.00 58.04           N  
ATOM    726  H   GLY A  53     -24.514  -6.567  17.494  1.00 58.04           H  
ATOM    727  CA  GLY A  53     -24.998  -6.742  19.572  1.00 58.04           C  
ATOM    728  HA2 GLY A  53     -25.754  -7.368  20.044  1.00 58.04           H  
ATOM    729  HA3 GLY A  53     -24.039  -7.250  19.680  1.00 58.04           H  
ATOM    730  C   GLY A  53     -24.912  -5.436  20.372  1.00 58.04           C  
ATOM    731  O   GLY A  53     -24.738  -5.498  21.585  1.00 58.04           O  
ATOM    732  N   GLN A  54     -25.007  -4.257  19.748  1.00 53.25           N  
ATOM    733  H   GLN A  54     -25.154  -4.246  18.749  1.00 53.25           H  
ATOM    734  CA  GLN A  54     -24.891  -2.970  20.452  1.00 53.25           C  
ATOM    735  HA  GLN A  54     -24.918  -3.139  21.528  1.00 53.25           H  
ATOM    736  C   GLN A  54     -26.084  -2.066  20.156  1.00 53.25           C  
ATOM    737  CB  GLN A  54     -23.549  -2.284  20.154  1.00 53.25           C  
ATOM    738  HB2 GLN A  54     -23.606  -1.258  20.516  1.00 53.25           H  
ATOM    739  HB3 GLN A  54     -23.370  -2.262  19.079  1.00 53.25           H  
ATOM    740  O   GLN A  54     -26.039  -1.179  19.309  1.00 53.25           O  
ATOM    741  CG  GLN A  54     -22.380  -2.978  20.869  1.00 53.25           C  
ATOM    742  HG2 GLN A  54     -22.614  -3.086  21.928  1.00 53.25           H  
ATOM    743  HG3 GLN A  54     -22.239  -3.972  20.446  1.00 53.25           H  
ATOM    744  CD  GLN A  54     -21.069  -2.206  20.751  1.00 53.25           C  
ATOM    745  NE2 GLN A  54     -19.973  -2.769  21.207  1.00 53.25           N  
ATOM    746 HE21 GLN A  54     -19.991  -3.702  21.594  1.00 53.25           H  
ATOM    747 HE22 GLN A  54     -19.126  -2.233  21.079  1.00 53.25           H  
ATOM    748  OE1 GLN A  54     -20.990  -1.091  20.270  1.00 53.25           O  
ATOM    749  N   GLY A  55     -27.173  -2.296  20.883  1.00 55.26           N  
ATOM    750  H   GLY A  55     -27.191  -3.106  21.486  1.00 55.26           H  
ATOM    751  CA  GLY A  55     -28.307  -1.386  20.882  1.00 55.26           C  
ATOM    752  HA2 GLY A  55     -28.703  -1.315  19.869  1.00 55.26           H  
ATOM    753  HA3 GLY A  55     -27.976  -0.393  21.188  1.00 55.26           H  
ATOM    754  C   GLY A  55     -29.431  -1.838  21.802  1.00 55.26           C  
ATOM    755  O   GLY A  55     -30.423  -2.337  21.291  1.00 55.26           O  
ATOM    756  N   GLN A  56     -29.273  -1.667  23.127  1.00 46.56           N  
ATOM    757  H   GLN A  56     -28.320  -1.530  23.432  1.00 46.56           H  
ATOM    758  CA  GLN A  56     -30.293  -1.189  24.094  1.00 46.56           C  
ATOM    759  HA  GLN A  56     -30.271  -0.099  24.054  1.00 46.56           H  
ATOM    760  C   GLN A  56     -29.962  -1.570  25.557  1.00 46.56           C  
ATOM    761  CB  GLN A  56     -31.740  -1.622  23.770  1.00 46.56           C  
ATOM    762  HB2 GLN A  56     -32.325  -1.631  24.690  1.00 46.56           H  
ATOM    763  HB3 GLN A  56     -31.758  -2.636  23.370  1.00 46.56           H  
ATOM    764  O   GLN A  56     -29.677  -2.724  25.859  1.00 46.56           O  
ATOM    765  CG  GLN A  56     -32.415  -0.623  22.807  1.00 46.56           C  
ATOM    766  HG2 GLN A  56     -32.570   0.322  23.328  1.00 46.56           H  
ATOM    767  HG3 GLN A  56     -31.774  -0.412  21.952  1.00 46.56           H  
ATOM    768  CD  GLN A  56     -33.770  -1.103  22.301  1.00 46.56           C  
ATOM    769  NE2 GLN A  56     -34.123  -0.813  21.069  1.00 46.56           N  
ATOM    770 HE21 GLN A  56     -35.018  -1.179  20.777  1.00 46.56           H  
ATOM    771 HE22 GLN A  56     -33.462  -0.388  20.434  1.00 46.56           H  
ATOM    772  OE1 GLN A  56     -34.557  -1.706  23.007  1.00 46.56           O  
ATOM    773  N   GLY A  57     -30.067  -0.572  26.449  1.00 49.59           N  
ATOM    774  H   GLY A  57     -30.318   0.333  26.077  1.00 49.59           H  
ATOM    775  CA  GLY A  57     -29.993  -0.646  27.921  1.00 49.59           C  
ATOM    776  HA2 GLY A  57     -30.895  -0.215  28.355  1.00 49.59           H  
ATOM    777  HA3 GLY A  57     -29.930  -1.687  28.236  1.00 49.59           H  
ATOM    778  C   GLY A  57     -28.764   0.094  28.470  1.00 49.59           C  
ATOM    779  O   GLY A  57     -27.694  -0.491  28.541  1.00 49.59           O  
ATOM    780  N   GLN A  58     -28.746   1.401  28.778  1.00 41.27           N  
ATOM    781  H   GLN A  58     -27.790   1.728  28.795  1.00 41.27           H  
ATOM    782  CA  GLN A  58     -29.647   2.217  29.620  1.00 41.27           C  
ATOM    783  HA  GLN A  58     -29.024   3.036  29.980  1.00 41.27           H  
ATOM    784  C   GLN A  58     -30.083   1.500  30.911  1.00 41.27           C  
ATOM    785  CB  GLN A  58     -30.799   2.904  28.852  1.00 41.27           C  
ATOM    786  HB2 GLN A  58     -31.614   3.094  29.551  1.00 41.27           H  
ATOM    787  HB3 GLN A  58     -31.172   2.253  28.062  1.00 41.27           H  
ATOM    788  O   GLN A  58     -30.969   0.654  30.887  1.00 41.27           O  
ATOM    789  CG  GLN A  58     -30.351   4.262  28.268  1.00 41.27           C  
ATOM    790  HG2 GLN A  58     -29.576   4.080  27.523  1.00 41.27           H  
ATOM    791  HG3 GLN A  58     -29.919   4.873  29.061  1.00 41.27           H  
ATOM    792  CD  GLN A  58     -31.468   5.079  27.617  1.00 41.27           C  
ATOM    793  NE2 GLN A  58     -31.135   6.121  26.886  1.00 41.27           N  
ATOM    794 HE21 GLN A  58     -30.171   6.393  26.763  1.00 41.27           H  
ATOM    795 HE22 GLN A  58     -31.909   6.635  26.490  1.00 41.27           H  
ATOM    796  OE1 GLN A  58     -32.649   4.817  27.741  1.00 41.27           O  
ATOM    797  N   GLY A  59     -29.425   1.842  32.031  1.00 45.17           N  
ATOM    798  H   GLY A  59     -28.705   2.546  31.956  1.00 45.17           H  
ATOM    799  CA  GLY A  59     -29.774   1.394  33.391  1.00 45.17           C  
ATOM    800  HA2 GLY A  59     -29.873   0.309  33.394  1.00 45.17           H  
ATOM    801  HA3 GLY A  59     -28.979   1.665  34.085  1.00 45.17           H  
ATOM    802  C   GLY A  59     -31.091   1.995  33.898  1.00 45.17           C  
ATOM    803  O   GLY A  59     -31.612   2.921  33.272  1.00 45.17           O  
ATOM    804  N   PRO A  60     -31.653   1.485  35.014  1.00 46.40           N  
ATOM    805  CA  PRO A  60     -31.458   2.180  36.302  1.00 46.40           C  
ATOM    806  HA  PRO A  60     -30.502   2.703  36.313  1.00 46.40           H  
ATOM    807  C   PRO A  60     -31.566   1.297  37.577  1.00 46.40           C  
ATOM    808  CB  PRO A  60     -32.605   3.200  36.317  1.00 46.40           C  
ATOM    809  HB2 PRO A  60     -32.337   4.059  35.703  1.00 46.40           H  
ATOM    810  HB3 PRO A  60     -32.863   3.529  37.323  1.00 46.40           H  
ATOM    811  O   PRO A  60     -32.179   0.238  37.566  1.00 46.40           O  
ATOM    812  CG  PRO A  60     -33.761   2.440  35.655  1.00 46.40           C  
ATOM    813  HG2 PRO A  60     -34.290   3.088  34.957  1.00 46.40           H  
ATOM    814  HG3 PRO A  60     -34.446   2.055  36.411  1.00 46.40           H  
ATOM    815  CD  PRO A  60     -33.096   1.273  34.921  1.00 46.40           C  
ATOM    816  HD2 PRO A  60     -33.433   1.245  33.885  1.00 46.40           H  
ATOM    817  HD3 PRO A  60     -33.364   0.329  35.396  1.00 46.40           H  
ATOM    818  N   GLY A  61     -31.074   1.824  38.710  1.00 40.07           N  
ATOM    819  H   GLY A  61     -30.494   2.644  38.605  1.00 40.07           H  
ATOM    820  CA  GLY A  61     -31.676   1.632  40.045  1.00 40.07           C  
ATOM    821  HA2 GLY A  61     -31.432   2.498  40.661  1.00 40.07           H  
ATOM    822  HA3 GLY A  61     -32.760   1.623  39.932  1.00 40.07           H  
ATOM    823  C   GLY A  61     -31.317   0.363  40.833  1.00 40.07           C  
ATOM    824  O   GLY A  61     -31.695  -0.742  40.468  1.00 40.07           O  
ATOM    825  N   GLY A  62     -30.635   0.531  41.971  1.00 49.11           N  
ATOM    826  H   GLY A  62     -30.398   1.472  42.251  1.00 49.11           H  
ATOM    827  CA  GLY A  62     -30.379  -0.550  42.931  1.00 49.11           C  
ATOM    828  HA2 GLY A  62     -29.562  -0.261  43.592  1.00 49.11           H  
ATOM    829  HA3 GLY A  62     -30.065  -1.440  42.387  1.00 49.11           H  
ATOM    830  C   GLY A  62     -31.588  -0.919  43.805  1.00 49.11           C  
ATOM    831  O   GLY A  62     -32.612  -0.237  43.775  1.00 49.11           O  
ATOM    832  N   PRO A  63     -31.436  -1.954  44.647  1.00 47.51           N  
ATOM    833  CA  PRO A  63     -32.176  -2.043  45.901  1.00 47.51           C  
ATOM    834  HA  PRO A  63     -32.707  -1.113  46.105  1.00 47.51           H  
ATOM    835  C   PRO A  63     -31.256  -2.359  47.094  1.00 47.51           C  
ATOM    836  CB  PRO A  63     -33.199  -3.150  45.657  1.00 47.51           C  
ATOM    837  HB2 PRO A  63     -33.511  -3.635  46.582  1.00 47.51           H  
ATOM    838  HB3 PRO A  63     -34.062  -2.734  45.137  1.00 47.51           H  
ATOM    839  O   PRO A  63     -30.444  -3.282  47.057  1.00 47.51           O  
ATOM    840  CG  PRO A  63     -32.460  -4.117  44.724  1.00 47.51           C  
ATOM    841  HG2 PRO A  63     -32.061  -4.955  45.296  1.00 47.51           H  
ATOM    842  HG3 PRO A  63     -33.126  -4.481  43.942  1.00 47.51           H  
ATOM    843  CD  PRO A  63     -31.301  -3.308  44.124  1.00 47.51           C  
ATOM    844  HD2 PRO A  63     -30.346  -3.734  44.433  1.00 47.51           H  
ATOM    845  HD3 PRO A  63     -31.372  -3.317  43.036  1.00 47.51           H  
ATOM    846  N   GLY A  64     -31.414  -1.599  48.177  1.00 44.78           N  
ATOM    847  H   GLY A  64     -32.132  -0.889  48.139  1.00 44.78           H  
ATOM    848  CA  GLY A  64     -30.985  -2.009  49.514  1.00 44.78           C  
ATOM    849  HA2 GLY A  64     -30.113  -2.659  49.442  1.00 44.78           H  
ATOM    850  HA3 GLY A  64     -30.709  -1.132  50.099  1.00 44.78           H  
ATOM    851  C   GLY A  64     -32.100  -2.754  50.247  1.00 44.78           C  
ATOM    852  O   GLY A  64     -33.252  -2.554  49.901  1.00 44.78           O  
ATOM    853  N   PHE A  65     -31.726  -3.584  51.228  1.00 46.95           N  
ATOM    854  H   PHE A  65     -30.758  -3.867  51.187  1.00 46.95           H  
ATOM    855  CA  PHE A  65     -32.405  -4.043  52.465  1.00 46.95           C  
ATOM    856  HA  PHE A  65     -32.544  -3.215  53.160  1.00 46.95           H  
ATOM    857  C   PHE A  65     -31.423  -5.072  53.077  1.00 46.95           C  
ATOM    858  CB  PHE A  65     -33.760  -4.746  52.199  1.00 46.95           C  
ATOM    859  HB2 PHE A  65     -33.981  -5.390  53.050  1.00 46.95           H  
ATOM    860  HB3 PHE A  65     -33.655  -5.400  51.333  1.00 46.95           H  
ATOM    861  O   PHE A  65     -30.889  -5.887  52.338  1.00 46.95           O  
ATOM    862  CG  PHE A  65     -34.972  -3.838  52.010  1.00 46.95           C  
ATOM    863  CD1 PHE A  65     -35.518  -3.137  53.102  1.00 46.95           C  
ATOM    864  HD1 PHE A  65     -35.098  -3.261  54.089  1.00 46.95           H  
ATOM    865  CD2 PHE A  65     -35.575  -3.705  50.743  1.00 46.95           C  
ATOM    866  HD2 PHE A  65     -35.181  -4.255  49.902  1.00 46.95           H  
ATOM    867  CE1 PHE A  65     -36.610  -2.267  52.914  1.00 46.95           C  
ATOM    868  HE1 PHE A  65     -37.023  -1.731  53.756  1.00 46.95           H  
ATOM    869  CE2 PHE A  65     -36.631  -2.799  50.543  1.00 46.95           C  
ATOM    870  HE2 PHE A  65     -37.049  -2.669  49.556  1.00 46.95           H  
ATOM    871  CZ  PHE A  65     -37.151  -2.079  51.630  1.00 46.95           C  
ATOM    872  HZ  PHE A  65     -37.973  -1.395  51.483  1.00 46.95           H  
ATOM    873  N   GLY A  66     -31.059  -5.152  54.354  1.00 42.07           N  
ATOM    874  H   GLY A  66     -30.443  -5.938  54.502  1.00 42.07           H  
ATOM    875  CA  GLY A  66     -31.404  -4.475  55.596  1.00 42.07           C  
ATOM    876  HA2 GLY A  66     -31.132  -3.421  55.537  1.00 42.07           H  
ATOM    877  HA3 GLY A  66     -32.468  -4.576  55.810  1.00 42.07           H  
ATOM    878  C   GLY A  66     -30.592  -5.165  56.714  1.00 42.07           C  
ATOM    879  O   GLY A  66     -30.288  -6.354  56.620  1.00 42.07           O  
ATOM    880  N   ALA A  67     -30.192  -4.410  57.736  1.00 51.54           N  
ATOM    881  H   ALA A  67     -30.511  -3.452  57.766  1.00 51.54           H  
ATOM    882  CA  ALA A  67     -29.456  -4.880  58.908  1.00 51.54           C  
ATOM    883  HA  ALA A  67     -28.799  -5.701  58.619  1.00 51.54           H  
ATOM    884  C   ALA A  67     -30.410  -5.373  60.013  1.00 51.54           C  
ATOM    885  CB  ALA A  67     -28.599  -3.707  59.408  1.00 51.54           C  
ATOM    886  HB1 ALA A  67     -27.918  -3.381  58.622  1.00 51.54           H  
ATOM    887  HB2 ALA A  67     -29.237  -2.874  59.704  1.00 51.54           H  
ATOM    888  HB3 ALA A  67     -28.013  -4.025  60.270  1.00 51.54           H  
ATOM    889  O   ALA A  67     -31.431  -4.733  60.255  1.00 51.54           O  
ATOM    890  N   VAL A  68     -30.046  -6.440  60.739  1.00 40.67           N  
ATOM    891  H   VAL A  68     -29.227  -6.959  60.455  1.00 40.67           H  
ATOM    892  CA  VAL A  68     -30.631  -6.804  62.045  1.00 40.67           C  
ATOM    893  HA  VAL A  68     -31.063  -5.908  62.491  1.00 40.67           H  
ATOM    894  C   VAL A  68     -29.525  -7.317  62.970  1.00 40.67           C  
ATOM    895  CB  VAL A  68     -31.758  -7.860  61.938  1.00 40.67           C  
ATOM    896  HB  VAL A  68     -31.364  -8.759  61.463  1.00 40.67           H  
ATOM    897  O   VAL A  68     -28.773  -8.216  62.607  1.00 40.67           O  
ATOM    898  CG1 VAL A  68     -32.311  -8.242  63.323  1.00 40.67           C  
ATOM    899 HG11 VAL A  68     -33.141  -8.938  63.206  1.00 40.67           H  
ATOM    900 HG12 VAL A  68     -31.546  -8.744  63.915  1.00 40.67           H  
ATOM    901 HG13 VAL A  68     -32.665  -7.354  63.847  1.00 40.67           H  
ATOM    902  CG2 VAL A  68     -32.946  -7.353  61.112  1.00 40.67           C  
ATOM    903 HG21 VAL A  68     -33.332  -6.425  61.532  1.00 40.67           H  
ATOM    904 HG22 VAL A  68     -32.634  -7.177  60.083  1.00 40.67           H  
ATOM    905 HG23 VAL A  68     -33.739  -8.101  61.097  1.00 40.67           H  
ATOM    906  N   GLY A  69     -29.460  -6.753  64.178  1.00 42.74           N  
ATOM    907  H   GLY A  69     -30.081  -5.979  64.367  1.00 42.74           H  
ATOM    908  CA  GLY A  69     -28.603  -7.212  65.271  1.00 42.74           C  
ATOM    909  HA2 GLY A  69     -27.561  -7.178  64.952  1.00 42.74           H  
ATOM    910  HA3 GLY A  69     -28.849  -8.245  65.519  1.00 42.74           H  
ATOM    911  C   GLY A  69     -28.759  -6.347  66.523  1.00 42.74           C  
ATOM    912  O   GLY A  69     -27.878  -5.555  66.836  1.00 42.74           O  
ATOM    913  N   MET A  70     -29.902  -6.469  67.209  1.00 49.04           N  
ATOM    914  H   MET A  70     -30.550  -7.175  66.891  1.00 49.04           H  
ATOM    915  CA  MET A  70     -30.130  -5.964  68.573  1.00 49.04           C  
ATOM    916  HA  MET A  70     -29.535  -5.068  68.743  1.00 49.04           H  
ATOM    917  C   MET A  70     -29.729  -7.017  69.618  1.00 49.04           C  
ATOM    918  CB  MET A  70     -31.627  -5.652  68.798  1.00 49.04           C  
ATOM    919  HB2 MET A  70     -31.878  -5.906  69.828  1.00 49.04           H  
ATOM    920  HB3 MET A  70     -32.245  -6.284  68.160  1.00 49.04           H  
ATOM    921  O   MET A  70     -29.971  -8.204  69.413  1.00 49.04           O  
ATOM    922  CG  MET A  70     -32.037  -4.192  68.608  1.00 49.04           C  
ATOM    923  HG2 MET A  70     -32.006  -3.944  67.547  1.00 49.04           H  
ATOM    924  HG3 MET A  70     -31.336  -3.549  69.142  1.00 49.04           H  
ATOM    925  SD  MET A  70     -33.706  -3.892  69.264  1.00 49.04           S  
ATOM    926  CE  MET A  70     -33.919  -2.135  68.884  1.00 49.04           C  
ATOM    927  HE1 MET A  70     -34.900  -1.811  69.232  1.00 49.04           H  
ATOM    928  HE2 MET A  70     -33.851  -1.981  67.807  1.00 49.04           H  
ATOM    929  HE3 MET A  70     -33.147  -1.553  69.387  1.00 49.04           H  
ATOM    930  N   GLY A  71     -29.268  -6.553  70.786  1.00 41.88           N  
ATOM    931  H   GLY A  71     -28.998  -5.581  70.825  1.00 41.88           H  
ATOM    932  CA  GLY A  71     -29.267  -7.297  72.056  1.00 41.88           C  
ATOM    933  HA2 GLY A  71     -29.425  -8.359  71.867  1.00 41.88           H  
ATOM    934  HA3 GLY A  71     -30.094  -6.945  72.674  1.00 41.88           H  
ATOM    935  C   GLY A  71     -27.937  -7.156  72.811  1.00 41.88           C  
ATOM    936  O   GLY A  71     -26.903  -7.508  72.269  1.00 41.88           O  
ATOM    937  N   GLY A  72     -27.860  -6.655  74.045  1.00 42.41           N  
ATOM    938  H   GLY A  72     -26.919  -6.536  74.392  1.00 42.41           H  
ATOM    939  CA  GLY A  72     -28.925  -6.420  75.009  1.00 42.41           C  
ATOM    940  HA2 GLY A  72     -29.755  -5.909  74.521  1.00 42.41           H  
ATOM    941  HA3 GLY A  72     -29.283  -7.378  75.387  1.00 42.41           H  
ATOM    942  C   GLY A  72     -28.491  -5.565  76.204  1.00 42.41           C  
ATOM    943  O   GLY A  72     -27.330  -5.199  76.368  1.00 42.41           O  
ATOM    944  N   GLN A  73     -29.499  -5.232  77.007  1.00 39.13           N  
ATOM    945  H   GLN A  73     -30.402  -5.631  76.794  1.00 39.13           H  
ATOM    946  CA  GLN A  73     -29.430  -4.488  78.260  1.00 39.13           C  
ATOM    947  HA  GLN A  73     -28.775  -3.624  78.149  1.00 39.13           H  
ATOM    948  C   GLN A  73     -28.917  -5.375  79.403  1.00 39.13           C  
ATOM    949  CB  GLN A  73     -30.857  -4.029  78.621  1.00 39.13           C  
ATOM    950  HB2 GLN A  73     -31.515  -4.897  78.580  1.00 39.13           H  
ATOM    951  HB3 GLN A  73     -30.859  -3.665  79.648  1.00 39.13           H  
ATOM    952  O   GLN A  73     -29.418  -6.480  79.598  1.00 39.13           O  
ATOM    953  CG  GLN A  73     -31.424  -2.911  77.733  1.00 39.13           C  
ATOM    954  HG2 GLN A  73     -30.893  -1.984  77.950  1.00 39.13           H  
ATOM    955  HG3 GLN A  73     -31.266  -3.155  76.682  1.00 39.13           H  
ATOM    956  CD  GLN A  73     -32.926  -2.708  77.939  1.00 39.13           C  
ATOM    957  NE2 GLN A  73     -33.417  -1.489  77.915  1.00 39.13           N  
ATOM    958 HE21 GLN A  73     -32.820  -0.684  77.785  1.00 39.13           H  
ATOM    959 HE22 GLN A  73     -34.416  -1.420  78.046  1.00 39.13           H  
ATOM    960  OE1 GLN A  73     -33.695  -3.638  78.096  1.00 39.13           O  
ATOM    961  N   ILE A  74     -28.015  -4.839  80.225  1.00 46.32           N  
ATOM    962  H   ILE A  74     -27.597  -3.955  79.970  1.00 46.32           H  
ATOM    963  CA  ILE A  74     -27.838  -5.246  81.624  1.00 46.32           C  
ATOM    964  HA  ILE A  74     -28.696  -5.853  81.917  1.00 46.32           H  
ATOM    965  C   ILE A  74     -27.849  -3.965  82.457  1.00 46.32           C  
ATOM    966  CB  ILE A  74     -26.567  -6.092  81.867  1.00 46.32           C  
ATOM    967  HB  ILE A  74     -25.694  -5.466  81.677  1.00 46.32           H  
ATOM    968  O   ILE A  74     -27.202  -2.979  82.111  1.00 46.32           O  
ATOM    969  CG1 ILE A  74     -26.513  -7.309  80.912  1.00 46.32           C  
ATOM    970 HG12 ILE A  74     -27.361  -7.965  81.107  1.00 46.32           H  
ATOM    971 HG13 ILE A  74     -26.584  -6.961  79.882  1.00 46.32           H  
ATOM    972  CG2 ILE A  74     -26.532  -6.558  83.339  1.00 46.32           C  
ATOM    973 HG21 ILE A  74     -27.388  -7.196  83.557  1.00 46.32           H  
ATOM    974 HG22 ILE A  74     -25.615  -7.114  83.537  1.00 46.32           H  
ATOM    975 HG23 ILE A  74     -26.528  -5.705  84.017  1.00 46.32           H  
ATOM    976  CD1 ILE A  74     -25.218  -8.124  81.003  1.00 46.32           C  
ATOM    977 HD11 ILE A  74     -25.158  -8.646  81.957  1.00 46.32           H  
ATOM    978 HD12 ILE A  74     -25.206  -8.866  80.205  1.00 46.32           H  
ATOM    979 HD13 ILE A  74     -24.356  -7.467  80.887  1.00 46.32           H  
ATOM    980  N   ASN A  75     -28.641  -3.984  83.525  1.00 42.54           N  
ATOM    981  H   ASN A  75     -29.086  -4.860  83.759  1.00 42.54           H  
ATOM    982  CA  ASN A  75     -28.949  -2.854  84.385  1.00 42.54           C  
ATOM    983  HA  ASN A  75     -28.545  -1.939  83.952  1.00 42.54           H  
ATOM    984  C   ASN A  75     -28.289  -3.093  85.753  1.00 42.54           C  
ATOM    985  CB  ASN A  75     -30.494  -2.759  84.433  1.00 42.54           C  
ATOM    986  HB2 ASN A  75     -30.893  -3.486  85.140  1.00 42.54           H  
ATOM    987  HB3 ASN A  75     -30.894  -3.005  83.449  1.00 42.54           H  
ATOM    988  O   ASN A  75     -28.845  -3.805  86.584  1.00 42.54           O  
ATOM    989  CG  ASN A  75     -31.046  -1.388  84.766  1.00 42.54           C  
ATOM    990  ND2 ASN A  75     -32.344  -1.285  84.931  1.00 42.54           N  
ATOM    991 HD21 ASN A  75     -32.937  -2.102  84.888  1.00 42.54           H  
ATOM    992 HD22 ASN A  75     -32.691  -0.362  85.150  1.00 42.54           H  
ATOM    993  OD1 ASN A  75     -30.349  -0.394  84.832  1.00 42.54           O  
ATOM    994  N   THR A  76     -27.102  -2.530  85.987  1.00 43.71           N  
ATOM    995  H   THR A  76     -26.633  -2.055  85.229  1.00 43.71           H  
ATOM    996  CA  THR A  76     -26.542  -2.378  87.340  1.00 43.71           C  
ATOM    997  HA  THR A  76     -27.364  -2.408  88.054  1.00 43.71           H  
ATOM    998  C   THR A  76     -25.885  -1.011  87.462  1.00 43.71           C  
ATOM    999  CB  THR A  76     -25.566  -3.489  87.766  1.00 43.71           C  
ATOM   1000  HB  THR A  76     -25.027  -3.151  88.651  1.00 43.71           H  
ATOM   1001  O   THR A  76     -24.860  -0.719  86.852  1.00 43.71           O  
ATOM   1002  CG2 THR A  76     -26.279  -4.791  88.125  1.00 43.71           C  
ATOM   1003 HG21 THR A  76     -25.552  -5.501  88.520  1.00 43.71           H  
ATOM   1004 HG22 THR A  76     -26.740  -5.222  87.237  1.00 43.71           H  
ATOM   1005 HG23 THR A  76     -27.044  -4.605  88.879  1.00 43.71           H  
ATOM   1006  OG1 THR A  76     -24.636  -3.765  86.748  1.00 43.71           O  
ATOM   1007  HG1 THR A  76     -24.195  -2.939  86.536  1.00 43.71           H  
ATOM   1008  N   THR A  77     -26.540  -0.172  88.250  1.00 38.24           N  
ATOM   1009  H   THR A  77     -27.375  -0.527  88.694  1.00 38.24           H  
ATOM   1010  CA  THR A  77     -26.178   1.173  88.692  1.00 38.24           C  
ATOM   1011  HA  THR A  77     -26.140   1.853  87.841  1.00 38.24           H  
ATOM   1012  C   THR A  77     -24.850   1.227  89.449  1.00 38.24           C  
ATOM   1013  CB  THR A  77     -27.275   1.627  89.682  1.00 38.24           C  
ATOM   1014  HB  THR A  77     -26.887   2.416  90.326  1.00 38.24           H  
ATOM   1015  O   THR A  77     -24.752   0.597  90.495  1.00 38.24           O  
ATOM   1016  CG2 THR A  77     -28.518   2.159  88.979  1.00 38.24           C  
ATOM   1017 HG21 THR A  77     -28.950   1.387  88.342  1.00 38.24           H  
ATOM   1018 HG22 THR A  77     -29.255   2.460  89.725  1.00 38.24           H  
ATOM   1019 HG23 THR A  77     -28.256   3.023  88.370  1.00 38.24           H  
ATOM   1020  OG1 THR A  77     -27.702   0.534  90.477  1.00 38.24           O  
ATOM   1021  HG1 THR A  77     -26.941   0.264  90.995  1.00 38.24           H  
ATOM   1022  N   MET A  78     -23.901   2.053  88.989  1.00 38.85           N  
ATOM   1023  H   MET A  78     -23.934   2.269  88.003  1.00 38.85           H  
ATOM   1024  CA  MET A  78     -23.091   2.997  89.787  1.00 38.85           C  
ATOM   1025  HA  MET A  78     -23.753   3.509  90.485  1.00 38.85           H  
ATOM   1026  C   MET A  78     -22.507   4.073  88.833  1.00 38.85           C  
ATOM   1027  CB  MET A  78     -21.977   2.304  90.610  1.00 38.85           C  
ATOM   1028  HB2 MET A  78     -21.139   2.995  90.707  1.00 38.85           H  
ATOM   1029  HB3 MET A  78     -21.621   1.418  90.084  1.00 38.85           H  
ATOM   1030  O   MET A  78     -21.948   3.745  87.791  1.00 38.85           O  
ATOM   1031  CG  MET A  78     -22.425   1.932  92.039  1.00 38.85           C  
ATOM   1032  HG2 MET A  78     -22.892   2.809  92.487  1.00 38.85           H  
ATOM   1033  HG3 MET A  78     -23.170   1.136  92.013  1.00 38.85           H  
ATOM   1034  SD  MET A  78     -21.130   1.375  93.178  1.00 38.85           S  
ATOM   1035  CE  MET A  78     -20.722  -0.238  92.457  1.00 38.85           C  
ATOM   1036  HE1 MET A  78     -19.971  -0.731  93.074  1.00 38.85           H  
ATOM   1037  HE2 MET A  78     -21.618  -0.857  92.414  1.00 38.85           H  
ATOM   1038  HE3 MET A  78     -20.325  -0.102  91.451  1.00 38.85           H  
ATOM   1039  N   ASN A  79     -22.707   5.355  89.164  1.00 43.41           N  
ATOM   1040  H   ASN A  79     -23.166   5.522  90.049  1.00 43.41           H  
ATOM   1041  CA  ASN A  79     -22.225   6.556  88.449  1.00 43.41           C  
ATOM   1042  HA  ASN A  79     -22.608   6.562  87.429  1.00 43.41           H  
ATOM   1043  C   ASN A  79     -20.672   6.637  88.394  1.00 43.41           C  
ATOM   1044  CB  ASN A  79     -22.772   7.778  89.230  1.00 43.41           C  
ATOM   1045  HB2 ASN A  79     -22.465   7.711  90.274  1.00 43.41           H  
ATOM   1046  HB3 ASN A  79     -22.363   8.699  88.814  1.00 43.41           H  
ATOM   1047  O   ASN A  79     -20.012   6.007  89.215  1.00 43.41           O  
ATOM   1048  CG  ASN A  79     -24.258   8.013  89.134  1.00 43.41           C  
ATOM   1049  ND2 ASN A  79     -24.901   8.389  90.215  1.00 43.41           N  
ATOM   1050 HD21 ASN A  79     -25.884   8.588  90.095  1.00 43.41           H  
ATOM   1051 HD22 ASN A  79     -24.416   8.531  91.090  1.00 43.41           H  
ATOM   1052  OD1 ASN A  79     -24.848   7.924  88.077  1.00 43.41           O  
ATOM   1053  N   PRO A  80     -20.067   7.572  87.636  1.00 48.26           N  
ATOM   1054  CA  PRO A  80     -20.005   7.659  86.179  1.00 48.26           C  
ATOM   1055  HA  PRO A  80     -20.500   6.806  85.714  1.00 48.26           H  
ATOM   1056  C   PRO A  80     -18.530   7.737  85.704  1.00 48.26           C  
ATOM   1057  CB  PRO A  80     -20.760   8.956  85.864  1.00 48.26           C  
ATOM   1058  HB2 PRO A  80     -21.830   8.749  85.822  1.00 48.26           H  
ATOM   1059  HB3 PRO A  80     -20.427   9.407  84.930  1.00 48.26           H  
ATOM   1060  O   PRO A  80     -17.707   8.438  86.287  1.00 48.26           O  
ATOM   1061  CG  PRO A  80     -20.462   9.858  87.073  1.00 48.26           C  
ATOM   1062  HG2 PRO A  80     -19.720  10.611  86.808  1.00 48.26           H  
ATOM   1063  HG3 PRO A  80     -21.376  10.341  87.420  1.00 48.26           H  
ATOM   1064  CD  PRO A  80     -19.884   8.925  88.147  1.00 48.26           C  
ATOM   1065  HD2 PRO A  80     -20.363   9.078  89.114  1.00 48.26           H  
ATOM   1066  HD3 PRO A  80     -18.822   9.127  88.284  1.00 48.26           H  
ATOM   1067  N   GLY A  81     -18.180   7.056  84.613  1.00 37.05           N  
ATOM   1068  H   GLY A  81     -18.882   6.516  84.128  1.00 37.05           H  
ATOM   1069  CA  GLY A  81     -16.871   7.179  83.952  1.00 37.05           C  
ATOM   1070  HA2 GLY A  81     -16.282   7.966  84.422  1.00 37.05           H  
ATOM   1071  HA3 GLY A  81     -16.324   6.241  84.043  1.00 37.05           H  
ATOM   1072  C   GLY A  81     -17.050   7.497  82.464  1.00 37.05           C  
ATOM   1073  O   GLY A  81     -18.049   7.067  81.887  1.00 37.05           O  
ATOM   1074  N   PRO A  82     -16.146   8.272  81.834  1.00 52.22           N  
ATOM   1075  CA  PRO A  82     -16.363   8.838  80.508  1.00 52.22           C  
ATOM   1076  HA  PRO A  82     -17.347   9.303  80.457  1.00 52.22           H  
ATOM   1077  C   PRO A  82     -16.267   7.741  79.444  1.00 52.22           C  
ATOM   1078  CB  PRO A  82     -15.289   9.921  80.358  1.00 52.22           C  
ATOM   1079  HB2 PRO A  82     -15.651  10.854  80.791  1.00 52.22           H  
ATOM   1080  HB3 PRO A  82     -14.997  10.073  79.319  1.00 52.22           H  
ATOM   1081  O   PRO A  82     -15.217   7.129  79.260  1.00 52.22           O  
ATOM   1082  CG  PRO A  82     -14.129   9.388  81.201  1.00 52.22           C  
ATOM   1083  HG2 PRO A  82     -13.508  10.196  81.586  1.00 52.22           H  
ATOM   1084  HG3 PRO A  82     -13.528   8.699  80.608  1.00 52.22           H  
ATOM   1085  CD  PRO A  82     -14.824   8.623  82.328  1.00 52.22           C  
ATOM   1086  HD2 PRO A  82     -14.252   7.732  82.588  1.00 52.22           H  
ATOM   1087  HD3 PRO A  82     -14.922   9.275  83.196  1.00 52.22           H  
ATOM   1088  N   GLY A  83     -17.375   7.492  78.749  1.00 39.25           N  
ATOM   1089  H   GLY A  83     -18.213   8.007  78.976  1.00 39.25           H  
ATOM   1090  CA  GLY A  83     -17.474   6.512  77.672  1.00 39.25           C  
ATOM   1091  HA2 GLY A  83     -16.501   6.050  77.505  1.00 39.25           H  
ATOM   1092  HA3 GLY A  83     -18.166   5.724  77.967  1.00 39.25           H  
ATOM   1093  C   GLY A  83     -18.016   7.162  76.394  1.00 39.25           C  
ATOM   1094  O   GLY A  83     -18.984   7.917  76.475  1.00 39.25           O  
ATOM   1095  N   PRO A  84     -17.396   6.919  75.229  1.00 49.99           N  
ATOM   1096  CA  PRO A  84     -17.686   7.604  73.976  1.00 49.99           C  
ATOM   1097  HA  PRO A  84     -17.825   8.671  74.153  1.00 49.99           H  
ATOM   1098  C   PRO A  84     -18.930   7.037  73.284  1.00 49.99           C  
ATOM   1099  CB  PRO A  84     -16.430   7.378  73.126  1.00 49.99           C  
ATOM   1100  HB2 PRO A  84     -15.670   8.112  73.395  1.00 49.99           H  
ATOM   1101  HB3 PRO A  84     -16.639   7.420  72.057  1.00 49.99           H  
ATOM   1102  O   PRO A  84     -19.185   5.836  73.339  1.00 49.99           O  
ATOM   1103  CG  PRO A  84     -15.970   5.985  73.557  1.00 49.99           C  
ATOM   1104  HG2 PRO A  84     -16.530   5.224  73.012  1.00 49.99           H  
ATOM   1105  HG3 PRO A  84     -14.899   5.850  73.406  1.00 49.99           H  
ATOM   1106  CD  PRO A  84     -16.342   5.936  75.034  1.00 49.99           C  
ATOM   1107  HD2 PRO A  84     -15.469   6.215  75.625  1.00 49.99           H  
ATOM   1108  HD3 PRO A  84     -16.680   4.936  75.306  1.00 49.99           H  
ATOM   1109  N   GLY A  85     -19.634   7.889  72.536  1.00 40.34           N  
ATOM   1110  H   GLY A  85     -19.422   8.874  72.608  1.00 40.34           H  
ATOM   1111  CA  GLY A  85     -20.524   7.448  71.460  1.00 40.34           C  
ATOM   1112  HA2 GLY A  85     -20.001   7.513  70.506  1.00 40.34           H  
ATOM   1113  HA3 GLY A  85     -20.775   6.397  71.601  1.00 40.34           H  
ATOM   1114  C   GLY A  85     -21.856   8.194  71.391  1.00 40.34           C  
ATOM   1115  O   GLY A  85     -22.754   7.900  72.176  1.00 40.34           O  
ATOM   1116  N   PRO A  86     -22.032   9.119  70.433  1.00 60.26           N  
ATOM   1117  CA  PRO A  86     -23.332   9.680  70.098  1.00 60.26           C  
ATOM   1118  HA  PRO A  86     -23.797  10.074  71.002  1.00 60.26           H  
ATOM   1119  C   PRO A  86     -24.221   8.599  69.479  1.00 60.26           C  
ATOM   1120  CB  PRO A  86     -23.074  10.837  69.119  1.00 60.26           C  
ATOM   1121  HB2 PRO A  86     -23.579  11.746  69.444  1.00 60.26           H  
ATOM   1122  HB3 PRO A  86     -23.402  10.575  68.113  1.00 60.26           H  
ATOM   1123  O   PRO A  86     -23.908   8.041  68.427  1.00 60.26           O  
ATOM   1124  CG  PRO A  86     -21.556  11.020  69.124  1.00 60.26           C  
ATOM   1125  HG2 PRO A  86     -21.181  11.308  68.142  1.00 60.26           H  
ATOM   1126  HG3 PRO A  86     -21.283  11.768  69.870  1.00 60.26           H  
ATOM   1127  CD  PRO A  86     -21.018   9.661  69.553  1.00 60.26           C  
ATOM   1128  HD2 PRO A  86     -20.914   9.014  68.682  1.00 60.26           H  
ATOM   1129  HD3 PRO A  86     -20.059   9.780  70.057  1.00 60.26           H  
ATOM   1130  N   GLY A  87     -25.344   8.329  70.137  1.00 46.47           N  
ATOM   1131  H   GLY A  87     -25.489   8.790  71.024  1.00 46.47           H  
ATOM   1132  CA  GLY A  87     -26.480   7.645  69.544  1.00 46.47           C  
ATOM   1133  HA2 GLY A  87     -26.126   6.831  68.912  1.00 46.47           H  
ATOM   1134  HA3 GLY A  87     -27.108   7.224  70.329  1.00 46.47           H  
ATOM   1135  C   GLY A  87     -27.320   8.615  68.715  1.00 46.47           C  
ATOM   1136  O   GLY A  87     -27.632   9.717  69.155  1.00 46.47           O  
ATOM   1137  N   MET A  88     -27.701   8.184  67.519  1.00 55.73           N  
ATOM   1138  H   MET A  88     -27.255   7.352  67.159  1.00 55.73           H  
ATOM   1139  CA  MET A  88     -28.795   8.721  66.707  1.00 55.73           C  
ATOM   1140  HA  MET A  88     -29.685   8.847  67.325  1.00 55.73           H  
ATOM   1141  C   MET A  88     -29.033   7.659  65.627  1.00 55.73           C  
ATOM   1142  CB  MET A  88     -28.373  10.069  66.078  1.00 55.73           C  
ATOM   1143  HB2 MET A  88     -27.614  10.542  66.702  1.00 55.73           H  
ATOM   1144  HB3 MET A  88     -27.929   9.912  65.096  1.00 55.73           H  
ATOM   1145  O   MET A  88     -28.084   7.240  64.979  1.00 55.73           O  
ATOM   1146  CG  MET A  88     -29.533  11.061  65.963  1.00 55.73           C  
ATOM   1147  HG2 MET A  88     -30.033  11.126  66.929  1.00 55.73           H  
ATOM   1148  HG3 MET A  88     -30.245  10.697  65.222  1.00 55.73           H  
ATOM   1149  SD  MET A  88     -28.983  12.728  65.500  1.00 55.73           S  
ATOM   1150  CE  MET A  88     -30.553  13.627  65.572  1.00 55.73           C  
ATOM   1151  HE1 MET A  88     -31.265  13.177  64.879  1.00 55.73           H  
ATOM   1152  HE2 MET A  88     -30.388  14.667  65.293  1.00 55.73           H  
ATOM   1153  HE3 MET A  88     -30.953  13.585  66.585  1.00 55.73           H  
ATOM   1154  N   GLY A  89     -30.201   7.096  65.367  1.00 50.97           N  
ATOM   1155  H   GLY A  89     -30.129   6.480  64.570  1.00 50.97           H  
ATOM   1156  CA  GLY A  89     -31.567   7.249  65.843  1.00 50.97           C  
ATOM   1157  HA2 GLY A  89     -31.904   8.282  65.755  1.00 50.97           H  
ATOM   1158  HA3 GLY A  89     -31.658   6.896  66.871  1.00 50.97           H  
ATOM   1159  C   GLY A  89     -32.375   6.359  64.890  1.00 50.97           C  
ATOM   1160  O   GLY A  89     -32.150   6.398  63.682  1.00 50.97           O  
ATOM   1161  N   GLY A  90     -33.206   5.467  65.423  1.00 46.40           N  
ATOM   1162  H   GLY A  90     -33.372   5.490  66.419  1.00 46.40           H  
ATOM   1163  CA  GLY A  90     -33.924   4.477  64.623  1.00 46.40           C  
ATOM   1164  HA2 GLY A  90     -33.202   3.919  64.026  1.00 46.40           H  
ATOM   1165  HA3 GLY A  90     -34.431   3.773  65.284  1.00 46.40           H  
ATOM   1166  C   GLY A  90     -34.967   5.080  63.680  1.00 46.40           C  
ATOM   1167  O   GLY A  90     -35.446   6.187  63.891  1.00 46.40           O  
ATOM   1168  N   ASN A  91     -35.341   4.296  62.669  1.00 55.32           N  
ATOM   1169  H   ASN A  91     -34.766   3.488  62.479  1.00 55.32           H  
ATOM   1170  CA  ASN A  91     -36.650   4.322  62.016  1.00 55.32           C  
ATOM   1171  HA  ASN A  91     -37.428   4.394  62.775  1.00 55.32           H  
ATOM   1172  C   ASN A  91     -36.849   2.988  61.288  1.00 55.32           C  
ATOM   1173  CB  ASN A  91     -36.775   5.516  61.043  1.00 55.32           C  
ATOM   1174  HB2 ASN A  91     -35.787   5.805  60.684  1.00 55.32           H  
ATOM   1175  HB3 ASN A  91     -37.372   5.233  60.176  1.00 55.32           H  
ATOM   1176  O   ASN A  91     -36.557   2.871  60.102  1.00 55.32           O  
ATOM   1177  CG  ASN A  91     -37.472   6.724  61.640  1.00 55.32           C  
ATOM   1178  ND2 ASN A  91     -37.340   7.867  61.013  1.00 55.32           N  
ATOM   1179 HD21 ASN A  91     -37.799   8.657  61.444  1.00 55.32           H  
ATOM   1180 HD22 ASN A  91     -36.724   7.948  60.216  1.00 55.32           H  
ATOM   1181  OD1 ASN A  91     -38.199   6.655  62.615  1.00 55.32           O  
ATOM   1182  N   MET A  92     -37.342   1.972  61.992  1.00 52.65           N  
ATOM   1183  H   MET A  92     -37.448   2.079  62.991  1.00 52.65           H  
ATOM   1184  CA  MET A  92     -38.159   0.950  61.340  1.00 52.65           C  
ATOM   1185  HA  MET A  92     -38.806   1.471  60.634  1.00 52.65           H  
ATOM   1186  C   MET A  92     -39.064   0.294  62.380  1.00 52.65           C  
ATOM   1187  CB  MET A  92     -37.323  -0.059  60.524  1.00 52.65           C  
ATOM   1188  HB2 MET A  92     -36.424   0.418  60.136  1.00 52.65           H  
ATOM   1189  HB3 MET A  92     -37.004  -0.899  61.141  1.00 52.65           H  
ATOM   1190  O   MET A  92     -38.712  -0.682  63.035  1.00 52.65           O  
ATOM   1191  CG  MET A  92     -38.141  -0.566  59.327  1.00 52.65           C  
ATOM   1192  HG2 MET A  92     -38.676   0.265  58.868  1.00 52.65           H  
ATOM   1193  HG3 MET A  92     -38.881  -1.277  59.695  1.00 52.65           H  
ATOM   1194  SD  MET A  92     -37.166  -1.373  58.026  1.00 52.65           S  
ATOM   1195  CE  MET A  92     -36.549   0.077  57.126  1.00 52.65           C  
ATOM   1196  HE1 MET A  92     -35.961   0.705  57.796  1.00 52.65           H  
ATOM   1197  HE2 MET A  92     -37.390   0.651  56.738  1.00 52.65           H  
ATOM   1198  HE3 MET A  92     -35.923  -0.251  56.297  1.00 52.65           H  
ATOM   1199  N   GLY A  93     -40.228   0.907  62.571  1.00 45.94           N  
ATOM   1200  H   GLY A  93     -40.421   1.718  62.000  1.00 45.94           H  
ATOM   1201  CA  GLY A  93     -41.393   0.217  63.094  1.00 45.94           C  
ATOM   1202  HA2 GLY A  93     -41.091  -0.544  63.813  1.00 45.94           H  
ATOM   1203  HA3 GLY A  93     -42.052   0.928  63.591  1.00 45.94           H  
ATOM   1204  C   GLY A  93     -42.151  -0.432  61.940  1.00 45.94           C  
ATOM   1205  O   GLY A  93     -42.210   0.128  60.847  1.00 45.94           O  
ATOM   1206  N   GLY A  94     -42.780  -1.569  62.218  1.00 44.80           N  
ATOM   1207  H   GLY A  94     -42.568  -2.035  63.089  1.00 44.80           H  
ATOM   1208  CA  GLY A  94     -43.944  -2.019  61.464  1.00 44.80           C  
ATOM   1209  HA2 GLY A  94     -44.147  -1.332  60.643  1.00 44.80           H  
ATOM   1210  HA3 GLY A  94     -44.810  -1.988  62.126  1.00 44.80           H  
ATOM   1211  C   GLY A  94     -43.822  -3.408  60.854  1.00 44.80           C  
ATOM   1212  O   GLY A  94     -42.929  -3.668  60.062  1.00 44.80           O  
ATOM   1213  N   MET A  95     -44.830  -4.223  61.176  1.00 46.60           N  
ATOM   1214  H   MET A  95     -45.497  -3.844  61.833  1.00 46.60           H  
ATOM   1215  CA  MET A  95     -45.177  -5.537  60.619  1.00 46.60           C  
ATOM   1216  HA  MET A  95     -46.182  -5.748  60.983  1.00 46.60           H  
ATOM   1217  C   MET A  95     -44.279  -6.691  61.093  1.00 46.60           C  
ATOM   1218  CB  MET A  95     -45.320  -5.463  59.089  1.00 46.60           C  
ATOM   1219  HB2 MET A  95     -44.391  -5.126  58.628  1.00 46.60           H  
ATOM   1220  HB3 MET A  95     -45.545  -6.458  58.704  1.00 46.60           H  
ATOM   1221  O   MET A  95     -43.132  -6.807  60.704  1.00 46.60           O  
ATOM   1222  CG  MET A  95     -46.469  -4.524  58.702  1.00 46.60           C  
ATOM   1223  HG2 MET A  95     -47.404  -4.964  59.049  1.00 46.60           H  
ATOM   1224  HG3 MET A  95     -46.336  -3.565  59.201  1.00 46.60           H  
ATOM   1225  SD  MET A  95     -46.612  -4.178  56.934  1.00 46.60           S  
ATOM   1226  CE  MET A  95     -48.252  -3.410  56.923  1.00 46.60           C  
ATOM   1227  HE1 MET A  95     -48.515  -3.131  55.903  1.00 46.60           H  
ATOM   1228  HE2 MET A  95     -48.242  -2.518  57.549  1.00 46.60           H  
ATOM   1229  HE3 MET A  95     -48.990  -4.116  57.304  1.00 46.60           H  
ATOM   1230  N   GLY A  96     -44.710  -7.603  61.963  1.00 46.07           N  
ATOM   1231  H   GLY A  96     -43.981  -8.268  62.181  1.00 46.07           H  
ATOM   1232  CA  GLY A  96     -46.063  -8.007  62.335  1.00 46.07           C  
ATOM   1233  HA2 GLY A  96     -46.827  -7.413  61.833  1.00 46.07           H  
ATOM   1234  HA3 GLY A  96     -46.192  -7.904  63.413  1.00 46.07           H  
ATOM   1235  C   GLY A  96     -46.289  -9.459  61.921  1.00 46.07           C  
ATOM   1236  O   GLY A  96     -46.346  -9.743  60.734  1.00 46.07           O  
ATOM   1237  N   GLY A  97     -46.474 -10.337  62.909  1.00 45.87           N  
ATOM   1238  H   GLY A  97     -46.277 -10.023  63.849  1.00 45.87           H  
ATOM   1239  CA  GLY A  97     -47.374 -11.489  62.795  1.00 45.87           C  
ATOM   1240  HA2 GLY A  97     -47.817 -11.674  63.774  1.00 45.87           H  
ATOM   1241  HA3 GLY A  97     -48.196 -11.215  62.133  1.00 45.87           H  
ATOM   1242  C   GLY A  97     -46.820 -12.818  62.262  1.00 45.87           C  
ATOM   1243  O   GLY A  97     -46.771 -13.049  61.064  1.00 45.87           O  
ATOM   1244  N   ASN A  98     -46.566 -13.718  63.217  1.00 47.57           N  
ATOM   1245  H   ASN A  98     -46.465 -13.307  64.133  1.00 47.57           H  
ATOM   1246  CA  ASN A  98     -47.044 -15.108  63.321  1.00 47.57           C  
ATOM   1247  HA  ASN A  98     -46.493 -15.549  64.153  1.00 47.57           H  
ATOM   1248  C   ASN A  98     -46.886 -16.105  62.158  1.00 47.57           C  
ATOM   1249  CB  ASN A  98     -48.527 -15.085  63.753  1.00 47.57           C  
ATOM   1250  HB2 ASN A  98     -49.114 -14.534  63.018  1.00 47.57           H  
ATOM   1251  HB3 ASN A  98     -48.899 -16.110  63.764  1.00 47.57           H  
ATOM   1252  O   ASN A  98     -47.763 -16.190  61.309  1.00 47.57           O  
ATOM   1253  CG  ASN A  98     -48.782 -14.501  65.124  1.00 47.57           C  
ATOM   1254  ND2 ASN A  98     -49.966 -14.696  65.652  1.00 47.57           N  
ATOM   1255 HD21 ASN A  98     -50.676 -15.207  65.147  1.00 47.57           H  
ATOM   1256 HD22 ASN A  98     -50.120 -14.301  66.569  1.00 47.57           H  
ATOM   1257  OD1 ASN A  98     -47.940 -13.865  65.735  1.00 47.57           O  
ATOM   1258  N   VAL A  99     -45.946 -17.045  62.320  1.00 47.85           N  
ATOM   1259  H   VAL A  99     -45.120 -16.773  62.835  1.00 47.85           H  
ATOM   1260  CA  VAL A  99     -46.155 -18.515  62.244  1.00 47.85           C  
ATOM   1261  HA  VAL A  99     -47.095 -18.760  62.738  1.00 47.85           H  
ATOM   1262  C   VAL A  99     -44.982 -19.137  63.037  1.00 47.85           C  
ATOM   1263  CB  VAL A  99     -46.169 -19.087  60.794  1.00 47.85           C  
ATOM   1264  HB  VAL A  99     -45.228 -19.612  60.627  1.00 47.85           H  
ATOM   1265  O   VAL A  99     -43.849 -18.740  62.817  1.00 47.85           O  
ATOM   1266  CG1 VAL A  99     -47.300 -20.115  60.663  1.00 47.85           C  
ATOM   1267 HG11 VAL A  99     -47.281 -20.558  59.667  1.00 47.85           H  
ATOM   1268 HG12 VAL A  99     -48.265 -19.633  60.820  1.00 47.85           H  
ATOM   1269 HG13 VAL A  99     -47.163 -20.914  61.391  1.00 47.85           H  
ATOM   1270  CG2 VAL A  99     -46.325 -18.110  59.616  1.00 47.85           C  
ATOM   1271 HG21 VAL A  99     -46.087 -18.631  58.689  1.00 47.85           H  
ATOM   1272 HG22 VAL A  99     -47.350 -17.748  59.537  1.00 47.85           H  
ATOM   1273 HG23 VAL A  99     -45.635 -17.272  59.715  1.00 47.85           H  
ATOM   1274  N   GLY A 100     -45.085 -20.010  64.041  1.00 42.71           N  
ATOM   1275  H   GLY A 100     -44.186 -20.159  64.475  1.00 42.71           H  
ATOM   1276  CA  GLY A 100     -46.092 -21.015  64.346  1.00 42.71           C  
ATOM   1277  HA2 GLY A 100     -46.992 -20.847  63.754  1.00 42.71           H  
ATOM   1278  HA3 GLY A 100     -46.355 -20.964  65.403  1.00 42.71           H  
ATOM   1279  C   GLY A 100     -45.554 -22.419  64.027  1.00 42.71           C  
ATOM   1280  O   GLY A 100     -45.901 -22.955  62.988  1.00 42.71           O  
ATOM   1281  N   GLY A 101     -44.748 -23.005  64.927  1.00 41.07           N  
ATOM   1282  H   GLY A 101     -44.429 -22.434  65.697  1.00 41.07           H  
ATOM   1283  CA  GLY A 101     -44.592 -24.464  65.084  1.00 41.07           C  
ATOM   1284  HA2 GLY A 101     -44.476 -24.683  66.145  1.00 41.07           H  
ATOM   1285  HA3 GLY A 101     -45.519 -24.941  64.766  1.00 41.07           H  
ATOM   1286  C   GLY A 101     -43.458 -25.174  64.320  1.00 41.07           C  
ATOM   1287  O   GLY A 101     -43.554 -25.392  63.120  1.00 41.07           O  
ATOM   1288  N   GLY A 102     -42.440 -25.649  65.052  1.00 46.59           N  
ATOM   1289  H   GLY A 102     -42.377 -25.373  66.022  1.00 46.59           H  
ATOM   1290  CA  GLY A 102     -41.469 -26.649  64.574  1.00 46.59           C  
ATOM   1291  HA2 GLY A 102     -41.237 -26.441  63.529  1.00 46.59           H  
ATOM   1292  HA3 GLY A 102     -41.934 -27.635  64.599  1.00 46.59           H  
ATOM   1293  C   GLY A 102     -40.125 -26.640  65.335  1.00 46.59           C  
ATOM   1294  O   GLY A 102     -39.444 -25.620  65.287  1.00 46.59           O  
ATOM   1295  N   PRO A 103     -39.739 -27.717  66.056  1.00 52.13           N  
ATOM   1296  CA  PRO A 103     -38.519 -27.795  66.880  1.00 52.13           C  
ATOM   1297  HA  PRO A 103     -38.389 -26.844  67.397  1.00 52.13           H  
ATOM   1298  C   PRO A 103     -37.217 -28.063  66.074  1.00 52.13           C  
ATOM   1299  CB  PRO A 103     -38.843 -28.873  67.927  1.00 52.13           C  
ATOM   1300  HB2 PRO A 103     -37.974 -29.417  68.298  1.00 52.13           H  
ATOM   1301  HB3 PRO A 103     -39.388 -28.421  68.756  1.00 52.13           H  
ATOM   1302  O   PRO A 103     -37.284 -28.405  64.894  1.00 52.13           O  
ATOM   1303  CG  PRO A 103     -39.760 -29.828  67.181  1.00 52.13           C  
ATOM   1304  HG2 PRO A 103     -40.415 -30.375  67.859  1.00 52.13           H  
ATOM   1305  HG3 PRO A 103     -39.160 -30.518  66.588  1.00 52.13           H  
ATOM   1306  CD  PRO A 103     -40.546 -28.912  66.251  1.00 52.13           C  
ATOM   1307  HD2 PRO A 103     -41.490 -28.640  66.722  1.00 52.13           H  
ATOM   1308  HD3 PRO A 103     -40.730 -29.418  65.303  1.00 52.13           H  
ATOM   1309  N   PRO A 104     -36.030 -27.882  66.698  1.00 57.38           N  
ATOM   1310  CA  PRO A 104     -34.740 -27.634  66.048  1.00 57.38           C  
ATOM   1311  HA  PRO A 104     -34.882 -27.025  65.155  1.00 57.38           H  
ATOM   1312  C   PRO A 104     -33.991 -28.921  65.662  1.00 57.38           C  
ATOM   1313  CB  PRO A 104     -33.952 -26.840  67.100  1.00 57.38           C  
ATOM   1314  HB2 PRO A 104     -34.265 -25.797  67.077  1.00 57.38           H  
ATOM   1315  HB3 PRO A 104     -32.874 -26.916  66.957  1.00 57.38           H  
ATOM   1316  O   PRO A 104     -34.154 -29.957  66.300  1.00 57.38           O  
ATOM   1317  CG  PRO A 104     -34.397 -27.478  68.414  1.00 57.38           C  
ATOM   1318  HG2 PRO A 104     -34.309 -26.782  69.249  1.00 57.38           H  
ATOM   1319  HG3 PRO A 104     -33.811 -28.377  68.604  1.00 57.38           H  
ATOM   1320  CD  PRO A 104     -35.847 -27.854  68.145  1.00 57.38           C  
ATOM   1321  HD2 PRO A 104     -36.023 -28.837  68.581  1.00 57.38           H  
ATOM   1322  HD3 PRO A 104     -36.501 -27.109  68.596  1.00 57.38           H  
ATOM   1323  N   GLY A 105     -33.091 -28.843  64.679  1.00 54.31           N  
ATOM   1324  H   GLY A 105     -33.034 -27.997  64.130  1.00 54.31           H  
ATOM   1325  CA  GLY A 105     -32.129 -29.912  64.377  1.00 54.31           C  
ATOM   1326  HA2 GLY A 105     -32.595 -30.649  63.724  1.00 54.31           H  
ATOM   1327  HA3 GLY A 105     -31.818 -30.408  65.297  1.00 54.31           H  
ATOM   1328  C   GLY A 105     -30.902 -29.339  63.673  1.00 54.31           C  
ATOM   1329  O   GLY A 105     -31.020 -28.816  62.575  1.00 54.31           O  
ATOM   1330  N   GLY A 106     -29.767 -29.239  64.368  1.00 49.66           N  
ATOM   1331  H   GLY A 106     -29.475 -28.274  64.406  1.00 49.66           H  
ATOM   1332  CA  GLY A 106     -28.598 -30.100  64.127  1.00 49.66           C  
ATOM   1333  HA2 GLY A 106     -28.861 -30.923  63.462  1.00 49.66           H  
ATOM   1334  HA3 GLY A 106     -28.251 -30.509  65.076  1.00 49.66           H  
ATOM   1335  C   GLY A 106     -27.490 -29.271  63.453  1.00 49.66           C  
ATOM   1336  O   GLY A 106     -27.665 -28.830  62.331  1.00 49.66           O  
ATOM   1337  N   MET A 107     -26.474 -28.780  64.168  1.00 43.06           N  
ATOM   1338  H   MET A 107     -26.216 -27.892  63.763  1.00 43.06           H  
ATOM   1339  CA  MET A 107     -25.271 -29.488  64.644  1.00 43.06           C  
ATOM   1340  HA  MET A 107     -24.824 -28.816  65.376  1.00 43.06           H  
ATOM   1341  C   MET A 107     -24.208 -29.701  63.549  1.00 43.06           C  
ATOM   1342  CB  MET A 107     -25.602 -30.775  65.419  1.00 43.06           C  
ATOM   1343  HB2 MET A 107     -26.356 -30.537  66.169  1.00 43.06           H  
ATOM   1344  HB3 MET A 107     -26.006 -31.523  64.737  1.00 43.06           H  
ATOM   1345  O   MET A 107     -24.493 -30.253  62.494  1.00 43.06           O  
ATOM   1346  CG  MET A 107     -24.401 -31.373  66.160  1.00 43.06           C  
ATOM   1347  HG2 MET A 107     -23.701 -31.781  65.431  1.00 43.06           H  
ATOM   1348  HG3 MET A 107     -23.901 -30.589  66.729  1.00 43.06           H  
ATOM   1349  SD  MET A 107     -24.891 -32.689  67.308  1.00 43.06           S  
ATOM   1350  CE  MET A 107     -23.269 -33.265  67.873  1.00 43.06           C  
ATOM   1351  HE1 MET A 107     -22.693 -33.631  67.023  1.00 43.06           H  
ATOM   1352  HE2 MET A 107     -22.734 -32.445  68.353  1.00 43.06           H  
ATOM   1353  HE3 MET A 107     -23.404 -34.075  68.590  1.00 43.06           H  
ATOM   1354  N   GLY A 108     -22.965 -29.321  63.881  1.00 47.22           N  
ATOM   1355  H   GLY A 108     -22.860 -28.828  64.756  1.00 47.22           H  
ATOM   1356  CA  GLY A 108     -21.718 -29.622  63.157  1.00 47.22           C  
ATOM   1357  HA2 GLY A 108     -21.915 -30.345  62.366  1.00 47.22           H  
ATOM   1358  HA3 GLY A 108     -20.991 -30.057  63.843  1.00 47.22           H  
ATOM   1359  C   GLY A 108     -21.128 -28.369  62.506  1.00 47.22           C  
ATOM   1360  O   GLY A 108     -21.645 -27.916  61.499  1.00 47.22           O  
ATOM   1361  N   GLY A 109     -20.136 -27.674  63.074  1.00 43.07           N  
ATOM   1362  H   GLY A 109     -20.072 -26.762  62.645  1.00 43.07           H  
ATOM   1363  CA  GLY A 109     -18.833 -28.183  63.529  1.00 43.07           C  
ATOM   1364  HA2 GLY A 109     -18.462 -27.568  64.348  1.00 43.07           H  
ATOM   1365  HA3 GLY A 109     -18.903 -29.221  63.856  1.00 43.07           H  
ATOM   1366  C   GLY A 109     -17.859 -28.104  62.342  1.00 43.07           C  
ATOM   1367  O   GLY A 109     -18.206 -28.537  61.257  1.00 43.07           O  
ATOM   1368  N   GLY A 110     -16.654 -27.553  62.401  1.00 39.80           N  
ATOM   1369  H   GLY A 110     -16.171 -27.611  61.517  1.00 39.80           H  
ATOM   1370  CA  GLY A 110     -15.826 -27.006  63.463  1.00 39.80           C  
ATOM   1371  HA2 GLY A 110     -15.761 -27.704  64.298  1.00 39.80           H  
ATOM   1372  HA3 GLY A 110     -16.236 -26.054  63.800  1.00 39.80           H  
ATOM   1373  C   GLY A 110     -14.419 -26.782  62.878  1.00 39.80           C  
ATOM   1374  O   GLY A 110     -14.090 -27.354  61.843  1.00 39.80           O  
ATOM   1375  N   GLY A 111     -13.600 -25.983  63.567  1.00 41.33           N  
ATOM   1376  H   GLY A 111     -13.983 -25.506  64.371  1.00 41.33           H  
ATOM   1377  CA  GLY A 111     -12.148 -25.877  63.360  1.00 41.33           C  
ATOM   1378  HA2 GLY A 111     -11.746 -26.869  63.151  1.00 41.33           H  
ATOM   1379  HA3 GLY A 111     -11.688 -25.522  64.282  1.00 41.33           H  
ATOM   1380  C   GLY A 111     -11.727 -24.965  62.201  1.00 41.33           C  
ATOM   1381  O   GLY A 111     -12.143 -25.141  61.071  1.00 41.33           O  
ATOM   1382  N   GLY A 112     -10.880 -23.964  62.373  1.00 38.55           N  
ATOM   1383  H   GLY A 112     -10.685 -23.459  61.521  1.00 38.55           H  
ATOM   1384  CA  GLY A 112     -10.096 -23.528  63.515  1.00 38.55           C  
ATOM   1385  HA2 GLY A 112     -10.773 -23.266  64.327  1.00 38.55           H  
ATOM   1386  HA3 GLY A 112      -9.412 -24.315  63.831  1.00 38.55           H  
ATOM   1387  C   GLY A 112      -9.281 -22.292  63.090  1.00 38.55           C  
ATOM   1388  O   GLY A 112      -9.191 -21.999  61.897  1.00 38.55           O  
ATOM   1389  N   PRO A 113      -8.752 -21.533  64.056  1.00 53.19           N  
ATOM   1390  CA  PRO A 113      -8.285 -20.161  63.882  1.00 53.19           C  
ATOM   1391  HA  PRO A 113      -8.844 -19.669  63.086  1.00 53.19           H  
ATOM   1392  C   PRO A 113      -6.781 -20.051  63.578  1.00 53.19           C  
ATOM   1393  CB  PRO A 113      -8.628 -19.513  65.229  1.00 53.19           C  
ATOM   1394  HB2 PRO A 113      -8.027 -18.627  65.435  1.00 53.19           H  
ATOM   1395  HB3 PRO A 113      -9.689 -19.264  65.253  1.00 53.19           H  
ATOM   1396  O   PRO A 113      -6.010 -20.954  63.880  1.00 53.19           O  
ATOM   1397  CG  PRO A 113      -8.344 -20.638  66.227  1.00 53.19           C  
ATOM   1398  HG2 PRO A 113      -7.280 -20.658  66.463  1.00 53.19           H  
ATOM   1399  HG3 PRO A 113      -8.934 -20.527  67.136  1.00 53.19           H  
ATOM   1400  CD  PRO A 113      -8.720 -21.902  65.463  1.00 53.19           C  
ATOM   1401  HD2 PRO A 113      -9.704 -22.227  65.801  1.00 53.19           H  
ATOM   1402  HD3 PRO A 113      -7.981 -22.683  65.640  1.00 53.19           H  
ATOM   1403  N   ASN A 114      -6.390 -18.859  63.112  1.00 52.56           N  
ATOM   1404  H   ASN A 114      -7.136 -18.239  62.829  1.00 52.56           H  
ATOM   1405  CA  ASN A 114      -5.089 -18.203  63.303  1.00 52.56           C  
ATOM   1406  HA  ASN A 114      -5.122 -17.287  62.714  1.00 52.56           H  
ATOM   1407  C   ASN A 114      -3.803 -18.914  62.847  1.00 52.56           C  
ATOM   1408  CB  ASN A 114      -4.953 -17.779  64.781  1.00 52.56           C  
ATOM   1409  HB2 ASN A 114      -5.282 -18.587  65.433  1.00 52.56           H  
ATOM   1410  HB3 ASN A 114      -3.902 -17.596  65.004  1.00 52.56           H  
ATOM   1411  O   ASN A 114      -3.264 -19.751  63.555  1.00 52.56           O  
ATOM   1412  CG  ASN A 114      -5.686 -16.503  65.127  1.00 52.56           C  
ATOM   1413  ND2 ASN A 114      -5.791 -16.190  66.396  1.00 52.56           N  
ATOM   1414 HD21 ASN A 114      -6.260 -15.320  66.604  1.00 52.56           H  
ATOM   1415 HD22 ASN A 114      -5.383 -16.781  67.105  1.00 52.56           H  
ATOM   1416  OD1 ASN A 114      -6.145 -15.760  64.279  1.00 52.56           O  
ATOM   1417  N   MET A 115      -3.216 -18.388  61.770  1.00 46.43           N  
ATOM   1418  H   MET A 115      -3.826 -17.899  61.130  1.00 46.43           H  
ATOM   1419  CA  MET A 115      -1.779 -18.104  61.575  1.00 46.43           C  
ATOM   1420  HA  MET A 115      -1.396 -17.496  62.395  1.00 46.43           H  
ATOM   1421  C   MET A 115      -1.726 -17.287  60.264  1.00 46.43           C  
ATOM   1422  CB  MET A 115      -0.964 -19.414  61.469  1.00 46.43           C  
ATOM   1423  HB2 MET A 115      -1.609 -20.220  61.118  1.00 46.43           H  
ATOM   1424  HB3 MET A 115      -0.170 -19.285  60.733  1.00 46.43           H  
ATOM   1425  O   MET A 115      -2.122 -17.787  59.223  1.00 46.43           O  
ATOM   1426  CG  MET A 115      -0.296 -19.823  62.796  1.00 46.43           C  
ATOM   1427  HG2 MET A 115      -0.983 -19.723  63.636  1.00 46.43           H  
ATOM   1428  HG3 MET A 115       0.516 -19.118  62.977  1.00 46.43           H  
ATOM   1429  SD  MET A 115       0.420 -21.493  62.848  1.00 46.43           S  
ATOM   1430  CE  MET A 115      -1.069 -22.520  62.994  1.00 46.43           C  
ATOM   1431  HE1 MET A 115      -0.783 -23.567  63.099  1.00 46.43           H  
ATOM   1432  HE2 MET A 115      -1.688 -22.402  62.105  1.00 46.43           H  
ATOM   1433  HE3 MET A 115      -1.641 -22.210  63.868  1.00 46.43           H  
ATOM   1434  N   GLY A 116      -1.446 -15.984  60.213  1.00 40.99           N  
ATOM   1435  H   GLY A 116      -1.715 -15.597  59.320  1.00 40.99           H  
ATOM   1436  CA  GLY A 116      -0.383 -15.255  60.890  1.00 40.99           C  
ATOM   1437  HA2 GLY A 116      -0.741 -14.272  61.197  1.00 40.99           H  
ATOM   1438  HA3 GLY A 116      -0.038 -15.801  61.768  1.00 40.99           H  
ATOM   1439  C   GLY A 116       0.792 -15.092  59.923  1.00 40.99           C  
ATOM   1440  O   GLY A 116       1.718 -15.885  59.983  1.00 40.99           O  
ATOM   1441  N   MET A 117       0.762 -14.090  59.035  1.00 41.59           N  
ATOM   1442  H   MET A 117      -0.083 -13.544  58.941  1.00 41.59           H  
ATOM   1443  CA  MET A 117       1.991 -13.531  58.455  1.00 41.59           C  
ATOM   1444  HA  MET A 117       2.732 -13.510  59.253  1.00 41.59           H  
ATOM   1445  C   MET A 117       1.755 -12.091  57.985  1.00 41.59           C  
ATOM   1446  CB  MET A 117       2.582 -14.400  57.331  1.00 41.59           C  
ATOM   1447  HB2 MET A 117       2.378 -15.456  57.511  1.00 41.59           H  
ATOM   1448  HB3 MET A 117       2.125 -14.140  56.377  1.00 41.59           H  
ATOM   1449  O   MET A 117       1.222 -11.810  56.914  1.00 41.59           O  
ATOM   1450  CG  MET A 117       4.106 -14.207  57.242  1.00 41.59           C  
ATOM   1451  HG2 MET A 117       4.393 -13.257  57.694  1.00 41.59           H  
ATOM   1452  HG3 MET A 117       4.371 -14.147  56.186  1.00 41.59           H  
ATOM   1453  SD  MET A 117       5.079 -15.543  57.995  1.00 41.59           S  
ATOM   1454  CE  MET A 117       5.975 -16.119  56.528  1.00 41.59           C  
ATOM   1455  HE1 MET A 117       6.617 -16.957  56.801  1.00 41.59           H  
ATOM   1456  HE2 MET A 117       6.586 -15.309  56.130  1.00 41.59           H  
ATOM   1457  HE3 MET A 117       5.263 -16.446  55.771  1.00 41.59           H  
ATOM   1458  N   SER A 118       2.133 -11.172  58.857  1.00 41.16           N  
ATOM   1459  H   SER A 118       2.505 -11.491  59.741  1.00 41.16           H  
ATOM   1460  CA  SER A 118       2.306  -9.751  58.605  1.00 41.16           C  
ATOM   1461  HA  SER A 118       1.470  -9.375  58.016  1.00 41.16           H  
ATOM   1462  C   SER A 118       3.622  -9.481  57.862  1.00 41.16           C  
ATOM   1463  CB  SER A 118       2.320  -9.046  59.972  1.00 41.16           C  
ATOM   1464  HB2 SER A 118       1.297  -8.975  60.342  1.00 41.16           H  
ATOM   1465  HB3 SER A 118       2.727  -8.040  59.871  1.00 41.16           H  
ATOM   1466  O   SER A 118       4.682  -9.837  58.368  1.00 41.16           O  
ATOM   1467  OG  SER A 118       3.084  -9.793  60.907  1.00 41.16           O  
ATOM   1468  HG  SER A 118       3.980  -9.850  60.568  1.00 41.16           H  
ATOM   1469  N   GLY A 119       3.538  -8.754  56.742  1.00 34.27           N  
ATOM   1470  H   GLY A 119       2.620  -8.659  56.331  1.00 34.27           H  
ATOM   1471  CA  GLY A 119       4.603  -7.905  56.181  1.00 34.27           C  
ATOM   1472  HA2 GLY A 119       4.126  -7.047  55.708  1.00 34.27           H  
ATOM   1473  HA3 GLY A 119       5.220  -7.533  56.999  1.00 34.27           H  
ATOM   1474  C   GLY A 119       5.550  -8.548  55.151  1.00 34.27           C  
ATOM   1475  O   GLY A 119       5.758  -9.755  55.194  1.00 34.27           O  
ATOM   1476  N   PRO A 120       6.149  -7.754  54.234  1.00 39.74           N  
ATOM   1477  CA  PRO A 120       6.471  -6.346  54.440  1.00 39.74           C  
ATOM   1478  HA  PRO A 120       6.183  -6.028  55.442  1.00 39.74           H  
ATOM   1479  C   PRO A 120       5.856  -5.367  53.426  1.00 39.74           C  
ATOM   1480  CB  PRO A 120       7.998  -6.309  54.377  1.00 39.74           C  
ATOM   1481  HB2 PRO A 120       8.378  -5.334  54.075  1.00 39.74           H  
ATOM   1482  HB3 PRO A 120       8.404  -6.586  55.350  1.00 39.74           H  
ATOM   1483  O   PRO A 120       5.748  -5.601  52.225  1.00 39.74           O  
ATOM   1484  CG  PRO A 120       8.346  -7.397  53.357  1.00 39.74           C  
ATOM   1485  HG2 PRO A 120       9.197  -7.984  53.702  1.00 39.74           H  
ATOM   1486  HG3 PRO A 120       8.565  -6.949  52.387  1.00 39.74           H  
ATOM   1487  CD  PRO A 120       7.090  -8.266  53.246  1.00 39.74           C  
ATOM   1488  HD2 PRO A 120       6.660  -8.170  52.249  1.00 39.74           H  
ATOM   1489  HD3 PRO A 120       7.349  -9.309  53.427  1.00 39.74           H  
ATOM   1490  N   SER A 121       5.541  -4.202  53.975  1.00 45.44           N  
ATOM   1491  H   SER A 121       5.676  -4.140  54.974  1.00 45.44           H  
ATOM   1492  CA  SER A 121       5.510  -2.894  53.334  1.00 45.44           C  
ATOM   1493  HA  SER A 121       4.563  -2.752  52.814  1.00 45.44           H  
ATOM   1494  C   SER A 121       6.678  -2.681  52.362  1.00 45.44           C  
ATOM   1495  CB  SER A 121       5.632  -1.874  54.478  1.00 45.44           C  
ATOM   1496  HB2 SER A 121       4.697  -1.849  55.038  1.00 45.44           H  
ATOM   1497  HB3 SER A 121       5.825  -0.879  54.075  1.00 45.44           H  
ATOM   1498  O   SER A 121       7.824  -2.525  52.784  1.00 45.44           O  
ATOM   1499  OG  SER A 121       6.680  -2.262  55.357  1.00 45.44           O  
ATOM   1500  HG  SER A 121       7.489  -2.269  54.840  1.00 45.44           H  
ATOM   1501  N   GLY A 122       6.370  -2.612  51.070  1.00 34.49           N  
ATOM   1502  H   GLY A 122       5.436  -2.875  50.789  1.00 34.49           H  
ATOM   1503  CA  GLY A 122       7.248  -2.074  50.037  1.00 34.49           C  
ATOM   1504  HA2 GLY A 122       8.245  -1.874  50.430  1.00 34.49           H  
ATOM   1505  HA3 GLY A 122       7.334  -2.795  49.225  1.00 34.49           H  
ATOM   1506  C   GLY A 122       6.651  -0.787  49.485  1.00 34.49           C  
ATOM   1507  O   GLY A 122       5.892  -0.817  48.521  1.00 34.49           O  
ATOM   1508  N   SER A 123       6.977   0.342  50.116  1.00 41.14           N  
ATOM   1509  H   SER A 123       7.546   0.274  50.947  1.00 41.14           H  
ATOM   1510  CA  SER A 123       6.773   1.675  49.553  1.00 41.14           C  
ATOM   1511  HA  SER A 123       5.713   1.842  49.360  1.00 41.14           H  
ATOM   1512  C   SER A 123       7.556   1.796  48.244  1.00 41.14           C  
ATOM   1513  CB  SER A 123       7.280   2.747  50.531  1.00 41.14           C  
ATOM   1514  HB2 SER A 123       7.277   3.715  50.031  1.00 41.14           H  
ATOM   1515  HB3 SER A 123       8.301   2.515  50.836  1.00 41.14           H  
ATOM   1516  O   SER A 123       8.757   2.048  48.269  1.00 41.14           O  
ATOM   1517  OG  SER A 123       6.449   2.824  51.670  1.00 41.14           O  
ATOM   1518  HG  SER A 123       6.804   3.490  52.265  1.00 41.14           H  
ATOM   1519  N   PHE A 124       6.889   1.647  47.099  1.00 38.46           N  
ATOM   1520  H   PHE A 124       5.947   1.284  47.130  1.00 38.46           H  
ATOM   1521  CA  PHE A 124       7.388   2.190  45.839  1.00 38.46           C  
ATOM   1522  HA  PHE A 124       8.416   2.524  45.979  1.00 38.46           H  
ATOM   1523  C   PHE A 124       6.565   3.427  45.495  1.00 38.46           C  
ATOM   1524  CB  PHE A 124       7.447   1.139  44.724  1.00 38.46           C  
ATOM   1525  HB2 PHE A 124       6.443   0.929  44.355  1.00 38.46           H  
ATOM   1526  HB3 PHE A 124       7.844   0.212  45.137  1.00 38.46           H  
ATOM   1527  O   PHE A 124       5.503   3.366  44.879  1.00 38.46           O  
ATOM   1528  CG  PHE A 124       8.351   1.566  43.577  1.00 38.46           C  
ATOM   1529  CD1 PHE A 124       7.814   2.143  42.410  1.00 38.46           C  
ATOM   1530  HD1 PHE A 124       6.745   2.273  42.319  1.00 38.46           H  
ATOM   1531  CD2 PHE A 124       9.746   1.403  43.688  1.00 38.46           C  
ATOM   1532  HD2 PHE A 124      10.168   0.965  44.581  1.00 38.46           H  
ATOM   1533  CE1 PHE A 124       8.664   2.542  41.361  1.00 38.46           C  
ATOM   1534  HE1 PHE A 124       8.249   2.972  40.461  1.00 38.46           H  
ATOM   1535  CE2 PHE A 124      10.596   1.803  42.641  1.00 38.46           C  
ATOM   1536  HE2 PHE A 124      11.664   1.671  42.732  1.00 38.46           H  
ATOM   1537  CZ  PHE A 124      10.055   2.372  41.476  1.00 38.46           C  
ATOM   1538  HZ  PHE A 124      10.707   2.675  40.670  1.00 38.46           H  
ATOM   1539  N   SER A 125       7.071   4.575  45.929  1.00 50.62           N  
ATOM   1540  H   SER A 125       7.902   4.545  46.502  1.00 50.62           H  
ATOM   1541  CA  SER A 125       6.758   5.874  45.348  1.00 50.62           C  
ATOM   1542  HA  SER A 125       5.677   6.014  45.321  1.00 50.62           H  
ATOM   1543  C   SER A 125       7.288   5.919  43.907  1.00 50.62           C  
ATOM   1544  CB  SER A 125       7.372   6.966  46.235  1.00 50.62           C  
ATOM   1545  HB2 SER A 125       7.363   7.924  45.714  1.00 50.62           H  
ATOM   1546  HB3 SER A 125       6.779   7.055  47.145  1.00 50.62           H  
ATOM   1547  O   SER A 125       8.360   6.458  43.648  1.00 50.62           O  
ATOM   1548  OG  SER A 125       8.695   6.619  46.600  1.00 50.62           O  
ATOM   1549  HG  SER A 125       9.225   6.649  45.800  1.00 50.62           H  
ATOM   1550  N   GLY A 126       6.547   5.304  42.982  1.00 38.89           N  
ATOM   1551  H   GLY A 126       5.744   4.792  43.320  1.00 38.89           H  
ATOM   1552  CA  GLY A 126       6.616   5.542  41.537  1.00 38.89           C  
ATOM   1553  HA2 GLY A 126       7.586   5.962  41.274  1.00 38.89           H  
ATOM   1554  HA3 GLY A 126       6.481   4.604  40.999  1.00 38.89           H  
ATOM   1555  C   GLY A 126       5.504   6.515  41.119  1.00 38.89           C  
ATOM   1556  O   GLY A 126       4.517   6.651  41.839  1.00 38.89           O  
ATOM   1557  N   PRO A 127       5.657   7.250  40.010  1.00 44.14           N  
ATOM   1558  CA  PRO A 127       5.020   8.545  39.792  1.00 44.14           C  
ATOM   1559  HA  PRO A 127       5.357   9.235  40.565  1.00 44.14           H  
ATOM   1560  C   PRO A 127       3.490   8.487  39.821  1.00 44.14           C  
ATOM   1561  CB  PRO A 127       5.554   9.041  38.441  1.00 44.14           C  
ATOM   1562  HB2 PRO A 127       4.811   9.609  37.882  1.00 44.14           H  
ATOM   1563  HB3 PRO A 127       6.447   9.645  38.603  1.00 44.14           H  
ATOM   1564  O   PRO A 127       2.843   7.808  39.024  1.00 44.14           O  
ATOM   1565  CG  PRO A 127       5.939   7.748  37.720  1.00 44.14           C  
ATOM   1566  HG2 PRO A 127       5.054   7.302  37.266  1.00 44.14           H  
ATOM   1567  HG3 PRO A 127       6.711   7.917  36.969  1.00 44.14           H  
ATOM   1568  CD  PRO A 127       6.439   6.859  38.856  1.00 44.14           C  
ATOM   1569  HD2 PRO A 127       6.288   5.809  38.608  1.00 44.14           H  
ATOM   1570  HD3 PRO A 127       7.494   7.059  39.044  1.00 44.14           H  
ATOM   1571  N   ARG A 128       2.901   9.304  40.698  1.00 55.24           N  
ATOM   1572  H   ARG A 128       3.505   9.800  41.338  1.00 55.24           H  
ATOM   1573  CA  ARG A 128       1.533   9.794  40.532  1.00 55.24           C  
ATOM   1574  HA  ARG A 128       0.869   8.941  40.389  1.00 55.24           H  
ATOM   1575  C   ARG A 128       1.521  10.645  39.257  1.00 55.24           C  
ATOM   1576  CB  ARG A 128       1.119  10.594  41.789  1.00 55.24           C  
ATOM   1577  HB2 ARG A 128       1.024  11.655  41.558  1.00 55.24           H  
ATOM   1578  HB3 ARG A 128       1.890  10.498  42.553  1.00 55.24           H  
ATOM   1579  O   ARG A 128       2.000  11.772  39.276  1.00 55.24           O  
ATOM   1580  CG  ARG A 128      -0.204  10.104  42.389  1.00 55.24           C  
ATOM   1581  HG2 ARG A 128      -0.104   9.049  42.646  1.00 55.24           H  
ATOM   1582  HG3 ARG A 128      -1.007  10.223  41.662  1.00 55.24           H  
ATOM   1583  CD  ARG A 128      -0.526  10.910  43.654  1.00 55.24           C  
ATOM   1584  HD2 ARG A 128      -0.771  11.929  43.355  1.00 55.24           H  
ATOM   1585  HD3 ARG A 128       0.359  10.940  44.290  1.00 55.24           H  
ATOM   1586  NE  ARG A 128      -1.632  10.299  44.416  1.00 55.24           N  
ATOM   1587  HE  ARG A 128      -1.687   9.291  44.390  1.00 55.24           H  
ATOM   1588  NH1 ARG A 128      -2.564  12.223  45.266  1.00 55.24           N  
ATOM   1589 HH11 ARG A 128      -1.878  12.773  44.770  1.00 55.24           H  
ATOM   1590 HH12 ARG A 128      -3.261  12.681  45.836  1.00 55.24           H  
ATOM   1591  NH2 ARG A 128      -3.422  10.243  45.818  1.00 55.24           N  
ATOM   1592 HH21 ARG A 128      -4.108  10.719  46.386  1.00 55.24           H  
ATOM   1593 HH22 ARG A 128      -3.441   9.234  45.759  1.00 55.24           H  
ATOM   1594  CZ  ARG A 128      -2.529  10.924  45.159  1.00 55.24           C  
ATOM   1595  N   GLY A 129       1.016  10.081  38.162  1.00 46.87           N  
ATOM   1596  H   GLY A 129       0.826   9.090  38.197  1.00 46.87           H  
ATOM   1597  CA  GLY A 129       0.834  10.791  36.894  1.00 46.87           C  
ATOM   1598  HA2 GLY A 129       1.232  11.804  36.961  1.00 46.87           H  
ATOM   1599  HA3 GLY A 129      -0.232  10.869  36.682  1.00 46.87           H  
ATOM   1600  C   GLY A 129       1.507  10.111  35.705  1.00 46.87           C  
ATOM   1601  O   GLY A 129       2.485  10.619  35.171  1.00 46.87           O  
ATOM   1602  N   GLY A 130       0.961   8.979  35.265  1.00 45.97           N  
ATOM   1603  H   GLY A 130       0.162   8.616  35.765  1.00 45.97           H  
ATOM   1604  CA  GLY A 130       1.049   8.571  33.861  1.00 45.97           C  
ATOM   1605  HA2 GLY A 130       1.882   9.070  33.367  1.00 45.97           H  
ATOM   1606  HA3 GLY A 130       1.198   7.494  33.793  1.00 45.97           H  
ATOM   1607  C   GLY A 130      -0.282   8.925  33.191  1.00 45.97           C  
ATOM   1608  O   GLY A 130      -1.311   8.765  33.854  1.00 45.97           O  
ATOM   1609  N   PRO A 131      -0.317   9.431  31.945  1.00 52.13           N  
ATOM   1610  CA  PRO A 131      -1.579   9.723  31.276  1.00 52.13           C  
ATOM   1611  HA  PRO A 131      -2.112  10.493  31.835  1.00 52.13           H  
ATOM   1612  C   PRO A 131      -2.403   8.440  31.226  1.00 52.13           C  
ATOM   1613  CB  PRO A 131      -1.228  10.253  29.881  1.00 52.13           C  
ATOM   1614  HB2 PRO A 131      -1.857  11.099  29.603  1.00 52.13           H  
ATOM   1615  HB3 PRO A 131      -1.322   9.458  29.142  1.00 52.13           H  
ATOM   1616  O   PRO A 131      -1.906   7.396  30.806  1.00 52.13           O  
ATOM   1617  CG  PRO A 131       0.237  10.663  30.020  1.00 52.13           C  
ATOM   1618  HG2 PRO A 131       0.772  10.627  29.071  1.00 52.13           H  
ATOM   1619  HG3 PRO A 131       0.286  11.673  30.427  1.00 52.13           H  
ATOM   1620  CD  PRO A 131       0.794   9.687  31.051  1.00 52.13           C  
ATOM   1621  HD2 PRO A 131       1.641  10.141  31.565  1.00 52.13           H  
ATOM   1622  HD3 PRO A 131       1.091   8.758  30.565  1.00 52.13           H  
ATOM   1623  N   GLY A 132      -3.634   8.502  31.725  1.00 48.66           N  
ATOM   1624  H   GLY A 132      -3.967   9.382  32.091  1.00 48.66           H  
ATOM   1625  CA  GLY A 132      -4.579   7.403  31.622  1.00 48.66           C  
ATOM   1626  HA2 GLY A 132      -4.124   6.477  31.973  1.00 48.66           H  
ATOM   1627  HA3 GLY A 132      -5.468   7.615  32.215  1.00 48.66           H  
ATOM   1628  C   GLY A 132      -4.987   7.245  30.168  1.00 48.66           C  
ATOM   1629  O   GLY A 132      -6.017   7.771  29.766  1.00 48.66           O  
ATOM   1630  N   TYR A 133      -4.164   6.559  29.381  1.00 47.96           N  
ATOM   1631  H   TYR A 133      -3.259   6.292  29.741  1.00 47.96           H  
ATOM   1632  CA  TYR A 133      -4.578   6.063  28.079  1.00 47.96           C  
ATOM   1633  HA  TYR A 133      -4.997   6.882  27.496  1.00 47.96           H  
ATOM   1634  C   TYR A 133      -5.665   5.027  28.350  1.00 47.96           C  
ATOM   1635  CB  TYR A 133      -3.383   5.476  27.315  1.00 47.96           C  
ATOM   1636  HB2 TYR A 133      -3.149   4.494  27.726  1.00 47.96           H  
ATOM   1637  HB3 TYR A 133      -3.674   5.331  26.275  1.00 47.96           H  
ATOM   1638  O   TYR A 133      -5.441   4.055  29.080  1.00 47.96           O  
ATOM   1639  CG  TYR A 133      -2.132   6.334  27.366  1.00 47.96           C  
ATOM   1640  CD1 TYR A 133      -2.058   7.531  26.627  1.00 47.96           C  
ATOM   1641  HD1 TYR A 133      -2.894   7.834  26.014  1.00 47.96           H  
ATOM   1642  CD2 TYR A 133      -1.056   5.947  28.188  1.00 47.96           C  
ATOM   1643  HD2 TYR A 133      -1.131   5.050  28.785  1.00 47.96           H  
ATOM   1644  CE1 TYR A 133      -0.897   8.326  26.691  1.00 47.96           C  
ATOM   1645  HE1 TYR A 133      -0.828   9.241  26.120  1.00 47.96           H  
ATOM   1646  CE2 TYR A 133       0.104   6.740  28.259  1.00 47.96           C  
ATOM   1647  HE2 TYR A 133       0.919   6.441  28.901  1.00 47.96           H  
ATOM   1648  OH  TYR A 133       1.316   8.680  27.553  1.00 47.96           O  
ATOM   1649  HH  TYR A 133       1.991   8.264  28.095  1.00 47.96           H  
ATOM   1650  CZ  TYR A 133       0.187   7.926  27.501  1.00 47.96           C  
ATOM   1651  N   ASN A 134      -6.862   5.274  27.826  1.00 58.31           N  
ATOM   1652  H   ASN A 134      -6.954   6.056  27.194  1.00 58.31           H  
ATOM   1653  CA  ASN A 134      -7.970   4.343  27.947  1.00 58.31           C  
ATOM   1654  HA  ASN A 134      -8.191   4.184  29.002  1.00 58.31           H  
ATOM   1655  C   ASN A 134      -7.515   3.009  27.329  1.00 58.31           C  
ATOM   1656  CB  ASN A 134      -9.184   5.005  27.266  1.00 58.31           C  
ATOM   1657  HB2 ASN A 134      -9.385   5.956  27.760  1.00 58.31           H  
ATOM   1658  HB3 ASN A 134      -8.933   5.223  26.228  1.00 58.31           H  
ATOM   1659  O   ASN A 134      -6.910   2.997  26.257  1.00 58.31           O  
ATOM   1660  CG  ASN A 134     -10.464   4.192  27.274  1.00 58.31           C  
ATOM   1661  ND2 ASN A 134     -11.546   4.769  26.808  1.00 58.31           N  
ATOM   1662 HD21 ASN A 134     -12.344   4.174  26.636  1.00 58.31           H  
ATOM   1663 HD22 ASN A 134     -11.495   5.704  26.431  1.00 58.31           H  
ATOM   1664  OD1 ASN A 134     -10.497   3.029  27.645  1.00 58.31           O  
ATOM   1665  N   ALA A 135      -7.775   1.875  27.981  1.00 57.33           N  
ATOM   1666  H   ALA A 135      -8.287   1.920  28.851  1.00 57.33           H  
ATOM   1667  CA  ALA A 135      -7.407   0.563  27.442  1.00 57.33           C  
ATOM   1668  HA  ALA A 135      -6.321   0.509  27.372  1.00 57.33           H  
ATOM   1669  C   ALA A 135      -7.968   0.339  26.017  1.00 57.33           C  
ATOM   1670  CB  ALA A 135      -7.885  -0.509  28.428  1.00 57.33           C  
ATOM   1671  HB1 ALA A 135      -7.590  -1.493  28.062  1.00 57.33           H  
ATOM   1672  HB2 ALA A 135      -8.970  -0.475  28.521  1.00 57.33           H  
ATOM   1673  HB3 ALA A 135      -7.429  -0.346  29.404  1.00 57.33           H  
ATOM   1674  O   ALA A 135      -7.388  -0.406  25.232  1.00 57.33           O  
ATOM   1675  N   GLN A 136      -9.043   1.045  25.644  1.00 59.81           N  
ATOM   1676  H   GLN A 136      -9.480   1.639  26.334  1.00 59.81           H  
ATOM   1677  CA  GLN A 136      -9.565   1.085  24.274  1.00 59.81           C  
ATOM   1678  HA  GLN A 136      -9.677   0.064  23.908  1.00 59.81           H  
ATOM   1679  C   GLN A 136      -8.651   1.814  23.271  1.00 59.81           C  
ATOM   1680  CB  GLN A 136     -10.944   1.756  24.293  1.00 59.81           C  
ATOM   1681  HB2 GLN A 136     -11.257   1.953  23.268  1.00 59.81           H  
ATOM   1682  HB3 GLN A 136     -10.875   2.710  24.815  1.00 59.81           H  
ATOM   1683  O   GLN A 136      -8.571   1.407  22.113  1.00 59.81           O  
ATOM   1684  CG  GLN A 136     -12.004   0.861  24.949  1.00 59.81           C  
ATOM   1685  HG2 GLN A 136     -11.693   0.591  25.958  1.00 59.81           H  
ATOM   1686  HG3 GLN A 136     -12.103  -0.054  24.364  1.00 59.81           H  
ATOM   1687  CD  GLN A 136     -13.359   1.550  25.050  1.00 59.81           C  
ATOM   1688  NE2 GLN A 136     -14.443   0.843  24.818  1.00 59.81           N  
ATOM   1689 HE21 GLN A 136     -15.317   1.346  24.885  1.00 59.81           H  
ATOM   1690 HE22 GLN A 136     -14.382  -0.128  24.547  1.00 59.81           H  
ATOM   1691  OE1 GLN A 136     -13.474   2.724  25.362  1.00 59.81           O  
ATOM   1692  N   GLU A 137      -7.938   2.860  23.689  1.00 61.03           N  
ATOM   1693  H   GLU A 137      -7.942   3.095  24.671  1.00 61.03           H  
ATOM   1694  CA  GLU A 137      -7.053   3.643  22.816  1.00 61.03           C  
ATOM   1695  HA  GLU A 137      -7.561   3.839  21.872  1.00 61.03           H  
ATOM   1696  C   GLU A 137      -5.766   2.881  22.472  1.00 61.03           C  
ATOM   1697  CB  GLU A 137      -6.729   4.996  23.469  1.00 61.03           C  
ATOM   1698  HB2 GLU A 137      -5.950   5.494  22.891  1.00 61.03           H  
ATOM   1699  HB3 GLU A 137      -6.345   4.815  24.473  1.00 61.03           H  
ATOM   1700  O   GLU A 137      -5.255   3.020  21.360  1.00 61.03           O  
ATOM   1701  CG  GLU A 137      -7.959   5.919  23.518  1.00 61.03           C  
ATOM   1702  HG2 GLU A 137      -8.222   6.194  22.497  1.00 61.03           H  
ATOM   1703  HG3 GLU A 137      -8.805   5.376  23.940  1.00 61.03           H  
ATOM   1704  CD  GLU A 137      -7.727   7.186  24.357  1.00 61.03           C  
ATOM   1705  OE1 GLU A 137      -8.412   8.192  24.069  1.00 61.03           O  
ATOM   1706  OE2 GLU A 137      -6.931   7.118  25.326  1.00 61.03           O  
ATOM   1707  N   GLN A 138      -5.277   2.005  23.363  1.00 57.00           N  
ATOM   1708  H   GLN A 138      -5.730   1.927  24.262  1.00 57.00           H  
ATOM   1709  CA  GLN A 138      -4.168   1.102  23.021  1.00 57.00           C  
ATOM   1710  HA  GLN A 138      -3.371   1.693  22.570  1.00 57.00           H  
ATOM   1711  C   GLN A 138      -4.564   0.068  21.959  1.00 57.00           C  
ATOM   1712  CB  GLN A 138      -3.603   0.393  24.263  1.00 57.00           C  
ATOM   1713  HB2 GLN A 138      -3.157  -0.546  23.934  1.00 57.00           H  
ATOM   1714  HB3 GLN A 138      -4.400   0.159  24.969  1.00 57.00           H  
ATOM   1715  O   GLN A 138      -3.782  -0.183  21.043  1.00 57.00           O  
ATOM   1716  CG  GLN A 138      -2.507   1.223  24.948  1.00 57.00           C  
ATOM   1717  HG2 GLN A 138      -2.971   2.063  25.465  1.00 57.00           H  
ATOM   1718  HG3 GLN A 138      -1.826   1.619  24.194  1.00 57.00           H  
ATOM   1719  CD  GLN A 138      -1.669   0.417  25.939  1.00 57.00           C  
ATOM   1720  NE2 GLN A 138      -0.871   1.070  26.753  1.00 57.00           N  
ATOM   1721 HE21 GLN A 138      -0.352   0.493  27.399  1.00 57.00           H  
ATOM   1722 HE22 GLN A 138      -0.850   2.080  26.752  1.00 57.00           H  
ATOM   1723  OE1 GLN A 138      -1.682  -0.798  26.006  1.00 57.00           O  
ATOM   1724  N   ILE A 139      -5.782  -0.478  22.031  1.00 62.05           N  
ATOM   1725  H   ILE A 139      -6.376  -0.230  22.809  1.00 62.05           H  
ATOM   1726  CA  ILE A 139      -6.267  -1.478  21.065  1.00 62.05           C  
ATOM   1727  HA  ILE A 139      -5.512  -2.259  20.969  1.00 62.05           H  
ATOM   1728  C   ILE A 139      -6.430  -0.848  19.671  1.00 62.05           C  
ATOM   1729  CB  ILE A 139      -7.569  -2.132  21.585  1.00 62.05           C  
ATOM   1730  HB  ILE A 139      -8.299  -1.344  21.773  1.00 62.05           H  
ATOM   1731  O   ILE A 139      -6.017  -1.436  18.671  1.00 62.05           O  
ATOM   1732  CG1 ILE A 139      -7.306  -2.895  22.907  1.00 62.05           C  
ATOM   1733 HG12 ILE A 139      -6.711  -2.279  23.582  1.00 62.05           H  
ATOM   1734 HG13 ILE A 139      -6.725  -3.794  22.697  1.00 62.05           H  
ATOM   1735  CG2 ILE A 139      -8.156  -3.098  20.538  1.00 62.05           C  
ATOM   1736 HG21 ILE A 139      -8.418  -2.563  19.626  1.00 62.05           H  
ATOM   1737 HG22 ILE A 139      -7.427  -3.872  20.295  1.00 62.05           H  
ATOM   1738 HG23 ILE A 139      -9.067  -3.567  20.912  1.00 62.05           H  
ATOM   1739  CD1 ILE A 139      -8.581  -3.288  23.665  1.00 62.05           C  
ATOM   1740 HD11 ILE A 139      -8.306  -3.723  24.626  1.00 62.05           H  
ATOM   1741 HD12 ILE A 139      -9.154  -4.026  23.103  1.00 62.05           H  
ATOM   1742 HD13 ILE A 139      -9.194  -2.404  23.842  1.00 62.05           H  
ATOM   1743  N   ALA A 140      -6.958   0.378  19.595  1.00 66.93           N  
ATOM   1744  H   ALA A 140      -7.301   0.812  20.440  1.00 66.93           H  
ATOM   1745  CA  ALA A 140      -7.104   1.100  18.329  1.00 66.93           C  
ATOM   1746  HA  ALA A 140      -7.651   0.471  17.627  1.00 66.93           H  
ATOM   1747  C   ALA A 140      -5.746   1.440  17.680  1.00 66.93           C  
ATOM   1748  CB  ALA A 140      -7.933   2.362  18.596  1.00 66.93           C  
ATOM   1749  HB1 ALA A 140      -8.092   2.898  17.660  1.00 66.93           H  
ATOM   1750  HB2 ALA A 140      -7.410   3.013  19.297  1.00 66.93           H  
ATOM   1751  HB3 ALA A 140      -8.900   2.086  19.015  1.00 66.93           H  
ATOM   1752  O   ALA A 140      -5.589   1.340  16.460  1.00 66.93           O  
ATOM   1753  N   PHE A 141      -4.743   1.797  18.488  1.00 67.30           N  
ATOM   1754  H   PHE A 141      -4.925   1.892  19.477  1.00 67.30           H  
ATOM   1755  CA  PHE A 141      -3.404   2.113  17.988  1.00 67.30           C  
ATOM   1756  HA  PHE A 141      -3.504   2.798  17.147  1.00 67.30           H  
ATOM   1757  C   PHE A 141      -2.653   0.872  17.478  1.00 67.30           C  
ATOM   1758  CB  PHE A 141      -2.626   2.823  19.100  1.00 67.30           C  
ATOM   1759  HB2 PHE A 141      -3.257   3.602  19.529  1.00 67.30           H  
ATOM   1760  HB3 PHE A 141      -2.398   2.113  19.895  1.00 67.30           H  
ATOM   1761  O   PHE A 141      -1.904   0.949  16.499  1.00 67.30           O  
ATOM   1762  CG  PHE A 141      -1.351   3.478  18.611  1.00 67.30           C  
ATOM   1763  CD1 PHE A 141      -0.104   2.857  18.810  1.00 67.30           C  
ATOM   1764  HD1 PHE A 141      -0.061   1.908  19.323  1.00 67.30           H  
ATOM   1765  CD2 PHE A 141      -1.418   4.722  17.959  1.00 67.30           C  
ATOM   1766  HD2 PHE A 141      -2.375   5.197  17.801  1.00 67.30           H  
ATOM   1767  CE1 PHE A 141       1.074   3.496  18.379  1.00 67.30           C  
ATOM   1768  HE1 PHE A 141       2.036   3.055  18.594  1.00 67.30           H  
ATOM   1769  CE2 PHE A 141      -0.243   5.348  17.509  1.00 67.30           C  
ATOM   1770  HE2 PHE A 141      -0.305   6.304  17.010  1.00 67.30           H  
ATOM   1771  CZ  PHE A 141       1.004   4.736  17.720  1.00 67.30           C  
ATOM   1772  HZ  PHE A 141       1.904   5.236  17.395  1.00 67.30           H  
ATOM   1773  N   GLU A 142      -2.861  -0.287  18.106  1.00 71.45           N  
ATOM   1774  H   GLU A 142      -3.445  -0.301  18.930  1.00 71.45           H  
ATOM   1775  CA  GLU A 142      -2.269  -1.548  17.658  1.00 71.45           C  
ATOM   1776  HA  GLU A 142      -1.213  -1.372  17.455  1.00 71.45           H  
ATOM   1777  C   GLU A 142      -2.895  -2.029  16.339  1.00 71.45           C  
ATOM   1778  CB  GLU A 142      -2.355  -2.571  18.801  1.00 71.45           C  
ATOM   1779  HB2 GLU A 142      -3.391  -2.871  18.957  1.00 71.45           H  
ATOM   1780  HB3 GLU A 142      -1.984  -2.093  19.708  1.00 71.45           H  
ATOM   1781  O   GLU A 142      -2.171  -2.437  15.429  1.00 71.45           O  
ATOM   1782  CG  GLU A 142      -1.486  -3.802  18.516  1.00 71.45           C  
ATOM   1783  HG2 GLU A 142      -0.521  -3.466  18.136  1.00 71.45           H  
ATOM   1784  HG3 GLU A 142      -1.972  -4.387  17.735  1.00 71.45           H  
ATOM   1785  CD  GLU A 142      -1.247  -4.691  19.747  1.00 71.45           C  
ATOM   1786  OE1 GLU A 142      -0.282  -5.487  19.675  1.00 71.45           O  
ATOM   1787  OE2 GLU A 142      -2.007  -4.574  20.732  1.00 71.45           O  
ATOM   1788  N   GLN A 143      -4.211  -1.862  16.165  1.00 70.15           N  
ATOM   1789  H   GLN A 143      -4.759  -1.530  16.946  1.00 70.15           H  
ATOM   1790  CA  GLN A 143      -4.910  -2.219  14.927  1.00 70.15           C  
ATOM   1791  HA  GLN A 143      -4.673  -3.260  14.708  1.00 70.15           H  
ATOM   1792  C   GLN A 143      -4.438  -1.382  13.719  1.00 70.15           C  
ATOM   1793  CB  GLN A 143      -6.423  -2.111  15.176  1.00 70.15           C  
ATOM   1794  HB2 GLN A 143      -6.738  -1.071  15.091  1.00 70.15           H  
ATOM   1795  HB3 GLN A 143      -6.640  -2.451  16.189  1.00 70.15           H  
ATOM   1796  O   GLN A 143      -4.159  -1.940  12.656  1.00 70.15           O  
ATOM   1797  CG  GLN A 143      -7.236  -2.990  14.216  1.00 70.15           C  
ATOM   1798  HG2 GLN A 143      -6.871  -4.015  14.277  1.00 70.15           H  
ATOM   1799  HG3 GLN A 143      -7.107  -2.636  13.193  1.00 70.15           H  
ATOM   1800  CD  GLN A 143      -8.724  -2.967  14.554  1.00 70.15           C  
ATOM   1801  NE2 GLN A 143      -9.396  -4.098  14.561  1.00 70.15           N  
ATOM   1802 HE21 GLN A 143      -8.951  -4.962  14.285  1.00 70.15           H  
ATOM   1803 HE22 GLN A 143     -10.382  -4.009  14.758  1.00 70.15           H  
ATOM   1804  OE1 GLN A 143      -9.319  -1.944  14.841  1.00 70.15           O  
ATOM   1805  N   GLN A 144      -4.216  -0.071  13.894  1.00 67.30           N  
ATOM   1806  H   GLN A 144      -4.484   0.349  14.773  1.00 67.30           H  
ATOM   1807  CA  GLN A 144      -3.679   0.790  12.826  1.00 67.30           C  
ATOM   1808  HA  GLN A 144      -4.307   0.677  11.942  1.00 67.30           H  
ATOM   1809  C   GLN A 144      -2.248   0.421  12.399  1.00 67.30           C  
ATOM   1810  CB  GLN A 144      -3.705   2.261  13.264  1.00 67.30           C  
ATOM   1811  HB2 GLN A 144      -3.320   2.356  14.280  1.00 67.30           H  
ATOM   1812  HB3 GLN A 144      -3.052   2.825  12.598  1.00 67.30           H  
ATOM   1813  O   GLN A 144      -1.898   0.549  11.220  1.00 67.30           O  
ATOM   1814  CG  GLN A 144      -5.107   2.875  13.172  1.00 67.30           C  
ATOM   1815  HG2 GLN A 144      -5.526   2.660  12.189  1.00 67.30           H  
ATOM   1816  HG3 GLN A 144      -5.755   2.426  13.924  1.00 67.30           H  
ATOM   1817  CD  GLN A 144      -5.096   4.389  13.366  1.00 67.30           C  
ATOM   1818  NE2 GLN A 144      -6.192   5.056  13.082  1.00 67.30           N  
ATOM   1819 HE21 GLN A 144      -6.167   6.052  13.245  1.00 67.30           H  
ATOM   1820 HE22 GLN A 144      -7.013   4.561  12.764  1.00 67.30           H  
ATOM   1821  OE1 GLN A 144      -4.116   5.010  13.752  1.00 67.30           O  
ATOM   1822  N   LYS A 145      -1.405  -0.063  13.326  1.00 75.49           N  
ATOM   1823  H   LYS A 145      -1.741  -0.154  14.274  1.00 75.49           H  
ATOM   1824  CA  LYS A 145      -0.057  -0.552  12.980  1.00 75.49           C  
ATOM   1825  HA  LYS A 145       0.458   0.214  12.401  1.00 75.49           H  
ATOM   1826  C   LYS A 145      -0.117  -1.780  12.073  1.00 75.49           C  
ATOM   1827  CB  LYS A 145       0.755  -0.866  14.243  1.00 75.49           C  
ATOM   1828  HB2 LYS A 145       1.523  -1.597  13.991  1.00 75.49           H  
ATOM   1829  HB3 LYS A 145       0.109  -1.307  15.002  1.00 75.49           H  
ATOM   1830  O   LYS A 145       0.659  -1.854  11.117  1.00 75.49           O  
ATOM   1831  CG  LYS A 145       1.453   0.377  14.806  1.00 75.49           C  
ATOM   1832  HG2 LYS A 145       0.709   1.126  15.077  1.00 75.49           H  
ATOM   1833  HG3 LYS A 145       2.124   0.789  14.052  1.00 75.49           H  
ATOM   1834  CD  LYS A 145       2.259  -0.023  16.046  1.00 75.49           C  
ATOM   1835  HD2 LYS A 145       1.564  -0.391  16.801  1.00 75.49           H  
ATOM   1836  HD3 LYS A 145       2.955  -0.820  15.785  1.00 75.49           H  
ATOM   1837  CE  LYS A 145       3.030   1.176  16.596  1.00 75.49           C  
ATOM   1838  HE2 LYS A 145       3.761   1.496  15.852  1.00 75.49           H  
ATOM   1839  HE3 LYS A 145       2.322   1.991  16.746  1.00 75.49           H  
ATOM   1840  NZ  LYS A 145       3.696   0.821  17.874  1.00 75.49           N  
ATOM   1841  HZ1 LYS A 145       4.327   0.044  17.739  1.00 75.49           H  
ATOM   1842  HZ2 LYS A 145       4.206   1.608  18.249  1.00 75.49           H  
ATOM   1843  HZ3 LYS A 145       3.001   0.534  18.548  1.00 75.49           H  
ATOM   1844  N   TYR A 146      -1.039  -2.708  12.335  1.00 66.78           N  
ATOM   1845  H   TYR A 146      -1.639  -2.583  13.137  1.00 66.78           H  
ATOM   1846  CA  TYR A 146      -1.221  -3.896  11.497  1.00 66.78           C  
ATOM   1847  HA  TYR A 146      -0.247  -4.365  11.356  1.00 66.78           H  
ATOM   1848  C   TYR A 146      -1.729  -3.544  10.087  1.00 66.78           C  
ATOM   1849  CB  TYR A 146      -2.125  -4.911  12.216  1.00 66.78           C  
ATOM   1850  HB2 TYR A 146      -2.529  -5.600  11.475  1.00 66.78           H  
ATOM   1851  HB3 TYR A 146      -2.970  -4.397  12.672  1.00 66.78           H  
ATOM   1852  O   TYR A 146      -1.217  -4.089   9.105  1.00 66.78           O  
ATOM   1853  CG  TYR A 146      -1.392  -5.741  13.258  1.00 66.78           C  
ATOM   1854  CD1 TYR A 146      -0.501  -6.750  12.839  1.00 66.78           C  
ATOM   1855  HD1 TYR A 146      -0.347  -6.927  11.785  1.00 66.78           H  
ATOM   1856  CD2 TYR A 146      -1.591  -5.520  14.635  1.00 66.78           C  
ATOM   1857  HD2 TYR A 146      -2.299  -4.774  14.965  1.00 66.78           H  
ATOM   1858  CE1 TYR A 146       0.197  -7.520  13.790  1.00 66.78           C  
ATOM   1859  HE1 TYR A 146       0.887  -8.291  13.480  1.00 66.78           H  
ATOM   1860  CE2 TYR A 146      -0.884  -6.277  15.589  1.00 66.78           C  
ATOM   1861  HE2 TYR A 146      -1.034  -6.101  16.644  1.00 66.78           H  
ATOM   1862  OH  TYR A 146       0.694  -8.010  16.087  1.00 66.78           O  
ATOM   1863  HH  TYR A 146       0.479  -7.722  16.977  1.00 66.78           H  
ATOM   1864  CZ  TYR A 146       0.012  -7.279  15.167  1.00 66.78           C  
ATOM   1865  N   GLU A 147      -2.639  -2.575   9.955  1.00 70.72           N  
ATOM   1866  H   GLU A 147      -3.073  -2.201  10.787  1.00 70.72           H  
ATOM   1867  CA  GLU A 147      -3.153  -2.129   8.649  1.00 70.72           C  
ATOM   1868  HA  GLU A 147      -3.514  -2.996   8.096  1.00 70.72           H  
ATOM   1869  C   GLU A 147      -2.072  -1.467   7.774  1.00 70.72           C  
ATOM   1870  CB  GLU A 147      -4.335  -1.172   8.850  1.00 70.72           C  
ATOM   1871  HB2 GLU A 147      -4.050  -0.392   9.556  1.00 70.72           H  
ATOM   1872  HB3 GLU A 147      -4.568  -0.707   7.892  1.00 70.72           H  
ATOM   1873  O   GLU A 147      -1.945  -1.787   6.587  1.00 70.72           O  
ATOM   1874  CG  GLU A 147      -5.587  -1.907   9.352  1.00 70.72           C  
ATOM   1875  HG2 GLU A 147      -5.838  -2.687   8.633  1.00 70.72           H  
ATOM   1876  HG3 GLU A 147      -5.365  -2.391  10.303  1.00 70.72           H  
ATOM   1877  CD  GLU A 147      -6.800  -0.980   9.532  1.00 70.72           C  
ATOM   1878  OE1 GLU A 147      -7.892  -1.527   9.801  1.00 70.72           O  
ATOM   1879  OE2 GLU A 147      -6.633   0.255   9.393  1.00 70.72           O  
ATOM   1880  N   GLN A 148      -1.214  -0.611   8.347  1.00 64.84           N  
ATOM   1881  H   GLN A 148      -1.359  -0.354   9.313  1.00 64.84           H  
ATOM   1882  CA  GLN A 148      -0.104  -0.019   7.585  1.00 64.84           C  
ATOM   1883  HA  GLN A 148      -0.510   0.416   6.671  1.00 64.84           H  
ATOM   1884  C   GLN A 148       0.938  -1.058   7.143  1.00 64.84           C  
ATOM   1885  CB  GLN A 148       0.595   1.090   8.382  1.00 64.84           C  
ATOM   1886  HB2 GLN A 148       0.771   0.765   9.408  1.00 64.84           H  
ATOM   1887  HB3 GLN A 148       1.562   1.268   7.911  1.00 64.84           H  
ATOM   1888  O   GLN A 148       1.540  -0.920   6.071  1.00 64.84           O  
ATOM   1889  CG  GLN A 148      -0.191   2.408   8.374  1.00 64.84           C  
ATOM   1890  HG2 GLN A 148      -0.547   2.617   7.366  1.00 64.84           H  
ATOM   1891  HG3 GLN A 148      -1.058   2.306   9.027  1.00 64.84           H  
ATOM   1892  CD  GLN A 148       0.649   3.602   8.827  1.00 64.84           C  
ATOM   1893  NE2 GLN A 148       0.020   4.698   9.187  1.00 64.84           N  
ATOM   1894 HE21 GLN A 148       0.590   5.466   9.510  1.00 64.84           H  
ATOM   1895 HE22 GLN A 148      -0.989   4.713   9.232  1.00 64.84           H  
ATOM   1896  OE1 GLN A 148       1.872   3.594   8.837  1.00 64.84           O  
ATOM   1897  N   GLN A 149       1.160  -2.110   7.936  1.00 68.40           N  
ATOM   1898  H   GLN A 149       0.651  -2.179   8.806  1.00 68.40           H  
ATOM   1899  CA  GLN A 149       2.132  -3.151   7.601  1.00 68.40           C  
ATOM   1900  HA  GLN A 149       3.032  -2.652   7.241  1.00 68.40           H  
ATOM   1901  C   GLN A 149       1.631  -4.058   6.464  1.00 68.40           C  
ATOM   1902  CB  GLN A 149       2.491  -3.924   8.878  1.00 68.40           C  
ATOM   1903  HB2 GLN A 149       1.749  -4.701   9.065  1.00 68.40           H  
ATOM   1904  HB3 GLN A 149       2.484  -3.233   9.721  1.00 68.40           H  
ATOM   1905  O   GLN A 149       2.417  -4.454   5.597  1.00 68.40           O  
ATOM   1906  CG  GLN A 149       3.897  -4.533   8.797  1.00 68.40           C  
ATOM   1907  HG2 GLN A 149       4.608  -3.751   8.527  1.00 68.40           H  
ATOM   1908  HG3 GLN A 149       3.920  -5.303   8.026  1.00 68.40           H  
ATOM   1909  CD  GLN A 149       4.344  -5.148  10.120  1.00 68.40           C  
ATOM   1910  NE2 GLN A 149       5.625  -5.371  10.314  1.00 68.40           N  
ATOM   1911 HE21 GLN A 149       6.317  -5.122   9.623  1.00 68.40           H  
ATOM   1912 HE22 GLN A 149       5.851  -5.769  11.214  1.00 68.40           H  
ATOM   1913  OE1 GLN A 149       3.568  -5.454  11.003  1.00 68.40           O  
ATOM   1914  N   GLN A 150       0.321  -4.318   6.401  1.00 62.96           N  
ATOM   1915  H   GLN A 150      -0.274  -3.998   7.152  1.00 62.96           H  
ATOM   1916  CA  GLN A 150      -0.298  -5.042   5.288  1.00 62.96           C  
ATOM   1917  HA  GLN A 150       0.288  -5.943   5.108  1.00 62.96           H  
ATOM   1918  C   GLN A 150      -0.285  -4.215   3.989  1.00 62.96           C  
ATOM   1919  CB  GLN A 150      -1.713  -5.469   5.702  1.00 62.96           C  
ATOM   1920  HB2 GLN A 150      -2.369  -4.599   5.722  1.00 62.96           H  
ATOM   1921  HB3 GLN A 150      -1.671  -5.890   6.707  1.00 62.96           H  
ATOM   1922  O   GLN A 150       0.015  -4.760   2.923  1.00 62.96           O  
ATOM   1923  CG  GLN A 150      -2.290  -6.538   4.760  1.00 62.96           C  
ATOM   1924  HG2 GLN A 150      -1.598  -7.379   4.707  1.00 62.96           H  
ATOM   1925  HG3 GLN A 150      -2.403  -6.121   3.759  1.00 62.96           H  
ATOM   1926  CD  GLN A 150      -3.648  -7.062   5.219  1.00 62.96           C  
ATOM   1927  NE2 GLN A 150      -4.169  -8.097   4.600  1.00 62.96           N  
ATOM   1928 HE21 GLN A 150      -3.720  -8.518   3.800  1.00 62.96           H  
ATOM   1929 HE22 GLN A 150      -5.080  -8.372   4.940  1.00 62.96           H  
ATOM   1930  OE1 GLN A 150      -4.272  -6.568   6.136  1.00 62.96           O  
ATOM   1931  N   ALA A 151      -0.498  -2.895   4.075  1.00 58.27           N  
ATOM   1932  H   ALA A 151      -0.807  -2.513   4.958  1.00 58.27           H  
ATOM   1933  CA  ALA A 151      -0.426  -1.996   2.921  1.00 58.27           C  
ATOM   1934  HA  ALA A 151      -1.107  -2.368   2.154  1.00 58.27           H  
ATOM   1935  C   ALA A 151       0.981  -1.939   2.290  1.00 58.27           C  
ATOM   1936  CB  ALA A 151      -0.915  -0.609   3.353  1.00 58.27           C  
ATOM   1937  HB1 ALA A 151      -0.929   0.059   2.492  1.00 58.27           H  
ATOM   1938  HB2 ALA A 151      -0.255  -0.197   4.117  1.00 58.27           H  
ATOM   1939  HB3 ALA A 151      -1.924  -0.683   3.757  1.00 58.27           H  
ATOM   1940  O   ALA A 151       1.108  -1.923   1.064  1.00 58.27           O  
ATOM   1941  N   ARG A 152       2.055  -1.992   3.094  1.00 59.43           N  
ATOM   1942  H   ARG A 152       1.900  -1.965   4.092  1.00 59.43           H  
ATOM   1943  CA  ARG A 152       3.432  -2.069   2.564  1.00 59.43           C  
ATOM   1944  HA  ARG A 152       3.557  -1.293   1.808  1.00 59.43           H  
ATOM   1945  C   ARG A 152       3.713  -3.377   1.816  1.00 59.43           C  
ATOM   1946  CB  ARG A 152       4.462  -1.835   3.678  1.00 59.43           C  
ATOM   1947  HB2 ARG A 152       4.194  -2.415   4.560  1.00 59.43           H  
ATOM   1948  HB3 ARG A 152       5.435  -2.177   3.324  1.00 59.43           H  
ATOM   1949  O   ARG A 152       4.326  -3.333   0.752  1.00 59.43           O  
ATOM   1950  CG  ARG A 152       4.580  -0.346   4.037  1.00 59.43           C  
ATOM   1951  HG2 ARG A 152       3.639   0.010   4.455  1.00 59.43           H  
ATOM   1952  HG3 ARG A 152       4.808   0.223   3.135  1.00 59.43           H  
ATOM   1953  CD  ARG A 152       5.707  -0.144   5.056  1.00 59.43           C  
ATOM   1954  HD2 ARG A 152       6.613  -0.597   4.654  1.00 59.43           H  
ATOM   1955  HD3 ARG A 152       5.443  -0.668   5.974  1.00 59.43           H  
ATOM   1956  NE  ARG A 152       5.921   1.286   5.356  1.00 59.43           N  
ATOM   1957  HE  ARG A 152       5.091   1.819   5.572  1.00 59.43           H  
ATOM   1958  NH1 ARG A 152       8.218   1.338   5.177  1.00 59.43           N  
ATOM   1959 HH11 ARG A 152       9.089   1.847   5.213  1.00 59.43           H  
ATOM   1960 HH12 ARG A 152       8.218   0.366   4.902  1.00 59.43           H  
ATOM   1961  NH2 ARG A 152       7.107   3.191   5.728  1.00 59.43           N  
ATOM   1962 HH21 ARG A 152       7.989   3.680   5.788  1.00 59.43           H  
ATOM   1963 HH22 ARG A 152       6.249   3.678   5.944  1.00 59.43           H  
ATOM   1964  CZ  ARG A 152       7.077   1.925   5.417  1.00 59.43           C  
ATOM   1965  N   ARG A 153       3.209  -4.521   2.303  1.00 59.26           N  
ATOM   1966  H   ARG A 153       2.696  -4.480   3.172  1.00 59.26           H  
ATOM   1967  CA  ARG A 153       3.356  -5.815   1.603  1.00 59.26           C  
ATOM   1968  HA  ARG A 153       4.408  -5.961   1.361  1.00 59.26           H  
ATOM   1969  C   ARG A 153       2.645  -5.847   0.248  1.00 59.26           C  
ATOM   1970  CB  ARG A 153       2.876  -6.978   2.487  1.00 59.26           C  
ATOM   1971  HB2 ARG A 153       2.530  -7.785   1.842  1.00 59.26           H  
ATOM   1972  HB3 ARG A 153       2.039  -6.661   3.110  1.00 59.26           H  
ATOM   1973  O   ARG A 153       3.165  -6.455  -0.685  1.00 59.26           O  
ATOM   1974  CG  ARG A 153       4.010  -7.532   3.360  1.00 59.26           C  
ATOM   1975  HG2 ARG A 153       4.859  -7.783   2.725  1.00 59.26           H  
ATOM   1976  HG3 ARG A 153       4.315  -6.778   4.085  1.00 59.26           H  
ATOM   1977  CD  ARG A 153       3.542  -8.797   4.089  1.00 59.26           C  
ATOM   1978  HD2 ARG A 153       3.146  -9.491   3.348  1.00 59.26           H  
ATOM   1979  HD3 ARG A 153       2.743  -8.530   4.781  1.00 59.26           H  
ATOM   1980  NE  ARG A 153       4.649  -9.435   4.827  1.00 59.26           N  
ATOM   1981  HE  ARG A 153       5.450  -8.851   5.022  1.00 59.26           H  
ATOM   1982  NH1 ARG A 153       3.743 -11.541   4.996  1.00 59.26           N  
ATOM   1983 HH11 ARG A 153       3.807 -12.502   5.301  1.00 59.26           H  
ATOM   1984 HH12 ARG A 153       2.917 -11.216   4.515  1.00 59.26           H  
ATOM   1985  NH2 ARG A 153       5.755 -11.134   5.865  1.00 59.26           N  
ATOM   1986 HH21 ARG A 153       5.798 -12.094   6.173  1.00 59.26           H  
ATOM   1987 HH22 ARG A 153       6.535 -10.517   6.045  1.00 59.26           H  
ATOM   1988  CZ  ARG A 153       4.709 -10.695   5.224  1.00 59.26           C  
ATOM   1989  N   ALA A 154       1.502  -5.174   0.111  1.00 56.02           N  
ATOM   1990  H   ALA A 154       1.096  -4.729   0.921  1.00 56.02           H  
ATOM   1991  CA  ALA A 154       0.799  -5.089  -1.170  1.00 56.02           C  
ATOM   1992  HA  ALA A 154       0.647  -6.100  -1.549  1.00 56.02           H  
ATOM   1993  C   ALA A 154       1.618  -4.325  -2.233  1.00 56.02           C  
ATOM   1994  CB  ALA A 154      -0.580  -4.467  -0.930  1.00 56.02           C  
ATOM   1995  HB1 ALA A 154      -0.474  -3.446  -0.562  1.00 56.02           H  
ATOM   1996  HB2 ALA A 154      -1.139  -4.449  -1.866  1.00 56.02           H  
ATOM   1997  HB3 ALA A 154      -1.134  -5.057  -0.200  1.00 56.02           H  
ATOM   1998  O   ALA A 154       1.696  -4.772  -3.377  1.00 56.02           O  
ATOM   1999  N   ILE A 155       2.305  -3.242  -1.848  1.00 54.82           N  
ATOM   2000  H   ILE A 155       2.203  -2.931  -0.893  1.00 54.82           H  
ATOM   2001  CA  ILE A 155       3.119  -2.423  -2.767  1.00 54.82           C  
ATOM   2002  HA  ILE A 155       2.551  -2.272  -3.685  1.00 54.82           H  
ATOM   2003  C   ILE A 155       4.421  -3.134  -3.176  1.00 54.82           C  
ATOM   2004  CB  ILE A 155       3.385  -1.032  -2.139  1.00 54.82           C  
ATOM   2005  HB  ILE A 155       3.874  -1.178  -1.176  1.00 54.82           H  
ATOM   2006  O   ILE A 155       4.851  -3.035  -4.327  1.00 54.82           O  
ATOM   2007  CG1 ILE A 155       2.050  -0.281  -1.909  1.00 54.82           C  
ATOM   2008 HG12 ILE A 155       1.588  -0.063  -2.871  1.00 54.82           H  
ATOM   2009 HG13 ILE A 155       1.362  -0.916  -1.351  1.00 54.82           H  
ATOM   2010  CG2 ILE A 155       4.316  -0.186  -3.032  1.00 54.82           C  
ATOM   2011 HG21 ILE A 155       4.496   0.792  -2.584  1.00 54.82           H  
ATOM   2012 HG22 ILE A 155       3.868  -0.059  -4.018  1.00 54.82           H  
ATOM   2013 HG23 ILE A 155       5.286  -0.672  -3.139  1.00 54.82           H  
ATOM   2014  CD1 ILE A 155       2.187   1.026  -1.118  1.00 54.82           C  
ATOM   2015 HD11 ILE A 155       1.193   1.405  -0.880  1.00 54.82           H  
ATOM   2016 HD12 ILE A 155       2.725   0.842  -0.188  1.00 54.82           H  
ATOM   2017 HD13 ILE A 155       2.710   1.782  -1.705  1.00 54.82           H  
ATOM   2018  N   GLU A 156       5.051  -3.884  -2.270  1.00 50.61           N  
ATOM   2019  H   GLU A 156       4.721  -3.893  -1.316  1.00 50.61           H  
ATOM   2020  CA  GLU A 156       6.239  -4.680  -2.616  1.00 50.61           C  
ATOM   2021  HA  GLU A 156       6.927  -4.058  -3.190  1.00 50.61           H  
ATOM   2022  C   GLU A 156       5.894  -5.868  -3.527  1.00 50.61           C  
ATOM   2023  CB  GLU A 156       6.970  -5.130  -1.344  1.00 50.61           C  
ATOM   2024  HB2 GLU A 156       6.243  -5.516  -0.628  1.00 50.61           H  
ATOM   2025  HB3 GLU A 156       7.672  -5.924  -1.598  1.00 50.61           H  
ATOM   2026  O   GLU A 156       6.676  -6.202  -4.416  1.00 50.61           O  
ATOM   2027  CG  GLU A 156       7.757  -3.958  -0.734  1.00 50.61           C  
ATOM   2028  HG2 GLU A 156       8.497  -3.623  -1.461  1.00 50.61           H  
ATOM   2029  HG3 GLU A 156       7.073  -3.129  -0.553  1.00 50.61           H  
ATOM   2030  CD  GLU A 156       8.465  -4.304   0.585  1.00 50.61           C  
ATOM   2031  OE1 GLU A 156       9.172  -3.403   1.095  1.00 50.61           O  
ATOM   2032  OE2 GLU A 156       8.268  -5.427   1.104  1.00 50.61           O  
ATOM   2033  N   SER A 157       4.692  -6.442  -3.398  1.00 53.72           N  
ATOM   2034  H   SER A 157       4.105  -6.165  -2.624  1.00 53.72           H  
ATOM   2035  CA  SER A 157       4.230  -7.510  -4.297  1.00 53.72           C  
ATOM   2036  HA  SER A 157       5.033  -8.242  -4.381  1.00 53.72           H  
ATOM   2037  C   SER A 157       3.930  -7.030  -5.726  1.00 53.72           C  
ATOM   2038  CB  SER A 157       3.026  -8.234  -3.689  1.00 53.72           C  
ATOM   2039  HB2 SER A 157       3.220  -8.433  -2.635  1.00 53.72           H  
ATOM   2040  HB3 SER A 157       2.900  -9.189  -4.199  1.00 53.72           H  
ATOM   2041  O   SER A 157       4.036  -7.813  -6.668  1.00 53.72           O  
ATOM   2042  OG  SER A 157       1.818  -7.507  -3.819  1.00 53.72           O  
ATOM   2043  HG  SER A 157       1.951  -6.575  -3.633  1.00 53.72           H  
ATOM   2044  N   SER A 158       3.614  -5.743  -5.920  1.00 55.12           N  
ATOM   2045  H   SER A 158       3.524  -5.136  -5.118  1.00 55.12           H  
ATOM   2046  CA  SER A 158       3.269  -5.185  -7.236  1.00 55.12           C  
ATOM   2047  HA  SER A 158       2.844  -5.985  -7.842  1.00 55.12           H  
ATOM   2048  C   SER A 158       4.466  -4.641  -8.024  1.00 55.12           C  
ATOM   2049  CB  SER A 158       2.172  -4.126  -7.091  1.00 55.12           C  
ATOM   2050  HB2 SER A 158       1.814  -3.837  -8.079  1.00 55.12           H  
ATOM   2051  HB3 SER A 158       1.339  -4.553  -6.533  1.00 55.12           H  
ATOM   2052  O   SER A 158       4.319  -4.322  -9.201  1.00 55.12           O  
ATOM   2053  OG  SER A 158       2.644  -2.979  -6.411  1.00 55.12           O  
ATOM   2054  HG  SER A 158       3.246  -2.503  -6.988  1.00 55.12           H  
ATOM   2055  N   ARG A 159       5.659  -4.532  -7.419  1.00 50.20           N  
ATOM   2056  H   ARG A 159       5.714  -4.783  -6.443  1.00 50.20           H  
ATOM   2057  CA  ARG A 159       6.890  -4.106  -8.122  1.00 50.20           C  
ATOM   2058  HA  ARG A 159       6.608  -3.467  -8.958  1.00 50.20           H  
ATOM   2059  C   ARG A 159       7.653  -5.250  -8.803  1.00 50.20           C  
ATOM   2060  CB  ARG A 159       7.791  -3.283  -7.181  1.00 50.20           C  
ATOM   2061  HB2 ARG A 159       8.819  -3.325  -7.539  1.00 50.20           H  
ATOM   2062  HB3 ARG A 159       7.766  -3.705  -6.176  1.00 50.20           H  
ATOM   2063  O   ARG A 159       8.628  -4.979  -9.495  1.00 50.20           O  
ATOM   2064  CG  ARG A 159       7.366  -1.807  -7.148  1.00 50.20           C  
ATOM   2065  HG2 ARG A 159       6.366  -1.724  -6.722  1.00 50.20           H  
ATOM   2066  HG3 ARG A 159       7.355  -1.418  -8.167  1.00 50.20           H  
ATOM   2067  CD  ARG A 159       8.352  -0.982  -6.312  1.00 50.20           C  
ATOM   2068  HD2 ARG A 159       8.291  -1.318  -5.276  1.00 50.20           H  
ATOM   2069  HD3 ARG A 159       9.360  -1.168  -6.683  1.00 50.20           H  
ATOM   2070  NE  ARG A 159       8.060   0.463  -6.391  1.00 50.20           N  
ATOM   2071  HE  ARG A 159       7.242   0.727  -6.921  1.00 50.20           H  
ATOM   2072  NH1 ARG A 159       9.835   1.187  -5.129  1.00 50.20           N  
ATOM   2073 HH11 ARG A 159      10.380   1.934  -4.723  1.00 50.20           H  
ATOM   2074 HH12 ARG A 159      10.103   0.225  -4.981  1.00 50.20           H  
ATOM   2075  NH2 ARG A 159       8.430   2.679  -6.012  1.00 50.20           N  
ATOM   2076 HH21 ARG A 159       7.623   2.910  -6.573  1.00 50.20           H  
ATOM   2077 HH22 ARG A 159       8.987   3.419  -5.607  1.00 50.20           H  
ATOM   2078  CZ  ARG A 159       8.773   1.433  -5.845  1.00 50.20           C  
ATOM   2079  N   GLY A 160       7.217  -6.502  -8.637  1.00 52.40           N  
ATOM   2080  H   GLY A 160       6.417  -6.644  -8.038  1.00 52.40           H  
ATOM   2081  CA  GLY A 160       7.944  -7.689  -9.108  1.00 52.40           C  
ATOM   2082  HA2 GLY A 160       8.942  -7.406  -9.443  1.00 52.40           H  
ATOM   2083  HA3 GLY A 160       8.067  -8.365  -8.262  1.00 52.40           H  
ATOM   2084  C   GLY A 160       7.297  -8.494 -10.238  1.00 52.40           C  
ATOM   2085  O   GLY A 160       7.829  -9.546 -10.576  1.00 52.40           O  
ATOM   2086  N   PHE A 161       6.169  -8.066 -10.815  1.00 50.95           N  
ATOM   2087  H   PHE A 161       5.754  -7.199 -10.504  1.00 50.95           H  
ATOM   2088  CA  PHE A 161       5.439  -8.891 -11.790  1.00 50.95           C  
ATOM   2089  HA  PHE A 161       6.128  -9.636 -12.186  1.00 50.95           H  
ATOM   2090  C   PHE A 161       4.985  -8.103 -13.025  1.00 50.95           C  
ATOM   2091  CB  PHE A 161       4.322  -9.681 -11.083  1.00 50.95           C  
ATOM   2092  HB2 PHE A 161       4.600  -9.834 -10.041  1.00 50.95           H  
ATOM   2093  HB3 PHE A 161       3.395  -9.108 -11.076  1.00 50.95           H  
ATOM   2094  O   PHE A 161       3.803  -8.024 -13.346  1.00 50.95           O  
ATOM   2095  CG  PHE A 161       4.085 -11.054 -11.688  1.00 50.95           C  
ATOM   2096  CD1 PHE A 161       3.103 -11.250 -12.677  1.00 50.95           C  
ATOM   2097  HD1 PHE A 161       2.509 -10.414 -13.018  1.00 50.95           H  
ATOM   2098  CD2 PHE A 161       4.864 -12.146 -11.256  1.00 50.95           C  
ATOM   2099  HD2 PHE A 161       5.630 -11.998 -10.509  1.00 50.95           H  
ATOM   2100  CE1 PHE A 161       2.890 -12.532 -13.217  1.00 50.95           C  
ATOM   2101  HE1 PHE A 161       2.130 -12.680 -13.971  1.00 50.95           H  
ATOM   2102  CE2 PHE A 161       4.650 -13.427 -11.794  1.00 50.95           C  
ATOM   2103  HE2 PHE A 161       5.248 -14.261 -11.456  1.00 50.95           H  
ATOM   2104  CZ  PHE A 161       3.659 -13.622 -12.772  1.00 50.95           C  
ATOM   2105  HZ  PHE A 161       3.493 -14.606 -13.185  1.00 50.95           H  
ATOM   2106  N   ALA A 162       5.945  -7.524 -13.747  1.00 42.82           N  
ATOM   2107  H   ALA A 162       6.894  -7.594 -13.409  1.00 42.82           H  
ATOM   2108  CA  ALA A 162       5.783  -7.382 -15.188  1.00 42.82           C  
ATOM   2109  HA  ALA A 162       4.745  -7.142 -15.419  1.00 42.82           H  
ATOM   2110  C   ALA A 162       6.180  -8.740 -15.795  1.00 42.82           C  
ATOM   2111  CB  ALA A 162       6.645  -6.223 -15.700  1.00 42.82           C  
ATOM   2112  HB1 ALA A 162       6.533  -6.135 -16.781  1.00 42.82           H  
ATOM   2113  HB2 ALA A 162       6.327  -5.291 -15.232  1.00 42.82           H  
ATOM   2114  HB3 ALA A 162       7.695  -6.403 -15.467  1.00 42.82           H  
ATOM   2115  O   ALA A 162       7.345  -9.122 -15.660  1.00 42.82           O  
ATOM   2116  N   PRO A 163       5.254  -9.514 -16.392  1.00 53.35           N  
ATOM   2117  CA  PRO A 163       5.624 -10.746 -17.070  1.00 53.35           C  
ATOM   2118  HA  PRO A 163       6.081 -11.440 -16.365  1.00 53.35           H  
ATOM   2119  C   PRO A 163       6.627 -10.393 -18.168  1.00 53.35           C  
ATOM   2120  CB  PRO A 163       4.319 -11.348 -17.604  1.00 53.35           C  
ATOM   2121  HB2 PRO A 163       3.922 -12.049 -16.869  1.00 53.35           H  
ATOM   2122  HB3 PRO A 163       4.455 -11.844 -18.565  1.00 53.35           H  
ATOM   2123  O   PRO A 163       6.308  -9.667 -19.109  1.00 53.35           O  
ATOM   2124  CG  PRO A 163       3.381 -10.146 -17.712  1.00 53.35           C  
ATOM   2125  HG2 PRO A 163       3.534  -9.650 -18.670  1.00 53.35           H  
ATOM   2126  HG3 PRO A 163       2.337 -10.435 -17.595  1.00 53.35           H  
ATOM   2127  CD  PRO A 163       3.842  -9.226 -16.583  1.00 53.35           C  
ATOM   2128  HD2 PRO A 163       3.673  -8.189 -16.873  1.00 53.35           H  
ATOM   2129  HD3 PRO A 163       3.298  -9.459 -15.668  1.00 53.35           H  
ATOM   2130  N   TYR A 164       7.854 -10.886 -18.020  1.00 42.03           N  
ATOM   2131  H   TYR A 164       8.069 -11.386 -17.169  1.00 42.03           H  
ATOM   2132  CA  TYR A 164       8.856 -10.873 -19.073  1.00 42.03           C  
ATOM   2133  HA  TYR A 164       9.006  -9.849 -19.417  1.00 42.03           H  
ATOM   2134  C   TYR A 164       8.281 -11.714 -20.218  1.00 42.03           C  
ATOM   2135  CB  TYR A 164      10.189 -11.420 -18.512  1.00 42.03           C  
ATOM   2136  HB2 TYR A 164      10.397 -12.407 -18.924  1.00 42.03           H  
ATOM   2137  HB3 TYR A 164      10.104 -11.557 -17.434  1.00 42.03           H  
ATOM   2138  O   TYR A 164       8.286 -12.938 -20.148  1.00 42.03           O  
ATOM   2139  CG  TYR A 164      11.395 -10.534 -18.756  1.00 42.03           C  
ATOM   2140  CD1 TYR A 164      12.276 -10.814 -19.818  1.00 42.03           C  
ATOM   2141  HD1 TYR A 164      12.079 -11.643 -20.482  1.00 42.03           H  
ATOM   2142  CD2 TYR A 164      11.653  -9.449 -17.895  1.00 42.03           C  
ATOM   2143  HD2 TYR A 164      10.974  -9.236 -17.082  1.00 42.03           H  
ATOM   2144  CE1 TYR A 164      13.420 -10.015 -20.013  1.00 42.03           C  
ATOM   2145  HE1 TYR A 164      14.103 -10.224 -20.823  1.00 42.03           H  
ATOM   2146  CE2 TYR A 164      12.795  -8.647 -18.088  1.00 42.03           C  
ATOM   2147  HE2 TYR A 164      12.990  -7.817 -17.426  1.00 42.03           H  
ATOM   2148  OH  TYR A 164      14.788  -8.167 -19.345  1.00 42.03           O  
ATOM   2149  HH  TYR A 164      14.857  -7.458 -18.701  1.00 42.03           H  
ATOM   2150  CZ  TYR A 164      13.682  -8.933 -19.149  1.00 42.03           C  
ATOM   2151  N   GLN A 165       7.683 -11.063 -21.219  1.00 46.08           N  
ATOM   2152  H   GLN A 165       7.593 -10.061 -21.136  1.00 46.08           H  
ATOM   2153  CA  GLN A 165       7.263 -11.688 -22.472  1.00 46.08           C  
ATOM   2154  HA  GLN A 165       6.617 -12.542 -22.271  1.00 46.08           H  
ATOM   2155  C   GLN A 165       8.538 -12.144 -23.198  1.00 46.08           C  
ATOM   2156  CB  GLN A 165       6.490 -10.656 -23.318  1.00 46.08           C  
ATOM   2157  HB2 GLN A 165       6.985  -9.690 -23.220  1.00 46.08           H  
ATOM   2158  HB3 GLN A 165       6.562 -10.925 -24.372  1.00 46.08           H  
ATOM   2159  O   GLN A 165       9.302 -11.285 -23.650  1.00 46.08           O  
ATOM   2160  CG  GLN A 165       5.010 -10.488 -22.916  1.00 46.08           C  
ATOM   2161  HG2 GLN A 165       4.758  -9.430 -22.992  1.00 46.08           H  
ATOM   2162  HG3 GLN A 165       4.870 -10.780 -21.875  1.00 46.08           H  
ATOM   2163  CD  GLN A 165       4.016 -11.251 -23.796  1.00 46.08           C  
ATOM   2164  NE2 GLN A 165       2.738 -11.194 -23.494  1.00 46.08           N  
ATOM   2165 HE21 GLN A 165       2.412 -10.645 -22.712  1.00 46.08           H  
ATOM   2166 HE22 GLN A 165       2.125 -11.694 -24.122  1.00 46.08           H  
ATOM   2167  OE1 GLN A 165       4.343 -11.900 -24.772  1.00 46.08           O  
ATOM   2168  N   PRO A 166       8.819 -13.455 -23.314  1.00 48.40           N  
ATOM   2169  CA  PRO A 166       9.952 -13.929 -24.090  1.00 48.40           C  
ATOM   2170  HA  PRO A 166      10.837 -13.318 -23.909  1.00 48.40           H  
ATOM   2171  C   PRO A 166       9.562 -13.832 -25.570  1.00 48.40           C  
ATOM   2172  CB  PRO A 166      10.206 -15.351 -23.583  1.00 48.40           C  
ATOM   2173  HB2 PRO A 166      10.673 -15.983 -24.338  1.00 48.40           H  
ATOM   2174  HB3 PRO A 166      10.830 -15.306 -22.690  1.00 48.40           H  
ATOM   2175  O   PRO A 166       9.035 -14.775 -26.150  1.00 48.40           O  
ATOM   2176  CG  PRO A 166       8.813 -15.852 -23.199  1.00 48.40           C  
ATOM   2177  HG2 PRO A 166       8.859 -16.541 -22.355  1.00 48.40           H  
ATOM   2178  HG3 PRO A 166       8.348 -16.340 -24.055  1.00 48.40           H  
ATOM   2179  CD  PRO A 166       8.027 -14.588 -22.846  1.00 48.40           C  
ATOM   2180  HD2 PRO A 166       7.058 -14.605 -23.344  1.00 48.40           H  
ATOM   2181  HD3 PRO A 166       7.884 -14.555 -21.766  1.00 48.40           H  
ATOM   2182  N   GLY A 167       9.730 -12.647 -26.156  1.00 52.22           N  
ATOM   2183  H   GLY A 167      10.100 -11.895 -25.593  1.00 52.22           H  
ATOM   2184  CA  GLY A 167       9.361 -12.399 -27.553  1.00 52.22           C  
ATOM   2185  HA2 GLY A 167      10.056 -12.936 -28.199  1.00 52.22           H  
ATOM   2186  HA3 GLY A 167       8.365 -12.804 -27.728  1.00 52.22           H  
ATOM   2187  C   GLY A 167       9.339 -10.938 -28.002  1.00 52.22           C  
ATOM   2188  O   GLY A 167       9.229 -10.689 -29.198  1.00 52.22           O  
ATOM   2189  N   GLY A 168       9.465  -9.964 -27.096  1.00 49.05           N  
ATOM   2190  H   GLY A 168       9.560 -10.203 -26.119  1.00 49.05           H  
ATOM   2191  CA  GLY A 168       9.658  -8.563 -27.478  1.00 49.05           C  
ATOM   2192  HA2 GLY A 168       9.122  -8.357 -28.404  1.00 49.05           H  
ATOM   2193  HA3 GLY A 168       9.247  -7.916 -26.703  1.00 49.05           H  
ATOM   2194  C   GLY A 168      11.149  -8.240 -27.620  1.00 49.05           C  
ATOM   2195  O   GLY A 168      11.905  -8.587 -26.713  1.00 49.05           O  
ATOM   2196  N   PRO A 169      11.611  -7.596 -28.706  1.00 48.50           N  
ATOM   2197  CA  PRO A 169      12.996  -7.154 -28.813  1.00 48.50           C  
ATOM   2198  HA  PRO A 169      13.671  -7.998 -28.667  1.00 48.50           H  
ATOM   2199  C   PRO A 169      13.285  -6.094 -27.742  1.00 48.50           C  
ATOM   2200  CB  PRO A 169      13.156  -6.637 -30.248  1.00 48.50           C  
ATOM   2201  HB2 PRO A 169      13.486  -7.454 -30.889  1.00 48.50           H  
ATOM   2202  HB3 PRO A 169      13.854  -5.803 -30.313  1.00 48.50           H  
ATOM   2203  O   PRO A 169      12.877  -4.937 -27.847  1.00 48.50           O  
ATOM   2204  CG  PRO A 169      11.738  -6.226 -30.645  1.00 48.50           C  
ATOM   2205  HG2 PRO A 169      11.582  -6.299 -31.722  1.00 48.50           H  
ATOM   2206  HG3 PRO A 169      11.544  -5.210 -30.302  1.00 48.50           H  
ATOM   2207  CD  PRO A 169      10.849  -7.202 -29.878  1.00 48.50           C  
ATOM   2208  HD2 PRO A 169       9.916  -6.708 -29.604  1.00 48.50           H  
ATOM   2209  HD3 PRO A 169      10.647  -8.081 -30.490  1.00 48.50           H  
ATOM   2210  N   THR A 170      13.985  -6.494 -26.683  1.00 52.51           N  
ATOM   2211  H   THR A 170      14.111  -7.486 -26.537  1.00 52.51           H  
ATOM   2212  CA  THR A 170      14.534  -5.583 -25.679  1.00 52.51           C  
ATOM   2213  HA  THR A 170      13.794  -4.807 -25.485  1.00 52.51           H  
ATOM   2214  C   THR A 170      15.785  -4.919 -26.249  1.00 52.51           C  
ATOM   2215  CB  THR A 170      14.840  -6.290 -24.341  1.00 52.51           C  
ATOM   2216  HB  THR A 170      15.835  -6.734 -24.357  1.00 52.51           H  
ATOM   2217  O   THR A 170      16.905  -5.325 -25.961  1.00 52.51           O  
ATOM   2218  CG2 THR A 170      14.728  -5.320 -23.165  1.00 52.51           C  
ATOM   2219 HG21 THR A 170      14.966  -5.839 -22.237  1.00 52.51           H  
ATOM   2220 HG22 THR A 170      15.438  -4.504 -23.299  1.00 52.51           H  
ATOM   2221 HG23 THR A 170      13.717  -4.918 -23.107  1.00 52.51           H  
ATOM   2222  OG1 THR A 170      13.927  -7.329 -24.083  1.00 52.51           O  
ATOM   2223  HG1 THR A 170      14.206  -7.771 -23.278  1.00 52.51           H  
ATOM   2224  N   SER A 171      15.602  -3.887 -27.066  1.00 50.47           N  
ATOM   2225  H   SER A 171      14.674  -3.718 -27.428  1.00 50.47           H  
ATOM   2226  CA  SER A 171      16.666  -2.935 -27.384  1.00 50.47           C  
ATOM   2227  HA  SER A 171      17.335  -2.859 -26.527  1.00 50.47           H  
ATOM   2228  C   SER A 171      16.050  -1.561 -27.625  1.00 50.47           C  
ATOM   2229  CB  SER A 171      17.530  -3.404 -28.566  1.00 50.47           C  
ATOM   2230  HB2 SER A 171      18.283  -2.649 -28.789  1.00 50.47           H  
ATOM   2231  HB3 SER A 171      18.039  -4.329 -28.295  1.00 50.47           H  
ATOM   2232  O   SER A 171      15.540  -1.262 -28.701  1.00 50.47           O  
ATOM   2233  OG  SER A 171      16.740  -3.636 -29.713  1.00 50.47           O  
ATOM   2234  HG  SER A 171      16.257  -2.829 -29.906  1.00 50.47           H  
ATOM   2235  N   TRP A 172      16.142  -0.702 -26.612  1.00 54.34           N  
ATOM   2236  H   TRP A 172      16.567  -1.030 -25.757  1.00 54.34           H  
ATOM   2237  CA  TRP A 172      15.927   0.746 -26.723  1.00 54.34           C  
ATOM   2238  HA  TRP A 172      14.948   0.937 -27.164  1.00 54.34           H  
ATOM   2239  C   TRP A 172      16.956   1.442 -27.641  1.00 54.34           C  
ATOM   2240  CB  TRP A 172      15.951   1.336 -25.304  1.00 54.34           C  
ATOM   2241  HB2 TRP A 172      16.694   0.818 -24.698  1.00 54.34           H  
ATOM   2242  HB3 TRP A 172      16.279   2.374 -25.366  1.00 54.34           H  
ATOM   2243  O   TRP A 172      16.910   2.654 -27.813  1.00 54.34           O  
ATOM   2244  CG  TRP A 172      14.641   1.343 -24.577  1.00 54.34           C  
ATOM   2245  CD1 TRP A 172      13.870   0.274 -24.270  1.00 54.34           C  
ATOM   2246  HD1 TRP A 172      14.106  -0.749 -24.525  1.00 54.34           H  
ATOM   2247  CD2 TRP A 172      13.920   2.509 -24.078  1.00 54.34           C  
ATOM   2248  CE2 TRP A 172      12.711   2.069 -23.464  1.00 54.34           C  
ATOM   2249  CE3 TRP A 172      14.166   3.899 -24.098  1.00 54.34           C  
ATOM   2250  HE3 TRP A 172      15.061   4.271 -24.575  1.00 54.34           H  
ATOM   2251  NE1 TRP A 172      12.730   0.698 -23.611  1.00 54.34           N  
ATOM   2252  HE1 TRP A 172      11.990   0.075 -23.321  1.00 54.34           H  
ATOM   2253  CH2 TRP A 172      12.072   4.339 -22.921  1.00 54.34           C  
ATOM   2254  HH2 TRP A 172      11.373   5.044 -22.496  1.00 54.34           H  
ATOM   2255  CZ2 TRP A 172      11.794   2.961 -22.888  1.00 54.34           C  
ATOM   2256  HZ2 TRP A 172      10.883   2.595 -22.439  1.00 54.34           H  
ATOM   2257  CZ3 TRP A 172      13.254   4.804 -23.525  1.00 54.34           C  
ATOM   2258  HZ3 TRP A 172      13.457   5.864 -23.567  1.00 54.34           H  
ATOM   2259  N   GLU A 173      17.874   0.688 -28.248  1.00 52.89           N  
ATOM   2260  H   GLU A 173      17.893  -0.301 -28.048  1.00 52.89           H  
ATOM   2261  CA  GLU A 173      18.918   1.184 -29.149  1.00 52.89           C  
ATOM   2262  HA  GLU A 173      19.204   2.190 -28.843  1.00 52.89           H  
ATOM   2263  C   GLU A 173      18.461   1.321 -30.616  1.00 52.89           C  
ATOM   2264  CB  GLU A 173      20.166   0.291 -29.003  1.00 52.89           C  
ATOM   2265  HB2 GLU A 173      19.879  -0.750 -29.151  1.00 52.89           H  
ATOM   2266  HB3 GLU A 173      20.897   0.563 -29.765  1.00 52.89           H  
ATOM   2267  O   GLU A 173      19.218   1.836 -31.425  1.00 52.89           O  
ATOM   2268  CG  GLU A 173      20.824   0.471 -27.622  1.00 52.89           C  
ATOM   2269  HG2 GLU A 173      20.107   0.199 -26.847  1.00 52.89           H  
ATOM   2270  HG3 GLU A 173      21.071   1.524 -27.490  1.00 52.89           H  
ATOM   2271  CD  GLU A 173      22.088  -0.383 -27.431  1.00 52.89           C  
ATOM   2272  OE1 GLU A 173      23.021   0.109 -26.755  1.00 52.89           O  
ATOM   2273  OE2 GLU A 173      22.079  -1.549 -27.886  1.00 52.89           O  
ATOM   2274  N   GLY A 174      17.231   0.923 -30.975  1.00 53.96           N  
ATOM   2275  H   GLY A 174      16.647   0.502 -30.267  1.00 53.96           H  
ATOM   2276  CA  GLY A 174      16.755   0.915 -32.373  1.00 53.96           C  
ATOM   2277  HA2 GLY A 174      16.314  -0.060 -32.579  1.00 53.96           H  
ATOM   2278  HA3 GLY A 174      17.602   1.028 -33.050  1.00 53.96           H  
ATOM   2279  C   GLY A 174      15.719   1.977 -32.770  1.00 53.96           C  
ATOM   2280  O   GLY A 174      15.219   1.923 -33.885  1.00 53.96           O  
ATOM   2281  N   MET A 175      15.339   2.911 -31.887  1.00 53.20           N  
ATOM   2282  H   MET A 175      15.788   2.915 -30.982  1.00 53.20           H  
ATOM   2283  CA  MET A 175      14.300   3.928 -32.174  1.00 53.20           C  
ATOM   2284  HA  MET A 175      13.816   3.679 -33.118  1.00 53.20           H  
ATOM   2285  C   MET A 175      14.843   5.349 -32.407  1.00 53.20           C  
ATOM   2286  CB  MET A 175      13.201   3.901 -31.096  1.00 53.20           C  
ATOM   2287  HB2 MET A 175      13.648   3.897 -30.102  1.00 53.20           H  
ATOM   2288  HB3 MET A 175      12.582   4.794 -31.187  1.00 53.20           H  
ATOM   2289  O   MET A 175      14.058   6.279 -32.573  1.00 53.20           O  
ATOM   2290  CG  MET A 175      12.275   2.693 -31.262  1.00 53.20           C  
ATOM   2291  HG2 MET A 175      11.957   2.655 -32.304  1.00 53.20           H  
ATOM   2292  HG3 MET A 175      12.824   1.778 -31.041  1.00 53.20           H  
ATOM   2293  SD  MET A 175      10.785   2.767 -30.226  1.00 53.20           S  
ATOM   2294  CE  MET A 175       9.754   1.569 -31.111  1.00 53.20           C  
ATOM   2295  HE1 MET A 175       9.599   1.909 -32.135  1.00 53.20           H  
ATOM   2296  HE2 MET A 175       8.789   1.478 -30.612  1.00 53.20           H  
ATOM   2297  HE3 MET A 175      10.251   0.599 -31.124  1.00 53.20           H  
ATOM   2298  N   TYR A 176      16.167   5.531 -32.436  1.00 47.48           N  
ATOM   2299  H   TYR A 176      16.768   4.728 -32.318  1.00 47.48           H  
ATOM   2300  CA  TYR A 176      16.800   6.834 -32.687  1.00 47.48           C  
ATOM   2301  HA  TYR A 176      16.022   7.593 -32.772  1.00 47.48           H  
ATOM   2302  C   TYR A 176      17.560   6.917 -34.022  1.00 47.48           C  
ATOM   2303  CB  TYR A 176      17.668   7.240 -31.487  1.00 47.48           C  
ATOM   2304  HB2 TYR A 176      18.443   6.487 -31.343  1.00 47.48           H  
ATOM   2305  HB3 TYR A 176      18.170   8.180 -31.716  1.00 47.48           H  
ATOM   2306  O   TYR A 176      18.126   7.968 -34.309  1.00 47.48           O  
ATOM   2307  CG  TYR A 176      16.894   7.435 -30.194  1.00 47.48           C  
ATOM   2308  CD1 TYR A 176      16.086   8.577 -30.022  1.00 47.48           C  
ATOM   2309  HD1 TYR A 176      16.011   9.299 -30.822  1.00 47.48           H  
ATOM   2310  CD2 TYR A 176      16.982   6.477 -29.165  1.00 47.48           C  
ATOM   2311  HD2 TYR A 176      17.593   5.596 -29.296  1.00 47.48           H  
ATOM   2312  CE1 TYR A 176      15.371   8.767 -28.823  1.00 47.48           C  
ATOM   2313  HE1 TYR A 176      14.749   9.641 -28.703  1.00 47.48           H  
ATOM   2314  CE2 TYR A 176      16.270   6.662 -27.965  1.00 47.48           C  
ATOM   2315  HE2 TYR A 176      16.331   5.924 -27.178  1.00 47.48           H  
ATOM   2316  OH  TYR A 176      14.781   7.989 -26.630  1.00 47.48           O  
ATOM   2317  HH  TYR A 176      14.245   8.785 -26.670  1.00 47.48           H  
ATOM   2318  CZ  TYR A 176      15.466   7.807 -27.791  1.00 47.48           C  
ATOM   2319  N   ASP A 177      17.533   5.866 -34.852  1.00 53.74           N  
ATOM   2320  H   ASP A 177      17.074   5.013 -34.567  1.00 53.74           H  
ATOM   2321  CA  ASP A 177      18.148   5.880 -36.193  1.00 53.74           C  
ATOM   2322  HA  ASP A 177      19.055   6.483 -36.150  1.00 53.74           H  
ATOM   2323  C   ASP A 177      17.279   6.573 -37.264  1.00 53.74           C  
ATOM   2324  CB  ASP A 177      18.551   4.449 -36.614  1.00 53.74           C  
ATOM   2325  HB2 ASP A 177      17.820   3.739 -36.226  1.00 53.74           H  
ATOM   2326  HB3 ASP A 177      18.522   4.380 -37.701  1.00 53.74           H  
ATOM   2327  O   ASP A 177      17.782   6.912 -38.332  1.00 53.74           O  
ATOM   2328  CG  ASP A 177      19.967   4.035 -36.178  1.00 53.74           C  
ATOM   2329  OD1 ASP A 177      20.811   4.927 -35.928  1.00 53.74           O  
ATOM   2330  OD2 ASP A 177      20.210   2.809 -36.121  1.00 53.74           O  
ATOM   2331  N   ASP A 178      16.009   6.878 -36.965  1.00 56.13           N  
ATOM   2332  H   ASP A 178      15.638   6.524 -36.095  1.00 56.13           H  
ATOM   2333  CA  ASP A 178      15.084   7.562 -37.889  1.00 56.13           C  
ATOM   2334  HA  ASP A 178      15.523   7.554 -38.887  1.00 56.13           H  
ATOM   2335  C   ASP A 178      14.856   9.051 -37.556  1.00 56.13           C  
ATOM   2336  CB  ASP A 178      13.758   6.791 -37.988  1.00 56.13           C  
ATOM   2337  HB2 ASP A 178      13.033   7.386 -38.543  1.00 56.13           H  
ATOM   2338  HB3 ASP A 178      13.363   6.641 -36.983  1.00 56.13           H  
ATOM   2339  O   ASP A 178      13.929   9.682 -38.071  1.00 56.13           O  
ATOM   2340  CG  ASP A 178      13.867   5.446 -38.711  1.00 56.13           C  
ATOM   2341  OD1 ASP A 178      14.656   5.344 -39.676  1.00 56.13           O  
ATOM   2342  OD2 ASP A 178      13.083   4.547 -38.333  1.00 56.13           O  
ATOM   2343  N   VAL A 179      15.690   9.661 -36.704  1.00 56.65           N  
ATOM   2344  H   VAL A 179      16.468   9.124 -36.346  1.00 56.65           H  
ATOM   2345  CA  VAL A 179      15.732  11.128 -36.615  1.00 56.65           C  
ATOM   2346  HA  VAL A 179      14.720  11.510 -36.755  1.00 56.65           H  
ATOM   2347  C   VAL A 179      16.638  11.616 -37.745  1.00 56.65           C  
ATOM   2348  CB  VAL A 179      16.209  11.642 -35.245  1.00 56.65           C  
ATOM   2349  HB  VAL A 179      17.230  11.311 -35.056  1.00 56.65           H  
ATOM   2350  O   VAL A 179      17.839  11.343 -37.689  1.00 56.65           O  
ATOM   2351  CG1 VAL A 179      16.165  13.180 -35.199  1.00 56.65           C  
ATOM   2352 HG11 VAL A 179      16.850  13.596 -35.937  1.00 56.65           H  
ATOM   2353 HG12 VAL A 179      16.475  13.526 -34.213  1.00 56.65           H  
ATOM   2354 HG13 VAL A 179      15.154  13.534 -35.405  1.00 56.65           H  
ATOM   2355  CG2 VAL A 179      15.310  11.120 -34.115  1.00 56.65           C  
ATOM   2356 HG21 VAL A 179      15.376  10.033 -34.068  1.00 56.65           H  
ATOM   2357 HG22 VAL A 179      15.643  11.524 -33.159  1.00 56.65           H  
ATOM   2358 HG23 VAL A 179      14.274  11.406 -34.296  1.00 56.65           H  
ATOM   2359  N   PRO A 180      16.133  12.336 -38.768  1.00 59.26           N  
ATOM   2360  CA  PRO A 180      16.995  12.878 -39.807  1.00 59.26           C  
ATOM   2361  HA  PRO A 180      17.495  12.064 -40.332  1.00 59.26           H  
ATOM   2362  C   PRO A 180      18.044  13.777 -39.149  1.00 59.26           C  
ATOM   2363  CB  PRO A 180      16.074  13.619 -40.785  1.00 59.26           C  
ATOM   2364  HB2 PRO A 180      15.802  12.946 -41.598  1.00 59.26           H  
ATOM   2365  HB3 PRO A 180      16.534  14.524 -41.181  1.00 59.26           H  
ATOM   2366  O   PRO A 180      17.719  14.831 -38.598  1.00 59.26           O  
ATOM   2367  CG  PRO A 180      14.830  13.930 -39.953  1.00 59.26           C  
ATOM   2368  HG2 PRO A 180      13.934  13.992 -40.571  1.00 59.26           H  
ATOM   2369  HG3 PRO A 180      14.982  14.860 -39.405  1.00 59.26           H  
ATOM   2370  CD  PRO A 180      14.758  12.766 -38.968  1.00 59.26           C  
ATOM   2371  HD2 PRO A 180      14.297  13.103 -38.040  1.00 59.26           H  
ATOM   2372  HD3 PRO A 180      14.184  11.947 -39.402  1.00 59.26           H  
ATOM   2373  N   GLN A 181      19.303  13.330 -39.177  1.00 56.26           N  
ATOM   2374  H   GLN A 181      19.462  12.392 -39.517  1.00 56.26           H  
ATOM   2375  CA  GLN A 181      20.453  14.128 -38.774  1.00 56.26           C  
ATOM   2376  HA  GLN A 181      20.409  14.286 -37.697  1.00 56.26           H  
ATOM   2377  C   GLN A 181      20.375  15.465 -39.528  1.00 56.26           C  
ATOM   2378  CB  GLN A 181      21.756  13.384 -39.125  1.00 56.26           C  
ATOM   2379  HB2 GLN A 181      21.613  12.859 -40.069  1.00 56.26           H  
ATOM   2380  HB3 GLN A 181      22.555  14.107 -39.291  1.00 56.26           H  
ATOM   2381  O   GLN A 181      20.318  15.459 -40.762  1.00 56.26           O  
ATOM   2382  CG  GLN A 181      22.191  12.366 -38.053  1.00 56.26           C  
ATOM   2383  HG2 GLN A 181      21.310  11.953 -37.561  1.00 56.26           H  
ATOM   2384  HG3 GLN A 181      22.700  11.541 -38.551  1.00 56.26           H  
ATOM   2385  CD  GLN A 181      23.159  12.923 -37.006  1.00 56.26           C  
ATOM   2386  NE2 GLN A 181      23.209  12.341 -35.829  1.00 56.26           N  
ATOM   2387 HE21 GLN A 181      23.886  12.706 -35.175  1.00 56.26           H  
ATOM   2388 HE22 GLN A 181      22.629  11.537 -35.635  1.00 56.26           H  
ATOM   2389  OE1 GLN A 181      23.907  13.862 -37.218  1.00 56.26           O  
ATOM   2390  N   PRO A 182      20.336  16.617 -38.836  1.00 53.19           N  
ATOM   2391  CA  PRO A 182      20.428  17.896 -39.514  1.00 53.19           C  
ATOM   2392  HA  PRO A 182      19.606  18.003 -40.222  1.00 53.19           H  
ATOM   2393  C   PRO A 182      21.762  17.931 -40.266  1.00 53.19           C  
ATOM   2394  CB  PRO A 182      20.300  18.960 -38.416  1.00 53.19           C  
ATOM   2395  HB2 PRO A 182      19.257  19.264 -38.335  1.00 53.19           H  
ATOM   2396  HB3 PRO A 182      20.932  19.827 -38.608  1.00 53.19           H  
ATOM   2397  O   PRO A 182      22.824  17.846 -39.654  1.00 53.19           O  
ATOM   2398  CG  PRO A 182      20.712  18.231 -37.135  1.00 53.19           C  
ATOM   2399  HG2 PRO A 182      20.211  18.640 -36.257  1.00 53.19           H  
ATOM   2400  HG3 PRO A 182      21.794  18.289 -37.018  1.00 53.19           H  
ATOM   2401  CD  PRO A 182      20.309  16.783 -37.392  1.00 53.19           C  
ATOM   2402  HD2 PRO A 182      21.018  16.120 -36.895  1.00 53.19           H  
ATOM   2403  HD3 PRO A 182      19.298  16.603 -37.027  1.00 53.19           H  
ATOM   2404  N   ASN A 183      21.708  18.032 -41.596  1.00 52.97           N  
ATOM   2405  H   ASN A 183      20.804  17.944 -42.039  1.00 52.97           H  
ATOM   2406  CA  ASN A 183      22.883  18.235 -42.441  1.00 52.97           C  
ATOM   2407  HA  ASN A 183      23.611  17.448 -42.242  1.00 52.97           H  
ATOM   2408  C   ASN A 183      23.534  19.574 -42.068  1.00 52.97           C  
ATOM   2409  CB  ASN A 183      22.475  18.201 -43.933  1.00 52.97           C  
ATOM   2410  HB2 ASN A 183      21.463  18.588 -44.052  1.00 52.97           H  
ATOM   2411  HB3 ASN A 183      23.142  18.853 -44.496  1.00 52.97           H  
ATOM   2412  O   ASN A 183      23.163  20.626 -42.590  1.00 52.97           O  
ATOM   2413  CG  ASN A 183      22.585  16.838 -44.589  1.00 52.97           C  
ATOM   2414  ND2 ASN A 183      21.975  16.662 -45.737  1.00 52.97           N  
ATOM   2415 HD21 ASN A 183      22.063  15.736 -46.131  1.00 52.97           H  
ATOM   2416 HD22 ASN A 183      21.411  17.393 -46.145  1.00 52.97           H  
ATOM   2417  OD1 ASN A 183      23.252  15.932 -44.130  1.00 52.97           O  
ATOM   2418  N   ILE A 184      24.495  19.547 -41.147  1.00 49.88           N  
ATOM   2419  H   ILE A 184      24.660  18.676 -40.662  1.00 49.88           H  
ATOM   2420  CA  ILE A 184      25.346  20.696 -40.849  1.00 49.88           C  
ATOM   2421  HA  ILE A 184      24.724  21.591 -40.860  1.00 49.88           H  
ATOM   2422  C   ILE A 184      26.398  20.759 -41.964  1.00 49.88           C  
ATOM   2423  CB  ILE A 184      25.982  20.593 -39.444  1.00 49.88           C  
ATOM   2424  HB  ILE A 184      26.593  19.692 -39.404  1.00 49.88           H  
ATOM   2425  O   ILE A 184      27.178  19.815 -42.106  1.00 49.88           O  
ATOM   2426  CG1 ILE A 184      24.892  20.500 -38.350  1.00 49.88           C  
ATOM   2427 HG12 ILE A 184      24.200  19.693 -38.590  1.00 49.88           H  
ATOM   2428 HG13 ILE A 184      24.321  21.429 -38.323  1.00 49.88           H  
ATOM   2429  CG2 ILE A 184      26.886  21.817 -39.193  1.00 49.88           C  
ATOM   2430 HG21 ILE A 184      26.297  22.734 -39.216  1.00 49.88           H  
ATOM   2431 HG22 ILE A 184      27.380  21.731 -38.225  1.00 49.88           H  
ATOM   2432 HG23 ILE A 184      27.670  21.876 -39.948  1.00 49.88           H  
ATOM   2433  CD1 ILE A 184      25.434  20.205 -36.946  1.00 49.88           C  
ATOM   2434 HD11 ILE A 184      24.598  20.032 -36.269  1.00 49.88           H  
ATOM   2435 HD12 ILE A 184      26.058  19.311 -36.970  1.00 49.88           H  
ATOM   2436 HD13 ILE A 184      26.014  21.048 -36.571  1.00 49.88           H  
ATOM   2437  N   PRO A 185      26.461  21.836 -42.767  1.00 44.47           N  
ATOM   2438  CA  PRO A 185      27.532  21.998 -43.734  1.00 44.47           C  
ATOM   2439  HA  PRO A 185      27.603  21.116 -44.371  1.00 44.47           H  
ATOM   2440  C   PRO A 185      28.845  22.182 -42.970  1.00 44.47           C  
ATOM   2441  CB  PRO A 185      27.139  23.208 -44.587  1.00 44.47           C  
ATOM   2442  HB2 PRO A 185      26.553  22.868 -45.442  1.00 44.47           H  
ATOM   2443  HB3 PRO A 185      28.007  23.774 -44.926  1.00 44.47           H  
ATOM   2444  O   PRO A 185      29.062  23.193 -42.303  1.00 44.47           O  
ATOM   2445  CG  PRO A 185      26.245  24.035 -43.662  1.00 44.47           C  
ATOM   2446  HG2 PRO A 185      26.863  24.698 -43.057  1.00 44.47           H  
ATOM   2447  HG3 PRO A 185      25.507  24.610 -44.221  1.00 44.47           H  
ATOM   2448  CD  PRO A 185      25.583  22.995 -42.760  1.00 44.47           C  
ATOM   2449  HD2 PRO A 185      24.613  22.717 -43.172  1.00 44.47           H  
ATOM   2450  HD3 PRO A 185      25.466  23.403 -41.756  1.00 44.47           H  
ATOM   2451  N   THR A 186      29.735  21.196 -43.048  1.00 54.50           N  
ATOM   2452  H   THR A 186      29.480  20.333 -43.508  1.00 54.50           H  
ATOM   2453  CA  THR A 186      31.117  21.345 -42.595  1.00 54.50           C  
ATOM   2454  HA  THR A 186      31.125  21.695 -41.563  1.00 54.50           H  
ATOM   2455  C   THR A 186      31.799  22.393 -43.471  1.00 54.50           C  
ATOM   2456  CB  THR A 186      31.875  20.009 -42.659  1.00 54.50           C  
ATOM   2457  HB  THR A 186      32.943  20.199 -42.560  1.00 54.50           H  
ATOM   2458  O   THR A 186      32.154  22.118 -44.617  1.00 54.50           O  
ATOM   2459  CG2 THR A 186      31.446  19.062 -41.540  1.00 54.50           C  
ATOM   2460 HG21 THR A 186      31.648  19.517 -40.570  1.00 54.50           H  
ATOM   2461 HG22 THR A 186      32.007  18.131 -41.621  1.00 54.50           H  
ATOM   2462 HG23 THR A 186      30.382  18.843 -41.622  1.00 54.50           H  
ATOM   2463  OG1 THR A 186      31.627  19.368 -43.889  1.00 54.50           O  
ATOM   2464  HG1 THR A 186      31.888  19.990 -44.571  1.00 54.50           H  
ATOM   2465  N   GLY A 187      31.957  23.608 -42.944  1.00 49.69           N  
ATOM   2466  H   GLY A 187      31.516  23.801 -42.056  1.00 49.69           H  
ATOM   2467  CA  GLY A 187      32.847  24.612 -43.522  1.00 49.69           C  
ATOM   2468  HA2 GLY A 187      32.528  24.812 -44.545  1.00 49.69           H  
ATOM   2469  HA3 GLY A 187      32.791  25.537 -42.948  1.00 49.69           H  
ATOM   2470  C   GLY A 187      34.303  24.116 -43.526  1.00 49.69           C  
ATOM   2471  O   GLY A 187      34.658  23.247 -42.724  1.00 49.69           O  
ATOM   2472  N   PRO A 188      35.155  24.625 -44.431  1.00 50.40           N  
ATOM   2473  CA  PRO A 188      36.507  24.112 -44.617  1.00 50.40           C  
ATOM   2474  HA  PRO A 188      36.461  23.042 -44.822  1.00 50.40           H  
ATOM   2475  C   PRO A 188      37.365  24.339 -43.366  1.00 50.40           C  
ATOM   2476  CB  PRO A 188      37.052  24.829 -45.858  1.00 50.40           C  
ATOM   2477  HB2 PRO A 188      36.831  24.234 -46.744  1.00 50.40           H  
ATOM   2478  HB3 PRO A 188      38.123  25.019 -45.788  1.00 50.40           H  
ATOM   2479  O   PRO A 188      37.510  25.462 -42.886  1.00 50.40           O  
ATOM   2480  CG  PRO A 188      36.247  26.129 -45.909  1.00 50.40           C  
ATOM   2481  HG2 PRO A 188      36.158  26.512 -46.926  1.00 50.40           H  
ATOM   2482  HG3 PRO A 188      36.713  26.871 -45.261  1.00 50.40           H  
ATOM   2483  CD  PRO A 188      34.890  25.731 -45.334  1.00 50.40           C  
ATOM   2484  HD2 PRO A 188      34.236  25.393 -46.137  1.00 50.40           H  
ATOM   2485  HD3 PRO A 188      34.442  26.575 -44.809  1.00 50.40           H  
ATOM   2486  N   GLN A 189      37.965  23.262 -42.857  1.00 52.32           N  
ATOM   2487  H   GLN A 189      37.777  22.364 -43.280  1.00 52.32           H  
ATOM   2488  CA  GLN A 189      39.035  23.337 -41.867  1.00 52.32           C  
ATOM   2489  HA  GLN A 189      38.705  23.947 -41.026  1.00 52.32           H  
ATOM   2490  C   GLN A 189      40.269  23.998 -42.497  1.00 52.32           C  
ATOM   2491  CB  GLN A 189      39.394  21.932 -41.352  1.00 52.32           C  
ATOM   2492  HB2 GLN A 189      39.472  21.249 -42.198  1.00 52.32           H  
ATOM   2493  HB3 GLN A 189      40.370  21.979 -40.869  1.00 52.32           H  
ATOM   2494  O   GLN A 189      40.946  23.418 -43.340  1.00 52.32           O  
ATOM   2495  CG  GLN A 189      38.394  21.378 -40.327  1.00 52.32           C  
ATOM   2496  HG2 GLN A 189      38.356  22.049 -39.468  1.00 52.32           H  
ATOM   2497  HG3 GLN A 189      37.400  21.334 -40.772  1.00 52.32           H  
ATOM   2498  CD  GLN A 189      38.769  19.977 -39.845  1.00 52.32           C  
ATOM   2499  NE2 GLN A 189      38.205  19.513 -38.752  1.00 52.32           N  
ATOM   2500 HE21 GLN A 189      37.506  20.051 -38.259  1.00 52.32           H  
ATOM   2501 HE22 GLN A 189      38.461  18.570 -38.498  1.00 52.32           H  
ATOM   2502  OE1 GLN A 189      39.565  19.264 -40.429  1.00 52.32           O  
ATOM   2503  N   GLY A 190      40.579  25.205 -42.044  1.00 42.43           N  
ATOM   2504  H   GLY A 190      39.883  25.701 -41.506  1.00 42.43           H  
ATOM   2505  CA  GLY A 190      41.864  25.876 -42.222  1.00 42.43           C  
ATOM   2506  HA2 GLY A 190      42.680  25.193 -41.985  1.00 42.43           H  
ATOM   2507  HA3 GLY A 190      41.967  26.233 -43.247  1.00 42.43           H  
ATOM   2508  C   GLY A 190      41.879  27.065 -41.269  1.00 42.43           C  
ATOM   2509  O   GLY A 190      40.883  27.764 -41.157  1.00 42.43           O  
ATOM   2510  N   GLY A 191      42.900  27.363 -40.484  1.00 43.70           N  
ATOM   2511  H   GLY A 191      42.713  28.191 -39.937  1.00 43.70           H  
ATOM   2512  CA  GLY A 191      44.271  26.897 -40.350  1.00 43.70           C  
ATOM   2513  HA2 GLY A 191      44.769  26.872 -41.320  1.00 43.70           H  
ATOM   2514  HA3 GLY A 191      44.293  25.913 -39.883  1.00 43.70           H  
ATOM   2515  C   GLY A 191      44.962  27.930 -39.441  1.00 43.70           C  
ATOM   2516  O   GLY A 191      44.520  29.075 -39.382  1.00 43.70           O  
ATOM   2517  N   GLY A 192      46.028  27.549 -38.734  1.00 41.93           N  
ATOM   2518  H   GLY A 192      46.320  26.583 -38.789  1.00 41.93           H  
ATOM   2519  CA  GLY A 192      46.809  28.470 -37.886  1.00 41.93           C  
ATOM   2520  HA2 GLY A 192      47.875  28.325 -38.061  1.00 41.93           H  
ATOM   2521  HA3 GLY A 192      46.600  29.498 -38.180  1.00 41.93           H  
ATOM   2522  C   GLY A 192      46.437  28.357 -36.401  1.00 41.93           C  
ATOM   2523  O   GLY A 192      45.396  28.856 -36.006  1.00 41.93           O  
ATOM   2524  N   ASN A 193      47.107  27.588 -35.539  1.00 52.25           N  
ATOM   2525  H   ASN A 193      46.520  27.431 -34.732  1.00 52.25           H  
ATOM   2526  CA  ASN A 193      48.537  27.484 -35.210  1.00 52.25           C  
ATOM   2527  HA  ASN A 193      48.596  26.564 -34.629  1.00 52.25           H  
ATOM   2528  C   ASN A 193      49.022  28.604 -34.262  1.00 52.25           C  
ATOM   2529  CB  ASN A 193      49.443  27.273 -36.448  1.00 52.25           C  
ATOM   2530  HB2 ASN A 193      49.733  28.242 -36.854  1.00 52.25           H  
ATOM   2531  HB3 ASN A 193      48.895  26.707 -37.202  1.00 52.25           H  
ATOM   2532  O   ASN A 193      48.761  29.773 -34.519  1.00 52.25           O  
ATOM   2533  CG  ASN A 193      50.681  26.444 -36.177  1.00 52.25           C  
ATOM   2534  ND2 ASN A 193      51.752  26.645 -36.908  1.00 52.25           N  
ATOM   2535 HD21 ASN A 193      52.547  26.054 -36.712  1.00 52.25           H  
ATOM   2536 HD22 ASN A 193      51.767  27.347 -37.635  1.00 52.25           H  
ATOM   2537  OD1 ASN A 193      50.691  25.586 -35.317  1.00 52.25           O  
ATOM   2538  N   MET A 194      49.831  28.197 -33.266  1.00 53.55           N  
ATOM   2539  H   MET A 194      49.950  27.197 -33.189  1.00 53.55           H  
ATOM   2540  CA  MET A 194      50.728  29.009 -32.411  1.00 53.55           C  
ATOM   2541  HA  MET A 194      51.411  28.310 -31.929  1.00 53.55           H  
ATOM   2542  C   MET A 194      50.067  29.810 -31.265  1.00 53.55           C  
ATOM   2543  CB  MET A 194      51.586  29.902 -33.323  1.00 53.55           C  
ATOM   2544  HB2 MET A 194      50.950  30.565 -33.909  1.00 53.55           H  
ATOM   2545  HB3 MET A 194      52.199  30.574 -32.721  1.00 53.55           H  
ATOM   2546  O   MET A 194      49.004  30.375 -31.432  1.00 53.55           O  
ATOM   2547  CG  MET A 194      52.461  29.061 -34.265  1.00 53.55           C  
ATOM   2548  HG2 MET A 194      51.818  28.425 -34.874  1.00 53.55           H  
ATOM   2549  HG3 MET A 194      53.096  28.411 -33.663  1.00 53.55           H  
ATOM   2550  SD  MET A 194      53.525  29.991 -35.395  1.00 53.55           S  
ATOM   2551  CE  MET A 194      52.280  30.852 -36.399  1.00 53.55           C  
ATOM   2552  HE1 MET A 194      51.578  30.131 -36.817  1.00 53.55           H  
ATOM   2553  HE2 MET A 194      52.776  31.385 -37.211  1.00 53.55           H  
ATOM   2554  HE3 MET A 194      51.737  31.571 -35.786  1.00 53.55           H  
ATOM   2555  N   ASN A 195      50.632  29.965 -30.063  1.00 54.54           N  
ATOM   2556  H   ASN A 195      50.070  30.537 -29.449  1.00 54.54           H  
ATOM   2557  CA  ASN A 195      51.884  29.503 -29.469  1.00 54.54           C  
ATOM   2558  HA  ASN A 195      52.035  28.450 -29.708  1.00 54.54           H  
ATOM   2559  C   ASN A 195      51.797  29.636 -27.939  1.00 54.54           C  
ATOM   2560  CB  ASN A 195      53.066  30.365 -29.973  1.00 54.54           C  
ATOM   2561  HB2 ASN A 195      52.692  31.298 -30.393  1.00 54.54           H  
ATOM   2562  HB3 ASN A 195      53.720  30.637 -29.144  1.00 54.54           H  
ATOM   2563  O   ASN A 195      51.083  30.468 -27.390  1.00 54.54           O  
ATOM   2564  CG  ASN A 195      53.937  29.656 -30.990  1.00 54.54           C  
ATOM   2565  ND2 ASN A 195      54.528  30.381 -31.908  1.00 54.54           N  
ATOM   2566 HD21 ASN A 195      54.406  31.383 -31.939  1.00 54.54           H  
ATOM   2567 HD22 ASN A 195      55.074  29.889 -32.601  1.00 54.54           H  
ATOM   2568  OD1 ASN A 195      54.088  28.447 -30.974  1.00 54.54           O  
ATOM   2569  N   ARG A 196      52.611  28.829 -27.267  1.00 68.59           N  
ATOM   2570  H   ARG A 196      53.196  28.237 -27.839  1.00 68.59           H  
ATOM   2571  CA  ARG A 196      52.966  28.926 -25.851  1.00 68.59           C  
ATOM   2572  HA  ARG A 196      52.056  28.923 -25.250  1.00 68.59           H  
ATOM   2573  C   ARG A 196      53.751  30.227 -25.588  1.00 68.59           C  
ATOM   2574  CB  ARG A 196      53.813  27.667 -25.592  1.00 68.59           C  
ATOM   2575  HB2 ARG A 196      54.774  27.789 -26.091  1.00 68.59           H  
ATOM   2576  HB3 ARG A 196      53.308  26.821 -26.057  1.00 68.59           H  
ATOM   2577  O   ARG A 196      54.709  30.503 -26.300  1.00 68.59           O  
ATOM   2578  CG  ARG A 196      54.062  27.298 -24.127  1.00 68.59           C  
ATOM   2579  HG2 ARG A 196      54.493  28.155 -23.608  1.00 68.59           H  
ATOM   2580  HG3 ARG A 196      53.118  27.035 -23.649  1.00 68.59           H  
ATOM   2581  CD  ARG A 196      55.046  26.117 -24.032  1.00 68.59           C  
ATOM   2582  HD2 ARG A 196      55.995  26.423 -24.473  1.00 68.59           H  
ATOM   2583  HD3 ARG A 196      55.216  25.904 -22.976  1.00 68.59           H  
ATOM   2584  NE  ARG A 196      54.560  24.891 -24.706  1.00 68.59           N  
ATOM   2585  HE  ARG A 196      53.660  24.948 -25.162  1.00 68.59           H  
ATOM   2586  NH1 ARG A 196      56.351  23.546 -24.203  1.00 68.59           N  
ATOM   2587 HH11 ARG A 196      56.783  24.317 -23.714  1.00 68.59           H  
ATOM   2588 HH12 ARG A 196      56.828  22.658 -24.268  1.00 68.59           H  
ATOM   2589  NH2 ARG A 196      54.669  22.721 -25.411  1.00 68.59           N  
ATOM   2590 HH21 ARG A 196      53.777  22.815 -25.875  1.00 68.59           H  
ATOM   2591 HH22 ARG A 196      55.161  21.840 -25.462  1.00 68.59           H  
ATOM   2592  CZ  ARG A 196      55.192  23.730 -24.771  1.00 68.59           C  
ATOM   2593  N   GLY A 197      53.390  30.962 -24.538  1.00 41.81           N  
ATOM   2594  H   GLY A 197      52.489  30.756 -24.130  1.00 41.81           H  
ATOM   2595  CA  GLY A 197      54.081  32.157 -24.021  1.00 41.81           C  
ATOM   2596  HA2 GLY A 197      54.792  31.870 -23.247  1.00 41.81           H  
ATOM   2597  HA3 GLY A 197      54.608  32.673 -24.824  1.00 41.81           H  
ATOM   2598  C   GLY A 197      53.029  33.106 -23.442  1.00 41.81           C  
ATOM   2599  O   GLY A 197      52.053  33.392 -24.111  1.00 41.81           O  
ATOM   2600  N   GLY A 198      53.045  33.540 -22.188  1.00 42.34           N  
ATOM   2601  H   GLY A 198      52.193  34.041 -21.979  1.00 42.34           H  
ATOM   2602  CA  GLY A 198      54.179  33.945 -21.371  1.00 42.34           C  
ATOM   2603  HA2 GLY A 198      54.241  33.327 -20.476  1.00 42.34           H  
ATOM   2604  HA3 GLY A 198      55.110  33.877 -21.934  1.00 42.34           H  
ATOM   2605  C   GLY A 198      53.941  35.411 -20.993  1.00 42.34           C  
ATOM   2606  O   GLY A 198      53.901  36.257 -21.876  1.00 42.34           O  
ATOM   2607  N   GLY A 199      53.779  35.694 -19.696  1.00 44.47           N  
ATOM   2608  H   GLY A 199      53.788  34.924 -19.043  1.00 44.47           H  
ATOM   2609  CA  GLY A 199      53.563  37.043 -19.147  1.00 44.47           C  
ATOM   2610  HA2 GLY A 199      54.142  37.770 -19.717  1.00 44.47           H  
ATOM   2611  HA3 GLY A 199      53.906  37.065 -18.113  1.00 44.47           H  
ATOM   2612  C   GLY A 199      52.091  37.465 -19.206  1.00 44.47           C  
ATOM   2613  O   GLY A 199      51.451  37.366 -20.235  1.00 44.47           O  
ATOM   2614  N   GLY A 200      51.439  37.891 -18.135  1.00 44.68           N  
ATOM   2615  H   GLY A 200      50.468  38.066 -18.351  1.00 44.68           H  
ATOM   2616  CA  GLY A 200      51.942  38.663 -17.010  1.00 44.68           C  
ATOM   2617  HA2 GLY A 200      51.921  38.054 -16.106  1.00 44.68           H  
ATOM   2618  HA3 GLY A 200      52.954  39.021 -17.198  1.00 44.68           H  
ATOM   2619  C   GLY A 200      51.014  39.870 -16.857  1.00 44.68           C  
ATOM   2620  O   GLY A 200      50.587  40.431 -17.858  1.00 44.68           O  
ATOM   2621  N   MET A 201      50.762  40.268 -15.606  1.00 49.44           N  
ATOM   2622  H   MET A 201      51.191  39.718 -14.875  1.00 49.44           H  
ATOM   2623  CA  MET A 201      49.857  41.346 -15.164  1.00 49.44           C  
ATOM   2624  HA  MET A 201      50.159  41.591 -14.146  1.00 49.44           H  
ATOM   2625  C   MET A 201      48.379  40.908 -15.119  1.00 49.44           C  
ATOM   2626  CB  MET A 201      50.047  42.642 -15.986  1.00 49.44           C  
ATOM   2627  HB2 MET A 201      49.606  42.522 -16.976  1.00 49.44           H  
ATOM   2628  HB3 MET A 201      49.505  43.449 -15.494  1.00 49.44           H  
ATOM   2629  O   MET A 201      47.780  40.600 -16.131  1.00 49.44           O  
ATOM   2630  CG  MET A 201      51.517  43.066 -16.143  1.00 49.44           C  
ATOM   2631  HG2 MET A 201      51.898  43.335 -15.158  1.00 49.44           H  
ATOM   2632  HG3 MET A 201      52.117  42.236 -16.515  1.00 49.44           H  
ATOM   2633  SD  MET A 201      51.784  44.472 -17.252  1.00 49.44           S  
ATOM   2634  CE  MET A 201      52.402  43.613 -18.729  1.00 49.44           C  
ATOM   2635  HE1 MET A 201      51.660  42.888 -19.066  1.00 49.44           H  
ATOM   2636  HE2 MET A 201      53.333  43.097 -18.496  1.00 49.44           H  
ATOM   2637  HE3 MET A 201      52.580  44.337 -19.524  1.00 49.44           H  
ATOM   2638  N   GLY A 202      47.695  40.844 -13.983  1.00 46.81           N  
ATOM   2639  H   GLY A 202      46.727  40.601 -14.141  1.00 46.81           H  
ATOM   2640  CA  GLY A 202      48.017  41.298 -12.642  1.00 46.81           C  
ATOM   2641  HA2 GLY A 202      48.455  40.475 -12.078  1.00 46.81           H  
ATOM   2642  HA3 GLY A 202      48.712  42.137 -12.672  1.00 46.81           H  
ATOM   2643  C   GLY A 202      46.734  41.775 -11.962  1.00 46.81           C  
ATOM   2644  O   GLY A 202      45.923  42.441 -12.587  1.00 46.81           O  
ATOM   2645  N   ARG A 203      46.651  41.513 -10.653  1.00 47.12           N  
ATOM   2646  H   ARG A 203      47.323  40.849 -10.294  1.00 47.12           H  
ATOM   2647  CA  ARG A 203      45.857  42.253  -9.657  1.00 47.12           C  
ATOM   2648  HA  ARG A 203      46.191  41.920  -8.674  1.00 47.12           H  
ATOM   2649  C   ARG A 203      44.336  42.032  -9.680  1.00 47.12           C  
ATOM   2650  CB  ARG A 203      46.190  43.762  -9.730  1.00 47.12           C  
ATOM   2651  HB2 ARG A 203      45.747  44.178 -10.635  1.00 47.12           H  
ATOM   2652  HB3 ARG A 203      45.725  44.262  -8.880  1.00 47.12           H  
ATOM   2653  O   ARG A 203      43.615  42.660 -10.442  1.00 47.12           O  
ATOM   2654  CG  ARG A 203      47.695  44.088  -9.734  1.00 47.12           C  
ATOM   2655  HG2 ARG A 203      48.148  43.759  -8.799  1.00 47.12           H  
ATOM   2656  HG3 ARG A 203      48.188  43.580 -10.562  1.00 47.12           H  
ATOM   2657  CD  ARG A 203      47.920  45.592  -9.914  1.00 47.12           C  
ATOM   2658  HD2 ARG A 203      47.277  45.944 -10.721  1.00 47.12           H  
ATOM   2659  HD3 ARG A 203      47.621  46.115  -9.006  1.00 47.12           H  
ATOM   2660  NE  ARG A 203      49.320  45.883 -10.287  1.00 47.12           N  
ATOM   2661  HE  ARG A 203      49.580  45.639 -11.232  1.00 47.12           H  
ATOM   2662  NH1 ARG A 203      50.010  46.951  -8.369  1.00 47.12           N  
ATOM   2663 HH11 ARG A 203      50.720  47.455  -7.857  1.00 47.12           H  
ATOM   2664 HH12 ARG A 203      49.087  46.845  -7.974  1.00 47.12           H  
ATOM   2665  NH2 ARG A 203      51.429  46.704 -10.069  1.00 47.12           N  
ATOM   2666 HH21 ARG A 203      51.644  46.423 -11.015  1.00 47.12           H  
ATOM   2667 HH22 ARG A 203      52.127  47.198  -9.533  1.00 47.12           H  
ATOM   2668  CZ  ARG A 203      50.240  46.507  -9.573  1.00 47.12           C  
ATOM   2669  N   GLY A 204      43.858  41.292  -8.677  1.00 43.11           N  
ATOM   2670  H   GLY A 204      44.492  40.690  -8.172  1.00 43.11           H  
ATOM   2671  CA  GLY A 204      42.592  41.641  -8.033  1.00 43.11           C  
ATOM   2672  HA2 GLY A 204      42.785  42.390  -7.265  1.00 43.11           H  
ATOM   2673  HA3 GLY A 204      41.931  42.103  -8.767  1.00 43.11           H  
ATOM   2674  C   GLY A 204      41.799  40.493  -7.414  1.00 43.11           C  
ATOM   2675  O   GLY A 204      40.924  39.976  -8.083  1.00 43.11           O  
ATOM   2676  N   MET A 205      42.037  40.245  -6.113  1.00 47.48           N  
ATOM   2677  H   MET A 205      42.861  40.686  -5.729  1.00 47.48           H  
ATOM   2678  CA  MET A 205      41.048  39.805  -5.096  1.00 47.48           C  
ATOM   2679  HA  MET A 205      41.549  39.841  -4.128  1.00 47.48           H  
ATOM   2680  C   MET A 205      40.513  38.360  -5.262  1.00 47.48           C  
ATOM   2681  CB  MET A 205      39.908  40.850  -5.043  1.00 47.48           C  
ATOM   2682  HB2 MET A 205      39.269  40.713  -5.916  1.00 47.48           H  
ATOM   2683  HB3 MET A 205      39.300  40.668  -4.157  1.00 47.48           H  
ATOM   2684  O   MET A 205      39.980  38.003  -6.294  1.00 47.48           O  
ATOM   2685  CG  MET A 205      40.389  42.318  -5.029  1.00 47.48           C  
ATOM   2686  HG2 MET A 205      41.047  42.497  -5.879  1.00 47.48           H  
ATOM   2687  HG3 MET A 205      40.955  42.500  -4.115  1.00 47.48           H  
ATOM   2688  SD  MET A 205      39.075  43.555  -5.155  1.00 47.48           S  
ATOM   2689  CE  MET A 205      39.972  44.916  -5.956  1.00 47.48           C  
ATOM   2690  HE1 MET A 205      40.814  45.219  -5.334  1.00 47.48           H  
ATOM   2691  HE2 MET A 205      40.330  44.593  -6.933  1.00 47.48           H  
ATOM   2692  HE3 MET A 205      39.299  45.764  -6.085  1.00 47.48           H  
ATOM   2693  N   SER A 206      40.571  37.423  -4.315  1.00 45.68           N  
ATOM   2694  H   SER A 206      40.290  36.522  -4.675  1.00 45.68           H  
ATOM   2695  CA  SER A 206      40.695  37.436  -2.857  1.00 45.68           C  
ATOM   2696  HA  SER A 206      41.379  38.220  -2.531  1.00 45.68           H  
ATOM   2697  C   SER A 206      41.171  36.038  -2.405  1.00 45.68           C  
ATOM   2698  CB  SER A 206      39.293  37.676  -2.276  1.00 45.68           C  
ATOM   2699  HB2 SER A 206      38.583  36.996  -2.746  1.00 45.68           H  
ATOM   2700  HB3 SER A 206      38.986  38.698  -2.496  1.00 45.68           H  
ATOM   2701  O   SER A 206      40.803  35.050  -3.043  1.00 45.68           O  
ATOM   2702  OG  SER A 206      39.253  37.476  -0.879  1.00 45.68           O  
ATOM   2703  HG  SER A 206      39.137  36.545  -0.678  1.00 45.68           H  
ATOM   2704  N   PRO A 207      41.969  35.922  -1.329  1.00 50.44           N  
ATOM   2705  CA  PRO A 207      42.483  34.651  -0.823  1.00 50.44           C  
ATOM   2706  HA  PRO A 207      42.712  33.979  -1.651  1.00 50.44           H  
ATOM   2707  C   PRO A 207      41.495  33.944   0.127  1.00 50.44           C  
ATOM   2708  CB  PRO A 207      43.785  35.049  -0.117  1.00 50.44           C  
ATOM   2709  HB2 PRO A 207      44.577  35.164  -0.856  1.00 50.44           H  
ATOM   2710  HB3 PRO A 207      44.084  34.331   0.647  1.00 50.44           H  
ATOM   2711  O   PRO A 207      40.630  34.597   0.707  1.00 50.44           O  
ATOM   2712  CG  PRO A 207      43.447  36.414   0.484  1.00 50.44           C  
ATOM   2713  HG2 PRO A 207      42.934  36.276   1.436  1.00 50.44           H  
ATOM   2714  HG3 PRO A 207      44.337  37.029   0.617  1.00 50.44           H  
ATOM   2715  CD  PRO A 207      42.483  37.027  -0.530  1.00 50.44           C  
ATOM   2716  HD2 PRO A 207      43.032  37.719  -1.169  1.00 50.44           H  
ATOM   2717  HD3 PRO A 207      41.680  37.550  -0.011  1.00 50.44           H  
ATOM   2718  N   ASN A 208      41.750  32.644   0.357  1.00 48.86           N  
ATOM   2719  H   ASN A 208      42.482  32.243  -0.212  1.00 48.86           H  
ATOM   2720  CA  ASN A 208      41.276  31.779   1.460  1.00 48.86           C  
ATOM   2721  HA  ASN A 208      41.948  30.920   1.483  1.00 48.86           H  
ATOM   2722  C   ASN A 208      39.853  31.186   1.305  1.00 48.86           C  
ATOM   2723  CB  ASN A 208      41.489  32.534   2.787  1.00 48.86           C  
ATOM   2724  HB2 ASN A 208      40.869  33.430   2.812  1.00 48.86           H  
ATOM   2725  HB3 ASN A 208      41.141  31.914   3.612  1.00 48.86           H  
ATOM   2726  O   ASN A 208      38.905  31.925   1.107  1.00 48.86           O  
ATOM   2727  CG  ASN A 208      42.940  32.910   3.035  1.00 48.86           C  
ATOM   2728  ND2 ASN A 208      43.192  33.948   3.796  1.00 48.86           N  
ATOM   2729 HD21 ASN A 208      42.437  34.512   4.158  1.00 48.86           H  
ATOM   2730 HD22 ASN A 208      44.166  34.161   3.956  1.00 48.86           H  
ATOM   2731  OD1 ASN A 208      43.866  32.280   2.555  1.00 48.86           O  
ATOM   2732  N   HIS A 209      39.574  29.879   1.421  1.00 42.22           N  
ATOM   2733  H   HIS A 209      38.617  29.669   1.175  1.00 42.22           H  
ATOM   2734  CA  HIS A 209      40.255  28.765   2.097  1.00 42.22           C  
ATOM   2735  HA  HIS A 209      41.337  28.841   1.987  1.00 42.22           H  
ATOM   2736  C   HIS A 209      39.755  27.413   1.521  1.00 42.22           C  
ATOM   2737  CB  HIS A 209      39.856  28.814   3.597  1.00 42.22           C  
ATOM   2738  HB2 HIS A 209      39.299  27.916   3.862  1.00 42.22           H  
ATOM   2739  HB3 HIS A 209      39.174  29.645   3.778  1.00 42.22           H  
ATOM   2740  O   HIS A 209      38.552  27.237   1.356  1.00 42.22           O  
ATOM   2741  CG  HIS A 209      40.996  28.939   4.572  1.00 42.22           C  
ATOM   2742  CD2 HIS A 209      41.767  27.922   5.066  1.00 42.22           C  
ATOM   2743  HD2 HIS A 209      41.691  26.878   4.802  1.00 42.22           H  
ATOM   2744  ND1 HIS A 209      41.385  30.084   5.225  1.00 42.22           N  
ATOM   2745  HD1 HIS A 209      40.921  30.981   5.180  1.00 42.22           H  
ATOM   2746  CE1 HIS A 209      42.400  29.782   6.047  1.00 42.22           C  
ATOM   2747  HE1 HIS A 209      42.903  30.476   6.704  1.00 42.22           H  
ATOM   2748  NE2 HIS A 209      42.664  28.471   5.986  1.00 42.22           N  
ATOM   2749  N   GLY A 210      40.657  26.438   1.335  1.00 41.91           N  
ATOM   2750  H   GLY A 210      41.631  26.687   1.430  1.00 41.91           H  
ATOM   2751  CA  GLY A 210      40.332  25.006   1.474  1.00 41.91           C  
ATOM   2752  HA2 GLY A 210      39.428  24.911   2.076  1.00 41.91           H  
ATOM   2753  HA3 GLY A 210      41.131  24.526   2.039  1.00 41.91           H  
ATOM   2754  C   GLY A 210      40.103  24.174   0.203  1.00 41.91           C  
ATOM   2755  O   GLY A 210      38.971  23.858  -0.136  1.00 41.91           O  
ATOM   2756  N   MET A 211      41.184  23.690  -0.418  1.00 68.14           N  
ATOM   2757  H   MET A 211      42.080  24.001  -0.071  1.00 68.14           H  
ATOM   2758  CA  MET A 211      41.180  22.339  -1.014  1.00 68.14           C  
ATOM   2759  HA  MET A 211      40.217  22.134  -1.482  1.00 68.14           H  
ATOM   2760  C   MET A 211      41.384  21.307   0.113  1.00 68.14           C  
ATOM   2761  CB  MET A 211      42.290  22.208  -2.067  1.00 68.14           C  
ATOM   2762  HB2 MET A 211      42.436  21.149  -2.281  1.00 68.14           H  
ATOM   2763  HB3 MET A 211      43.231  22.600  -1.679  1.00 68.14           H  
ATOM   2764  O   MET A 211      42.045  21.647   1.098  1.00 68.14           O  
ATOM   2765  CG  MET A 211      41.966  22.866  -3.407  1.00 68.14           C  
ATOM   2766  HG2 MET A 211      40.898  22.774  -3.603  1.00 68.14           H  
ATOM   2767  HG3 MET A 211      42.224  23.924  -3.364  1.00 68.14           H  
ATOM   2768  SD  MET A 211      42.861  22.059  -4.766  1.00 68.14           S  
ATOM   2769  CE  MET A 211      42.344  23.094  -6.156  1.00 68.14           C  
ATOM   2770  HE1 MET A 211      42.659  24.123  -5.982  1.00 68.14           H  
ATOM   2771  HE2 MET A 211      42.804  22.728  -7.074  1.00 68.14           H  
ATOM   2772  HE3 MET A 211      41.259  23.059  -6.257  1.00 68.14           H  
ATOM   2773  N   PRO A 212      40.860  20.069   0.015  1.00 55.25           N  
ATOM   2774  CA  PRO A 212      41.654  18.987  -0.606  1.00 55.25           C  
ATOM   2775  HA  PRO A 212      42.367  19.353  -1.344  1.00 55.25           H  
ATOM   2776  C   PRO A 212      40.787  17.874  -1.256  1.00 55.25           C  
ATOM   2777  CB  PRO A 212      42.431  18.439   0.600  1.00 55.25           C  
ATOM   2778  HB2 PRO A 212      43.262  19.106   0.829  1.00 55.25           H  
ATOM   2779  HB3 PRO A 212      42.805  17.426   0.452  1.00 55.25           H  
ATOM   2780  O   PRO A 212      39.565  17.906  -1.156  1.00 55.25           O  
ATOM   2781  CG  PRO A 212      41.413  18.486   1.741  1.00 55.25           C  
ATOM   2782  HG2 PRO A 212      41.887  18.826   2.661  1.00 55.25           H  
ATOM   2783  HG3 PRO A 212      40.954  17.508   1.886  1.00 55.25           H  
ATOM   2784  CD  PRO A 212      40.356  19.485   1.263  1.00 55.25           C  
ATOM   2785  HD2 PRO A 212      40.189  20.245   2.026  1.00 55.25           H  
ATOM   2786  HD3 PRO A 212      39.412  18.971   1.082  1.00 55.25           H  
ATOM   2787  N   PRO A 213      41.368  16.790  -1.801  1.00 56.62           N  
ATOM   2788  CA  PRO A 213      42.543  16.692  -2.659  1.00 56.62           C  
ATOM   2789  HA  PRO A 213      42.967  17.674  -2.867  1.00 56.62           H  
ATOM   2790  C   PRO A 213      42.208  15.982  -3.990  1.00 56.62           C  
ATOM   2791  CB  PRO A 213      43.532  15.845  -1.853  1.00 56.62           C  
ATOM   2792  HB2 PRO A 213      44.096  16.485  -1.174  1.00 56.62           H  
ATOM   2793  HB3 PRO A 213      44.220  15.292  -2.493  1.00 56.62           H  
ATOM   2794  O   PRO A 213      41.295  15.165  -4.093  1.00 56.62           O  
ATOM   2795  CG  PRO A 213      42.625  14.902  -1.052  1.00 56.62           C  
ATOM   2796  HG2 PRO A 213      42.975  14.817  -0.023  1.00 56.62           H  
ATOM   2797  HG3 PRO A 213      42.603  13.918  -1.520  1.00 56.62           H  
ATOM   2798  CD  PRO A 213      41.223  15.522  -1.105  1.00 56.62           C  
ATOM   2799  HD2 PRO A 213      40.542  14.871  -1.654  1.00 56.62           H  
ATOM   2800  HD3 PRO A 213      40.844  15.669  -0.094  1.00 56.62           H  
ATOM   2801  N   GLN A 214      43.031  16.224  -5.007  1.00 67.14           N  
ATOM   2802  H   GLN A 214      43.786  16.879  -4.862  1.00 67.14           H  
ATOM   2803  CA  GLN A 214      43.204  15.262  -6.091  1.00 67.14           C  
ATOM   2804  HA  GLN A 214      42.236  14.927  -6.462  1.00 67.14           H  
ATOM   2805  C   GLN A 214      43.999  14.060  -5.569  1.00 67.14           C  
ATOM   2806  CB  GLN A 214      44.010  15.898  -7.234  1.00 67.14           C  
ATOM   2807  HB2 GLN A 214      44.256  15.110  -7.946  1.00 67.14           H  
ATOM   2808  HB3 GLN A 214      44.945  16.296  -6.840  1.00 67.14           H  
ATOM   2809  O   GLN A 214      45.116  14.246  -5.110  1.00 67.14           O  
ATOM   2810  CG  GLN A 214      43.277  17.008  -7.992  1.00 67.14           C  
ATOM   2811  HG2 GLN A 214      42.308  16.633  -8.321  1.00 67.14           H  
ATOM   2812  HG3 GLN A 214      43.114  17.863  -7.337  1.00 67.14           H  
ATOM   2813  CD  GLN A 214      44.069  17.466  -9.216  1.00 67.14           C  
ATOM   2814  NE2 GLN A 214      43.435  18.121 -10.162  1.00 67.14           N  
ATOM   2815 HE21 GLN A 214      42.451  18.332 -10.080  1.00 67.14           H  
ATOM   2816 HE22 GLN A 214      43.999  18.405 -10.950  1.00 67.14           H  
ATOM   2817  OE1 GLN A 214      45.258  17.242  -9.363  1.00 67.14           O  
ATOM   2818  N   HIS A 215      43.472  12.849  -5.707  1.00 45.11           N  
ATOM   2819  H   HIS A 215      42.477  12.790  -5.873  1.00 45.11           H  
ATOM   2820  CA  HIS A 215      44.230  11.618  -5.962  1.00 45.11           C  
ATOM   2821  HA  HIS A 215      45.035  11.832  -6.665  1.00 45.11           H  
ATOM   2822  C   HIS A 215      43.227  10.652  -6.617  1.00 45.11           C  
ATOM   2823  CB  HIS A 215      44.830  11.021  -4.671  1.00 45.11           C  
ATOM   2824  HB2 HIS A 215      44.096  11.085  -3.868  1.00 45.11           H  
ATOM   2825  HB3 HIS A 215      45.034   9.964  -4.842  1.00 45.11           H  
ATOM   2826  O   HIS A 215      42.131  10.474  -6.107  1.00 45.11           O  
ATOM   2827  CG  HIS A 215      46.128  11.660  -4.223  1.00 45.11           C  
ATOM   2828  CD2 HIS A 215      46.326  12.428  -3.104  1.00 45.11           C  
ATOM   2829  HD2 HIS A 215      45.573  12.690  -2.376  1.00 45.11           H  
ATOM   2830  ND1 HIS A 215      47.339  11.598  -4.880  1.00 45.11           N  
ATOM   2831  HD1 HIS A 215      47.530  11.101  -5.738  1.00 45.11           H  
ATOM   2832  CE1 HIS A 215      48.231  12.321  -4.183  1.00 45.11           C  
ATOM   2833  HE1 HIS A 215      49.267  12.465  -4.455  1.00 45.11           H  
ATOM   2834  NE2 HIS A 215      47.665  12.837  -3.084  1.00 45.11           N  
ATOM   2835  N   GLY A 216      43.454  10.054  -7.781  1.00 40.66           N  
ATOM   2836  H   GLY A 216      42.665   9.495  -8.072  1.00 40.66           H  
ATOM   2837  CA  GLY A 216      44.712   9.761  -8.449  1.00 40.66           C  
ATOM   2838  HA2 GLY A 216      45.564  10.048  -7.833  1.00 40.66           H  
ATOM   2839  HA3 GLY A 216      44.756  10.294  -9.399  1.00 40.66           H  
ATOM   2840  C   GLY A 216      44.777   8.252  -8.682  1.00 40.66           C  
ATOM   2841  O   GLY A 216      44.664   7.492  -7.731  1.00 40.66           O  
ATOM   2842  N   GLY A 217      44.979   7.840  -9.936  1.00 38.94           N  
ATOM   2843  H   GLY A 217      44.999   8.542 -10.662  1.00 38.94           H  
ATOM   2844  CA  GLY A 217      45.383   6.478 -10.310  1.00 38.94           C  
ATOM   2845  HA2 GLY A 217      46.106   6.108  -9.583  1.00 38.94           H  
ATOM   2846  HA3 GLY A 217      45.879   6.519 -11.280  1.00 38.94           H  
ATOM   2847  C   GLY A 217      44.233   5.467 -10.362  1.00 38.94           C  
ATOM   2848  O   GLY A 217      43.749   4.996  -9.348  1.00 38.94           O  
ATOM   2849  N   ALA A 218      43.684   5.181 -11.539  1.00 45.66           N  
ATOM   2850  H   ALA A 218      42.682   5.105 -11.430  1.00 45.66           H  
ATOM   2851  CA  ALA A 218      44.189   4.151 -12.450  1.00 45.66           C  
ATOM   2852  HA  ALA A 218      43.581   4.219 -13.352  1.00 45.66           H  
ATOM   2853  C   ALA A 218      44.030   2.715 -11.915  1.00 45.66           C  
ATOM   2854  CB  ALA A 218      45.637   4.429 -12.895  1.00 45.66           C  
ATOM   2855  HB1 ALA A 218      46.318   4.336 -12.049  1.00 45.66           H  
ATOM   2856  HB2 ALA A 218      45.928   3.705 -13.656  1.00 45.66           H  
ATOM   2857  HB3 ALA A 218      45.710   5.430 -13.321  1.00 45.66           H  
ATOM   2858  O   ALA A 218      44.800   2.278 -11.067  1.00 45.66           O  
ATOM   2859  N   ARG A 219      43.176   1.918 -12.571  1.00 47.18           N  
ATOM   2860  H   ARG A 219      42.330   2.338 -12.927  1.00 47.18           H  
ATOM   2861  CA  ARG A 219      43.696   0.807 -13.383  1.00 47.18           C  
ATOM   2862  HA  ARG A 219      44.482   1.255 -13.990  1.00 47.18           H  
ATOM   2863  C   ARG A 219      42.641   0.207 -14.330  1.00 47.18           C  
ATOM   2864  CB  ARG A 219      44.331  -0.302 -12.524  1.00 47.18           C  
ATOM   2865  HB2 ARG A 219      43.923  -1.272 -12.807  1.00 47.18           H  
ATOM   2866  HB3 ARG A 219      44.110  -0.151 -11.468  1.00 47.18           H  
ATOM   2867  O   ARG A 219      41.484   0.088 -13.939  1.00 47.18           O  
ATOM   2868  CG  ARG A 219      45.852  -0.322 -12.756  1.00 47.18           C  
ATOM   2869  HG2 ARG A 219      46.280   0.660 -12.557  1.00 47.18           H  
ATOM   2870  HG3 ARG A 219      46.054  -0.590 -13.793  1.00 47.18           H  
ATOM   2871  CD  ARG A 219      46.522  -1.348 -11.850  1.00 47.18           C  
ATOM   2872  HD2 ARG A 219      45.899  -2.242 -11.832  1.00 47.18           H  
ATOM   2873  HD3 ARG A 219      46.580  -0.942 -10.839  1.00 47.18           H  
ATOM   2874  NE  ARG A 219      47.867  -1.701 -12.341  1.00 47.18           N  
ATOM   2875  HE  ARG A 219      48.292  -1.074 -13.010  1.00 47.18           H  
ATOM   2876  NH1 ARG A 219      48.092  -3.625 -11.117  1.00 47.18           N  
ATOM   2877 HH11 ARG A 219      47.215  -3.423 -10.658  1.00 47.18           H  
ATOM   2878 HH12 ARG A 219      48.605  -4.461 -10.879  1.00 47.18           H  
ATOM   2879  NH2 ARG A 219      49.678  -3.064 -12.580  1.00 47.18           N  
ATOM   2880 HH21 ARG A 219      50.180  -3.903 -12.328  1.00 47.18           H  
ATOM   2881 HH22 ARG A 219      50.055  -2.452 -13.290  1.00 47.18           H  
ATOM   2882  CZ  ARG A 219      48.538  -2.789 -12.012  1.00 47.18           C  
ATOM   2883  N   PRO A 220      43.043  -0.151 -15.564  1.00 49.10           N  
ATOM   2884  CA  PRO A 220      42.167  -0.639 -16.622  1.00 49.10           C  
ATOM   2885  HA  PRO A 220      41.168  -0.215 -16.519  1.00 49.10           H  
ATOM   2886  C   PRO A 220      42.064  -2.175 -16.664  1.00 49.10           C  
ATOM   2887  CB  PRO A 220      42.820  -0.099 -17.899  1.00 49.10           C  
ATOM   2888  HB2 PRO A 220      42.529  -0.658 -18.788  1.00 49.10           H  
ATOM   2889  HB3 PRO A 220      42.573   0.956 -18.014  1.00 49.10           H  
ATOM   2890  O   PRO A 220      42.907  -2.876 -16.116  1.00 49.10           O  
ATOM   2891  CG  PRO A 220      44.310  -0.252 -17.602  1.00 49.10           C  
ATOM   2892  HG2 PRO A 220      44.905   0.468 -18.164  1.00 49.10           H  
ATOM   2893  HG3 PRO A 220      44.626  -1.269 -17.833  1.00 49.10           H  
ATOM   2894  CD  PRO A 220      44.396  -0.018 -16.099  1.00 49.10           C  
ATOM   2895  HD2 PRO A 220      44.778   0.991 -15.944  1.00 49.10           H  
ATOM   2896  HD3 PRO A 220      45.060  -0.762 -15.660  1.00 49.10           H  
ATOM   2897  N   SER A 221      41.035  -2.632 -17.388  1.00 58.02           N  
ATOM   2898  H   SER A 221      40.329  -1.936 -17.581  1.00 58.02           H  
ATOM   2899  CA  SER A 221      40.930  -3.820 -18.260  1.00 58.02           C  
ATOM   2900  HA  SER A 221      39.875  -4.091 -18.293  1.00 58.02           H  
ATOM   2901  C   SER A 221      41.707  -5.105 -17.921  1.00 58.02           C  
ATOM   2902  CB  SER A 221      41.314  -3.402 -19.685  1.00 58.02           C  
ATOM   2903  HB2 SER A 221      40.766  -2.501 -19.961  1.00 58.02           H  
ATOM   2904  HB3 SER A 221      42.383  -3.195 -19.729  1.00 58.02           H  
ATOM   2905  O   SER A 221      42.925  -5.152 -18.037  1.00 58.02           O  
ATOM   2906  OG  SER A 221      40.990  -4.432 -20.597  1.00 58.02           O  
ATOM   2907  HG  SER A 221      41.354  -4.212 -21.458  1.00 58.02           H  
ATOM   2908  N   SER A 222      40.968  -6.192 -17.681  1.00 42.62           N  
ATOM   2909  H   SER A 222      40.058  -6.012 -17.280  1.00 42.62           H  
ATOM   2910  CA  SER A 222      41.027  -7.470 -18.429  1.00 42.62           C  
ATOM   2911  HA  SER A 222      40.749  -7.280 -19.465  1.00 42.62           H  
ATOM   2912  C   SER A 222      39.975  -8.388 -17.788  1.00 42.62           C  
ATOM   2913  CB  SER A 222      42.411  -8.146 -18.416  1.00 42.62           C  
ATOM   2914  HB2 SER A 222      43.195  -7.436 -18.681  1.00 42.62           H  
ATOM   2915  HB3 SER A 222      42.413  -8.926 -19.178  1.00 42.62           H  
ATOM   2916  O   SER A 222      39.913  -8.463 -16.568  1.00 42.62           O  
ATOM   2917  OG  SER A 222      42.715  -8.756 -17.182  1.00 42.62           O  
ATOM   2918  HG  SER A 222      42.027  -8.525 -16.554  1.00 42.62           H  
ATOM   2919  N   GLY A 223      39.037  -8.994 -18.505  1.00 41.42           N  
ATOM   2920  H   GLY A 223      38.216  -9.141 -17.935  1.00 41.42           H  
ATOM   2921  CA  GLY A 223      39.310 -10.163 -19.328  1.00 41.42           C  
ATOM   2922  HA2 GLY A 223      38.888 -10.015 -20.322  1.00 41.42           H  
ATOM   2923  HA3 GLY A 223      40.384 -10.322 -19.423  1.00 41.42           H  
ATOM   2924  C   GLY A 223      38.697 -11.413 -18.675  1.00 41.42           C  
ATOM   2925  O   GLY A 223      39.039 -11.761 -17.554  1.00 41.42           O  
ATOM   2926  N   ASN A 224      37.840 -12.088 -19.442  1.00 45.61           N  
ATOM   2927  H   ASN A 224      37.589 -11.630 -20.306  1.00 45.61           H  
ATOM   2928  CA  ASN A 224      37.518 -13.519 -19.417  1.00 45.61           C  
ATOM   2929  HA  ASN A 224      36.866 -13.629 -20.283  1.00 45.61           H  
ATOM   2930  C   ASN A 224      36.702 -14.187 -18.284  1.00 45.61           C  
ATOM   2931  CB  ASN A 224      38.785 -14.328 -19.759  1.00 45.61           C  
ATOM   2932  HB2 ASN A 224      38.618 -15.378 -19.519  1.00 45.61           H  
ATOM   2933  HB3 ASN A 224      39.624 -13.985 -19.154  1.00 45.61           H  
ATOM   2934  O   ASN A 224      37.102 -14.277 -17.130  1.00 45.61           O  
ATOM   2935  CG  ASN A 224      39.148 -14.262 -21.229  1.00 45.61           C  
ATOM   2936  ND2 ASN A 224      40.310 -14.741 -21.600  1.00 45.61           N  
ATOM   2937 HD21 ASN A 224      40.962 -15.109 -20.922  1.00 45.61           H  
ATOM   2938 HD22 ASN A 224      40.514 -14.687 -22.587  1.00 45.61           H  
ATOM   2939  OD1 ASN A 224      38.397 -13.794 -22.065  1.00 45.61           O  
ATOM   2940  N   ASN A 225      35.691 -14.913 -18.791  1.00 44.97           N  
ATOM   2941  H   ASN A 225      35.444 -14.663 -19.738  1.00 44.97           H  
ATOM   2942  CA  ASN A 225      35.199 -16.242 -18.402  1.00 44.97           C  
ATOM   2943  HA  ASN A 225      34.644 -16.581 -19.277  1.00 44.97           H  
ATOM   2944  C   ASN A 225      34.164 -16.359 -17.271  1.00 44.97           C  
ATOM   2945  CB  ASN A 225      36.375 -17.233 -18.247  1.00 44.97           C  
ATOM   2946  HB2 ASN A 225      37.175 -16.789 -17.654  1.00 44.97           H  
ATOM   2947  HB3 ASN A 225      36.032 -18.115 -17.707  1.00 44.97           H  
ATOM   2948  O   ASN A 225      34.489 -16.312 -16.092  1.00 44.97           O  
ATOM   2949  CG  ASN A 225      36.927 -17.737 -19.563  1.00 44.97           C  
ATOM   2950  ND2 ASN A 225      38.068 -18.382 -19.546  1.00 44.97           N  
ATOM   2951 HD21 ASN A 225      38.596 -18.482 -18.691  1.00 44.97           H  
ATOM   2952 HD22 ASN A 225      38.400 -18.713 -20.441  1.00 44.97           H  
ATOM   2953  OD1 ASN A 225      36.329 -17.601 -20.613  1.00 44.97           O  
ATOM   2954  N   LYS A 226      32.953 -16.817 -17.622  1.00 44.34           N  
ATOM   2955  H   LYS A 226      32.312 -16.136 -18.004  1.00 44.34           H  
ATOM   2956  CA  LYS A 226      32.691 -18.222 -17.993  1.00 44.34           C  
ATOM   2957  HA  LYS A 226      33.505 -18.598 -18.613  1.00 44.34           H  
ATOM   2958  C   LYS A 226      31.402 -18.357 -18.806  1.00 44.34           C  
ATOM   2959  CB  LYS A 226      32.581 -19.096 -16.724  1.00 44.34           C  
ATOM   2960  HB2 LYS A 226      31.892 -19.919 -16.912  1.00 44.34           H  
ATOM   2961  HB3 LYS A 226      32.175 -18.504 -15.904  1.00 44.34           H  
ATOM   2962  O   LYS A 226      30.356 -17.849 -18.418  1.00 44.34           O  
ATOM   2963  CG  LYS A 226      33.933 -19.701 -16.320  1.00 44.34           C  
ATOM   2964  HG2 LYS A 226      34.658 -18.903 -16.161  1.00 44.34           H  
ATOM   2965  HG3 LYS A 226      34.288 -20.350 -17.121  1.00 44.34           H  
ATOM   2966  CD  LYS A 226      33.829 -20.506 -15.021  1.00 44.34           C  
ATOM   2967  HD2 LYS A 226      33.488 -19.845 -14.223  1.00 44.34           H  
ATOM   2968  HD3 LYS A 226      33.109 -21.313 -15.153  1.00 44.34           H  
ATOM   2969  CE  LYS A 226      35.207 -21.081 -14.668  1.00 44.34           C  
ATOM   2970  HE2 LYS A 226      35.916 -20.256 -14.600  1.00 44.34           H  
ATOM   2971  HE3 LYS A 226      35.526 -21.735 -15.479  1.00 44.34           H  
ATOM   2972  NZ  LYS A 226      35.170 -21.831 -13.388  1.00 44.34           N  
ATOM   2973  HZ1 LYS A 226      34.504 -22.589 -13.441  1.00 44.34           H  
ATOM   2974  HZ2 LYS A 226      34.898 -21.218 -12.633  1.00 44.34           H  
ATOM   2975  HZ3 LYS A 226      36.080 -22.215 -13.175  1.00 44.34           H  
ATOM   2976  N   SER A 227      31.490 -19.107 -19.901  1.00 57.53           N  
ATOM   2977  H   SER A 227      32.390 -19.495 -20.146  1.00 57.53           H  
ATOM   2978  CA  SER A 227      30.359 -19.798 -20.508  1.00 57.53           C  
ATOM   2979  HA  SER A 227      29.621 -19.074 -20.855  1.00 57.53           H  
ATOM   2980  C   SER A 227      29.725 -20.715 -19.462  1.00 57.53           C  
ATOM   2981  CB  SER A 227      30.855 -20.623 -21.705  1.00 57.53           C  
ATOM   2982  HB2 SER A 227      31.080 -19.950 -22.533  1.00 57.53           H  
ATOM   2983  HB3 SER A 227      30.070 -21.311 -22.019  1.00 57.53           H  
ATOM   2984  O   SER A 227      30.326 -21.691 -19.014  1.00 57.53           O  
ATOM   2985  OG  SER A 227      32.028 -21.349 -21.371  1.00 57.53           O  
ATOM   2986  HG  SER A 227      32.079 -22.126 -21.932  1.00 57.53           H  
ATOM   2987  N   ILE A 228      28.512 -20.386 -19.036  1.00 50.79           N  
ATOM   2988  H   ILE A 228      28.087 -19.533 -19.370  1.00 50.79           H  
ATOM   2989  CA  ILE A 228      27.689 -21.296 -18.246  1.00 50.79           C  
ATOM   2990  HA  ILE A 228      28.309 -22.076 -17.804  1.00 50.79           H  
ATOM   2991  C   ILE A 228      26.745 -21.956 -19.241  1.00 50.79           C  
ATOM   2992  CB  ILE A 228      26.994 -20.565 -17.078  1.00 50.79           C  
ATOM   2993  HB  ILE A 228      26.397 -19.747 -17.481  1.00 50.79           H  
ATOM   2994  O   ILE A 228      25.795 -21.343 -19.715  1.00 50.79           O  
ATOM   2995  CG1 ILE A 228      28.061 -19.985 -16.116  1.00 50.79           C  
ATOM   2996 HG12 ILE A 228      28.589 -20.801 -15.622  1.00 50.79           H  
ATOM   2997 HG13 ILE A 228      28.793 -19.411 -16.684  1.00 50.79           H  
ATOM   2998  CG2 ILE A 228      26.062 -21.537 -16.327  1.00 50.79           C  
ATOM   2999 HG21 ILE A 228      25.298 -21.926 -17.001  1.00 50.79           H  
ATOM   3000 HG22 ILE A 228      25.545 -21.018 -15.520  1.00 50.79           H  
ATOM   3001 HG23 ILE A 228      26.630 -22.371 -15.914  1.00 50.79           H  
ATOM   3002  CD1 ILE A 228      27.497 -19.038 -15.051  1.00 50.79           C  
ATOM   3003 HD11 ILE A 228      26.854 -19.578 -14.356  1.00 50.79           H  
ATOM   3004 HD12 ILE A 228      26.929 -18.240 -15.529  1.00 50.79           H  
ATOM   3005 HD13 ILE A 228      28.321 -18.598 -14.490  1.00 50.79           H  
ATOM   3006  N   THR A 229      27.054 -23.198 -19.603  1.00 49.17           N  
ATOM   3007  H   THR A 229      27.916 -23.600 -19.264  1.00 49.17           H  
ATOM   3008  CA  THR A 229      26.127 -24.125 -20.261  1.00 49.17           C  
ATOM   3009  HA  THR A 229      25.913 -23.771 -21.270  1.00 49.17           H  
ATOM   3010  C   THR A 229      24.836 -24.193 -19.441  1.00 49.17           C  
ATOM   3011  CB  THR A 229      26.731 -25.550 -20.326  1.00 49.17           C  
ATOM   3012  HB  THR A 229      26.006 -26.276 -19.959  1.00 49.17           H  
ATOM   3013  O   THR A 229      24.900 -24.652 -18.297  1.00 49.17           O  
ATOM   3014  CG2 THR A 229      27.086 -25.957 -21.750  1.00 49.17           C  
ATOM   3015 HG21 THR A 229      26.187 -25.960 -22.367  1.00 49.17           H  
ATOM   3016 HG22 THR A 229      27.810 -25.257 -22.167  1.00 49.17           H  
ATOM   3017 HG23 THR A 229      27.515 -26.959 -21.747  1.00 49.17           H  
ATOM   3018  OG1 THR A 229      27.911 -25.669 -19.552  1.00 49.17           O  
ATOM   3019  HG1 THR A 229      27.630 -25.845 -18.651  1.00 49.17           H  
ATOM   3020  N   PRO A 230      23.668 -23.774 -19.961  1.00 51.70           N  
ATOM   3021  CA  PRO A 230      22.419 -24.037 -19.268  1.00 51.70           C  
ATOM   3022  HA  PRO A 230      22.501 -23.772 -18.214  1.00 51.70           H  
ATOM   3023  C   PRO A 230      22.118 -25.535 -19.396  1.00 51.70           C  
ATOM   3024  CB  PRO A 230      21.383 -23.124 -19.929  1.00 51.70           C  
ATOM   3025  HB2 PRO A 230      20.386 -23.564 -19.921  1.00 51.70           H  
ATOM   3026  HB3 PRO A 230      21.375 -22.161 -19.419  1.00 51.70           H  
ATOM   3027  O   PRO A 230      21.927 -26.047 -20.498  1.00 51.70           O  
ATOM   3028  CG  PRO A 230      21.912 -22.935 -21.352  1.00 51.70           C  
ATOM   3029  HG2 PRO A 230      21.628 -21.966 -21.761  1.00 51.70           H  
ATOM   3030  HG3 PRO A 230      21.536 -23.737 -21.988  1.00 51.70           H  
ATOM   3031  CD  PRO A 230      23.431 -23.067 -21.215  1.00 51.70           C  
ATOM   3032  HD2 PRO A 230      23.877 -22.074 -21.168  1.00 51.70           H  
ATOM   3033  HD3 PRO A 230      23.832 -23.622 -22.063  1.00 51.70           H  
ATOM   3034  N   GLN A 231      22.117 -26.265 -18.278  1.00 46.16           N  
ATOM   3035  H   GLN A 231      22.308 -25.809 -17.397  1.00 46.16           H  
ATOM   3036  CA  GLN A 231      21.554 -27.614 -18.263  1.00 46.16           C  
ATOM   3037  HA  GLN A 231      22.030 -28.185 -19.061  1.00 46.16           H  
ATOM   3038  C   GLN A 231      20.041 -27.531 -18.532  1.00 46.16           C  
ATOM   3039  CB  GLN A 231      21.804 -28.333 -16.930  1.00 46.16           C  
ATOM   3040  HB2 GLN A 231      21.117 -29.179 -16.898  1.00 46.16           H  
ATOM   3041  HB3 GLN A 231      21.568 -27.677 -16.092  1.00 46.16           H  
ATOM   3042  O   GLN A 231      19.374 -26.677 -17.943  1.00 46.16           O  
ATOM   3043  CG  GLN A 231      23.234 -28.876 -16.791  1.00 46.16           C  
ATOM   3044  HG2 GLN A 231      23.903 -28.077 -16.474  1.00 46.16           H  
ATOM   3045  HG3 GLN A 231      23.574 -29.241 -17.761  1.00 46.16           H  
ATOM   3046  CD  GLN A 231      23.323 -30.040 -15.804  1.00 46.16           C  
ATOM   3047  NE2 GLN A 231      24.412 -30.775 -15.793  1.00 46.16           N  
ATOM   3048 HE21 GLN A 231      25.177 -30.589 -16.426  1.00 46.16           H  
ATOM   3049 HE22 GLN A 231      24.407 -31.543 -15.138  1.00 46.16           H  
ATOM   3050  OE1 GLN A 231      22.425 -30.332 -15.035  1.00 46.16           O  
ATOM   3051  N   PRO A 232      19.474 -28.397 -19.387  1.00 55.66           N  
ATOM   3052  CA  PRO A 232      18.037 -28.428 -19.622  1.00 55.66           C  
ATOM   3053  HA  PRO A 232      17.674 -27.426 -19.853  1.00 55.66           H  
ATOM   3054  C   PRO A 232      17.317 -28.945 -18.369  1.00 55.66           C  
ATOM   3055  CB  PRO A 232      17.848 -29.322 -20.853  1.00 55.66           C  
ATOM   3056  HB2 PRO A 232      17.876 -28.703 -21.750  1.00 55.66           H  
ATOM   3057  HB3 PRO A 232      16.915 -29.885 -20.814  1.00 55.66           H  
ATOM   3058  O   PRO A 232      17.512 -30.088 -17.958  1.00 55.66           O  
ATOM   3059  CG  PRO A 232      19.069 -30.243 -20.838  1.00 55.66           C  
ATOM   3060  HG2 PRO A 232      18.863 -31.107 -20.207  1.00 55.66           H  
ATOM   3061  HG3 PRO A 232      19.346 -30.563 -21.842  1.00 55.66           H  
ATOM   3062  CD  PRO A 232      20.161 -29.394 -20.192  1.00 55.66           C  
ATOM   3063  HD2 PRO A 232      20.742 -28.893 -20.966  1.00 55.66           H  
ATOM   3064  HD3 PRO A 232      20.805 -30.025 -19.580  1.00 55.66           H  
ATOM   3065  N   GLN A 233      16.480 -28.105 -17.755  1.00 52.83           N  
ATOM   3066  H   GLN A 233      16.380 -27.165 -18.112  1.00 52.83           H  
ATOM   3067  CA  GLN A 233      15.564 -28.550 -16.707  1.00 52.83           C  
ATOM   3068  HA  GLN A 233      16.119 -29.195 -16.026  1.00 52.83           H  
ATOM   3069  C   GLN A 233      14.452 -29.399 -17.331  1.00 52.83           C  
ATOM   3070  CB  GLN A 233      15.019 -27.371 -15.885  1.00 52.83           C  
ATOM   3071  HB2 GLN A 233      14.702 -26.568 -16.551  1.00 52.83           H  
ATOM   3072  HB3 GLN A 233      14.153 -27.713 -15.319  1.00 52.83           H  
ATOM   3073  O   GLN A 233      13.773 -28.992 -18.272  1.00 52.83           O  
ATOM   3074  CG  GLN A 233      16.070 -26.852 -14.888  1.00 52.83           C  
ATOM   3075  HG2 GLN A 233      16.924 -26.449 -15.433  1.00 52.83           H  
ATOM   3076  HG3 GLN A 233      16.419 -27.686 -14.279  1.00 52.83           H  
ATOM   3077  CD  GLN A 233      15.531 -25.767 -13.959  1.00 52.83           C  
ATOM   3078  NE2 GLN A 233      16.103 -25.600 -12.787  1.00 52.83           N  
ATOM   3079 HE21 GLN A 233      15.709 -24.868 -12.213  1.00 52.83           H  
ATOM   3080 HE22 GLN A 233      16.884 -26.174 -12.504  1.00 52.83           H  
ATOM   3081  OE1 GLN A 233      14.598 -25.043 -14.254  1.00 52.83           O  
ATOM   3082  N   SER A 234      14.321 -30.613 -16.803  1.00 61.31           N  
ATOM   3083  H   SER A 234      14.923 -30.846 -16.026  1.00 61.31           H  
ATOM   3084  CA  SER A 234      13.358 -31.643 -17.178  1.00 61.31           C  
ATOM   3085  HA  SER A 234      13.595 -31.995 -18.182  1.00 61.31           H  
ATOM   3086  C   SER A 234      11.911 -31.145 -17.149  1.00 61.31           C  
ATOM   3087  CB  SER A 234      13.511 -32.809 -16.195  1.00 61.31           C  
ATOM   3088  HB2 SER A 234      14.479 -33.287 -16.344  1.00 61.31           H  
ATOM   3089  HB3 SER A 234      12.724 -33.542 -16.370  1.00 61.31           H  
ATOM   3090  O   SER A 234      11.498 -30.476 -16.202  1.00 61.31           O  
ATOM   3091  OG  SER A 234      13.434 -32.326 -14.865  1.00 61.31           O  
ATOM   3092  HG  SER A 234      12.657 -31.767 -14.803  1.00 61.31           H  
ATOM   3093  N   ALA A 235      11.145 -31.531 -18.169  1.00 56.66           N  
ATOM   3094  H   ALA A 235      11.576 -32.087 -18.894  1.00 56.66           H  
ATOM   3095  CA  ALA A 235       9.734 -31.210 -18.347  1.00 56.66           C  
ATOM   3096  HA  ALA A 235       9.666 -30.134 -18.512  1.00 56.66           H  
ATOM   3097  C   ALA A 235       8.856 -31.603 -17.135  1.00 56.66           C  
ATOM   3098  CB  ALA A 235       9.259 -31.935 -19.614  1.00 56.66           C  
ATOM   3099  HB1 ALA A 235       8.214 -31.693 -19.803  1.00 56.66           H  
ATOM   3100  HB2 ALA A 235       9.855 -31.621 -20.471  1.00 56.66           H  
ATOM   3101  HB3 ALA A 235       9.350 -33.014 -19.482  1.00 56.66           H  
ATOM   3102  O   ALA A 235       9.084 -32.656 -16.533  1.00 56.66           O  
ATOM   3103  N   PRO A 236       7.825 -30.807 -16.791  1.00 57.31           N  
ATOM   3104  CA  PRO A 236       6.860 -31.173 -15.760  1.00 57.31           C  
ATOM   3105  HA  PRO A 236       7.410 -31.423 -14.853  1.00 57.31           H  
ATOM   3106  C   PRO A 236       5.996 -32.373 -16.212  1.00 57.31           C  
ATOM   3107  CB  PRO A 236       6.033 -29.910 -15.500  1.00 57.31           C  
ATOM   3108  HB2 PRO A 236       6.508 -29.325 -14.712  1.00 57.31           H  
ATOM   3109  HB3 PRO A 236       5.002 -30.140 -15.232  1.00 57.31           H  
ATOM   3110  O   PRO A 236       5.546 -32.403 -17.361  1.00 57.31           O  
ATOM   3111  CG  PRO A 236       6.120 -29.142 -16.819  1.00 57.31           C  
ATOM   3112  HG2 PRO A 236       6.019 -28.067 -16.671  1.00 57.31           H  
ATOM   3113  HG3 PRO A 236       5.351 -29.507 -17.501  1.00 57.31           H  
ATOM   3114  CD  PRO A 236       7.497 -29.511 -17.366  1.00 57.31           C  
ATOM   3115  HD2 PRO A 236       8.232 -28.776 -17.038  1.00 57.31           H  
ATOM   3116  HD3 PRO A 236       7.463 -29.554 -18.454  1.00 57.31           H  
ATOM   3117  N   PRO A 237       5.752 -33.369 -15.337  1.00 55.00           N  
ATOM   3118  CA  PRO A 237       4.956 -34.548 -15.663  1.00 55.00           C  
ATOM   3119  HA  PRO A 237       5.348 -34.995 -16.577  1.00 55.00           H  
ATOM   3120  C   PRO A 237       3.477 -34.203 -15.886  1.00 55.00           C  
ATOM   3121  CB  PRO A 237       5.168 -35.530 -14.506  1.00 55.00           C  
ATOM   3122  HB2 PRO A 237       4.284 -36.136 -14.309  1.00 55.00           H  
ATOM   3123  HB3 PRO A 237       6.025 -36.167 -14.725  1.00 55.00           H  
ATOM   3124  O   PRO A 237       2.895 -33.359 -15.206  1.00 55.00           O  
ATOM   3125  CG  PRO A 237       5.505 -34.620 -13.326  1.00 55.00           C  
ATOM   3126  HG2 PRO A 237       4.583 -34.251 -12.877  1.00 55.00           H  
ATOM   3127  HG3 PRO A 237       6.116 -35.129 -12.581  1.00 55.00           H  
ATOM   3128  CD  PRO A 237       6.253 -33.459 -13.975  1.00 55.00           C  
ATOM   3129  HD2 PRO A 237       6.064 -32.540 -13.419  1.00 55.00           H  
ATOM   3130  HD3 PRO A 237       7.321 -33.675 -13.999  1.00 55.00           H  
ATOM   3131  N   ALA A 238       2.876 -34.888 -16.857  1.00 47.93           N  
ATOM   3132  H   ALA A 238       3.431 -35.570 -17.356  1.00 47.93           H  
ATOM   3133  CA  ALA A 238       1.485 -34.749 -17.263  1.00 47.93           C  
ATOM   3134  HA  ALA A 238       1.309 -33.705 -17.522  1.00 47.93           H  
ATOM   3135  C   ALA A 238       0.494 -35.148 -16.151  1.00 47.93           C  
ATOM   3136  CB  ALA A 238       1.292 -35.607 -18.521  1.00 47.93           C  
ATOM   3137  HB1 ALA A 238       1.977 -35.281 -19.304  1.00 47.93           H  
ATOM   3138  HB2 ALA A 238       0.269 -35.501 -18.882  1.00 47.93           H  
ATOM   3139  HB3 ALA A 238       1.476 -36.656 -18.289  1.00 47.93           H  
ATOM   3140  O   ALA A 238       0.655 -36.175 -15.493  1.00 47.93           O  
ATOM   3141  N   ASN A 239      -0.575 -34.362 -15.992  1.00 50.17           N  
ATOM   3142  H   ASN A 239      -0.631 -33.526 -16.556  1.00 50.17           H  
ATOM   3143  CA  ASN A 239      -1.719 -34.684 -15.136  1.00 50.17           C  
ATOM   3144  HA  ASN A 239      -1.362 -34.912 -14.132  1.00 50.17           H  
ATOM   3145  C   ASN A 239      -2.483 -35.910 -15.671  1.00 50.17           C  
ATOM   3146  CB  ASN A 239      -2.669 -33.468 -15.084  1.00 50.17           C  
ATOM   3147  HB2 ASN A 239      -3.639 -33.794 -14.711  1.00 50.17           H  
ATOM   3148  HB3 ASN A 239      -2.817 -33.077 -16.091  1.00 50.17           H  
ATOM   3149  O   ASN A 239      -2.985 -35.876 -16.794  1.00 50.17           O  
ATOM   3150  CG  ASN A 239      -2.208 -32.356 -14.162  1.00 50.17           C  
ATOM   3151  ND2 ASN A 239      -2.566 -31.126 -14.445  1.00 50.17           N  
ATOM   3152 HD21 ASN A 239      -2.236 -30.419 -13.804  1.00 50.17           H  
ATOM   3153 HD22 ASN A 239      -3.114 -30.917 -15.267  1.00 50.17           H  
ATOM   3154  OD1 ASN A 239      -1.561 -32.574 -13.156  1.00 50.17           O  
ATOM   3155  N   ALA A 240      -2.663 -36.941 -14.840  1.00 46.79           N  
ATOM   3156  H   ALA A 240      -2.208 -36.915 -13.939  1.00 46.79           H  
ATOM   3157  CA  ALA A 240      -3.653 -37.996 -15.059  1.00 46.79           C  
ATOM   3158  HA  ALA A 240      -3.966 -37.967 -16.103  1.00 46.79           H  
ATOM   3159  C   ALA A 240      -4.874 -37.766 -14.137  1.00 46.79           C  
ATOM   3160  CB  ALA A 240      -3.006 -39.367 -14.839  1.00 46.79           C  
ATOM   3161  HB1 ALA A 240      -3.734 -40.154 -15.035  1.00 46.79           H  
ATOM   3162  HB2 ALA A 240      -2.657 -39.452 -13.809  1.00 46.79           H  
ATOM   3163  HB3 ALA A 240      -2.159 -39.488 -15.515  1.00 46.79           H  
ATOM   3164  O   ALA A 240      -4.691 -37.599 -12.930  1.00 46.79           O  
ATOM   3165  N   PRO A 241      -6.115 -37.752 -14.661  1.00 51.42           N  
ATOM   3166  CA  PRO A 241      -7.325 -37.575 -13.866  1.00 51.42           C  
ATOM   3167  HA  PRO A 241      -7.160 -36.854 -13.065  1.00 51.42           H  
ATOM   3168  C   PRO A 241      -7.766 -38.915 -13.264  1.00 51.42           C  
ATOM   3169  CB  PRO A 241      -8.354 -37.012 -14.853  1.00 51.42           C  
ATOM   3170  HB2 PRO A 241      -9.377 -37.263 -14.573  1.00 51.42           H  
ATOM   3171  HB3 PRO A 241      -8.236 -35.930 -14.916  1.00 51.42           H  
ATOM   3172  O   PRO A 241      -8.222 -39.807 -13.978  1.00 51.42           O  
ATOM   3173  CG  PRO A 241      -7.957 -37.643 -16.190  1.00 51.42           C  
ATOM   3174  HG2 PRO A 241      -8.441 -38.613 -16.304  1.00 51.42           H  
ATOM   3175  HG3 PRO A 241      -8.215 -36.996 -17.029  1.00 51.42           H  
ATOM   3176  CD  PRO A 241      -6.445 -37.833 -16.076  1.00 51.42           C  
ATOM   3177  HD2 PRO A 241      -6.156 -38.799 -16.489  1.00 51.42           H  
ATOM   3178  HD3 PRO A 241      -5.941 -37.029 -16.613  1.00 51.42           H  
ATOM   3179  N   THR A 242      -7.690 -39.069 -11.945  1.00 48.35           N  
ATOM   3180  H   THR A 242      -7.197 -38.392 -11.381  1.00 48.35           H  
ATOM   3181  CA  THR A 242      -8.366 -40.171 -11.245  1.00 48.35           C  
ATOM   3182  HA  THR A 242      -8.568 -40.967 -11.962  1.00 48.35           H  
ATOM   3183  C   THR A 242      -9.727 -39.706 -10.737  1.00 48.35           C  
ATOM   3184  CB  THR A 242      -7.506 -40.815 -10.147  1.00 48.35           C  
ATOM   3185  HB  THR A 242      -8.142 -41.144  -9.326  1.00 48.35           H  
ATOM   3186  O   THR A 242      -9.844 -38.952  -9.776  1.00 48.35           O  
ATOM   3187  CG2 THR A 242      -6.763 -42.030 -10.706  1.00 48.35           C  
ATOM   3188 HG21 THR A 242      -7.478 -42.780 -11.044  1.00 48.35           H  
ATOM   3189 HG22 THR A 242      -6.135 -42.468  -9.930  1.00 48.35           H  
ATOM   3190 HG23 THR A 242      -6.136 -41.724 -11.544  1.00 48.35           H  
ATOM   3191  OG1 THR A 242      -6.528 -39.926  -9.659  1.00 48.35           O  
ATOM   3192  HG1 THR A 242      -6.071 -40.346  -8.927  1.00 48.35           H  
ATOM   3193  N   GLY A 243     -10.768 -40.159 -11.440  1.00 52.12           N  
ATOM   3194  H   GLY A 243     -10.560 -40.696 -12.270  1.00 52.12           H  
ATOM   3195  CA  GLY A 243     -12.170 -40.007 -11.062  1.00 52.12           C  
ATOM   3196  HA2 GLY A 243     -12.363 -38.956 -10.849  1.00 52.12           H  
ATOM   3197  HA3 GLY A 243     -12.790 -40.301 -11.909  1.00 52.12           H  
ATOM   3198  C   GLY A 243     -12.595 -40.831  -9.828  1.00 52.12           C  
ATOM   3199  O   GLY A 243     -11.780 -41.515  -9.206  1.00 52.12           O  
ATOM   3200  N   PRO A 244     -13.892 -40.765  -9.470  1.00 63.85           N  
ATOM   3201  CA  PRO A 244     -14.414 -41.042  -8.133  1.00 63.85           C  
ATOM   3202  HA  PRO A 244     -13.700 -40.711  -7.379  1.00 63.85           H  
ATOM   3203  C   PRO A 244     -14.733 -42.526  -7.910  1.00 63.85           C  
ATOM   3204  CB  PRO A 244     -15.684 -40.185  -8.051  1.00 63.85           C  
ATOM   3205  HB2 PRO A 244     -15.414 -39.159  -7.799  1.00 63.85           H  
ATOM   3206  HB3 PRO A 244     -16.403 -40.575  -7.331  1.00 63.85           H  
ATOM   3207  O   PRO A 244     -15.220 -43.208  -8.812  1.00 63.85           O  
ATOM   3208  CG  PRO A 244     -16.227 -40.233  -9.481  1.00 63.85           C  
ATOM   3209  HG2 PRO A 244     -16.838 -39.360  -9.710  1.00 63.85           H  
ATOM   3210  HG3 PRO A 244     -16.801 -41.148  -9.630  1.00 63.85           H  
ATOM   3211  CD  PRO A 244     -14.960 -40.273 -10.331  1.00 63.85           C  
ATOM   3212  HD2 PRO A 244     -15.104 -40.928 -11.191  1.00 63.85           H  
ATOM   3213  HD3 PRO A 244     -14.729 -39.262 -10.665  1.00 63.85           H  
ATOM   3214  N   ARG A 245     -14.548 -43.022  -6.679  1.00 59.19           N  
ATOM   3215  H   ARG A 245     -14.095 -42.442  -5.988  1.00 59.19           H  
ATOM   3216  CA  ARG A 245     -15.109 -44.309  -6.233  1.00 59.19           C  
ATOM   3217  HA  ARG A 245     -15.968 -44.553  -6.859  1.00 59.19           H  
ATOM   3218  C   ARG A 245     -15.624 -44.206  -4.792  1.00 59.19           C  
ATOM   3219  CB  ARG A 245     -14.083 -45.454  -6.396  1.00 59.19           C  
ATOM   3220  HB2 ARG A 245     -13.159 -45.197  -5.878  1.00 59.19           H  
ATOM   3221  HB3 ARG A 245     -14.497 -46.347  -5.928  1.00 59.19           H  
ATOM   3222  O   ARG A 245     -14.816 -44.114  -3.881  1.00 59.19           O  
ATOM   3223  CG  ARG A 245     -13.775 -45.776  -7.871  1.00 59.19           C  
ATOM   3224  HG2 ARG A 245     -13.187 -44.962  -8.296  1.00 59.19           H  
ATOM   3225  HG3 ARG A 245     -14.710 -45.862  -8.424  1.00 59.19           H  
ATOM   3226  CD  ARG A 245     -12.996 -47.088  -8.028  1.00 59.19           C  
ATOM   3227  HD2 ARG A 245     -12.098 -47.039  -7.412  1.00 59.19           H  
ATOM   3228  HD3 ARG A 245     -13.624 -47.903  -7.668  1.00 59.19           H  
ATOM   3229  NE  ARG A 245     -12.607 -47.312  -9.437  1.00 59.19           N  
ATOM   3230  HE  ARG A 245     -12.438 -46.478  -9.981  1.00 59.19           H  
ATOM   3231  NH1 ARG A 245     -12.631 -49.613  -9.454  1.00 59.19           N  
ATOM   3232 HH11 ARG A 245     -12.883 -49.611  -8.476  1.00 59.19           H  
ATOM   3233 HH12 ARG A 245     -12.481 -50.485  -9.940  1.00 59.19           H  
ATOM   3234  NH2 ARG A 245     -12.047 -48.505 -11.296  1.00 59.19           N  
ATOM   3235 HH21 ARG A 245     -11.903 -49.389 -11.764  1.00 59.19           H  
ATOM   3236 HH22 ARG A 245     -11.878 -47.645 -11.798  1.00 59.19           H  
ATOM   3237  CZ  ARG A 245     -12.433 -48.471 -10.052  1.00 59.19           C  
ATOM   3238  N   ASN A 246     -16.962 -44.183  -4.671  1.00 50.03           N  
ATOM   3239  H   ASN A 246     -17.433 -43.912  -5.522  1.00 50.03           H  
ATOM   3240  CA  ASN A 246     -17.854 -44.972  -3.789  1.00 50.03           C  
ATOM   3241  HA  ASN A 246     -18.787 -44.418  -3.687  1.00 50.03           H  
ATOM   3242  C   ASN A 246     -17.400 -45.302  -2.349  1.00 50.03           C  
ATOM   3243  CB  ASN A 246     -18.138 -46.285  -4.555  1.00 50.03           C  
ATOM   3244  HB2 ASN A 246     -17.190 -46.753  -4.822  1.00 50.03           H  
ATOM   3245  HB3 ASN A 246     -18.671 -46.990  -3.918  1.00 50.03           H  
ATOM   3246  O   ASN A 246     -16.246 -45.600  -2.108  1.00 50.03           O  
ATOM   3247  CG  ASN A 246     -18.969 -46.083  -5.808  1.00 50.03           C  
ATOM   3248  ND2 ASN A 246     -18.903 -46.989  -6.753  1.00 50.03           N  
ATOM   3249 HD21 ASN A 246     -18.377 -47.841  -6.625  1.00 50.03           H  
ATOM   3250 HD22 ASN A 246     -19.490 -46.824  -7.559  1.00 50.03           H  
ATOM   3251  OD1 ASN A 246     -19.676 -45.106  -5.961  1.00 50.03           O  
ATOM   3252  N   ALA A 247     -18.241 -45.517  -1.340  1.00 41.89           N  
ATOM   3253  H   ALA A 247     -17.732 -45.891  -0.551  1.00 41.89           H  
ATOM   3254  CA  ALA A 247     -19.670 -45.396  -1.059  1.00 41.89           C  
ATOM   3255  HA  ALA A 247     -19.978 -44.350  -1.069  1.00 41.89           H  
ATOM   3256  C   ALA A 247     -19.832 -45.989   0.362  1.00 41.89           C  
ATOM   3257  CB  ALA A 247     -20.523 -46.230  -2.030  1.00 41.89           C  
ATOM   3258  HB1 ALA A 247     -21.559 -46.236  -1.693  1.00 41.89           H  
ATOM   3259  HB2 ALA A 247     -20.162 -47.258  -2.060  1.00 41.89           H  
ATOM   3260  HB3 ALA A 247     -20.501 -45.794  -3.029  1.00 41.89           H  
ATOM   3261  O   ALA A 247     -19.184 -46.985   0.685  1.00 41.89           O  
ATOM   3262  N   GLY A 248     -20.711 -45.423   1.190  1.00 42.46           N  
ATOM   3263  H   GLY A 248     -21.156 -44.567   0.890  1.00 42.46           H  
ATOM   3264  CA  GLY A 248     -21.106 -45.976   2.494  1.00 42.46           C  
ATOM   3265  HA2 GLY A 248     -20.393 -46.736   2.815  1.00 42.46           H  
ATOM   3266  HA3 GLY A 248     -22.083 -46.449   2.398  1.00 42.46           H  
ATOM   3267  C   GLY A 248     -21.133 -44.883   3.567  1.00 42.46           C  
ATOM   3268  O   GLY A 248     -20.085 -44.389   3.950  1.00 42.46           O  
ATOM   3269  N   LYS A 249     -22.273 -44.442   4.105  1.00 50.48           N  
ATOM   3270  H   LYS A 249     -22.161 -43.585   4.627  1.00 50.48           H  
ATOM   3271  CA  LYS A 249     -23.544 -45.144   4.334  1.00 50.48           C  
ATOM   3272  HA  LYS A 249     -23.675 -45.950   3.613  1.00 50.48           H  
ATOM   3273  C   LYS A 249     -24.743 -44.176   4.252  1.00 50.48           C  
ATOM   3274  CB  LYS A 249     -23.505 -45.733   5.756  1.00 50.48           C  
ATOM   3275  HB2 LYS A 249     -24.495 -46.112   6.011  1.00 50.48           H  
ATOM   3276  HB3 LYS A 249     -23.264 -44.937   6.461  1.00 50.48           H  
ATOM   3277  O   LYS A 249     -24.597 -43.014   4.626  1.00 50.48           O  
ATOM   3278  CG  LYS A 249     -22.495 -46.882   5.918  1.00 50.48           C  
ATOM   3279  HG2 LYS A 249     -22.828 -47.736   5.328  1.00 50.48           H  
ATOM   3280  HG3 LYS A 249     -21.510 -46.574   5.567  1.00 50.48           H  
ATOM   3281  CD  LYS A 249     -22.360 -47.289   7.389  1.00 50.48           C  
ATOM   3282  HD2 LYS A 249     -23.333 -47.593   7.774  1.00 50.48           H  
ATOM   3283  HD3 LYS A 249     -21.999 -46.434   7.960  1.00 50.48           H  
ATOM   3284  CE  LYS A 249     -21.364 -48.450   7.512  1.00 50.48           C  
ATOM   3285  HE2 LYS A 249     -21.774 -49.317   6.993  1.00 50.48           H  
ATOM   3286  HE3 LYS A 249     -20.440 -48.167   7.009  1.00 50.48           H  
ATOM   3287  NZ  LYS A 249     -21.084 -48.784   8.932  1.00 50.48           N  
ATOM   3288  HZ1 LYS A 249     -20.434 -49.555   8.993  1.00 50.48           H  
ATOM   3289  HZ2 LYS A 249     -21.933 -49.044   9.413  1.00 50.48           H  
ATOM   3290  HZ3 LYS A 249     -20.677 -47.991   9.407  1.00 50.48           H  
ATOM   3291  N   PRO A 250     -25.923 -44.651   3.813  1.00 48.19           N  
ATOM   3292  CA  PRO A 250     -27.183 -43.918   3.860  1.00 48.19           C  
ATOM   3293  HA  PRO A 250     -27.016 -42.847   3.746  1.00 48.19           H  
ATOM   3294  C   PRO A 250     -27.951 -44.184   5.170  1.00 48.19           C  
ATOM   3295  CB  PRO A 250     -27.956 -44.457   2.651  1.00 48.19           C  
ATOM   3296  HB2 PRO A 250     -27.602 -43.965   1.745  1.00 48.19           H  
ATOM   3297  HB3 PRO A 250     -29.034 -44.329   2.756  1.00 48.19           H  
ATOM   3298  O   PRO A 250     -27.843 -45.266   5.741  1.00 48.19           O  
ATOM   3299  CG  PRO A 250     -27.559 -45.935   2.619  1.00 48.19           C  
ATOM   3300  HG2 PRO A 250     -27.595 -46.336   1.606  1.00 48.19           H  
ATOM   3301  HG3 PRO A 250     -28.216 -46.508   3.274  1.00 48.19           H  
ATOM   3302  CD  PRO A 250     -26.137 -45.949   3.181  1.00 48.19           C  
ATOM   3303  HD2 PRO A 250     -26.029 -46.757   3.905  1.00 48.19           H  
ATOM   3304  HD3 PRO A 250     -25.436 -46.080   2.357  1.00 48.19           H  
ATOM   3305  N   GLY A 251     -28.815 -43.242   5.563  1.00 41.53           N  
ATOM   3306  H   GLY A 251     -28.761 -42.340   5.111  1.00 41.53           H  
ATOM   3307  CA  GLY A 251     -30.050 -43.559   6.289  1.00 41.53           C  
ATOM   3308  HA2 GLY A 251     -30.122 -44.636   6.435  1.00 41.53           H  
ATOM   3309  HA3 GLY A 251     -30.898 -43.271   5.667  1.00 41.53           H  
ATOM   3310  C   GLY A 251     -30.221 -42.918   7.666  1.00 41.53           C  
ATOM   3311  O   GLY A 251     -29.701 -43.428   8.647  1.00 41.53           O  
ATOM   3312  N   ALA A 252     -31.050 -41.873   7.742  1.00 43.98           N  
ATOM   3313  H   ALA A 252     -31.183 -41.337   6.896  1.00 43.98           H  
ATOM   3314  CA  ALA A 252     -32.183 -41.816   8.674  1.00 43.98           C  
ATOM   3315  HA  ALA A 252     -32.802 -42.698   8.508  1.00 43.98           H  
ATOM   3316  C   ALA A 252     -33.035 -40.568   8.394  1.00 43.98           C  
ATOM   3317  CB  ALA A 252     -31.754 -41.840  10.144  1.00 43.98           C  
ATOM   3318  HB1 ALA A 252     -31.330 -42.809  10.411  1.00 43.98           H  
ATOM   3319  HB2 ALA A 252     -32.619 -41.663  10.783  1.00 43.98           H  
ATOM   3320  HB3 ALA A 252     -31.016 -41.060  10.328  1.00 43.98           H  
ATOM   3321  O   ALA A 252     -32.576 -39.432   8.466  1.00 43.98           O  
ATOM   3322  N   ASN A 253     -34.291 -40.822   8.044  1.00 58.04           N  
ATOM   3323  H   ASN A 253     -34.582 -41.789   8.081  1.00 58.04           H  
ATOM   3324  CA  ASN A 253     -35.333 -39.850   7.762  1.00 58.04           C  
ATOM   3325  HA  ASN A 253     -34.964 -39.104   7.058  1.00 58.04           H  
ATOM   3326  C   ASN A 253     -35.814 -39.158   9.046  1.00 58.04           C  
ATOM   3327  CB  ASN A 253     -36.518 -40.624   7.148  1.00 58.04           C  
ATOM   3328  HB2 ASN A 253     -36.906 -41.334   7.878  1.00 58.04           H  
ATOM   3329  HB3 ASN A 253     -37.318 -39.923   6.912  1.00 58.04           H  
ATOM   3330  O   ASN A 253     -36.154 -39.845  10.003  1.00 58.04           O  
ATOM   3331  CG  ASN A 253     -36.167 -41.358   5.871  1.00 58.04           C  
ATOM   3332  ND2 ASN A 253     -36.245 -42.669   5.850  1.00 58.04           N  
ATOM   3333 HD21 ASN A 253     -36.040 -43.113   4.966  1.00 58.04           H  
ATOM   3334 HD22 ASN A 253     -36.610 -43.182   6.639  1.00 58.04           H  
ATOM   3335  OD1 ASN A 253     -35.811 -40.752   4.879  1.00 58.04           O  
ATOM   3336  N   TYR A 254     -36.035 -37.845   9.000  1.00 50.72           N  
ATOM   3337  H   TYR A 254     -35.524 -37.294   8.324  1.00 50.72           H  
ATOM   3338  CA  TYR A 254     -37.299 -37.287   9.485  1.00 50.72           C  
ATOM   3339  HA  TYR A 254     -38.076 -38.025   9.287  1.00 50.72           H  
ATOM   3340  C   TYR A 254     -37.663 -36.031   8.683  1.00 50.72           C  
ATOM   3341  CB  TYR A 254     -37.334 -37.078  11.012  1.00 50.72           C  
ATOM   3342  HB2 TYR A 254     -37.188 -38.037  11.508  1.00 50.72           H  
ATOM   3343  HB3 TYR A 254     -38.336 -36.746  11.283  1.00 50.72           H  
ATOM   3344  O   TYR A 254     -37.143 -34.936   8.874  1.00 50.72           O  
ATOM   3345  CG  TYR A 254     -36.337 -36.095  11.585  1.00 50.72           C  
ATOM   3346  CD1 TYR A 254     -35.027 -36.515  11.884  1.00 50.72           C  
ATOM   3347  HD1 TYR A 254     -34.735 -37.540  11.708  1.00 50.72           H  
ATOM   3348  CD2 TYR A 254     -36.728 -34.766  11.836  1.00 50.72           C  
ATOM   3349  HD2 TYR A 254     -37.738 -34.448  11.620  1.00 50.72           H  
ATOM   3350  CE1 TYR A 254     -34.100 -35.596  12.408  1.00 50.72           C  
ATOM   3351  HE1 TYR A 254     -33.090 -35.903  12.639  1.00 50.72           H  
ATOM   3352  CE2 TYR A 254     -35.802 -33.843  12.354  1.00 50.72           C  
ATOM   3353  HE2 TYR A 254     -36.102 -32.822  12.539  1.00 50.72           H  
ATOM   3354  OH  TYR A 254     -33.583 -33.373  13.133  1.00 50.72           O  
ATOM   3355  HH  TYR A 254     -33.971 -32.508  13.287  1.00 50.72           H  
ATOM   3356  CZ  TYR A 254     -34.484 -34.259  12.637  1.00 50.72           C  
ATOM   3357  N   ARG A 255     -38.602 -36.196   7.747  1.00 55.98           N  
ATOM   3358  H   ARG A 255     -38.927 -37.141   7.604  1.00 55.98           H  
ATOM   3359  CA  ARG A 255     -39.594 -35.152   7.489  1.00 55.98           C  
ATOM   3360  HA  ARG A 255     -39.195 -34.175   7.761  1.00 55.98           H  
ATOM   3361  C   ARG A 255     -40.780 -35.469   8.391  1.00 55.98           C  
ATOM   3362  CB  ARG A 255     -40.062 -35.125   6.027  1.00 55.98           C  
ATOM   3363  HB2 ARG A 255     -40.933 -34.472   5.975  1.00 55.98           H  
ATOM   3364  HB3 ARG A 255     -40.378 -36.125   5.729  1.00 55.98           H  
ATOM   3365  O   ARG A 255     -41.338 -36.555   8.294  1.00 55.98           O  
ATOM   3366  CG  ARG A 255     -39.024 -34.607   5.027  1.00 55.98           C  
ATOM   3367  HG2 ARG A 255     -38.586 -33.674   5.382  1.00 55.98           H  
ATOM   3368  HG3 ARG A 255     -38.239 -35.355   4.919  1.00 55.98           H  
ATOM   3369  CD  ARG A 255     -39.721 -34.368   3.677  1.00 55.98           C  
ATOM   3370  HD2 ARG A 255     -40.264 -33.425   3.732  1.00 55.98           H  
ATOM   3371  HD3 ARG A 255     -40.438 -35.170   3.502  1.00 55.98           H  
ATOM   3372  NE  ARG A 255     -38.760 -34.363   2.560  1.00 55.98           N  
ATOM   3373  HE  ARG A 255     -37.928 -34.921   2.687  1.00 55.98           H  
ATOM   3374  NH1 ARG A 255     -39.916 -33.002   1.107  1.00 55.98           N  
ATOM   3375 HH11 ARG A 255     -40.005 -32.577   0.195  1.00 55.98           H  
ATOM   3376 HH12 ARG A 255     -40.634 -32.867   1.804  1.00 55.98           H  
ATOM   3377  NH2 ARG A 255     -38.011 -33.957   0.454  1.00 55.98           N  
ATOM   3378 HH21 ARG A 255     -37.214 -34.554   0.618  1.00 55.98           H  
ATOM   3379 HH22 ARG A 255     -38.114 -33.513  -0.448  1.00 55.98           H  
ATOM   3380  CZ  ARG A 255     -38.902 -33.774   1.386  1.00 55.98           C  
ATOM   3381  N   GLY A 256     -41.161 -34.519   9.227  1.00 44.53           N  
ATOM   3382  H   GLY A 256     -40.552 -33.723   9.352  1.00 44.53           H  
ATOM   3383  CA  GLY A 256     -42.380 -34.563  10.029  1.00 44.53           C  
ATOM   3384  HA2 GLY A 256     -42.403 -35.472  10.630  1.00 44.53           H  
ATOM   3385  HA3 GLY A 256     -43.262 -34.532   9.390  1.00 44.53           H  
ATOM   3386  C   GLY A 256     -42.370 -33.364  10.961  1.00 44.53           C  
ATOM   3387  O   GLY A 256     -41.568 -33.334  11.877  1.00 44.53           O  
ATOM   3388  N   GLY A 257     -43.061 -32.283  10.591  1.00 45.92           N  
ATOM   3389  H   GLY A 257     -42.432 -31.527  10.363  1.00 45.92           H  
ATOM   3390  CA  GLY A 257     -44.181 -31.785  11.400  1.00 45.92           C  
ATOM   3391  HA2 GLY A 257     -44.697 -32.616  11.882  1.00 45.92           H  
ATOM   3392  HA3 GLY A 257     -44.886 -31.254  10.762  1.00 45.92           H  
ATOM   3393  C   GLY A 257     -43.657 -30.847  12.493  1.00 45.92           C  
ATOM   3394  O   GLY A 257     -42.876 -31.236  13.335  1.00 45.92           O  
ATOM   3395  N   GLY A 258     -43.958 -29.565  12.532  1.00 49.33           N  
ATOM   3396  H   GLY A 258     -43.395 -29.069  13.209  1.00 49.33           H  
ATOM   3397  CA  GLY A 258     -45.228 -28.937  12.271  1.00 49.33           C  
ATOM   3398  HA2 GLY A 258     -46.018 -29.449  12.821  1.00 49.33           H  
ATOM   3399  HA3 GLY A 258     -45.450 -28.936  11.204  1.00 49.33           H  
ATOM   3400  C   GLY A 258     -45.106 -27.516  12.803  1.00 49.33           C  
ATOM   3401  O   GLY A 258     -44.445 -27.244  13.803  1.00 49.33           O  
ATOM   3402  N   ARG A 259     -45.724 -26.590  12.087  1.00 55.72           N  
ATOM   3403  H   ARG A 259     -46.306 -26.912  11.328  1.00 55.72           H  
ATOM   3404  CA  ARG A 259     -45.965 -25.249  12.593  1.00 55.72           C  
ATOM   3405  HA  ARG A 259     -45.044 -24.830  12.999  1.00 55.72           H  
ATOM   3406  C   ARG A 259     -46.992 -25.379  13.722  1.00 55.72           C  
ATOM   3407  CB  ARG A 259     -46.485 -24.378  11.436  1.00 55.72           C  
ATOM   3408  HB2 ARG A 259     -46.761 -23.399  11.828  1.00 55.72           H  
ATOM   3409  HB3 ARG A 259     -47.381 -24.841  11.020  1.00 55.72           H  
ATOM   3410  O   ARG A 259     -48.079 -25.882  13.468  1.00 55.72           O  
ATOM   3411  CG  ARG A 259     -45.442 -24.194  10.318  1.00 55.72           C  
ATOM   3412  HG2 ARG A 259     -45.061 -25.166  10.006  1.00 55.72           H  
ATOM   3413  HG3 ARG A 259     -44.603 -23.618  10.708  1.00 55.72           H  
ATOM   3414  CD  ARG A 259     -46.035 -23.468   9.098  1.00 55.72           C  
ATOM   3415  HD2 ARG A 259     -45.541 -22.500   9.013  1.00 55.72           H  
ATOM   3416  HD3 ARG A 259     -47.096 -23.280   9.260  1.00 55.72           H  
ATOM   3417  NE  ARG A 259     -45.873 -24.261   7.860  1.00 55.72           N  
ATOM   3418  HE  ARG A 259     -46.162 -25.228   7.911  1.00 55.72           H  
ATOM   3419  NH1 ARG A 259     -45.059 -22.609   6.476  1.00 55.72           N  
ATOM   3420 HH11 ARG A 259     -45.135 -21.935   7.224  1.00 55.72           H  
ATOM   3421 HH12 ARG A 259     -44.727 -22.311   5.570  1.00 55.72           H  
ATOM   3422  NH2 ARG A 259     -45.331 -24.673   5.688  1.00 55.72           N  
ATOM   3423 HH21 ARG A 259     -45.627 -25.634   5.788  1.00 55.72           H  
ATOM   3424 HH22 ARG A 259     -45.011 -24.344   4.788  1.00 55.72           H  
ATOM   3425  CZ  ARG A 259     -45.423 -23.843   6.688  1.00 55.72           C  
ATOM   3426  N   GLY A 260     -46.652 -24.891  14.915  1.00 52.16           N  
ATOM   3427  H   GLY A 260     -45.679 -24.668  15.067  1.00 52.16           H  
ATOM   3428  CA  GLY A 260     -47.611 -24.559  15.973  1.00 52.16           C  
ATOM   3429  HA2 GLY A 260     -47.408 -23.546  16.320  1.00 52.16           H  
ATOM   3430  HA3 GLY A 260     -48.619 -24.561  15.560  1.00 52.16           H  
ATOM   3431  C   GLY A 260     -47.628 -25.494  17.185  1.00 52.16           C  
ATOM   3432  O   GLY A 260     -48.233 -26.552  17.109  1.00 52.16           O  
ATOM   3433  N   ALA A 261     -47.014 -25.037  18.286  1.00 54.56           N  
ATOM   3434  H   ALA A 261     -46.337 -24.304  18.131  1.00 54.56           H  
ATOM   3435  CA  ALA A 261     -47.311 -25.281  19.715  1.00 54.56           C  
ATOM   3436  HA  ALA A 261     -48.044 -24.550  20.057  1.00 54.56           H  
ATOM   3437  C   ALA A 261     -45.982 -25.062  20.484  1.00 54.56           C  
ATOM   3438  CB  ALA A 261     -47.880 -26.688  19.959  1.00 54.56           C  
ATOM   3439  HB1 ALA A 261     -47.165 -27.452  19.652  1.00 54.56           H  
ATOM   3440  HB2 ALA A 261     -48.823 -26.826  19.432  1.00 54.56           H  
ATOM   3441  HB3 ALA A 261     -48.114 -26.804  21.018  1.00 54.56           H  
ATOM   3442  O   ALA A 261     -44.981 -25.661  20.129  1.00 54.56           O  
ATOM   3443  N   HIS A 262     -45.800 -24.177  21.464  1.00 45.19           N  
ATOM   3444  H   HIS A 262     -44.824 -24.070  21.703  1.00 45.19           H  
ATOM   3445  CA  HIS A 262     -46.699 -23.736  22.516  1.00 45.19           C  
ATOM   3446  HA  HIS A 262     -47.740 -23.862  22.219  1.00 45.19           H  
ATOM   3447  C   HIS A 262     -46.430 -22.262  22.861  1.00 45.19           C  
ATOM   3448  CB  HIS A 262     -46.427 -24.619  23.748  1.00 45.19           C  
ATOM   3449  HB2 HIS A 262     -45.361 -24.630  23.972  1.00 45.19           H  
ATOM   3450  HB3 HIS A 262     -46.937 -24.188  24.609  1.00 45.19           H  
ATOM   3451  O   HIS A 262     -45.353 -21.890  23.322  1.00 45.19           O  
ATOM   3452  CG  HIS A 262     -46.911 -26.036  23.578  1.00 45.19           C  
ATOM   3453  CD2 HIS A 262     -46.293 -27.059  22.905  1.00 45.19           C  
ATOM   3454  HD2 HIS A 262     -45.337 -27.014  22.405  1.00 45.19           H  
ATOM   3455  ND1 HIS A 262     -48.093 -26.534  24.073  1.00 45.19           N  
ATOM   3456  HD1 HIS A 262     -48.733 -26.055  24.691  1.00 45.19           H  
ATOM   3457  CE1 HIS A 262     -48.197 -27.818  23.692  1.00 45.19           C  
ATOM   3458  HE1 HIS A 262     -49.010 -28.482  23.948  1.00 45.19           H  
ATOM   3459  NE2 HIS A 262     -47.132 -28.175  22.964  1.00 45.19           N  
ATOM   3460  N   ARG A 263     -47.459 -21.427  22.671  1.00 58.88           N  
ATOM   3461  H   ARG A 263     -48.293 -21.842  22.280  1.00 58.88           H  
ATOM   3462  CA  ARG A 263     -47.690 -20.284  23.556  1.00 58.88           C  
ATOM   3463  HA  ARG A 263     -46.751 -19.764  23.747  1.00 58.88           H  
ATOM   3464  C   ARG A 263     -48.224 -20.865  24.859  1.00 58.88           C  
ATOM   3465  CB  ARG A 263     -48.737 -19.314  22.980  1.00 58.88           C  
ATOM   3466  HB2 ARG A 263     -49.688 -19.838  22.886  1.00 58.88           H  
ATOM   3467  HB3 ARG A 263     -48.874 -18.497  23.688  1.00 58.88           H  
ATOM   3468  O   ARG A 263     -49.161 -21.658  24.814  1.00 58.88           O  
ATOM   3469  CG  ARG A 263     -48.369 -18.725  21.614  1.00 58.88           C  
ATOM   3470  HG2 ARG A 263     -48.280 -19.541  20.898  1.00 58.88           H  
ATOM   3471  HG3 ARG A 263     -47.413 -18.204  21.674  1.00 58.88           H  
ATOM   3472  CD  ARG A 263     -49.462 -17.749  21.150  1.00 58.88           C  
ATOM   3473  HD2 ARG A 263     -49.185 -16.744  21.468  1.00 58.88           H  
ATOM   3474  HD3 ARG A 263     -50.405 -18.005  21.632  1.00 58.88           H  
ATOM   3475  NE  ARG A 263     -49.660 -17.826  19.689  1.00 58.88           N  
ATOM   3476  HE  ARG A 263     -49.648 -18.754  19.290  1.00 58.88           H  
ATOM   3477  NH1 ARG A 263     -49.959 -15.588  19.241  1.00 58.88           N  
ATOM   3478 HH11 ARG A 263     -50.153 -14.844  18.586  1.00 58.88           H  
ATOM   3479 HH12 ARG A 263     -49.807 -15.367  20.214  1.00 58.88           H  
ATOM   3480  NH2 ARG A 263     -50.121 -17.081  17.594  1.00 58.88           N  
ATOM   3481 HH21 ARG A 263     -50.123 -18.031  17.251  1.00 58.88           H  
ATOM   3482 HH22 ARG A 263     -50.325 -16.321  16.961  1.00 58.88           H  
ATOM   3483  CZ  ARG A 263     -49.909 -16.833  18.856  1.00 58.88           C  
ATOM   3484  N   GLY A 264     -47.657 -20.449  25.980  1.00 50.00           N  
ATOM   3485  H   GLY A 264     -46.817 -19.892  25.913  1.00 50.00           H  
ATOM   3486  CA  GLY A 264     -48.158 -20.793  27.305  1.00 50.00           C  
ATOM   3487  HA2 GLY A 264     -48.671 -19.935  27.740  1.00 50.00           H  
ATOM   3488  HA3 GLY A 264     -48.868 -21.617  27.248  1.00 50.00           H  
ATOM   3489  C   GLY A 264     -47.031 -21.226  28.222  1.00 50.00           C  
ATOM   3490  O   GLY A 264     -46.668 -22.393  28.205  1.00 50.00           O  
ATOM   3491  N   PHE A 265     -46.483 -20.263  28.971  1.00 47.82           N  
ATOM   3492  H   PHE A 265     -46.630 -19.326  28.623  1.00 47.82           H  
ATOM   3493  CA  PHE A 265     -46.296 -20.301  30.431  1.00 47.82           C  
ATOM   3494  HA  PHE A 265     -47.208 -19.905  30.878  1.00 47.82           H  
ATOM   3495  C   PHE A 265     -45.152 -19.352  30.856  1.00 47.82           C  
ATOM   3496  CB  PHE A 265     -46.122 -21.722  31.017  1.00 47.82           C  
ATOM   3497  HB2 PHE A 265     -46.797 -22.428  30.533  1.00 47.82           H  
ATOM   3498  HB3 PHE A 265     -45.105 -22.081  30.860  1.00 47.82           H  
ATOM   3499  O   PHE A 265     -44.017 -19.759  31.061  1.00 47.82           O  
ATOM   3500  CG  PHE A 265     -46.499 -21.812  32.478  1.00 47.82           C  
ATOM   3501  CD1 PHE A 265     -45.524 -21.675  33.479  1.00 47.82           C  
ATOM   3502  HD1 PHE A 265     -44.493 -21.492  33.214  1.00 47.82           H  
ATOM   3503  CD2 PHE A 265     -47.842 -22.052  32.832  1.00 47.82           C  
ATOM   3504  HD2 PHE A 265     -48.594 -22.170  32.066  1.00 47.82           H  
ATOM   3505  CE1 PHE A 265     -45.890 -21.782  34.832  1.00 47.82           C  
ATOM   3506  HE1 PHE A 265     -45.144 -21.666  35.604  1.00 47.82           H  
ATOM   3507  CE2 PHE A 265     -48.207 -22.163  34.185  1.00 47.82           C  
ATOM   3508  HE2 PHE A 265     -49.233 -22.359  34.458  1.00 47.82           H  
ATOM   3509  CZ  PHE A 265     -47.228 -22.030  35.185  1.00 47.82           C  
ATOM   3510  HZ  PHE A 265     -47.501 -22.114  36.226  1.00 47.82           H  
ATOM   3511  N   HIS A 266     -45.454 -18.061  31.007  1.00 60.50           N  
ATOM   3512  H   HIS A 266     -46.383 -17.782  30.728  1.00 60.50           H  
ATOM   3513  CA  HIS A 266     -44.985 -17.337  32.194  1.00 60.50           C  
ATOM   3514  HA  HIS A 266     -44.099 -17.801  32.627  1.00 60.50           H  
ATOM   3515  C   HIS A 266     -46.162 -17.466  33.153  1.00 60.50           C  
ATOM   3516  CB  HIS A 266     -44.714 -15.859  31.867  1.00 60.50           C  
ATOM   3517  HB2 HIS A 266     -45.589 -15.426  31.383  1.00 60.50           H  
ATOM   3518  HB3 HIS A 266     -44.553 -15.316  32.799  1.00 60.50           H  
ATOM   3519  O   HIS A 266     -47.271 -17.187  32.680  1.00 60.50           O  
ATOM   3520  CG  HIS A 266     -43.516 -15.634  30.987  1.00 60.50           C  
ATOM   3521  CD2 HIS A 266     -43.505 -15.593  29.619  1.00 60.50           C  
ATOM   3522  HD2 HIS A 266     -44.360 -15.725  28.972  1.00 60.50           H  
ATOM   3523  ND1 HIS A 266     -42.224 -15.413  31.409  1.00 60.50           N  
ATOM   3524  HD1 HIS A 266     -41.889 -15.418  32.361  1.00 60.50           H  
ATOM   3525  CE1 HIS A 266     -41.455 -15.249  30.320  1.00 60.50           C  
ATOM   3526  HE1 HIS A 266     -40.389 -15.075  30.330  1.00 60.50           H  
ATOM   3527  NE2 HIS A 266     -42.195 -15.345  29.205  1.00 60.50           N  
ATOM   3528  N   PRO A 267     -46.005 -17.889  34.423  1.00 52.90           N  
ATOM   3529  CA  PRO A 267     -45.394 -16.995  35.408  1.00 52.90           C  
ATOM   3530  HA  PRO A 267     -44.671 -16.339  34.923  1.00 52.90           H  
ATOM   3531  C   PRO A 267     -44.690 -17.675  36.623  1.00 52.90           C  
ATOM   3532  CB  PRO A 267     -46.613 -16.166  35.855  1.00 52.90           C  
ATOM   3533  HB2 PRO A 267     -46.668 -15.250  35.266  1.00 52.90           H  
ATOM   3534  HB3 PRO A 267     -46.539 -15.907  36.911  1.00 52.90           H  
ATOM   3535  O   PRO A 267     -44.884 -18.847  36.922  1.00 52.90           O  
ATOM   3536  CG  PRO A 267     -47.850 -17.037  35.546  1.00 52.90           C  
ATOM   3537  HG2 PRO A 267     -48.524 -17.223  36.382  1.00 52.90           H  
ATOM   3538  HG3 PRO A 267     -48.438 -16.566  34.759  1.00 52.90           H  
ATOM   3539  CD  PRO A 267     -47.236 -18.339  35.053  1.00 52.90           C  
ATOM   3540  HD2 PRO A 267     -47.035 -19.006  35.891  1.00 52.90           H  
ATOM   3541  HD3 PRO A 267     -47.903 -18.850  34.357  1.00 52.90           H  
ATOM   3542  N   TYR A 268     -43.923 -16.855  37.356  1.00 46.84           N  
ATOM   3543  H   TYR A 268     -43.832 -15.923  36.978  1.00 46.84           H  
ATOM   3544  CA  TYR A 268     -43.362 -17.030  38.715  1.00 46.84           C  
ATOM   3545  HA  TYR A 268     -42.994 -16.036  38.968  1.00 46.84           H  
ATOM   3546  C   TYR A 268     -42.145 -17.960  38.925  1.00 46.84           C  
ATOM   3547  CB  TYR A 268     -44.452 -17.297  39.780  1.00 46.84           C  
ATOM   3548  HB2 TYR A 268     -44.160 -16.801  40.706  1.00 46.84           H  
ATOM   3549  HB3 TYR A 268     -44.473 -18.364  40.003  1.00 46.84           H  
ATOM   3550  O   TYR A 268     -42.275 -19.142  39.212  1.00 46.84           O  
ATOM   3551  CG  TYR A 268     -45.872 -16.893  39.439  1.00 46.84           C  
ATOM   3552  CD1 TYR A 268     -46.274 -15.543  39.472  1.00 46.84           C  
ATOM   3553  HD1 TYR A 268     -45.568 -14.779  39.762  1.00 46.84           H  
ATOM   3554  CD2 TYR A 268     -46.792 -17.896  39.085  1.00 46.84           C  
ATOM   3555  HD2 TYR A 268     -46.481 -18.930  39.056  1.00 46.84           H  
ATOM   3556  CE1 TYR A 268     -47.592 -15.193  39.108  1.00 46.84           C  
ATOM   3557  HE1 TYR A 268     -47.899 -14.157  39.103  1.00 46.84           H  
ATOM   3558  CE2 TYR A 268     -48.111 -17.556  38.752  1.00 46.84           C  
ATOM   3559  HE2 TYR A 268     -48.818 -18.323  38.471  1.00 46.84           H  
ATOM   3560  OH  TYR A 268     -49.747 -15.875  38.282  1.00 46.84           O  
ATOM   3561  HH  TYR A 268     -49.925 -14.934  38.336  1.00 46.84           H  
ATOM   3562  CZ  TYR A 268     -48.506 -16.202  38.728  1.00 46.84           C  
ATOM   3563  N   ALA A 269     -40.953 -17.363  38.995  1.00 42.49           N  
ATOM   3564  H   ALA A 269     -40.843 -16.444  38.591  1.00 42.49           H  
ATOM   3565  CA  ALA A 269     -39.955 -17.733  40.001  1.00 42.49           C  
ATOM   3566  HA  ALA A 269     -40.465 -18.103  40.890  1.00 42.49           H  
ATOM   3567  C   ALA A 269     -39.181 -16.464  40.377  1.00 42.49           C  
ATOM   3568  CB  ALA A 269     -39.049 -18.862  39.501  1.00 42.49           C  
ATOM   3569  HB1 ALA A 269     -39.643 -19.752  39.291  1.00 42.49           H  
ATOM   3570  HB2 ALA A 269     -38.309 -19.103  40.263  1.00 42.49           H  
ATOM   3571  HB3 ALA A 269     -38.532 -18.553  38.592  1.00 42.49           H  
ATOM   3572  O   ALA A 269     -38.380 -15.947  39.604  1.00 42.49           O  
ATOM   3573  N   ARG A 270     -39.543 -15.903  41.532  1.00 49.63           N  
ATOM   3574  H   ARG A 270     -40.169 -16.437  42.117  1.00 49.63           H  
ATOM   3575  CA  ARG A 270     -38.895 -14.764  42.179  1.00 49.63           C  
ATOM   3576  HA  ARG A 270     -38.251 -14.243  41.471  1.00 49.63           H  
ATOM   3577  C   ARG A 270     -38.023 -15.360  43.286  1.00 49.63           C  
ATOM   3578  CB  ARG A 270     -39.986 -13.810  42.734  1.00 49.63           C  
ATOM   3579  HB2 ARG A 270     -40.096 -13.961  43.808  1.00 49.63           H  
ATOM   3580  HB3 ARG A 270     -40.947 -14.045  42.276  1.00 49.63           H  
ATOM   3581  O   ARG A 270     -38.585 -15.900  44.234  1.00 49.63           O  
ATOM   3582  CG  ARG A 270     -39.697 -12.324  42.480  1.00 49.63           C  
ATOM   3583  HG2 ARG A 270     -39.724 -12.124  41.409  1.00 49.63           H  
ATOM   3584  HG3 ARG A 270     -38.694 -12.101  42.846  1.00 49.63           H  
ATOM   3585  CD  ARG A 270     -40.694 -11.402  43.207  1.00 49.63           C  
ATOM   3586  HD2 ARG A 270     -40.270 -10.398  43.187  1.00 49.63           H  
ATOM   3587  HD3 ARG A 270     -40.752 -11.704  44.253  1.00 49.63           H  
ATOM   3588  NE  ARG A 270     -42.051 -11.413  42.607  1.00 49.63           N  
ATOM   3589  HE  ARG A 270     -42.485 -12.321  42.522  1.00 49.63           H  
ATOM   3590  NH1 ARG A 270     -42.308  -9.141  42.322  1.00 49.63           N  
ATOM   3591 HH11 ARG A 270     -42.861  -8.346  42.035  1.00 49.63           H  
ATOM   3592 HH12 ARG A 270     -41.386  -8.995  42.708  1.00 49.63           H  
ATOM   3593  NH2 ARG A 270     -43.958 -10.510  41.732  1.00 49.63           N  
ATOM   3594 HH21 ARG A 270     -44.374 -11.429  41.691  1.00 49.63           H  
ATOM   3595 HH22 ARG A 270     -44.497  -9.698  41.468  1.00 49.63           H  
ATOM   3596  CZ  ARG A 270     -42.759 -10.360  42.225  1.00 49.63           C  
ATOM   3597  N   THR A 271     -36.707 -15.266  43.145  1.00 46.09           N  
ATOM   3598  H   THR A 271     -36.332 -14.949  42.262  1.00 46.09           H  
ATOM   3599  CA  THR A 271     -35.728 -15.233  44.244  1.00 46.09           C  
ATOM   3600  HA  THR A 271     -36.179 -14.802  45.137  1.00 46.09           H  
ATOM   3601  C   THR A 271     -34.623 -14.293  43.818  1.00 46.09           C  
ATOM   3602  CB  THR A 271     -35.119 -16.586  44.616  1.00 46.09           C  
ATOM   3603  HB  THR A 271     -34.297 -16.410  45.311  1.00 46.09           H  
ATOM   3604  O   THR A 271     -34.055 -14.567  42.737  1.00 46.09           O  
ATOM   3605  CG2 THR A 271     -36.114 -17.531  45.286  1.00 46.09           C  
ATOM   3606 HG21 THR A 271     -36.599 -17.023  46.120  1.00 46.09           H  
ATOM   3607 HG22 THR A 271     -35.579 -18.404  45.659  1.00 46.09           H  
ATOM   3608 HG23 THR A 271     -36.863 -17.855  44.565  1.00 46.09           H  
ATOM   3609  OG1 THR A 271     -34.610 -17.192  43.459  1.00 46.09           O  
ATOM   3610  HG1 THR A 271     -34.211 -16.461  42.981  1.00 46.09           H  
ATOM   3611  OXT THR A 271     -34.462 -13.287  44.531  1.00 46.09           O  
TER    3612      THR A 271                                                       
END   
