# Supplementary material for: A glutamine-based single α-helix scaffold to target globular proteins
Source: Nat Commun. 2022 Nov 18;13:7073. doi: 10.1038/s41467-022-34793-6 (PMC9674830; doi:10.1038/s41467-022-34793-6)
Supplement: Supplementary file 7 — Supplementary Data 4 [file 41467_2022_34793_MOESM7_ESM.zip › ColabFold_p37n/p37n_with_MSAs/Q4DL69.pdb]

ATOM      1  N   MET A   1     -31.613  11.931  -7.885  1.00 58.69           N  
ATOM      2  H   MET A   1     -32.539  12.245  -7.632  1.00 58.69           H  
ATOM      3  H2  MET A   1     -31.640  10.944  -8.095  1.00 58.69           H  
ATOM      4  H3  MET A   1     -31.322  12.418  -8.722  1.00 58.69           H  
ATOM      5  CA  MET A   1     -30.649  12.188  -6.783  1.00 58.69           C  
ATOM      6  HA  MET A   1     -30.537  13.260  -6.623  1.00 58.69           H  
ATOM      7  C   MET A   1     -29.291  11.631  -7.160  1.00 58.69           C  
ATOM      8  CB  MET A   1     -31.076  11.532  -5.463  1.00 58.69           C  
ATOM      9  HB2 MET A   1     -31.494  10.544  -5.659  1.00 58.69           H  
ATOM     10  HB3 MET A   1     -30.191  11.408  -4.839  1.00 58.69           H  
ATOM     11  O   MET A   1     -29.241  10.472  -7.570  1.00 58.69           O  
ATOM     12  CG  MET A   1     -32.083  12.370  -4.678  1.00 58.69           C  
ATOM     13  HG2 MET A   1     -31.630  13.325  -4.415  1.00 58.69           H  
ATOM     14  HG3 MET A   1     -32.954  12.562  -5.305  1.00 58.69           H  
ATOM     15  SD  MET A   1     -32.651  11.554  -3.162  1.00 58.69           S  
ATOM     16  CE  MET A   1     -31.124  11.507  -2.176  1.00 58.69           C  
ATOM     17  HE1 MET A   1     -31.343  11.094  -1.192  1.00 58.69           H  
ATOM     18  HE2 MET A   1     -30.734  12.517  -2.055  1.00 58.69           H  
ATOM     19  HE3 MET A   1     -30.372  10.885  -2.662  1.00 58.69           H  
ATOM     20  N   SER A   2     -28.226  12.425  -7.020  1.00 74.90           N  
ATOM     21  H   SER A   2     -28.307  13.326  -6.570  1.00 74.90           H  
ATOM     22  CA  SER A   2     -26.863  11.985  -7.336  1.00 74.90           C  
ATOM     23  HA  SER A   2     -26.871  11.520  -8.322  1.00 74.90           H  
ATOM     24  C   SER A   2     -26.349  10.940  -6.329  1.00 74.90           C  
ATOM     25  CB  SER A   2     -25.923  13.198  -7.407  1.00 74.90           C  
ATOM     26  HB2 SER A   2     -26.374  13.996  -7.998  1.00 74.90           H  
ATOM     27  HB3 SER A   2     -24.990  12.897  -7.883  1.00 74.90           H  
ATOM     28  O   SER A   2     -26.878  10.804  -5.221  1.00 74.90           O  
ATOM     29  OG  SER A   2     -25.634  13.662  -6.109  1.00 74.90           O  
ATOM     30  HG  SER A   2     -26.274  14.329  -5.850  1.00 74.90           H  
ATOM     31  N   THR A   3     -25.315  10.180  -6.702  1.00 69.34           N  
ATOM     32  H   THR A   3     -24.960  10.262  -7.644  1.00 69.34           H  
ATOM     33  CA  THR A   3     -24.622   9.244  -5.794  1.00 69.34           C  
ATOM     34  HA  THR A   3     -25.336   8.511  -5.417  1.00 69.34           H  
ATOM     35  C   THR A   3     -24.012   9.960  -4.587  1.00 69.34           C  
ATOM     36  CB  THR A   3     -23.514   8.502  -6.558  1.00 69.34           C  
ATOM     37  HB  THR A   3     -22.817   9.226  -6.980  1.00 69.34           H  
ATOM     38  O   THR A   3     -24.002   9.417  -3.482  1.00 69.34           O  
ATOM     39  CG2 THR A   3     -22.737   7.515  -5.693  1.00 69.34           C  
ATOM     40 HG21 THR A   3     -23.427   6.968  -5.051  1.00 69.34           H  
ATOM     41 HG22 THR A   3     -22.035   8.056  -5.059  1.00 69.34           H  
ATOM     42 HG23 THR A   3     -22.172   6.818  -6.312  1.00 69.34           H  
ATOM     43  OG1 THR A   3     -24.090   7.767  -7.610  1.00 69.34           O  
ATOM     44  HG1 THR A   3     -23.998   6.840  -7.377  1.00 69.34           H  
ATOM     45  N   GLU A   4     -23.547  11.192  -4.782  1.00 72.97           N  
ATOM     46  H   GLU A   4     -23.642  11.617  -5.694  1.00 72.97           H  
ATOM     47  CA  GLU A   4     -23.012  12.044  -3.723  1.00 72.97           C  
ATOM     48  HA  GLU A   4     -22.254  11.495  -3.165  1.00 72.97           H  
ATOM     49  C   GLU A   4     -24.097  12.441  -2.711  1.00 72.97           C  
ATOM     50  CB  GLU A   4     -22.318  13.240  -4.388  1.00 72.97           C  
ATOM     51  HB2 GLU A   4     -21.417  12.864  -4.873  1.00 72.97           H  
ATOM     52  HB3 GLU A   4     -22.968  13.673  -5.149  1.00 72.97           H  
ATOM     53  O   GLU A   4     -23.893  12.269  -1.510  1.00 72.97           O  
ATOM     54  CG  GLU A   4     -21.945  14.334  -3.383  1.00 72.97           C  
ATOM     55  HG2 GLU A   4     -22.836  14.921  -3.162  1.00 72.97           H  
ATOM     56  HG3 GLU A   4     -21.640  13.871  -2.444  1.00 72.97           H  
ATOM     57  CD  GLU A   4     -20.839  15.274  -3.867  1.00 72.97           C  
ATOM     58  OE1 GLU A   4     -20.276  15.946  -2.967  1.00 72.97           O  
ATOM     59  OE2 GLU A   4     -20.577  15.315  -5.088  1.00 72.97           O  
ATOM     60  N   ASP A   5     -25.287  12.842  -3.169  1.00 75.09           N  
ATOM     61  H   ASP A   5     -25.378  13.036  -4.156  1.00 75.09           H  
ATOM     62  CA  ASP A   5     -26.398  13.207  -2.275  1.00 75.09           C  
ATOM     63  HA  ASP A   5     -26.058  13.981  -1.587  1.00 75.09           H  
ATOM     64  C   ASP A   5     -26.889  12.014  -1.446  1.00 75.09           C  
ATOM     65  CB  ASP A   5     -27.584  13.760  -3.076  1.00 75.09           C  
ATOM     66  HB2 ASP A   5     -28.388  14.013  -2.385  1.00 75.09           H  
ATOM     67  HB3 ASP A   5     -27.954  12.984  -3.746  1.00 75.09           H  
ATOM     68  O   ASP A   5     -27.179  12.149  -0.256  1.00 75.09           O  
ATOM     69  CG  ASP A   5     -27.234  15.005  -3.881  1.00 75.09           C  
ATOM     70  OD1 ASP A   5     -26.531  15.878  -3.335  1.00 75.09           O  
ATOM     71  OD2 ASP A   5     -27.646  15.014  -5.070  1.00 75.09           O  
ATOM     72  N   LYS A   6     -26.948  10.821  -2.055  1.00 76.38           N  
ATOM     73  H   LYS A   6     -26.694  10.793  -3.032  1.00 76.38           H  
ATOM     74  CA  LYS A   6     -27.305   9.573  -1.356  1.00 76.38           C  
ATOM     75  HA  LYS A   6     -28.241   9.718  -0.817  1.00 76.38           H  
ATOM     76  C   LYS A   6     -26.265   9.215  -0.290  1.00 76.38           C  
ATOM     77  CB  LYS A   6     -27.476   8.423  -2.363  1.00 76.38           C  
ATOM     78  HB2 LYS A   6     -26.585   8.355  -2.987  1.00 76.38           H  
ATOM     79  HB3 LYS A   6     -27.578   7.489  -1.811  1.00 76.38           H  
ATOM     80  O   LYS A   6     -26.627   8.883   0.834  1.00 76.38           O  
ATOM     81  CG  LYS A   6     -28.717   8.601  -3.251  1.00 76.38           C  
ATOM     82  HG2 LYS A   6     -29.606   8.621  -2.620  1.00 76.38           H  
ATOM     83  HG3 LYS A   6     -28.651   9.544  -3.793  1.00 76.38           H  
ATOM     84  CD  LYS A   6     -28.844   7.451  -4.260  1.00 76.38           C  
ATOM     85  HD2 LYS A   6     -27.935   7.402  -4.860  1.00 76.38           H  
ATOM     86  HD3 LYS A   6     -28.964   6.514  -3.716  1.00 76.38           H  
ATOM     87  CE  LYS A   6     -30.053   7.686  -5.177  1.00 76.38           C  
ATOM     88  HE2 LYS A   6     -30.942   7.791  -4.555  1.00 76.38           H  
ATOM     89  HE3 LYS A   6     -29.898   8.623  -5.711  1.00 76.38           H  
ATOM     90  NZ  LYS A   6     -30.241   6.577  -6.149  1.00 76.38           N  
ATOM     91  HZ1 LYS A   6     -31.056   6.734  -6.725  1.00 76.38           H  
ATOM     92  HZ2 LYS A   6     -30.367   5.697  -5.668  1.00 76.38           H  
ATOM     93  HZ3 LYS A   6     -29.441   6.498  -6.759  1.00 76.38           H  
ATOM     94  N   THR A   7     -24.981   9.349  -0.624  1.00 74.77           N  
ATOM     95  H   THR A   7     -24.772   9.666  -1.560  1.00 74.77           H  
ATOM     96  CA  THR A   7     -23.860   9.109   0.301  1.00 74.77           C  
ATOM     97  HA  THR A   7     -23.923   8.092   0.688  1.00 74.77           H  
ATOM     98  C   THR A   7     -23.915  10.069   1.488  1.00 74.77           C  
ATOM     99  CB  THR A   7     -22.520   9.269  -0.434  1.00 74.77           C  
ATOM    100  HB  THR A   7     -22.444  10.282  -0.829  1.00 74.77           H  
ATOM    101  O   THR A   7     -23.846   9.640   2.640  1.00 74.77           O  
ATOM    102  CG2 THR A   7     -21.302   9.016   0.455  1.00 74.77           C  
ATOM    103 HG21 THR A   7     -21.297   7.988   0.818  1.00 74.77           H  
ATOM    104 HG22 THR A   7     -20.397   9.199  -0.124  1.00 74.77           H  
ATOM    105 HG23 THR A   7     -21.299   9.699   1.304  1.00 74.77           H  
ATOM    106  OG1 THR A   7     -22.458   8.362  -1.513  1.00 74.77           O  
ATOM    107  HG1 THR A   7     -23.016   8.707  -2.213  1.00 74.77           H  
ATOM    108  N   ARG A   8     -24.102  11.365   1.217  1.00 79.30           N  
ATOM    109  H   ARG A   8     -24.139  11.652   0.249  1.00 79.30           H  
ATOM    110  CA  ARG A   8     -24.207  12.403   2.245  1.00 79.30           C  
ATOM    111  HA  ARG A   8     -23.325  12.349   2.883  1.00 79.30           H  
ATOM    112  C   ARG A   8     -25.415  12.167   3.151  1.00 79.30           C  
ATOM    113  CB  ARG A   8     -24.236  13.773   1.551  1.00 79.30           C  
ATOM    114  HB2 ARG A   8     -25.191  13.910   1.045  1.00 79.30           H  
ATOM    115  HB3 ARG A   8     -23.448  13.793   0.798  1.00 79.30           H  
ATOM    116  O   ARG A   8     -25.266  12.195   4.366  1.00 79.30           O  
ATOM    117  CG  ARG A   8     -23.999  14.926   2.537  1.00 79.30           C  
ATOM    118  HG2 ARG A   8     -23.049  14.780   3.050  1.00 79.30           H  
ATOM    119  HG3 ARG A   8     -24.796  14.934   3.280  1.00 79.30           H  
ATOM    120  CD  ARG A   8     -23.983  16.284   1.820  1.00 79.30           C  
ATOM    121  HD2 ARG A   8     -24.929  16.404   1.292  1.00 79.30           H  
ATOM    122  HD3 ARG A   8     -23.906  17.068   2.573  1.00 79.30           H  
ATOM    123  NE  ARG A   8     -22.857  16.416   0.866  1.00 79.30           N  
ATOM    124  HE  ARG A   8     -22.166  15.679   0.845  1.00 79.30           H  
ATOM    125  NH1 ARG A   8     -23.540  18.368  -0.125  1.00 79.30           N  
ATOM    126 HH11 ARG A   8     -24.365  18.369   0.457  1.00 79.30           H  
ATOM    127 HH12 ARG A   8     -23.434  19.040  -0.871  1.00 79.30           H  
ATOM    128  NH2 ARG A   8     -21.692  17.376  -0.864  1.00 79.30           N  
ATOM    129 HH21 ARG A   8     -21.623  18.069  -1.595  1.00 79.30           H  
ATOM    130 HH22 ARG A   8     -21.126  16.560  -1.049  1.00 79.30           H  
ATOM    131  CZ  ARG A   8     -22.695  17.379  -0.028  1.00 79.30           C  
ATOM    132  N   GLY A   9     -26.574  11.839   2.578  1.00 82.98           N  
ATOM    133  H   GLY A   9     -26.630  11.855   1.570  1.00 82.98           H  
ATOM    134  CA  GLY A   9     -27.784  11.510   3.336  1.00 82.98           C  
ATOM    135  HA2 GLY A   9     -28.079  12.372   3.934  1.00 82.98           H  
ATOM    136  HA3 GLY A   9     -28.585  11.283   2.632  1.00 82.98           H  
ATOM    137  C   GLY A   9     -27.613  10.306   4.270  1.00 82.98           C  
ATOM    138  O   GLY A   9     -28.030  10.367   5.427  1.00 82.98           O  
ATOM    139  N   CYS A  10     -26.954   9.236   3.817  1.00 83.08           N  
ATOM    140  H   CYS A  10     -26.677   9.204   2.846  1.00 83.08           H  
ATOM    141  CA  CYS A  10     -26.646   8.075   4.660  1.00 83.08           C  
ATOM    142  HA  CYS A  10     -27.562   7.717   5.130  1.00 83.08           H  
ATOM    143  C   CYS A  10     -25.672   8.420   5.796  1.00 83.08           C  
ATOM    144  CB  CYS A  10     -26.073   6.955   3.788  1.00 83.08           C  
ATOM    145  HB2 CYS A  10     -25.286   7.370   3.159  1.00 83.08           H  
ATOM    146  HB3 CYS A  10     -25.654   6.174   4.423  1.00 83.08           H  
ATOM    147  O   CYS A  10     -25.892   7.995   6.929  1.00 83.08           O  
ATOM    148  SG  CYS A  10     -27.356   6.227   2.734  1.00 83.08           S  
ATOM    149  HG  CYS A  10     -28.058   5.620   3.695  1.00 83.08           H  
ATOM    150  N   LEU A  11     -24.638   9.223   5.522  1.00 83.69           N  
ATOM    151  H   LEU A  11     -24.505   9.532   4.569  1.00 83.69           H  
ATOM    152  CA  LEU A  11     -23.685   9.676   6.540  1.00 83.69           C  
ATOM    153  HA  LEU A  11     -23.301   8.806   7.072  1.00 83.69           H  
ATOM    154  C   LEU A  11     -24.344  10.554   7.597  1.00 83.69           C  
ATOM    155  CB  LEU A  11     -22.533  10.443   5.877  1.00 83.69           C  
ATOM    156  HB2 LEU A  11     -22.946  11.162   5.169  1.00 83.69           H  
ATOM    157  HB3 LEU A  11     -21.988  11.003   6.638  1.00 83.69           H  
ATOM    158  O   LEU A  11     -24.179  10.298   8.786  1.00 83.69           O  
ATOM    159  CG  LEU A  11     -21.547   9.526   5.153  1.00 83.69           C  
ATOM    160  HG  LEU A  11     -22.084   8.853   4.484  1.00 83.69           H  
ATOM    161  CD1 LEU A  11     -20.578  10.363   4.327  1.00 83.69           C  
ATOM    162 HD11 LEU A  11     -19.979  11.003   4.975  1.00 83.69           H  
ATOM    163 HD12 LEU A  11     -21.134  10.975   3.616  1.00 83.69           H  
ATOM    164 HD13 LEU A  11     -19.924   9.689   3.774  1.00 83.69           H  
ATOM    165  CD2 LEU A  11     -20.742   8.696   6.147  1.00 83.69           C  
ATOM    166 HD21 LEU A  11     -21.385   8.045   6.739  1.00 83.69           H  
ATOM    167 HD22 LEU A  11     -20.065   8.061   5.575  1.00 83.69           H  
ATOM    168 HD23 LEU A  11     -20.164   9.341   6.809  1.00 83.69           H  
ATOM    169  N   THR A  12     -25.135  11.542   7.181  1.00 87.72           N  
ATOM    170  H   THR A  12     -25.195  11.745   6.193  1.00 87.72           H  
ATOM    171  CA  THR A  12     -25.876  12.398   8.111  1.00 87.72           C  
ATOM    172  HA  THR A  12     -25.169  12.871   8.792  1.00 87.72           H  
ATOM    173  C   THR A  12     -26.835  11.564   8.955  1.00 87.72           C  
ATOM    174  CB  THR A  12     -26.632  13.496   7.353  1.00 87.72           C  
ATOM    175  HB  THR A  12     -27.376  13.043   6.697  1.00 87.72           H  
ATOM    176  O   THR A  12     -26.838  11.696  10.175  1.00 87.72           O  
ATOM    177  CG2 THR A  12     -27.319  14.485   8.290  1.00 87.72           C  
ATOM    178 HG21 THR A  12     -27.770  15.287   7.706  1.00 87.72           H  
ATOM    179 HG22 THR A  12     -28.105  13.985   8.855  1.00 87.72           H  
ATOM    180 HG23 THR A  12     -26.596  14.909   8.987  1.00 87.72           H  
ATOM    181  OG1 THR A  12     -25.731  14.245   6.572  1.00 87.72           O  
ATOM    182  HG1 THR A  12     -25.082  14.628   7.167  1.00 87.72           H  
ATOM    183  N   LYS A  13     -27.571  10.624   8.345  1.00 89.55           N  
ATOM    184  H   LYS A  13     -27.519  10.552   7.339  1.00 89.55           H  
ATOM    185  CA  LYS A  13     -28.450   9.699   9.074  1.00 89.55           C  
ATOM    186  HA  LYS A  13     -29.171  10.289   9.640  1.00 89.55           H  
ATOM    187  C   LYS A  13     -27.676   8.867  10.100  1.00 89.55           C  
ATOM    188  CB  LYS A  13     -29.204   8.824   8.061  1.00 89.55           C  
ATOM    189  HB2 LYS A  13     -29.724   9.473   7.356  1.00 89.55           H  
ATOM    190  HB3 LYS A  13     -28.493   8.211   7.507  1.00 89.55           H  
ATOM    191  O   LYS A  13     -28.114   8.757  11.241  1.00 89.55           O  
ATOM    192  CG  LYS A  13     -30.235   7.914   8.740  1.00 89.55           C  
ATOM    193  HG2 LYS A  13     -29.721   7.240   9.425  1.00 89.55           H  
ATOM    194  HG3 LYS A  13     -30.940   8.526   9.304  1.00 89.55           H  
ATOM    195  CD  LYS A  13     -30.998   7.071   7.713  1.00 89.55           C  
ATOM    196  HD2 LYS A  13     -30.288   6.450   7.166  1.00 89.55           H  
ATOM    197  HD3 LYS A  13     -31.513   7.730   7.014  1.00 89.55           H  
ATOM    198  CE  LYS A  13     -32.013   6.184   8.442  1.00 89.55           C  
ATOM    199  HE2 LYS A  13     -31.481   5.592   9.187  1.00 89.55           H  
ATOM    200  HE3 LYS A  13     -32.717   6.824   8.975  1.00 89.55           H  
ATOM    201  NZ  LYS A  13     -32.736   5.287   7.508  1.00 89.55           N  
ATOM    202  HZ1 LYS A  13     -33.244   5.822   6.818  1.00 89.55           H  
ATOM    203  HZ2 LYS A  13     -32.086   4.676   7.035  1.00 89.55           H  
ATOM    204  HZ3 LYS A  13     -33.390   4.711   8.019  1.00 89.55           H  
ATOM    205  N   ALA A  14     -26.522   8.317   9.729  1.00 83.05           N  
ATOM    206  H   ALA A  14     -26.213   8.428   8.774  1.00 83.05           H  
ATOM    207  CA  ALA A  14     -25.685   7.548  10.642  1.00 83.05           C  
ATOM    208  HA  ALA A  14     -26.288   6.751  11.078  1.00 83.05           H  
ATOM    209  C   ALA A  14     -25.140   8.397  11.804  1.00 83.05           C  
ATOM    210  CB  ALA A  14     -24.557   6.907   9.839  1.00 83.05           C  
ATOM    211  HB1 ALA A  14     -24.967   6.228   9.091  1.00 83.05           H  
ATOM    212  HB2 ALA A  14     -23.923   6.346  10.526  1.00 83.05           H  
ATOM    213  HB3 ALA A  14     -23.961   7.672   9.340  1.00 83.05           H  
ATOM    214  O   ALA A  14     -25.132   7.942  12.946  1.00 83.05           O  
ATOM    215  N   GLN A  15     -24.736   9.642  11.542  1.00 83.89           N  
ATOM    216  H   GLN A  15     -24.742   9.958  10.582  1.00 83.89           H  
ATOM    217  CA  GLN A  15     -24.266  10.573  12.573  1.00 83.89           C  
ATOM    218  HA  GLN A  15     -23.477  10.096  13.155  1.00 83.89           H  
ATOM    219  C   GLN A  15     -25.383  10.948  13.547  1.00 83.89           C  
ATOM    220  CB  GLN A  15     -23.701  11.840  11.919  1.00 83.89           C  
ATOM    221  HB2 GLN A  15     -24.416  12.218  11.188  1.00 83.89           H  
ATOM    222  HB3 GLN A  15     -23.557  12.603  12.683  1.00 83.89           H  
ATOM    223  O   GLN A  15     -25.172  10.922  14.758  1.00 83.89           O  
ATOM    224  CG  GLN A  15     -22.352  11.581  11.240  1.00 83.89           C  
ATOM    225  HG2 GLN A  15     -21.620  11.298  11.997  1.00 83.89           H  
ATOM    226  HG3 GLN A  15     -22.455  10.762  10.529  1.00 83.89           H  
ATOM    227  CD  GLN A  15     -21.826  12.783  10.468  1.00 83.89           C  
ATOM    228  NE2 GLN A  15     -20.564  12.779  10.096  1.00 83.89           N  
ATOM    229 HE21 GLN A  15     -20.244  13.609   9.617  1.00 83.89           H  
ATOM    230 HE22 GLN A  15     -19.949  12.014  10.333  1.00 83.89           H  
ATOM    231  OE1 GLN A  15     -22.526  13.735  10.165  1.00 83.89           O  
ATOM    232  N   THR A  16     -26.583  11.239  13.040  1.00 87.74           N  
ATOM    233  H   THR A  16     -26.688  11.314  12.038  1.00 87.74           H  
ATOM    234  CA  THR A  16     -27.750  11.539  13.877  1.00 87.74           C  
ATOM    235  HA  THR A  16     -27.500  12.360  14.549  1.00 87.74           H  
ATOM    236  C   THR A  16     -28.131  10.342  14.745  1.00 87.74           C  
ATOM    237  CB  THR A  16     -28.945  11.960  13.012  1.00 87.74           C  
ATOM    238  HB  THR A  16     -29.265  11.118  12.398  1.00 87.74           H  
ATOM    239  O   THR A  16     -28.343  10.504  15.944  1.00 87.74           O  
ATOM    240  CG2 THR A  16     -30.126  12.452  13.845  1.00 87.74           C  
ATOM    241 HG21 THR A  16     -29.812  13.259  14.507  1.00 87.74           H  
ATOM    242 HG22 THR A  16     -30.527  11.635  14.445  1.00 87.74           H  
ATOM    243 HG23 THR A  16     -30.913  12.812  13.183  1.00 87.74           H  
ATOM    244  OG1 THR A  16     -28.592  13.025  12.163  1.00 87.74           O  
ATOM    245  HG1 THR A  16     -28.302  13.762  12.706  1.00 87.74           H  
ATOM    246  N   LEU A  17     -28.149   9.134  14.172  1.00 82.92           N  
ATOM    247  H   LEU A  17     -27.973   9.068  13.179  1.00 82.92           H  
ATOM    248  CA  LEU A  17     -28.456   7.903  14.906  1.00 82.92           C  
ATOM    249  HA  LEU A  17     -29.387   8.045  15.456  1.00 82.92           H  
ATOM    250  C   LEU A  17     -27.390   7.570  15.955  1.00 82.92           C  
ATOM    251  CB  LEU A  17     -28.627   6.752  13.905  1.00 82.92           C  
ATOM    252  HB2 LEU A  17     -28.647   5.808  14.449  1.00 82.92           H  
ATOM    253  HB3 LEU A  17     -27.760   6.745  13.244  1.00 82.92           H  
ATOM    254  O   LEU A  17     -27.721   7.066  17.025  1.00 82.92           O  
ATOM    255  CG  LEU A  17     -29.908   6.853  13.060  1.00 82.92           C  
ATOM    256  HG  LEU A  17     -30.006   7.855  12.642  1.00 82.92           H  
ATOM    257  CD1 LEU A  17     -29.845   5.858  11.904  1.00 82.92           C  
ATOM    258 HD11 LEU A  17     -29.813   4.845  12.305  1.00 82.92           H  
ATOM    259 HD12 LEU A  17     -30.737   5.965  11.287  1.00 82.92           H  
ATOM    260 HD13 LEU A  17     -28.952   6.039  11.305  1.00 82.92           H  
ATOM    261  CD2 LEU A  17     -31.159   6.563  13.885  1.00 82.92           C  
ATOM    262 HD21 LEU A  17     -32.043   6.569  13.247  1.00 82.92           H  
ATOM    263 HD22 LEU A  17     -31.087   5.584  14.358  1.00 82.92           H  
ATOM    264 HD23 LEU A  17     -31.290   7.323  14.656  1.00 82.92           H  
ATOM    265  N   ARG A  18     -26.117   7.893  15.696  1.00 82.27           N  
ATOM    266  H   ARG A  18     -25.886   8.239  14.775  1.00 82.27           H  
ATOM    267  CA  ARG A  18     -25.063   7.804  16.714  1.00 82.27           C  
ATOM    268  HA  ARG A  18     -25.084   6.809  17.157  1.00 82.27           H  
ATOM    269  C   ARG A  18     -25.309   8.792  17.849  1.00 82.27           C  
ATOM    270  CB  ARG A  18     -23.685   8.055  16.089  1.00 82.27           C  
ATOM    271  HB2 ARG A  18     -23.624   9.083  15.732  1.00 82.27           H  
ATOM    272  HB3 ARG A  18     -23.539   7.386  15.241  1.00 82.27           H  
ATOM    273  O   ARG A  18     -25.227   8.407  19.009  1.00 82.27           O  
ATOM    274  CG  ARG A  18     -22.580   7.809  17.131  1.00 82.27           C  
ATOM    275  HG2 ARG A  18     -22.535   6.741  17.347  1.00 82.27           H  
ATOM    276  HG3 ARG A  18     -22.796   8.315  18.072  1.00 82.27           H  
ATOM    277  CD  ARG A  18     -21.220   8.286  16.631  1.00 82.27           C  
ATOM    278  HD2 ARG A  18     -21.225   8.282  15.541  1.00 82.27           H  
ATOM    279  HD3 ARG A  18     -20.464   7.575  16.963  1.00 82.27           H  
ATOM    280  NE  ARG A  18     -20.871   9.619  17.169  1.00 82.27           N  
ATOM    281  HE  ARG A  18     -21.185   9.827  18.107  1.00 82.27           H  
ATOM    282  NH1 ARG A  18     -19.536  10.314  15.452  1.00 82.27           N  
ATOM    283 HH11 ARG A  18     -18.536  10.418  15.350  1.00 82.27           H  
ATOM    284 HH12 ARG A  18     -19.957   9.610  14.862  1.00 82.27           H  
ATOM    285  NH2 ARG A  18     -19.320  11.284  17.413  1.00 82.27           N  
ATOM    286 HH21 ARG A  18     -18.471  11.659  17.015  1.00 82.27           H  
ATOM    287 HH22 ARG A  18     -19.500  11.359  18.404  1.00 82.27           H  
ATOM    288  CZ  ARG A  18     -19.931  10.404  16.678  1.00 82.27           C  
ATOM    289  N   ALA A  19     -25.586  10.053  17.523  1.00 81.03           N  
ATOM    290  H   ALA A  19     -25.629  10.303  16.545  1.00 81.03           H  
ATOM    291  CA  ALA A  19     -25.816  11.098  18.519  1.00 81.03           C  
ATOM    292  HA  ALA A  19     -24.944  11.160  19.170  1.00 81.03           H  
ATOM    293  C   ALA A  19     -27.027  10.792  19.416  1.00 81.03           C  
ATOM    294  CB  ALA A  19     -25.974  12.437  17.790  1.00 81.03           C  
ATOM    295  HB1 ALA A  19     -25.090  12.639  17.185  1.00 81.03           H  
ATOM    296  HB2 ALA A  19     -26.092  13.236  18.522  1.00 81.03           H  
ATOM    297  HB3 ALA A  19     -26.854  12.413  17.148  1.00 81.03           H  
ATOM    298  O   ALA A  19     -27.041  11.188  20.576  1.00 81.03           O  
ATOM    299  N   SER A  20     -28.011  10.048  18.902  1.00 79.71           N  
ATOM    300  H   SER A  20     -27.983   9.823  17.918  1.00 79.71           H  
ATOM    301  CA  SER A  20     -29.177   9.592  19.661  1.00 79.71           C  
ATOM    302  HA  SER A  20     -29.385  10.331  20.435  1.00 79.71           H  
ATOM    303  C   SER A  20     -28.981   8.253  20.389  1.00 79.71           C  
ATOM    304  CB  SER A  20     -30.401   9.554  18.738  1.00 79.71           C  
ATOM    305  HB2 SER A  20     -31.303   9.483  19.345  1.00 79.71           H  
ATOM    306  HB3 SER A  20     -30.446  10.476  18.159  1.00 79.71           H  
ATOM    307  O   SER A  20     -29.958   7.711  20.898  1.00 79.71           O  
ATOM    308  OG  SER A  20     -30.354   8.446  17.859  1.00 79.71           O  
ATOM    309  HG  SER A  20     -30.547   7.670  18.390  1.00 79.71           H  
ATOM    310  N   GLY A  21     -27.772   7.674  20.398  1.00 74.05           N  
ATOM    311  H   GLY A  21     -26.997   8.164  19.976  1.00 74.05           H  
ATOM    312  CA  GLY A  21     -27.482   6.385  21.047  1.00 74.05           C  
ATOM    313  HA2 GLY A  21     -26.401   6.282  21.141  1.00 74.05           H  
ATOM    314  HA3 GLY A  21     -27.907   6.384  22.051  1.00 74.05           H  
ATOM    315  C   GLY A  21     -28.013   5.144  20.308  1.00 74.05           C  
ATOM    316  O   GLY A  21     -27.934   4.027  20.815  1.00 74.05           O  
ATOM    317  N   ASN A  22     -28.529   5.294  19.083  1.00 77.66           N  
ATOM    318  H   ASN A  22     -28.462   6.207  18.657  1.00 77.66           H  
ATOM    319  CA  ASN A  22     -29.063   4.197  18.268  1.00 77.66           C  
ATOM    320  HA  ASN A  22     -29.414   3.413  18.938  1.00 77.66           H  
ATOM    321  C   ASN A  22     -27.964   3.559  17.404  1.00 77.66           C  
ATOM    322  CB  ASN A  22     -30.281   4.685  17.464  1.00 77.66           C  
ATOM    323  HB2 ASN A  22     -30.014   5.580  16.902  1.00 77.66           H  
ATOM    324  HB3 ASN A  22     -30.589   3.918  16.753  1.00 77.66           H  
ATOM    325  O   ASN A  22     -28.044   3.520  16.174  1.00 77.66           O  
ATOM    326  CG  ASN A  22     -31.481   4.964  18.346  1.00 77.66           C  
ATOM    327  ND2 ASN A  22     -32.267   5.959  18.012  1.00 77.66           N  
ATOM    328 HD21 ASN A  22     -32.145   6.427  17.125  1.00 77.66           H  
ATOM    329 HD22 ASN A  22     -33.088   6.076  18.589  1.00 77.66           H  
ATOM    330  OD1 ASN A  22     -31.738   4.294  19.331  1.00 77.66           O  
ATOM    331  N   TYR A  23     -26.924   3.029  18.054  1.00 70.49           N  
ATOM    332  H   TYR A  23     -26.902   3.157  19.055  1.00 70.49           H  
ATOM    333  CA  TYR A  23     -25.718   2.499  17.403  1.00 70.49           C  
ATOM    334  HA  TYR A  23     -25.206   3.324  16.905  1.00 70.49           H  
ATOM    335  C   TYR A  23     -26.015   1.437  16.338  1.00 70.49           C  
ATOM    336  CB  TYR A  23     -24.777   1.932  18.475  1.00 70.49           C  
ATOM    337  HB2 TYR A  23     -23.897   1.512  17.988  1.00 70.49           H  
ATOM    338  HB3 TYR A  23     -25.276   1.126  19.012  1.00 70.49           H  
ATOM    339  O   TYR A  23     -25.459   1.484  15.245  1.00 70.49           O  
ATOM    340  CG  TYR A  23     -24.324   2.986  19.461  1.00 70.49           C  
ATOM    341  CD1 TYR A  23     -23.253   3.829  19.131  1.00 70.49           C  
ATOM    342  HD1 TYR A  23     -22.683   3.622  18.237  1.00 70.49           H  
ATOM    343  CD2 TYR A  23     -24.998   3.165  20.680  1.00 70.49           C  
ATOM    344  HD2 TYR A  23     -25.820   2.525  20.966  1.00 70.49           H  
ATOM    345  CE1 TYR A  23     -22.871   4.882  19.982  1.00 70.49           C  
ATOM    346  HE1 TYR A  23     -22.027   5.507  19.730  1.00 70.49           H  
ATOM    347  CE2 TYR A  23     -24.625   4.218  21.531  1.00 70.49           C  
ATOM    348  HE2 TYR A  23     -25.171   4.390  22.447  1.00 70.49           H  
ATOM    349  OH  TYR A  23     -23.209   6.094  22.021  1.00 70.49           O  
ATOM    350  HH  TYR A  23     -22.470   6.608  21.689  1.00 70.49           H  
ATOM    351  CZ  TYR A  23     -23.564   5.079  21.193  1.00 70.49           C  
ATOM    352  N   LYS A  24     -26.948   0.515  16.600  1.00 72.77           N  
ATOM    353  H   LYS A  24     -27.384   0.546  17.510  1.00 72.77           H  
ATOM    354  CA  LYS A  24     -27.337  -0.537  15.645  1.00 72.77           C  
ATOM    355  HA  LYS A  24     -26.448  -1.104  15.371  1.00 72.77           H  
ATOM    356  C   LYS A  24     -27.914   0.028  14.341  1.00 72.77           C  
ATOM    357  CB  LYS A  24     -28.340  -1.466  16.342  1.00 72.77           C  
ATOM    358  HB2 LYS A  24     -29.249  -0.906  16.563  1.00 72.77           H  
ATOM    359  HB3 LYS A  24     -27.909  -1.806  17.284  1.00 72.77           H  
ATOM    360  O   LYS A  24     -27.666  -0.513  13.266  1.00 72.77           O  
ATOM    361  CG  LYS A  24     -28.692  -2.693  15.491  1.00 72.77           C  
ATOM    362  HG2 LYS A  24     -29.121  -2.375  14.541  1.00 72.77           H  
ATOM    363  HG3 LYS A  24     -27.790  -3.275  15.300  1.00 72.77           H  
ATOM    364  CD  LYS A  24     -29.720  -3.560  16.222  1.00 72.77           C  
ATOM    365  HD2 LYS A  24     -29.295  -3.913  17.162  1.00 72.77           H  
ATOM    366  HD3 LYS A  24     -30.600  -2.952  16.435  1.00 72.77           H  
ATOM    367  CE  LYS A  24     -30.115  -4.748  15.344  1.00 72.77           C  
ATOM    368  HE2 LYS A  24     -29.242  -5.384  15.198  1.00 72.77           H  
ATOM    369  HE3 LYS A  24     -30.419  -4.367  14.369  1.00 72.77           H  
ATOM    370  NZ  LYS A  24     -31.228  -5.512  15.958  1.00 72.77           N  
ATOM    371  HZ1 LYS A  24     -31.499  -6.285  15.369  1.00 72.77           H  
ATOM    372  HZ2 LYS A  24     -32.029  -4.908  16.073  1.00 72.77           H  
ATOM    373  HZ3 LYS A  24     -30.961  -5.857  16.869  1.00 72.77           H  
ATOM    374  N   GLU A  25     -28.676   1.110  14.427  1.00 78.44           N  
ATOM    375  H   GLU A  25     -28.783   1.564  15.323  1.00 78.44           H  
ATOM    376  CA  GLU A  25     -29.292   1.744  13.261  1.00 78.44           C  
ATOM    377  HA  GLU A  25     -29.591   0.981  12.543  1.00 78.44           H  
ATOM    378  C   GLU A  25     -28.316   2.681  12.549  1.00 78.44           C  
ATOM    379  CB  GLU A  25     -30.547   2.512  13.676  1.00 78.44           C  
ATOM    380  HB2 GLU A  25     -30.976   2.959  12.780  1.00 78.44           H  
ATOM    381  HB3 GLU A  25     -30.267   3.303  14.372  1.00 78.44           H  
ATOM    382  O   GLU A  25     -28.312   2.733  11.319  1.00 78.44           O  
ATOM    383  CG  GLU A  25     -31.611   1.615  14.319  1.00 78.44           C  
ATOM    384  HG2 GLU A  25     -31.811   0.779  13.648  1.00 78.44           H  
ATOM    385  HG3 GLU A  25     -31.226   1.213  15.256  1.00 78.44           H  
ATOM    386  CD  GLU A  25     -32.917   2.370  14.597  1.00 78.44           C  
ATOM    387  OE1 GLU A  25     -33.899   1.670  14.925  1.00 78.44           O  
ATOM    388  OE2 GLU A  25     -32.927   3.615  14.462  1.00 78.44           O  
ATOM    389  N   ALA A  26     -27.448   3.369  13.301  1.00 76.89           N  
ATOM    390  H   ALA A  26     -27.543   3.328  14.306  1.00 76.89           H  
ATOM    391  CA  ALA A  26     -26.347   4.158  12.746  1.00 76.89           C  
ATOM    392  HA  ALA A  26     -26.758   4.969  12.146  1.00 76.89           H  
ATOM    393  C   ALA A  26     -25.459   3.296  11.842  1.00 76.89           C  
ATOM    394  CB  ALA A  26     -25.529   4.740  13.908  1.00 76.89           C  
ATOM    395  HB1 ALA A  26     -25.056   3.943  14.481  1.00 76.89           H  
ATOM    396  HB2 ALA A  26     -26.176   5.313  14.572  1.00 76.89           H  
ATOM    397  HB3 ALA A  26     -24.750   5.393  13.515  1.00 76.89           H  
ATOM    398  O   ALA A  26     -25.074   3.686  10.742  1.00 76.89           O  
ATOM    399  N   VAL A  27     -25.212   2.073  12.292  1.00 69.39           N  
ATOM    400  H   VAL A  27     -25.514   1.855  13.230  1.00 69.39           H  
ATOM    401  CA  VAL A  27     -24.475   1.054  11.559  1.00 69.39           C  
ATOM    402  HA  VAL A  27     -23.512   1.453  11.240  1.00 69.39           H  
ATOM    403  C   VAL A  27     -25.218   0.604  10.316  1.00 69.39           C  
ATOM    404  CB  VAL A  27     -24.243  -0.113  12.507  1.00 69.39           C  
ATOM    405  HB  VAL A  27     -25.173  -0.327  13.035  1.00 69.39           H  
ATOM    406  O   VAL A  27     -24.616   0.551   9.250  1.00 69.39           O  
ATOM    407  CG1 VAL A  27     -23.855  -1.393  11.755  1.00 69.39           C  
ATOM    408 HG11 VAL A  27     -23.925  -2.233  12.446  1.00 69.39           H  
ATOM    409 HG12 VAL A  27     -22.866  -1.296  11.307  1.00 69.39           H  
ATOM    410 HG13 VAL A  27     -24.569  -1.655  10.974  1.00 69.39           H  
ATOM    411  CG2 VAL A  27     -23.216   0.370  13.544  1.00 69.39           C  
ATOM    412 HG21 VAL A  27     -23.452   1.363  13.927  1.00 69.39           H  
ATOM    413 HG22 VAL A  27     -23.224  -0.298  14.405  1.00 69.39           H  
ATOM    414 HG23 VAL A  27     -22.231   0.455  13.085  1.00 69.39           H  
ATOM    415  N   ALA A  28     -26.507   0.283  10.422  1.00 74.84           N  
ATOM    416  H   ALA A  28     -26.950   0.305  11.330  1.00 74.84           H  
ATOM    417  CA  ALA A  28     -27.295  -0.123   9.262  1.00 74.84           C  
ATOM    418  HA  ALA A  28     -26.835  -1.004   8.813  1.00 74.84           H  
ATOM    419  C   ALA A  28     -27.324   0.987   8.191  1.00 74.84           C  
ATOM    420  CB  ALA A  28     -28.698  -0.503   9.747  1.00 74.84           C  
ATOM    421  HB1 ALA A  28     -28.627  -1.297  10.491  1.00 74.84           H  
ATOM    422  HB2 ALA A  28     -29.192   0.363  10.187  1.00 74.84           H  
ATOM    423  HB3 ALA A  28     -29.287  -0.861   8.903  1.00 74.84           H  
ATOM    424  O   ALA A  28     -27.209   0.708   7.000  1.00 74.84           O  
ATOM    425  N   ALA A  29     -27.386   2.255   8.617  1.00 79.39           N  
ATOM    426  H   ALA A  29     -27.497   2.419   9.607  1.00 79.39           H  
ATOM    427  CA  ALA A  29     -27.290   3.419   7.736  1.00 79.39           C  
ATOM    428  HA  ALA A  29     -28.000   3.293   6.918  1.00 79.39           H  
ATOM    429  C   ALA A  29     -25.899   3.583   7.091  1.00 79.39           C  
ATOM    430  CB  ALA A  29     -27.685   4.663   8.542  1.00 79.39           C  
ATOM    431  HB1 ALA A  29     -27.641   5.543   7.901  1.00 79.39           H  
ATOM    432  HB2 ALA A  29     -28.697   4.548   8.932  1.00 79.39           H  
ATOM    433  HB3 ALA A  29     -26.999   4.802   9.378  1.00 79.39           H  
ATOM    434  O   ALA A  29     -25.799   4.056   5.960  1.00 79.39           O  
ATOM    435  N   LEU A  30     -24.824   3.175   7.773  1.00 73.94           N  
ATOM    436  H   LEU A  30     -24.945   2.862   8.726  1.00 73.94           H  
ATOM    437  CA  LEU A  30     -23.492   3.098   7.171  1.00 73.94           C  
ATOM    438  HA  LEU A  30     -23.321   3.996   6.579  1.00 73.94           H  
ATOM    439  C   LEU A  30     -23.370   1.920   6.198  1.00 73.94           C  
ATOM    440  CB  LEU A  30     -22.419   3.004   8.267  1.00 73.94           C  
ATOM    441  HB2 LEU A  30     -21.496   2.644   7.813  1.00 73.94           H  
ATOM    442  HB3 LEU A  30     -22.728   2.276   9.017  1.00 73.94           H  
ATOM    443  O   LEU A  30     -22.773   2.075   5.140  1.00 73.94           O  
ATOM    444  CG  LEU A  30     -22.076   4.330   8.950  1.00 73.94           C  
ATOM    445  HG  LEU A  30     -22.983   4.768   9.365  1.00 73.94           H  
ATOM    446  CD1 LEU A  30     -21.097   4.057  10.085  1.00 73.94           C  
ATOM    447 HD11 LEU A  30     -20.895   4.983  10.623  1.00 73.94           H  
ATOM    448 HD12 LEU A  30     -20.159   3.670   9.688  1.00 73.94           H  
ATOM    449 HD13 LEU A  30     -21.532   3.331  10.772  1.00 73.94           H  
ATOM    450  CD2 LEU A  30     -21.425   5.307   7.966  1.00 73.94           C  
ATOM    451 HD21 LEU A  30     -20.668   4.794   7.374  1.00 73.94           H  
ATOM    452 HD22 LEU A  30     -22.186   5.731   7.310  1.00 73.94           H  
ATOM    453 HD23 LEU A  30     -20.927   6.119   8.495  1.00 73.94           H  
ATOM    454  N   GLN A  31     -23.955   0.761   6.503  1.00 69.34           N  
ATOM    455  H   GLN A  31     -24.420   0.681   7.396  1.00 69.34           H  
ATOM    456  CA  GLN A  31     -23.904  -0.419   5.632  1.00 69.34           C  
ATOM    457  HA  GLN A  31     -22.862  -0.645   5.407  1.00 69.34           H  
ATOM    458  C   GLN A  31     -24.603  -0.180   4.289  1.00 69.34           C  
ATOM    459  CB  GLN A  31     -24.520  -1.626   6.351  1.00 69.34           C  
ATOM    460  HB2 GLN A  31     -25.489  -1.351   6.768  1.00 69.34           H  
ATOM    461  HB3 GLN A  31     -24.675  -2.427   5.628  1.00 69.34           H  
ATOM    462  O   GLN A  31     -24.103  -0.634   3.256  1.00 69.34           O  
ATOM    463  CG  GLN A  31     -23.596  -2.148   7.459  1.00 69.34           C  
ATOM    464  HG2 GLN A  31     -22.637  -2.419   7.017  1.00 69.34           H  
ATOM    465  HG3 GLN A  31     -23.403  -1.369   8.196  1.00 69.34           H  
ATOM    466  CD  GLN A  31     -24.167  -3.359   8.189  1.00 69.34           C  
ATOM    467  NE2 GLN A  31     -23.322  -4.161   8.798  1.00 69.34           N  
ATOM    468 HE21 GLN A  31     -22.328  -3.989   8.745  1.00 69.34           H  
ATOM    469 HE22 GLN A  31     -23.708  -4.977   9.250  1.00 69.34           H  
ATOM    470  OE1 GLN A  31     -25.361  -3.609   8.238  1.00 69.34           O  
ATOM    471  N   SER A  32     -25.682   0.610   4.266  1.00 71.95           N  
ATOM    472  H   SER A  32     -26.082   0.922   5.140  1.00 71.95           H  
ATOM    473  CA  SER A  32     -26.353   0.994   3.017  1.00 71.95           C  
ATOM    474  HA  SER A  32     -26.579   0.081   2.467  1.00 71.95           H  
ATOM    475  C   SER A  32     -25.478   1.853   2.091  1.00 71.95           C  
ATOM    476  CB  SER A  32     -27.697   1.677   3.298  1.00 71.95           C  
ATOM    477  HB2 SER A  32     -28.201   1.867   2.351  1.00 71.95           H  
ATOM    478  HB3 SER A  32     -28.319   1.001   3.884  1.00 71.95           H  
ATOM    479  O   SER A  32     -25.758   1.944   0.900  1.00 71.95           O  
ATOM    480  OG  SER A  32     -27.551   2.898   4.002  1.00 71.95           O  
ATOM    481  HG  SER A  32     -26.997   3.490   3.489  1.00 71.95           H  
ATOM    482  N   LEU A  33     -24.364   2.433   2.572  1.00 68.29           N  
ATOM    483  H   LEU A  33     -24.140   2.322   3.551  1.00 68.29           H  
ATOM    484  CA  LEU A  33     -23.383   3.100   1.698  1.00 68.29           C  
ATOM    485  HA  LEU A  33     -23.890   3.882   1.132  1.00 68.29           H  
ATOM    486  C   LEU A  33     -22.775   2.137   0.671  1.00 68.29           C  
ATOM    487  CB  LEU A  33     -22.244   3.718   2.529  1.00 68.29           C  
ATOM    488  HB2 LEU A  33     -21.463   4.052   1.845  1.00 68.29           H  
ATOM    489  HB3 LEU A  33     -21.787   2.941   3.140  1.00 68.29           H  
ATOM    490  O   LEU A  33     -22.384   2.556  -0.418  1.00 68.29           O  
ATOM    491  CG  LEU A  33     -22.650   4.915   3.405  1.00 68.29           C  
ATOM    492  HG  LEU A  33     -23.509   4.662   4.026  1.00 68.29           H  
ATOM    493  CD1 LEU A  33     -21.486   5.315   4.310  1.00 68.29           C  
ATOM    494 HD11 LEU A  33     -21.220   4.474   4.950  1.00 68.29           H  
ATOM    495 HD12 LEU A  33     -21.783   6.154   4.939  1.00 68.29           H  
ATOM    496 HD13 LEU A  33     -20.621   5.602   3.711  1.00 68.29           H  
ATOM    497  CD2 LEU A  33     -22.989   6.115   2.522  1.00 68.29           C  
ATOM    498 HD21 LEU A  33     -23.096   7.009   3.137  1.00 68.29           H  
ATOM    499 HD22 LEU A  33     -22.187   6.275   1.801  1.00 68.29           H  
ATOM    500 HD23 LEU A  33     -23.921   5.932   1.988  1.00 68.29           H  
ATOM    501  N   SER A  34     -22.689   0.843   0.989  1.00 59.53           N  
ATOM    502  H   SER A  34     -23.085   0.534   1.866  1.00 59.53           H  
ATOM    503  CA  SER A  34     -22.180  -0.170   0.060  1.00 59.53           C  
ATOM    504  HA  SER A  34     -21.198   0.149  -0.288  1.00 59.53           H  
ATOM    505  C   SER A  34     -23.032  -0.317  -1.201  1.00 59.53           C  
ATOM    506  CB  SER A  34     -22.030  -1.509   0.777  1.00 59.53           C  
ATOM    507  HB2 SER A  34     -21.497  -2.203   0.127  1.00 59.53           H  
ATOM    508  HB3 SER A  34     -21.461  -1.371   1.696  1.00 59.53           H  
ATOM    509  O   SER A  34     -22.485  -0.492  -2.291  1.00 59.53           O  
ATOM    510  OG  SER A  34     -23.295  -2.046   1.079  1.00 59.53           O  
ATOM    511  HG  SER A  34     -23.599  -1.709   1.925  1.00 59.53           H  
ATOM    512  N   GLU A  35     -24.345  -0.138  -1.071  1.00 63.18           N  
ATOM    513  H   GLU A  35     -24.712  -0.007  -0.140  1.00 63.18           H  
ATOM    514  CA  GLU A  35     -25.325  -0.252  -2.152  1.00 63.18           C  
ATOM    515  HA  GLU A  35     -25.137  -1.162  -2.723  1.00 63.18           H  
ATOM    516  C   GLU A  35     -25.264   0.935  -3.119  1.00 63.18           C  
ATOM    517  CB  GLU A  35     -26.732  -0.334  -1.542  1.00 63.18           C  
ATOM    518  HB2 GLU A  35     -26.946   0.604  -1.030  1.00 63.18           H  
ATOM    519  HB3 GLU A  35     -27.452  -0.451  -2.353  1.00 63.18           H  
ATOM    520  O   GLU A  35     -25.699   0.845  -4.266  1.00 63.18           O  
ATOM    521  CG  GLU A  35     -26.900  -1.505  -0.559  1.00 63.18           C  
ATOM    522  HG2 GLU A  35     -26.708  -2.436  -1.093  1.00 63.18           H  
ATOM    523  HG3 GLU A  35     -26.167  -1.414   0.242  1.00 63.18           H  
ATOM    524  CD  GLU A  35     -28.296  -1.557   0.079  1.00 63.18           C  
ATOM    525  OE1 GLU A  35     -28.526  -2.515   0.848  1.00 63.18           O  
ATOM    526  OE2 GLU A  35     -29.112  -0.642  -0.181  1.00 63.18           O  
ATOM    527  N   HIS A  36     -24.715   2.066  -2.673  1.00 61.62           N  
ATOM    528  H   HIS A  36     -24.410   2.086  -1.710  1.00 61.62           H  
ATOM    529  CA  HIS A  36     -24.708   3.313  -3.436  1.00 61.62           C  
ATOM    530  HA  HIS A  36     -25.487   3.256  -4.197  1.00 61.62           H  
ATOM    531  C   HIS A  36     -23.418   3.546  -4.226  1.00 61.62           C  
ATOM    532  CB  HIS A  36     -25.087   4.466  -2.500  1.00 61.62           C  
ATOM    533  HB2 HIS A  36     -24.350   4.538  -1.700  1.00 61.62           H  
ATOM    534  HB3 HIS A  36     -25.077   5.402  -3.058  1.00 61.62           H  
ATOM    535  O   HIS A  36     -23.346   4.505  -4.991  1.00 61.62           O  
ATOM    536  CG  HIS A  36     -26.463   4.285  -1.900  1.00 61.62           C  
ATOM    537  CD2 HIS A  36     -26.853   4.627  -0.634  1.00 61.62           C  
ATOM    538  HD2 HIS A  36     -26.239   5.104   0.116  1.00 61.62           H  
ATOM    539  ND1 HIS A  36     -27.537   3.656  -2.497  1.00 61.62           N  
ATOM    540  HD1 HIS A  36     -27.479   3.049  -3.301  1.00 61.62           H  
ATOM    541  CE1 HIS A  36     -28.541   3.617  -1.604  1.00 61.62           C  
ATOM    542  HE1 HIS A  36     -29.466   3.074  -1.728  1.00 61.62           H  
ATOM    543  NE2 HIS A  36     -28.184   4.236  -0.473  1.00 61.62           N  
ATOM    544  N   GLY A  37     -22.418   2.665  -4.104  1.00 52.47           N  
ATOM    545  H   GLY A  37     -22.560   1.873  -3.493  1.00 52.47           H  
ATOM    546  CA  GLY A  37     -21.191   2.749  -4.898  1.00 52.47           C  
ATOM    547  HA2 GLY A  37     -20.540   1.917  -4.628  1.00 52.47           H  
ATOM    548  HA3 GLY A  37     -21.443   2.675  -5.956  1.00 52.47           H  
ATOM    549  C   GLY A  37     -20.425   4.053  -4.670  1.00 52.47           C  
ATOM    550  O   GLY A  37     -20.007   4.684  -5.643  1.00 52.47           O  
ATOM    551  N   VAL A  38     -20.282   4.448  -3.396  1.00 55.82           N  
ATOM    552  H   VAL A  38     -20.713   3.874  -2.685  1.00 55.82           H  
ATOM    553  CA  VAL A  38     -19.602   5.673  -2.941  1.00 55.82           C  
ATOM    554  HA  VAL A  38     -20.289   6.511  -3.062  1.00 55.82           H  
ATOM    555  C   VAL A  38     -18.347   5.948  -3.773  1.00 55.82           C  
ATOM    556  CB  VAL A  38     -19.229   5.579  -1.445  1.00 55.82           C  
ATOM    557  HB  VAL A  38     -18.589   4.711  -1.286  1.00 55.82           H  
ATOM    558  O   VAL A  38     -17.454   5.103  -3.881  1.00 55.82           O  
ATOM    559  CG1 VAL A  38     -18.486   6.825  -0.946  1.00 55.82           C  
ATOM    560 HG11 VAL A  38     -17.493   6.872  -1.392  1.00 55.82           H  
ATOM    561 HG12 VAL A  38     -19.040   7.725  -1.212  1.00 55.82           H  
ATOM    562 HG13 VAL A  38     -18.361   6.782   0.136  1.00 55.82           H  
ATOM    563  CG2 VAL A  38     -20.482   5.413  -0.582  1.00 55.82           C  
ATOM    564 HG21 VAL A  38     -20.204   5.406   0.472  1.00 55.82           H  
ATOM    565 HG22 VAL A  38     -21.180   6.229  -0.769  1.00 55.82           H  
ATOM    566 HG23 VAL A  38     -20.971   4.468  -0.819  1.00 55.82           H  
ATOM    567  N   GLN A  39     -18.294   7.135  -4.381  1.00 52.06           N  
ATOM    568  H   GLN A  39     -19.040   7.795  -4.211  1.00 52.06           H  
ATOM    569  CA  GLN A  39     -17.097   7.622  -5.059  1.00 52.06           C  
ATOM    570  HA  GLN A  39     -16.604   6.771  -5.529  1.00 52.06           H  
ATOM    571  C   GLN A  39     -16.113   8.197  -4.029  1.00 52.06           C  
ATOM    572  CB  GLN A  39     -17.449   8.618  -6.175  1.00 52.06           C  
ATOM    573  HB2 GLN A  39     -16.514   8.978  -6.604  1.00 52.06           H  
ATOM    574  HB3 GLN A  39     -17.986   9.470  -5.758  1.00 52.06           H  
ATOM    575  O   GLN A  39     -16.510   8.781  -3.022  1.00 52.06           O  
ATOM    576  CG  GLN A  39     -18.293   7.971  -7.292  1.00 52.06           C  
ATOM    577  HG2 GLN A  39     -17.856   7.008  -7.559  1.00 52.06           H  
ATOM    578  HG3 GLN A  39     -19.303   7.793  -6.922  1.00 52.06           H  
ATOM    579  CD  GLN A  39     -18.374   8.816  -8.562  1.00 52.06           C  
ATOM    580  NE2 GLN A  39     -19.125   8.396  -9.557  1.00 52.06           N  
ATOM    581 HE21 GLN A  39     -19.189   9.055 -10.319  1.00 52.06           H  
ATOM    582 HE22 GLN A  39     -19.798   7.658  -9.414  1.00 52.06           H  
ATOM    583  OE1 GLN A  39     -17.748   9.844  -8.718  1.00 52.06           O  
ATOM    584  N   TRP A  40     -14.824   7.970  -4.267  1.00 55.25           N  
ATOM    585  H   TRP A  40     -14.570   7.553  -5.150  1.00 55.25           H  
ATOM    586  CA  TRP A  40     -13.735   8.217  -3.322  1.00 55.25           C  
ATOM    587  HA  TRP A  40     -14.016   7.802  -2.354  1.00 55.25           H  
ATOM    588  C   TRP A  40     -13.474   9.719  -3.131  1.00 55.25           C  
ATOM    589  CB  TRP A  40     -12.503   7.449  -3.829  1.00 55.25           C  
ATOM    590  HB2 TRP A  40     -12.266   7.762  -4.846  1.00 55.25           H  
ATOM    591  HB3 TRP A  40     -11.650   7.695  -3.197  1.00 55.25           H  
ATOM    592  O   TRP A  40     -13.308  10.433  -4.114  1.00 55.25           O  
ATOM    593  CG  TRP A  40     -12.717   5.966  -3.792  1.00 55.25           C  
ATOM    594  CD1 TRP A  40     -13.338   5.203  -4.723  1.00 55.25           C  
ATOM    595  HD1 TRP A  40     -13.708   5.572  -5.668  1.00 55.25           H  
ATOM    596  CD2 TRP A  40     -12.441   5.081  -2.679  1.00 55.25           C  
ATOM    597  CE2 TRP A  40     -13.100   3.842  -2.918  1.00 55.25           C  
ATOM    598  CE3 TRP A  40     -11.720   5.226  -1.483  1.00 55.25           C  
ATOM    599  HE3 TRP A  40     -11.189   6.143  -1.276  1.00 55.25           H  
ATOM    600  NE1 TRP A  40     -13.561   3.940  -4.210  1.00 55.25           N  
ATOM    601  HE1 TRP A  40     -14.125   3.239  -4.668  1.00 55.25           H  
ATOM    602  CH2 TRP A  40     -12.422   3.003  -0.773  1.00 55.25           C  
ATOM    603  HH2 TRP A  40     -12.396   2.223  -0.027  1.00 55.25           H  
ATOM    604  CZ2 TRP A  40     -13.181   2.846  -1.943  1.00 55.25           C  
ATOM    605  HZ2 TRP A  40     -13.761   1.951  -2.113  1.00 55.25           H  
ATOM    606  CZ3 TRP A  40     -11.642   4.159  -0.585  1.00 55.25           C  
ATOM    607  HZ3 TRP A  40     -10.985   4.243   0.268  1.00 55.25           H  
ATOM    608  N   GLY A  41     -13.452  10.178  -1.871  1.00 60.05           N  
ATOM    609  H   GLY A  41     -13.600   9.519  -1.120  1.00 60.05           H  
ATOM    610  CA  GLY A  41     -13.290  11.584  -1.471  1.00 60.05           C  
ATOM    611  HA2 GLY A  41     -12.279  11.914  -1.710  1.00 60.05           H  
ATOM    612  HA3 GLY A  41     -13.991  12.196  -2.039  1.00 60.05           H  
ATOM    613  C   GLY A  41     -13.538  11.802   0.039  1.00 60.05           C  
ATOM    614  O   GLY A  41     -13.644  10.829   0.780  1.00 60.05           O  
ATOM    615  N   PRO A  42     -13.685  13.042   0.535  1.00 58.86           N  
ATOM    616  CA  PRO A  42     -13.813  13.349   1.973  1.00 58.86           C  
ATOM    617  HA  PRO A  42     -12.873  13.098   2.464  1.00 58.86           H  
ATOM    618  C   PRO A  42     -14.954  12.623   2.710  1.00 58.86           C  
ATOM    619  CB  PRO A  42     -14.010  14.868   2.028  1.00 58.86           C  
ATOM    620  HB2 PRO A  42     -15.068  15.116   1.951  1.00 58.86           H  
ATOM    621  HB3 PRO A  42     -13.585  15.295   2.937  1.00 58.86           H  
ATOM    622  O   PRO A  42     -14.831  12.280   3.883  1.00 58.86           O  
ATOM    623  CG  PRO A  42     -13.283  15.364   0.779  1.00 58.86           C  
ATOM    624  HG2 PRO A  42     -12.214  15.426   0.979  1.00 58.86           H  
ATOM    625  HG3 PRO A  42     -13.666  16.328   0.443  1.00 58.86           H  
ATOM    626  CD  PRO A  42     -13.550  14.262  -0.241  1.00 58.86           C  
ATOM    627  HD2 PRO A  42     -14.482  14.465  -0.768  1.00 58.86           H  
ATOM    628  HD3 PRO A  42     -12.722  14.204  -0.948  1.00 58.86           H  
ATOM    629  N   MET A  43     -16.057  12.323   2.018  1.00 64.71           N  
ATOM    630  H   MET A  43     -16.111  12.630   1.057  1.00 64.71           H  
ATOM    631  CA  MET A  43     -17.191  11.578   2.585  1.00 64.71           C  
ATOM    632  HA  MET A  43     -17.504  12.051   3.517  1.00 64.71           H  
ATOM    633  C   MET A  43     -16.847  10.119   2.910  1.00 64.71           C  
ATOM    634  CB  MET A  43     -18.358  11.612   1.597  1.00 64.71           C  
ATOM    635  HB2 MET A  43     -18.016  11.241   0.631  1.00 64.71           H  
ATOM    636  HB3 MET A  43     -19.144  10.944   1.949  1.00 64.71           H  
ATOM    637  O   MET A  43     -17.404   9.544   3.839  1.00 64.71           O  
ATOM    638  CG  MET A  43     -18.960  13.013   1.448  1.00 64.71           C  
ATOM    639  HG2 MET A  43     -19.310  13.343   2.426  1.00 64.71           H  
ATOM    640  HG3 MET A  43     -18.199  13.711   1.100  1.00 64.71           H  
ATOM    641  SD  MET A  43     -20.360  13.053   0.301  1.00 64.71           S  
ATOM    642  CE  MET A  43     -19.463  12.908  -1.275  1.00 64.71           C  
ATOM    643  HE1 MET A  43     -18.578  12.281  -1.169  1.00 64.71           H  
ATOM    644  HE2 MET A  43     -20.109  12.456  -2.027  1.00 64.71           H  
ATOM    645  HE3 MET A  43     -19.157  13.898  -1.613  1.00 64.71           H  
ATOM    646  N   TYR A  44     -15.905   9.527   2.174  1.00 63.66           N  
ATOM    647  H   TYR A  44     -15.419  10.075   1.479  1.00 63.66           H  
ATOM    648  CA  TYR A  44     -15.387   8.194   2.466  1.00 63.66           C  
ATOM    649  HA  TYR A  44     -16.209   7.481   2.526  1.00 63.66           H  
ATOM    650  C   TYR A  44     -14.643   8.169   3.803  1.00 63.66           C  
ATOM    651  CB  TYR A  44     -14.448   7.786   1.329  1.00 63.66           C  
ATOM    652  HB2 TYR A  44     -15.012   7.702   0.400  1.00 63.66           H  
ATOM    653  HB3 TYR A  44     -13.671   8.537   1.192  1.00 63.66           H  
ATOM    654  O   TYR A  44     -14.877   7.299   4.638  1.00 63.66           O  
ATOM    655  CG  TYR A  44     -13.738   6.499   1.611  1.00 63.66           C  
ATOM    656  CD1 TYR A  44     -12.457   6.496   2.201  1.00 63.66           C  
ATOM    657  HD1 TYR A  44     -11.958   7.427   2.430  1.00 63.66           H  
ATOM    658  CD2 TYR A  44     -14.376   5.303   1.288  1.00 63.66           C  
ATOM    659  HD2 TYR A  44     -15.333   5.297   0.786  1.00 63.66           H  
ATOM    660  CE1 TYR A  44     -11.833   5.280   2.527  1.00 63.66           C  
ATOM    661  HE1 TYR A  44     -10.849   5.280   2.972  1.00 63.66           H  
ATOM    662  CE2 TYR A  44     -13.723   4.106   1.571  1.00 63.66           C  
ATOM    663  HE2 TYR A  44     -14.115   3.190   1.155  1.00 63.66           H  
ATOM    664  OH  TYR A  44     -11.900   2.865   2.491  1.00 63.66           O  
ATOM    665  HH  TYR A  44     -11.076   2.965   2.973  1.00 63.66           H  
ATOM    666  CZ  TYR A  44     -12.495   4.066   2.251  1.00 63.66           C  
ATOM    667  N   ILE A  45     -13.781   9.165   4.020  1.00 60.21           N  
ATOM    668  H   ILE A  45     -13.665   9.866   3.303  1.00 60.21           H  
ATOM    669  CA  ILE A  45     -13.020   9.312   5.262  1.00 60.21           C  
ATOM    670  HA  ILE A  45     -12.505   8.375   5.474  1.00 60.21           H  
ATOM    671  C   ILE A  45     -13.986   9.561   6.422  1.00 60.21           C  
ATOM    672  CB  ILE A  45     -11.956  10.422   5.112  1.00 60.21           C  
ATOM    673  HB  ILE A  45     -12.457  11.359   4.870  1.00 60.21           H  
ATOM    674  O   ILE A  45     -13.889   8.896   7.444  1.00 60.21           O  
ATOM    675  CG1 ILE A  45     -10.980  10.068   3.961  1.00 60.21           C  
ATOM    676 HG12 ILE A  45     -11.543   9.892   3.044  1.00 60.21           H  
ATOM    677 HG13 ILE A  45     -10.445   9.152   4.208  1.00 60.21           H  
ATOM    678  CG2 ILE A  45     -11.196  10.611   6.438  1.00 60.21           C  
ATOM    679 HG21 ILE A  45     -11.874  10.886   7.245  1.00 60.21           H  
ATOM    680 HG22 ILE A  45     -10.462  11.412   6.352  1.00 60.21           H  
ATOM    681 HG23 ILE A  45     -10.686   9.689   6.719  1.00 60.21           H  
ATOM    682  CD1 ILE A  45      -9.958  11.164   3.635  1.00 60.21           C  
ATOM    683 HD11 ILE A  45      -9.253  11.288   4.457  1.00 60.21           H  
ATOM    684 HD12 ILE A  45     -10.469  12.108   3.447  1.00 60.21           H  
ATOM    685 HD13 ILE A  45      -9.397  10.881   2.745  1.00 60.21           H  
ATOM    686  N   ALA A  46     -15.002  10.407   6.230  1.00 67.61           N  
ATOM    687  H   ALA A  46     -15.014  10.966   5.389  1.00 67.61           H  
ATOM    688  CA  ALA A  46     -16.042  10.624   7.234  1.00 67.61           C  
ATOM    689  HA  ALA A  46     -15.564  10.963   8.153  1.00 67.61           H  
ATOM    690  C   ALA A  46     -16.838   9.346   7.576  1.00 67.61           C  
ATOM    691  CB  ALA A  46     -16.967  11.737   6.730  1.00 67.61           C  
ATOM    692  HB1 ALA A  46     -17.700  11.974   7.501  1.00 67.61           H  
ATOM    693  HB2 ALA A  46     -16.383  12.631   6.509  1.00 67.61           H  
ATOM    694  HB3 ALA A  46     -17.488  11.411   5.830  1.00 67.61           H  
ATOM    695  O   ALA A  46     -17.227   9.159   8.728  1.00 67.61           O  
ATOM    696  N   ALA A  47     -17.066   8.456   6.600  1.00 67.77           N  
ATOM    697  H   ALA A  47     -16.761   8.678   5.664  1.00 67.77           H  
ATOM    698  CA  ALA A  47     -17.693   7.153   6.831  1.00 67.77           C  
ATOM    699  HA  ALA A  47     -18.636   7.305   7.355  1.00 67.77           H  
ATOM    700  C   ALA A  47     -16.817   6.248   7.705  1.00 67.77           C  
ATOM    701  CB  ALA A  47     -17.971   6.463   5.484  1.00 67.77           C  
ATOM    702  HB1 ALA A  47     -18.337   7.172   4.741  1.00 67.77           H  
ATOM    703  HB2 ALA A  47     -17.057   6.017   5.092  1.00 67.77           H  
ATOM    704  HB3 ALA A  47     -18.705   5.670   5.630  1.00 67.77           H  
ATOM    705  O   ALA A  47     -17.323   5.618   8.631  1.00 67.77           O  
ATOM    706  N   LEU A  48     -15.513   6.196   7.411  1.00 63.85           N  
ATOM    707  H   LEU A  48     -15.175   6.758   6.643  1.00 63.85           H  
ATOM    708  CA  LEU A  48     -14.540   5.411   8.169  1.00 63.85           C  
ATOM    709  HA  LEU A  48     -14.911   4.393   8.285  1.00 63.85           H  
ATOM    710  C   LEU A  48     -14.328   5.958   9.581  1.00 63.85           C  
ATOM    711  CB  LEU A  48     -13.196   5.388   7.433  1.00 63.85           C  
ATOM    712  HB2 LEU A  48     -12.459   4.974   8.121  1.00 63.85           H  
ATOM    713  HB3 LEU A  48     -12.894   6.412   7.216  1.00 63.85           H  
ATOM    714  O   LEU A  48     -14.286   5.167  10.519  1.00 63.85           O  
ATOM    715  CG  LEU A  48     -13.150   4.568   6.137  1.00 63.85           C  
ATOM    716  HG  LEU A  48     -13.808   5.005   5.386  1.00 63.85           H  
ATOM    717  CD1 LEU A  48     -11.709   4.642   5.631  1.00 63.85           C  
ATOM    718 HD11 LEU A  48     -11.522   5.646   5.250  1.00 63.85           H  
ATOM    719 HD12 LEU A  48     -11.544   3.897   4.853  1.00 63.85           H  
ATOM    720 HD13 LEU A  48     -11.006   4.452   6.441  1.00 63.85           H  
ATOM    721  CD2 LEU A  48     -13.558   3.104   6.340  1.00 63.85           C  
ATOM    722 HD21 LEU A  48     -14.631   3.048   6.522  1.00 63.85           H  
ATOM    723 HD22 LEU A  48     -13.031   2.678   7.193  1.00 63.85           H  
ATOM    724 HD23 LEU A  48     -13.335   2.527   5.443  1.00 63.85           H  
ATOM    725  N   ASP A  49     -14.248   7.279   9.737  1.00 68.13           N  
ATOM    726  H   ASP A  49     -14.165   7.857   8.913  1.00 68.13           H  
ATOM    727  CA  ASP A  49     -14.126   7.940  11.039  1.00 68.13           C  
ATOM    728  HA  ASP A  49     -13.247   7.554  11.555  1.00 68.13           H  
ATOM    729  C   ASP A  49     -15.344   7.614  11.907  1.00 68.13           C  
ATOM    730  CB  ASP A  49     -13.967   9.467  10.858  1.00 68.13           C  
ATOM    731  HB2 ASP A  49     -14.220   9.949  11.803  1.00 68.13           H  
ATOM    732  HB3 ASP A  49     -14.673   9.823  10.107  1.00 68.13           H  
ATOM    733  O   ASP A  49     -15.207   7.154  13.040  1.00 68.13           O  
ATOM    734  CG  ASP A  49     -12.544   9.911  10.481  1.00 68.13           C  
ATOM    735  OD1 ASP A  49     -11.702   9.036  10.199  1.00 68.13           O  
ATOM    736  OD2 ASP A  49     -12.256  11.133  10.523  1.00 68.13           O  
ATOM    737  N   LEU A  50     -16.548   7.748  11.341  1.00 70.97           N  
ATOM    738  H   LEU A  50     -16.596   8.117  10.402  1.00 70.97           H  
ATOM    739  CA  LEU A  50     -17.786   7.415  12.036  1.00 70.97           C  
ATOM    740  HA  LEU A  50     -17.795   7.981  12.968  1.00 70.97           H  
ATOM    741  C   LEU A  50     -17.863   5.927  12.396  1.00 70.97           C  
ATOM    742  CB  LEU A  50     -18.965   7.840  11.148  1.00 70.97           C  
ATOM    743  HB2 LEU A  50     -18.958   7.238  10.240  1.00 70.97           H  
ATOM    744  HB3 LEU A  50     -18.821   8.882  10.860  1.00 70.97           H  
ATOM    745  O   LEU A  50     -18.310   5.582  13.487  1.00 70.97           O  
ATOM    746  CG  LEU A  50     -20.338   7.705  11.823  1.00 70.97           C  
ATOM    747  HG  LEU A  50     -20.521   6.673  12.121  1.00 70.97           H  
ATOM    748  CD1 LEU A  50     -20.442   8.591  13.057  1.00 70.97           C  
ATOM    749 HD11 LEU A  50     -20.119   9.602  12.808  1.00 70.97           H  
ATOM    750 HD12 LEU A  50     -19.798   8.159  13.823  1.00 70.97           H  
ATOM    751 HD13 LEU A  50     -21.473   8.602  13.410  1.00 70.97           H  
ATOM    752  CD2 LEU A  50     -21.426   8.128  10.846  1.00 70.97           C  
ATOM    753 HD21 LEU A  50     -22.377   8.245  11.366  1.00 70.97           H  
ATOM    754 HD22 LEU A  50     -21.549   7.356  10.086  1.00 70.97           H  
ATOM    755 HD23 LEU A  50     -21.143   9.057  10.351  1.00 70.97           H  
ATOM    756  N   LEU A  51     -17.423   5.044  11.499  1.00 67.18           N  
ATOM    757  H   LEU A  51     -17.082   5.394  10.615  1.00 67.18           H  
ATOM    758  CA  LEU A  51     -17.409   3.601  11.722  1.00 67.18           C  
ATOM    759  HA  LEU A  51     -18.402   3.286  12.041  1.00 67.18           H  
ATOM    760  C   LEU A  51     -16.417   3.207  12.820  1.00 67.18           C  
ATOM    761  CB  LEU A  51     -17.071   2.907  10.396  1.00 67.18           C  
ATOM    762  HB2 LEU A  51     -16.054   3.175  10.108  1.00 67.18           H  
ATOM    763  HB3 LEU A  51     -17.734   3.288   9.620  1.00 67.18           H  
ATOM    764  O   LEU A  51     -16.762   2.419  13.696  1.00 67.18           O  
ATOM    765  CG  LEU A  51     -17.210   1.374  10.477  1.00 67.18           C  
ATOM    766  HG  LEU A  51     -17.422   1.060  11.499  1.00 67.18           H  
ATOM    767  CD1 LEU A  51     -18.363   0.896   9.596  1.00 67.18           C  
ATOM    768 HD11 LEU A  51     -19.293   1.356   9.929  1.00 67.18           H  
ATOM    769 HD12 LEU A  51     -18.170   1.162   8.557  1.00 67.18           H  
ATOM    770 HD13 LEU A  51     -18.453  -0.187   9.680  1.00 67.18           H  
ATOM    771  CD2 LEU A  51     -15.927   0.682  10.022  1.00 67.18           C  
ATOM    772 HD21 LEU A  51     -15.103   0.985  10.668  1.00 67.18           H  
ATOM    773 HD22 LEU A  51     -15.697   0.953   8.992  1.00 67.18           H  
ATOM    774 HD23 LEU A  51     -16.050  -0.399  10.092  1.00 67.18           H  
ATOM    775  N   ALA A  52     -15.209   3.767  12.801  1.00 60.93           N  
ATOM    776  H   ALA A  52     -14.983   4.419  12.063  1.00 60.93           H  
ATOM    777  CA  ALA A  52     -14.212   3.526  13.831  1.00 60.93           C  
ATOM    778  HA  ALA A  52     -14.030   2.453  13.899  1.00 60.93           H  
ATOM    779  C   ALA A  52     -14.737   3.993  15.197  1.00 60.93           C  
ATOM    780  CB  ALA A  52     -12.909   4.213  13.411  1.00 60.93           C  
ATOM    781  HB1 ALA A  52     -12.594   3.843  12.435  1.00 60.93           H  
ATOM    782  HB2 ALA A  52     -13.060   5.290  13.344  1.00 60.93           H  
ATOM    783  HB3 ALA A  52     -12.129   3.989  14.139  1.00 60.93           H  
ATOM    784  O   ALA A  52     -14.714   3.229  16.159  1.00 60.93           O  
ATOM    785  N   GLU A  53     -15.321   5.189  15.271  1.00 67.01           N  
ATOM    786  H   GLU A  53     -15.313   5.789  14.458  1.00 67.01           H  
ATOM    787  CA  GLU A  53     -15.942   5.692  16.501  1.00 67.01           C  
ATOM    788  HA  GLU A  53     -15.191   5.717  17.291  1.00 67.01           H  
ATOM    789  C   GLU A  53     -17.083   4.791  17.006  1.00 67.01           C  
ATOM    790  CB  GLU A  53     -16.455   7.120  16.270  1.00 67.01           C  
ATOM    791  HB2 GLU A  53     -17.044   7.153  15.354  1.00 67.01           H  
ATOM    792  HB3 GLU A  53     -17.102   7.395  17.104  1.00 67.01           H  
ATOM    793  O   GLU A  53     -17.192   4.564  18.211  1.00 67.01           O  
ATOM    794  CG  GLU A  53     -15.306   8.142  16.197  1.00 67.01           C  
ATOM    795  HG2 GLU A  53     -14.609   7.865  15.405  1.00 67.01           H  
ATOM    796  HG3 GLU A  53     -14.759   8.102  17.139  1.00 67.01           H  
ATOM    797  CD  GLU A  53     -15.790   9.583  15.972  1.00 67.01           C  
ATOM    798  OE1 GLU A  53     -14.950  10.506  16.021  1.00 67.01           O  
ATOM    799  OE2 GLU A  53     -17.016   9.810  15.843  1.00 67.01           O  
ATOM    800  N   LEU A  54     -17.908   4.237  16.110  1.00 64.19           N  
ATOM    801  H   LEU A  54     -17.779   4.478  15.137  1.00 64.19           H  
ATOM    802  CA  LEU A  54     -18.978   3.298  16.467  1.00 64.19           C  
ATOM    803  HA  LEU A  54     -19.561   3.726  17.283  1.00 64.19           H  
ATOM    804  C   LEU A  54     -18.422   1.963  16.990  1.00 64.19           C  
ATOM    805  CB  LEU A  54     -19.897   3.079  15.251  1.00 64.19           C  
ATOM    806  HB2 LEU A  54     -19.273   2.849  14.387  1.00 64.19           H  
ATOM    807  HB3 LEU A  54     -20.527   2.209  15.436  1.00 64.19           H  
ATOM    808  O   LEU A  54     -18.887   1.484  18.024  1.00 64.19           O  
ATOM    809  CG  LEU A  54     -20.805   4.276  14.913  1.00 64.19           C  
ATOM    810  HG  LEU A  54     -20.239   5.208  14.915  1.00 64.19           H  
ATOM    811  CD1 LEU A  54     -21.436   4.083  13.539  1.00 64.19           C  
ATOM    812 HD11 LEU A  54     -22.036   3.173  13.520  1.00 64.19           H  
ATOM    813 HD12 LEU A  54     -20.631   4.004  12.809  1.00 64.19           H  
ATOM    814 HD13 LEU A  54     -22.057   4.942  13.285  1.00 64.19           H  
ATOM    815  CD2 LEU A  54     -21.938   4.434  15.911  1.00 64.19           C  
ATOM    816 HD21 LEU A  54     -21.510   4.737  16.867  1.00 64.19           H  
ATOM    817 HD22 LEU A  54     -22.632   5.201  15.568  1.00 64.19           H  
ATOM    818 HD23 LEU A  54     -22.475   3.490  16.010  1.00 64.19           H  
ATOM    819  N   CYS A  55     -17.406   1.397  16.333  1.00 58.51           N  
ATOM    820  H   CYS A  55     -17.084   1.841  15.484  1.00 58.51           H  
ATOM    821  CA  CYS A  55     -16.744   0.153  16.742  1.00 58.51           C  
ATOM    822  HA  CYS A  55     -17.485  -0.643  16.824  1.00 58.51           H  
ATOM    823  C   CYS A  55     -16.053   0.261  18.111  1.00 58.51           C  
ATOM    824  CB  CYS A  55     -15.711  -0.231  15.672  1.00 58.51           C  
ATOM    825  HB2 CYS A  55     -15.076  -1.029  16.057  1.00 58.51           H  
ATOM    826  HB3 CYS A  55     -15.085   0.633  15.446  1.00 58.51           H  
ATOM    827  O   CYS A  55     -15.972  -0.728  18.836  1.00 58.51           O  
ATOM    828  SG  CYS A  55     -16.534  -0.815  14.160  1.00 58.51           S  
ATOM    829  HG  CYS A  55     -15.443  -0.840  13.390  1.00 58.51           H  
ATOM    830  N   PHE A  56     -15.565   1.452  18.474  1.00 53.53           N  
ATOM    831  H   PHE A  56     -15.588   2.198  17.794  1.00 53.53           H  
ATOM    832  CA  PHE A  56     -14.894   1.705  19.753  1.00 53.53           C  
ATOM    833  HA  PHE A  56     -14.599   0.747  20.180  1.00 53.53           H  
ATOM    834  C   PHE A  56     -15.801   2.350  20.819  1.00 53.53           C  
ATOM    835  CB  PHE A  56     -13.604   2.501  19.504  1.00 53.53           C  
ATOM    836  HB2 PHE A  56     -13.153   2.734  20.469  1.00 53.53           H  
ATOM    837  HB3 PHE A  56     -13.856   3.444  19.018  1.00 53.53           H  
ATOM    838  O   PHE A  56     -15.336   2.644  21.927  1.00 53.53           O  
ATOM    839  CG  PHE A  56     -12.557   1.762  18.687  1.00 53.53           C  
ATOM    840  CD1 PHE A  56     -11.956   0.598  19.202  1.00 53.53           C  
ATOM    841  HD1 PHE A  56     -12.238   0.230  20.177  1.00 53.53           H  
ATOM    842  CD2 PHE A  56     -12.161   2.237  17.423  1.00 53.53           C  
ATOM    843  HD2 PHE A  56     -12.551   3.174  17.054  1.00 53.53           H  
ATOM    844  CE1 PHE A  56     -11.000  -0.101  18.443  1.00 53.53           C  
ATOM    845  HE1 PHE A  56     -10.549  -1.000  18.837  1.00 53.53           H  
ATOM    846  CE2 PHE A  56     -11.236   1.520  16.646  1.00 53.53           C  
ATOM    847  HE2 PHE A  56     -10.955   1.884  15.668  1.00 53.53           H  
ATOM    848  CZ  PHE A  56     -10.655   0.349  17.157  1.00 53.53           C  
ATOM    849  HZ  PHE A  56      -9.936  -0.201  16.568  1.00 53.53           H  
ATOM    850  N   SER A  57     -17.090   2.556  20.523  1.00 55.21           N  
ATOM    851  H   SER A  57     -17.412   2.303  19.600  1.00 55.21           H  
ATOM    852  CA  SER A  57     -18.078   3.014  21.504  1.00 55.21           C  
ATOM    853  HA  SER A  57     -17.584   3.742  22.147  1.00 55.21           H  
ATOM    854  C   SER A  57     -18.535   1.848  22.392  1.00 55.21           C  
ATOM    855  CB  SER A  57     -19.235   3.767  20.833  1.00 55.21           C  
ATOM    856  HB2 SER A  57     -18.829   4.532  20.171  1.00 55.21           H  
ATOM    857  HB3 SER A  57     -19.819   4.269  21.606  1.00 55.21           H  
ATOM    858  O   SER A  57     -18.913   0.784  21.913  1.00 55.21           O  
ATOM    859  OG  SER A  57     -20.104   2.930  20.101  1.00 55.21           O  
ATOM    860  HG  SER A  57     -19.601   2.336  19.539  1.00 55.21           H  
ATOM    861  N   GLN A  58     -18.449   2.029  23.713  1.00 49.39           N  
ATOM    862  H   GLN A  58     -18.168   2.941  24.046  1.00 49.39           H  
ATOM    863  CA  GLN A  58     -18.597   0.961  24.713  1.00 49.39           C  
ATOM    864  HA  GLN A  58     -17.996   0.110  24.393  1.00 49.39           H  
ATOM    865  C   GLN A  58     -20.025   0.408  24.876  1.00 49.39           C  
ATOM    866  CB  GLN A  58     -18.059   1.464  26.072  1.00 49.39           C  
ATOM    867  HB2 GLN A  58     -18.386   2.490  26.240  1.00 49.39           H  
ATOM    868  HB3 GLN A  58     -18.468   0.852  26.875  1.00 49.39           H  
ATOM    869  O   GLN A  58     -20.213  -0.515  25.664  1.00 49.39           O  
ATOM    870  CG  GLN A  58     -16.530   1.372  26.171  1.00 49.39           C  
ATOM    871  HG2 GLN A  58     -16.231   0.343  25.967  1.00 49.39           H  
ATOM    872  HG3 GLN A  58     -16.072   2.014  25.419  1.00 49.39           H  
ATOM    873  CD  GLN A  58     -15.996   1.769  27.548  1.00 49.39           C  
ATOM    874  NE2 GLN A  58     -14.860   1.250  27.959  1.00 49.39           N  
ATOM    875 HE21 GLN A  58     -14.417   0.514  27.428  1.00 49.39           H  
ATOM    876 HE22 GLN A  58     -14.606   1.454  28.915  1.00 49.39           H  
ATOM    877  OE1 GLN A  58     -16.526   2.606  28.256  1.00 49.39           O  
ATOM    878  N   GLU A  59     -21.037   0.946  24.189  1.00 48.35           N  
ATOM    879  H   GLU A  59     -20.851   1.651  23.490  1.00 48.35           H  
ATOM    880  CA  GLU A  59     -22.414   0.764  24.661  1.00 48.35           C  
ATOM    881  HA  GLU A  59     -22.359   0.636  25.742  1.00 48.35           H  
ATOM    882  C   GLU A  59     -23.120  -0.519  24.236  1.00 48.35           C  
ATOM    883  CB  GLU A  59     -23.264   2.021  24.426  1.00 48.35           C  
ATOM    884  HB2 GLU A  59     -22.939   2.543  23.527  1.00 48.35           H  
ATOM    885  HB3 GLU A  59     -24.308   1.728  24.311  1.00 48.35           H  
ATOM    886  O   GLU A  59     -24.000  -0.961  24.967  1.00 48.35           O  
ATOM    887  CG  GLU A  59     -23.136   2.928  25.663  1.00 48.35           C  
ATOM    888  HG2 GLU A  59     -22.116   3.311  25.710  1.00 48.35           H  
ATOM    889  HG3 GLU A  59     -23.307   2.330  26.558  1.00 48.35           H  
ATOM    890  CD  GLU A  59     -24.125   4.096  25.702  1.00 48.35           C  
ATOM    891  OE1 GLU A  59     -24.135   4.786  26.743  1.00 48.35           O  
ATOM    892  OE2 GLU A  59     -24.873   4.280  24.721  1.00 48.35           O  
ATOM    893  N   GLN A  60     -22.748  -1.201  23.156  1.00 45.40           N  
ATOM    894  H   GLN A  60     -21.993  -0.848  22.586  1.00 45.40           H  
ATOM    895  CA  GLN A  60     -23.321  -2.517  22.845  1.00 45.40           C  
ATOM    896  HA  GLN A  60     -23.552  -3.034  23.776  1.00 45.40           H  
ATOM    897  C   GLN A  60     -22.275  -3.338  22.110  1.00 45.40           C  
ATOM    898  CB  GLN A  60     -24.625  -2.382  22.026  1.00 45.40           C  
ATOM    899  HB2 GLN A  60     -24.432  -1.822  21.111  1.00 45.40           H  
ATOM    900  HB3 GLN A  60     -24.967  -3.381  21.755  1.00 45.40           H  
ATOM    901  O   GLN A  60     -21.642  -2.806  21.208  1.00 45.40           O  
ATOM    902  CG  GLN A  60     -25.735  -1.683  22.834  1.00 45.40           C  
ATOM    903  HG2 GLN A  60     -25.827  -2.170  23.805  1.00 45.40           H  
ATOM    904  HG3 GLN A  60     -25.463  -0.637  22.979  1.00 45.40           H  
ATOM    905  CD  GLN A  60     -27.119  -1.671  22.221  1.00 45.40           C  
ATOM    906  NE2 GLN A  60     -28.049  -1.009  22.875  1.00 45.40           N  
ATOM    907 HE21 GLN A  60     -27.793  -0.472  23.691  1.00 45.40           H  
ATOM    908 HE22 GLN A  60     -28.956  -0.923  22.438  1.00 45.40           H  
ATOM    909  OE1 GLN A  60     -27.398  -2.244  21.178  1.00 45.40           O  
ATOM    910  N   GLY A  61     -22.095  -4.608  22.498  1.00 43.10           N  
ATOM    911  H   GLY A  61     -22.658  -4.920  23.276  1.00 43.10           H  
ATOM    912  CA  GLY A  61     -21.129  -5.576  21.954  1.00 43.10           C  
ATOM    913  HA2 GLY A  61     -20.123  -5.183  22.101  1.00 43.10           H  
ATOM    914  HA3 GLY A  61     -21.212  -6.515  22.502  1.00 43.10           H  
ATOM    915  C   GLY A  61     -21.303  -5.876  20.462  1.00 43.10           C  
ATOM    916  O   GLY A  61     -21.589  -7.000  20.057  1.00 43.10           O  
ATOM    917  N   ILE A  62     -21.133  -4.845  19.649  1.00 46.27           N  
ATOM    918  H   ILE A  62     -20.940  -3.957  20.089  1.00 46.27           H  
ATOM    919  CA  ILE A  62     -21.060  -4.851  18.208  1.00 46.27           C  
ATOM    920  HA  ILE A  62     -21.892  -5.421  17.793  1.00 46.27           H  
ATOM    921  C   ILE A  62     -19.757  -5.574  17.862  1.00 46.27           C  
ATOM    922  CB  ILE A  62     -21.167  -3.382  17.728  1.00 46.27           C  
ATOM    923  HB  ILE A  62     -20.605  -2.746  18.413  1.00 46.27           H  
ATOM    924  O   ILE A  62     -18.660  -5.029  17.944  1.00 46.27           O  
ATOM    925  CG1 ILE A  62     -22.649  -2.932  17.773  1.00 46.27           C  
ATOM    926 HG12 ILE A  62     -23.217  -3.491  17.029  1.00 46.27           H  
ATOM    927 HG13 ILE A  62     -23.060  -3.172  18.754  1.00 46.27           H  
ATOM    928  CG2 ILE A  62     -20.528  -3.214  16.349  1.00 46.27           C  
ATOM    929 HG21 ILE A  62     -20.879  -2.310  15.852  1.00 46.27           H  
ATOM    930 HG22 ILE A  62     -20.686  -4.106  15.743  1.00 46.27           H  
ATOM    931 HG23 ILE A  62     -19.451  -3.096  16.470  1.00 46.27           H  
ATOM    932  CD1 ILE A  62     -22.876  -1.430  17.546  1.00 46.27           C  
ATOM    933 HD11 ILE A  62     -23.931  -1.200  17.696  1.00 46.27           H  
ATOM    934 HD12 ILE A  62     -22.602  -1.143  16.531  1.00 46.27           H  
ATOM    935 HD13 ILE A  62     -22.285  -0.854  18.257  1.00 46.27           H  
ATOM    936  N   THR A  63     -19.876  -6.863  17.548  1.00 43.77           N  
ATOM    937  H   THR A  63     -20.778  -7.308  17.637  1.00 43.77           H  
ATOM    938  CA  THR A  63     -18.749  -7.668  17.081  1.00 43.77           C  
ATOM    939  HA  THR A  63     -17.908  -7.537  17.762  1.00 43.77           H  
ATOM    940  C   THR A  63     -18.341  -7.180  15.698  1.00 43.77           C  
ATOM    941  CB  THR A  63     -19.095  -9.163  17.028  1.00 43.77           C  
ATOM    942  HB  THR A  63     -18.293  -9.696  16.516  1.00 43.77           H  
ATOM    943  O   THR A  63     -19.133  -7.282  14.755  1.00 43.77           O  
ATOM    944  CG2 THR A  63     -19.259  -9.754  18.427  1.00 43.77           C  
ATOM    945 HG21 THR A  63     -18.334  -9.627  18.988  1.00 43.77           H  
ATOM    946 HG22 THR A  63     -19.476 -10.820  18.344  1.00 43.77           H  
ATOM    947 HG23 THR A  63     -20.075  -9.260  18.955  1.00 43.77           H  
ATOM    948  OG1 THR A  63     -20.302  -9.341  16.310  1.00 43.77           O  
ATOM    949  HG1 THR A  63     -20.173  -8.824  15.511  1.00 43.77           H  
ATOM    950  N   VAL A  64     -17.105  -6.693  15.597  1.00 39.03           N  
ATOM    951  H   VAL A  64     -16.586  -6.574  16.455  1.00 39.03           H  
ATOM    952  CA  VAL A  64     -16.424  -6.269  14.363  1.00 39.03           C  
ATOM    953  HA  VAL A  64     -16.818  -5.304  14.044  1.00 39.03           H  
ATOM    954  C   VAL A  64     -16.650  -7.264  13.210  1.00 39.03           C  
ATOM    955  CB  VAL A  64     -14.923  -6.111  14.682  1.00 39.03           C  
ATOM    956  HB  VAL A  64     -14.566  -7.041  15.124  1.00 39.03           H  
ATOM    957  O   VAL A  64     -16.949  -6.841  12.095  1.00 39.03           O  
ATOM    958  CG1 VAL A  64     -14.073  -5.830  13.447  1.00 39.03           C  
ATOM    959 HG11 VAL A  64     -14.328  -4.860  13.020  1.00 39.03           H  
ATOM    960 HG12 VAL A  64     -14.216  -6.600  12.689  1.00 39.03           H  
ATOM    961 HG13 VAL A  64     -13.022  -5.875  13.735  1.00 39.03           H  
ATOM    962  CG2 VAL A  64     -14.685  -4.973  15.692  1.00 39.03           C  
ATOM    963 HG21 VAL A  64     -15.186  -5.180  16.638  1.00 39.03           H  
ATOM    964 HG22 VAL A  64     -13.617  -4.877  15.889  1.00 39.03           H  
ATOM    965 HG23 VAL A  64     -15.058  -4.031  15.290  1.00 39.03           H  
ATOM    966  N   ASP A  65     -16.663  -8.570  13.505  1.00 36.02           N  
ATOM    967  H   ASP A  65     -16.268  -8.839  14.395  1.00 36.02           H  
ATOM    968  CA  ASP A  65     -16.864  -9.673  12.547  1.00 36.02           C  
ATOM    969  HA  ASP A  65     -16.019  -9.695  11.859  1.00 36.02           H  
ATOM    970  C   ASP A  65     -18.151  -9.593  11.701  1.00 36.02           C  
ATOM    971  CB  ASP A  65     -16.901 -11.002  13.326  1.00 36.02           C  
ATOM    972  HB2 ASP A  65     -17.721 -10.963  14.043  1.00 36.02           H  
ATOM    973  HB3 ASP A  65     -17.111 -11.812  12.627  1.00 36.02           H  
ATOM    974  O   ASP A  65     -18.256 -10.234  10.656  1.00 36.02           O  
ATOM    975  CG  ASP A  65     -15.605 -11.348  14.061  1.00 36.02           C  
ATOM    976  OD1 ASP A  65     -14.550 -10.800  13.685  1.00 36.02           O  
ATOM    977  OD2 ASP A  65     -15.714 -12.138  15.022  1.00 36.02           O  
ATOM    978  N   ARG A  66     -19.165  -8.826  12.130  1.00 37.95           N  
ATOM    979  H   ARG A  66     -18.998  -8.279  12.963  1.00 37.95           H  
ATOM    980  CA  ARG A  66     -20.436  -8.672  11.393  1.00 37.95           C  
ATOM    981  HA  ARG A  66     -20.542  -9.512  10.707  1.00 37.95           H  
ATOM    982  C   ARG A  66     -20.480  -7.444  10.478  1.00 37.95           C  
ATOM    983  CB  ARG A  66     -21.623  -8.711  12.371  1.00 37.95           C  
ATOM    984  HB2 ARG A  66     -22.535  -8.452  11.833  1.00 37.95           H  
ATOM    985  HB3 ARG A  66     -21.476  -7.983  13.169  1.00 37.95           H  
ATOM    986  O   ARG A  66     -21.491  -7.234   9.811  1.00 37.95           O  
ATOM    987  CG  ARG A  66     -21.809 -10.103  12.986  1.00 37.95           C  
ATOM    988  HG2 ARG A  66     -21.906 -10.838  12.187  1.00 37.95           H  
ATOM    989  HG3 ARG A  66     -20.944 -10.356  13.599  1.00 37.95           H  
ATOM    990  CD  ARG A  66     -23.073 -10.124  13.848  1.00 37.95           C  
ATOM    991  HD2 ARG A  66     -23.917  -9.814  13.233  1.00 37.95           H  
ATOM    992  HD3 ARG A  66     -22.948  -9.418  14.669  1.00 37.95           H  
ATOM    993  NE  ARG A  66     -23.322 -11.471  14.391  1.00 37.95           N  
ATOM    994  HE  ARG A  66     -22.554 -12.123  14.322  1.00 37.95           H  
ATOM    995  NH1 ARG A  66     -25.445 -11.096  15.175  1.00 37.95           N  
ATOM    996 HH11 ARG A  66     -25.359 -10.138  14.867  1.00 37.95           H  
ATOM    997 HH12 ARG A  66     -26.278 -11.428  15.638  1.00 37.95           H  
ATOM    998  NH2 ARG A  66     -24.518 -13.115  15.410  1.00 37.95           N  
ATOM    999 HH21 ARG A  66     -25.360 -13.440  15.864  1.00 37.95           H  
ATOM   1000 HH22 ARG A  66     -23.736 -13.741  15.287  1.00 37.95           H  
ATOM   1001  CZ  ARG A  66     -24.423 -11.886  14.987  1.00 37.95           C  
ATOM   1002  N   PHE A  67     -19.437  -6.613  10.466  1.00 41.43           N  
ATOM   1003  H   PHE A  67     -18.618  -6.864  11.000  1.00 41.43           H  
ATOM   1004  CA  PHE A  67     -19.562  -5.226  10.015  1.00 41.43           C  
ATOM   1005  HA  PHE A  67     -20.616  -4.997   9.853  1.00 41.43           H  
ATOM   1006  C   PHE A  67     -18.896  -4.925   8.678  1.00 41.43           C  
ATOM   1007  CB  PHE A  67     -19.094  -4.295  11.132  1.00 41.43           C  
ATOM   1008  HB2 PHE A  67     -18.796  -3.345  10.690  1.00 41.43           H  
ATOM   1009  HB3 PHE A  67     -18.220  -4.702  11.640  1.00 41.43           H  
ATOM   1010  O   PHE A  67     -19.514  -4.261   7.850  1.00 41.43           O  
ATOM   1011  CG  PHE A  67     -20.197  -4.043  12.130  1.00 41.43           C  
ATOM   1012  CD1 PHE A  67     -20.637  -2.737  12.321  1.00 41.43           C  
ATOM   1013  HD1 PHE A  67     -20.140  -1.908  11.840  1.00 41.43           H  
ATOM   1014  CD2 PHE A  67     -20.781  -5.082  12.878  1.00 41.43           C  
ATOM   1015  HD2 PHE A  67     -20.374  -6.080  12.811  1.00 41.43           H  
ATOM   1016  CE1 PHE A  67     -21.614  -2.505  13.283  1.00 41.43           C  
ATOM   1017  HE1 PHE A  67     -21.749  -1.485  13.611  1.00 41.43           H  
ATOM   1018  CE2 PHE A  67     -21.897  -4.850  13.699  1.00 41.43           C  
ATOM   1019  HE2 PHE A  67     -22.355  -5.664  14.241  1.00 41.43           H  
ATOM   1020  CZ  PHE A  67     -22.335  -3.537  13.894  1.00 41.43           C  
ATOM   1021  HZ  PHE A  67     -23.117  -3.315  14.604  1.00 41.43           H  
ATOM   1022  N   PHE A  68     -17.707  -5.451   8.404  1.00 40.38           N  
ATOM   1023  H   PHE A  68     -17.211  -5.972   9.113  1.00 40.38           H  
ATOM   1024  CA  PHE A  68     -17.028  -5.217   7.127  1.00 40.38           C  
ATOM   1025  HA  PHE A  68     -17.209  -4.188   6.820  1.00 40.38           H  
ATOM   1026  C   PHE A  68     -17.465  -6.106   5.951  1.00 40.38           C  
ATOM   1027  CB  PHE A  68     -15.537  -5.317   7.327  1.00 40.38           C  
ATOM   1028  HB2 PHE A  68     -15.356  -6.307   7.746  1.00 40.38           H  
ATOM   1029  HB3 PHE A  68     -15.049  -5.305   6.353  1.00 40.38           H  
ATOM   1030  O   PHE A  68     -17.375  -5.624   4.818  1.00 40.38           O  
ATOM   1031  CG  PHE A  68     -14.938  -4.196   8.166  1.00 40.38           C  
ATOM   1032  CD1 PHE A  68     -14.305  -3.131   7.500  1.00 40.38           C  
ATOM   1033  HD1 PHE A  68     -14.253  -3.129   6.422  1.00 40.38           H  
ATOM   1034  CD2 PHE A  68     -14.988  -4.201   9.576  1.00 40.38           C  
ATOM   1035  HD2 PHE A  68     -15.442  -5.030  10.098  1.00 40.38           H  
ATOM   1036  CE1 PHE A  68     -13.721  -2.082   8.228  1.00 40.38           C  
ATOM   1037  HE1 PHE A  68     -13.230  -1.271   7.712  1.00 40.38           H  
ATOM   1038  CE2 PHE A  68     -14.400  -3.152  10.305  1.00 40.38           C  
ATOM   1039  HE2 PHE A  68     -14.430  -3.170  11.385  1.00 40.38           H  
ATOM   1040  CZ  PHE A  68     -13.764  -2.095   9.631  1.00 40.38           C  
ATOM   1041  HZ  PHE A  68     -13.307  -1.289  10.186  1.00 40.38           H  
ATOM   1042  N   PRO A  69     -18.030  -7.324   6.126  1.00 38.24           N  
ATOM   1043  CA  PRO A  69     -18.596  -8.075   5.000  1.00 38.24           C  
ATOM   1044  HA  PRO A  69     -17.795  -8.301   4.297  1.00 38.24           H  
ATOM   1045  C   PRO A  69     -19.707  -7.311   4.261  1.00 38.24           C  
ATOM   1046  CB  PRO A  69     -19.130  -9.381   5.599  1.00 38.24           C  
ATOM   1047  HB2 PRO A  69     -19.009 -10.218   4.911  1.00 38.24           H  
ATOM   1048  HB3 PRO A  69     -20.178  -9.267   5.876  1.00 38.24           H  
ATOM   1049  O   PRO A  69     -19.921  -7.535   3.068  1.00 38.24           O  
ATOM   1050  CG  PRO A  69     -18.300  -9.568   6.866  1.00 38.24           C  
ATOM   1051  HG2 PRO A  69     -17.343 -10.028   6.617  1.00 38.24           H  
ATOM   1052  HG3 PRO A  69     -18.825 -10.158   7.617  1.00 38.24           H  
ATOM   1053  CD  PRO A  69     -18.067  -8.137   7.336  1.00 38.24           C  
ATOM   1054  HD2 PRO A  69     -18.904  -7.825   7.960  1.00 38.24           H  
ATOM   1055  HD3 PRO A  69     -17.133  -8.075   7.894  1.00 38.24           H  
ATOM   1056  N   ALA A  70     -20.386  -6.391   4.958  1.00 32.24           N  
ATOM   1057  H   ALA A  70     -20.147  -6.257   5.930  1.00 32.24           H  
ATOM   1058  CA  ALA A  70     -21.415  -5.521   4.398  1.00 32.24           C  
ATOM   1059  HA  ALA A  70     -22.079  -6.120   3.774  1.00 32.24           H  
ATOM   1060  C   ALA A  70     -20.843  -4.403   3.507  1.00 32.24           C  
ATOM   1061  CB  ALA A  70     -22.239  -4.959   5.560  1.00 32.24           C  
ATOM   1062  HB1 ALA A  70     -22.666  -5.772   6.146  1.00 32.24           H  
ATOM   1063  HB2 ALA A  70     -21.602  -4.346   6.199  1.00 32.24           H  
ATOM   1064  HB3 ALA A  70     -23.049  -4.344   5.167  1.00 32.24           H  
ATOM   1065  O   ALA A  70     -21.547  -3.896   2.643  1.00 32.24           O  
ATOM   1066  N   PHE A  71     -19.556  -4.060   3.624  1.00 44.64           N  
ATOM   1067  H   PHE A  71     -18.984  -4.542   4.302  1.00 44.64           H  
ATOM   1068  CA  PHE A  71     -18.889  -3.087   2.757  1.00 44.64           C  
ATOM   1069  HA  PHE A  71     -19.641  -2.414   2.344  1.00 44.64           H  
ATOM   1070  C   PHE A  71     -18.239  -3.789   1.558  1.00 44.64           C  
ATOM   1071  CB  PHE A  71     -17.937  -2.203   3.572  1.00 44.64           C  
ATOM   1072  HB2 PHE A  71     -17.379  -1.563   2.888  1.00 44.64           H  
ATOM   1073  HB3 PHE A  71     -17.216  -2.831   4.095  1.00 44.64           H  
ATOM   1074  O   PHE A  71     -17.023  -3.775   1.362  1.00 44.64           O  
ATOM   1075  CG  PHE A  71     -18.655  -1.312   4.569  1.00 44.64           C  
ATOM   1076  CD1 PHE A  71     -19.169  -0.068   4.171  1.00 44.64           C  
ATOM   1077  HD1 PHE A  71     -19.063   0.240   3.142  1.00 44.64           H  
ATOM   1078  CD2 PHE A  71     -18.837  -1.733   5.894  1.00 44.64           C  
ATOM   1079  HD2 PHE A  71     -18.462  -2.696   6.208  1.00 44.64           H  
ATOM   1080  CE1 PHE A  71     -19.820   0.769   5.091  1.00 44.64           C  
ATOM   1081  HE1 PHE A  71     -20.202   1.731   4.782  1.00 44.64           H  
ATOM   1082  CE2 PHE A  71     -19.509  -0.917   6.815  1.00 44.64           C  
ATOM   1083  HE2 PHE A  71     -19.646  -1.256   7.831  1.00 44.64           H  
ATOM   1084  CZ  PHE A  71     -19.989   0.338   6.416  1.00 44.64           C  
ATOM   1085  HZ  PHE A  71     -20.494   0.964   7.137  1.00 44.64           H  
ATOM   1086  N   LYS A  72     -19.057  -4.402   0.691  1.00 40.38           N  
ATOM   1087  H   LYS A  72     -20.039  -4.421   0.928  1.00 40.38           H  
ATOM   1088  CA  LYS A  72     -18.630  -4.813  -0.661  1.00 40.38           C  
ATOM   1089  HA  LYS A  72     -17.648  -5.280  -0.589  1.00 40.38           H  
ATOM   1090  C   LYS A  72     -18.449  -3.573  -1.548  1.00 40.38           C  
ATOM   1091  CB  LYS A  72     -19.608  -5.826  -1.286  1.00 40.38           C  
ATOM   1092  HB2 LYS A  72     -19.407  -5.884  -2.356  1.00 40.38           H  
ATOM   1093  HB3 LYS A  72     -20.629  -5.466  -1.156  1.00 40.38           H  
ATOM   1094  O   LYS A  72     -19.159  -3.376  -2.526  1.00 40.38           O  
ATOM   1095  CG  LYS A  72     -19.483  -7.250  -0.727  1.00 40.38           C  
ATOM   1096  HG2 LYS A  72     -18.458  -7.602  -0.846  1.00 40.38           H  
ATOM   1097  HG3 LYS A  72     -19.744  -7.251   0.331  1.00 40.38           H  
ATOM   1098  CD  LYS A  72     -20.437  -8.179  -1.497  1.00 40.38           C  
ATOM   1099  HD2 LYS A  72     -20.171  -8.177  -2.554  1.00 40.38           H  
ATOM   1100  HD3 LYS A  72     -21.451  -7.794  -1.391  1.00 40.38           H  
ATOM   1101  CE  LYS A  72     -20.387  -9.614  -0.957  1.00 40.38           C  
ATOM   1102  HE2 LYS A  72     -19.384 -10.015  -1.105  1.00 40.38           H  
ATOM   1103  HE3 LYS A  72     -20.578  -9.577   0.115  1.00 40.38           H  
ATOM   1104  NZ  LYS A  72     -21.399 -10.481  -1.619  1.00 40.38           N  
ATOM   1105  HZ1 LYS A  72     -21.381 -11.416  -1.237  1.00 40.38           H  
ATOM   1106  HZ2 LYS A  72     -21.253 -10.533  -2.617  1.00 40.38           H  
ATOM   1107  HZ3 LYS A  72     -22.326 -10.114  -1.459  1.00 40.38           H  
ATOM   1108  N   TRP A  73     -17.513  -2.699  -1.198  1.00 46.83           N  
ATOM   1109  H   TRP A  73     -17.000  -2.862  -0.344  1.00 46.83           H  
ATOM   1110  CA  TRP A  73     -17.176  -1.546  -2.027  1.00 46.83           C  
ATOM   1111  HA  TRP A  73     -18.102  -1.080  -2.361  1.00 46.83           H  
ATOM   1112  C   TRP A  73     -16.496  -1.986  -3.316  1.00 46.83           C  
ATOM   1113  CB  TRP A  73     -16.408  -0.520  -1.189  1.00 46.83           C  
ATOM   1114  HB2 TRP A  73     -15.595  -1.013  -0.658  1.00 46.83           H  
ATOM   1115  HB3 TRP A  73     -15.969   0.223  -1.855  1.00 46.83           H  
ATOM   1116  O   TRP A  73     -15.962  -3.088  -3.402  1.00 46.83           O  
ATOM   1117  CG  TRP A  73     -17.272   0.217  -0.206  1.00 46.83           C  
ATOM   1118  CD1 TRP A  73     -18.625   0.220  -0.184  1.00 46.83           C  
ATOM   1119  HD1 TRP A  73     -19.265  -0.327  -0.861  1.00 46.83           H  
ATOM   1120  CD2 TRP A  73     -16.880   1.089   0.898  1.00 46.83           C  
ATOM   1121  CE2 TRP A  73     -18.047   1.718   1.422  1.00 46.83           C  
ATOM   1122  CE3 TRP A  73     -15.673   1.379   1.553  1.00 46.83           C  
ATOM   1123  HE3 TRP A  73     -14.766   0.876   1.251  1.00 46.83           H  
ATOM   1124  NE1 TRP A  73     -19.082   1.119   0.753  1.00 46.83           N  
ATOM   1125  HE1 TRP A  73     -20.057   1.342   0.893  1.00 46.83           H  
ATOM   1126  CH2 TRP A  73     -16.797   2.951   3.067  1.00 46.83           C  
ATOM   1127  HH2 TRP A  73     -16.744   3.639   3.898  1.00 46.83           H  
ATOM   1128  CZ2 TRP A  73     -18.019   2.670   2.448  1.00 46.83           C  
ATOM   1129  HZ2 TRP A  73     -18.929   3.133   2.801  1.00 46.83           H  
ATOM   1130  CZ3 TRP A  73     -15.655   2.247   2.665  1.00 46.83           C  
ATOM   1131  HZ3 TRP A  73     -14.739   2.390   3.219  1.00 46.83           H  
ATOM   1132  N   ASN A  74     -16.596  -1.159  -4.356  1.00 40.54           N  
ATOM   1133  H   ASN A  74     -17.049  -0.269  -4.203  1.00 40.54           H  
ATOM   1134  CA  ASN A  74     -16.183  -1.495  -5.715  1.00 40.54           C  
ATOM   1135  HA  ASN A  74     -16.629  -2.458  -5.967  1.00 40.54           H  
ATOM   1136  C   ASN A  74     -14.647  -1.659  -5.783  1.00 40.54           C  
ATOM   1137  CB  ASN A  74     -16.790  -0.438  -6.661  1.00 40.54           C  
ATOM   1138  HB2 ASN A  74     -17.784  -0.175  -6.299  1.00 40.54           H  
ATOM   1139  HB3 ASN A  74     -16.181   0.466  -6.663  1.00 40.54           H  
ATOM   1140  O   ASN A  74     -13.912  -0.726  -6.105  1.00 40.54           O  
ATOM   1141  CG  ASN A  74     -16.955  -0.934  -8.086  1.00 40.54           C  
ATOM   1142  ND2 ASN A  74     -17.872  -0.358  -8.831  1.00 40.54           N  
ATOM   1143 HD21 ASN A  74     -18.055  -0.820  -9.711  1.00 40.54           H  
ATOM   1144 HD22 ASN A  74     -18.550   0.257  -8.406  1.00 40.54           H  
ATOM   1145  OD1 ASN A  74     -16.280  -1.838  -8.545  1.00 40.54           O  
ATOM   1146  N   ARG A  75     -14.187  -2.866  -5.420  1.00 42.28           N  
ATOM   1147  H   ARG A  75     -14.906  -3.471  -5.052  1.00 42.28           H  
ATOM   1148  CA  ARG A  75     -12.802  -3.305  -5.153  1.00 42.28           C  
ATOM   1149  HA  ARG A  75     -12.425  -2.808  -4.260  1.00 42.28           H  
ATOM   1150  C   ARG A  75     -11.811  -2.965  -6.271  1.00 42.28           C  
ATOM   1151  CB  ARG A  75     -12.842  -4.830  -4.901  1.00 42.28           C  
ATOM   1152  HB2 ARG A  75     -13.396  -5.303  -5.712  1.00 42.28           H  
ATOM   1153  HB3 ARG A  75     -11.824  -5.219  -4.934  1.00 42.28           H  
ATOM   1154  O   ARG A  75     -10.626  -2.797  -6.010  1.00 42.28           O  
ATOM   1155  CG  ARG A  75     -13.456  -5.232  -3.540  1.00 42.28           C  
ATOM   1156  HG2 ARG A  75     -14.048  -4.415  -3.129  1.00 42.28           H  
ATOM   1157  HG3 ARG A  75     -12.646  -5.388  -2.827  1.00 42.28           H  
ATOM   1158  CD  ARG A  75     -14.332  -6.497  -3.623  1.00 42.28           C  
ATOM   1159  HD2 ARG A  75     -15.211  -6.260  -4.222  1.00 42.28           H  
ATOM   1160  HD3 ARG A  75     -13.786  -7.285  -4.142  1.00 42.28           H  
ATOM   1161  NE  ARG A  75     -14.780  -6.953  -2.288  1.00 42.28           N  
ATOM   1162  HE  ARG A  75     -14.927  -6.226  -1.602  1.00 42.28           H  
ATOM   1163  NH1 ARG A  75     -14.822  -9.233  -2.653  1.00 42.28           N  
ATOM   1164 HH11 ARG A  75     -14.952 -10.169  -2.295  1.00 42.28           H  
ATOM   1165 HH12 ARG A  75     -14.431  -9.090  -3.573  1.00 42.28           H  
ATOM   1166  NH2 ARG A  75     -15.470  -8.414  -0.683  1.00 42.28           N  
ATOM   1167 HH21 ARG A  75     -15.549  -7.650  -0.028  1.00 42.28           H  
ATOM   1168 HH22 ARG A  75     -15.552  -9.357  -0.330  1.00 42.28           H  
ATOM   1169  CZ  ARG A  75     -15.020  -8.194  -1.887  1.00 42.28           C  
ATOM   1170  N   ASN A  76     -12.299  -2.795  -7.499  1.00 39.13           N  
ATOM   1171  H   ASN A  76     -13.290  -2.940  -7.627  1.00 39.13           H  
ATOM   1172  CA  ASN A  76     -11.483  -2.468  -8.668  1.00 39.13           C  
ATOM   1173  HA  ASN A  76     -10.532  -2.995  -8.592  1.00 39.13           H  
ATOM   1174  C   ASN A  76     -11.128  -0.975  -8.779  1.00 39.13           C  
ATOM   1175  CB  ASN A  76     -12.216  -2.980  -9.919  1.00 39.13           C  
ATOM   1176  HB2 ASN A  76     -11.695  -2.626 -10.809  1.00 39.13           H  
ATOM   1177  HB3 ASN A  76     -13.233  -2.589  -9.941  1.00 39.13           H  
ATOM   1178  O   ASN A  76     -10.097  -0.648  -9.357  1.00 39.13           O  
ATOM   1179  CG  ASN A  76     -12.251  -4.498  -9.994  1.00 39.13           C  
ATOM   1180  ND2 ASN A  76     -13.163  -5.059 -10.750  1.00 39.13           N  
ATOM   1181 HD21 ASN A  76     -13.806  -4.504 -11.296  1.00 39.13           H  
ATOM   1182 HD22 ASN A  76     -13.139  -6.067 -10.806  1.00 39.13           H  
ATOM   1183  OD1 ASN A  76     -11.470  -5.200  -9.375  1.00 39.13           O  
ATOM   1184  N   LYS A  77     -11.928  -0.063  -8.204  1.00 41.45           N  
ATOM   1185  H   LYS A  77     -12.720  -0.389  -7.668  1.00 41.45           H  
ATOM   1186  CA  LYS A  77     -11.675   1.394  -8.266  1.00 41.45           C  
ATOM   1187  HA  LYS A  77     -11.202   1.628  -9.220  1.00 41.45           H  
ATOM   1188  C   LYS A  77     -10.676   1.892  -7.212  1.00 41.45           C  
ATOM   1189  CB  LYS A  77     -13.003   2.169  -8.191  1.00 41.45           C  
ATOM   1190  HB2 LYS A  77     -12.776   3.232  -8.108  1.00 41.45           H  
ATOM   1191  HB3 LYS A  77     -13.554   1.869  -7.301  1.00 41.45           H  
ATOM   1192  O   LYS A  77     -10.336   3.069  -7.192  1.00 41.45           O  
ATOM   1193  CG  LYS A  77     -13.873   1.963  -9.442  1.00 41.45           C  
ATOM   1194  HG2 LYS A  77     -14.230   0.933  -9.473  1.00 41.45           H  
ATOM   1195  HG3 LYS A  77     -13.272   2.155 -10.330  1.00 41.45           H  
ATOM   1196  CD  LYS A  77     -15.073   2.922  -9.438  1.00 41.45           C  
ATOM   1197  HD2 LYS A  77     -15.694   2.716  -8.566  1.00 41.45           H  
ATOM   1198  HD3 LYS A  77     -14.705   3.946  -9.377  1.00 41.45           H  
ATOM   1199  CE  LYS A  77     -15.902   2.756 -10.719  1.00 41.45           C  
ATOM   1200  HE2 LYS A  77     -15.240   2.877 -11.575  1.00 41.45           H  
ATOM   1201  HE3 LYS A  77     -16.300   1.741 -10.748  1.00 41.45           H  
ATOM   1202  NZ  LYS A  77     -17.008   3.747 -10.794  1.00 41.45           N  
ATOM   1203  HZ1 LYS A  77     -17.634   3.658 -10.007  1.00 41.45           H  
ATOM   1204  HZ2 LYS A  77     -17.541   3.624 -11.643  1.00 41.45           H  
ATOM   1205  HZ3 LYS A  77     -16.640   4.688 -10.799  1.00 41.45           H  
ATOM   1206  N   LEU A  78     -10.226   0.993  -6.338  1.00 42.90           N  
ATOM   1207  H   LEU A  78     -10.561   0.047  -6.451  1.00 42.90           H  
ATOM   1208  CA  LEU A  78      -9.456   1.281  -5.129  1.00 42.90           C  
ATOM   1209  HA  LEU A  78      -9.587   2.332  -4.869  1.00 42.90           H  
ATOM   1210  C   LEU A  78      -7.951   1.048  -5.232  1.00 42.90           C  
ATOM   1211  CB  LEU A  78     -10.012   0.361  -4.032  1.00 42.90           C  
ATOM   1212  HB2 LEU A  78     -10.551  -0.478  -4.473  1.00 42.90           H  
ATOM   1213  HB3 LEU A  78      -9.197  -0.069  -3.451  1.00 42.90           H  
ATOM   1214  O   LEU A  78      -7.193   1.422  -4.337  1.00 42.90           O  
ATOM   1215  CG  LEU A  78     -10.926   1.114  -3.084  1.00 42.90           C  
ATOM   1216  HG  LEU A  78     -11.738   1.551  -3.665  1.00 42.90           H  
ATOM   1217  CD1 LEU A  78     -11.488   0.067  -2.113  1.00 42.90           C  
ATOM   1218 HD11 LEU A  78     -12.060  -0.680  -2.662  1.00 42.90           H  
ATOM   1219 HD12 LEU A  78     -12.139   0.508  -1.358  1.00 42.90           H  
ATOM   1220 HD13 LEU A  78     -10.665  -0.422  -1.590  1.00 42.90           H  
ATOM   1221  CD2 LEU A  78     -10.080   2.201  -2.408  1.00 42.90           C  
ATOM   1222 HD21 LEU A  78     -10.364   3.185  -2.780  1.00 42.90           H  
ATOM   1223 HD22 LEU A  78      -9.013   2.069  -2.590  1.00 42.90           H  
ATOM   1224 HD23 LEU A  78     -10.183   2.142  -1.325  1.00 42.90           H  
ATOM   1225  N   ARG A  79      -7.507   0.363  -6.284  1.00 41.23           N  
ATOM   1226  H   ARG A  79      -8.162   0.124  -7.015  1.00 41.23           H  
ATOM   1227  CA  ARG A  79      -6.126  -0.093  -6.380  1.00 41.23           C  
ATOM   1228  HA  ARG A  79      -5.875  -0.603  -5.450  1.00 41.23           H  
ATOM   1229  C   ARG A  79      -5.183   1.111  -6.518  1.00 41.23           C  
ATOM   1230  CB  ARG A  79      -6.025  -1.115  -7.523  1.00 41.23           C  
ATOM   1231  HB2 ARG A  79      -6.263  -0.628  -8.469  1.00 41.23           H  
ATOM   1232  HB3 ARG A  79      -6.748  -1.913  -7.351  1.00 41.23           H  
ATOM   1233  O   ARG A  79      -5.098   1.710  -7.583  1.00 41.23           O  
ATOM   1234  CG  ARG A  79      -4.621  -1.729  -7.602  1.00 41.23           C  
ATOM   1235  HG2 ARG A  79      -4.351  -2.177  -6.645  1.00 41.23           H  
ATOM   1236  HG3 ARG A  79      -3.910  -0.932  -7.818  1.00 41.23           H  
ATOM   1237  CD  ARG A  79      -4.509  -2.772  -8.721  1.00 41.23           C  
ATOM   1238  HD2 ARG A  79      -5.195  -2.510  -9.527  1.00 41.23           H  
ATOM   1239  HD3 ARG A  79      -3.493  -2.727  -9.113  1.00 41.23           H  
ATOM   1240  NE  ARG A  79      -4.761  -4.148  -8.251  1.00 41.23           N  
ATOM   1241  HE  ARG A  79      -4.922  -4.284  -7.263  1.00 41.23           H  
ATOM   1242  NH1 ARG A  79      -4.604  -5.175 -10.302  1.00 41.23           N  
ATOM   1243 HH11 ARG A  79      -4.482  -4.273 -10.739  1.00 41.23           H  
ATOM   1244 HH12 ARG A  79      -4.651  -6.013 -10.864  1.00 41.23           H  
ATOM   1245  NH2 ARG A  79      -4.990  -6.394  -8.476  1.00 41.23           N  
ATOM   1246 HH21 ARG A  79      -5.074  -6.469  -7.472  1.00 41.23           H  
ATOM   1247 HH22 ARG A  79      -5.097  -7.220  -9.048  1.00 41.23           H  
ATOM   1248  CZ  ARG A  79      -4.784  -5.228  -9.010  1.00 41.23           C  
ATOM   1249  N   GLY A  80      -4.449   1.422  -5.446  1.00 44.96           N  
ATOM   1250  H   GLY A  80      -4.700   0.981  -4.573  1.00 44.96           H  
ATOM   1251  CA  GLY A  80      -3.363   2.410  -5.440  1.00 44.96           C  
ATOM   1252  HA2 GLY A  80      -2.789   2.314  -6.362  1.00 44.96           H  
ATOM   1253  HA3 GLY A  80      -2.702   2.188  -4.602  1.00 44.96           H  
ATOM   1254  C   GLY A  80      -3.778   3.881  -5.307  1.00 44.96           C  
ATOM   1255  O   GLY A  80      -2.982   4.741  -5.680  1.00 44.96           O  
ATOM   1256  N   SER A  81      -4.984   4.182  -4.809  1.00 50.80           N  
ATOM   1257  H   SER A  81      -5.587   3.444  -4.474  1.00 50.80           H  
ATOM   1258  CA  SER A  81      -5.432   5.567  -4.604  1.00 50.80           C  
ATOM   1259  HA  SER A  81      -5.053   6.162  -5.434  1.00 50.80           H  
ATOM   1260  C   SER A  81      -4.878   6.184  -3.309  1.00 50.80           C  
ATOM   1261  CB  SER A  81      -6.964   5.660  -4.662  1.00 50.80           C  
ATOM   1262  HB2 SER A  81      -7.257   6.710  -4.692  1.00 50.80           H  
ATOM   1263  HB3 SER A  81      -7.318   5.175  -5.572  1.00 50.80           H  
ATOM   1264  O   SER A  81      -4.771   5.517  -2.280  1.00 50.80           O  
ATOM   1265  OG  SER A  81      -7.566   5.049  -3.538  1.00 50.80           O  
ATOM   1266  HG  SER A  81      -8.514   4.989  -3.677  1.00 50.80           H  
ATOM   1267  N   GLN A  82      -4.583   7.489  -3.344  1.00 54.68           N  
ATOM   1268  H   GLN A  82      -4.643   7.974  -4.227  1.00 54.68           H  
ATOM   1269  CA  GLN A  82      -4.135   8.278  -2.183  1.00 54.68           C  
ATOM   1270  HA  GLN A  82      -3.187   7.878  -1.821  1.00 54.68           H  
ATOM   1271  C   GLN A  82      -5.141   8.229  -1.018  1.00 54.68           C  
ATOM   1272  CB  GLN A  82      -3.915   9.718  -2.677  1.00 54.68           C  
ATOM   1273  HB2 GLN A  82      -4.858  10.112  -3.057  1.00 54.68           H  
ATOM   1274  HB3 GLN A  82      -3.202   9.688  -3.502  1.00 54.68           H  
ATOM   1275  O   GLN A  82      -4.757   8.170   0.145  1.00 54.68           O  
ATOM   1276  CG  GLN A  82      -3.375  10.685  -1.611  1.00 54.68           C  
ATOM   1277  HG2 GLN A  82      -4.100  10.785  -0.804  1.00 54.68           H  
ATOM   1278  HG3 GLN A  82      -2.451  10.283  -1.194  1.00 54.68           H  
ATOM   1279  CD  GLN A  82      -3.091  12.077  -2.176  1.00 54.68           C  
ATOM   1280  NE2 GLN A  82      -2.663  13.010  -1.357  1.00 54.68           N  
ATOM   1281 HE21 GLN A  82      -2.630  12.845  -0.361  1.00 54.68           H  
ATOM   1282 HE22 GLN A  82      -2.534  13.928  -1.758  1.00 54.68           H  
ATOM   1283  OE1 GLN A  82      -3.239  12.351  -3.356  1.00 54.68           O  
ATOM   1284  N   HIS A  83      -6.437   8.163  -1.328  1.00 51.05           N  
ATOM   1285  H   HIS A  83      -6.697   8.274  -2.298  1.00 51.05           H  
ATOM   1286  CA  HIS A  83      -7.508   8.116  -0.331  1.00 51.05           C  
ATOM   1287  HA  HIS A  83      -7.324   8.895   0.409  1.00 51.05           H  
ATOM   1288  C   HIS A  83      -7.588   6.785   0.435  1.00 51.05           C  
ATOM   1289  CB  HIS A  83      -8.835   8.426  -1.032  1.00 51.05           C  
ATOM   1290  HB2 HIS A  83      -9.632   8.439  -0.288  1.00 51.05           H  
ATOM   1291  HB3 HIS A  83      -9.055   7.640  -1.755  1.00 51.05           H  
ATOM   1292  O   HIS A  83      -8.068   6.766   1.567  1.00 51.05           O  
ATOM   1293  CG  HIS A  83      -8.819   9.760  -1.733  1.00 51.05           C  
ATOM   1294  CD2 HIS A  83      -9.038   9.984  -3.066  1.00 51.05           C  
ATOM   1295  HD2 HIS A  83      -9.288   9.240  -3.808  1.00 51.05           H  
ATOM   1296  ND1 HIS A  83      -8.520  10.977  -1.158  1.00 51.05           N  
ATOM   1297  HD1 HIS A  83      -8.221  11.149  -0.208  1.00 51.05           H  
ATOM   1298  CE1 HIS A  83      -8.565  11.909  -2.123  1.00 51.05           C  
ATOM   1299  HE1 HIS A  83      -8.342  12.956  -1.981  1.00 51.05           H  
ATOM   1300  NE2 HIS A  83      -8.873  11.348  -3.304  1.00 51.05           N  
ATOM   1301  N   LEU A  84      -7.103   5.676  -0.141  1.00 52.39           N  
ATOM   1302  H   LEU A  84      -6.688   5.740  -1.060  1.00 52.39           H  
ATOM   1303  CA  LEU A  84      -6.974   4.408   0.585  1.00 52.39           C  
ATOM   1304  HA  LEU A  84      -7.899   4.229   1.133  1.00 52.39           H  
ATOM   1305  C   LEU A  84      -5.834   4.480   1.611  1.00 52.39           C  
ATOM   1306  CB  LEU A  84      -6.758   3.264  -0.422  1.00 52.39           C  
ATOM   1307  HB2 LEU A  84      -5.849   3.467  -0.987  1.00 52.39           H  
ATOM   1308  HB3 LEU A  84      -7.592   3.257  -1.125  1.00 52.39           H  
ATOM   1309  O   LEU A  84      -5.990   4.007   2.736  1.00 52.39           O  
ATOM   1310  CG  LEU A  84      -6.628   1.866   0.218  1.00 52.39           C  
ATOM   1311  HG  LEU A  84      -5.805   1.866   0.933  1.00 52.39           H  
ATOM   1312  CD1 LEU A  84      -7.905   1.421   0.934  1.00 52.39           C  
ATOM   1313 HD11 LEU A  84      -7.770   0.416   1.334  1.00 52.39           H  
ATOM   1314 HD12 LEU A  84      -8.750   1.422   0.246  1.00 52.39           H  
ATOM   1315 HD13 LEU A  84      -8.113   2.086   1.772  1.00 52.39           H  
ATOM   1316  CD2 LEU A  84      -6.301   0.837  -0.865  1.00 52.39           C  
ATOM   1317 HD21 LEU A  84      -5.368   1.112  -1.358  1.00 52.39           H  
ATOM   1318 HD22 LEU A  84      -6.191  -0.148  -0.411  1.00 52.39           H  
ATOM   1319 HD23 LEU A  84      -7.103   0.806  -1.602  1.00 52.39           H  
ATOM   1320  N   GLU A  85      -4.706   5.090   1.238  1.00 53.02           N  
ATOM   1321  H   GLU A  85      -4.652   5.474   0.305  1.00 53.02           H  
ATOM   1322  CA  GLU A  85      -3.563   5.302   2.134  1.00 53.02           C  
ATOM   1323  HA  GLU A  85      -3.278   4.351   2.583  1.00 53.02           H  
ATOM   1324  C   GLU A  85      -3.936   6.248   3.287  1.00 53.02           C  
ATOM   1325  CB  GLU A  85      -2.356   5.844   1.340  1.00 53.02           C  
ATOM   1326  HB2 GLU A  85      -2.642   6.767   0.836  1.00 53.02           H  
ATOM   1327  HB3 GLU A  85      -1.557   6.072   2.046  1.00 53.02           H  
ATOM   1328  O   GLU A  85      -3.650   5.953   4.447  1.00 53.02           O  
ATOM   1329  CG  GLU A  85      -1.815   4.842   0.298  1.00 53.02           C  
ATOM   1330  HG2 GLU A  85      -2.623   4.563  -0.378  1.00 53.02           H  
ATOM   1331  HG3 GLU A  85      -1.497   3.940   0.821  1.00 53.02           H  
ATOM   1332  CD  GLU A  85      -0.637   5.374  -0.546  1.00 53.02           C  
ATOM   1333  OE1 GLU A  85      -0.201   4.635  -1.468  1.00 53.02           O  
ATOM   1334  OE2 GLU A  85      -0.168   6.504  -0.284  1.00 53.02           O  
ATOM   1335  N   GLU A  86      -4.639   7.341   2.989  1.00 56.26           N  
ATOM   1336  H   GLU A  86      -4.796   7.554   2.014  1.00 56.26           H  
ATOM   1337  CA  GLU A  86      -5.121   8.313   3.977  1.00 56.26           C  
ATOM   1338  HA  GLU A  86      -4.285   8.626   4.603  1.00 56.26           H  
ATOM   1339  C   GLU A  86      -6.188   7.721   4.911  1.00 56.26           C  
ATOM   1340  CB  GLU A  86      -5.629   9.538   3.210  1.00 56.26           C  
ATOM   1341  HB2 GLU A  86      -6.530   9.266   2.660  1.00 56.26           H  
ATOM   1342  HB3 GLU A  86      -4.861   9.829   2.494  1.00 56.26           H  
ATOM   1343  O   GLU A  86      -6.065   7.829   6.130  1.00 56.26           O  
ATOM   1344  CG  GLU A  86      -5.920  10.745   4.109  1.00 56.26           C  
ATOM   1345  HG2 GLU A  86      -5.043  10.935   4.728  1.00 56.26           H  
ATOM   1346  HG3 GLU A  86      -6.759  10.507   4.764  1.00 56.26           H  
ATOM   1347  CD  GLU A  86      -6.249  12.004   3.288  1.00 56.26           C  
ATOM   1348  OE1 GLU A  86      -6.208  13.098   3.887  1.00 56.26           O  
ATOM   1349  OE2 GLU A  86      -6.539  11.867   2.072  1.00 56.26           O  
ATOM   1350  N   GLY A  87      -7.176   6.996   4.370  1.00 54.27           N  
ATOM   1351  H   GLY A  87      -7.253   6.954   3.364  1.00 54.27           H  
ATOM   1352  CA  GLY A  87      -8.177   6.296   5.181  1.00 54.27           C  
ATOM   1353  HA2 GLY A  87      -8.895   5.814   4.517  1.00 54.27           H  
ATOM   1354  HA3 GLY A  87      -8.705   7.016   5.806  1.00 54.27           H  
ATOM   1355  C   GLY A  87      -7.566   5.222   6.089  1.00 54.27           C  
ATOM   1356  O   GLY A  87      -7.975   5.076   7.237  1.00 54.27           O  
ATOM   1357  N   THR A  88      -6.537   4.513   5.613  1.00 52.49           N  
ATOM   1358  H   THR A  88      -6.237   4.686   4.664  1.00 52.49           H  
ATOM   1359  CA  THR A  88      -5.806   3.515   6.413  1.00 52.49           C  
ATOM   1360  HA  THR A  88      -6.524   2.821   6.851  1.00 52.49           H  
ATOM   1361  C   THR A  88      -5.045   4.168   7.566  1.00 52.49           C  
ATOM   1362  CB  THR A  88      -4.836   2.705   5.541  1.00 52.49           C  
ATOM   1363  HB  THR A  88      -4.124   3.377   5.062  1.00 52.49           H  
ATOM   1364  O   THR A  88      -5.174   3.723   8.706  1.00 52.49           O  
ATOM   1365  CG2 THR A  88      -4.057   1.663   6.342  1.00 52.49           C  
ATOM   1366 HG21 THR A  88      -3.261   2.149   6.907  1.00 52.49           H  
ATOM   1367 HG22 THR A  88      -3.611   0.931   5.668  1.00 52.49           H  
ATOM   1368 HG23 THR A  88      -4.726   1.163   7.042  1.00 52.49           H  
ATOM   1369  OG1 THR A  88      -5.548   2.026   4.533  1.00 52.49           O  
ATOM   1370  HG1 THR A  88      -5.795   2.684   3.879  1.00 52.49           H  
ATOM   1371  N   LYS A  89      -4.297   5.250   7.297  1.00 54.18           N  
ATOM   1372  H   LYS A  89      -4.250   5.579   6.343  1.00 54.18           H  
ATOM   1373  CA  LYS A  89      -3.610   6.032   8.342  1.00 54.18           C  
ATOM   1374  HA  LYS A  89      -2.888   5.405   8.864  1.00 54.18           H  
ATOM   1375  C   LYS A  89      -4.597   6.516   9.402  1.00 54.18           C  
ATOM   1376  CB  LYS A  89      -2.891   7.239   7.720  1.00 54.18           C  
ATOM   1377  HB2 LYS A  89      -3.566   7.753   7.036  1.00 54.18           H  
ATOM   1378  HB3 LYS A  89      -2.621   7.934   8.515  1.00 54.18           H  
ATOM   1379  O   LYS A  89      -4.340   6.377  10.594  1.00 54.18           O  
ATOM   1380  CG  LYS A  89      -1.608   6.837   6.982  1.00 54.18           C  
ATOM   1381  HG2 LYS A  89      -0.899   6.420   7.698  1.00 54.18           H  
ATOM   1382  HG3 LYS A  89      -1.827   6.080   6.230  1.00 54.18           H  
ATOM   1383  CD  LYS A  89      -0.990   8.066   6.307  1.00 54.18           C  
ATOM   1384  HD2 LYS A  89      -0.750   8.807   7.069  1.00 54.18           H  
ATOM   1385  HD3 LYS A  89      -1.715   8.490   5.612  1.00 54.18           H  
ATOM   1386  CE  LYS A  89       0.278   7.669   5.548  1.00 54.18           C  
ATOM   1387  HE2 LYS A  89       0.975   7.213   6.251  1.00 54.18           H  
ATOM   1388  HE3 LYS A  89       0.014   6.920   4.801  1.00 54.18           H  
ATOM   1389  NZ  LYS A  89       0.902   8.847   4.897  1.00 54.18           N  
ATOM   1390  HZ1 LYS A  89       1.145   9.540   5.589  1.00 54.18           H  
ATOM   1391  HZ2 LYS A  89       0.257   9.264   4.240  1.00 54.18           H  
ATOM   1392  HZ3 LYS A  89       1.738   8.576   4.398  1.00 54.18           H  
ATOM   1393  N   ARG A  90      -5.761   6.998   8.968  1.00 53.80           N  
ATOM   1394  H   ARG A  90      -5.884   7.112   7.972  1.00 53.80           H  
ATOM   1395  CA  ARG A  90      -6.782   7.538   9.861  1.00 53.80           C  
ATOM   1396  HA  ARG A  90      -6.276   8.241  10.523  1.00 53.80           H  
ATOM   1397  C   ARG A  90      -7.424   6.485  10.767  1.00 53.80           C  
ATOM   1398  CB  ARG A  90      -7.812   8.278   8.999  1.00 53.80           C  
ATOM   1399  HB2 ARG A  90      -7.296   8.910   8.277  1.00 53.80           H  
ATOM   1400  HB3 ARG A  90      -8.418   7.559   8.449  1.00 53.80           H  
ATOM   1401  O   ARG A  90      -7.560   6.718  11.965  1.00 53.80           O  
ATOM   1402  CG  ARG A  90      -8.730   9.168   9.830  1.00 53.80           C  
ATOM   1403  HG2 ARG A  90      -9.432   9.655   9.153  1.00 53.80           H  
ATOM   1404  HG3 ARG A  90      -9.279   8.559  10.548  1.00 53.80           H  
ATOM   1405  CD  ARG A  90      -7.935  10.233  10.577  1.00 53.80           C  
ATOM   1406  HD2 ARG A  90      -7.251  10.726   9.887  1.00 53.80           H  
ATOM   1407  HD3 ARG A  90      -7.360   9.763  11.375  1.00 53.80           H  
ATOM   1408  NE  ARG A  90      -8.829  11.223  11.171  1.00 53.80           N  
ATOM   1409  HE  ARG A  90      -9.816  11.115  10.986  1.00 53.80           H  
ATOM   1410  NH1 ARG A  90      -7.142  12.436  12.165  1.00 53.80           N  
ATOM   1411 HH11 ARG A  90      -6.811  13.257  12.652  1.00 53.80           H  
ATOM   1412 HH12 ARG A  90      -6.463  11.721  11.949  1.00 53.80           H  
ATOM   1413  NH2 ARG A  90      -9.287  13.122  12.276  1.00 53.80           N  
ATOM   1414 HH21 ARG A  90      -8.996  13.969  12.743  1.00 53.80           H  
ATOM   1415 HH22 ARG A  90     -10.247  12.962  12.005  1.00 53.80           H  
ATOM   1416  CZ  ARG A  90      -8.407  12.253  11.869  1.00 53.80           C  
ATOM   1417  N   ILE A  91      -7.743   5.301  10.239  1.00 51.84           N  
ATOM   1418  H   ILE A  91      -7.646   5.186   9.240  1.00 51.84           H  
ATOM   1419  CA  ILE A  91      -8.238   4.170  11.048  1.00 51.84           C  
ATOM   1420  HA  ILE A  91      -9.153   4.475  11.555  1.00 51.84           H  
ATOM   1421  C   ILE A  91      -7.223   3.797  12.138  1.00 51.84           C  
ATOM   1422  CB  ILE A  91      -8.556   2.957  10.142  1.00 51.84           C  
ATOM   1423  HB  ILE A  91      -7.710   2.798   9.473  1.00 51.84           H  
ATOM   1424  O   ILE A  91      -7.608   3.555  13.283  1.00 51.84           O  
ATOM   1425  CG1 ILE A  91      -9.818   3.234   9.293  1.00 51.84           C  
ATOM   1426 HG12 ILE A  91      -9.763   4.233   8.860  1.00 51.84           H  
ATOM   1427 HG13 ILE A  91     -10.702   3.204   9.930  1.00 51.84           H  
ATOM   1428  CG2 ILE A  91      -8.763   1.667  10.967  1.00 51.84           C  
ATOM   1429 HG21 ILE A  91      -9.026   0.827  10.324  1.00 51.84           H  
ATOM   1430 HG22 ILE A  91      -9.553   1.819  11.702  1.00 51.84           H  
ATOM   1431 HG23 ILE A  91      -7.844   1.387  11.482  1.00 51.84           H  
ATOM   1432  CD1 ILE A  91      -9.988   2.231   8.144  1.00 51.84           C  
ATOM   1433 HD11 ILE A  91     -10.842   2.518   7.531  1.00 51.84           H  
ATOM   1434 HD12 ILE A  91      -9.094   2.226   7.520  1.00 51.84           H  
ATOM   1435 HD13 ILE A  91     -10.176   1.226   8.523  1.00 51.84           H  
ATOM   1436  N   VAL A  92      -5.930   3.777  11.798  1.00 50.97           N  
ATOM   1437  H   VAL A  92      -5.682   3.985  10.842  1.00 50.97           H  
ATOM   1438  CA  VAL A  92      -4.849   3.477  12.748  1.00 50.97           C  
ATOM   1439  HA  VAL A  92      -5.085   2.546  13.263  1.00 50.97           H  
ATOM   1440  C   VAL A  92      -4.744   4.558  13.826  1.00 50.97           C  
ATOM   1441  CB  VAL A  92      -3.513   3.280  12.005  1.00 50.97           C  
ATOM   1442  HB  VAL A  92      -3.328   4.134  11.353  1.00 50.97           H  
ATOM   1443  O   VAL A  92      -4.682   4.226  15.008  1.00 50.97           O  
ATOM   1444  CG1 VAL A  92      -2.322   3.144  12.961  1.00 50.97           C  
ATOM   1445 HG11 VAL A  92      -1.414   2.968  12.384  1.00 50.97           H  
ATOM   1446 HG12 VAL A  92      -2.480   2.316  13.652  1.00 50.97           H  
ATOM   1447 HG13 VAL A  92      -2.178   4.066  13.526  1.00 50.97           H  
ATOM   1448  CG2 VAL A  92      -3.557   2.010  11.144  1.00 50.97           C  
ATOM   1449 HG21 VAL A  92      -2.629   1.919  10.578  1.00 50.97           H  
ATOM   1450 HG22 VAL A  92      -3.676   1.131  11.778  1.00 50.97           H  
ATOM   1451 HG23 VAL A  92      -4.387   2.051  10.439  1.00 50.97           H  
ATOM   1452  N   GLU A  93      -4.785   5.841  13.456  1.00 56.22           N  
ATOM   1453  H   GLU A  93      -4.800   6.060  12.471  1.00 56.22           H  
ATOM   1454  CA  GLU A  93      -4.796   6.957  14.415  1.00 56.22           C  
ATOM   1455  HA  GLU A  93      -3.868   6.958  14.987  1.00 56.22           H  
ATOM   1456  C   GLU A  93      -5.955   6.843  15.414  1.00 56.22           C  
ATOM   1457  CB  GLU A  93      -4.926   8.296  13.674  1.00 56.22           C  
ATOM   1458  HB2 GLU A  93      -5.730   8.220  12.941  1.00 56.22           H  
ATOM   1459  HB3 GLU A  93      -5.200   9.066  14.394  1.00 56.22           H  
ATOM   1460  O   GLU A  93      -5.758   7.012  16.621  1.00 56.22           O  
ATOM   1461  CG  GLU A  93      -3.638   8.743  12.975  1.00 56.22           C  
ATOM   1462  HG2 GLU A  93      -2.888   8.949  13.739  1.00 56.22           H  
ATOM   1463  HG3 GLU A  93      -3.262   7.932  12.353  1.00 56.22           H  
ATOM   1464  CD  GLU A  93      -3.841   9.999  12.106  1.00 56.22           C  
ATOM   1465  OE1 GLU A  93      -2.863  10.368  11.424  1.00 56.22           O  
ATOM   1466  OE2 GLU A  93      -4.956  10.593  12.119  1.00 56.22           O  
ATOM   1467  N   ILE A  94      -7.155   6.513  14.930  1.00 51.47           N  
ATOM   1468  H   ILE A  94      -7.252   6.414  13.929  1.00 51.47           H  
ATOM   1469  CA  ILE A  94      -8.345   6.354  15.771  1.00 51.47           C  
ATOM   1470  HA  ILE A  94      -8.421   7.226  16.421  1.00 51.47           H  
ATOM   1471  C   ILE A  94      -8.192   5.137  16.691  1.00 51.47           C  
ATOM   1472  CB  ILE A  94      -9.623   6.307  14.903  1.00 51.47           C  
ATOM   1473  HB  ILE A  94      -9.514   5.531  14.145  1.00 51.47           H  
ATOM   1474  O   ILE A  94      -8.410   5.257  17.899  1.00 51.47           O  
ATOM   1475  CG1 ILE A  94      -9.830   7.672  14.206  1.00 51.47           C  
ATOM   1476 HG12 ILE A  94     -10.094   8.423  14.951  1.00 51.47           H  
ATOM   1477 HG13 ILE A  94      -8.903   7.996  13.734  1.00 51.47           H  
ATOM   1478  CG2 ILE A  94     -10.851   5.985  15.775  1.00 51.47           C  
ATOM   1479 HG21 ILE A  94     -10.789   4.969  16.164  1.00 51.47           H  
ATOM   1480 HG22 ILE A  94     -10.922   6.697  16.598  1.00 51.47           H  
ATOM   1481 HG23 ILE A  94     -11.771   6.060  15.196  1.00 51.47           H  
ATOM   1482  CD1 ILE A  94     -10.907   7.661  13.118  1.00 51.47           C  
ATOM   1483 HD11 ILE A  94     -11.895   7.498  13.547  1.00 51.47           H  
ATOM   1484 HD12 ILE A  94     -10.690   6.889  12.379  1.00 51.47           H  
ATOM   1485 HD13 ILE A  94     -10.908   8.634  12.626  1.00 51.47           H  
ATOM   1486  N   ALA A  95      -7.740   3.994  16.169  1.00 52.34           N  
ATOM   1487  H   ALA A  95      -7.558   3.951  15.176  1.00 52.34           H  
ATOM   1488  CA  ALA A  95      -7.475   2.804  16.979  1.00 52.34           C  
ATOM   1489  HA  ALA A  95      -8.405   2.494  17.456  1.00 52.34           H  
ATOM   1490  C   ALA A  95      -6.455   3.092  18.096  1.00 52.34           C  
ATOM   1491  CB  ALA A  95      -7.005   1.674  16.055  1.00 52.34           C  
ATOM   1492  HB1 ALA A  95      -6.841   0.768  16.638  1.00 52.34           H  
ATOM   1493  HB2 ALA A  95      -7.765   1.478  15.299  1.00 52.34           H  
ATOM   1494  HB3 ALA A  95      -6.075   1.955  15.560  1.00 52.34           H  
ATOM   1495  O   ALA A  95      -6.683   2.736  19.253  1.00 52.34           O  
ATOM   1496  N   MET A  96      -5.374   3.814  17.784  1.00 52.49           N  
ATOM   1497  H   MET A  96      -5.239   4.070  16.816  1.00 52.49           H  
ATOM   1498  CA  MET A  96      -4.359   4.220  18.761  1.00 52.49           C  
ATOM   1499  HA  MET A  96      -4.030   3.337  19.308  1.00 52.49           H  
ATOM   1500  C   MET A  96      -4.906   5.194  19.806  1.00 52.49           C  
ATOM   1501  CB  MET A  96      -3.153   4.839  18.036  1.00 52.49           C  
ATOM   1502  HB2 MET A  96      -3.497   5.585  17.320  1.00 52.49           H  
ATOM   1503  HB3 MET A  96      -2.515   5.340  18.765  1.00 52.49           H  
ATOM   1504  O   MET A  96      -4.632   5.033  20.996  1.00 52.49           O  
ATOM   1505  CG  MET A  96      -2.320   3.784  17.302  1.00 52.49           C  
ATOM   1506  HG2 MET A  96      -1.501   4.279  16.780  1.00 52.49           H  
ATOM   1507  HG3 MET A  96      -2.947   3.304  16.550  1.00 52.49           H  
ATOM   1508  SD  MET A  96      -1.634   2.482  18.363  1.00 52.49           S  
ATOM   1509  CE  MET A  96      -0.379   3.399  19.294  1.00 52.49           C  
ATOM   1510  HE1 MET A  96      -0.855   4.168  19.902  1.00 52.49           H  
ATOM   1511  HE2 MET A  96       0.327   3.856  18.600  1.00 52.49           H  
ATOM   1512  HE3 MET A  96       0.159   2.712  19.946  1.00 52.49           H  
ATOM   1513  N   LYS A  97      -5.717   6.178  19.399  1.00 59.21           N  
ATOM   1514  H   LYS A  97      -5.882   6.274  18.408  1.00 59.21           H  
ATOM   1515  CA  LYS A  97      -6.387   7.109  20.320  1.00 59.21           C  
ATOM   1516  HA  LYS A  97      -5.633   7.626  20.915  1.00 59.21           H  
ATOM   1517  C   LYS A  97      -7.292   6.367  21.309  1.00 59.21           C  
ATOM   1518  CB  LYS A  97      -7.166   8.140  19.490  1.00 59.21           C  
ATOM   1519  HB2 LYS A  97      -7.924   7.623  18.901  1.00 59.21           H  
ATOM   1520  HB3 LYS A  97      -6.478   8.630  18.801  1.00 59.21           H  
ATOM   1521  O   LYS A  97      -7.268   6.665  22.501  1.00 59.21           O  
ATOM   1522  CG  LYS A  97      -7.850   9.214  20.350  1.00 59.21           C  
ATOM   1523  HG2 LYS A  97      -8.521   8.740  21.066  1.00 59.21           H  
ATOM   1524  HG3 LYS A  97      -7.095   9.783  20.892  1.00 59.21           H  
ATOM   1525  CD  LYS A  97      -8.671  10.155  19.461  1.00 59.21           C  
ATOM   1526  HD2 LYS A  97      -9.387   9.562  18.891  1.00 59.21           H  
ATOM   1527  HD3 LYS A  97      -8.006  10.668  18.766  1.00 59.21           H  
ATOM   1528  CE  LYS A  97      -9.427  11.180  20.314  1.00 59.21           C  
ATOM   1529  HE2 LYS A  97      -8.702  11.809  20.831  1.00 59.21           H  
ATOM   1530  HE3 LYS A  97     -10.001  10.642  21.069  1.00 59.21           H  
ATOM   1531  NZ  LYS A  97     -10.337  12.006  19.481  1.00 59.21           N  
ATOM   1532  HZ1 LYS A  97     -10.840  12.673  20.049  1.00 59.21           H  
ATOM   1533  HZ2 LYS A  97     -11.013  11.422  19.010  1.00 59.21           H  
ATOM   1534  HZ3 LYS A  97      -9.819  12.509  18.774  1.00 59.21           H  
ATOM   1535  N   HIS A  98      -8.056   5.382  20.839  1.00 53.48           N  
ATOM   1536  H   HIS A  98      -8.047   5.196  19.846  1.00 53.48           H  
ATOM   1537  CA  HIS A  98      -8.943   4.596  21.698  1.00 53.48           C  
ATOM   1538  HA  HIS A  98      -9.462   5.283  22.367  1.00 53.48           H  
ATOM   1539  C   HIS A  98      -8.189   3.622  22.607  1.00 53.48           C  
ATOM   1540  CB  HIS A  98     -10.009   3.891  20.854  1.00 53.48           C  
ATOM   1541  HB2 HIS A  98      -9.563   3.473  19.952  1.00 53.48           H  
ATOM   1542  HB3 HIS A  98     -10.435   3.067  21.428  1.00 53.48           H  
ATOM   1543  O   HIS A  98      -8.562   3.493  23.771  1.00 53.48           O  
ATOM   1544  CG  HIS A  98     -11.132   4.828  20.494  1.00 53.48           C  
ATOM   1545  CD2 HIS A  98     -11.312   5.481  19.308  1.00 53.48           C  
ATOM   1546  HD2 HIS A  98     -10.681   5.393  18.435  1.00 53.48           H  
ATOM   1547  ND1 HIS A  98     -12.179   5.189  21.311  1.00 53.48           N  
ATOM   1548  HD1 HIS A  98     -12.410   4.764  22.197  1.00 53.48           H  
ATOM   1549  CE1 HIS A  98     -12.967   6.037  20.629  1.00 53.48           C  
ATOM   1550  HE1 HIS A  98     -13.900   6.448  20.986  1.00 53.48           H  
ATOM   1551  NE2 HIS A  98     -12.464   6.264  19.410  1.00 53.48           N  
ATOM   1552  N   LEU A  99      -7.106   2.998  22.133  1.00 51.48           N  
ATOM   1553  H   LEU A  99      -6.879   3.094  21.154  1.00 51.48           H  
ATOM   1554  CA  LEU A  99      -6.225   2.181  22.975  1.00 51.48           C  
ATOM   1555  HA  LEU A  99      -6.817   1.396  23.447  1.00 51.48           H  
ATOM   1556  C   LEU A  99      -5.614   3.001  24.118  1.00 51.48           C  
ATOM   1557  CB  LEU A  99      -5.125   1.543  22.108  1.00 51.48           C  
ATOM   1558  HB2 LEU A  99      -4.296   1.245  22.750  1.00 51.48           H  
ATOM   1559  HB3 LEU A  99      -4.745   2.292  21.415  1.00 51.48           H  
ATOM   1560  O   LEU A  99      -5.649   2.557  25.265  1.00 51.48           O  
ATOM   1561  CG  LEU A  99      -5.589   0.305  21.320  1.00 51.48           C  
ATOM   1562  HG  LEU A  99      -6.516   0.524  20.791  1.00 51.48           H  
ATOM   1563  CD1 LEU A  99      -4.521  -0.081  20.296  1.00 51.48           C  
ATOM   1564 HD11 LEU A  99      -3.581  -0.310  20.798  1.00 51.48           H  
ATOM   1565 HD12 LEU A  99      -4.850  -0.951  19.727  1.00 51.48           H  
ATOM   1566 HD13 LEU A  99      -4.365   0.745  19.603  1.00 51.48           H  
ATOM   1567  CD2 LEU A  99      -5.818  -0.896  22.246  1.00 51.48           C  
ATOM   1568 HD21 LEU A  99      -6.049  -1.780  21.653  1.00 51.48           H  
ATOM   1569 HD22 LEU A  99      -6.656  -0.706  22.916  1.00 51.48           H  
ATOM   1570 HD23 LEU A  99      -4.922  -1.089  22.836  1.00 51.48           H  
ATOM   1571  N   ARG A 100      -5.144   4.224  23.836  1.00 55.98           N  
ATOM   1572  H   ARG A 100      -5.121   4.511  22.867  1.00 55.98           H  
ATOM   1573  CA  ARG A 100      -4.648   5.155  24.865  1.00 55.98           C  
ATOM   1574  HA  ARG A 100      -3.862   4.672  25.445  1.00 55.98           H  
ATOM   1575  C   ARG A 100      -5.736   5.515  25.873  1.00 55.98           C  
ATOM   1576  CB  ARG A 100      -4.074   6.421  24.217  1.00 55.98           C  
ATOM   1577  HB2 ARG A 100      -4.798   6.827  23.511  1.00 55.98           H  
ATOM   1578  HB3 ARG A 100      -3.901   7.167  24.993  1.00 55.98           H  
ATOM   1579  O   ARG A 100      -5.532   5.345  27.068  1.00 55.98           O  
ATOM   1580  CG  ARG A 100      -2.743   6.152  23.503  1.00 55.98           C  
ATOM   1581  HG2 ARG A 100      -1.991   5.849  24.233  1.00 55.98           H  
ATOM   1582  HG3 ARG A 100      -2.862   5.350  22.775  1.00 55.98           H  
ATOM   1583  CD  ARG A 100      -2.285   7.427  22.791  1.00 55.98           C  
ATOM   1584  HD2 ARG A 100      -2.043   8.180  23.541  1.00 55.98           H  
ATOM   1585  HD3 ARG A 100      -3.108   7.790  22.176  1.00 55.98           H  
ATOM   1586  NE  ARG A 100      -1.114   7.181  21.931  1.00 55.98           N  
ATOM   1587  HE  ARG A 100      -0.666   6.280  22.024  1.00 55.98           H  
ATOM   1588  NH1 ARG A 100      -1.042   9.254  20.947  1.00 55.98           N  
ATOM   1589 HH11 ARG A 100      -0.610   9.899  20.301  1.00 55.98           H  
ATOM   1590 HH12 ARG A 100      -1.758   9.567  21.587  1.00 55.98           H  
ATOM   1591  NH2 ARG A 100       0.417   7.686  20.321  1.00 55.98           N  
ATOM   1592 HH21 ARG A 100       0.845   8.351  19.693  1.00 55.98           H  
ATOM   1593 HH22 ARG A 100       0.842   6.777  20.437  1.00 55.98           H  
ATOM   1594  CZ  ARG A 100      -0.588   8.037  21.072  1.00 55.98           C  
ATOM   1595  N   ALA A 101      -6.925   5.892  25.404  1.00 53.99           N  
ATOM   1596  H   ALA A 101      -7.017   6.048  24.410  1.00 53.99           H  
ATOM   1597  CA  ALA A 101      -8.053   6.219  26.279  1.00 53.99           C  
ATOM   1598  HA  ALA A 101      -7.736   6.998  26.972  1.00 53.99           H  
ATOM   1599  C   ALA A 101      -8.549   5.021  27.116  1.00 53.99           C  
ATOM   1600  CB  ALA A 101      -9.183   6.773  25.404  1.00 53.99           C  
ATOM   1601  HB1 ALA A 101     -10.013   7.086  26.038  1.00 53.99           H  
ATOM   1602  HB2 ALA A 101      -8.822   7.640  24.852  1.00 53.99           H  
ATOM   1603  HB3 ALA A 101      -9.521   6.013  24.700  1.00 53.99           H  
ATOM   1604  O   ALA A 101      -9.141   5.206  28.180  1.00 53.99           O  
ATOM   1605  N   LEU A 102      -8.378   3.784  26.637  1.00 52.28           N  
ATOM   1606  H   LEU A 102      -7.957   3.678  25.726  1.00 52.28           H  
ATOM   1607  CA  LEU A 102      -8.655   2.571  27.415  1.00 52.28           C  
ATOM   1608  HA  LEU A 102      -9.583   2.703  27.971  1.00 52.28           H  
ATOM   1609  C   LEU A 102      -7.568   2.324  28.469  1.00 52.28           C  
ATOM   1610  CB  LEU A 102      -8.804   1.363  26.472  1.00 52.28           C  
ATOM   1611  HB2 LEU A 102      -7.970   1.364  25.770  1.00 52.28           H  
ATOM   1612  HB3 LEU A 102      -8.731   0.448  27.060  1.00 52.28           H  
ATOM   1613  O   LEU A 102      -7.908   1.995  29.604  1.00 52.28           O  
ATOM   1614  CG  LEU A 102     -10.128   1.327  25.687  1.00 52.28           C  
ATOM   1615  HG  LEU A 102     -10.302   2.288  25.203  1.00 52.28           H  
ATOM   1616  CD1 LEU A 102     -10.055   0.244  24.610  1.00 52.28           C  
ATOM   1617 HD11 LEU A 102      -9.239   0.469  23.924  1.00 52.28           H  
ATOM   1618 HD12 LEU A 102      -9.880  -0.730  25.066  1.00 52.28           H  
ATOM   1619 HD13 LEU A 102     -10.986   0.217  24.043  1.00 52.28           H  
ATOM   1620  CD2 LEU A 102     -11.331   1.026  26.587  1.00 52.28           C  
ATOM   1621 HD21 LEU A 102     -11.177   0.078  27.101  1.00 52.28           H  
ATOM   1622 HD22 LEU A 102     -11.463   1.819  27.323  1.00 52.28           H  
ATOM   1623 HD23 LEU A 102     -12.232   0.962  25.977  1.00 52.28           H  
ATOM   1624  N   GLY A 103      -6.295   2.541  28.125  1.00 50.63           N  
ATOM   1625  H   GLY A 103      -6.089   2.790  27.168  1.00 50.63           H  
ATOM   1626  CA  GLY A 103      -5.172   2.486  29.065  1.00 50.63           C  
ATOM   1627  HA2 GLY A 103      -5.115   1.493  29.513  1.00 50.63           H  
ATOM   1628  HA3 GLY A 103      -4.247   2.678  28.523  1.00 50.63           H  
ATOM   1629  C   GLY A 103      -5.290   3.523  30.187  1.00 50.63           C  
ATOM   1630  O   GLY A 103      -5.184   3.173  31.360  1.00 50.63           O  
ATOM   1631  N   GLU A 104      -5.618   4.772  29.850  1.00 54.65           N  
ATOM   1632  H   GLU A 104      -5.622   5.013  28.869  1.00 54.65           H  
ATOM   1633  CA  GLU A 104      -5.853   5.856  30.815  1.00 54.65           C  
ATOM   1634  HA  GLU A 104      -4.963   6.003  31.428  1.00 54.65           H  
ATOM   1635  C   GLU A 104      -7.017   5.536  31.760  1.00 54.65           C  
ATOM   1636  CB  GLU A 104      -6.156   7.159  30.062  1.00 54.65           C  
ATOM   1637  HB2 GLU A 104      -6.560   7.888  30.766  1.00 54.65           H  
ATOM   1638  HB3 GLU A 104      -6.917   6.950  29.310  1.00 54.65           H  
ATOM   1639  O   GLU A 104      -6.908   5.720  32.969  1.00 54.65           O  
ATOM   1640  CG  GLU A 104      -4.913   7.773  29.395  1.00 54.65           C  
ATOM   1641  HG2 GLU A 104      -4.234   8.113  30.176  1.00 54.65           H  
ATOM   1642  HG3 GLU A 104      -4.398   7.004  28.819  1.00 54.65           H  
ATOM   1643  CD  GLU A 104      -5.255   8.947  28.461  1.00 54.65           C  
ATOM   1644  OE1 GLU A 104      -4.321   9.436  27.786  1.00 54.65           O  
ATOM   1645  OE2 GLU A 104      -6.449   9.322  28.377  1.00 54.65           O  
ATOM   1646  N   ARG A 105      -8.117   4.975  31.241  1.00 53.26           N  
ATOM   1647  H   ARG A 105      -8.154   4.854  30.239  1.00 53.26           H  
ATOM   1648  CA  ARG A 105      -9.261   4.558  32.069  1.00 53.26           C  
ATOM   1649  HA  ARG A 105      -9.510   5.373  32.750  1.00 53.26           H  
ATOM   1650  C   ARG A 105      -8.938   3.374  32.972  1.00 53.26           C  
ATOM   1651  CB  ARG A 105     -10.469   4.248  31.179  1.00 53.26           C  
ATOM   1652  HB2 ARG A 105     -10.156   3.682  30.302  1.00 53.26           H  
ATOM   1653  HB3 ARG A 105     -11.179   3.645  31.745  1.00 53.26           H  
ATOM   1654  O   ARG A 105      -9.367   3.360  34.124  1.00 53.26           O  
ATOM   1655  CG  ARG A 105     -11.170   5.547  30.763  1.00 53.26           C  
ATOM   1656  HG2 ARG A 105     -11.493   6.064  31.667  1.00 53.26           H  
ATOM   1657  HG3 ARG A 105     -10.482   6.203  30.229  1.00 53.26           H  
ATOM   1658  CD  ARG A 105     -12.409   5.273  29.907  1.00 53.26           C  
ATOM   1659  HD2 ARG A 105     -12.949   4.419  30.316  1.00 53.26           H  
ATOM   1660  HD3 ARG A 105     -13.054   6.149  29.968  1.00 53.26           H  
ATOM   1661  NE  ARG A 105     -12.066   5.043  28.494  1.00 53.26           N  
ATOM   1662  HE  ARG A 105     -11.091   5.151  28.256  1.00 53.26           H  
ATOM   1663  NH1 ARG A 105     -14.204   4.614  27.770  1.00 53.26           N  
ATOM   1664 HH11 ARG A 105     -14.536   4.622  28.724  1.00 53.26           H  
ATOM   1665 HH12 ARG A 105     -14.868   4.396  27.042  1.00 53.26           H  
ATOM   1666  NH2 ARG A 105     -12.541   4.747  26.287  1.00 53.26           N  
ATOM   1667 HH21 ARG A 105     -13.212   4.560  25.555  1.00 53.26           H  
ATOM   1668 HH22 ARG A 105     -11.561   4.875  26.080  1.00 53.26           H  
ATOM   1669  CZ  ARG A 105     -12.935   4.805  27.528  1.00 53.26           C  
ATOM   1670  N   ALA A 106      -8.178   2.397  32.480  1.00 50.29           N  
ATOM   1671  H   ALA A 106      -7.866   2.454  31.521  1.00 50.29           H  
ATOM   1672  CA  ALA A 106      -7.688   1.301  33.308  1.00 50.29           C  
ATOM   1673  HA  ALA A 106      -8.540   0.801  33.769  1.00 50.29           H  
ATOM   1674  C   ALA A 106      -6.802   1.838  34.445  1.00 50.29           C  
ATOM   1675  CB  ALA A 106      -6.960   0.287  32.416  1.00 50.29           C  
ATOM   1676  HB1 ALA A 106      -6.635  -0.562  33.017  1.00 50.29           H  
ATOM   1677  HB2 ALA A 106      -7.630  -0.069  31.634  1.00 50.29           H  
ATOM   1678  HB3 ALA A 106      -6.087   0.747  31.953  1.00 50.29           H  
ATOM   1679  O   ALA A 106      -6.960   1.412  35.587  1.00 50.29           O  
ATOM   1680  N   HIS A 107      -5.951   2.829  34.156  1.00 50.22           N  
ATOM   1681  H   HIS A 107      -5.843   3.101  33.189  1.00 50.22           H  
ATOM   1682  CA  HIS A 107      -5.116   3.513  35.143  1.00 50.22           C  
ATOM   1683  HA  HIS A 107      -4.524   2.769  35.676  1.00 50.22           H  
ATOM   1684  C   HIS A 107      -5.958   4.265  36.191  1.00 50.22           C  
ATOM   1685  CB  HIS A 107      -4.153   4.451  34.399  1.00 50.22           C  
ATOM   1686  HB2 HIS A 107      -3.608   3.895  33.636  1.00 50.22           H  
ATOM   1687  HB3 HIS A 107      -4.716   5.227  33.880  1.00 50.22           H  
ATOM   1688  O   HIS A 107      -5.714   4.142  37.391  1.00 50.22           O  
ATOM   1689  CG  HIS A 107      -3.167   5.136  35.303  1.00 50.22           C  
ATOM   1690  CD2 HIS A 107      -1.904   4.719  35.632  1.00 50.22           C  
ATOM   1691  HD2 HIS A 107      -1.404   3.828  35.282  1.00 50.22           H  
ATOM   1692  ND1 HIS A 107      -3.374   6.338  35.934  1.00 50.22           N  
ATOM   1693  HD1 HIS A 107      -4.187   6.926  35.816  1.00 50.22           H  
ATOM   1694  CE1 HIS A 107      -2.267   6.635  36.631  1.00 50.22           C  
ATOM   1695  HE1 HIS A 107      -2.111   7.538  37.203  1.00 50.22           H  
ATOM   1696  NE2 HIS A 107      -1.349   5.674  36.488  1.00 50.22           N  
ATOM   1697  N   THR A 108      -6.993   5.002  35.770  1.00 54.38           N  
ATOM   1698  H   THR A 108      -7.108   5.152  34.778  1.00 54.38           H  
ATOM   1699  CA  THR A 108      -7.917   5.692  36.687  1.00 54.38           C  
ATOM   1700  HA  THR A 108      -7.337   6.345  37.338  1.00 54.38           H  
ATOM   1701  C   THR A 108      -8.675   4.713  37.585  1.00 54.38           C  
ATOM   1702  CB  THR A 108      -8.928   6.550  35.909  1.00 54.38           C  
ATOM   1703  HB  THR A 108      -9.597   5.900  35.346  1.00 54.38           H  
ATOM   1704  O   THR A 108      -8.794   4.959  38.785  1.00 54.38           O  
ATOM   1705  CG2 THR A 108      -9.752   7.465  36.813  1.00 54.38           C  
ATOM   1706 HG21 THR A 108     -10.390   8.104  36.202  1.00 54.38           H  
ATOM   1707 HG22 THR A 108      -9.098   8.082  37.430  1.00 54.38           H  
ATOM   1708 HG23 THR A 108     -10.392   6.866  37.461  1.00 54.38           H  
ATOM   1709  OG1 THR A 108      -8.268   7.402  35.007  1.00 54.38           O  
ATOM   1710  HG1 THR A 108      -7.988   8.192  35.476  1.00 54.38           H  
ATOM   1711  N   ASN A 109      -9.145   3.590  37.035  1.00 49.20           N  
ATOM   1712  H   ASN A 109      -9.032   3.458  36.040  1.00 49.20           H  
ATOM   1713  CA  ASN A 109      -9.865   2.569  37.796  1.00 49.20           C  
ATOM   1714  HA  ASN A 109     -10.631   3.054  38.401  1.00 49.20           H  
ATOM   1715  C   ASN A 109      -8.955   1.830  38.779  1.00 49.20           C  
ATOM   1716  CB  ASN A 109     -10.548   1.592  36.827  1.00 49.20           C  
ATOM   1717  HB2 ASN A 109     -10.828   0.692  37.375  1.00 49.20           H  
ATOM   1718  HB3 ASN A 109      -9.853   1.308  36.037  1.00 49.20           H  
ATOM   1719  O   ASN A 109      -9.359   1.629  39.918  1.00 49.20           O  
ATOM   1720  CG  ASN A 109     -11.819   2.151  36.215  1.00 49.20           C  
ATOM   1721  ND2 ASN A 109     -12.346   1.497  35.207  1.00 49.20           N  
ATOM   1722 HD21 ASN A 109     -11.899   0.665  34.850  1.00 49.20           H  
ATOM   1723 HD22 ASN A 109     -13.211   1.876  34.849  1.00 49.20           H  
ATOM   1724  OD1 ASN A 109     -12.386   3.144  36.635  1.00 49.20           O  
ATOM   1725  N   ALA A 110      -7.728   1.488  38.381  1.00 49.16           N  
ATOM   1726  H   ALA A 110      -7.453   1.652  37.423  1.00 49.16           H  
ATOM   1727  CA  ALA A 110      -6.757   0.859  39.270  1.00 49.16           C  
ATOM   1728  HA  ALA A 110      -7.188  -0.052  39.686  1.00 49.16           H  
ATOM   1729  C   ALA A 110      -6.376   1.777  40.444  1.00 49.16           C  
ATOM   1730  CB  ALA A 110      -5.541   0.474  38.438  1.00 49.16           C  
ATOM   1731  HB1 ALA A 110      -5.052   1.359  38.033  1.00 49.16           H  
ATOM   1732  HB2 ALA A 110      -5.838  -0.193  37.628  1.00 49.16           H  
ATOM   1733  HB3 ALA A 110      -4.858  -0.053  39.104  1.00 49.16           H  
ATOM   1734  O   ALA A 110      -6.386   1.373  41.606  1.00 49.16           O  
ATOM   1735  N   LYS A 111      -6.170   3.068  40.153  1.00 51.30           N  
ATOM   1736  H   LYS A 111      -6.143   3.334  39.179  1.00 51.30           H  
ATOM   1737  CA  LYS A 111      -5.939   4.093  41.176  1.00 51.30           C  
ATOM   1738  HA  LYS A 111      -5.090   3.774  41.780  1.00 51.30           H  
ATOM   1739  C   LYS A 111      -7.125   4.234  42.140  1.00 51.30           C  
ATOM   1740  CB  LYS A 111      -5.593   5.409  40.467  1.00 51.30           C  
ATOM   1741  HB2 LYS A 111      -6.469   5.779  39.934  1.00 51.30           H  
ATOM   1742  HB3 LYS A 111      -4.804   5.212  39.741  1.00 51.30           H  
ATOM   1743  O   LYS A 111      -6.911   4.485  43.322  1.00 51.30           O  
ATOM   1744  CG  LYS A 111      -5.094   6.477  41.446  1.00 51.30           C  
ATOM   1745  HG2 LYS A 111      -5.894   6.743  42.138  1.00 51.30           H  
ATOM   1746  HG3 LYS A 111      -4.252   6.080  42.012  1.00 51.30           H  
ATOM   1747  CD  LYS A 111      -4.649   7.733  40.690  1.00 51.30           C  
ATOM   1748  HD2 LYS A 111      -5.495   8.135  40.133  1.00 51.30           H  
ATOM   1749  HD3 LYS A 111      -3.852   7.466  39.996  1.00 51.30           H  
ATOM   1750  CE  LYS A 111      -4.138   8.770  41.694  1.00 51.30           C  
ATOM   1751  HE2 LYS A 111      -4.945   9.008  42.387  1.00 51.30           H  
ATOM   1752  HE3 LYS A 111      -3.330   8.320  42.271  1.00 51.30           H  
ATOM   1753  NZ  LYS A 111      -3.658  10.000  41.016  1.00 51.30           N  
ATOM   1754  HZ1 LYS A 111      -2.893   9.778  40.395  1.00 51.30           H  
ATOM   1755  HZ2 LYS A 111      -4.402  10.425  40.481  1.00 51.30           H  
ATOM   1756  HZ3 LYS A 111      -3.326  10.668  41.697  1.00 51.30           H  
ATOM   1757  N   ALA A 112      -8.358   4.063  41.658  1.00 51.23           N  
ATOM   1758  H   ALA A 112      -8.465   3.892  40.669  1.00 51.23           H  
ATOM   1759  CA  ALA A 112      -9.564   4.078  42.488  1.00 51.23           C  
ATOM   1760  HA  ALA A 112      -9.486   4.901  43.199  1.00 51.23           H  
ATOM   1761  C   ALA A 112      -9.749   2.795  43.323  1.00 51.23           C  
ATOM   1762  CB  ALA A 112     -10.774   4.348  41.586  1.00 51.23           C  
ATOM   1763  HB1 ALA A 112     -10.650   5.303  41.076  1.00 51.23           H  
ATOM   1764  HB2 ALA A 112     -10.879   3.555  40.846  1.00 51.23           H  
ATOM   1765  HB3 ALA A 112     -11.679   4.385  42.194  1.00 51.23           H  
ATOM   1766  O   ALA A 112     -10.336   2.862  44.401  1.00 51.23           O  
ATOM   1767  N   THR A 113      -9.238   1.645  42.867  1.00 54.48           N  
ATOM   1768  H   THR A 113      -8.821   1.620  41.947  1.00 54.48           H  
ATOM   1769  CA  THR A 113      -9.293   0.366  43.600  1.00 54.48           C  
ATOM   1770  HA  THR A 113     -10.171   0.382  44.245  1.00 54.48           H  
ATOM   1771  C   THR A 113      -8.109   0.144  44.546  1.00 54.48           C  
ATOM   1772  CB  THR A 113      -9.464  -0.837  42.653  1.00 54.48           C  
ATOM   1773  HB  THR A 113      -9.421  -1.758  43.234  1.00 54.48           H  
ATOM   1774  O   THR A 113      -8.086  -0.861  45.251  1.00 54.48           O  
ATOM   1775  CG2 THR A 113     -10.815  -0.793  41.935  1.00 54.48           C  
ATOM   1776 HG21 THR A 113     -10.892   0.107  41.324  1.00 54.48           H  
ATOM   1777 HG22 THR A 113     -11.619  -0.800  42.670  1.00 54.48           H  
ATOM   1778 HG23 THR A 113     -10.909  -1.669  41.294  1.00 54.48           H  
ATOM   1779  OG1 THR A 113      -8.462  -0.880  41.667  1.00 54.48           O  
ATOM   1780  HG1 THR A 113      -8.061  -1.752  41.676  1.00 54.48           H  
ATOM   1781  N   GLY A 114      -7.149   1.075  44.606  1.00 48.19           N  
ATOM   1782  H   GLY A 114      -7.203   1.847  43.958  1.00 48.19           H  
ATOM   1783  CA  GLY A 114      -5.956   0.966  45.454  1.00 48.19           C  
ATOM   1784  HA2 GLY A 114      -5.486   1.947  45.527  1.00 48.19           H  
ATOM   1785  HA3 GLY A 114      -6.252   0.646  46.453  1.00 48.19           H  
ATOM   1786  C   GLY A 114      -4.907  -0.022  44.934  1.00 48.19           C  
ATOM   1787  O   GLY A 114      -3.918  -0.278  45.617  1.00 48.19           O  
ATOM   1788  N   GLU A 115      -5.097  -0.563  43.730  1.00 50.52           N  
ATOM   1789  H   GLU A 115      -5.872  -0.226  43.176  1.00 50.52           H  
ATOM   1790  CA  GLU A 115      -4.108  -1.391  43.049  1.00 50.52           C  
ATOM   1791  HA  GLU A 115      -3.511  -1.925  43.789  1.00 50.52           H  
ATOM   1792  C   GLU A 115      -3.173  -0.468  42.253  1.00 50.52           C  
ATOM   1793  CB  GLU A 115      -4.809  -2.440  42.162  1.00 50.52           C  
ATOM   1794  HB2 GLU A 115      -5.502  -1.925  41.497  1.00 50.52           H  
ATOM   1795  HB3 GLU A 115      -4.058  -2.945  41.554  1.00 50.52           H  
ATOM   1796  O   GLU A 115      -3.627   0.405  41.513  1.00 50.52           O  
ATOM   1797  CG  GLU A 115      -5.564  -3.505  42.988  1.00 50.52           C  
ATOM   1798  HG2 GLU A 115      -4.840  -4.042  43.601  1.00 50.52           H  
ATOM   1799  HG3 GLU A 115      -6.264  -3.005  43.657  1.00 50.52           H  
ATOM   1800  CD  GLU A 115      -6.358  -4.508  42.131  1.00 50.52           C  
ATOM   1801  OE1 GLU A 115      -6.656  -5.616  42.631  1.00 50.52           O  
ATOM   1802  OE2 GLU A 115      -6.720  -4.151  40.986  1.00 50.52           O  
ATOM   1803  N   THR A 116      -1.856  -0.645  42.381  1.00 55.43           N  
ATOM   1804  H   THR A 116      -1.516  -1.285  43.084  1.00 55.43           H  
ATOM   1805  CA  THR A 116      -0.848   0.035  41.545  1.00 55.43           C  
ATOM   1806  HA  THR A 116      -1.312   0.857  41.000  1.00 55.43           H  
ATOM   1807  C   THR A 116      -0.292  -0.935  40.498  1.00 55.43           C  
ATOM   1808  CB  THR A 116       0.282   0.650  42.391  1.00 55.43           C  
ATOM   1809  HB  THR A 116       1.084   0.977  41.729  1.00 55.43           H  
ATOM   1810  O   THR A 116       0.860  -1.357  40.626  1.00 55.43           O  
ATOM   1811  CG2 THR A 116      -0.183   1.863  43.189  1.00 55.43           C  
ATOM   1812 HG21 THR A 116       0.657   2.268  43.753  1.00 55.43           H  
ATOM   1813 HG22 THR A 116      -0.561   2.627  42.509  1.00 55.43           H  
ATOM   1814 HG23 THR A 116      -0.972   1.570  43.882  1.00 55.43           H  
ATOM   1815  OG1 THR A 116       0.797  -0.301  43.294  1.00 55.43           O  
ATOM   1816  HG1 THR A 116       1.227  -0.964  42.749  1.00 55.43           H  
ATOM   1817  N   PRO A 117      -1.089  -1.354  39.496  1.00 52.47           N  
ATOM   1818  CA  PRO A 117      -0.585  -2.170  38.405  1.00 52.47           C  
ATOM   1819  HA  PRO A 117      -0.125  -3.078  38.795  1.00 52.47           H  
ATOM   1820  C   PRO A 117       0.453  -1.370  37.622  1.00 52.47           C  
ATOM   1821  CB  PRO A 117      -1.800  -2.537  37.552  1.00 52.47           C  
ATOM   1822  HB2 PRO A 117      -2.259  -3.446  37.941  1.00 52.47           H  
ATOM   1823  HB3 PRO A 117      -1.549  -2.656  36.499  1.00 52.47           H  
ATOM   1824  O   PRO A 117       0.316  -0.154  37.440  1.00 52.47           O  
ATOM   1825  CG  PRO A 117      -2.731  -1.355  37.769  1.00 52.47           C  
ATOM   1826  HG2 PRO A 117      -3.772  -1.631  37.607  1.00 52.47           H  
ATOM   1827  HG3 PRO A 117      -2.432  -0.531  37.121  1.00 52.47           H  
ATOM   1828  CD  PRO A 117      -2.452  -0.950  39.208  1.00 52.47           C  
ATOM   1829  HD2 PRO A 117      -3.137  -1.495  39.858  1.00 52.47           H  
ATOM   1830  HD3 PRO A 117      -2.573   0.128  39.307  1.00 52.47           H  
ATOM   1831  N   SER A 118       1.496  -2.045  37.149  1.00 52.61           N  
ATOM   1832  H   SER A 118       1.524  -3.047  37.275  1.00 52.61           H  
ATOM   1833  CA  SER A 118       2.481  -1.399  36.284  1.00 52.61           C  
ATOM   1834  HA  SER A 118       2.864  -0.523  36.808  1.00 52.61           H  
ATOM   1835  C   SER A 118       1.815  -0.912  34.991  1.00 52.61           C  
ATOM   1836  CB  SER A 118       3.664  -2.336  36.014  1.00 52.61           C  
ATOM   1837  HB2 SER A 118       4.391  -1.834  35.376  1.00 52.61           H  
ATOM   1838  HB3 SER A 118       4.145  -2.569  36.965  1.00 52.61           H  
ATOM   1839  O   SER A 118       0.818  -1.479  34.542  1.00 52.61           O  
ATOM   1840  OG  SER A 118       3.256  -3.544  35.405  1.00 52.61           O  
ATOM   1841  HG  SER A 118       3.198  -3.438  34.453  1.00 52.61           H  
ATOM   1842  N   GLU A 119       2.382   0.106  34.338  1.00 48.34           N  
ATOM   1843  H   GLU A 119       3.153   0.598  34.766  1.00 48.34           H  
ATOM   1844  CA  GLU A 119       1.916   0.575  33.020  1.00 48.34           C  
ATOM   1845  HA  GLU A 119       0.924   1.013  33.133  1.00 48.34           H  
ATOM   1846  C   GLU A 119       1.802  -0.596  32.019  1.00 48.34           C  
ATOM   1847  CB  GLU A 119       2.881   1.671  32.534  1.00 48.34           C  
ATOM   1848  HB2 GLU A 119       3.816   1.205  32.221  1.00 48.34           H  
ATOM   1849  HB3 GLU A 119       3.093   2.342  33.366  1.00 48.34           H  
ATOM   1850  O   GLU A 119       0.856  -0.673  31.235  1.00 48.34           O  
ATOM   1851  CG  GLU A 119       2.304   2.511  31.386  1.00 48.34           C  
ATOM   1852  HG2 GLU A 119       2.124   1.857  30.533  1.00 48.34           H  
ATOM   1853  HG3 GLU A 119       1.346   2.921  31.706  1.00 48.34           H  
ATOM   1854  CD  GLU A 119       3.232   3.660  30.950  1.00 48.34           C  
ATOM   1855  OE1 GLU A 119       2.733   4.590  30.281  1.00 48.34           O  
ATOM   1856  OE2 GLU A 119       4.455   3.587  31.204  1.00 48.34           O  
ATOM   1857  N   GLU A 120       2.682  -1.599  32.154  1.00 43.41           N  
ATOM   1858  H   GLU A 120       3.472  -1.447  32.764  1.00 43.41           H  
ATOM   1859  CA  GLU A 120       2.601  -2.858  31.413  1.00 43.41           C  
ATOM   1860  HA  GLU A 120       2.479  -2.576  30.368  1.00 43.41           H  
ATOM   1861  C   GLU A 120       1.353  -3.694  31.701  1.00 43.41           C  
ATOM   1862  CB  GLU A 120       3.903  -3.675  31.587  1.00 43.41           C  
ATOM   1863  HB2 GLU A 120       4.751  -3.057  31.290  1.00 43.41           H  
ATOM   1864  HB3 GLU A 120       4.019  -3.935  32.639  1.00 43.41           H  
ATOM   1865  O   GLU A 120       0.753  -4.231  30.774  1.00 43.41           O  
ATOM   1866  CG  GLU A 120       3.899  -4.967  30.743  1.00 43.41           C  
ATOM   1867  HG2 GLU A 120       3.624  -4.721  29.718  1.00 43.41           H  
ATOM   1868  HG3 GLU A 120       3.124  -5.622  31.140  1.00 43.41           H  
ATOM   1869  CD  GLU A 120       5.213  -5.772  30.737  1.00 43.41           C  
ATOM   1870  OE1 GLU A 120       5.376  -6.587  29.785  1.00 43.41           O  
ATOM   1871  OE2 GLU A 120       5.992  -5.664  31.707  1.00 43.41           O  
ATOM   1872  N   GLU A 121       0.913  -3.790  32.950  1.00 48.69           N  
ATOM   1873  H   GLU A 121       1.306  -3.182  33.655  1.00 48.69           H  
ATOM   1874  CA  GLU A 121      -0.287  -4.538  33.317  1.00 48.69           C  
ATOM   1875  HA  GLU A 121      -0.288  -5.502  32.808  1.00 48.69           H  
ATOM   1876  C   GLU A 121      -1.555  -3.804  32.894  1.00 48.69           C  
ATOM   1877  CB  GLU A 121      -0.294  -4.785  34.825  1.00 48.69           C  
ATOM   1878  HB2 GLU A 121      -0.053  -3.853  35.335  1.00 48.69           H  
ATOM   1879  HB3 GLU A 121      -1.287  -5.113  35.132  1.00 48.69           H  
ATOM   1880  O   GLU A 121      -2.525  -4.451  32.515  1.00 48.69           O  
ATOM   1881  CG  GLU A 121       0.718  -5.870  35.205  1.00 48.69           C  
ATOM   1882  HG2 GLU A 121       0.425  -6.796  34.712  1.00 48.69           H  
ATOM   1883  HG3 GLU A 121       1.707  -5.601  34.833  1.00 48.69           H  
ATOM   1884  CD  GLU A 121       0.790  -6.096  36.719  1.00 48.69           C  
ATOM   1885  OE1 GLU A 121       1.183  -7.228  37.086  1.00 48.69           O  
ATOM   1886  OE2 GLU A 121       0.418  -5.172  37.478  1.00 48.69           O  
ATOM   1887  N   LEU A 122      -1.530  -2.472  32.877  1.00 49.85           N  
ATOM   1888  H   LEU A 122      -0.697  -2.021  33.228  1.00 49.85           H  
ATOM   1889  CA  LEU A 122      -2.623  -1.628  32.395  1.00 49.85           C  
ATOM   1890  HA  LEU A 122      -3.563  -1.976  32.825  1.00 49.85           H  
ATOM   1891  C   LEU A 122      -2.777  -1.694  30.877  1.00 49.85           C  
ATOM   1892  CB  LEU A 122      -2.349  -0.191  32.848  1.00 49.85           C  
ATOM   1893  HB2 LEU A 122      -3.034   0.486  32.337  1.00 49.85           H  
ATOM   1894  HB3 LEU A 122      -1.336   0.086  32.558  1.00 49.85           H  
ATOM   1895  O   LEU A 122      -3.894  -1.806  30.370  1.00 49.85           O  
ATOM   1896  CG  LEU A 122      -2.507  -0.020  34.365  1.00 49.85           C  
ATOM   1897  HG  LEU A 122      -1.928  -0.776  34.895  1.00 49.85           H  
ATOM   1898  CD1 LEU A 122      -1.983   1.350  34.763  1.00 49.85           C  
ATOM   1899 HD11 LEU A 122      -0.906   1.383  34.596  1.00 49.85           H  
ATOM   1900 HD12 LEU A 122      -2.163   1.527  35.824  1.00 49.85           H  
ATOM   1901 HD13 LEU A 122      -2.469   2.115  34.159  1.00 49.85           H  
ATOM   1902  CD2 LEU A 122      -3.981  -0.135  34.763  1.00 49.85           C  
ATOM   1903 HD21 LEU A 122      -4.291  -1.179  34.745  1.00 49.85           H  
ATOM   1904 HD22 LEU A 122      -4.137   0.255  35.769  1.00 49.85           H  
ATOM   1905 HD23 LEU A 122      -4.585   0.441  34.062  1.00 49.85           H  
ATOM   1906  N   ILE A 123      -1.664  -1.689  30.144  1.00 46.95           N  
ATOM   1907  H   ILE A 123      -0.782  -1.523  30.608  1.00 46.95           H  
ATOM   1908  CA  ILE A 123      -1.680  -1.829  28.689  1.00 46.95           C  
ATOM   1909  HA  ILE A 123      -2.515  -1.242  28.306  1.00 46.95           H  
ATOM   1910  C   ILE A 123      -1.960  -3.279  28.299  1.00 46.95           C  
ATOM   1911  CB  ILE A 123      -0.400  -1.251  28.055  1.00 46.95           C  
ATOM   1912  HB  ILE A 123       0.474  -1.735  28.492  1.00 46.95           H  
ATOM   1913  O   ILE A 123      -2.732  -3.504  27.377  1.00 46.95           O  
ATOM   1914  CG1 ILE A 123      -0.333   0.271  28.324  1.00 46.95           C  
ATOM   1915 HG12 ILE A 123      -1.126   0.772  27.768  1.00 46.95           H  
ATOM   1916 HG13 ILE A 123      -0.508   0.471  29.381  1.00 46.95           H  
ATOM   1917  CG2 ILE A 123      -0.431  -1.518  26.538  1.00 46.95           C  
ATOM   1918 HG21 ILE A 123      -0.235  -2.573  26.344  1.00 46.95           H  
ATOM   1919 HG22 ILE A 123      -1.403  -1.244  26.127  1.00 46.95           H  
ATOM   1920 HG23 ILE A 123       0.326  -0.928  26.021  1.00 46.95           H  
ATOM   1921  CD1 ILE A 123       1.005   0.926  27.969  1.00 46.95           C  
ATOM   1922 HD11 ILE A 123       1.154   0.941  26.889  1.00 46.95           H  
ATOM   1923 HD12 ILE A 123       0.999   1.958  28.318  1.00 46.95           H  
ATOM   1924 HD13 ILE A 123       1.822   0.399  28.462  1.00 46.95           H  
ATOM   1925  N   LEU A 124      -1.451  -4.278  29.025  1.00 47.00           N  
ATOM   1926  H   LEU A 124      -0.790  -4.060  29.757  1.00 47.00           H  
ATOM   1927  CA  LEU A 124      -1.857  -5.672  28.836  1.00 47.00           C  
ATOM   1928  HA  LEU A 124      -1.775  -5.911  27.776  1.00 47.00           H  
ATOM   1929  C   LEU A 124      -3.321  -5.897  29.213  1.00 47.00           C  
ATOM   1930  CB  LEU A 124      -0.953  -6.626  29.630  1.00 47.00           C  
ATOM   1931  HB2 LEU A 124      -1.433  -7.603  29.686  1.00 47.00           H  
ATOM   1932  HB3 LEU A 124      -0.872  -6.249  30.650  1.00 47.00           H  
ATOM   1933  O   LEU A 124      -3.966  -6.683  28.537  1.00 47.00           O  
ATOM   1934  CG  LEU A 124       0.450  -6.814  29.026  1.00 47.00           C  
ATOM   1935  HG  LEU A 124       0.899  -5.848  28.795  1.00 47.00           H  
ATOM   1936  CD1 LEU A 124       1.332  -7.549  30.036  1.00 47.00           C  
ATOM   1937 HD11 LEU A 124       1.298  -7.020  30.989  1.00 47.00           H  
ATOM   1938 HD12 LEU A 124       0.984  -8.572  30.177  1.00 47.00           H  
ATOM   1939 HD13 LEU A 124       2.366  -7.532  29.692  1.00 47.00           H  
ATOM   1940  CD2 LEU A 124       0.411  -7.654  27.742  1.00 47.00           C  
ATOM   1941 HD21 LEU A 124      -0.037  -8.628  27.937  1.00 47.00           H  
ATOM   1942 HD22 LEU A 124      -0.162  -7.133  26.976  1.00 47.00           H  
ATOM   1943 HD23 LEU A 124       1.428  -7.779  27.370  1.00 47.00           H  
ATOM   1944  N   ALA A 125      -3.869  -5.224  30.227  1.00 45.22           N  
ATOM   1945  H   ALA A 125      -3.263  -4.672  30.817  1.00 45.22           H  
ATOM   1946  CA  ALA A 125      -5.292  -5.234  30.579  1.00 45.22           C  
ATOM   1947  HA  ALA A 125      -5.632  -6.261  30.716  1.00 45.22           H  
ATOM   1948  C   ALA A 125      -6.151  -4.598  29.477  1.00 45.22           C  
ATOM   1949  CB  ALA A 125      -5.482  -4.503  31.912  1.00 45.22           C  
ATOM   1950  HB1 ALA A 125      -4.978  -3.536  31.894  1.00 45.22           H  
ATOM   1951  HB2 ALA A 125      -6.541  -4.318  32.092  1.00 45.22           H  
ATOM   1952  HB3 ALA A 125      -5.078  -5.104  32.727  1.00 45.22           H  
ATOM   1953  O   ALA A 125      -7.164  -5.173  29.082  1.00 45.22           O  
ATOM   1954  N   ALA A 126      -5.715  -3.473  28.903  1.00 42.91           N  
ATOM   1955  H   ALA A 126      -4.918  -3.007  29.313  1.00 42.91           H  
ATOM   1956  CA  ALA A 126      -6.352  -2.842  27.745  1.00 42.91           C  
ATOM   1957  HA  ALA A 126      -7.413  -2.713  27.961  1.00 42.91           H  
ATOM   1958  C   ALA A 126      -6.241  -3.715  26.474  1.00 42.91           C  
ATOM   1959  CB  ALA A 126      -5.731  -1.452  27.555  1.00 42.91           C  
ATOM   1960  HB1 ALA A 126      -6.222  -0.939  26.728  1.00 42.91           H  
ATOM   1961  HB2 ALA A 126      -5.859  -0.860  28.462  1.00 42.91           H  
ATOM   1962  HB3 ALA A 126      -4.667  -1.540  27.335  1.00 42.91           H  
ATOM   1963  O   ALA A 126      -7.219  -3.884  25.751  1.00 42.91           O  
ATOM   1964  N   LEU A 127      -5.084  -4.350  26.257  1.00 40.84           N  
ATOM   1965  H   LEU A 127      -4.318  -4.101  26.867  1.00 40.84           H  
ATOM   1966  CA  LEU A 127      -4.783  -5.334  25.206  1.00 40.84           C  
ATOM   1967  HA  LEU A 127      -5.344  -5.061  24.312  1.00 40.84           H  
ATOM   1968  C   LEU A 127      -5.199  -6.771  25.570  1.00 40.84           C  
ATOM   1969  CB  LEU A 127      -3.278  -5.330  24.870  1.00 40.84           C  
ATOM   1970  HB2 LEU A 127      -2.733  -5.557  25.786  1.00 40.84           H  
ATOM   1971  HB3 LEU A 127      -3.070  -6.139  24.170  1.00 40.84           H  
ATOM   1972  O   LEU A 127      -4.817  -7.719  24.882  1.00 40.84           O  
ATOM   1973  CG  LEU A 127      -2.693  -4.055  24.246  1.00 40.84           C  
ATOM   1974  HG  LEU A 127      -2.904  -3.188  24.872  1.00 40.84           H  
ATOM   1975  CD1 LEU A 127      -1.178  -4.240  24.130  1.00 40.84           C  
ATOM   1976 HD11 LEU A 127      -0.728  -3.320  23.758  1.00 40.84           H  
ATOM   1977 HD12 LEU A 127      -0.756  -4.460  25.111  1.00 40.84           H  
ATOM   1978 HD13 LEU A 127      -0.945  -5.054  23.444  1.00 40.84           H  
ATOM   1979  CD2 LEU A 127      -3.252  -3.798  22.846  1.00 40.84           C  
ATOM   1980 HD21 LEU A 127      -3.071  -4.657  22.200  1.00 40.84           H  
ATOM   1981 HD22 LEU A 127      -4.324  -3.607  22.906  1.00 40.84           H  
ATOM   1982 HD23 LEU A 127      -2.770  -2.919  22.419  1.00 40.84           H  
ATOM   1983  N   SER A 128      -5.982  -6.980  26.627  1.00 36.41           N  
ATOM   1984  H   SER A 128      -6.155  -6.194  27.237  1.00 36.41           H  
ATOM   1985  CA  SER A 128      -6.616  -8.272  26.937  1.00 36.41           C  
ATOM   1986  HA  SER A 128      -6.600  -8.890  26.039  1.00 36.41           H  
ATOM   1987  C   SER A 128      -8.092  -8.141  27.297  1.00 36.41           C  
ATOM   1988  CB  SER A 128      -5.846  -9.055  28.006  1.00 36.41           C  
ATOM   1989  HB2 SER A 128      -6.338 -10.014  28.170  1.00 36.41           H  
ATOM   1990  HB3 SER A 128      -4.834  -9.240  27.645  1.00 36.41           H  
ATOM   1991  O   SER A 128      -8.780  -9.155  27.351  1.00 36.41           O  
ATOM   1992  OG  SER A 128      -5.775  -8.365  29.228  1.00 36.41           O  
ATOM   1993  HG  SER A 128      -5.151  -7.650  29.083  1.00 36.41           H  
ATOM   1994  N   GLY A 129      -8.598  -6.915  27.462  1.00 37.90           N  
ATOM   1995  H   GLY A 129      -7.968  -6.126  27.443  1.00 37.90           H  
ATOM   1996  CA  GLY A 129      -9.973  -6.638  27.861  1.00 37.90           C  
ATOM   1997  HA2 GLY A 129     -10.144  -5.563  27.800  1.00 37.90           H  
ATOM   1998  HA3 GLY A 129     -10.661  -7.138  27.180  1.00 37.90           H  
ATOM   1999  C   GLY A 129     -10.291  -7.086  29.289  1.00 37.90           C  
ATOM   2000  O   GLY A 129     -11.427  -7.457  29.548  1.00 37.90           O  
ATOM   2001  N   VAL A 130      -9.321  -7.101  30.209  1.00 34.61           N  
ATOM   2002  H   VAL A 130      -8.411  -6.746  29.951  1.00 34.61           H  
ATOM   2003  CA  VAL A 130      -9.530  -7.571  31.590  1.00 34.61           C  
ATOM   2004  HA  VAL A 130     -10.594  -7.715  31.776  1.00 34.61           H  
ATOM   2005  C   VAL A 130      -9.031  -6.514  32.564  1.00 34.61           C  
ATOM   2006  CB  VAL A 130      -8.830  -8.929  31.833  1.00 34.61           C  
ATOM   2007  HB  VAL A 130      -7.755  -8.818  31.693  1.00 34.61           H  
ATOM   2008  O   VAL A 130      -7.824  -6.328  32.683  1.00 34.61           O  
ATOM   2009  CG1 VAL A 130      -9.084  -9.459  33.251  1.00 34.61           C  
ATOM   2010 HG11 VAL A 130      -8.713 -10.481  33.339  1.00 34.61           H  
ATOM   2011 HG12 VAL A 130      -8.548  -8.840  33.970  1.00 34.61           H  
ATOM   2012 HG13 VAL A 130     -10.150  -9.443  33.477  1.00 34.61           H  
ATOM   2013  CG2 VAL A 130      -9.319 -10.013  30.865  1.00 34.61           C  
ATOM   2014 HG21 VAL A 130     -10.400 -10.125  30.946  1.00 34.61           H  
ATOM   2015 HG22 VAL A 130      -8.835 -10.965  31.084  1.00 34.61           H  
ATOM   2016 HG23 VAL A 130      -9.070  -9.737  29.841  1.00 34.61           H  
ATOM   2017  N   SER A 131      -9.929  -5.840  33.295  1.00 35.78           N  
ATOM   2018  H   SER A 131     -10.914  -6.031  33.179  1.00 35.78           H  
ATOM   2019  CA  SER A 131      -9.479  -5.107  34.487  1.00 35.78           C  
ATOM   2020  HA  SER A 131      -8.660  -4.460  34.175  1.00 35.78           H  
ATOM   2021  C   SER A 131      -8.961  -6.111  35.532  1.00 35.78           C  
ATOM   2022  CB  SER A 131     -10.564  -4.202  35.079  1.00 35.78           C  
ATOM   2023  HB2 SER A 131     -10.110  -3.550  35.826  1.00 35.78           H  
ATOM   2024  HB3 SER A 131     -10.993  -3.581  34.293  1.00 35.78           H  
ATOM   2025  O   SER A 131      -9.508  -7.218  35.617  1.00 35.78           O  
ATOM   2026  OG  SER A 131     -11.577  -4.951  35.704  1.00 35.78           O  
ATOM   2027  HG  SER A 131     -12.207  -5.187  35.019  1.00 35.78           H  
ATOM   2028  N   PRO A 132      -7.943  -5.773  36.343  1.00 36.49           N  
ATOM   2029  CA  PRO A 132      -7.413  -6.690  37.359  1.00 36.49           C  
ATOM   2030  HA  PRO A 132      -6.936  -7.533  36.858  1.00 36.49           H  
ATOM   2031  C   PRO A 132      -8.511  -7.224  38.300  1.00 36.49           C  
ATOM   2032  CB  PRO A 132      -6.349  -5.884  38.107  1.00 36.49           C  
ATOM   2033  HB2 PRO A 132      -5.510  -6.505  38.421  1.00 36.49           H  
ATOM   2034  HB3 PRO A 132      -6.811  -5.409  38.973  1.00 36.49           H  
ATOM   2035  O   PRO A 132      -8.576  -8.426  38.565  1.00 36.49           O  
ATOM   2036  CG  PRO A 132      -5.919  -4.800  37.120  1.00 36.49           C  
ATOM   2037  HG2 PRO A 132      -5.149  -5.194  36.457  1.00 36.49           H  
ATOM   2038  HG3 PRO A 132      -5.564  -3.905  37.632  1.00 36.49           H  
ATOM   2039  CD  PRO A 132      -7.190  -4.528  36.321  1.00 36.49           C  
ATOM   2040  HD2 PRO A 132      -6.919  -4.230  35.308  1.00 36.49           H  
ATOM   2041  HD3 PRO A 132      -7.768  -3.743  36.808  1.00 36.49           H  
ATOM   2042  N   ALA A 133      -9.469  -6.361  38.659  1.00 33.42           N  
ATOM   2043  H   ALA A 133      -9.300  -5.385  38.463  1.00 33.42           H  
ATOM   2044  CA  ALA A 133     -10.638  -6.680  39.477  1.00 33.42           C  
ATOM   2045  HA  ALA A 133     -10.292  -7.180  40.382  1.00 33.42           H  
ATOM   2046  C   ALA A 133     -11.672  -7.615  38.800  1.00 33.42           C  
ATOM   2047  CB  ALA A 133     -11.272  -5.343  39.883  1.00 33.42           C  
ATOM   2048  HB1 ALA A 133     -11.614  -4.804  39.000  1.00 33.42           H  
ATOM   2049  HB2 ALA A 133     -10.540  -4.736  40.417  1.00 33.42           H  
ATOM   2050  HB3 ALA A 133     -12.119  -5.525  40.543  1.00 33.42           H  
ATOM   2051  O   ALA A 133     -12.440  -8.291  39.487  1.00 33.42           O  
ATOM   2052  N   GLN A 134     -11.699  -7.707  37.465  1.00 38.47           N  
ATOM   2053  H   GLN A 134     -11.032  -7.161  36.940  1.00 38.47           H  
ATOM   2054  CA  GLN A 134     -12.659  -8.533  36.711  1.00 38.47           C  
ATOM   2055  HA  GLN A 134     -13.566  -8.636  37.306  1.00 38.47           H  
ATOM   2056  C   GLN A 134     -12.199  -9.969  36.445  1.00 38.47           C  
ATOM   2057  CB  GLN A 134     -13.051  -7.843  35.400  1.00 38.47           C  
ATOM   2058  HB2 GLN A 134     -12.179  -7.335  34.987  1.00 38.47           H  
ATOM   2059  HB3 GLN A 134     -13.373  -8.580  34.664  1.00 38.47           H  
ATOM   2060  O   GLN A 134     -13.003 -10.772  35.972  1.00 38.47           O  
ATOM   2061  CG  GLN A 134     -14.225  -6.879  35.621  1.00 38.47           C  
ATOM   2062  HG2 GLN A 134     -15.131  -7.460  35.789  1.00 38.47           H  
ATOM   2063  HG3 GLN A 134     -14.044  -6.265  36.503  1.00 38.47           H  
ATOM   2064  CD  GLN A 134     -14.422  -5.952  34.432  1.00 38.47           C  
ATOM   2065  NE2 GLN A 134     -15.644  -5.624  34.076  1.00 38.47           N  
ATOM   2066 HE21 GLN A 134     -16.438  -6.068  34.514  1.00 38.47           H  
ATOM   2067 HE22 GLN A 134     -15.737  -5.009  33.281  1.00 38.47           H  
ATOM   2068  OE1 GLN A 134     -13.467  -5.479  33.830  1.00 38.47           O  
ATOM   2069  N   ARG A 135     -10.969 -10.361  36.818  1.00 37.99           N  
ATOM   2070  H   ARG A 135     -10.340  -9.670  37.200  1.00 37.99           H  
ATOM   2071  CA  ARG A 135     -10.563 -11.783  36.766  1.00 37.99           C  
ATOM   2072  HA  ARG A 135     -10.693 -12.142  35.745  1.00 37.99           H  
ATOM   2073  C   ARG A 135     -11.459 -12.702  37.608  1.00 37.99           C  
ATOM   2074  CB  ARG A 135      -9.091 -11.958  37.180  1.00 37.99           C  
ATOM   2075  HB2 ARG A 135      -8.946 -12.980  37.532  1.00 37.99           H  
ATOM   2076  HB3 ARG A 135      -8.849 -11.283  38.001  1.00 37.99           H  
ATOM   2077  O   ARG A 135     -11.472 -13.905  37.366  1.00 37.99           O  
ATOM   2078  CG  ARG A 135      -8.133 -11.730  36.007  1.00 37.99           C  
ATOM   2079  HG2 ARG A 135      -8.450 -12.328  35.152  1.00 37.99           H  
ATOM   2080  HG3 ARG A 135      -8.149 -10.674  35.739  1.00 37.99           H  
ATOM   2081  CD  ARG A 135      -6.710 -12.136  36.401  1.00 37.99           C  
ATOM   2082  HD2 ARG A 135      -6.418 -11.554  37.275  1.00 37.99           H  
ATOM   2083  HD3 ARG A 135      -6.705 -13.194  36.664  1.00 37.99           H  
ATOM   2084  NE  ARG A 135      -5.755 -11.892  35.304  1.00 37.99           N  
ATOM   2085  HE  ARG A 135      -6.137 -11.508  34.452  1.00 37.99           H  
ATOM   2086  NH1 ARG A 135      -3.849 -12.470  36.449  1.00 37.99           N  
ATOM   2087 HH11 ARG A 135      -4.413 -12.663  37.265  1.00 37.99           H  
ATOM   2088 HH12 ARG A 135      -2.842 -12.472  36.529  1.00 37.99           H  
ATOM   2089  NH2 ARG A 135      -3.692 -11.680  34.369  1.00 37.99           N  
ATOM   2090 HH21 ARG A 135      -4.108 -11.217  33.574  1.00 37.99           H  
ATOM   2091 HH22 ARG A 135      -2.687 -11.698  34.473  1.00 37.99           H  
ATOM   2092  CZ  ARG A 135      -4.442 -12.021  35.378  1.00 37.99           C  
ATOM   2093  N   ALA A 136     -12.210 -12.160  38.568  1.00 31.28           N  
ATOM   2094  H   ALA A 136     -12.131 -11.165  38.723  1.00 31.28           H  
ATOM   2095  CA  ALA A 136     -13.033 -12.945  39.481  1.00 31.28           C  
ATOM   2096  HA  ALA A 136     -12.618 -13.951  39.548  1.00 31.28           H  
ATOM   2097  C   ALA A 136     -14.503 -13.116  39.055  1.00 31.28           C  
ATOM   2098  CB  ALA A 136     -12.909 -12.316  40.873  1.00 31.28           C  
ATOM   2099  HB1 ALA A 136     -13.467 -12.912  41.595  1.00 31.28           H  
ATOM   2100  HB2 ALA A 136     -13.306 -11.301  40.863  1.00 31.28           H  
ATOM   2101  HB3 ALA A 136     -11.863 -12.287  41.176  1.00 31.28           H  
ATOM   2102  O   ALA A 136     -15.142 -14.056  39.530  1.00 31.28           O  
ATOM   2103  N   LYS A 137     -15.082 -12.244  38.212  1.00 28.94           N  
ATOM   2104  H   LYS A 137     -14.517 -11.535  37.767  1.00 28.94           H  
ATOM   2105  CA  LYS A 137     -16.530 -12.272  37.932  1.00 28.94           C  
ATOM   2106  HA  LYS A 137     -16.874 -13.305  37.997  1.00 28.94           H  
ATOM   2107  C   LYS A 137     -16.882 -11.777  36.525  1.00 28.94           C  
ATOM   2108  CB  LYS A 137     -17.310 -11.472  39.001  1.00 28.94           C  
ATOM   2109  HB2 LYS A 137     -16.891 -10.469  39.079  1.00 28.94           H  
ATOM   2110  HB3 LYS A 137     -18.345 -11.380  38.672  1.00 28.94           H  
ATOM   2111  O   LYS A 137     -16.789 -10.596  36.229  1.00 28.94           O  
ATOM   2112  CG  LYS A 137     -17.303 -12.150  40.384  1.00 28.94           C  
ATOM   2113  HG2 LYS A 137     -17.671 -13.171  40.286  1.00 28.94           H  
ATOM   2114  HG3 LYS A 137     -16.284 -12.168  40.769  1.00 28.94           H  
ATOM   2115  CD  LYS A 137     -18.152 -11.411  41.418  1.00 28.94           C  
ATOM   2116  HD2 LYS A 137     -19.189 -11.379  41.083  1.00 28.94           H  
ATOM   2117  HD3 LYS A 137     -17.775 -10.393  41.519  1.00 28.94           H  
ATOM   2118  CE  LYS A 137     -18.048 -12.148  42.759  1.00 28.94           C  
ATOM   2119  HE2 LYS A 137     -16.993 -12.291  42.992  1.00 28.94           H  
ATOM   2120  HE3 LYS A 137     -18.502 -13.133  42.649  1.00 28.94           H  
ATOM   2121  NZ  LYS A 137     -18.709 -11.385  43.846  1.00 28.94           N  
ATOM   2122  HZ1 LYS A 137     -18.267 -10.482  43.949  1.00 28.94           H  
ATOM   2123  HZ2 LYS A 137     -19.683 -11.235  43.626  1.00 28.94           H  
ATOM   2124  HZ3 LYS A 137     -18.637 -11.878  44.724  1.00 28.94           H  
ATOM   2125  N   GLU A 138     -17.414 -12.719  35.754  1.00 25.37           N  
ATOM   2126  H   GLU A 138     -17.340 -13.656  36.124  1.00 25.37           H  
ATOM   2127  CA  GLU A 138     -18.377 -12.533  34.664  1.00 25.37           C  
ATOM   2128  HA  GLU A 138     -18.693 -13.554  34.447  1.00 25.37           H  
ATOM   2129  C   GLU A 138     -17.911 -12.031  33.287  1.00 25.37           C  
ATOM   2130  CB  GLU A 138     -19.662 -11.847  35.162  1.00 25.37           C  
ATOM   2131  HB2 GLU A 138     -20.323 -11.664  34.315  1.00 25.37           H  
ATOM   2132  HB3 GLU A 138     -19.419 -10.893  35.628  1.00 25.37           H  
ATOM   2133  O   GLU A 138     -16.922 -11.337  33.087  1.00 25.37           O  
ATOM   2134  CG  GLU A 138     -20.394 -12.765  36.154  1.00 25.37           C  
ATOM   2135  HG2 GLU A 138     -19.740 -12.979  36.999  1.00 25.37           H  
ATOM   2136  HG3 GLU A 138     -20.610 -13.709  35.654  1.00 25.37           H  
ATOM   2137  CD  GLU A 138     -21.702 -12.176  36.695  1.00 25.37           C  
ATOM   2138  OE1 GLU A 138     -22.491 -12.987  37.230  1.00 25.37           O  
ATOM   2139  OE2 GLU A 138     -21.895 -10.947  36.595  1.00 25.37           O  
ATOM   2140  N   ARG A 139     -18.670 -12.541  32.312  1.00 39.17           N  
ATOM   2141  H   ARG A 139     -19.549 -12.920  32.633  1.00 39.17           H  
ATOM   2142  CA  ARG A 139     -18.494 -12.505  30.861  1.00 39.17           C  
ATOM   2143  HA  ARG A 139     -17.444 -12.675  30.627  1.00 39.17           H  
ATOM   2144  C   ARG A 139     -18.879 -11.127  30.299  1.00 39.17           C  
ATOM   2145  CB  ARG A 139     -19.386 -13.622  30.267  1.00 39.17           C  
ATOM   2146  HB2 ARG A 139     -19.359 -13.556  29.180  1.00 39.17           H  
ATOM   2147  HB3 ARG A 139     -20.415 -13.448  30.583  1.00 39.17           H  
ATOM   2148  O   ARG A 139     -19.678 -10.428  30.906  1.00 39.17           O  
ATOM   2149  CG  ARG A 139     -18.962 -15.047  30.680  1.00 39.17           C  
ATOM   2150  HG2 ARG A 139     -17.999 -15.272  30.222  1.00 39.17           H  
ATOM   2151  HG3 ARG A 139     -18.852 -15.104  31.763  1.00 39.17           H  
ATOM   2152  CD  ARG A 139     -19.997 -16.097  30.247  1.00 39.17           C  
ATOM   2153  HD2 ARG A 139     -20.157 -16.000  29.174  1.00 39.17           H  
ATOM   2154  HD3 ARG A 139     -20.935 -15.894  30.763  1.00 39.17           H  
ATOM   2155  NE  ARG A 139     -19.546 -17.471  30.559  1.00 39.17           N  
ATOM   2156  HE  ARG A 139     -18.679 -17.553  31.072  1.00 39.17           H  
ATOM   2157  NH1 ARG A 139     -21.269 -18.602  29.545  1.00 39.17           N  
ATOM   2158 HH11 ARG A 139     -21.713 -19.468  29.277  1.00 39.17           H  
ATOM   2159 HH12 ARG A 139     -21.688 -17.715  29.307  1.00 39.17           H  
ATOM   2160  NH2 ARG A 139     -19.614 -19.751  30.506  1.00 39.17           N  
ATOM   2161 HH21 ARG A 139     -18.738 -19.789  31.006  1.00 39.17           H  
ATOM   2162 HH22 ARG A 139     -20.067 -20.609  30.227  1.00 39.17           H  
ATOM   2163  CZ  ARG A 139     -20.143 -18.598  30.205  1.00 39.17           C  
ATOM   2164  N   TYR A 140     -18.396 -10.855  29.082  1.00 35.08           N  
ATOM   2165  H   TYR A 140     -17.746 -11.538  28.720  1.00 35.08           H  
ATOM   2166  CA  TYR A 140     -18.655  -9.697  28.202  1.00 35.08           C  
ATOM   2167  HA  TYR A 140     -18.446 -10.062  27.196  1.00 35.08           H  
ATOM   2168  C   TYR A 140     -17.717  -8.490  28.364  1.00 35.08           C  
ATOM   2169  CB  TYR A 140     -20.139  -9.288  28.150  1.00 35.08           C  
ATOM   2170  HB2 TYR A 140     -20.264  -8.552  27.355  1.00 35.08           H  
ATOM   2171  HB3 TYR A 140     -20.409  -8.787  29.080  1.00 35.08           H  
ATOM   2172  O   TYR A 140     -18.085  -7.461  28.914  1.00 35.08           O  
ATOM   2173  CG  TYR A 140     -21.103 -10.427  27.892  1.00 35.08           C  
ATOM   2174  CD1 TYR A 140     -21.172 -11.018  26.617  1.00 35.08           C  
ATOM   2175  HD1 TYR A 140     -20.553 -10.645  25.814  1.00 35.08           H  
ATOM   2176  CD2 TYR A 140     -21.932 -10.894  28.930  1.00 35.08           C  
ATOM   2177  HD2 TYR A 140     -21.903 -10.414  29.897  1.00 35.08           H  
ATOM   2178  CE1 TYR A 140     -22.058 -12.088  26.386  1.00 35.08           C  
ATOM   2179  HE1 TYR A 140     -22.128 -12.542  25.408  1.00 35.08           H  
ATOM   2180  CE2 TYR A 140     -22.813 -11.965  28.708  1.00 35.08           C  
ATOM   2181  HE2 TYR A 140     -23.452 -12.305  29.510  1.00 35.08           H  
ATOM   2182  OH  TYR A 140     -23.740 -13.587  27.210  1.00 35.08           O  
ATOM   2183  HH  TYR A 140     -24.325 -13.712  27.961  1.00 35.08           H  
ATOM   2184  CZ  TYR A 140     -22.878 -12.561  27.431  1.00 35.08           C  
ATOM   2185  N   LEU A 141     -16.533  -8.593  27.754  1.00 29.12           N  
ATOM   2186  H   LEU A 141     -16.267  -9.486  27.364  1.00 29.12           H  
ATOM   2187  CA  LEU A 141     -15.706  -7.466  27.310  1.00 29.12           C  
ATOM   2188  HA  LEU A 141     -16.333  -6.584  27.182  1.00 29.12           H  
ATOM   2189  C   LEU A 141     -15.132  -7.835  25.940  1.00 29.12           C  
ATOM   2190  CB  LEU A 141     -14.597  -7.169  28.339  1.00 29.12           C  
ATOM   2191  HB2 LEU A 141     -13.836  -6.540  27.877  1.00 29.12           H  
ATOM   2192  HB3 LEU A 141     -14.118  -8.107  28.619  1.00 29.12           H  
ATOM   2193  O   LEU A 141     -14.789  -8.998  25.730  1.00 29.12           O  
ATOM   2194  CG  LEU A 141     -15.109  -6.462  29.609  1.00 29.12           C  
ATOM   2195  HG  LEU A 141     -15.946  -7.016  30.035  1.00 29.12           H  
ATOM   2196  CD1 LEU A 141     -14.040  -6.415  30.687  1.00 29.12           C  
ATOM   2197 HD11 LEU A 141     -13.703  -7.425  30.922  1.00 29.12           H  
ATOM   2198 HD12 LEU A 141     -14.463  -5.970  31.587  1.00 29.12           H  
ATOM   2199 HD13 LEU A 141     -13.193  -5.814  30.356  1.00 29.12           H  
ATOM   2200  CD2 LEU A 141     -15.536  -5.017  29.326  1.00 29.12           C  
ATOM   2201 HD21 LEU A 141     -15.820  -4.532  30.260  1.00 29.12           H  
ATOM   2202 HD22 LEU A 141     -16.408  -5.007  28.672  1.00 29.12           H  
ATOM   2203 HD23 LEU A 141     -14.717  -4.464  28.867  1.00 29.12           H  
ATOM   2204  N   VAL A 142     -15.087  -6.880  25.003  1.00 35.92           N  
ATOM   2205  H   VAL A 142     -15.371  -5.946  25.264  1.00 35.92           H  
ATOM   2206  CA  VAL A 142     -14.513  -7.067  23.660  1.00 35.92           C  
ATOM   2207  HA  VAL A 142     -15.117  -7.789  23.110  1.00 35.92           H  
ATOM   2208  C   VAL A 142     -13.085  -7.595  23.831  1.00 35.92           C  
ATOM   2209  CB  VAL A 142     -14.516  -5.744  22.861  1.00 35.92           C  
ATOM   2210  HB  VAL A 142     -13.999  -4.975  23.435  1.00 35.92           H  
ATOM   2211  O   VAL A 142     -12.245  -6.865  24.363  1.00 35.92           O  
ATOM   2212  CG1 VAL A 142     -13.827  -5.876  21.495  1.00 35.92           C  
ATOM   2213 HG11 VAL A 142     -13.917  -4.941  20.943  1.00 35.92           H  
ATOM   2214 HG12 VAL A 142     -14.287  -6.677  20.916  1.00 35.92           H  
ATOM   2215 HG13 VAL A 142     -12.766  -6.086  21.626  1.00 35.92           H  
ATOM   2216  CG2 VAL A 142     -15.955  -5.272  22.613  1.00 35.92           C  
ATOM   2217 HG21 VAL A 142     -16.505  -6.022  22.044  1.00 35.92           H  
ATOM   2218 HG22 VAL A 142     -15.944  -4.341  22.046  1.00 35.92           H  
ATOM   2219 HG23 VAL A 142     -16.467  -5.085  23.557  1.00 35.92           H  
ATOM   2220  N   PRO A 143     -12.792  -8.849  23.432  1.00 36.85           N  
ATOM   2221  CA  PRO A 143     -11.442  -9.379  23.535  1.00 36.85           C  
ATOM   2222  HA  PRO A 143     -11.155  -9.436  24.585  1.00 36.85           H  
ATOM   2223  C   PRO A 143     -10.502  -8.454  22.768  1.00 36.85           C  
ATOM   2224  CB  PRO A 143     -11.489 -10.784  22.918  1.00 36.85           C  
ATOM   2225  HB2 PRO A 143     -10.847 -11.482  23.454  1.00 36.85           H  
ATOM   2226  HB3 PRO A 143     -11.206 -10.742  21.867  1.00 36.85           H  
ATOM   2227  O   PRO A 143     -10.809  -8.063  21.647  1.00 36.85           O  
ATOM   2228  CG  PRO A 143     -12.958 -11.186  23.003  1.00 36.85           C  
ATOM   2229  HG2 PRO A 143     -13.242 -11.852  22.188  1.00 36.85           H  
ATOM   2230  HG3 PRO A 143     -13.146 -11.660  23.966  1.00 36.85           H  
ATOM   2231  CD  PRO A 143     -13.715  -9.863  22.938  1.00 36.85           C  
ATOM   2232  HD2 PRO A 143     -14.023  -9.643  21.917  1.00 36.85           H  
ATOM   2233  HD3 PRO A 143     -14.612  -9.936  23.553  1.00 36.85           H  
ATOM   2234  N   ALA A 144      -9.335  -8.129  23.302  1.00 35.80           N  
ATOM   2235  H   ALA A 144      -9.149  -8.358  24.268  1.00 35.80           H  
ATOM   2236  CA  ALA A 144      -8.297  -7.488  22.499  1.00 35.80           C  
ATOM   2237  HA  ALA A 144      -8.698  -6.595  22.021  1.00 35.80           H  
ATOM   2238  C   ALA A 144      -7.740  -8.416  21.409  1.00 35.80           C  
ATOM   2239  CB  ALA A 144      -7.216  -7.088  23.450  1.00 35.80           C  
ATOM   2240  HB1 ALA A 144      -6.375  -6.668  22.898  1.00 35.80           H  
ATOM   2241  HB2 ALA A 144      -7.597  -6.353  24.159  1.00 35.80           H  
ATOM   2242  HB3 ALA A 144      -6.924  -8.004  23.963  1.00 35.80           H  
ATOM   2243  O   ALA A 144      -7.106  -7.948  20.473  1.00 35.80           O  
ATOM   2244  N   GLU A 145      -8.053  -9.712  21.477  1.00 36.12           N  
ATOM   2245  H   GLU A 145      -8.526 -10.048  22.304  1.00 36.12           H  
ATOM   2246  CA  GLU A 145      -8.011 -10.608  20.324  1.00 36.12           C  
ATOM   2247  HA  GLU A 145      -6.986 -10.675  19.962  1.00 36.12           H  
ATOM   2248  C   GLU A 145      -8.871 -10.070  19.173  1.00 36.12           C  
ATOM   2249  CB  GLU A 145      -8.461 -12.004  20.768  1.00 36.12           C  
ATOM   2250  HB2 GLU A 145      -9.515 -11.972  21.046  1.00 36.12           H  
ATOM   2251  HB3 GLU A 145      -7.878 -12.285  21.645  1.00 36.12           H  
ATOM   2252  O   GLU A 145      -8.418 -10.134  18.050  1.00 36.12           O  
ATOM   2253  CG  GLU A 145      -8.255 -13.070  19.684  1.00 36.12           C  
ATOM   2254  HG2 GLU A 145      -8.890 -12.835  18.830  1.00 36.12           H  
ATOM   2255  HG3 GLU A 145      -7.216 -13.033  19.356  1.00 36.12           H  
ATOM   2256  CD  GLU A 145      -8.580 -14.489  20.176  1.00 36.12           C  
ATOM   2257  OE1 GLU A 145      -8.210 -15.439  19.447  1.00 36.12           O  
ATOM   2258  OE2 GLU A 145      -9.154 -14.622  21.282  1.00 36.12           O  
ATOM   2259  N   THR A 146     -10.009  -9.421  19.440  1.00 38.27           N  
ATOM   2260  H   THR A 146     -10.321  -9.400  20.400  1.00 38.27           H  
ATOM   2261  CA  THR A 146     -10.872  -8.719  18.464  1.00 38.27           C  
ATOM   2262  HA  THR A 146     -11.028  -9.379  17.611  1.00 38.27           H  
ATOM   2263  C   THR A 146     -10.269  -7.402  17.981  1.00 38.27           C  
ATOM   2264  CB  THR A 146     -12.265  -8.371  19.021  1.00 38.27           C  
ATOM   2265  HB  THR A 146     -12.237  -7.366  19.444  1.00 38.27           H  
ATOM   2266  O   THR A 146     -10.564  -6.991  16.872  1.00 38.27           O  
ATOM   2267  CG2 THR A 146     -13.366  -8.413  17.966  1.00 38.27           C  
ATOM   2268 HG21 THR A 146     -13.442  -9.419  17.554  1.00 38.27           H  
ATOM   2269 HG22 THR A 146     -14.318  -8.136  18.418  1.00 38.27           H  
ATOM   2270 HG23 THR A 146     -13.137  -7.715  17.161  1.00 38.27           H  
ATOM   2271  OG1 THR A 146     -12.641  -9.241  20.050  1.00 38.27           O  
ATOM   2272  HG1 THR A 146     -12.158  -8.922  20.817  1.00 38.27           H  
ATOM   2273  N   VAL A 147      -9.423  -6.724  18.772  1.00 38.64           N  
ATOM   2274  H   VAL A 147      -9.224  -7.110  19.683  1.00 38.64           H  
ATOM   2275  CA  VAL A 147      -8.704  -5.501  18.341  1.00 38.64           C  
ATOM   2276  HA  VAL A 147      -9.367  -4.928  17.693  1.00 38.64           H  
ATOM   2277  C   VAL A 147      -7.456  -5.863  17.531  1.00 38.64           C  
ATOM   2278  CB  VAL A 147      -8.344  -4.575  19.521  1.00 38.64           C  
ATOM   2279  HB  VAL A 147      -7.703  -5.113  20.219  1.00 38.64           H  
ATOM   2280  O   VAL A 147      -7.174  -5.242  16.514  1.00 38.64           O  
ATOM   2281  CG1 VAL A 147      -7.608  -3.310  19.050  1.00 38.64           C  
ATOM   2282 HG11 VAL A 147      -7.449  -2.638  19.893  1.00 38.64           H  
ATOM   2283 HG12 VAL A 147      -8.196  -2.794  18.291  1.00 38.64           H  
ATOM   2284 HG13 VAL A 147      -6.633  -3.566  18.635  1.00 38.64           H  
ATOM   2285  CG2 VAL A 147      -9.607  -4.121  20.264  1.00 38.64           C  
ATOM   2286 HG21 VAL A 147     -10.135  -4.981  20.676  1.00 38.64           H  
ATOM   2287 HG22 VAL A 147     -10.272  -3.589  19.584  1.00 38.64           H  
ATOM   2288 HG23 VAL A 147      -9.336  -3.462  21.089  1.00 38.64           H  
ATOM   2289  N   ALA A 148      -6.743  -6.918  17.922  1.00 36.54           N  
ATOM   2290  H   ALA A 148      -6.992  -7.364  18.793  1.00 36.54           H  
ATOM   2291  CA  ALA A 148      -5.661  -7.523  17.154  1.00 36.54           C  
ATOM   2292  HA  ALA A 148      -5.012  -6.731  16.780  1.00 36.54           H  
ATOM   2293  C   ALA A 148      -6.185  -8.302  15.932  1.00 36.54           C  
ATOM   2294  CB  ALA A 148      -4.838  -8.411  18.093  1.00 36.54           C  
ATOM   2295  HB1 ALA A 148      -5.459  -9.219  18.480  1.00 36.54           H  
ATOM   2296  HB2 ALA A 148      -4.458  -7.817  18.924  1.00 36.54           H  
ATOM   2297  HB3 ALA A 148      -3.997  -8.839  17.547  1.00 36.54           H  
ATOM   2298  O   ALA A 148      -5.497  -8.357  14.925  1.00 36.54           O  
ATOM   2299  N   GLN A 149      -7.411  -8.835  15.962  1.00 40.76           N  
ATOM   2300  H   GLN A 149      -7.869  -8.918  16.858  1.00 40.76           H  
ATOM   2301  CA  GLN A 149      -8.170  -9.301  14.793  1.00 40.76           C  
ATOM   2302  HA  GLN A 149      -7.496  -9.815  14.107  1.00 40.76           H  
ATOM   2303  C   GLN A 149      -8.778  -8.115  14.033  1.00 40.76           C  
ATOM   2304  CB  GLN A 149      -9.304 -10.273  15.178  1.00 40.76           C  
ATOM   2305  HB2 GLN A 149     -10.018 -10.322  14.356  1.00 40.76           H  
ATOM   2306  HB3 GLN A 149      -9.844  -9.845  16.023  1.00 40.76           H  
ATOM   2307  O   GLN A 149      -8.952  -8.193  12.836  1.00 40.76           O  
ATOM   2308  CG  GLN A 149      -8.879 -11.723  15.478  1.00 40.76           C  
ATOM   2309  HG2 GLN A 149      -8.612 -12.209  14.539  1.00 40.76           H  
ATOM   2310  HG3 GLN A 149      -7.997 -11.729  16.119  1.00 40.76           H  
ATOM   2311  CD  GLN A 149      -9.978 -12.542  16.167  1.00 40.76           C  
ATOM   2312  NE2 GLN A 149      -9.845 -13.848  16.238  1.00 40.76           N  
ATOM   2313 HE21 GLN A 149     -10.548 -14.299  16.805  1.00 40.76           H  
ATOM   2314 HE22 GLN A 149      -8.973 -14.297  15.997  1.00 40.76           H  
ATOM   2315  OE1 GLN A 149     -10.952 -12.040  16.697  1.00 40.76           O  
ATOM   2316  N   PHE A 150      -9.064  -6.964  14.624  1.00 39.57           N  
ATOM   2317  H   PHE A 150      -9.112  -6.921  15.632  1.00 39.57           H  
ATOM   2318  CA  PHE A 150      -9.471  -5.784  13.851  1.00 39.57           C  
ATOM   2319  HA  PHE A 150     -10.240  -6.063  13.131  1.00 39.57           H  
ATOM   2320  C   PHE A 150      -8.270  -5.252  13.052  1.00 39.57           C  
ATOM   2321  CB  PHE A 150     -10.081  -4.756  14.805  1.00 39.57           C  
ATOM   2322  HB2 PHE A 150     -11.018  -5.151  15.197  1.00 39.57           H  
ATOM   2323  HB3 PHE A 150      -9.402  -4.602  15.643  1.00 39.57           H  
ATOM   2324  O   PHE A 150      -8.310  -5.157  11.827  1.00 39.57           O  
ATOM   2325  CG  PHE A 150     -10.361  -3.405  14.203  1.00 39.57           C  
ATOM   2326  CD1 PHE A 150      -9.475  -2.336  14.430  1.00 39.57           C  
ATOM   2327  HD1 PHE A 150      -8.581  -2.484  15.017  1.00 39.57           H  
ATOM   2328  CD2 PHE A 150     -11.516  -3.203  13.433  1.00 39.57           C  
ATOM   2329  HD2 PHE A 150     -12.182  -4.026  13.219  1.00 39.57           H  
ATOM   2330  CE1 PHE A 150      -9.755  -1.070  13.889  1.00 39.57           C  
ATOM   2331  HE1 PHE A 150      -9.072  -0.248  14.049  1.00 39.57           H  
ATOM   2332  CE2 PHE A 150     -11.812  -1.934  12.920  1.00 39.57           C  
ATOM   2333  HE2 PHE A 150     -12.712  -1.780  12.343  1.00 39.57           H  
ATOM   2334  CZ  PHE A 150     -10.929  -0.866  13.145  1.00 39.57           C  
ATOM   2335  HZ  PHE A 150     -11.150   0.110  12.739  1.00 39.57           H  
ATOM   2336  N   LEU A 151      -7.135  -5.042  13.722  1.00 41.05           N  
ATOM   2337  H   LEU A 151      -7.156  -5.144  14.726  1.00 41.05           H  
ATOM   2338  CA  LEU A 151      -5.875  -4.636  13.094  1.00 41.05           C  
ATOM   2339  HA  LEU A 151      -6.076  -3.797  12.427  1.00 41.05           H  
ATOM   2340  C   LEU A 151      -5.257  -5.746  12.224  1.00 41.05           C  
ATOM   2341  CB  LEU A 151      -4.892  -4.185  14.191  1.00 41.05           C  
ATOM   2342  HB2 LEU A 151      -4.777  -5.001  14.905  1.00 41.05           H  
ATOM   2343  HB3 LEU A 151      -3.918  -4.009  13.734  1.00 41.05           H  
ATOM   2344  O   LEU A 151      -4.556  -5.451  11.262  1.00 41.05           O  
ATOM   2345  CG  LEU A 151      -5.305  -2.907  14.949  1.00 41.05           C  
ATOM   2346  HG  LEU A 151      -6.308  -3.026  15.358  1.00 41.05           H  
ATOM   2347  CD1 LEU A 151      -4.346  -2.668  16.116  1.00 41.05           C  
ATOM   2348 HD11 LEU A 151      -3.330  -2.532  15.746  1.00 41.05           H  
ATOM   2349 HD12 LEU A 151      -4.375  -3.523  16.792  1.00 41.05           H  
ATOM   2350 HD13 LEU A 151      -4.649  -1.778  16.666  1.00 41.05           H  
ATOM   2351  CD2 LEU A 151      -5.290  -1.670  14.048  1.00 41.05           C  
ATOM   2352 HD21 LEU A 151      -6.058  -1.757  13.279  1.00 41.05           H  
ATOM   2353 HD22 LEU A 151      -5.503  -0.780  14.640  1.00 41.05           H  
ATOM   2354 HD23 LEU A 151      -4.313  -1.559  13.577  1.00 41.05           H  
ATOM   2355  N   GLY A 152      -5.521  -7.013  12.548  1.00 36.18           N  
ATOM   2356  H   GLY A 152      -6.006  -7.172  13.420  1.00 36.18           H  
ATOM   2357  CA  GLY A 152      -4.906  -8.189  11.929  1.00 36.18           C  
ATOM   2358  HA2 GLY A 152      -4.390  -8.763  12.698  1.00 36.18           H  
ATOM   2359  HA3 GLY A 152      -4.156  -7.849  11.215  1.00 36.18           H  
ATOM   2360  C   GLY A 152      -5.867  -9.140  11.201  1.00 36.18           C  
ATOM   2361  O   GLY A 152      -5.465 -10.206  10.759  1.00 36.18           O  
ATOM   2362  N   SER A 153      -7.145  -8.823  11.062  1.00 36.53           N  
ATOM   2363  H   SER A 153      -7.485  -7.998  11.536  1.00 36.53           H  
ATOM   2364  CA  SER A 153      -8.121  -9.612  10.293  1.00 36.53           C  
ATOM   2365  HA  SER A 153      -7.568 -10.261   9.614  1.00 36.53           H  
ATOM   2366  C   SER A 153      -8.970  -8.727   9.392  1.00 36.53           C  
ATOM   2367  CB  SER A 153      -8.970 -10.569  11.152  1.00 36.53           C  
ATOM   2368  HB2 SER A 153      -9.179 -11.458  10.558  1.00 36.53           H  
ATOM   2369  HB3 SER A 153      -8.404 -10.879  12.030  1.00 36.53           H  
ATOM   2370  O   SER A 153      -9.272  -9.188   8.306  1.00 36.53           O  
ATOM   2371  OG  SER A 153     -10.208 -10.024  11.547  1.00 36.53           O  
ATOM   2372  HG  SER A 153     -10.026  -9.238  12.067  1.00 36.53           H  
ATOM   2373  N   GLU A 154      -9.231  -7.454   9.727  1.00 38.12           N  
ATOM   2374  H   GLU A 154      -9.013  -7.139  10.662  1.00 38.12           H  
ATOM   2375  CA  GLU A 154      -9.963  -6.518   8.850  1.00 38.12           C  
ATOM   2376  HA  GLU A 154     -10.604  -7.100   8.188  1.00 38.12           H  
ATOM   2377  C   GLU A 154      -9.033  -5.721   7.927  1.00 38.12           C  
ATOM   2378  CB  GLU A 154     -10.876  -5.586   9.666  1.00 38.12           C  
ATOM   2379  HB2 GLU A 154     -10.320  -5.162  10.501  1.00 38.12           H  
ATOM   2380  HB3 GLU A 154     -11.191  -4.748   9.045  1.00 38.12           H  
ATOM   2381  O   GLU A 154      -9.176  -5.777   6.708  1.00 38.12           O  
ATOM   2382  CG  GLU A 154     -12.119  -6.292  10.221  1.00 38.12           C  
ATOM   2383  HG2 GLU A 154     -11.816  -7.191  10.757  1.00 38.12           H  
ATOM   2384  HG3 GLU A 154     -12.586  -5.619  10.940  1.00 38.12           H  
ATOM   2385  CD  GLU A 154     -13.140  -6.639   9.138  1.00 38.12           C  
ATOM   2386  OE1 GLU A 154     -14.196  -7.206   9.496  1.00 38.12           O  
ATOM   2387  OE2 GLU A 154     -12.863  -6.360   7.947  1.00 38.12           O  
ATOM   2388  N   LEU A 155      -7.960  -5.113   8.450  1.00 36.95           N  
ATOM   2389  H   LEU A 155      -7.878  -5.058   9.455  1.00 36.95           H  
ATOM   2390  CA  LEU A 155      -6.855  -4.619   7.598  1.00 36.95           C  
ATOM   2391  HA  LEU A 155      -7.247  -3.864   6.917  1.00 36.95           H  
ATOM   2392  C   LEU A 155      -6.266  -5.742   6.719  1.00 36.95           C  
ATOM   2393  CB  LEU A 155      -5.769  -3.999   8.498  1.00 36.95           C  
ATOM   2394  HB2 LEU A 155      -5.824  -4.483   9.473  1.00 36.95           H  
ATOM   2395  HB3 LEU A 155      -4.780  -4.198   8.085  1.00 36.95           H  
ATOM   2396  O   LEU A 155      -5.756  -5.493   5.626  1.00 36.95           O  
ATOM   2397  CG  LEU A 155      -5.925  -2.484   8.690  1.00 36.95           C  
ATOM   2398  HG  LEU A 155      -6.977  -2.247   8.849  1.00 36.95           H  
ATOM   2399  CD1 LEU A 155      -5.130  -1.999   9.902  1.00 36.95           C  
ATOM   2400 HD11 LEU A 155      -5.530  -2.459  10.806  1.00 36.95           H  
ATOM   2401 HD12 LEU A 155      -5.217  -0.916   9.993  1.00 36.95           H  
ATOM   2402 HD13 LEU A 155      -4.080  -2.272   9.797  1.00 36.95           H  
ATOM   2403  CD2 LEU A 155      -5.414  -1.725   7.466  1.00 36.95           C  
ATOM   2404 HD21 LEU A 155      -5.682  -0.675   7.581  1.00 36.95           H  
ATOM   2405 HD22 LEU A 155      -5.888  -2.101   6.560  1.00 36.95           H  
ATOM   2406 HD23 LEU A 155      -4.333  -1.827   7.378  1.00 36.95           H  
ATOM   2407  N   LEU A 156      -6.388  -6.992   7.182  1.00 36.10           N  
ATOM   2408  H   LEU A 156      -6.844  -7.099   8.077  1.00 36.10           H  
ATOM   2409  CA  LEU A 156      -5.962  -8.196   6.474  1.00 36.10           C  
ATOM   2410  HA  LEU A 156      -5.193  -7.902   5.759  1.00 36.10           H  
ATOM   2411  C   LEU A 156      -7.071  -8.835   5.596  1.00 36.10           C  
ATOM   2412  CB  LEU A 156      -5.291  -9.166   7.478  1.00 36.10           C  
ATOM   2413  HB2 LEU A 156      -6.039  -9.502   8.196  1.00 36.10           H  
ATOM   2414  HB3 LEU A 156      -4.954 -10.040   6.920  1.00 36.10           H  
ATOM   2415  O   LEU A 156      -6.727  -9.574   4.674  1.00 36.10           O  
ATOM   2416  CG  LEU A 156      -4.075  -8.588   8.252  1.00 36.10           C  
ATOM   2417  HG  LEU A 156      -4.421  -7.808   8.931  1.00 36.10           H  
ATOM   2418  CD1 LEU A 156      -3.315  -9.647   9.062  1.00 36.10           C  
ATOM   2419 HD11 LEU A 156      -2.282  -9.741   8.727  1.00 36.10           H  
ATOM   2420 HD12 LEU A 156      -3.230  -9.347  10.106  1.00 36.10           H  
ATOM   2421 HD13 LEU A 156      -3.797 -10.622   8.988  1.00 36.10           H  
ATOM   2422  CD2 LEU A 156      -3.044  -7.977   7.305  1.00 36.10           C  
ATOM   2423 HD21 LEU A 156      -3.452  -7.071   6.856  1.00 36.10           H  
ATOM   2424 HD22 LEU A 156      -2.783  -8.690   6.522  1.00 36.10           H  
ATOM   2425 HD23 LEU A 156      -2.153  -7.682   7.858  1.00 36.10           H  
ATOM   2426  N   SER A 157      -8.363  -8.508   5.778  1.00 32.01           N  
ATOM   2427  H   SER A 157      -8.601  -7.891   6.542  1.00 32.01           H  
ATOM   2428  CA  SER A 157      -9.498  -8.944   4.927  1.00 32.01           C  
ATOM   2429  HA  SER A 157      -9.305  -9.964   4.596  1.00 32.01           H  
ATOM   2430  C   SER A 157      -9.629  -8.067   3.676  1.00 32.01           C  
ATOM   2431  CB  SER A 157     -10.853  -8.950   5.675  1.00 32.01           C  
ATOM   2432  HB2 SER A 157     -10.789  -9.470   6.631  1.00 32.01           H  
ATOM   2433  HB3 SER A 157     -11.580  -9.494   5.072  1.00 32.01           H  
ATOM   2434  O   SER A 157      -9.907  -8.588   2.591  1.00 32.01           O  
ATOM   2435  OG  SER A 157     -11.319  -7.623   5.836  1.00 32.01           O  
ATOM   2436  HG  SER A 157     -11.897  -7.495   6.592  1.00 32.01           H  
ATOM   2437  N   PHE A 158      -9.294  -6.770   3.773  1.00 34.04           N  
ATOM   2438  H   PHE A 158      -9.222  -6.377   4.701  1.00 34.04           H  
ATOM   2439  CA  PHE A 158      -9.073  -5.887   2.617  1.00 34.04           C  
ATOM   2440  HA  PHE A 158     -10.001  -5.815   2.049  1.00 34.04           H  
ATOM   2441  C   PHE A 158      -8.001  -6.435   1.655  1.00 34.04           C  
ATOM   2442  CB  PHE A 158      -8.690  -4.480   3.111  1.00 34.04           C  
ATOM   2443  HB2 PHE A 158      -8.078  -3.997   2.350  1.00 34.04           H  
ATOM   2444  HB3 PHE A 158      -8.078  -4.555   4.010  1.00 34.04           H  
ATOM   2445  O   PHE A 158      -7.967  -6.077   0.478  1.00 34.04           O  
ATOM   2446  CG  PHE A 158      -9.883  -3.582   3.382  1.00 34.04           C  
ATOM   2447  CD1 PHE A 158     -10.508  -2.904   2.318  1.00 34.04           C  
ATOM   2448  HD1 PHE A 158     -10.127  -3.016   1.314  1.00 34.04           H  
ATOM   2449  CD2 PHE A 158     -10.381  -3.420   4.687  1.00 34.04           C  
ATOM   2450  HD2 PHE A 158      -9.908  -3.919   5.520  1.00 34.04           H  
ATOM   2451  CE1 PHE A 158     -11.626  -2.082   2.561  1.00 34.04           C  
ATOM   2452  HE1 PHE A 158     -12.101  -1.558   1.745  1.00 34.04           H  
ATOM   2453  CE2 PHE A 158     -11.500  -2.611   4.931  1.00 34.04           C  
ATOM   2454  HE2 PHE A 158     -11.872  -2.510   5.940  1.00 34.04           H  
ATOM   2455  CZ  PHE A 158     -12.126  -1.940   3.868  1.00 34.04           C  
ATOM   2456  HZ  PHE A 158     -12.985  -1.314   4.061  1.00 34.04           H  
ATOM   2457  N   ASN A 159      -7.163  -7.350   2.146  1.00 34.62           N  
ATOM   2458  H   ASN A 159      -7.286  -7.592   3.119  1.00 34.62           H  
ATOM   2459  CA  ASN A 159      -6.030  -7.953   1.460  1.00 34.62           C  
ATOM   2460  HA  ASN A 159      -5.727  -7.272   0.665  1.00 34.62           H  
ATOM   2461  C   ASN A 159      -6.358  -9.294   0.769  1.00 34.62           C  
ATOM   2462  CB  ASN A 159      -4.891  -8.058   2.496  1.00 34.62           C  
ATOM   2463  HB2 ASN A 159      -4.645  -9.104   2.682  1.00 34.62           H  
ATOM   2464  HB3 ASN A 159      -5.217  -7.643   3.449  1.00 34.62           H  
ATOM   2465  O   ASN A 159      -5.520  -9.825   0.050  1.00 34.62           O  
ATOM   2466  CG  ASN A 159      -3.618  -7.323   2.125  1.00 34.62           C  
ATOM   2467  ND2 ASN A 159      -2.764  -7.103   3.098  1.00 34.62           N  
ATOM   2468 HD21 ASN A 159      -1.942  -6.562   2.875  1.00 34.62           H  
ATOM   2469 HD22 ASN A 159      -3.012  -7.342   4.048  1.00 34.62           H  
ATOM   2470  OD1 ASN A 159      -3.361  -6.929   0.997  1.00 34.62           O  
ATOM   2471  N   ALA A 160      -7.577  -9.841   0.879  1.00 29.32           N  
ATOM   2472  H   ALA A 160      -8.264  -9.400   1.473  1.00 29.32           H  
ATOM   2473  CA  ALA A 160      -7.962 -11.033   0.102  1.00 29.32           C  
ATOM   2474  HA  ALA A 160      -7.207 -11.801   0.271  1.00 29.32           H  
ATOM   2475  C   ALA A 160      -7.998 -10.786  -1.428  1.00 29.32           C  
ATOM   2476  CB  ALA A 160      -9.297 -11.565   0.635  1.00 29.32           C  
ATOM   2477  HB1 ALA A 160      -9.200 -11.809   1.693  1.00 29.32           H  
ATOM   2478  HB2 ALA A 160     -10.073 -10.809   0.514  1.00 29.32           H  
ATOM   2479  HB3 ALA A 160      -9.581 -12.464   0.088  1.00 29.32           H  
ATOM   2480  O   ALA A 160      -8.254 -11.701  -2.210  1.00 29.32           O  
ATOM   2481  N   ILE A 161      -7.746  -9.551  -1.876  1.00 31.66           N  
ATOM   2482  H   ILE A 161      -7.487  -8.852  -1.194  1.00 31.66           H  
ATOM   2483  CA  ILE A 161      -7.750  -9.144  -3.278  1.00 31.66           C  
ATOM   2484  HA  ILE A 161      -7.893 -10.020  -3.911  1.00 31.66           H  
ATOM   2485  C   ILE A 161      -6.385  -8.541  -3.586  1.00 31.66           C  
ATOM   2486  CB  ILE A 161      -8.910  -8.170  -3.547  1.00 31.66           C  
ATOM   2487  HB  ILE A 161      -8.757  -7.275  -2.945  1.00 31.66           H  
ATOM   2488  O   ILE A 161      -6.007  -7.511  -3.039  1.00 31.66           O  
ATOM   2489  CG1 ILE A 161     -10.242  -8.832  -3.130  1.00 31.66           C  
ATOM   2490 HG12 ILE A 161     -10.461  -9.677  -3.783  1.00 31.66           H  
ATOM   2491 HG13 ILE A 161     -10.189  -9.198  -2.105  1.00 31.66           H  
ATOM   2492  CG2 ILE A 161      -8.939  -7.768  -5.036  1.00 31.66           C  
ATOM   2493 HG21 ILE A 161      -9.127  -8.642  -5.660  1.00 31.66           H  
ATOM   2494 HG22 ILE A 161      -9.713  -7.022  -5.214  1.00 31.66           H  
ATOM   2495 HG23 ILE A 161      -7.989  -7.318  -5.322  1.00 31.66           H  
ATOM   2496  CD1 ILE A 161     -11.400  -7.855  -3.152  1.00 31.66           C  
ATOM   2497 HD11 ILE A 161     -11.138  -6.979  -2.560  1.00 31.66           H  
ATOM   2498 HD12 ILE A 161     -12.267  -8.341  -2.705  1.00 31.66           H  
ATOM   2499 HD13 ILE A 161     -11.625  -7.570  -4.180  1.00 31.66           H  
ATOM   2500  N   GLY A 162      -5.636  -9.212  -4.458  1.00 31.45           N  
ATOM   2501  H   GLY A 162      -6.010 -10.080  -4.813  1.00 31.45           H  
ATOM   2502  CA  GLY A 162      -4.245  -8.899  -4.751  1.00 31.45           C  
ATOM   2503  HA2 GLY A 162      -3.943  -9.424  -5.657  1.00 31.45           H  
ATOM   2504  HA3 GLY A 162      -3.640  -9.284  -3.931  1.00 31.45           H  
ATOM   2505  C   GLY A 162      -3.934  -7.407  -4.943  1.00 31.45           C  
ATOM   2506  O   GLY A 162      -4.576  -6.708  -5.731  1.00 31.45           O  
ATOM   2507  N   HIS A 163      -2.832  -7.002  -4.311  1.00 37.35           N  
ATOM   2508  H   HIS A 163      -2.486  -7.639  -3.607  1.00 37.35           H  
ATOM   2509  CA  HIS A 163      -2.029  -5.803  -4.559  1.00 37.35           C  
ATOM   2510  HA  HIS A 163      -1.046  -6.054  -4.160  1.00 37.35           H  
ATOM   2511  C   HIS A 163      -2.424  -4.496  -3.856  1.00 37.35           C  
ATOM   2512  CB  HIS A 163      -1.792  -5.569  -6.063  1.00 37.35           C  
ATOM   2513  HB2 HIS A 163      -2.722  -5.271  -6.549  1.00 37.35           H  
ATOM   2514  HB3 HIS A 163      -1.099  -4.735  -6.176  1.00 37.35           H  
ATOM   2515  O   HIS A 163      -3.209  -3.701  -4.366  1.00 37.35           O  
ATOM   2516  CG  HIS A 163      -1.206  -6.750  -6.784  1.00 37.35           C  
ATOM   2517  CD2 HIS A 163      -1.777  -7.470  -7.797  1.00 37.35           C  
ATOM   2518  HD2 HIS A 163      -2.749  -7.303  -8.238  1.00 37.35           H  
ATOM   2519  ND1 HIS A 163       0.026  -7.310  -6.539  1.00 37.35           N  
ATOM   2520  HD1 HIS A 163       0.646  -7.073  -5.778  1.00 37.35           H  
ATOM   2521  CE1 HIS A 163       0.187  -8.342  -7.383  1.00 37.35           C  
ATOM   2522  HE1 HIS A 163       1.031  -9.016  -7.399  1.00 37.35           H  
ATOM   2523  NE2 HIS A 163      -0.883  -8.468  -8.176  1.00 37.35           N  
ATOM   2524  N   SER A 164      -1.597  -4.143  -2.868  1.00 34.93           N  
ATOM   2525  H   SER A 164      -1.223  -4.876  -2.282  1.00 34.93           H  
ATOM   2526  CA  SER A 164      -0.807  -2.910  -2.937  1.00 34.93           C  
ATOM   2527  HA  SER A 164      -0.654  -2.642  -3.982  1.00 34.93           H  
ATOM   2528  C   SER A 164       0.563  -3.112  -2.276  1.00 34.93           C  
ATOM   2529  CB  SER A 164      -1.560  -1.752  -2.289  1.00 34.93           C  
ATOM   2530  HB2 SER A 164      -2.448  -1.510  -2.873  1.00 34.93           H  
ATOM   2531  HB3 SER A 164      -1.861  -2.047  -1.283  1.00 34.93           H  
ATOM   2532  O   SER A 164       0.684  -3.194  -1.057  1.00 34.93           O  
ATOM   2533  OG  SER A 164      -0.704  -0.633  -2.217  1.00 34.93           O  
ATOM   2534  HG  SER A 164      -1.164   0.062  -1.742  1.00 34.93           H  
ATOM   2535  N   ARG A 165       1.622  -3.143  -3.096  1.00 40.35           N  
ATOM   2536  H   ARG A 165       1.435  -3.038  -4.083  1.00 40.35           H  
ATOM   2537  CA  ARG A 165       3.038  -3.139  -2.669  1.00 40.35           C  
ATOM   2538  HA  ARG A 165       3.226  -3.991  -2.015  1.00 40.35           H  
ATOM   2539  C   ARG A 165       3.401  -1.892  -1.830  1.00 40.35           C  
ATOM   2540  CB  ARG A 165       3.944  -3.247  -3.918  1.00 40.35           C  
ATOM   2541  HB2 ARG A 165       3.754  -2.385  -4.557  1.00 40.35           H  
ATOM   2542  HB3 ARG A 165       4.986  -3.203  -3.602  1.00 40.35           H  
ATOM   2543  O   ARG A 165       4.460  -1.874  -1.221  1.00 40.35           O  
ATOM   2544  CG  ARG A 165       3.741  -4.540  -4.737  1.00 40.35           C  
ATOM   2545  HG2 ARG A 165       2.681  -4.672  -4.954  1.00 40.35           H  
ATOM   2546  HG3 ARG A 165       4.088  -5.393  -4.155  1.00 40.35           H  
ATOM   2547  CD  ARG A 165       4.496  -4.485  -6.076  1.00 40.35           C  
ATOM   2548  HD2 ARG A 165       5.566  -4.453  -5.873  1.00 40.35           H  
ATOM   2549  HD3 ARG A 165       4.216  -3.568  -6.594  1.00 40.35           H  
ATOM   2550  NE  ARG A 165       4.186  -5.647  -6.942  1.00 40.35           N  
ATOM   2551  HE  ARG A 165       3.721  -6.433  -6.510  1.00 40.35           H  
ATOM   2552  NH1 ARG A 165       5.255  -4.898  -8.836  1.00 40.35           N  
ATOM   2553 HH11 ARG A 165       5.741  -5.136  -9.689  1.00 40.35           H  
ATOM   2554 HH12 ARG A 165       5.593  -4.090  -8.333  1.00 40.35           H  
ATOM   2555  NH2 ARG A 165       4.304  -6.906  -8.849  1.00 40.35           N  
ATOM   2556 HH21 ARG A 165       3.811  -7.673  -8.413  1.00 40.35           H  
ATOM   2557 HH22 ARG A 165       4.627  -7.004  -9.801  1.00 40.35           H  
ATOM   2558  CZ  ARG A 165       4.565  -5.804  -8.204  1.00 40.35           C  
ATOM   2559  N   LYS A 166       2.518  -0.879  -1.788  1.00 37.74           N  
ATOM   2560  H   LYS A 166       1.650  -1.001  -2.289  1.00 37.74           H  
ATOM   2561  CA  LYS A 166       2.645   0.363  -1.004  1.00 37.74           C  
ATOM   2562  HA  LYS A 166       3.699   0.606  -0.871  1.00 37.74           H  
ATOM   2563  C   LYS A 166       2.054   0.273   0.408  1.00 37.74           C  
ATOM   2564  CB  LYS A 166       1.967   1.530  -1.741  1.00 37.74           C  
ATOM   2565  HB2 LYS A 166       2.108   2.426  -1.136  1.00 37.74           H  
ATOM   2566  HB3 LYS A 166       0.893   1.353  -1.797  1.00 37.74           H  
ATOM   2567  O   LYS A 166       2.431   1.063   1.263  1.00 37.74           O  
ATOM   2568  CG  LYS A 166       2.507   1.818  -3.151  1.00 37.74           C  
ATOM   2569  HG2 LYS A 166       2.304   0.976  -3.813  1.00 37.74           H  
ATOM   2570  HG3 LYS A 166       3.581   1.995  -3.101  1.00 37.74           H  
ATOM   2571  CD  LYS A 166       1.799   3.071  -3.680  1.00 37.74           C  
ATOM   2572  HD2 LYS A 166       1.952   3.880  -2.966  1.00 37.74           H  
ATOM   2573  HD3 LYS A 166       0.727   2.881  -3.735  1.00 37.74           H  
ATOM   2574  CE  LYS A 166       2.310   3.527  -5.048  1.00 37.74           C  
ATOM   2575  HE2 LYS A 166       3.387   3.682  -4.983  1.00 37.74           H  
ATOM   2576  HE3 LYS A 166       2.111   2.750  -5.786  1.00 37.74           H  
ATOM   2577  NZ  LYS A 166       1.635   4.794  -5.426  1.00 37.74           N  
ATOM   2578  HZ1 LYS A 166       1.798   5.490  -4.711  1.00 37.74           H  
ATOM   2579  HZ2 LYS A 166       1.964   5.160  -6.308  1.00 37.74           H  
ATOM   2580  HZ3 LYS A 166       0.632   4.677  -5.458  1.00 37.74           H  
ATOM   2581  N   LEU A 167       1.164  -0.690   0.673  1.00 39.48           N  
ATOM   2582  H   LEU A 167       0.902  -1.329  -0.064  1.00 39.48           H  
ATOM   2583  CA  LEU A 167       0.553  -0.866   1.999  1.00 39.48           C  
ATOM   2584  HA  LEU A 167       0.479   0.104   2.491  1.00 39.48           H  
ATOM   2585  C   LEU A 167       1.405  -1.735   2.933  1.00 39.48           C  
ATOM   2586  CB  LEU A 167      -0.869  -1.438   1.855  1.00 39.48           C  
ATOM   2587  HB2 LEU A 167      -1.244  -1.672   2.852  1.00 39.48           H  
ATOM   2588  HB3 LEU A 167      -0.815  -2.372   1.297  1.00 39.48           H  
ATOM   2589  O   LEU A 167       1.323  -1.574   4.146  1.00 39.48           O  
ATOM   2590  CG  LEU A 167      -1.887  -0.501   1.177  1.00 39.48           C  
ATOM   2591  HG  LEU A 167      -1.532  -0.247   0.178  1.00 39.48           H  
ATOM   2592  CD1 LEU A 167      -3.231  -1.214   1.038  1.00 39.48           C  
ATOM   2593 HD11 LEU A 167      -3.918  -0.598   0.458  1.00 39.48           H  
ATOM   2594 HD12 LEU A 167      -3.662  -1.377   2.026  1.00 39.48           H  
ATOM   2595 HD13 LEU A 167      -3.111  -2.181   0.550  1.00 39.48           H  
ATOM   2596  CD2 LEU A 167      -2.116   0.804   1.935  1.00 39.48           C  
ATOM   2597 HD21 LEU A 167      -2.374   0.597   2.974  1.00 39.48           H  
ATOM   2598 HD22 LEU A 167      -1.218   1.421   1.898  1.00 39.48           H  
ATOM   2599 HD23 LEU A 167      -2.930   1.367   1.478  1.00 39.48           H  
ATOM   2600  N   LEU A 168       2.255  -2.616   2.386  1.00 44.15           N  
ATOM   2601  H   LEU A 168       2.268  -2.705   1.380  1.00 44.15           H  
ATOM   2602  CA  LEU A 168       3.175  -3.439   3.179  1.00 44.15           C  
ATOM   2603  HA  LEU A 168       2.571  -3.969   3.915  1.00 44.15           H  
ATOM   2604  C   LEU A 168       4.174  -2.585   3.994  1.00 44.15           C  
ATOM   2605  CB  LEU A 168       3.842  -4.498   2.274  1.00 44.15           C  
ATOM   2606  HB2 LEU A 168       4.375  -4.009   1.459  1.00 44.15           H  
ATOM   2607  HB3 LEU A 168       3.059  -5.105   1.820  1.00 44.15           H  
ATOM   2608  O   LEU A 168       4.308  -2.860   5.183  1.00 44.15           O  
ATOM   2609  CG  LEU A 168       4.822  -5.436   3.009  1.00 44.15           C  
ATOM   2610  HG  LEU A 168       5.548  -4.848   3.570  1.00 44.15           H  
ATOM   2611  CD1 LEU A 168       4.083  -6.376   3.963  1.00 44.15           C  
ATOM   2612 HD11 LEU A 168       3.331  -6.956   3.427  1.00 44.15           H  
ATOM   2613 HD12 LEU A 168       4.796  -7.055   4.430  1.00 44.15           H  
ATOM   2614 HD13 LEU A 168       3.605  -5.800   4.755  1.00 44.15           H  
ATOM   2615  CD2 LEU A 168       5.590  -6.281   1.991  1.00 44.15           C  
ATOM   2616 HD21 LEU A 168       4.901  -6.900   1.417  1.00 44.15           H  
ATOM   2617 HD22 LEU A 168       6.148  -5.631   1.318  1.00 44.15           H  
ATOM   2618 HD23 LEU A 168       6.298  -6.923   2.516  1.00 44.15           H  
ATOM   2619  N   PRO A 169       4.806  -1.528   3.436  1.00 40.97           N  
ATOM   2620  CA  PRO A 169       5.607  -0.588   4.220  1.00 40.97           C  
ATOM   2621  HA  PRO A 169       6.435  -1.130   4.676  1.00 40.97           H  
ATOM   2622  C   PRO A 169       4.813   0.103   5.330  1.00 40.97           C  
ATOM   2623  CB  PRO A 169       6.170   0.431   3.226  1.00 40.97           C  
ATOM   2624  HB2 PRO A 169       5.496   1.282   3.125  1.00 40.97           H  
ATOM   2625  HB3 PRO A 169       7.164   0.770   3.520  1.00 40.97           H  
ATOM   2626  O   PRO A 169       5.270   0.109   6.458  1.00 40.97           O  
ATOM   2627  CG  PRO A 169       6.199  -0.343   1.915  1.00 40.97           C  
ATOM   2628  HG2 PRO A 169       6.147   0.319   1.050  1.00 40.97           H  
ATOM   2629  HG3 PRO A 169       7.095  -0.962   1.873  1.00 40.97           H  
ATOM   2630  CD  PRO A 169       4.966  -1.232   2.020  1.00 40.97           C  
ATOM   2631  HD2 PRO A 169       4.093  -0.687   1.661  1.00 40.97           H  
ATOM   2632  HD3 PRO A 169       5.131  -2.126   1.419  1.00 40.97           H  
ATOM   2633  N   ILE A 170       3.597   0.591   5.058  1.00 41.91           N  
ATOM   2634  H   ILE A 170       3.263   0.550   4.106  1.00 41.91           H  
ATOM   2635  CA  ILE A 170       2.755   1.263   6.068  1.00 41.91           C  
ATOM   2636  HA  ILE A 170       3.335   2.069   6.518  1.00 41.91           H  
ATOM   2637  C   ILE A 170       2.381   0.300   7.202  1.00 41.91           C  
ATOM   2638  CB  ILE A 170       1.501   1.876   5.398  1.00 41.91           C  
ATOM   2639  HB  ILE A 170       0.977   1.086   4.860  1.00 41.91           H  
ATOM   2640  O   ILE A 170       2.364   0.688   8.367  1.00 41.91           O  
ATOM   2641  CG1 ILE A 170       1.925   2.964   4.381  1.00 41.91           C  
ATOM   2642 HG12 ILE A 170       2.389   3.795   4.913  1.00 41.91           H  
ATOM   2643 HG13 ILE A 170       2.667   2.554   3.696  1.00 41.91           H  
ATOM   2644  CG2 ILE A 170       0.528   2.466   6.440  1.00 41.91           C  
ATOM   2645 HG21 ILE A 170       1.030   3.234   7.029  1.00 41.91           H  
ATOM   2646 HG22 ILE A 170      -0.349   2.895   5.956  1.00 41.91           H  
ATOM   2647 HG23 ILE A 170       0.167   1.689   7.115  1.00 41.91           H  
ATOM   2648  CD1 ILE A 170       0.780   3.504   3.515  1.00 41.91           C  
ATOM   2649 HD11 ILE A 170       0.074   4.076   4.116  1.00 41.91           H  
ATOM   2650 HD12 ILE A 170       1.189   4.161   2.748  1.00 41.91           H  
ATOM   2651 HD13 ILE A 170       0.265   2.675   3.029  1.00 41.91           H  
ATOM   2652  N   TYR A 171       2.114  -0.967   6.881  1.00 47.34           N  
ATOM   2653  H   TYR A 171       2.096  -1.220   5.903  1.00 47.34           H  
ATOM   2654  CA  TYR A 171       1.828  -2.004   7.869  1.00 47.34           C  
ATOM   2655  HA  TYR A 171       1.065  -1.636   8.555  1.00 47.34           H  
ATOM   2656  C   TYR A 171       3.063  -2.353   8.705  1.00 47.34           C  
ATOM   2657  CB  TYR A 171       1.271  -3.233   7.143  1.00 47.34           C  
ATOM   2658  HB2 TYR A 171       2.022  -3.612   6.451  1.00 47.34           H  
ATOM   2659  HB3 TYR A 171       0.409  -2.926   6.551  1.00 47.34           H  
ATOM   2660  O   TYR A 171       2.963  -2.421   9.924  1.00 47.34           O  
ATOM   2661  CG  TYR A 171       0.829  -4.352   8.064  1.00 47.34           C  
ATOM   2662  CD1 TYR A 171       1.584  -5.537   8.151  1.00 47.34           C  
ATOM   2663  HD1 TYR A 171       2.491  -5.644   7.575  1.00 47.34           H  
ATOM   2664  CD2 TYR A 171      -0.361  -4.221   8.807  1.00 47.34           C  
ATOM   2665  HD2 TYR A 171      -0.946  -3.315   8.739  1.00 47.34           H  
ATOM   2666  CE1 TYR A 171       1.139  -6.591   8.971  1.00 47.34           C  
ATOM   2667  HE1 TYR A 171       1.700  -7.513   9.017  1.00 47.34           H  
ATOM   2668  CE2 TYR A 171      -0.780  -5.256   9.665  1.00 47.34           C  
ATOM   2669  HE2 TYR A 171      -1.673  -5.152  10.264  1.00 47.34           H  
ATOM   2670  OH  TYR A 171      -0.387  -7.415  10.633  1.00 47.34           O  
ATOM   2671  HH  TYR A 171       0.289  -8.092  10.712  1.00 47.34           H  
ATOM   2672  CZ  TYR A 171      -0.015  -6.434   9.769  1.00 47.34           C  
ATOM   2673  N   LEU A 172       4.231  -2.510   8.074  1.00 46.60           N  
ATOM   2674  H   LEU A 172       4.253  -2.414   7.069  1.00 46.60           H  
ATOM   2675  CA  LEU A 172       5.498  -2.738   8.774  1.00 46.60           C  
ATOM   2676  HA  LEU A 172       5.370  -3.563   9.474  1.00 46.60           H  
ATOM   2677  C   LEU A 172       5.908  -1.527   9.615  1.00 46.60           C  
ATOM   2678  CB  LEU A 172       6.599  -3.093   7.761  1.00 46.60           C  
ATOM   2679  HB2 LEU A 172       6.609  -2.332   6.981  1.00 46.60           H  
ATOM   2680  HB3 LEU A 172       7.563  -3.053   8.269  1.00 46.60           H  
ATOM   2681  O   LEU A 172       6.359  -1.714  10.737  1.00 46.60           O  
ATOM   2682  CG  LEU A 172       6.453  -4.483   7.115  1.00 46.60           C  
ATOM   2683  HG  LEU A 172       5.460  -4.593   6.680  1.00 46.60           H  
ATOM   2684  CD1 LEU A 172       7.488  -4.631   5.998  1.00 46.60           C  
ATOM   2685 HD11 LEU A 172       8.492  -4.534   6.409  1.00 46.60           H  
ATOM   2686 HD12 LEU A 172       7.385  -5.608   5.525  1.00 46.60           H  
ATOM   2687 HD13 LEU A 172       7.327  -3.854   5.250  1.00 46.60           H  
ATOM   2688  CD2 LEU A 172       6.662  -5.620   8.117  1.00 46.60           C  
ATOM   2689 HD21 LEU A 172       5.884  -5.600   8.880  1.00 46.60           H  
ATOM   2690 HD22 LEU A 172       7.636  -5.519   8.597  1.00 46.60           H  
ATOM   2691 HD23 LEU A 172       6.616  -6.580   7.603  1.00 46.60           H  
ATOM   2692  N   ASP A 173       5.698  -0.305   9.133  1.00 45.68           N  
ATOM   2693  H   ASP A 173       5.394  -0.210   8.174  1.00 45.68           H  
ATOM   2694  CA  ASP A 173       5.931   0.925   9.888  1.00 45.68           C  
ATOM   2695  HA  ASP A 173       6.940   0.908  10.299  1.00 45.68           H  
ATOM   2696  C   ASP A 173       4.955   1.002  11.073  1.00 45.68           C  
ATOM   2697  CB  ASP A 173       5.814   2.161   8.974  1.00 45.68           C  
ATOM   2698  HB2 ASP A 173       5.773   3.046   9.610  1.00 45.68           H  
ATOM   2699  HB3 ASP A 173       4.871   2.110   8.430  1.00 45.68           H  
ATOM   2700  O   ASP A 173       5.382   1.251  12.189  1.00 45.68           O  
ATOM   2701  CG  ASP A 173       6.973   2.370   7.976  1.00 45.68           C  
ATOM   2702  OD1 ASP A 173       8.136   1.973   8.254  1.00 45.68           O  
ATOM   2703  OD2 ASP A 173       6.713   3.014   6.934  1.00 45.68           O  
ATOM   2704  N   THR A 174       3.671   0.669  10.896  1.00 46.57           N  
ATOM   2705  H   THR A 174       3.364   0.462   9.957  1.00 46.57           H  
ATOM   2706  CA  THR A 174       2.687   0.632  11.999  1.00 46.57           C  
ATOM   2707  HA  THR A 174       2.713   1.590  12.518  1.00 46.57           H  
ATOM   2708  C   THR A 174       3.020  -0.453  13.028  1.00 46.57           C  
ATOM   2709  CB  THR A 174       1.260   0.412  11.472  1.00 46.57           C  
ATOM   2710  HB  THR A 174       1.191  -0.569  11.003  1.00 46.57           H  
ATOM   2711  O   THR A 174       2.922  -0.216  14.230  1.00 46.57           O  
ATOM   2712  CG2 THR A 174       0.205   0.511  12.575  1.00 46.57           C  
ATOM   2713 HG21 THR A 174      -0.790   0.481  12.132  1.00 46.57           H  
ATOM   2714 HG22 THR A 174       0.302  -0.329  13.264  1.00 46.57           H  
ATOM   2715 HG23 THR A 174       0.332   1.443  13.125  1.00 46.57           H  
ATOM   2716  OG1 THR A 174       0.924   1.390  10.516  1.00 46.57           O  
ATOM   2717  HG1 THR A 174       1.485   1.244   9.751  1.00 46.57           H  
ATOM   2718  N   ALA A 175       3.455  -1.632  12.575  1.00 48.58           N  
ATOM   2719  H   ALA A 175       3.472  -1.783  11.576  1.00 48.58           H  
ATOM   2720  CA  ALA A 175       3.969  -2.705  13.423  1.00 48.58           C  
ATOM   2721  HA  ALA A 175       3.186  -3.043  14.101  1.00 48.58           H  
ATOM   2722  C   ALA A 175       5.168  -2.233  14.238  1.00 48.58           C  
ATOM   2723  CB  ALA A 175       4.439  -3.868  12.539  1.00 48.58           C  
ATOM   2724  HB1 ALA A 175       4.558  -4.764  13.148  1.00 48.58           H  
ATOM   2725  HB2 ALA A 175       3.736  -4.045  11.724  1.00 48.58           H  
ATOM   2726  HB3 ALA A 175       5.403  -3.647  12.080  1.00 48.58           H  
ATOM   2727  O   ALA A 175       5.239  -2.462  15.440  1.00 48.58           O  
ATOM   2728  N   THR A 176       6.097  -1.565  13.559  1.00 46.88           N  
ATOM   2729  H   THR A 176       5.950  -1.434  12.568  1.00 46.88           H  
ATOM   2730  CA  THR A 176       7.339  -1.055  14.125  1.00 46.88           C  
ATOM   2731  HA  THR A 176       7.852  -1.862  14.649  1.00 46.88           H  
ATOM   2732  C   THR A 176       7.045   0.044  15.133  1.00 46.88           C  
ATOM   2733  CB  THR A 176       8.268  -0.549  13.015  1.00 46.88           C  
ATOM   2734  HB  THR A 176       7.783   0.254  12.460  1.00 46.88           H  
ATOM   2735  O   THR A 176       7.601   0.012  16.217  1.00 46.88           O  
ATOM   2736  CG2 THR A 176       9.596  -0.038  13.556  1.00 46.88           C  
ATOM   2737 HG21 THR A 176       9.413   0.870  14.130  1.00 46.88           H  
ATOM   2738 HG22 THR A 176      10.266   0.191  12.728  1.00 46.88           H  
ATOM   2739 HG23 THR A 176      10.060  -0.792  14.193  1.00 46.88           H  
ATOM   2740  OG1 THR A 176       8.567  -1.600  12.130  1.00 46.88           O  
ATOM   2741  HG1 THR A 176       7.792  -1.716  11.577  1.00 46.88           H  
ATOM   2742  N   GLU A 177       6.126   0.965  14.849  1.00 46.04           N  
ATOM   2743  H   GLU A 177       5.732   0.985  13.920  1.00 46.04           H  
ATOM   2744  CA  GLU A 177       5.708   2.006  15.791  1.00 46.04           C  
ATOM   2745  HA  GLU A 177       6.593   2.488  16.206  1.00 46.04           H  
ATOM   2746  C   GLU A 177       4.946   1.424  16.991  1.00 46.04           C  
ATOM   2747  CB  GLU A 177       4.881   3.078  15.057  1.00 46.04           C  
ATOM   2748  HB2 GLU A 177       4.062   2.599  14.522  1.00 46.04           H  
ATOM   2749  HB3 GLU A 177       4.444   3.745  15.800  1.00 46.04           H  
ATOM   2750  O   GLU A 177       5.167   1.852  18.121  1.00 46.04           O  
ATOM   2751  CG  GLU A 177       5.705   3.931  14.068  1.00 46.04           C  
ATOM   2752  HG2 GLU A 177       5.062   4.717  13.672  1.00 46.04           H  
ATOM   2753  HG3 GLU A 177       6.027   3.321  13.224  1.00 46.04           H  
ATOM   2754  CD  GLU A 177       6.947   4.567  14.711  1.00 46.04           C  
ATOM   2755  OE1 GLU A 177       8.083   4.351  14.204  1.00 46.04           O  
ATOM   2756  OE2 GLU A 177       6.774   5.224  15.758  1.00 46.04           O  
ATOM   2757  N   LEU A 178       4.127   0.384  16.797  1.00 47.90           N  
ATOM   2758  H   LEU A 178       3.949   0.089  15.847  1.00 47.90           H  
ATOM   2759  CA  LEU A 178       3.506  -0.364  17.897  1.00 47.90           C  
ATOM   2760  HA  LEU A 178       3.004   0.341  18.559  1.00 47.90           H  
ATOM   2761  C   LEU A 178       4.548  -1.098  18.747  1.00 47.90           C  
ATOM   2762  CB  LEU A 178       2.482  -1.365  17.334  1.00 47.90           C  
ATOM   2763  HB2 LEU A 178       2.323  -2.160  18.063  1.00 47.90           H  
ATOM   2764  HB3 LEU A 178       2.897  -1.828  16.439  1.00 47.90           H  
ATOM   2765  O   LEU A 178       4.451  -1.084  19.972  1.00 47.90           O  
ATOM   2766  CG  LEU A 178       1.120  -0.736  17.001  1.00 47.90           C  
ATOM   2767  HG  LEU A 178       1.256   0.189  16.442  1.00 47.90           H  
ATOM   2768  CD1 LEU A 178       0.299  -1.707  16.150  1.00 47.90           C  
ATOM   2769 HD11 LEU A 178       0.834  -1.912  15.223  1.00 47.90           H  
ATOM   2770 HD12 LEU A 178      -0.660  -1.252  15.902  1.00 47.90           H  
ATOM   2771 HD13 LEU A 178       0.134  -2.637  16.693  1.00 47.90           H  
ATOM   2772  CD2 LEU A 178       0.327  -0.449  18.279  1.00 47.90           C  
ATOM   2773 HD21 LEU A 178      -0.682  -0.134  18.016  1.00 47.90           H  
ATOM   2774 HD22 LEU A 178       0.806   0.351  18.844  1.00 47.90           H  
ATOM   2775 HD23 LEU A 178       0.266  -1.344  18.899  1.00 47.90           H  
ATOM   2776  N   ILE A 179       5.549  -1.718  18.122  1.00 46.34           N  
ATOM   2777  H   ILE A 179       5.546  -1.715  17.112  1.00 46.34           H  
ATOM   2778  CA  ILE A 179       6.641  -2.416  18.807  1.00 46.34           C  
ATOM   2779  HA  ILE A 179       6.208  -3.057  19.576  1.00 46.34           H  
ATOM   2780  C   ILE A 179       7.543  -1.418  19.529  1.00 46.34           C  
ATOM   2781  CB  ILE A 179       7.423  -3.322  17.829  1.00 46.34           C  
ATOM   2782  HB  ILE A 179       7.652  -2.749  16.931  1.00 46.34           H  
ATOM   2783  O   ILE A 179       7.850  -1.661  20.687  1.00 46.34           O  
ATOM   2784  CG1 ILE A 179       6.553  -4.542  17.449  1.00 46.34           C  
ATOM   2785 HG12 ILE A 179       6.491  -5.224  18.297  1.00 46.34           H  
ATOM   2786 HG13 ILE A 179       5.538  -4.214  17.225  1.00 46.34           H  
ATOM   2787  CG2 ILE A 179       8.750  -3.808  18.444  1.00 46.34           C  
ATOM   2788 HG21 ILE A 179       9.424  -2.965  18.599  1.00 46.34           H  
ATOM   2789 HG22 ILE A 179       8.571  -4.307  19.396  1.00 46.34           H  
ATOM   2790 HG23 ILE A 179       9.262  -4.491  17.766  1.00 46.34           H  
ATOM   2791  CD1 ILE A 179       7.070  -5.309  16.225  1.00 46.34           C  
ATOM   2792 HD11 ILE A 179       7.188  -4.627  15.382  1.00 46.34           H  
ATOM   2793 HD12 ILE A 179       6.349  -6.081  15.956  1.00 46.34           H  
ATOM   2794 HD13 ILE A 179       8.024  -5.788  16.443  1.00 46.34           H  
ATOM   2795  N   LYS A 180       7.906  -0.288  18.915  1.00 46.66           N  
ATOM   2796  H   LYS A 180       7.637  -0.175  17.948  1.00 46.66           H  
ATOM   2797  CA  LYS A 180       8.673   0.802  19.537  1.00 46.66           C  
ATOM   2798  HA  LYS A 180       9.627   0.423  19.904  1.00 46.66           H  
ATOM   2799  C   LYS A 180       7.928   1.389  20.719  1.00 46.66           C  
ATOM   2800  CB  LYS A 180       8.927   1.930  18.536  1.00 46.66           C  
ATOM   2801  HB2 LYS A 180       9.193   2.833  19.085  1.00 46.66           H  
ATOM   2802  HB3 LYS A 180       8.003   2.133  17.995  1.00 46.66           H  
ATOM   2803  O   LYS A 180       8.518   1.534  21.779  1.00 46.66           O  
ATOM   2804  CG  LYS A 180      10.064   1.635  17.553  1.00 46.66           C  
ATOM   2805  HG2 LYS A 180       9.897   0.689  17.038  1.00 46.66           H  
ATOM   2806  HG3 LYS A 180      11.015   1.592  18.084  1.00 46.66           H  
ATOM   2807  CD  LYS A 180      10.075   2.785  16.548  1.00 46.66           C  
ATOM   2808  HD2 LYS A 180       9.084   2.842  16.098  1.00 46.66           H  
ATOM   2809  HD3 LYS A 180      10.270   3.724  17.066  1.00 46.66           H  
ATOM   2810  CE  LYS A 180      11.099   2.598  15.435  1.00 46.66           C  
ATOM   2811  HE2 LYS A 180      12.109   2.715  15.829  1.00 46.66           H  
ATOM   2812  HE3 LYS A 180      11.021   1.584  15.043  1.00 46.66           H  
ATOM   2813  NZ  LYS A 180      10.808   3.592  14.377  1.00 46.66           N  
ATOM   2814  HZ1 LYS A 180       9.813   3.651  14.216  1.00 46.66           H  
ATOM   2815  HZ2 LYS A 180      11.066   4.521  14.679  1.00 46.66           H  
ATOM   2816  HZ3 LYS A 180      11.277   3.349  13.516  1.00 46.66           H  
ATOM   2817  N   TYR A 181       6.633   1.660  20.571  1.00 44.04           N  
ATOM   2818  H   TYR A 181       6.220   1.581  19.653  1.00 44.04           H  
ATOM   2819  CA  TYR A 181       5.787   2.082  21.683  1.00 44.04           C  
ATOM   2820  HA  TYR A 181       6.184   3.006  22.101  1.00 44.04           H  
ATOM   2821  C   TYR A 181       5.797   1.024  22.796  1.00 44.04           C  
ATOM   2822  CB  TYR A 181       4.375   2.348  21.149  1.00 44.04           C  
ATOM   2823  HB2 TYR A 181       4.434   3.110  20.371  1.00 44.04           H  
ATOM   2824  HB3 TYR A 181       3.980   1.441  20.693  1.00 44.04           H  
ATOM   2825  O   TYR A 181       6.064   1.327  23.955  1.00 44.04           O  
ATOM   2826  CG  TYR A 181       3.413   2.831  22.208  1.00 44.04           C  
ATOM   2827  CD1 TYR A 181       2.494   1.939  22.793  1.00 44.04           C  
ATOM   2828  HD1 TYR A 181       2.461   0.907  22.474  1.00 44.04           H  
ATOM   2829  CD2 TYR A 181       3.482   4.166  22.646  1.00 44.04           C  
ATOM   2830  HD2 TYR A 181       4.230   4.830  22.238  1.00 44.04           H  
ATOM   2831  CE1 TYR A 181       1.637   2.387  23.816  1.00 44.04           C  
ATOM   2832  HE1 TYR A 181       0.944   1.711  24.294  1.00 44.04           H  
ATOM   2833  CE2 TYR A 181       2.643   4.611  23.684  1.00 44.04           C  
ATOM   2834  HE2 TYR A 181       2.754   5.610  24.078  1.00 44.04           H  
ATOM   2835  OH  TYR A 181       0.925   4.132  25.291  1.00 44.04           O  
ATOM   2836  HH  TYR A 181       1.307   4.884  25.749  1.00 44.04           H  
ATOM   2837  CZ  TYR A 181       1.723   3.719  24.274  1.00 44.04           C  
ATOM   2838  N   CYS A 182       5.630  -0.254  22.448  1.00 44.56           N  
ATOM   2839  H   CYS A 182       5.425  -0.477  21.485  1.00 44.56           H  
ATOM   2840  CA  CYS A 182       5.728  -1.337  23.420  1.00 44.56           C  
ATOM   2841  HA  CYS A 182       5.048  -1.110  24.241  1.00 44.56           H  
ATOM   2842  C   CYS A 182       7.121  -1.443  24.065  1.00 44.56           C  
ATOM   2843  CB  CYS A 182       5.309  -2.660  22.764  1.00 44.56           C  
ATOM   2844  HB2 CYS A 182       5.537  -3.477  23.448  1.00 44.56           H  
ATOM   2845  HB3 CYS A 182       5.878  -2.811  21.847  1.00 44.56           H  
ATOM   2846  O   CYS A 182       7.211  -1.715  25.254  1.00 44.56           O  
ATOM   2847  SG  CYS A 182       3.530  -2.694  22.396  1.00 44.56           S  
ATOM   2848  HG  CYS A 182       3.577  -1.767  21.435  1.00 44.56           H  
ATOM   2849  N   GLN A 183       8.207  -1.212  23.330  1.00 45.99           N  
ATOM   2850  H   GLN A 183       8.077  -1.011  22.349  1.00 45.99           H  
ATOM   2851  CA  GLN A 183       9.582  -1.253  23.834  1.00 45.99           C  
ATOM   2852  HA  GLN A 183       9.731  -2.163  24.415  1.00 45.99           H  
ATOM   2853  C   GLN A 183       9.882  -0.073  24.761  1.00 45.99           C  
ATOM   2854  CB  GLN A 183      10.564  -1.249  22.654  1.00 45.99           C  
ATOM   2855  HB2 GLN A 183      11.556  -0.985  23.020  1.00 45.99           H  
ATOM   2856  HB3 GLN A 183      10.257  -0.482  21.943  1.00 45.99           H  
ATOM   2857  O   GLN A 183      10.416  -0.285  25.846  1.00 45.99           O  
ATOM   2858  CG  GLN A 183      10.674  -2.608  21.945  1.00 45.99           C  
ATOM   2859  HG2 GLN A 183       9.683  -2.985  21.691  1.00 45.99           H  
ATOM   2860  HG3 GLN A 183      11.145  -3.320  22.622  1.00 45.99           H  
ATOM   2861  CD  GLN A 183      11.494  -2.528  20.661  1.00 45.99           C  
ATOM   2862  NE2 GLN A 183      11.933  -3.642  20.118  1.00 45.99           N  
ATOM   2863 HE21 GLN A 183      12.478  -3.514  19.278  1.00 45.99           H  
ATOM   2864 HE22 GLN A 183      11.776  -4.543  20.547  1.00 45.99           H  
ATOM   2865  OE1 GLN A 183      11.748  -1.474  20.108  1.00 45.99           O  
ATOM   2866  N   GLN A 184       9.490   1.143  24.371  1.00 45.85           N  
ATOM   2867  H   GLN A 184       9.050   1.231  23.466  1.00 45.85           H  
ATOM   2868  CA  GLN A 184       9.621   2.363  25.173  1.00 45.85           C  
ATOM   2869  HA  GLN A 184      10.675   2.564  25.365  1.00 45.85           H  
ATOM   2870  C   GLN A 184       8.932   2.216  26.534  1.00 45.85           C  
ATOM   2871  CB  GLN A 184       9.010   3.545  24.400  1.00 45.85           C  
ATOM   2872  HB2 GLN A 184       8.861   4.381  25.083  1.00 45.85           H  
ATOM   2873  HB3 GLN A 184       8.035   3.252  24.009  1.00 45.85           H  
ATOM   2874  O   GLN A 184       9.467   2.661  27.545  1.00 45.85           O  
ATOM   2875  CG  GLN A 184       9.913   4.023  23.251  1.00 45.85           C  
ATOM   2876  HG2 GLN A 184      10.811   4.470  23.676  1.00 45.85           H  
ATOM   2877  HG3 GLN A 184      10.225   3.177  22.639  1.00 45.85           H  
ATOM   2878  CD  GLN A 184       9.243   5.051  22.341  1.00 45.85           C  
ATOM   2879  NE2 GLN A 184       9.951   5.561  21.356  1.00 45.85           N  
ATOM   2880 HE21 GLN A 184      10.912   5.284  21.215  1.00 45.85           H  
ATOM   2881 HE22 GLN A 184       9.469   6.234  20.778  1.00 45.85           H  
ATOM   2882  OE1 GLN A 184       8.089   5.422  22.473  1.00 45.85           O  
ATOM   2883  N   HIS A 185       7.795   1.518  26.565  1.00 42.04           N  
ATOM   2884  H   HIS A 185       7.384   1.249  25.682  1.00 42.04           H  
ATOM   2885  CA  HIS A 185       7.026   1.248  27.780  1.00 42.04           C  
ATOM   2886  HA  HIS A 185       7.323   1.968  28.542  1.00 42.04           H  
ATOM   2887  C   HIS A 185       7.312  -0.138  28.401  1.00 42.04           C  
ATOM   2888  CB  HIS A 185       5.544   1.524  27.483  1.00 42.04           C  
ATOM   2889  HB2 HIS A 185       5.227   0.945  26.615  1.00 42.04           H  
ATOM   2890  HB3 HIS A 185       4.942   1.215  28.338  1.00 42.04           H  
ATOM   2891  O   HIS A 185       6.559  -0.600  29.254  1.00 42.04           O  
ATOM   2892  CG  HIS A 185       5.264   2.987  27.231  1.00 42.04           C  
ATOM   2893  CD2 HIS A 185       5.158   3.623  26.020  1.00 42.04           C  
ATOM   2894  HD2 HIS A 185       5.254   3.173  25.043  1.00 42.04           H  
ATOM   2895  ND1 HIS A 185       5.032   3.938  28.200  1.00 42.04           N  
ATOM   2896  HD1 HIS A 185       4.923   3.794  29.193  1.00 42.04           H  
ATOM   2897  CE1 HIS A 185       4.787   5.104  27.583  1.00 42.04           C  
ATOM   2898  HE1 HIS A 185       4.518   6.013  28.100  1.00 42.04           H  
ATOM   2899  NE2 HIS A 185       4.851   4.967  26.248  1.00 42.04           N  
ATOM   2900  N   ASN A 186       8.400  -0.816  28.002  1.00 42.40           N  
ATOM   2901  H   ASN A 186       8.991  -0.378  27.310  1.00 42.40           H  
ATOM   2902  CA  ASN A 186       8.834  -2.125  28.524  1.00 42.40           C  
ATOM   2903  HA  ASN A 186       9.623  -2.464  27.853  1.00 42.40           H  
ATOM   2904  C   ASN A 186       7.779  -3.259  28.466  1.00 42.40           C  
ATOM   2905  CB  ASN A 186       9.478  -1.944  29.915  1.00 42.40           C  
ATOM   2906  HB2 ASN A 186       8.824  -1.347  30.551  1.00 42.40           H  
ATOM   2907  HB3 ASN A 186       9.605  -2.913  30.398  1.00 42.40           H  
ATOM   2908  O   ASN A 186       7.839  -4.211  29.240  1.00 42.40           O  
ATOM   2909  CG  ASN A 186      10.855  -1.322  29.836  1.00 42.40           C  
ATOM   2910  ND2 ASN A 186      11.080  -0.211  30.496  1.00 42.40           N  
ATOM   2911 HD21 ASN A 186      11.974   0.231  30.335  1.00 42.40           H  
ATOM   2912 HD22 ASN A 186      10.311   0.279  30.931  1.00 42.40           H  
ATOM   2913  OD1 ASN A 186      11.756  -1.860  29.211  1.00 42.40           O  
ATOM   2914  N   LEU A 187       6.859  -3.215  27.501  1.00 44.40           N  
ATOM   2915  H   LEU A 187       6.914  -2.424  26.876  1.00 44.40           H  
ATOM   2916  CA  LEU A 187       5.724  -4.130  27.310  1.00 44.40           C  
ATOM   2917  HA  LEU A 187       5.337  -4.383  28.297  1.00 44.40           H  
ATOM   2918  C   LEU A 187       6.114  -5.456  26.638  1.00 44.40           C  
ATOM   2919  CB  LEU A 187       4.610  -3.423  26.516  1.00 44.40           C  
ATOM   2920  HB2 LEU A 187       3.723  -4.057  26.541  1.00 44.40           H  
ATOM   2921  HB3 LEU A 187       4.930  -3.336  25.478  1.00 44.40           H  
ATOM   2922  O   LEU A 187       5.602  -5.822  25.571  1.00 44.40           O  
ATOM   2923  CG  LEU A 187       4.223  -2.019  26.988  1.00 44.40           C  
ATOM   2924  HG  LEU A 187       5.063  -1.333  26.879  1.00 44.40           H  
ATOM   2925  CD1 LEU A 187       3.045  -1.522  26.161  1.00 44.40           C  
ATOM   2926 HD11 LEU A 187       2.171  -2.135  26.380  1.00 44.40           H  
ATOM   2927 HD12 LEU A 187       3.248  -1.598  25.093  1.00 44.40           H  
ATOM   2928 HD13 LEU A 187       2.856  -0.476  26.405  1.00 44.40           H  
ATOM   2929  CD2 LEU A 187       3.756  -2.069  28.420  1.00 44.40           C  
ATOM   2930 HD21 LEU A 187       2.927  -2.776  28.469  1.00 44.40           H  
ATOM   2931 HD22 LEU A 187       3.446  -1.076  28.746  1.00 44.40           H  
ATOM   2932 HD23 LEU A 187       4.577  -2.381  29.066  1.00 44.40           H  
ATOM   2933  N   LYS A 188       7.038  -6.202  27.243  1.00 45.41           N  
ATOM   2934  H   LYS A 188       7.321  -5.889  28.161  1.00 45.41           H  
ATOM   2935  CA  LYS A 188       7.688  -7.377  26.630  1.00 45.41           C  
ATOM   2936  HA  LYS A 188       8.187  -7.056  25.716  1.00 45.41           H  
ATOM   2937  C   LYS A 188       6.695  -8.462  26.201  1.00 45.41           C  
ATOM   2938  CB  LYS A 188       8.749  -7.932  27.592  1.00 45.41           C  
ATOM   2939  HB2 LYS A 188       9.169  -8.841  27.162  1.00 45.41           H  
ATOM   2940  HB3 LYS A 188       8.283  -8.173  28.547  1.00 45.41           H  
ATOM   2941  O   LYS A 188       6.903  -9.120  25.181  1.00 45.41           O  
ATOM   2942  CG  LYS A 188       9.889  -6.924  27.810  1.00 45.41           C  
ATOM   2943  HG2 LYS A 188       9.485  -5.996  28.214  1.00 45.41           H  
ATOM   2944  HG3 LYS A 188      10.360  -6.707  26.852  1.00 45.41           H  
ATOM   2945  CD  LYS A 188      10.949  -7.450  28.784  1.00 45.41           C  
ATOM   2946  HD2 LYS A 188      11.416  -8.343  28.369  1.00 45.41           H  
ATOM   2947  HD3 LYS A 188      10.475  -7.687  29.736  1.00 45.41           H  
ATOM   2948  CE  LYS A 188      11.995  -6.346  28.984  1.00 45.41           C  
ATOM   2949  HE2 LYS A 188      12.424  -6.091  28.015  1.00 45.41           H  
ATOM   2950  HE3 LYS A 188      11.488  -5.455  29.354  1.00 45.41           H  
ATOM   2951  NZ  LYS A 188      13.068  -6.745  29.926  1.00 45.41           N  
ATOM   2952  HZ1 LYS A 188      13.720  -5.980  30.026  1.00 45.41           H  
ATOM   2953  HZ2 LYS A 188      12.677  -6.943  30.835  1.00 45.41           H  
ATOM   2954  HZ3 LYS A 188      13.570  -7.548  29.576  1.00 45.41           H  
ATOM   2955  N   ARG A 189       5.581  -8.627  26.923  1.00 42.78           N  
ATOM   2956  H   ARG A 189       5.477  -8.037  27.737  1.00 42.78           H  
ATOM   2957  CA  ARG A 189       4.528  -9.605  26.575  1.00 42.78           C  
ATOM   2958  HA  ARG A 189       4.997 -10.537  26.261  1.00 42.78           H  
ATOM   2959  C   ARG A 189       3.652  -9.168  25.398  1.00 42.78           C  
ATOM   2960  CB  ARG A 189       3.659  -9.881  27.806  1.00 42.78           C  
ATOM   2961  HB2 ARG A 189       2.798 -10.477  27.504  1.00 42.78           H  
ATOM   2962  HB3 ARG A 189       3.301  -8.930  28.200  1.00 42.78           H  
ATOM   2963  O   ARG A 189       3.209 -10.017  24.623  1.00 42.78           O  
ATOM   2964  CG  ARG A 189       4.413 -10.634  28.908  1.00 42.78           C  
ATOM   2965  HG2 ARG A 189       5.280 -10.056  29.228  1.00 42.78           H  
ATOM   2966  HG3 ARG A 189       4.744 -11.600  28.528  1.00 42.78           H  
ATOM   2967  CD  ARG A 189       3.480 -10.839  30.104  1.00 42.78           C  
ATOM   2968  HD2 ARG A 189       2.582 -11.360  29.771  1.00 42.78           H  
ATOM   2969  HD3 ARG A 189       3.200  -9.856  30.484  1.00 42.78           H  
ATOM   2970  NE  ARG A 189       4.124 -11.618  31.176  1.00 42.78           N  
ATOM   2971  HE  ARG A 189       4.994 -12.078  30.950  1.00 42.78           H  
ATOM   2972  NH1 ARG A 189       2.592 -11.161  32.825  1.00 42.78           N  
ATOM   2973 HH11 ARG A 189       2.167 -10.479  32.213  1.00 42.78           H  
ATOM   2974 HH12 ARG A 189       2.382 -11.129  33.813  1.00 42.78           H  
ATOM   2975  NH2 ARG A 189       4.358 -12.436  33.291  1.00 42.78           N  
ATOM   2976 HH21 ARG A 189       5.205 -12.916  33.021  1.00 42.78           H  
ATOM   2977 HH22 ARG A 189       4.044 -12.491  34.249  1.00 42.78           H  
ATOM   2978  CZ  ARG A 189       3.689 -11.737  32.419  1.00 42.78           C  
ATOM   2979  N   ALA A 190       3.406  -7.865  25.246  1.00 45.69           N  
ATOM   2980  H   ALA A 190       3.869  -7.211  25.862  1.00 45.69           H  
ATOM   2981  CA  ALA A 190       2.650  -7.325  24.117  1.00 45.69           C  
ATOM   2982  HA  ALA A 190       1.716  -7.878  24.015  1.00 45.69           H  
ATOM   2983  C   ALA A 190       3.437  -7.500  22.811  1.00 45.69           C  
ATOM   2984  CB  ALA A 190       2.311  -5.856  24.392  1.00 45.69           C  
ATOM   2985  HB1 ALA A 190       3.223  -5.263  24.460  1.00 45.69           H  
ATOM   2986  HB2 ALA A 190       1.752  -5.765  25.323  1.00 45.69           H  
ATOM   2987  HB3 ALA A 190       1.706  -5.462  23.575  1.00 45.69           H  
ATOM   2988  O   ALA A 190       2.871  -7.942  21.815  1.00 45.69           O  
ATOM   2989  N   ILE A 191       4.757  -7.284  22.857  1.00 46.73           N  
ATOM   2990  H   ILE A 191       5.139  -6.891  23.706  1.00 46.73           H  
ATOM   2991  CA  ILE A 191       5.671  -7.506  21.725  1.00 46.73           C  
ATOM   2992  HA  ILE A 191       5.376  -6.847  20.908  1.00 46.73           H  
ATOM   2993  C   ILE A 191       5.562  -8.946  21.203  1.00 46.73           C  
ATOM   2994  CB  ILE A 191       7.123  -7.151  22.128  1.00 46.73           C  
ATOM   2995  HB  ILE A 191       7.399  -7.750  22.995  1.00 46.73           H  
ATOM   2996  O   ILE A 191       5.408  -9.147  20.002  1.00 46.73           O  
ATOM   2997  CG1 ILE A 191       7.227  -5.656  22.506  1.00 46.73           C  
ATOM   2998 HG12 ILE A 191       6.456  -5.420  23.239  1.00 46.73           H  
ATOM   2999 HG13 ILE A 191       7.046  -5.039  21.626  1.00 46.73           H  
ATOM   3000  CG2 ILE A 191       8.109  -7.475  20.991  1.00 46.73           C  
ATOM   3001 HG21 ILE A 191       7.850  -6.907  20.098  1.00 46.73           H  
ATOM   3002 HG22 ILE A 191       9.130  -7.230  21.285  1.00 46.73           H  
ATOM   3003 HG23 ILE A 191       8.095  -8.539  20.751  1.00 46.73           H  
ATOM   3004  CD1 ILE A 191       8.567  -5.252  23.131  1.00 46.73           C  
ATOM   3005 HD11 ILE A 191       8.488  -4.233  23.510  1.00 46.73           H  
ATOM   3006 HD12 ILE A 191       9.364  -5.289  22.389  1.00 46.73           H  
ATOM   3007 HD13 ILE A 191       8.815  -5.917  23.958  1.00 46.73           H  
ATOM   3008  N   GLY A 192       5.566  -9.950  22.090  1.00 43.73           N  
ATOM   3009  H   GLY A 192       5.734  -9.729  23.061  1.00 43.73           H  
ATOM   3010  CA  GLY A 192       5.440 -11.360  21.698  1.00 43.73           C  
ATOM   3011  HA2 GLY A 192       6.236 -11.610  20.997  1.00 43.73           H  
ATOM   3012  HA3 GLY A 192       5.555 -11.984  22.584  1.00 43.73           H  
ATOM   3013  C   GLY A 192       4.097 -11.711  21.042  1.00 43.73           C  
ATOM   3014  O   GLY A 192       4.065 -12.464  20.073  1.00 43.73           O  
ATOM   3015  N   ARG A 193       2.984 -11.134  21.521  1.00 47.45           N  
ATOM   3016  H   ARG A 193       3.085 -10.500  22.300  1.00 47.45           H  
ATOM   3017  CA  ARG A 193       1.642 -11.349  20.937  1.00 47.45           C  
ATOM   3018  HA  ARG A 193       1.496 -12.410  20.738  1.00 47.45           H  
ATOM   3019  C   ARG A 193       1.465 -10.655  19.595  1.00 47.45           C  
ATOM   3020  CB  ARG A 193       0.557 -10.846  21.891  1.00 47.45           C  
ATOM   3021  HB2 ARG A 193       0.788  -9.830  22.212  1.00 47.45           H  
ATOM   3022  HB3 ARG A 193      -0.393 -10.830  21.356  1.00 47.45           H  
ATOM   3023  O   ARG A 193       0.860 -11.222  18.689  1.00 47.45           O  
ATOM   3024  CG  ARG A 193       0.406 -11.754  23.110  1.00 47.45           C  
ATOM   3025  HG2 ARG A 193       0.203 -12.773  22.779  1.00 47.45           H  
ATOM   3026  HG3 ARG A 193       1.321 -11.744  23.703  1.00 47.45           H  
ATOM   3027  CD  ARG A 193      -0.765 -11.252  23.955  1.00 47.45           C  
ATOM   3028  HD2 ARG A 193      -0.536 -10.250  24.318  1.00 47.45           H  
ATOM   3029  HD3 ARG A 193      -1.652 -11.205  23.323  1.00 47.45           H  
ATOM   3030  NE  ARG A 193      -1.017 -12.147  25.094  1.00 47.45           N  
ATOM   3031  HE  ARG A 193      -0.303 -12.834  25.292  1.00 47.45           H  
ATOM   3032  NH1 ARG A 193      -3.086 -11.318  25.659  1.00 47.45           N  
ATOM   3033 HH11 ARG A 193      -3.924 -11.353  26.222  1.00 47.45           H  
ATOM   3034 HH12 ARG A 193      -2.999 -10.605  24.950  1.00 47.45           H  
ATOM   3035  NH2 ARG A 193      -2.231 -13.044  26.791  1.00 47.45           N  
ATOM   3036 HH21 ARG A 193      -1.515 -13.742  26.929  1.00 47.45           H  
ATOM   3037 HH22 ARG A 193      -3.085 -13.082  27.329  1.00 47.45           H  
ATOM   3038  CZ  ARG A 193      -2.106 -12.163  25.839  1.00 47.45           C  
ATOM   3039  N   ILE A 194       2.001  -9.442  19.482  1.00 47.95           N  
ATOM   3040  H   ILE A 194       2.447  -9.040  20.294  1.00 47.95           H  
ATOM   3041  CA  ILE A 194       2.094  -8.714  18.221  1.00 47.95           C  
ATOM   3042  HA  ILE A 194       1.095  -8.590  17.804  1.00 47.95           H  
ATOM   3043  C   ILE A 194       2.877  -9.605  17.246  1.00 47.95           C  
ATOM   3044  CB  ILE A 194       2.693  -7.310  18.486  1.00 47.95           C  
ATOM   3045  HB  ILE A 194       3.597  -7.427  19.084  1.00 47.95           H  
ATOM   3046  O   ILE A 194       2.313 -10.018  16.240  1.00 47.95           O  
ATOM   3047  CG1 ILE A 194       1.673  -6.444  19.270  1.00 47.95           C  
ATOM   3048 HG12 ILE A 194       1.288  -6.999  20.125  1.00 47.95           H  
ATOM   3049 HG13 ILE A 194       0.818  -6.219  18.633  1.00 47.95           H  
ATOM   3050  CG2 ILE A 194       3.070  -6.554  17.208  1.00 47.95           C  
ATOM   3051 HG21 ILE A 194       2.161  -6.179  16.738  1.00 47.95           H  
ATOM   3052 HG22 ILE A 194       3.639  -7.184  16.525  1.00 47.95           H  
ATOM   3053 HG23 ILE A 194       3.700  -5.700  17.459  1.00 47.95           H  
ATOM   3054  CD1 ILE A 194       2.251  -5.123  19.798  1.00 47.95           C  
ATOM   3055 HD11 ILE A 194       1.507  -4.628  20.423  1.00 47.95           H  
ATOM   3056 HD12 ILE A 194       3.140  -5.320  20.397  1.00 47.95           H  
ATOM   3057 HD13 ILE A 194       2.508  -4.458  18.974  1.00 47.95           H  
ATOM   3058  N   ALA A 195       4.094 -10.034  17.597  1.00 48.52           N  
ATOM   3059  H   ALA A 195       4.490  -9.705  18.466  1.00 48.52           H  
ATOM   3060  CA  ALA A 195       4.931 -10.901  16.764  1.00 48.52           C  
ATOM   3061  HA  ALA A 195       5.171 -10.356  15.851  1.00 48.52           H  
ATOM   3062  C   ALA A 195       4.248 -12.219  16.330  1.00 48.52           C  
ATOM   3063  CB  ALA A 195       6.246 -11.160  17.508  1.00 48.52           C  
ATOM   3064  HB1 ALA A 195       6.736 -10.214  17.739  1.00 48.52           H  
ATOM   3065  HB2 ALA A 195       6.056 -11.703  18.434  1.00 48.52           H  
ATOM   3066  HB3 ALA A 195       6.909 -11.755  16.879  1.00 48.52           H  
ATOM   3067  O   ALA A 195       4.300 -12.550  15.146  1.00 48.52           O  
ATOM   3068  N   ASP A 196       3.557 -12.941  17.223  1.00 44.80           N  
ATOM   3069  H   ASP A 196       3.596 -12.668  18.194  1.00 44.80           H  
ATOM   3070  CA  ASP A 196       2.790 -14.157  16.873  1.00 44.80           C  
ATOM   3071  HA  ASP A 196       3.467 -14.881  16.419  1.00 44.80           H  
ATOM   3072  C   ASP A 196       1.678 -13.867  15.845  1.00 44.80           C  
ATOM   3073  CB  ASP A 196       2.211 -14.794  18.155  1.00 44.80           C  
ATOM   3074  HB2 ASP A 196       1.584 -14.059  18.658  1.00 44.80           H  
ATOM   3075  HB3 ASP A 196       3.035 -15.045  18.824  1.00 44.80           H  
ATOM   3076  O   ASP A 196       1.525 -14.591  14.858  1.00 44.80           O  
ATOM   3077  CG  ASP A 196       1.382 -16.071  17.905  1.00 44.80           C  
ATOM   3078  OD1 ASP A 196       1.731 -16.898  17.038  1.00 44.80           O  
ATOM   3079  OD2 ASP A 196       0.327 -16.257  18.557  1.00 44.80           O  
ATOM   3080  N   ALA A 197       0.943 -12.760  16.001  1.00 46.53           N  
ATOM   3081  H   ALA A 197       1.118 -12.165  16.799  1.00 46.53           H  
ATOM   3082  CA  ALA A 197      -0.058 -12.338  15.020  1.00 46.53           C  
ATOM   3083  HA  ALA A 197      -0.765 -13.156  14.884  1.00 46.53           H  
ATOM   3084  C   ALA A 197       0.569 -12.048  13.640  1.00 46.53           C  
ATOM   3085  CB  ALA A 197      -0.829 -11.133  15.574  1.00 46.53           C  
ATOM   3086  HB1 ALA A 197      -1.257 -11.383  16.545  1.00 46.53           H  
ATOM   3087  HB2 ALA A 197      -0.166 -10.276  15.687  1.00 46.53           H  
ATOM   3088  HB3 ALA A 197      -1.633 -10.867  14.888  1.00 46.53           H  
ATOM   3089  O   ALA A 197       0.005 -12.443  12.613  1.00 46.53           O  
ATOM   3090  N   TYR A 198       1.766 -11.447  13.602  1.00 49.64           N  
ATOM   3091  H   TYR A 198       2.173 -11.146  14.476  1.00 49.64           H  
ATOM   3092  CA  TYR A 198       2.525 -11.257  12.360  1.00 49.64           C  
ATOM   3093  HA  TYR A 198       1.864 -10.789  11.630  1.00 49.64           H  
ATOM   3094  C   TYR A 198       2.968 -12.594  11.749  1.00 49.64           C  
ATOM   3095  CB  TYR A 198       3.725 -10.310  12.562  1.00 49.64           C  
ATOM   3096  HB2 TYR A 198       4.426 -10.458  11.740  1.00 49.64           H  
ATOM   3097  HB3 TYR A 198       4.250 -10.564  13.482  1.00 49.64           H  
ATOM   3098  O   TYR A 198       2.758 -12.810  10.556  1.00 49.64           O  
ATOM   3099  CG  TYR A 198       3.338  -8.842  12.580  1.00 49.64           C  
ATOM   3100  CD1 TYR A 198       3.304  -8.080  11.399  1.00 49.64           C  
ATOM   3101  HD1 TYR A 198       3.652  -8.504  10.469  1.00 49.64           H  
ATOM   3102  CD2 TYR A 198       3.002  -8.223  13.788  1.00 49.64           C  
ATOM   3103  HD2 TYR A 198       3.203  -8.745  14.712  1.00 49.64           H  
ATOM   3104  CE1 TYR A 198       2.852  -6.746  11.449  1.00 49.64           C  
ATOM   3105  HE1 TYR A 198       2.899  -6.102  10.583  1.00 49.64           H  
ATOM   3106  CE2 TYR A 198       2.413  -6.953  13.816  1.00 49.64           C  
ATOM   3107  HE2 TYR A 198       2.036  -6.530  14.735  1.00 49.64           H  
ATOM   3108  OH  TYR A 198       1.684  -5.012  12.643  1.00 49.64           O  
ATOM   3109  HH  TYR A 198       1.330  -4.785  13.506  1.00 49.64           H  
ATOM   3110  CZ  TYR A 198       2.300  -6.220  12.631  1.00 49.64           C  
ATOM   3111  N   VAL A 199       3.513 -13.530  12.531  1.00 44.34           N  
ATOM   3112  H   VAL A 199       3.669 -13.308  13.504  1.00 44.34           H  
ATOM   3113  CA  VAL A 199       3.925 -14.859  12.033  1.00 44.34           C  
ATOM   3114  HA  VAL A 199       4.654 -14.723  11.233  1.00 44.34           H  
ATOM   3115  C   VAL A 199       2.737 -15.619  11.427  1.00 44.34           C  
ATOM   3116  CB  VAL A 199       4.602 -15.673  13.156  1.00 44.34           C  
ATOM   3117  HB  VAL A 199       3.962 -15.672  14.038  1.00 44.34           H  
ATOM   3118  O   VAL A 199       2.844 -16.187  10.335  1.00 44.34           O  
ATOM   3119  CG1 VAL A 199       4.865 -17.130  12.751  1.00 44.34           C  
ATOM   3120 HG11 VAL A 199       3.925 -17.666  12.623  1.00 44.34           H  
ATOM   3121 HG12 VAL A 199       5.439 -17.167  11.825  1.00 44.34           H  
ATOM   3122 HG13 VAL A 199       5.429 -17.633  13.537  1.00 44.34           H  
ATOM   3123  CG2 VAL A 199       5.959 -15.057  13.524  1.00 44.34           C  
ATOM   3124 HG21 VAL A 199       5.843 -14.014  13.818  1.00 44.34           H  
ATOM   3125 HG22 VAL A 199       6.640 -15.107  12.675  1.00 44.34           H  
ATOM   3126 HG23 VAL A 199       6.394 -15.600  14.363  1.00 44.34           H  
ATOM   3127  N   ARG A 200       1.565 -15.573  12.073  1.00 44.78           N  
ATOM   3128  H   ARG A 200       1.545 -15.114  12.973  1.00 44.78           H  
ATOM   3129  CA  ARG A 200       0.326 -16.165  11.537  1.00 44.78           C  
ATOM   3130  HA  ARG A 200       0.522 -17.207  11.286  1.00 44.78           H  
ATOM   3131  C   ARG A 200      -0.130 -15.496  10.235  1.00 44.78           C  
ATOM   3132  CB  ARG A 200      -0.777 -16.110  12.602  1.00 44.78           C  
ATOM   3133  HB2 ARG A 200      -1.721 -16.412  12.146  1.00 44.78           H  
ATOM   3134  HB3 ARG A 200      -0.880 -15.084  12.955  1.00 44.78           H  
ATOM   3135  O   ARG A 200      -0.591 -16.200   9.334  1.00 44.78           O  
ATOM   3136  CG  ARG A 200      -0.494 -17.039  13.793  1.00 44.78           C  
ATOM   3137  HG2 ARG A 200      -0.438 -18.074  13.456  1.00 44.78           H  
ATOM   3138  HG3 ARG A 200       0.455 -16.774  14.259  1.00 44.78           H  
ATOM   3139  CD  ARG A 200      -1.619 -16.895  14.819  1.00 44.78           C  
ATOM   3140  HD2 ARG A 200      -2.521 -17.354  14.413  1.00 44.78           H  
ATOM   3141  HD3 ARG A 200      -1.805 -15.834  14.984  1.00 44.78           H  
ATOM   3142  NE  ARG A 200      -1.262 -17.498  16.110  1.00 44.78           N  
ATOM   3143  HE  ARG A 200      -0.292 -17.438  16.386  1.00 44.78           H  
ATOM   3144  NH1 ARG A 200      -3.403 -17.778  16.920  1.00 44.78           N  
ATOM   3145 HH11 ARG A 200      -3.768 -17.438  16.042  1.00 44.78           H  
ATOM   3146 HH12 ARG A 200      -4.016 -17.916  17.711  1.00 44.78           H  
ATOM   3147  NH2 ARG A 200      -1.642 -18.116  18.246  1.00 44.78           N  
ATOM   3148 HH21 ARG A 200      -0.723 -17.728  18.409  1.00 44.78           H  
ATOM   3149 HH22 ARG A 200      -2.262 -18.137  19.043  1.00 44.78           H  
ATOM   3150  CZ  ARG A 200      -2.104 -17.811  17.076  1.00 44.78           C  
ATOM   3151  N   PHE A 201       0.039 -14.178  10.098  1.00 43.96           N  
ATOM   3152  H   PHE A 201       0.385 -13.659  10.892  1.00 43.96           H  
ATOM   3153  CA  PHE A 201      -0.185 -13.447   8.843  1.00 43.96           C  
ATOM   3154  HA  PHE A 201      -1.205 -13.631   8.505  1.00 43.96           H  
ATOM   3155  C   PHE A 201       0.741 -13.938   7.720  1.00 43.96           C  
ATOM   3156  CB  PHE A 201      -0.043 -11.934   9.089  1.00 43.96           C  
ATOM   3157  HB2 PHE A 201       0.754 -11.739   9.806  1.00 43.96           H  
ATOM   3158  HB3 PHE A 201      -0.960 -11.577   9.555  1.00 43.96           H  
ATOM   3159  O   PHE A 201       0.257 -14.288   6.642  1.00 43.96           O  
ATOM   3160  CG  PHE A 201       0.234 -11.110   7.844  1.00 43.96           C  
ATOM   3161  CD1 PHE A 201       1.537 -10.654   7.564  1.00 43.96           C  
ATOM   3162  HD1 PHE A 201       2.349 -10.888   8.237  1.00 43.96           H  
ATOM   3163  CD2 PHE A 201      -0.806 -10.829   6.943  1.00 43.96           C  
ATOM   3164  HD2 PHE A 201      -1.798 -11.216   7.123  1.00 43.96           H  
ATOM   3165  CE1 PHE A 201       1.784  -9.887   6.411  1.00 43.96           C  
ATOM   3166  HE1 PHE A 201       2.784  -9.535   6.205  1.00 43.96           H  
ATOM   3167  CE2 PHE A 201      -0.563 -10.051   5.798  1.00 43.96           C  
ATOM   3168  HE2 PHE A 201      -1.362  -9.845   5.102  1.00 43.96           H  
ATOM   3169  CZ  PHE A 201       0.730  -9.570   5.538  1.00 43.96           C  
ATOM   3170  HZ  PHE A 201       0.919  -8.977   4.655  1.00 43.96           H  
ATOM   3171  N   PHE A 202       2.045 -14.058   7.981  1.00 43.31           N  
ATOM   3172  H   PHE A 202       2.381 -13.752   8.884  1.00 43.31           H  
ATOM   3173  CA  PHE A 202       3.017 -14.553   7.002  1.00 43.31           C  
ATOM   3174  HA  PHE A 202       2.981 -13.912   6.120  1.00 43.31           H  
ATOM   3175  C   PHE A 202       2.675 -15.973   6.523  1.00 43.31           C  
ATOM   3176  CB  PHE A 202       4.433 -14.465   7.598  1.00 43.31           C  
ATOM   3177  HB2 PHE A 202       5.054 -15.237   7.144  1.00 43.31           H  
ATOM   3178  HB3 PHE A 202       4.404 -14.671   8.668  1.00 43.31           H  
ATOM   3179  O   PHE A 202       2.621 -16.222   5.316  1.00 43.31           O  
ATOM   3180  CG  PHE A 202       5.103 -13.125   7.350  1.00 43.31           C  
ATOM   3181  CD1 PHE A 202       5.825 -12.934   6.165  1.00 43.31           C  
ATOM   3182  HD1 PHE A 202       5.947 -13.769   5.491  1.00 43.31           H  
ATOM   3183  CD2 PHE A 202       5.031 -12.073   8.279  1.00 43.31           C  
ATOM   3184  HD2 PHE A 202       4.544 -12.219   9.231  1.00 43.31           H  
ATOM   3185  CE1 PHE A 202       6.411 -11.690   5.869  1.00 43.31           C  
ATOM   3186  HE1 PHE A 202       6.971 -11.559   4.955  1.00 43.31           H  
ATOM   3187  CE2 PHE A 202       5.625 -10.830   8.000  1.00 43.31           C  
ATOM   3188  HE2 PHE A 202       5.578 -10.033   8.728  1.00 43.31           H  
ATOM   3189  CZ  PHE A 202       6.305 -10.633   6.788  1.00 43.31           C  
ATOM   3190  HZ  PHE A 202       6.778  -9.684   6.580  1.00 43.31           H  
ATOM   3191  N   ARG A 203       2.329 -16.879   7.450  1.00 41.79           N  
ATOM   3192  H   ARG A 203       2.423 -16.610   8.419  1.00 41.79           H  
ATOM   3193  CA  ARG A 203       1.896 -18.250   7.130  1.00 41.79           C  
ATOM   3194  HA  ARG A 203       2.689 -18.730   6.557  1.00 41.79           H  
ATOM   3195  C   ARG A 203       0.645 -18.279   6.251  1.00 41.79           C  
ATOM   3196  CB  ARG A 203       1.674 -19.028   8.440  1.00 41.79           C  
ATOM   3197  HB2 ARG A 203       2.582 -18.968   9.040  1.00 41.79           H  
ATOM   3198  HB3 ARG A 203       0.866 -18.559   9.002  1.00 41.79           H  
ATOM   3199  O   ARG A 203       0.554 -19.081   5.330  1.00 41.79           O  
ATOM   3200  CG  ARG A 203       1.333 -20.512   8.211  1.00 41.79           C  
ATOM   3201  HG2 ARG A 203       2.158 -20.996   7.689  1.00 41.79           H  
ATOM   3202  HG3 ARG A 203       0.432 -20.597   7.604  1.00 41.79           H  
ATOM   3203  CD  ARG A 203       1.089 -21.233   9.544  1.00 41.79           C  
ATOM   3204  HD2 ARG A 203       0.285 -20.725  10.076  1.00 41.79           H  
ATOM   3205  HD3 ARG A 203       1.998 -21.175  10.142  1.00 41.79           H  
ATOM   3206  NE  ARG A 203       0.723 -22.651   9.340  1.00 41.79           N  
ATOM   3207  HE  ARG A 203       0.721 -22.990   8.389  1.00 41.79           H  
ATOM   3208  NH1 ARG A 203       0.533 -23.248  11.554  1.00 41.79           N  
ATOM   3209 HH11 ARG A 203       0.818 -22.320  11.833  1.00 41.79           H  
ATOM   3210 HH12 ARG A 203       0.462 -23.984  12.243  1.00 41.79           H  
ATOM   3211  NH2 ARG A 203       0.260 -24.795   9.981  1.00 41.79           N  
ATOM   3212 HH21 ARG A 203       0.292 -25.108   9.022  1.00 41.79           H  
ATOM   3213 HH22 ARG A 203       0.241 -25.497  10.707  1.00 41.79           H  
ATOM   3214  CZ  ARG A 203       0.502 -23.551  10.287  1.00 41.79           C  
ATOM   3215  N   ARG A 204      -0.337 -17.421   6.527  1.00 38.57           N  
ATOM   3216  H   ARG A 204      -0.209 -16.791   7.306  1.00 38.57           H  
ATOM   3217  CA  ARG A 204      -1.621 -17.430   5.813  1.00 38.57           C  
ATOM   3218  HA  ARG A 204      -1.871 -18.466   5.583  1.00 38.57           H  
ATOM   3219  C   ARG A 204      -1.561 -16.712   4.464  1.00 38.57           C  
ATOM   3220  CB  ARG A 204      -2.697 -16.867   6.752  1.00 38.57           C  
ATOM   3221  HB2 ARG A 204      -2.635 -15.779   6.770  1.00 38.57           H  
ATOM   3222  HB3 ARG A 204      -2.500 -17.235   7.759  1.00 38.57           H  
ATOM   3223  O   ARG A 204      -2.363 -17.033   3.595  1.00 38.57           O  
ATOM   3224  CG  ARG A 204      -4.116 -17.309   6.371  1.00 38.57           C  
ATOM   3225  HG2 ARG A 204      -4.397 -16.872   5.412  1.00 38.57           H  
ATOM   3226  HG3 ARG A 204      -4.149 -18.396   6.295  1.00 38.57           H  
ATOM   3227  CD  ARG A 204      -5.096 -16.847   7.456  1.00 38.57           C  
ATOM   3228  HD2 ARG A 204      -4.765 -17.241   8.417  1.00 38.57           H  
ATOM   3229  HD3 ARG A 204      -5.075 -15.758   7.500  1.00 38.57           H  
ATOM   3230  NE  ARG A 204      -6.473 -17.304   7.194  1.00 38.57           N  
ATOM   3231  HE  ARG A 204      -6.619 -17.863   6.365  1.00 38.57           H  
ATOM   3232  NH1 ARG A 204      -7.459 -16.304   9.015  1.00 38.57           N  
ATOM   3233 HH11 ARG A 204      -8.287 -16.074   9.545  1.00 38.57           H  
ATOM   3234 HH12 ARG A 204      -6.572 -15.891   9.268  1.00 38.57           H  
ATOM   3235  NH2 ARG A 204      -8.708 -17.494   7.607  1.00 38.57           N  
ATOM   3236 HH21 ARG A 204      -9.514 -17.272   8.174  1.00 38.57           H  
ATOM   3237 HH22 ARG A 204      -8.823 -18.058   6.777  1.00 38.57           H  
ATOM   3238  CZ  ARG A 204      -7.535 -17.034   7.937  1.00 38.57           C  
ATOM   3239  N   PHE A 205      -0.639 -15.770   4.267  1.00 37.48           N  
ATOM   3240  H   PHE A 205      -0.060 -15.509   5.052  1.00 37.48           H  
ATOM   3241  CA  PHE A 205      -0.644 -14.883   3.099  1.00 37.48           C  
ATOM   3242  HA  PHE A 205      -1.582 -15.010   2.560  1.00 37.48           H  
ATOM   3243  C   PHE A 205       0.469 -15.171   2.081  1.00 37.48           C  
ATOM   3244  CB  PHE A 205      -0.612 -13.434   3.599  1.00 37.48           C  
ATOM   3245  HB2 PHE A 205       0.419 -13.108   3.733  1.00 37.48           H  
ATOM   3246  HB3 PHE A 205      -1.097 -13.375   4.573  1.00 37.48           H  
ATOM   3247  O   PHE A 205       0.220 -15.113   0.880  1.00 37.48           O  
ATOM   3248  CG  PHE A 205      -1.346 -12.484   2.686  1.00 37.48           C  
ATOM   3249  CD1 PHE A 205      -0.654 -11.794   1.676  1.00 37.48           C  
ATOM   3250  HD1 PHE A 205       0.408 -11.947   1.547  1.00 37.48           H  
ATOM   3251  CD2 PHE A 205      -2.734 -12.308   2.840  1.00 37.48           C  
ATOM   3252  HD2 PHE A 205      -3.271 -12.851   3.603  1.00 37.48           H  
ATOM   3253  CE1 PHE A 205      -1.342 -10.901   0.842  1.00 37.48           C  
ATOM   3254  HE1 PHE A 205      -0.811 -10.357   0.075  1.00 37.48           H  
ATOM   3255  CE2 PHE A 205      -3.425 -11.427   1.993  1.00 37.48           C  
ATOM   3256  HE2 PHE A 205      -4.493 -11.302   2.098  1.00 37.48           H  
ATOM   3257  CZ  PHE A 205      -2.720 -10.711   1.009  1.00 37.48           C  
ATOM   3258  HZ  PHE A 205      -3.225 -10.006   0.364  1.00 37.48           H  
ATOM   3259  N   LEU A 206       1.678 -15.528   2.530  1.00 36.54           N  
ATOM   3260  H   LEU A 206       1.844 -15.579   3.525  1.00 36.54           H  
ATOM   3261  CA  LEU A 206       2.773 -15.896   1.623  1.00 36.54           C  
ATOM   3262  HA  LEU A 206       2.659 -15.348   0.688  1.00 36.54           H  
ATOM   3263  C   LEU A 206       2.717 -17.369   1.215  1.00 36.54           C  
ATOM   3264  CB  LEU A 206       4.117 -15.481   2.249  1.00 36.54           C  
ATOM   3265  HB2 LEU A 206       4.081 -15.615   3.330  1.00 36.54           H  
ATOM   3266  HB3 LEU A 206       4.914 -16.123   1.874  1.00 36.54           H  
ATOM   3267  O   LEU A 206       3.007 -17.684   0.065  1.00 36.54           O  
ATOM   3268  CG  LEU A 206       4.429 -14.014   1.891  1.00 36.54           C  
ATOM   3269  HG  LEU A 206       3.511 -13.493   1.620  1.00 36.54           H  
ATOM   3270  CD1 LEU A 206       5.031 -13.259   3.058  1.00 36.54           C  
ATOM   3271 HD11 LEU A 206       5.978 -13.730   3.323  1.00 36.54           H  
ATOM   3272 HD12 LEU A 206       4.337 -13.284   3.898  1.00 36.54           H  
ATOM   3273 HD13 LEU A 206       5.211 -12.221   2.780  1.00 36.54           H  
ATOM   3274  CD2 LEU A 206       5.398 -13.932   0.711  1.00 36.54           C  
ATOM   3275 HD21 LEU A 206       6.343 -14.410   0.968  1.00 36.54           H  
ATOM   3276 HD22 LEU A 206       4.965 -14.442  -0.150  1.00 36.54           H  
ATOM   3277 HD23 LEU A 206       5.582 -12.889   0.453  1.00 36.54           H  
ATOM   3278  N   LEU A 207       2.275 -18.261   2.107  1.00 34.66           N  
ATOM   3279  H   LEU A 207       2.069 -17.946   3.044  1.00 34.66           H  
ATOM   3280  CA  LEU A 207       2.258 -19.702   1.828  1.00 34.66           C  
ATOM   3281  HA  LEU A 207       3.005 -19.915   1.064  1.00 34.66           H  
ATOM   3282  C   LEU A 207       0.928 -20.218   1.244  1.00 34.66           C  
ATOM   3283  CB  LEU A 207       2.673 -20.492   3.086  1.00 34.66           C  
ATOM   3284  HB2 LEU A 207       2.703 -21.551   2.829  1.00 34.66           H  
ATOM   3285  HB3 LEU A 207       1.894 -20.377   3.840  1.00 34.66           H  
ATOM   3286  O   LEU A 207       0.908 -21.332   0.732  1.00 34.66           O  
ATOM   3287  CG  LEU A 207       4.035 -20.109   3.698  1.00 34.66           C  
ATOM   3288  HG  LEU A 207       4.071 -19.034   3.878  1.00 34.66           H  
ATOM   3289  CD1 LEU A 207       4.228 -20.815   5.040  1.00 34.66           C  
ATOM   3290 HD11 LEU A 207       4.300 -21.891   4.884  1.00 34.66           H  
ATOM   3291 HD12 LEU A 207       3.381 -20.609   5.695  1.00 34.66           H  
ATOM   3292 HD13 LEU A 207       5.146 -20.464   5.511  1.00 34.66           H  
ATOM   3293  CD2 LEU A 207       5.193 -20.508   2.782  1.00 34.66           C  
ATOM   3294 HD21 LEU A 207       5.138 -19.953   1.846  1.00 34.66           H  
ATOM   3295 HD22 LEU A 207       5.160 -21.576   2.570  1.00 34.66           H  
ATOM   3296 HD23 LEU A 207       6.143 -20.270   3.261  1.00 34.66           H  
ATOM   3297  N   SER A 208      -0.178 -19.456   1.286  1.00 31.75           N  
ATOM   3298  H   SER A 208      -0.115 -18.523   1.668  1.00 31.75           H  
ATOM   3299  CA  SER A 208      -1.496 -19.974   0.860  1.00 31.75           C  
ATOM   3300  HA  SER A 208      -1.443 -21.057   0.978  1.00 31.75           H  
ATOM   3301  C   SER A 208      -1.902 -19.806  -0.616  1.00 31.75           C  
ATOM   3302  CB  SER A 208      -2.633 -19.582   1.807  1.00 31.75           C  
ATOM   3303  HB2 SER A 208      -2.273 -19.579   2.836  1.00 31.75           H  
ATOM   3304  HB3 SER A 208      -3.416 -20.336   1.724  1.00 31.75           H  
ATOM   3305  O   SER A 208      -2.842 -20.501  -1.003  1.00 31.75           O  
ATOM   3306  OG  SER A 208      -3.198 -18.332   1.480  1.00 31.75           O  
ATOM   3307  HG  SER A 208      -2.959 -17.724   2.183  1.00 31.75           H  
ATOM   3308  N   PRO A 209      -1.231 -19.015  -1.490  1.00 30.28           N  
ATOM   3309  CA  PRO A 209      -1.574 -19.020  -2.913  1.00 30.28           C  
ATOM   3310  HA  PRO A 209      -2.495 -19.573  -3.095  1.00 30.28           H  
ATOM   3311  C   PRO A 209      -0.514 -19.658  -3.829  1.00 30.28           C  
ATOM   3312  CB  PRO A 209      -1.858 -17.556  -3.233  1.00 30.28           C  
ATOM   3313  HB2 PRO A 209      -2.846 -17.293  -2.856  1.00 30.28           H  
ATOM   3314  HB3 PRO A 209      -1.787 -17.322  -4.296  1.00 30.28           H  
ATOM   3315  O   PRO A 209      -0.614 -19.490  -5.042  1.00 30.28           O  
ATOM   3316  CG  PRO A 209      -0.789 -16.839  -2.411  1.00 30.28           C  
ATOM   3317  HG2 PRO A 209      -1.128 -15.851  -2.100  1.00 30.28           H  
ATOM   3318  HG3 PRO A 209       0.132 -16.759  -2.988  1.00 30.28           H  
ATOM   3319  CD  PRO A 209      -0.546 -17.756  -1.203  1.00 30.28           C  
ATOM   3320  HD2 PRO A 209      -0.971 -17.294  -0.312  1.00 30.28           H  
ATOM   3321  HD3 PRO A 209       0.522 -17.923  -1.064  1.00 30.28           H  
ATOM   3322  N   ILE A 210       0.478 -20.400  -3.312  1.00 29.89           N  
ATOM   3323  H   ILE A 210       0.523 -20.526  -2.311  1.00 29.89           H  
ATOM   3324  CA  ILE A 210       1.414 -21.170  -4.159  1.00 29.89           C  
ATOM   3325  HA  ILE A 210       1.144 -21.025  -5.205  1.00 29.89           H  
ATOM   3326  C   ILE A 210       1.265 -22.671  -3.857  1.00 29.89           C  
ATOM   3327  CB  ILE A 210       2.874 -20.664  -4.061  1.00 29.89           C  
ATOM   3328  HB  ILE A 210       3.263 -20.884  -3.067  1.00 29.89           H  
ATOM   3329  O   ILE A 210       1.981 -23.200  -3.006  1.00 29.89           O  
ATOM   3330  CG1 ILE A 210       2.956 -19.136  -4.290  1.00 29.89           C  
ATOM   3331 HG12 ILE A 210       2.556 -18.894  -5.274  1.00 29.89           H  
ATOM   3332 HG13 ILE A 210       2.345 -18.630  -3.543  1.00 29.89           H  
ATOM   3333  CG2 ILE A 210       3.724 -21.405  -5.112  1.00 29.89           C  
ATOM   3334 HG21 ILE A 210       4.771 -21.113  -5.037  1.00 29.89           H  
ATOM   3335 HG22 ILE A 210       3.365 -21.195  -6.120  1.00 29.89           H  
ATOM   3336 HG23 ILE A 210       3.688 -22.480  -4.934  1.00 29.89           H  
ATOM   3337  CD1 ILE A 210       4.369 -18.553  -4.168  1.00 29.89           C  
ATOM   3338 HD11 ILE A 210       4.812 -18.854  -3.218  1.00 29.89           H  
ATOM   3339 HD12 ILE A 210       4.310 -17.465  -4.199  1.00 29.89           H  
ATOM   3340 HD13 ILE A 210       4.998 -18.887  -4.993  1.00 29.89           H  
ATOM   3341  N   PRO A 211       0.360 -23.379  -4.559  1.00 26.45           N  
ATOM   3342  CA  PRO A 211       0.152 -24.820  -4.396  1.00 26.45           C  
ATOM   3343  HA  PRO A 211      -0.249 -25.002  -3.399  1.00 26.45           H  
ATOM   3344  C   PRO A 211       1.424 -25.670  -4.566  1.00 26.45           C  
ATOM   3345  CB  PRO A 211      -0.907 -25.199  -5.440  1.00 26.45           C  
ATOM   3346  HB2 PRO A 211      -0.424 -25.509  -6.366  1.00 26.45           H  
ATOM   3347  HB3 PRO A 211      -1.562 -25.991  -5.075  1.00 26.45           H  
ATOM   3348  O   PRO A 211       1.473 -26.780  -4.059  1.00 26.45           O  
ATOM   3349  CG  PRO A 211      -1.670 -23.901  -5.684  1.00 26.45           C  
ATOM   3350  HG2 PRO A 211      -2.436 -23.779  -4.919  1.00 26.45           H  
ATOM   3351  HG3 PRO A 211      -2.113 -23.872  -6.680  1.00 26.45           H  
ATOM   3352  CD  PRO A 211      -0.599 -22.835  -5.508  1.00 26.45           C  
ATOM   3353  HD2 PRO A 211      -1.069 -21.925  -5.134  1.00 26.45           H  
ATOM   3354  HD3 PRO A 211      -0.104 -22.645  -6.461  1.00 26.45           H  
ATOM   3355  N   SER A 212       2.473 -25.155  -5.219  1.00 30.33           N  
ATOM   3356  H   SER A 212       2.399 -24.222  -5.599  1.00 30.33           H  
ATOM   3357  CA  SER A 212       3.704 -25.903  -5.510  1.00 30.33           C  
ATOM   3358  HA  SER A 212       3.436 -26.946  -5.676  1.00 30.33           H  
ATOM   3359  C   SER A 212       4.765 -25.908  -4.398  1.00 30.33           C  
ATOM   3360  CB  SER A 212       4.316 -25.381  -6.814  1.00 30.33           C  
ATOM   3361  HB2 SER A 212       5.110 -26.056  -7.135  1.00 30.33           H  
ATOM   3362  HB3 SER A 212       3.550 -25.359  -7.589  1.00 30.33           H  
ATOM   3363  O   SER A 212       5.781 -26.570  -4.563  1.00 30.33           O  
ATOM   3364  OG  SER A 212       4.850 -24.080  -6.636  1.00 30.33           O  
ATOM   3365  HG  SER A 212       5.713 -24.193  -6.231  1.00 30.33           H  
ATOM   3366  N   ILE A 213       4.597 -25.151  -3.302  1.00 31.43           N  
ATOM   3367  H   ILE A 213       3.753 -24.601  -3.230  1.00 31.43           H  
ATOM   3368  CA  ILE A 213       5.566 -25.124  -2.176  1.00 31.43           C  
ATOM   3369  HA  ILE A 213       6.513 -25.551  -2.506  1.00 31.43           H  
ATOM   3370  C   ILE A 213       5.104 -26.021  -1.017  1.00 31.43           C  
ATOM   3371  CB  ILE A 213       5.860 -23.667  -1.736  1.00 31.43           C  
ATOM   3372  HB  ILE A 213       4.912 -23.178  -1.513  1.00 31.43           H  
ATOM   3373  O   ILE A 213       5.925 -26.537  -0.263  1.00 31.43           O  
ATOM   3374  CG1 ILE A 213       6.554 -22.902  -2.890  1.00 31.43           C  
ATOM   3375 HG12 ILE A 213       7.523 -23.358  -3.094  1.00 31.43           H  
ATOM   3376 HG13 ILE A 213       5.950 -22.992  -3.792  1.00 31.43           H  
ATOM   3377  CG2 ILE A 213       6.740 -23.608  -0.469  1.00 31.43           C  
ATOM   3378 HG21 ILE A 213       6.223 -24.061   0.376  1.00 31.43           H  
ATOM   3379 HG22 ILE A 213       7.673 -24.146  -0.638  1.00 31.43           H  
ATOM   3380 HG23 ILE A 213       6.959 -22.578  -0.188  1.00 31.43           H  
ATOM   3381  CD1 ILE A 213       6.757 -21.402  -2.633  1.00 31.43           C  
ATOM   3382 HD11 ILE A 213       7.078 -20.920  -3.556  1.00 31.43           H  
ATOM   3383 HD12 ILE A 213       7.527 -21.241  -1.878  1.00 31.43           H  
ATOM   3384 HD13 ILE A 213       5.820 -20.952  -2.305  1.00 31.43           H  
ATOM   3385  N   VAL A 214       3.796 -26.272  -0.904  1.00 30.27           N  
ATOM   3386  H   VAL A 214       3.165 -25.866  -1.581  1.00 30.27           H  
ATOM   3387  CA  VAL A 214       3.236 -27.202   0.095  1.00 30.27           C  
ATOM   3388  HA  VAL A 214       3.694 -26.983   1.059  1.00 30.27           H  
ATOM   3389  C   VAL A 214       3.604 -28.662  -0.221  1.00 30.27           C  
ATOM   3390  CB  VAL A 214       1.713 -26.988   0.239  1.00 30.27           C  
ATOM   3391  HB  VAL A 214       1.229 -27.212  -0.711  1.00 30.27           H  
ATOM   3392  O   VAL A 214       3.572 -29.500   0.670  1.00 30.27           O  
ATOM   3393  CG1 VAL A 214       1.079 -27.862   1.330  1.00 30.27           C  
ATOM   3394 HG11 VAL A 214       1.126 -28.911   1.039  1.00 30.27           H  
ATOM   3395 HG12 VAL A 214       1.610 -27.731   2.273  1.00 30.27           H  
ATOM   3396 HG13 VAL A 214       0.028 -27.602   1.460  1.00 30.27           H  
ATOM   3397  CG2 VAL A 214       1.402 -25.526   0.611  1.00 30.27           C  
ATOM   3398 HG21 VAL A 214       0.328 -25.397   0.745  1.00 30.27           H  
ATOM   3399 HG22 VAL A 214       1.916 -25.258   1.533  1.00 30.27           H  
ATOM   3400 HG23 VAL A 214       1.718 -24.852  -0.186  1.00 30.27           H  
ATOM   3401  N   GLU A 215       4.033 -28.954  -1.453  1.00 30.38           N  
ATOM   3402  H   GLU A 215       3.998 -28.238  -2.164  1.00 30.38           H  
ATOM   3403  CA  GLU A 215       4.545 -30.274  -1.853  1.00 30.38           C  
ATOM   3404  HA  GLU A 215       4.101 -31.038  -1.214  1.00 30.38           H  
ATOM   3405  C   GLU A 215       6.065 -30.440  -1.685  1.00 30.38           C  
ATOM   3406  CB  GLU A 215       4.119 -30.580  -3.297  1.00 30.38           C  
ATOM   3407  HB2 GLU A 215       4.633 -31.479  -3.638  1.00 30.38           H  
ATOM   3408  HB3 GLU A 215       4.407 -29.748  -3.940  1.00 30.38           H  
ATOM   3409  O   GLU A 215       6.586 -31.522  -1.934  1.00 30.38           O  
ATOM   3410  CG  GLU A 215       2.607 -30.830  -3.404  1.00 30.38           C  
ATOM   3411  HG2 GLU A 215       2.333 -31.610  -2.693  1.00 30.38           H  
ATOM   3412  HG3 GLU A 215       2.076 -29.920  -3.125  1.00 30.38           H  
ATOM   3413  CD  GLU A 215       2.162 -31.255  -4.813  1.00 30.38           C  
ATOM   3414  OE1 GLU A 215       0.999 -31.705  -4.930  1.00 30.38           O  
ATOM   3415  OE2 GLU A 215       2.949 -31.089  -5.774  1.00 30.38           O  
ATOM   3416  N   THR A 216       6.802 -29.410  -1.255  1.00 35.98           N  
ATOM   3417  H   THR A 216       6.341 -28.551  -0.995  1.00 35.98           H  
ATOM   3418  CA  THR A 216       8.238 -29.564  -0.980  1.00 35.98           C  
ATOM   3419  HA  THR A 216       8.605 -30.456  -1.489  1.00 35.98           H  
ATOM   3420  C   THR A 216       8.475 -29.796   0.505  1.00 35.98           C  
ATOM   3421  CB  THR A 216       9.088 -28.409  -1.531  1.00 35.98           C  
ATOM   3422  HB  THR A 216      10.098 -28.499  -1.131  1.00 35.98           H  
ATOM   3423  O   THR A 216       8.229 -28.899   1.310  1.00 35.98           O  
ATOM   3424  CG2 THR A 216       9.170 -28.473  -3.057  1.00 35.98           C  
ATOM   3425 HG21 THR A 216       9.597 -29.428  -3.364  1.00 35.98           H  
ATOM   3426 HG22 THR A 216       9.802 -27.663  -3.421  1.00 35.98           H  
ATOM   3427 HG23 THR A 216       8.173 -28.371  -3.487  1.00 35.98           H  
ATOM   3428  OG1 THR A 216       8.578 -27.137  -1.195  1.00 35.98           O  
ATOM   3429  HG1 THR A 216       7.975 -27.255  -0.457  1.00 35.98           H  
ATOM   3430  N   ASP A 217       8.988 -30.986   0.836  1.00 40.04           N  
ATOM   3431  H   ASP A 217       8.988 -31.698   0.120  1.00 40.04           H  
ATOM   3432  CA  ASP A 217       9.585 -31.393   2.116  1.00 40.04           C  
ATOM   3433  HA  ASP A 217       8.823 -31.376   2.895  1.00 40.04           H  
ATOM   3434  C   ASP A 217      10.728 -30.447   2.525  1.00 40.04           C  
ATOM   3435  CB  ASP A 217      10.136 -32.829   1.985  1.00 40.04           C  
ATOM   3436  HB2 ASP A 217      10.796 -32.883   1.120  1.00 40.04           H  
ATOM   3437  HB3 ASP A 217      10.727 -33.059   2.872  1.00 40.04           H  
ATOM   3438  O   ASP A 217      11.902 -30.810   2.496  1.00 40.04           O  
ATOM   3439  CG  ASP A 217       9.065 -33.909   1.882  1.00 40.04           C  
ATOM   3440  OD1 ASP A 217       8.138 -33.869   2.721  1.00 40.04           O  
ATOM   3441  OD2 ASP A 217       9.221 -34.782   1.002  1.00 40.04           O  
ATOM   3442  N   ASN A 218      10.417 -29.193   2.855  1.00 37.45           N  
ATOM   3443  H   ASN A 218       9.454 -28.907   2.751  1.00 37.45           H  
ATOM   3444  CA  ASN A 218      11.413 -28.223   3.274  1.00 37.45           C  
ATOM   3445  HA  ASN A 218      12.304 -28.375   2.664  1.00 37.45           H  
ATOM   3446  C   ASN A 218      11.739 -28.469   4.757  1.00 37.45           C  
ATOM   3447  CB  ASN A 218      10.951 -26.798   2.963  1.00 37.45           C  
ATOM   3448  HB2 ASN A 218      10.105 -26.530   3.595  1.00 37.45           H  
ATOM   3449  HB3 ASN A 218      10.635 -26.751   1.920  1.00 37.45           H  
ATOM   3450  O   ASN A 218      10.924 -28.131   5.628  1.00 37.45           O  
ATOM   3451  CG  ASN A 218      12.087 -25.815   3.190  1.00 37.45           C  
ATOM   3452  ND2 ASN A 218      12.217 -24.844   2.326  1.00 37.45           N  
ATOM   3453 HD21 ASN A 218      12.980 -24.201   2.478  1.00 37.45           H  
ATOM   3454 HD22 ASN A 218      11.602 -24.755   1.529  1.00 37.45           H  
ATOM   3455  OD1 ASN A 218      12.856 -25.925   4.134  1.00 37.45           O  
ATOM   3456  N   PRO A 219      12.918 -29.034   5.078  1.00 40.41           N  
ATOM   3457  CA  PRO A 219      13.239 -29.462   6.434  1.00 40.41           C  
ATOM   3458  HA  PRO A 219      12.495 -30.188   6.760  1.00 40.41           H  
ATOM   3459  C   PRO A 219      13.260 -28.285   7.410  1.00 40.41           C  
ATOM   3460  CB  PRO A 219      14.613 -30.142   6.346  1.00 40.41           C  
ATOM   3461  HB2 PRO A 219      15.396 -29.451   6.658  1.00 40.41           H  
ATOM   3462  HB3 PRO A 219      14.650 -31.048   6.951  1.00 40.41           H  
ATOM   3463  O   PRO A 219      12.956 -28.466   8.580  1.00 40.41           O  
ATOM   3464  CG  PRO A 219      14.791 -30.452   4.863  1.00 40.41           C  
ATOM   3465  HG2 PRO A 219      14.299 -31.394   4.621  1.00 40.41           H  
ATOM   3466  HG3 PRO A 219      15.841 -30.476   4.572  1.00 40.41           H  
ATOM   3467  CD  PRO A 219      14.047 -29.307   4.201  1.00 40.41           C  
ATOM   3468  HD2 PRO A 219      13.777 -29.603   3.187  1.00 40.41           H  
ATOM   3469  HD3 PRO A 219      14.688 -28.427   4.161  1.00 40.41           H  
ATOM   3470  N   HIS A 220      13.552 -27.067   6.943  1.00 38.58           N  
ATOM   3471  H   HIS A 220      13.717 -26.955   5.953  1.00 38.58           H  
ATOM   3472  CA  HIS A 220      13.675 -25.876   7.784  1.00 38.58           C  
ATOM   3473  HA  HIS A 220      14.220 -26.147   8.689  1.00 38.58           H  
ATOM   3474  C   HIS A 220      12.320 -25.320   8.239  1.00 38.58           C  
ATOM   3475  CB  HIS A 220      14.503 -24.829   7.028  1.00 38.58           C  
ATOM   3476  HB2 HIS A 220      13.990 -24.545   6.109  1.00 38.58           H  
ATOM   3477  HB3 HIS A 220      14.599 -23.938   7.648  1.00 38.58           H  
ATOM   3478  O   HIS A 220      12.184 -24.914   9.391  1.00 38.58           O  
ATOM   3479  CG  HIS A 220      15.886 -25.329   6.695  1.00 38.58           C  
ATOM   3480  CD2 HIS A 220      16.411 -25.548   5.448  1.00 38.58           C  
ATOM   3481  HD2 HIS A 220      15.916 -25.352   4.508  1.00 38.58           H  
ATOM   3482  ND1 HIS A 220      16.843 -25.702   7.613  1.00 38.58           N  
ATOM   3483  HD1 HIS A 220      16.762 -25.633   8.617  1.00 38.58           H  
ATOM   3484  CE1 HIS A 220      17.916 -26.142   6.938  1.00 38.58           C  
ATOM   3485  HE1 HIS A 220      18.829 -26.502   7.388  1.00 38.58           H  
ATOM   3486  NE2 HIS A 220      17.698 -26.077   5.618  1.00 38.58           N  
ATOM   3487  N   LEU A 221      11.292 -25.378   7.385  1.00 36.77           N  
ATOM   3488  H   LEU A 221      11.478 -25.742   6.461  1.00 36.77           H  
ATOM   3489  CA  LEU A 221       9.903 -25.062   7.751  1.00 36.77           C  
ATOM   3490  HA  LEU A 221       9.871 -24.086   8.235  1.00 36.77           H  
ATOM   3491  C   LEU A 221       9.338 -26.079   8.751  1.00 36.77           C  
ATOM   3492  CB  LEU A 221       9.053 -25.039   6.466  1.00 36.77           C  
ATOM   3493  HB2 LEU A 221       8.052 -25.411   6.683  1.00 36.77           H  
ATOM   3494  HB3 LEU A 221       9.488 -25.727   5.742  1.00 36.77           H  
ATOM   3495  O   LEU A 221       8.619 -25.706   9.678  1.00 36.77           O  
ATOM   3496  CG  LEU A 221       8.932 -23.640   5.838  1.00 36.77           C  
ATOM   3497  HG  LEU A 221       9.896 -23.133   5.880  1.00 36.77           H  
ATOM   3498  CD1 LEU A 221       8.502 -23.750   4.376  1.00 36.77           C  
ATOM   3499 HD11 LEU A 221       7.556 -24.286   4.299  1.00 36.77           H  
ATOM   3500 HD12 LEU A 221       8.396 -22.756   3.942  1.00 36.77           H  
ATOM   3501 HD13 LEU A 221       9.266 -24.286   3.812  1.00 36.77           H  
ATOM   3502  CD2 LEU A 221       7.875 -22.815   6.583  1.00 36.77           C  
ATOM   3503 HD21 LEU A 221       7.615 -21.923   6.014  1.00 36.77           H  
ATOM   3504 HD22 LEU A 221       6.968 -23.404   6.722  1.00 36.77           H  
ATOM   3505 HD23 LEU A 221       8.270 -22.520   7.555  1.00 36.77           H  
ATOM   3506  N   ILE A 222       9.701 -27.354   8.585  1.00 39.21           N  
ATOM   3507  H   ILE A 222      10.270 -27.579   7.781  1.00 39.21           H  
ATOM   3508  CA  ILE A 222       9.328 -28.442   9.497  1.00 39.21           C  
ATOM   3509  HA  ILE A 222       8.258 -28.380   9.691  1.00 39.21           H  
ATOM   3510  C   ILE A 222      10.036 -28.273  10.850  1.00 39.21           C  
ATOM   3511  CB  ILE A 222       9.617 -29.810   8.831  1.00 39.21           C  
ATOM   3512  HB  ILE A 222      10.661 -29.830   8.519  1.00 39.21           H  
ATOM   3513  O   ILE A 222       9.393 -28.416  11.888  1.00 39.21           O  
ATOM   3514  CG1 ILE A 222       8.725 -29.994   7.578  1.00 39.21           C  
ATOM   3515 HG12 ILE A 222       7.686 -30.109   7.884  1.00 39.21           H  
ATOM   3516 HG13 ILE A 222       8.785 -29.106   6.948  1.00 39.21           H  
ATOM   3517  CG2 ILE A 222       9.391 -30.967   9.825  1.00 39.21           C  
ATOM   3518 HG21 ILE A 222       8.364 -30.943  10.189  1.00 39.21           H  
ATOM   3519 HG22 ILE A 222       9.584 -31.922   9.336  1.00 39.21           H  
ATOM   3520 HG23 ILE A 222      10.082 -30.877  10.663  1.00 39.21           H  
ATOM   3521  CD1 ILE A 222       9.119 -31.185   6.695  1.00 39.21           C  
ATOM   3522 HD11 ILE A 222      10.173 -31.115   6.423  1.00 39.21           H  
ATOM   3523 HD12 ILE A 222       8.933 -32.128   7.208  1.00 39.21           H  
ATOM   3524 HD13 ILE A 222       8.523 -31.168   5.782  1.00 39.21           H  
ATOM   3525  N   THR A 223      11.323 -27.921  10.860  1.00 41.41           N  
ATOM   3526  H   THR A 223      11.835 -27.928   9.990  1.00 41.41           H  
ATOM   3527  CA  THR A 223      12.090 -27.654  12.088  1.00 41.41           C  
ATOM   3528  HA  THR A 223      11.965 -28.497  12.767  1.00 41.41           H  
ATOM   3529  C   THR A 223      11.572 -26.415  12.818  1.00 41.41           C  
ATOM   3530  CB  THR A 223      13.590 -27.539  11.781  1.00 41.41           C  
ATOM   3531  HB  THR A 223      13.767 -26.706  11.100  1.00 41.41           H  
ATOM   3532  O   THR A 223      11.280 -26.508  14.003  1.00 41.41           O  
ATOM   3533  CG2 THR A 223      14.455 -27.378  13.026  1.00 41.41           C  
ATOM   3534 HG21 THR A 223      15.512 -27.385  12.758  1.00 41.41           H  
ATOM   3535 HG22 THR A 223      14.257 -28.181  13.736  1.00 41.41           H  
ATOM   3536 HG23 THR A 223      14.239 -26.426  13.510  1.00 41.41           H  
ATOM   3537  OG1 THR A 223      14.025 -28.736  11.181  1.00 41.41           O  
ATOM   3538  HG1 THR A 223      14.945 -28.613  10.937  1.00 41.41           H  
ATOM   3539  N   MET A 224      11.321 -25.302  12.120  1.00 40.03           N  
ATOM   3540  H   MET A 224      11.591 -25.273  11.147  1.00 40.03           H  
ATOM   3541  CA  MET A 224      10.747 -24.082  12.709  1.00 40.03           C  
ATOM   3542  HA  MET A 224      11.393 -23.752  13.523  1.00 40.03           H  
ATOM   3543  C   MET A 224       9.344 -24.323  13.290  1.00 40.03           C  
ATOM   3544  CB  MET A 224      10.714 -22.992  11.625  1.00 40.03           C  
ATOM   3545  HB2 MET A 224      10.046 -23.313  10.826  1.00 40.03           H  
ATOM   3546  HB3 MET A 224      11.715 -22.881  11.208  1.00 40.03           H  
ATOM   3547  O   MET A 224       9.001 -23.790  14.342  1.00 40.03           O  
ATOM   3548  CG  MET A 224      10.268 -21.620  12.149  1.00 40.03           C  
ATOM   3549  HG2 MET A 224      10.974 -21.306  12.918  1.00 40.03           H  
ATOM   3550  HG3 MET A 224       9.286 -21.711  12.614  1.00 40.03           H  
ATOM   3551  SD  MET A 224      10.183 -20.312  10.888  1.00 40.03           S  
ATOM   3552  CE  MET A 224       8.746 -20.866   9.936  1.00 40.03           C  
ATOM   3553  HE1 MET A 224       8.928 -21.871   9.555  1.00 40.03           H  
ATOM   3554  HE2 MET A 224       7.865 -20.873  10.578  1.00 40.03           H  
ATOM   3555  HE3 MET A 224       8.586 -20.188   9.098  1.00 40.03           H  
ATOM   3556  N   HIS A 225       8.522 -25.146  12.631  1.00 40.00           N  
ATOM   3557  H   HIS A 225       8.824 -25.529  11.747  1.00 40.00           H  
ATOM   3558  CA  HIS A 225       7.211 -25.536  13.150  1.00 40.00           C  
ATOM   3559  HA  HIS A 225       6.670 -24.631  13.427  1.00 40.00           H  
ATOM   3560  C   HIS A 225       7.321 -26.409  14.403  1.00 40.00           C  
ATOM   3561  CB  HIS A 225       6.426 -26.260  12.052  1.00 40.00           C  
ATOM   3562  HB2 HIS A 225       6.956 -27.170  11.772  1.00 40.00           H  
ATOM   3563  HB3 HIS A 225       6.379 -25.615  11.174  1.00 40.00           H  
ATOM   3564  O   HIS A 225       6.606 -26.150  15.368  1.00 40.00           O  
ATOM   3565  CG  HIS A 225       5.012 -26.622  12.431  1.00 40.00           C  
ATOM   3566  CD2 HIS A 225       4.261 -27.614  11.866  1.00 40.00           C  
ATOM   3567  HD2 HIS A 225       4.589 -28.292  11.092  1.00 40.00           H  
ATOM   3568  ND1 HIS A 225       4.215 -25.992  13.360  1.00 40.00           N  
ATOM   3569  HD1 HIS A 225       4.567 -25.486  14.160  1.00 40.00           H  
ATOM   3570  CE1 HIS A 225       3.009 -26.585  13.333  1.00 40.00           C  
ATOM   3571  HE1 HIS A 225       2.207 -26.394  14.030  1.00 40.00           H  
ATOM   3572  NE2 HIS A 225       2.973 -27.541  12.397  1.00 40.00           N  
ATOM   3573  N   LYS A 226       8.230 -27.393  14.401  1.00 44.17           N  
ATOM   3574  H   LYS A 226       8.778 -27.534  13.564  1.00 44.17           H  
ATOM   3575  CA  LYS A 226       8.493 -28.266  15.552  1.00 44.17           C  
ATOM   3576  HA  LYS A 226       7.549 -28.676  15.910  1.00 44.17           H  
ATOM   3577  C   LYS A 226       9.078 -27.498  16.737  1.00 44.17           C  
ATOM   3578  CB  LYS A 226       9.418 -29.420  15.140  1.00 44.17           C  
ATOM   3579  HB2 LYS A 226       9.820 -29.884  16.041  1.00 44.17           H  
ATOM   3580  HB3 LYS A 226      10.252 -29.029  14.558  1.00 44.17           H  
ATOM   3581  O   LYS A 226       8.681 -27.775  17.858  1.00 44.17           O  
ATOM   3582  CG  LYS A 226       8.670 -30.497  14.340  1.00 44.17           C  
ATOM   3583  HG2 LYS A 226       7.896 -30.935  14.971  1.00 44.17           H  
ATOM   3584  HG3 LYS A 226       8.194 -30.054  13.466  1.00 44.17           H  
ATOM   3585  CD  LYS A 226       9.641 -31.595  13.894  1.00 44.17           C  
ATOM   3586  HD2 LYS A 226      10.408 -31.149  13.261  1.00 44.17           H  
ATOM   3587  HD3 LYS A 226      10.113 -32.031  14.775  1.00 44.17           H  
ATOM   3588  CE  LYS A 226       8.888 -32.677  13.117  1.00 44.17           C  
ATOM   3589  HE2 LYS A 226       8.406 -32.209  12.258  1.00 44.17           H  
ATOM   3590  HE3 LYS A 226       8.106 -33.082  13.759  1.00 44.17           H  
ATOM   3591  NZ  LYS A 226       9.805 -33.755  12.672  1.00 44.17           N  
ATOM   3592  HZ1 LYS A 226      10.246 -34.188  13.470  1.00 44.17           H  
ATOM   3593  HZ2 LYS A 226      10.525 -33.371  12.077  1.00 44.17           H  
ATOM   3594  HZ3 LYS A 226       9.298 -34.458  12.154  1.00 44.17           H  
ATOM   3595  N   GLU A 227       9.945 -26.515  16.505  1.00 42.19           N  
ATOM   3596  H   GLU A 227      10.299 -26.398  15.567  1.00 42.19           H  
ATOM   3597  CA  GLU A 227      10.490 -25.636  17.551  1.00 42.19           C  
ATOM   3598  HA  GLU A 227      10.851 -26.238  18.385  1.00 42.19           H  
ATOM   3599  C   GLU A 227       9.418 -24.693  18.127  1.00 42.19           C  
ATOM   3600  CB  GLU A 227      11.676 -24.836  16.985  1.00 42.19           C  
ATOM   3601  HB2 GLU A 227      11.916 -24.031  17.679  1.00 42.19           H  
ATOM   3602  HB3 GLU A 227      11.382 -24.394  16.034  1.00 42.19           H  
ATOM   3603  O   GLU A 227       9.329 -24.529  19.340  1.00 42.19           O  
ATOM   3604  CG  GLU A 227      12.937 -25.702  16.797  1.00 42.19           C  
ATOM   3605  HG2 GLU A 227      12.695 -26.569  16.183  1.00 42.19           H  
ATOM   3606  HG3 GLU A 227      13.247 -26.071  17.775  1.00 42.19           H  
ATOM   3607  CD  GLU A 227      14.112 -24.944  16.152  1.00 42.19           C  
ATOM   3608  OE1 GLU A 227      15.173 -25.584  15.973  1.00 42.19           O  
ATOM   3609  OE2 GLU A 227      13.950 -23.746  15.820  1.00 42.19           O  
ATOM   3610  N   LEU A 228       8.539 -24.128  17.288  1.00 39.50           N  
ATOM   3611  H   LEU A 228       8.680 -24.260  16.296  1.00 39.50           H  
ATOM   3612  CA  LEU A 228       7.413 -23.293  17.737  1.00 39.50           C  
ATOM   3613  HA  LEU A 228       7.784 -22.577  18.470  1.00 39.50           H  
ATOM   3614  C   LEU A 228       6.305 -24.091  18.450  1.00 39.50           C  
ATOM   3615  CB  LEU A 228       6.825 -22.542  16.527  1.00 39.50           C  
ATOM   3616  HB2 LEU A 228       5.836 -22.169  16.791  1.00 39.50           H  
ATOM   3617  HB3 LEU A 228       6.696 -23.255  15.713  1.00 39.50           H  
ATOM   3618  O   LEU A 228       5.611 -23.539  19.304  1.00 39.50           O  
ATOM   3619  CG  LEU A 228       7.673 -21.354  16.040  1.00 39.50           C  
ATOM   3620  HG  LEU A 228       8.717 -21.650  15.938  1.00 39.50           H  
ATOM   3621  CD1 LEU A 228       7.162 -20.878  14.676  1.00 39.50           C  
ATOM   3622 HD11 LEU A 228       7.225 -21.701  13.964  1.00 39.50           H  
ATOM   3623 HD12 LEU A 228       7.790 -20.061  14.318  1.00 39.50           H  
ATOM   3624 HD13 LEU A 228       6.129 -20.541  14.759  1.00 39.50           H  
ATOM   3625  CD2 LEU A 228       7.581 -20.170  17.007  1.00 39.50           C  
ATOM   3626 HD21 LEU A 228       8.152 -19.332  16.609  1.00 39.50           H  
ATOM   3627 HD22 LEU A 228       6.542 -19.871  17.146  1.00 39.50           H  
ATOM   3628 HD23 LEU A 228       8.008 -20.446  17.970  1.00 39.50           H  
ATOM   3629  N   GLU A 229       6.102 -25.361  18.086  1.00 37.67           N  
ATOM   3630  H   GLU A 229       6.651 -25.737  17.327  1.00 37.67           H  
ATOM   3631  CA  GLU A 229       5.133 -26.248  18.745  1.00 37.67           C  
ATOM   3632  HA  GLU A 229       4.268 -25.658  19.048  1.00 37.67           H  
ATOM   3633  C   GLU A 229       5.669 -26.868  20.035  1.00 37.67           C  
ATOM   3634  CB  GLU A 229       4.644 -27.360  17.803  1.00 37.67           C  
ATOM   3635  HB2 GLU A 229       4.254 -28.177  18.410  1.00 37.67           H  
ATOM   3636  HB3 GLU A 229       5.472 -27.744  17.208  1.00 37.67           H  
ATOM   3637  O   GLU A 229       4.921 -26.917  21.012  1.00 37.67           O  
ATOM   3638  CG  GLU A 229       3.503 -26.874  16.903  1.00 37.67           C  
ATOM   3639  HG2 GLU A 229       3.890 -26.142  16.194  1.00 37.67           H  
ATOM   3640  HG3 GLU A 229       2.763 -26.368  17.523  1.00 37.67           H  
ATOM   3641  CD  GLU A 229       2.809 -28.014  16.142  1.00 37.67           C  
ATOM   3642  OE1 GLU A 229       1.605 -27.815  15.843  1.00 37.67           O  
ATOM   3643  OE2 GLU A 229       3.472 -29.024  15.826  1.00 37.67           O  
ATOM   3644  N   ALA A 230       6.935 -27.299  20.066  1.00 39.77           N  
ATOM   3645  H   ALA A 230       7.500 -27.240  19.231  1.00 39.77           H  
ATOM   3646  CA  ALA A 230       7.562 -27.874  21.257  1.00 39.77           C  
ATOM   3647  HA  ALA A 230       6.953 -28.709  21.604  1.00 39.77           H  
ATOM   3648  C   ALA A 230       7.639 -26.863  22.414  1.00 39.77           C  
ATOM   3649  CB  ALA A 230       8.949 -28.411  20.880  1.00 39.77           C  
ATOM   3650  HB1 ALA A 230       8.856 -29.183  20.117  1.00 39.77           H  
ATOM   3651  HB2 ALA A 230       9.423 -28.837  21.764  1.00 39.77           H  
ATOM   3652  HB3 ALA A 230       9.573 -27.598  20.509  1.00 39.77           H  
ATOM   3653  O   ALA A 230       7.420 -27.234  23.562  1.00 39.77           O  
ATOM   3654  N   ASP A 231       7.828 -25.577  22.106  1.00 41.83           N  
ATOM   3655  H   ASP A 231       8.097 -25.363  21.156  1.00 41.83           H  
ATOM   3656  CA  ASP A 231       8.007 -24.517  23.107  1.00 41.83           C  
ATOM   3657  HA  ASP A 231       8.311 -24.973  24.049  1.00 41.83           H  
ATOM   3658  C   ASP A 231       6.719 -23.723  23.404  1.00 41.83           C  
ATOM   3659  CB  ASP A 231       9.152 -23.592  22.663  1.00 41.83           C  
ATOM   3660  HB2 ASP A 231       8.998 -23.295  21.626  1.00 41.83           H  
ATOM   3661  HB3 ASP A 231       9.118 -22.682  23.261  1.00 41.83           H  
ATOM   3662  O   ASP A 231       6.749 -22.703  24.100  1.00 41.83           O  
ATOM   3663  CG  ASP A 231      10.562 -24.171  22.837  1.00 41.83           C  
ATOM   3664  OD1 ASP A 231      10.708 -25.336  23.258  1.00 41.83           O  
ATOM   3665  OD2 ASP A 231      11.514 -23.375  22.619  1.00 41.83           O  
ATOM   3666  N   ARG A 232       5.556 -24.169  22.903  1.00 37.10           N  
ATOM   3667  H   ARG A 232       5.591 -25.014  22.350  1.00 37.10           H  
ATOM   3668  CA  ARG A 232       4.272 -23.468  23.082  1.00 37.10           C  
ATOM   3669  HA  ARG A 232       4.422 -22.444  22.738  1.00 37.10           H  
ATOM   3670  C   ARG A 232       3.842 -23.371  24.548  1.00 37.10           C  
ATOM   3671  CB  ARG A 232       3.200 -24.138  22.206  1.00 37.10           C  
ATOM   3672  HB2 ARG A 232       3.645 -24.385  21.243  1.00 37.10           H  
ATOM   3673  HB3 ARG A 232       2.881 -25.067  22.679  1.00 37.10           H  
ATOM   3674  O   ARG A 232       3.033 -22.506  24.858  1.00 37.10           O  
ATOM   3675  CG  ARG A 232       1.984 -23.235  21.945  1.00 37.10           C  
ATOM   3676  HG2 ARG A 232       1.511 -22.969  22.890  1.00 37.10           H  
ATOM   3677  HG3 ARG A 232       2.313 -22.327  21.439  1.00 37.10           H  
ATOM   3678  CD  ARG A 232       0.958 -23.966  21.076  1.00 37.10           C  
ATOM   3679  HD2 ARG A 232       0.683 -24.892  21.583  1.00 37.10           H  
ATOM   3680  HD3 ARG A 232       1.423 -24.217  20.123  1.00 37.10           H  
ATOM   3681  NE  ARG A 232      -0.246 -23.141  20.848  1.00 37.10           N  
ATOM   3682  HE  ARG A 232      -0.177 -22.173  21.127  1.00 37.10           H  
ATOM   3683  NH1 ARG A 232      -1.544 -24.798  19.939  1.00 37.10           N  
ATOM   3684 HH11 ARG A 232      -2.411 -25.137  19.548  1.00 37.10           H  
ATOM   3685 HH12 ARG A 232      -0.755 -25.424  20.017  1.00 37.10           H  
ATOM   3686  NH2 ARG A 232      -2.399 -22.751  20.209  1.00 37.10           N  
ATOM   3687 HH21 ARG A 232      -2.316 -21.804  20.548  1.00 37.10           H  
ATOM   3688 HH22 ARG A 232      -3.274 -23.104  19.850  1.00 37.10           H  
ATOM   3689  CZ  ARG A 232      -1.386 -23.565  20.334  1.00 37.10           C  
ATOM   3690  N   GLU A 233       4.358 -24.213  25.443  1.00 36.83           N  
ATOM   3691  H   GLU A 233       5.006 -24.913  25.111  1.00 36.83           H  
ATOM   3692  CA  GLU A 233       4.111 -24.119  26.891  1.00 36.83           C  
ATOM   3693  HA  GLU A 233       3.183 -23.570  27.056  1.00 36.83           H  
ATOM   3694  C   GLU A 233       5.187 -23.326  27.652  1.00 36.83           C  
ATOM   3695  CB  GLU A 233       3.916 -25.513  27.502  1.00 36.83           C  
ATOM   3696  HB2 GLU A 233       4.758 -26.157  27.245  1.00 36.83           H  
ATOM   3697  HB3 GLU A 233       3.887 -25.388  28.584  1.00 36.83           H  
ATOM   3698  O   GLU A 233       4.854 -22.666  28.640  1.00 36.83           O  
ATOM   3699  CG  GLU A 233       2.594 -26.160  27.048  1.00 36.83           C  
ATOM   3700  HG2 GLU A 233       1.806 -25.410  27.108  1.00 36.83           H  
ATOM   3701  HG3 GLU A 233       2.686 -26.464  26.005  1.00 36.83           H  
ATOM   3702  CD  GLU A 233       2.174 -27.366  27.904  1.00 36.83           C  
ATOM   3703  OE1 GLU A 233       1.037 -27.844  27.688  1.00 36.83           O  
ATOM   3704  OE2 GLU A 233       2.909 -27.715  28.856  1.00 36.83           O  
ATOM   3705  N   ASP A 234       6.429 -23.304  27.160  1.00 37.68           N  
ATOM   3706  H   ASP A 234       6.641 -23.881  26.359  1.00 37.68           H  
ATOM   3707  CA  ASP A 234       7.560 -22.594  27.776  1.00 37.68           C  
ATOM   3708  HA  ASP A 234       7.476 -22.663  28.861  1.00 37.68           H  
ATOM   3709  C   ASP A 234       7.568 -21.094  27.438  1.00 37.68           C  
ATOM   3710  CB  ASP A 234       8.879 -23.274  27.362  1.00 37.68           C  
ATOM   3711  HB2 ASP A 234       9.701 -22.594  27.585  1.00 37.68           H  
ATOM   3712  HB3 ASP A 234       8.874 -23.450  26.286  1.00 37.68           H  
ATOM   3713  O   ASP A 234       7.871 -20.262  28.297  1.00 37.68           O  
ATOM   3714  CG  ASP A 234       9.148 -24.590  28.107  1.00 37.68           C  
ATOM   3715  OD1 ASP A 234       8.431 -24.864  29.099  1.00 37.68           O  
ATOM   3716  OD2 ASP A 234      10.094 -25.289  27.692  1.00 37.68           O  
ATOM   3717  N   PHE A 235       7.107 -20.717  26.236  1.00 34.44           N  
ATOM   3718  H   PHE A 235       6.915 -21.453  25.571  1.00 34.44           H  
ATOM   3719  CA  PHE A 235       6.951 -19.322  25.787  1.00 34.44           C  
ATOM   3720  HA  PHE A 235       7.935 -18.853  25.782  1.00 34.44           H  
ATOM   3721  C   PHE A 235       6.039 -18.482  26.703  1.00 34.44           C  
ATOM   3722  CB  PHE A 235       6.396 -19.341  24.351  1.00 34.44           C  
ATOM   3723  HB2 PHE A 235       6.925 -20.110  23.787  1.00 34.44           H  
ATOM   3724  HB3 PHE A 235       5.346 -19.632  24.376  1.00 34.44           H  
ATOM   3725  O   PHE A 235       6.155 -17.256  26.761  1.00 34.44           O  
ATOM   3726  CG  PHE A 235       6.541 -18.040  23.579  1.00 34.44           C  
ATOM   3727  CD1 PHE A 235       5.533 -17.058  23.615  1.00 34.44           C  
ATOM   3728  HD1 PHE A 235       4.652 -17.218  24.219  1.00 34.44           H  
ATOM   3729  CD2 PHE A 235       7.688 -17.828  22.790  1.00 34.44           C  
ATOM   3730  HD2 PHE A 235       8.457 -18.586  22.750  1.00 34.44           H  
ATOM   3731  CE1 PHE A 235       5.672 -15.872  22.868  1.00 34.44           C  
ATOM   3732  HE1 PHE A 235       4.892 -15.126  22.891  1.00 34.44           H  
ATOM   3733  CE2 PHE A 235       7.829 -16.645  22.044  1.00 34.44           C  
ATOM   3734  HE2 PHE A 235       8.706 -16.497  21.432  1.00 34.44           H  
ATOM   3735  CZ  PHE A 235       6.820 -15.666  22.081  1.00 34.44           C  
ATOM   3736  HZ  PHE A 235       6.922 -14.764  21.496  1.00 34.44           H  
ATOM   3737  N   TYR A 236       5.123 -19.132  27.431  1.00 37.60           N  
ATOM   3738  H   TYR A 236       5.106 -20.139  27.358  1.00 37.60           H  
ATOM   3739  CA  TYR A 236       4.213 -18.481  28.379  1.00 37.60           C  
ATOM   3740  HA  TYR A 236       4.140 -17.424  28.124  1.00 37.60           H  
ATOM   3741  C   TYR A 236       4.691 -18.531  29.837  1.00 37.60           C  
ATOM   3742  CB  TYR A 236       2.806 -19.084  28.251  1.00 37.60           C  
ATOM   3743  HB2 TYR A 236       2.866 -20.161  28.404  1.00 37.60           H  
ATOM   3744  HB3 TYR A 236       2.177 -18.682  29.045  1.00 37.60           H  
ATOM   3745  O   TYR A 236       4.099 -17.835  30.667  1.00 37.60           O  
ATOM   3746  CG  TYR A 236       2.123 -18.787  26.930  1.00 37.60           C  
ATOM   3747  CD1 TYR A 236       1.559 -17.523  26.677  1.00 37.60           C  
ATOM   3748  HD1 TYR A 236       1.619 -16.755  27.434  1.00 37.60           H  
ATOM   3749  CD2 TYR A 236       2.070 -19.780  25.945  1.00 37.60           C  
ATOM   3750  HD2 TYR A 236       2.507 -20.741  26.173  1.00 37.60           H  
ATOM   3751  CE1 TYR A 236       0.947 -17.263  25.434  1.00 37.60           C  
ATOM   3752  HE1 TYR A 236       0.526 -16.293  25.215  1.00 37.60           H  
ATOM   3753  CE2 TYR A 236       1.485 -19.527  24.691  1.00 37.60           C  
ATOM   3754  HE2 TYR A 236       1.487 -20.304  23.942  1.00 37.60           H  
ATOM   3755  OH  TYR A 236       0.359 -17.986  23.230  1.00 37.60           O  
ATOM   3756  HH  TYR A 236       0.586 -18.666  22.592  1.00 37.60           H  
ATOM   3757  CZ  TYR A 236       0.919 -18.260  24.437  1.00 37.60           C  
ATOM   3758  N   LYS A 237       5.716 -19.332  30.170  1.00 36.78           N  
ATOM   3759  H   LYS A 237       6.216 -19.808  29.433  1.00 36.78           H  
ATOM   3760  CA  LYS A 237       6.081 -19.646  31.563  1.00 36.78           C  
ATOM   3761  HA  LYS A 237       5.347 -19.195  32.231  1.00 36.78           H  
ATOM   3762  C   LYS A 237       7.410 -19.047  32.036  1.00 36.78           C  
ATOM   3763  CB  LYS A 237       6.007 -21.166  31.792  1.00 36.78           C  
ATOM   3764  HB2 LYS A 237       6.508 -21.406  32.730  1.00 36.78           H  
ATOM   3765  HB3 LYS A 237       6.535 -21.679  30.988  1.00 36.78           H  
ATOM   3766  O   LYS A 237       7.487 -18.707  33.213  1.00 36.78           O  
ATOM   3767  CG  LYS A 237       4.553 -21.673  31.879  1.00 36.78           C  
ATOM   3768  HG2 LYS A 237       4.052 -21.202  32.724  1.00 36.78           H  
ATOM   3769  HG3 LYS A 237       4.021 -21.415  30.963  1.00 36.78           H  
ATOM   3770  CD  LYS A 237       4.534 -23.198  32.058  1.00 36.78           C  
ATOM   3771  HD2 LYS A 237       5.095 -23.637  31.232  1.00 36.78           H  
ATOM   3772  HD3 LYS A 237       5.037 -23.462  32.988  1.00 36.78           H  
ATOM   3773  CE  LYS A 237       3.111 -23.773  32.053  1.00 36.78           C  
ATOM   3774  HE2 LYS A 237       2.609 -23.493  32.980  1.00 36.78           H  
ATOM   3775  HE3 LYS A 237       2.574 -23.330  31.215  1.00 36.78           H  
ATOM   3776  NZ  LYS A 237       3.145 -25.252  31.887  1.00 36.78           N  
ATOM   3777  HZ1 LYS A 237       3.597 -25.495  31.018  1.00 36.78           H  
ATOM   3778  HZ2 LYS A 237       3.683 -25.701  32.615  1.00 36.78           H  
ATOM   3779  HZ3 LYS A 237       2.224 -25.664  31.837  1.00 36.78           H  
ATOM   3780  N   GLU A 238       8.401 -18.803  31.174  1.00 36.88           N  
ATOM   3781  H   GLU A 238       8.306 -19.105  30.216  1.00 36.88           H  
ATOM   3782  CA  GLU A 238       9.683 -18.198  31.591  1.00 36.88           C  
ATOM   3783  HA  GLU A 238       9.548 -17.752  32.576  1.00 36.88           H  
ATOM   3784  C   GLU A 238      10.136 -17.028  30.699  1.00 36.88           C  
ATOM   3785  CB  GLU A 238      10.771 -19.271  31.758  1.00 36.88           C  
ATOM   3786  HB2 GLU A 238      11.728 -18.765  31.882  1.00 36.88           H  
ATOM   3787  HB3 GLU A 238      10.817 -19.897  30.867  1.00 36.88           H  
ATOM   3788  O   GLU A 238       9.645 -16.847  29.588  1.00 36.88           O  
ATOM   3789  CG  GLU A 238      10.515 -20.132  33.010  1.00 36.88           C  
ATOM   3790  HG2 GLU A 238       9.649 -20.769  32.836  1.00 36.88           H  
ATOM   3791  HG3 GLU A 238      10.284 -19.466  33.842  1.00 36.88           H  
ATOM   3792  CD  GLU A 238      11.716 -21.001  33.406  1.00 36.88           C  
ATOM   3793  OE1 GLU A 238      11.757 -21.397  34.593  1.00 36.88           O  
ATOM   3794  OE2 GLU A 238      12.616 -21.187  32.558  1.00 36.88           O  
ATOM   3795  N   LYS A 239      11.012 -16.165  31.249  1.00 33.56           N  
ATOM   3796  H   LYS A 239      11.412 -16.468  32.126  1.00 33.56           H  
ATOM   3797  CA  LYS A 239      11.458 -14.861  30.708  1.00 33.56           C  
ATOM   3798  HA  LYS A 239      10.760 -14.100  31.059  1.00 33.56           H  
ATOM   3799  C   LYS A 239      11.504 -14.828  29.167  1.00 33.56           C  
ATOM   3800  CB  LYS A 239      12.871 -14.544  31.232  1.00 33.56           C  
ATOM   3801  HB2 LYS A 239      13.306 -13.759  30.614  1.00 33.56           H  
ATOM   3802  HB3 LYS A 239      13.494 -15.433  31.123  1.00 33.56           H  
ATOM   3803  O   LYS A 239      12.164 -15.682  28.579  1.00 33.56           O  
ATOM   3804  CG  LYS A 239      12.902 -14.063  32.690  1.00 33.56           C  
ATOM   3805  HG2 LYS A 239      12.386 -13.106  32.763  1.00 33.56           H  
ATOM   3806  HG3 LYS A 239      12.396 -14.789  33.327  1.00 33.56           H  
ATOM   3807  CD  LYS A 239      14.356 -13.905  33.163  1.00 33.56           C  
ATOM   3808  HD2 LYS A 239      14.836 -14.883  33.132  1.00 33.56           H  
ATOM   3809  HD3 LYS A 239      14.885 -13.233  32.489  1.00 33.56           H  
ATOM   3810  CE  LYS A 239      14.416 -13.351  34.592  1.00 33.56           C  
ATOM   3811  HE2 LYS A 239      13.792 -13.977  35.230  1.00 33.56           H  
ATOM   3812  HE3 LYS A 239      13.997 -12.345  34.598  1.00 33.56           H  
ATOM   3813  NZ  LYS A 239      15.808 -13.336  35.111  1.00 33.56           N  
ATOM   3814  HZ1 LYS A 239      15.839 -12.967  36.051  1.00 33.56           H  
ATOM   3815  HZ2 LYS A 239      16.412 -12.779  34.524  1.00 33.56           H  
ATOM   3816  HZ3 LYS A 239      16.179 -14.275  35.138  1.00 33.56           H  
ATOM   3817  N   PRO A 240      10.901 -13.812  28.509  1.00 38.39           N  
ATOM   3818  CA  PRO A 240      10.926 -13.710  27.057  1.00 38.39           C  
ATOM   3819  HA  PRO A 240      10.496 -14.609  26.617  1.00 38.39           H  
ATOM   3820  C   PRO A 240      12.375 -13.563  26.600  1.00 38.39           C  
ATOM   3821  CB  PRO A 240      10.053 -12.504  26.694  1.00 38.39           C  
ATOM   3822  HB2 PRO A 240      10.419 -11.976  25.813  1.00 38.39           H  
ATOM   3823  HB3 PRO A 240       9.028 -12.840  26.534  1.00 38.39           H  
ATOM   3824  O   PRO A 240      13.013 -12.531  26.811  1.00 38.39           O  
ATOM   3825  CG  PRO A 240      10.109 -11.633  27.947  1.00 38.39           C  
ATOM   3826  HG2 PRO A 240       9.205 -11.035  28.061  1.00 38.39           H  
ATOM   3827  HG3 PRO A 240      10.991 -10.993  27.909  1.00 38.39           H  
ATOM   3828  CD  PRO A 240      10.256 -12.643  29.084  1.00 38.39           C  
ATOM   3829  HD2 PRO A 240      10.853 -12.212  29.887  1.00 38.39           H  
ATOM   3830  HD3 PRO A 240       9.270 -12.926  29.453  1.00 38.39           H  
ATOM   3831  N   ASN A 241      12.897 -14.629  26.008  1.00 41.74           N  
ATOM   3832  H   ASN A 241      12.353 -15.480  26.000  1.00 41.74           H  
ATOM   3833  CA  ASN A 241      14.220 -14.654  25.423  1.00 41.74           C  
ATOM   3834  HA  ASN A 241      14.911 -14.134  26.086  1.00 41.74           H  
ATOM   3835  C   ASN A 241      14.118 -13.873  24.103  1.00 41.74           C  
ATOM   3836  CB  ASN A 241      14.646 -16.137  25.325  1.00 41.74           C  
ATOM   3837  HB2 ASN A 241      14.262 -16.671  26.194  1.00 41.74           H  
ATOM   3838  HB3 ASN A 241      14.221 -16.601  24.435  1.00 41.74           H  
ATOM   3839  O   ASN A 241      13.693 -14.416  23.083  1.00 41.74           O  
ATOM   3840  CG  ASN A 241      16.148 -16.338  25.331  1.00 41.74           C  
ATOM   3841  ND2 ASN A 241      16.606 -17.550  25.543  1.00 41.74           N  
ATOM   3842 HD21 ASN A 241      15.976 -18.303  25.780  1.00 41.74           H  
ATOM   3843 HD22 ASN A 241      17.610 -17.633  25.610  1.00 41.74           H  
ATOM   3844  OD1 ASN A 241      16.923 -15.416  25.169  1.00 41.74           O  
ATOM   3845  N   THR A 242      14.397 -12.566  24.136  1.00 40.85           N  
ATOM   3846  H   THR A 242      14.686 -12.159  25.013  1.00 40.85           H  
ATOM   3847  CA  THR A 242      14.397 -11.663  22.967  1.00 40.85           C  
ATOM   3848  HA  THR A 242      13.378 -11.556  22.595  1.00 40.85           H  
ATOM   3849  C   THR A 242      15.225 -12.239  21.819  1.00 40.85           C  
ATOM   3850  CB  THR A 242      14.937 -10.270  23.353  1.00 40.85           C  
ATOM   3851  HB  THR A 242      15.403  -9.799  22.488  1.00 40.85           H  
ATOM   3852  O   THR A 242      14.799 -12.191  20.670  1.00 40.85           O  
ATOM   3853  CG2 THR A 242      13.815  -9.363  23.855  1.00 40.85           C  
ATOM   3854 HG21 THR A 242      13.334  -9.813  24.724  1.00 40.85           H  
ATOM   3855 HG22 THR A 242      14.229  -8.393  24.130  1.00 40.85           H  
ATOM   3856 HG23 THR A 242      13.079  -9.219  23.064  1.00 40.85           H  
ATOM   3857  OG1 THR A 242      15.874 -10.364  24.408  1.00 40.85           O  
ATOM   3858  HG1 THR A 242      16.714 -10.027  24.088  1.00 40.85           H  
ATOM   3859  N   ASP A 243      16.316 -12.928  22.148  1.00 40.61           N  
ATOM   3860  H   ASP A 243      16.620 -12.889  23.111  1.00 40.61           H  
ATOM   3861  CA  ASP A 243      17.160 -13.705  21.235  1.00 40.61           C  
ATOM   3862  HA  ASP A 243      17.582 -13.041  20.481  1.00 40.61           H  
ATOM   3863  C   ASP A 243      16.427 -14.832  20.491  1.00 40.61           C  
ATOM   3864  CB  ASP A 243      18.284 -14.323  22.086  1.00 40.61           C  
ATOM   3865  HB2 ASP A 243      18.376 -15.382  21.847  1.00 40.61           H  
ATOM   3866  HB3 ASP A 243      18.047 -14.257  23.148  1.00 40.61           H  
ATOM   3867  O   ASP A 243      16.815 -15.222  19.388  1.00 40.61           O  
ATOM   3868  CG  ASP A 243      19.635 -13.666  21.852  1.00 40.61           C  
ATOM   3869  OD1 ASP A 243      19.680 -12.471  21.502  1.00 40.61           O  
ATOM   3870  OD2 ASP A 243      20.625 -14.419  21.960  1.00 40.61           O  
ATOM   3871  N   ARG A 244      15.364 -15.386  21.083  1.00 44.72           N  
ATOM   3872  H   ARG A 244      15.071 -14.993  21.965  1.00 44.72           H  
ATOM   3873  CA  ARG A 244      14.558 -16.465  20.499  1.00 44.72           C  
ATOM   3874  HA  ARG A 244      15.211 -17.063  19.864  1.00 44.72           H  
ATOM   3875  C   ARG A 244      13.463 -15.914  19.580  1.00 44.72           C  
ATOM   3876  CB  ARG A 244      14.048 -17.404  21.609  1.00 44.72           C  
ATOM   3877  HB2 ARG A 244      13.242 -16.921  22.161  1.00 44.72           H  
ATOM   3878  HB3 ARG A 244      14.869 -17.608  22.296  1.00 44.72           H  
ATOM   3879  O   ARG A 244      13.276 -16.456  18.498  1.00 44.72           O  
ATOM   3880  CG  ARG A 244      13.551 -18.748  21.045  1.00 44.72           C  
ATOM   3881  HG2 ARG A 244      14.314 -19.187  20.402  1.00 44.72           H  
ATOM   3882  HG3 ARG A 244      12.669 -18.557  20.433  1.00 44.72           H  
ATOM   3883  CD  ARG A 244      13.161 -19.770  22.130  1.00 44.72           C  
ATOM   3884  HD2 ARG A 244      12.574 -19.275  22.904  1.00 44.72           H  
ATOM   3885  HD3 ARG A 244      12.525 -20.525  21.667  1.00 44.72           H  
ATOM   3886  NE  ARG A 244      14.321 -20.460  22.735  1.00 44.72           N  
ATOM   3887  HE  ARG A 244      15.232 -20.280  22.338  1.00 44.72           H  
ATOM   3888  NH1 ARG A 244      13.125 -21.789  24.197  1.00 44.72           N  
ATOM   3889 HH11 ARG A 244      12.390 -21.975  23.529  1.00 44.72           H  
ATOM   3890 HH12 ARG A 244      13.109 -22.502  24.912  1.00 44.72           H  
ATOM   3891  NH2 ARG A 244      15.336 -21.913  24.176  1.00 44.72           N  
ATOM   3892 HH21 ARG A 244      15.224 -22.676  24.828  1.00 44.72           H  
ATOM   3893 HH22 ARG A 244      16.229 -21.761  23.730  1.00 44.72           H  
ATOM   3894  CZ  ARG A 244      14.251 -21.375  23.694  1.00 44.72           C  
ATOM   3895  N   ALA A 245      12.816 -14.799  19.935  1.00 40.69           N  
ATOM   3896  H   ALA A 245      13.040 -14.389  20.830  1.00 40.69           H  
ATOM   3897  CA  ALA A 245      11.898 -14.088  19.031  1.00 40.69           C  
ATOM   3898  HA  ALA A 245      11.144 -14.787  18.671  1.00 40.69           H  
ATOM   3899  C   ALA A 245      12.636 -13.534  17.798  1.00 40.69           C  
ATOM   3900  CB  ALA A 245      11.194 -12.969  19.809  1.00 40.69           C  
ATOM   3901  HB1 ALA A 245      10.644 -13.394  20.648  1.00 40.69           H  
ATOM   3902  HB2 ALA A 245      10.495 -12.453  19.151  1.00 40.69           H  
ATOM   3903  HB3 ALA A 245      11.926 -12.253  20.182  1.00 40.69           H  
ATOM   3904  O   ALA A 245      12.141 -13.644  16.677  1.00 40.69           O  
ATOM   3905  N   VAL A 246      13.857 -13.027  18.000  1.00 42.25           N  
ATOM   3906  H   VAL A 246      14.177 -12.901  18.950  1.00 42.25           H  
ATOM   3907  CA  VAL A 246      14.763 -12.622  16.920  1.00 42.25           C  
ATOM   3908  HA  VAL A 246      14.223 -11.958  16.245  1.00 42.25           H  
ATOM   3909  C   VAL A 246      15.198 -13.833  16.086  1.00 42.25           C  
ATOM   3910  CB  VAL A 246      15.960 -11.834  17.486  1.00 42.25           C  
ATOM   3911  HB  VAL A 246      16.442 -12.422  18.267  1.00 42.25           H  
ATOM   3912  O   VAL A 246      15.177 -13.744  14.866  1.00 42.25           O  
ATOM   3913  CG1 VAL A 246      16.988 -11.507  16.403  1.00 42.25           C  
ATOM   3914 HG11 VAL A 246      17.764 -10.862  16.814  1.00 42.25           H  
ATOM   3915 HG12 VAL A 246      16.508 -11.000  15.566  1.00 42.25           H  
ATOM   3916 HG13 VAL A 246      17.459 -12.422  16.041  1.00 42.25           H  
ATOM   3917  CG2 VAL A 246      15.504 -10.488  18.071  1.00 42.25           C  
ATOM   3918 HG21 VAL A 246      16.340 -10.014  18.585  1.00 42.25           H  
ATOM   3919 HG22 VAL A 246      15.160  -9.831  17.272  1.00 42.25           H  
ATOM   3920 HG23 VAL A 246      14.688 -10.619  18.781  1.00 42.25           H  
ATOM   3921  N   ARG A 247      15.487 -14.999  16.686  1.00 44.36           N  
ATOM   3922  H   ARG A 247      15.575 -15.010  17.692  1.00 44.36           H  
ATOM   3923  CA  ARG A 247      15.758 -16.247  15.939  1.00 44.36           C  
ATOM   3924  HA  ARG A 247      16.556 -16.052  15.223  1.00 44.36           H  
ATOM   3925  C   ARG A 247      14.579 -16.728  15.096  1.00 44.36           C  
ATOM   3926  CB  ARG A 247      16.200 -17.375  16.883  1.00 44.36           C  
ATOM   3927  HB2 ARG A 247      15.769 -18.319  16.550  1.00 44.36           H  
ATOM   3928  HB3 ARG A 247      15.841 -17.186  17.894  1.00 44.36           H  
ATOM   3929  O   ARG A 247      14.777 -17.037  13.928  1.00 44.36           O  
ATOM   3930  CG  ARG A 247      17.720 -17.539  16.885  1.00 44.36           C  
ATOM   3931  HG2 ARG A 247      18.035 -17.785  15.871  1.00 44.36           H  
ATOM   3932  HG3 ARG A 247      18.204 -16.608  17.182  1.00 44.36           H  
ATOM   3933  CD  ARG A 247      18.153 -18.681  17.812  1.00 44.36           C  
ATOM   3934  HD2 ARG A 247      19.089 -19.073  17.416  1.00 44.36           H  
ATOM   3935  HD3 ARG A 247      17.415 -19.483  17.786  1.00 44.36           H  
ATOM   3936  NE  ARG A 247      18.371 -18.220  19.200  1.00 44.36           N  
ATOM   3937  HE  ARG A 247      17.998 -17.314  19.443  1.00 44.36           H  
ATOM   3938  NH1 ARG A 247      19.824 -19.906  19.800  1.00 44.36           N  
ATOM   3939 HH11 ARG A 247      19.557 -20.429  18.979  1.00 44.36           H  
ATOM   3940 HH12 ARG A 247      20.780 -20.032  20.103  1.00 44.36           H  
ATOM   3941  NH2 ARG A 247      19.609 -18.140  21.118  1.00 44.36           N  
ATOM   3942 HH21 ARG A 247      19.370 -17.169  21.265  1.00 44.36           H  
ATOM   3943 HH22 ARG A 247      20.393 -18.530  21.622  1.00 44.36           H  
ATOM   3944  CZ  ARG A 247      19.246 -18.761  20.035  1.00 44.36           C  
ATOM   3945  N   VAL A 248      13.366 -16.757  15.649  1.00 43.72           N  
ATOM   3946  H   VAL A 248      13.290 -16.539  16.632  1.00 43.72           H  
ATOM   3947  CA  VAL A 248      12.142 -17.105  14.902  1.00 43.72           C  
ATOM   3948  HA  VAL A 248      12.254 -18.100  14.473  1.00 43.72           H  
ATOM   3949  C   VAL A 248      11.943 -16.133  13.741  1.00 43.72           C  
ATOM   3950  CB  VAL A 248      10.915 -17.112  15.836  1.00 43.72           C  
ATOM   3951  HB  VAL A 248      10.901 -16.186  16.411  1.00 43.72           H  
ATOM   3952  O   VAL A 248      11.636 -16.557  12.632  1.00 43.72           O  
ATOM   3953  CG1 VAL A 248       9.582 -17.226  15.080  1.00 43.72           C  
ATOM   3954 HG11 VAL A 248       8.758 -17.263  15.793  1.00 43.72           H  
ATOM   3955 HG12 VAL A 248       9.576 -18.127  14.468  1.00 43.72           H  
ATOM   3956 HG13 VAL A 248       9.428 -16.356  14.442  1.00 43.72           H  
ATOM   3957  CG2 VAL A 248      10.993 -18.293  16.812  1.00 43.72           C  
ATOM   3958 HG21 VAL A 248      11.939 -18.288  17.354  1.00 43.72           H  
ATOM   3959 HG22 VAL A 248      10.181 -18.231  17.537  1.00 43.72           H  
ATOM   3960 HG23 VAL A 248      10.915 -19.235  16.269  1.00 43.72           H  
ATOM   3961  N   PHE A 249      12.191 -14.842  13.963  1.00 44.68           N  
ATOM   3962  H   PHE A 249      12.414 -14.542  14.901  1.00 44.68           H  
ATOM   3963  CA  PHE A 249      12.154 -13.828  12.913  1.00 44.68           C  
ATOM   3964  HA  PHE A 249      11.193 -13.900  12.402  1.00 44.68           H  
ATOM   3965  C   PHE A 249      13.248 -14.047  11.850  1.00 44.68           C  
ATOM   3966  CB  PHE A 249      12.238 -12.451  13.579  1.00 44.68           C  
ATOM   3967  HB2 PHE A 249      11.541 -12.419  14.416  1.00 44.68           H  
ATOM   3968  HB3 PHE A 249      13.240 -12.296  13.981  1.00 44.68           H  
ATOM   3969  O   PHE A 249      12.963 -13.988  10.657  1.00 44.68           O  
ATOM   3970  CG  PHE A 249      11.891 -11.308  12.655  1.00 44.68           C  
ATOM   3971  CD1 PHE A 249      12.907 -10.558  12.039  1.00 44.68           C  
ATOM   3972  HD1 PHE A 249      13.945 -10.792  12.223  1.00 44.68           H  
ATOM   3973  CD2 PHE A 249      10.540 -10.998  12.412  1.00 44.68           C  
ATOM   3974  HD2 PHE A 249       9.760 -11.572  12.888  1.00 44.68           H  
ATOM   3975  CE1 PHE A 249      12.567  -9.501  11.176  1.00 44.68           C  
ATOM   3976  HE1 PHE A 249      13.343  -8.927  10.691  1.00 44.68           H  
ATOM   3977  CE2 PHE A 249      10.204  -9.936  11.554  1.00 44.68           C  
ATOM   3978  HE2 PHE A 249       9.168  -9.692  11.374  1.00 44.68           H  
ATOM   3979  CZ  PHE A 249      11.220  -9.187  10.936  1.00 44.68           C  
ATOM   3980  HZ  PHE A 249      10.967  -8.369  10.278  1.00 44.68           H  
ATOM   3981  N   CYS A 250      14.474 -14.395  12.248  1.00 42.90           N  
ATOM   3982  H   CYS A 250      14.678 -14.364  13.236  1.00 42.90           H  
ATOM   3983  CA  CYS A 250      15.572 -14.742  11.343  1.00 42.90           C  
ATOM   3984  HA  CYS A 250      15.709 -13.933  10.624  1.00 42.90           H  
ATOM   3985  C   CYS A 250      15.296 -16.018  10.527  1.00 42.90           C  
ATOM   3986  CB  CYS A 250      16.866 -14.883  12.153  1.00 42.90           C  
ATOM   3987  HB2 CYS A 250      17.619 -15.345  11.514  1.00 42.90           H  
ATOM   3988  HB3 CYS A 250      16.695 -15.525  13.017  1.00 42.90           H  
ATOM   3989  O   CYS A 250      15.587 -16.049   9.333  1.00 42.90           O  
ATOM   3990  SG  CYS A 250      17.471 -13.253  12.683  1.00 42.90           S  
ATOM   3991  HG  CYS A 250      18.454 -13.671  13.485  1.00 42.90           H  
ATOM   3992  N   HIS A 251      14.684 -17.047  11.118  1.00 45.02           N  
ATOM   3993  H   HIS A 251      14.525 -17.005  12.115  1.00 45.02           H  
ATOM   3994  CA  HIS A 251      14.256 -18.255  10.403  1.00 45.02           C  
ATOM   3995  HA  HIS A 251      15.077 -18.595   9.772  1.00 45.02           H  
ATOM   3996  C   HIS A 251      13.070 -17.987   9.468  1.00 45.02           C  
ATOM   3997  CB  HIS A 251      13.930 -19.370  11.404  1.00 45.02           C  
ATOM   3998  HB2 HIS A 251      13.381 -20.158  10.889  1.00 45.02           H  
ATOM   3999  HB3 HIS A 251      13.292 -18.983  12.198  1.00 45.02           H  
ATOM   4000  O   HIS A 251      13.029 -18.521   8.356  1.00 45.02           O  
ATOM   4001  CG  HIS A 251      15.167 -19.996  11.994  1.00 45.02           C  
ATOM   4002  CD2 HIS A 251      15.484 -20.103  13.322  1.00 45.02           C  
ATOM   4003  HD2 HIS A 251      14.879 -19.762  14.150  1.00 45.02           H  
ATOM   4004  ND1 HIS A 251      16.197 -20.575  11.284  1.00 45.02           N  
ATOM   4005  HD1 HIS A 251      16.293 -20.622  10.280  1.00 45.02           H  
ATOM   4006  CE1 HIS A 251      17.108 -21.017  12.165  1.00 45.02           C  
ATOM   4007  HE1 HIS A 251      18.036 -21.505  11.906  1.00 45.02           H  
ATOM   4008  NE2 HIS A 251      16.733 -20.723  13.418  1.00 45.02           N  
ATOM   4009  N   LEU A 252      12.150 -17.096   9.854  1.00 45.92           N  
ATOM   4010  H   LEU A 252      12.185 -16.753  10.803  1.00 45.92           H  
ATOM   4011  CA  LEU A 252      11.091 -16.596   8.977  1.00 45.92           C  
ATOM   4012  HA  LEU A 252      10.507 -17.447   8.627  1.00 45.92           H  
ATOM   4013  C   LEU A 252      11.701 -15.890   7.754  1.00 45.92           C  
ATOM   4014  CB  LEU A 252      10.178 -15.643   9.775  1.00 45.92           C  
ATOM   4015  HB2 LEU A 252      10.666 -14.671   9.844  1.00 45.92           H  
ATOM   4016  HB3 LEU A 252      10.052 -16.016  10.792  1.00 45.92           H  
ATOM   4017  O   LEU A 252      11.301 -16.155   6.625  1.00 45.92           O  
ATOM   4018  CG  LEU A 252       8.783 -15.467   9.155  1.00 45.92           C  
ATOM   4019  HG  LEU A 252       8.839 -15.567   8.071  1.00 45.92           H  
ATOM   4020  CD1 LEU A 252       7.809 -16.511   9.711  1.00 45.92           C  
ATOM   4021 HD11 LEU A 252       6.831 -16.389   9.247  1.00 45.92           H  
ATOM   4022 HD12 LEU A 252       7.718 -16.399  10.791  1.00 45.92           H  
ATOM   4023 HD13 LEU A 252       8.186 -17.510   9.492  1.00 45.92           H  
ATOM   4024  CD2 LEU A 252       8.226 -14.080   9.476  1.00 45.92           C  
ATOM   4025 HD21 LEU A 252       8.873 -13.318   9.042  1.00 45.92           H  
ATOM   4026 HD22 LEU A 252       7.228 -13.974   9.051  1.00 45.92           H  
ATOM   4027 HD23 LEU A 252       8.180 -13.938  10.555  1.00 45.92           H  
ATOM   4028  N   LEU A 253      12.725 -15.057   7.959  1.00 44.96           N  
ATOM   4029  H   LEU A 253      12.978 -14.861   8.917  1.00 44.96           H  
ATOM   4030  CA  LEU A 253      13.470 -14.373   6.897  1.00 44.96           C  
ATOM   4031  HA  LEU A 253      12.765 -13.851   6.251  1.00 44.96           H  
ATOM   4032  C   LEU A 253      14.246 -15.345   5.992  1.00 44.96           C  
ATOM   4033  CB  LEU A 253      14.417 -13.344   7.537  1.00 44.96           C  
ATOM   4034  HB2 LEU A 253      15.136 -13.011   6.788  1.00 44.96           H  
ATOM   4035  HB3 LEU A 253      14.983 -13.834   8.329  1.00 44.96           H  
ATOM   4036  O   LEU A 253      14.256 -15.156   4.774  1.00 44.96           O  
ATOM   4037  CG  LEU A 253      13.716 -12.104   8.122  1.00 44.96           C  
ATOM   4038  HG  LEU A 253      12.838 -12.396   8.698  1.00 44.96           H  
ATOM   4039  CD1 LEU A 253      14.687 -11.372   9.050  1.00 44.96           C  
ATOM   4040 HD11 LEU A 253      14.729 -11.898  10.004  1.00 44.96           H  
ATOM   4041 HD12 LEU A 253      15.693 -11.347   8.630  1.00 44.96           H  
ATOM   4042 HD13 LEU A 253      14.345 -10.353   9.230  1.00 44.96           H  
ATOM   4043  CD2 LEU A 253      13.249 -11.155   7.017  1.00 44.96           C  
ATOM   4044 HD21 LEU A 253      12.788 -10.275   7.466  1.00 44.96           H  
ATOM   4045 HD22 LEU A 253      12.503 -11.651   6.397  1.00 44.96           H  
ATOM   4046 HD23 LEU A 253      14.092 -10.845   6.400  1.00 44.96           H  
ATOM   4047  N   GLN A 254      14.838 -16.401   6.559  1.00 43.57           N  
ATOM   4048  H   GLN A 254      14.860 -16.442   7.568  1.00 43.57           H  
ATOM   4049  CA  GLN A 254      15.502 -17.480   5.817  1.00 43.57           C  
ATOM   4050  HA  GLN A 254      16.252 -17.036   5.161  1.00 43.57           H  
ATOM   4051  C   GLN A 254      14.503 -18.278   4.955  1.00 43.57           C  
ATOM   4052  CB  GLN A 254      16.257 -18.370   6.812  1.00 43.57           C  
ATOM   4053  HB2 GLN A 254      16.817 -17.728   7.491  1.00 43.57           H  
ATOM   4054  HB3 GLN A 254      15.549 -18.960   7.394  1.00 43.57           H  
ATOM   4055  O   GLN A 254      14.760 -18.599   3.799  1.00 43.57           O  
ATOM   4056  CG  GLN A 254      17.251 -19.305   6.110  1.00 43.57           C  
ATOM   4057  HG2 GLN A 254      17.907 -18.719   5.466  1.00 43.57           H  
ATOM   4058  HG3 GLN A 254      16.705 -20.015   5.488  1.00 43.57           H  
ATOM   4059  CD  GLN A 254      18.120 -20.086   7.093  1.00 43.57           C  
ATOM   4060  NE2 GLN A 254      18.978 -20.951   6.601  1.00 43.57           N  
ATOM   4061 HE21 GLN A 254      19.492 -21.501   7.275  1.00 43.57           H  
ATOM   4062 HE22 GLN A 254      18.948 -21.187   5.620  1.00 43.57           H  
ATOM   4063  OE1 GLN A 254      18.049 -19.947   8.305  1.00 43.57           O  
ATOM   4064  N   THR A 255      13.300 -18.508   5.479  1.00 42.20           N  
ATOM   4065  H   THR A 255      13.153 -18.255   6.445  1.00 42.20           H  
ATOM   4066  CA  THR A 255      12.202 -19.154   4.747  1.00 42.20           C  
ATOM   4067  HA  THR A 255      12.562 -20.085   4.309  1.00 42.20           H  
ATOM   4068  C   THR A 255      11.681 -18.265   3.611  1.00 42.20           C  
ATOM   4069  CB  THR A 255      11.062 -19.483   5.717  1.00 42.20           C  
ATOM   4070  HB  THR A 255      10.642 -18.560   6.114  1.00 42.20           H  
ATOM   4071  O   THR A 255      11.443 -18.740   2.502  1.00 42.20           O  
ATOM   4072  CG2 THR A 255       9.950 -20.270   5.038  1.00 42.20           C  
ATOM   4073 HG21 THR A 255      10.352 -21.195   4.624  1.00 42.20           H  
ATOM   4074 HG22 THR A 255       9.190 -20.487   5.789  1.00 42.20           H  
ATOM   4075 HG23 THR A 255       9.492 -19.683   4.242  1.00 42.20           H  
ATOM   4076  OG1 THR A 255      11.514 -20.269   6.796  1.00 42.20           O  
ATOM   4077  HG1 THR A 255      12.092 -19.738   7.349  1.00 42.20           H  
ATOM   4078  N   LEU A 256      11.555 -16.952   3.845  1.00 41.46           N  
ATOM   4079  H   LEU A 256      11.727 -16.623   4.784  1.00 41.46           H  
ATOM   4080  CA  LEU A 256      11.156 -15.969   2.826  1.00 41.46           C  
ATOM   4081  HA  LEU A 256      10.230 -16.302   2.357  1.00 41.46           H  
ATOM   4082  C   LEU A 256      12.181 -15.841   1.701  1.00 41.46           C  
ATOM   4083  CB  LEU A 256      10.961 -14.591   3.482  1.00 41.46           C  
ATOM   4084  HB2 LEU A 256      10.879 -13.831   2.705  1.00 41.46           H  
ATOM   4085  HB3 LEU A 256      11.844 -14.358   4.077  1.00 41.46           H  
ATOM   4086  O   LEU A 256      11.809 -15.599   0.554  1.00 41.46           O  
ATOM   4087  CG  LEU A 256       9.718 -14.504   4.372  1.00 41.46           C  
ATOM   4088  HG  LEU A 256       9.677 -15.356   5.051  1.00 41.46           H  
ATOM   4089  CD1 LEU A 256       9.741 -13.216   5.195  1.00 41.46           C  
ATOM   4090 HD11 LEU A 256      10.615 -13.220   5.846  1.00 41.46           H  
ATOM   4091 HD12 LEU A 256       8.853 -13.164   5.826  1.00 41.46           H  
ATOM   4092 HD13 LEU A 256       9.785 -12.346   4.540  1.00 41.46           H  
ATOM   4093  CD2 LEU A 256       8.435 -14.530   3.556  1.00 41.46           C  
ATOM   4094 HD21 LEU A 256       8.342 -13.617   2.967  1.00 41.46           H  
ATOM   4095 HD22 LEU A 256       8.406 -15.398   2.898  1.00 41.46           H  
ATOM   4096 HD23 LEU A 256       7.615 -14.631   4.267  1.00 41.46           H  
ATOM   4097  N   THR A 257      13.460 -16.037   2.016  1.00 41.51           N  
ATOM   4098  H   THR A 257      13.697 -16.250   2.974  1.00 41.51           H  
ATOM   4099  CA  THR A 257      14.515 -16.089   1.004  1.00 41.51           C  
ATOM   4100  HA  THR A 257      14.368 -15.255   0.317  1.00 41.51           H  
ATOM   4101  C   THR A 257      14.449 -17.333   0.153  1.00 41.51           C  
ATOM   4102  CB  THR A 257      15.922 -16.020   1.596  1.00 41.51           C  
ATOM   4103  HB  THR A 257      16.575 -16.744   1.108  1.00 41.51           H  
ATOM   4104  O   THR A 257      14.902 -17.307  -0.989  1.00 41.51           O  
ATOM   4105  CG2 THR A 257      16.471 -14.651   1.338  1.00 41.51           C  
ATOM   4106 HG21 THR A 257      15.885 -13.915   1.889  1.00 41.51           H  
ATOM   4107 HG22 THR A 257      16.444 -14.431   0.271  1.00 41.51           H  
ATOM   4108 HG23 THR A 257      17.506 -14.690   1.676  1.00 41.51           H  
ATOM   4109  OG1 THR A 257      16.013 -16.190   2.981  1.00 41.51           O  
ATOM   4110  HG1 THR A 257      15.402 -15.601   3.431  1.00 41.51           H  
ATOM   4111  N   GLU A 258      13.869 -18.418   0.661  1.00 38.11           N  
ATOM   4112  H   GLU A 258      13.563 -18.417   1.624  1.00 38.11           H  
ATOM   4113  CA  GLU A 258      13.719 -19.636  -0.113  1.00 38.11           C  
ATOM   4114  HA  GLU A 258      14.616 -19.662  -0.732  1.00 38.11           H  
ATOM   4115  C   GLU A 258      12.582 -19.605  -1.138  1.00 38.11           C  
ATOM   4116  CB  GLU A 258      13.739 -20.881   0.781  1.00 38.11           C  
ATOM   4117  HB2 GLU A 258      13.499 -21.752   0.172  1.00 38.11           H  
ATOM   4118  HB3 GLU A 258      12.988 -20.777   1.564  1.00 38.11           H  
ATOM   4119  O   GLU A 258      12.579 -20.421  -2.061  1.00 38.11           O  
ATOM   4120  CG  GLU A 258      15.135 -21.090   1.399  1.00 38.11           C  
ATOM   4121  HG2 GLU A 258      15.427 -20.204   1.963  1.00 38.11           H  
ATOM   4122  HG3 GLU A 258      15.860 -21.209   0.593  1.00 38.11           H  
ATOM   4123  CD  GLU A 258      15.223 -22.319   2.306  1.00 38.11           C  
ATOM   4124  OE1 GLU A 258      16.353 -22.608   2.749  1.00 38.11           O  
ATOM   4125  OE2 GLU A 258      14.187 -22.994   2.480  1.00 38.11           O  
ATOM   4126  N   MET A 259      11.700 -18.606  -1.055  1.00 37.34           N  
ATOM   4127  H   MET A 259      11.819 -17.944  -0.301  1.00 37.34           H  
ATOM   4128  CA  MET A 259      10.588 -18.397  -1.977  1.00 37.34           C  
ATOM   4129  HA  MET A 259      10.189 -19.374  -2.251  1.00 37.34           H  
ATOM   4130  C   MET A 259      11.042 -17.684  -3.267  1.00 37.34           C  
ATOM   4131  CB  MET A 259       9.472 -17.619  -1.262  1.00 37.34           C  
ATOM   4132  HB2 MET A 259       9.835 -16.631  -0.981  1.00 37.34           H  
ATOM   4133  HB3 MET A 259       8.647 -17.492  -1.963  1.00 37.34           H  
ATOM   4134  O   MET A 259      11.534 -16.558  -3.235  1.00 37.34           O  
ATOM   4135  CG  MET A 259       8.962 -18.340  -0.004  1.00 37.34           C  
ATOM   4136  HG2 MET A 259       9.770 -18.374   0.726  1.00 37.34           H  
ATOM   4137  HG3 MET A 259       8.695 -19.366  -0.257  1.00 37.34           H  
ATOM   4138  SD  MET A 259       7.540 -17.549   0.793  1.00 37.34           S  
ATOM   4139  CE  MET A 259       6.257 -17.947  -0.418  1.00 37.34           C  
ATOM   4140  HE1 MET A 259       6.509 -17.530  -1.393  1.00 37.34           H  
ATOM   4141  HE2 MET A 259       5.320 -17.502  -0.082  1.00 37.34           H  
ATOM   4142  HE3 MET A 259       6.142 -19.028  -0.495  1.00 37.34           H  
ATOM   4143  N   ASN A 260      10.820 -18.314  -4.428  1.00 35.57           N  
ATOM   4144  H   ASN A 260      10.467 -19.258  -4.364  1.00 35.57           H  
ATOM   4145  CA  ASN A 260      11.210 -17.834  -5.768  1.00 35.57           C  
ATOM   4146  HA  ASN A 260      12.243 -17.491  -5.716  1.00 35.57           H  
ATOM   4147  C   ASN A 260      10.386 -16.620  -6.269  1.00 35.57           C  
ATOM   4148  CB  ASN A 260      11.141 -19.017  -6.765  1.00 35.57           C  
ATOM   4149  HB2 ASN A 260      11.162 -18.637  -7.786  1.00 35.57           H  
ATOM   4150  HB3 ASN A 260      10.203 -19.556  -6.632  1.00 35.57           H  
ATOM   4151  O   ASN A 260       9.756 -16.675  -7.325  1.00 35.57           O  
ATOM   4152  CG  ASN A 260      12.305 -19.985  -6.683  1.00 35.57           C  
ATOM   4153  ND2 ASN A 260      12.135 -21.184  -7.190  1.00 35.57           N  
ATOM   4154 HD21 ASN A 260      12.923 -21.811  -7.119  1.00 35.57           H  
ATOM   4155 HD22 ASN A 260      11.251 -21.462  -7.592  1.00 35.57           H  
ATOM   4156  OD1 ASN A 260      13.382 -19.678  -6.208  1.00 35.57           O  
ATOM   4157  N   SER A 261      10.360 -15.505  -5.534  1.00 39.76           N  
ATOM   4158  H   SER A 261      10.870 -15.510  -4.662  1.00 39.76           H  
ATOM   4159  CA  SER A 261       9.718 -14.262  -5.982  1.00 39.76           C  
ATOM   4160  HA  SER A 261       9.541 -14.337  -7.055  1.00 39.76           H  
ATOM   4161  C   SER A 261      10.642 -13.050  -5.793  1.00 39.76           C  
ATOM   4162  CB  SER A 261       8.319 -14.123  -5.353  1.00 39.76           C  
ATOM   4163  HB2 SER A 261       8.204 -14.848  -4.547  1.00 39.76           H  
ATOM   4164  HB3 SER A 261       7.573 -14.350  -6.115  1.00 39.76           H  
ATOM   4165  O   SER A 261      10.913 -12.603  -4.678  1.00 39.76           O  
ATOM   4166  OG  SER A 261       8.071 -12.831  -4.835  1.00 39.76           O  
ATOM   4167  HG  SER A 261       8.420 -12.841  -3.941  1.00 39.76           H  
ATOM   4168  N   TRP A 262      11.086 -12.480  -6.921  1.00 34.99           N  
ATOM   4169  H   TRP A 262      10.849 -12.951  -7.783  1.00 34.99           H  
ATOM   4170  CA  TRP A 262      12.025 -11.349  -7.033  1.00 34.99           C  
ATOM   4171  HA  TRP A 262      13.002 -11.653  -6.658  1.00 34.99           H  
ATOM   4172  C   TRP A 262      11.605 -10.097  -6.239  1.00 34.99           C  
ATOM   4173  CB  TRP A 262      12.145 -11.037  -8.537  1.00 34.99           C  
ATOM   4174  HB2 TRP A 262      11.148 -10.837  -8.929  1.00 34.99           H  
ATOM   4175  HB3 TRP A 262      12.517 -11.928  -9.042  1.00 34.99           H  
ATOM   4176  O   TRP A 262      12.439  -9.361  -5.722  1.00 34.99           O  
ATOM   4177  CG  TRP A 262      13.031  -9.896  -8.936  1.00 34.99           C  
ATOM   4178  CD1 TRP A 262      14.364  -9.817  -8.717  1.00 34.99           C  
ATOM   4179  HD1 TRP A 262      14.960 -10.570  -8.223  1.00 34.99           H  
ATOM   4180  CD2 TRP A 262      12.687  -8.694  -9.695  1.00 34.99           C  
ATOM   4181  CE2 TRP A 262      13.862  -7.895  -9.833  1.00 34.99           C  
ATOM   4182  CE3 TRP A 262      11.509  -8.216 -10.313  1.00 34.99           C  
ATOM   4183  HE3 TRP A 262      10.615  -8.821 -10.283  1.00 34.99           H  
ATOM   4184  NE1 TRP A 262      14.861  -8.645  -9.252  1.00 34.99           N  
ATOM   4185  HE1 TRP A 262      15.848  -8.439  -9.297  1.00 34.99           H  
ATOM   4186  CH2 TRP A 262      12.661  -6.196 -11.071  1.00 34.99           C  
ATOM   4187  HH2 TRP A 262      12.649  -5.257 -11.603  1.00 34.99           H  
ATOM   4188  CZ2 TRP A 262      13.853  -6.655 -10.487  1.00 34.99           C  
ATOM   4189  HZ2 TRP A 262      14.763  -6.078 -10.565  1.00 34.99           H  
ATOM   4190  CZ3 TRP A 262      11.503  -6.992 -11.011  1.00 34.99           C  
ATOM   4191  HZ3 TRP A 262      10.606  -6.661 -11.513  1.00 34.99           H  
ATOM   4192  N   HIS A 263      10.301  -9.858  -6.086  1.00 37.18           N  
ATOM   4193  H   HIS A 263       9.650 -10.513  -6.496  1.00 37.18           H  
ATOM   4194  CA  HIS A 263       9.781  -8.714  -5.330  1.00 37.18           C  
ATOM   4195  HA  HIS A 263      10.478  -7.880  -5.403  1.00 37.18           H  
ATOM   4196  C   HIS A 263       9.612  -8.982  -3.833  1.00 37.18           C  
ATOM   4197  CB  HIS A 263       8.458  -8.280  -5.951  1.00 37.18           C  
ATOM   4198  HB2 HIS A 263       7.865  -9.153  -6.224  1.00 37.18           H  
ATOM   4199  HB3 HIS A 263       7.897  -7.720  -5.203  1.00 37.18           H  
ATOM   4200  O   HIS A 263       9.758  -8.053  -3.039  1.00 37.18           O  
ATOM   4201  CG  HIS A 263       8.621  -7.384  -7.146  1.00 37.18           C  
ATOM   4202  CD2 HIS A 263       7.682  -6.490  -7.549  1.00 37.18           C  
ATOM   4203  HD2 HIS A 263       6.732  -6.357  -7.053  1.00 37.18           H  
ATOM   4204  ND1 HIS A 263       9.742  -7.157  -7.914  1.00 37.18           N  
ATOM   4205  HD1 HIS A 263      10.653  -7.578  -7.806  1.00 37.18           H  
ATOM   4206  CE1 HIS A 263       9.462  -6.145  -8.755  1.00 37.18           C  
ATOM   4207  HE1 HIS A 263      10.174  -5.675  -9.417  1.00 37.18           H  
ATOM   4208  NE2 HIS A 263       8.195  -5.726  -8.595  1.00 37.18           N  
ATOM   4209  N   ALA A 264       9.359 -10.235  -3.440  1.00 37.17           N  
ATOM   4210  H   ALA A 264       9.328 -10.967  -4.135  1.00 37.17           H  
ATOM   4211  CA  ALA A 264       9.435 -10.621  -2.034  1.00 37.17           C  
ATOM   4212  HA  ALA A 264       8.800  -9.956  -1.449  1.00 37.17           H  
ATOM   4213  C   ALA A 264      10.870 -10.436  -1.539  1.00 37.17           C  
ATOM   4214  CB  ALA A 264       8.934 -12.056  -1.836  1.00 37.17           C  
ATOM   4215  HB1 ALA A 264       9.564 -12.763  -2.377  1.00 37.17           H  
ATOM   4216  HB2 ALA A 264       8.979 -12.307  -0.776  1.00 37.17           H  
ATOM   4217  HB3 ALA A 264       7.898 -12.140  -2.163  1.00 37.17           H  
ATOM   4218  O   ALA A 264      11.059  -9.840  -0.489  1.00 37.17           O  
ATOM   4219  N   ALA A 265      11.873 -10.805  -2.339  1.00 38.79           N  
ATOM   4220  H   ALA A 265      11.662 -11.335  -3.172  1.00 38.79           H  
ATOM   4221  CA  ALA A 265      13.277 -10.596  -2.003  1.00 38.79           C  
ATOM   4222  HA  ALA A 265      13.477 -11.097  -1.056  1.00 38.79           H  
ATOM   4223  C   ALA A 265      13.655  -9.107  -1.819  1.00 38.79           C  
ATOM   4224  CB  ALA A 265      14.116 -11.283  -3.079  1.00 38.79           C  
ATOM   4225  HB1 ALA A 265      15.154 -11.292  -2.747  1.00 38.79           H  
ATOM   4226  HB2 ALA A 265      13.791 -12.314  -3.212  1.00 38.79           H  
ATOM   4227  HB3 ALA A 265      14.043 -10.749  -4.027  1.00 38.79           H  
ATOM   4228  O   ALA A 265      14.404  -8.790  -0.902  1.00 38.79           O  
ATOM   4229  N   TRP A 266      13.089  -8.177  -2.606  1.00 35.54           N  
ATOM   4230  H   TRP A 266      12.522  -8.499  -3.377  1.00 35.54           H  
ATOM   4231  CA  TRP A 266      13.355  -6.729  -2.491  1.00 35.54           C  
ATOM   4232  HA  TRP A 266      14.433  -6.584  -2.425  1.00 35.54           H  
ATOM   4233  C   TRP A 266      12.753  -6.091  -1.227  1.00 35.54           C  
ATOM   4234  CB  TRP A 266      12.854  -6.006  -3.754  1.00 35.54           C  
ATOM   4235  HB2 TRP A 266      11.767  -6.068  -3.797  1.00 35.54           H  
ATOM   4236  HB3 TRP A 266      13.245  -6.528  -4.627  1.00 35.54           H  
ATOM   4237  O   TRP A 266      13.447  -5.398  -0.484  1.00 35.54           O  
ATOM   4238  CG  TRP A 266      13.259  -4.563  -3.859  1.00 35.54           C  
ATOM   4239  CD1 TRP A 266      12.699  -3.525  -3.194  1.00 35.54           C  
ATOM   4240  HD1 TRP A 266      11.873  -3.606  -2.502  1.00 35.54           H  
ATOM   4241  CD2 TRP A 266      14.366  -3.981  -4.617  1.00 35.54           C  
ATOM   4242  CE2 TRP A 266      14.470  -2.598  -4.292  1.00 35.54           C  
ATOM   4243  CE3 TRP A 266      15.297  -4.485  -5.546  1.00 35.54           C  
ATOM   4244  HE3 TRP A 266      15.195  -5.510  -5.871  1.00 35.54           H  
ATOM   4245  NE1 TRP A 266      13.407  -2.366  -3.448  1.00 35.54           N  
ATOM   4246  HE1 TRP A 266      13.234  -1.494  -2.969  1.00 35.54           H  
ATOM   4247  CH2 TRP A 266      16.451  -2.336  -5.656  1.00 35.54           C  
ATOM   4248  HH2 TRP A 266      17.246  -1.719  -6.048  1.00 35.54           H  
ATOM   4249  CZ2 TRP A 266      15.491  -1.781  -4.796  1.00 35.54           C  
ATOM   4250  HZ2 TRP A 266      15.549  -0.741  -4.511  1.00 35.54           H  
ATOM   4251  CZ3 TRP A 266      16.346  -3.682  -6.039  1.00 35.54           C  
ATOM   4252  HZ3 TRP A 266      17.059  -4.080  -6.746  1.00 35.54           H  
ATOM   4253  N   SER A 267      11.467  -6.337  -0.949  1.00 38.56           N  
ATOM   4254  H   SER A 267      10.922  -6.885  -1.600  1.00 38.56           H  
ATOM   4255  CA  SER A 267      10.811  -5.841   0.273  1.00 38.56           C  
ATOM   4256  HA  SER A 267      11.039  -4.781   0.393  1.00 38.56           H  
ATOM   4257  C   SER A 267      11.324  -6.552   1.528  1.00 38.56           C  
ATOM   4258  CB  SER A 267       9.293  -6.000   0.167  1.00 38.56           C  
ATOM   4259  HB2 SER A 267       9.045  -7.050   0.010  1.00 38.56           H  
ATOM   4260  HB3 SER A 267       8.830  -5.663   1.095  1.00 38.56           H  
ATOM   4261  O   SER A 267      11.446  -5.924   2.578  1.00 38.56           O  
ATOM   4262  OG  SER A 267       8.793  -5.228  -0.911  1.00 38.56           O  
ATOM   4263  HG  SER A 267       9.018  -4.310  -0.745  1.00 38.56           H  
ATOM   4264  N   THR A 268      11.692  -7.833   1.402  1.00 40.18           N  
ATOM   4265  H   THR A 268      11.541  -8.300   0.519  1.00 40.18           H  
ATOM   4266  CA  THR A 268      12.378  -8.586   2.460  1.00 40.18           C  
ATOM   4267  HA  THR A 268      11.814  -8.473   3.385  1.00 40.18           H  
ATOM   4268  C   THR A 268      13.761  -8.005   2.704  1.00 40.18           C  
ATOM   4269  CB  THR A 268      12.463 -10.093   2.160  1.00 40.18           C  
ATOM   4270  HB  THR A 268      13.055 -10.257   1.259  1.00 40.18           H  
ATOM   4271  O   THR A 268      14.100  -7.830   3.859  1.00 40.18           O  
ATOM   4272  CG2 THR A 268      13.050 -10.920   3.298  1.00 40.18           C  
ATOM   4273 HG21 THR A 268      13.013 -11.978   3.039  1.00 40.18           H  
ATOM   4274 HG22 THR A 268      14.089 -10.641   3.475  1.00 40.18           H  
ATOM   4275 HG23 THR A 268      12.470 -10.753   4.206  1.00 40.18           H  
ATOM   4276  OG1 THR A 268      11.164 -10.596   1.967  1.00 40.18           O  
ATOM   4277  HG1 THR A 268      10.948 -10.377   1.057  1.00 40.18           H  
ATOM   4278  N   LEU A 269      14.523  -7.598   1.679  1.00 38.75           N  
ATOM   4279  H   LEU A 269      14.234  -7.805   0.734  1.00 38.75           H  
ATOM   4280  CA  LEU A 269      15.830  -6.963   1.870  1.00 38.75           C  
ATOM   4281  HA  LEU A 269      16.418  -7.609   2.521  1.00 38.75           H  
ATOM   4282  C   LEU A 269      15.728  -5.594   2.551  1.00 38.75           C  
ATOM   4283  CB  LEU A 269      16.578  -6.850   0.540  1.00 38.75           C  
ATOM   4284  HB2 LEU A 269      16.547  -7.824   0.050  1.00 38.75           H  
ATOM   4285  HB3 LEU A 269      16.062  -6.125  -0.090  1.00 38.75           H  
ATOM   4286  O   LEU A 269      16.462  -5.363   3.494  1.00 38.75           O  
ATOM   4287  CG  LEU A 269      18.055  -6.431   0.749  1.00 38.75           C  
ATOM   4288  HG  LEU A 269      18.161  -5.947   1.719  1.00 38.75           H  
ATOM   4289  CD1 LEU A 269      18.963  -7.660   0.782  1.00 38.75           C  
ATOM   4290 HD11 LEU A 269      18.804  -8.281  -0.100  1.00 38.75           H  
ATOM   4291 HD12 LEU A 269      20.007  -7.350   0.833  1.00 38.75           H  
ATOM   4292 HD13 LEU A 269      18.736  -8.245   1.673  1.00 38.75           H  
ATOM   4293  CD2 LEU A 269      18.565  -5.401  -0.263  1.00 38.75           C  
ATOM   4294 HD21 LEU A 269      19.343  -4.807   0.217  1.00 38.75           H  
ATOM   4295 HD22 LEU A 269      17.766  -4.724  -0.563  1.00 38.75           H  
ATOM   4296 HD23 LEU A 269      19.012  -5.874  -1.137  1.00 38.75           H  
ATOM   4297  N   GLN A 270      14.818  -4.702   2.146  1.00 39.78           N  
ATOM   4298  H   GLN A 270      14.245  -4.921   1.344  1.00 39.78           H  
ATOM   4299  CA  GLN A 270      14.675  -3.393   2.812  1.00 39.78           C  
ATOM   4300  HA  GLN A 270      15.643  -2.892   2.816  1.00 39.78           H  
ATOM   4301  C   GLN A 270      14.246  -3.530   4.282  1.00 39.78           C  
ATOM   4302  CB  GLN A 270      13.668  -2.519   2.053  1.00 39.78           C  
ATOM   4303  HB2 GLN A 270      12.758  -3.087   1.863  1.00 39.78           H  
ATOM   4304  HB3 GLN A 270      13.415  -1.660   2.675  1.00 39.78           H  
ATOM   4305  O   GLN A 270      14.750  -2.816   5.149  1.00 39.78           O  
ATOM   4306  CG  GLN A 270      14.245  -1.993   0.730  1.00 39.78           C  
ATOM   4307  HG2 GLN A 270      15.180  -1.471   0.936  1.00 39.78           H  
ATOM   4308  HG3 GLN A 270      14.459  -2.826   0.060  1.00 39.78           H  
ATOM   4309  CD  GLN A 270      13.299  -1.029   0.019  1.00 39.78           C  
ATOM   4310  NE2 GLN A 270      13.799  -0.214  -0.885  1.00 39.78           N  
ATOM   4311 HE21 GLN A 270      14.796  -0.184  -1.047  1.00 39.78           H  
ATOM   4312 HE22 GLN A 270      13.178   0.511  -1.216  1.00 39.78           H  
ATOM   4313  OE1 GLN A 270      12.098  -0.995   0.235  1.00 39.78           O  
ATOM   4314  N   CYS A 271      13.354  -4.480   4.572  1.00 38.68           N  
ATOM   4315  H   CYS A 271      12.963  -5.024   3.816  1.00 38.68           H  
ATOM   4316  CA  CYS A 271      12.959  -4.819   5.936  1.00 38.68           C  
ATOM   4317  HA  CYS A 271      12.688  -3.905   6.464  1.00 38.68           H  
ATOM   4318  C   CYS A 271      14.124  -5.463   6.713  1.00 38.68           C  
ATOM   4319  CB  CYS A 271      11.719  -5.718   5.834  1.00 38.68           C  
ATOM   4320  HB2 CYS A 271      10.981  -5.241   5.190  1.00 38.68           H  
ATOM   4321  HB3 CYS A 271      11.992  -6.678   5.394  1.00 38.68           H  
ATOM   4322  O   CYS A 271      14.417  -5.059   7.835  1.00 38.68           O  
ATOM   4323  SG  CYS A 271      10.973  -5.993   7.464  1.00 38.68           S  
ATOM   4324  HG  CYS A 271      10.957  -4.727   7.888  1.00 38.68           H  
ATOM   4325  N   PHE A 272      14.859  -6.378   6.078  1.00 42.65           N  
ATOM   4326  H   PHE A 272      14.558  -6.669   5.159  1.00 42.65           H  
ATOM   4327  CA  PHE A 272      16.048  -7.042   6.610  1.00 42.65           C  
ATOM   4328  HA  PHE A 272      15.784  -7.558   7.534  1.00 42.65           H  
ATOM   4329  C   PHE A 272      17.161  -6.046   6.939  1.00 42.65           C  
ATOM   4330  CB  PHE A 272      16.519  -8.081   5.582  1.00 42.65           C  
ATOM   4331  HB2 PHE A 272      16.786  -7.581   4.652  1.00 42.65           H  
ATOM   4332  HB3 PHE A 272      15.693  -8.765   5.384  1.00 42.65           H  
ATOM   4333  O   PHE A 272      17.734  -6.116   8.014  1.00 42.65           O  
ATOM   4334  CG  PHE A 272      17.682  -8.932   6.009  1.00 42.65           C  
ATOM   4335  CD1 PHE A 272      19.002  -8.519   5.764  1.00 42.65           C  
ATOM   4336  HD1 PHE A 272      19.199  -7.581   5.266  1.00 42.65           H  
ATOM   4337  CD2 PHE A 272      17.427 -10.151   6.652  1.00 42.65           C  
ATOM   4338  HD2 PHE A 272      16.407 -10.473   6.805  1.00 42.65           H  
ATOM   4339  CE1 PHE A 272      20.067  -9.313   6.214  1.00 42.65           C  
ATOM   4340  HE1 PHE A 272      21.083  -8.972   6.079  1.00 42.65           H  
ATOM   4341  CE2 PHE A 272      18.489 -10.946   7.104  1.00 42.65           C  
ATOM   4342  HE2 PHE A 272      18.295 -11.871   7.627  1.00 42.65           H  
ATOM   4343  CZ  PHE A 272      19.807 -10.516   6.894  1.00 42.65           C  
ATOM   4344  HZ  PHE A 272      20.624 -11.107   7.280  1.00 42.65           H  
ATOM   4345  N   THR A 273      17.435  -5.078   6.066  1.00 40.56           N  
ATOM   4346  H   THR A 273      16.959  -5.099   5.175  1.00 40.56           H  
ATOM   4347  CA  THR A 273      18.434  -4.024   6.267  1.00 40.56           C  
ATOM   4348  HA  THR A 273      19.412  -4.476   6.431  1.00 40.56           H  
ATOM   4349  C   THR A 273      18.114  -3.164   7.489  1.00 40.56           C  
ATOM   4350  CB  THR A 273      18.488  -3.136   5.017  1.00 40.56           C  
ATOM   4351  HB  THR A 273      17.516  -2.670   4.852  1.00 40.56           H  
ATOM   4352  O   THR A 273      19.007  -2.871   8.280  1.00 40.56           O  
ATOM   4353  CG2 THR A 273      19.545  -2.062   5.121  1.00 40.56           C  
ATOM   4354 HG21 THR A 273      19.378  -1.435   5.997  1.00 40.56           H  
ATOM   4355 HG22 THR A 273      19.474  -1.419   4.244  1.00 40.56           H  
ATOM   4356 HG23 THR A 273      20.529  -2.528   5.184  1.00 40.56           H  
ATOM   4357  OG1 THR A 273      18.848  -3.881   3.877  1.00 40.56           O  
ATOM   4358  HG1 THR A 273      19.623  -4.401   4.102  1.00 40.56           H  
ATOM   4359  N   ARG A 274      16.843  -2.794   7.668  1.00 39.88           N  
ATOM   4360  H   ARG A 274      16.161  -3.091   6.985  1.00 39.88           H  
ATOM   4361  CA  ARG A 274      16.393  -1.924   8.763  1.00 39.88           C  
ATOM   4362  HA  ARG A 274      17.107  -1.107   8.870  1.00 39.88           H  
ATOM   4363  C   ARG A 274      16.384  -2.660  10.105  1.00 39.88           C  
ATOM   4364  CB  ARG A 274      15.023  -1.348   8.372  1.00 39.88           C  
ATOM   4365  HB2 ARG A 274      14.992  -1.250   7.287  1.00 39.88           H  
ATOM   4366  HB3 ARG A 274      14.233  -2.038   8.668  1.00 39.88           H  
ATOM   4367  O   ARG A 274      16.888  -2.137  11.090  1.00 39.88           O  
ATOM   4368  CG  ARG A 274      14.752   0.044   8.957  1.00 39.88           C  
ATOM   4369  HG2 ARG A 274      14.638  -0.020  10.039  1.00 39.88           H  
ATOM   4370  HG3 ARG A 274      15.585   0.705   8.718  1.00 39.88           H  
ATOM   4371  CD  ARG A 274      13.467   0.591   8.315  1.00 39.88           C  
ATOM   4372  HD2 ARG A 274      12.635  -0.036   8.636  1.00 39.88           H  
ATOM   4373  HD3 ARG A 274      13.558   0.524   7.231  1.00 39.88           H  
ATOM   4374  NE  ARG A 274      13.193   1.995   8.676  1.00 39.88           N  
ATOM   4375  HE  ARG A 274      13.894   2.464   9.231  1.00 39.88           H  
ATOM   4376  NH1 ARG A 274      11.076   2.113   7.766  1.00 39.88           N  
ATOM   4377 HH11 ARG A 274      10.133   2.467   7.843  1.00 39.88           H  
ATOM   4378 HH12 ARG A 274      11.139   1.138   7.508  1.00 39.88           H  
ATOM   4379  NH2 ARG A 274      11.919   3.883   8.818  1.00 39.88           N  
ATOM   4380 HH21 ARG A 274      12.648   4.355   9.333  1.00 39.88           H  
ATOM   4381 HH22 ARG A 274      11.034   4.332   8.629  1.00 39.88           H  
ATOM   4382  CZ  ARG A 274      12.072   2.655   8.414  1.00 39.88           C  
ATOM   4383  N   VAL A 275      15.925  -3.912  10.118  1.00 39.25           N  
ATOM   4384  H   VAL A 275      15.514  -4.281   9.273  1.00 39.25           H  
ATOM   4385  CA  VAL A 275      15.970  -4.775  11.310  1.00 39.25           C  
ATOM   4386  HA  VAL A 275      15.576  -4.219  12.161  1.00 39.25           H  
ATOM   4387  C   VAL A 275      17.408  -5.155  11.663  1.00 39.25           C  
ATOM   4388  CB  VAL A 275      15.090  -6.023  11.109  1.00 39.25           C  
ATOM   4389  HB  VAL A 275      15.381  -6.529  10.189  1.00 39.25           H  
ATOM   4390  O   VAL A 275      17.771  -5.160  12.832  1.00 39.25           O  
ATOM   4391  CG1 VAL A 275      15.231  -7.009  12.273  1.00 39.25           C  
ATOM   4392 HG11 VAL A 275      14.462  -7.780  12.228  1.00 39.25           H  
ATOM   4393 HG12 VAL A 275      16.205  -7.496  12.225  1.00 39.25           H  
ATOM   4394 HG13 VAL A 275      15.137  -6.482  13.223  1.00 39.25           H  
ATOM   4395  CG2 VAL A 275      13.612  -5.623  11.007  1.00 39.25           C  
ATOM   4396 HG21 VAL A 275      12.998  -6.504  10.815  1.00 39.25           H  
ATOM   4397 HG22 VAL A 275      13.290  -5.160  11.940  1.00 39.25           H  
ATOM   4398 HG23 VAL A 275      13.457  -4.912  10.196  1.00 39.25           H  
ATOM   4399  N   MET A 276      18.268  -5.405  10.673  1.00 41.12           N  
ATOM   4400  H   MET A 276      17.926  -5.442   9.723  1.00 41.12           H  
ATOM   4401  CA  MET A 276      19.687  -5.660  10.911  1.00 41.12           C  
ATOM   4402  HA  MET A 276      19.763  -6.419  11.690  1.00 41.12           H  
ATOM   4403  C   MET A 276      20.421  -4.444  11.454  1.00 41.12           C  
ATOM   4404  CB  MET A 276      20.384  -6.155   9.637  1.00 41.12           C  
ATOM   4405  HB2 MET A 276      20.060  -5.574   8.773  1.00 41.12           H  
ATOM   4406  HB3 MET A 276      21.460  -6.009   9.732  1.00 41.12           H  
ATOM   4407  O   MET A 276      21.284  -4.625  12.306  1.00 41.12           O  
ATOM   4408  CG  MET A 276      20.111  -7.643   9.421  1.00 41.12           C  
ATOM   4409  HG2 MET A 276      19.037  -7.805   9.325  1.00 41.12           H  
ATOM   4410  HG3 MET A 276      20.592  -7.963   8.496  1.00 41.12           H  
ATOM   4411  SD  MET A 276      20.718  -8.662  10.782  1.00 41.12           S  
ATOM   4412  CE  MET A 276      22.516  -8.474  10.558  1.00 41.12           C  
ATOM   4413  HE1 MET A 276      22.808  -7.433  10.696  1.00 41.12           H  
ATOM   4414  HE2 MET A 276      22.800  -8.807   9.560  1.00 41.12           H  
ATOM   4415  HE3 MET A 276      23.040  -9.076  11.301  1.00 41.12           H  
ATOM   4416  N   GLN A 277      20.080  -3.227  11.019  1.00 42.79           N  
ATOM   4417  H   GLN A 277      19.388  -3.142  10.288  1.00 42.79           H  
ATOM   4418  CA  GLN A 277      20.579  -1.999  11.643  1.00 42.79           C  
ATOM   4419  HA  GLN A 277      21.669  -2.000  11.633  1.00 42.79           H  
ATOM   4420  C   GLN A 277      20.148  -1.897  13.103  1.00 42.79           C  
ATOM   4421  CB  GLN A 277      20.079  -0.761  10.897  1.00 42.79           C  
ATOM   4422  HB2 GLN A 277      20.134   0.093  11.571  1.00 42.79           H  
ATOM   4423  HB3 GLN A 277      19.037  -0.890  10.604  1.00 42.79           H  
ATOM   4424  O   GLN A 277      20.974  -1.579  13.947  1.00 42.79           O  
ATOM   4425  CG  GLN A 277      20.924  -0.435   9.671  1.00 42.79           C  
ATOM   4426  HG2 GLN A 277      20.819  -1.210   8.912  1.00 42.79           H  
ATOM   4427  HG3 GLN A 277      21.974  -0.368   9.959  1.00 42.79           H  
ATOM   4428  CD  GLN A 277      20.465   0.892   9.101  1.00 42.79           C  
ATOM   4429  NE2 GLN A 277      21.321   1.887   9.094  1.00 42.79           N  
ATOM   4430 HE21 GLN A 277      22.252   1.776   9.470  1.00 42.79           H  
ATOM   4431 HE22 GLN A 277      20.974   2.766   8.737  1.00 42.79           H  
ATOM   4432  OE1 GLN A 277      19.336   1.071   8.671  1.00 42.79           O  
ATOM   4433  N   GLU A 278      18.896  -2.221  13.418  1.00 40.19           N  
ATOM   4434  H   GLU A 278      18.235  -2.418  12.680  1.00 40.19           H  
ATOM   4435  CA  GLU A 278      18.396  -2.180  14.796  1.00 40.19           C  
ATOM   4436  HA  GLU A 278      18.710  -1.243  15.256  1.00 40.19           H  
ATOM   4437  C   GLU A 278      18.996  -3.299  15.676  1.00 40.19           C  
ATOM   4438  CB  GLU A 278      16.856  -2.193  14.784  1.00 40.19           C  
ATOM   4439  HB2 GLU A 278      16.507  -2.361  15.802  1.00 40.19           H  
ATOM   4440  HB3 GLU A 278      16.504  -3.012  14.157  1.00 40.19           H  
ATOM   4441  O   GLU A 278      19.301  -3.057  16.840  1.00 40.19           O  
ATOM   4442  CG  GLU A 278      16.268  -0.854  14.283  1.00 40.19           C  
ATOM   4443  HG2 GLU A 278      16.618  -0.665  13.268  1.00 40.19           H  
ATOM   4444  HG3 GLU A 278      16.653  -0.055  14.915  1.00 40.19           H  
ATOM   4445  CD  GLU A 278      14.727  -0.794  14.298  1.00 40.19           C  
ATOM   4446  OE1 GLU A 278      14.178   0.280  13.939  1.00 40.19           O  
ATOM   4447  OE2 GLU A 278      14.088  -1.811  14.652  1.00 40.19           O  
ATOM   4448  N   ILE A 279      19.268  -4.493  15.126  1.00 39.44           N  
ATOM   4449  H   ILE A 279      18.928  -4.655  14.189  1.00 39.44           H  
ATOM   4450  CA  ILE A 279      19.958  -5.598  15.827  1.00 39.44           C  
ATOM   4451  HA  ILE A 279      19.538  -5.686  16.829  1.00 39.44           H  
ATOM   4452  C   ILE A 279      21.454  -5.305  16.005  1.00 39.44           C  
ATOM   4453  CB  ILE A 279      19.736  -6.945  15.091  1.00 39.44           C  
ATOM   4454  HB  ILE A 279      19.995  -6.803  14.042  1.00 39.44           H  
ATOM   4455  O   ILE A 279      22.018  -5.615  17.050  1.00 39.44           O  
ATOM   4456  CG1 ILE A 279      18.257  -7.389  15.183  1.00 39.44           C  
ATOM   4457 HG12 ILE A 279      17.603  -6.553  14.934  1.00 39.44           H  
ATOM   4458 HG13 ILE A 279      18.029  -7.681  16.208  1.00 39.44           H  
ATOM   4459  CG2 ILE A 279      20.633  -8.070  15.656  1.00 39.44           C  
ATOM   4460 HG21 ILE A 279      20.429  -8.213  16.717  1.00 39.44           H  
ATOM   4461 HG22 ILE A 279      20.459  -9.008  15.127  1.00 39.44           H  
ATOM   4462 HG23 ILE A 279      21.687  -7.828  15.525  1.00 39.44           H  
ATOM   4463  CD1 ILE A 279      17.905  -8.553  14.244  1.00 39.44           C  
ATOM   4464 HD11 ILE A 279      16.828  -8.717  14.266  1.00 39.44           H  
ATOM   4465 HD12 ILE A 279      18.212  -8.313  13.226  1.00 39.44           H  
ATOM   4466 HD13 ILE A 279      18.395  -9.472  14.563  1.00 39.44           H  
ATOM   4467  N   THR A 280      22.120  -4.710  15.011  1.00 39.61           N  
ATOM   4468  H   THR A 280      21.607  -4.452  14.180  1.00 39.61           H  
ATOM   4469  CA  THR A 280      23.551  -4.349  15.111  1.00 39.61           C  
ATOM   4470  HA  THR A 280      24.069  -5.160  15.623  1.00 39.61           H  
ATOM   4471  C   THR A 280      23.790  -3.112  15.974  1.00 39.61           C  
ATOM   4472  CB  THR A 280      24.238  -4.165  13.747  1.00 39.61           C  
ATOM   4473  HB  THR A 280      25.202  -3.681  13.905  1.00 39.61           H  
ATOM   4474  O   THR A 280      24.874  -2.978  16.533  1.00 39.61           O  
ATOM   4475  CG2 THR A 280      24.506  -5.496  13.047  1.00 39.61           C  
ATOM   4476 HG21 THR A 280      25.181  -6.096  13.657  1.00 39.61           H  
ATOM   4477 HG22 THR A 280      24.976  -5.312  12.080  1.00 39.61           H  
ATOM   4478 HG23 THR A 280      23.573  -6.039  12.900  1.00 39.61           H  
ATOM   4479  OG1 THR A 280      23.488  -3.374  12.860  1.00 39.61           O  
ATOM   4480  HG1 THR A 280      22.688  -3.861  12.648  1.00 39.61           H  
ATOM   4481  N   GLN A 281      22.785  -2.245  16.125  1.00 41.62           N  
ATOM   4482  H   GLN A 281      21.969  -2.352  15.539  1.00 41.62           H  
ATOM   4483  CA  GLN A 281      22.766  -1.142  17.092  1.00 41.62           C  
ATOM   4484  HA  GLN A 281      23.785  -0.780  17.236  1.00 41.62           H  
ATOM   4485  C   GLN A 281      22.267  -1.569  18.484  1.00 41.62           C  
ATOM   4486  CB  GLN A 281      21.920   0.014  16.538  1.00 41.62           C  
ATOM   4487  HB2 GLN A 281      20.935  -0.361  16.260  1.00 41.62           H  
ATOM   4488  HB3 GLN A 281      21.784   0.766  17.316  1.00 41.62           H  
ATOM   4489  O   GLN A 281      22.329  -0.770  19.419  1.00 41.62           O  
ATOM   4490  CG  GLN A 281      22.590   0.697  15.334  1.00 41.62           C  
ATOM   4491  HG2 GLN A 281      23.519   1.160  15.667  1.00 41.62           H  
ATOM   4492  HG3 GLN A 281      22.847  -0.039  14.573  1.00 41.62           H  
ATOM   4493  CD  GLN A 281      21.723   1.778  14.695  1.00 41.62           C  
ATOM   4494  NE2 GLN A 281      22.156   2.345  13.589  1.00 41.62           N  
ATOM   4495 HE21 GLN A 281      23.037   2.059  13.185  1.00 41.62           H  
ATOM   4496 HE22 GLN A 281      21.563   3.075  13.222  1.00 41.62           H  
ATOM   4497  OE1 GLN A 281      20.672   2.176  15.168  1.00 41.62           O  
ATOM   4498  N   HIS A 282      21.798  -2.813  18.653  1.00 40.11           N  
ATOM   4499  H   HIS A 282      21.759  -3.435  17.858  1.00 40.11           H  
ATOM   4500  CA  HIS A 282      21.507  -3.369  19.972  1.00 40.11           C  
ATOM   4501  HA  HIS A 282      20.838  -2.669  20.473  1.00 40.11           H  
ATOM   4502  C   HIS A 282      22.825  -3.496  20.759  1.00 40.11           C  
ATOM   4503  CB  HIS A 282      20.781  -4.720  19.843  1.00 40.11           C  
ATOM   4504  HB2 HIS A 282      20.020  -4.640  19.067  1.00 40.11           H  
ATOM   4505  HB3 HIS A 282      21.496  -5.485  19.539  1.00 40.11           H  
ATOM   4506  O   HIS A 282      23.822  -3.936  20.190  1.00 40.11           O  
ATOM   4507  CG  HIS A 282      20.104  -5.170  21.114  1.00 40.11           C  
ATOM   4508  CD2 HIS A 282      18.816  -4.888  21.487  1.00 40.11           C  
ATOM   4509  HD2 HIS A 282      18.108  -4.304  20.918  1.00 40.11           H  
ATOM   4510  ND1 HIS A 282      20.656  -5.934  22.119  1.00 40.11           N  
ATOM   4511  HD1 HIS A 282      21.547  -6.410  22.101  1.00 40.11           H  
ATOM   4512  CE1 HIS A 282      19.730  -6.092  23.078  1.00 40.11           C  
ATOM   4513  HE1 HIS A 282      19.871  -6.673  23.977  1.00 40.11           H  
ATOM   4514  NE2 HIS A 282      18.586  -5.476  22.737  1.00 40.11           N  
ATOM   4515  N   PRO A 283      22.874  -3.151  22.055  1.00 31.57           N  
ATOM   4516  CA  PRO A 283      24.129  -3.108  22.812  1.00 31.57           C  
ATOM   4517  HA  PRO A 283      24.861  -2.540  22.238  1.00 31.57           H  
ATOM   4518  C   PRO A 283      24.770  -4.480  23.097  1.00 31.57           C  
ATOM   4519  CB  PRO A 283      23.802  -2.318  24.088  1.00 31.57           C  
ATOM   4520  HB2 PRO A 283      24.036  -1.266  23.925  1.00 31.57           H  
ATOM   4521  HB3 PRO A 283      24.342  -2.690  24.958  1.00 31.57           H  
ATOM   4522  O   PRO A 283      25.844  -4.510  23.685  1.00 31.57           O  
ATOM   4523  CG  PRO A 283      22.292  -2.480  24.252  1.00 31.57           C  
ATOM   4524  HG2 PRO A 283      22.083  -3.419  24.764  1.00 31.57           H  
ATOM   4525  HG3 PRO A 283      21.850  -1.641  24.790  1.00 31.57           H  
ATOM   4526  CD  PRO A 283      21.788  -2.562  22.818  1.00 31.57           C  
ATOM   4527  HD2 PRO A 283      21.587  -1.559  22.442  1.00 31.57           H  
ATOM   4528  HD3 PRO A 283      20.883  -3.169  22.776  1.00 31.57           H  
ATOM   4529  N   ASP A 284      24.143  -5.597  22.697  1.00 37.31           N  
ATOM   4530  H   ASP A 284      23.342  -5.482  22.092  1.00 37.31           H  
ATOM   4531  CA  ASP A 284      24.650  -6.957  22.969  1.00 37.31           C  
ATOM   4532  HA  ASP A 284      25.710  -6.954  22.715  1.00 37.31           H  
ATOM   4533  C   ASP A 284      23.991  -8.057  22.084  1.00 37.31           C  
ATOM   4534  CB  ASP A 284      24.506  -7.235  24.493  1.00 37.31           C  
ATOM   4535  HB2 ASP A 284      24.107  -6.352  24.992  1.00 37.31           H  
ATOM   4536  HB3 ASP A 284      23.781  -8.024  24.697  1.00 37.31           H  
ATOM   4537  O   ASP A 284      23.229  -8.894  22.571  1.00 37.31           O  
ATOM   4538  CG  ASP A 284      25.816  -7.604  25.200  1.00 37.31           C  
ATOM   4539  OD1 ASP A 284      26.808  -7.942  24.513  1.00 37.31           O  
ATOM   4540  OD2 ASP A 284      25.788  -7.592  26.452  1.00 37.31           O  
ATOM   4541  N   PRO A 285      24.160  -8.053  20.746  1.00 42.91           N  
ATOM   4542  CA  PRO A 285      23.625  -9.114  19.890  1.00 42.91           C  
ATOM   4543  HA  PRO A 285      22.577  -9.296  20.126  1.00 42.91           H  
ATOM   4544  C   PRO A 285      24.418 -10.415  20.085  1.00 42.91           C  
ATOM   4545  CB  PRO A 285      23.731  -8.573  18.460  1.00 42.91           C  
ATOM   4546  HB2 PRO A 285      22.833  -8.003  18.222  1.00 42.91           H  
ATOM   4547  HB3 PRO A 285      23.886  -9.364  17.727  1.00 42.91           H  
ATOM   4548  O   PRO A 285      25.641 -10.435  19.931  1.00 42.91           O  
ATOM   4549  CG  PRO A 285      24.926  -7.623  18.545  1.00 42.91           C  
ATOM   4550  HG2 PRO A 285      25.853  -8.194  18.497  1.00 42.91           H  
ATOM   4551  HG3 PRO A 285      24.894  -6.849  17.778  1.00 42.91           H  
ATOM   4552  CD  PRO A 285      24.822  -7.041  19.947  1.00 42.91           C  
ATOM   4553  HD2 PRO A 285      24.174  -6.166  19.905  1.00 42.91           H  
ATOM   4554  HD3 PRO A 285      25.805  -6.783  20.341  1.00 42.91           H  
ATOM   4555  N   SER A 286      23.740 -11.532  20.371  1.00 44.10           N  
ATOM   4556  H   SER A 286      22.744 -11.488  20.531  1.00 44.10           H  
ATOM   4557  CA  SER A 286      24.432 -12.811  20.558  1.00 44.10           C  
ATOM   4558  HA  SER A 286      25.190 -12.644  21.323  1.00 44.10           H  
ATOM   4559  C   SER A 286      25.159 -13.276  19.288  1.00 44.10           C  
ATOM   4560  CB  SER A 286      23.491 -13.887  21.101  1.00 44.10           C  
ATOM   4561  HB2 SER A 286      24.073 -14.757  21.405  1.00 44.10           H  
ATOM   4562  HB3 SER A 286      22.990 -13.490  21.984  1.00 44.10           H  
ATOM   4563  O   SER A 286      24.722 -13.045  18.157  1.00 44.10           O  
ATOM   4564  OG  SER A 286      22.523 -14.291  20.158  1.00 44.10           O  
ATOM   4565  HG  SER A 286      21.725 -14.340  20.689  1.00 44.10           H  
ATOM   4566  N   ARG A 287      26.293 -13.970  19.464  1.00 40.20           N  
ATOM   4567  H   ARG A 287      26.629 -14.064  20.412  1.00 40.20           H  
ATOM   4568  CA  ARG A 287      27.136 -14.463  18.358  1.00 40.20           C  
ATOM   4569  HA  ARG A 287      27.451 -13.603  17.766  1.00 40.20           H  
ATOM   4570  C   ARG A 287      26.369 -15.389  17.407  1.00 40.20           C  
ATOM   4571  CB  ARG A 287      28.380 -15.141  18.957  1.00 40.20           C  
ATOM   4572  HB2 ARG A 287      28.075 -16.043  19.487  1.00 40.20           H  
ATOM   4573  HB3 ARG A 287      28.832 -14.458  19.677  1.00 40.20           H  
ATOM   4574  O   ARG A 287      26.576 -15.326  16.199  1.00 40.20           O  
ATOM   4575  CG  ARG A 287      29.441 -15.504  17.909  1.00 40.20           C  
ATOM   4576  HG2 ARG A 287      29.743 -14.605  17.370  1.00 40.20           H  
ATOM   4577  HG3 ARG A 287      29.026 -16.224  17.204  1.00 40.20           H  
ATOM   4578  CD  ARG A 287      30.662 -16.124  18.599  1.00 40.20           C  
ATOM   4579  HD2 ARG A 287      30.337 -17.005  19.152  1.00 40.20           H  
ATOM   4580  HD3 ARG A 287      31.071 -15.398  19.301  1.00 40.20           H  
ATOM   4581  NE  ARG A 287      31.705 -16.513  17.630  1.00 40.20           N  
ATOM   4582  HE  ARG A 287      31.505 -16.336  16.656  1.00 40.20           H  
ATOM   4583  NH1 ARG A 287      33.226 -17.308  19.156  1.00 40.20           N  
ATOM   4584 HH11 ARG A 287      32.580 -17.084  19.898  1.00 40.20           H  
ATOM   4585 HH12 ARG A 287      34.125 -17.715  19.373  1.00 40.20           H  
ATOM   4586  NH2 ARG A 287      33.721 -17.360  16.981  1.00 40.20           N  
ATOM   4587 HH21 ARG A 287      34.611 -17.775  17.216  1.00 40.20           H  
ATOM   4588 HH22 ARG A 287      33.485 -17.181  16.015  1.00 40.20           H  
ATOM   4589  CZ  ARG A 287      32.874 -17.056  17.925  1.00 40.20           C  
ATOM   4590  N   GLU A 288      25.454 -16.207  17.929  1.00 39.72           N  
ATOM   4591  H   GLU A 288      25.308 -16.186  18.928  1.00 39.72           H  
ATOM   4592  CA  GLU A 288      24.548 -17.031  17.115  1.00 39.72           C  
ATOM   4593  HA  GLU A 288      25.127 -17.629  16.412  1.00 39.72           H  
ATOM   4594  C   GLU A 288      23.592 -16.170  16.281  1.00 39.72           C  
ATOM   4595  CB  GLU A 288      23.733 -17.982  18.005  1.00 39.72           C  
ATOM   4596  HB2 GLU A 288      23.351 -17.430  18.864  1.00 39.72           H  
ATOM   4597  HB3 GLU A 288      22.886 -18.356  17.430  1.00 39.72           H  
ATOM   4598  O   GLU A 288      23.432 -16.427  15.090  1.00 39.72           O  
ATOM   4599  CG  GLU A 288      24.559 -19.186  18.471  1.00 39.72           C  
ATOM   4600  HG2 GLU A 288      24.930 -19.710  17.590  1.00 39.72           H  
ATOM   4601  HG3 GLU A 288      25.419 -18.824  19.034  1.00 39.72           H  
ATOM   4602  CD  GLU A 288      23.762 -20.167  19.351  1.00 39.72           C  
ATOM   4603  OE1 GLU A 288      24.288 -21.281  19.546  1.00 39.72           O  
ATOM   4604  OE2 GLU A 288      22.650 -19.811  19.828  1.00 39.72           O  
ATOM   4605  N   CYS A 289      23.019 -15.107  16.859  1.00 42.92           N  
ATOM   4606  H   CYS A 289      23.205 -14.912  17.832  1.00 42.92           H  
ATOM   4607  CA  CYS A 289      22.158 -14.170  16.138  1.00 42.92           C  
ATOM   4608  HA  CYS A 289      21.337 -14.726  15.686  1.00 42.92           H  
ATOM   4609  C   CYS A 289      22.913 -13.458  15.004  1.00 42.92           C  
ATOM   4610  CB  CYS A 289      21.572 -13.175  17.147  1.00 42.92           C  
ATOM   4611  HB2 CYS A 289      22.357 -12.547  17.569  1.00 42.92           H  
ATOM   4612  HB3 CYS A 289      21.090 -13.712  17.964  1.00 42.92           H  
ATOM   4613  O   CYS A 289      22.393 -13.342  13.895  1.00 42.92           O  
ATOM   4614  SG  CYS A 289      20.340 -12.138  16.320  1.00 42.92           S  
ATOM   4615  HG  CYS A 289      21.135 -11.634  15.372  1.00 42.92           H  
ATOM   4616  N   GLN A 290      24.163 -13.048  15.240  1.00 43.14           N  
ATOM   4617  H   GLN A 290      24.517 -13.136  16.181  1.00 43.14           H  
ATOM   4618  CA  GLN A 290      25.021 -12.459  14.207  1.00 43.14           C  
ATOM   4619  HA  GLN A 290      24.502 -11.617  13.748  1.00 43.14           H  
ATOM   4620  C   GLN A 290      25.361 -13.457  13.091  1.00 43.14           C  
ATOM   4621  CB  GLN A 290      26.323 -11.954  14.835  1.00 43.14           C  
ATOM   4622  HB2 GLN A 290      26.782 -12.765  15.401  1.00 43.14           H  
ATOM   4623  HB3 GLN A 290      27.006 -11.675  14.033  1.00 43.14           H  
ATOM   4624  O   GLN A 290      25.347 -13.094  11.916  1.00 43.14           O  
ATOM   4625  CG  GLN A 290      26.145 -10.735  15.750  1.00 43.14           C  
ATOM   4626  HG2 GLN A 290      25.469 -10.977  16.570  1.00 43.14           H  
ATOM   4627  HG3 GLN A 290      25.718  -9.911  15.179  1.00 43.14           H  
ATOM   4628  CD  GLN A 290      27.479 -10.292  16.346  1.00 43.14           C  
ATOM   4629  NE2 GLN A 290      27.553  -9.120  16.927  1.00 43.14           N  
ATOM   4630 HE21 GLN A 290      26.722  -8.565  17.075  1.00 43.14           H  
ATOM   4631 HE22 GLN A 290      28.425  -8.900  17.387  1.00 43.14           H  
ATOM   4632  OE1 GLN A 290      28.488 -10.979  16.283  1.00 43.14           O  
ATOM   4633  N   ILE A 291      25.655 -14.717  13.428  1.00 39.08           N  
ATOM   4634  H   ILE A 291      25.675 -14.955  14.409  1.00 39.08           H  
ATOM   4635  CA  ILE A 291      25.979 -15.766  12.447  1.00 39.08           C  
ATOM   4636  HA  ILE A 291      26.742 -15.386  11.767  1.00 39.08           H  
ATOM   4637  C   ILE A 291      24.760 -16.104  11.590  1.00 39.08           C  
ATOM   4638  CB  ILE A 291      26.551 -17.014  13.157  1.00 39.08           C  
ATOM   4639  HB  ILE A 291      25.901 -17.262  13.997  1.00 39.08           H  
ATOM   4640  O   ILE A 291      24.884 -16.176  10.367  1.00 39.08           O  
ATOM   4641  CG1 ILE A 291      27.970 -16.706  13.686  1.00 39.08           C  
ATOM   4642 HG12 ILE A 291      27.992 -15.718  14.147  1.00 39.08           H  
ATOM   4643 HG13 ILE A 291      28.670 -16.684  12.851  1.00 39.08           H  
ATOM   4644  CG2 ILE A 291      26.609 -18.234  12.215  1.00 39.08           C  
ATOM   4645 HG21 ILE A 291      27.050 -19.093  12.723  1.00 39.08           H  
ATOM   4646 HG22 ILE A 291      25.607 -18.535  11.911  1.00 39.08           H  
ATOM   4647 HG23 ILE A 291      27.198 -18.004  11.327  1.00 39.08           H  
ATOM   4648  CD1 ILE A 291      28.467 -17.718  14.728  1.00 39.08           C  
ATOM   4649 HD11 ILE A 291      27.766 -17.769  15.561  1.00 39.08           H  
ATOM   4650 HD12 ILE A 291      28.578 -18.708  14.286  1.00 39.08           H  
ATOM   4651 HD13 ILE A 291      29.440 -17.398  15.100  1.00 39.08           H  
ATOM   4652  N   ILE A 292      23.587 -16.271  12.203  1.00 40.21           N  
ATOM   4653  H   ILE A 292      23.559 -16.219  13.211  1.00 40.21           H  
ATOM   4654  CA  ILE A 292      22.335 -16.557  11.491  1.00 40.21           C  
ATOM   4655  HA  ILE A 292      22.484 -17.421  10.844  1.00 40.21           H  
ATOM   4656  C   ILE A 292      21.970 -15.376  10.593  1.00 40.21           C  
ATOM   4657  CB  ILE A 292      21.212 -16.899  12.496  1.00 40.21           C  
ATOM   4658  HB  ILE A 292      21.157 -16.103  13.239  1.00 40.21           H  
ATOM   4659  O   ILE A 292      21.657 -15.573   9.423  1.00 40.21           O  
ATOM   4660  CG1 ILE A 292      21.525 -18.238  13.203  1.00 40.21           C  
ATOM   4661 HG12 ILE A 292      22.559 -18.248  13.548  1.00 40.21           H  
ATOM   4662 HG13 ILE A 292      21.415 -19.058  12.494  1.00 40.21           H  
ATOM   4663  CG2 ILE A 292      19.846 -17.005  11.790  1.00 40.21           C  
ATOM   4664 HG21 ILE A 292      19.055 -17.198  12.514  1.00 40.21           H  
ATOM   4665 HG22 ILE A 292      19.860 -17.815  11.060  1.00 40.21           H  
ATOM   4666 HG23 ILE A 292      19.607 -16.074  11.275  1.00 40.21           H  
ATOM   4667  CD1 ILE A 292      20.636 -18.514  14.422  1.00 40.21           C  
ATOM   4668 HD11 ILE A 292      19.602 -18.675  14.116  1.00 40.21           H  
ATOM   4669 HD12 ILE A 292      20.989 -19.414  14.926  1.00 40.21           H  
ATOM   4670 HD13 ILE A 292      20.688 -17.677  15.119  1.00 40.21           H  
ATOM   4671  N   ALA A 293      22.093 -14.147  11.090  1.00 45.06           N  
ATOM   4672  H   ALA A 293      22.326 -14.028  12.065  1.00 45.06           H  
ATOM   4673  CA  ALA A 293      21.838 -12.957  10.302  1.00 45.06           C  
ATOM   4674  HA  ALA A 293      20.828 -13.006   9.894  1.00 45.06           H  
ATOM   4675  C   ALA A 293      22.812 -12.785   9.125  1.00 45.06           C  
ATOM   4676  CB  ALA A 293      21.925 -11.770  11.235  1.00 45.06           C  
ATOM   4677  HB1 ALA A 293      21.840 -10.906  10.576  1.00 45.06           H  
ATOM   4678  HB2 ALA A 293      21.107 -11.782  11.956  1.00 45.06           H  
ATOM   4679  HB3 ALA A 293      22.887 -11.737  11.747  1.00 45.06           H  
ATOM   4680  O   ALA A 293      22.389 -12.509   8.006  1.00 45.06           O  
ATOM   4681  N   ASN A 294      24.110 -13.009   9.333  1.00 43.49           N  
ATOM   4682  H   ASN A 294      24.423 -13.182  10.277  1.00 43.49           H  
ATOM   4683  CA  ASN A 294      25.102 -12.952   8.259  1.00 43.49           C  
ATOM   4684  HA  ASN A 294      24.981 -12.015   7.716  1.00 43.49           H  
ATOM   4685  C   ASN A 294      24.900 -14.076   7.231  1.00 43.49           C  
ATOM   4686  CB  ASN A 294      26.507 -12.986   8.882  1.00 43.49           C  
ATOM   4687  HB2 ASN A 294      26.574 -13.809   9.593  1.00 43.49           H  
ATOM   4688  HB3 ASN A 294      27.243 -13.154   8.096  1.00 43.49           H  
ATOM   4689  O   ASN A 294      25.070 -13.850   6.033  1.00 43.49           O  
ATOM   4690  CG  ASN A 294      26.873 -11.678   9.566  1.00 43.49           C  
ATOM   4691  ND2 ASN A 294      27.753 -11.711  10.538  1.00 43.49           N  
ATOM   4692 HD21 ASN A 294      27.927 -10.830  10.999  1.00 43.49           H  
ATOM   4693 HD22 ASN A 294      28.043 -12.598  10.925  1.00 43.49           H  
ATOM   4694  OD1 ASN A 294      26.414 -10.606   9.210  1.00 43.49           O  
ATOM   4695  N   SER A 295      24.478 -15.261   7.679  1.00 39.35           N  
ATOM   4696  H   SER A 295      24.373 -15.383   8.676  1.00 39.35           H  
ATOM   4697  CA  SER A 295      24.168 -16.402   6.808  1.00 39.35           C  
ATOM   4698  HA  SER A 295      24.981 -16.530   6.093  1.00 39.35           H  
ATOM   4699  C   SER A 295      22.882 -16.177   6.010  1.00 39.35           C  
ATOM   4700  CB  SER A 295      24.059 -17.692   7.626  1.00 39.35           C  
ATOM   4701  HB2 SER A 295      23.885 -18.529   6.950  1.00 39.35           H  
ATOM   4702  HB3 SER A 295      23.224 -17.621   8.323  1.00 39.35           H  
ATOM   4703  O   SER A 295      22.850 -16.455   4.813  1.00 39.35           O  
ATOM   4704  OG  SER A 295      25.256 -17.916   8.345  1.00 39.35           O  
ATOM   4705  HG  SER A 295      25.238 -17.338   9.111  1.00 39.35           H  
ATOM   4706  N   ALA A 296      21.850 -15.596   6.629  1.00 42.82           N  
ATOM   4707  H   ALA A 296      21.911 -15.434   7.624  1.00 42.82           H  
ATOM   4708  CA  ALA A 296      20.624 -15.178   5.956  1.00 42.82           C  
ATOM   4709  HA  ALA A 296      20.212 -16.030   5.416  1.00 42.82           H  
ATOM   4710  C   ALA A 296      20.919 -14.075   4.933  1.00 42.82           C  
ATOM   4711  CB  ALA A 296      19.598 -14.731   7.006  1.00 42.82           C  
ATOM   4712  HB1 ALA A 296      19.379 -15.556   7.683  1.00 42.82           H  
ATOM   4713  HB2 ALA A 296      19.986 -13.891   7.582  1.00 42.82           H  
ATOM   4714  HB3 ALA A 296      18.675 -14.430   6.510  1.00 42.82           H  
ATOM   4715  O   ALA A 296      20.502 -14.186   3.788  1.00 42.82           O  
ATOM   4716  N   MET A 297      21.723 -13.070   5.291  1.00 46.03           N  
ATOM   4717  H   MET A 297      22.025 -13.022   6.254  1.00 46.03           H  
ATOM   4718  CA  MET A 297      22.152 -12.007   4.379  1.00 46.03           C  
ATOM   4719  HA  MET A 297      21.263 -11.493   4.011  1.00 46.03           H  
ATOM   4720  C   MET A 297      22.913 -12.566   3.174  1.00 46.03           C  
ATOM   4721  CB  MET A 297      23.018 -11.006   5.152  1.00 46.03           C  
ATOM   4722  HB2 MET A 297      23.971 -11.470   5.408  1.00 46.03           H  
ATOM   4723  HB3 MET A 297      22.517 -10.741   6.083  1.00 46.03           H  
ATOM   4724  O   MET A 297      22.621 -12.188   2.042  1.00 46.03           O  
ATOM   4725  CG  MET A 297      23.275  -9.716   4.369  1.00 46.03           C  
ATOM   4726  HG2 MET A 297      24.000  -9.923   3.581  1.00 46.03           H  
ATOM   4727  HG3 MET A 297      22.345  -9.397   3.898  1.00 46.03           H  
ATOM   4728  SD  MET A 297      23.887  -8.336   5.380  1.00 46.03           S  
ATOM   4729  CE  MET A 297      25.230  -9.136   6.304  1.00 46.03           C  
ATOM   4730  HE1 MET A 297      25.911  -9.637   5.616  1.00 46.03           H  
ATOM   4731  HE2 MET A 297      25.779  -8.384   6.871  1.00 46.03           H  
ATOM   4732  HE3 MET A 297      24.818  -9.861   7.006  1.00 46.03           H  
ATOM   4733  N   ALA A 298      23.836 -13.506   3.398  1.00 38.55           N  
ATOM   4734  H   ALA A 298      24.055 -13.754   4.352  1.00 38.55           H  
ATOM   4735  CA  ALA A 298      24.558 -14.194   2.332  1.00 38.55           C  
ATOM   4736  HA  ALA A 298      25.030 -13.446   1.695  1.00 38.55           H  
ATOM   4737  C   ALA A 298      23.620 -15.027   1.439  1.00 38.55           C  
ATOM   4738  CB  ALA A 298      25.661 -15.050   2.965  1.00 38.55           C  
ATOM   4739  HB1 ALA A 298      26.328 -14.419   3.554  1.00 38.55           H  
ATOM   4740  HB2 ALA A 298      26.237 -15.541   2.181  1.00 38.55           H  
ATOM   4741  HB3 ALA A 298      25.223 -15.809   3.613  1.00 38.55           H  
ATOM   4742  O   ALA A 298      23.763 -14.993   0.221  1.00 38.55           O  
ATOM   4743  N   ALA A 299      22.623 -15.712   2.010  1.00 37.35           N  
ATOM   4744  H   ALA A 299      22.574 -15.737   3.018  1.00 37.35           H  
ATOM   4745  CA  ALA A 299      21.633 -16.493   1.265  1.00 37.35           C  
ATOM   4746  HA  ALA A 299      22.161 -17.128   0.554  1.00 37.35           H  
ATOM   4747  C   ALA A 299      20.653 -15.619   0.454  1.00 37.35           C  
ATOM   4748  CB  ALA A 299      20.897 -17.406   2.253  1.00 37.35           C  
ATOM   4749  HB1 ALA A 299      20.189 -18.036   1.714  1.00 37.35           H  
ATOM   4750  HB2 ALA A 299      20.352 -16.809   2.985  1.00 37.35           H  
ATOM   4751  HB3 ALA A 299      21.612 -18.043   2.774  1.00 37.35           H  
ATOM   4752  O   ALA A 299      20.368 -15.946  -0.702  1.00 37.35           O  
ATOM   4753  N   VAL A 300      20.197 -14.479   1.005  1.00 40.66           N  
ATOM   4754  H   VAL A 300      20.428 -14.305   1.973  1.00 40.66           H  
ATOM   4755  CA  VAL A 300      19.443 -13.437   0.272  1.00 40.66           C  
ATOM   4756  HA  VAL A 300      18.524 -13.864  -0.129  1.00 40.66           H  
ATOM   4757  C   VAL A 300      20.267 -12.971  -0.922  1.00 40.66           C  
ATOM   4758  CB  VAL A 300      19.108 -12.189   1.142  1.00 40.66           C  
ATOM   4759  HB  VAL A 300      20.049 -11.718   1.426  1.00 40.66           H  
ATOM   4760  O   VAL A 300      19.780 -12.938  -2.050  1.00 40.66           O  
ATOM   4761  CG1 VAL A 300      18.302 -11.172   0.320  1.00 40.66           C  
ATOM   4762 HG11 VAL A 300      17.420 -11.651  -0.106  1.00 40.66           H  
ATOM   4763 HG12 VAL A 300      18.909 -10.762  -0.487  1.00 40.66           H  
ATOM   4764 HG13 VAL A 300      17.979 -10.348   0.957  1.00 40.66           H  
ATOM   4765  CG2 VAL A 300      18.304 -12.364   2.441  1.00 40.66           C  
ATOM   4766 HG21 VAL A 300      17.233 -12.268   2.264  1.00 40.66           H  
ATOM   4767 HG22 VAL A 300      18.586 -11.575   3.138  1.00 40.66           H  
ATOM   4768 HG23 VAL A 300      18.507 -13.319   2.925  1.00 40.66           H  
ATOM   4769  N   PHE A 301      21.539 -12.655  -0.681  1.00 38.33           N  
ATOM   4770  H   PHE A 301      21.873 -12.699   0.271  1.00 38.33           H  
ATOM   4771  CA  PHE A 301      22.458 -12.176  -1.704  1.00 38.33           C  
ATOM   4772  HA  PHE A 301      22.033 -11.280  -2.156  1.00 38.33           H  
ATOM   4773  C   PHE A 301      22.666 -13.209  -2.822  1.00 38.33           C  
ATOM   4774  CB  PHE A 301      23.775 -11.802  -1.011  1.00 38.33           C  
ATOM   4775  HB2 PHE A 301      23.568 -11.402  -0.019  1.00 38.33           H  
ATOM   4776  HB3 PHE A 301      24.406 -12.683  -0.892  1.00 38.33           H  
ATOM   4777  O   PHE A 301      22.660 -12.864  -4.003  1.00 38.33           O  
ATOM   4778  CG  PHE A 301      24.524 -10.732  -1.748  1.00 38.33           C  
ATOM   4779  CD1 PHE A 301      25.398 -11.074  -2.790  1.00 38.33           C  
ATOM   4780  HD1 PHE A 301      25.568 -12.110  -3.045  1.00 38.33           H  
ATOM   4781  CD2 PHE A 301      24.298  -9.386  -1.417  1.00 38.33           C  
ATOM   4782  HD2 PHE A 301      23.642  -9.125  -0.600  1.00 38.33           H  
ATOM   4783  CE1 PHE A 301      25.999 -10.061  -3.550  1.00 38.33           C  
ATOM   4784  HE1 PHE A 301      26.637 -10.328  -4.379  1.00 38.33           H  
ATOM   4785  CE2 PHE A 301      24.915  -8.380  -2.170  1.00 38.33           C  
ATOM   4786  HE2 PHE A 301      24.768  -7.342  -1.910  1.00 38.33           H  
ATOM   4787  CZ  PHE A 301      25.713  -8.714  -3.269  1.00 38.33           C  
ATOM   4788  HZ  PHE A 301      26.119  -7.930  -3.891  1.00 38.33           H  
ATOM   4789  N   TRP A 302      22.772 -14.489  -2.455  1.00 34.83           N  
ATOM   4790  H   TRP A 302      22.812 -14.688  -1.466  1.00 34.83           H  
ATOM   4791  CA  TRP A 302      22.988 -15.602  -3.378  1.00 34.83           C  
ATOM   4792  HA  TRP A 302      23.788 -15.319  -4.062  1.00 34.83           H  
ATOM   4793  C   TRP A 302      21.754 -15.916  -4.244  1.00 34.83           C  
ATOM   4794  CB  TRP A 302      23.463 -16.816  -2.563  1.00 34.83           C  
ATOM   4795  HB2 TRP A 302      24.033 -16.466  -1.702  1.00 34.83           H  
ATOM   4796  HB3 TRP A 302      22.600 -17.359  -2.179  1.00 34.83           H  
ATOM   4797  O   TRP A 302      21.903 -16.195  -5.434  1.00 34.83           O  
ATOM   4798  CG  TRP A 302      24.380 -17.759  -3.270  1.00 34.83           C  
ATOM   4799  CD1 TRP A 302      25.633 -17.461  -3.688  1.00 34.83           C  
ATOM   4800  HD1 TRP A 302      26.106 -16.497  -3.577  1.00 34.83           H  
ATOM   4801  CD2 TRP A 302      24.171 -19.164  -3.601  1.00 34.83           C  
ATOM   4802  CE2 TRP A 302      25.352 -19.654  -4.237  1.00 34.83           C  
ATOM   4803  CE3 TRP A 302      23.108 -20.076  -3.423  1.00 34.83           C  
ATOM   4804  HE3 TRP A 302      22.203 -19.740  -2.939  1.00 34.83           H  
ATOM   4805  NE1 TRP A 302      26.205 -18.573  -4.275  1.00 34.83           N  
ATOM   4806  HE1 TRP A 302      27.126 -18.584  -4.690  1.00 34.83           H  
ATOM   4807  CH2 TRP A 302      24.396 -21.860  -4.489  1.00 34.83           C  
ATOM   4808  HH2 TRP A 302      24.472 -22.884  -4.822  1.00 34.83           H  
ATOM   4809  CZ2 TRP A 302      25.472 -20.977  -4.680  1.00 34.83           C  
ATOM   4810  HZ2 TRP A 302      26.380 -21.308  -5.163  1.00 34.83           H  
ATOM   4811  CZ3 TRP A 302      23.219 -21.410  -3.862  1.00 34.83           C  
ATOM   4812  HZ3 TRP A 302      22.398 -22.096  -3.714  1.00 34.83           H  
ATOM   4813  N   LYS A 303      20.528 -15.801  -3.704  1.00 34.77           N  
ATOM   4814  H   LYS A 303      20.470 -15.594  -2.717  1.00 34.77           H  
ATOM   4815  CA  LYS A 303      19.271 -15.995  -4.463  1.00 34.77           C  
ATOM   4816  HA  LYS A 303      19.442 -16.770  -5.210  1.00 34.77           H  
ATOM   4817  C   LYS A 303      18.842 -14.778  -5.293  1.00 34.77           C  
ATOM   4818  CB  LYS A 303      18.146 -16.482  -3.530  1.00 34.77           C  
ATOM   4819  HB2 LYS A 303      17.185 -16.319  -4.017  1.00 34.77           H  
ATOM   4820  HB3 LYS A 303      18.158 -15.926  -2.592  1.00 34.77           H  
ATOM   4821  O   LYS A 303      18.189 -14.945  -6.320  1.00 34.77           O  
ATOM   4822  CG  LYS A 303      18.301 -17.988  -3.265  1.00 34.77           C  
ATOM   4823  HG2 LYS A 303      18.381 -18.497  -4.226  1.00 34.77           H  
ATOM   4824  HG3 LYS A 303      19.219 -18.164  -2.705  1.00 34.77           H  
ATOM   4825  CD  LYS A 303      17.120 -18.595  -2.500  1.00 34.77           C  
ATOM   4826  HD2 LYS A 303      17.140 -18.230  -1.473  1.00 34.77           H  
ATOM   4827  HD3 LYS A 303      16.187 -18.314  -2.989  1.00 34.77           H  
ATOM   4828  CE  LYS A 303      17.275 -20.120  -2.517  1.00 34.77           C  
ATOM   4829  HE2 LYS A 303      18.178 -20.381  -1.965  1.00 34.77           H  
ATOM   4830  HE3 LYS A 303      17.418 -20.431  -3.551  1.00 34.77           H  
ATOM   4831  NZ  LYS A 303      16.114 -20.841  -1.950  1.00 34.77           N  
ATOM   4832  HZ1 LYS A 303      16.033 -20.639  -0.964  1.00 34.77           H  
ATOM   4833  HZ2 LYS A 303      15.255 -20.576  -2.410  1.00 34.77           H  
ATOM   4834  HZ3 LYS A 303      16.226 -21.841  -2.034  1.00 34.77           H  
ATOM   4835  N   CYS A 304      19.275 -13.570  -4.933  1.00 35.55           N  
ATOM   4836  H   CYS A 304      19.732 -13.481  -4.037  1.00 35.55           H  
ATOM   4837  CA  CYS A 304      19.067 -12.343  -5.719  1.00 35.55           C  
ATOM   4838  HA  CYS A 304      18.065 -12.380  -6.146  1.00 35.55           H  
ATOM   4839  C   CYS A 304      20.031 -12.185  -6.920  1.00 35.55           C  
ATOM   4840  CB  CYS A 304      19.123 -11.135  -4.779  1.00 35.55           C  
ATOM   4841  HB2 CYS A 304      20.042 -11.163  -4.194  1.00 35.55           H  
ATOM   4842  HB3 CYS A 304      19.107 -10.220  -5.372  1.00 35.55           H  
ATOM   4843  O   CYS A 304      20.119 -11.110  -7.518  1.00 35.55           O  
ATOM   4844  SG  CYS A 304      17.684 -11.130  -3.679  1.00 35.55           S  
ATOM   4845  HG  CYS A 304      17.977  -9.987  -3.052  1.00 35.55           H  
ATOM   4846  N   SER A 305      20.743 -13.251  -7.299  1.00 33.08           N  
ATOM   4847  H   SER A 305      20.615 -14.106  -6.778  1.00 33.08           H  
ATOM   4848  CA  SER A 305      21.699 -13.324  -8.418  1.00 33.08           C  
ATOM   4849  HA  SER A 305      22.370 -12.466  -8.362  1.00 33.08           H  
ATOM   4850  C   SER A 305      21.078 -13.244  -9.822  1.00 33.08           C  
ATOM   4851  CB  SER A 305      22.578 -14.568  -8.249  1.00 33.08           C  
ATOM   4852  HB2 SER A 305      23.214 -14.441  -7.374  1.00 33.08           H  
ATOM   4853  HB3 SER A 305      23.212 -14.695  -9.127  1.00 33.08           H  
ATOM   4854  O   SER A 305      21.806 -13.135 -10.808  1.00 33.08           O  
ATOM   4855  OG  SER A 305      21.772 -15.714  -8.070  1.00 33.08           O  
ATOM   4856  HG  SER A 305      21.891 -16.030  -7.171  1.00 33.08           H  
ATOM   4857  N   HIS A 306      19.746 -13.182  -9.936  1.00 33.56           N  
ATOM   4858  H   HIS A 306      19.199 -13.271  -9.092  1.00 33.56           H  
ATOM   4859  CA  HIS A 306      19.042 -12.938 -11.196  1.00 33.56           C  
ATOM   4860  HA  HIS A 306      19.748 -13.034 -12.021  1.00 33.56           H  
ATOM   4861  C   HIS A 306      18.487 -11.500 -11.266  1.00 33.56           C  
ATOM   4862  CB  HIS A 306      17.994 -14.040 -11.416  1.00 33.56           C  
ATOM   4863  HB2 HIS A 306      17.407 -14.179 -10.508  1.00 33.56           H  
ATOM   4864  HB3 HIS A 306      17.313 -13.727 -12.208  1.00 33.56           H  
ATOM   4865  O   HIS A 306      17.399 -11.211 -10.779  1.00 33.56           O  
ATOM   4866  CG  HIS A 306      18.613 -15.356 -11.832  1.00 33.56           C  
ATOM   4867  CD2 HIS A 306      18.851 -16.449 -11.039  1.00 33.56           C  
ATOM   4868  HD2 HIS A 306      18.630 -16.532  -9.985  1.00 33.56           H  
ATOM   4869  ND1 HIS A 306      19.071 -15.669 -13.094  1.00 33.56           N  
ATOM   4870  HD1 HIS A 306      19.052 -15.064 -13.902  1.00 33.56           H  
ATOM   4871  CE1 HIS A 306      19.563 -16.919 -13.063  1.00 33.56           C  
ATOM   4872  HE1 HIS A 306      19.996 -17.443 -13.903  1.00 33.56           H  
ATOM   4873  NE2 HIS A 306      19.440 -17.438 -11.836  1.00 33.56           N  
ATOM   4874  N   TYR A 307      19.242 -10.629 -11.947  1.00 32.97           N  
ATOM   4875  H   TYR A 307      20.137 -10.989 -12.246  1.00 32.97           H  
ATOM   4876  CA  TYR A 307      18.906  -9.265 -12.398  1.00 32.97           C  
ATOM   4877  HA  TYR A 307      19.733  -8.996 -13.055  1.00 32.97           H  
ATOM   4878  C   TYR A 307      18.858  -8.127 -11.341  1.00 32.97           C  
ATOM   4879  CB  TYR A 307      17.677  -9.288 -13.330  1.00 32.97           C  
ATOM   4880  HB2 TYR A 307      17.457  -8.265 -13.634  1.00 32.97           H  
ATOM   4881  HB3 TYR A 307      16.805  -9.644 -12.780  1.00 32.97           H  
ATOM   4882  O   TYR A 307      18.127  -8.151 -10.355  1.00 32.97           O  
ATOM   4883  CG  TYR A 307      17.862 -10.126 -14.589  1.00 32.97           C  
ATOM   4884  CD1 TYR A 307      18.472  -9.555 -15.724  1.00 32.97           C  
ATOM   4885  HD1 TYR A 307      18.786  -8.522 -15.704  1.00 32.97           H  
ATOM   4886  CD2 TYR A 307      17.435 -11.470 -14.629  1.00 32.97           C  
ATOM   4887  HD2 TYR A 307      16.942 -11.899 -13.770  1.00 32.97           H  
ATOM   4888  CE1 TYR A 307      18.665 -10.320 -16.890  1.00 32.97           C  
ATOM   4889  HE1 TYR A 307      19.126  -9.872 -17.758  1.00 32.97           H  
ATOM   4890  CE2 TYR A 307      17.635 -12.243 -15.791  1.00 32.97           C  
ATOM   4891  HE2 TYR A 307      17.300 -13.268 -15.834  1.00 32.97           H  
ATOM   4892  OH  TYR A 307      18.439 -12.414 -18.045  1.00 32.97           O  
ATOM   4893  HH  TYR A 307      18.796 -11.891 -18.767  1.00 32.97           H  
ATOM   4894  CZ  TYR A 307      18.250 -11.669 -16.924  1.00 32.97           C  
ATOM   4895  N   ALA A 308      19.622  -7.060 -11.632  1.00 29.53           N  
ATOM   4896  H   ALA A 308      20.214  -7.159 -12.445  1.00 29.53           H  
ATOM   4897  CA  ALA A 308      19.534  -5.681 -11.107  1.00 29.53           C  
ATOM   4898  HA  ALA A 308      20.272  -5.106 -11.666  1.00 29.53           H  
ATOM   4899  C   ALA A 308      19.877  -5.383  -9.625  1.00 29.53           C  
ATOM   4900  CB  ALA A 308      18.169  -5.105 -11.512  1.00 29.53           C  
ATOM   4901  HB1 ALA A 308      17.967  -5.300 -12.565  1.00 29.53           H  
ATOM   4902  HB2 ALA A 308      18.161  -4.029 -11.340  1.00 29.53           H  
ATOM   4903  HB3 ALA A 308      17.382  -5.560 -10.910  1.00 29.53           H  
ATOM   4904  O   ALA A 308      19.990  -4.218  -9.254  1.00 29.53           O  
ATOM   4905  N   PHE A 309      20.096  -6.382  -8.768  1.00 35.30           N  
ATOM   4906  H   PHE A 309      19.885  -7.313  -9.097  1.00 35.30           H  
ATOM   4907  CA  PHE A 309      20.108  -6.172  -7.309  1.00 35.30           C  
ATOM   4908  HA  PHE A 309      19.436  -5.345  -7.078  1.00 35.30           H  
ATOM   4909  C   PHE A 309      21.466  -5.818  -6.657  1.00 35.30           C  
ATOM   4910  CB  PHE A 309      19.507  -7.435  -6.697  1.00 35.30           C  
ATOM   4911  HB2 PHE A 309      20.259  -8.224  -6.688  1.00 35.30           H  
ATOM   4912  HB3 PHE A 309      18.683  -7.783  -7.320  1.00 35.30           H  
ATOM   4913  O   PHE A 309      21.519  -5.333  -5.528  1.00 35.30           O  
ATOM   4914  CG  PHE A 309      18.957  -7.236  -5.311  1.00 35.30           C  
ATOM   4915  CD1 PHE A 309      19.606  -7.797  -4.204  1.00 35.30           C  
ATOM   4916  HD1 PHE A 309      20.554  -8.302  -4.317  1.00 35.30           H  
ATOM   4917  CD2 PHE A 309      17.745  -6.553  -5.151  1.00 35.30           C  
ATOM   4918  HD2 PHE A 309      17.259  -6.154  -6.029  1.00 35.30           H  
ATOM   4919  CE1 PHE A 309      18.981  -7.761  -2.954  1.00 35.30           C  
ATOM   4920  HE1 PHE A 309      19.462  -8.243  -2.116  1.00 35.30           H  
ATOM   4921  CE2 PHE A 309      17.145  -6.466  -3.888  1.00 35.30           C  
ATOM   4922  HE2 PHE A 309      16.198  -5.968  -3.741  1.00 35.30           H  
ATOM   4923  CZ  PHE A 309      17.739  -7.125  -2.812  1.00 35.30           C  
ATOM   4924  HZ  PHE A 309      17.220  -7.144  -1.865  1.00 35.30           H  
ATOM   4925  N   HIS A 310      22.588  -6.016  -7.353  1.00 37.63           N  
ATOM   4926  H   HIS A 310      22.510  -6.362  -8.298  1.00 37.63           H  
ATOM   4927  CA  HIS A 310      23.925  -5.938  -6.739  1.00 37.63           C  
ATOM   4928  HA  HIS A 310      23.881  -6.417  -5.761  1.00 37.63           H  
ATOM   4929  C   HIS A 310      24.419  -4.504  -6.480  1.00 37.63           C  
ATOM   4930  CB  HIS A 310      24.907  -6.743  -7.597  1.00 37.63           C  
ATOM   4931  HB2 HIS A 310      24.800  -6.478  -8.649  1.00 37.63           H  
ATOM   4932  HB3 HIS A 310      25.924  -6.497  -7.290  1.00 37.63           H  
ATOM   4933  O   HIS A 310      25.161  -4.272  -5.528  1.00 37.63           O  
ATOM   4934  CG  HIS A 310      24.714  -8.227  -7.421  1.00 37.63           C  
ATOM   4935  CD2 HIS A 310      25.523  -9.049  -6.687  1.00 37.63           C  
ATOM   4936  HD2 HIS A 310      26.416  -8.752  -6.158  1.00 37.63           H  
ATOM   4937  ND1 HIS A 310      23.621  -8.981  -7.794  1.00 37.63           N  
ATOM   4938  HD1 HIS A 310      22.783  -8.663  -8.259  1.00 37.63           H
[truncated: 597,789 more chars]
