# Supplementary material for: A glutamine-based single α-helix scaffold to target globular proteins
Source: Nat Commun. 2022 Nov 18;13:7073. doi: 10.1038/s41467-022-34793-6 (PMC9674830; doi:10.1038/s41467-022-34793-6)
Supplement: Supplementary file 7 — Supplementary Data 4 [file 41467_2022_34793_MOESM7_ESM.zip › ColabFold_p37n/p37n_with_MSAs/Q965T4.pdb]

ATOM      1  N   MET A   1      49.136 -11.527 -49.801  1.00 35.85           N  
ATOM      2  H   MET A   1      49.866 -10.832 -49.864  1.00 35.85           H  
ATOM      3  H2  MET A   1      49.320 -12.256 -50.476  1.00 35.85           H  
ATOM      4  H3  MET A   1      49.143 -11.942 -48.880  1.00 35.85           H  
ATOM      5  CA  MET A   1      47.816 -10.927 -50.096  1.00 35.85           C  
ATOM      6  HA  MET A   1      47.569 -10.177 -49.344  1.00 35.85           H  
ATOM      7  C   MET A   1      46.770 -12.034 -50.032  1.00 35.85           C  
ATOM      8  CB  MET A   1      47.815 -10.252 -51.479  1.00 35.85           C  
ATOM      9  HB2 MET A   1      48.230 -10.932 -52.224  1.00 35.85           H  
ATOM     10  HB3 MET A   1      46.786 -10.026 -51.759  1.00 35.85           H  
ATOM     11  O   MET A   1      46.876 -12.975 -50.803  1.00 35.85           O  
ATOM     12  CG  MET A   1      48.607  -8.939 -51.492  1.00 35.85           C  
ATOM     13  HG2 MET A   1      49.639  -9.129 -51.197  1.00 35.85           H  
ATOM     14  HG3 MET A   1      48.164  -8.256 -50.767  1.00 35.85           H  
ATOM     15  SD  MET A   1      48.602  -8.125 -53.108  1.00 35.85           S  
ATOM     16  CE  MET A   1      50.351  -8.248 -53.576  1.00 35.85           C  
ATOM     17  HE1 MET A   1      50.648  -9.294 -53.637  1.00 35.85           H  
ATOM     18  HE2 MET A   1      50.496  -7.781 -54.550  1.00 35.85           H  
ATOM     19  HE3 MET A   1      50.969  -7.730 -52.842  1.00 35.85           H  
ATOM     20  N   PHE A   2      45.834 -11.978 -49.079  1.00 35.57           N  
ATOM     21  H   PHE A   2      45.751 -11.144 -48.515  1.00 35.57           H  
ATOM     22  CA  PHE A   2      44.736 -12.947 -48.915  1.00 35.57           C  
ATOM     23  HA  PHE A   2      44.832 -13.742 -49.655  1.00 35.57           H  
ATOM     24  C   PHE A   2      43.399 -12.235 -49.175  1.00 35.57           C  
ATOM     25  CB  PHE A   2      44.788 -13.592 -47.518  1.00 35.57           C  
ATOM     26  HB2 PHE A   2      44.968 -12.823 -46.767  1.00 35.57           H  
ATOM     27  HB3 PHE A   2      43.810 -14.022 -47.301  1.00 35.57           H  
ATOM     28  O   PHE A   2      43.243 -11.080 -48.783  1.00 35.57           O  
ATOM     29  CG  PHE A   2      45.819 -14.700 -47.375  1.00 35.57           C  
ATOM     30  CD1 PHE A   2      45.490 -16.012 -47.773  1.00 35.57           C  
ATOM     31  HD1 PHE A   2      44.514 -16.227 -48.183  1.00 35.57           H  
ATOM     32  CD2 PHE A   2      47.096 -14.437 -46.841  1.00 35.57           C  
ATOM     33  HD2 PHE A   2      47.349 -13.443 -46.503  1.00 35.57           H  
ATOM     34  CE1 PHE A   2      46.431 -17.049 -47.646  1.00 35.57           C  
ATOM     35  HE1 PHE A   2      46.181 -18.053 -47.955  1.00 35.57           H  
ATOM     36  CE2 PHE A   2      48.038 -15.476 -46.718  1.00 35.57           C  
ATOM     37  HE2 PHE A   2      49.012 -15.282 -46.294  1.00 35.57           H  
ATOM     38  CZ  PHE A   2      47.706 -16.781 -47.121  1.00 35.57           C  
ATOM     39  HZ  PHE A   2      48.428 -17.577 -47.022  1.00 35.57           H  
ATOM     40  N   SER A   3      42.476 -12.890 -49.889  1.00 30.17           N  
ATOM     41  H   SER A   3      42.636 -13.862 -50.114  1.00 30.17           H  
ATOM     42  CA  SER A   3      41.324 -12.237 -50.528  1.00 30.17           C  
ATOM     43  HA  SER A   3      41.748 -11.407 -51.094  1.00 30.17           H  
ATOM     44  C   SER A   3      40.286 -11.664 -49.538  1.00 30.17           C  
ATOM     45  CB  SER A   3      40.659 -13.171 -51.554  1.00 30.17           C  
ATOM     46  HB2 SER A   3      41.428 -13.708 -52.110  1.00 30.17           H  
ATOM     47  HB3 SER A   3      40.087 -12.572 -52.262  1.00 30.17           H  
ATOM     48  O   SER A   3      40.040 -12.249 -48.477  1.00 30.17           O  
ATOM     49  OG  SER A   3      39.778 -14.094 -50.943  1.00 30.17           O  
ATOM     50  HG  SER A   3      39.410 -14.659 -51.626  1.00 30.17           H  
ATOM     51  N   PRO A   4      39.631 -10.537 -49.888  1.00 39.13           N  
ATOM     52  CA  PRO A   4      38.702  -9.814 -49.010  1.00 39.13           C  
ATOM     53  HA  PRO A   4      39.204  -9.606 -48.065  1.00 39.13           H  
ATOM     54  C   PRO A   4      37.405 -10.575 -48.671  1.00 39.13           C  
ATOM     55  CB  PRO A   4      38.437  -8.476 -49.718  1.00 39.13           C  
ATOM     56  HB2 PRO A   4      37.410  -8.134 -49.584  1.00 39.13           H  
ATOM     57  HB3 PRO A   4      39.130  -7.727 -49.336  1.00 39.13           H  
ATOM     58  O   PRO A   4      36.742 -10.243 -47.690  1.00 39.13           O  
ATOM     59  CG  PRO A   4      38.753  -8.746 -51.186  1.00 39.13           C  
ATOM     60  HG2 PRO A   4      39.077  -7.844 -51.705  1.00 39.13           H  
ATOM     61  HG3 PRO A   4      37.879  -9.177 -51.674  1.00 39.13           H  
ATOM     62  CD  PRO A   4      39.858  -9.787 -51.115  1.00 39.13           C  
ATOM     63  HD2 PRO A   4      40.823  -9.283 -51.056  1.00 39.13           H  
ATOM     64  HD3 PRO A   4      39.817 -10.421 -52.000  1.00 39.13           H  
ATOM     65  N   LEU A   5      37.067 -11.645 -49.399  1.00 37.50           N  
ATOM     66  H   LEU A   5      37.660 -11.895 -50.177  1.00 37.50           H  
ATOM     67  CA  LEU A   5      35.841 -12.426 -49.178  1.00 37.50           C  
ATOM     68  HA  LEU A   5      35.022 -11.731 -48.993  1.00 37.50           H  
ATOM     69  C   LEU A   5      35.886 -13.330 -47.931  1.00 37.50           C  
ATOM     70  CB  LEU A   5      35.517 -13.208 -50.467  1.00 37.50           C  
ATOM     71  HB2 LEU A   5      34.942 -14.100 -50.220  1.00 37.50           H  
ATOM     72  HB3 LEU A   5      36.448 -13.540 -50.927  1.00 37.50           H  
ATOM     73  O   LEU A   5      34.841 -13.589 -47.344  1.00 37.50           O  
ATOM     74  CG  LEU A   5      34.702 -12.357 -51.464  1.00 37.50           C  
ATOM     75  HG  LEU A   5      34.996 -11.311 -51.377  1.00 37.50           H  
ATOM     76  CD1 LEU A   5      34.969 -12.796 -52.902  1.00 37.50           C  
ATOM     77 HD11 LEU A   5      36.025 -12.670 -53.144  1.00 37.50           H  
ATOM     78 HD12 LEU A   5      34.685 -13.840 -53.035  1.00 37.50           H  
ATOM     79 HD13 LEU A   5      34.383 -12.183 -53.586  1.00 37.50           H  
ATOM     80  CD2 LEU A   5      33.204 -12.484 -51.185  1.00 37.50           C  
ATOM     81 HD21 LEU A   5      32.984 -12.167 -50.166  1.00 37.50           H  
ATOM     82 HD22 LEU A   5      32.647 -11.846 -51.872  1.00 37.50           H  
ATOM     83 HD23 LEU A   5      32.876 -13.515 -51.318  1.00 37.50           H  
ATOM     84  N   ARG A   6      37.068 -13.755 -47.450  1.00 38.08           N  
ATOM     85  H   ARG A   6      37.908 -13.490 -47.944  1.00 38.08           H  
ATOM     86  CA  ARG A   6      37.170 -14.536 -46.194  1.00 38.08           C  
ATOM     87  HA  ARG A   6      36.275 -15.150 -46.097  1.00 38.08           H  
ATOM     88  C   ARG A   6      37.142 -13.682 -44.919  1.00 38.08           C  
ATOM     89  CB  ARG A   6      38.387 -15.481 -46.214  1.00 38.08           C  
ATOM     90  HB2 ARG A   6      38.680 -15.694 -45.186  1.00 38.08           H  
ATOM     91  HB3 ARG A   6      39.229 -14.995 -46.708  1.00 38.08           H  
ATOM     92  O   ARG A   6      36.938 -14.236 -43.844  1.00 38.08           O  
ATOM     93  CG  ARG A   6      38.077 -16.823 -46.895  1.00 38.08           C  
ATOM     94  HG2 ARG A   6      37.920 -16.661 -47.961  1.00 38.08           H  
ATOM     95  HG3 ARG A   6      37.173 -17.252 -46.462  1.00 38.08           H  
ATOM     96  CD  ARG A   6      39.242 -17.801 -46.682  1.00 38.08           C  
ATOM     97  HD2 ARG A   6      39.373 -17.958 -45.612  1.00 38.08           H  
ATOM     98  HD3 ARG A   6      40.150 -17.352 -47.086  1.00 38.08           H  
ATOM     99  NE  ARG A   6      39.002 -19.098 -47.343  1.00 38.08           N  
ATOM    100  HE  ARG A   6      38.133 -19.199 -47.848  1.00 38.08           H  
ATOM    101  NH1 ARG A   6      40.945 -20.139 -46.686  1.00 38.08           N  
ATOM    102 HH11 ARG A   6      41.189 -19.329 -46.134  1.00 38.08           H  
ATOM    103 HH12 ARG A   6      41.539 -20.956 -46.681  1.00 38.08           H  
ATOM    104  NH2 ARG A   6      39.499 -21.226 -47.992  1.00 38.08           N  
ATOM    105 HH21 ARG A   6      38.627 -21.283 -48.498  1.00 38.08           H  
ATOM    106 HH22 ARG A   6      40.110 -22.030 -47.979  1.00 38.08           H  
ATOM    107  CZ  ARG A   6      39.814 -20.144 -47.337  1.00 38.08           C  
ATOM    108  N   ARG A   7      37.319 -12.355 -45.012  1.00 38.12           N  
ATOM    109  H   ARG A   7      37.448 -11.961 -45.933  1.00 38.12           H  
ATOM    110  CA  ARG A   7      37.199 -11.441 -43.854  1.00 38.12           C  
ATOM    111  HA  ARG A   7      37.559 -11.956 -42.964  1.00 38.12           H  
ATOM    112  C   ARG A   7      35.749 -11.098 -43.509  1.00 38.12           C  
ATOM    113  CB  ARG A   7      38.039 -10.161 -44.055  1.00 38.12           C  
ATOM    114  HB2 ARG A   7      37.497  -9.313 -43.635  1.00 38.12           H  
ATOM    115  HB3 ARG A   7      38.184  -9.967 -45.117  1.00 38.12           H  
ATOM    116  O   ARG A   7      35.480 -10.828 -42.344  1.00 38.12           O  
ATOM    117  CG  ARG A   7      39.397 -10.244 -43.338  1.00 38.12           C  
ATOM    118  HG2 ARG A   7      39.983 -11.055 -43.770  1.00 38.12           H  
ATOM    119  HG3 ARG A   7      39.231 -10.448 -42.281  1.00 38.12           H  
ATOM    120  CD  ARG A   7      40.167  -8.922 -43.474  1.00 38.12           C  
ATOM    121  HD2 ARG A   7      39.559  -8.122 -43.051  1.00 38.12           H  
ATOM    122  HD3 ARG A   7      40.326  -8.718 -44.532  1.00 38.12           H  
ATOM    123  NE  ARG A   7      41.468  -8.965 -42.774  1.00 38.12           N  
ATOM    124  HE  ARG A   7      41.675  -9.798 -42.241  1.00 38.12           H  
ATOM    125  NH1 ARG A   7      42.184  -6.854 -43.345  1.00 38.12           N  
ATOM    126 HH11 ARG A   7      42.862  -6.110 -43.273  1.00 38.12           H  
ATOM    127 HH12 ARG A   7      41.300  -6.680 -43.802  1.00 38.12           H  
ATOM    128  NH2 ARG A   7      43.478  -8.141 -42.067  1.00 38.12           N  
ATOM    129 HH21 ARG A   7      44.128  -7.371 -41.999  1.00 38.12           H  
ATOM    130 HH22 ARG A   7      43.637  -8.968 -41.509  1.00 38.12           H  
ATOM    131  CZ  ARG A   7      42.368  -7.993 -42.735  1.00 38.12           C  
ATOM    132  N   LEU A   8      34.829 -11.152 -44.476  1.00 34.55           N  
ATOM    133  H   LEU A   8      35.138 -11.364 -45.414  1.00 34.55           H  
ATOM    134  CA  LEU A   8      33.408 -10.822 -44.289  1.00 34.55           C  
ATOM    135  HA  LEU A   8      33.331  -9.943 -43.648  1.00 34.55           H  
ATOM    136  C   LEU A   8      32.609 -11.921 -43.567  1.00 34.55           C  
ATOM    137  CB  LEU A   8      32.806 -10.477 -45.667  1.00 34.55           C  
ATOM    138  HB2 LEU A   8      33.280 -11.093 -46.431  1.00 34.55           H  
ATOM    139  HB3 LEU A   8      31.743 -10.718 -45.674  1.00 34.55           H  
ATOM    140  O   LEU A   8      31.624 -11.627 -42.897  1.00 34.55           O  
ATOM    141  CG  LEU A   8      32.972  -8.984 -46.009  1.00 34.55           C  
ATOM    142  HG  LEU A   8      33.936  -8.632 -45.642  1.00 34.55           H  
ATOM    143  CD1 LEU A   8      32.939  -8.761 -47.520  1.00 34.55           C  
ATOM    144 HD11 LEU A   8      33.763  -9.296 -47.991  1.00 34.55           H  
ATOM    145 HD12 LEU A   8      31.992  -9.115 -47.929  1.00 34.55           H  
ATOM    146 HD13 LEU A   8      33.043  -7.697 -47.736  1.00 34.55           H  
ATOM    147  CD2 LEU A   8      31.856  -8.156 -45.369  1.00 34.55           C  
ATOM    148 HD21 LEU A   8      32.001  -7.100 -45.599  1.00 34.55           H  
ATOM    149 HD22 LEU A   8      30.884  -8.469 -45.750  1.00 34.55           H  
ATOM    150 HD23 LEU A   8      31.869  -8.277 -44.286  1.00 34.55           H  
ATOM    151  N   THR A   9      33.048 -13.179 -43.629  1.00 37.88           N  
ATOM    152  H   THR A   9      33.830 -13.404 -44.227  1.00 37.88           H  
ATOM    153  CA  THR A   9      32.328 -14.295 -42.994  1.00 37.88           C  
ATOM    154  HA  THR A   9      31.258 -14.095 -43.045  1.00 37.88           H  
ATOM    155  C   THR A   9      32.649 -14.456 -41.507  1.00 37.88           C  
ATOM    156  CB  THR A   9      32.575 -15.602 -43.758  1.00 37.88           C  
ATOM    157  HB  THR A   9      32.176 -16.442 -43.190  1.00 37.88           H  
ATOM    158  O   THR A   9      31.772 -14.826 -40.734  1.00 37.88           O  
ATOM    159  CG2 THR A   9      31.891 -15.564 -45.125  1.00 37.88           C  
ATOM    160 HG21 THR A   9      30.821 -15.397 -44.999  1.00 37.88           H  
ATOM    161 HG22 THR A   9      32.041 -16.517 -45.632  1.00 37.88           H  
ATOM    162 HG23 THR A   9      32.311 -14.767 -45.740  1.00 37.88           H  
ATOM    163  OG1 THR A   9      33.957 -15.795 -43.989  1.00 37.88           O  
ATOM    164  HG1 THR A   9      34.357 -16.129 -43.183  1.00 37.88           H  
ATOM    165  N   THR A  10      33.872 -14.145 -41.067  1.00 39.10           N  
ATOM    166  H   THR A  10      34.579 -13.845 -41.723  1.00 39.10           H  
ATOM    167  CA  THR A  10      34.260 -14.220 -39.644  1.00 39.10           C  
ATOM    168  HA  THR A  10      33.715 -15.041 -39.178  1.00 39.10           H  
ATOM    169  C   THR A  10      33.872 -12.974 -38.849  1.00 39.10           C  
ATOM    170  CB  THR A  10      35.759 -14.515 -39.482  1.00 39.10           C  
ATOM    171  HB  THR A  10      36.100 -14.160 -38.509  1.00 39.10           H  
ATOM    172  O   THR A  10      33.466 -13.106 -37.697  1.00 39.10           O  
ATOM    173  CG2 THR A  10      36.040 -16.014 -39.579  1.00 39.10           C  
ATOM    174 HG21 THR A  10      35.727 -16.391 -40.553  1.00 39.10           H  
ATOM    175 HG22 THR A  10      35.493 -16.540 -38.796  1.00 39.10           H  
ATOM    176 HG23 THR A  10      37.105 -16.198 -39.443  1.00 39.10           H  
ATOM    177  OG1 THR A  10      36.505 -13.890 -40.503  1.00 39.10           O  
ATOM    178  HG1 THR A  10      37.427 -14.121 -40.365  1.00 39.10           H  
ATOM    179  N   THR A  11      33.893 -11.784 -39.462  1.00 39.92           N  
ATOM    180  H   THR A  11      34.233 -11.726 -40.411  1.00 39.92           H  
ATOM    181  CA  THR A  11      33.372 -10.556 -38.828  1.00 39.92           C  
ATOM    182  HA  THR A  11      33.718 -10.525 -37.795  1.00 39.92           H  
ATOM    183  C   THR A  11      31.845 -10.547 -38.755  1.00 39.92           C  
ATOM    184  CB  THR A  11      33.872  -9.275 -39.511  1.00 39.92           C  
ATOM    185  HB  THR A  11      33.247  -8.440 -39.194  1.00 39.92           H  
ATOM    186  O   THR A  11      31.306 -10.153 -37.726  1.00 39.92           O  
ATOM    187  CG2 THR A  11      35.313  -8.953 -39.128  1.00 39.92           C  
ATOM    188 HG21 THR A  11      35.376  -8.798 -38.051  1.00 39.92           H  
ATOM    189 HG22 THR A  11      35.627  -8.039 -39.630  1.00 39.92           H  
ATOM    190 HG23 THR A  11      35.972  -9.774 -39.412  1.00 39.92           H  
ATOM    191  OG1 THR A  11      33.798  -9.391 -40.911  1.00 39.92           O  
ATOM    192  HG1 THR A  11      34.586  -9.824 -41.245  1.00 39.92           H  
ATOM    193  N   GLY A  12      31.136 -11.080 -39.759  1.00 35.62           N  
ATOM    194  H   GLY A  12      31.608 -11.303 -40.624  1.00 35.62           H  
ATOM    195  CA  GLY A  12      29.674 -11.226 -39.713  1.00 35.62           C  
ATOM    196  HA2 GLY A  12      29.220 -10.249 -39.547  1.00 35.62           H  
ATOM    197  HA3 GLY A  12      29.332 -11.604 -40.676  1.00 35.62           H  
ATOM    198  C   GLY A  12      29.179 -12.183 -38.617  1.00 35.62           C  
ATOM    199  O   GLY A  12      28.200 -11.887 -37.933  1.00 35.62           O  
ATOM    200  N   LEU A  13      29.886 -13.296 -38.380  1.00 32.80           N  
ATOM    201  H   LEU A  13      30.662 -13.507 -38.992  1.00 32.80           H  
ATOM    202  CA  LEU A  13      29.558 -14.256 -37.313  1.00 32.80           C  
ATOM    203  HA  LEU A  13      28.476 -14.382 -37.295  1.00 32.80           H  
ATOM    204  C   LEU A  13      29.924 -13.751 -35.904  1.00 32.80           C  
ATOM    205  CB  LEU A  13      30.211 -15.618 -37.638  1.00 32.80           C  
ATOM    206  HB2 LEU A  13      30.686 -16.017 -36.742  1.00 32.80           H  
ATOM    207  HB3 LEU A  13      31.013 -15.472 -38.362  1.00 32.80           H  
ATOM    208  O   LEU A  13      29.238 -14.104 -34.943  1.00 32.80           O  
ATOM    209  CG  LEU A  13      29.197 -16.653 -38.178  1.00 32.80           C  
ATOM    210  HG  LEU A  13      28.304 -16.147 -38.544  1.00 32.80           H  
ATOM    211  CD1 LEU A  13      29.777 -17.458 -39.339  1.00 32.80           C  
ATOM    212 HD11 LEU A  13      29.042 -18.185 -39.686  1.00 32.80           H  
ATOM    213 HD12 LEU A  13      30.683 -17.977 -39.025  1.00 32.80           H  
ATOM    214 HD13 LEU A  13      30.013 -16.785 -40.163  1.00 32.80           H  
ATOM    215  CD2 LEU A  13      28.796 -17.633 -37.071  1.00 32.80           C  
ATOM    216 HD21 LEU A  13      28.036 -18.316 -37.451  1.00 32.80           H  
ATOM    217 HD22 LEU A  13      28.378 -17.076 -36.232  1.00 32.80           H  
ATOM    218 HD23 LEU A  13      29.663 -18.204 -36.740  1.00 32.80           H  
ATOM    219  N   GLN A  14      30.949 -12.900 -35.762  1.00 38.40           N  
ATOM    220  H   GLN A  14      31.510 -12.670 -36.570  1.00 38.40           H  
ATOM    221  CA  GLN A  14      31.237 -12.214 -34.495  1.00 38.40           C  
ATOM    222  HA  GLN A  14      31.089 -12.923 -33.680  1.00 38.40           H  
ATOM    223  C   GLN A  14      30.257 -11.066 -34.215  1.00 38.40           C  
ATOM    224  CB  GLN A  14      32.700 -11.742 -34.440  1.00 38.40           C  
ATOM    225  HB2 GLN A  14      33.043 -11.467 -35.437  1.00 38.40           H  
ATOM    226  HB3 GLN A  14      32.765 -10.859 -33.804  1.00 38.40           H  
ATOM    227  O   GLN A  14      29.796 -10.957 -33.080  1.00 38.40           O  
ATOM    228  CG  GLN A  14      33.610 -12.823 -33.833  1.00 38.40           C  
ATOM    229  HG2 GLN A  14      33.245 -13.073 -32.837  1.00 38.40           H  
ATOM    230  HG3 GLN A  14      33.572 -13.720 -34.452  1.00 38.40           H  
ATOM    231  CD  GLN A  14      35.067 -12.379 -33.720  1.00 38.40           C  
ATOM    232  NE2 GLN A  14      35.820 -12.902 -32.777  1.00 38.40           N  
ATOM    233 HE21 GLN A  14      35.436 -13.521 -32.077  1.00 38.40           H  
ATOM    234 HE22 GLN A  14      36.755 -12.525 -32.714  1.00 38.40           H  
ATOM    235  OE1 GLN A  14      35.569 -11.575 -34.485  1.00 38.40           O  
ATOM    236  N   LEU A  15      29.850 -10.287 -35.227  1.00 35.73           N  
ATOM    237  H   LEU A  15      30.293 -10.379 -36.130  1.00 35.73           H  
ATOM    238  CA  LEU A  15      28.833  -9.240 -35.059  1.00 35.73           C  
ATOM    239  HA  LEU A  15      29.131  -8.620 -34.214  1.00 35.73           H  
ATOM    240  C   LEU A  15      27.458  -9.823 -34.701  1.00 35.73           C  
ATOM    241  CB  LEU A  15      28.722  -8.350 -36.317  1.00 35.73           C  
ATOM    242  HB2 LEU A  15      27.684  -8.364 -36.650  1.00 35.73           H  
ATOM    243  HB3 LEU A  15      29.311  -8.748 -37.143  1.00 35.73           H  
ATOM    244  O   LEU A  15      26.782  -9.286 -33.830  1.00 35.73           O  
ATOM    245  CG  LEU A  15      29.112  -6.882 -36.052  1.00 35.73           C  
ATOM    246  HG  LEU A  15      28.811  -6.598 -35.044  1.00 35.73           H  
ATOM    247  CD1 LEU A  15      30.620  -6.674 -36.205  1.00 35.73           C  
ATOM    248 HD11 LEU A  15      31.150  -7.314 -35.499  1.00 35.73           H  
ATOM    249 HD12 LEU A  15      30.934  -6.918 -37.220  1.00 35.73           H  
ATOM    250 HD13 LEU A  15      30.869  -5.635 -35.990  1.00 35.73           H  
ATOM    251  CD2 LEU A  15      28.387  -5.959 -37.029  1.00 35.73           C  
ATOM    252 HD21 LEU A  15      28.670  -4.925 -36.832  1.00 35.73           H  
ATOM    253 HD22 LEU A  15      27.309  -6.050 -36.896  1.00 35.73           H  
ATOM    254 HD23 LEU A  15      28.651  -6.212 -38.056  1.00 35.73           H  
ATOM    255  N   GLN A  16      27.056 -10.953 -35.296  1.00 37.37           N  
ATOM    256  H   GLN A  16      27.597 -11.316 -36.069  1.00 37.37           H  
ATOM    257  CA  GLN A  16      25.791 -11.605 -34.935  1.00 37.37           C  
ATOM    258  HA  GLN A  16      25.011 -10.844 -34.903  1.00 37.37           H  
ATOM    259  C   GLN A  16      25.815 -12.245 -33.538  1.00 37.37           C  
ATOM    260  CB  GLN A  16      25.391 -12.649 -35.984  1.00 37.37           C  
ATOM    261  HB2 GLN A  16      26.254 -13.253 -36.264  1.00 37.37           H  
ATOM    262  HB3 GLN A  16      24.646 -13.306 -35.537  1.00 37.37           H  
ATOM    263  O   GLN A  16      24.786 -12.251 -32.860  1.00 37.37           O  
ATOM    264  CG  GLN A  16      24.762 -12.009 -37.231  1.00 37.37           C  
ATOM    265  HG2 GLN A  16      23.992 -11.302 -36.922  1.00 37.37           H  
ATOM    266  HG3 GLN A  16      25.523 -11.462 -37.788  1.00 37.37           H  
ATOM    267  CD  GLN A  16      24.114 -13.040 -38.152  1.00 37.37           C  
ATOM    268  NE2 GLN A  16      23.428 -12.607 -39.186  1.00 37.37           N  
ATOM    269 HE21 GLN A  16      23.346 -11.617 -39.372  1.00 37.37           H  
ATOM    270 HE22 GLN A  16      23.013 -13.312 -39.778  1.00 37.37           H  
ATOM    271  OE1 GLN A  16      24.184 -14.244 -37.954  1.00 37.37           O  
ATOM    272  N   LYS A  17      26.965 -12.755 -33.067  1.00 38.79           N  
ATOM    273  H   LYS A  17      27.777 -12.744 -33.668  1.00 38.79           H  
ATOM    274  CA  LYS A  17      27.106 -13.223 -31.675  1.00 38.79           C  
ATOM    275  HA  LYS A  17      26.233 -13.826 -31.426  1.00 38.79           H  
ATOM    276  C   LYS A  17      27.065 -12.064 -30.673  1.00 38.79           C  
ATOM    277  CB  LYS A  17      28.368 -14.088 -31.492  1.00 38.79           C  
ATOM    278  HB2 LYS A  17      28.805 -13.868 -30.519  1.00 38.79           H  
ATOM    279  HB3 LYS A  17      29.110 -13.842 -32.252  1.00 38.79           H  
ATOM    280  O   LYS A  17      26.411 -12.215 -29.645  1.00 38.79           O  
ATOM    281  CG  LYS A  17      28.040 -15.591 -31.532  1.00 38.79           C  
ATOM    282  HG2 LYS A  17      27.282 -15.806 -30.778  1.00 38.79           H  
ATOM    283  HG3 LYS A  17      27.646 -15.850 -32.515  1.00 38.79           H  
ATOM    284  CD  LYS A  17      29.286 -16.439 -31.238  1.00 38.79           C  
ATOM    285  HD2 LYS A  17      29.719 -16.112 -30.293  1.00 38.79           H  
ATOM    286  HD3 LYS A  17      30.015 -16.284 -32.034  1.00 38.79           H  
ATOM    287  CE  LYS A  17      28.923 -17.928 -31.141  1.00 38.79           C  
ATOM    288  HE2 LYS A  17      28.157 -18.044 -30.375  1.00 38.79           H  
ATOM    289  HE3 LYS A  17      28.495 -18.244 -32.093  1.00 38.79           H  
ATOM    290  NZ  LYS A  17      30.105 -18.763 -30.805  1.00 38.79           N  
ATOM    291  HZ1 LYS A  17      29.845 -19.736 -30.730  1.00 38.79           H  
ATOM    292  HZ2 LYS A  17      30.495 -18.478 -29.918  1.00 38.79           H  
ATOM    293  HZ3 LYS A  17      30.821 -18.674 -31.512  1.00 38.79           H  
ATOM    294  N   LEU A  18      27.674 -10.915 -30.983  1.00 34.14           N  
ATOM    295  H   LEU A  18      28.227 -10.873 -31.827  1.00 34.14           H  
ATOM    296  CA  LEU A  18      27.605  -9.706 -30.148  1.00 34.14           C  
ATOM    297  HA  LEU A  18      27.786  -9.996 -29.113  1.00 34.14           H  
ATOM    298  C   LEU A  18      26.207  -9.068 -30.141  1.00 34.14           C  
ATOM    299  CB  LEU A  18      28.693  -8.700 -30.580  1.00 34.14           C  
ATOM    300  HB2 LEU A  18      28.246  -7.707 -30.641  1.00 34.14           H  
ATOM    301  HB3 LEU A  18      29.035  -8.931 -31.589  1.00 34.14           H  
ATOM    302  O   LEU A  18      25.732  -8.695 -29.077  1.00 34.14           O  
ATOM    303  CG  LEU A  18      29.891  -8.646 -29.603  1.00 34.14           C  
ATOM    304  HG  LEU A  18      29.792  -9.417 -28.839  1.00 34.14           H  
ATOM    305  CD1 LEU A  18      31.214  -8.893 -30.328  1.00 34.14           C  
ATOM    306 HD11 LEU A  18      32.034  -8.868 -29.610  1.00 34.14           H  
ATOM    307 HD12 LEU A  18      31.190  -9.871 -30.810  1.00 34.14           H  
ATOM    308 HD13 LEU A  18      31.375  -8.121 -31.080  1.00 34.14           H  
ATOM    309  CD2 LEU A  18      29.959  -7.287 -28.907  1.00 34.14           C  
ATOM    310 HD21 LEU A  18      30.785  -7.274 -28.196  1.00 34.14           H  
ATOM    311 HD22 LEU A  18      29.033  -7.104 -28.362  1.00 34.14           H  
ATOM    312 HD23 LEU A  18      30.106  -6.491 -29.636  1.00 34.14           H  
ATOM    313  N   GLN A  19      25.492  -9.046 -31.270  1.00 37.09           N  
ATOM    314  H   GLN A  19      25.954  -9.270 -32.140  1.00 37.09           H  
ATOM    315  CA  GLN A  19      24.097  -8.585 -31.314  1.00 37.09           C  
ATOM    316  HA  GLN A  19      24.029  -7.626 -30.800  1.00 37.09           H  
ATOM    317  C   GLN A  19      23.131  -9.536 -30.590  1.00 37.09           C  
ATOM    318  CB  GLN A  19      23.651  -8.384 -32.768  1.00 37.09           C  
ATOM    319  HB2 GLN A  19      23.961  -9.238 -33.370  1.00 37.09           H  
ATOM    320  HB3 GLN A  19      22.563  -8.325 -32.795  1.00 37.09           H  
ATOM    321  O   GLN A  19      22.164  -9.079 -29.982  1.00 37.09           O  
ATOM    322  CG  GLN A  19      24.204  -7.082 -33.367  1.00 37.09           C  
ATOM    323  HG2 GLN A  19      25.294  -7.106 -33.372  1.00 37.09           H  
ATOM    324  HG3 GLN A  19      23.889  -6.244 -32.745  1.00 37.09           H  
ATOM    325  CD  GLN A  19      23.714  -6.841 -34.792  1.00 37.09           C  
ATOM    326  NE2 GLN A  19      23.827  -5.629 -35.290  1.00 37.09           N  
ATOM    327 HE21 GLN A  19      24.204  -4.877 -34.731  1.00 37.09           H  
ATOM    328 HE22 GLN A  19      23.474  -5.483 -36.225  1.00 37.09           H  
ATOM    329  OE1 GLN A  19      23.221  -7.724 -35.479  1.00 37.09           O  
ATOM    330  N   LYS A  20      23.385 -10.856 -30.598  1.00 36.00           N  
ATOM    331  H   LYS A  20      24.147 -11.194 -31.168  1.00 36.00           H  
ATOM    332  CA  LYS A  20      22.629 -11.808 -29.763  1.00 36.00           C  
ATOM    333  HA  LYS A  20      21.569 -11.566 -29.841  1.00 36.00           H  
ATOM    334  C   LYS A  20      22.933 -11.653 -28.268  1.00 36.00           C  
ATOM    335  CB  LYS A  20      22.836 -13.262 -30.226  1.00 36.00           C  
ATOM    336  HB2 LYS A  20      22.775 -13.915 -29.355  1.00 36.00           H  
ATOM    337  HB3 LYS A  20      23.826 -13.384 -30.664  1.00 36.00           H  
ATOM    338  O   LYS A  20      22.016 -11.824 -27.476  1.00 36.00           O  
ATOM    339  CG  LYS A  20      21.746 -13.703 -31.216  1.00 36.00           C  
ATOM    340  HG2 LYS A  20      20.770 -13.542 -30.759  1.00 36.00           H  
ATOM    341  HG3 LYS A  20      21.815 -13.099 -32.122  1.00 36.00           H  
ATOM    342  CD  LYS A  20      21.885 -15.189 -31.578  1.00 36.00           C  
ATOM    343  HD2 LYS A  20      21.914 -15.776 -30.660  1.00 36.00           H  
ATOM    344  HD3 LYS A  20      22.814 -15.335 -32.128  1.00 36.00           H  
ATOM    345  CE  LYS A  20      20.689 -15.636 -32.429  1.00 36.00           C  
ATOM    346  HE2 LYS A  20      20.658 -15.023 -33.330  1.00 36.00           H  
ATOM    347  HE3 LYS A  20      19.776 -15.442 -31.866  1.00 36.00           H  
ATOM    348  NZ  LYS A  20      20.765 -17.075 -32.791  1.00 36.00           N  
ATOM    349  HZ1 LYS A  20      19.958 -17.340 -33.337  1.00 36.00           H  
ATOM    350  HZ2 LYS A  20      21.594 -17.262 -33.336  1.00 36.00           H  
ATOM    351  HZ3 LYS A  20      20.778 -17.646 -31.958  1.00 36.00           H  
ATOM    352  N   LEU A  21      24.164 -11.304 -27.885  1.00 32.15           N  
ATOM    353  H   LEU A  21      24.881 -11.223 -28.591  1.00 32.15           H  
ATOM    354  CA  LEU A  21      24.535 -11.009 -26.492  1.00 32.15           C  
ATOM    355  HA  LEU A  21      24.066 -11.749 -25.844  1.00 32.15           H  
ATOM    356  C   LEU A  21      23.989  -9.652 -26.011  1.00 32.15           C  
ATOM    357  CB  LEU A  21      26.065 -11.132 -26.333  1.00 32.15           C  
ATOM    358  HB2 LEU A  21      26.546 -10.929 -27.290  1.00 32.15           H  
ATOM    359  HB3 LEU A  21      26.421 -10.373 -25.637  1.00 32.15           H  
ATOM    360  O   LEU A  21      23.469  -9.587 -24.903  1.00 32.15           O  
ATOM    361  CG  LEU A  21      26.484 -12.523 -25.811  1.00 32.15           C  
ATOM    362  HG  LEU A  21      25.757 -13.269 -26.133  1.00 32.15           H  
ATOM    363  CD1 LEU A  21      27.846 -12.948 -26.360  1.00 32.15           C  
ATOM    364 HD11 LEU A  21      27.801 -12.998 -27.447  1.00 32.15           H  
ATOM    365 HD12 LEU A  21      28.602 -12.222 -26.063  1.00 32.15           H  
ATOM    366 HD13 LEU A  21      28.112 -13.928 -25.963  1.00 32.15           H  
ATOM    367  CD2 LEU A  21      26.558 -12.524 -24.283  1.00 32.15           C  
ATOM    368 HD21 LEU A  21      27.318 -11.823 -23.939  1.00 32.15           H  
ATOM    369 HD22 LEU A  21      26.800 -13.523 -23.919  1.00 32.15           H  
ATOM    370 HD23 LEU A  21      25.595 -12.224 -23.868  1.00 32.15           H  
ATOM    371  N   GLN A  22      23.976  -8.613 -26.853  1.00 34.42           N  
ATOM    372  H   GLN A  22      24.488  -8.683 -27.721  1.00 34.42           H  
ATOM    373  CA  GLN A  22      23.333  -7.328 -26.534  1.00 34.42           C  
ATOM    374  HA  GLN A  22      23.678  -7.001 -25.553  1.00 34.42           H  
ATOM    375  C   GLN A  22      21.806  -7.443 -26.425  1.00 34.42           C  
ATOM    376  CB  GLN A  22      23.731  -6.258 -27.562  1.00 34.42           C  
ATOM    377  HB2 GLN A  22      22.977  -5.471 -27.560  1.00 34.42           H  
ATOM    378  HB3 GLN A  22      23.762  -6.696 -28.560  1.00 34.42           H  
ATOM    379  O   GLN A  22      21.219  -6.841 -25.533  1.00 34.42           O  
ATOM    380  CG  GLN A  22      25.080  -5.609 -27.213  1.00 34.42           C  
ATOM    381  HG2 GLN A  22      25.015  -5.174 -26.216  1.00 34.42           H  
ATOM    382  HG3 GLN A  22      25.864  -6.366 -27.206  1.00 34.42           H  
ATOM    383  CD  GLN A  22      25.474  -4.514 -28.202  1.00 34.42           C  
ATOM    384  NE2 GLN A  22      26.188  -3.499 -27.767  1.00 34.42           N  
ATOM    385 HE21 GLN A  22      26.383  -2.760 -28.427  1.00 34.42           H  
ATOM    386 HE22 GLN A  22      26.412  -3.399 -26.787  1.00 34.42           H  
ATOM    387  OE1 GLN A  22      25.167  -4.569 -29.385  1.00 34.42           O  
ATOM    388  N   LYS A  23      21.157  -8.297 -27.231  1.00 35.93           N  
ATOM    389  H   LYS A  23      21.667  -8.716 -27.996  1.00 35.93           H  
ATOM    390  CA  LYS A  23      19.727  -8.620 -27.058  1.00 35.93           C  
ATOM    391  HA  LYS A  23      19.193  -7.697 -26.830  1.00 35.93           H  
ATOM    392  C   LYS A  23      19.421  -9.526 -25.855  1.00 35.93           C  
ATOM    393  CB  LYS A  23      19.144  -9.206 -28.353  1.00 35.93           C  
ATOM    394  HB2 LYS A  23      18.188  -9.676 -28.124  1.00 35.93           H  
ATOM    395  HB3 LYS A  23      19.813  -9.968 -28.753  1.00 35.93           H  
ATOM    396  O   LYS A  23      18.257  -9.665 -25.504  1.00 35.93           O  
ATOM    397  CG  LYS A  23      18.892  -8.110 -29.396  1.00 35.93           C  
ATOM    398  HG2 LYS A  23      19.842  -7.679 -29.715  1.00 35.93           H  
ATOM    399  HG3 LYS A  23      18.289  -7.324 -28.942  1.00 35.93           H  
ATOM    400  CD  LYS A  23      18.144  -8.666 -30.613  1.00 35.93           C  
ATOM    401  HD2 LYS A  23      18.772  -9.399 -31.121  1.00 35.93           H  
ATOM    402  HD3 LYS A  23      17.223  -9.142 -30.275  1.00 35.93           H  
ATOM    403  CE  LYS A  23      17.808  -7.506 -31.555  1.00 35.93           C  
ATOM    404  HE2 LYS A  23      17.289  -6.742 -30.976  1.00 35.93           H  
ATOM    405  HE3 LYS A  23      18.738  -7.063 -31.911  1.00 35.93           H  
ATOM    406  NZ  LYS A  23      16.961  -7.934 -32.694  1.00 35.93           N  
ATOM    407  HZ1 LYS A  23      16.088  -8.307 -32.349  1.00 35.93           H  
ATOM    408  HZ2 LYS A  23      16.745  -7.135 -33.272  1.00 35.93           H  
ATOM    409  HZ3 LYS A  23      17.433  -8.629 -33.254  1.00 35.93           H  
ATOM    410  N   LEU A  24      20.429 -10.144 -25.234  1.00 31.17           N  
ATOM    411  H   LEU A  24      21.364  -9.996 -25.588  1.00 31.17           H  
ATOM    412  CA  LEU A  24      20.283 -10.950 -24.010  1.00 31.17           C  
ATOM    413  HA  LEU A  24      19.230 -11.199 -23.876  1.00 31.17           H  
ATOM    414  C   LEU A  24      20.664 -10.180 -22.730  1.00 31.17           C  
ATOM    415  CB  LEU A  24      21.074 -12.267 -24.170  1.00 31.17           C  
ATOM    416  HB2 LEU A  24      21.396 -12.617 -23.189  1.00 31.17           H  
ATOM    417  HB3 LEU A  24      21.975 -12.068 -24.749  1.00 31.17           H  
ATOM    418  O   LEU A  24      20.280 -10.613 -21.647  1.00 31.17           O  
ATOM    419  CG  LEU A  24      20.253 -13.385 -24.842  1.00 31.17           C  
ATOM    420  HG  LEU A  24      19.662 -12.969 -25.657  1.00 31.17           H  
ATOM    421  CD1 LEU A  24      21.166 -14.469 -25.421  1.00 31.17           C  
ATOM    422 HD11 LEU A  24      20.562 -15.244 -25.894  1.00 31.17           H  
ATOM    423 HD12 LEU A  24      21.765 -14.909 -24.623  1.00 31.17           H  
ATOM    424 HD13 LEU A  24      21.829 -14.027 -26.165  1.00 31.17           H  
ATOM    425  CD2 LEU A  24      19.322 -14.070 -23.835  1.00 31.17           C  
ATOM    426 HD21 LEU A  24      18.736 -14.842 -24.334  1.00 31.17           H  
ATOM    427 HD22 LEU A  24      19.901 -14.517 -23.027  1.00 31.17           H  
ATOM    428 HD23 LEU A  24      18.636 -13.336 -23.411  1.00 31.17           H  
ATOM    429  N   GLN A  25      21.375  -9.050 -22.842  1.00 31.25           N  
ATOM    430  H   GLN A  25      21.741  -8.809 -23.751  1.00 31.25           H  
ATOM    431  CA  GLN A  25      21.692  -8.139 -21.728  1.00 31.25           C  
ATOM    432  HA  GLN A  25      21.549  -8.669 -20.786  1.00 31.25           H  
ATOM    433  C   GLN A  25      20.770  -6.915 -21.633  1.00 31.25           C  
ATOM    434  CB  GLN A  25      23.161  -7.698 -21.807  1.00 31.25           C  
ATOM    435  HB2 GLN A  25      23.279  -6.749 -21.284  1.00 31.25           H  
ATOM    436  HB3 GLN A  25      23.453  -7.546 -22.847  1.00 31.25           H  
ATOM    437  O   GLN A  25      20.767  -6.238 -20.609  1.00 31.25           O  
ATOM    438  CG  GLN A  25      24.090  -8.714 -21.131  1.00 31.25           C  
ATOM    439  HG2 GLN A  25      23.734  -8.897 -20.117  1.00 31.25           H  
ATOM    440  HG3 GLN A  25      24.069  -9.654 -21.682  1.00 31.25           H  
ATOM    441  CD  GLN A  25      25.530  -8.217 -21.057  1.00 31.25           C  
ATOM    442  NE2 GLN A  25      26.298  -8.653 -20.082  1.00 31.25           N  
ATOM    443 HE21 GLN A  25      27.207  -8.216 -20.028  1.00 31.25           H  
ATOM    444 HE22 GLN A  25      25.914  -9.212 -19.334  1.00 31.25           H  
ATOM    445  OE1 GLN A  25      26.008  -7.454 -21.877  1.00 31.25           O  
ATOM    446  N   GLN A  26      19.956  -6.640 -22.652  1.00 33.07           N  
ATOM    447  H   GLN A  26      20.023  -7.183 -23.502  1.00 33.07           H  
ATOM    448  CA  GLN A  26      18.904  -5.633 -22.563  1.00 33.07           C  
ATOM    449  HA  GLN A  26      19.247  -4.816 -21.928  1.00 33.07           H  
ATOM    450  C   GLN A  26      17.671  -6.237 -21.880  1.00 33.07           C  
ATOM    451  CB  GLN A  26      18.635  -5.028 -23.948  1.00 33.07           C  
ATOM    452  HB2 GLN A  26      17.696  -4.475 -23.924  1.00 33.07           H  
ATOM    453  HB3 GLN A  26      18.559  -5.820 -24.692  1.00 33.07           H  
ATOM    454  O   GLN A  26      16.892  -6.963 -22.490  1.00 33.07           O  
ATOM    455  CG  GLN A  26      19.770  -4.053 -24.312  1.00 33.07           C  
ATOM    456  HG2 GLN A  26      19.790  -3.249 -23.576  1.00 33.07           H  
ATOM    457  HG3 GLN A  26      20.731  -4.566 -24.271  1.00 33.07           H  
ATOM    458  CD  GLN A  26      19.629  -3.427 -25.695  1.00 33.07           C  
ATOM    459  NE2 GLN A  26      20.394  -2.396 -25.984  1.00 33.07           N  
ATOM    460 HE21 GLN A  26      20.982  -1.982 -25.276  1.00 33.07           H  
ATOM    461 HE22 GLN A  26      20.215  -1.939 -26.866  1.00 33.07           H  
ATOM    462  OE1 GLN A  26      18.859  -3.847 -26.545  1.00 33.07           O  
ATOM    463  N   PHE A  27      17.555  -5.928 -20.587  1.00 32.60           N  
ATOM    464  H   PHE A  27      18.317  -5.395 -20.193  1.00 32.60           H  
ATOM    465  CA  PHE A  27      16.383  -6.096 -19.728  1.00 32.60           C  
ATOM    466  HA  PHE A  27      16.701  -5.863 -18.712  1.00 32.60           H  
ATOM    467  C   PHE A  27      15.816  -7.515 -19.659  1.00 32.60           C  
ATOM    468  CB  PHE A  27      15.328  -5.039 -20.081  1.00 32.60           C  
ATOM    469  HB2 PHE A  27      14.435  -5.220 -19.483  1.00 32.60           H  
ATOM    470  HB3 PHE A  27      15.043  -5.139 -21.129  1.00 32.60           H  
ATOM    471  O   PHE A  27      14.766  -7.829 -20.220  1.00 32.60           O  
ATOM    472  CG  PHE A  27      15.800  -3.625 -19.814  1.00 32.60           C  
ATOM    473  CD1 PHE A  27      15.604  -3.051 -18.544  1.00 32.60           C  
ATOM    474  HD1 PHE A  27      15.099  -3.607 -17.767  1.00 32.60           H  
ATOM    475  CD2 PHE A  27      16.457  -2.891 -20.820  1.00 32.60           C  
ATOM    476  HD2 PHE A  27      16.594  -3.318 -21.802  1.00 32.60           H  
ATOM    477  CE1 PHE A  27      16.057  -1.747 -18.283  1.00 32.60           C  
ATOM    478  HE1 PHE A  27      15.894  -1.298 -17.314  1.00 32.60           H  
ATOM    479  CE2 PHE A  27      16.918  -1.589 -20.555  1.00 32.60           C  
ATOM    480  HE2 PHE A  27      17.409  -1.016 -21.327  1.00 32.60           H  
ATOM    481  CZ  PHE A  27      16.715  -1.017 -19.287  1.00 32.60           C  
ATOM    482  HZ  PHE A  27      17.053  -0.011 -19.089  1.00 32.60           H  
ATOM    483  N   GLN A  28      16.438  -8.361 -18.833  1.00 29.98           N  
ATOM    484  H   GLN A  28      17.281  -8.045 -18.375  1.00 29.98           H  
ATOM    485  CA  GLN A  28      15.582  -9.285 -18.099  1.00 29.98           C  
ATOM    486  HA  GLN A  28      14.933  -9.783 -18.819  1.00 29.98           H  
ATOM    487  C   GLN A  28      14.741  -8.433 -17.141  1.00 29.98           C  
ATOM    488  CB  GLN A  28      16.369 -10.375 -17.366  1.00 29.98           C  
ATOM    489  HB2 GLN A  28      15.651 -10.938 -16.769  1.00 29.98           H  
ATOM    490  HB3 GLN A  28      17.108  -9.935 -16.697  1.00 29.98           H  
ATOM    491  O   GLN A  28      15.332  -7.676 -16.367  1.00 29.98           O  
ATOM    492  CG  GLN A  28      17.056 -11.310 -18.376  1.00 29.98           C  
ATOM    493  HG2 GLN A  28      16.460 -11.368 -19.287  1.00 29.98           H  
ATOM    494  HG3 GLN A  28      18.026 -10.891 -18.643  1.00 29.98           H  
ATOM    495  CD  GLN A  28      17.244 -12.740 -17.881  1.00 29.98           C  
ATOM    496  NE2 GLN A  28      17.920 -13.566 -18.646  1.00 29.98           N  
ATOM    497 HE21 GLN A  28      18.087 -14.481 -18.252  1.00 29.98           H  
ATOM    498 HE22 GLN A  28      18.392 -13.214 -19.466  1.00 29.98           H  
ATOM    499  OE1 GLN A  28      16.753 -13.176 -16.854  1.00 29.98           O  
ATOM    500  N   PRO A  29      13.398  -8.492 -17.204  1.00 29.86           N  
ATOM    501  CA  PRO A  29      12.575  -7.835 -16.199  1.00 29.86           C  
ATOM    502  HA  PRO A  29      12.664  -6.752 -16.274  1.00 29.86           H  
ATOM    503  C   PRO A  29      13.061  -8.300 -14.828  1.00 29.86           C  
ATOM    504  CB  PRO A  29      11.133  -8.267 -16.491  1.00 29.86           C  
ATOM    505  HB2 PRO A  29      10.657  -7.519 -17.126  1.00 29.86           H  
ATOM    506  HB3 PRO A  29      10.555  -8.415 -15.579  1.00 29.86           H  
ATOM    507  O   PRO A  29      13.405  -9.478 -14.677  1.00 29.86           O  
ATOM    508  CG  PRO A  29      11.283  -9.568 -17.276  1.00 29.86           C  
ATOM    509  HG2 PRO A  29      10.441  -9.734 -17.948  1.00 29.86           H  
ATOM    510  HG3 PRO A  29      11.390 -10.401 -16.580  1.00 29.86           H  
ATOM    511  CD  PRO A  29      12.588  -9.366 -18.038  1.00 29.86           C  
ATOM    512  HD2 PRO A  29      13.059 -10.336 -18.197  1.00 29.86           H  
ATOM    513  HD3 PRO A  29      12.393  -8.874 -18.990  1.00 29.86           H  
ATOM    514  N   ALA A  30      13.097  -7.404 -13.840  1.00 31.07           N  
ATOM    515  H   ALA A  30      12.809  -6.453 -14.020  1.00 31.07           H  
ATOM    516  CA  ALA A  30      13.199  -7.848 -12.458  1.00 31.07           C  
ATOM    517  HA  ALA A  30      14.175  -8.307 -12.298  1.00 31.07           H  
ATOM    518  C   ALA A  30      12.101  -8.905 -12.275  1.00 31.07           C  
ATOM    519  CB  ALA A  30      13.049  -6.647 -11.518  1.00 31.07           C  
ATOM    520  HB1 ALA A  30      12.076  -6.176 -11.657  1.00 31.07           H  
ATOM    521  HB2 ALA A  30      13.135  -6.978 -10.483  1.00 31.07           H  
ATOM    522  HB3 ALA A  30      13.833  -5.918 -11.724  1.00 31.07           H  
ATOM    523  O   ALA A  30      10.940  -8.671 -12.598  1.00 31.07           O  
ATOM    524  N   ARG A  31      12.462 -10.133 -11.923  1.00 29.97           N  
ATOM    525  H   ARG A  31      13.431 -10.317 -11.709  1.00 29.97           H  
ATOM    526  CA  ARG A  31      11.466 -11.174 -11.684  1.00 29.97           C  
ATOM    527  HA  ARG A  31      10.507 -10.914 -12.134  1.00 29.97           H  
ATOM    528  C   ARG A  31      11.262 -11.196 -10.185  1.00 29.97           C  
ATOM    529  CB  ARG A  31      11.898 -12.518 -12.279  1.00 29.97           C  
ATOM    530  HB2 ARG A  31      12.855 -12.821 -11.854  1.00 29.97           H  
ATOM    531  HB3 ARG A  31      11.140 -13.249 -12.000  1.00 29.97           H  
ATOM    532  O   ARG A  31      12.174 -11.593  -9.467  1.00 29.97           O  
ATOM    533  CG  ARG A  31      12.001 -12.476 -13.812  1.00 29.97           C  
ATOM    534  HG2 ARG A  31      11.051 -12.147 -14.233  1.00 29.97           H  
ATOM    535  HG3 ARG A  31      12.787 -11.777 -14.099  1.00 29.97           H  
ATOM    536  CD  ARG A  31      12.365 -13.853 -14.371  1.00 29.97           C  
ATOM    537  HD2 ARG A  31      11.589 -14.562 -14.084  1.00 29.97           H  
ATOM    538  HD3 ARG A  31      13.310 -14.168 -13.929  1.00 29.97           H  
ATOM    539  NE  ARG A  31      12.494 -13.823 -15.839  1.00 29.97           N  
ATOM    540  HE  ARG A  31      12.469 -12.909 -16.269  1.00 29.97           H  
ATOM    541  NH1 ARG A  31      12.842 -16.071 -16.123  1.00 29.97           N  
ATOM    542 HH11 ARG A  31      12.776 -16.187 -15.122  1.00 29.97           H  
ATOM    543 HH12 ARG A  31      13.011 -16.874 -16.713  1.00 29.97           H  
ATOM    544  NH2 ARG A  31      12.800 -14.728 -17.908  1.00 29.97           N  
ATOM    545 HH21 ARG A  31      12.734 -13.803 -18.309  1.00 29.97           H  
ATOM    546 HH22 ARG A  31      12.981 -15.533 -18.491  1.00 29.97           H  
ATOM    547  CZ  ARG A  31      12.713 -14.869 -16.615  1.00 29.97           C  
ATOM    548  N   ALA A  32      10.104 -10.726  -9.730  1.00 30.15           N  
ATOM    549  H   ALA A  32       9.415 -10.400 -10.393  1.00 30.15           H  
ATOM    550  CA  ALA A  32       9.648 -11.054  -8.391  1.00 30.15           C  
ATOM    551  HA  ALA A  32      10.456 -10.897  -7.676  1.00 30.15           H  
ATOM    552  C   ALA A  32       9.285 -12.537  -8.421  1.00 30.15           C  
ATOM    553  CB  ALA A  32       8.468 -10.162  -7.996  1.00 30.15           C  
ATOM    554  HB1 ALA A  32       7.631 -10.324  -8.674  1.00 30.15           H  
ATOM    555  HB2 ALA A  32       8.762  -9.113  -8.031  1.00 30.15           H  
ATOM    556  HB3 ALA A  32       8.152 -10.407  -6.982  1.00 30.15           H  
ATOM    557  O   ALA A  32       8.475 -12.975  -9.248  1.00 30.15           O  
ATOM    558  N   VAL A  33       9.954 -13.318  -7.588  1.00 31.86           N  
ATOM    559  H   VAL A  33      10.616 -12.910  -6.943  1.00 31.86           H  
ATOM    560  CA  VAL A  33       9.711 -14.747  -7.505  1.00 31.86           C  
ATOM    561  HA  VAL A  33       9.313 -15.104  -8.455  1.00 31.86           H  
ATOM    562  C   VAL A  33       8.664 -14.950  -6.434  1.00 31.86           C  
ATOM    563  CB  VAL A  33      10.987 -15.543  -7.215  1.00 31.86           C  
ATOM    564  HB  VAL A  33      11.322 -15.367  -6.193  1.00 31.86           H  
ATOM    565  O   VAL A  33       8.918 -14.687  -5.261  1.00 31.86           O  
ATOM    566  CG1 VAL A  33      10.632 -17.023  -7.396  1.00 31.86           C  
ATOM    567 HG11 VAL A  33      10.477 -17.241  -8.453  1.00 31.86           H  
ATOM    568 HG12 VAL A  33       9.728 -17.280  -6.843  1.00 31.86           H  
ATOM    569 HG13 VAL A  33      11.423 -17.660  -7.001  1.00 31.86           H  
ATOM    570  CG2 VAL A  33      12.104 -15.130  -8.189  1.00 31.86           C  
ATOM    571 HG21 VAL A  33      13.010 -15.703  -7.995  1.00 31.86           H  
ATOM    572 HG22 VAL A  33      11.775 -15.265  -9.220  1.00 31.86           H  
ATOM    573 HG23 VAL A  33      12.366 -14.084  -8.029  1.00 31.86           H  
ATOM    574  N   HIS A  34       7.489 -15.398  -6.860  1.00 34.44           N  
ATOM    575  H   HIS A  34       7.354 -15.576  -7.845  1.00 34.44           H  
ATOM    576  CA  HIS A  34       6.464 -15.872  -5.950  1.00 34.44           C  
ATOM    577  HA  HIS A  34       6.505 -15.313  -5.015  1.00 34.44           H  
ATOM    578  C   HIS A  34       6.756 -17.339  -5.653  1.00 34.44           C  
ATOM    579  CB  HIS A  34       5.085 -15.655  -6.576  1.00 34.44           C  
ATOM    580  HB2 HIS A  34       4.348 -16.204  -5.990  1.00 34.44           H  
ATOM    581  HB3 HIS A  34       5.072 -16.059  -7.589  1.00 34.44           H  
ATOM    582  O   HIS A  34       6.653 -18.191  -6.538  1.00 34.44           O  
ATOM    583  CG  HIS A  34       4.679 -14.204  -6.612  1.00 34.44           C  
ATOM    584  CD2 HIS A  34       5.160 -13.226  -7.443  1.00 34.44           C  
ATOM    585  HD2 HIS A  34       5.911 -13.361  -8.208  1.00 34.44           H  
ATOM    586  ND1 HIS A  34       3.756 -13.613  -5.781  1.00 34.44           N  
ATOM    587  HD1 HIS A  34       3.272 -14.067  -5.020  1.00 34.44           H  
ATOM    588  CE1 HIS A  34       3.684 -12.312  -6.101  1.00 34.44           C  
ATOM    589  HE1 HIS A  34       3.066 -11.588  -5.591  1.00 34.44           H  
ATOM    590  NE2 HIS A  34       4.504 -12.028  -7.126  1.00 34.44           N  
ATOM    591  N   LEU A  35       7.168 -17.619  -4.420  1.00 33.28           N  
ATOM    592  H   LEU A  35       7.281 -16.859  -3.764  1.00 33.28           H  
ATOM    593  CA  LEU A  35       7.392 -18.971  -3.937  1.00 33.28           C  
ATOM    594  HA  LEU A  35       7.387 -19.669  -4.774  1.00 33.28           H  
ATOM    595  C   LEU A  35       6.271 -19.387  -3.008  1.00 33.28           C  
ATOM    596  CB  LEU A  35       8.734 -19.074  -3.205  1.00 33.28           C  
ATOM    597  HB2 LEU A  35       8.768 -20.033  -2.689  1.00 33.28           H  
ATOM    598  HB3 LEU A  35       8.769 -18.283  -2.456  1.00 33.28           H  
ATOM    599  O   LEU A  35       5.997 -18.718  -2.015  1.00 33.28           O  
ATOM    600  CG  LEU A  35       9.989 -18.948  -4.072  1.00 33.28           C  
ATOM    601  HG  LEU A  35      10.010 -17.970  -4.552  1.00 33.28           H  
ATOM    602  CD1 LEU A  35      11.220 -19.081  -3.168  1.00 33.28           C  
ATOM    603 HD11 LEU A  35      11.902 -19.844  -3.543  1.00 33.28           H  
ATOM    604 HD12 LEU A  35      11.737 -18.123  -3.123  1.00 33.28           H  
ATOM    605 HD13 LEU A  35      10.940 -19.367  -2.154  1.00 33.28           H  
ATOM    606  CD2 LEU A  35      10.015 -20.032  -5.146  1.00 33.28           C  
ATOM    607 HD21 LEU A  35       9.183 -19.872  -5.832  1.00 33.28           H  
ATOM    608 HD22 LEU A  35      10.935 -19.964  -5.726  1.00 33.28           H  
ATOM    609 HD23 LEU A  35       9.941 -21.019  -4.688  1.00 33.28           H  
ATOM    610  N   THR A  36       5.706 -20.549  -3.302  1.00 31.92           N  
ATOM    611  H   THR A  36       5.962 -21.013  -4.162  1.00 31.92           H  
ATOM    612  CA  THR A  36       4.907 -21.287  -2.341  1.00 31.92           C  
ATOM    613  HA  THR A  36       4.493 -20.596  -1.606  1.00 31.92           H  
ATOM    614  C   THR A  36       5.806 -22.294  -1.628  1.00 31.92           C  
ATOM    615  CB  THR A  36       3.729 -21.965  -3.034  1.00 31.92           C  
ATOM    616  HB  THR A  36       4.078 -22.703  -3.756  1.00 31.92           H  
ATOM    617  O   THR A  36       6.336 -23.218  -2.250  1.00 31.92           O  
ATOM    618  CG2 THR A  36       2.887 -22.611  -1.963  1.00 31.92           C  
ATOM    619 HG21 THR A  36       2.576 -21.817  -1.283  1.00 31.92           H  
ATOM    620 HG22 THR A  36       2.042 -23.115  -2.431  1.00 31.92           H  
ATOM    621 HG23 THR A  36       3.465 -23.354  -1.414  1.00 31.92           H  
ATOM    622  OG1 THR A  36       2.906 -21.003  -3.662  1.00 31.92           O  
ATOM    623  HG1 THR A  36       3.210 -20.926  -4.569  1.00 31.92           H  
ATOM    624  N   VAL A  37       6.012 -22.121  -0.321  1.00 33.68           N  
ATOM    625  H   VAL A  37       5.580 -21.323   0.122  1.00 33.68           H  
ATOM    626  CA  VAL A  37       6.863 -23.013   0.484  1.00 33.68           C  
ATOM    627  HA  VAL A  37       7.373 -23.704  -0.187  1.00 33.68           H  
ATOM    628  C   VAL A  37       6.005 -23.850   1.427  1.00 33.68           C  
ATOM    629  CB  VAL A  37       7.965 -22.244   1.238  1.00 33.68           C  
ATOM    630  HB  VAL A  37       7.517 -21.662   2.043  1.00 33.68           H  
ATOM    631  O   VAL A  37       5.118 -23.324   2.098  1.00 33.68           O  
ATOM    632  CG1 VAL A  37       8.987 -23.217   1.845  1.00 33.68           C  
ATOM    633 HG11 VAL A  37       9.447 -23.820   1.061  1.00 33.68           H  
ATOM    634 HG12 VAL A  37       9.761 -22.650   2.362  1.00 33.68           H  
ATOM    635 HG13 VAL A  37       8.503 -23.866   2.574  1.00 33.68           H  
ATOM    636  CG2 VAL A  37       8.734 -21.286   0.316  1.00 33.68           C  
ATOM    637 HG21 VAL A  37       8.071 -20.497  -0.039  1.00 33.68           H  
ATOM    638 HG22 VAL A  37       9.548 -20.811   0.865  1.00 33.68           H  
ATOM    639 HG23 VAL A  37       9.139 -21.826  -0.539  1.00 33.68           H  
ATOM    640  N   PHE A  38       6.301 -25.152   1.506  1.00 31.84           N  
ATOM    641  H   PHE A  38       7.044 -25.512   0.924  1.00 31.84           H  
ATOM    642  CA  PHE A  38       5.619 -26.092   2.396  1.00 31.84           C  
ATOM    643  HA  PHE A  38       4.846 -25.559   2.951  1.00 31.84           H  
ATOM    644  C   PHE A  38       6.594 -26.697   3.407  1.00 31.84           C  
ATOM    645  CB  PHE A  38       4.922 -27.199   1.596  1.00 31.84           C  
ATOM    646  HB2 PHE A  38       5.678 -27.783   1.073  1.00 31.84           H  
ATOM    647  HB3 PHE A  38       4.420 -27.868   2.295  1.00 31.84           H  
ATOM    648  O   PHE A  38       7.705 -27.122   3.069  1.00 31.84           O  
ATOM    649  CG  PHE A  38       3.906 -26.707   0.587  1.00 31.84           C  
ATOM    650  CD1 PHE A  38       2.544 -26.588   0.928  1.00 31.84           C  
ATOM    651  HD1 PHE A  38       2.213 -26.804   1.933  1.00 31.84           H  
ATOM    652  CD2 PHE A  38       4.333 -26.370  -0.709  1.00 31.84           C  
ATOM    653  HD2 PHE A  38       5.378 -26.422  -0.974  1.00 31.84           H  
ATOM    654  CE1 PHE A  38       1.610 -26.171  -0.039  1.00 31.84           C  
ATOM    655  HE1 PHE A  38       0.566 -26.070   0.221  1.00 31.84           H  
ATOM    656  CE2 PHE A  38       3.398 -25.972  -1.674  1.00 31.84           C  
ATOM    657  HE2 PHE A  38       3.723 -25.717  -2.672  1.00 31.84           H  
ATOM    658  CZ  PHE A  38       2.037 -25.878  -1.346  1.00 31.84           C  
ATOM    659  HZ  PHE A  38       1.336 -25.560  -2.104  1.00 31.84           H  
ATOM    660  N   GLN A  39       6.157 -26.796   4.660  1.00 33.68           N  
ATOM    661  H   GLN A  39       5.254 -26.400   4.877  1.00 33.68           H  
ATOM    662  CA  GLN A  39       6.904 -27.489   5.709  1.00 33.68           C  
ATOM    663  HA  GLN A  39       7.949 -27.185   5.653  1.00 33.68           H  
ATOM    664  C   GLN A  39       6.820 -29.015   5.516  1.00 33.68           C  
ATOM    665  CB  GLN A  39       6.341 -27.060   7.072  1.00 33.68           C  
ATOM    666  HB2 GLN A  39       5.325 -27.441   7.169  1.00 33.68           H  
ATOM    667  HB3 GLN A  39       6.308 -25.972   7.121  1.00 33.68           H  
ATOM    668  O   GLN A  39       5.719 -29.575   5.474  1.00 33.68           O  
ATOM    669  CG  GLN A  39       7.201 -27.573   8.236  1.00 33.68           C  
ATOM    670  HG2 GLN A  39       7.320 -28.654   8.168  1.00 33.68           H  
ATOM    671  HG3 GLN A  39       8.189 -27.119   8.163  1.00 33.68           H  
ATOM    672  CD  GLN A  39       6.605 -27.258   9.605  1.00 33.68           C  
ATOM    673  NE2 GLN A  39       7.426 -27.056  10.608  1.00 33.68           N  
ATOM    674 HE21 GLN A  39       8.421 -27.019  10.436  1.00 33.68           H  
ATOM    675 HE22 GLN A  39       7.031 -26.709  11.470  1.00 33.68           H  
ATOM    676  OE1 GLN A  39       5.398 -27.278   9.830  1.00 33.68           O  
ATOM    677  N   GLN A  40       7.957 -29.721   5.477  1.00 32.08           N  
ATOM    678  H   GLN A  40       8.849 -29.251   5.534  1.00 32.08           H  
ATOM    679  CA  GLN A  40       7.938 -31.187   5.421  1.00 32.08           C  
ATOM    680  HA  GLN A  40       7.256 -31.480   4.623  1.00 32.08           H  
ATOM    681  C   GLN A  40       7.400 -31.785   6.732  1.00 32.08           C  
ATOM    682  CB  GLN A  40       9.318 -31.768   5.078  1.00 32.08           C  
ATOM    683  HB2 GLN A  40       9.277 -32.846   5.230  1.00 32.08           H  
ATOM    684  HB3 GLN A  40      10.073 -31.361   5.752  1.00 32.08           H  
ATOM    685  O   GLN A  40       7.828 -31.438   7.836  1.00 32.08           O  
ATOM    686  CG  GLN A  40       9.719 -31.510   3.618  1.00 32.08           C  
ATOM    687  HG2 GLN A  40       9.904 -30.445   3.474  1.00 32.08           H  
ATOM    688  HG3 GLN A  40       8.900 -31.807   2.963  1.00 32.08           H  
ATOM    689  CD  GLN A  40      10.968 -32.283   3.202  1.00 32.08           C  
ATOM    690  NE2 GLN A  40      11.242 -32.373   1.922  1.00 32.08           N  
ATOM    691 HE21 GLN A  40      10.649 -31.904   1.252  1.00 32.08           H  
ATOM    692 HE22 GLN A  40      12.098 -32.852   1.683  1.00 32.08           H  
ATOM    693  OE1 GLN A  40      11.699 -32.843   4.000  1.00 32.08           O  
ATOM    694  N   LYS A  41       6.451 -32.726   6.632  1.00 31.43           N  
ATOM    695  H   LYS A  41       6.149 -32.989   5.704  1.00 31.43           H  
ATOM    696  CA  LYS A  41       5.945 -33.477   7.794  1.00 31.43           C  
ATOM    697  HA  LYS A  41       5.620 -32.768   8.555  1.00 31.43           H  
ATOM    698  C   LYS A  41       7.076 -34.323   8.396  1.00 31.43           C  
ATOM    699  CB  LYS A  41       4.759 -34.379   7.392  1.00 31.43           C  
ATOM    700  HB2 LYS A  41       4.652 -35.155   8.150  1.00 31.43           H  
ATOM    701  HB3 LYS A  41       4.981 -34.870   6.445  1.00 31.43           H  
ATOM    702  O   LYS A  41       7.574 -35.224   7.735  1.00 31.43           O  
ATOM    703  CG  LYS A  41       3.417 -33.636   7.293  1.00 31.43           C  
ATOM    704  HG2 LYS A  41       3.480 -32.875   6.515  1.00 31.43           H  
ATOM    705  HG3 LYS A  41       3.207 -33.150   8.246  1.00 31.43           H  
ATOM    706  CD  LYS A  41       2.277 -34.616   6.962  1.00 31.43           C  
ATOM    707  HD2 LYS A  41       2.253 -35.405   7.713  1.00 31.43           H  
ATOM    708  HD3 LYS A  41       2.473 -35.063   5.987  1.00 31.43           H  
ATOM    709  CE  LYS A  41       0.921 -33.895   6.935  1.00 31.43           C  
ATOM    710  HE2 LYS A  41       0.728 -33.474   7.921  1.00 31.43           H  
ATOM    711  HE3 LYS A  41       0.988 -33.067   6.229  1.00 31.43           H  
ATOM    712  NZ  LYS A  41      -0.186 -34.804   6.538  1.00 31.43           N  
ATOM    713  HZ1 LYS A  41      -0.275 -35.575   7.184  1.00 31.43           H  
ATOM    714  HZ2 LYS A  41      -1.061 -34.301   6.511  1.00 31.43           H  
ATOM    715  HZ3 LYS A  41      -0.020 -35.173   5.613  1.00 31.43           H  
ATOM    716  N   GLY A  42       7.432 -34.074   9.661  1.00 31.30           N  
ATOM    717  H   GLY A  42       7.041 -33.256  10.105  1.00 31.30           H  
ATOM    718  CA  GLY A  42       8.372 -34.907  10.433  1.00 31.30           C  
ATOM    719  HA2 GLY A  42       7.834 -35.378  11.255  1.00 31.30           H  
ATOM    720  HA3 GLY A  42       8.766 -35.703   9.800  1.00 31.30           H  
ATOM    721  C   GLY A  42       9.581 -34.172  11.023  1.00 31.30           C  
ATOM    722  O   GLY A  42      10.182 -34.677  11.966  1.00 31.30           O  
ATOM    723  N   HIS A  43       9.895 -32.957  10.566  1.00 31.22           N  
ATOM    724  H   HIS A  43       9.404 -32.588   9.765  1.00 31.22           H  
ATOM    725  CA  HIS A  43      10.920 -32.107  11.183  1.00 31.22           C  
ATOM    726  HA  HIS A  43      11.646 -32.733  11.702  1.00 31.22           H  
ATOM    727  C   HIS A  43      10.279 -31.193  12.239  1.00 31.22           C  
ATOM    728  CB  HIS A  43      11.697 -31.353  10.092  1.00 31.22           C  
ATOM    729  HB2 HIS A  43      12.208 -30.503  10.543  1.00 31.22           H  
ATOM    730  HB3 HIS A  43      11.011 -30.965   9.339  1.00 31.22           H  
ATOM    731  O   HIS A  43       9.816 -30.099  11.937  1.00 31.22           O  
ATOM    732  CG  HIS A  43      12.739 -32.227   9.437  1.00 31.22           C  
ATOM    733  CD2 HIS A  43      12.545 -33.135   8.430  1.00 31.22           C  
ATOM    734  HD2 HIS A  43      11.613 -33.341   7.925  1.00 31.22           H  
ATOM    735  ND1 HIS A  43      14.071 -32.287   9.785  1.00 31.22           N  
ATOM    736  HD1 HIS A  43      14.553 -31.663  10.415  1.00 31.22           H  
ATOM    737  CE1 HIS A  43      14.662 -33.212   9.009  1.00 31.22           C  
ATOM    738  HE1 HIS A  43      15.715 -33.454   9.020  1.00 31.22           H  
ATOM    739  NE2 HIS A  43      13.767 -33.768   8.183  1.00 31.22           N  
ATOM    740  N   SER A  44      10.198 -31.666  13.491  1.00 28.71           N  
ATOM    741  H   SER A  44      10.509 -32.612  13.660  1.00 28.71           H  
ATOM    742  CA  SER A  44       9.588 -30.917  14.609  1.00 28.71           C  
ATOM    743  HA  SER A  44       8.992 -30.110  14.184  1.00 28.71           H  
ATOM    744  C   SER A  44      10.595 -30.232  15.542  1.00 28.71           C  
ATOM    745  CB  SER A  44       8.606 -31.796  15.399  1.00 28.71           C  
ATOM    746  HB2 SER A  44       7.817 -31.162  15.804  1.00 28.71           H  
ATOM    747  HB3 SER A  44       8.149 -32.531  14.736  1.00 28.71           H  
ATOM    748  O   SER A  44      10.207 -29.769  16.614  1.00 28.71           O  
ATOM    749  OG  SER A  44       9.250 -32.449  16.477  1.00 28.71           O  
ATOM    750  HG  SER A  44       9.479 -31.753  17.098  1.00 28.71           H  
ATOM    751  N   LYS A  45      11.889 -30.205  15.211  1.00 29.74           N  
ATOM    752  H   LYS A  45      12.169 -30.563  14.309  1.00 29.74           H  
ATOM    753  CA  LYS A  45      12.905 -29.572  16.060  1.00 29.74           C  
ATOM    754  HA  LYS A  45      12.424 -28.849  16.719  1.00 29.74           H  
ATOM    755  C   LYS A  45      13.885 -28.786  15.209  1.00 29.74           C  
ATOM    756  CB  LYS A  45      13.613 -30.607  16.954  1.00 29.74           C  
ATOM    757  HB2 LYS A  45      13.935 -31.458  16.354  1.00 29.74           H  
ATOM    758  HB3 LYS A  45      14.495 -30.138  17.389  1.00 29.74           H  
ATOM    759  O   LYS A  45      14.668 -29.371  14.469  1.00 29.74           O  
ATOM    760  CG  LYS A  45      12.698 -31.078  18.097  1.00 29.74           C  
ATOM    761  HG2 LYS A  45      11.852 -31.625  17.680  1.00 29.74           H  
ATOM    762  HG3 LYS A  45      12.324 -30.207  18.635  1.00 29.74           H  
ATOM    763  CD  LYS A  45      13.427 -31.994  19.085  1.00 29.74           C  
ATOM    764  HD2 LYS A  45      13.775 -32.882  18.558  1.00 29.74           H  
ATOM    765  HD3 LYS A  45      14.281 -31.461  19.503  1.00 29.74           H  
ATOM    766  CE  LYS A  45      12.460 -32.391  20.207  1.00 29.74           C  
ATOM    767  HE2 LYS A  45      12.111 -31.483  20.699  1.00 29.74           H  
ATOM    768  HE3 LYS A  45      11.593 -32.877  19.759  1.00 29.74           H  
ATOM    769  NZ  LYS A  45      13.102 -33.294  21.193  1.00 29.74           N  
ATOM    770  HZ1 LYS A  45      12.448 -33.537  21.923  1.00 29.74           H  
ATOM    771  HZ2 LYS A  45      13.413 -34.144  20.744  1.00 29.74           H  
ATOM    772  HZ3 LYS A  45      13.898 -32.840  21.617  1.00 29.74           H  
ATOM    773  N   TRP A  46      13.817 -27.471  15.368  1.00 29.79           N  
ATOM    774  H   TRP A  46      13.071 -27.103  15.940  1.00 29.79           H  
ATOM    775  CA  TRP A  46      14.836 -26.504  14.992  1.00 29.79           C  
ATOM    776  HA  TRP A  46      14.881 -26.384  13.909  1.00 29.79           H  
ATOM    777  C   TRP A  46      16.195 -26.987  15.519  1.00 29.79           C  
ATOM    778  CB  TRP A  46      14.419 -25.173  15.637  1.00 29.79           C  
ATOM    779  HB2 TRP A  46      15.234 -24.461  15.500  1.00 29.79           H  
ATOM    780  HB3 TRP A  46      14.298 -25.308  16.712  1.00 29.79           H  
ATOM    781  O   TRP A  46      16.458 -26.923  16.719  1.00 29.79           O  
ATOM    782  CG  TRP A  46      13.167 -24.548  15.093  1.00 29.79           C  
ATOM    783  CD1 TRP A  46      11.879 -24.867  15.372  1.00 29.79           C  
ATOM    784  HD1 TRP A  46      11.561 -25.628  16.069  1.00 29.79           H  
ATOM    785  CD2 TRP A  46      13.092 -23.440  14.159  1.00 29.79           C  
ATOM    786  CE2 TRP A  46      11.725 -23.099  13.937  1.00 29.79           C  
ATOM    787  CE3 TRP A  46      14.062 -22.723  13.447  1.00 29.79           C  
ATOM    788  HE3 TRP A  46      15.111 -22.959  13.555  1.00 29.79           H  
ATOM    789  NE1 TRP A  46      11.027 -24.018  14.687  1.00 29.79           N  
ATOM    790  HE1 TRP A  46      10.022 -24.010  14.786  1.00 29.79           H  
ATOM    791  CH2 TRP A  46      12.324 -21.363  12.390  1.00 29.79           C  
ATOM    792  HH2 TRP A  46      12.068 -20.561  11.713  1.00 29.79           H  
ATOM    793  CZ2 TRP A  46      11.331 -22.042  13.108  1.00 29.79           C  
ATOM    794  HZ2 TRP A  46      10.291 -21.772  12.993  1.00 29.79           H  
ATOM    795  CZ3 TRP A  46      13.667 -21.762  12.515  1.00 29.79           C  
ATOM    796  HZ3 TRP A  46      14.419 -21.306  11.888  1.00 29.79           H  
ATOM    797  N   GLN A  47      17.025 -27.578  14.658  1.00 24.16           N  
ATOM    798  H   GLN A  47      16.756 -27.640  13.686  1.00 24.16           H  
ATOM    799  CA  GLN A  47      18.406 -27.906  15.002  1.00 24.16           C  
ATOM    800  HA  GLN A  47      18.509 -27.938  16.086  1.00 24.16           H  
ATOM    801  C   GLN A  47      19.294 -26.770  14.506  1.00 24.16           C  
ATOM    802  CB  GLN A  47      18.832 -29.288  14.481  1.00 24.16           C  
ATOM    803  HB2 GLN A  47      19.917 -29.354  14.556  1.00 24.16           H  
ATOM    804  HB3 GLN A  47      18.550 -29.402  13.434  1.00 24.16           H  
ATOM    805  O   GLN A  47      19.343 -26.489  13.314  1.00 24.16           O  
ATOM    806  CG  GLN A  47      18.217 -30.420  15.325  1.00 24.16           C  
ATOM    807  HG2 GLN A  47      17.148 -30.480  15.121  1.00 24.16           H  
ATOM    808  HG3 GLN A  47      18.349 -30.189  16.382  1.00 24.16           H  
ATOM    809  CD  GLN A  47      18.846 -31.789  15.069  1.00 24.16           C  
ATOM    810  NE2 GLN A  47      18.480 -32.799  15.828  1.00 24.16           N  
ATOM    811 HE21 GLN A  47      18.924 -33.677  15.601  1.00 24.16           H  
ATOM    812 HE22 GLN A  47      17.779 -32.678  16.545  1.00 24.16           H  
ATOM    813  OE1 GLN A  47      19.686 -31.998  14.214  1.00 24.16           O  
ATOM    814  N   ASN A  48      19.937 -26.114  15.472  1.00 23.67           N  
ATOM    815  H   ASN A  48      19.720 -26.396  16.418  1.00 23.67           H  
ATOM    816  CA  ASN A  48      20.779 -24.927  15.347  1.00 23.67           C  
ATOM    817  HA  ASN A  48      20.146 -24.042  15.287  1.00 23.67           H  
ATOM    818  C   ASN A  48      21.689 -24.955  14.108  1.00 23.67           C  
ATOM    819  CB  ASN A  48      21.639 -24.840  16.624  1.00 23.67           C  
ATOM    820  HB2 ASN A  48      22.249 -25.738  16.715  1.00 23.67           H  
ATOM    821  HB3 ASN A  48      22.308 -23.983  16.535  1.00 23.67           H  
ATOM    822  O   ASN A  48      22.700 -25.663  14.090  1.00 23.67           O  
ATOM    823  CG  ASN A  48      20.821 -24.639  17.883  1.00 23.67           C  
ATOM    824  ND2 ASN A  48      20.999 -25.459  18.894  1.00 23.67           N  
ATOM    825 HD21 ASN A  48      20.431 -25.252  19.703  1.00 23.67           H  
ATOM    826 HD22 ASN A  48      21.696 -26.190  18.856  1.00 23.67           H  
ATOM    827  OD1 ASN A  48      19.996 -23.759  17.983  1.00 23.67           O  
ATOM    828  N   ILE A  49      21.367 -24.130  13.113  1.00 25.06           N  
ATOM    829  H   ILE A  49      20.520 -23.584  13.186  1.00 25.06           H  
ATOM    830  CA  ILE A  49      22.319 -23.731  12.078  1.00 25.06           C  
ATOM    831  HA  ILE A  49      22.941 -24.588  11.821  1.00 25.06           H  
ATOM    832  C   ILE A  49      23.211 -22.659  12.721  1.00 25.06           C  
ATOM    833  CB  ILE A  49      21.582 -23.287  10.791  1.00 25.06           C  
ATOM    834  HB  ILE A  49      20.931 -22.445  11.029  1.00 25.06           H  
ATOM    835  O   ILE A  49      22.721 -21.714  13.330  1.00 25.06           O  
ATOM    836  CG1 ILE A  49      20.714 -24.459  10.258  1.00 25.06           C  
ATOM    837 HG12 ILE A  49      19.993 -24.747  11.023  1.00 25.06           H  
ATOM    838 HG13 ILE A  49      21.352 -25.320  10.061  1.00 25.06           H  
ATOM    839  CG2 ILE A  49      22.602 -22.831   9.732  1.00 25.06           C  
ATOM    840 HG21 ILE A  49      23.263 -23.650   9.449  1.00 25.06           H  
ATOM    841 HG22 ILE A  49      22.082 -22.454   8.852  1.00 25.06           H  
ATOM    842 HG23 ILE A  49      23.190 -21.995  10.111  1.00 25.06           H  
ATOM    843  CD1 ILE A  49      19.907 -24.152   8.990  1.00 25.06           C  
ATOM    844 HD11 ILE A  49      20.570 -24.016   8.136  1.00 25.06           H  
ATOM    845 HD12 ILE A  49      19.237 -24.985   8.778  1.00 25.06           H  
ATOM    846 HD13 ILE A  49      19.313 -23.250   9.139  1.00 25.06           H  
ATOM    847  N   LYS A  50      24.529 -22.881  12.720  1.00 21.95           N  
ATOM    848  H   LYS A  50      24.867 -23.655  12.165  1.00 21.95           H  
ATOM    849  CA  LYS A  50      25.517 -21.962  13.305  1.00 21.95           C  
ATOM    850  HA  LYS A  50      25.037 -21.397  14.105  1.00 21.95           H  
ATOM    851  C   LYS A  50      25.956 -20.946  12.247  1.00 21.95           C  
ATOM    852  CB  LYS A  50      26.722 -22.736  13.878  1.00 21.95           C  
ATOM    853  HB2 LYS A  50      27.640 -22.252  13.545  1.00 21.95           H  
ATOM    854  HB3 LYS A  50      26.730 -23.754  13.486  1.00 21.95           H  
ATOM    855  O   LYS A  50      26.559 -21.345  11.252  1.00 21.95           O  
ATOM    856  CG  LYS A  50      26.743 -22.772  15.413  1.00 21.95           C  
ATOM    857  HG2 LYS A  50      25.853 -23.285  15.776  1.00 21.95           H  
ATOM    858  HG3 LYS A  50      26.748 -21.751  15.794  1.00 21.95           H  
ATOM    859  CD  LYS A  50      28.001 -23.504  15.903  1.00 21.95           C  
ATOM    860  HD2 LYS A  50      28.879 -23.014  15.484  1.00 21.95           H  
ATOM    861  HD3 LYS A  50      27.967 -24.535  15.552  1.00 21.95           H  
ATOM    862  CE  LYS A  50      28.081 -23.475  17.432  1.00 21.95           C  
ATOM    863  HE2 LYS A  50      27.179 -23.935  17.834  1.00 21.95           H  
ATOM    864  HE3 LYS A  50      28.094 -22.434  17.755  1.00 21.95           H  
ATOM    865  NZ  LYS A  50      29.290 -24.184  17.919  1.00 21.95           N  
ATOM    866  HZ1 LYS A  50      29.270 -25.149  17.623  1.00 21.95           H  
ATOM    867  HZ2 LYS A  50      30.119 -23.747  17.543  1.00 21.95           H  
ATOM    868  HZ3 LYS A  50      29.334 -24.149  18.928  1.00 21.95           H  
ATOM    869  N   ALA A  51      25.717 -19.674  12.547  1.00 23.01           N  
ATOM    870  H   ALA A  51      25.042 -19.508  13.279  1.00 23.01           H  
ATOM    871  CA  ALA A  51      26.003 -18.500  11.730  1.00 23.01           C  
ATOM    872  HA  ALA A  51      25.380 -18.551  10.837  1.00 23.01           H  
ATOM    873  C   ALA A  51      27.467 -18.330  11.289  1.00 23.01           C  
ATOM    874  CB  ALA A  51      25.571 -17.275  12.552  1.00 23.01           C  
ATOM    875  HB1 ALA A  51      25.664 -16.377  11.940  1.00 23.01           H  
ATOM    876  HB2 ALA A  51      26.191 -17.174  13.443  1.00 23.01           H  
ATOM    877  HB3 ALA A  51      24.526 -17.372  12.845  1.00 23.01           H  
ATOM    878  O   ALA A  51      28.407 -18.523  12.072  1.00 23.01           O  
ATOM    879  N   VAL A  52      27.642 -17.823  10.064  1.00 20.22           N  
ATOM    880  H   VAL A  52      26.809 -17.698   9.508  1.00 20.22           H  
ATOM    881  CA  VAL A  52      28.829 -17.061   9.645  1.00 20.22           C  
ATOM    882  HA  VAL A  52      29.611 -17.191  10.394  1.00 20.22           H  
ATOM    883  C   VAL A  52      28.442 -15.582   9.612  1.00 20.22           C  
ATOM    884  CB  VAL A  52      29.403 -17.543   8.300  1.00 20.22           C  
ATOM    885  HB  VAL A  52      28.634 -17.484   7.530  1.00 20.22           H  
ATOM    886  O   VAL A  52      27.512 -15.177   8.931  1.00 20.22           O  
ATOM    887  CG1 VAL A  52      30.609 -16.693   7.867  1.00 20.22           C  
ATOM    888 HG11 VAL A  52      30.293 -15.667   7.679  1.00 20.22           H  
ATOM    889 HG12 VAL A  52      31.017 -17.088   6.937  1.00 20.22           H  
ATOM    890 HG13 VAL A  52      31.381 -16.705   8.636  1.00 20.22           H  
ATOM    891  CG2 VAL A  52      29.886 -18.997   8.412  1.00 20.22           C  
ATOM    892 HG21 VAL A  52      29.044 -19.644   8.659  1.00 20.22           H  
ATOM    893 HG22 VAL A  52      30.298 -19.323   7.457  1.00 20.22           H  
ATOM    894 HG23 VAL A  52      30.645 -19.086   9.190  1.00 20.22           H  
ATOM    895  N   LYS A  53      29.157 -14.783  10.402  1.00 21.20           N  
ATOM    896  H   LYS A  53      29.933 -15.212  10.885  1.00 21.20           H  
ATOM    897  CA  LYS A  53      28.830 -13.397  10.755  1.00 21.20           C  
ATOM    898  HA  LYS A  53      27.765 -13.344  10.983  1.00 21.20           H  
ATOM    899  C   LYS A  53      29.112 -12.423   9.595  1.00 21.20           C  
ATOM    900  CB  LYS A  53      29.649 -13.092  12.027  1.00 21.20           C  
ATOM    901  HB2 LYS A  53      30.682 -12.873  11.755  1.00 21.20           H  
ATOM    902  HB3 LYS A  53      29.658 -13.989  12.647  1.00 21.20           H  
ATOM    903  O   LYS A  53      30.280 -12.142   9.325  1.00 21.20           O  
ATOM    904  CG  LYS A  53      29.097 -11.962  12.899  1.00 21.20           C  
ATOM    905  HG2 LYS A  53      28.074 -12.207  13.186  1.00 21.20           H  
ATOM    906  HG3 LYS A  53      29.095 -11.028  12.339  1.00 21.20           H  
ATOM    907  CD  LYS A  53      29.964 -11.815  14.161  1.00 21.20           C  
ATOM    908  HD2 LYS A  53      30.075 -12.790  14.635  1.00 21.20           H  
ATOM    909  HD3 LYS A  53      30.945 -11.435  13.878  1.00 21.20           H  
ATOM    910  CE  LYS A  53      29.283 -10.857  15.141  1.00 21.20           C  
ATOM    911  HE2 LYS A  53      29.155  -9.890  14.654  1.00 21.20           H  
ATOM    912  HE3 LYS A  53      28.284 -11.239  15.351  1.00 21.20           H  
ATOM    913  NZ  LYS A  53      30.047 -10.710  16.404  1.00 21.20           N  
ATOM    914  HZ1 LYS A  53      29.547 -10.089  17.024  1.00 21.20           H  
ATOM    915  HZ2 LYS A  53      30.965 -10.328  16.225  1.00 21.20           H  
ATOM    916  HZ3 LYS A  53      30.130 -11.607  16.862  1.00 21.20           H  
ATOM    917  N   GLY A  54      28.073 -11.872   8.965  1.00 22.44           N  
ATOM    918  H   GLY A  54      27.147 -12.212   9.185  1.00 22.44           H  
ATOM    919  CA  GLY A  54      28.145 -10.656   8.139  1.00 22.44           C  
ATOM    920  HA2 GLY A  54      27.346 -10.670   7.399  1.00 22.44           H  
ATOM    921  HA3 GLY A  54      29.099 -10.615   7.613  1.00 22.44           H  
ATOM    922  C   GLY A  54      27.973  -9.404   9.008  1.00 22.44           C  
ATOM    923  O   GLY A  54      27.230  -9.429   9.983  1.00 22.44           O  
ATOM    924  N   LYS A  55      28.727  -8.335   8.739  1.00 21.54           N  
ATOM    925  H   LYS A  55      29.196  -8.317   7.844  1.00 21.54           H  
ATOM    926  CA  LYS A  55      28.676  -7.074   9.500  1.00 21.54           C  
ATOM    927  HA  LYS A  55      28.365  -7.279  10.524  1.00 21.54           H  
ATOM    928  C   LYS A  55      27.634  -6.136   8.890  1.00 21.54           C  
ATOM    929  CB  LYS A  55      30.052  -6.386   9.503  1.00 21.54           C  
ATOM    930  HB2 LYS A  55      29.914  -5.347   9.801  1.00 21.54           H  
ATOM    931  HB3 LYS A  55      30.449  -6.385   8.487  1.00 21.54           H  
ATOM    932  O   LYS A  55      27.610  -5.994   7.676  1.00 21.54           O  
ATOM    933  CG  LYS A  55      31.063  -7.030  10.462  1.00 21.54           C  
ATOM    934  HG2 LYS A  55      30.692  -6.951  11.484  1.00 21.54           H  
ATOM    935  HG3 LYS A  55      31.195  -8.081  10.207  1.00 21.54           H  
ATOM    936  CD  LYS A  55      32.406  -6.299  10.339  1.00 21.54           C  
ATOM    937  HD2 LYS A  55      32.768  -6.411   9.318  1.00 21.54           H  
ATOM    938  HD3 LYS A  55      32.248  -5.239  10.536  1.00 21.54           H  
ATOM    939  CE  LYS A  55      33.443  -6.851  11.319  1.00 21.54           C  
ATOM    940  HE2 LYS A  55      33.075  -6.703  12.334  1.00 21.54           H  
ATOM    941  HE3 LYS A  55      33.548  -7.922  11.141  1.00 21.54           H  
ATOM    942  NZ  LYS A  55      34.745  -6.166  11.129  1.00 21.54           N  
ATOM    943  HZ1 LYS A  55      35.069  -6.306  10.183  1.00 21.54           H  
ATOM    944  HZ2 LYS A  55      34.633  -5.171  11.263  1.00 21.54           H  
ATOM    945  HZ3 LYS A  55      35.443  -6.512  11.772  1.00 21.54           H  
ATOM    946  N   ASN A  56      26.864  -5.484   9.765  1.00 25.80           N  
ATOM    947  H   ASN A  56      26.868  -5.815  10.719  1.00 25.80           H  
ATOM    948  CA  ASN A  56      26.010  -4.328   9.488  1.00 25.80           C  
ATOM    949  HA  ASN A  56      25.023  -4.663   9.169  1.00 25.80           H  
ATOM    950  C   ASN A  56      26.597  -3.403   8.420  1.00 25.80           C  
ATOM    951  CB  ASN A  56      25.894  -3.495  10.786  1.00 25.80           C  
ATOM    952  HB2 ASN A  56      26.891  -3.283  11.174  1.00 25.80           H  
ATOM    953  HB3 ASN A  56      25.422  -2.542  10.548  1.00 25.80           H  
ATOM    954  O   ASN A  56      27.681  -2.872   8.640  1.00 25.80           O  
ATOM    955  CG  ASN A  56      25.052  -4.140  11.859  1.00 25.80           C  
ATOM    956  ND2 ASN A  56      25.345  -3.915  13.118  1.00 25.80           N  
ATOM    957 HD21 ASN A  56      26.017  -3.203  13.364  1.00 25.80           H  
ATOM    958 HD22 ASN A  56      24.665  -4.300  13.759  1.00 25.80           H  
ATOM    959  OD1 ASN A  56      24.116  -4.856  11.595  1.00 25.80           O  
ATOM    960  N   ASP A  57      25.827  -3.148   7.365  1.00 20.84           N  
ATOM    961  H   ASP A  57      25.041  -3.752   7.173  1.00 20.84           H  
ATOM    962  CA  ASP A  57      25.821  -1.872   6.660  1.00 20.84           C  
ATOM    963  HA  ASP A  57      25.936  -1.086   7.405  1.00 20.84           H  
ATOM    964  C   ASP A  57      24.452  -1.651   6.005  1.00 20.84           C  
ATOM    965  CB  ASP A  57      26.979  -1.747   5.649  1.00 20.84           C  
ATOM    966  HB2 ASP A  57      26.663  -1.093   4.836  1.00 20.84           H  
ATOM    967  HB3 ASP A  57      27.202  -2.724   5.219  1.00 20.84           H  
ATOM    968  O   ASP A  57      23.821  -2.556   5.466  1.00 20.84           O  
ATOM    969  CG  ASP A  57      28.249  -1.129   6.263  1.00 20.84           C  
ATOM    970  OD1 ASP A  57      28.105  -0.228   7.126  1.00 20.84           O  
ATOM    971  OD2 ASP A  57      29.360  -1.482   5.802  1.00 20.84           O  
ATOM    972  N   LEU A  58      23.980  -0.413   6.102  1.00 22.52           N  
ATOM    973  H   LEU A  58      24.595   0.262   6.535  1.00 22.52           H  
ATOM    974  CA  LEU A  58      22.783   0.103   5.455  1.00 22.52           C  
ATOM    975  HA  LEU A  58      21.948  -0.567   5.657  1.00 22.52           H  
ATOM    976  C   LEU A  58      23.063   0.159   3.941  1.00 22.52           C  
ATOM    977  CB  LEU A  58      22.539   1.495   6.090  1.00 22.52           C  
ATOM    978  HB2 LEU A  58      22.921   1.481   7.111  1.00 22.52           H  
ATOM    979  HB3 LEU A  58      23.143   2.241   5.573  1.00 22.52           H  
ATOM    980  O   LEU A  58      23.782   1.050   3.485  1.00 22.52           O  
ATOM    981  CG  LEU A  58      21.071   1.950   6.144  1.00 22.52           C  
ATOM    982  HG  LEU A  58      20.437   1.233   5.621  1.00 22.52           H  
ATOM    983  CD1 LEU A  58      20.611   2.061   7.601  1.00 22.52           C  
ATOM    984 HD11 LEU A  58      21.207   2.800   8.137  1.00 22.52           H  
ATOM    985 HD12 LEU A  58      20.719   1.091   8.085  1.00 22.52           H  
ATOM    986 HD13 LEU A  58      19.559   2.344   7.634  1.00 22.52           H  
ATOM    987  CD2 LEU A  58      20.889   3.326   5.496  1.00 22.52           C  
ATOM    988 HD21 LEU A  58      19.838   3.610   5.539  1.00 22.52           H  
ATOM    989 HD22 LEU A  58      21.494   4.067   6.019  1.00 22.52           H  
ATOM    990 HD23 LEU A  58      21.200   3.270   4.453  1.00 22.52           H  
ATOM    991  N   ILE A  59      22.552  -0.787   3.150  1.00 24.29           N  
ATOM    992  H   ILE A  59      22.063  -1.565   3.567  1.00 24.29           H  
ATOM    993  CA  ILE A  59      22.861  -0.849   1.714  1.00 24.29           C  
ATOM    994  HA  ILE A  59      23.819  -0.353   1.554  1.00 24.29           H  
ATOM    995  C   ILE A  59      21.824  -0.057   0.906  1.00 24.29           C  
ATOM    996  CB  ILE A  59      23.091  -2.307   1.241  1.00 24.29           C  
ATOM    997  HB  ILE A  59      22.231  -2.914   1.523  1.00 24.29           H  
ATOM    998  O   ILE A  59      20.643  -0.383   0.845  1.00 24.29           O  
ATOM    999  CG1 ILE A  59      24.363  -2.863   1.932  1.00 24.29           C  
ATOM   1000 HG12 ILE A  59      25.234  -2.310   1.581  1.00 24.29           H  
ATOM   1001 HG13 ILE A  59      24.289  -2.706   3.008  1.00 24.29           H  
ATOM   1002  CG2 ILE A  59      23.264  -2.370  -0.289  1.00 24.29           C  
ATOM   1003 HG21 ILE A  59      22.343  -2.055  -0.779  1.00 24.29           H  
ATOM   1004 HG22 ILE A  59      23.417  -3.406  -0.592  1.00 24.29           H  
ATOM   1005 HG23 ILE A  59      24.106  -1.761  -0.617  1.00 24.29           H  
ATOM   1006  CD1 ILE A  59      24.622  -4.359   1.728  1.00 24.29           C  
ATOM   1007 HD11 ILE A  59      23.766  -4.930   2.088  1.00 24.29           H  
ATOM   1008 HD12 ILE A  59      25.500  -4.652   2.304  1.00 24.29           H  
ATOM   1009 HD13 ILE A  59      24.805  -4.588   0.678  1.00 24.29           H  
ATOM   1010  N   ARG A  60      22.292   1.006   0.234  1.00 23.30           N  
ATOM   1011  H   ARG A  60      23.265   1.225   0.392  1.00 23.30           H  
ATOM   1012  CA  ARG A  60      21.652   1.542  -0.976  1.00 23.30           C  
ATOM   1013  HA  ARG A  60      20.568   1.533  -0.861  1.00 23.30           H  
ATOM   1014  C   ARG A  60      22.010   0.611  -2.136  1.00 23.30           C  
ATOM   1015  CB  ARG A  60      22.147   2.969  -1.291  1.00 23.30           C  
ATOM   1016  HB2 ARG A  60      21.892   3.187  -2.328  1.00 23.30           H  
ATOM   1017  HB3 ARG A  60      23.233   2.996  -1.204  1.00 23.30           H  
ATOM   1018  O   ARG A  60      23.119   0.707  -2.662  1.00 23.30           O  
ATOM   1019  CG  ARG A  60      21.542   4.080  -0.425  1.00 23.30           C  
ATOM   1020  HG2 ARG A  60      20.456   4.058  -0.511  1.00 23.30           H  
ATOM   1021  HG3 ARG A  60      21.826   3.923   0.616  1.00 23.30           H  
ATOM   1022  CD  ARG A  60      22.074   5.437  -0.915  1.00 23.30           C  
ATOM   1023  HD2 ARG A  60      21.785   5.563  -1.958  1.00 23.30           H  
ATOM   1024  HD3 ARG A  60      23.162   5.427  -0.849  1.00 23.30           H  
ATOM   1025  NE  ARG A  60      21.549   6.562  -0.118  1.00 23.30           N  
ATOM   1026  HE  ARG A  60      20.999   6.314   0.692  1.00 23.30           H  
ATOM   1027  NH1 ARG A  60      22.447   8.270  -1.372  1.00 23.30           N  
ATOM   1028 HH11 ARG A  60      22.590   9.256  -1.537  1.00 23.30           H  
ATOM   1029 HH12 ARG A  60      22.842   7.584  -1.999  1.00 23.30           H  
ATOM   1030  NH2 ARG A  60      21.240   8.751   0.439  1.00 23.30           N  
ATOM   1031 HH21 ARG A  60      20.708   8.464   1.248  1.00 23.30           H  
ATOM   1032 HH22 ARG A  60      21.399   9.731   0.256  1.00 23.30           H  
ATOM   1033  CZ  ARG A  60      21.747   7.849  -0.354  1.00 23.30           C  
ATOM   1034  N   SER A  61      21.092  -0.251  -2.561  1.00 24.59           N  
ATOM   1035  H   SER A  61      20.238  -0.370  -2.035  1.00 24.59           H  
ATOM   1036  CA  SER A  61      21.259  -0.998  -3.810  1.00 24.59           C  
ATOM   1037  HA  SER A  61      22.289  -1.348  -3.873  1.00 24.59           H  
ATOM   1038  C   SER A  61      20.973  -0.081  -5.008  1.00 24.59           C  
ATOM   1039  CB  SER A  61      20.376  -2.244  -3.835  1.00 24.59           C  
ATOM   1040  HB2 SER A  61      19.336  -1.960  -3.671  1.00 24.59           H  
ATOM   1041  HB3 SER A  61      20.687  -2.945  -3.061  1.00 24.59           H  
ATOM   1042  O   SER A  61      19.889   0.480  -5.143  1.00 24.59           O  
ATOM   1043  OG  SER A  61      20.507  -2.829  -5.113  1.00 24.59           O  
ATOM   1044  HG  SER A  61      19.775  -3.440  -5.230  1.00 24.59           H  
ATOM   1045  N   LYS A  62      21.973   0.096  -5.882  1.00 24.33           N  
ATOM   1046  H   LYS A  62      22.832  -0.391  -5.672  1.00 24.33           H  
ATOM   1047  CA  LYS A  62      21.894   0.861  -7.145  1.00 24.33           C  
ATOM   1048  HA  LYS A  62      21.269   1.738  -6.979  1.00 24.33           H  
ATOM   1049  C   LYS A  62      21.191   0.104  -8.283  1.00 24.33           C  
ATOM   1050  CB  LYS A  62      23.306   1.316  -7.573  1.00 24.33           C  
ATOM   1051  HB2 LYS A  62      24.044   0.577  -7.262  1.00 24.33           H  
ATOM   1052  HB3 LYS A  62      23.353   1.374  -8.661  1.00 24.33           H  
ATOM   1053  O   LYS A  62      21.148   0.601  -9.403  1.00 24.33           O  
ATOM   1054  CG  LYS A  62      23.694   2.701  -7.032  1.00 24.33           C  
ATOM   1055  HG2 LYS A  62      23.790   2.659  -5.947  1.00 24.33           H  
ATOM   1056  HG3 LYS A  62      22.918   3.419  -7.297  1.00 24.33           H  
ATOM   1057  CD  LYS A  62      25.025   3.145  -7.662  1.00 24.33           C  
ATOM   1058  HD2 LYS A  62      24.925   3.109  -8.747  1.00 24.33           H  
ATOM   1059  HD3 LYS A  62      25.812   2.453  -7.362  1.00 24.33           H  
ATOM   1060  CE  LYS A  62      25.409   4.572  -7.250  1.00 24.33           C  
ATOM   1061  HE2 LYS A  62      25.582   4.591  -6.174  1.00 24.33           H  
ATOM   1062  HE3 LYS A  62      24.568   5.229  -7.473  1.00 24.33           H  
ATOM   1063  NZ  LYS A  62      26.618   5.038  -7.981  1.00 24.33           N  
ATOM   1064  HZ1 LYS A  62      26.857   5.987  -7.734  1.00 24.33           H  
ATOM   1065  HZ2 LYS A  62      27.413   4.443  -7.797  1.00 24.33           H  
ATOM   1066  HZ3 LYS A  62      26.452   5.026  -8.978  1.00 24.33           H  
ATOM   1067  N   ALA A  63      20.658  -1.087  -8.037  1.00 21.91           N  
ATOM   1068  H   ALA A  63      20.653  -1.444  -7.093  1.00 21.91           H  
ATOM   1069  CA  ALA A  63      20.001  -1.879  -9.063  1.00 21.91           C  
ATOM   1070  HA  ALA A  63      19.662  -1.228  -9.869  1.00 21.91           H  
ATOM   1071  C   ALA A  63      18.777  -2.564  -8.462  1.00 21.91           C  
ATOM   1072  CB  ALA A  63      21.014  -2.870  -9.648  1.00 21.91           C  
ATOM   1073  HB1 ALA A  63      21.388  -3.523  -8.860  1.00 21.91           H  
ATOM   1074  HB2 ALA A  63      21.847  -2.328 -10.095  1.00 21.91           H  
ATOM   1075  HB3 ALA A  63      20.532  -3.478 -10.414  1.00 21.91           H  
ATOM   1076  O   ALA A  63      18.887  -3.251  -7.450  1.00 21.91           O  
ATOM   1077  N   THR A  64      17.642  -2.418  -9.148  1.00 25.00           N  
ATOM   1078  H   THR A  64      17.712  -1.864  -9.989  1.00 25.00           H  
ATOM   1079  CA  THR A  64      16.288  -2.875  -8.782  1.00 25.00           C  
ATOM   1080  HA  THR A  64      15.761  -2.952  -9.733  1.00 25.00           H  
ATOM   1081  C   THR A  64      15.503  -1.846  -7.961  1.00 25.00           C  
ATOM   1082  CB  THR A  64      16.228  -4.302  -8.180  1.00 25.00           C  
ATOM   1083  HB  THR A  64      16.180  -4.256  -7.092  1.00 25.00           H  
ATOM   1084  O   THR A  64      15.540  -1.824  -6.739  1.00 25.00           O  
ATOM   1085  CG2 THR A  64      15.022  -5.056  -8.724  1.00 25.00           C  
ATOM   1086 HG21 THR A  64      14.982  -6.041  -8.260  1.00 25.00           H  
ATOM   1087 HG22 THR A  64      14.109  -4.512  -8.479  1.00 25.00           H  
ATOM   1088 HG23 THR A  64      15.104  -5.168  -9.805  1.00 25.00           H  
ATOM   1089  OG1 THR A  64      17.331  -5.095  -8.548  1.00 25.00           O  
ATOM   1090  HG1 THR A  64      18.040  -4.787  -7.978  1.00 25.00           H  
ATOM   1091  N   ASN A  65      14.756  -0.983  -8.660  1.00 24.82           N  
ATOM   1092  H   ASN A  65      14.800  -1.025  -9.668  1.00 24.82           H  
ATOM   1093  CA  ASN A  65      13.784  -0.053  -8.076  1.00 24.82           C  
ATOM   1094  HA  ASN A  65      14.249   0.461  -7.235  1.00 24.82           H  
ATOM   1095  C   ASN A  65      12.557  -0.809  -7.520  1.00 24.82           C  
ATOM   1096  CB  ASN A  65      13.371   0.997  -9.137  1.00 24.82           C  
ATOM   1097  HB2 ASN A  65      13.059   0.488 -10.049  1.00 24.82           H  
ATOM   1098  HB3 ASN A  65      12.513   1.557  -8.764  1.00 24.82           H  
ATOM   1099  O   ASN A  65      11.441  -0.644  -8.015  1.00 24.82           O  
ATOM   1100  CG  ASN A  65      14.432   2.030  -9.462  1.00 24.82           C  
ATOM   1101  ND2 ASN A  65      14.461   2.521 -10.679  1.00 24.82           N  
ATOM   1102 HD21 ASN A  65      15.146   3.244 -10.847  1.00 24.82           H  
ATOM   1103 HD22 ASN A  65      13.756   2.273 -11.359  1.00 24.82           H  
ATOM   1104  OD1 ASN A  65      15.230   2.430  -8.635  1.00 24.82           O  
ATOM   1105  N   PHE A  66      12.733  -1.646  -6.496  1.00 26.62           N  
ATOM   1106  H   PHE A  66      13.670  -1.789  -6.146  1.00 26.62           H  
ATOM   1107  CA  PHE A  66      11.632  -1.946  -5.587  1.00 26.62           C  
ATOM   1108  HA  PHE A  66      10.713  -2.089  -6.155  1.00 26.62           H  
ATOM   1109  C   PHE A  66      11.454  -0.714  -4.702  1.00 26.62           C  
ATOM   1110  CB  PHE A  66      11.879  -3.238  -4.794  1.00 26.62           C  
ATOM   1111  HB2 PHE A  66      11.272  -3.217  -3.889  1.00 26.62           H  
ATOM   1112  HB3 PHE A  66      12.919  -3.289  -4.473  1.00 26.62           H  
ATOM   1113  O   PHE A  66      12.250  -0.430  -3.813  1.00 26.62           O  
ATOM   1114  CG  PHE A  66      11.506  -4.487  -5.573  1.00 26.62           C  
ATOM   1115  CD1 PHE A  66      10.163  -4.909  -5.631  1.00 26.62           C  
ATOM   1116  HD1 PHE A  66       9.405  -4.360  -5.092  1.00 26.62           H  
ATOM   1117  CD2 PHE A  66      12.496  -5.229  -6.240  1.00 26.62           C  
ATOM   1118  HD2 PHE A  66      13.532  -4.940  -6.142  1.00 26.62           H  
ATOM   1119  CE1 PHE A  66       9.812  -6.059  -6.363  1.00 26.62           C  
ATOM   1120  HE1 PHE A  66       8.784  -6.391  -6.389  1.00 26.62           H  
ATOM   1121  CE2 PHE A  66      12.146  -6.376  -6.975  1.00 26.62           C  
ATOM   1122  HE2 PHE A  66      12.918  -6.965  -7.448  1.00 26.62           H  
ATOM   1123  CZ  PHE A  66      10.804  -6.789  -7.040  1.00 26.62           C  
ATOM   1124  HZ  PHE A  66      10.546  -7.686  -7.583  1.00 26.62           H  
ATOM   1125  N   LEU A  67      10.432   0.094  -4.989  1.00 29.32           N  
ATOM   1126  H   LEU A  67       9.868  -0.101  -5.805  1.00 29.32           H  
ATOM   1127  CA  LEU A  67      10.119   1.249  -4.154  1.00 29.32           C  
ATOM   1128  HA  LEU A  67      11.065   1.696  -3.848  1.00 29.32           H  
ATOM   1129  C   LEU A  67       9.407   0.762  -2.877  1.00 29.32           C  
ATOM   1130  CB  LEU A  67       9.346   2.313  -4.966  1.00 29.32           C  
ATOM   1131  HB2 LEU A  67       8.275   2.132  -4.884  1.00 29.32           H  
ATOM   1132  HB3 LEU A  67       9.595   2.217  -6.023  1.00 29.32           H  
ATOM   1133  O   LEU A  67       8.185   0.833  -2.763  1.00 29.32           O  
ATOM   1134  CG  LEU A  67       9.684   3.750  -4.508  1.00 29.32           C  
ATOM   1135  HG  LEU A  67      10.118   3.725  -3.508  1.00 29.32           H  
ATOM   1136  CD1 LEU A  67      10.689   4.399  -5.462  1.00 29.32           C  
ATOM   1137 HD11 LEU A  67      10.254   4.497  -6.456  1.00 29.32           H  
ATOM   1138 HD12 LEU A  67      10.961   5.390  -5.099  1.00 29.32           H  
ATOM   1139 HD13 LEU A  67      11.588   3.786  -5.524  1.00 29.32           H  
ATOM   1140  CD2 LEU A  67       8.441   4.636  -4.449  1.00 29.32           C  
ATOM   1141 HD21 LEU A  67       8.709   5.646  -4.142  1.00 29.32           H  
ATOM   1142 HD22 LEU A  67       7.978   4.689  -5.435  1.00 29.32           H  
ATOM   1143 HD23 LEU A  67       7.722   4.220  -3.743  1.00 29.32           H  
ATOM   1144  N   LEU A  68      10.163   0.245  -1.907  1.00 30.79           N  
ATOM   1145  H   LEU A  68      11.133   0.059  -2.115  1.00 30.79           H  
ATOM   1146  CA  LEU A  68       9.709   0.078  -0.523  1.00 30.79           C  
ATOM   1147  HA  LEU A  68       8.659  -0.216  -0.520  1.00 30.79           H  
ATOM   1148  C   LEU A  68       9.790   1.436   0.184  1.00 30.79           C  
ATOM   1149  CB  LEU A  68      10.528  -1.028   0.173  1.00 30.79           C  
ATOM   1150  HB2 LEU A  68      11.551  -0.998  -0.204  1.00 30.79           H  
ATOM   1151  HB3 LEU A  68      10.577  -0.842   1.246  1.00 30.79           H  
ATOM   1152  O   LEU A  68      10.634   1.677   1.048  1.00 30.79           O  
ATOM   1153  CG  LEU A  68       9.943  -2.435  -0.031  1.00 30.79           C  
ATOM   1154  HG  LEU A  68       9.616  -2.553  -1.064  1.00 30.79           H  
ATOM   1155  CD1 LEU A  68      11.001  -3.480   0.272  1.00 30.79           C  
ATOM   1156 HD11 LEU A  68      11.390  -3.371   1.284  1.00 30.79           H  
ATOM   1157 HD12 LEU A  68      10.606  -4.486   0.129  1.00 30.79           H  
ATOM   1158 HD13 LEU A  68      11.820  -3.344  -0.436  1.00 30.79           H  
ATOM   1159  CD2 LEU A  68       8.759  -2.691   0.907  1.00 30.79           C  
ATOM   1160 HD21 LEU A  68       8.377  -3.697   0.735  1.00 30.79           H  
ATOM   1161 HD22 LEU A  68       9.087  -2.615   1.944  1.00 30.79           H  
ATOM   1162 HD23 LEU A  68       7.966  -1.967   0.723  1.00 30.79           H  
ATOM   1163  N   ARG A  69       8.930   2.382  -0.208  1.00 35.18           N  
ATOM   1164  H   ARG A  69       8.237   2.139  -0.901  1.00 35.18           H  
ATOM   1165  CA  ARG A  69       8.874   3.688   0.458  1.00 35.18           C  
ATOM   1166  HA  ARG A  69       9.823   3.840   0.971  1.00 35.18           H  
ATOM   1167  C   ARG A  69       7.812   3.646   1.550  1.00 35.18           C  
ATOM   1168  CB  ARG A  69       8.743   4.836  -0.560  1.00 35.18           C  
ATOM   1169  HB2 ARG A  69       8.953   4.455  -1.559  1.00 35.18           H  
ATOM   1170  HB3 ARG A  69       7.732   5.242  -0.559  1.00 35.18           H  
ATOM   1171  O   ARG A  69       6.628   3.858   1.312  1.00 35.18           O  
ATOM   1172  CG  ARG A  69       9.761   5.944  -0.245  1.00 35.18           C  
ATOM   1173  HG2 ARG A  69      10.762   5.512  -0.225  1.00 35.18           H  
ATOM   1174  HG3 ARG A  69       9.539   6.379   0.730  1.00 35.18           H  
ATOM   1175  CD  ARG A  69       9.723   7.039  -1.315  1.00 35.18           C  
ATOM   1176  HD2 ARG A  69       9.852   6.575  -2.293  1.00 35.18           H  
ATOM   1177  HD3 ARG A  69       8.747   7.523  -1.286  1.00 35.18           H  
ATOM   1178  NE  ARG A  69      10.790   8.040  -1.116  1.00 35.18           N  
ATOM   1179  HE  ARG A  69      11.454   7.862  -0.376  1.00 35.18           H  
ATOM   1180  NH1 ARG A  69      10.146   9.460  -2.810  1.00 35.18           N  
ATOM   1181 HH11 ARG A  69       9.378   8.851  -3.054  1.00 35.18           H  
ATOM   1182 HH12 ARG A  69      10.231  10.327  -3.320  1.00 35.18           H  
ATOM   1183  NH2 ARG A  69      11.926   9.964  -1.567  1.00 35.18           N  
ATOM   1184 HH21 ARG A  69      12.570   9.772  -0.813  1.00 35.18           H  
ATOM   1185 HH22 ARG A  69      11.996  10.813  -2.110  1.00 35.18           H  
ATOM   1186  CZ  ARG A  69      10.947   9.143  -1.830  1.00 35.18           C  
ATOM   1187  N   LYS A  70       8.257   3.374   2.780  1.00 36.07           N  
ATOM   1188  H   LYS A  70       9.227   3.108   2.873  1.00 36.07           H  
ATOM   1189  CA  LYS A  70       7.405   3.421   3.972  1.00 36.07           C  
ATOM   1190  HA  LYS A  70       6.499   2.857   3.754  1.00 36.07           H  
ATOM   1191  C   LYS A  70       6.986   4.868   4.274  1.00 36.07           C  
ATOM   1192  CB  LYS A  70       8.127   2.739   5.151  1.00 36.07           C  
ATOM   1193  HB2 LYS A  70       8.910   3.383   5.552  1.00 36.07           H  
ATOM   1194  HB3 LYS A  70       8.577   1.808   4.806  1.00 36.07           H  
ATOM   1195  O   LYS A  70       7.739   5.615   4.898  1.00 36.07           O  
ATOM   1196  CG  LYS A  70       7.093   2.409   6.227  1.00 36.07           C  
ATOM   1197  HG2 LYS A  70       6.598   3.322   6.559  1.00 36.07           H  
ATOM   1198  HG3 LYS A  70       6.362   1.762   5.743  1.00 36.07           H  
ATOM   1199  CD  LYS A  70       7.633   1.640   7.435  1.00 36.07           C  
ATOM   1200  HD2 LYS A  70       8.407   2.218   7.940  1.00 36.07           H  
ATOM   1201  HD3 LYS A  70       8.052   0.698   7.081  1.00 36.07           H  
ATOM   1202  CE  LYS A  70       6.424   1.366   8.345  1.00 36.07           C  
ATOM   1203  HE2 LYS A  70       6.093   2.285   8.829  1.00 36.07           H  
ATOM   1204  HE3 LYS A  70       5.599   1.063   7.701  1.00 36.07           H  
ATOM   1205  NZ  LYS A  70       6.653   0.280   9.329  1.00 36.07           N  
ATOM   1206  HZ1 LYS A  70       7.338   0.499  10.038  1.00 36.07           H  
ATOM   1207  HZ2 LYS A  70       5.769   0.055   9.762  1.00 36.07           H  
ATOM   1208  HZ3 LYS A  70       6.913  -0.562   8.836  1.00 36.07           H  
ATOM   1209  N   VAL A  71       5.787   5.260   3.848  1.00 36.77           N  
ATOM   1210  H   VAL A  71       5.243   4.607   3.302  1.00 36.77           H  
ATOM   1211  CA  VAL A  71       5.183   6.574   4.126  1.00 36.77           C  
ATOM   1212  HA  VAL A  71       5.964   7.332   4.185  1.00 36.77           H  
ATOM   1213  C   VAL A  71       4.501   6.531   5.501  1.00 36.77           C  
ATOM   1214  CB  VAL A  71       4.256   6.991   2.961  1.00 36.77           C  
ATOM   1215  HB  VAL A  71       3.593   6.156   2.734  1.00 36.77           H  
ATOM   1216  O   VAL A  71       3.296   6.345   5.654  1.00 36.77           O  
ATOM   1217  CG1 VAL A  71       3.373   8.221   3.230  1.00 36.77           C  
ATOM   1218 HG11 VAL A  71       3.453   8.559   4.263  1.00 36.77           H  
ATOM   1219 HG12 VAL A  71       2.333   7.954   3.043  1.00 36.77           H  
ATOM   1220 HG13 VAL A  71       3.634   9.054   2.577  1.00 36.77           H  
ATOM   1221  CG2 VAL A  71       5.096   7.265   1.702  1.00 36.77           C  
ATOM   1222 HG21 VAL A  71       5.803   8.071   1.897  1.00 36.77           H  
ATOM   1223 HG22 VAL A  71       4.437   7.560   0.885  1.00 36.77           H  
ATOM   1224 HG23 VAL A  71       5.637   6.368   1.401  1.00 36.77           H  
ATOM   1225  N   ARG A  72       5.286   6.699   6.572  1.00 37.86           N  
ATOM   1226  H   ARG A  72       6.272   6.849   6.408  1.00 37.86           H  
ATOM   1227  CA  ARG A  72       4.710   6.858   7.919  1.00 37.86           C  
ATOM   1228  HA  ARG A  72       3.867   6.175   8.017  1.00 37.86           H  
ATOM   1229  C   ARG A  72       4.155   8.276   8.083  1.00 37.86           C  
ATOM   1230  CB  ARG A  72       5.707   6.521   9.036  1.00 37.86           C  
ATOM   1231  HB2 ARG A  72       5.218   6.729   9.988  1.00 37.86           H  
ATOM   1232  HB3 ARG A  72       6.578   7.171   8.954  1.00 37.86           H  
ATOM   1233  O   ARG A  72       4.904   9.195   8.425  1.00 37.86           O  
ATOM   1234  CG  ARG A  72       6.172   5.060   9.040  1.00 37.86           C  
ATOM   1235  HG2 ARG A  72       6.852   4.915   8.201  1.00 37.86           H  
ATOM   1236  HG3 ARG A  72       5.317   4.392   8.936  1.00 37.86           H  
ATOM   1237  CD  ARG A  72       6.901   4.766  10.361  1.00 37.86           C  
ATOM   1238  HD2 ARG A  72       6.154   4.643  11.146  1.00 37.86           H  
ATOM   1239  HD3 ARG A  72       7.529   5.620  10.613  1.00 37.86           H  
ATOM   1240  NE  ARG A  72       7.759   3.568  10.271  1.00 37.86           N  
ATOM   1241  HE  ARG A  72       8.015   3.284   9.336  1.00 37.86           H  
ATOM   1242  NH1 ARG A  72       8.152   3.280  12.517  1.00 37.86           N  
ATOM   1243 HH11 ARG A  72       7.549   4.062  12.727  1.00 37.86           H  
ATOM   1244 HH12 ARG A  72       8.579   2.770  13.277  1.00 37.86           H  
ATOM   1245  NH2 ARG A  72       9.082   1.879  11.053  1.00 37.86           N  
ATOM   1246 HH21 ARG A  72       9.535   1.432  11.837  1.00 37.86           H  
ATOM   1247 HH22 ARG A  72       9.485   1.727  10.139  1.00 37.86           H  
ATOM   1248  CZ  ARG A  72       8.324   2.920  11.278  1.00 37.86           C  
ATOM   1249  N   GLY A  73       2.847   8.431   7.898  1.00 34.19           N  
ATOM   1250  H   GLY A  73       2.332   7.657   7.504  1.00 34.19           H  
ATOM   1251  CA  GLY A  73       2.108   9.642   8.255  1.00 34.19           C  
ATOM   1252  HA2 GLY A  73       2.782  10.420   8.613  1.00 34.19           H  
ATOM   1253  HA3 GLY A  73       1.598  10.023   7.370  1.00 34.19           H  
ATOM   1254  C   GLY A  73       1.058   9.348   9.321  1.00 34.19           C  
ATOM   1255  O   GLY A  73       0.132   8.595   9.050  1.00 34.19           O  
ATOM   1256  N   ALA A  74       1.178   9.955  10.504  1.00 32.85           N  
ATOM   1257  H   ALA A  74       1.957  10.579  10.660  1.00 32.85           H  
ATOM   1258  CA  ALA A  74       0.114   9.944  11.505  1.00 32.85           C  
ATOM   1259  HA  ALA A  74      -0.386   8.975  11.487  1.00 32.85           H  
ATOM   1260  C   ALA A  74      -0.906  11.037  11.154  1.00 32.85           C  
ATOM   1261  CB  ALA A  74       0.718  10.133  12.903  1.00 32.85           C  
ATOM   1262  HB1 ALA A  74       1.244  11.086  12.964  1.00 32.85           H  
ATOM   1263  HB2 ALA A  74      -0.076  10.111  13.649  1.00 32.85           H  
ATOM   1264  HB3 ALA A  74       1.410   9.319  13.118  1.00 32.85           H  
ATOM   1265  O   ALA A  74      -0.580  12.226  11.133  1.00 32.85           O  
ATOM   1266  N   VAL A  75      -2.152  10.657  10.870  1.00 37.47           N  
ATOM   1267  H   VAL A  75      -2.361   9.669  10.864  1.00 37.47           H  
ATOM   1268  CA  VAL A  75      -3.234  11.624  10.632  1.00 37.47           C  
ATOM   1269  HA  VAL A  75      -2.824  12.486  10.104  1.00 37.47           H  
ATOM   1270  C   VAL A  75      -3.746  12.114  11.990  1.00 37.47           C  
ATOM   1271  CB  VAL A  75      -4.346  11.035   9.739  1.00 37.47           C  
ATOM   1272  HB  VAL A  75      -4.827  10.205  10.257  1.00 37.47           H  
ATOM   1273  O   VAL A  75      -4.687  11.560  12.546  1.00 37.47           O  
ATOM   1274  CG1 VAL A  75      -5.407  12.091   9.399  1.00 37.47           C  
ATOM   1275 HG11 VAL A  75      -4.943  12.946   8.906  1.00 37.47           H  
ATOM   1276 HG12 VAL A  75      -5.901  12.419  10.314  1.00 37.47           H  
ATOM   1277 HG13 VAL A  75      -6.159  11.655   8.742  1.00 37.47           H  
ATOM   1278  CG2 VAL A  75      -3.788  10.510   8.408  1.00 37.47           C  
ATOM   1279 HG21 VAL A  75      -4.598  10.110   7.798  1.00 37.47           H  
ATOM   1280 HG22 VAL A  75      -3.287  11.312   7.866  1.00 37.47           H  
ATOM   1281 HG23 VAL A  75      -3.073   9.707   8.590  1.00 37.47           H  
ATOM   1282  N   SER A  76      -3.099  13.133  12.564  1.00 34.99           N  
ATOM   1283  H   SER A  76      -2.291  13.507  12.087  1.00 34.99           H  
ATOM   1284  CA  SER A  76      -3.516  13.712  13.850  1.00 34.99           C  
ATOM   1285  HA  SER A  76      -4.014  12.925  14.416  1.00 34.99           H  
ATOM   1286  C   SER A  76      -4.537  14.851  13.685  1.00 34.99           C  
ATOM   1287  CB  SER A  76      -2.305  14.124  14.699  1.00 34.99           C  
ATOM   1288  HB2 SER A  76      -2.627  14.245  15.733  1.00 34.99           H  
ATOM   1289  HB3 SER A  76      -1.545  13.345  14.665  1.00 34.99           H  
ATOM   1290  O   SER A  76      -4.663  15.469  12.621  1.00 34.99           O  
ATOM   1291  OG  SER A  76      -1.765  15.352  14.253  1.00 34.99           O  
ATOM   1292  HG  SER A  76      -1.073  15.162  13.615  1.00 34.99           H  
ATOM   1293  N   ARG A  77      -5.257  15.164  14.777  1.00 35.61           N  
ATOM   1294  H   ARG A  77      -5.088  14.585  15.588  1.00 35.61           H  
ATOM   1295  CA  ARG A  77      -6.319  16.194  14.890  1.00 35.61           C  
ATOM   1296  HA  ARG A  77      -7.167  15.872  14.285  1.00 35.61           H  
ATOM   1297  C   ARG A  77      -5.948  17.590  14.343  1.00 35.61           C  
ATOM   1298  CB  ARG A  77      -6.759  16.299  16.375  1.00 35.61           C  
ATOM   1299  HB2 ARG A  77      -6.797  17.350  16.662  1.00 35.61           H  
ATOM   1300  HB3 ARG A  77      -6.018  15.822  17.017  1.00 35.61           H  
ATOM   1301  O   ARG A  77      -6.848  18.393  14.118  1.00 35.61           O  
ATOM   1302  CG  ARG A  77      -8.142  15.688  16.663  1.00 35.61           C  
ATOM   1303  HG2 ARG A  77      -8.889  16.219  16.074  1.00 35.61           H  
ATOM   1304  HG3 ARG A  77      -8.147  14.636  16.378  1.00 35.61           H  
ATOM   1305  CD  ARG A  77      -8.486  15.815  18.158  1.00 35.61           C  
ATOM   1306  HD2 ARG A  77      -8.302  16.842  18.473  1.00 35.61           H  
ATOM   1307  HD3 ARG A  77      -7.826  15.154  18.720  1.00 35.61           H  
ATOM   1308  NE  ARG A  77      -9.897  15.477  18.440  1.00 35.61           N  
ATOM   1309  HE  ARG A  77     -10.494  15.340  17.637  1.00 35.61           H  
ATOM   1310  NH1 ARG A  77      -9.765  15.481  20.736  1.00 35.61           N  
ATOM   1311 HH11 ARG A  77      -8.769  15.633  20.668  1.00 35.61           H  
ATOM   1312 HH12 ARG A  77     -10.193  15.330  21.639  1.00 35.61           H  
ATOM   1313  NH2 ARG A  77     -11.724  15.081  19.749  1.00 35.61           N  
ATOM   1314 HH21 ARG A  77     -12.292  14.957  18.923  1.00 35.61           H  
ATOM   1315 HH22 ARG A  77     -12.134  14.953  20.664  1.00 35.61           H  
ATOM   1316  CZ  ARG A  77     -10.453  15.349  19.635  1.00 35.61           C  
ATOM   1317  N   GLY A  78      -4.663  17.888  14.126  1.00 33.41           N  
ATOM   1318  H   GLY A  78      -3.990  17.149  14.273  1.00 33.41           H  
ATOM   1319  CA  GLY A  78      -4.151  19.197  13.695  1.00 33.41           C  
ATOM   1320  HA2 GLY A  78      -4.867  19.975  13.958  1.00 33.41           H  
ATOM   1321  HA3 GLY A  78      -3.230  19.400  14.242  1.00 33.41           H  
ATOM   1322  C   GLY A  78      -3.831  19.349  12.204  1.00 33.41           C  
ATOM   1323  O   GLY A  78      -3.510  20.449  11.769  1.00 33.41           O  
ATOM   1324  N   GLY A  79      -3.940  18.298  11.392  1.00 35.84           N  
ATOM   1325  H   GLY A  79      -4.095  17.384  11.794  1.00 35.84           H  
ATOM   1326  CA  GLY A  79      -3.614  18.389   9.970  1.00 35.84           C  
ATOM   1327  HA2 GLY A  79      -2.644  18.871   9.850  1.00 35.84           H  
ATOM   1328  HA3 GLY A  79      -4.356  18.993   9.448  1.00 35.84           H  
ATOM   1329  C   GLY A  79      -3.515  17.011   9.344  1.00 35.84           C  
ATOM   1330  O   GLY A  79      -2.834  16.139   9.860  1.00 35.84           O  
ATOM   1331  N   PHE A  80      -4.174  16.791   8.209  1.00 45.32           N  
ATOM   1332  H   PHE A  80      -5.152  16.556   8.303  1.00 45.32           H  
ATOM   1333  CA  PHE A  80      -3.480  16.146   7.098  1.00 45.32           C  
ATOM   1334  HA  PHE A  80      -3.435  15.071   7.273  1.00 45.32           H  
ATOM   1335  C   PHE A  80      -2.055  16.706   7.036  1.00 45.32           C  
ATOM   1336  CB  PHE A  80      -4.259  16.424   5.807  1.00 45.32           C  
ATOM   1337  HB2 PHE A  80      -3.923  17.348   5.337  1.00 45.32           H  
ATOM   1338  HB3 PHE A  80      -5.313  16.569   6.047  1.00 45.32           H  
ATOM   1339  O   PHE A  80      -1.871  17.856   6.635  1.00 45.32           O  
ATOM   1340  CG  PHE A  80      -4.167  15.303   4.807  1.00 45.32           C  
ATOM   1341  CD1 PHE A  80      -3.017  15.122   4.021  1.00 45.32           C  
ATOM   1342  HD1 PHE A  80      -2.150  15.749   4.170  1.00 45.32           H  
ATOM   1343  CD2 PHE A  80      -5.265  14.446   4.648  1.00 45.32           C  
ATOM   1344  HD2 PHE A  80      -6.156  14.573   5.244  1.00 45.32           H  
ATOM   1345  CE1 PHE A  80      -2.987  14.115   3.040  1.00 45.32           C  
ATOM   1346  HE1 PHE A  80      -2.109  13.993   2.423  1.00 45.32           H  
ATOM   1347  CE2 PHE A  80      -5.238  13.461   3.657  1.00 45.32           C  
ATOM   1348  HE2 PHE A  80      -6.136  12.888   3.478  1.00 45.32           H  
ATOM   1349  CZ  PHE A  80      -4.102  13.285   2.851  1.00 45.32           C  
ATOM   1350  HZ  PHE A  80      -4.089  12.533   2.076  1.00 45.32           H  
ATOM   1351  N   ASP A  81      -1.099  15.958   7.587  1.00 52.85           N  
ATOM   1352  H   ASP A  81      -1.342  15.075   8.013  1.00 52.85           H  
ATOM   1353  CA  ASP A  81       0.263  16.437   7.774  1.00 52.85           C  
ATOM   1354  HA  ASP A  81       0.250  17.267   8.480  1.00 52.85           H  
ATOM   1355  C   ASP A  81       0.768  16.949   6.419  1.00 52.85           C  
ATOM   1356  CB  ASP A  81       1.121  15.307   8.380  1.00 52.85           C  
ATOM   1357  HB2 ASP A  81       0.603  14.907   9.251  1.00 52.85           H  
ATOM   1358  HB3 ASP A  81       1.219  14.504   7.649  1.00 52.85           H  
ATOM   1359  O   ASP A  81       0.604  16.281   5.392  1.00 52.85           O  
ATOM   1360  CG  ASP A  81       2.521  15.753   8.819  1.00 52.85           C  
ATOM   1361  OD1 ASP A  81       2.915  16.883   8.445  1.00 52.85           O  
ATOM   1362  OD2 ASP A  81       3.217  14.933   9.453  1.00 52.85           O  
ATOM   1363  N   MET A  82       1.339  18.156   6.388  1.00 47.41           N  
ATOM   1364  H   MET A  82       1.525  18.600   7.276  1.00 47.41           H  
ATOM   1365  CA  MET A  82       2.005  18.671   5.190  1.00 47.41           C  
ATOM   1366  HA  MET A  82       1.271  18.850   4.405  1.00 47.41           H  
ATOM   1367  C   MET A  82       3.012  17.648   4.655  1.00 47.41           C  
ATOM   1368  CB  MET A  82       2.745  19.971   5.516  1.00 47.41           C  
ATOM   1369  HB2 MET A  82       3.185  19.912   6.512  1.00 47.41           H  
ATOM   1370  HB3 MET A  82       3.552  20.086   4.793  1.00 47.41           H  
ATOM   1371  O   MET A  82       3.207  17.567   3.445  1.00 47.41           O  
ATOM   1372  CG  MET A  82       1.847  21.206   5.415  1.00 47.41           C  
ATOM   1373  HG2 MET A  82       1.505  21.299   4.385  1.00 47.41           H  
ATOM   1374  HG3 MET A  82       0.974  21.064   6.051  1.00 47.41           H  
ATOM   1375  SD  MET A  82       2.652  22.765   5.893  1.00 47.41           S  
ATOM   1376  CE  MET A  82       4.266  22.634   5.071  1.00 47.41           C  
ATOM   1377  HE1 MET A  82       4.123  22.426   4.010  1.00 47.41           H  
ATOM   1378  HE2 MET A  82       4.856  21.840   5.530  1.00 47.41           H  
ATOM   1379  HE3 MET A  82       4.802  23.576   5.181  1.00 47.41           H  
ATOM   1380  N   LYS A  83       3.586  16.830   5.546  1.00 54.12           N  
ATOM   1381  H   LYS A  83       3.371  16.972   6.523  1.00 54.12           H  
ATOM   1382  CA  LYS A  83       4.419  15.682   5.206  1.00 54.12           C  
ATOM   1383  HA  LYS A  83       5.255  16.022   4.595  1.00 54.12           H  
ATOM   1384  C   LYS A  83       3.673  14.626   4.385  1.00 54.12           C  
ATOM   1385  CB  LYS A  83       4.960  15.101   6.512  1.00 54.12           C  
ATOM   1386  HB2 LYS A  83       4.149  14.600   7.039  1.00 54.12           H  
ATOM   1387  HB3 LYS A  83       5.349  15.902   7.140  1.00 54.12           H  
ATOM   1388  O   LYS A  83       4.163  14.274   3.324  1.00 54.12           O  
ATOM   1389  CG  LYS A  83       6.074  14.092   6.254  1.00 54.12           C  
ATOM   1390  HG2 LYS A  83       5.700  13.301   5.603  1.00 54.12           H  
ATOM   1391  HG3 LYS A  83       6.919  14.584   5.773  1.00 54.12           H  
ATOM   1392  CD  LYS A  83       6.513  13.477   7.581  1.00 54.12           C  
ATOM   1393  HD2 LYS A  83       6.977  14.233   8.215  1.00 54.12           H  
ATOM   1394  HD3 LYS A  83       5.638  13.066   8.085  1.00 54.12           H  
ATOM   1395  CE  LYS A  83       7.499  12.358   7.263  1.00 54.12           C  
ATOM   1396  HE2 LYS A  83       8.446  12.782   6.931  1.00 54.12           H  
ATOM   1397  HE3 LYS A  83       7.087  11.784   6.433  1.00 54.12           H  
ATOM   1398  NZ  LYS A  83       7.671  11.448   8.411  1.00 54.12           N  
ATOM   1399  HZ1 LYS A  83       7.978  11.947   9.234  1.00 54.12           H  
ATOM   1400  HZ2 LYS A  83       6.784  11.000   8.590  1.00 54.12           H  
ATOM   1401  HZ3 LYS A  83       8.323  10.720   8.157  1.00 54.12           H  
ATOM   1402  N   LEU A  84       2.479  14.192   4.797  1.00 55.30           N  
ATOM   1403  H   LEU A  84       2.088  14.595   5.636  1.00 55.30           H  
ATOM   1404  CA  LEU A  84       1.679  13.211   4.047  1.00 55.30           C  
ATOM   1405  HA  LEU A  84       2.311  12.346   3.846  1.00 55.30           H  
ATOM   1406  C   LEU A  84       1.219  13.772   2.694  1.00 55.30           C  
ATOM   1407  CB  LEU A  84       0.479  12.765   4.906  1.00 55.30           C  
ATOM   1408  HB2 LEU A  84       0.856  12.369   5.849  1.00 55.30           H  
ATOM   1409  HB3 LEU A  84      -0.133  13.639   5.129  1.00 55.30           H  
ATOM   1410  O   LEU A  84       1.250  13.068   1.694  1.00 55.30           O  
ATOM   1411  CG  LEU A  84      -0.420  11.695   4.247  1.00 55.30           C  
ATOM   1412  HG  LEU A  84      -0.804  12.069   3.297  1.00 55.30           H  
ATOM   1413  CD1 LEU A  84       0.317  10.379   3.998  1.00 55.30           C  
ATOM   1414 HD11 LEU A  84       0.748  10.000   4.924  1.00 55.30           H  
ATOM   1415 HD12 LEU A  84      -0.369   9.636   3.590  1.00 55.30           H  
ATOM   1416 HD13 LEU A  84       1.117  10.529   3.273  1.00 55.30           H  
ATOM   1417  CD2 LEU A  84      -1.618  11.411   5.156  1.00 55.30           C  
ATOM   1418 HD21 LEU A  84      -2.204  12.319   5.290  1.00 55.30           H  
ATOM   1419 HD22 LEU A  84      -2.249  10.644   4.705  1.00 55.30           H  
ATOM   1420 HD23 LEU A  84      -1.270  11.052   6.125  1.00 55.30           H  
ATOM   1421  N   ASN A  85       0.823  15.047   2.632  1.00 58.41           N  
ATOM   1422  H   ASN A  85       0.808  15.581   3.490  1.00 58.41           H  
ATOM   1423  CA  ASN A  85       0.485  15.694   1.358  1.00 58.41           C  
ATOM   1424  HA  ASN A  85      -0.262  15.093   0.839  1.00 58.41           H  
ATOM   1425  C   ASN A  85       1.686  15.775   0.413  1.00 58.41           C  
ATOM   1426  CB  ASN A  85      -0.071  17.103   1.618  1.00 58.41           C  
ATOM   1427  HB2 ASN A  85       0.425  17.547   2.481  1.00 58.41           H  
ATOM   1428  HB3 ASN A  85       0.132  17.736   0.754  1.00 58.41           H  
ATOM   1429  O   ASN A  85       1.530  15.549  -0.784  1.00 58.41           O  
ATOM   1430  CG  ASN A  85      -1.571  17.114   1.806  1.00 58.41           C  
ATOM   1431  ND2 ASN A  85      -2.077  17.950   2.682  1.00 58.41           N  
ATOM   1432 HD21 ASN A  85      -3.081  17.917   2.784  1.00 58.41           H  
ATOM   1433 HD22 ASN A  85      -1.474  18.497   3.281  1.00 58.41           H  
ATOM   1434  OD1 ASN A  85      -2.317  16.400   1.159  1.00 58.41           O  
ATOM   1435  N   ARG A  86       2.868  16.086   0.951  1.00 56.61           N  
ATOM   1436  H   ARG A  86       2.912  16.282   1.941  1.00 56.61           H  
ATOM   1437  CA  ARG A  86       4.116  16.124   0.190  1.00 56.61           C  
ATOM   1438  HA  ARG A  86       3.965  16.712  -0.715  1.00 56.61           H  
ATOM   1439  C   ARG A  86       4.514  14.730  -0.283  1.00 56.61           C  
ATOM   1440  CB  ARG A  86       5.193  16.793   1.045  1.00 56.61           C  
ATOM   1441  HB2 ARG A  86       5.399  16.183   1.924  1.00 56.61           H  
ATOM   1442  HB3 ARG A  86       4.821  17.765   1.371  1.00 56.61           H  
ATOM   1443  O   ARG A  86       4.762  14.562  -1.462  1.00 56.61           O  
ATOM   1444  CG  ARG A  86       6.487  17.010   0.261  1.00 56.61           C  
ATOM   1445  HG2 ARG A  86       6.279  17.594  -0.635  1.00 56.61           H  
ATOM   1446  HG3 ARG A  86       6.915  16.050  -0.030  1.00 56.61           H  
ATOM   1447  CD  ARG A  86       7.479  17.759   1.150  1.00 56.61           C  
ATOM   1448  HD2 ARG A  86       7.022  18.694   1.474  1.00 56.61           H  
ATOM   1449  HD3 ARG A  86       7.700  17.143   2.021  1.00 56.61           H  
ATOM   1450  NE  ARG A  86       8.719  18.040   0.415  1.00 56.61           N  
ATOM   1451  HE  ARG A  86       8.818  17.561  -0.468  1.00 56.61           H  
ATOM   1452  NH1 ARG A  86       9.693  19.412   1.977  1.00 56.61           N  
ATOM   1453 HH11 ARG A  86       8.906  19.238   2.585  1.00 56.61           H  
ATOM   1454 HH12 ARG A  86      10.462  20.000   2.263  1.00 56.61           H  
ATOM   1455  NH2 ARG A  86      10.738  19.009   0.041  1.00 56.61           N  
ATOM   1456 HH21 ARG A  86      10.765  18.544  -0.856  1.00 56.61           H  
ATOM   1457 HH22 ARG A  86      11.507  19.598   0.326  1.00 56.61           H  
ATOM   1458  CZ  ARG A  86       9.708  18.817   0.814  1.00 56.61           C  
ATOM   1459  N   GLU A  87       4.466  13.729   0.590  1.00 59.14           N  
ATOM   1460  H   GLU A  87       4.267  13.939   1.558  1.00 59.14           H  
ATOM   1461  CA  GLU A  87       4.770  12.337   0.245  1.00 59.14           C  
ATOM   1462  HA  GLU A  87       5.755  12.292  -0.221  1.00 59.14           H  
ATOM   1463  C   GLU A  87       3.778  11.768  -0.782  1.00 59.14           C  
ATOM   1464  CB  GLU A  87       4.793  11.479   1.524  1.00 59.14           C  
ATOM   1465  HB2 GLU A  87       4.816  10.429   1.231  1.00 59.14           H  
ATOM   1466  HB3 GLU A  87       3.882  11.664   2.093  1.00 59.14           H  
ATOM   1467  O   GLU A  87       4.185  11.056  -1.690  1.00 59.14           O  
ATOM   1468  CG  GLU A  87       6.034  11.755   2.399  1.00 59.14           C  
ATOM   1469  HG2 GLU A  87       6.134  12.828   2.564  1.00 59.14           H  
ATOM   1470  HG3 GLU A  87       6.914  11.438   1.840  1.00 59.14           H  
ATOM   1471  CD  GLU A  87       6.037  11.048   3.769  1.00 59.14           C  
ATOM   1472  OE1 GLU A  87       7.089  11.098   4.451  1.00 59.14           O  
ATOM   1473  OE2 GLU A  87       4.999  10.504   4.196  1.00 59.14           O  
ATOM   1474  N   LEU A  88       2.488  12.117  -0.707  1.00 63.57           N  
ATOM   1475  H   LEU A  88       2.184  12.654   0.092  1.00 63.57           H  
ATOM   1476  CA  LEU A  88       1.501  11.736  -1.725  1.00 63.57           C  
ATOM   1477  HA  LEU A  88       1.638  10.682  -1.969  1.00 63.57           H  
ATOM   1478  C   LEU A  88       1.674  12.498  -3.047  1.00 63.57           C  
ATOM   1479  CB  LEU A  88       0.080  11.958  -1.183  1.00 63.57           C  
ATOM   1480  HB2 LEU A  88       0.025  12.966  -0.772  1.00 63.57           H  
ATOM   1481  HB3 LEU A  88      -0.622  11.905  -2.015  1.00 63.57           H  
ATOM   1482  O   LEU A  88       1.353  11.948  -4.096  1.00 63.57           O  
ATOM   1483  CG  LEU A  88      -0.371  10.947  -0.115  1.00 63.57           C  
ATOM   1484  HG  LEU A  88       0.338  10.928   0.713  1.00 63.57           H  
ATOM   1485  CD1 LEU A  88      -1.737  11.382   0.418  1.00 63.57           C  
ATOM   1486 HD11 LEU A  88      -2.491  11.303  -0.366  1.00 63.57           H  
ATOM   1487 HD12 LEU A  88      -1.674  12.411   0.772  1.00 63.57           H  
ATOM   1488 HD13 LEU A  88      -2.002  10.740   1.258  1.00 63.57           H  
ATOM   1489  CD2 LEU A  88      -0.513   9.524  -0.660  1.00 63.57           C  
ATOM   1490 HD21 LEU A  88      -1.171   9.511  -1.528  1.00 63.57           H  
ATOM   1491 HD22 LEU A  88      -0.912   8.870   0.115  1.00 63.57           H  
ATOM   1492 HD23 LEU A  88       0.466   9.140  -0.949  1.00 63.57           H  
ATOM   1493  N   ALA A  89       2.132  13.752  -3.013  1.00 65.23           N  
ATOM   1494  H   ALA A  89       2.366  14.160  -2.119  1.00 65.23           H  
ATOM   1495  CA  ALA A  89       2.453  14.521  -4.216  1.00 65.23           C  
ATOM   1496  HA  ALA A  89       1.636  14.429  -4.931  1.00 65.23           H  
ATOM   1497  C   ALA A  89       3.714  13.978  -4.904  1.00 65.23           C  
ATOM   1498  CB  ALA A  89       2.608  16.000  -3.842  1.00 65.23           C  
ATOM   1499  HB1 ALA A  89       1.691  16.367  -3.381  1.00 65.23           H  
ATOM   1500  HB2 ALA A  89       2.811  16.578  -4.743  1.00 65.23           H  
ATOM   1501  HB3 ALA A  89       3.441  16.126  -3.149  1.00 65.23           H  
ATOM   1502  O   ALA A  89       3.733  13.841  -6.123  1.00 65.23           O  
ATOM   1503  N   ASP A  90       4.715  13.585  -4.113  1.00 59.17           N  
ATOM   1504  H   ASP A  90       4.665  13.807  -3.129  1.00 59.17           H  
ATOM   1505  CA  ASP A  90       5.940  12.932  -4.580  1.00 59.17           C  
ATOM   1506  HA  ASP A  90       6.402  13.550  -5.350  1.00 59.17           H  
ATOM   1507  C   ASP A  90       5.667  11.552  -5.204  1.00 59.17           C  
ATOM   1508  CB  ASP A  90       6.934  12.787  -3.407  1.00 59.17           C  
ATOM   1509  HB2 ASP A  90       6.444  12.253  -2.593  1.00 59.17           H  
ATOM   1510  HB3 ASP A  90       7.771  12.173  -3.739  1.00 59.17           H  
ATOM   1511  O   ASP A  90       6.532  11.029  -5.894  1.00 59.17           O  
ATOM   1512  CG  ASP A  90       7.526  14.098  -2.858  1.00 59.17           C  
ATOM   1513  OD1 ASP A  90       7.428  15.158  -3.517  1.00 59.17           O  
ATOM   1514  OD2 ASP A  90       8.144  14.035  -1.766  1.00 59.17           O  
ATOM   1515  N   LEU A  91       4.483  10.972  -4.963  1.00 58.34           N  
ATOM   1516  H   LEU A  91       3.854  11.459  -4.341  1.00 58.34           H  
ATOM   1517  CA  LEU A  91       4.040   9.687  -5.513  1.00 58.34           C  
ATOM   1518  HA  LEU A  91       4.891   9.208  -5.997  1.00 58.34           H  
ATOM   1519  C   LEU A  91       2.974   9.836  -6.613  1.00 58.34           C  
ATOM   1520  CB  LEU A  91       3.572   8.790  -4.354  1.00 58.34           C  
ATOM   1521  HB2 LEU A  91       2.794   9.319  -3.803  1.00 58.34           H  
ATOM   1522  HB3 LEU A  91       3.141   7.877  -4.763  1.00 58.34           H  
ATOM   1523  O   LEU A  91       2.414   8.846  -7.085  1.00 58.34           O  
ATOM   1524  CG  LEU A  91       4.709   8.401  -3.391  1.00 58.34           C  
ATOM   1525  HG  LEU A  91       5.253   9.281  -3.048  1.00 58.34           H  
ATOM   1526  CD1 LEU A  91       4.121   7.685  -2.186  1.00 58.34           C  
ATOM   1527 HD11 LEU A  91       4.914   7.464  -1.472  1.00 58.34           H  
ATOM   1528 HD12 LEU A  91       3.674   6.753  -2.534  1.00 58.34           H  
ATOM   1529 HD13 LEU A  91       3.378   8.322  -1.707  1.00 58.34           H  
ATOM   1530  CD2 LEU A  91       5.719   7.439  -4.020  1.00 58.34           C  
ATOM   1531 HD21 LEU A  91       6.462   7.139  -3.281  1.00 58.34           H  
ATOM   1532 HD22 LEU A  91       5.212   6.557  -4.411  1.00 58.34           H  
ATOM   1533 HD23 LEU A  91       6.235   7.935  -4.842  1.00 58.34           H  
ATOM   1534  N   GLU A  92       2.630  11.061  -7.022  1.00 65.82           N  
ATOM   1535  H   GLU A  92       3.129  11.854  -6.647  1.00 65.82           H  
ATOM   1536  CA  GLU A  92       1.522  11.286  -7.956  1.00 65.82           C  
ATOM   1537  HA  GLU A  92       0.661  10.747  -7.560  1.00 65.82           H  
ATOM   1538  C   GLU A  92       1.766  10.680  -9.341  1.00 65.82           C  
ATOM   1539  CB  GLU A  92       1.195  12.789  -8.033  1.00 65.82           C  
ATOM   1540  HB2 GLU A  92       2.081  13.338  -8.353  1.00 65.82           H  
ATOM   1541  HB3 GLU A  92       0.908  13.128  -7.038  1.00 65.82           H  
ATOM   1542  O   GLU A  92       0.845  10.116  -9.944  1.00 65.82           O  
ATOM   1543  CG  GLU A  92       0.051  13.070  -9.023  1.00 65.82           C  
ATOM   1544  HG2 GLU A  92      -0.791  12.418  -8.791  1.00 65.82           H  
ATOM   1545  HG3 GLU A  92       0.389  12.817 -10.028  1.00 65.82           H  
ATOM   1546  CD  GLU A  92      -0.444  14.520  -9.050  1.00 65.82           C  
ATOM   1547  OE1 GLU A  92      -1.113  14.841 -10.066  1.00 65.82           O  
ATOM   1548  OE2 GLU A  92      -0.227  15.269  -8.069  1.00 65.82           O  
ATOM   1549  N   SER A  93       3.003  10.752  -9.827  1.00 55.37           N  
ATOM   1550  H   SER A  93       3.728  11.141  -9.241  1.00 55.37           H  
ATOM   1551  CA  SER A  93       3.432  10.112 -11.071  1.00 55.37           C  
ATOM   1552  HA  SER A  93       2.853  10.519 -11.901  1.00 55.37           H  
ATOM   1553  C   SER A  93       3.199   8.601 -11.054  1.00 55.37           C  
ATOM   1554  CB  SER A  93       4.918  10.401 -11.332  1.00 55.37           C  
ATOM   1555  HB2 SER A  93       5.363   9.580 -11.893  1.00 55.37           H  
ATOM   1556  HB3 SER A  93       4.983  11.298 -11.948  1.00 55.37           H  
ATOM   1557  O   SER A  93       2.723   8.035 -12.036  1.00 55.37           O  
ATOM   1558  OG  SER A  93       5.673  10.636 -10.156  1.00 55.37           O  
ATOM   1559  HG  SER A  93       5.639   9.907  -9.532  1.00 55.37           H  
ATOM   1560  N   GLU A  94       3.466   7.957  -9.924  1.00 54.56           N  
ATOM   1561  H   GLU A  94       3.888   8.492  -9.178  1.00 54.56           H  
ATOM   1562  CA  GLU A  94       3.402   6.516  -9.715  1.00 54.56           C  
ATOM   1563  HA  GLU A  94       3.869   6.009 -10.560  1.00 54.56           H  
ATOM   1564  C   GLU A  94       1.954   6.034  -9.629  1.00 54.56           C  
ATOM   1565  CB  GLU A  94       4.165   6.137  -8.429  1.00 54.56           C  
ATOM   1566  HB2 GLU A  94       4.001   5.072  -8.266  1.00 54.56           H  
ATOM   1567  HB3 GLU A  94       3.751   6.659  -7.567  1.00 54.56           H  
ATOM   1568  O   GLU A  94       1.591   5.031 -10.246  1.00 54.56           O  
ATOM   1569  CG  GLU A  94       5.687   6.354  -8.490  1.00 54.56           C  
ATOM   1570  HG2 GLU A  94       6.134   5.658  -7.780  1.00 54.56           H  
ATOM   1571  HG3 GLU A  94       6.044   6.073  -9.480  1.00 54.56           H  
ATOM   1572  CD  GLU A  94       6.185   7.771  -8.144  1.00 54.56           C  
ATOM   1573  OE1 GLU A  94       7.364   7.866  -7.752  1.00 54.56           O  
ATOM   1574  OE2 GLU A  94       5.417   8.750  -8.306  1.00 54.56           O  
ATOM   1575  N   PHE A  95       1.095   6.779  -8.928  1.00 59.27           N  
ATOM   1576  H   PHE A  95       1.459   7.586  -8.442  1.00 59.27           H  
ATOM   1577  CA  PHE A  95      -0.342   6.502  -8.904  1.00 59.27           C  
ATOM   1578  HA  PHE A  95      -0.510   5.476  -8.578  1.00 59.27           H  
ATOM   1579  C   PHE A  95      -0.953   6.646 -10.299  1.00 59.27           C  
ATOM   1580  CB  PHE A  95      -1.046   7.458  -7.941  1.00 59.27           C  
ATOM   1581  HB2 PHE A  95      -2.090   7.531  -8.248  1.00 59.27           H  
ATOM   1582  HB3 PHE A  95      -0.617   8.455  -8.039  1.00 59.27           H  
ATOM   1583  O   PHE A  95      -1.744   5.801 -10.719  1.00 59.27           O  
ATOM   1584  CG  PHE A  95      -1.015   7.051  -6.484  1.00 59.27           C  
ATOM   1585  CD1 PHE A  95      -2.220   6.795  -5.812  1.00 59.27           C  
ATOM   1586  HD1 PHE A  95      -3.155   6.833  -6.353  1.00 59.27           H  
ATOM   1587  CD2 PHE A  95       0.193   7.001  -5.769  1.00 59.27           C  
ATOM   1588  HD2 PHE A  95       1.136   7.130  -6.280  1.00 59.27           H  
ATOM   1589  CE1 PHE A  95      -2.208   6.554  -4.429  1.00 59.27           C  
ATOM   1590  HE1 PHE A  95      -3.142   6.435  -3.900  1.00 59.27           H  
ATOM   1591  CE2 PHE A  95       0.204   6.771  -4.387  1.00 59.27           C  
ATOM   1592  HE2 PHE A  95       1.144   6.760  -3.855  1.00 59.27           H  
ATOM   1593  CZ  PHE A  95      -1.001   6.534  -3.713  1.00 59.27           C  
ATOM   1594  HZ  PHE A  95      -0.992   6.354  -2.648  1.00 59.27           H  
ATOM   1595  N   ARG A  96      -0.561   7.693 -11.036  1.00 61.17           N  
ATOM   1596  H   ARG A  96       0.097   8.341 -10.628  1.00 61.17           H  
ATOM   1597  CA  ARG A  96      -1.048   7.945 -12.395  1.00 61.17           C  
ATOM   1598  HA  ARG A  96      -2.137   7.922 -12.375  1.00 61.17           H  
ATOM   1599  C   ARG A  96      -0.614   6.845 -13.365  1.00 61.17           C  
ATOM   1600  CB  ARG A  96      -0.582   9.339 -12.834  1.00 61.17           C  
ATOM   1601  HB2 ARG A  96       0.501   9.340 -12.962  1.00 61.17           H  
ATOM   1602  HB3 ARG A  96      -0.836  10.051 -12.049  1.00 61.17           H  
ATOM   1603  O   ARG A  96      -1.447   6.376 -14.135  1.00 61.17           O  
ATOM   1604  CG  ARG A  96      -1.255   9.784 -14.140  1.00 61.17           C  
ATOM   1605  HG2 ARG A  96      -1.016   9.073 -14.931  1.00 61.17           H  
ATOM   1606  HG3 ARG A  96      -2.336   9.804 -14.007  1.00 61.17           H  
ATOM   1607  CD  ARG A  96      -0.770  11.170 -14.583  1.00 61.17           C  
ATOM   1608  HD2 ARG A  96      -1.210  11.382 -15.557  1.00 61.17           H  
ATOM   1609  HD3 ARG A  96       0.314  11.139 -14.693  1.00 61.17           H  
ATOM   1610  NE  ARG A  96      -1.142  12.242 -13.633  1.00 61.17           N  
ATOM   1611  HE  ARG A  96      -1.527  11.967 -12.740  1.00 61.17           H  
ATOM   1612  NH1 ARG A  96      -0.376  13.993 -14.891  1.00 61.17           N  
ATOM   1613 HH11 ARG A  96      -0.073  13.333 -15.593  1.00 61.17           H  
ATOM   1614 HH12 ARG A  96      -0.191  14.981 -14.994  1.00 61.17           H  
ATOM   1615  NH2 ARG A  96      -1.250  14.409 -12.883  1.00 61.17           N  
ATOM   1616 HH21 ARG A  96      -1.035  15.389 -12.999  1.00 61.17           H  
ATOM   1617 HH22 ARG A  96      -1.433  14.156 -11.922  1.00 61.17           H  
ATOM   1618  CZ  ARG A  96      -0.931  13.537 -13.800  1.00 61.17           C  
ATOM   1619  N   ALA A  97       0.639   6.395 -13.288  1.00 52.67           N  
ATOM   1620  H   ALA A  97       1.277   6.853 -12.653  1.00 52.67           H  
ATOM   1621  CA  ALA A  97       1.166   5.304 -14.110  1.00 52.67           C  
ATOM   1622  HA  ALA A  97       1.041   5.561 -15.162  1.00 52.67           H  
ATOM   1623  C   ALA A  97       0.434   3.969 -13.874  1.00 52.67           C  
ATOM   1624  CB  ALA A  97       2.666   5.172 -13.820  1.00 52.67           C  
ATOM   1625  HB1 ALA A  97       2.827   4.922 -12.771  1.00 52.67           H  
ATOM   1626  HB2 ALA A  97       3.091   4.385 -14.443  1.00 52.67           H  
ATOM   1627  HB3 ALA A  97       3.174   6.109 -14.047  1.00 52.67           H  
ATOM   1628  O   ALA A  97       0.265   3.184 -14.802  1.00 52.67           O  
ATOM   1629  N   GLN A  98      -0.054   3.732 -12.652  1.00 50.37           N  
ATOM   1630  H   GLN A  98       0.176   4.383 -11.914  1.00 50.37           H  
ATOM   1631  CA  GLN A  98      -0.818   2.530 -12.296  1.00 50.37           C  
ATOM   1632  HA  GLN A  98      -0.516   1.719 -12.959  1.00 50.37           H  
ATOM   1633  C   GLN A  98      -2.338   2.677 -12.490  1.00 50.37           C  
ATOM   1634  CB  GLN A  98      -0.459   2.106 -10.863  1.00 50.37           C  
ATOM   1635  HB2 GLN A  98      -1.090   1.263 -10.582  1.00 50.37           H  
ATOM   1636  HB3 GLN A  98      -0.656   2.929 -10.176  1.00 50.37           H  
ATOM   1637  O   GLN A  98      -3.092   1.762 -12.161  1.00 50.37           O  
ATOM   1638  CG  GLN A  98       1.010   1.671 -10.739  1.00 50.37           C  
ATOM   1639  HG2 GLN A  98       1.663   2.525 -10.918  1.00 50.37           H  
ATOM   1640  HG3 GLN A  98       1.230   0.917 -11.495  1.00 50.37           H  
ATOM   1641  CD  GLN A  98       1.330   1.068  -9.374  1.00 50.37           C  
ATOM   1642  NE2 GLN A  98       2.487   1.351  -8.815  1.00 50.37           N  
ATOM   1643 HE21 GLN A  98       3.130   1.984  -9.270  1.00 50.37           H  
ATOM   1644 HE22 GLN A  98       2.675   0.919  -7.922  1.00 50.37           H  
ATOM   1645  OE1 GLN A  98       0.557   0.330  -8.781  1.00 50.37           O  
ATOM   1646  N   GLY A  99      -2.817   3.820 -12.998  1.00 54.62           N  
ATOM   1647  H   GLY A  99      -2.161   4.534 -13.284  1.00 54.62           H  
ATOM   1648  CA  GLY A  99      -4.251   4.092 -13.136  1.00 54.62           C  
ATOM   1649  HA2 GLY A  99      -4.709   3.308 -13.739  1.00 54.62           H  
ATOM   1650  HA3 GLY A  99      -4.377   5.048 -13.644  1.00 54.62           H  
ATOM   1651  C   GLY A  99      -4.991   4.161 -11.794  1.00 54.62           C  
ATOM   1652  O   GLY A  99      -6.205   3.959 -11.745  1.00 54.62           O  
ATOM   1653  N   LEU A 100      -4.272   4.427 -10.701  1.00 56.58           N  
ATOM   1654  H   LEU A 100      -3.296   4.659 -10.821  1.00 56.58           H  
ATOM   1655  CA  LEU A 100      -4.823   4.482  -9.354  1.00 56.58           C  
ATOM   1656  HA  LEU A 100      -5.663   3.787  -9.320  1.00 56.58           H  
ATOM   1657  C   LEU A 100      -5.335   5.894  -9.044  1.00 56.58           C  
ATOM   1658  CB  LEU A 100      -3.779   4.010  -8.332  1.00 56.58           C  
ATOM   1659  HB2 LEU A 100      -2.871   4.597  -8.464  1.00 56.58           H  
ATOM   1660  HB3 LEU A 100      -4.158   4.199  -7.327  1.00 56.58           H  
ATOM   1661  O   LEU A 100      -4.622   6.881  -9.256  1.00 56.58           O  
ATOM   1662  CG  LEU A 100      -3.440   2.513  -8.453  1.00 56.58           C  
ATOM   1663  HG  LEU A 100      -3.125   2.285  -9.472  1.00 56.58           H  
ATOM   1664  CD1 LEU A 100      -2.295   2.177  -7.511  1.00 56.58           C  
ATOM   1665 HD11 LEU A 100      -1.993   1.141  -7.661  1.00 56.58           H  
ATOM   1666 HD12 LEU A 100      -2.613   2.322  -6.478  1.00 56.58           H  
ATOM   1667 HD13 LEU A 100      -1.438   2.812  -7.738  1.00 56.58           H  
ATOM   1668  CD2 LEU A 100      -4.619   1.611  -8.074  1.00 56.58           C  
ATOM   1669 HD21 LEU A 100      -4.293   0.571  -8.077  1.00 56.58           H  
ATOM   1670 HD22 LEU A 100      -4.991   1.871  -7.084  1.00 56.58           H  
ATOM   1671 HD23 LEU A 100      -5.419   1.712  -8.807  1.00 56.58           H  
ATOM   1672  N   PRO A 101      -6.559   6.036  -8.508  1.00 62.78           N  
ATOM   1673  CA  PRO A 101      -7.164   7.345  -8.310  1.00 62.78           C  
ATOM   1674  HA  PRO A 101      -6.953   7.983  -9.168  1.00 62.78           H  
ATOM   1675  C   PRO A 101      -6.609   8.034  -7.049  1.00 62.78           C  
ATOM   1676  CB  PRO A 101      -8.666   7.054  -8.277  1.00 62.78           C  
ATOM   1677  HB2 PRO A 101      -9.216   7.810  -7.716  1.00 62.78           H  
ATOM   1678  HB3 PRO A 101      -9.046   7.003  -9.298  1.00 62.78           H  
ATOM   1679  O   PRO A 101      -7.240   8.010  -5.989  1.00 62.78           O  
ATOM   1680  CG  PRO A 101      -8.746   5.666  -7.643  1.00 62.78           C  
ATOM   1681  HG2 PRO A 101      -8.624   5.744  -6.563  1.00 62.78           H  
ATOM   1682  HG3 PRO A 101      -9.675   5.154  -7.894  1.00 62.78           H  
ATOM   1683  CD  PRO A 101      -7.533   4.977  -8.260  1.00 62.78           C  
ATOM   1684  HD2 PRO A 101      -7.142   4.206  -7.596  1.00 62.78           H  
ATOM   1685  HD3 PRO A 101      -7.821   4.525  -9.209  1.00 62.78           H  
ATOM   1686  N   LEU A 102      -5.445   8.690  -7.161  1.00 68.32           N  
ATOM   1687  H   LEU A 102      -4.937   8.576  -8.026  1.00 68.32           H  
ATOM   1688  CA  LEU A 102      -4.793   9.427  -6.064  1.00 68.32           C  
ATOM   1689  HA  LEU A 102      -4.481   8.707  -5.307  1.00 68.32           H  
ATOM   1690  C   LEU A 102      -5.727  10.438  -5.390  1.00 68.32           C  
ATOM   1691  CB  LEU A 102      -3.552  10.162  -6.598  1.00 68.32           C  
ATOM   1692  HB2 LEU A 102      -3.864  10.846  -7.387  1.00 68.32           H  
ATOM   1693  HB3 LEU A 102      -2.867   9.437  -7.037  1.00 68.32           H  
ATOM   1694  O   LEU A 102      -5.760  10.522  -4.165  1.00 68.32           O  
ATOM   1695  CG  LEU A 102      -2.802  10.971  -5.516  1.00 68.32           C  
ATOM   1696  HG  LEU A 102      -3.480  11.673  -5.031  1.00 68.32           H  
ATOM   1697  CD1 LEU A 102      -2.166  10.089  -4.444  1.00 68.32           C  
ATOM   1698 HD11 LEU A 102      -1.619  10.707  -3.732  1.00 68.32           H  
ATOM   1699 HD12 LEU A 102      -1.455   9.403  -4.904  1.00 68.32           H  
ATOM   1700 HD13 LEU A 102      -2.927   9.522  -3.906  1.00 68.32           H  
ATOM   1701  CD2 LEU A 102      -1.709  11.793  -6.174  1.00 68.32           C  
ATOM   1702 HD21 LEU A 102      -1.112  11.114  -6.782  1.00 68.32           H  
ATOM   1703 HD22 LEU A 102      -2.146  12.554  -6.821  1.00 68.32           H  
ATOM   1704 HD23 LEU A 102      -1.062  12.260  -5.432  1.00 68.32           H  
ATOM   1705  N   ASP A 103      -6.532  11.167  -6.163  1.00 67.93           N  
ATOM   1706  H   ASP A 103      -6.388  11.153  -7.163  1.00 67.93           H  
ATOM   1707  CA  ASP A 103      -7.514  12.105  -5.608  1.00 67.93           C  
ATOM   1708  HA  ASP A 103      -7.007  12.812  -4.952  1.00 67.93           H  
ATOM   1709  C   ASP A 103      -8.580  11.392  -4.780  1.00 67.93           C  
ATOM   1710  CB  ASP A 103      -8.193  12.883  -6.739  1.00 67.93           C  
ATOM   1711  HB2 ASP A 103      -8.588  12.180  -7.473  1.00 67.93           H  
ATOM   1712  HB3 ASP A 103      -9.030  13.445  -6.325  1.00 67.93           H  
ATOM   1713  O   ASP A 103      -9.086  11.931  -3.794  1.00 67.93           O  
ATOM   1714  CG  ASP A 103      -7.249  13.873  -7.417  1.00 67.93           C  
ATOM   1715  OD1 ASP A 103      -6.286  14.312  -6.743  1.00 67.93           O  
ATOM   1716  OD2 ASP A 103      -7.525  14.171  -8.595  1.00 67.93           O  
ATOM   1717  N   THR A 104      -8.908  10.150  -5.129  1.00 65.04           N  
ATOM   1718  H   THR A 104      -8.362   9.699  -5.849  1.00 65.04           H  
ATOM   1719  CA  THR A 104      -9.827   9.342  -4.328  1.00 65.04           C  
ATOM   1720  HA  THR A 104     -10.653   9.986  -4.029  1.00 65.04           H  
ATOM   1721  C   THR A 104      -9.162   8.854  -3.048  1.00 65.04           C  
ATOM   1722  CB  THR A 104     -10.439   8.192  -5.126  1.00 65.04           C  
ATOM   1723  HB  THR A 104      -9.691   7.446  -5.394  1.00 65.04           H  
ATOM   1724  O   THR A 104      -9.820   8.862  -2.006  1.00 65.04           O  
ATOM   1725  CG2 THR A 104     -11.571   7.546  -4.334  1.00 65.04           C  
ATOM   1726 HG21 THR A 104     -11.176   6.793  -3.652  1.00 65.04           H  
ATOM   1727 HG22 THR A 104     -12.272   7.092  -5.034  1.00 65.04           H  
ATOM   1728 HG23 THR A 104     -12.115   8.298  -3.763  1.00 65.04           H  
ATOM   1729  OG1 THR A 104     -11.044   8.719  -6.285  1.00 65.04           O  
ATOM   1730  HG1 THR A 104     -10.346   8.939  -6.907  1.00 65.04           H  
ATOM   1731  N   LEU A 105      -7.860   8.538  -3.080  1.00 67.43           N  
ATOM   1732  H   LEU A 105      -7.383   8.541  -3.971  1.00 67.43           H  
ATOM   1733  CA  LEU A 105      -7.078   8.283  -1.870  1.00 67.43           C  
ATOM   1734  HA  LEU A 105      -7.608   7.531  -1.287  1.00 67.43           H  
ATOM   1735  C   LEU A 105      -7.018   9.519  -0.968  1.00 67.43           C  
ATOM   1736  CB  LEU A 105      -5.691   7.703  -2.206  1.00 67.43           C  
ATOM   1737  HB2 LEU A 105      -5.128   8.425  -2.797  1.00 67.43           H  
ATOM   1738  HB3 LEU A 105      -5.813   6.796  -2.798  1.00 67.43           H  
ATOM   1739  O   LEU A 105      -7.407   9.432   0.192  1.00 67.43           O  
ATOM   1740  CG  LEU A 105      -4.885   7.374  -0.933  1.00 67.43           C  
ATOM   1741  HG  LEU A 105      -4.782   8.281  -0.338  1.00 67.43           H  
ATOM   1742  CD1 LEU A 105      -5.552   6.301  -0.073  1.00 67.43           C  
ATOM   1743 HD11 LEU A 105      -5.630   5.366  -0.628  1.00 67.43           H  
ATOM   1744 HD12 LEU A 105      -6.539   6.618   0.264  1.00 67.43           H  
ATOM   1745 HD13 LEU A 105      -4.942   6.155   0.818  1.00 67.43           H  
ATOM   1746  CD2 LEU A 105      -3.479   6.892  -1.262  1.00 67.43           C  
ATOM   1747 HD21 LEU A 105      -2.910   6.763  -0.342  1.00 67.43           H  
ATOM   1748 HD22 LEU A 105      -3.522   5.933  -1.780  1.00 67.43           H  
ATOM   1749 HD23 LEU A 105      -2.971   7.638  -1.874  1.00 67.43           H  
ATOM   1750  N   LYS A 106      -6.645  10.689  -1.495  1.00 71.80           N  
ATOM   1751  H   LYS A 106      -6.340  10.690  -2.458  1.00 71.80           H  
ATOM   1752  CA  LYS A 106      -6.629  11.958  -0.745  1.00 71.80           C  
ATOM   1753  HA  LYS A 106      -5.916  11.882   0.075  1.00 71.80           H  
ATOM   1754  C   LYS A 106      -7.993  12.251  -0.107  1.00 71.80           C  
ATOM   1755  CB  LYS A 106      -6.192  13.104  -1.677  1.00 71.80           C  
ATOM   1756  HB2 LYS A 106      -6.791  13.074  -2.587  1.00 71.80           H  
ATOM   1757  HB3 LYS A 106      -6.386  14.054  -1.178  1.00 71.80           H  
ATOM   1758  O   LYS A 106      -8.071  12.515   1.092  1.00 71.80           O  
ATOM   1759  CG  LYS A 106      -4.695  13.057  -2.045  1.00 71.80           C  
ATOM   1760  HG2 LYS A 106      -4.446  12.081  -2.461  1.00 71.80           H  
ATOM   1761  HG3 LYS A 106      -4.102  13.211  -1.144  1.00 71.80           H  
ATOM   1762  CD  LYS A 106      -4.342  14.144  -3.078  1.00 71.80           C  
ATOM   1763  HD2 LYS A 106      -4.591  15.125  -2.673  1.00 71.80           H  
ATOM   1764  HD3 LYS A 106      -4.938  13.976  -3.974  1.00 71.80           H  
ATOM   1765  CE  LYS A 106      -2.850  14.113  -3.455  1.00 71.80           C  
ATOM   1766  HE2 LYS A 106      -2.576  13.084  -3.689  1.00 71.80           H  
ATOM   1767  HE3 LYS A 106      -2.254  14.424  -2.597  1.00 71.80           H  
ATOM   1768  NZ  LYS A 106      -2.549  14.974  -4.634  1.00 71.80           N  
ATOM   1769  HZ1 LYS A 106      -1.600  14.849  -4.956  1.00 71.80           H  
ATOM   1770  HZ2 LYS A 106      -2.685  15.955  -4.436  1.00 71.80           H  
ATOM   1771  HZ3 LYS A 106      -3.140  14.735  -5.418  1.00 71.80           H  
ATOM   1772  N   ASN A 107      -9.080  12.102  -0.867  1.00 70.96           N  
ATOM   1773  H   ASN A 107      -8.938  11.917  -1.850  1.00 70.96           H  
ATOM   1774  CA  ASN A 107     -10.447  12.283  -0.371  1.00 70.96           C  
ATOM   1775  HA  ASN A 107     -10.527  13.268   0.089  1.00 70.96           H  
ATOM   1776  C   ASN A 107     -10.850  11.254   0.698  1.00 70.96           C  
ATOM   1777  CB  ASN A 107     -11.417  12.194  -1.560  1.00 70.96           C  
ATOM   1778  HB2 ASN A 107     -12.426  12.017  -1.186  1.00 70.96           H  
ATOM   1779  HB3 ASN A 107     -11.143  11.356  -2.201  1.00 70.96           H  
ATOM   1780  O   ASN A 107     -11.592  11.586   1.623  1.00 70.96           O  
ATOM   1781  CG  ASN A 107     -11.479  13.475  -2.367  1.00 70.96           C  
ATOM   1782  ND2 ASN A 107     -11.504  13.394  -3.671  1.00 70.96           N  
ATOM   1783 HD21 ASN A 107     -11.029  12.602  -4.081  1.00 70.96           H  
ATOM   1784 HD22 ASN A 107     -11.458  14.285  -4.145  1.00 70.96           H  
ATOM   1785  OD1 ASN A 107     -11.602  14.554  -1.828  1.00 70.96           O  
ATOM   1786  N   PHE A 108     -10.412   9.999   0.570  1.00 72.41           N  
ATOM   1787  H   PHE A 108      -9.838   9.763  -0.226  1.00 72.41           H  
ATOM   1788  CA  PHE A 108     -10.620   8.968   1.586  1.00 72.41           C  
ATOM   1789  HA  PHE A 108     -11.683   8.892   1.819  1.00 72.41           H  
ATOM   1790  C   PHE A 108      -9.905   9.347   2.884  1.00 72.41           C  
ATOM   1791  CB  PHE A 108     -10.145   7.610   1.049  1.00 72.41           C  
ATOM   1792  HB2 PHE A 108      -9.169   7.726   0.578  1.00 72.41           H  
ATOM   1793  HB3 PHE A 108     -10.838   7.274   0.279  1.00 72.41           H  
ATOM   1794  O   PHE A 108     -10.541   9.435   3.931  1.00 72.41           O  
ATOM   1795  CG  PHE A 108     -10.018   6.537   2.111  1.00 72.41           C  
ATOM   1796  CD1 PHE A 108      -8.789   6.334   2.768  1.00 72.41           C  
ATOM   1797  HD1 PHE A 108      -7.924   6.922   2.501  1.00 72.41           H  
ATOM   1798  CD2 PHE A 108     -11.126   5.741   2.445  1.00 72.41           C  
ATOM   1799  HD2 PHE A 108     -12.051   5.866   1.902  1.00 72.41           H  
ATOM   1800  CE1 PHE A 108      -8.684   5.365   3.779  1.00 72.41           C  
ATOM   1801  HE1 PHE A 108      -7.746   5.222   4.296  1.00 72.41           H  
ATOM   1802  CE2 PHE A 108     -11.021   4.764   3.451  1.00 72.41           C  
ATOM   1803  HE2 PHE A 108     -11.867   4.143   3.704  1.00 72.41           H  
ATOM   1804  CZ  PHE A 108      -9.796   4.578   4.117  1.00 72.41           C  
ATOM   1805  HZ  PHE A 108      -9.699   3.824   4.884  1.00 72.41           H  
ATOM   1806  N   LEU A 109      -8.614   9.658   2.796  1.00 69.91           N  
ATOM   1807  H   LEU A 109      -8.174   9.596   1.889  1.00 69.91           H  
ATOM   1808  CA  LEU A 109      -7.779  10.054   3.925  1.00 69.91           C  
ATOM   1809  HA  LEU A 109      -7.749   9.251   4.662  1.00 69.91           H  
ATOM   1810  C   LEU A 109      -8.341  11.292   4.638  1.00 69.91           C  
ATOM   1811  CB  LEU A 109      -6.368  10.317   3.377  1.00 69.91           C  
ATOM   1812  HB2 LEU A 109      -5.764  10.750   4.175  1.00 69.91           H  
ATOM   1813  HB3 LEU A 109      -6.445  11.031   2.557  1.00 69.91           H  
ATOM   1814  O   LEU A 109      -8.423  11.330   5.864  1.00 69.91           O  
ATOM   1815  CG  LEU A 109      -5.623   9.099   2.825  1.00 69.91           C  
ATOM   1816  HG  LEU A 109      -6.191   8.601   2.040  1.00 69.91           H  
ATOM   1817  CD1 LEU A 109      -4.268   9.521   2.269  1.00 69.91           C  
ATOM   1818 HD11 LEU A 109      -3.683  10.023   3.040  1.00 69.91           H  
ATOM   1819 HD12 LEU A 109      -4.416  10.194   1.424  1.00 69.91           H  
ATOM   1820 HD13 LEU A 109      -3.717   8.647   1.922  1.00 69.91           H  
ATOM   1821  CD2 LEU A 109      -5.404   8.093   3.916  1.00 69.91           C  
ATOM   1822 HD21 LEU A 109      -4.756   7.308   3.527  1.00 69.91           H  
ATOM   1823 HD22 LEU A 109      -6.345   7.644   4.234  1.00 69.91           H  
ATOM   1824 HD23 LEU A 109      -4.924   8.593   4.757  1.00 69.91           H  
ATOM   1825  N   GLN A 110      -8.826  12.272   3.875  1.00 70.67           N  
ATOM   1826  H   GLN A 110      -8.681  12.216   2.877  1.00 70.67           H  
ATOM   1827  CA  GLN A 110      -9.454  13.473   4.417  1.00 70.67           C  
ATOM   1828  HA  GLN A 110      -8.771  13.912   5.145  1.00 70.67           H  
ATOM   1829  C   GLN A 110     -10.769  13.174   5.150  1.00 70.67           C  
ATOM   1830  CB  GLN A 110      -9.649  14.474   3.275  1.00 70.67           C  
ATOM   1831  HB2 GLN A 110      -8.697  14.594   2.759  1.00 70.67           H  
ATOM   1832  HB3 GLN A 110     -10.383  14.088   2.567  1.00 70.67           H  
ATOM   1833  O   GLN A 110     -11.025  13.766   6.190  1.00 70.67           O  
ATOM   1834  CG  GLN A 110     -10.096  15.852   3.782  1.00 70.67           C  
ATOM   1835  HG2 GLN A 110     -11.095  15.783   4.213  1.00 70.67           H  
ATOM   1836  HG3 GLN A 110      -9.409  16.190   4.557  1.00 70.67           H  
ATOM   1837  CD  GLN A 110     -10.120  16.898   2.672  1.00 70.67           C  
ATOM   1838  NE2 GLN A 110     -10.366  18.147   2.995  1.00 70.67           N  
ATOM   1839 HE21 GLN A 110     -10.375  18.796   2.220  1.00 70.67           H  
ATOM   1840 HE22 GLN A 110     -10.600  18.406   3.943  1.00 70.67           H  
ATOM   1841  OE1 GLN A 110      -9.926  16.625   1.503  1.00 70.67           O  
ATOM   1842  N   LYS A 111     -11.586  12.230   4.667  1.00 70.72           N  
ATOM   1843  H   LYS A 111     -11.318  11.765   3.811  1.00 70.72           H  
ATOM   1844  CA  LYS A 111     -12.823  11.805   5.357  1.00 70.72           C  
ATOM   1845  HA  LYS A 111     -13.372  12.686   5.690  1.00 70.72           H  
ATOM   1846  C   LYS A 111     -12.559  10.989   6.617  1.00 70.72           C  
ATOM   1847  CB  LYS A 111     -13.686  10.980   4.401  1.00 70.72           C  
ATOM   1848  HB2 LYS A 111     -13.068  10.228   3.910  1.00 70.72           H  
ATOM   1849  HB3 LYS A 111     -14.471  10.471   4.960  1.00 70.72           H  
ATOM   1850  O   LYS A 111     -13.397  10.949   7.516  1.00 70.72           O  
ATOM   1851  CG  LYS A 111     -14.341  11.892   3.367  1.00 70.72           C  
ATOM   1852  HG2 LYS A 111     -15.088  12.515   3.859  1.00 70.72           H  
ATOM   1853  HG3 LYS A 111     -13.593  12.544   2.916  1.00 70.72           H  
ATOM   1854  CD  LYS A 111     -15.004  11.058   2.277  1.00 70.72           C  
ATOM   1855  HD2 LYS A 111     -14.257  10.401   1.830  1.00 70.72           H  
ATOM   1856  HD3 LYS A 111     -15.816  10.472   2.707  1.00 70.72           H  
ATOM   1857  CE  LYS A 111     -15.537  12.036   1.236  1.00 70.72           C  
ATOM   1858  HE2 LYS A 111     -14.731  12.725   0.984  1.00 70.72           H  
ATOM   1859  HE3 LYS A 111     -16.341  12.625   1.679  1.00 70.72           H  
ATOM   1860  NZ  LYS A 111     -15.988  11.336   0.018  1.00 70.72           N  
ATOM   1861  HZ1 LYS A 111     -15.204  10.829  -0.366  1.00 70.72           H  
ATOM   1862  HZ2 LYS A 111     -16.747  10.708   0.239  1.00 70.72           H  
ATOM   1863  HZ3 LYS A 111     -16.273  12.023  -0.666  1.00 70.72           H  
ATOM   1864  N   MET A 112     -11.422  10.305   6.658  1.00 62.33           N  
ATOM   1865  H   MET A 112     -10.829  10.323   5.840  1.00 62.33           H  
ATOM   1866  CA  MET A 112     -10.999   9.495   7.795  1.00 62.33           C  
ATOM   1867  HA  MET A 112     -11.878   9.074   8.281  1.00 62.33           H  
ATOM   1868  C   MET A 112     -10.297  10.337   8.880  1.00 62.33           C  
ATOM   1869  CB  MET A 112     -10.161   8.327   7.254  1.00 62.33           C  
ATOM   1870  HB2 MET A 112      -9.704   7.791   8.086  1.00 62.33           H  
ATOM   1871  HB3 MET A 112      -9.351   8.712   6.636  1.00 62.33           H  
ATOM   1872  O   MET A 112     -10.344   9.957  10.048  1.00 62.33           O  
ATOM   1873  CG  MET A 112     -10.987   7.319   6.432  1.00 62.33           C  
ATOM   1874  HG2 MET A 112     -11.292   7.811   5.508  1.00 62.33           H  
ATOM   1875  HG3 MET A 112     -10.330   6.497   6.147  1.00 62.33           H  
ATOM   1876  SD  MET A 112     -12.507   6.620   7.167  1.00 62.33           S  
ATOM   1877  CE  MET A 112     -11.826   5.364   8.280  1.00 62.33           C  
ATOM   1878  HE1 MET A 112     -10.832   5.067   7.945  1.00 62.33           H  
ATOM   1879  HE2 MET A 112     -12.476   4.489   8.283  1.00 62.33           H  
ATOM   1880  HE3 MET A 112     -11.781   5.756   9.296  1.00 62.33           H  
ATOM   1881  N   LYS A 113      -9.766  11.520   8.524  1.00 62.57           N  
ATOM   1882  H   LYS A 113      -9.707  11.710   7.534  1.00 62.57           H  
ATOM   1883  CA  LYS A 113      -9.173  12.523   9.436  1.00 62.57           C  
ATOM   1884  HA  LYS A 113      -8.303  12.084   9.925  1.00 62.57           H  
ATOM   1885  C   LYS A 113     -10.114  12.979  10.554  1.00 62.57           C  
ATOM   1886  CB  LYS A 113      -8.736  13.743   8.602  1.00 62.57           C  
ATOM   1887  HB2 LYS A 113      -8.053  13.419   7.816  1.00 62.57           H  
ATOM   1888  HB3 LYS A 113      -9.624  14.174   8.140  1.00 62.57           H  
ATOM   1889  O   LYS A 113      -9.669  13.189  11.678  1.00 62.57           O  
ATOM   1890  CG  LYS A 113      -8.063  14.854   9.427  1.00 62.57           C  
ATOM   1891  HG2 LYS A 113      -7.123  14.488   9.840  1.00 62.57           H  
ATOM   1892  HG3 LYS A 113      -8.716  15.148  10.249  1.00 62.57           H  
ATOM   1893  CD  LYS A 113      -7.804  16.104   8.579  1.00 62.57           C  
ATOM   1894  HD2 LYS A 113      -7.073  15.875   7.803  1.00 62.57           H  
ATOM   1895  HD3 LYS A 113      -8.742  16.413   8.117  1.00 62.57           H  
ATOM   1896  CE  LYS A 113      -7.298  17.219   9.502  1.00 62.57           C  
ATOM   1897  HE2 LYS A 113      -6.364  16.903   9.968  1.00 62.57           H  
ATOM   1898  HE3 LYS A 113      -8.027  17.342  10.302  1.00 62.57           H  
ATOM   1899  NZ  LYS A 113      -7.130  18.508   8.783  1.00 62.57           N  
ATOM   1900  HZ1 LYS A 113      -6.462  18.436   8.029  1.00 62.57           H  
ATOM   1901  HZ2 LYS A 113      -8.020  18.800   8.406  1.00 62.57           H  
ATOM   1902  HZ3 LYS A 113      -6.822  19.223   9.426  1.00 62.57           H  
ATOM   1903  N   ASP A 114     -11.404  13.133  10.270  1.00 58.87           N  
ATOM   1904  H   ASP A 114     -11.697  13.011   9.311  1.00 58.87           H  
ATOM   1905  CA  ASP A 114     -12.367  13.697  11.228  1.00 58.87           C  
ATOM   1906  HA  ASP A 114     -11.866  14.496  11.774  1.00 58.87           H  
ATOM   1907  C   ASP A 114     -12.826  12.685  12.300  1.00 58.87           C  
ATOM   1908  CB  ASP A 114     -13.538  14.345  10.470  1.00 58.87           C  
ATOM   1909  HB2 ASP A 114     -14.261  14.730  11.189  1.00 58.87           H  
ATOM   1910  HB3 ASP A 114     -14.032  13.583   9.868  1.00 58.87           H  
ATOM   1911  O   ASP A 114     -13.777  12.938  13.042  1.00 58.87           O  
ATOM   1912  CG  ASP A 114     -13.101  15.513   9.574  1.00 58.87           C  
ATOM   1913  OD1 ASP A 114     -12.140  16.229   9.947  1.00 58.87           O  
ATOM   1914  OD2 ASP A 114     -13.736  15.675   8.509  1.00 58.87           O  
ATOM   1915  N   LYS A 115     -12.157  11.526  12.398  1.00 59.59           N  
ATOM   1916  H   LYS A 115     -11.350  11.400  11.804  1.00 59.59           H  
ATOM   1917  CA  LYS A 115     -12.490  10.444  13.332  1.00 59.59           C  
ATOM   1918  HA  LYS A 115     -13.460  10.658  13.779  1.00 59.59           H  
ATOM   1919  C   LYS A 115     -11.440  10.360  14.435  1.00 59.59           C  
ATOM   1920  CB  LYS A 115     -12.650   9.121  12.588  1.00 59.59           C  
ATOM   1921  HB2 LYS A 115     -11.734   8.862  12.057  1.00 59.59           H  
ATOM   1922  HB3 LYS A 115     -12.887   8.332  13.302  1.00 59.59           H  
ATOM   1923  O   LYS A 115     -10.385   9.774  14.219  1.00 59.59           O  
ATOM   1924  CG  LYS A 115     -13.802   9.300  11.609  1.00 59.59           C  
ATOM   1925  HG2 LYS A 115     -14.673   9.681  12.140  1.00 59.59           H  
ATOM   1926  HG3 LYS A 115     -13.516  10.012  10.834  1.00 59.59           H  
ATOM   1927  CD  LYS A 115     -14.161   7.991  10.948  1.00 59.59           C  
ATOM   1928  HD2 LYS A 115     -13.305   7.591  10.406  1.00 59.59           H  
ATOM   1929  HD3 LYS A 115     -14.518   7.278  11.692  1.00 59.59           H  
ATOM   1930  CE  LYS A 115     -15.270   8.393   9.997  1.00 59.59           C  
ATOM   1931  HE2 LYS A 115     -14.877   9.088   9.254  1.00 59.59           H  
ATOM   1932  HE3 LYS A 115     -16.057   8.889  10.565  1.00 59.59           H  
ATOM   1933  NZ  LYS A 115     -15.788   7.195   9.374  1.00 59.59           N  
ATOM   1934  HZ1 LYS A 115     -16.071   6.561  10.108  1.00 59.59           H  
ATOM   1935  HZ2 LYS A 115     -15.089   6.737   8.805  1.00 59.59           H  
ATOM   1936  HZ3 LYS A 115     -16.649   7.350   8.870  1.00 59.59           H  
ATOM   1937  N   PRO A 116     -11.720  10.923  15.623  1.00 51.91           N  
ATOM   1938  CA  PRO A 116     -10.726  11.101  16.681  1.00 51.91           C  
ATOM   1939  HA  PRO A 116      -9.837  11.577  16.267  1.00 51.91           H  
ATOM   1940  C   PRO A 116     -10.270   9.799  17.356  1.00 51.91           C  
ATOM   1941  CB  PRO A 116     -11.394  12.053  17.680  1.00 51.91           C  
ATOM   1942  HB2 PRO A 116     -11.193  13.081  17.380  1.00 51.91           H  
ATOM   1943  HB3 PRO A 116     -11.059  11.886  18.704  1.00 51.91           H  
ATOM   1944  O   PRO A 116      -9.355   9.847  18.167  1.00 51.91           O  
ATOM   1945  CG  PRO A 116     -12.883  11.761  17.517  1.00 51.91           C  
ATOM   1946  HG2 PRO A 116     -13.501  12.604  17.827  1.00 51.91           H  
ATOM   1947  HG3 PRO A 116     -13.146  10.863  18.075  1.00 51.91           H  
ATOM   1948  CD  PRO A 116     -12.999  11.493  16.023  1.00 51.91           C  
ATOM   1949  HD2 PRO A 116     -13.163  12.431  15.493  1.00 51.91           H  
ATOM   1950  HD3 PRO A 116     -13.824  10.804  15.843  1.00 51.91           H  
ATOM   1951  N   GLU A 117     -10.903   8.664  17.053  1.00 52.63           N  
ATOM   1952  H   GLU A 117     -11.629   8.693  16.351  1.00 52.63           H  
ATOM   1953  CA  GLU A 117     -10.608   7.352  17.648  1.00 52.63           C  
ATOM   1954  HA  GLU A 117     -10.063   7.487  18.582  1.00 52.63           H  
ATOM   1955  C   GLU A 117      -9.728   6.468  16.755  1.00 52.63           C  
ATOM   1956  CB  GLU A 117     -11.917   6.612  17.963  1.00 52.63           C  
ATOM   1957  HB2 GLU A 117     -11.661   5.667  18.441  1.00 52.63           H  
ATOM   1958  HB3 GLU A 117     -12.439   6.400  17.030  1.00 52.63           H  
ATOM   1959  O   GLU A 117      -9.724   5.250  16.910  1.00 52.63           O  
ATOM   1960  CG  GLU A 117     -12.863   7.369  18.900  1.00 52.63           C  
ATOM   1961  HG2 GLU A 117     -13.207   8.277  18.405  1.00 52.63           H  
ATOM   1962  HG3 GLU A 117     -12.316   7.655  19.799  1.00 52.63           H  
ATOM   1963  CD  GLU A 117     -14.079   6.517  19.298  1.00 52.63           C  
ATOM   1964  OE1 GLU A 117     -15.014   7.111  19.876  1.00 52.63           O  
ATOM   1965  OE2 GLU A 117     -14.082   5.286  19.030  1.00 52.63           O  
ATOM   1966  N   VAL A 118      -9.075   7.041  15.743  1.00 49.73           N  
ATOM   1967  H   VAL A 118      -9.090   8.045  15.635  1.00 49.73           H  
ATOM   1968  CA  VAL A 118      -8.379   6.250  14.734  1.00 49.73           C  
ATOM   1969  HA  VAL A 118      -8.164   5.263  15.145  1.00 49.73           H  
ATOM   1970  C   VAL A 118      -7.038   6.882  14.380  1.00 49.73           C  
ATOM   1971  CB  VAL A 118      -9.267   6.054  13.492  1.00 49.73           C  
ATOM   1972  HB  VAL A 118      -9.384   7.003  12.970  1.00 49.73           H  
ATOM   1973  O   VAL A 118      -6.987   7.956  13.783  1.00 49.73           O  
ATOM   1974  CG1 VAL A 118      -8.567   5.046  12.593  1.00 49.73           C  
ATOM   1975 HG11 VAL A 118      -7.711   5.529  12.121  1.00 49.73           H  
ATOM   1976 HG12 VAL A 118      -9.233   4.665  11.819  1.00 49.73           H  
ATOM   1977 HG13 VAL A 118      -8.180   4.227  13.198  1.00 49.73           H  
ATOM   1978  CG2 VAL A 118     -10.674   5.504  13.786  1.00 49.73           C  
ATOM   1979 HG21 VAL A 118     -11.209   5.346  12.850  1.00 49.73           H  
ATOM   1980 HG22 VAL A 118     -11.234   6.220  14.387  1.00 49.73           H  
ATOM   1981 HG23 VAL A 118     -10.594   4.561  14.326  1.00 49.73           H  
ATOM   1982  N   GLU A 119      -5.952   6.197  14.737  1.00 47.54           N  
ATOM   1983  H   GLU A 119      -6.062   5.344  15.268  1.00 47.54           H  
ATOM   1984  CA  GLU A 119      -4.647   6.416  14.117  1.00 47.54           C  
ATOM   1985  HA  GLU A 119      -4.510   7.489  13.982  1.00 47.54           H  
ATOM   1986  C   GLU A 119      -4.644   5.771  12.722  1.00 47.54           C  
ATOM   1987  CB  GLU A 119      -3.532   5.920  15.057  1.00 47.54           C  
ATOM   1988  HB2 GLU A 119      -3.735   6.334  16.044  1.00 47.54           H  
ATOM   1989  HB3 GLU A 119      -3.555   4.832  15.123  1.00 47.54           H  
ATOM   1990  O   GLU A 119      -5.439   4.881  12.436  1.00 47.54           O  
ATOM   1991  CG  GLU A 119      -2.140   6.393  14.601  1.00 47.54           C  
ATOM   1992  HG2 GLU A 119      -1.854   5.829  13.713  1.00 47.54           H  
ATOM   1993  HG3 GLU A 119      -2.211   7.442  14.315  1.00 47.54           H  
ATOM   1994  CD  GLU A 119      -1.035   6.257  15.665  1.00 47.54           C  
ATOM   1995  OE1 GLU A 119       0.112   6.632  15.326  1.00 47.54           O  
ATOM   1996  OE2 GLU A 119      -1.340   5.850  16.804  1.00 47.54           O  
ATOM   1997  N   TYR A 120      -3.821   6.262  11.803  1.00 48.87           N  
ATOM   1998  H   TYR A 120      -3.128   6.942  12.081  1.00 48.87           H  
ATOM   1999  CA  TYR A 120      -3.668   5.642  10.491  1.00 48.87           C  
ATOM   2000  HA  TYR A 120      -4.021   4.612  10.536  1.00 48.87           H  
ATOM   2001  C   TYR A 120      -2.187   5.615  10.138  1.00 48.87           C  
ATOM   2002  CB  TYR A 120      -4.473   6.383   9.410  1.00 48.87           C  
ATOM   2003  HB2 TYR A 120      -4.324   5.838   8.478  1.00 48.87           H  
ATOM   2004  HB3 TYR A 120      -4.048   7.378   9.281  1.00 48.87           H  
ATOM   2005  O   TYR A 120      -1.477   6.584  10.394  1.00 48.87           O  
ATOM   2006  CG  TYR A 120      -5.969   6.524   9.644  1.00 48.87           C  
ATOM   2007  CD1 TYR A 120      -6.870   5.566   9.141  1.00 48.87           C  
ATOM   2008  HD1 TYR A 120      -6.483   4.720   8.592  1.00 48.87           H  
ATOM   2009  CD2 TYR A 120      -6.459   7.623  10.371  1.00 48.87           C  
ATOM   2010  HD2 TYR A 120      -5.768   8.322  10.818  1.00 48.87           H  
ATOM   2011  CE1 TYR A 120      -8.253   5.693   9.389  1.00 48.87           C  
ATOM   2012  HE1 TYR A 120      -8.938   4.928   9.055  1.00 48.87           H  
ATOM   2013  CE2 TYR A 120      -7.836   7.776  10.596  1.00 48.87           C  
ATOM   2014  HE2 TYR A 120      -8.187   8.601  11.198  1.00 48.87           H  
ATOM   2015  OH  TYR A 120     -10.055   6.947  10.406  1.00 48.87           O  
ATOM   2016  HH  TYR A 120     -10.167   7.773  10.883  1.00 48.87           H  
ATOM   2017  CZ  TYR A 120      -8.734   6.802  10.124  1.00 48.87           C  
ATOM   2018  N   SER A 121      -1.747   4.526   9.517  1.00 46.73           N  
ATOM   2019  H   SER A 121      -2.403   3.778   9.340  1.00 46.73           H  
ATOM   2020  CA  SER A 121      -0.456   4.401   8.839  1.00 46.73           C  
ATOM   2021  HA  SER A 121       0.083   5.347   8.899  1.00 46.73           H  
ATOM   2022  C   SER A 121      -0.708   4.103   7.362  1.00 46.73           C  
ATOM   2023  CB  SER A 121       0.403   3.321   9.509  1.00 46.73           C  
ATOM   2024  HB2 SER A 121       1.304   3.154   8.919  1.00 46.73           H  
ATOM   2025  HB3 SER A 121       0.701   3.677  10.495  1.00 46.73           H  
ATOM   2026  O   SER A 121      -1.785   3.632   7.011  1.00 46.73           O  
ATOM   2027  OG  SER A 121      -0.291   2.092   9.668  1.00 46.73           O  
ATOM   2028  HG  SER A 121      -0.735   1.846   8.854  1.00 46.73           H  
ATOM   2029  N   PHE A 122       0.243   4.387   6.474  1.00 47.72           N  
ATOM   2030  H   PHE A 122       1.126   4.779   6.771  1.00 47.72           H  
ATOM   2031  CA  PHE A 122       0.081   4.109   5.046  1.00 47.72           C  
ATOM   2032  HA  PHE A 122      -0.660   3.322   4.910  1.00 47.72           H  
ATOM   2033  C   PHE A 122       1.381   3.581   4.456  1.00 47.72           C  
ATOM   2034  CB  PHE A 122      -0.426   5.366   4.317  1.00 47.72           C  
ATOM   2035  HB2 PHE A 122       0.277   6.186   4.470  1.00 47.72           H  
ATOM   2036  HB3 PHE A 122      -0.467   5.159   3.248  1.00 47.72           H  
ATOM   2037  O   PHE A 122       2.274   4.343   4.115  1.00 47.72           O  
ATOM   2038  CG  PHE A 122      -1.809   5.781   4.775  1.00 47.72           C  
ATOM   2039  CD1 PHE A 122      -2.884   4.920   4.525  1.00 47.72           C  
ATOM   2040  HD1 PHE A 122      -2.682   3.986   4.022  1.00 47.72           H  
ATOM   2041  CD2 PHE A 122      -2.008   6.917   5.578  1.00 47.72           C  
ATOM   2042  HD2 PHE A 122      -1.179   7.567   5.816  1.00 47.72           H  
ATOM   2043  CE1 PHE A 122      -4.163   5.186   5.035  1.00 47.72           C  
ATOM   2044  HE1 PHE A 122      -4.979   4.503   4.852  1.00 47.72           H  
ATOM   2045  CE2 PHE A 122      -3.271   7.156   6.145  1.00 47.72           C  
ATOM   2046  HE2 PHE A 122      -3.410   7.998   6.807  1.00 47.72           H  
ATOM   2047  CZ  PHE A 122      -4.344   6.284   5.885  1.00 47.72           C  
ATOM   2048  HZ  PHE A 122      -5.308   6.459   6.339  1.00 47.72           H  
ATOM   2049  N   ASP A 123       1.487   2.265   4.301  1.00 47.42           N  
ATOM   2050  H   ASP A 123       0.761   1.646   4.629  1.00 47.42           H  
ATOM   2051  CA  ASP A 123       2.681   1.671   3.703  1.00 47.42           C  
ATOM   2052  HA  ASP A 123       3.515   2.368   3.779  1.00 47.42           H  
ATOM   2053  C   ASP A 123       2.453   1.409   2.210  1.00 47.42           C  
ATOM   2054  CB  ASP A 123       3.104   0.432   4.501  1.00 47.42           C  
ATOM   2055  HB2 ASP A 123       3.931  -0.050   3.979  1.00 47.42           H  
ATOM   2056  HB3 ASP A 123       2.270  -0.270   4.534  1.00 47.42           H  
ATOM   2057  O   ASP A 123       1.715   0.502   1.837  1.00 47.42           O  
ATOM   2058  CG  ASP A 123       3.564   0.760   5.934  1.00 47.42           C  
ATOM   2059  OD1 ASP A 123       4.023   1.897   6.194  1.00 47.42           O  
ATOM   2060  OD2 ASP A 123       3.538  -0.140   6.799  1.00 47.42           O  
ATOM   2061  N   ILE A 124       3.098   2.210   1.355  1.00 45.08           N  
ATOM   2062  H   ILE A 124       3.700   2.929   1.731  1.00 45.08           H  
ATOM   2063  CA  ILE A 124       3.053   2.064  -0.104  1.00 45.08           C  
ATOM   2064  HA  ILE A 124       2.100   1.611  -0.379  1.00 45.08           H  
ATOM   2065  C   ILE A 124       4.171   1.104  -0.515  1.00 45.08           C  
ATOM   2066  CB  ILE A 124       3.132   3.443  -0.801  1.00 45.08           C  
ATOM   2067  HB  ILE A 124       4.043   3.947  -0.481  1.00 45.08           H  
ATOM   2068  O   ILE A 124       5.354   1.410  -0.370  1.00 45.08           O  
ATOM   2069  CG1 ILE A 124       1.913   4.286  -0.347  1.00 45.08           C  
ATOM   2070 HG12 ILE A 124       1.898   4.347   0.742  1.00 45.08           H  
ATOM   2071 HG13 ILE A 124       0.991   3.792  -0.654  1.00 45.08           H  
ATOM   2072  CG2 ILE A 124       3.181   3.276  -2.335  1.00 45.08           C  
ATOM   2073 HG21 ILE A 124       2.297   2.751  -2.695  1.00 45.08           H  
ATOM   2074 HG22 ILE A 124       3.245   4.250  -2.821  1.00 45.08           H  
ATOM   2075 HG23 ILE A 124       4.070   2.716  -2.625  1.00 45.08           H  
ATOM   2076  CD1 ILE A 124       1.875   5.726  -0.844  1.00 45.08           C  
ATOM   2077 HD11 ILE A 124       2.761   6.245  -0.476  1.00 45.08           H  
ATOM   2078 HD12 ILE A 124       1.811   5.749  -1.932  1.00 45.08           H  
ATOM   2079 HD13 ILE A 124       0.994   6.222  -0.438  1.00 45.08           H  
ATOM   2080  N   ILE A 125       3.788  -0.077  -1.001  1.00 42.88           N  
ATOM   2081  H   ILE A 125       2.799  -0.270  -1.071  1.00 42.88           H  
ATOM   2082  CA  ILE A 125       4.718  -1.172  -1.295  1.00 42.88           C  
ATOM   2083  HA  ILE A 125       5.721  -0.890  -0.975  1.00 42.88           H  
ATOM   2084  C   ILE A 125       4.776  -1.410  -2.808  1.00 42.88           C  
ATOM   2085  CB  ILE A 125       4.341  -2.448  -0.498  1.00 42.88           C  
ATOM   2086  HB  ILE A 125       3.362  -2.789  -0.835  1.00 42.88           H  
ATOM   2087  O   ILE A 125       3.979  -2.171  -3.344  1.00 42.88           O  
ATOM   2088  CG1 ILE A 125       4.250  -2.176   1.024  1.00 42.88           C  
ATOM   2089 HG12 ILE A 125       3.577  -1.338   1.206  1.00 42.88           H  
ATOM   2090 HG13 ILE A 125       5.234  -1.902   1.404  1.00 42.88           H  
ATOM   2091  CG2 ILE A 125       5.362  -3.567  -0.788  1.00 42.88           C  
ATOM   2092 HG21 ILE A 125       5.374  -3.813  -1.849  1.00 42.88           H  
ATOM   2093 HG22 ILE A 125       6.361  -3.254  -0.486  1.00 42.88           H  
ATOM   2094 HG23 ILE A 125       5.096  -4.479  -0.254  1.00 42.88           H  
ATOM   2095  CD1 ILE A 125       3.705  -3.353   1.844  1.00 42.88           C  
ATOM   2096 HD11 ILE A 125       4.412  -4.182   1.847  1.00 42.88           H  
ATOM   2097 HD12 ILE A 125       3.553  -3.030   2.874  1.00 42.88           H  
ATOM   2098 HD13 ILE A 125       2.751  -3.684   1.433  1.00 42.88           H  
ATOM   2099  N   GLY A 126       5.760  -0.797  -3.474  1.00 36.63           N  
ATOM   2100  H   GLY A 126       6.329  -0.139  -2.961  1.00 36.63           H  
ATOM   2101  CA  GLY A 126       6.285  -1.231  -4.775  1.00 36.63           C  
ATOM   2102  HA2 GLY A 126       7.092  -0.553  -5.053  1.00 36.63           H  
ATOM   2103  HA3 GLY A 126       6.725  -2.217  -4.630  1.00 36.63           H  
ATOM   2104  C   GLY A 126       5.315  -1.320  -5.977  1.00 36.63           C  
ATOM   2105  O   GLY A 126       4.152  -0.923  -5.913  1.00 36.63           O  
ATOM   2106  N   PRO A 127       5.802  -1.829  -7.129  1.00 32.79           N  
ATOM   2107  CA  PRO A 127       5.090  -1.803  -8.419  1.00 32.79           C  
ATOM   2108  HA  PRO A 127       4.660  -0.814  -8.577  1.00 32.79           H  
ATOM   2109  C   PRO A 127       3.943  -2.825  -8.546  1.00 32.79           C  
ATOM   2110  CB  PRO A 127       6.183  -2.041  -9.470  1.00 32.79           C  
ATOM   2111  HB2 PRO A 127       6.638  -1.088  -9.738  1.00 32.79           H  
ATOM   2112  HB3 PRO A 127       5.806  -2.540 -10.363  1.00 32.79           H  
ATOM   2113  O   PRO A 127       3.226  -2.822  -9.543  1.00 32.79           O  
ATOM   2114  CG  PRO A 127       7.208  -2.899  -8.731  1.00 32.79           C  
ATOM   2115  HG2 PRO A 127       6.888  -3.941  -8.739  1.00 32.79           H  
ATOM   2116  HG3 PRO A 127       8.205  -2.801  -9.161  1.00 32.79           H  
ATOM   2117  CD  PRO A 127       7.149  -2.355  -7.307  1.00 32.79           C  
ATOM   2118  HD2 PRO A 127       7.874  -1.548  -7.198  1.00 32.79           H  
ATOM   2119  HD3 PRO A 127       7.365  -3.153  -6.597  1.00 32.79           H  
ATOM   2120  N   SER A 128       3.757  -3.699  -7.555  1.00 32.29           N  
ATOM   2121  H   SER A 128       4.396  -3.668  -6.774  1.00 32.29           H  
ATOM   2122  CA  SER A 128       2.758  -4.783  -7.566  1.00 32.29           C  
ATOM   2123  HA  SER A 128       2.642  -5.129  -8.593  1.00 32.29           H  
ATOM   2124  C   SER A 128       1.366  -4.348  -7.079  1.00 32.29           C  
ATOM   2125  CB  SER A 128       3.274  -5.963  -6.735  1.00 32.29           C  
ATOM   2126  HB2 SER A 128       2.624  -6.825  -6.889  1.00 32.29           H  
ATOM   2127  HB3 SER A 128       3.260  -5.693  -5.679  1.00 32.29           H  
ATOM   2128  O   SER A 128       0.431  -5.154  -7.062  1.00 32.29           O  
ATOM   2129  OG  SER A 128       4.601  -6.292  -7.112  1.00 32.29           O  
ATOM   2130  HG  SER A 128       4.901  -7.036  -6.585  1.00 32.29           H  
ATOM   2131  N   GLY A 129       1.228  -3.082  -6.680  1.00 38.00           N  
ATOM   2132  H   GLY A 129       2.057  -2.505  -6.668  1.00 38.00           H  
ATOM   2133  CA  GLY A 129      -0.012  -2.461  -6.231  1.00 38.00           C  
ATOM   2134  HA2 GLY A 129      -0.787  -3.212  -6.073  1.00 38.00           H  
ATOM   2135  HA3 GLY A 129      -0.351  -1.773  -7.005  1.00 38.00           H  
ATOM   2136  C   GLY A 129       0.175  -1.686  -4.931  1.00 38.00           C  
ATOM   2137  O   GLY A 129       1.014  -2.015  -4.099  1.00 38.00           O  
ATOM   2138  N   ILE A 130      -0.636  -0.650  -4.733  1.00 45.28           N  
ATOM   2139  H   ILE A 130      -1.296  -0.400  -5.455  1.00 45.28           H  
ATOM   2140  CA  ILE A 130      -0.560   0.170  -3.525  1.00 45.28           C  
ATOM   2141  HA  ILE A 130       0.482   0.200  -3.207  1.00 45.28           H  
ATOM   2142  C   ILE A 130      -1.361  -0.495  -2.408  1.00 45.28           C  
ATOM   2143  CB  ILE A 130      -0.967   1.628  -3.803  1.00 45.28           C  
ATOM   2144  HB  ILE A 130      -1.999   1.654  -4.153  1.00 45.28           H  
ATOM   2145  O   ILE A 130      -2.590  -0.627  -2.483  1.00 45.28           O  
ATOM   2146  CG1 ILE A 130      -0.047   2.177  -4.918  1.00 45.28           C  
ATOM   2147 HG12 ILE A 130       0.996   2.050  -4.627  1.00 45.28           H  
ATOM   2148 HG13 ILE A 130      -0.198   1.606  -5.834  1.00 45.28           H  
ATOM   2149  CG2 ILE A 130      -0.857   2.438  -2.496  1.00 45.28           C  
ATOM   2150 HG21 ILE A 130      -1.035   3.499  -2.669  1.00 45.28           H  
ATOM   2151 HG22 ILE A 130       0.141   2.312  -2.076  1.00 45.28           H  
ATOM   2152 HG23 ILE A 130      -1.580   2.087  -1.760  1.00 45.28           H  
ATOM   2153  CD1 ILE A 130      -0.272   3.645  -5.257  1.00 45.28           C  
ATOM   2154 HD11 ILE A 130       0.178   4.236  -4.459  1.00 45.28           H  
ATOM   2155 HD12 ILE A 130      -1.335   3.870  -5.344  1.00 45.28           H  
ATOM   2156 HD13 ILE A 130       0.233   3.887  -6.192  1.00 45.28           H  
ATOM   2157  N   PHE A 131      -0.645  -0.900  -1.361  1.00 47.45           N  
ATOM   2158  H   PHE A 131       0.359  -0.798  -1.394  1.00 47.45           H  
ATOM   2159  CA  PHE A 131      -1.241  -1.352  -0.116  1.00 47.45           C  
ATOM   2160  HA  PHE A 131      -2.186  -1.841  -0.352  1.00 47.45           H  
ATOM   2161  C   PHE A 131      -1.557  -0.149   0.769  1.00 47.45           C  
ATOM   2162  CB  PHE A 131      -0.358  -2.406   0.561  1.00 47.45           C  
ATOM   2163  HB2 PHE A 131      -0.764  -2.623   1.549  1.00 47.45           H  
ATOM   2164  HB3 PHE A 131       0.646  -2.005   0.700  1.00 47.45           H  
ATOM   2165  O   PHE A 131      -0.829   0.836   0.833  1.00 47.45           O  
ATOM   2166  CG  PHE A 131      -0.288  -3.695  -0.236  1.00 47.45           C  
ATOM   2167  CD1 PHE A 131      -1.183  -4.749   0.032  1.00 47.45           C  
ATOM   2168  HD1 PHE A 131      -1.897  -4.657   0.837  1.00 47.45           H  
ATOM   2169  CD2 PHE A 131       0.641  -3.827  -1.285  1.00 47.45           C  
ATOM   2170  HD2 PHE A 131       1.306  -3.012  -1.533  1.00 47.45           H  
ATOM   2171  CE1 PHE A 131      -1.132  -5.930  -0.732  1.00 47.45           C  
ATOM   2172  HE1 PHE A 131      -1.799  -6.747  -0.502  1.00 47.45           H  
ATOM   2173  CE2 PHE A 131       0.698  -5.007  -2.043  1.00 47.45           C  
ATOM   2174  HE2 PHE A 131       1.421  -5.091  -2.840  1.00 47.45           H  
ATOM   2175  CZ  PHE A 131      -0.185  -6.064  -1.763  1.00 47.45           C  
ATOM   2176  HZ  PHE A 131      -0.121  -6.979  -2.333  1.00 47.45           H  
ATOM   2177  N   LEU A 132      -2.703  -0.210   1.425  1.00 50.54           N  
ATOM   2178  H   LEU A 132      -3.301  -1.006   1.257  1.00 50.54           H  
ATOM   2179  CA  LEU A 132      -3.133   0.763   2.407  1.00 50.54           C  
ATOM   2180  HA  LEU A 132      -2.390   1.556   2.495  1.00 50.54           H  
ATOM   2181  C   LEU A 132      -3.214   0.020   3.734  1.00 50.54           C  
ATOM   2182  CB  LEU A 132      -4.481   1.344   1.937  1.00 50.54           C  
ATOM   2183  HB2 LEU A 132      -4.465   1.471   0.855  1.00 50.54           H  
ATOM   2184  HB3 LEU A 132      -5.280   0.639   2.166  1.00 50.54           H  
ATOM   2185  O   LEU A 132      -4.095  -0.819   3.884  1.00 50.54           O  
ATOM   2186  CG  LEU A 132      -4.780   2.694   2.589  1.00 50.54           C  
ATOM   2187  HG  LEU A 132      -4.520   2.658   3.647  1.00 50.54           H  
ATOM   2188  CD1 LEU A 132      -3.976   3.773   1.868  1.00 50.54           C  
ATOM   2189 HD11 LEU A 132      -4.250   3.791   0.813  1.00 50.54           H  
ATOM   2190 HD12 LEU A 132      -2.905   3.574   1.916  1.00 50.54           H  
ATOM   2191 HD13 LEU A 132      -4.183   4.753   2.299  1.00 50.54           H  
ATOM   2192  CD2 LEU A 132      -6.252   3.082   2.445  1.00 50.54           C  
ATOM   2193 HD21 LEU A 132      -6.388   4.114   2.770  1.00 50.54           H  
ATOM   2194 HD22 LEU A 132      -6.866   2.430   3.067  1.00 50.54           H  
ATOM   2195 HD23 LEU A 132      -6.557   2.994   1.403  1.00 50.54           H  
ATOM   2196  N   ILE A 133      -2.285   0.266   4.661  1.00 51.40           N  
ATOM   2197  H   ILE A 133      -1.555   0.935   4.462  1.00 51.40           H  
ATOM   2198  CA  ILE A 133      -2.251  -0.445   5.951  1.00 51.40           C  
ATOM   2199  HA  ILE A 133      -2.862  -1.343   5.862  1.00 51.40           H  
ATOM   2200  C   ILE A 133      -2.873   0.414   7.045  1.00 51.40           C  
ATOM   2201  CB  ILE A 133      -0.849  -0.956   6.339  1.00 51.40           C  
ATOM   2202  HB  ILE A 133      -0.207  -0.108   6.579  1.00 51.40           H  
ATOM   2203  O   ILE A 133      -2.189   1.163   7.735  1.00 51.40           O  
ATOM   2204  CG1 ILE A 133      -0.207  -1.717   5.157  1.00 51.40           C  
ATOM   2205 HG12 ILE A 133      -0.934  -2.375   4.682  1.00 51.40           H  
ATOM   2206 HG13 ILE A 133       0.093  -0.989   4.403  1.00 51.40           H  
ATOM   2207  CG2 ILE A 133      -0.989  -1.831   7.605  1.00 51.40           C  
ATOM   2208 HG21 ILE A 133      -1.448  -1.280   8.425  1.00 51.40           H  
ATOM   2209 HG22 ILE A 133      -0.005  -2.142   7.957  1.00 51.40           H  
ATOM   2210 HG23 ILE A 133      -1.587  -2.718   7.394  1.00 51.40           H  
ATOM   2211  CD1 ILE A 133       1.026  -2.548   5.525  1.00 51.40           C  
ATOM   2212 HD11 ILE A 133       1.520  -2.884   4.613  1.00 51.40           H  
ATOM   2213 HD12 ILE A 133       1.724  -1.948   6.110  1.00 51.40           H  
ATOM   2214 HD13 ILE A 133       0.732  -3.425   6.102  1.00 51.40           H  
ATOM   2215  N   VAL A 134      -4.183   0.299   7.217  1.00 49.08           N  
ATOM   2216  H   VAL A 134      -4.656  -0.439   6.716  1.00 49.08           H  
ATOM   2217  CA  VAL A 134      -4.939   1.118   8.162  1.00 49.08           C  
ATOM   2218  HA  VAL A 134      -4.457   2.092   8.244  1.00 49.08           H  
ATOM   2219  C   VAL A 134      -4.921   0.481   9.559  1.00 49.08           C  
ATOM   2220  CB  VAL A 134      -6.348   1.361   7.600  1.00 49.08           C  
ATOM   2221  HB  VAL A 134      -6.804   0.405   7.342  1.00 49.08           H  
ATOM   2222  O   VAL A 134      -5.639  -0.483   9.826  1.00 49.08           O  
ATOM   2223  CG1 VAL A 134      -7.243   2.054   8.620  1.00 49.08           C  
ATOM   2224 HG11 VAL A 134      -6.661   2.645   9.327  1.00 49.08           H  
ATOM   2225 HG12 VAL A 134      -7.737   1.245   9.160  1.00 49.08           H  
ATOM   2226 HG13 VAL A 134      -7.989   2.682   8.132  1.00 49.08           H  
ATOM   2227  CG2 VAL A 134      -6.295   2.214   6.324  1.00 49.08           C  
ATOM   2228 HG21 VAL A 134      -5.702   1.705   5.565  1.00 49.08           H  
ATOM   2229 HG22 VAL A 134      -7.300   2.368   5.930  1.00 49.08           H  
ATOM   2230 HG23 VAL A 134      -5.835   3.177   6.547  1.00 49.08           H  
ATOM   2231  N   THR A 135      -4.109   1.045  10.456  1.00 47.74           N  
ATOM   2232  H   THR A 135      -3.460   1.748  10.133  1.00 47.74           H  
ATOM   2233  CA  THR A 135      -3.953   0.592  11.851  1.00 47.74           C  
ATOM   2234  HA  THR A 135      -4.292  -0.440  11.946  1.00 47.74           H  
ATOM   2235  C   THR A 135      -4.755   1.472  12.799  1.00 47.74           C  
ATOM   2236  CB  THR A 135      -2.476   0.634  12.278  1.00 47.74           C  
ATOM   2237  HB  THR A 135      -2.137   1.667  12.356  1.00 47.74           H  
ATOM   2238  O   THR A 135      -4.350   2.597  13.036  1.00 47.74           O  
ATOM   2239  CG2 THR A 135      -2.265  -0.068  13.619  1.00 47.74           C  
ATOM   2240 HG21 THR A 135      -2.780   0.469  14.416  1.00 47.74           H  
ATOM   2241 HG22 THR A 135      -2.634  -1.093  13.575  1.00 47.74           H  
ATOM   2242 HG23 THR A 135      -1.201  -0.088  13.852  1.00 47.74           H  
ATOM   2243  OG1 THR A 135      -1.684  -0.010  11.308  1.00 47.74           O  
ATOM   2244  HG1 THR A 135      -1.061   0.634  10.964  1.00 47.74           H  
ATOM   2245  N   ALA A 136      -5.864   0.978  13.353  1.00 48.09           N  
ATOM   2246  H   ALA A 136      -6.093   0.008  13.188  1.00 48.09           H  
ATOM   2247  CA  ALA A 136      -6.796   1.779  14.149  1.00 48.09           C  
ATOM   2248  HA  ALA A 136      -6.469   2.819  14.162  1.00 48.09           H  
ATOM   2249  C   ALA A 136      -6.924   1.303  15.604  1.00 48.09           C  
ATOM   2250  CB  ALA A 136      -8.157   1.715  13.455  1.00 48.09           C  
ATOM   2251  HB1 ALA A 136      -8.491   0.679  13.391  1.00 48.09           H  
ATOM   2252  HB2 ALA A 136      -8.054   2.123  12.449  1.00 48.09           H  
ATOM   2253  HB3 ALA A 136      -8.894   2.285  14.021  1.00 48.09           H  
ATOM   2254  O   ALA A 136      -7.463   0.223  15.858  1.00 48.09           O  
ATOM   2255  N   GLU A 137      -6.567   2.150  16.571  1.00 48.91           N  
ATOM   2256  H   GLU A 137      -6.042   2.979  16.332  1.00 48.91           H  
ATOM   2257  CA  GLU A 137      -6.885   1.933  17.989  1.00 48.91           C  
ATOM   2258  HA  GLU A 137      -6.924   0.862  18.183  1.00 48.91           H  
ATOM   2259  C   GLU A 137      -8.272   2.499  18.349  1.00 48.91           C  
ATOM   2260  CB  GLU A 137      -5.787   2.494  18.904  1.00 48.91           C  
ATOM   2261  HB2 GLU A 137      -5.613   3.546  18.677  1.00 48.91           H  
ATOM   2262  HB3 GLU A 137      -6.152   2.410  19.928  1.00 48.91           H  
ATOM   2263  O   GLU A 137      -8.397   3.549  18.973  1.00 48.91           O  
ATOM   2264  CG  GLU A 137      -4.468   1.714  18.800  1.00 48.91           C  
ATOM   2265  HG2 GLU A 137      -3.999   1.936  17.841  1.00 48.91           H  
ATOM   2266  HG3 GLU A 137      -4.696   0.648  18.826  1.00 48.91           H  
ATOM   2267  CD  GLU A 137      -3.491   2.036  19.947  1.00 48.91           C  
ATOM   2268  OE1 GLU A 137      -2.475   1.314  20.046  1.00 48.91           O  
ATOM   2269  OE2 GLU A 137      -3.803   2.929  20.771  1.00 48.91           O  
ATOM   2270  N   THR A 138      -9.345   1.799  17.959  1.00 52.65           N  
ATOM   2271  H   THR A 138      -9.183   0.962  17.417  1.00 52.65           H  
ATOM   2272  CA  THR A 138     -10.729   2.206  18.281  1.00 52.65           C  
ATOM   2273  HA  THR A 138     -10.686   3.190  18.747  1.00 52.65           H  
ATOM   2274  C   THR A 138     -11.412   1.276  19.288  1.00 52.65           C  
ATOM   2275  CB  THR A 138     -11.593   2.408  17.025  1.00 52.65           C  
ATOM   2276  HB  THR A 138     -11.154   3.189  16.404  1.00 52.65           H  
ATOM   2277  O   THR A 138     -11.303   0.046  19.225  1.00 52.65           O  
ATOM   2278  CG2 THR A 138     -11.725   1.137  16.180  1.00 52.65           C  
ATOM   2279 HG21 THR A 138     -12.199   0.343  16.757  1.00 52.65           H  
ATOM   2280 HG22 THR A 138     -12.333   1.357  15.303  1.00 52.65           H  
ATOM   2281 HG23 THR A 138     -10.740   0.812  15.843  1.00 52.65           H  
ATOM   2282  OG1 THR A 138     -12.909   2.795  17.390  1.00 52.65           O  
ATOM   2283  HG1 THR A 138     -12.908   3.726  17.625  1.00 52.65           H  
ATOM   2284  N   SER A 139     -12.204   1.871  20.188  1.00 54.13           N  
ATOM   2285  H   SER A 139     -12.250   2.880  20.170  1.00 54.13           H  
ATOM   2286  CA  SER A 139     -13.110   1.146  21.088  1.00 54.13           C  
ATOM   2287  HA  SER A 139     -12.583   0.271  21.468  1.00 54.13           H  
ATOM   2288  C   SER A 139     -14.380   0.635  20.378  1.00 54.13           C  
ATOM   2289  CB  SER A 139     -13.455   2.028  22.295  1.00 54.13           C  
ATOM   2290  HB2 SER A 139     -12.539   2.432  22.727  1.00 54.13           H  
ATOM   2291  HB3 SER A 139     -13.947   1.413  23.047  1.00 54.13           H  
ATOM   2292  O   SER A 139     -15.007  -0.317  20.845  1.00 54.13           O  
ATOM   2293  OG  SER A 139     -14.325   3.089  21.945  1.00 54.13           O  
ATOM   2294  HG  SER A 139     -13.898   3.745  21.389  1.00 54.13           H  
ATOM   2295  N   ASN A 140     -14.732   1.198  19.210  1.00 60.79           N  
ATOM   2296  H   ASN A 140     -14.150   1.946  18.860  1.00 60.79           H  
ATOM   2297  CA  ASN A 140     -15.945   0.893  18.445  1.00 60.79           C  
ATOM   2298  HA  ASN A 140     -16.490   0.111  18.975  1.00 60.79           H  
ATOM   2299  C   ASN A 140     -15.638   0.330  17.043  1.00 60.79           C  
ATOM   2300  CB  ASN A 140     -16.857   2.123  18.430  1.00 60.79           C  
ATOM   2301  HB2 ASN A 140     -16.933   2.519  19.443  1.00 60.79           H  
ATOM   2302  HB3 ASN A 140     -16.422   2.900  17.801  1.00 60.79           H  
ATOM   2303  O   ASN A 140     -15.914   0.921  15.994  1.00 60.79           O  
ATOM   2304  CG  ASN A 140     -18.260   1.804  17.937  1.00 60.79           C  
ATOM   2305  ND2 ASN A 140     -19.171   2.727  18.126  1.00 60.79           N  
ATOM   2306 HD21 ASN A 140     -18.901   3.596  18.563  1.00 60.79           H  
ATOM   2307 HD22 ASN A 140     -20.117   2.525  17.835  1.00 60.79           H  
ATOM   2308  OD1 ASN A 140     -18.569   0.743  17.400  1.00 60.79           O  
ATOM   2309  N   LYS A 141     -15.105  -0.893  17.043  1.00 56.83           N  
ATOM   2310  H   LYS A 141     -14.863  -1.257  17.953  1.00 56.83           H  
ATOM   2311  CA  LYS A 141     -14.644  -1.638  15.859  1.00 56.83           C  
ATOM   2312  HA  LYS A 141     -13.793  -1.117  15.420  1.00 56.83           H  
ATOM   2313  C   LYS A 141     -15.678  -1.779  14.733  1.00 56.83           C  
ATOM   2314  CB  LYS A 141     -14.193  -3.026  16.333  1.00 56.83           C  
ATOM   2315  HB2 LYS A 141     -14.998  -3.511  16.885  1.00 56.83           H  
ATOM   2316  HB3 LYS A 141     -13.969  -3.629  15.453  1.00 56.83           H  
ATOM   2317  O   LYS A 141     -15.332  -1.704  13.558  1.00 56.83           O  
ATOM   2318  CG  LYS A 141     -12.939  -2.934  17.213  1.00 56.83           C  
ATOM   2319  HG2 LYS A 141     -13.146  -2.335  18.100  1.00 56.83           H  
ATOM   2320  HG3 LYS A 141     -12.154  -2.442  16.640  1.00 56.83           H  
ATOM   2321  CD  LYS A 141     -12.446  -4.313  17.658  1.00 56.83           C  
ATOM   2322  HD2 LYS A 141     -12.327  -4.946  16.779  1.00 56.83           H  
ATOM   2323  HD3 LYS A 141     -13.169  -4.768  18.336  1.00 56.83           H  
ATOM   2324  CE  LYS A 141     -11.103  -4.107  18.367  1.00 56.83           C  
ATOM   2325  HE2 LYS A 141     -11.283  -3.689  19.357  1.00 56.83           H  
ATOM   2326  HE3 LYS A 141     -10.537  -3.359  17.812  1.00 56.83           H  
ATOM   2327  NZ  LYS A 141     -10.301  -5.350  18.446  1.00 56.83           N  
ATOM   2328  HZ1 LYS A 141     -10.794  -6.062  18.966  1.00 56.83           H  
ATOM   2329  HZ2 LYS A 141      -9.416  -5.136  18.883  1.00 56.83           H  
ATOM   2330  HZ3 LYS A 141     -10.079  -5.684  17.519  1.00 56.83           H  
ATOM   2331  N   LYS A 142     -16.958  -1.960  15.075  1.00 60.02           N  
ATOM   2332  H   LYS A 142     -17.176  -1.935  16.061  1.00 60.02           H  
ATOM   2333  CA  LYS A 142     -18.038  -2.185  14.096  1.00 60.02           C  
ATOM   2334  HA  LYS A 142     -17.679  -2.888  13.345  1.00 60.02           H  
ATOM   2335  C   LYS A 142     -18.417  -0.910  13.340  1.00 60.02           C  
ATOM   2336  CB  LYS A 142     -19.244  -2.804  14.818  1.00 60.02           C  
ATOM   2337  HB2 LYS A 142     -19.654  -2.081  15.523  1.00 60.02           H  
ATOM   2338  HB3 LYS A 142     -18.902  -3.675  15.377  1.00 60.02           H  
ATOM   2339  O   LYS A 142     -18.676  -0.964  12.139  1.00 60.02           O  
ATOM   2340  CG  LYS A 142     -20.343  -3.252  13.842  1.00 60.02           C  
ATOM   2341  HG2 LYS A 142     -19.917  -3.943  13.116  1.00 60.02           H  
ATOM   2342  HG3 LYS A 142     -20.744  -2.386  13.314  1.00 60.02           H  
ATOM   2343  CD  LYS A 142     -21.483  -3.947  14.596  1.00 60.02           C  
ATOM   2344  HD2 LYS A 142     -21.926  -3.247  15.304  1.00 60.02           H  
ATOM   2345  HD3 LYS A 142     -21.078  -4.799  15.141  1.00 60.02           H  
ATOM   2346  CE  LYS A 142     -22.549  -4.434  13.607  1.00 60.02           C  
ATOM   2347  HE2 LYS A 142     -22.945  -3.574  13.068  1.00 60.02           H  
ATOM   2348  HE3 LYS A 142     -22.068  -5.088  12.880  1.00 60.02           H  
ATOM   2349  NZ  LYS A 142     -23.645  -5.159  14.297  1.00 60.02           N  
ATOM   2350  HZ1 LYS A 142     -24.103  -4.564  14.972  1.00 60.02           H  
ATOM   2351  HZ2 LYS A 142     -24.331  -5.480  13.629  1.00 60.02           H  
ATOM   2352  HZ3 LYS A 142     -23.279  -5.969  14.777  1.00 60.02           H  
ATOM   2353  N   ALA A 143     -18.457   0.233  14.026  1.00 61.78           N  
ATOM   2354  H   ALA A 143     -18.201   0.235  15.003  1.00 61.78           H  
ATOM   2355  CA  ALA A 143     -18.684   1.521  13.374  1.00 61.78           C  
ATOM   2356  HA  ALA A 143     -19.602   1.474  12.788  1.00 61.78           H  
ATOM   2357  C   ALA A 143     -17.534   1.845  12.410  1.00 61.78           C  
ATOM   2358  CB  ALA A 143     -18.850   2.595  14.453  1.00 61.78           C  
ATOM   2359  HB1 ALA A 143     -19.692   2.350  15.100  1.00 61.78           H  
ATOM   2360  HB2 ALA A 143     -17.944   2.668  15.055  1.00 61.78           H  
ATOM   2361  HB3 ALA A 143     -19.032   3.561  13.981  1.00 61.78           H  
ATOM   2362  O   ALA A 143     -17.774   2.211  11.261  1.00 61.78           O  
ATOM   2363  N   PHE A 144     -16.302   1.585  12.850  1.00 60.07           N  
ATOM   2364  H   PHE A 144     -16.181   1.317  13.817  1.00 60.07           H  
ATOM   2365  CA  PHE A 144     -15.099   1.755  12.047  1.00 60.07           C  
ATOM   2366  HA  PHE A 144     -15.046   2.793  11.719  1.00 60.07           H  
ATOM   2367  C   PHE A 144     -15.079   0.877  10.785  1.00 60.07           C  
ATOM   2368  CB  PHE A 144     -13.903   1.471  12.952  1.00 60.07           C  
ATOM   2369  HB2 PHE A 144     -13.894   2.207  13.757  1.00 60.07           H  
ATOM   2370  HB3 PHE A 144     -14.007   0.484  13.403  1.00 60.07           H  
ATOM   2371  O   PHE A 144     -14.797   1.371   9.695  1.00 60.07           O  
ATOM   2372  CG  PHE A 144     -12.592   1.549  12.220  1.00 60.07           C  
ATOM   2373  CD1 PHE A 144     -11.767   0.418  12.113  1.00 60.07           C  
ATOM   2374  HD1 PHE A 144     -12.050  -0.505  12.599  1.00 60.07           H  
ATOM   2375  CD2 PHE A 144     -12.210   2.766  11.633  1.00 60.07           C  
ATOM   2376  HD2 PHE A 144     -12.840   3.639  11.724  1.00 60.07           H  
ATOM   2377  CE1 PHE A 144     -10.544   0.509  11.433  1.00 60.07           C  
ATOM   2378  HE1 PHE A 144      -9.872  -0.335  11.390  1.00 60.07           H  
ATOM   2379  CE2 PHE A 144     -10.998   2.855  10.942  1.00 60.07           C  
ATOM   2380  HE2 PHE A 144     -10.691   3.791  10.500  1.00 60.07           H  
ATOM   2381  CZ  PHE A 144     -10.162   1.737  10.869  1.00 60.07           C  
ATOM   2382  HZ  PHE A 144      -9.188   1.843  10.414  1.00 60.07           H  
ATOM   2383  N   GLU A 145     -15.459  -0.398  10.895  1.00 59.09           N  
ATOM   2384  H   GLU A 145     -15.586  -0.785  11.819  1.00 59.09           H  
ATOM   2385  CA  GLU A 145     -15.601  -1.292   9.742  1.00 59.09           C  
ATOM   2386  HA  GLU A 145     -14.637  -1.374   9.240  1.00 59.09           H  
ATOM   2387  C   GLU A 145     -16.606  -0.764   8.713  1.00 59.09           C  
ATOM   2388  CB  GLU A 145     -16.044  -2.681  10.232  1.00 59.09           C  
ATOM   2389  HB2 GLU A 145     -16.985  -2.602  10.777  1.00 59.09           H  
ATOM   2390  HB3 GLU A 145     -15.294  -3.069  10.920  1.00 59.09           H  
ATOM   2391  O   GLU A 145     -16.322  -0.723   7.515  1.00 59.09           O  
ATOM   2392  CG  GLU A 145     -16.244  -3.637   9.041  1.00 59.09           C  
ATOM   2393  HG2 GLU A 145     -15.449  -3.510   8.307  1.00 59.09           H  
ATOM   2394  HG3 GLU A 145     -17.170  -3.360   8.538  1.00 59.09           H  
ATOM   2395  CD  GLU A 145     -16.334  -5.115   9.419  1.00 59.09           C  
ATOM   2396  OE1 GLU A 145     -16.949  -5.841   8.605  1.00 59.09           O  
ATOM   2397  OE2 GLU A 145     -15.814  -5.559  10.467  1.00 59.09           O  
ATOM   2398  N   ASN A 146     -17.782  -0.342   9.177  1.00 62.03           N  
ATOM   2399  H   ASN A 146     -17.953  -0.409  10.170  1.00 62.03           H  
ATOM   2400  CA  ASN A 146     -18.831   0.189   8.308  1.00 62.03           C  
ATOM   2401  HA  ASN A 146     -19.065  -0.546   7.537  1.00 62.03           H  
ATOM   2402  C   ASN A 146     -18.388   1.468   7.596  1.00 62.03           C  
ATOM   2403  CB  ASN A 146     -20.076   0.453   9.161  1.00 62.03           C  
ATOM   2404  HB2 ASN A 146     -19.799   1.012  10.055  1.00 62.03           H  
ATOM   2405  HB3 ASN A 146     -20.783   1.055   8.590  1.00 62.03           H  
ATOM   2406  O   ASN A 146     -18.738   1.712   6.440  1.00 62.03           O  
ATOM   2407  CG  ASN A 146     -20.787  -0.823   9.556  1.00 62.03           C  
ATOM   2408  ND2 ASN A 146     -21.557  -0.785  10.616  1.00 62.03           N  
ATOM   2409 HD21 ASN A 146     -22.002  -1.660  10.852  1.00 62.03           H  
ATOM   2410 HD22 ASN A 146     -21.562   0.040  11.198  1.00 62.03           H  
ATOM   2411  OD1 ASN A 146     -20.723  -1.848   8.900  1.00 62.03           O  
ATOM   2412  N   ASP A 147     -17.594   2.272   8.283  1.00 63.31           N  
ATOM   2413  H   ASP A 147     -17.375   2.025   9.238  1.00 63.31           H  
ATOM   2414  CA  ASP A 147     -17.023   3.487   7.753  1.00 63.31           C  
ATOM   2415  HA  ASP A 147     -17.802   4.069   7.260  1.00 63.31           H  
ATOM   2416  C   ASP A 147     -15.940   3.225   6.704  1.00 63.31           C  
ATOM   2417  CB  ASP A 147     -16.475   4.260   8.937  1.00 63.31           C  
ATOM   2418  HB2 ASP A 147     -16.000   3.589   9.653  1.00 63.31           H  
ATOM   2419  HB3 ASP A 147     -15.690   4.911   8.554  1.00 63.31           H  
ATOM   2420  O   ASP A 147     -16.032   3.757   5.595  1.00 63.31           O  
ATOM   2421  CG  ASP A 147     -17.550   5.085   9.646  1.00 63.31           C  
ATOM   2422  OD1 ASP A 147     -18.364   5.694   8.913  1.00 63.31           O  
ATOM   2423  OD2 ASP A 147     -17.279   5.488  10.795  1.00 63.31           O  
ATOM   2424  N   LEU A 148     -14.963   2.361   7.002  1.00 62.17           N  
ATOM   2425  H   LEU A 148     -14.944   1.952   7.925  1.00 62.17           H  
ATOM   2426  CA  LEU A 148     -13.983   1.902   6.017  1.00 62.17           C  
ATOM   2427  HA  LEU A 148     -13.392   2.751   5.673  1.00 62.17           H  
ATOM   2428  C   LEU A 148     -14.693   1.333   4.789  1.00 62.17           C  
ATOM   2429  CB  LEU A 148     -13.064   0.833   6.630  1.00 62.17           C  
ATOM   2430  HB2 LEU A 148     -12.587   0.287   5.816  1.00 62.17           H  
ATOM   2431  HB3 LEU A 148     -13.675   0.120   7.184  1.00 62.17           H  
ATOM   2432  O   LEU A 148     -14.402   1.744   3.673  1.00 62.17           O  
ATOM   2433  CG  LEU A 148     -11.953   1.357   7.554  1.00 62.17           C  
ATOM   2434  HG  LEU A 148     -12.384   1.929   8.375  1.00 62.17           H  
ATOM   2435  CD1 LEU A 148     -11.209   0.144   8.108  1.00 62.17           C  
ATOM   2436 HD11 LEU A 148     -10.303   0.455   8.628  1.00 62.17           H  
ATOM   2437 HD12 LEU A 148     -11.858  -0.383   8.807  1.00 62.17           H  
ATOM   2438 HD13 LEU A 148     -10.916  -0.531   7.304  1.00 62.17           H  
ATOM   2439  CD2 LEU A 148     -10.945   2.231   6.805  1.00 62.17           C  
ATOM   2440 HD21 LEU A 148     -11.426   3.130   6.420  1.00 62.17           H  
ATOM   2441 HD22 LEU A 148     -10.497   1.668   5.987  1.00 62.17           H  
ATOM   2442 HD23 LEU A 148     -10.159   2.537   7.497  1.00 62.17           H  
ATOM   2443  N   ARG A 149     -15.711   0.491   4.984  1.00 59.93           N  
ATOM   2444  H   ARG A 149     -15.878   0.189   5.934  1.00 59.93           H  
ATOM   2445  CA  ARG A 149     -16.540  -0.087   3.918  1.00 59.93           C  
ATOM   2446  HA  ARG A 149     -15.898  -0.666   3.255  1.00 59.93           H  
ATOM   2447  C   ARG A 149     -17.227   0.982   3.057  1.00 59.93           C  
ATOM   2448  CB  ARG A 149     -17.532  -1.045   4.602  1.00 59.93           C  
ATOM   2449  HB2 ARG A 149     -18.095  -0.500   5.360  1.00 59.93           H  
ATOM   2450  HB3 ARG A 149     -16.953  -1.820   5.105  1.00 59.93           H  
ATOM   2451  O   ARG A 149     -17.238   0.881   1.827  1.00 59.93           O  
ATOM   2452  CG  ARG A 149     -18.534  -1.718   3.661  1.00 59.93           C  
ATOM   2453  HG2 ARG A 149     -19.126  -0.947   3.168  1.00 59.93           H  
ATOM   2454  HG3 ARG A 149     -18.002  -2.262   2.881  1.00 59.93           H  
ATOM   2455  CD  ARG A 149     -19.518  -2.657   4.388  1.00 59.93           C  
ATOM   2456  HD2 ARG A 149     -20.154  -2.048   5.031  1.00 59.93           H  
ATOM   2457  HD3 ARG A 149     -20.153  -3.112   3.628  1.00 59.93           H  
ATOM   2458  NE  ARG A 149     -18.897  -3.713   5.228  1.00 59.93           N  
ATOM   2459  HE  ARG A 149     -18.020  -3.498   5.681  1.00 59.93           H  
ATOM   2460  NH1 ARG A 149     -20.445  -5.378   4.875  1.00 59.93           N  
ATOM   2461 HH11 ARG A 149     -20.705  -6.346   5.004  1.00 59.93           H  
ATOM   2462 HH12 ARG A 149     -20.900  -4.818   4.169  1.00 59.93           H  
ATOM   2463  NH2 ARG A 149     -18.802  -5.768   6.292  1.00 59.93           N  
ATOM   2464 HH21 ARG A 149     -19.058  -6.744   6.330  1.00 59.93           H  
ATOM   2465 HH22 ARG A 149     -18.045  -5.508   6.908  1.00 59.93           H  
ATOM   2466  CZ  ARG A 149     -19.375  -4.932   5.469  1.00 59.93           C  
ATOM   2467  N   LYS A 150     -17.794   2.024   3.672  1.00 64.48           N  
ATOM   2468  H   LYS A 150     -17.764   2.034   4.682  1.00 64.48           H  
ATOM   2469  CA  LYS A 150     -18.490   3.119   2.971  1.00 64.48           C  
ATOM   2470  HA  LYS A 150     -19.244   2.689   2.311  1.00 64.48           H  
ATOM   2471  C   LYS A 150     -17.547   3.943   2.092  1.00 64.48           C  
ATOM   2472  CB  LYS A 150     -19.186   3.997   4.022  1.00 64.48           C  
ATOM   2473  HB2 LYS A 150     -18.433   4.426   4.683  1.00 64.48           H  
ATOM   2474  HB3 LYS A 150     -19.841   3.365   4.622  1.00 64.48           H  
ATOM   2475  O   LYS A 150     -17.956   4.399   1.019  1.00 64.48           O  
ATOM   2476  CG  LYS A 150     -20.024   5.132   3.416  1.00 64.48           C  
ATOM   2477  HG2 LYS A 150     -19.387   5.793   2.828  1.00 64.48           H  
ATOM   2478  HG3 LYS A 150     -20.799   4.713   2.774  1.00 64.48           H  
ATOM   2479  CD  LYS A 150     -20.669   5.950   4.539  1.00 64.48           C  
ATOM   2480  HD2 LYS A 150     -21.314   5.300   5.131  1.00 64.48           H  
ATOM   2481  HD3 LYS A 150     -19.881   6.334   5.187  1.00 64.48           H  
ATOM   2482  CE  LYS A 150     -21.488   7.116   3.977  1.00 64.48           C  
ATOM   2483  HE2 LYS A 150     -22.329   6.712   3.413  1.00 64.48           H  
ATOM   2484  HE3 LYS A 150     -20.856   7.687   3.297  1.00 64.48           H  
ATOM   2485  NZ  LYS A 150     -21.969   7.992   5.073  1.00 64.48           N  
ATOM   2486  HZ1 LYS A 150     -21.183   8.394   5.564  1.00 64.48           H  
ATOM   2487  HZ2 LYS A 150     -22.548   8.744   4.726  1.00 64.48           H  
ATOM   2488  HZ3 LYS A 150     -22.503   7.459   5.745  1.00 64.48           H  
ATOM   2489  N   TYR A 151     -16.310   4.156   2.539  1.00 59.26           N  
ATOM   2490  H   TYR A 151     -16.064   3.791   3.448  1.00 59.26           H  
ATOM   2491  CA  TYR A 151     -15.364   5.042   1.859  1.00 59.26           C  
ATOM   2492  HA  TYR A 151     -15.920   5.681   1.173  1.00 59.26           H  
ATOM   2493  C   TYR A 151     -14.356   4.297   0.969  1.00 59.26           C  
ATOM   2494  CB  TYR A 151     -14.718   5.982   2.892  1.00 59.26           C  
ATOM   2495  HB2 TYR A 151     -14.131   5.390   3.594  1.00 59.26           H  
ATOM   2496  HB3 TYR A 151     -14.042   6.659   2.370  1.00 59.26           H  
ATOM   2497  O   TYR A 151     -13.992   4.825  -0.078  1.00 59.26           O  
ATOM   2498  CG  TYR A 151     -15.718   6.840   3.654  1.00 59.26           C  
ATOM   2499  CD1 TYR A 151     -16.519   7.770   2.963  1.00 59.26           C  
ATOM   2500  HD1 TYR A 151     -16.387   7.887   1.898  1.00 59.26           H  
ATOM   2501  CD2 TYR A 151     -15.869   6.696   5.045  1.00 59.26           C  
ATOM   2502  HD2 TYR A 151     -15.227   6.013   5.582  1.00 59.26           H  
ATOM   2503  CE1 TYR A 151     -17.488   8.525   3.656  1.00 59.26           C  
ATOM   2504  HE1 TYR A 151     -18.111   9.242   3.142  1.00 59.26           H  
ATOM   2505  CE2 TYR A 151     -16.856   7.421   5.738  1.00 59.26           C  
ATOM   2506  HE2 TYR A 151     -17.004   7.253   6.794  1.00 59.26           H  
ATOM   2507  OH  TYR A 151     -18.634   9.034   5.700  1.00 59.26           O  
ATOM   2508  HH  TYR A 151     -18.524   8.945   6.650  1.00 59.26           H  
ATOM   2509  CZ  TYR A 151     -17.662   8.344   5.044  1.00 59.26           C  
ATOM   2510  N   PHE A 152     -13.985   3.057   1.301  1.00 57.51           N  
ATOM   2511  H   PHE A 152     -14.298   2.683   2.186  1.00 57.51           H  
ATOM   2512  CA  PHE A 152     -13.019   2.246   0.554  1.00 57.51           C  
ATOM   2513  HA  PHE A 152     -12.186   2.889   0.269  1.00 57.51           H  
ATOM   2514  C   PHE A 152     -13.578   1.653  -0.739  1.00 57.51           C  
ATOM   2515  CB  PHE A 152     -12.467   1.124   1.442  1.00 57.51           C  
ATOM   2516  HB2 PHE A 152     -12.106   1.562   2.372  1.00 57.51           H  
ATOM   2517  HB3 PHE A 152     -13.270   0.432   1.695  1.00 57.51           H  
ATOM   2518  O   PHE A 152     -12.846   1.542  -1.713  1.00 57.51           O  
ATOM   2519  CG  PHE A 152     -11.320   0.364   0.804  1.00 57.51           C  
ATOM   2520  CD1 PHE A 152     -11.533  -0.729  -0.064  1.00 57.51           C  
ATOM   2521  HD1 PHE A 152     -12.525  -1.039  -0.356  1.00 57.51           H  
ATOM   2522  CD2 PHE A 152     -10.009   0.813   1.029  1.00 57.51           C  
ATOM   2523  HD2 PHE A 152      -9.819   1.635   1.703  1.00 57.51           H  
ATOM   2524  CE1 PHE A 152     -10.448  -1.405  -0.640  1.00 57.51           C  
ATOM   2525  HE1 PHE A 152     -10.606  -2.257  -1.284  1.00 57.51           H  
ATOM   2526  CE2 PHE A 152      -8.934   0.212   0.363  1.00 57.51           C  
ATOM   2527  HE2 PHE A 152      -7.928   0.574   0.520  1.00 57.51           H  
ATOM   2528  CZ  PHE A 152      -9.149  -0.926  -0.429  1.00 57.51           C  
ATOM   2529  HZ  PHE A 152      -8.304  -1.435  -0.868  1.00 57.51           H  
ATOM   2530  N   ASN A 153     -14.881   1.353  -0.825  1.00 56.04           N  
ATOM   2531  H   ASN A 153     -15.446   1.412   0.010  1.00 56.04           H  
ATOM   2532  CA  ASN A 153     -15.494   0.910  -2.090  1.00 56.04           C  
ATOM   2533  HA  ASN A 153     -15.001  -0.005  -2.419  1.00 56.04           H  
ATOM   2534  C   ASN A 153     -15.311   1.919  -3.243  1.00 56.04           C  
ATOM   2535  CB  ASN A 153     -16.988   0.626  -1.862  1.00 56.04           C  
ATOM   2536  HB2 ASN A 153     -17.514   0.681  -2.815  1.00 56.04           H  
ATOM   2537  HB3 ASN A 153     -17.417   1.383  -1.205  1.00 56.04           H  
ATOM   2538  O   ASN A 153     -15.538   1.577  -4.399  1.00 56.04           O  
ATOM   2539  CG  ASN A 153     -17.257  -0.762  -1.314  1.00 56.04           C  
ATOM   2540  ND2 ASN A 153     -18.062  -0.871  -0.287  1.00 56.04           N  
ATOM   2541 HD21 ASN A 153     -18.211  -0.057   0.292  1.00 56.04           H  
ATOM   2542 HD22 ASN A 153     -18.200  -1.801   0.083  1.00 56.04           H  
ATOM   2543  OD1 ASN A 153     -16.790  -1.774  -1.819  1.00 56.04           O  
ATOM   2544  N   LYS A 154     -14.905   3.155  -2.931  1.00 56.13           N  
ATOM   2545  H   LYS A 154     -14.696   3.349  -1.962  1.00 56.13           H  
ATOM   2546  CA  LYS A 154     -14.602   4.201  -3.907  1.00 56.13           C  
ATOM   2547  HA  LYS A 154     -15.164   4.009  -4.821  1.00 56.13           H  
ATOM   2548  C   LYS A 154     -13.134   4.206  -4.344  1.00 56.13           C  
ATOM   2549  CB  LYS A 154     -15.042   5.563  -3.347  1.00 56.13           C  
ATOM   2550  HB2 LYS A 154     -14.886   6.320  -4.116  1.00 56.13           H  
ATOM   2551  HB3 LYS A 154     -14.433   5.822  -2.481  1.00 56.13           H  
ATOM   2552  O   LYS A 154     -12.841   4.837  -5.345  1.00 56.13           O  
ATOM   2553  CG  LYS A 154     -16.528   5.538  -2.954  1.00 56.13           C  
ATOM   2554  HG2 LYS A 154     -16.672   4.868  -2.105  1.00 56.13           H  
ATOM   2555  HG3 LYS A 154     -17.107   5.161  -3.797  1.00 56.13           H  
ATOM   2556  CD  LYS A 154     -17.060   6.918  -2.569  1.00 56.13           C  
ATOM   2557  HD2 LYS A 154     -16.512   7.295  -1.705  1.00 56.13           H  
ATOM   2558  HD3 LYS A 154     -16.931   7.592  -3.416  1.00 56.13           H  
ATOM   2559  CE  LYS A 154     -18.547   6.752  -2.238  1.00 56.13           C  
ATOM   2560  HE2 LYS A 154     -19.001   6.167  -3.038  1.00 56.13           H  
ATOM   2561  HE3 LYS A 154     -18.639   6.172  -1.320  1.00 56.13           H  
ATOM   2562  NZ  LYS A 154     -19.247   8.053  -2.123  1.00 56.13           N  
ATOM   2563  HZ1 LYS A 154     -19.138   8.570  -2.984  1.00 56.13           H  
ATOM   2564  HZ2 LYS A 154     -18.884   8.591  -1.350  1.00 56.13           H  
ATOM   2565  HZ3 LYS A 154     -20.235   7.895  -1.990  1.00 56.13           H  
ATOM   2566  N   LEU A 155     -12.234   3.517  -3.631  1.00 53.44           N  
ATOM   2567  H   LEU A 155     -12.553   2.934  -2.871  1.00 53.44           H  
ATOM   2568  CA  LEU A 155     -10.790   3.617  -3.843  1.00 53.44           C  
ATOM   2569  HA  LEU A 155     -10.579   4.666  -4.052  1.00 53.44           H  
ATOM   2570  C   LEU A 155     -10.286   2.915  -5.103  1.00 53.44           C  
ATOM   2571  CB  LEU A 155     -10.016   3.208  -2.567  1.00 53.44           C  
ATOM   2572  HB2 LEU A 155      -8.995   2.936  -2.836  1.00 53.44           H  
ATOM   2573  HB3 LEU A 155     -10.473   2.325  -2.120  1.00 53.44           H  
ATOM   2574  O   LEU A 155      -9.291   3.379  -5.622  1.00 53.44           O  
ATOM   2575  CG  LEU A 155      -9.934   4.341  -1.533  1.00 53.44           C  
ATOM   2576  HG  LEU A 155     -10.931   4.743  -1.353  1.00 53.44           H  
ATOM   2577  CD1 LEU A 155      -9.351   3.858  -0.208  1.00 53.44           C  
ATOM   2578 HD11 LEU A 155      -9.030   4.700   0.406  1.00 53.44           H  
ATOM   2579 HD12 LEU A 155      -8.491   3.214  -0.388  1.00 53.44           H  
ATOM   2580 HD13 LEU A 155     -10.119   3.313   0.341  1.00 53.44           H  
ATOM   2581  CD2 LEU A 155      -9.023   5.471  -1.992  1.00 53.44           C  
ATOM   2582 HD21 LEU A 155      -9.213   6.320  -1.336  1.00 53.44           H  
ATOM   2583 HD22 LEU A 155      -9.216   5.778  -3.020  1.00 53.44           H  
ATOM   2584 HD23 LEU A 155      -7.978   5.165  -1.928  1.00 53.44           H  
ATOM   2585  N   GLY A 156     -10.971   1.898  -5.638  1.00 43.57           N  
ATOM   2586  H   GLY A 156     -11.802   1.591  -5.152  1.00 43.57           H  
ATOM   2587  CA  GLY A 156     -10.692   1.331  -6.969  1.00 43.57           C  
ATOM   2588  HA2 GLY A 156     -11.308   0.445  -7.120  1.00 43.57           H  
ATOM   2589  HA3 GLY A 156     -10.972   2.066  -7.723  1.00 43.57           H  
ATOM   2590  C   GLY A 156      -9.220   0.958  -7.225  1.00 43.57           C  
ATOM   2591  O   GLY A 156      -8.447   1.780  -7.698  1.00 43.57           O  
ATOM   2592  N   GLY A 157      -8.835  -0.294  -6.955  1.00 46.78           N  
ATOM   2593  H   GLY A 157      -9.509  -0.940  -6.570  1.00 46.78           H  
ATOM   2594  CA  GLY A 157      -7.484  -0.805  -7.253  1.00 46.78           C  
ATOM   2595  HA2 GLY A 157      -7.567  -1.831  -7.611  1.00 46.78           H  
ATOM   2596  HA3 GLY A 157      -7.037  -0.216  -8.054  1.00 46.78           H  
ATOM   2597  C   GLY A 157      -6.496  -0.804  -6.079  1.00 46.78           C  
ATOM   2598  O   GLY A 157      -5.462  -1.459  -6.167  1.00 46.78           O  
ATOM   2599  N   PHE A 158      -6.823  -0.167  -4.951  1.00 47.01           N  
ATOM   2600  H   PHE A 158      -7.666   0.389  -4.940  1.00 47.01           H  
ATOM   2601  CA  PHE A 158      -6.048  -0.306  -3.708  1.00 47.01           C  
ATOM   2602  HA  PHE A 158      -4.988  -0.326  -3.961  1.00 47.01           H  
ATOM   2603  C   PHE A 158      -6.377  -1.616  -2.991  1.00 47.01           C  
ATOM   2604  CB  PHE A 158      -6.273   0.888  -2.771  1.00 47.01           C  
ATOM   2605  HB2 PHE A 158      -7.335   0.973  -2.541  1.00 47.01           H  
ATOM   2606  HB3 PHE A 158      -5.746   0.704  -1.835  1.00 47.01           H  
ATOM   2607  O   PHE A 158      -7.521  -2.077  -3.019  1.00 47.01           O  
ATOM   2608  CG  PHE A 158      -5.773   2.188  -3.354  1.00 47.01           C  
ATOM   2609  CD1 PHE A 158      -4.478   2.655  -3.087  1.00 47.01           C  
ATOM   2610  HD1 PHE A 158      -3.826   2.099  -2.430  1.00 47.01           H  
ATOM   2611  CD2 PHE A 158      -6.594   2.892  -4.238  1.00 47.01           C  
ATOM   2612  HD2 PHE A 158      -7.561   2.476  -4.476  1.00 47.01           H  
ATOM   2613  CE1 PHE A 158      -4.016   3.817  -3.729  1.00 47.01           C  
ATOM   2614  HE1 PHE A 158      -3.001   4.149  -3.562  1.00 47.01           H  
ATOM   2615  CE2 PHE A 158      -6.157   4.073  -4.848  1.00 47.01           C  
ATOM   2616  HE2 PHE A 158      -6.807   4.607  -5.524  1.00 47.01           H  
ATOM   2617  CZ  PHE A 158      -4.855   4.523  -4.610  1.00 47.01           C  
ATOM   2618  HZ  PHE A 158      -4.508   5.397  -5.141  1.00 47.01           H  
ATOM   2619  N   ARG A 159      -5.387  -2.182  -2.291  1.00 45.85           N  
ATOM   2620  H   ARG A 159      -4.485  -1.729  -2.306  1.00 45.85           H  
ATOM   2621  CA  ARG A 159      -5.563  -3.324  -1.376  1.00 45.85           C  
ATOM   2622  HA  ARG A 159      -6.565  -3.735  -1.498  1.00 45.85           H  
ATOM   2623  C   ARG A 159      -5.439  -2.831   0.071  1.00 45.85           C  
ATOM   2624  CB  ARG A 159      -4.547  -4.431  -1.715  1.00 45.85           C  
ATOM   2625  HB2 ARG A 159      -4.662  -5.242  -0.996  1.00 45.85           H  
ATOM   2626  HB3 ARG A 159      -3.538  -4.031  -1.617  1.00 45.85           H  
ATOM   2627  O   ARG A 159      -4.522  -2.078   0.373  1.00 45.85           O  
ATOM   2628  CG  ARG A 159      -4.725  -4.997  -3.136  1.00 45.85           C  
ATOM   2629  HG2 ARG A 159      -5.740  -5.380  -3.251  1.00 45.85           H  
ATOM   2630  HG3 ARG A 159      -4.558  -4.209  -3.871  1.00 45.85           H  
ATOM   2631  CD  ARG A 159      -3.728  -6.134  -3.389  1.00 45.85           C  
ATOM   2632  HD2 ARG A 159      -2.718  -5.752  -3.240  1.00 45.85           H  
ATOM   2633  HD3 ARG A 159      -3.910  -6.919  -2.655  1.00 45.85           H  
ATOM   2634  NE  ARG A 159      -3.836  -6.660  -4.765  1.00 45.85           N  
ATOM   2635  HE  ARG A 159      -3.845  -5.970  -5.503  1.00 45.85           H  
ATOM   2636  NH1 ARG A 159      -3.737  -8.918  -4.291  1.00 45.85           N  
ATOM   2637 HH11 ARG A 159      -3.686  -9.878  -4.600  1.00 45.85           H  
ATOM   2638 HH12 ARG A 159      -3.712  -8.716  -3.302  1.00 45.85           H  
ATOM   2639  NH2 ARG A 159      -3.849  -8.236  -6.406  1.00 45.85           N  
ATOM   2640 HH21 ARG A 159      -3.821  -9.207  -6.683  1.00 45.85           H  
ATOM   2641 HH22 ARG A 159      -3.816  -7.503  -7.100  1.00 45.85           H  
ATOM   2642  CZ  ARG A 159      -3.810  -7.929  -5.140  1.00 45.85           C  
ATOM   2643  N   LEU A 160      -6.362  -3.208   0.958  1.00 44.33           N  
ATOM   2644  H   LEU A 160      -7.077  -3.859   0.665  1.00 44.33           H  
ATOM   2645  CA  LEU A 160      -6.453  -2.678   2.332  1.00 44.33           C  
ATOM   2646  HA  LEU A 160      -5.824  -1.793   2.427  1.00 44.33           H  
ATOM   2647  C   LEU A 160      -5.990  -3.690   3.384  1.00 44.33           C  
ATOM   2648  CB  LEU A 160      -7.911  -2.248   2.588  1.00 44.33           C  
ATOM   2649  HB2 LEU A 160      -8.142  -1.476   1.853  1.00 44.33           H  
ATOM   2650  HB3 LEU A 160      -8.573  -3.091   2.389  1.00 44.33           H  
ATOM   2651  O   LEU A 160      -6.779  -4.519   3.803  1.00 44.33           O  
ATOM   2652  CG  LEU A 160      -8.247  -1.662   3.974  1.00 44.33           C  
ATOM   2653  HG  LEU A 160      -8.020  -2.385   4.758  1.00 44.33           H  
ATOM   2654  CD1 LEU A 160      -7.490  -0.371   4.250  1.00 44.33           C  
ATOM   2655 HD11 LEU A 160      -6.437  -0.605   4.407  1.00 44.33           H  
ATOM   2656 HD12 LEU A 160      -7.865   0.081   5.168  1.00 44.33           H  
ATOM   2657 HD13 LEU A 160      -7.600   0.322   3.415  1.00 44.33           H  
ATOM   2658  CD2 LEU A 160      -9.733  -1.292   4.066  1.00 44.33           C  
ATOM   2659 HD21 LEU A 160      -9.935  -0.403   3.469  1.00 44.33           H  
ATOM   2660 HD22 LEU A 160      -9.991  -1.093   5.106  1.00 44.33           H  
ATOM   2661 HD23 LEU A 160     -10.362  -2.099   3.689  1.00 44.33           H  
ATOM   2662  N   ALA A 161      -4.775  -3.601   3.904  1.00 45.16           N  
ATOM   2663  H   ALA A 161      -4.204  -2.798   3.681  1.00 45.16           H  
ATOM   2664  CA  ALA A 161      -4.479  -4.341   5.130  1.00 45.16           C  
ATOM   2665  HA  ALA A 161      -4.966  -5.315   5.096  1.00 45.16           H  
ATOM   2666  C   ALA A 161      -5.051  -3.564   6.329  1.00 45.16           C  
ATOM   2667  CB  ALA A 161      -2.983  -4.616   5.226  1.00 45.16           C  
ATOM   2668  HB1 ALA A 161      -2.784  -5.242   6.096  1.00 45.16           H  
ATOM   2669  HB2 ALA A 161      -2.638  -5.134   4.331  1.00 45.16           H  
ATOM   2670  HB3 ALA A 161      -2.449  -3.673   5.344  1.00 45.16           H  
ATOM   2671  O   ALA A 161      -4.934  -2.340   6.396  1.00 45.16           O  
ATOM   2672  N   ALA A 162      -5.690  -4.248   7.273  1.00 40.45           N  
ATOM   2673  H   ALA A 162      -5.756  -5.253   7.195  1.00 40.45           H  
ATOM   2674  CA  ALA A 162      -6.159  -3.639   8.514  1.00 40.45           C  
ATOM   2675  HA  ALA A 162      -5.661  -2.680   8.657  1.00 40.45           H  
ATOM   2676  C   ALA A 162      -5.786  -4.522   9.701  1.00 40.45           C  
ATOM   2677  CB  ALA A 162      -7.668  -3.386   8.444  1.00 40.45           C  
ATOM   2678  HB1 ALA A 162      -8.187  -4.336   8.318  1.00 40.45           H  
ATOM   2679  HB2 ALA A 162      -7.882  -2.724   7.605  1.00 40.45           H  
ATOM   2680  HB3 ALA A 162      -7.999  -2.912   9.368  1.00 40.45           H  
ATOM   2681  O   ALA A 162      -5.895  -5.745   9.627  1.00 40.45           O  
ATOM   2682  N   ASP A 163      -5.382  -3.890  10.798  1.00 41.21           N  
ATOM   2683  H   ASP A 163      -5.309  -2.883  10.780  1.00 41.21           H  
ATOM   2684  CA  ASP A 163      -5.036  -4.574  12.040  1.00 41.21           C  
ATOM   2685  HA  ASP A 163      -4.465  -5.470  11.796  1.00 41.21           H  
ATOM   2686  C   ASP A 163      -6.299  -5.005  12.824  1.00 41.21           C  
ATOM   2687  CB  ASP A 163      -4.113  -3.653  12.857  1.00 41.21           C  
ATOM   2688  HB2 ASP A 163      -4.645  -2.728  13.081  1.00 41.21           H  
ATOM   2689  HB3 ASP A 163      -3.238  -3.404  12.256  1.00 41.21           H  
ATOM   2690  O   ASP A 163      -7.184  -4.192  13.102  1.00 41.21           O  
ATOM   2691  CG  ASP A 163      -3.640  -4.286  14.167  1.00 41.21           C  
ATOM   2692  OD1 ASP A 163      -3.763  -5.525  14.300  1.00 41.21           O  
ATOM   2693  OD2 ASP A 163      -3.212  -3.529  15.057  1.00 41.21           O  
ATOM   2694  N   GLY A 164      -6.395  -6.303  13.154  1.00 37.97           N  
ATOM   2695  H   GLY A 164      -5.646  -6.856  12.761  1.00 37.97           H  
ATOM   2696  CA  GLY A 164      -7.000  -6.905  14.361  1.00 37.97           C  
ATOM   2697  HA2 GLY A 164      -6.361  -6.621  15.197  1.00 37.97           H  
ATOM   2698  HA3 GLY A 164      -6.913  -7.987  14.257  1.00 37.97           H  
ATOM   2699  C   GLY A 164      -8.455  -6.607  14.791  1.00 37.97           C  
ATOM   2700  O   GLY A 164      -8.939  -7.183  15.779  1.00 37.97           O  
ATOM   2701  N   GLY A 165      -9.191  -5.710  14.132  1.00 33.45           N  
ATOM   2702  H   GLY A 165      -8.692  -5.174  13.437  1.00 33.45           H  
ATOM   2703  CA  GLY A 165     -10.489  -5.217  14.616  1.00 33.45           C  
ATOM   2704  HA2 GLY A 165     -10.355  -4.177  14.913  1.00 33.45           H  
ATOM   2705  HA3 GLY A 165     -10.804  -5.789  15.489  1.00 33.45           H  
ATOM   2706  C   GLY A 165     -11.652  -5.257  13.632  1.00 33.45           C  
ATOM   2707  O   GLY A 165     -12.799  -5.211  14.064  1.00 33.45           O  
ATOM   2708  N   VAL A 166     -11.384  -5.369  12.340  1.00 38.45           N  
ATOM   2709  H   VAL A 166     -10.418  -5.470  12.062  1.00 38.45           H  
ATOM   2710  CA  VAL A 166     -12.369  -5.200  11.269  1.00 38.45           C  
ATOM   2711  HA  VAL A 166     -13.355  -4.954  11.662  1.00 38.45           H  
ATOM   2712  C   VAL A 166     -12.442  -6.542  10.554  1.00 38.45           C  
ATOM   2713  CB  VAL A 166     -11.882  -4.037  10.389  1.00 38.45           C  
ATOM   2714  HB  VAL A 166     -10.853  -4.238  10.091  1.00 38.45           H  
ATOM   2715  O   VAL A 166     -11.531  -6.891   9.819  1.00 38.45           O  
ATOM   2716  CG1 VAL A 166     -12.757  -3.785   9.163  1.00 38.45           C  
ATOM   2717 HG11 VAL A 166     -13.684  -3.322   9.502  1.00 38.45           H  
ATOM   2718 HG12 VAL A 166     -12.981  -4.714   8.639  1.00 38.45           H  
ATOM   2719 HG13 VAL A 166     -12.251  -3.100   8.483  1.00 38.45           H  
ATOM   2720  CG2 VAL A 166     -11.840  -2.729  11.175  1.00 38.45           C  
ATOM   2721 HG21 VAL A 166     -11.093  -2.782  11.966  1.00 38.45           H  
ATOM   2722 HG22 VAL A 166     -11.557  -1.919  10.502  1.00 38.45           H  
ATOM   2723 HG23 VAL A 166     -12.818  -2.519  11.609  1.00 38.45           H  
ATOM   2724  N   ARG A 167     -13.431  -7.374  10.892  1.00 32.84           N  
ATOM   2725  H   ARG A 167     -14.216  -6.972  11.385  1.00 32.84           H  
ATOM   2726  CA  ARG A 167     -13.399  -8.826  10.617  1.00 32.84           C  
ATOM   2727  HA  ARG A 167     -12.427  -9.083  10.196  1.00 32.84           H  
ATOM   2728  C   ARG A 167     -14.397  -9.256   9.546  1.00 32.84           C  
ATOM   2729  CB  ARG A 167     -13.582  -9.625  11.929  1.00 32.84           C  
ATOM   2730  HB2 ARG A 167     -13.639  -8.937  12.772  1.00 32.84           H  
ATOM   2731  HB3 ARG A 167     -14.521 -10.178  11.889  1.00 32.84           H  
ATOM   2732  O   ARG A 167     -14.113 -10.184   8.810  1.00 32.84           O  
ATOM   2733  CG  ARG A 167     -12.430 -10.612  12.189  1.00 32.84           C  
ATOM   2734  HG2 ARG A 167     -11.499 -10.051  12.278  1.00 32.84           H  
ATOM   2735  HG3 ARG A 167     -12.346 -11.302  11.349  1.00 32.84           H  
ATOM   2736  CD  ARG A 167     -12.671 -11.409  13.480  1.00 32.84           C  
ATOM   2737  HD2 ARG A 167     -12.863 -10.709  14.293  1.00 32.84           H  
ATOM   2738  HD3 ARG A 167     -13.551 -12.035  13.332  1.00 32.84           H  
ATOM   2739  NE  ARG A 167     -11.510 -12.251  13.830  1.00 32.84           N  
ATOM   2740  HE  ARG A 167     -10.686 -12.145  13.255  1.00 32.84           H  
ATOM   2741  NH1 ARG A 167     -12.484 -13.463  15.519  1.00 32.84           N  
ATOM   2742 HH11 ARG A 167     -13.366 -13.043  15.267  1.00 32.84           H  
ATOM   2743 HH12 ARG A 167     -12.442 -14.242  16.160  1.00 32.84           H  
ATOM   2744  NH2 ARG A 167     -10.334 -13.818  14.987  1.00 32.84           N  
ATOM   2745 HH21 ARG A 167      -9.533 -13.639  14.399  1.00 32.84           H  
ATOM   2746 HH22 ARG A 167     -10.258 -14.540  15.689  1.00 32.84           H  
ATOM   2747  CZ  ARG A 167     -11.448 -13.172  14.775  1.00 32.84           C  
ATOM   2748  N   SER A 168     -15.545  -8.589   9.431  1.00 34.57           N  
ATOM   2749  H   SER A 168     -15.688  -7.753   9.978  1.00 34.57           H  
ATOM   2750  CA  SER A 168     -16.680  -9.101   8.643  1.00 34.57           C  
ATOM   2751  HA  SER A 168     -16.537 -10.173   8.506  1.00 34.57           H  
ATOM   2752  C   SER A 168     -16.790  -8.547   7.218  1.00 34.57           C  
ATOM   2753  CB  SER A 168     -17.988  -8.958   9.431  1.00 34.57           C  
ATOM   2754  HB2 SER A 168     -17.951  -9.639  10.282  1.00 34.57           H  
ATOM   2755  HB3 SER A 168     -18.827  -9.264   8.806  1.00 34.57           H  
ATOM   2756  O   SER A 168     -17.816  -8.732   6.565  1.00 34.57           O  
ATOM   2757  OG  SER A 168     -18.219  -7.650   9.922  1.00 34.57           O  
ATOM   2758  HG  SER A 168     -17.712  -7.017   9.408  1.00 34.57           H  
ATOM   2759  N   TRP A 169     -15.772  -7.838   6.721  1.00 31.40           N  
ATOM   2760  H   TRP A 169     -14.993  -7.649   7.336  1.00 31.40           H  
ATOM   2761  CA  TRP A 169     -15.797  -7.245   5.378  1.00 31.40           C  
ATOM   2762  HA  TRP A 169     -16.730  -7.520   4.886  1.00 31.40           H  
ATOM   2763  C   TRP A 169     -14.695  -7.730   4.435  1.00 31.40           C  
ATOM   2764  CB  TRP A 169     -15.726  -5.720   5.483  1.00 31.40           C  
ATOM   2765  HB2 TRP A 169     -14.704  -5.440   5.740  1.00 31.40           H  
ATOM   2766  HB3 TRP A 169     -16.353  -5.342   6.290  1.00 31.40           H  
ATOM   2767  O   TRP A 169     -14.889  -7.744   3.222  1.00 31.40           O  
ATOM   2768  CG  TRP A 169     -16.113  -5.029   4.219  1.00 31.40           C  
ATOM   2769  CD1 TRP A 169     -17.151  -5.356   3.413  1.00 31.40           C  
ATOM   2770  HD1 TRP A 169     -17.831  -6.178   3.581  1.00 31.40           H  
ATOM   2771  CD2 TRP A 169     -15.343  -4.041   3.492  1.00 31.40           C  
ATOM   2772  CE2 TRP A 169     -16.019  -3.772   2.266  1.00 31.40           C  
ATOM   2773  CE3 TRP A 169     -14.105  -3.405   3.715  1.00 31.40           C  
ATOM   2774  HE3 TRP A 169     -13.539  -3.632   4.606  1.00 31.40           H  
ATOM   2775  NE1 TRP A 169     -17.124  -4.591   2.273  1.00 31.40           N  
ATOM   2776  HE1 TRP A 169     -17.691  -4.820   1.470  1.00 31.40           H  
ATOM   2777  CH2 TRP A 169     -14.322  -2.212   1.607  1.00 31.40           C  
ATOM   2778  HH2 TRP A 169     -13.963  -1.479   0.900  1.00 31.40           H  
ATOM   2779  CZ2 TRP A 169     -15.526  -2.864   1.332  1.00 31.40           C  
ATOM   2780  HZ2 TRP A 169     -16.048  -2.691   0.402  1.00 31.40           H  
ATOM   2781  CZ3 TRP A 169     -13.595  -2.495   2.775  1.00 31.40           C  
ATOM   2782  HZ3 TRP A 169     -12.649  -2.006   2.955  1.00 31.40           H  
ATOM   2783  N   PHE A 170     -13.535  -8.112   4.969  1.00 30.78           N  
ATOM   2784  H   PHE A 170     -13.434  -8.119   5.974  1.00 30.78           H  
ATOM   2785  CA  PHE A 170     -12.346  -8.393   4.160  1.00 30.78           C  
ATOM   2786  HA  PHE A 170     -12.265  -7.631   3.385  1.00 30.78           H  
ATOM   2787  C   PHE A 170     -12.383  -9.730   3.418  1.00 30.78           C  
ATOM   2788  CB  PHE A 170     -11.113  -8.293   5.052  1.00 30.78           C  
ATOM   2789  HB2 PHE A 170     -10.245  -8.649   4.497  1.00 30.78           H  
ATOM   2790  HB3 PHE A 170     -11.233  -8.935   5.924  1.00 30.78           H  
ATOM   2791  O   PHE A 170     -11.736  -9.855   2.380  1.00 30.78           O  
ATOM   2792  CG  PHE A 170     -10.841  -6.872   5.474  1.00 30.78           C  
ATOM   2793  CD1 PHE A 170     -10.374  -5.951   4.533  1.00 30.78           C  
ATOM   2794  HD1 PHE A 170     -10.243  -6.265   3.508  1.00 30.78           H  
ATOM   2795  CD2 PHE A 170     -11.006  -6.477   6.802  1.00 30.78           C  
ATOM   2796  HD2 PHE A 170     -11.317  -7.211   7.531  1.00 30.78           H  
ATOM   2797  CE1 PHE A 170     -10.041  -4.648   4.917  1.00 30.78           C  
ATOM   2798  HE1 PHE A 170      -9.595  -3.994   4.183  1.00 30.78           H  
ATOM   2799  CE2 PHE A 170     -10.659  -5.175   7.184  1.00 30.78           C  
ATOM   2800  HE2 PHE A 170     -10.639  -4.929   8.235  1.00 30.78           H  
ATOM   2801  CZ  PHE A 170     -10.201  -4.240   6.246  1.00 30.78           C  
ATOM   2802  HZ  PHE A 170      -9.898  -3.250   6.556  1.00 30.78           H  
ATOM   2803  N   GLU A 171     -13.187 -10.684   3.892  1.00 32.63           N  
ATOM   2804  H   GLU A 171     -13.669 -10.521   4.764  1.00 32.63           H  
ATOM   2805  CA  GLU A 171     -13.372 -12.004   3.271  1.00 32.63           C  
ATOM   2806  HA  GLU A 171     -12.402 -12.485   3.145  1.00 32.63           H  
ATOM   2807  C   GLU A 171     -14.010 -11.922   1.869  1.00 32.63           C  
ATOM   2808  CB  GLU A 171     -14.228 -12.878   4.211  1.00 32.63           C  
ATOM   2809  HB2 GLU A 171     -14.478 -13.807   3.698  1.00 32.63           H  
ATOM   2810  HB3 GLU A 171     -15.153 -12.347   4.435  1.00 32.63           H  
ATOM   2811  O   GLU A 171     -13.833 -12.820   1.054  1.00 32.63           O  
ATOM   2812  CG  GLU A 171     -13.498 -13.230   5.524  1.00 32.63           C  
ATOM   2813  HG2 GLU A 171     -13.204 -12.306   6.021  1.00 32.63           H  
ATOM   2814  HG3 GLU A 171     -12.589 -13.777   5.275  1.00 32.63           H  
ATOM   2815  CD  GLU A 171     -14.342 -14.062   6.512  1.00 32.63           C  
ATOM   2816  OE1 GLU A 171     -13.751 -14.570   7.492  1.00 32.63           O  
ATOM   2817  OE2 GLU A 171     -15.579 -14.135   6.332  1.00 32.63           O  
ATOM   2818  N   GLU A 172     -14.708 -10.827   1.544  1.00 30.07           N  
ATOM   2819  H   GLU A 172     -14.811 -10.109   2.247  1.00 30.07           H  
ATOM   2820  CA  GLU A 172     -15.538 -10.733   0.334  1.00 30.07           C  
ATOM   2821  HA  GLU A 172     -15.811 -11.744   0.031  1.00 30.07           H  
ATOM   2822  C   GLU A 172     -14.831 -10.104  -0.887  1.00 30.07           C  
ATOM   2823  CB  GLU A 172     -16.838  -9.976   0.688  1.00 30.07           C  
ATOM   2824  HB2 GLU A 172     -16.855  -9.750   1.754  1.00 30.07           H  
ATOM   2825  HB3 GLU A 172     -16.859  -9.027   0.153  1.00 30.07           H  
ATOM   2826  O   GLU A 172     -15.364 -10.161  -1.995  1.00 30.07           O  
ATOM   2827  CG  GLU A 172     -18.104 -10.781   0.351  1.00 30.07           C  
ATOM   2828  HG2 GLU A 172     -18.092 -11.016  -0.713  1.00 30.07           H  
ATOM   2829  HG3 GLU A 172     -18.077 -11.719   0.906  1.00 30.07           H  
ATOM   2830  CD  GLU A 172     -19.411 -10.033   0.687  1.00 30.07           C  
ATOM   2831  OE1 GLU A 172     -20.490 -10.627   0.464  1.00 30.07           O  
ATOM   2832  OE2 GLU A 172     -19.351  -8.855   1.127  1.00 30.07           O  
ATOM   2833  N   LYS A 173     -13.664  -9.454  -0.722  1.00 29.19           N  
ATOM   2834  H   LYS A 173     -13.252  -9.490   0.200  1.00 29.19           H  
ATOM   2835  CA  LYS A 173     -13.101  -8.533  -1.744  1.00 29.19           C  
ATOM   2836  HA  LYS A 173     -13.622  -8.718  -2.684  1.00 29.19           H  
ATOM   2837  C   LYS A 173     -11.629  -8.755  -2.136  1.00 29.19           C  
ATOM   2838  CB  LYS A 173     -13.407  -7.072  -1.344  1.00 29.19           C  
ATOM   2839  HB2 LYS A 173     -12.843  -6.388  -1.978  1.00 29.19           H  
ATOM   2840  HB3 LYS A 173     -13.067  -6.912  -0.321  1.00 29.19           H  
ATOM   2841  O   LYS A 173     -11.069  -7.906  -2.824  1.00 29.19           O  
ATOM   2842  CG  LYS A 173     -14.908  -6.717  -1.438  1.00 29.19           C  
ATOM   2843  HG2 LYS A 173     -15.498  -7.599  -1.685  1.00 29.19           H  
ATOM   2844  HG3 LYS A 173     -15.244  -6.354  -0.467  1.00 29.19           H  
ATOM   2845  CD  LYS A 173     -15.191  -5.642  -2.494  1.00 29.19           C  
ATOM   2846  HD2 LYS A 173     -14.772  -5.956  -3.450  1.00 29.19           H  
ATOM   2847  HD3 LYS A 173     -14.720  -4.711  -2.180  1.00 29.19           H  
ATOM   2848  CE  LYS A 173     -16.704  -5.449  -2.637  1.00 29.19           C  
ATOM   2849  HE2 LYS A 173     -17.118  -6.350  -3.090  1.00 29.19           H  
ATOM   2850  HE3 LYS A 173     -17.139  -5.354  -1.642  1.00 29.19           H  
ATOM   2851  NZ  LYS A 173     -17.021  -4.253  -3.454  1.00 29.19           N  
ATOM   2852  HZ1 LYS A 173     -16.519  -4.289  -4.330  1.00 29.19           H  
ATOM   2853  HZ2 LYS A 173     -18.012  -4.211  -3.644  1.00 29.19           H  
ATOM   2854  HZ3 LYS A 173     -16.755  -3.413  -2.960  1.00 29.19           H  
ATOM   2855  N   GLY A 174     -11.002  -9.875  -1.757  1.00 26.34           N  
ATOM   2856  H   GLY A 174     -11.520 -10.554  -1.218  1.00 26.34           H  
ATOM   2857  CA  GLY A 174      -9.630 -10.208  -2.196  1.00 26.34           C  
ATOM   2858  HA2 GLY A 174      -9.563 -10.124  -3.281  1.00 26.34           H  
ATOM   2859  HA3 GLY A 174      -9.413 -11.239  -1.917  1.00 26.34           H  
ATOM   2860  C   GLY A 174      -8.546  -9.316  -1.577  1.00 26.34           C  
ATOM   2861  O   GLY A 174      -7.577  -8.928  -2.231  1.00 26.34           O  
ATOM   2862  N   VAL A 175      -8.746  -8.949  -0.316  1.00 27.02           N  
ATOM   2863  H   VAL A 175      -9.506  -9.385   0.186  1.00 27.02           H  
ATOM   2864  CA  VAL A 175      -7.894  -8.040   0.441  1.00 27.02           C  
ATOM   2865  HA  VAL A 175      -7.270  -7.468  -0.246  1.00 27.02           H  
ATOM   2866  C   VAL A 175      -6.972  -8.841   1.374  1.00 27.02           C  
ATOM   2867  CB  VAL A 175      -8.809  -7.068   1.190  1.00 27.02           C  
ATOM   2868  HB  VAL A 175      -9.501  -7.623   1.822  1.00 27.02           H  
ATOM   2869  O   VAL A 175      -7.434  -9.765   2.035  1.00 27.02           O  
ATOM   2870  CG1 VAL A 175      -7.959  -6.171   2.044  1.00 27.02           C  
ATOM   2871 HG11 VAL A 175      -7.117  -5.781   1.473  1.00 27.02           H  
ATOM   2872 HG12 VAL A 175      -8.567  -5.345   2.411  1.00 27.02           H  
ATOM   2873 HG13 VAL A 175      -7.584  -6.730   2.902  1.00 27.02           H  
ATOM   2874  CG2 VAL A 175      -9.614  -6.153   0.252  1.00 27.02           C  
ATOM   2875 HG21 VAL A 175     -10.274  -6.753  -0.375  1.00 27.02           H  
ATOM   2876 HG22 VAL A 175      -8.941  -5.584  -0.390  1.00 27.02           H  
ATOM   2877 HG23 VAL A 175     -10.232  -5.469   0.835  1.00 27.02           H  
ATOM   2878  N   VAL A 176      -5.676  -8.498   1.426  1.00 30.76           N  
ATOM   2879  H   VAL A 176      -5.366  -7.695   0.898  1.00 30.76           H  
ATOM   2880  CA  VAL A 176      -4.671  -9.201   2.250  1.00 30.76           C  
ATOM   2881  HA  VAL A 176      -4.774 -10.271   2.069  1.00 30.76           H  
ATOM   2882  C   VAL A 176      -4.937  -8.954   3.737  1.00 30.76           C  
ATOM   2883  CB  VAL A 176      -3.229  -8.806   1.861  1.00 30.76           C  
ATOM   2884  HB  VAL A 176      -3.108  -7.729   1.974  1.00 30.76           H  
ATOM   2885  O   VAL A 176      -4.957  -7.811   4.195  1.00 30.76           O  
ATOM   2886  CG1 VAL A 176      -2.172  -9.512   2.720  1.00 30.76           C  
ATOM   2887 HG11 VAL A 176      -2.270  -9.222   3.766  1.00 30.76           H  
ATOM   2888 HG12 VAL A 176      -1.172  -9.233   2.390  1.00 30.76           H  
ATOM   2889 HG13 VAL A 176      -2.278 -10.595   2.642  1.00 30.76           H  
ATOM   2890  CG2 VAL A 176      -2.954  -9.175   0.394  1.00 30.76           C  
ATOM   2891 HG21 VAL A 176      -1.912  -8.965   0.151  1.00 30.76           H  
ATOM   2892 HG22 VAL A 176      -3.600  -8.603  -0.272  1.00 30.76           H  
ATOM   2893 HG23 VAL A 176      -3.131 -10.240   0.244  1.00 30.76           H  
ATOM   2894  N   HIS A 177      -5.157 -10.042   4.472  1.00 29.57           N  
ATOM   2895  H   HIS A 177      -5.083 -10.941   4.018  1.00 29.57           H  
ATOM   2896  CA  HIS A 177      -5.447 -10.059   5.902  1.00 29.57           C  
ATOM   2897  HA  HIS A 177      -5.982  -9.147   6.167  1.00 29.57           H  
ATOM   2898  C   HIS A 177      -4.148 -10.128   6.718  1.00 29.57           C  
ATOM   2899  CB  HIS A 177      -6.357 -11.269   6.178  1.00 29.57           C  
ATOM   2900  HB2 HIS A 177      -5.782 -12.187   6.059  1.00 29.57           H  
ATOM   2901  HB3 HIS A 177      -7.159 -11.284   5.440  1.00 29.57           H  
ATOM   2902  O   HIS A 177      -3.260 -10.907   6.384  1.00 29.57           O  
ATOM   2903  CG  HIS A 177      -6.995 -11.259   7.541  1.00 29.57           C  
ATOM   2904  CD2 HIS A 177      -6.683 -12.052   8.613  1.00 29.57           C  
ATOM   2905  HD2 HIS A 177      -5.910 -12.805   8.638  1.00 29.57           H  
ATOM   2906  ND1 HIS A 177      -8.051 -10.464   7.918  1.00 29.57           N  
ATOM   2907  HD1 HIS A 177      -8.518  -9.786   7.333  1.00 29.57           H  
ATOM   2908  CE1 HIS A 177      -8.363 -10.762   9.188  1.00 29.57           C  
ATOM   2909  HE1 HIS A 177      -9.152 -10.292   9.756  1.00 29.57           H  
ATOM   2910  NE2 HIS A 177      -7.558 -11.722   9.659  1.00 29.57           N  
ATOM   2911  N   VAL A 178      -4.046  -9.357   7.804  1.00 29.80           N  
ATOM   2912  H   VAL A 178      -4.810  -8.738   8.037  1.00 29.80           H  
ATOM   2913  CA  VAL A 178      -2.959  -9.471   8.792  1.00 29.80           C  
ATOM   2914  HA  VAL A 178      -2.328 -10.325   8.547  1.00 29.80           H  
ATOM   2915  C   VAL A 178      -3.606  -9.748  10.153  1.00 29.80           C  
ATOM   2916  CB  VAL A 178      -2.048  -8.219   8.792  1.00 29.80           C  
ATOM   2917  HB  VAL A 178      -2.630  -7.347   9.089  1.00 29.80           H  
ATOM   2918  O   VAL A 178      -4.113  -8.836  10.806  1.00 29.80           O  
ATOM   2919  CG1 VAL A 178      -0.874  -8.385   9.767  1.00 29.80           C  
ATOM   2920 HG11 VAL A 178      -1.243  -8.514  10.784  1.00 29.80           H  
ATOM   2921 HG12 VAL A 178      -0.244  -7.495   9.746  1.00 29.80           H  
ATOM   2922 HG13 VAL A 178      -0.274  -9.254   9.494  1.00 29.80           H  
ATOM   2923  CG2 VAL A 178      -1.452  -7.945   7.401  1.00 29.80           C  
ATOM   2924 HG21 VAL A 178      -0.896  -8.817   7.057  1.00 29.80           H  
ATOM   2925 HG22 VAL A 178      -2.245  -7.727   6.687  1.00 29.80           H  
ATOM   2926 HG23 VAL A 178      -0.782  -7.086   7.446  1.00 29.80           H  
ATOM   2927  N   ASP A 179      -3.671 -11.024  10.555  1.00 27.59           N  
ATOM   2928  H   ASP A 179      -3.260 -11.740   9.973  1.00 27.59           H  
ATOM   2929  CA  ASP A 179      -4.253 -11.431  11.844  1.00 27.59           C  
ATOM   2930  HA  ASP A 179      -5.078 -10.754  12.065  1.00 27.59           H  
ATOM   2931  C   ASP A 179      -3.217 -11.286  12.970  1.00 27.59           C  
ATOM   2932  CB  ASP A 179      -4.862 -12.854  11.801  1.00 27.59           C  
ATOM   2933  HB2 ASP A 179      -5.452 -12.962  10.891  1.00 27.59           H  
ATOM   2934  HB3 ASP A 179      -4.064 -13.597  11.763  1.00 27.59           H  
ATOM   2935  O   ASP A 179      -2.439 -12.198  13.263  1.00 27.59           O  
ATOM   2936  CG  ASP A 179      -5.782 -13.151  13.009  1.00 27.59           C  
ATOM   2937  OD1 ASP A 179      -5.739 -12.390  14.008  1.00 27.59           O  
ATOM   2938  OD2 ASP A 179      -6.558 -14.136  12.988  1.00 27.59           O  
ATOM   2939  N   THR A 180      -3.234 -10.145  13.657  1.00 29.89           N  
ATOM   2940  H   THR A 180      -3.821  -9.389  13.333  1.00 29.89           H  
ATOM   2941  CA  THR A 180      -2.388  -9.900  14.836  1.00 29.89           C  
ATOM   2942  HA  THR A 180      -1.377 -10.234  14.604  1.00 29.89           H  
ATOM   2943  C   THR A 180      -2.826 -10.685  16.079  1.00 29.89           C  
ATOM   2944  CB  THR A 180      -2.314  -8.401  15.158  1.00 29.89           C  
ATOM   2945  HB  THR A 180      -1.763  -8.256  16.088  1.00 29.89           H  
ATOM   2946  O   THR A 180      -2.106 -10.703  17.076  1.00 29.89           O  
ATOM   2947  CG2 THR A 180      -1.587  -7.647  14.044  1.00 29.89           C  
ATOM   2948 HG21 THR A 180      -0.628  -8.122  13.836  1.00 29.89           H  
ATOM   2949 HG22 THR A 180      -1.402  -6.621  14.364  1.00 29.89           H  
ATOM   2950 HG23 THR A 180      -2.188  -7.635  13.135  1.00 29.89           H  
ATOM   2951  OG1 THR A 180      -3.623  -7.891  15.301  1.00 29.89           O  
ATOM   2952  HG1 THR A 180      -3.597  -6.985  14.986  1.00 29.89           H  
ATOM   2953  N   LYS A 181      -3.968 -11.393  16.051  1.00 29.28           N  
ATOM   2954  H   LYS A 181      -4.501 -11.398  15.193  1.00 29.28           H  
ATOM   2955  CA  LYS A 181      -4.418 -12.267  17.153  1.00 29.28           C  
ATOM   2956  HA  LYS A 181      -3.868 -12.001  18.056  1.00 29.28           H  
ATOM   2957  C   LYS A 181      -4.099 -13.746  16.950  1.00 29.28           C  
ATOM   2958  CB  LYS A 181      -5.910 -12.062  17.423  1.00 29.28           C  
ATOM   2959  HB2 LYS A 181      -6.471 -12.087  16.488  1.00 29.28           H  
ATOM   2960  HB3 LYS A 181      -6.262 -12.876  18.056  1.00 29.28           H  
ATOM   2961  O   LYS A 181      -4.177 -14.496  17.922  1.00 29.28           O  
ATOM   2962  CG  LYS A 181      -6.149 -10.738  18.153  1.00 29.28           C  
ATOM   2963  HG2 LYS A 181      -5.478 -10.675  19.009  1.00 29.28           H  
ATOM   2964  HG3 LYS A 181      -5.951  -9.903  17.481  1.00 29.28           H  
ATOM   2965  CD  LYS A 181      -7.593 -10.678  18.649  1.00 29.28           C  
ATOM   2966  HD2 LYS A 181      -7.790 -11.561  19.257  1.00 29.28           H  
ATOM   2967  HD3 LYS A 181      -8.270 -10.659  17.796  1.00 29.28           H  
ATOM   2968  CE  LYS A 181      -7.762  -9.420  19.496  1.00 29.28           C  
ATOM   2969  HE2 LYS A 181      -7.714  -8.551  18.839  1.00 29.28           H  
ATOM   2970  HE3 LYS A 181      -6.918  -9.357  20.183  1.00 29.28           H  
ATOM   2971  NZ  LYS A 181      -9.033  -9.468  20.253  1.00 29.28           N  
ATOM   2972  HZ1 LYS A 181      -9.108  -8.659  20.853  1.00 29.28           H  
ATOM   2973  HZ2 LYS A 181      -9.815  -9.526  19.617  1.00 29.28           H  
ATOM   2974  HZ3 LYS A 181      -9.028 -10.289  20.841  1.00 29.28           H  
ATOM   2975  N   LYS A 182      -3.729 -14.164  15.738  1.00 27.70           N  
ATOM   2976  H   LYS A 182      -3.792 -13.500  14.980  1.00 27.70           H  
ATOM   2977  CA  LYS A 182      -3.265 -15.530  15.434  1.00 27.70           C  
ATOM   2978  HA  LYS A 182      -3.235 -16.110  16.356  1.00 27.70           H  
ATOM   2979  C   LYS A 182      -1.825 -15.607  14.923  1.00 27.70           C  
ATOM   2980  CB  LYS A 182      -4.239 -16.231  14.490  1.00 27.70           C  
ATOM   2981  HB2 LYS A 182      -3.769 -17.143  14.120  1.00 27.70           H  
ATOM   2982  HB3 LYS A 182      -4.433 -15.594  13.627  1.00 27.70           H  
ATOM   2983  O   LYS A 182      -1.395 -16.673  14.505  1.00 27.70           O  
ATOM   2984  CG  LYS A 182      -5.552 -16.625  15.178  1.00 27.70           C  
ATOM   2985  HG2 LYS A 182      -6.120 -15.738  15.458  1.00 27.70           H  
ATOM   2986  HG3 LYS A 182      -5.344 -17.234  16.057  1.00 27.70           H  
ATOM   2987  CD  LYS A 182      -6.319 -17.446  14.146  1.00 27.70           C  
ATOM   2988  HD2 LYS A 182      -6.547 -16.803  13.296  1.00 27.70           H  
ATOM   2989  HD3 LYS A 182      -5.670 -18.243  13.783  1.00 27.70           H  
ATOM   2990  CE  LYS A 182      -7.604 -18.079  14.656  1.00 27.70           C  
ATOM   2991  HE2 LYS A 182      -7.370 -18.707  15.516  1.00 27.70           H  
ATOM   2992  HE3 LYS A 182      -8.299 -17.291  14.947  1.00 27.70           H  
ATOM   2993  NZ  LYS A 182      -8.140 -18.888  13.537  1.00 27.70           N  
ATOM   2994  HZ1 LYS A 182      -7.424 -19.517  13.203  1.00 27.70           H  
ATOM   2995  HZ2 LYS A 182      -8.300 -18.297  12.734  1.00 27.70           H  
ATOM   2996  HZ3 LYS A 182      -8.974 -19.409  13.767  1.00 27.70           H  
ATOM   2997  N   GLY A 183      -1.058 -14.526  15.055  1.00 25.19           N  
ATOM   2998  H   GLY A 183      -1.488 -13.654  15.330  1.00 25.19           H  
ATOM   2999  CA  GLY A 183       0.393 -14.573  14.878  1.00 25.19           C  
ATOM   3000  HA2 GLY A 183       0.841 -13.783  15.481  1.00 25.19           H  
ATOM   3001  HA3 GLY A 183       0.776 -15.529  15.234  1.00 25.19           H  
ATOM   3002  C   GLY A 183       0.884 -14.388  13.444  1.00 25.19           C  
ATOM   3003  O   GLY A 183       2.027 -14.733  13.172  1.00 25.19           O  
ATOM   3004  N   GLY A 184       0.090 -13.790  12.551  1.00 27.39           N  
ATOM   3005  H   GLY A 184      -0.836 -13.494  12.828  1.00 27.39           H  
ATOM   3006  CA  GLY A 184       0.629 -13.256  11.301  1.00 27.39           C  
ATOM   3007  HA2 GLY A 184       1.225 -14.015  10.794  1.00 27.39           H  
ATOM   3008  HA3 GLY A 184      -0.187 -12.958  10.643  1.00 27.39           H  
ATOM   3009  C   GLY A 184       1.483 -12.027  11.610  1.00 27.39           C  
ATOM   3010  O   GLY A 184       0.945 -10.963  11.917  1.00 27.39           O  
ATOM   3011  N   LYS A 185       2.810 -12.182  11.583  1.00 32.49           N  
ATOM   3012  H   LYS A 185       3.164 -13.102  11.362  1.00 32.49           H  
ATOM   3013  CA  LYS A 185       3.782 -11.132  11.908  1.00 32.49           C  
ATOM   3014  HA  LYS A 185       3.251 -10.246  12.256  1.00 32.49           H  
ATOM   3015  C   LYS A 185       4.557 -10.750  10.647  1.00 32.49           C  
ATOM   3016  CB  LYS A 185       4.679 -11.633  13.058  1.00 32.49           C  
ATOM   3017  HB2 LYS A 185       5.262 -12.488  12.716  1.00 32.49           H  
ATOM   3018  HB3 LYS A 185       4.037 -11.966  13.874  1.00 32.49           H  
ATOM   3019  O   LYS A 185       5.196 -11.604  10.042  1.00 32.49           O  
ATOM   3020  CG  LYS A 185       5.633 -10.558  13.599  1.00 32.49           C  
ATOM   3021  HG2 LYS A 185       5.066  -9.658  13.838  1.00 32.49           H  
ATOM   3022  HG3 LYS A 185       6.361 -10.313  12.825  1.00 32.49           H  
ATOM   3023  CD  LYS A 185       6.365 -11.037  14.865  1.00 32.49           C  
ATOM   3024  HD2 LYS A 185       6.838 -12.001  14.678  1.00 32.49           H  
ATOM   3025  HD3 LYS A 185       5.651 -11.153  15.681  1.00 32.49           H  
ATOM   3026  CE  LYS A 185       7.414  -9.991  15.240  1.00 32.49           C  
ATOM   3027  HE2 LYS A 185       6.920  -9.100  15.626  1.00 32.49           H  
ATOM   3028  HE3 LYS A 185       7.930  -9.674  14.333  1.00 32.49           H  
ATOM   3029  NZ  LYS A 185       8.427 -10.468  16.215  1.00 32.49           N  
ATOM   3030  HZ1 LYS A 185       9.015 -11.187  15.818  1.00 32.49           H  
ATOM   3031  HZ2 LYS A 185       8.028 -10.753  17.098  1.00 32.49           H  
ATOM   3032  HZ3 LYS A 185       9.029  -9.674  16.380  1.00 32.49           H  
ATOM   3033  N   ILE A 186       4.529  -9.469  10.267  1.00 33.58           N  
ATOM   3034  H   ILE A 186       3.976  -8.819  10.808  1.00 33.58           H  
ATOM   3035  CA  ILE A 186       5.525  -8.922   9.335  1.00 33.58           C  
ATOM   3036  HA  ILE A 186       5.655  -9.607   8.497  1.00 33.58           H  
ATOM   3037  C   ILE A 186       6.824  -8.866  10.129  1.00 33.58           C  
ATOM   3038  CB  ILE A 186       5.126  -7.539   8.769  1.00 33.58           C  
ATOM   3039  HB  ILE A 186       4.986  -6.847   9.599  1.00 33.58           H  
ATOM   3040  O   ILE A 186       7.002  -7.978  10.961  1.00 33.58           O  
ATOM   3041  CG1 ILE A 186       3.796  -7.641   7.987  1.00 33.58           C  
ATOM   3042 HG12 ILE A 186       3.031  -8.067   8.637  1.00 33.58           H  
ATOM   3043 HG13 ILE A 186       3.924  -8.311   7.137  1.00 33.58           H  
ATOM   3044  CG2 ILE A 186       6.249  -6.995   7.860  1.00 33.58           C  
ATOM   3045 HG21 ILE A 186       6.392  -7.655   7.004  1.00 33.58           H  
ATOM   3046 HG22 ILE A 186       7.189  -6.925   8.407  1.00 33.58           H  
ATOM   3047 HG23 ILE A 186       6.005  -5.994   7.505  1.00 33.58           H  
ATOM   3048  CD1 ILE A 186       3.258  -6.295   7.483  1.00 33.58           C  
ATOM   3049 HD11 ILE A 186       2.257  -6.439   7.078  1.00 33.58           H  
ATOM   3050 HD12 ILE A 186       3.208  -5.581   8.305  1.00 33.58           H  
ATOM   3051 HD13 ILE A 186       3.895  -5.901   6.691  1.00 33.58           H  
ATOM   3052  N   LEU A 187       7.666  -9.874   9.936  1.00 32.67           N  
ATOM   3053  H   LEU A 187       7.413 -10.603   9.284  1.00 32.67           H  
ATOM   3054  CA  LEU A 187       8.960  -9.950  10.593  1.00 32.67           C  
ATOM   3055  HA  LEU A 187       8.851  -9.673  11.641  1.00 32.67           H  
ATOM   3056  C   LEU A 187       9.888  -8.932   9.939  1.00 32.67           C  
ATOM   3057  CB  LEU A 187       9.511 -11.383  10.505  1.00 32.67           C  
ATOM   3058  HB2 LEU A 187      10.520 -11.399  10.919  1.00 32.67           H  
ATOM   3059  HB3 LEU A 187       9.580 -11.657   9.452  1.00 32.67           H  
ATOM   3060  O   LEU A 187      10.008  -8.891   8.714  1.00 32.67           O  
ATOM   3061  CG  LEU A 187       8.657 -12.431  11.239  1.00 32.67           C  
ATOM   3062  HG  LEU A 187       7.608 -12.325  10.962  1.00 32.67           H  
ATOM   3063  CD1 LEU A 187       9.112 -13.835  10.860  1.00 32.67           C  
ATOM   3064 HD11 LEU A 187       8.987 -13.983   9.787  1.00 32.67           H  
ATOM   3065 HD12 LEU A 187       8.516 -14.579  11.388  1.00 32.67           H  
ATOM   3066 HD13 LEU A 187      10.165 -13.957  11.115  1.00 32.67           H  
ATOM   3067  CD2 LEU A 187       8.787 -12.314  12.753  1.00 32.67           C  
ATOM   3068 HD21 LEU A 187       8.121 -13.039  13.222  1.00 32.67           H  
ATOM   3069 HD22 LEU A 187       8.549 -11.297  13.066  1.00 32.67           H  
ATOM   3070 HD23 LEU A 187       9.813 -12.545  13.041  1.00 32.67           H  
ATOM   3071  N   ASN A 188      10.522  -8.092  10.747  1.00 34.60           N  
ATOM   3072  H   ASN A 188      10.352  -8.168  11.739  1.00 34.60           H  
ATOM   3073  CA  ASN A 188      11.686  -7.352  10.278  1.00 34.60           C  
ATOM   3074  HA  ASN A 188      11.505  -7.039   9.250  1.00 34.60           H  
ATOM   3075  C   ASN A 188      12.920  -8.284  10.233  1.00 34.60           C  
ATOM   3076  CB  ASN A 188      11.829  -6.075  11.123  1.00 34.60           C  
ATOM   3077  HB2 ASN A 188      12.569  -5.420  10.663  1.00 34.60           H  
ATOM   3078  HB3 ASN A 188      10.872  -5.553  11.144  1.00 34.60           H  
ATOM   3079  O   ASN A 188      12.869  -9.408  10.730  1.00 34.60           O  
ATOM   3080  CG  ASN A 188      12.288  -6.346  12.541  1.00 34.60           C  
ATOM   3081  ND2 ASN A 188      11.683  -5.753  13.539  1.00 34.60           N  
ATOM   3082 HD21 ASN A 188      10.745  -5.395  13.422  1.00 34.60           H  
ATOM   3083 HD22 ASN A 188      12.068  -5.985  14.443  1.00 34.60           H  
ATOM   3084  OD1 ASN A 188      13.229  -7.074  12.763  1.00 34.60           O  
ATOM   3085  N   ILE A 189      14.021  -7.824   9.632  1.00 34.79           N  
ATOM   3086  H   ILE A 189      14.011  -6.893   9.241  1.00 34.79           H  
ATOM   3087  CA  ILE A 189      15.242  -8.630   9.436  1.00 34.79           C  
ATOM   3088  HA  ILE A 189      14.991  -9.497   8.824  1.00 34.79           H  
ATOM   3089  C   ILE A 189      15.780  -9.183  10.771  1.00 34.79           C  
ATOM   3090  CB  ILE A 189      16.301  -7.794   8.672  1.00 34.79           C  
ATOM   3091  HB  ILE A 189      16.473  -6.871   9.226  1.00 34.79           H  
ATOM   3092  O   ILE A 189      16.095 -10.366  10.857  1.00 34.79           O  
ATOM   3093  CG1 ILE A 189      15.781  -7.430   7.257  1.00 34.79           C  
ATOM   3094 HG12 ILE A 189      15.676  -8.341   6.668  1.00 34.79           H  
ATOM   3095 HG13 ILE A 189      14.796  -6.970   7.336  1.00 34.79           H  
ATOM   3096  CG2 ILE A 189      17.643  -8.542   8.569  1.00 34.79           C  
ATOM   3097 HG21 ILE A 189      18.048  -8.761   9.557  1.00 34.79           H  
ATOM   3098 HG22 ILE A 189      17.511  -9.483   8.034  1.00 34.79           H  
ATOM   3099 HG23 ILE A 189      18.388  -7.940   8.050  1.00 34.79           H  
ATOM   3100  CD1 ILE A 189      16.663  -6.441   6.484  1.00 34.79           C  
ATOM   3101 HD11 ILE A 189      16.154  -6.150   5.565  1.00 34.79           H  
ATOM   3102 HD12 ILE A 189      16.843  -5.552   7.088  1.00 34.79           H  
ATOM   3103 HD13 ILE A 189      17.614  -6.901   6.215  1.00 34.79           H  
ATOM   3104  N   GLU A 190      15.787  -8.374  11.833  1.00 36.61           N  
ATOM   3105  H   GLU A 190      15.406  -7.443  11.742  1.00 36.61           H  
ATOM   3106  CA  GLU A 190      16.252  -8.773  13.173  1.00 36.61           C  
ATOM   3107  HA  GLU A 190      17.266  -9.167  13.099  1.00 36.61           H  
ATOM   3108  C   GLU A 190      15.368  -9.893  13.762  1.00 36.61           C  
ATOM   3109  CB  GLU A 190      16.268  -7.539  14.108  1.00 36.61           C  
ATOM   3110  HB2 GLU A 190      16.654  -7.847  15.080  1.00 36.61           H  
ATOM   3111  HB3 GLU A 190      15.244  -7.197  14.254  1.00 36.61           H  
ATOM   3112  O   GLU A 190      15.858 -10.846  14.363  1.00 36.61           O  
ATOM   3113  CG  GLU A 190      17.129  -6.365  13.590  1.00 36.61           C  
ATOM   3114  HG2 GLU A 190      18.170  -6.687  13.568  1.00 36.61           H  
ATOM   3115  HG3 GLU A 190      16.834  -6.126  12.568  1.00 36.61           H  
ATOM   3116  CD  GLU A 190      17.009  -5.064  14.414  1.00 36.61           C  
ATOM   3117  OE1 GLU A 190      17.927  -4.215  14.301  1.00 36.61           O  
ATOM   3118  OE2 GLU A 190      15.982  -4.859  15.104  1.00 36.61           O  
ATOM   3119  N   GLU A 191      14.057  -9.842  13.519  1.00 36.50           N  
ATOM   3120  H   GLU A 191      13.713  -9.041  13.008  1.00 36.50           H  
ATOM   3121  CA  GLU A 191      13.099 -10.858  13.973  1.00 36.50           C  
ATOM   3122  HA  GLU A 191      13.342 -11.131  15.000  1.00 36.50           H  
ATOM   3123  C   GLU A 191      13.148 -12.153  13.140  1.00 36.50           C  
ATOM   3124  CB  GLU A 191      11.683 -10.265  13.944  1.00 36.50           C  
ATOM   3125  HB2 GLU A 191      10.974 -11.036  14.247  1.00 36.50           H  
ATOM   3126  HB3 GLU A 191      11.452  -9.965  12.922  1.00 36.50           H  
ATOM   3127  O   GLU A 191      12.726 -13.205  13.626  1.00 36.50           O  
ATOM   3128  CG  GLU A 191      11.502  -9.074  14.897  1.00 36.50           C  
ATOM   3129  HG2 GLU A 191      11.585  -9.445  15.918  1.00 36.50           H  
ATOM   3130  HG3 GLU A 191      12.289  -8.334  14.752  1.00 36.50           H  
ATOM   3131  CD  GLU A 191      10.143  -8.390  14.718  1.00 36.50           C  
ATOM   3132  OE1 GLU A 191       9.517  -8.079  15.761  1.00 36.50           O  
ATOM   3133  OE2 GLU A 191       9.633  -8.300  13.579  1.00 36.50           O  
ATOM   3134  N   MET A 192      13.653 -12.100  11.901  1.00 37.50           N  
ATOM   3135  H   MET A 192      13.972 -11.201  11.570  1.00 37.50           H  
ATOM   3136  CA  MET A 192      13.916 -13.279  11.061  1.00 37.50           C  
ATOM   3137  HA  MET A 192      13.082 -13.974  11.157  1.00 37.50           H  
ATOM   3138  C   MET A 192      15.185 -14.026  11.506  1.00 37.50           C  
ATOM   3139  CB  MET A 192      14.026 -12.877   9.581  1.00 37.50           C  
ATOM   3140  HB2 MET A 192      14.785 -12.104   9.457  1.00 37.50           H  
ATOM   3141  HB3 MET A 192      14.341 -13.751   9.011  1.00 37.50           H  
ATOM   3142  O   MET A 192      15.201 -15.261  11.516  1.00 37.50           O  
ATOM   3143  CG  MET A 192      12.699 -12.384   8.994  1.00 37.50           C  
ATOM   3144  HG2 MET A 192      12.408 -11.456   9.485  1.00 37.50           H  
ATOM   3145  HG3 MET A 192      11.933 -13.134   9.189  1.00 37.50           H  
ATOM   3146  SD  MET A 192      12.778 -12.096   7.206  1.00 37.50           S  
ATOM   3147  CE  MET A 192      11.063 -11.630   6.875  1.00 37.50           C  
ATOM   3148  HE1 MET A 192      10.876 -10.632   7.273  1.00 37.50           H  
ATOM   3149  HE2 MET A 192      10.899 -11.622   5.798  1.00 37.50           H  
ATOM   3150  HE3 MET A 192      10.386 -12.349   7.337  1.00 37.50           H  
ATOM   3151  N   GLU A 193      16.212 -13.294  11.948  1.00 37.16           N  
ATOM   3152  H   GLU A 193      16.153 -12.289  11.868  1.00 37.16           H  
ATOM   3153  CA  GLU A 193      17.446 -13.856  12.515  1.00 37.16           C  
ATOM   3154  HA  GLU A 193      17.867 -14.578  11.815  1.00 37.16           H  
ATOM   3155  C   GLU A 193      17.189 -14.594  13.841  1.00 37.16           C  
ATOM   3156  CB  GLU A 193      18.476 -12.735  12.741  1.00 37.16           C  
ATOM   3157  HB2 GLU A 193      18.014 -11.937  13.322  1.00 37.16           H  
ATOM   3158  HB3 GLU A 193      19.301 -13.146  13.322  1.00 37.16           H  
ATOM   3159  O   GLU A 193      17.717 -15.687  14.067  1.00 37.16           O  
ATOM   3160  CG  GLU A 193      19.053 -12.154  11.439  1.00 37.16           C  
ATOM   3161  HG2 GLU A 193      19.540 -12.963  10.894  1.00 37.16           H  
ATOM   3162  HG3 GLU A 193      18.242 -11.778  10.816  1.00 37.16           H  
ATOM   3163  CD  GLU A 193      20.075 -11.025  11.679  1.00 37.16           C  
ATOM   3164  OE1 GLU A 193      20.649 -10.546  10.675  1.00 37.16           O  
ATOM   3165  OE2 GLU A 193      20.343 -10.679  12.855  1.00 37.16           O  
ATOM   3166  N   GLU A 194      16.322 -14.048  14.702  1.00 34.93           N  
ATOM   3167  H   GLU A 194      15.982 -13.120  14.495  1.00 34.93           H  
ATOM   3168  CA  GLU A 194      15.938 -14.661  15.984  1.00 34.93           C  
ATOM   3169  HA  GLU A 194      16.837 -14.841  16.573  1.00 34.93           H  
ATOM   3170  C   GLU A 194      15.232 -16.017  15.828  1.00 34.93           C  
ATOM   3171  CB  GLU A 194      15.020 -13.708  16.763  1.00 34.93           C  
ATOM   3172  HB2 GLU A 194      14.537 -14.271  17.561  1.00 34.93           H  
ATOM   3173  HB3 GLU A 194      14.248 -13.323  16.097  1.00 34.93           H  
ATOM   3174  O   GLU A 194      15.330 -16.879  16.708  1.00 34.93           O  
ATOM   3175  CG  GLU A 194      15.789 -12.545  17.408  1.00 34.93           C  
ATOM   3176  HG2 GLU A 194      16.561 -12.965  18.051  1.00 34.93           H  
ATOM   3177  HG3 GLU A 194      16.286 -11.960  16.635  1.00 34.93           H  
ATOM   3178  CD  GLU A 194      14.889 -11.624  18.253  1.00 34.93           C  
ATOM   3179  OE1 GLU A 194      15.460 -10.773  18.973  1.00 34.93           O  
ATOM   3180  OE2 GLU A 194      13.647 -11.820  18.263  1.00 34.93           O  
ATOM   3181  N   ILE A 195      14.556 -16.236  14.697  1.00 34.97           N  
ATOM   3182  H   ILE A 195      14.533 -15.489  14.018  1.00 34.97           H  
ATOM   3183  CA  ILE A 195      13.922 -17.510  14.357  1.00 34.97           C  
ATOM   3184  HA  ILE A 195      13.847 -18.099  15.271  1.00 34.97           H  
ATOM   3185  C   ILE A 195      14.790 -18.354  13.426  1.00 34.97           C  
ATOM   3186  CB  ILE A 195      12.472 -17.338  13.845  1.00 34.97           C  
ATOM   3187  HB  ILE A 195      12.055 -18.334  13.699  1.00 34.97           H  
ATOM   3188  O   ILE A 195      14.246 -19.163  12.703  1.00 34.97           O  
ATOM   3189  CG1 ILE A 195      12.418 -16.593  12.495  1.00 34.97           C  
ATOM   3190 HG12 ILE A 195      12.686 -15.549  12.655  1.00 34.97           H  
ATOM   3191 HG13 ILE A 195      13.140 -17.022  11.800  1.00 34.97           H  
ATOM   3192  CG2 ILE A 195      11.612 -16.647  14.918  1.00 34.97           C  
ATOM   3193 HG21 ILE A 195      10.558 -16.692  14.644  1.00 34.97           H  
ATOM   3194 HG22 ILE A 195      11.749 -17.142  15.880  1.00 34.97           H  
ATOM   3195 HG23 ILE A 195      11.909 -15.603  15.015  1.00 34.97           H  
ATOM   3196  CD1 ILE A 195      11.047 -16.656  11.818  1.00 34.97           C  
ATOM   3197 HD11 ILE A 195      11.099 -16.142  10.858  1.00 34.97           H  
ATOM   3198 HD12 ILE A 195      10.763 -17.694  11.651  1.00 34.97           H  
ATOM   3199 HD13 ILE A 195      10.295 -16.164  12.436  1.00 34.97           H  
ATOM   3200  N   GLY A 196      16.116 -18.197  13.396  1.00 28.05           N  
ATOM   3201  H   GLY A 196      16.519 -17.418  13.896  1.00 28.05           H  
ATOM   3202  CA  GLY A 196      17.024 -19.139  12.722  1.00 28.05           C  
ATOM   3203  HA2 GLY A 196      16.884 -20.132  13.148  1.00 28.05           H  
ATOM   3204  HA3 GLY A 196      18.048 -18.818  12.918  1.00 28.05           H  
ATOM   3205  C   GLY A 196      16.868 -19.252  11.199  1.00 28.05           C  
ATOM   3206  O   GLY A 196      17.324 -20.238  10.614  1.00 28.05           O  
ATOM   3207  N   LEU A 197      16.223 -18.272  10.562  1.00 32.97           N  
ATOM   3208  H   LEU A 197      15.892 -17.489  11.107  1.00 32.97           H  
ATOM   3209  CA  LEU A 197      16.174 -18.124   9.113  1.00 32.97           C  
ATOM   3210  HA  LEU A 197      16.375 -19.081   8.631  1.00 32.97           H  
ATOM   3211  C   LEU A 197      17.288 -17.162   8.687  1.00 32.97           C  
ATOM   3212  CB  LEU A 197      14.776 -17.642   8.688  1.00 32.97           C  
ATOM   3213  HB2 LEU A 197      14.849 -17.314   7.651  1.00 32.97           H  
ATOM   3214  HB3 LEU A 197      14.510 -16.771   9.288  1.00 32.97           H  
ATOM   3215  O   LEU A 197      17.120 -15.948   8.692  1.00 32.97           O  
ATOM   3216  CG  LEU A 197      13.651 -18.689   8.786  1.00 32.97           C  
ATOM   3217  HG  LEU A 197      13.594 -19.067   9.806  1.00 32.97           H  
ATOM   3218  CD1 LEU A 197      12.307 -18.046   8.438  1.00 32.97           C  
ATOM   3219 HD11 LEU A 197      11.498 -18.752   8.623  1.00 32.97           H  
ATOM   3220 HD12 LEU A 197      12.295 -17.741   7.391  1.00 32.97           H  
ATOM   3221 HD13 LEU A 197      12.157 -17.165   9.062  1.00 32.97           H  
ATOM   3222  CD2 LEU A 197      13.857 -19.868   7.826  1.00 32.97           C  
ATOM   3223 HD21 LEU A 197      12.982 -20.518   7.848  1.00 32.97           H  
ATOM   3224 HD22 LEU A 197      14.018 -19.501   6.813  1.00 32.97           H  
ATOM   3225 HD23 LEU A 197      14.725 -20.447   8.143  1.00 32.97           H  
ATOM   3226  N   GLU A 198      18.449 -17.715   8.338  1.00 34.91           N  
ATOM   3227  H   GLU A 198      18.554 -18.717   8.416  1.00 34.91           H  
ATOM   3228  CA  GLU A 198      19.560 -16.940   7.780  1.00 34.91           C  
ATOM   3229  HA  GLU A 198      19.580 -15.951   8.237  1.00 34.91           H  
ATOM   3230  C   GLU A 198      19.336 -16.756   6.271  1.00 34.91           C  
ATOM   3231  CB  GLU A 198      20.912 -17.617   8.082  1.00 34.91           C  
ATOM   3232  HB2 GLU A 198      20.880 -18.652   7.740  1.00 34.91           H  
ATOM   3233  HB3 GLU A 198      21.689 -17.093   7.525  1.00 34.91           H  
ATOM   3234  O   GLU A 198      19.540 -17.685   5.482  1.00 34.91           O  
ATOM   3235  CG  GLU A 198      21.282 -17.588   9.578  1.00 34.91           C  
ATOM   3236  HG2 GLU A 198      21.312 -16.550   9.907  1.00 34.91           H  
ATOM   3237  HG3 GLU A 198      20.499 -18.096  10.141  1.00 34.91           H  
ATOM   3238  CD  GLU A 198      22.636 -18.255   9.906  1.00 34.91           C  
ATOM   3239  OE1 GLU A 198      22.929 -18.424  11.113  1.00 34.91           O  
ATOM   3240  OE2 GLU A 198      23.398 -18.633   8.984  1.00 34.91           O  
ATOM   3241  N   PHE A 199      18.906 -15.561   5.864  1.00 38.01           N  
ATOM   3242  H   PHE A 199      18.703 -14.853   6.555  1.00 38.01           H  
ATOM   3243  CA  PHE A 199      18.833 -15.170   4.459  1.00 38.01           C  
ATOM   3244  HA  PHE A 199      19.061 -16.027   3.826  1.00 38.01           H  
ATOM   3245  C   PHE A 199      19.876 -14.087   4.170  1.00 38.01           C  
ATOM   3246  CB  PHE A 199      17.416 -14.694   4.100  1.00 38.01           C  
ATOM   3247  HB2 PHE A 199      17.198 -13.781   4.653  1.00 38.01           H  
ATOM   3248  HB3 PHE A 199      17.414 -14.444   3.039  1.00 38.01           H  
ATOM   3249  O   PHE A 199      19.837 -13.018   4.765  1.00 38.01           O  
ATOM   3250  CG  PHE A 199      16.303 -15.699   4.335  1.00 38.01           C  
ATOM   3251  CD1 PHE A 199      16.279 -16.912   3.623  1.00 38.01           C  
ATOM   3252  HD1 PHE A 199      17.075 -17.144   2.931  1.00 38.01           H  
ATOM   3253  CD2 PHE A 199      15.278 -15.415   5.256  1.00 38.01           C  
ATOM   3254  HD2 PHE A 199      15.290 -14.489   5.810  1.00 38.01           H  
ATOM   3255  CE1 PHE A 199      15.253 -17.845   3.853  1.00 38.01           C  
ATOM   3256  HE1 PHE A 199      15.273 -18.803   3.354  1.00 38.01           H  
ATOM   3257  CE2 PHE A 199      14.217 -16.319   5.432  1.00 38.01           C  
ATOM   3258  HE2 PHE A 199      13.420 -16.068   6.115  1.00 38.01           H  
ATOM   3259  CZ  PHE A 199      14.205 -17.539   4.737  1.00 38.01           C  
ATOM   3260  HZ  PHE A 199      13.398 -18.240   4.890  1.00 38.01           H  
ATOM   3261  N   ASP A 200      20.770 -14.328   3.208  1.00 34.49           N  
ATOM   3262  H   ASP A 200      20.797 -15.247   2.790  1.00 34.49           H  
ATOM   3263  CA  ASP A 200      21.560 -13.266   2.559  1.00 34.49           C  
ATOM   3264  HA  ASP A 200      21.740 -12.467   3.278  1.00 34.49           H  
ATOM   3265  C   ASP A 200      20.710 -12.663   1.420  1.00 34.49           C  
ATOM   3266  CB  ASP A 200      22.939 -13.821   2.147  1.00 34.49           C  
ATOM   3267  HB2 ASP A 200      23.359 -14.351   3.002  1.00 34.49           H  
ATOM   3268  HB3 ASP A 200      22.833 -14.547   1.340  1.00 34.49           H  
ATOM   3269  O   ASP A 200      21.025 -12.768   0.233  1.00 34.49           O  
ATOM   3270  CG  ASP A 200      23.963 -12.763   1.720  1.00 34.49           C  
ATOM   3271  OD1 ASP A 200      23.824 -11.596   2.140  1.00 34.49           O  
ATOM   3272  OD2 ASP A 200      24.930 -13.161   1.026  1.00 34.49           O  
ATOM   3273  N   ALA A 201      19.514 -12.196   1.793  1.00 33.31           N  
ATOM   3274  H   ALA A 201      19.334 -12.139   2.785  1.00 33.31           H  
ATOM   3275  CA  ALA A 201      18.515 -11.603   0.913  1.00 33.31           C  
ATOM   3276  HA  ALA A 201      18.977 -11.314  -0.030  1.00 33.31           H  
ATOM   3277  C   ALA A 201      17.967 -10.348   1.595  1.00 33.31           C  
ATOM   3278  CB  ALA A 201      17.402 -12.614   0.615  1.00 33.31           C  
ATOM   3279  HB1 ALA A 201      17.807 -13.471   0.076  1.00 33.31           H  
ATOM   3280  HB2 ALA A 201      16.940 -12.941   1.546  1.00 33.31           H  
ATOM   3281  HB3 ALA A 201      16.631 -12.124   0.020  1.00 33.31           H  
ATOM   3282  O   ALA A 201      17.321 -10.430   2.637  1.00 33.31           O  
ATOM   3283  N   GLU A 202      18.249  -9.192   1.001  1.00 34.50           N  
ATOM   3284  H   GLU A 202      18.797  -9.212   0.153  1.00 34.50           H  
ATOM   3285  CA  GLU A 202      17.991  -7.873   1.590  1.00 34.50           C  
ATOM   3286  HA  GLU A 202      18.368  -7.872   2.613  1.00 34.50           H  
ATOM   3287  C   GLU A 202      16.482  -7.541   1.702  1.00 34.50           C  
ATOM   3288  CB  GLU A 202      18.793  -6.814   0.793  1.00 34.50           C  
ATOM   3289  HB2 GLU A 202      18.522  -6.891  -0.260  1.00 34.50           H  
ATOM   3290  HB3 GLU A 202      18.515  -5.821   1.147  1.00 34.50           H  
ATOM   3291  O   GLU A 202      16.116  -6.642   2.457  1.00 34.50           O  
ATOM   3292  CG  GLU A 202      20.327  -6.972   0.947  1.00 34.50           C  
ATOM   3293  HG2 GLU A 202      20.599  -7.998   0.698  1.00 34.50           H  
ATOM   3294  HG3 GLU A 202      20.583  -6.808   1.993  1.00 34.50           H  
ATOM   3295  CD  GLU A 202      21.182  -6.031   0.064  1.00 34.50           C  
ATOM   3296  OE1 GLU A 202      22.428  -6.092   0.177  1.00 34.50           O  
ATOM   3297  OE2 GLU A 202      20.627  -5.276  -0.768  1.00 34.50           O  
ATOM   3298  N   GLU A 203      15.587  -8.282   1.022  1.00 35.18           N  
ATOM   3299  H   GLU A 203      15.945  -9.021   0.434  1.00 35.18           H  
ATOM   3300  CA  GLU A 203      14.129  -8.061   1.035  1.00 35.18           C  
ATOM   3301  HA  GLU A 203      13.852  -7.592   1.979  1.00 35.18           H  
ATOM   3302  C   GLU A 203      13.331  -9.380   0.901  1.00 35.18           C  
ATOM   3303  CB  GLU A 203      13.732  -7.095  -0.103  1.00 35.18           C  
ATOM   3304  HB2 GLU A 203      12.648  -6.979  -0.085  1.00 35.18           H  
ATOM   3305  HB3 GLU A 203      14.015  -7.536  -1.059  1.00 35.18           H  
ATOM   3306  O   GLU A 203      13.297 -10.001  -0.165  1.00 35.18           O  
ATOM   3307  CG  GLU A 203      14.373  -5.698   0.010  1.00 35.18           C  
ATOM   3308  HG2 GLU A 203      14.116  -5.281   0.984  1.00 35.18           H  
ATOM   3309  HG3 GLU A 203      15.457  -5.792  -0.055  1.00 35.18           H  
ATOM   3310  CD  GLU A 203      13.934  -4.712  -1.084  1.00 35.18           C  
ATOM   3311  OE1 GLU A 203      14.250  -3.507  -0.931  1.00 35.18           O  
ATOM   3312  OE2 GLU A 203      13.236  -5.124  -2.041  1.00 35.18           O  
ATOM   3313  N   VAL A 204      12.643  -9.806   1.972  1.00 33.11           N  
ATOM   3314  H   VAL A 204      12.740  -9.296   2.839  1.00 33.11           H  
ATOM   3315  CA  VAL A 204      11.728 -10.965   1.964  1.00 33.11           C  
ATOM   3316  HA  VAL A 204      11.477 -11.209   0.932  1.00 33.11           H  
ATOM   3317  C   VAL A 204      10.428 -10.609   2.690  1.00 33.11           C  
ATOM   3318  CB  VAL A 204      12.386 -12.214   2.596  1.00 33.11           C  
ATOM   3319  HB  VAL A 204      12.645 -12.002   3.633  1.00 33.11           H  
ATOM   3320  O   VAL A 204      10.450 -10.215   3.854  1.00 33.11           O  
ATOM   3321  CG1 VAL A 204      11.436 -13.417   2.568  1.00 33.11           C  
ATOM   3322 HG11 VAL A 204      10.540 -13.214   3.154  1.00 33.11           H  
ATOM   3323 HG12 VAL A 204      11.165 -13.627   1.533  1.00 33.11           H  
ATOM   3324 HG13 VAL A 204      11.935 -14.281   3.007  1.00 33.11           H  
ATOM   3325  CG2 VAL A 204      13.660 -12.639   1.850  1.00 33.11           C  
ATOM   3326 HG21 VAL A 204      14.067 -13.550   2.289  1.00 33.11           H  
ATOM   3327 HG22 VAL A 204      14.416 -11.859   1.940  1.00 33.11           H  
ATOM   3328 HG23 VAL A 204      13.444 -12.801   0.794  1.00 33.11           H  
ATOM   3329  N   LEU A 205       9.279 -10.778   2.027  1.00 36.56           N  
ATOM   3330  H   LEU A 205       9.332 -11.080   1.065  1.00 36.56           H  
ATOM   3331  CA  LEU A 205       7.959 -10.722   2.670  1.00 36.56           C  
ATOM   3332  HA  LEU A 205       8.075 -10.308   3.671  1.00 36.56           H  
ATOM   3333  C   LEU A 205       7.410 -12.145   2.802  1.00 36.56           C  
ATOM   3334  CB  LEU A 205       7.020  -9.791   1.878  1.00 36.56           C  
ATOM   3335  HB2 LEU A 205       7.514  -8.830   1.739  1.00 36.56           H  
ATOM   3336  HB3 LEU A 205       6.859 -10.230   0.893  1.00 36.56           H  
ATOM   3337  O   LEU A 205       7.262 -12.840   1.798  1.00 36.56           O  
ATOM   3338  CG  LEU A 205       5.650  -9.553   2.547  1.00 36.56           C  
ATOM   3339  HG  LEU A 205       5.180 -10.511   2.767  1.00 36.56           H  
ATOM   3340  CD1 LEU A 205       5.758  -8.746   3.845  1.00 36.56           C  
ATOM   3341 HD11 LEU A 205       6.318  -9.310   4.591  1.00 36.56           H  
ATOM   3342 HD12 LEU A 205       4.761  -8.556   4.245  1.00 36.56           H  
ATOM   3343 HD13 LEU A 205       6.262  -7.798   3.657  1.00 36.56           H  
ATOM   3344  CD2 LEU A 205       4.737  -8.781   1.593  1.00 36.56           C  
ATOM   3345 HD21 LEU A 205       3.761  -8.635   2.056  1.00 36.56           H  
ATOM   3346 HD22 LEU A 205       4.608  -9.353   0.674  1.00 36.56           H  
ATOM   3347 HD23 LEU A 205       5.177  -7.812   1.357  1.00 36.56           H  
ATOM   3348  N   LEU A 206       7.118 -12.557   4.037  1.00 35.62           N  
ATOM   3349  H   LEU A 206       7.274 -11.916   4.801  1.00 35.62           H  
ATOM   3350  CA  LEU A 206       6.508 -13.844   4.367  1.00 35.62           C  
ATOM   3351  HA  LEU A 206       6.544 -14.503   3.499  1.00 35.62           H  
ATOM   3352  C   LEU A 206       5.038 -13.633   4.719  1.00 35.62           C  
ATOM   3353  CB  LEU A 206       7.289 -14.501   5.522  1.00 35.62           C  
ATOM   3354  HB2 LEU A 206       7.692 -13.719   6.166  1.00 35.62           H  
ATOM   3355  HB3 LEU A 206       6.610 -15.096   6.133  1.00 35.62           H  
ATOM   3356  O   LEU A 206       4.716 -12.907   5.659  1.00 35.62           O  
ATOM   3357  CG  LEU A 206       8.426 -15.405   5.013  1.00 35.62           C  
ATOM   3358  HG  LEU A 206       8.809 -15.017   4.069  1.00 35.62           H  
ATOM   3359  CD1 LEU A 206       9.586 -15.442   6.006  1.00 35.62           C  
ATOM   3360 HD11 LEU A 206      10.373 -16.096   5.631  1.00 35.62           H  
ATOM   3361 HD12 LEU A 206      10.001 -14.441   6.121  1.00 35.62           H  
ATOM   3362 HD13 LEU A 206       9.242 -15.804   6.975  1.00 35.62           H  
ATOM   3363  CD2 LEU A 206       7.919 -16.834   4.801  1.00 35.62           C  
ATOM   3364 HD21 LEU A 206       8.728 -17.457   4.418  1.00 35.62           H  
ATOM   3365 HD22 LEU A 206       7.111 -16.822   4.070  1.00 35.62           H  
ATOM   3366 HD23 LEU A 206       7.556 -17.251   5.740  1.00 35.62           H  
ATOM   3367  N   ILE A 207       4.157 -14.278   3.960  1.00 37.05           N  
ATOM   3368  H   ILE A 207       4.492 -14.788   3.156  1.00 37.05           H  
ATOM   3369  CA  ILE A 207       2.714 -14.258   4.194  1.00 37.05           C  
ATOM   3370  HA  ILE A 207       2.497 -13.665   5.083  1.00 37.05           H  
ATOM   3371  C   ILE A 207       2.274 -15.696   4.468  1.00 37.05           C  
ATOM   3372  CB  ILE A 207       1.970 -13.603   3.008  1.00 37.05           C  
ATOM   3373  HB  ILE A 207       2.090 -14.242   2.134  1.00 37.05           H  
ATOM   3374  O   ILE A 207       2.409 -16.571   3.614  1.00 37.05           O  
ATOM   3375  CG1 ILE A 207       2.556 -12.209   2.667  1.00 37.05           C  
ATOM   3376 HG12 ILE A 207       3.617 -12.313   2.439  1.00 37.05           H  
ATOM   3377 HG13 ILE A 207       2.456 -11.549   3.528  1.00 37.05           H  
ATOM   3378  CG2 ILE A 207       0.467 -13.507   3.335  1.00 37.05           C  
ATOM   3379 HG21 ILE A 207       0.070 -14.492   3.577  1.00 37.05           H  
ATOM   3380 HG22 ILE A 207       0.305 -12.839   4.181  1.00 37.05           H  
ATOM   3381 HG23 ILE A 207      -0.085 -13.145   2.468  1.00 37.05           H  
ATOM   3382  CD1 ILE A 207       1.918 -11.540   1.443  1.00 37.05           C  
ATOM   3383 HD11 ILE A 207       2.475 -10.637   1.193  1.00 37.05           H  
ATOM   3384 HD12 ILE A 207       0.886 -11.261   1.654  1.00 37.05           H  
ATOM   3385 HD13 ILE A 207       1.948 -12.220   0.592  1.00 37.05           H  
ATOM   3386  N   GLU A 208       1.787 -15.954   5.679  1.00 33.94           N  
ATOM   3387  H   GLU A 208       1.698 -15.197   6.342  1.00 33.94           H  
ATOM   3388  CA  GLU A 208       1.243 -17.256   6.068  1.00 33.94           C  
ATOM   3389  HA  GLU A 208       1.785 -18.042   5.542  1.00 33.94           H  
ATOM   3390  C   GLU A 208      -0.236 -17.350   5.660  1.00 33.94           C  
ATOM   3391  CB  GLU A 208       1.472 -17.470   7.575  1.00 33.94           C  
ATOM   3392  HB2 GLU A 208       0.926 -16.711   8.136  1.00 33.94           H  
ATOM   3393  HB3 GLU A 208       2.537 -17.347   7.774  1.00 33.94           H  
ATOM   3394  O   GLU A 208      -1.045 -16.498   6.032  1.00 33.94           O  
ATOM   3395  CG  GLU A 208       1.047 -18.870   8.048  1.00 33.94           C  
ATOM   3396  HG2 GLU A 208      -0.033 -18.972   7.936  1.00 33.94           H  
ATOM   3397  HG3 GLU A 208       1.521 -19.607   7.401  1.00 33.94           H  
ATOM   3398  CD  GLU A 208       1.430 -19.170   9.510  1.00 33.94           C  
ATOM   3399  OE1 GLU A 208       1.450 -20.376   9.862  1.00 33.94           O  
ATOM   3400  OE2 GLU A 208       1.737 -18.217  10.262  1.00 33.94           O  
ATOM   3401  N   GLU A 209      -0.593 -18.378   4.885  1.00 31.64           N  
ATOM   3402  H   GLU A 209       0.111 -19.041   4.595  1.00 31.64           H  
ATOM   3403  CA  GLU A 209      -1.975 -18.642   4.470  1.00 31.64           C  
ATOM   3404  HA  GLU A 209      -2.546 -17.720   4.576  1.00 31.64           H  
ATOM   3405  C   GLU A 209      -2.601 -19.702   5.399  1.00 31.64           C  
ATOM   3406  CB  GLU A 209      -2.006 -19.020   2.974  1.00 31.64           C  
ATOM   3407  HB2 GLU A 209      -1.629 -20.035   2.852  1.00 31.64           H  
ATOM   3408  HB3 GLU A 209      -1.351 -18.341   2.427  1.00 31.64           H  
ATOM   3409  O   GLU A 209      -2.133 -20.844   5.496  1.00 31.64           O  
ATOM   3410  CG  GLU A 209      -3.412 -18.907   2.362  1.00 31.64           C  
ATOM   3411  HG2 GLU A 209      -3.772 -17.889   2.508  1.00 31.64           H  
ATOM   3412  HG3 GLU A 209      -4.080 -19.576   2.905  1.00 31.64           H  
ATOM   3413  CD  GLU A 209      -3.477 -19.257   0.858  1.00 31.64           C  
ATOM   3414  OE1 GLU A 209      -4.540 -18.985   0.256  1.00 31.64           O  
ATOM   3415  OE2 GLU A 209      -2.529 -19.875   0.304  1.00 31.64           O  
ATOM   3416  N   ASP A 210      -3.657 -19.327   6.128  1.00 32.84           N  
ATOM   3417  H   ASP A 210      -3.989 -18.377   6.040  1.00 32.84           H  
ATOM   3418  CA  ASP A 210      -4.157 -20.123   7.255  1.00 32.84           C  
ATOM   3419  HA  ASP A 210      -3.276 -20.524   7.755  1.00 32.84           H  
ATOM   3420  C   ASP A 210      -5.003 -21.322   6.768  1.00 32.84           C  
ATOM   3421  CB  ASP A 210      -4.865 -19.202   8.283  1.00 32.84           C  
ATOM   3422  HB2 ASP A 210      -4.408 -18.213   8.237  1.00 32.84           H  
ATOM   3423  HB3 ASP A 210      -5.914 -19.084   8.010  1.00 32.84           H  
ATOM   3424  O   ASP A 210      -6.178 -21.194   6.420  1.00 32.84           O  
ATOM   3425  CG  ASP A 210      -4.763 -19.666   9.749  1.00 32.84           C  
ATOM   3426  OD1 ASP A 210      -3.988 -20.609  10.020  1.00 32.84           O  
ATOM   3427  OD2 ASP A 210      -5.511 -19.120  10.605  1.00 32.84           O  
ATOM   3428  N   SER A 211      -4.363 -22.497   6.674  1.00 34.52           N  
ATOM   3429  H   SER A 211      -3.365 -22.396   6.796  1.00 34.52           H  
ATOM   3430  CA  SER A 211      -4.923 -23.865   6.841  1.00 34.52           C  
ATOM   3431  HA  SER A 211      -5.002 -24.049   7.912  1.00 34.52           H  
ATOM   3432  C   SER A 211      -4.019 -24.973   6.271  1.00 34.52           C  
ATOM   3433  CB  SER A 211      -6.330 -24.057   6.244  1.00 34.52           C  
ATOM   3434  HB2 SER A 211      -6.619 -25.105   6.320  1.00 34.52           H  
ATOM   3435  HB3 SER A 211      -7.051 -23.475   6.817  1.00 34.52           H  
ATOM   3436  O   SER A 211      -4.272 -26.155   6.515  1.00 34.52           O  
ATOM   3437  OG  SER A 211      -6.382 -23.660   4.894  1.00 34.52           O  
ATOM   3438  HG  SER A 211      -6.330 -22.702   4.913  1.00 34.52           H  
ATOM   3439  N   THR A 212      -2.948 -24.636   5.540  1.00 35.09           N  
ATOM   3440  H   THR A 212      -2.836 -23.662   5.299  1.00 35.09           H  
ATOM   3441  CA  THR A 212      -2.179 -25.614   4.737  1.00 35.09           C  
ATOM   3442  HA  THR A 212      -2.554 -26.617   4.941  1.00 35.09           H  
ATOM   3443  C   THR A 212      -0.678 -25.687   5.046  1.00 35.09           C  
ATOM   3444  CB  THR A 212      -2.410 -25.365   3.238  1.00 35.09           C  
ATOM   3445  HB  THR A 212      -1.742 -25.995   2.649  1.00 35.09           H  
ATOM   3446  O   THR A 212       0.010 -26.515   4.449  1.00 35.09           O  
ATOM   3447  CG2 THR A 212      -3.848 -25.650   2.808  1.00 35.09           C  
ATOM   3448 HG21 THR A 212      -4.539 -24.970   3.305  1.00 35.09           H  
ATOM   3449 HG22 THR A 212      -4.112 -26.676   3.063  1.00 35.09           H  
ATOM   3450 HG23 THR A 212      -3.937 -25.521   1.729  1.00 35.09           H  
ATOM   3451  OG1 THR A 212      -2.149 -24.018   2.958  1.00 35.09           O  
ATOM   3452  HG1 THR A 212      -2.910 -23.632   2.517  1.00 35.09           H  
ATOM   3453  N   LYS A 213      -0.163 -24.904   6.013  1.00 40.54           N  
ATOM   3454  H   LYS A 213      -0.800 -24.264   6.466  1.00 40.54           H  
ATOM   3455  CA  LYS A 213       1.290 -24.698   6.237  1.00 40.54           C  
ATOM   3456  HA  LYS A 213       1.407 -23.902   6.973  1.00 40.54           H  
ATOM   3457  C   LYS A 213       2.004 -24.187   4.978  1.00 40.54           C  
ATOM   3458  CB  LYS A 213       1.990 -25.954   6.777  1.00 40.54           C  
ATOM   3459  HB2 LYS A 213       1.984 -26.731   6.013  1.00 40.54           H  
ATOM   3460  HB3 LYS A 213       3.030 -25.688   6.968  1.00 40.54           H  
ATOM   3461  O   LYS A 213       3.106 -24.639   4.652  1.00 40.54           O  
ATOM   3462  CG  LYS A 213       1.405 -26.517   8.069  1.00 40.54           C  
ATOM   3463  HG2 LYS A 213       0.372 -26.834   7.921  1.00 40.54           H  
ATOM   3464  HG3 LYS A 213       1.450 -25.753   8.846  1.00 40.54           H  
ATOM   3465  CD  LYS A 213       2.268 -27.717   8.457  1.00 40.54           C  
ATOM   3466  HD2 LYS A 213       3.313 -27.414   8.387  1.00 40.54           H  
ATOM   3467  HD3 LYS A 213       2.097 -28.538   7.761  1.00 40.54           H  
ATOM   3468  CE  LYS A 213       1.976 -28.155   9.886  1.00 40.54           C  
ATOM   3469  HE2 LYS A 213       1.070 -28.760   9.908  1.00 40.54           H  
ATOM   3470  HE3 LYS A 213       1.804 -27.259  10.483  1.00 40.54           H  
ATOM   3471  NZ  LYS A 213       3.148 -28.880  10.419  1.00 40.54           N  
ATOM   3472  HZ1 LYS A 213       3.947 -28.269  10.332  1.00 40.54           H  
ATOM   3473  HZ2 LYS A 213       3.034 -29.094  11.400  1.00 40.54           H  
ATOM   3474  HZ3 LYS A 213       3.352 -29.704   9.872  1.00 40.54           H  
ATOM   3475  N   LYS A 214       1.316 -23.305   4.258  1.00 35.36           N  
ATOM   3476  H   LYS A 214       0.455 -22.949   4.647  1.00 35.36           H  
ATOM   3477  CA  LYS A 214       1.729 -22.723   2.991  1.00 35.36           C  
ATOM   3478  HA  LYS A 214       2.578 -23.273   2.586  1.00 35.36           H  
ATOM   3479  C   LYS A 214       2.153 -21.281   3.243  1.00 35.36           C  
ATOM   3480  CB  LYS A 214       0.549 -22.842   2.021  1.00 35.36           C  
ATOM   3481  HB2 LYS A 214       0.233 -23.884   1.983  1.00 35.36           H  
ATOM   3482  HB3 LYS A 214      -0.273 -22.225   2.384  1.00 35.36           H  
ATOM   3483  O   LYS A 214       1.408 -20.511   3.848  1.00 35.36           O  
ATOM   3484  CG  LYS A 214       0.910 -22.414   0.606  1.00 35.36           C  
ATOM   3485  HG2 LYS A 214       1.685 -23.096   0.255  1.00 35.36           H  
ATOM   3486  HG3 LYS A 214       1.289 -21.393   0.635  1.00 35.36           H  
ATOM   3487  CD  LYS A 214      -0.303 -22.474  -0.338  1.00 35.36           C  
ATOM   3488  HD2 LYS A 214      -1.163 -22.073   0.198  1.00 35.36           H  
ATOM   3489  HD3 LYS A 214      -0.517 -23.508  -0.609  1.00 35.36           H  
ATOM   3490  CE  LYS A 214      -0.064 -21.635  -1.604  1.00 35.36           C  
ATOM   3491  HE2 LYS A 214       0.252 -22.269  -2.433  1.00 35.36           H  
ATOM   3492  HE3 LYS A 214       0.743 -20.932  -1.398  1.00 35.36           H  
ATOM   3493  NZ  LYS A 214      -1.260 -20.846  -1.967  1.00 35.36           N  
ATOM   3494  HZ1 LYS A 214      -1.014 -20.053  -2.543  1.00 35.36           H  
ATOM   3495  HZ2 LYS A 214      -1.986 -21.398  -2.400  1.00 35.36           H  
ATOM   3496  HZ3 LYS A 214      -1.660 -20.430  -1.138  1.00 35.36           H  
ATOM   3497  N   PHE A 215       3.352 -20.948   2.793  1.00 41.32           N  
ATOM   3498  H   PHE A 215       3.912 -21.657   2.341  1.00 41.32           H  
ATOM   3499  CA  PHE A 215       3.914 -19.608   2.903  1.00 41.32           C  
ATOM   3500  HA  PHE A 215       3.242 -18.962   3.468  1.00 41.32           H  
ATOM   3501  C   PHE A 215       4.071 -19.031   1.505  1.00 41.32           C  
ATOM   3502  CB  PHE A 215       5.254 -19.666   3.648  1.00 41.32           C  
ATOM   3503  HB2 PHE A 215       5.958 -20.268   3.074  1.00 41.32           H  
ATOM   3504  HB3 PHE A 215       5.658 -18.656   3.707  1.00 41.32           H  
ATOM   3505  O   PHE A 215       4.663 -19.689   0.648  1.00 41.32           O  
ATOM   3506  CG  PHE A 215       5.147 -20.235   5.050  1.00 41.32           C  
ATOM   3507  CD1 PHE A 215       4.899 -19.380   6.139  1.00 41.32           C  
ATOM   3508  HD1 PHE A 215       4.802 -18.316   5.984  1.00 41.32           H  
ATOM   3509  CD2 PHE A 215       5.238 -21.626   5.260  1.00 41.32           C  
ATOM   3510  HD2 PHE A 215       5.408 -22.286   4.423  1.00 41.32           H  
ATOM   3511  CE1 PHE A 215       4.739 -19.913   7.430  1.00 41.32           C  
ATOM   3512  HE1 PHE A 215       4.513 -19.259   8.259  1.00 41.32           H  
ATOM   3513  CE2 PHE A 215       5.070 -22.160   6.550  1.00 41.32           C  
ATOM   3514  HE2 PHE A 215       5.111 -23.229   6.700  1.00 41.32           H  
ATOM   3515  CZ  PHE A 215       4.818 -21.301   7.635  1.00 41.32           C  
ATOM   3516  HZ  PHE A 215       4.655 -21.698   8.626  1.00 41.32           H  
ATOM   3517  N   GLU A 216       3.561 -17.822   1.286  1.00 38.69           N  
ATOM   3518  H   GLU A 216       3.076 -17.351   2.036  1.00 38.69           H  
ATOM   3519  CA  GLU A 216       3.891 -17.034   0.104  1.00 38.69           C  
ATOM   3520  HA  GLU A 216       4.162 -17.706  -0.711  1.00 38.69           H  
ATOM   3521  C   GLU A 216       5.106 -16.169   0.424  1.00 38.69           C  
ATOM   3522  CB  GLU A 216       2.708 -16.196  -0.397  1.00 38.69           C  
ATOM   3523  HB2 GLU A 216       3.070 -15.554  -1.200  1.00 38.69           H  
ATOM   3524  HB3 GLU A 216       2.326 -15.570   0.410  1.00 38.69           H  
ATOM   3525  O   GLU A 216       5.085 -15.345   1.343  1.00 38.69           O  
ATOM   3526  CG  GLU A 216       1.576 -17.080  -0.942  1.00 38.69           C  
ATOM   3527  HG2 GLU A 216       2.009 -17.811  -1.625  1.00 38.69           H  
ATOM   3528  HG3 GLU A 216       1.121 -17.625  -0.116  1.00 38.69           H  
ATOM   3529  CD  GLU A 216       0.486 -16.296  -1.695  1.00 38.69           C  
ATOM   3530  OE1 GLU A 216      -0.353 -16.977  -2.332  1.00 38.69           O  
ATOM   3531  OE2 GLU A 216       0.510 -15.041  -1.688  1.00 38.69           O  
ATOM   3532  N   LEU A 217       6.180 -16.403  -0.324  1.00 41.42           N  
ATOM   3533  H   LEU A 217       6.123 -17.134  -1.019  1.00 41.42           H  
ATOM   3534  CA  LEU A 217       7.432 -15.682  -0.209  1.00 41.42           C  
ATOM   3535  HA  LEU A 217       7.346 -14.959   0.603  1.00 41.42           H  
ATOM   3536  C   LEU A 217       7.680 -14.899  -1.494  1.00 41.42           C  
ATOM   3537  CB  LEU A 217       8.535 -16.671   0.196  1.00 41.42           C  
ATOM   3538  HB2 LEU A 217       8.585 -17.504  -0.506  1.00 41.42           H  
ATOM   3539  HB3 LEU A 217       8.243 -17.086   1.160  1.00 41.42           H  
ATOM   3540  O   LEU A 217       7.647 -15.459  -2.590  1.00 41.42           O  
ATOM   3541  CG  LEU A 217       9.910 -16.004   0.334  1.00 41.42           C  
ATOM   3542  HG  LEU A 217       9.768 -14.936   0.503  1.00 41.42           H  
ATOM   3543  CD1 LEU A 217      10.660 -16.591   1.527  1.00 41.42           C  
ATOM   3544 HD11 LEU A 217      10.755 -17.672   1.419  1.00 41.42           H  
ATOM   3545 HD12 LEU A 217      10.121 -16.362   2.446  1.00 41.42           H  
ATOM   3546 HD13 LEU A 217      11.653 -16.146   1.586  1.00 41.42           H  
ATOM   3547  CD2 LEU A 217      10.776 -16.197  -0.908  1.00 41.42           C  
ATOM   3548 HD21 LEU A 217      11.643 -15.542  -0.824  1.00 41.42           H  
ATOM   3549 HD22 LEU A 217      11.099 -17.235  -0.982  1.00 41.42           H  
ATOM   3550 HD23 LEU A 217      10.222 -15.922  -1.805  1.00 41.42           H  
ATOM   3551  N   ILE A 218       7.917 -13.598  -1.342  1.00 41.83           N  
ATOM   3552  H   ILE A 218       7.895 -13.221  -0.406  1.00 41.83           H  
ATOM   3553  CA  ILE A 218       8.230 -12.687  -2.444  1.00 41.83           C  
ATOM   3554  HA  ILE A 218       8.181 -13.229  -3.388  1.00 41.83           H  
ATOM   3555  C   ILE A 218       9.663 -12.203  -2.244  1.00 41.83           C  
ATOM   3556  CB  ILE A 218       7.214 -11.525  -2.523  1.00 41.83           C  
ATOM   3557  HB  ILE A 218       7.306 -10.923  -1.618  1.00 41.83           H  
ATOM   3558  O   ILE A 218       9.967 -11.590  -1.221  1.00 41.83           O  
ATOM   3559  CG1 ILE A 218       5.761 -12.056  -2.610  1.00 41.83           C  
ATOM   3560 HG12 ILE A 218       5.562 -12.709  -1.760  1.00 41.83           H  
ATOM   3561 HG13 ILE A 218       5.645 -12.647  -3.519  1.00 41.83           H  
ATOM   3562  CG2 ILE A 218       7.540 -10.636  -3.741  1.00 41.83           C  
ATOM   3563 HG21 ILE A 218       6.881  -9.768  -3.764  1.00 41.83           H  
ATOM   3564 HG22 ILE A 218       8.562 -10.264  -3.677  1.00 41.83           H  
ATOM   3565 HG23 ILE A 218       7.421 -11.209  -4.661  1.00 41.83           H  
ATOM   3566  CD1 ILE A 218       4.685 -10.964  -2.580  1.00 41.83           C  
ATOM   3567 HD11 ILE A 218       4.838 -10.316  -1.717  1.00 41.83           H  
ATOM   3568 HD12 ILE A 218       4.714 -10.373  -3.495  1.00 41.83           H  
ATOM   3569 HD13 ILE A 218       3.704 -11.431  -2.501  1.00 41.83           H  
ATOM   3570  N   CYS A 219      10.532 -12.497  -3.210  1.00 40.01           N  
ATOM   3571  H   CYS A 219      10.204 -13.018  -4.011  1.00 40.01           H  
ATOM   3572  CA  CYS A 219      11.930 -12.063  -3.222  1.00 40.01           C  
ATOM   3573  HA  CYS A 219      12.019 -11.127  -2.670  1.00 40.01           H  
ATOM   3574  C   CYS A 219      12.411 -11.801  -4.660  1.00 40.01           C  
ATOM   3575  CB  CYS A 219      12.791 -13.115  -2.504  1.00 40.01           C  
ATOM   3576  HB2 CYS A 219      13.806 -12.734  -2.391  1.00 40.01           H  
ATOM   3577  HB3 CYS A 219      12.386 -13.284  -1.506  1.00 40.01           H  
ATOM   3578  O   CYS A 219      11.764 -12.217  -5.629  1.00 40.01           O  
ATOM   3579  SG  CYS A 219      12.824 -14.677  -3.437  1.00 40.01           S  
ATOM   3580  HG  CYS A 219      11.500 -14.848  -3.489  1.00 40.01           H  
ATOM   3581  N   ASP A 220      13.539 -11.105  -4.815  1.00 38.06           N  
ATOM   3582  H   ASP A 220      14.027 -10.767  -3.998  1.00 38.06           H  
ATOM   3583  CA  ASP A 220      14.176 -10.942  -6.124  1.00 38.06           C  
ATOM   3584  HA  ASP A 220      13.379 -10.729  -6.837  1.00 38.06           H  
ATOM   3585  C   ASP A 220      14.844 -12.249  -6.615  1.00 38.06           C  
ATOM   3586  CB  ASP A 220      15.087  -9.694  -6.139  1.00 38.06           C  
ATOM   3587  HB2 ASP A 220      14.551  -8.864  -5.679  1.00 38.06           H  
ATOM   3588  HB3 ASP A 220      15.271  -9.423  -7.179  1.00 38.06           H  
ATOM   3589  O   ASP A 220      15.071 -13.202  -5.865  1.00 38.06           O  
ATOM   3590  CG  ASP A 220      16.446  -9.855  -5.451  1.00 38.06           C  
ATOM   3591  OD1 ASP A 220      17.003 -10.968  -5.501  1.00 38.06           O  
ATOM   3592  OD2 ASP A 220      16.997  -8.867  -4.946  1.00 38.06           O  
ATOM   3593  N   ALA A 221      15.176 -12.314  -7.907  1.00 38.04           N  
ATOM   3594  H   ALA A 221      14.929 -11.534  -8.498  1.00 38.04           H  
ATOM   3595  CA  ALA A 221      15.748 -13.517  -8.517  1.00 38.04           C  
ATOM   3596  HA  ALA A 221      15.077 -14.351  -8.310  1.00 38.04           H  
ATOM   3597  C   ALA A 221      17.136 -13.920  -7.970  1.00 38.04           C  
ATOM   3598  CB  ALA A 221      15.794 -13.295 -10.034  1.00 38.04           C  
ATOM   3599  HB1 ALA A 221      16.463 -12.467 -10.269  1.00 38.04           H  
ATOM   3600  HB2 ALA A 221      16.159 -14.200 -10.521  1.00 38.04           H  
ATOM   3601  HB3 ALA A 221      14.792 -13.072 -10.401  1.00 38.04           H  
ATOM   3602  O   ALA A 221      17.511 -15.088  -8.077  1.00 38.04           O  
ATOM   3603  N   LYS A 222      17.906 -12.984  -7.399  1.00 42.24           N  
ATOM   3604  H   LYS A 222      17.469 -12.105  -7.161  1.00 42.24           H  
ATOM   3605  CA  LYS A 222      19.230 -13.247  -6.807  1.00 42.24           C  
ATOM   3606  HA  LYS A 222      19.754 -13.999  -7.398  1.00 42.24           H  
ATOM   3607  C   LYS A 222      19.072 -13.824  -5.394  1.00 42.24           C  
ATOM   3608  CB  LYS A 222      20.022 -11.929  -6.833  1.00 42.24           C  
ATOM   3609  HB2 LYS A 222      19.517 -11.203  -6.195  1.00 42.24           H  
ATOM   3610  HB3 LYS A 222      20.021 -11.541  -7.851  1.00 42.24           H  
ATOM   3611  O   LYS A 222      19.737 -14.793  -5.041  1.00 42.24           O  
ATOM   3612  CG  LYS A 222      21.478 -12.073  -6.370  1.00 42.24           C  
ATOM   3613  HG2 LYS A 222      21.503 -12.524  -5.379  1.00 42.24           H  
ATOM   3614  HG3 LYS A 222      22.025 -12.709  -7.066  1.00 42.24           H  
ATOM   3615  CD  LYS A 222      22.134 -10.688  -6.301  1.00 42.24           C  
ATOM   3616  HD2 LYS A 222      21.529 -10.061  -5.645  1.00 42.24           H  
ATOM   3617  HD3 LYS A 222      22.158 -10.238  -7.293  1.00 42.24           H  
ATOM   3618  CE  LYS A 222      23.552 -10.788  -5.731  1.00 42.24           C  
ATOM   3619  HE2 LYS A 222      23.524 -11.462  -4.875  1.00 42.24           H  
ATOM   3620  HE3 LYS A 222      24.213 -11.223  -6.481  1.00 42.24           H  
ATOM   3621  NZ  LYS A 222      24.039  -9.460  -5.285  1.00 42.24           N  
ATOM   3622  HZ1 LYS A 222      24.946  -9.532  -4.846  1.00 42.24           H  
ATOM   3623  HZ2 LYS A 222      24.065  -8.793  -6.043  1.00 42.24           H  
ATOM   3624  HZ3 LYS A 222      23.412  -9.098  -4.581  1.00 42.24           H  
ATOM   3625  N   SER A 223      18.115 -13.283  -4.653  1.00 40.00           N  
ATOM   3626  H   SER A 223      17.644 -12.480  -5.044  1.00 40.00           H  
ATOM   3627  CA  SER A 223      17.654 -13.691  -3.333  1.00 40.00           C  
ATOM   3628  HA  SER A 223      18.497 -13.723  -2.642  1.00 40.00           H  
ATOM   3629  C   SER A 223      17.019 -15.082  -3.367  1.00 40.00           C  
ATOM   3630  CB  SER A 223      16.652 -12.641  -2.839  1.00 40.00           C  
ATOM   3631  HB2 SER A 223      15.855 -12.515  -3.571  1.00 40.00           H  
ATOM   3632  HB3 SER A 223      16.207 -12.984  -1.905  1.00 40.00           H  
ATOM   3633  O   SER A 223      17.285 -15.880  -2.472  1.00 40.00           O  
ATOM   3634  OG  SER A 223      17.290 -11.392  -2.634  1.00 40.00           O  
ATOM   3635  HG  SER A 223      17.250 -10.874  -3.441  1.00 40.00           H  
ATOM   3636  N   LEU A 224      16.291 -15.440  -4.438  1.00 43.06           N  
ATOM   3637  H   LEU A 224      16.013 -14.709  -5.077  1.00 43.06           H  
ATOM   3638  CA  LEU A 224      15.785 -16.800  -4.671  1.00 43.06           C  
ATOM   3639  HA  LEU A 224      15.074 -17.037  -3.879  1.00 43.06           H  
ATOM   3640  C   LEU A 224      16.906 -17.852  -4.641  1.00 43.06           C  
ATOM   3641  CB  LEU A 224      15.049 -16.859  -6.027  1.00 43.06           C  
ATOM   3642  HB2 LEU A 224      15.731 -16.527  -6.811  1.00 43.06           H  
ATOM   3643  HB3 LEU A 224      14.200 -16.176  -6.002  1.00 43.06           H  
ATOM   3644  O   LEU A 224      16.756 -18.907  -4.031  1.00 43.06           O  
ATOM   3645  CG  LEU A 224      14.562 -18.283  -6.377  1.00 43.06           C  
ATOM   3646  HG  LEU A 224      15.395 -18.983  -6.305  1.00 43.06           H  
ATOM   3647  CD1 LEU A 224      13.494 -18.734  -5.393  1.00 43.06           C  
ATOM   3648 HD11 LEU A 224      12.704 -17.987  -5.319  1.00 43.06           H  
ATOM   3649 HD12 LEU A 224      13.945 -18.875  -4.411  1.00 43.06           H  
ATOM   3650 HD13 LEU A 224      13.104 -19.699  -5.716  1.00 43.06           H  
ATOM   3651  CD2 LEU A 224      14.075 -18.419  -7.820  1.00 43.06           C  
ATOM   3652 HD21 LEU A 224      14.891 -18.154  -8.493  1.00 43.06           H  
ATOM   3653 HD22 LEU A 224      13.216 -17.781  -8.030  1.00 43.06           H  
ATOM   3654 HD23 LEU A 224      13.802 -19.458  -8.002  1.00 43.06           H  
ATOM   3655  N   GLN A 225      18.032 -17.572  -5.295  1.00 42.34           N  
ATOM   3656  H   GLN A 225      18.114 -16.673  -5.747  1.00 42.34           H  
ATOM   3657  CA  GLN A 225      19.142 -18.519  -5.411  1.00 42.34           C  
ATOM   3658  HA  GLN A 225      18.731 -19.479  -5.724  1.00 42.34           H  
ATOM   3659  C   GLN A 225      19.847 -18.733  -4.059  1.00 42.34           C  
ATOM   3660  CB  GLN A 225      20.089 -17.992  -6.500  1.00 42.34           C  
ATOM   3661  HB2 GLN A 225      20.822 -17.314  -6.063  1.00 42.34           H  
ATOM   3662  HB3 GLN A 225      19.510 -17.434  -7.236  1.00 42.34           H  
ATOM   3663  O   GLN A 225      20.305 -19.834  -3.744  1.00 42.34           O  
ATOM   3664  CG  GLN A 225      20.795 -19.128  -7.245  1.00 42.34           C  
ATOM   3665  HG2 GLN A 225      20.046 -19.845  -7.582  1.00 42.34           H  
ATOM   3666  HG3 GLN A 225      21.479 -19.641  -6.569  1.00 42.34           H  
ATOM   3667  CD  GLN A 225      21.574 -18.636  -8.463  1.00 42.34           C  
ATOM   3668  NE2 GLN A 225      21.799 -19.490  -9.439  1.00 42.34           N  
ATOM   3669 HE21 GLN A 225      21.404 -20.418  -9.387  1.00 42.34           H  
ATOM   3670 HE22 GLN A 225      22.296 -19.119 -10.236  1.00 42.34           H  
ATOM   3671  OE1 GLN A 225      22.011 -17.503  -8.581  1.00 42.34           O  
ATOM   3672  N   THR A 226      19.885 -17.697  -3.219  1.00 41.70           N  
ATOM   3673  H   THR A 226      19.581 -16.795  -3.556  1.00 41.70           H  
ATOM   3674  CA  THR A 226      20.312 -17.783  -1.816  1.00 41.70           C  
ATOM   3675  HA  THR A 226      21.270 -18.301  -1.762  1.00 41.70           H  
ATOM   3676  C   THR A 226      19.296 -18.565  -0.969  1.00 41.70           C  
ATOM   3677  CB  THR A 226      20.504 -16.371  -1.249  1.00 41.70           C  
ATOM   3678  HB  THR A 226      19.540 -15.865  -1.196  1.00 41.70           H  
ATOM   3679  O   THR A 226      19.679 -19.439  -0.189  1.00 41.70           O  
ATOM   3680  CG2 THR A 226      21.130 -16.395   0.138  1.00 41.70           C  
ATOM   3681 HG21 THR A 226      22.180 -16.684   0.082  1.00 41.70           H  
ATOM   3682 HG22 THR A 226      21.037 -15.393   0.557  1.00 41.70           H  
ATOM   3683 HG23 THR A 226      20.596 -17.077   0.800  1.00 41.70           H  
ATOM   3684  OG1 THR A 226      21.372 -15.623  -2.069  1.00 41.70           O  
ATOM   3685  HG1 THR A 226      21.462 -14.762  -1.654  1.00 41.70           H  
ATOM   3686  N   LEU A 227      17.998 -18.318  -1.174  1.00 43.59           N  
ATOM   3687  H   LEU A 227      17.766 -17.571  -1.814  1.00 43.59           H  
ATOM   3688  CA  LEU A 227      16.873 -19.001  -0.526  1.00 43.59           C  
ATOM   3689  HA  LEU A 227      16.972 -18.896   0.555  1.00 43.59           H  
ATOM   3690  C   LEU A 227      16.847 -20.507  -0.819  1.00 43.59           C  
ATOM   3691  CB  LEU A 227      15.564 -18.323  -0.981  1.00 43.59           C  
ATOM   3692  HB2 LEU A 227      14.792 -19.075  -1.144  1.00 43.59           H  
ATOM   3693  HB3 LEU A 227      15.725 -17.847  -1.949  1.00 43.59           H  
ATOM   3694  O   LEU A 227      16.657 -21.291   0.106  1.00 43.59           O  
ATOM   3695  CG  LEU A 227      15.046 -17.271   0.015  1.00 43.59           C  
ATOM   3696  HG  LEU A 227      15.867 -16.881   0.617  1.00 43.59           H  
ATOM   3697  CD1 LEU A 227      14.368 -16.110  -0.698  1.00 43.59           C  
ATOM   3698 HD11 LEU A 227      13.905 -15.444   0.030  1.00 43.59           H  
ATOM   3699 HD12 LEU A 227      15.108 -15.535  -1.255  1.00 43.59           H  
ATOM   3700 HD13 LEU A 227      13.620 -16.495  -1.391  1.00 43.59           H  
ATOM   3701  CD2 LEU A 227      13.999 -17.913   0.919  1.00 43.59           C  
ATOM   3702 HD21 LEU A 227      13.732 -17.214   1.712  1.00 43.59           H  
ATOM   3703 HD22 LEU A 227      13.107 -18.158   0.343  1.00 43.59           H  
ATOM   3704 HD23 LEU A 227      14.406 -18.826   1.355  1.00 43.59           H  
ATOM   3705  N   GLU A 228      17.101 -20.936  -2.058  1.00 42.85           N  
ATOM   3706  H   GLU A 228      17.172 -20.243  -2.790  1.00 42.85           H  
ATOM   3707  CA  GLU A 228      17.190 -22.358  -2.431  1.00 42.85           C  
ATOM   3708  HA  GLU A 228      16.258 -22.856  -2.163  1.00 42.85           H  
ATOM   3709  C   GLU A 228      18.315 -23.088  -1.673  1.00 42.85           C  
ATOM   3710  CB  GLU A 228      17.397 -22.497  -3.952  1.00 42.85           C  
ATOM   3711  HB2 GLU A 228      17.719 -23.517  -4.160  1.00 42.85           H  
ATOM   3712  HB3 GLU A 228      18.186 -21.817  -4.273  1.00 42.85           H  
ATOM   3713  O   GLU A 228      18.149 -24.237  -1.255  1.00 42.85           O  
ATOM   3714  CG  GLU A 228      16.114 -22.237  -4.763  1.00 42.85           C  
ATOM   3715  HG2 GLU A 228      15.783 -21.209  -4.612  1.00 42.85           H  
ATOM   3716  HG3 GLU A 228      15.336 -22.894  -4.377  1.00 42.85           H  
ATOM   3717  CD  GLU A 228      16.274 -22.508  -6.271  1.00 42.85           C  
ATOM   3718  OE1 GLU A 228      15.242 -22.813  -6.915  1.00 42.85           O  
ATOM   3719  OE2 GLU A 228      17.418 -22.451  -6.780  1.00 42.85           O  
ATOM   3720  N   ASN A 229      19.435 -22.404  -1.420  1.00 41.74           N  
ATOM   3721  H   ASN A 229      19.488 -21.455  -1.761  1.00 41.74           H  
ATOM   3722  CA  ASN A 229      20.570 -22.951  -0.673  1.00 41.74           C  
ATOM   3723  HA  ASN A 229      20.713 -23.989  -0.974  1.00 41.74           H  
ATOM   3724  C   ASN A 229      20.346 -22.972   0.856  1.00 41.74           C  
ATOM   3725  CB  ASN A 229      21.827 -22.155  -1.062  1.00 41.74           C  
ATOM   3726  HB2 ASN A 229      21.632 -21.086  -0.974  1.00 41.74           H  
ATOM   3727  HB3 ASN A 229      22.638 -22.404  -0.377  1.00 41.74           H  
ATOM   3728  O   ASN A 229      20.914 -23.828   1.544  1.00 41.74           O  
ATOM   3729  CG  ASN A 229      22.311 -22.480  -2.464  1.00 41.74           C  
ATOM   3730  ND2 ASN A 229      22.572 -21.496  -3.286  1.00 41.74           N  
ATOM   3731 HD21 ASN A 229      22.115 -20.611  -3.120  1.00 41.74           H  
ATOM   3732 HD22 ASN A 229      22.781 -21.776  -4.234  1.00 41.74           H  
ATOM   3733  OD1 ASN A 229      22.498 -23.627  -2.832  1.00 41.74           O  
ATOM   3734  N   GLY A 230      19.528 -22.054   1.388  1.00 37.10           N  
ATOM   3735  H   GLY A 230      19.163 -21.344   0.769  1.00 37.10           H  
ATOM   3736  CA  GLY A 230      19.158 -21.973   2.809  1.00 37.10           C  
ATOM   3737  HA2 GLY A 230      20.019 -22.219   3.431  1.00 37.10           H  
ATOM   3738  HA3 GLY A 230      18.865 -20.947   3.031  1.00 37.10           H  
ATOM   3739  C   GLY A 230      17.992 -22.893   3.199  1.00 37.10           C  
ATOM   3740  O   GLY A 230      18.083 -23.643   4.174  1.00 37.10           O  
ATOM   3741  N   LEU A 231      16.921 -22.918   2.399  1.00 40.15           N  
ATOM   3742  H   LEU A 231      16.918 -22.301   1.599  1.00 40.15           H  
ATOM   3743  CA  LEU A 231      15.701 -23.698   2.655  1.00 40.15           C  
ATOM   3744  HA  LEU A 231      15.335 -23.445   3.650  1.00 40.15           H  
ATOM   3745  C   LEU A 231      15.958 -25.214   2.665  1.00 40.15           C  
ATOM   3746  CB  LEU A 231      14.628 -23.312   1.613  1.00 40.15           C  
ATOM   3747  HB2 LEU A 231      13.850 -24.075   1.601  1.00 40.15           H  
ATOM   3748  HB3 LEU A 231      15.085 -23.304   0.624  1.00 40.15           H  
ATOM   3749  O   LEU A 231      15.393 -25.929   3.497  1.00 40.15           O  
ATOM   3750  CG  LEU A 231      13.966 -21.945   1.892  1.00 40.15           C  
ATOM   3751  HG  LEU A 231      14.724 -21.214   2.173  1.00 40.15           H  
ATOM   3752  CD1 LEU A 231      13.223 -21.429   0.663  1.00 40.15           C  
ATOM   3753 HD11 LEU A 231      12.688 -20.511   0.909  1.00 40.15           H  
ATOM   3754 HD12 LEU A 231      12.504 -22.172   0.317  1.00 40.15           H  
ATOM   3755 HD13 LEU A 231      13.940 -21.204  -0.126  1.00 40.15           H  
ATOM   3756  CD2 LEU A 231      12.936 -22.053   3.019  1.00 40.15           C  
ATOM   3757 HD21 LEU A 231      12.502 -21.071   3.209  1.00 40.15           H  
ATOM   3758 HD22 LEU A 231      12.141 -22.744   2.738  1.00 40.15           H  
ATOM   3759 HD23 LEU A 231      13.410 -22.394   3.939  1.00 40.15           H  
ATOM   3760  N   GLY A 232      16.884 -25.699   1.826  1.00 36.56           N  
ATOM   3761  H   GLY A 232      17.292 -25.060   1.159  1.00 36.56           H  
ATOM   3762  CA  GLY A 232      17.271 -27.114   1.767  1.00 36.56           C  
ATOM   3763  HA2 GLY A 232      16.381 -27.714   1.575  1.00 36.56           H  
ATOM   3764  HA3 GLY A 232      17.962 -27.249   0.935  1.00 36.56           H  
ATOM   3765  C   GLY A 232      17.945 -27.656   3.037  1.00 36.56           C  
ATOM   3766  O   GLY A 232      17.962 -28.868   3.246  1.00 36.56           O  
ATOM   3767  N   LYS A 233      18.469 -26.787   3.914  1.00 39.53           N  
ATOM   3768  H   LYS A 233      18.398 -25.802   3.700  1.00 39.53           H  
ATOM   3769  CA  LYS A 233      19.086 -27.181   5.196  1.00 39.53           C  
ATOM   3770  HA  LYS A 233      19.398 -28.224   5.137  1.00 39.53           H  
ATOM   3771  C   LYS A 233      18.114 -27.124   6.383  1.00 39.53           C  
ATOM   3772  CB  LYS A 233      20.338 -26.326   5.450  1.00 39.53           C  
ATOM   3773  HB2 LYS A 233      20.706 -26.531   6.455  1.00 39.53           H  
ATOM   3774  HB3 LYS A 233      20.067 -25.271   5.397  1.00 39.53           H  
ATOM   3775  O   LYS A 233      18.380 -27.758   7.400  1.00 39.53           O  
ATOM   3776  CG  LYS A 233      21.464 -26.627   4.447  1.00 39.53           C  
ATOM   3777  HG2 LYS A 233      21.113 -26.438   3.432  1.00 39.53           H  
ATOM   3778  HG3 LYS A 233      21.758 -27.673   4.533  1.00 39.53           H  
ATOM   3779  CD  LYS A 233      22.673 -25.729   4.727  1.00 39.53           C  
ATOM   3780  HD2 LYS A 233      23.039 -25.915   5.736  1.00 39.53           H  
ATOM   3781  HD3 LYS A 233      22.351 -24.691   4.652  1.00 39.53           H  
ATOM   3782  CE  LYS A 233      23.785 -25.991   3.708  1.00 39.53           C  
ATOM   3783  HE2 LYS A 233      24.169 -27.001   3.850  1.00 39.53           H  
ATOM   3784  HE3 LYS A 233      23.349 -25.927   2.711  1.00 39.53           H  
ATOM   3785  NZ  LYS A 233      24.865 -24.984   3.847  1.00 39.53           N  
ATOM   3786  HZ1 LYS A 233      25.587 -25.128   3.155  1.00 39.53           H  
ATOM   3787  HZ2 LYS A 233      25.263 -25.001   4.775  1.00 39.53           H  
ATOM   3788  HZ3 LYS A 233      24.477 -24.064   3.697  1.00 39.53           H  
ATOM   3789  N   GLY A 234      16.991 -26.410   6.251  1.00 35.41           N  
ATOM   3790  H   GLY A 234      16.851 -25.926   5.376  1.00 35.41           H  
ATOM   3791  CA  GLY A 234      16.016 -26.158   7.324  1.00 35.41           C  
ATOM   3792  HA2 GLY A 234      16.517 -26.224   8.290  1.00 35.41           H  
ATOM   3793  HA3 GLY A 234      15.644 -25.140   7.216  1.00 35.41           H  
ATOM   3794  C   GLY A 234      14.797 -27.093   7.365  1.00 35.41           C  
ATOM   3795  O   GLY A 234      13.931 -26.914   8.216  1.00 35.41           O  
ATOM   3796  N   GLY A 235      14.695 -28.083   6.469  1.00 33.13           N  
ATOM   3797  H   GLY A 235      15.428 -28.179   5.780  1.00 33.13           H  
ATOM   3798  CA  GLY A 235      13.542 -29.000   6.415  1.00 33.13           C  
ATOM   3799  HA2 GLY A 235      13.240 -29.268   7.427  1.00 33.13           H  
ATOM   3800  HA3 GLY A 235      13.847 -29.912   5.901  1.00 33.13           H  
ATOM   3801  C   GLY A 235      12.310 -28.444   5.682  1.00 33.13           C  
ATOM   3802  O   GLY A 235      11.197 -28.944   5.868  1.00 33.13           O  
ATOM   3803  N   PHE A 236      12.496 -27.423   4.841  1.00 36.52           N  
ATOM   3804  H   PHE A 236      13.435 -27.075   4.708  1.00 36.52           H  
ATOM   3805  CA  PHE A 236      11.476 -26.893   3.936  1.00 36.52           C  
ATOM   3806  HA  PHE A 236      10.489 -27.230   4.253  1.00 36.52           H  
ATOM   3807  C   PHE A 236      11.725 -27.416   2.521  1.00 36.52           C  
ATOM   3808  CB  PHE A 236      11.482 -25.362   3.984  1.00 36.52           C  
ATOM   3809  HB2 PHE A 236      10.793 -24.988   3.226  1.00 36.52           H  
ATOM   3810  HB3 PHE A 236      12.479 -25.003   3.726  1.00 36.52           H  
ATOM   3811  O   PHE A 236      12.862 -27.448   2.053  1.00 36.52           O  
ATOM   3812  CG  PHE A 236      11.078 -24.793   5.330  1.00 36.52           C  
ATOM   3813  CD1 PHE A 236       9.723 -24.529   5.611  1.00 36.52           C  
ATOM   3814  HD1 PHE A 236       8.969 -24.707   4.858  1.00 36.52           H  
ATOM   3815  CD2 PHE A 236      12.056 -24.535   6.309  1.00 36.52           C  
ATOM   3816  HD2 PHE A 236      13.098 -24.728   6.100  1.00 36.52           H  
ATOM   3817  CE1 PHE A 236       9.351 -24.003   6.861  1.00 36.52           C  
ATOM   3818  HE1 PHE A 236       8.318 -23.759   7.061  1.00 36.52           H  
ATOM   3819  CE2 PHE A 236      11.683 -24.020   7.563  1.00 36.52           C  
ATOM   3820  HE2 PHE A 236      12.438 -23.811   8.306  1.00 36.52           H  
ATOM   3821  CZ  PHE A 236      10.331 -23.749   7.837  1.00 36.52           C  
ATOM   3822  HZ  PHE A 236      10.053 -23.319   8.788  1.00 36.52           H  
ATOM   3823  N   SER A 237      10.667 -27.830   1.825  1.00 32.61           N  
ATOM   3824  H   SER A 237       9.748 -27.745   2.236  1.00 32.61           H  
ATOM   3825  CA  SER A 237      10.752 -28.199   0.409  1.00 32.61           C  
ATOM   3826  HA  SER A 237      11.795 -28.218   0.096  1.00 32.61           H  
ATOM   3827  C   SER A 237      10.044 -27.159  -0.438  1.00 32.61           C  
ATOM   3828  CB  SER A 237      10.201 -29.599   0.134  1.00 32.61           C  
ATOM   3829  HB2 SER A 237      10.064 -29.726  -0.940  1.00 32.61           H  
ATOM   3830  HB3 SER A 237      10.941 -30.324   0.471  1.00 32.61           H  
ATOM   3831  O   SER A 237       8.848 -26.924  -0.260  1.00 32.61           O  
ATOM   3832  OG  SER A 237       8.974 -29.832   0.800  1.00 32.61           O  
ATOM   3833  HG  SER A 237       8.412 -29.073   0.632  1.00 32.61           H  
ATOM   3834  N   ILE A 238      10.783 -26.573  -1.377  1.00 36.02           N  
ATOM   3835  H   ILE A 238      11.765 -26.801  -1.439  1.00 36.02           H  
ATOM   3836  CA  ILE A 238      10.220 -25.750  -2.444  1.00 36.02           C  
ATOM   3837  HA  ILE A 238       9.414 -25.134  -2.046  1.00 36.02           H  
ATOM   3838  C   ILE A 238       9.651 -26.714  -3.486  1.00 36.02           C  
ATOM   3839  CB  ILE A 238      11.293 -24.818  -3.051  1.00 36.02           C  
ATOM   3840  HB  ILE A 238      12.056 -25.438  -3.523  1.00 36.02           H  
ATOM   3841  O   ILE A 238      10.387 -27.513  -4.069  1.00 36.02           O  
ATOM   3842  CG1 ILE A 238      11.979 -23.945  -1.972  1.00 36.02           C  
ATOM   3843 HG12 ILE A 238      11.274 -23.209  -1.586  1.00 36.02           H  
ATOM   3844 HG13 ILE A 238      12.310 -24.567  -1.141  1.00 36.02           H  
ATOM   3845  CG2 ILE A 238      10.653 -23.928  -4.133  1.00 36.02           C  
ATOM   3846 HG21 ILE A 238      11.405 -23.286  -4.592  1.00 36.02           H  
ATOM   3847 HG22 ILE A 238       9.874 -23.303  -3.695  1.00 36.02           H  
ATOM   3848 HG23 ILE A 238      10.217 -24.534  -4.927  1.00 36.02           H  
ATOM   3849  CD1 ILE A 238      13.225 -23.231  -2.506  1.00 36.02           C  
ATOM   3850 HD11 ILE A 238      12.949 -22.426  -3.188  1.00 36.02           H  
ATOM   3851 HD12 ILE A 238      13.796 -22.809  -1.679  1.00 36.02           H  
ATOM   3852 HD13 ILE A 238      13.861 -23.951  -3.022  1.00 36.02           H  
ATOM   3853  N   LEU A 239       8.342 -26.667  -3.721  1.00 30.12           N  
ATOM   3854  H   LEU A 239       7.781 -25.981  -3.237  1.00 30.12           H  
ATOM   3855  CA  LEU A 239       7.755 -27.338  -4.876  1.00 30.12           C  
ATOM   3856  HA  LEU A 239       8.227 -28.311  -5.013  1.00 30.12           H  
ATOM   3857  C   LEU A 239       8.086 -26.489  -6.110  1.00 30.12           C  
ATOM   3858  CB  LEU A 239       6.245 -27.555  -4.640  1.00 30.12           C  
ATOM   3859  HB2 LEU A 239       5.715 -27.517  -5.592  1.00 30.12           H  
ATOM   3860  HB3 LEU A 239       5.855 -26.741  -4.029  1.00 30.12           H  
ATOM   3861  O   LEU A 239       7.434 -25.486  -6.373  1.00 30.12           O  
ATOM   3862  CG  LEU A 239       5.946 -28.909  -3.964  1.00 30.12           C  
ATOM   3863  HG  LEU A 239       6.704 -29.116  -3.208  1.00 30.12           H  
ATOM   3864  CD1 LEU A 239       4.585 -28.912  -3.280  1.00 30.12           C  
ATOM   3865 HD11 LEU A 239       4.614 -28.235  -2.426  1.00 30.12           H  
ATOM   3866 HD12 LEU A 239       4.338 -29.910  -2.917  1.00 30.12           H  
ATOM   3867 HD13 LEU A 239       3.814 -28.572  -3.971  1.00 30.12           H  
ATOM   3868  CD2 LEU A 239       5.938 -30.050  -4.985  1.00 30.12           C  
ATOM   3869 HD21 LEU A 239       5.156 -29.876  -5.725  1.00 30.12           H  
ATOM   3870 HD22 LEU A 239       6.901 -30.105  -5.494  1.00 30.12           H  
ATOM   3871 HD23 LEU A 239       5.751 -30.998  -4.481  1.00 30.12           H  
ATOM   3872  N   GLN A 240       9.120 -26.880  -6.867  1.00 30.50           N  
ATOM   3873  H   GLN A 240       9.694 -27.636  -6.522  1.00 30.50           H  
ATOM   3874  CA  GLN A 240       9.563 -26.163  -8.079  1.00 30.50           C  
ATOM   3875  HA  GLN A 240       9.923 -25.177  -7.787  1.00 30.50           H  
ATOM   3876  C   GLN A 240       8.438 -25.936  -9.107  1.00 30.50           C  
ATOM   3877  CB  GLN A 240      10.714 -26.927  -8.757  1.00 30.50           C  
ATOM   3878  HB2 GLN A 240      10.541 -28.000  -8.683  1.00 30.50           H  
ATOM   3879  HB3 GLN A 240      10.737 -26.664  -9.815  1.00 30.50           H  
ATOM   3880  O   GLN A 240       8.520 -25.018  -9.917  1.00 30.50           O  
ATOM   3881  CG  GLN A 240      12.088 -26.569  -8.174  1.00 30.50           C  
ATOM   3882  HG2 GLN A 240      12.233 -25.491  -8.243  1.00 30.50           H  
ATOM   3883  HG3 GLN A 240      12.127 -26.852  -7.122  1.00 30.50           H  
ATOM   3884  CD  GLN A 240      13.237 -27.259  -8.909  1.00 30.50           C  
ATOM   3885  NE2 GLN A 240      14.439 -26.733  -8.816  1.00 30.50           N  
ATOM   3886 HE21 GLN A 240      14.587 -25.875  -8.304  1.00 30.50           H  
ATOM   3887 HE22 GLN A 240      15.186 -27.198  -9.311  1.00 30.50           H  
ATOM   3888  OE1 GLN A 240      13.085 -28.280  -9.567  1.00 30.50           O  
ATOM   3889  N   SER A 241       7.378 -26.749  -9.066  1.00 27.09           N  
ATOM   3890  H   SER A 241       7.338 -27.449  -8.339  1.00 27.09           H  
ATOM   3891  CA  SER A 241       6.186 -26.615  -9.907  1.00 27.09           C  
ATOM   3892  HA  SER A 241       6.506 -26.501 -10.943  1.00 27.09           H  
ATOM   3893  C   SER A 241       5.307 -25.396  -9.589  1.00 27.09           C  
ATOM   3894  CB  SER A 241       5.354 -27.898  -9.804  1.00 27.09           C  
ATOM   3895  HB2 SER A 241       4.418 -27.780 -10.351  1.00 27.09           H  
ATOM   3896  HB3 SER A 241       5.916 -28.716 -10.256  1.00 27.09           H  
ATOM   3897  O   SER A 241       4.400 -25.117 -10.364  1.00 27.09           O  
ATOM   3898  OG  SER A 241       5.083 -28.228  -8.452  1.00 27.09           O  
ATOM   3899  HG  SER A 241       4.417 -27.624  -8.114  1.00 27.09           H  
ATOM   3900  N   GLU A 242       5.553 -24.684  -8.483  1.00 28.58           N  
ATOM   3901  H   GLU A 242       6.292 -24.990  -7.867  1.00 28.58           H  
ATOM   3902  CA  GLU A 242       4.747 -23.541  -8.011  1.00 28.58           C  
ATOM   3903  HA  GLU A 242       3.939 -23.354  -8.718  1.00 28.58           H  
ATOM   3904  C   GLU A 242       5.543 -22.227  -7.944  1.00 28.58           C  
ATOM   3905  CB  GLU A 242       4.099 -23.874  -6.658  1.00 28.58           C  
ATOM   3906  HB2 GLU A 242       4.877 -24.089  -5.926  1.00 28.58           H  
ATOM   3907  HB3 GLU A 242       3.530 -23.007  -6.323  1.00 28.58           H  
ATOM   3908  O   GLU A 242       5.119 -21.259  -7.315  1.00 28.58           O  
ATOM   3909  CG  GLU A 242       3.137 -25.069  -6.755  1.00 28.58           C  
ATOM   3910  HG2 GLU A 242       2.426 -24.881  -7.560  1.00 28.58           H  
ATOM   3911  HG3 GLU A 242       3.702 -25.965  -7.010  1.00 28.58           H  
ATOM   3912  CD  GLU A 242       2.360 -25.328  -5.457  1.00 28.58           C  
ATOM   3913  OE1 GLU A 242       1.577 -26.304  -5.449  1.00 28.58           O  
ATOM   3914  OE2 GLU A 242       2.559 -24.589  -4.471  1.00 28.58           O  
ATOM   3915  N   ILE A 243       6.708 -22.186  -8.596  1.00 30.18           N  
ATOM   3916  H   ILE A 243       6.999 -23.011  -9.100  1.00 30.18           H  
ATOM   3917  CA  ILE A 243       7.497 -20.964  -8.749  1.00 30.18           C  
ATOM   3918  HA  ILE A 243       7.402 -20.371  -7.840  1.00 30.18           H  
ATOM   3919  C   ILE A 243       6.905 -20.154  -9.905  1.00 30.18           C  
ATOM   3920  CB  ILE A 243       8.997 -21.282  -8.943  1.00 30.18           C  
ATOM   3921  HB  ILE A 243       9.134 -21.791  -9.897  1.00 30.18           H  
ATOM   3922  O   ILE A 243       7.198 -20.403 -11.078  1.00 30.18           O  
ATOM   3923  CG1 ILE A 243       9.499 -22.224  -7.824  1.00 30.18           C  
ATOM   3924 HG12 ILE A 243       9.183 -21.851  -6.850  1.00 30.18           H  
ATOM   3925 HG13 ILE A 243       9.014 -23.192  -7.952  1.00 30.18           H  
ATOM   3926  CG2 ILE A 243       9.785 -19.963  -8.980  1.00 30.18           C  
ATOM   3927 HG21 ILE A 243      10.839 -20.151  -9.188  1.00 30.18           H  
ATOM   3928 HG22 ILE A 243       9.401 -19.303  -9.758  1.00 30.18           H  
ATOM   3929 HG23 ILE A 243       9.691 -19.465  -8.016  1.00 30.18           H  
ATOM   3930  CD1 ILE A 243      11.013 -22.473  -7.803  1.00 30.18           C  
ATOM   3931 HD11 ILE A 243      11.243 -23.250  -7.073  1.00 30.18           H  
ATOM   3932 HD12 ILE A 243      11.347 -22.804  -8.786  1.00 30.18           H  
ATOM   3933 HD13 ILE A 243      11.549 -21.567  -7.519  1.00 30.18           H  
ATOM   3934  N   GLU A 244       6.063 -19.174  -9.583  1.00 31.41           N  
ATOM   3935  H   GLU A 244       5.842 -19.034  -8.608  1.00 31.41           H  
ATOM   3936  CA  GLU A 244       5.530 -18.248 -10.580  1.00 31.41           C  
ATOM   3937  HA  GLU A 244       5.480 -18.758 -11.541  1.00 31.41           H  
ATOM   3938  C   GLU A 244       6.473 -17.055 -10.750  1.00 31.41           C  
ATOM   3939  CB  GLU A 244       4.099 -17.794 -10.261  1.00 31.41           C  
ATOM   3940  HB2 GLU A 244       4.023 -17.499  -9.215  1.00 31.41           H  
ATOM   3941  HB3 GLU A 244       3.892 -16.923 -10.882  1.00 31.41           H  
ATOM   3942  O   GLU A 244       6.553 -16.151  -9.916  1.00 31.41           O  
ATOM   3943  CG  GLU A 244       3.046 -18.868 -10.580  1.00 31.41           C  
ATOM   3944  HG2 GLU A 244       3.240 -19.256 -11.580  1.00 31.41           H  
ATOM   3945  HG3 GLU A 244       3.151 -19.689  -9.870  1.00 31.41           H  
ATOM   3946  CD  GLU A 244       1.602 -18.326 -10.542  1.00 31.41           C  
ATOM   3947  OE1 GLU A 244       0.683 -19.130 -10.807  1.00 31.41           O  
ATOM   3948  OE2 GLU A 244       1.395 -17.097 -10.328  1.00 31.41           O  
ATOM   3949  N   PHE A 245       7.175 -17.026 -11.882  1.00 32.42           N  
ATOM   3950  H   PHE A 245       7.126 -17.828 -12.495  1.00 32.42           H  
ATOM   3951  CA  PHE A 245       7.914 -15.846 -12.312  1.00 32.42           C  
ATOM   3952  HA  PHE A 245       8.356 -15.361 -11.441  1.00 32.42           H  
ATOM   3953  C   PHE A 245       6.950 -14.871 -12.968  1.00 32.42           C  
ATOM   3954  CB  PHE A 245       9.045 -16.232 -13.265  1.00 32.42           C  
ATOM   3955  HB2 PHE A 245       9.495 -15.319 -13.654  1.00 32.42           H  
ATOM   3956  HB3 PHE A 245       8.634 -16.783 -14.112  1.00 32.42           H  
ATOM   3957  O   PHE A 245       6.586 -15.029 -14.137  1.00 32.42           O  
ATOM   3958  CG  PHE A 245      10.122 -17.061 -12.607  1.00 32.42           C  
ATOM   3959  CD1 PHE A 245      11.151 -16.436 -11.879  1.00 32.42           C  
ATOM   3960  HD1 PHE A 245      11.158 -15.363 -11.755  1.00 32.42           H  
ATOM   3961  CD2 PHE A 245      10.073 -18.464 -12.684  1.00 32.42           C  
ATOM   3962  HD2 PHE A 245       9.258 -18.957 -13.193  1.00 32.42           H  
ATOM   3963  CE1 PHE A 245      12.148 -17.207 -11.259  1.00 32.42           C  
ATOM   3964  HE1 PHE A 245      12.927 -16.734 -10.680  1.00 32.42           H  
ATOM   3965  CE2 PHE A 245      11.063 -19.235 -12.054  1.00 32.42           C  
ATOM   3966  HE2 PHE A 245      11.003 -20.313 -12.079  1.00 32.42           H  
ATOM   3967  CZ  PHE A 245      12.101 -18.608 -11.345  1.00 32.42           C  
ATOM   3968  HZ  PHE A 245      12.842 -19.204 -10.833  1.00 32.42           H  
ATOM   3969  N   ARG A 246       6.549 -13.841 -12.227  1.00 32.14           N  
ATOM   3970  H   ARG A 246       6.866 -13.771 -11.270  1.00 32.14           H  
ATOM   3971  CA  ARG A 246       5.764 -12.756 -12.808  1.00 32.14           C  
ATOM   3972  HA  ARG A 246       5.192 -13.171 -13.638  1.00 32.14           H  
ATOM   3973  C   ARG A 246       6.722 -11.705 -13.363  1.00 32.14           C  
ATOM   3974  CB  ARG A 246       4.737 -12.224 -11.806  1.00 32.14           C  
ATOM   3975  HB2 ARG A 246       5.232 -11.904 -10.890  1.00 32.14           H  
ATOM   3976  HB3 ARG A 246       4.216 -11.374 -12.249  1.00 32.14           H  
ATOM   3977  O   ARG A 246       7.627 -11.271 -12.645  1.00 32.14           O  
ATOM   3978  CG  ARG A 246       3.727 -13.343 -11.503  1.00 32.14           C  
ATOM   3979  HG2 ARG A 246       3.339 -13.746 -12.438  1.00 32.14           H  
ATOM   3980  HG3 ARG A 246       4.223 -14.146 -10.956  1.00 32.14           H  
ATOM   3981  CD  ARG A 246       2.554 -12.845 -10.669  1.00 32.14           C  
ATOM   3982  HD2 ARG A 246       2.932 -12.475  -9.716  1.00 32.14           H  
ATOM   3983  HD3 ARG A 246       2.062 -12.032 -11.203  1.00 32.14           H  
ATOM   3984  NE  ARG A 246       1.607 -13.946 -10.428  1.00 32.14           N  
ATOM   3985  HE  ARG A 246       1.935 -14.895 -10.535  1.00 32.14           H  
ATOM   3986  NH1 ARG A 246      -0.170 -12.701  -9.691  1.00 32.14           N  
ATOM   3987 HH11 ARG A 246       0.404 -11.876  -9.781  1.00 32.14           H  
ATOM   3988 HH12 ARG A 246      -1.092 -12.683  -9.279  1.00 32.14           H  
ATOM   3989  NH2 ARG A 246      -0.284 -14.950  -9.767  1.00 32.14           N  
ATOM   3990 HH21 ARG A 246      -1.187 -14.984  -9.315  1.00 32.14           H  
ATOM   3991 HH22 ARG A 246       0.194 -15.821  -9.949  1.00 32.14           H  
ATOM   3992  CZ  ARG A 246       0.382 -13.854  -9.965  1.00 32.14           C  
ATOM   3993  N   PRO A 247       6.596 -11.325 -14.645  1.00 28.41           N  
ATOM   3994  CA  PRO A 247       7.407 -10.249 -15.185  1.00 28.41           C  
ATOM   3995  HA  PRO A 247       8.467 -10.466 -15.057  1.00 28.41           H  
ATOM   3996  C   PRO A 247       7.058  -8.962 -14.434  1.00 28.41           C  
ATOM   3997  CB  PRO A 247       7.067 -10.191 -16.680  1.00 28.41           C  
ATOM   3998  HB2 PRO A 247       7.763 -10.824 -17.230  1.00 28.41           H  
ATOM   3999  HB3 PRO A 247       7.098  -9.172 -17.068  1.00 28.41           H  
ATOM   4000  O   PRO A 247       5.905  -8.534 -14.446  1.00 28.41           O  
ATOM   4001  CG  PRO A 247       5.662 -10.788 -16.771  1.00 28.41           C  
ATOM   4002  HG2 PRO A 247       5.487 -11.269 -17.733  1.00 28.41           H  
ATOM   4003  HG3 PRO A 247       4.923 -10.005 -16.598  1.00 28.41           H  
ATOM   4004  CD  PRO A 247       5.618 -11.790 -15.620  1.00 28.41           C  
ATOM   4005  HD2 PRO A 247       5.904 -12.779 -15.977  1.00 28.41           H  
ATOM   4006  HD3 PRO A 247       4.613 -11.813 -15.200  1.00 28.41           H  
ATOM   4007  N   VAL A 248       8.040  -8.334 -13.785  1.00 31.24           N  
ATOM   4008  H   VAL A 248       8.955  -8.753 -13.699  1.00 31.24           H  
ATOM   4009  CA  VAL A 248       7.900  -6.927 -13.408  1.00 31.24           C  
ATOM   4010  HA  VAL A 248       6.900  -6.754 -13.010  1.00 31.24           H  
ATOM   4011  C   VAL A 248       8.060  -6.158 -14.706  1.00 31.24           C  
ATOM   4012  CB  VAL A 248       8.911  -6.481 -12.336  1.00 31.24           C  
ATOM   4013  HB  VAL A 248       9.922  -6.546 -12.738  1.00 31.24           H  
ATOM   4014  O   VAL A 248       9.130  -6.172 -15.319  1.00 31.24           O  
ATOM   4015  CG1 VAL A 248       8.701  -5.023 -11.921  1.00 31.24           C  
ATOM   4016 HG11 VAL A 248       9.416  -4.752 -11.145  1.00 31.24           H  
ATOM   4017 HG12 VAL A 248       7.689  -4.877 -11.542  1.00 31.24           H  
ATOM   4018 HG13 VAL A 248       8.860  -4.363 -12.774  1.00 31.24           H  
ATOM   4019  CG2 VAL A 248       8.775  -7.335 -11.064  1.00 31.24           C  
ATOM   4020 HG21 VAL A 248       9.562  -7.069 -10.358  1.00 31.24           H  
ATOM   4021 HG22 VAL A 248       7.805  -7.160 -10.600  1.00 31.24           H  
ATOM   4022 HG23 VAL A 248       8.855  -8.399 -11.290  1.00 31.24           H  
ATOM   4023  N   HIS A 249       6.974  -5.556 -15.180  1.00 27.76           N  
ATOM   4024  H   HIS A 249       6.106  -5.610 -14.666  1.00 27.76           H  
ATOM   4025  CA  HIS A 249       7.073  -4.648 -16.310  1.00 27.76           C  
ATOM   4026  HA  HIS A 249       7.481  -5.206 -17.153  1.00 27.76           H  
ATOM   4027  C   HIS A 249       8.037  -3.524 -15.911  1.00 27.76           C  
ATOM   4028  CB  HIS A 249       5.688  -4.125 -16.704  1.00 27.76           C  
ATOM   4029  HB2 HIS A 249       5.811  -3.290 -17.394  1.00 27.76           H  
ATOM   4030  HB3 HIS A 249       5.164  -3.755 -15.822  1.00 27.76           H  
ATOM   4031  O   HIS A 249       7.843  -2.938 -14.841  1.00 27.76           O  
ATOM   4032  CG  HIS A 249       4.863  -5.186 -17.388  1.00 27.76           C  
ATOM   4033  CD2 HIS A 249       3.867  -5.950 -16.840  1.00 27.76           C  
ATOM   4034  HD2 HIS A 249       3.511  -5.892 -15.822  1.00 27.76           H  
ATOM   4035  ND1 HIS A 249       5.016  -5.594 -18.692  1.00 27.76           N  
ATOM   4036  HD1 HIS A 249       5.620  -5.160 -19.376  1.00 27.76           H  
ATOM   4037  CE1 HIS A 249       4.132  -6.576 -18.927  1.00 27.76           C  
ATOM   4038  HE1 HIS A 249       3.993  -7.072 -19.876  1.00 27.76           H  
ATOM   4039  NE2 HIS A 249       3.410  -6.833 -17.826  1.00 27.76           N  
ATOM   4040  N   PRO A 250       9.095  -3.247 -16.696  1.00 27.25           N  
ATOM   4041  CA  PRO A 250       9.867  -2.038 -16.475  1.00 27.25           C  
ATOM   4042  HA  PRO A 250      10.366  -2.079 -15.507  1.00 27.25           H  
ATOM   4043  C   PRO A 250       8.878  -0.873 -16.497  1.00 27.25           C  
ATOM   4044  CB  PRO A 250      10.911  -1.980 -17.596  1.00 27.25           C  
ATOM   4045  HB2 PRO A 250      11.096  -0.960 -17.932  1.00 27.25           H  
ATOM   4046  HB3 PRO A 250      11.837  -2.439 -17.249  1.00 27.25           H  
ATOM   4047  O   PRO A 250       8.042  -0.778 -17.394  1.00 27.25           O  
ATOM   4048  CG  PRO A 250      10.306  -2.840 -18.705  1.00 27.25           C  
ATOM   4049  HG2 PRO A 250      11.075  -3.309 -19.318  1.00 27.25           H  
ATOM   4050  HG3 PRO A 250       9.652  -2.222 -19.321  1.00 27.25           H  
ATOM   4051  CD  PRO A 250       9.467  -3.873 -17.955  1.00 27.25           C  
ATOM   4052  HD2 PRO A 250      10.064  -4.763 -17.753  1.00 27.25           H  
ATOM   4053  HD3 PRO A 250       8.595  -4.126 -18.558  1.00 27.25           H  
ATOM   4054  N   ILE A 251       8.913  -0.047 -15.455  1.00 29.96           N  
ATOM   4055  H   ILE A 251       9.599  -0.199 -14.730  1.00 29.96           H  
ATOM   4056  CA  ILE A 251       8.207   1.226 -15.481  1.00 29.96           C  
ATOM   4057  HA  ILE A 251       7.160   1.068 -15.738  1.00 29.96           H  
ATOM   4058  C   ILE A 251       8.888   2.006 -16.598  1.00 29.96           C  
ATOM   4059  CB  ILE A 251       8.298   1.939 -14.110  1.00 29.96           C  
ATOM   4060  HB  ILE A 251       9.350   2.049 -13.849  1.00 29.96           H  
ATOM   4061  O   ILE A 251      10.078   2.305 -16.487  1.00 29.96           O  
ATOM   4062  CG1 ILE A 251       7.607   1.090 -13.015  1.00 29.96           C  
ATOM   4063 HG12 ILE A 251       7.980   0.067 -13.055  1.00 29.96           H  
ATOM   4064 HG13 ILE A 251       6.534   1.059 -13.204  1.00 29.96           H  
ATOM   4065  CG2 ILE A 251       7.671   3.344 -14.184  1.00 29.96           C  
ATOM   4066 HG21 ILE A 251       7.762   3.860 -13.228  1.00 29.96           H  
ATOM   4067 HG22 ILE A 251       8.192   3.951 -14.925  1.00 29.96           H  
ATOM   4068 HG23 ILE A 251       6.620   3.277 -14.464  1.00 29.96           H  
ATOM   4069  CD1 ILE A 251       7.852   1.597 -11.588  1.00 29.96           C  
ATOM   4070 HD11 ILE A 251       7.428   0.888 -10.877  1.00 29.96           H  
ATOM   4071 HD12 ILE A 251       7.371   2.564 -11.436  1.00 29.96           H  
ATOM   4072 HD13 ILE A 251       8.922   1.687 -11.403  1.00 29.96           H  
ATOM   4073  N   ASP A 252       8.161   2.287 -17.676  1.00 28.99           N  
ATOM   4074  H   ASP A 252       7.238   1.892 -17.786  1.00 28.99           H  
ATOM   4075  CA  ASP A 252       8.596   3.299 -18.624  1.00 28.99           C  
ATOM   4076  HA  ASP A 252       9.573   3.033 -19.028  1.00 28.99           H  
ATOM   4077  C   ASP A 252       8.727   4.589 -17.817  1.00 28.99           C  
ATOM   4078  CB  ASP A 252       7.603   3.443 -19.793  1.00 28.99           C  
ATOM   4079  HB2 ASP A 252       6.589   3.510 -19.399  1.00 28.99           H  
ATOM   4080  HB3 ASP A 252       7.821   4.375 -20.315  1.00 28.99           H  
ATOM   4081  O   ASP A 252       7.733   5.156 -17.354  1.00 28.99           O  
ATOM   4082  CG  ASP A 252       7.692   2.302 -20.816  1.00 28.99           C  
ATOM   4083  OD1 ASP A 252       8.814   1.796 -21.046  1.00 28.99           O  
ATOM   4084  OD2 ASP A 252       6.628   1.942 -21.372  1.00 28.99           O  
ATOM   4085  N   CYS A 253       9.967   5.024 -17.575  1.00 29.05           N  
ATOM   4086  H   CYS A 253      10.747   4.465 -17.890  1.00 29.05           H  
ATOM   4087  CA  CYS A 253      10.192   6.400 -17.173  1.00 29.05           C  
ATOM   4088  HA  CYS A 253       9.725   6.568 -16.203  1.00 29.05           H  
ATOM   4089  C   CYS A 253       9.518   7.239 -18.258  1.00 29.05           C  
ATOM   4090  CB  CYS A 253      11.691   6.720 -17.094  1.00 29.05           C  
ATOM   4091  HB2 CYS A 253      12.229   6.181 -17.873  1.00 29.05           H  
ATOM   4092  HB3 CYS A 253      11.829   7.788 -17.264  1.00 29.05           H  
ATOM   4093  O   CYS A 253       9.886   7.074 -19.425  1.00 29.05           O  
ATOM   4094  SG  CYS A 253      12.338   6.308 -15.449  1.00 29.05           S  
ATOM   4095  HG  CYS A 253      13.597   6.689 -15.684  1.00 29.05           H  
ATOM   4096  N   PRO A 254       8.526   8.087 -17.924  1.00 33.88           N  
ATOM   4097  CA  PRO A 254       8.001   9.003 -18.917  1.00 33.88           C  
ATOM   4098  HA  PRO A 254       7.510   8.458 -19.724  1.00 33.88           H  
ATOM   4099  C   PRO A 254       9.210   9.758 -19.452  1.00 33.88           C  
ATOM   4100  CB  PRO A 254       6.998   9.895 -18.180  1.00 33.88           C  
ATOM   4101  HB2 PRO A 254       7.008  10.919 -18.555  1.00 33.88           H  
ATOM   4102  HB3 PRO A 254       6.000   9.466 -18.277  1.00 33.88           H  
ATOM   4103  O   PRO A 254       9.998  10.260 -18.646  1.00 33.88           O  
ATOM   4104  CG  PRO A 254       7.439   9.820 -16.717  1.00 33.88           C  
ATOM   4105  HG2 PRO A 254       8.208  10.570 -16.530  1.00 33.88           H  
ATOM   4106  HG3 PRO A 254       6.600   9.955 -16.034  1.00 33.88           H  
ATOM   4107  CD  PRO A 254       8.049   8.426 -16.593  1.00 33.88           C  
ATOM   4108  HD2 PRO A 254       7.287   7.708 -16.292  1.00 33.88           H  
ATOM   4109  HD3 PRO A 254       8.859   8.451 -15.864  1.00 33.88           H  
ATOM   4110  N   GLU A 255       9.400   9.752 -20.775  1.00 40.56           N  
ATOM   4111  H   GLU A 255       8.778   9.217 -21.365  1.00 40.56           H  
ATOM   4112  CA  GLU A 255      10.389  10.603 -21.428  1.00 40.56           C  
ATOM   4113  HA  GLU A 255      11.393  10.229 -21.229  1.00 40.56           H  
ATOM   4114  C   GLU A 255      10.224  11.979 -20.800  1.00 40.56           C  
ATOM   4115  CB  GLU A 255      10.163  10.661 -22.946  1.00 40.56           C  
ATOM   4116  HB2 GLU A 255       9.108  10.848 -23.141  1.00 40.56           H  
ATOM   4117  HB3 GLU A 255      10.746  11.487 -23.352  1.00 40.56           H  
ATOM   4118  O   GLU A 255       9.163  12.605 -20.897  1.00 40.56           O  
ATOM   4119  CG  GLU A 255      10.607   9.367 -23.647  1.00 40.56           C  
ATOM   4120  HG2 GLU A 255      10.048   8.531 -23.228  1.00 40.56           H  
ATOM   4121  HG3 GLU A 255      11.664   9.205 -23.435  1.00 40.56           H  
ATOM   4122  CD  GLU A 255      10.384   9.400 -25.169  1.00 40.56           C  
ATOM   4123  OE1 GLU A 255      11.085   8.637 -25.872  1.00 40.56           O  
ATOM   4124  OE2 GLU A 255       9.488  10.148 -25.626  1.00 40.56           O  
ATOM   4125  N   ALA A 256      11.208  12.356 -19.985  1.00 37.45           N  
ATOM   4126  H   ALA A 256      12.010  11.753 -19.869  1.00 37.45           H  
ATOM   4127  CA  ALA A 256      11.122  13.565 -19.209  1.00 37.45           C  
ATOM   4128  HA  ALA A 256      10.234  13.529 -18.578  1.00 37.45           H  
ATOM   4129  C   ALA A 256      10.985  14.681 -20.234  1.00 37.45           C  
ATOM   4130  CB  ALA A 256      12.374  13.682 -18.335  1.00 37.45           C  
ATOM   4131  HB1 ALA A 256      12.331  14.608 -17.763  1.00 37.45           H  
ATOM   4132  HB2 ALA A 256      13.263  13.680 -18.966  1.00 37.45           H  
ATOM   4133  HB3 ALA A 256      12.421  12.837 -17.648  1.00 37.45           H  
ATOM   4134  O   ALA A 256      11.880  14.839 -21.061  1.00 37.45           O  
ATOM   4135  N   GLU A 257       9.852  15.391 -20.220  1.00 45.27           N  
ATOM   4136  H   GLU A 257       9.075  15.046 -19.675  1.00 45.27           H  
ATOM   4137  CA  GLU A 257       9.649  16.545 -21.088  1.00 45.27           C  
ATOM   4138  HA  GLU A 257       9.512  16.203 -22.114  1.00 45.27           H  
ATOM   4139  C   GLU A 257      10.924  17.395 -21.006  1.00 45.27           C  
ATOM   4140  CB  GLU A 257       8.415  17.358 -20.654  1.00 45.27           C  
ATOM   4141  HB2 GLU A 257       8.504  17.575 -19.590  1.00 45.27           H  
ATOM   4142  HB3 GLU A 257       8.420  18.304 -21.195  1.00 45.27           H  
ATOM   4143  O   GLU A 257      11.273  17.918 -19.936  1.00 45.27           O  
ATOM   4144  CG  GLU A 257       7.065  16.670 -20.929  1.00 45.27           C  
ATOM   4145  HG2 GLU A 257       6.975  16.496 -22.001  1.00 45.27           H  
ATOM   4146  HG3 GLU A 257       7.052  15.705 -20.422  1.00 45.27           H  
ATOM   4147  CD  GLU A 257       5.865  17.506 -20.433  1.00 45.27           C  
ATOM   4148  OE1 GLU A 257       4.749  17.312 -20.966  1.00 45.27           O  
ATOM   4149  OE2 GLU A 257       6.043  18.309 -19.479  1.00 45.27           O  
ATOM   4150  N   GLU A 258      11.630  17.479 -22.138  1.00 48.46           N  
ATOM   4151  H   GLU A 258      11.315  16.915 -22.915  1.00 48.46           H  
ATOM   4152  CA  GLU A 258      12.971  18.053 -22.292  1.00 48.46           C  
ATOM   4153  HA  GLU A 258      13.690  17.341 -21.887  1.00 48.46           H  
ATOM   4154  C   GLU A 258      13.204  19.386 -21.542  1.00 48.46           C  
ATOM   4155  CB  GLU A 258      13.274  18.214 -23.797  1.00 48.46           C  
ATOM   4156  HB2 GLU A 258      14.178  18.814 -23.907  1.00 48.46           H  
ATOM   4157  HB3 GLU A 258      12.450  18.756 -24.260  1.00 48.46           H  
ATOM   4158  O   GLU A 258      14.315  19.568 -21.033  1.00 48.46           O  
ATOM   4159  CG  GLU A 258      13.503  16.873 -24.523  1.00 48.46           C  
ATOM   4160  HG2 GLU A 258      12.638  16.231 -24.356  1.00 48.46           H  
ATOM   4161  HG3 GLU A 258      14.373  16.386 -24.081  1.00 48.46           H  
ATOM   4162  CD  GLU A 258      13.706  17.038 -26.042  1.00 48.46           C  
ATOM   4163  OE1 GLU A 258      14.536  16.295 -26.611  1.00 48.46           O  
ATOM   4164  OE2 GLU A 258      13.019  17.905 -26.631  1.00 48.46           O  
ATOM   4165  N   PRO A 259      12.212  20.291 -21.335  1.00 46.43           N  
ATOM   4166  CA  PRO A 259      12.450  21.561 -20.648  1.00 46.43           C  
ATOM   4167  HA  PRO A 259      13.224  22.104 -21.189  1.00 46.43           H  
ATOM   4168  C   PRO A 259      12.874  21.430 -19.181  1.00 46.43           C  
ATOM   4169  CB  PRO A 259      11.130  22.337 -20.738  1.00 46.43           C  
ATOM   4170  HB2 PRO A 259      11.305  23.404 -20.873  1.00 46.43           H  
ATOM   4171  HB3 PRO A 259      10.528  22.164 -19.845  1.00 46.43           H  
ATOM   4172  O   PRO A 259      13.623  22.268 -18.680  1.00 46.43           O  
ATOM   4173  CG  PRO A 259      10.414  21.731 -21.936  1.00 46.43           C  
ATOM   4174  HG2 PRO A 259       9.330  21.827 -21.858  1.00 46.43           H  
ATOM   4175  HG3 PRO A 259      10.779  22.191 -22.854  1.00 46.43           H  
ATOM   4176  CD  PRO A 259      10.858  20.285 -21.883  1.00 46.43           C  
ATOM   4177  HD2 PRO A 259      10.822  19.852 -22.883  1.00 46.43           H  
ATOM   4178  HD3 PRO A 259      10.180  19.764 -21.208  1.00 46.43           H  
ATOM   4179  N   LYS A 260      12.386  20.415 -18.450  1.00 45.10           N  
ATOM   4180  H   LYS A 260      11.856  19.701 -18.929  1.00 45.10           H  
ATOM   4181  CA  LYS A 260      12.694  20.270 -17.011  1.00 45.10           C  
ATOM   4182  HA  LYS A 260      12.718  21.257 -16.550  1.00 45.10           H  
ATOM   4183  C   LYS A 260      14.089  19.694 -16.785  1.00 45.10           C  
ATOM   4184  CB  LYS A 260      11.628  19.424 -16.305  1.00 45.10           C  
ATOM   4185  HB2 LYS A 260      11.991  19.155 -15.313  1.00 45.10           H  
ATOM   4186  HB3 LYS A 260      11.466  18.506 -16.871  1.00 45.10           H  
ATOM   4187  O   LYS A 260      14.744  20.075 -15.819  1.00 45.10           O  
ATOM   4188  CG  LYS A 260      10.306  20.187 -16.149  1.00 45.10           C  
ATOM   4189  HG2 LYS A 260       9.946  20.494 -17.131  1.00 45.10           H  
ATOM   4190  HG3 LYS A 260      10.465  21.073 -15.535  1.00 45.10           H  
ATOM   4191  CD  LYS A 260       9.255  19.286 -15.492  1.00 45.10           C  
ATOM   4192  HD2 LYS A 260       9.586  18.996 -14.495  1.00 45.10           H  
ATOM   4193  HD3 LYS A 260       9.150  18.390 -16.104  1.00 45.10           H  
ATOM   4194  CE  LYS A 260       7.906  20.006 -15.411  1.00 45.10           C  
ATOM   4195  HE2 LYS A 260       7.733  20.509 -16.363  1.00 45.10           H  
ATOM   4196  HE3 LYS A 260       7.950  20.760 -14.625  1.00 45.10           H  
ATOM   4197  NZ  LYS A 260       6.807  19.041 -15.169  1.00 45.10           N  
ATOM   4198  HZ1 LYS A 260       6.971  18.491 -14.338  1.00 45.10           H  
ATOM   4199  HZ2 LYS A 260       5.915  19.511 -15.108  1.00 45.10           H  
ATOM   4200  HZ3 LYS A 260       6.746  18.412 -15.958  1.00 45.10           H  
ATOM   4201  N   VAL A 261      14.540  18.828 -17.692  1.00 47.74           N  
ATOM   4202  H   VAL A 261      13.940  18.605 -18.473  1.00 47.74           H  
ATOM   4203  CA  VAL A 261      15.897  18.269 -17.689  1.00 47.74           C  
ATOM   4204  HA  VAL A 261      16.160  17.984 -16.670  1.00 47.74           H  
ATOM   4205  C   VAL A 261      16.902  19.335 -18.123  1.00 47.74           C  
ATOM   4206  CB  VAL A 261      15.967  17.003 -18.564  1.00 47.74           C  
ATOM   4207  HB  VAL A 261      15.666  17.250 -19.582  1.00 47.74           H  
ATOM   4208  O   VAL A 261      17.890  19.533 -17.424  1.00 47.74           O  
ATOM   4209  CG1 VAL A 261      17.374  16.402 -18.600  1.00 47.74           C  
ATOM   4210 HG11 VAL A 261      17.751  16.248 -17.589  1.00 47.74           H  
ATOM   4211 HG12 VAL A 261      17.359  15.448 -19.128  1.00 47.74           H  
ATOM   4212 HG13 VAL A 261      18.043  17.066 -19.147  1.00 47.74           H  
ATOM   4213  CG2 VAL A 261      15.015  15.932 -18.018  1.00 47.74           C  
ATOM   4214 HG21 VAL A 261      15.116  15.026 -18.616  1.00 47.74           H  
ATOM   4215 HG22 VAL A 261      13.983  16.274 -18.095  1.00 47.74           H  
ATOM   4216 HG23 VAL A 261      15.255  15.703 -16.980  1.00 47.74           H  
ATOM   4217  N   GLN A 262      16.611  20.111 -19.176  1.00 48.26           N  
ATOM   4218  H   GLN A 262      15.803  19.892 -19.742  1.00 48.26           H  
ATOM   4219  CA  GLN A 262      17.446  21.249 -19.590  1.00 48.26           C  
ATOM   4220  HA  GLN A 262      18.439  20.881 -19.846  1.00 48.26           H  
ATOM   4221  C   GLN A 262      17.638  22.270 -18.471  1.00 48.26           C  
ATOM   4222  CB  GLN A 262      16.831  21.951 -20.811  1.00 48.26           C  
ATOM   4223  HB2 GLN A 262      15.788  21.660 -20.932  1.00 48.26           H  
ATOM   4224  HB3 GLN A 262      16.857  23.032 -20.676  1.00 48.26           H  
ATOM   4225  O   GLN A 262      18.764  22.658 -18.185  1.00 48.26           O  
ATOM   4226  CG  GLN A 262      17.624  21.625 -22.078  1.00 48.26           C  
ATOM   4227  HG2 GLN A 262      17.688  20.543 -22.197  1.00 48.26           H  
ATOM   4228  HG3 GLN A 262      18.633  22.024 -21.979  1.00 48.26           H  
ATOM   4229  CD  GLN A 262      16.989  22.203 -23.338  1.00 48.26           C  
ATOM   4230  NE2 GLN A 262      17.699  22.192 -24.444  1.00 48.26           N  
ATOM   4231 HE21 GLN A 262      18.636  21.817 -24.448  1.00 48.26           H  
ATOM   4232 HE22 GLN A 262      17.226  22.538 -25.267  1.00 48.26           H  
ATOM   4233  OE1 GLN A 262      15.852  22.647 -23.373  1.00 48.26           O  
ATOM   4234  N   LYS A 263      16.559  22.643 -17.778  1.00 52.19           N  
ATOM   4235  H   LYS A 263      15.654  22.337 -18.107  1.00 52.19           H  
ATOM   4236  CA  LYS A 263      16.629  23.609 -16.678  1.00 52.19           C  
ATOM   4237  HA  LYS A 263      17.135  24.500 -17.051  1.00 52.19           H  
ATOM   4238  C   LYS A 263      17.455  23.097 -15.495  1.00 52.19           C  
ATOM   4239  CB  LYS A 263      15.197  23.969 -16.282  1.00 52.19           C  
ATOM   4240  HB2 LYS A 263      14.612  24.092 -17.194  1.00 52.19           H  
ATOM   4241  HB3 LYS A 263      14.759  23.167 -15.688  1.00 52.19           H  
ATOM   4242  O   LYS A 263      18.128  23.880 -14.834  1.00 52.19           O  
ATOM   4243  CG  LYS A 263      15.141  25.293 -15.522  1.00 52.19           C  
ATOM   4244  HG2 LYS A 263      15.646  26.061 -16.107  1.00 52.19           H  
ATOM   4245  HG3 LYS A 263      15.638  25.192 -14.557  1.00 52.19           H  
ATOM   4246  CD  LYS A 263      13.680  25.694 -15.315  1.00 52.19           C  
ATOM   4247  HD2 LYS A 263      13.167  25.684 -16.276  1.00 52.19           H  
ATOM   4248  HD3 LYS A 263      13.204  24.987 -14.635  1.00 52.19           H  
ATOM   4249  CE  LYS A 263      13.648  27.105 -14.734  1.00 52.19           C  
ATOM   4250  HE2 LYS A 263      14.166  27.098 -13.775  1.00 52.19           H  
ATOM   4251  HE3 LYS A 263      14.209  27.759 -15.402  1.00 52.19           H  
ATOM   4252  NZ  LYS A 263      12.258  27.587 -14.585  1.00 52.19           N  
ATOM   4253  HZ1 LYS A 263      11.750  26.982 -13.956  1.00 52.19           H  
ATOM   4254  HZ2 LYS A 263      12.267  28.528 -14.217  1.00 52.19           H  
ATOM   4255  HZ3 LYS A 263      11.809  27.593 -15.489  1.00 52.19           H  
ATOM   4256  N   LEU A 264      17.427  21.786 -15.237  1.00 46.88           N  
ATOM   4257  H   LEU A 264      16.863  21.194 -15.829  1.00 46.88           H  
ATOM   4258  CA  LEU A 264      18.271  21.155 -14.223  1.00 46.88           C  
ATOM   4259  HA  LEU A 264      18.199  21.743 -13.308  1.00 46.88           H  
ATOM   4260  C   LEU A 264      19.748  21.160 -14.653  1.00 46.88           C  
ATOM   4261  CB  LEU A 264      17.757  19.728 -13.950  1.00 46.88           C  
ATOM   4262  HB2 LEU A 264      16.673  19.695 -14.055  1.00 46.88           H  
ATOM   4263  HB3 LEU A 264      18.179  19.061 -14.702  1.00 46.88           H  
ATOM   4264  O   LEU A 264      20.603  21.487 -13.840  1.00 46.88           O  
ATOM   4265  CG  LEU A 264      18.125  19.219 -12.544  1.00 46.88           C  
ATOM   4266  HG  LEU A 264      19.132  19.543 -12.283  1.00 46.88           H  
ATOM   4267  CD1 LEU A 264      17.135  19.741 -11.496  1.00 46.88           C  
ATOM   4268 HD11 LEU A 264      17.154  20.831 -11.485  1.00 46.88           H  
ATOM   4269 HD12 LEU A 264      16.127  19.397 -11.728  1.00 46.88           H  
ATOM   4270 HD13 LEU A 264      17.426  19.379 -10.510  1.00 46.88           H  
ATOM   4271  CD2 LEU A 264      18.087  17.691 -12.506  1.00 46.88           C  
ATOM   4272 HD21 LEU A 264      17.095  17.330 -12.778  1.00 46.88           H  
ATOM   4273 HD22 LEU A 264      18.818  17.294 -13.209  1.00 46.88           H  
ATOM   4274 HD23 LEU A 264      18.345  17.341 -11.506  1.00 46.88           H  
ATOM   4275  N   TYR A 265      20.046  20.872 -15.925  1.00 50.59           N  
ATOM   4276  H   TYR A 265      19.298  20.597 -16.546  1.00 50.59           H  
ATOM   4277  CA  TYR A 265      21.400  20.970 -16.486  1.00 50.59           C  
ATOM   4278  HA  TYR A 265      22.076  20.373 -15.875  1.00 50.59           H  
ATOM   4279  C   TYR A 265      21.944  22.404 -16.462  1.00 50.59           C  
ATOM   4280  CB  TYR A 265      21.428  20.414 -17.919  1.00 50.59           C  
ATOM   4281  HB2 TYR A 265      22.188  20.949 -18.488  1.00 50.59           H  
ATOM   4282  HB3 TYR A 265      20.475  20.604 -18.414  1.00 50.59           H  
ATOM   4283  O   TYR A 265      23.092  22.604 -16.080  1.00 50.59           O  
ATOM   4284  CG  TYR A 265      21.769  18.940 -18.001  1.00 50.59           C  
ATOM   4285  CD1 TYR A 265      23.110  18.528 -17.882  1.00 50.59           C  
ATOM   4286  HD1 TYR A 265      23.886  19.260 -17.714  1.00 50.59           H  
ATOM   4287  CD2 TYR A 265      20.760  17.982 -18.206  1.00 50.59           C  
ATOM   4288  HD2 TYR A 265      19.734  18.300 -18.313  1.00 50.59           H  
ATOM   4289  CE1 TYR A 265      23.443  17.162 -17.971  1.00 50.59           C  
ATOM   4290  HE1 TYR A 265      24.472  16.847 -17.872  1.00 50.59           H  
ATOM   4291  CE2 TYR A 265      21.085  16.615 -18.287  1.00 50.59           C  
ATOM   4292  HE2 TYR A 265      20.320  15.870 -18.450  1.00 50.59           H  
ATOM   4293  OH  TYR A 265      22.726  14.881 -18.260  1.00 50.59           O  
ATOM   4294  HH  TYR A 265      23.667  14.704 -18.201  1.00 50.59           H  
ATOM   4295  CZ  TYR A 265      22.427  16.203 -18.173  1.00 50.59           C  
ATOM   4296  N   GLU A 266      21.129  23.402 -16.808  1.00 54.36           N  
ATOM   4297  H   GLU A 266      20.221  23.172 -17.186  1.00 54.36           H  
ATOM   4298  CA  GLU A 266      21.502  24.821 -16.743  1.00 54.36           C  
ATOM   4299  HA  GLU A 266      22.411  24.987 -17.321  1.00 54.36           H  
ATOM   4300  C   GLU A 266      21.808  25.248 -15.302  1.00 54.36           C  
ATOM   4301  CB  GLU A 266      20.376  25.682 -17.341  1.00 54.36           C  
ATOM   4302  HB2 GLU A 266      20.546  26.724 -17.070  1.00 54.36           H  
ATOM   4303  HB3 GLU A 266      19.428  25.364 -16.908  1.00 54.36           H  
ATOM   4304  O   GLU A 266      22.859  25.831 -15.049  1.00 54.36           O  
ATOM   4305  CG  GLU A 266      20.312  25.588 -18.876  1.00 54.36           C  
ATOM   4306  HG2 GLU A 266      20.289  24.540 -19.175  1.00 54.36           H  
ATOM   4307  HG3 GLU A 266      21.225  26.022 -19.283  1.00 54.36           H  
ATOM   4308  CD  GLU A 266      19.092  26.303 -19.490  1.00 54.36           C  
ATOM   4309  OE1 GLU A 266      19.047  26.381 -20.739  1.00 54.36           O  
ATOM   4310  OE2 GLU A 266      18.194  26.748 -18.732  1.00 54.36           O  
ATOM   4311  N   MET A 267      20.959  24.867 -14.338  1.00 52.76           N  
ATOM   4312  H   MET A 267      20.110  24.392 -14.609  1.00 52.76           H  
ATOM   4313  CA  MET A 267      21.189  25.141 -12.912  1.00 52.76           C  
ATOM   4314  HA  MET A 267      21.363  26.209 -12.783  1.00 52.76           H  
ATOM   4315  C   MET A 267      22.429  24.428 -12.348  1.00 52.76           C  
ATOM   4316  CB  MET A 267      19.951  24.734 -12.096  1.00 52.76           C  
ATOM   4317  HB2 MET A 267      20.226  24.722 -11.041  1.00 52.76           H  
ATOM   4318  HB3 MET A 267      19.636  23.730 -12.378  1.00 52.76           H  
ATOM   4319  O   MET A 267      23.040  24.922 -11.405  1.00 52.76           O  
ATOM   4320  CG  MET A 267      18.784  25.713 -12.278  1.00 52.76           C  
ATOM   4321  HG2 MET A 267      19.122  26.706 -11.979  1.00 52.76           H  
ATOM   4322  HG3 MET A 267      18.527  25.768 -13.335  1.00 52.76           H  
ATOM   4323  SD  MET A 267      17.278  25.311 -11.335  1.00 52.76           S  
ATOM   4324  CE  MET A 267      17.933  25.464  -9.650  1.00 52.76           C  
ATOM   4325  HE1 MET A 267      17.109  25.528  -8.939  1.00 52.76           H  
ATOM   4326  HE2 MET A 267      18.547  26.362  -9.575  1.00 52.76           H  
ATOM   4327  HE3 MET A 267      18.545  24.593  -9.415  1.00 52.76           H  
ATOM   4328  N   LEU A 268      22.805  23.272 -12.902  1.00 48.46           N  
ATOM   4329  H   LEU A 268      22.236  22.897 -13.647  1.00 48.46           H  
ATOM   4330  CA  LEU A 268      23.988  22.511 -12.487  1.00 48.46           C  
ATOM   4331  HA  LEU A 268      24.139  22.652 -11.416  1.00 48.46           H  
ATOM   4332  C   LEU A 268      25.286  23.011 -13.152  1.00 48.46           C  
ATOM   4333  CB  LEU A 268      23.733  21.014 -12.758  1.00 48.46           C  
ATOM   4334  HB2 LEU A 268      24.674  20.470 -12.676  1.00 48.46           H  
ATOM   4335  HB3 LEU A 268      23.393  20.909 -13.788  1.00 48.46           H  
ATOM   4336  O   LEU A 268      26.363  22.762 -12.620  1.00 48.46           O  
ATOM   4337  CG  LEU A 268      22.703  20.358 -11.813  1.00 48.46           C  
ATOM   4338  HG  LEU A 268      21.813  20.983 -11.737  1.00 48.46           H  
ATOM   4339  CD1 LEU A 268      22.295  18.986 -12.356  1.00 48.46           C  
ATOM   4340 HD11 LEU A 268      21.863  19.104 -13.349  1.00 48.46           H  
ATOM   4341 HD12 LEU A 268      21.550  18.534 -11.701  1.00 48.46           H  
ATOM   4342 HD13 LEU A 268      23.168  18.336 -12.425  1.00 48.46           H  
ATOM   4343  CD2 LEU A 268      23.232  20.147 -10.392  1.00 48.46           C  
ATOM   4344 HD21 LEU A 268      24.062  19.441 -10.403  1.00 48.46           H  
ATOM   4345 HD22 LEU A 268      23.567  21.095  -9.972  1.00 48.46           H  
ATOM   4346 HD23 LEU A 268      22.435  19.752  -9.763  1.00 48.46           H  
ATOM   4347  N   GLN A 269      25.212  23.730 -14.279  1.00 50.50           N  
ATOM   4348  H   GLN A 269      24.301  23.886 -14.685  1.00 50.50           H  
ATOM   4349  CA  GLN A 269      26.380  24.301 -14.970  1.00 50.50           C  
ATOM   4350  HA  GLN A 269      27.221  23.617 -14.854  1.00 50.50           H  
ATOM   4351  C   GLN A 269      26.859  25.646 -14.398  1.00 50.50           C  
ATOM   4352  CB  GLN A 269      26.082  24.453 -16.470  1.00 50.50           C  
ATOM   4353  HB2 GLN A 269      25.088  24.877 -16.610  1.00 50.50           H  
ATOM   4354  HB3 GLN A 269      26.808  25.143 -16.902  1.00 50.50           H  
ATOM   4355  O   GLN A 269      27.979  26.063 -14.701  1.00 50.50           O  
ATOM   4356  CG  GLN A 269      26.198  23.123 -17.226  1.00 50.50           C  
ATOM   4357  HG2 GLN A 269      25.453  22.418 -16.857  1.00 50.50           H  
ATOM   4358  HG3 GLN A 269      27.182  22.693 -17.039  1.00 50.50           H  
ATOM   4359  CD  GLN A 269      26.033  23.281 -18.735  1.00 50.50           C  
ATOM   4360  NE2 GLN A 269      26.027  22.192 -19.472  1.00 50.50           N  
ATOM   4361 HE21 GLN A 269      25.891  22.326 -20.463  1.00 50.50           H  
ATOM   4362 HE22 GLN A 269      26.092  21.282 -19.039  1.00 50.50           H  
ATOM   4363  OE1 GLN A 269      25.970  24.362 -19.300  1.00 50.50           O  
ATOM   4364  N   GLU A 270      26.042  26.324 -13.586  1.00 51.37           N  
ATOM   4365  H   GLU A 270      25.105  25.974 -13.442  1.00 51.37           H  
ATOM   4366  CA  GLU A 270      26.419  27.576 -12.909  1.00 51.37           C  
ATOM   4367  HA  GLU A 270      26.947  28.215 -13.616  1.00 51.37           H  
ATOM   4368  C   GLU A 270      27.389  27.354 -11.733  1.00 51.37           C  
ATOM   4369  CB  GLU A 270      25.158  28.326 -12.443  1.00 51.37           C  
ATOM   4370  HB2 GLU A 270      24.538  27.656 -11.847  1.00 51.37           H  
ATOM   4371  HB3 GLU A 270      25.466  29.163 -11.817  1.00 51.37           H  
ATOM   4372  O   GLU A 270      28.073  28.289 -11.315  1.00 51.37           O  
ATOM   4373  CG  GLU A 270      24.339  28.885 -13.621  1.00 51.37           C  
ATOM   4374  HG2 GLU A 270      24.999  29.497 -14.235  1.00 51.37           H  
ATOM   4375  HG3 GLU A 270      23.989  28.057 -14.237  1.00 51.37           H  
ATOM   4376  CD  GLU A 270      23.128  29.738 -13.195  1.00 51.37           C  
ATOM   4377  OE1 GLU A 270      22.530  30.378 -14.092  1.00 51.37           O  
ATOM   4378  OE2 GLU A 270      22.803  29.788 -11.985  1.00 51.37           O  
ATOM   4379  N   ASP A 271      27.495  26.119 -11.231  1.00 55.97           N  
ATOM   4380  H   ASP A 271      26.940  25.386 -11.649  1.00 55.97           H  
ATOM   4381  CA  ASP A 271      28.420  25.736 -10.165  1.00 55.97           C  
ATOM   4382  HA  ASP A 271      28.717  26.633  -9.622  1.00 55.97           H  
ATOM   4383  C   ASP A 271      29.694  25.096 -10.749  1.00 55.97           C  
ATOM   4384  CB  ASP A 271      27.690  24.839  -9.155  1.00 55.97           C  
ATOM   4385  HB2 ASP A 271      26.745  25.313  -8.891  1.00 55.97           H  
ATOM   4386  HB3 ASP A 271      27.462  23.878  -9.616  1.00 55.97           H  
ATOM   4387  O   ASP A 271      29.672  24.032 -11.375  1.00 55.97           O  
ATOM   4388  CG  ASP A 271      28.499  24.614  -7.872  1.00 55.97           C  
ATOM   4389  OD1 ASP A 271      29.730  24.389  -7.976  1.00 55.97           O  
ATOM   4390  OD2 ASP A 271      27.877  24.653  -6.787  1.00 55.97           O  
ATOM   4391  N   GLU A 272      30.834  25.759 -10.544  1.00 55.03           N  
ATOM   4392  H   GLU A 272      30.779  26.612 -10.006  1.00 55.03           H  
ATOM   4393  CA  GLU A 272      32.130  25.402 -11.130  1.00 55.03           C  
ATOM   4394  HA  GLU A 272      31.997  25.339 -12.210  1.00 55.03           H  
ATOM   4395  C   GLU A 272      32.651  24.026 -10.663  1.00 55.03           C  
ATOM   4396  CB  GLU A 272      33.106  26.558 -10.827  1.00 55.03           C  
ATOM   4397  HB2 GLU A 272      32.555  27.491 -10.941  1.00 55.03           H  
ATOM   4398  HB3 GLU A 272      33.442  26.488  -9.792  1.00 55.03           H  
ATOM   4399  O   GLU A 272      33.352  23.352 -11.421  1.00 55.03           O  
ATOM   4400  CG  GLU A 272      34.323  26.630 -11.764  1.00 55.03           C  
ATOM   4401  HG2 GLU A 272      35.002  25.811 -11.528  1.00 55.03           H  
ATOM   4402  HG3 GLU A 272      33.976  26.494 -12.789  1.00 55.03           H  
ATOM   4403  CD  GLU A 272      35.082  27.973 -11.673  1.00 55.03           C  
ATOM   4404  OE1 GLU A 272      35.902  28.228 -12.586  1.00 55.03           O  
ATOM   4405  OE2 GLU A 272      34.863  28.735 -10.703  1.00 55.03           O  
ATOM   4406  N   GLN A 273      32.261  23.550  -9.470  1.00 51.97           N  
ATOM   4407  H   GLN A 273      31.577  24.077  -8.945  1.00 51.97           H  
ATOM   4408  CA  GLN A 273      32.605  22.199  -9.000  1.00 51.97           C  
ATOM   4409  HA  GLN A 273      33.639  21.979  -9.263  1.00 51.97           H  
ATOM   4410  C   GLN A 273      31.747  21.118  -9.656  1.00 51.97           C  
ATOM   4411  CB  GLN A 273      32.447  22.093  -7.476  1.00 51.97           C  
ATOM   4412  HB2 GLN A 273      32.409  21.037  -7.206  1.00 51.97           H  
ATOM   4413  HB3 GLN A 273      31.515  22.559  -7.159  1.00 51.97           H  
ATOM   4414  O   GLN A 273      32.240  20.034  -9.963  1.00 51.97           O  
ATOM   4415  CG  GLN A 273      33.630  22.718  -6.734  1.00 51.97           C  
ATOM   4416  HG2 GLN A 273      33.648  23.790  -6.928  1.00 51.97           H  
ATOM   4417  HG3 GLN A 273      34.556  22.286  -7.113  1.00 51.97           H  
ATOM   4418  CD  GLN A 273      33.583  22.495  -5.224  1.00 51.97           C  
ATOM   4419  NE2 GLN A 273      34.610  22.909  -4.514  1.00 51.97           N  
ATOM   4420 HE21 GLN A 273      35.369  23.396  -4.968  1.00 51.97           H  
ATOM   4421 HE22 GLN A 273      34.529  22.767  -3.518  1.00 51.97           H  
ATOM   4422  OE1 GLN A 273      32.672  21.939  -4.635  1.00 51.97           O  
ATOM   4423  N   VAL A 274      30.470  21.407  -9.895  1.00 52.13           N  
ATOM   4424  H   VAL A 274      30.134  22.326  -9.646  1.00 52.13           H  
ATOM   4425  CA  VAL A 274      29.547  20.473 -10.549  1.00 52.13           C  
ATOM   4426  HA  VAL A 274      29.651  19.488 -10.094  1.00 52.13           H  
ATOM   4427  C   VAL A 274      29.904  20.328 -12.028  1.00 52.13           C  
ATOM   4428  CB  VAL A 274      28.102  20.950 -10.344  1.00 52.13           C  
ATOM   4429  HB  VAL A 274      27.998  21.958 -10.744  1.00 52.13           H  
ATOM   4430  O   VAL A 274      29.930  19.217 -12.558  1.00 52.13           O  
ATOM   4431  CG1 VAL A 274      27.100  20.037 -11.046  1.00 52.13           C  
ATOM   4432 HG11 VAL A 274      27.242  19.003 -10.733  1.00 52.13           H  
ATOM   4433 HG12 VAL A 274      26.092  20.370 -10.801  1.00 52.13           H  
ATOM   4434 HG13 VAL A 274      27.225  20.127 -12.125  1.00 52.13           H  
ATOM   4435  CG2 VAL A 274      27.738  20.969  -8.852  1.00 52.13           C  
ATOM   4436 HG21 VAL A 274      27.844  19.973  -8.423  1.00 52.13           H  
ATOM   4437 HG22 VAL A 274      26.711  21.313  -8.729  1.00 52.13           H  
ATOM   4438 HG23 VAL A 274      28.382  21.664  -8.313  1.00 52.13           H  
ATOM   4439  N   ARG A 275      30.293  21.429 -12.674  1.00 53.40           N  
ATOM   4440  H   ARG A 275      30.200  22.308 -12.184  1.00 53.40           H  
ATOM   4441  CA  ARG A 275      30.740  21.450 -14.071  1.00 53.40           C  
ATOM   4442  HA  ARG A 275      29.934  21.055 -14.688  1.00 53.40           H  
ATOM   4443  C   ARG A 275      31.955  20.548 -14.319  1.00 53.40           C  
ATOM   4444  CB  ARG A 275      30.998  22.914 -14.444  1.00 53.40           C  
ATOM   4445  HB2 ARG A 275      32.011  23.201 -14.163  1.00 53.40           H  
ATOM   4446  HB3 ARG A 275      30.300  23.549 -13.899  1.00 53.40           H  
ATOM   4447  O   ARG A 275      31.946  19.760 -15.256  1.00 53.40           O  
ATOM   4448  CG  ARG A 275      30.766  23.160 -15.931  1.00 53.40           C  
ATOM   4449  HG2 ARG A 275      31.486  22.591 -16.519  1.00 53.40           H  
ATOM   4450  HG3 ARG A 275      29.755  22.855 -16.199  1.00 53.40           H  
ATOM   4451  CD  ARG A 275      30.933  24.654 -16.200  1.00 53.40           C  
ATOM   4452  HD2 ARG A 275      30.251  25.205 -15.552  1.00 53.40           H  
ATOM   4453  HD3 ARG A 275      31.958  24.939 -15.962  1.00 53.40           H  
ATOM   4454  NE  ARG A 275      30.639  24.969 -17.604  1.00 53.40           N  
ATOM   4455  HE  ARG A 275      30.414  24.184 -18.199  1.00 53.40           H  
ATOM   4456  NH1 ARG A 275      31.028  27.218 -17.447  1.00 53.40           N  
ATOM   4457 HH11 ARG A 275      31.206  27.078 -16.463  1.00 53.40           H  
ATOM   4458 HH12 ARG A 275      30.976  28.151 -17.830  1.00 53.40           H  
ATOM   4459  NH2 ARG A 275      30.310  26.342 -19.379  1.00 53.40           N  
ATOM   4460 HH21 ARG A 275      30.257  27.274 -19.766  1.00 53.40           H  
ATOM   4461 HH22 ARG A 275      29.949  25.549 -19.889  1.00 53.40           H  
ATOM   4462  CZ  ARG A 275      30.663  26.172 -18.136  1.00 53.40           C  
ATOM   4463  N   GLN A 276      32.939  20.569 -13.417  1.00 52.54           N  
ATOM   4464  H   GLN A 276      32.875  21.235 -12.661  1.00 52.54           H  
ATOM   4465  CA  GLN A 276      34.114  19.688 -13.488  1.00 52.54           C  
ATOM   4466  HA  GLN A 276      34.566  19.783 -14.476  1.00 52.54           H  
ATOM   4467  C   GLN A 276      33.787  18.199 -13.293  1.00 52.54           C  
ATOM   4468  CB  GLN A 276      35.136  20.112 -12.427  1.00 52.54           C  
ATOM   4469  HB2 GLN A 276      34.638  20.225 -11.464  1.00 52.54           H  
ATOM   4470  HB3 GLN A 276      35.891  19.331 -12.332  1.00 52.54           H  
ATOM   4471  O   GLN A 276      34.533  17.345 -13.771  1.00 52.54           O  
ATOM   4472  CG  GLN A 276      35.849  21.416 -12.798  1.00 52.54           C  
ATOM   4473  HG2 GLN A 276      36.370  21.282 -13.746  1.00 52.54           H  
ATOM   4474  HG3 GLN A 276      35.116  22.212 -12.928  1.00 52.54           H  
ATOM   4475  CD  GLN A 276      36.864  21.856 -11.748  1.00 52.54           C  
ATOM   4476  NE2 GLN A 276      37.460  23.014 -11.919  1.00 52.54           N  
ATOM   4477 HE21 GLN A 276      38.052  23.321 -11.160  1.00 52.54           H  
ATOM   4478 HE22 GLN A 276      37.136  23.637 -12.645  1.00 52.54           H  
ATOM   4479  OE1 GLN A 276      37.165  21.186 -10.771  1.00 52.54           O  
ATOM   4480  N   ILE A 277      32.698  17.868 -12.592  1.00 55.04           N  
ATOM   4481  H   ILE A 277      32.124  18.606 -12.211  1.00 55.04           H  
ATOM   4482  CA  ILE A 277      32.234  16.480 -12.457  1.00 55.04           C  
ATOM   4483  HA  ILE A 277      33.096  15.838 -12.276  1.00 55.04           H  
ATOM   4484  C   ILE A 277      31.619  16.016 -13.781  1.00 55.04           C  
ATOM   4485  CB  ILE A 277      31.278  16.332 -11.249  1.00 55.04           C  
ATOM   4486  HB  ILE A 277      30.478  17.067 -11.339  1.00 55.04           H  
ATOM   4487  O   ILE A 277      31.958  14.935 -14.248  1.00 55.04           O  
ATOM   4488  CG1 ILE A 277      32.050  16.593  -9.933  1.00 55.04           C  
ATOM   4489 HG12 ILE A 277      32.649  17.498 -10.031  1.00 55.04           H  
ATOM   4490 HG13 ILE A 277      32.738  15.768  -9.749  1.00 55.04           H  
ATOM   4491  CG2 ILE A 277      30.636  14.933 -11.210  1.00 55.04           C  
ATOM   4492 HG21 ILE A 277      30.037  14.771 -12.106  1.00 55.04           H  
ATOM   4493 HG22 ILE A 277      29.966  14.840 -10.355  1.00 55.04           H  
ATOM   4494 HG23 ILE A 277      31.408  14.165 -11.158  1.00 55.04           H  
ATOM   4495  CD1 ILE A 277      31.149  16.776  -8.704  1.00 55.04           C  
ATOM   4496 HD11 ILE A 277      30.431  17.575  -8.888  1.00 55.04           H  
ATOM   4497 HD12 ILE A 277      31.767  17.048  -7.848  1.00 55.04           H  
ATOM   4498 HD13 ILE A 277      30.620  15.852  -8.472  1.00 55.04           H  
ATOM   4499  N   PHE A 278      30.786  16.843 -14.421  1.00 51.83           N  
ATOM   4500  H   PHE A 278      30.561  17.732 -13.997  1.00 51.83           H  
ATOM   4501  CA  PHE A 278      30.165  16.504 -15.707  1.00 51.83           C  
ATOM   4502  HA  PHE A 278      29.754  15.496 -15.637  1.00 51.83           H  
ATOM   4503  C   PHE A 278      31.154  16.462 -16.876  1.00 51.83           C  
ATOM   4504  CB  PHE A 278      29.012  17.469 -16.001  1.00 51.83           C  
ATOM   4505  HB2 PHE A 278      28.776  17.415 -17.064  1.00 51.83           H  
ATOM   4506  HB3 PHE A 278      29.323  18.491 -15.790  1.00 51.83           H  
ATOM   4507  O   PHE A 278      31.034  15.585 -17.725  1.00 51.83           O  
ATOM   4508  CG  PHE A 278      27.747  17.133 -15.238  1.00 51.83           C  
ATOM   4509  CD1 PHE A 278      26.977  16.021 -15.626  1.00 51.83           C  
ATOM   4510  HD1 PHE A 278      27.296  15.409 -16.457  1.00 51.83           H  
ATOM   4511  CD2 PHE A 278      27.335  17.917 -14.147  1.00 51.83           C  
ATOM   4512  HD2 PHE A 278      27.912  18.784 -13.862  1.00 51.83           H  
ATOM   4513  CE1 PHE A 278      25.804  15.693 -14.924  1.00 51.83           C  
ATOM   4514  HE1 PHE A 278      25.224  14.832 -15.221  1.00 51.83           H  
ATOM   4515  CE2 PHE A 278      26.166  17.585 -13.439  1.00 51.83           C  
ATOM   4516  HE2 PHE A 278      25.845  18.191 -12.605  1.00 51.83           H  
ATOM   4517  CZ  PHE A 278      25.399  16.474 -13.828  1.00 51.83           C  
ATOM   4518  HZ  PHE A 278      24.498  16.221 -13.290  1.00 51.83           H  
ATOM   4519  N   ASP A 279      32.165  17.334 -16.897  1.00 53.64           N  
ATOM   4520  H   ASP A 279      32.159  18.099 -16.238  1.00 53.64           H  
ATOM   4521  CA  ASP A 279      33.206  17.327 -17.938  1.00 53.64           C  
ATOM   4522  HA  ASP A 279      32.723  17.356 -18.915  1.00 53.64           H  
ATOM   4523  C   ASP A 279      34.074  16.049 -17.914  1.00 53.64           C  
ATOM   4524  CB  ASP A 279      34.086  18.584 -17.794  1.00 53.64           C  
ATOM   4525  HB2 ASP A 279      34.416  18.670 -16.759  1.00 53.64           H  
ATOM   4526  HB3 ASP A 279      34.976  18.457 -18.411  1.00 53.64           H  
ATOM   4527  O   ASP A 279      34.780  15.758 -18.880  1.00 53.64           O  
ATOM   4528  CG  ASP A 279      33.416  19.898 -18.231  1.00 53.64           C  
ATOM   4529  OD1 ASP A 279      32.430  19.860 -19.003  1.00 53.64           O  
ATOM   4530  OD2 ASP A 279      33.936  20.967 -17.830  1.00 53.64           O  
ATOM   4531  N   ASN A 280      34.015  15.273 -16.825  1.00 52.37           N  
ATOM   4532  H   ASN A 280      33.377  15.551 -16.093  1.00 52.37           H  
ATOM   4533  CA  ASN A 280      34.766  14.031 -16.636  1.00 52.37           C  
ATOM   4534  HA  ASN A 280      35.514  13.946 -17.425  1.00 52.37           H  
ATOM   4535  C   ASN A 280      33.915  12.753 -16.753  1.00 52.37           C  
ATOM   4536  CB  ASN A 280      35.502  14.110 -15.289  1.00 52.37           C  
ATOM   4537  HB2 ASN A 280      34.808  14.436 -14.515  1.00 52.37           H  
ATOM   4538  HB3 ASN A 280      35.869  13.120 -15.016  1.00 52.37           H  
ATOM   4539  O   ASN A 280      34.459  11.665 -16.566  1.00 52.37           O  
ATOM   4540  CG  ASN A 280      36.711  15.022 -15.334  1.00 52.37           C  
ATOM   4541  ND2 ASN A 280      36.874  15.880 -14.359  1.00 52.37           N  
ATOM   4542 HD21 ASN A 280      37.627  16.536 -14.508  1.00 52.37           H  
ATOM   4543 HD22 ASN A 280      36.044  16.157 -13.855  1.00 52.37           H  
ATOM   4544  OD1 ASN A 280      37.559  14.965 -16.208  1.00 52.37           O  
ATOM   4545  N   ILE A 281      32.616  12.860 -17.052  1.00 47.01           N  
ATOM   4546  H   ILE A 281      32.242  13.775 -17.262  1.00 47.01           H  
ATOM   4547  CA  ILE A 281      31.715  11.713 -17.237  1.00 47.01           C  
ATOM   4548  HA  ILE A 281      32.199  10.801 -16.887  1.00 47.01           H  
ATOM   4549  C   ILE A 281      31.460  11.548 -18.737  1.00 47.01           C  
ATOM   4550  CB  ILE A 281      30.427  11.899 -16.399  1.00 47.01           C  
ATOM   4551  HB  ILE A 281      29.976  12.855 -16.665  1.00 47.01           H  
ATOM   4552  O   ILE A 281      31.084  12.499 -19.425  1.00 47.01           O  
ATOM   4553  CG1 ILE A 281      30.758  11.889 -14.888  1.00 47.01           C  
ATOM   4554 HG12 ILE A 281      31.618  12.529 -14.693  1.00 47.01           H  
ATOM   4555 HG13 ILE A 281      31.042  10.880 -14.588  1.00 47.01           H  
ATOM   4556  CG2 ILE A 281      29.413  10.780 -16.674  1.00 47.01           C  
ATOM   4557 HG21 ILE A 281      29.141  10.747 -17.729  1.00 47.01           H  
ATOM   4558 HG22 ILE A 281      28.483  10.940 -16.128  1.00 47.01           H  
ATOM   4559 HG23 ILE A 281      29.828   9.815 -16.382  1.00 47.01           H  
ATOM   4560  CD1 ILE A 281      29.607  12.368 -13.992  1.00 47.01           C  
ATOM   4561 HD11 ILE A 281      29.286  13.362 -14.303  1.00 47.01           H  
ATOM   4562 HD12 ILE A 281      29.955  12.412 -12.960  1.00 47.01           H  
ATOM   4563 HD13 ILE A 281      28.765  11.678 -14.043  1.00 47.01           H  
ATOM   4564  N   THR A 282      31.707  10.355 -19.281  1.00 41.95           N  
ATOM   4565  H   THR A 282      31.927   9.584 -18.666  1.00 41.95           H  
ATOM   4566  CA  THR A 282      31.384  10.094 -20.693  1.00 41.95           C  
ATOM   4567  HA  THR A 282      31.730  10.959 -21.259  1.00 41.95           H  
ATOM   4568  C   THR A 282      29.865   9.995 -20.887  1.00 41.95           C  
ATOM   4569  CB  THR A 282      32.112   8.865 -21.254  1.00 41.95           C  
ATOM   4570  HB  THR A 282      31.677   8.624 -22.224  1.00 41.95           H  
ATOM   4571  O   THR A 282      29.184   9.569 -19.969  1.00 41.95           O  
ATOM   4572  CG2 THR A 282      33.594   9.157 -21.484  1.00 41.95           C  
ATOM   4573 HG21 THR A 282      34.071   9.402 -20.534  1.00 41.95           H  
ATOM   4574 HG22 THR A 282      34.073   8.274 -21.907  1.00 41.95           H  
ATOM   4575 HG23 THR A 282      33.705   9.994 -22.172  1.00 41.95           H  
ATOM   4576  OG1 THR A 282      32.024   7.718 -20.443  1.00 41.95           O  
ATOM   4577  HG1 THR A 282      32.171   7.925 -19.517  1.00 41.95           H  
ATOM   4578  N   PRO A 283      29.290  10.347 -22.056  1.00 42.13           N  
ATOM   4579  CA  PRO A 283      27.830  10.362 -22.259  1.00 42.13           C  
ATOM   4580  HA  PRO A 283      27.401  11.125 -21.610  1.00 42.13           H  
ATOM   4581  C   PRO A 283      27.098   9.035 -21.985  1.00 42.13           C  
ATOM   4582  CB  PRO A 283      27.636  10.765 -23.725  1.00 42.13           C  
ATOM   4583  HB2 PRO A 283      27.610   9.876 -24.355  1.00 42.13           H  
ATOM   4584  HB3 PRO A 283      26.729  11.353 -23.862  1.00 42.13           H  
ATOM   4585  O   PRO A 283      25.873   9.028 -21.888  1.00 42.13           O  
ATOM   4586  CG  PRO A 283      28.891  11.571 -24.048  1.00 42.13           C  
ATOM   4587  HG2 PRO A 283      28.764  12.596 -23.699  1.00 42.13           H  
ATOM   4588  HG3 PRO A 283      29.122  11.552 -25.113  1.00 42.13           H  
ATOM   4589  CD  PRO A 283      29.972  10.882 -23.222  1.00 42.13           C  
ATOM   4590  HD2 PRO A 283      30.736  11.610 -22.952  1.00 42.13           H  
ATOM   4591  HD3 PRO A 283      30.407  10.062 -23.793  1.00 42.13           H  
ATOM   4592  N   ASP A 284      27.844   7.931 -21.908  1.00 46.56           N  
ATOM   4593  H   ASP A 284      28.848   8.043 -21.913  1.00 46.56           H  
ATOM   4594  CA  ASP A 284      27.344   6.584 -21.636  1.00 46.56           C  
ATOM   4595  HA  ASP A 284      26.296   6.531 -21.931  1.00 46.56           H  
ATOM   4596  C   ASP A 284      27.410   6.196 -20.133  1.00 46.56           C  
ATOM   4597  CB  ASP A 284      28.135   5.585 -22.507  1.00 46.56           C  
ATOM   4598  HB2 ASP A 284      29.184   5.626 -22.211  1.00 46.56           H  
ATOM   4599  HB3 ASP A 284      27.776   4.578 -22.293  1.00 46.56           H  
ATOM   4600  O   ASP A 284      26.925   5.121 -19.772  1.00 46.56           O  
ATOM   4601  CG  ASP A 284      28.035   5.801 -24.029  1.00 46.56           C  
ATOM   4602  OD1 ASP A 284      26.942   6.151 -24.531  1.00 46.56           O  
ATOM   4603  OD2 ASP A 284      29.049   5.536 -24.721  1.00 46.56           O  
ATOM   4604  N   GLU A 285      28.010   7.031 -19.269  1.00 36.23           N  
ATOM   4605  H   GLU A 285      28.268   7.948 -19.606  1.00 36.23           H  
ATOM   4606  CA  GLU A 285      28.139   6.869 -17.802  1.00 36.23           C  
ATOM   4607  HA  GLU A 285      27.904   5.841 -17.523  1.00 36.23           H  
ATOM   4608  C   GLU A 285      27.148   7.742 -17.014  1.00 36.23           C  
ATOM   4609  CB  GLU A 285      29.581   7.189 -17.357  1.00 36.23           C  
ATOM   4610  HB2 GLU A 285      29.588   7.354 -16.279  1.00 36.23           H  
ATOM   4611  HB3 GLU A 285      29.897   8.110 -17.847  1.00 36.23           H  
ATOM   4612  O   GLU A 285      26.651   7.245 -15.972  1.00 36.23           O  
ATOM   4613  CG  GLU A 285      30.610   6.089 -17.659  1.00 36.23           C  
ATOM   4614  HG2 GLU A 285      30.312   5.182 -17.132  1.00 36.23           H  
ATOM   4615  HG3 GLU A 285      30.600   5.868 -18.727  1.00 36.23           H  
ATOM   4616  CD  GLU A 285      32.040   6.491 -17.240  1.00 36.23           C  
ATOM   4617  OE1 GLU A 285      32.760   5.617 -16.690  1.00 36.23           O  
ATOM   4618  OE2 GLU A 285      32.443   7.650 -17.522  1.00 36.23           O  
ATOM   4619  OXT GLU A 285      26.919   8.898 -17.429  1.00 36.23           O  
TER    4620      GLU A 285                                                       
END   
