# Supplementary material for: A glutamine-based single α-helix scaffold to target globular proteins
Source: Nat Commun. 2022 Nov 18;13:7073. doi: 10.1038/s41467-022-34793-6 (PMC9674830; doi:10.1038/s41467-022-34793-6)
Supplement: Supplementary file 7 — Supplementary Data 4 [file 41467_2022_34793_MOESM7_ESM.zip › ColabFold_p37n/p37n_with_MSAs/Q20013.pdb]

ATOM      1  N   MET A   1      31.812  -2.740  -1.141  1.00 59.91           N  
ATOM      2  H   MET A   1      31.920  -1.979  -1.797  1.00 59.91           H  
ATOM      3  H2  MET A   1      32.216  -3.566  -1.558  1.00 59.91           H  
ATOM      4  H3  MET A   1      30.831  -2.919  -0.978  1.00 59.91           H  
ATOM      5  CA  MET A   1      32.512  -2.434   0.132  1.00 59.91           C  
ATOM      6  HA  MET A   1      32.418  -3.300   0.788  1.00 59.91           H  
ATOM      7  C   MET A   1      31.900  -1.270   0.928  1.00 59.91           C  
ATOM      8  CB  MET A   1      34.017  -2.227  -0.100  1.00 59.91           C  
ATOM      9  HB2 MET A   1      34.479  -1.878   0.824  1.00 59.91           H  
ATOM     10  HB3 MET A   1      34.179  -1.478  -0.875  1.00 59.91           H  
ATOM     11  O   MET A   1      32.210  -1.147   2.101  1.00 59.91           O  
ATOM     12  CG  MET A   1      34.689  -3.548  -0.498  1.00 59.91           C  
ATOM     13  HG2 MET A   1      34.289  -3.891  -1.452  1.00 59.91           H  
ATOM     14  HG3 MET A   1      34.464  -4.297   0.262  1.00 59.91           H  
ATOM     15  SD  MET A   1      36.484  -3.427  -0.648  1.00 59.91           S  
ATOM     16  CE  MET A   1      36.902  -5.167  -0.959  1.00 59.91           C  
ATOM     17  HE1 MET A   1      36.577  -5.783  -0.121  1.00 59.91           H  
ATOM     18  HE2 MET A   1      37.982  -5.263  -1.073  1.00 59.91           H  
ATOM     19  HE3 MET A   1      36.418  -5.508  -1.874  1.00 59.91           H  
ATOM     20  N   PHE A   2      31.002  -0.453   0.357  1.00 53.83           N  
ATOM     21  H   PHE A   2      30.767  -0.539  -0.622  1.00 53.83           H  
ATOM     22  CA  PHE A   2      30.483   0.764   1.007  1.00 53.83           C  
ATOM     23  HA  PHE A   2      31.269   1.184   1.635  1.00 53.83           H  
ATOM     24  C   PHE A   2      29.259   0.560   1.935  1.00 53.83           C  
ATOM     25  CB  PHE A   2      30.195   1.777  -0.113  1.00 53.83           C  
ATOM     26  HB2 PHE A   2      30.982   1.712  -0.864  1.00 53.83           H  
ATOM     27  HB3 PHE A   2      29.259   1.512  -0.604  1.00 53.83           H  
ATOM     28  O   PHE A   2      28.892   1.461   2.677  1.00 53.83           O  
ATOM     29  CG  PHE A   2      30.137   3.222   0.337  1.00 53.83           C  
ATOM     30  CD1 PHE A   2      28.896   3.855   0.540  1.00 53.83           C  
ATOM     31  HD1 PHE A   2      27.975   3.309   0.401  1.00 53.83           H  
ATOM     32  CD2 PHE A   2      31.330   3.944   0.530  1.00 53.83           C  
ATOM     33  HD2 PHE A   2      32.287   3.471   0.368  1.00 53.83           H  
ATOM     34  CE1 PHE A   2      28.849   5.203   0.935  1.00 53.83           C  
ATOM     35  HE1 PHE A   2      27.897   5.687   1.092  1.00 53.83           H  
ATOM     36  CE2 PHE A   2      31.282   5.293   0.925  1.00 53.83           C  
ATOM     37  HE2 PHE A   2      32.197   5.850   1.067  1.00 53.83           H  
ATOM     38  CZ  PHE A   2      30.042   5.922   1.127  1.00 53.83           C  
ATOM     39  HZ  PHE A   2      30.004   6.959   1.426  1.00 53.83           H  
ATOM     40  N   SER A   3      28.615  -0.614   1.928  1.00 59.24           N  
ATOM     41  H   SER A   3      28.912  -1.351   1.304  1.00 59.24           H  
ATOM     42  CA  SER A   3      27.400  -0.866   2.726  1.00 59.24           C  
ATOM     43  HA  SER A   3      26.835   0.062   2.809  1.00 59.24           H  
ATOM     44  C   SER A   3      27.669  -1.336   4.162  1.00 59.24           C  
ATOM     45  CB  SER A   3      26.499  -1.873   2.007  1.00 59.24           C  
ATOM     46  HB2 SER A   3      25.622  -2.074   2.623  1.00 59.24           H  
ATOM     47  HB3 SER A   3      26.170  -1.453   1.057  1.00 59.24           H  
ATOM     48  O   SER A   3      26.797  -1.213   5.016  1.00 59.24           O  
ATOM     49  OG  SER A   3      27.204  -3.080   1.771  1.00 59.24           O  
ATOM     50  HG  SER A   3      26.558  -3.769   1.602  1.00 59.24           H  
ATOM     51  N   VAL A   4      28.873  -1.842   4.455  1.00 61.73           N  
ATOM     52  H   VAL A   4      29.555  -1.904   3.712  1.00 61.73           H  
ATOM     53  CA  VAL A   4      29.222  -2.390   5.781  1.00 61.73           C  
ATOM     54  HA  VAL A   4      28.342  -2.885   6.194  1.00 61.73           H  
ATOM     55  C   VAL A   4      29.597  -1.281   6.769  1.00 61.73           C  
ATOM     56  CB  VAL A   4      30.332  -3.454   5.656  1.00 61.73           C  
ATOM     57  HB  VAL A   4      31.231  -2.985   5.258  1.00 61.73           H  
ATOM     58  O   VAL A   4      29.321  -1.386   7.961  1.00 61.73           O  
ATOM     59  CG1 VAL A   4      30.673  -4.104   7.003  1.00 61.73           C  
ATOM     60 HG11 VAL A   4      29.777  -4.536   7.450  1.00 61.73           H  
ATOM     61 HG12 VAL A   4      31.090  -3.365   7.687  1.00 61.73           H  
ATOM     62 HG13 VAL A   4      31.416  -4.888   6.863  1.00 61.73           H  
ATOM     63  CG2 VAL A   4      29.906  -4.580   4.700  1.00 61.73           C  
ATOM     64 HG21 VAL A   4      30.688  -5.338   4.650  1.00 61.73           H  
ATOM     65 HG22 VAL A   4      28.988  -5.045   5.059  1.00 61.73           H  
ATOM     66 HG23 VAL A   4      29.741  -4.194   3.694  1.00 61.73           H  
ATOM     67  N   THR A   5      30.144  -0.169   6.279  1.00 63.55           N  
ATOM     68  H   THR A   5      30.319  -0.088   5.288  1.00 63.55           H  
ATOM     69  CA  THR A   5      30.481   1.002   7.099  1.00 63.55           C  
ATOM     70  HA  THR A   5      31.017   0.667   7.987  1.00 63.55           H  
ATOM     71  C   THR A   5      29.246   1.749   7.612  1.00 63.55           C  
ATOM     72  CB  THR A   5      31.401   1.954   6.317  1.00 63.55           C  
ATOM     73  HB  THR A   5      31.324   2.962   6.726  1.00 63.55           H  
ATOM     74  O   THR A   5      29.288   2.283   8.717  1.00 63.55           O  
ATOM     75  CG2 THR A   5      32.857   1.497   6.396  1.00 63.55           C  
ATOM     76 HG21 THR A   5      33.488   2.185   5.834  1.00 63.55           H  
ATOM     77 HG22 THR A   5      32.957   0.494   5.983  1.00 63.55           H  
ATOM     78 HG23 THR A   5      33.185   1.494   7.435  1.00 63.55           H  
ATOM     79  OG1 THR A   5      31.053   1.964   4.947  1.00 63.55           O  
ATOM     80  HG1 THR A   5      31.297   2.817   4.581  1.00 63.55           H  
ATOM     81  N   LEU A   6      28.123   1.737   6.883  1.00 62.25           N  
ATOM     82  H   LEU A   6      28.143   1.285   5.980  1.00 62.25           H  
ATOM     83  CA  LEU A   6      26.877   2.391   7.316  1.00 62.25           C  
ATOM     84  HA  LEU A   6      27.118   3.396   7.662  1.00 62.25           H  
ATOM     85  C   LEU A   6      26.209   1.695   8.514  1.00 62.25           C  
ATOM     86  CB  LEU A   6      25.919   2.498   6.112  1.00 62.25           C  
ATOM     87  HB2 LEU A   6      24.887   2.488   6.463  1.00 62.25           H  
ATOM     88  HB3 LEU A   6      26.051   1.625   5.473  1.00 62.25           H  
ATOM     89  O   LEU A   6      25.625   2.368   9.362  1.00 62.25           O  
ATOM     90  CG  LEU A   6      26.146   3.787   5.299  1.00 62.25           C  
ATOM     91  HG  LEU A   6      27.214   3.989   5.227  1.00 62.25           H  
ATOM     92  CD1 LEU A   6      25.598   3.632   3.881  1.00 62.25           C  
ATOM     93 HD11 LEU A   6      26.127   2.827   3.372  1.00 62.25           H  
ATOM     94 HD12 LEU A   6      25.754   4.556   3.325  1.00 62.25           H  
ATOM     95 HD13 LEU A   6      24.532   3.407   3.914  1.00 62.25           H  
ATOM     96  CD2 LEU A   6      25.450   4.982   5.957  1.00 62.25           C  
ATOM     97 HD21 LEU A   6      24.374   4.815   6.001  1.00 62.25           H  
ATOM     98 HD22 LEU A   6      25.827   5.128   6.969  1.00 62.25           H  
ATOM     99 HD23 LEU A   6      25.647   5.885   5.380  1.00 62.25           H  
ATOM    100  N   LEU A   7      26.347   0.371   8.635  1.00 57.59           N  
ATOM    101  H   LEU A   7      26.856  -0.128   7.919  1.00 57.59           H  
ATOM    102  CA  LEU A   7      25.722  -0.398   9.718  1.00 57.59           C  
ATOM    103  HA  LEU A   7      24.675  -0.100   9.782  1.00 57.59           H  
ATOM    104  C   LEU A   7      26.364  -0.108  11.090  1.00 57.59           C  
ATOM    105  CB  LEU A   7      25.802  -1.891   9.350  1.00 57.59           C  
ATOM    106  HB2 LEU A   7      25.615  -2.019   8.283  1.00 57.59           H  
ATOM    107  HB3 LEU A   7      26.817  -2.235   9.549  1.00 57.59           H  
ATOM    108  O   LEU A   7      25.679  -0.081  12.113  1.00 57.59           O  
ATOM    109  CG  LEU A   7      24.800  -2.764  10.129  1.00 57.59           C  
ATOM    110  HG  LEU A   7      24.771  -2.458  11.175  1.00 57.59           H  
ATOM    111  CD1 LEU A   7      23.393  -2.667   9.533  1.00 57.59           C  
ATOM    112 HD11 LEU A   7      22.711  -3.301  10.101  1.00 57.59           H  
ATOM    113 HD12 LEU A   7      23.398  -2.985   8.491  1.00 57.59           H  
ATOM    114 HD13 LEU A   7      23.034  -1.639   9.595  1.00 57.59           H  
ATOM    115  CD2 LEU A   7      25.237  -4.228  10.078  1.00 57.59           C  
ATOM    116 HD21 LEU A   7      25.282  -4.571   9.044  1.00 57.59           H  
ATOM    117 HD22 LEU A   7      26.219  -4.333  10.538  1.00 57.59           H  
ATOM    118 HD23 LEU A   7      24.527  -4.841  10.633  1.00 57.59           H  
ATOM    119  N   VAL A   8      27.671   0.172  11.115  1.00 63.31           N  
ATOM    120  H   VAL A   8      28.178   0.149  10.242  1.00 63.31           H  
ATOM    121  CA  VAL A   8      28.407   0.480  12.355  1.00 63.31           C  
ATOM    122  HA  VAL A   8      28.089  -0.224  13.125  1.00 63.31           H  
ATOM    123  C   VAL A   8      28.062   1.881  12.879  1.00 63.31           C  
ATOM    124  CB  VAL A   8      29.924   0.289  12.151  1.00 63.31           C  
ATOM    125  HB  VAL A   8      30.274   0.990  11.393  1.00 63.31           H  
ATOM    126  O   VAL A   8      28.000   2.085  14.090  1.00 63.31           O  
ATOM    127  CG1 VAL A   8      30.719   0.527  13.442  1.00 63.31           C  
ATOM    128 HG11 VAL A   8      30.615   1.563  13.764  1.00 63.31           H  
ATOM    129 HG12 VAL A   8      30.355  -0.130  14.232  1.00 63.31           H  
ATOM    130 HG13 VAL A   8      31.777   0.331  13.270  1.00 63.31           H  
ATOM    131  CG2 VAL A   8      30.240  -1.140  11.680  1.00 63.31           C  
ATOM    132 HG21 VAL A   8      31.318  -1.267  11.579  1.00 63.31           H  
ATOM    133 HG22 VAL A   8      29.789  -1.331  10.706  1.00 63.31           H  
ATOM    134 HG23 VAL A   8      29.860  -1.864  12.400  1.00 63.31           H  
ATOM    135  N   VAL A   9      27.740   2.830  11.991  1.00 59.70           N  
ATOM    136  H   VAL A   9      27.774   2.601  11.008  1.00 59.70           H  
ATOM    137  CA  VAL A   9      27.327   4.191  12.380  1.00 59.70           C  
ATOM    138  HA  VAL A   9      28.024   4.555  13.135  1.00 59.70           H  
ATOM    139  C   VAL A   9      25.941   4.194  13.040  1.00 59.70           C  
ATOM    140  CB  VAL A   9      27.403   5.157  11.178  1.00 59.70           C  
ATOM    141  HB  VAL A   9      26.760   4.789  10.379  1.00 59.70           H  
ATOM    142  O   VAL A   9      25.732   4.933  14.000  1.00 59.70           O  
ATOM    143  CG1 VAL A   9      26.966   6.583  11.540  1.00 59.70           C  
ATOM    144 HG11 VAL A   9      27.555   6.956  12.377  1.00 59.70           H  
ATOM    145 HG12 VAL A   9      27.100   7.243  10.683  1.00 59.70           H  
ATOM    146 HG13 VAL A   9      25.911   6.597  11.813  1.00 59.70           H  
ATOM    147  CG2 VAL A   9      28.842   5.252  10.649  1.00 59.70           C  
ATOM    148 HG21 VAL A   9      29.198   4.273  10.327  1.00 59.70           H  
ATOM    149 HG22 VAL A   9      29.504   5.631  11.428  1.00 59.70           H  
ATOM    150 HG23 VAL A   9      28.877   5.924   9.791  1.00 59.70           H  
ATOM    151  N   SER A  10      25.009   3.327  12.624  1.00 61.38           N  
ATOM    152  H   SER A  10      25.195   2.750  11.816  1.00 61.38           H  
ATOM    153  CA  SER A  10      23.667   3.277  13.231  1.00 61.38           C  
ATOM    154  HA  SER A  10      23.292   4.299  13.290  1.00 61.38           H  
ATOM    155  C   SER A  10      23.642   2.742  14.668  1.00 61.38           C  
ATOM    156  CB  SER A  10      22.682   2.501  12.350  1.00 61.38           C  
ATOM    157  HB2 SER A  10      22.397   3.136  11.511  1.00 61.38           H  
ATOM    158  HB3 SER A  10      21.782   2.282  12.924  1.00 61.38           H  
ATOM    159  O   SER A  10      22.794   3.159  15.455  1.00 61.38           O  
ATOM    160  OG  SER A  10      23.208   1.297  11.819  1.00 61.38           O  
ATOM    161  HG  SER A  10      23.831   0.878  12.417  1.00 61.38           H  
ATOM    162  N   CYS A  11      24.581   1.871  15.054  1.00 64.42           N  
ATOM    163  H   CYS A  11      25.269   1.555  14.385  1.00 64.42           H  
ATOM    164  CA  CYS A  11      24.633   1.348  16.424  1.00 64.42           C  
ATOM    165  HA  CYS A  11      23.614   1.192  16.776  1.00 64.42           H  
ATOM    166  C   CYS A  11      25.269   2.327  17.432  1.00 64.42           C  
ATOM    167  CB  CYS A  11      25.333  -0.018  16.421  1.00 64.42           C  
ATOM    168  HB2 CYS A  11      26.295   0.057  15.915  1.00 64.42           H  
ATOM    169  HB3 CYS A  11      25.503  -0.336  17.450  1.00 64.42           H  
ATOM    170  O   CYS A  11      25.064   2.167  18.632  1.00 64.42           O  
ATOM    171  SG  CYS A  11      24.287  -1.252  15.589  1.00 64.42           S  
ATOM    172  HG  CYS A  11      23.236  -1.166  16.410  1.00 64.42           H  
ATOM    173  N   GLY A  12      26.000   3.352  16.974  1.00 58.11           N  
ATOM    174  H   GLY A  12      26.122   3.442  15.975  1.00 58.11           H  
ATOM    175  CA  GLY A  12      26.701   4.314  17.837  1.00 58.11           C  
ATOM    176  HA2 GLY A  12      27.540   4.726  17.278  1.00 58.11           H  
ATOM    177  HA3 GLY A  12      27.101   3.791  18.706  1.00 58.11           H  
ATOM    178  C   GLY A  12      25.865   5.498  18.349  1.00 58.11           C  
ATOM    179  O   GLY A  12      26.342   6.236  19.205  1.00 58.11           O  
ATOM    180  N   ILE A  13      24.635   5.702  17.857  1.00 58.02           N  
ATOM    181  H   ILE A  13      24.303   5.067  17.145  1.00 58.02           H  
ATOM    182  CA  ILE A  13      23.839   6.921  18.133  1.00 58.02           C  
ATOM    183  HA  ILE A  13      24.521   7.688  18.501  1.00 58.02           H  
ATOM    184  C   ILE A  13      22.816   6.727  19.278  1.00 58.02           C  
ATOM    185  CB  ILE A  13      23.243   7.492  16.812  1.00 58.02           C  
ATOM    186  HB  ILE A  13      22.548   6.758  16.403  1.00 58.02           H  
ATOM    187  O   ILE A  13      22.247   7.694  19.774  1.00 58.02           O  
ATOM    188  CG1 ILE A  13      24.371   7.733  15.772  1.00 58.02           C  
ATOM    189 HG12 ILE A  13      25.067   8.475  16.162  1.00 58.02           H  
ATOM    190 HG13 ILE A  13      24.928   6.809  15.619  1.00 58.02           H  
ATOM    191  CG2 ILE A  13      22.480   8.815  17.033  1.00 58.02           C  
ATOM    192 HG21 ILE A  13      21.593   8.647  17.644  1.00 58.02           H  
ATOM    193 HG22 ILE A  13      22.119   9.225  16.090  1.00 58.02           H  
ATOM    194 HG23 ILE A  13      23.123   9.546  17.524  1.00 58.02           H  
ATOM    195  CD1 ILE A  13      23.901   8.184  14.382  1.00 58.02           C  
ATOM    196 HD11 ILE A  13      23.122   7.514  14.018  1.00 58.02           H  
ATOM    197 HD12 ILE A  13      24.745   8.149  13.693  1.00 58.02           H  
ATOM    198 HD13 ILE A  13      23.528   9.208  14.409  1.00 58.02           H  
ATOM    199  N   LEU A  14      22.618   5.506  19.793  1.00 53.15           N  
ATOM    200  H   LEU A  14      23.138   4.731  19.406  1.00 53.15           H  
ATOM    201  CA  LEU A  14      21.610   5.231  20.836  1.00 53.15           C  
ATOM    202  HA  LEU A  14      20.816   5.965  20.694  1.00 53.15           H  
ATOM    203  C   LEU A  14      22.092   5.461  22.291  1.00 53.15           C  
ATOM    204  CB  LEU A  14      20.987   3.837  20.599  1.00 53.15           C  
ATOM    205  HB2 LEU A  14      21.584   3.101  21.137  1.00 53.15           H  
ATOM    206  HB3 LEU A  14      21.040   3.591  19.538  1.00 53.15           H  
ATOM    207  O   LEU A  14      21.406   5.063  23.228  1.00 53.15           O  
ATOM    208  CG  LEU A  14      19.510   3.719  21.038  1.00 53.15           C  
ATOM    209  HG  LEU A  14      19.384   4.086  22.056  1.00 53.15           H  
ATOM    210  CD1 LEU A  14      18.569   4.498  20.111  1.00 53.15           C  
ATOM    211 HD11 LEU A  14      17.536   4.340  20.421  1.00 53.15           H  
ATOM    212 HD12 LEU A  14      18.777   5.566  20.168  1.00 53.15           H  
ATOM    213 HD13 LEU A  14      18.690   4.161  19.082  1.00 53.15           H  
ATOM    214  CD2 LEU A  14      19.076   2.252  21.006  1.00 53.15           C  
ATOM    215 HD21 LEU A  14      19.174   1.853  19.997  1.00 53.15           H  
ATOM    216 HD22 LEU A  14      18.039   2.168  21.331  1.00 53.15           H  
ATOM    217 HD23 LEU A  14      19.701   1.674  21.687  1.00 53.15           H  
ATOM    218  N   ALA A  15      23.247   6.103  22.511  1.00 48.09           N  
ATOM    219  H   ALA A  15      23.770   6.419  21.707  1.00 48.09           H  
ATOM    220  CA  ALA A  15      23.852   6.263  23.846  1.00 48.09           C  
ATOM    221  HA  ALA A  15      23.161   5.861  24.588  1.00 48.09           H  
ATOM    222  C   ALA A  15      24.096   7.721  24.304  1.00 48.09           C  
ATOM    223  CB  ALA A  15      25.111   5.390  23.922  1.00 48.09           C  
ATOM    224  HB1 ALA A  15      25.514   5.407  24.935  1.00 48.09           H  
ATOM    225  HB2 ALA A  15      24.864   4.361  23.661  1.00 48.09           H  
ATOM    226  HB3 ALA A  15      25.866   5.766  23.232  1.00 48.09           H  
ATOM    227  O   ALA A  15      24.818   7.938  25.274  1.00 48.09           O  
ATOM    228  N   ALA A  16      23.489   8.725  23.661  1.00 50.91           N  
ATOM    229  H   ALA A  16      22.908   8.508  22.864  1.00 50.91           H  
ATOM    230  CA  ALA A  16      23.561  10.127  24.096  1.00 50.91           C  
ATOM    231  HA  ALA A  16      24.252  10.214  24.934  1.00 50.91           H  
ATOM    232  C   ALA A  16      22.195  10.603  24.616  1.00 50.91           C  
ATOM    233  CB  ALA A  16      24.155  10.983  22.975  1.00 50.91           C  
ATOM    234  HB1 ALA A  16      24.233  12.018  23.308  1.00 50.91           H  
ATOM    235  HB2 ALA A  16      25.148  10.616  22.715  1.00 50.91           H  
ATOM    236  HB3 ALA A  16      23.512  10.942  22.095  1.00 50.91           H  
ATOM    237  O   ALA A  16      21.427  11.279  23.935  1.00 50.91           O  
ATOM    238  N   ALA A  17      21.888  10.177  25.841  1.00 44.12           N  
ATOM    239  H   ALA A  17      22.576   9.609  26.314  1.00 44.12           H  
ATOM    240  CA  ALA A  17      20.743  10.610  26.623  1.00 44.12           C  
ATOM    241  HA  ALA A  17      19.834  10.408  26.056  1.00 44.12           H  
ATOM    242  C   ALA A  17      20.819  12.117  26.927  1.00 44.12           C  
ATOM    243  CB  ALA A  17      20.722   9.775  27.909  1.00 44.12           C  
ATOM    244  HB1 ALA A  17      19.866  10.064  28.518  1.00 44.12           H  
ATOM    245  HB2 ALA A  17      21.634   9.946  28.481  1.00 44.12           H  
ATOM    246  HB3 ALA A  17      20.641   8.716  27.664  1.00 44.12           H  
ATOM    247  O   ALA A  17      21.801  12.598  27.489  1.00 44.12           O  
ATOM    248  N   TYR A  18      19.756  12.842  26.582  1.00 49.50           N  
ATOM    249  H   TYR A  18      19.010  12.375  26.087  1.00 49.50           H  
ATOM    250  CA  TYR A  18      19.516  14.224  26.987  1.00 49.50           C  
ATOM    251  HA  TYR A  18      20.383  14.839  26.744  1.00 49.50           H  
ATOM    252  C   TYR A  18      19.222  14.301  28.493  1.00 49.50           C  
ATOM    253  CB  TYR A  18      18.297  14.759  26.217  1.00 49.50           C  
ATOM    254  HB2 TYR A  18      17.888  15.605  26.769  1.00 49.50           H  
ATOM    255  HB3 TYR A  18      17.515  13.999  26.190  1.00 49.50           H  
ATOM    256  O   TYR A  18      18.243  13.694  28.939  1.00 49.50           O  
ATOM    257  CG  TYR A  18      18.585  15.227  24.807  1.00 49.50           C  
ATOM    258  CD1 TYR A  18      18.767  16.603  24.567  1.00 49.50           C  
ATOM    259  HD1 TYR A  18      18.710  17.306  25.385  1.00 49.50           H  
ATOM    260  CD2 TYR A  18      18.660  14.310  23.740  1.00 49.50           C  
ATOM    261  HD2 TYR A  18      18.533  13.252  23.916  1.00 49.50           H  
ATOM    262  CE1 TYR A  18      19.019  17.067  23.264  1.00 49.50           C  
ATOM    263  HE1 TYR A  18      19.156  18.124  23.085  1.00 49.50           H  
ATOM    264  CE2 TYR A  18      18.914  14.772  22.434  1.00 49.50           C  
ATOM    265  HE2 TYR A  18      18.983  14.078  21.609  1.00 49.50           H  
ATOM    266  OH  TYR A  18      19.335  16.594  20.934  1.00 49.50           O  
ATOM    267  HH  TYR A  18      19.436  17.548  20.904  1.00 49.50           H  
ATOM    268  CZ  TYR A  18      19.092  16.150  22.194  1.00 49.50           C  
ATOM    269  N   PRO A  19      19.987  15.070  29.288  1.00 51.73           N  
ATOM    270  CA  PRO A  19      19.581  15.431  30.632  1.00 51.73           C  
ATOM    271  HA  PRO A  19      18.911  14.680  31.050  1.00 51.73           H  
ATOM    272  C   PRO A  19      18.870  16.799  30.640  1.00 51.73           C  
ATOM    273  CB  PRO A  19      20.885  15.415  31.430  1.00 51.73           C  
ATOM    274  HB2 PRO A  19      20.840  16.053  32.313  1.00 51.73           H  
ATOM    275  HB3 PRO A  19      21.119  14.389  31.716  1.00 51.73           H  
ATOM    276  O   PRO A  19      19.301  17.745  29.993  1.00 51.73           O  
ATOM    277  CG  PRO A  19      21.926  15.909  30.421  1.00 51.73           C  
ATOM    278  HG2 PRO A  19      22.034  16.990  30.505  1.00 51.73           H  
ATOM    279  HG3 PRO A  19      22.888  15.420  30.576  1.00 51.73           H  
ATOM    280  CD  PRO A  19      21.339  15.563  29.045  1.00 51.73           C  
ATOM    281  HD2 PRO A  19      21.950  14.792  28.574  1.00 51.73           H  
ATOM    282  HD3 PRO A  19      21.312  16.452  28.414  1.00 51.73           H  
ATOM    283  N   TYR A  20      17.845  16.899  31.490  1.00 41.98           N  
ATOM    284  H   TYR A  20      17.499  16.022  31.853  1.00 41.98           H  
ATOM    285  CA  TYR A  20      17.448  18.103  32.238  1.00 41.98           C  
ATOM    286  HA  TYR A  20      16.735  17.733  32.975  1.00 41.98           H  
ATOM    287  C   TYR A  20      16.722  19.274  31.534  1.00 41.98           C  
ATOM    288  CB  TYR A  20      18.656  18.602  33.056  1.00 41.98           C  
ATOM    289  HB2 TYR A  20      19.484  17.897  32.991  1.00 41.98           H  
ATOM    290  HB3 TYR A  20      19.029  19.540  32.644  1.00 41.98           H  
ATOM    291  O   TYR A  20      17.316  20.085  30.833  1.00 41.98           O  
ATOM    292  CG  TYR A  20      18.348  18.779  34.520  1.00 41.98           C  
ATOM    293  CD1 TYR A  20      18.020  20.048  35.029  1.00 41.98           C  
ATOM    294  HD1 TYR A  20      17.994  20.906  34.374  1.00 41.98           H  
ATOM    295  CD2 TYR A  20      18.395  17.658  35.369  1.00 41.98           C  
ATOM    296  HD2 TYR A  20      18.656  16.689  34.970  1.00 41.98           H  
ATOM    297  CE1 TYR A  20      17.747  20.197  36.402  1.00 41.98           C  
ATOM    298  HE1 TYR A  20      17.507  21.167  36.812  1.00 41.98           H  
ATOM    299  CE2 TYR A  20      18.127  17.805  36.741  1.00 41.98           C  
ATOM    300  HE2 TYR A  20      18.176  16.947  37.396  1.00 41.98           H  
ATOM    301  OH  TYR A  20      17.553  19.226  38.584  1.00 41.98           O  
ATOM    302  HH  TYR A  20      17.709  18.413  39.071  1.00 41.98           H  
ATOM    303  CZ  TYR A  20      17.807  19.078  37.259  1.00 41.98           C  
ATOM    304  N   SER A  21      15.436  19.444  31.867  1.00 51.20           N  
ATOM    305  H   SER A  21      14.942  18.595  32.101  1.00 51.20           H  
ATOM    306  CA  SER A  21      14.814  20.662  32.458  1.00 51.20           C  
ATOM    307  HA  SER A  21      15.132  20.740  33.498  1.00 51.20           H  
ATOM    308  C   SER A  21      13.284  20.471  32.438  1.00 51.20           C  
ATOM    309  CB  SER A  21      15.200  21.979  31.756  1.00 51.20           C  
ATOM    310  HB2 SER A  21      16.187  22.283  32.105  1.00 51.20           H  
ATOM    311  HB3 SER A  21      14.491  22.760  32.032  1.00 51.20           H  
ATOM    312  O   SER A  21      12.687  20.294  31.387  1.00 51.20           O  
ATOM    313  OG  SER A  21      15.245  21.865  30.353  1.00 51.20           O  
ATOM    314  HG  SER A  21      15.955  21.250  30.154  1.00 51.20           H  
ATOM    315  N   GLN A  22      12.611  20.173  33.555  1.00 44.26           N  
ATOM    316  H   GLN A  22      11.886  19.510  33.321  1.00 44.26           H  
ATOM    317  CA  GLN A  22      12.141  21.099  34.599  1.00 44.26           C  
ATOM    318  HA  GLN A  22      11.346  20.573  35.127  1.00 44.26           H  
ATOM    319  C   GLN A  22      11.485  22.382  34.048  1.00 44.26           C  
ATOM    320  CB  GLN A  22      13.195  21.397  35.684  1.00 44.26           C  
ATOM    321  HB2 GLN A  22      12.857  22.237  36.290  1.00 44.26           H  
ATOM    322  HB3 GLN A  22      14.118  21.712  35.198  1.00 44.26           H  
ATOM    323  O   GLN A  22      12.173  23.331  33.698  1.00 44.26           O  
ATOM    324  CG  GLN A  22      13.501  20.215  36.628  1.00 44.26           C  
ATOM    325  HG2 GLN A  22      14.507  20.366  37.020  1.00 44.26           H  
ATOM    326  HG3 GLN A  22      13.508  19.279  36.070  1.00 44.26           H  
ATOM    327  CD  GLN A  22      12.555  20.083  37.827  1.00 44.26           C  
ATOM    328  NE2 GLN A  22      12.998  19.477  38.907  1.00 44.26           N  
ATOM    329 HE21 GLN A  22      12.353  19.462  39.684  1.00 44.26           H  
ATOM    330 HE22 GLN A  22      13.962  19.183  38.975  1.00 44.26           H  
ATOM    331  OE1 GLN A  22      11.406  20.483  37.816  1.00 44.26           O  
ATOM    332  N   GLN A  23      10.145  22.384  34.116  1.00 40.74           N  
ATOM    333  H   GLN A  23       9.728  21.465  34.157  1.00 40.74           H  
ATOM    334  CA  GLN A  23       9.351  23.411  34.805  1.00 40.74           C  
ATOM    335  HA  GLN A  23       8.332  23.028  34.852  1.00 40.74           H  
ATOM    336  C   GLN A  23       9.274  24.801  34.144  1.00 40.74           C  
ATOM    337  CB  GLN A  23       9.878  23.458  36.260  1.00 40.74           C  
ATOM    338  HB2 GLN A  23      10.144  22.442  36.555  1.00 40.74           H  
ATOM    339  HB3 GLN A  23      10.789  24.055  36.296  1.00 40.74           H  
ATOM    340  O   GLN A  23      10.224  25.562  34.211  1.00 40.74           O  
ATOM    341  CG  GLN A  23       8.908  23.961  37.333  1.00 40.74           C  
ATOM    342  HG2 GLN A  23       7.994  23.369  37.294  1.00 40.74           H  
ATOM    343  HG3 GLN A  23       8.658  25.004  37.139  1.00 40.74           H  
ATOM    344  CD  GLN A  23       9.507  23.844  38.739  1.00 40.74           C  
ATOM    345  NE2 GLN A  23       8.743  24.127  39.770  1.00 40.74           N  
ATOM    346 HE21 GLN A  23       7.784  24.419  39.647  1.00 40.74           H  
ATOM    347 HE22 GLN A  23       9.189  24.028  40.671  1.00 40.74           H  
ATOM    348  OE1 GLN A  23      10.658  23.514  38.962  1.00 40.74           O  
ATOM    349  N   TYR A  24       8.102  25.166  33.604  1.00 38.11           N  
ATOM    350  H   TYR A  24       7.549  24.421  33.203  1.00 38.11           H  
ATOM    351  CA  TYR A  24       7.315  26.349  34.012  1.00 38.11           C  
ATOM    352  HA  TYR A  24       6.933  26.151  35.014  1.00 38.11           H  
ATOM    353  C   TYR A  24       6.100  26.568  33.091  1.00 38.11           C  
ATOM    354  CB  TYR A  24       8.123  27.670  34.078  1.00 38.11           C  
ATOM    355  HB2 TYR A  24       7.601  28.438  33.508  1.00 38.11           H  
ATOM    356  HB3 TYR A  24       9.092  27.578  33.587  1.00 38.11           H  
ATOM    357  O   TYR A  24       6.236  26.578  31.873  1.00 38.11           O  
ATOM    358  CG  TYR A  24       8.297  28.197  35.497  1.00 38.11           C  
ATOM    359  CD1 TYR A  24       7.398  29.163  35.993  1.00 38.11           C  
ATOM    360  HD1 TYR A  24       6.615  29.548  35.357  1.00 38.11           H  
ATOM    361  CD2 TYR A  24       9.335  27.730  36.332  1.00 38.11           C  
ATOM    362  HD2 TYR A  24      10.069  27.030  35.962  1.00 38.11           H  
ATOM    363  CE1 TYR A  24       7.534  29.651  37.308  1.00 38.11           C  
ATOM    364  HE1 TYR A  24       6.861  30.405  37.688  1.00 38.11           H  
ATOM    365  CE2 TYR A  24       9.466  28.201  37.650  1.00 38.11           C  
ATOM    366  HE2 TYR A  24      10.273  27.841  38.270  1.00 38.11           H  
ATOM    367  OH  TYR A  24       8.698  29.642  39.404  1.00 38.11           O  
ATOM    368  HH  TYR A  24       9.469  29.273  39.841  1.00 38.11           H  
ATOM    369  CZ  TYR A  24       8.566  29.169  38.139  1.00 38.11           C  
ATOM    370  N   GLY A  25       4.940  26.856  33.695  1.00 32.67           N  
ATOM    371  H   GLY A  25       4.911  26.767  34.701  1.00 32.67           H  
ATOM    372  CA  GLY A  25       3.943  27.747  33.088  1.00 32.67           C  
ATOM    373  HA2 GLY A  25       4.373  28.218  32.204  1.00 32.67           H  
ATOM    374  HA3 GLY A  25       3.723  28.552  33.789  1.00 32.67           H  
ATOM    375  C   GLY A  25       2.612  27.136  32.656  1.00 32.67           C  
ATOM    376  O   GLY A  25       2.354  27.010  31.467  1.00 32.67           O  
ATOM    377  N   ASN A  26       1.739  26.866  33.634  1.00 50.52           N  
ATOM    378  H   ASN A  26       2.071  26.981  34.581  1.00 50.52           H  
ATOM    379  CA  ASN A  26       0.283  26.853  33.462  1.00 50.52           C  
ATOM    380  HA  ASN A  26      -0.039  25.942  32.956  1.00 50.52           H  
ATOM    381  C   ASN A  26      -0.191  28.078  32.663  1.00 50.52           C  
ATOM    382  CB  ASN A  26      -0.378  26.970  34.856  1.00 50.52           C  
ATOM    383  HB2 ASN A  26       0.124  27.745  35.435  1.00 50.52           H  
ATOM    384  HB3 ASN A  26      -1.410  27.293  34.724  1.00 50.52           H  
ATOM    385  O   ASN A  26       0.058  29.199  33.101  1.00 50.52           O  
ATOM    386  CG  ASN A  26      -0.451  25.687  35.649  1.00 50.52           C  
ATOM    387  ND2 ASN A  26      -0.157  25.727  36.928  1.00 50.52           N  
ATOM    388 HD21 ASN A  26       0.069  26.603  37.377  1.00 50.52           H  
ATOM    389 HD22 ASN A  26      -0.266  24.854  37.424  1.00 50.52           H  
ATOM    390  OD1 ASN A  26      -0.811  24.640  35.153  1.00 50.52           O  
ATOM    391  N   TYR A  27      -0.968  27.858  31.607  1.00 38.55           N  
ATOM    392  H   TYR A  27      -1.049  26.921  31.239  1.00 38.55           H  
ATOM    393  CA  TYR A  27      -2.017  28.784  31.190  1.00 38.55           C  
ATOM    394  HA  TYR A  27      -2.271  29.426  32.033  1.00 38.55           H  
ATOM    395  C   TYR A  27      -3.269  27.972  30.850  1.00 38.55           C  
ATOM    396  CB  TYR A  27      -1.564  29.709  30.048  1.00 38.55           C  
ATOM    397  HB2 TYR A  27      -2.410  29.885  29.384  1.00 38.55           H  
ATOM    398  HB3 TYR A  27      -0.786  29.224  29.458  1.00 38.55           H  
ATOM    399  O   TYR A  27      -3.217  27.065  30.024  1.00 38.55           O  
ATOM    400  CG  TYR A  27      -1.077  31.058  30.551  1.00 38.55           C  
ATOM    401  CD1 TYR A  27      -2.001  32.104  30.750  1.00 38.55           C  
ATOM    402  HD1 TYR A  27      -3.044  31.956  30.510  1.00 38.55           H  
ATOM    403  CD2 TYR A  27       0.281  31.253  30.869  1.00 38.55           C  
ATOM    404  HD2 TYR A  27       0.978  30.439  30.735  1.00 38.55           H  
ATOM    405  CE1 TYR A  27      -1.567  33.340  31.270  1.00 38.55           C  
ATOM    406  HE1 TYR A  27      -2.275  34.141  31.424  1.00 38.55           H  
ATOM    407  CE2 TYR A  27       0.718  32.485  31.393  1.00 38.55           C  
ATOM    408  HE2 TYR A  27       1.760  32.621  31.645  1.00 38.55           H  
ATOM    409  OH  TYR A  27       0.211  34.721  32.102  1.00 38.55           O  
ATOM    410  HH  TYR A  27       1.158  34.715  32.259  1.00 38.55           H  
ATOM    411  CZ  TYR A  27      -0.209  33.531  31.595  1.00 38.55           C  
ATOM    412  N   ASP A  28      -4.345  28.322  31.556  1.00 46.69           N  
ATOM    413  H   ASP A  28      -4.228  29.139  32.139  1.00 46.69           H  
ATOM    414  CA  ASP A  28      -5.757  28.045  31.280  1.00 46.69           C  
ATOM    415  HA  ASP A  28      -6.319  28.518  32.085  1.00 46.69           H  
ATOM    416  C   ASP A  28      -6.193  26.568  31.331  1.00 46.69           C  
ATOM    417  CB  ASP A  28      -6.156  28.851  30.035  1.00 46.69           C  
ATOM    418  HB2 ASP A  28      -7.194  28.638  29.779  1.00 46.69           H  
ATOM    419  HB3 ASP A  28      -5.534  28.556  29.189  1.00 46.69           H  
ATOM    420  O   ASP A  28      -6.017  25.791  30.402  1.00 46.69           O  
ATOM    421  CG  ASP A  28      -6.008  30.361  30.298  1.00 46.69           C  
ATOM    422  OD1 ASP A  28      -6.101  30.771  31.483  1.00 46.69           O  
ATOM    423  OD2 ASP A  28      -5.730  31.100  29.330  1.00 46.69           O  
ATOM    424  N   GLN A  29      -6.758  26.060  32.437  1.00 37.47           N  
ATOM    425  H   GLN A  29      -6.678  25.053  32.436  1.00 37.47           H  
ATOM    426  CA  GLN A  29      -7.970  26.564  33.105  1.00 37.47           C  
ATOM    427  HA  GLN A  29      -8.445  25.698  33.567  1.00 37.47           H  
ATOM    428  C   GLN A  29      -8.993  27.088  32.097  1.00 37.47           C  
ATOM    429  CB  GLN A  29      -7.728  27.605  34.231  1.00 37.47           C  
ATOM    430  HB2 GLN A  29      -8.550  28.320  34.210  1.00 37.47           H  
ATOM    431  HB3 GLN A  29      -6.813  28.173  34.059  1.00 37.47           H  
ATOM    432  O   GLN A  29      -8.918  28.233  31.687  1.00 37.47           O  
ATOM    433  CG  GLN A  29      -7.671  27.002  35.645  1.00 37.47           C  
ATOM    434  HG2 GLN A  29      -8.218  26.059  35.675  1.00 37.47           H  
ATOM    435  HG3 GLN A  29      -6.631  26.791  35.893  1.00 37.47           H  
ATOM    436  CD  GLN A  29      -8.295  27.905  36.713  1.00 37.47           C  
ATOM    437  NE2 GLN A  29      -7.650  28.093  37.842  1.00 37.47           N  
ATOM    438 HE21 GLN A  29      -6.718  27.725  37.969  1.00 37.47           H  
ATOM    439 HE22 GLN A  29      -8.097  28.718  38.498  1.00 37.47           H  
ATOM    440  OE1 GLN A  29      -9.398  28.411  36.589  1.00 37.47           O  
ATOM    441  N   GLN A  30      -9.998  26.279  31.777  1.00 37.05           N  
ATOM    442  H   GLN A  30      -9.798  25.289  31.747  1.00 37.05           H  
ATOM    443  CA  GLN A  30     -11.402  26.622  32.012  1.00 37.05           C  
ATOM    444  HA  GLN A  30     -11.587  26.537  33.082  1.00 37.05           H  
ATOM    445  C   GLN A  30     -12.314  25.611  31.311  1.00 37.05           C  
ATOM    446  CB  GLN A  30     -11.776  28.055  31.578  1.00 37.05           C  
ATOM    447  HB2 GLN A  30     -11.207  28.358  30.699  1.00 37.05           H  
ATOM    448  HB3 GLN A  30     -12.831  28.068  31.301  1.00 37.05           H  
ATOM    449  O   GLN A  30     -12.021  25.117  30.231  1.00 37.05           O  
ATOM    450  CG  GLN A  30     -11.659  29.083  32.718  1.00 37.05           C  
ATOM    451  HG2 GLN A  30     -12.336  28.788  33.519  1.00 37.05           H  
ATOM    452  HG3 GLN A  30     -10.652  29.110  33.136  1.00 37.05           H  
ATOM    453  CD  GLN A  30     -12.029  30.495  32.278  1.00 37.05           C  
ATOM    454  NE2 GLN A  30     -12.270  31.389  33.208  1.00 37.05           N  
ATOM    455 HE21 GLN A  30     -12.063  31.181  34.175  1.00 37.05           H  
ATOM    456 HE22 GLN A  30     -12.421  32.325  32.861  1.00 37.05           H  
ATOM    457  OE1 GLN A  30     -12.165  30.829  31.116  1.00 37.05           O  
ATOM    458  N   TYR A  31     -13.451  25.372  31.954  1.00 40.33           N  
ATOM    459  H   TYR A  31     -13.599  25.904  32.800  1.00 40.33           H  
ATOM    460  CA  TYR A  31     -14.589  24.575  31.507  1.00 40.33           C  
ATOM    461  HA  TYR A  31     -15.360  24.854  32.225  1.00 40.33           H  
ATOM    462  C   TYR A  31     -14.431  23.053  31.657  1.00 40.33           C  
ATOM    463  CB  TYR A  31     -15.151  25.093  30.175  1.00 40.33           C  
ATOM    464  HB2 TYR A  31     -14.391  25.076  29.394  1.00 40.33           H  
ATOM    465  HB3 TYR A  31     -15.959  24.438  29.850  1.00 40.33           H  
ATOM    466  O   TYR A  31     -13.968  22.339  30.780  1.00 40.33           O  
ATOM    467  CG  TYR A  31     -15.706  26.495  30.350  1.00 40.33           C  
ATOM    468  CD1 TYR A  31     -16.976  26.673  30.930  1.00 40.33           C  
ATOM    469  HD1 TYR A  31     -17.594  25.816  31.154  1.00 40.33           H  
ATOM    470  CD2 TYR A  31     -14.926  27.618  30.024  1.00 40.33           C  
ATOM    471  HD2 TYR A  31     -13.970  27.481  29.541  1.00 40.33           H  
ATOM    472  CE1 TYR A  31     -17.452  27.965  31.213  1.00 40.33           C  
ATOM    473  HE1 TYR A  31     -18.430  28.111  31.648  1.00 40.33           H  
ATOM    474  CE2 TYR A  31     -15.380  28.914  30.337  1.00 40.33           C  
ATOM    475  HE2 TYR A  31     -14.760  29.768  30.106  1.00 40.33           H  
ATOM    476  OH  TYR A  31     -17.109  30.332  31.215  1.00 40.33           O  
ATOM    477  HH  TYR A  31     -16.473  31.001  30.952  1.00 40.33           H  
ATOM    478  CZ  TYR A  31     -16.650  29.087  30.929  1.00 40.33           C  
ATOM    479  N   SER A  32     -14.651  22.533  32.870  1.00 43.56           N  
ATOM    480  H   SER A  32     -14.015  21.759  33.001  1.00 43.56           H  
ATOM    481  CA  SER A  32     -15.981  22.229  33.448  1.00 43.56           C  
ATOM    482  HA  SER A  32     -15.819  22.124  34.521  1.00 43.56           H  
ATOM    483  C   SER A  32     -16.499  20.881  32.940  1.00 43.56           C  
ATOM    484  CB  SER A  32     -17.029  23.340  33.284  1.00 43.56           C  
ATOM    485  HB2 SER A  32     -17.931  23.112  33.852  1.00 43.56           H  
ATOM    486  HB3 SER A  32     -16.640  24.279  33.678  1.00 43.56           H  
ATOM    487  O   SER A  32     -16.741  20.703  31.757  1.00 43.56           O  
ATOM    488  OG  SER A  32     -17.393  23.492  31.933  1.00 43.56           O  
ATOM    489  HG  SER A  32     -17.465  22.625  31.526  1.00 43.56           H  
ATOM    490  N   GLN A  33     -16.504  19.871  33.805  1.00 35.25           N  
ATOM    491  H   GLN A  33     -16.132  19.056  33.340  1.00 35.25           H  
ATOM    492  CA  GLN A  33     -17.661  19.487  34.624  1.00 35.25           C  
ATOM    493  HA  GLN A  33     -17.272  18.786  35.363  1.00 35.25           H  
ATOM    494  C   GLN A  33     -18.744  18.730  33.847  1.00 35.25           C  
ATOM    495  CB  GLN A  33     -18.323  20.628  35.428  1.00 35.25           C  
ATOM    496  HB2 GLN A  33     -19.291  20.257  35.765  1.00 35.25           H  
ATOM    497  HB3 GLN A  33     -18.575  21.465  34.776  1.00 35.25           H  
ATOM    498  O   GLN A  33     -19.255  19.202  32.846  1.00 35.25           O  
ATOM    499  CG  GLN A  33     -17.559  21.112  36.671  1.00 35.25           C  
ATOM    500  HG2 GLN A  33     -16.904  20.321  37.036  1.00 35.25           H  
ATOM    501  HG3 GLN A  33     -16.939  21.971  36.411  1.00 35.25           H  
ATOM    502  CD  GLN A  33     -18.508  21.484  37.809  1.00 35.25           C  
ATOM    503  NE2 GLN A  33     -18.474  22.693  38.320  1.00 35.25           N  
ATOM    504 HE21 GLN A  33     -19.147  22.880  39.049  1.00 35.25           H  
ATOM    505 HE22 GLN A  33     -17.864  23.407  37.948  1.00 35.25           H  
ATOM    506  OE1 GLN A  33     -19.280  20.674  38.284  1.00 35.25           O  
ATOM    507  N   GLN A  34     -19.158  17.623  34.471  1.00 32.21           N  
ATOM    508  H   GLN A  34     -18.573  17.305  35.231  1.00 32.21           H  
ATOM    509  CA  GLN A  34     -20.535  17.132  34.513  1.00 32.21           C  
ATOM    510  HA  GLN A  34     -20.540  16.251  35.155  1.00 32.21           H  
ATOM    511  C   GLN A  34     -21.168  16.695  33.184  1.00 32.21           C  
ATOM    512  CB  GLN A  34     -21.422  18.181  35.212  1.00 32.21           C  
ATOM    513  HB2 GLN A  34     -22.463  17.871  35.121  1.00 32.21           H  
ATOM    514  HB3 GLN A  34     -21.322  19.136  34.697  1.00 32.21           H  
ATOM    515  O   GLN A  34     -21.623  17.503  32.386  1.00 32.21           O  
ATOM    516  CG  GLN A  34     -21.134  18.363  36.711  1.00 32.21           C  
ATOM    517  HG2 GLN A  34     -20.074  18.547  36.884  1.00 32.21           H  
ATOM    518  HG3 GLN A  34     -21.397  17.442  37.231  1.00 32.21           H  
ATOM    519  CD  GLN A  34     -21.948  19.508  37.318  1.00 32.21           C  
ATOM    520  NE2 GLN A  34     -21.950  19.656  38.622  1.00 32.21           N  
ATOM    521 HE21 GLN A  34     -21.227  19.210  39.168  1.00 32.21           H  
ATOM    522 HE22 GLN A  34     -22.455  20.467  38.950  1.00 32.21           H  
ATOM    523  OE1 GLN A  34     -22.606  20.286  36.653  1.00 32.21           O  
ATOM    524  N   SER A  35     -21.436  15.395  33.059  1.00 40.94           N  
ATOM    525  H   SER A  35     -20.700  14.769  33.354  1.00 40.94           H  
ATOM    526  CA  SER A  35     -22.788  14.879  33.342  1.00 40.94           C  
ATOM    527  HA  SER A  35     -22.982  14.988  34.409  1.00 40.94           H  
ATOM    528  C   SER A  35     -22.895  13.399  32.987  1.00 40.94           C  
ATOM    529  CB  SER A  35     -23.910  15.625  32.606  1.00 40.94           C  
ATOM    530  HB2 SER A  35     -23.653  15.765  31.556  1.00 40.94           H  
ATOM    531  HB3 SER A  35     -24.833  15.048  32.671  1.00 40.94           H  
ATOM    532  O   SER A  35     -22.643  12.980  31.862  1.00 40.94           O  
ATOM    533  OG  SER A  35     -24.120  16.870  33.240  1.00 40.94           O  
ATOM    534  HG  SER A  35     -23.450  17.461  32.887  1.00 40.94           H  
ATOM    535  N   GLN A  36     -23.321  12.616  33.975  1.00 34.09           N  
ATOM    536  H   GLN A  36     -23.519  13.069  34.856  1.00 34.09           H  
ATOM    537  CA  GLN A  36     -24.012  11.352  33.766  1.00 34.09           C  
ATOM    538  HA  GLN A  36     -23.416  10.679  33.150  1.00 34.09           H  
ATOM    539  C   GLN A  36     -25.354  11.649  33.084  1.00 34.09           C  
ATOM    540  CB  GLN A  36     -24.303  10.724  35.142  1.00 34.09           C  
ATOM    541  HB2 GLN A  36     -24.932   9.846  34.994  1.00 34.09           H  
ATOM    542  HB3 GLN A  36     -24.869  11.440  35.738  1.00 34.09           H  
ATOM    543  O   GLN A  36     -26.096  12.497  33.580  1.00 34.09           O  
ATOM    544  CG  GLN A  36     -23.063  10.291  35.938  1.00 34.09           C  
ATOM    545  HG2 GLN A  36     -22.538   9.515  35.381  1.00 34.09           H  
ATOM    546  HG3 GLN A  36     -22.389  11.138  36.067  1.00 34.09           H  
ATOM    547  CD  GLN A  36     -23.422   9.755  37.326  1.00 34.09           C  
ATOM    548  NE2 GLN A  36     -22.517   9.072  37.989  1.00 34.09           N  
ATOM    549 HE21 GLN A  36     -21.609   8.879  37.591  1.00 34.09           H  
ATOM    550 HE22 GLN A  36     -22.805   8.738  38.898  1.00 34.09           H  
ATOM    551  OE1 GLN A  36     -24.504   9.943  37.852  1.00 34.09           O  
ATOM    552  N   TYR A  37     -25.710  10.941  32.011  1.00 33.09           N  
ATOM    553  H   TYR A  37     -25.047  10.331  31.555  1.00 33.09           H  
ATOM    554  CA  TYR A  37     -27.113  10.855  31.605  1.00 33.09           C  
ATOM    555  HA  TYR A  37     -27.696  10.824  32.526  1.00 33.09           H  
ATOM    556  C   TYR A  37     -27.417   9.568  30.834  1.00 33.09           C  
ATOM    557  CB  TYR A  37     -27.568  12.106  30.837  1.00 33.09           C  
ATOM    558  HB2 TYR A  37     -27.351  11.983  29.776  1.00 33.09           H  
ATOM    559  HB3 TYR A  37     -27.012  12.979  31.179  1.00 33.09           H  
ATOM    560  O   TYR A  37     -26.700   9.181  29.914  1.00 33.09           O  
ATOM    561  CG  TYR A  37     -29.044  12.395  31.042  1.00 33.09           C  
ATOM    562  CD1 TYR A  37     -29.971  12.115  30.021  1.00 33.09           C  
ATOM    563  HD1 TYR A  37     -29.634  11.698  29.083  1.00 33.09           H  
ATOM    564  CD2 TYR A  37     -29.493  12.922  32.270  1.00 33.09           C  
ATOM    565  HD2 TYR A  37     -28.776  13.144  33.047  1.00 33.09           H  
ATOM    566  CE1 TYR A  37     -31.341  12.370  30.221  1.00 33.09           C  
ATOM    567  HE1 TYR A  37     -32.055  12.158  29.439  1.00 33.09           H  
ATOM    568  CE2 TYR A  37     -30.863  13.177  32.476  1.00 33.09           C  
ATOM    569  HE2 TYR A  37     -31.199  13.592  33.415  1.00 33.09           H  
ATOM    570  OH  TYR A  37     -33.113  13.152  31.629  1.00 33.09           O  
ATOM    571  HH  TYR A  37     -33.287  13.543  32.488  1.00 33.09           H  
ATOM    572  CZ  TYR A  37     -31.790  12.905  31.445  1.00 33.09           C  
ATOM    573  N   TYR A  38     -28.494   8.913  31.266  1.00 37.71           N  
ATOM    574  H   TYR A  38     -29.022   9.370  31.996  1.00 37.71           H  
ATOM    575  CA  TYR A  38     -29.131   7.743  30.668  1.00 37.71           C  
ATOM    576  HA  TYR A  38     -28.458   6.886  30.717  1.00 37.71           H  
ATOM    577  C   TYR A  38     -29.507   7.987  29.196  1.00 37.71           C  
ATOM    578  CB  TYR A  38     -30.403   7.456  31.488  1.00 37.71           C  
ATOM    579  HB2 TYR A  38     -31.043   6.789  30.910  1.00 37.71           H  
ATOM    580  HB3 TYR A  38     -30.965   8.381  31.620  1.00 37.71           H  
ATOM    581  O   TYR A  38     -29.793   9.120  28.807  1.00 37.71           O  
ATOM    582  CG  TYR A  38     -30.179   6.814  32.847  1.00 37.71           C  
ATOM    583  CD1 TYR A  38     -30.365   5.424  32.980  1.00 37.71           C  
ATOM    584  HD1 TYR A  38     -30.645   4.829  32.124  1.00 37.71           H  
ATOM    585  CD2 TYR A  38     -29.817   7.582  33.974  1.00 37.71           C  
ATOM    586  HD2 TYR A  38     -29.693   8.651  33.886  1.00 37.71           H  
ATOM    587  CE1 TYR A  38     -30.188   4.801  34.229  1.00 37.71           C  
ATOM    588  HE1 TYR A  38     -30.327   3.735  34.338  1.00 37.71           H  
ATOM    589  CE2 TYR A  38     -29.626   6.958  35.225  1.00 37.71           C  
ATOM    590  HE2 TYR A  38     -29.345   7.547  36.085  1.00 37.71           H  
ATOM    591  OH  TYR A  38     -29.642   4.950  36.551  1.00 37.71           O  
ATOM    592  HH  TYR A  38     -29.381   5.568  37.238  1.00 37.71           H  
ATOM    593  CZ  TYR A  38     -29.814   5.564  35.352  1.00 37.71           C  
ATOM    594  N   PRO A  39     -29.674   6.910  28.412  1.00 39.79           N  
ATOM    595  CA  PRO A  39     -31.033   6.721  27.922  1.00 39.79           C  
ATOM    596  HA  PRO A  39     -31.722   7.338  28.499  1.00 39.79           H  
ATOM    597  C   PRO A  39     -31.517   5.273  28.009  1.00 39.79           C  
ATOM    598  CB  PRO A  39     -31.052   7.256  26.491  1.00 39.79           C  
ATOM    599  HB2 PRO A  39     -31.257   8.327  26.508  1.00 39.79           H  
ATOM    600  HB3 PRO A  39     -31.787   6.744  25.869  1.00 39.79           H  
ATOM    601  O   PRO A  39     -30.977   4.345  27.410  1.00 39.79           O  
ATOM    602  CG  PRO A  39     -29.627   7.024  25.996  1.00 39.79           C  
ATOM    603  HG2 PRO A  39     -29.595   6.161  25.332  1.00 39.79           H  
ATOM    604  HG3 PRO A  39     -29.255   7.910  25.483  1.00 39.79           H  
ATOM    605  CD  PRO A  39     -28.801   6.737  27.255  1.00 39.79           C  
ATOM    606  HD2 PRO A  39     -28.437   5.710  27.227  1.00 39.79           H  
ATOM    607  HD3 PRO A  39     -27.951   7.419  27.304  1.00 39.79           H  
ATOM    608  N   SER A  40     -32.628   5.128  28.726  1.00 40.30           N  
ATOM    609  H   SER A  40     -32.956   5.941  29.227  1.00 40.30           H  
ATOM    610  CA  SER A  40     -33.652   4.132  28.457  1.00 40.30           C  
ATOM    611  HA  SER A  40     -33.194   3.147  28.366  1.00 40.30           H  
ATOM    612  C   SER A  40     -34.420   4.474  27.176  1.00 40.30           C  
ATOM    613  CB  SER A  40     -34.652   4.138  29.624  1.00 40.30           C  
ATOM    614  HB2 SER A  40     -35.448   3.421  29.426  1.00 40.30           H  
ATOM    615  HB3 SER A  40     -34.140   3.847  30.541  1.00 40.30           H  
ATOM    616  O   SER A  40     -34.645   5.646  26.884  1.00 40.30           O  
ATOM    617  OG  SER A  40     -35.214   5.430  29.796  1.00 40.30           O  
ATOM    618  HG  SER A  40     -35.444   5.803  28.942  1.00 40.30           H  
ATOM    619  N   SER A  41     -35.003   3.435  26.576  1.00 43.27           N  
ATOM    620  H   SER A  41     -34.642   2.527  26.828  1.00 43.27           H  
ATOM    621  CA  SER A  41     -36.251   3.439  25.792  1.00 43.27           C  
ATOM    622  HA  SER A  41     -36.567   2.396  25.820  1.00 43.27           H  
ATOM    623  C   SER A  41     -36.201   3.796  24.297  1.00 43.27           C  
ATOM    624  CB  SER A  41     -37.381   4.180  26.524  1.00 43.27           C  
ATOM    625  HB2 SER A  41     -37.372   3.902  27.578  1.00 43.27           H  
ATOM    626  HB3 SER A  41     -38.340   3.881  26.100  1.00 43.27           H  
ATOM    627  O   SER A  41     -35.691   4.825  23.877  1.00 43.27           O  
ATOM    628  OG  SER A  41     -37.270   5.580  26.413  1.00 43.27           O  
ATOM    629  HG  SER A  41     -36.340   5.810  26.347  1.00 43.27           H  
ATOM    630  N   GLY A  42     -36.826   2.910  23.515  1.00 36.43           N  
ATOM    631  H   GLY A  42     -37.195   2.084  23.965  1.00 36.43           H  
ATOM    632  CA  GLY A  42     -37.034   2.988  22.069  1.00 36.43           C  
ATOM    633  HA2 GLY A  42     -36.158   3.430  21.594  1.00 36.43           H  
ATOM    634  HA3 GLY A  42     -37.900   3.614  21.851  1.00 36.43           H  
ATOM    635  C   GLY A  42     -37.243   1.578  21.498  1.00 36.43           C  
ATOM    636  O   GLY A  42     -36.356   1.042  20.859  1.00 36.43           O  
ATOM    637  N   GLN A  43     -38.205   0.811  22.018  1.00 38.89           N  
ATOM    638  H   GLN A  43     -37.802  -0.098  22.195  1.00 38.89           H  
ATOM    639  CA  GLN A  43     -39.549   0.641  21.445  1.00 38.89           C  
ATOM    640  HA  GLN A  43     -40.095   0.076  22.200  1.00 38.89           H  
ATOM    641  C   GLN A  43     -39.631  -0.228  20.170  1.00 38.89           C  
ATOM    642  CB  GLN A  43     -40.334   1.961  21.260  1.00 38.89           C  
ATOM    643  HB2 GLN A  43     -39.681   2.755  20.898  1.00 38.89           H  
ATOM    644  HB3 GLN A  43     -41.059   1.805  20.461  1.00 38.89           H  
ATOM    645  O   GLN A  43     -39.018   0.059  19.154  1.00 38.89           O  
ATOM    646  CG  GLN A  43     -41.084   2.430  22.524  1.00 38.89           C  
ATOM    647  HG2 GLN A  43     -40.454   3.139  23.061  1.00 38.89           H  
ATOM    648  HG3 GLN A  43     -41.272   1.586  23.188  1.00 38.89           H  
ATOM    649  CD  GLN A  43     -42.445   3.067  22.228  1.00 38.89           C  
ATOM    650  NE2 GLN A  43     -42.820   4.125  22.906  1.00 38.89           N  
ATOM    651 HE21 GLN A  43     -43.722   4.514  22.671  1.00 38.89           H  
ATOM    652 HE22 GLN A  43     -42.200   4.570  23.569  1.00 38.89           H  
ATOM    653  OE1 GLN A  43     -43.228   2.594  21.423  1.00 38.89           O  
ATOM    654  N   GLN A  44     -40.562  -1.187  20.266  1.00 38.28           N  
ATOM    655  H   GLN A  44     -40.890  -1.356  21.206  1.00 38.28           H  
ATOM    656  CA  GLN A  44     -41.403  -1.794  19.223  1.00 38.28           C  
ATOM    657  HA  GLN A  44     -42.212  -2.254  19.790  1.00 38.28           H  
ATOM    658  C   GLN A  44     -40.857  -2.955  18.372  1.00 38.28           C  
ATOM    659  CB  GLN A  44     -42.118  -0.724  18.384  1.00 38.28           C  
ATOM    660  HB2 GLN A  44     -41.396  -0.017  17.976  1.00 38.28           H  
ATOM    661  HB3 GLN A  44     -42.617  -1.214  17.548  1.00 38.28           H  
ATOM    662  O   GLN A  44     -40.107  -2.793  17.420  1.00 38.28           O  
ATOM    663  CG  GLN A  44     -43.181   0.018  19.211  1.00 38.28           C  
ATOM    664  HG2 GLN A  44     -42.722   0.463  20.094  1.00 38.28           H  
ATOM    665  HG3 GLN A  44     -43.932  -0.693  19.554  1.00 38.28           H  
ATOM    666  CD  GLN A  44     -43.898   1.102  18.414  1.00 38.28           C  
ATOM    667  NE2 GLN A  44     -44.539   2.043  19.061  1.00 38.28           N  
ATOM    668 HE21 GLN A  44     -44.949   2.762  18.482  1.00 38.28           H  
ATOM    669 HE22 GLN A  44     -44.328   2.195  20.037  1.00 38.28           H  
ATOM    670  OE1 GLN A  44     -43.934   1.107  17.199  1.00 38.28           O  
ATOM    671  N   GLY A  45     -41.413  -4.137  18.662  1.00 38.68           N  
ATOM    672  H   GLY A  45     -41.957  -4.196  19.512  1.00 38.68           H  
ATOM    673  CA  GLY A  45     -41.405  -5.331  17.818  1.00 38.68           C  
ATOM    674  HA2 GLY A  45     -40.416  -5.787  17.845  1.00 38.68           H  
ATOM    675  HA3 GLY A  45     -41.633  -5.061  16.787  1.00 38.68           H  
ATOM    676  C   GLY A  45     -42.432  -6.351  18.319  1.00 38.68           C  
ATOM    677  O   GLY A  45     -42.097  -7.293  19.024  1.00 38.68           O  
ATOM    678  N   TYR A  46     -43.705  -6.104  18.015  1.00 38.95           N  
ATOM    679  H   TYR A  46     -43.869  -5.311  17.411  1.00 38.95           H  
ATOM    680  CA  TYR A  46     -44.865  -6.962  18.283  1.00 38.95           C  
ATOM    681  HA  TYR A  46     -44.943  -7.166  19.351  1.00 38.95           H  
ATOM    682  C   TYR A  46     -44.804  -8.301  17.509  1.00 38.95           C  
ATOM    683  CB  TYR A  46     -46.112  -6.180  17.801  1.00 38.95           C  
ATOM    684  HB2 TYR A  46     -46.754  -6.850  17.229  1.00 38.95           H  
ATOM    685  HB3 TYR A  46     -45.816  -5.412  17.085  1.00 38.95           H  
ATOM    686  O   TYR A  46     -44.650  -8.257  16.293  1.00 38.95           O  
ATOM    687  CG  TYR A  46     -46.985  -5.532  18.854  1.00 38.95           C  
ATOM    688  CD1 TYR A  46     -48.188  -6.159  19.236  1.00 38.95           C  
ATOM    689  HD1 TYR A  46     -48.451  -7.125  18.830  1.00 38.95           H  
ATOM    690  CD2 TYR A  46     -46.655  -4.267  19.378  1.00 38.95           C  
ATOM    691  HD2 TYR A  46     -45.747  -3.772  19.066  1.00 38.95           H  
ATOM    692  CE1 TYR A  46     -49.060  -5.523  20.138  1.00 38.95           C  
ATOM    693  HE1 TYR A  46     -49.987  -5.989  20.439  1.00 38.95           H  
ATOM    694  CE2 TYR A  46     -47.525  -3.629  20.285  1.00 38.95           C  
ATOM    695  HE2 TYR A  46     -47.278  -2.654  20.678  1.00 38.95           H  
ATOM    696  OH  TYR A  46     -49.589  -3.651  21.524  1.00 38.95           O  
ATOM    697  HH  TYR A  46     -49.276  -2.790  21.810  1.00 38.95           H  
ATOM    698  CZ  TYR A  46     -48.732  -4.257  20.662  1.00 38.95           C  
ATOM    699  N   ARG A  47     -45.064  -9.440  18.185  1.00 39.90           N  
ATOM    700  H   ARG A  47     -44.772  -9.409  19.151  1.00 39.90           H  
ATOM    701  CA  ARG A  47     -46.062 -10.511  17.869  1.00 39.90           C  
ATOM    702  HA  ARG A  47     -46.901 -10.340  18.543  1.00 39.90           H  
ATOM    703  C   ARG A  47     -45.596 -11.953  18.156  1.00 39.90           C  
ATOM    704  CB  ARG A  47     -46.631 -10.498  16.426  1.00 39.90           C  
ATOM    705  HB2 ARG A  47     -45.889 -10.184  15.692  1.00 39.90           H  
ATOM    706  HB3 ARG A  47     -46.895 -11.519  16.149  1.00 39.90           H  
ATOM    707  O   ARG A  47     -44.606 -12.413  17.609  1.00 39.90           O  
ATOM    708  CG  ARG A  47     -47.924  -9.681  16.315  1.00 39.90           C  
ATOM    709  HG2 ARG A  47     -48.665 -10.103  16.994  1.00 39.90           H  
ATOM    710  HG3 ARG A  47     -47.739  -8.644  16.597  1.00 39.90           H  
ATOM    711  CD  ARG A  47     -48.479  -9.722  14.888  1.00 39.90           C  
ATOM    712  HD2 ARG A  47     -48.481 -10.760  14.554  1.00 39.90           H  
ATOM    713  HD3 ARG A  47     -47.812  -9.157  14.236  1.00 39.90           H  
ATOM    714  NE  ARG A  47     -49.842  -9.152  14.822  1.00 39.90           N  
ATOM    715  HE  ARG A  47     -49.994  -8.295  15.335  1.00 39.90           H  
ATOM    716  NH1 ARG A  47     -50.779 -10.689  13.386  1.00 39.90           N  
ATOM    717 HH11 ARG A  47     -49.879 -11.136  13.281  1.00 39.90           H  
ATOM    718 HH12 ARG A  47     -51.575 -11.034  12.870  1.00 39.90           H  
ATOM    719  NH2 ARG A  47     -52.033  -9.041  14.203  1.00 39.90           N  
ATOM    720 HH21 ARG A  47     -52.153  -8.205  14.757  1.00 39.90           H  
ATOM    721 HH22 ARG A  47     -52.811  -9.397  13.667  1.00 39.90           H  
ATOM    722  CZ  ARG A  47     -50.872  -9.629  14.141  1.00 39.90           C  
ATOM    723  N   GLY A  48     -46.464 -12.676  18.882  1.00 42.21           N  
ATOM    724  H   GLY A  48     -47.222 -12.166  19.311  1.00 42.21           H  
ATOM    725  CA  GLY A  48     -46.536 -14.144  19.005  1.00 42.21           C  
ATOM    726  HA2 GLY A  48     -45.985 -14.602  18.183  1.00 42.21           H  
ATOM    727  HA3 GLY A  48     -47.572 -14.473  18.934  1.00 42.21           H  
ATOM    728  C   GLY A  48     -45.927 -14.664  20.313  1.00 42.21           C  
ATOM    729  O   GLY A  48     -44.736 -14.902  20.365  1.00 42.21           O  
ATOM    730  N   GLY A  49     -46.619 -14.825  21.443  1.00 35.89           N  
ATOM    731  H   GLY A  49     -46.008 -15.022  22.223  1.00 35.89           H  
ATOM    732  CA  GLY A  49     -48.031 -15.127  21.646  1.00 35.89           C  
ATOM    733  HA2 GLY A  49     -48.641 -14.668  20.868  1.00 35.89           H  
ATOM    734  HA3 GLY A  49     -48.349 -14.734  22.612  1.00 35.89           H  
ATOM    735  C   GLY A  49     -48.266 -16.636  21.632  1.00 35.89           C  
ATOM    736  O   GLY A  49     -48.803 -17.085  20.642  1.00 35.89           O  
ATOM    737  N   TYR A  50     -47.817 -17.366  22.667  1.00 43.32           N  
ATOM    738  H   TYR A  50     -47.151 -16.895  23.263  1.00 43.32           H  
ATOM    739  CA  TYR A  50     -48.401 -18.585  23.274  1.00 43.32           C  
ATOM    740  HA  TYR A  50     -49.386 -18.345  23.674  1.00 43.32           H  
ATOM    741  C   TYR A  50     -47.499 -19.008  24.451  1.00 43.32           C  
ATOM    742  CB  TYR A  50     -48.553 -19.791  22.314  1.00 43.32           C  
ATOM    743  HB2 TYR A  50     -48.735 -20.686  22.910  1.00 43.32           H  
ATOM    744  HB3 TYR A  50     -47.610 -19.943  21.790  1.00 43.32           H  
ATOM    745  O   TYR A  50     -46.597 -19.823  24.292  1.00 43.32           O  
ATOM    746  CG  TYR A  50     -49.687 -19.707  21.307  1.00 43.32           C  
ATOM    747  CD1 TYR A  50     -51.028 -19.600  21.729  1.00 43.32           C  
ATOM    748  HD1 TYR A  50     -51.274 -19.658  22.779  1.00 43.32           H  
ATOM    749  CD2 TYR A  50     -49.381 -19.673  19.933  1.00 43.32           C  
ATOM    750  HD2 TYR A  50     -48.353 -19.755  19.609  1.00 43.32           H  
ATOM    751  CE1 TYR A  50     -52.046 -19.374  20.780  1.00 43.32           C  
ATOM    752  HE1 TYR A  50     -53.075 -19.267  21.089  1.00 43.32           H  
ATOM    753  CE2 TYR A  50     -50.387 -19.413  18.987  1.00 43.32           C  
ATOM    754  HE2 TYR A  50     -50.134 -19.330  17.941  1.00 43.32           H  
ATOM    755  OH  TYR A  50     -52.692 -18.978  18.503  1.00 43.32           O  
ATOM    756  HH  TYR A  50     -52.342 -18.963  17.609  1.00 43.32           H  
ATOM    757  CZ  TYR A  50     -51.721 -19.248  19.413  1.00 43.32           C  
ATOM    758  N   GLN A  51     -47.719 -18.456  25.646  1.00 39.54           N  
ATOM    759  H   GLN A  51     -48.423 -17.739  25.749  1.00 39.54           H  
ATOM    760  CA  GLN A  51     -47.227 -19.090  26.870  1.00 39.54           C  
ATOM    761  HA  GLN A  51     -47.049 -20.141  26.645  1.00 39.54           H  
ATOM    762  C   GLN A  51     -48.330 -19.033  27.920  1.00 39.54           C  
ATOM    763  CB  GLN A  51     -45.878 -18.518  27.331  1.00 39.54           C  
ATOM    764  HB2 GLN A  51     -46.013 -17.525  27.759  1.00 39.54           H  
ATOM    765  HB3 GLN A  51     -45.224 -18.439  26.462  1.00 39.54           H  
ATOM    766  O   GLN A  51     -48.750 -17.976  28.381  1.00 39.54           O  
ATOM    767  CG  GLN A  51     -45.213 -19.455  28.360  1.00 39.54           C  
ATOM    768  HG2 GLN A  51     -45.785 -19.435  29.288  1.00 39.54           H  
ATOM    769  HG3 GLN A  51     -45.221 -20.476  27.976  1.00 39.54           H  
ATOM    770  CD  GLN A  51     -43.762 -19.091  28.671  1.00 39.54           C  
ATOM    771  NE2 GLN A  51     -43.121 -19.793  29.579  1.00 39.54           N  
ATOM    772 HE21 GLN A  51     -43.575 -20.548  30.073  1.00 39.54           H  
ATOM    773 HE22 GLN A  51     -42.165 -19.515  29.746  1.00 39.54           H  
ATOM    774  OE1 GLN A  51     -43.170 -18.188  28.110  1.00 39.54           O  
ATOM    775  N   SER A  52     -48.850 -20.218  28.198  1.00 43.09           N  
ATOM    776  H   SER A  52     -48.428 -21.026  27.764  1.00 43.09           H  
ATOM    777  CA  SER A  52     -49.891 -20.534  29.160  1.00 43.09           C  
ATOM    778  HA  SER A  52     -50.786 -19.955  28.931  1.00 43.09           H  
ATOM    779  C   SER A  52     -49.448 -20.238  30.596  1.00 43.09           C  
ATOM    780  CB  SER A  52     -50.205 -22.029  29.003  1.00 43.09           C  
ATOM    781  HB2 SER A  52     -50.797 -22.378  29.849  1.00 43.09           H  
ATOM    782  HB3 SER A  52     -50.777 -22.179  28.088  1.00 43.09           H  
ATOM    783  O   SER A  52     -48.386 -20.690  31.024  1.00 43.09           O  
ATOM    784  OG  SER A  52     -48.998 -22.770  28.910  1.00 43.09           O  
ATOM    785  HG  SER A  52     -48.515 -22.647  29.731  1.00 43.09           H  
ATOM    786  N   ASN A  53     -50.307 -19.540  31.341  1.00 40.57           N  
ATOM    787  H   ASN A  53     -51.112 -19.152  30.870  1.00 40.57           H  
ATOM    788  CA  ASN A  53     -50.281 -19.410  32.800  1.00 40.57           C  
ATOM    789  HA  ASN A  53     -49.406 -18.841  33.114  1.00 40.57           H  
ATOM    790  C   ASN A  53     -50.277 -20.789  33.493  1.00 40.57           C  
ATOM    791  CB  ASN A  53     -51.584 -18.688  33.234  1.00 40.57           C  
ATOM    792  HB2 ASN A  53     -51.858 -19.030  34.232  1.00 40.57           H  
ATOM    793  HB3 ASN A  53     -52.405 -18.963  32.571  1.00 40.57           H  
ATOM    794  O   ASN A  53     -51.227 -21.547  33.286  1.00 40.57           O  
ATOM    795  CG  ASN A  53     -51.503 -17.181  33.342  1.00 40.57           C  
ATOM    796  ND2 ASN A  53     -52.629 -16.521  33.475  1.00 40.57           N  
ATOM    797 HD21 ASN A  53     -52.539 -15.521  33.586  1.00 40.57           H  
ATOM    798 HD22 ASN A  53     -53.516 -17.002  33.520  1.00 40.57           H  
ATOM    799  OD1 ASN A  53     -50.448 -16.583  33.356  1.00 40.57           O  
ATOM    800  N   PRO A  54     -49.340 -21.097  34.409  1.00 43.91           N  
ATOM    801  CA  PRO A  54     -49.534 -22.134  35.410  1.00 43.91           C  
ATOM    802  HA  PRO A  54     -50.235 -22.897  35.072  1.00 43.91           H  
ATOM    803  C   PRO A  54     -50.083 -21.470  36.677  1.00 43.91           C  
ATOM    804  CB  PRO A  54     -48.158 -22.770  35.577  1.00 43.91           C  
ATOM    805  HB2 PRO A  54     -48.003 -23.505  34.787  1.00 43.91           H  
ATOM    806  HB3 PRO A  54     -48.028 -23.233  36.555  1.00 43.91           H  
ATOM    807  O   PRO A  54     -49.350 -21.112  37.593  1.00 43.91           O  
ATOM    808  CG  PRO A  54     -47.202 -21.591  35.366  1.00 43.91           C  
ATOM    809  HG2 PRO A  54     -46.298 -21.911  34.848  1.00 43.91           H  
ATOM    810  HG3 PRO A  54     -46.942 -21.149  36.328  1.00 43.91           H  
ATOM    811  CD  PRO A  54     -47.989 -20.567  34.530  1.00 43.91           C  
ATOM    812  HD2 PRO A  54     -48.001 -19.601  35.035  1.00 43.91           H  
ATOM    813  HD3 PRO A  54     -47.534 -20.470  33.544  1.00 43.91           H  
ATOM    814  N   GLY A  55     -51.393 -21.244  36.694  1.00 42.09           N  
ATOM    815  H   GLY A  55     -51.932 -21.512  35.883  1.00 42.09           H  
ATOM    816  CA  GLY A  55     -52.072 -20.570  37.794  1.00 42.09           C  
ATOM    817  HA2 GLY A  55     -52.149 -19.506  37.574  1.00 42.09           H  
ATOM    818  HA3 GLY A  55     -51.504 -20.689  38.717  1.00 42.09           H  
ATOM    819  C   GLY A  55     -53.464 -21.126  38.027  1.00 42.09           C  
ATOM    820  O   GLY A  55     -54.409 -20.359  37.969  1.00 42.09           O  
ATOM    821  N   MET A  56     -53.590 -22.437  38.257  1.00 45.57           N  
ATOM    822  H   MET A  56     -52.761 -23.005  38.160  1.00 45.57           H  
ATOM    823  CA  MET A  56     -54.732 -23.043  38.957  1.00 45.57           C  
ATOM    824  HA  MET A  56     -55.039 -22.370  39.758  1.00 45.57           H  
ATOM    825  C   MET A  56     -54.287 -24.348  39.628  1.00 45.57           C  
ATOM    826  CB  MET A  56     -55.965 -23.265  38.054  1.00 45.57           C  
ATOM    827  HB2 MET A  56     -55.669 -23.697  37.098  1.00 45.57           H  
ATOM    828  HB3 MET A  56     -56.630 -23.969  38.555  1.00 45.57           H  
ATOM    829  O   MET A  56     -54.376 -25.437  39.067  1.00 45.57           O  
ATOM    830  CG  MET A  56     -56.762 -21.973  37.828  1.00 45.57           C  
ATOM    831  HG2 MET A  56     -56.722 -21.376  38.739  1.00 45.57           H  
ATOM    832  HG3 MET A  56     -56.295 -21.410  37.020  1.00 45.57           H  
ATOM    833  SD  MET A  56     -58.504 -22.171  37.394  1.00 45.57           S  
ATOM    834  CE  MET A  56     -59.044 -20.455  37.630  1.00 45.57           C  
ATOM    835  HE1 MET A  56     -58.883 -20.158  38.666  1.00 45.57           H  
ATOM    836  HE2 MET A  56     -58.476 -19.799  36.972  1.00 45.57           H  
ATOM    837  HE3 MET A  56     -60.105 -20.375  37.393  1.00 45.57           H  
ATOM    838  N   GLN A  57     -53.803 -24.217  40.862  1.00 47.71           N  
ATOM    839  H   GLN A  57     -53.716 -23.282  41.234  1.00 47.71           H  
ATOM    840  CA  GLN A  57     -53.736 -25.299  41.836  1.00 47.71           C  
ATOM    841  HA  GLN A  57     -53.432 -26.217  41.333  1.00 47.71           H  
ATOM    842  C   GLN A  57     -55.162 -25.480  42.390  1.00 47.71           C  
ATOM    843  CB  GLN A  57     -52.667 -24.927  42.885  1.00 47.71           C  
ATOM    844  HB2 GLN A  57     -51.840 -24.433  42.374  1.00 47.71           H  
ATOM    845  HB3 GLN A  57     -53.080 -24.213  43.598  1.00 47.71           H  
ATOM    846  O   GLN A  57     -55.524 -24.933  43.426  1.00 47.71           O  
ATOM    847  CG  GLN A  57     -52.070 -26.128  43.632  1.00 47.71           C  
ATOM    848  HG2 GLN A  57     -52.854 -26.640  44.190  1.00 47.71           H  
ATOM    849  HG3 GLN A  57     -51.648 -26.823  42.906  1.00 47.71           H  
ATOM    850  CD  GLN A  57     -50.975 -25.694  44.610  1.00 47.71           C  
ATOM    851  NE2 GLN A  57     -49.915 -26.456  44.767  1.00 47.71           N  
ATOM    852 HE21 GLN A  57     -49.237 -26.119  45.435  1.00 47.71           H  
ATOM    853 HE22 GLN A  57     -49.819 -27.331  44.273  1.00 47.71           H  
ATOM    854  OE1 GLN A  57     -51.042 -24.662  45.250  1.00 47.71           O  
ATOM    855  N   GLY A  58     -56.019 -26.152  41.617  1.00 47.03           N  
ATOM    856  H   GLY A  58     -55.680 -26.506  40.734  1.00 47.03           H  
ATOM    857  CA  GLY A  58     -57.374 -26.522  42.019  1.00 47.03           C  
ATOM    858  HA2 GLY A  58     -57.807 -25.756  42.664  1.00 47.03           H  
ATOM    859  HA3 GLY A  58     -58.002 -26.628  41.135  1.00 47.03           H  
ATOM    860  C   GLY A  58     -57.344 -27.858  42.748  1.00 47.03           C  
ATOM    861  O   GLY A  58     -57.252 -28.906  42.116  1.00 47.03           O  
ATOM    862  N   GLY A  59     -57.386 -27.813  44.078  1.00 41.68           N  
ATOM    863  H   GLY A  59     -57.424 -26.907  44.523  1.00 41.68           H  
ATOM    864  CA  GLY A  59     -57.547 -28.994  44.912  1.00 41.68           C  
ATOM    865  HA2 GLY A  59     -57.439 -28.718  45.961  1.00 41.68           H  
ATOM    866  HA3 GLY A  59     -56.776 -29.723  44.664  1.00 41.68           H  
ATOM    867  C   GLY A  59     -58.926 -29.618  44.720  1.00 41.68           C  
ATOM    868  O   GLY A  59     -59.934 -29.004  45.048  1.00 41.68           O  
ATOM    869  N   TYR A  60     -58.952 -30.858  44.244  1.00 48.29           N  
ATOM    870  H   TYR A  60     -58.104 -31.233  43.845  1.00 48.29           H  
ATOM    871  CA  TYR A  60     -60.025 -31.804  44.528  1.00 48.29           C  
ATOM    872  HA  TYR A  60     -60.627 -31.424  45.353  1.00 48.29           H  
ATOM    873  C   TYR A  60     -59.374 -33.096  45.005  1.00 48.29           C  
ATOM    874  CB  TYR A  60     -60.978 -31.983  43.340  1.00 48.29           C  
ATOM    875  HB2 TYR A  60     -60.412 -32.010  42.409  1.00 48.29           H  
ATOM    876  HB3 TYR A  60     -61.489 -32.941  43.440  1.00 48.29           H  
ATOM    877  O   TYR A  60     -58.948 -33.950  44.233  1.00 48.29           O  
ATOM    878  CG  TYR A  60     -62.034 -30.894  43.281  1.00 48.29           C  
ATOM    879  CD1 TYR A  60     -63.228 -31.028  44.020  1.00 48.29           C  
ATOM    880  HD1 TYR A  60     -63.405 -31.919  44.604  1.00 48.29           H  
ATOM    881  CD2 TYR A  60     -61.802 -29.726  42.530  1.00 48.29           C  
ATOM    882  HD2 TYR A  60     -60.877 -29.617  41.984  1.00 48.29           H  
ATOM    883  CE1 TYR A  60     -64.188 -29.997  44.005  1.00 48.29           C  
ATOM    884  HE1 TYR A  60     -65.104 -30.089  44.569  1.00 48.29           H  
ATOM    885  CE2 TYR A  60     -62.758 -28.692  42.514  1.00 48.29           C  
ATOM    886  HE2 TYR A  60     -62.571 -27.794  41.944  1.00 48.29           H  
ATOM    887  OH  TYR A  60     -64.879 -27.833  43.244  1.00 48.29           O  
ATOM    888  HH  TYR A  60     -64.595 -27.091  42.704  1.00 48.29           H  
ATOM    889  CZ  TYR A  60     -63.953 -28.827  43.254  1.00 48.29           C  
ATOM    890  N   GLN A  61     -59.257 -33.187  46.326  1.00 44.94           N  
ATOM    891  H   GLN A  61     -59.592 -32.408  46.874  1.00 44.94           H  
ATOM    892  CA  GLN A  61     -59.059 -34.431  47.045  1.00 44.94           C  
ATOM    893  HA  GLN A  61     -58.263 -35.007  46.572  1.00 44.94           H  
ATOM    894  C   GLN A  61     -60.381 -35.203  46.951  1.00 44.94           C  
ATOM    895  CB  GLN A  61     -58.640 -34.061  48.479  1.00 44.94           C  
ATOM    896  HB2 GLN A  61     -59.477 -33.587  48.992  1.00 44.94           H  
ATOM    897  HB3 GLN A  61     -57.832 -33.332  48.418  1.00 44.94           H  
ATOM    898  O   GLN A  61     -61.331 -34.926  47.680  1.00 44.94           O  
ATOM    899  CG  GLN A  61     -58.130 -35.238  49.319  1.00 44.94           C  
ATOM    900  HG2 GLN A  61     -57.324 -35.736  48.780  1.00 44.94           H  
ATOM    901  HG3 GLN A  61     -58.936 -35.954  49.479  1.00 44.94           H  
ATOM    902  CD  GLN A  61     -57.603 -34.775  50.679  1.00 44.94           C  
ATOM    903  NE2 GLN A  61     -56.774 -35.557  51.333  1.00 44.94           N  
ATOM    904 HE21 GLN A  61     -56.471 -35.217  52.235  1.00 44.94           H  
ATOM    905 HE22 GLN A  61     -56.541 -36.473  50.977  1.00 44.94           H  
ATOM    906  OE1 GLN A  61     -57.907 -33.707  51.181  1.00 44.94           O  
ATOM    907  N   GLY A  62     -60.462 -36.118  45.986  1.00 39.55           N  
ATOM    908  H   GLY A  62     -59.683 -36.214  45.350  1.00 39.55           H  
ATOM    909  CA  GLY A  62     -61.503 -37.136  45.932  1.00 39.55           C  
ATOM    910  HA2 GLY A  62     -62.476 -36.696  46.150  1.00 39.55           H  
ATOM    911  HA3 GLY A  62     -61.535 -37.582  44.938  1.00 39.55           H  
ATOM    912  C   GLY A  62     -61.186 -38.233  46.943  1.00 39.55           C  
ATOM    913  O   GLY A  62     -60.204 -38.955  46.790  1.00 39.55           O  
ATOM    914  N   ASN A  63     -62.010 -38.340  47.983  1.00 46.85           N  
ATOM    915  H   ASN A  63     -62.763 -37.670  48.046  1.00 46.85           H  
ATOM    916  CA  ASN A  63     -62.130 -39.548  48.789  1.00 46.85           C  
ATOM    917  HA  ASN A  63     -61.150 -39.997  48.955  1.00 46.85           H  
ATOM    918  C   ASN A  63     -63.015 -40.539  48.032  1.00 46.85           C  
ATOM    919  CB  ASN A  63     -62.797 -39.210  50.138  1.00 46.85           C  
ATOM    920  HB2 ASN A  63     -63.604 -38.495  49.977  1.00 46.85           H  
ATOM    921  HB3 ASN A  63     -63.242 -40.117  50.548  1.00 46.85           H  
ATOM    922  O   ASN A  63     -64.143 -40.189  47.692  1.00 46.85           O  
ATOM    923  CG  ASN A  63     -61.855 -38.681  51.198  1.00 46.85           C  
ATOM    924  ND2 ASN A  63     -62.386 -38.049  52.218  1.00 46.85           N  
ATOM    925 HD21 ASN A  63     -63.383 -37.894  52.263  1.00 46.85           H  
ATOM    926 HD22 ASN A  63     -61.737 -37.701  52.909  1.00 46.85           H  
ATOM    927  OD1 ASN A  63     -60.652 -38.860  51.163  1.00 46.85           O  
ATOM    928  N   GLY A  64     -62.557 -41.776  47.855  1.00 35.81           N  
ATOM    929  H   GLY A  64     -61.584 -41.973  48.039  1.00 35.81           H  
ATOM    930  CA  GLY A  64     -63.457 -42.876  47.519  1.00 35.81           C  
ATOM    931  HA2 GLY A  64     -64.365 -42.494  47.053  1.00 35.81           H  
ATOM    932  HA3 GLY A  64     -63.760 -43.388  48.433  1.00 35.81           H  
ATOM    933  C   GLY A  64     -62.877 -43.889  46.551  1.00 35.81           C  
ATOM    934  O   GLY A  64     -63.052 -43.733  45.355  1.00 35.81           O  
ATOM    935  N   GLN A  65     -62.266 -44.916  47.146  1.00 35.43           N  
ATOM    936  H   GLN A  65     -62.015 -44.751  48.110  1.00 35.43           H  
ATOM    937  CA  GLN A  65     -62.456 -46.337  46.836  1.00 35.43           C  
ATOM    938  HA  GLN A  65     -61.786 -46.862  47.517  1.00 35.43           H  
ATOM    939  C   GLN A  65     -62.069 -46.873  45.447  1.00 35.43           C  
ATOM    940  CB  GLN A  65     -63.880 -46.758  47.253  1.00 35.43           C  
ATOM    941  HB2 GLN A  65     -64.070 -47.779  46.922  1.00 35.43           H  
ATOM    942  HB3 GLN A  65     -64.613 -46.108  46.775  1.00 35.43           H  
ATOM    943  O   GLN A  65     -62.365 -46.305  44.407  1.00 35.43           O  
ATOM    944  CG  GLN A  65     -64.051 -46.724  48.781  1.00 35.43           C  
ATOM    945  HG2 GLN A  65     -63.855 -45.721  49.160  1.00 35.43           H  
ATOM    946  HG3 GLN A  65     -63.323 -47.404  49.223  1.00 35.43           H  
ATOM    947  CD  GLN A  65     -65.443 -47.130  49.253  1.00 35.43           C  
ATOM    948  NE2 GLN A  65     -65.562 -47.681  50.441  1.00 35.43           N  
ATOM    949 HE21 GLN A  65     -66.502 -47.973  50.667  1.00 35.43           H  
ATOM    950 HE22 GLN A  65     -64.745 -47.963  50.963  1.00 35.43           H  
ATOM    951  OE1 GLN A  65     -66.459 -46.906  48.626  1.00 35.43           O  
ATOM    952  N   ASP A  66     -61.488 -48.075  45.514  1.00 45.74           N  
ATOM    953  H   ASP A  66     -61.455 -48.487  46.435  1.00 45.74           H  
ATOM    954  CA  ASP A  66     -61.371 -49.055  44.435  1.00 45.74           C  
ATOM    955  HA  ASP A  66     -61.066 -49.984  44.916  1.00 45.74           H  
ATOM    956  C   ASP A  66     -60.287 -48.733  43.388  1.00 45.74           C  
ATOM    957  CB  ASP A  66     -62.779 -49.332  43.858  1.00 45.74           C  
ATOM    958  HB2 ASP A  66     -62.754 -50.206  43.207  1.00 45.74           H  
ATOM    959  HB3 ASP A  66     -63.101 -48.487  43.250  1.00 45.74           H  
ATOM    960  O   ASP A  66     -60.147 -47.629  42.894  1.00 45.74           O  
ATOM    961  CG  ASP A  66     -63.824 -49.615  44.945  1.00 45.74           C  
ATOM    962  OD1 ASP A  66     -63.426 -50.165  46.005  1.00 45.74           O  
ATOM    963  OD2 ASP A  66     -65.007 -49.283  44.723  1.00 45.74           O  
ATOM    964  N   SER A  67     -59.443 -49.644  42.925  1.00 40.87           N  
ATOM    965  H   SER A  67     -58.857 -49.270  42.192  1.00 40.87           H  
ATOM    966  CA  SER A  67     -59.223 -51.060  43.190  1.00 40.87           C  
ATOM    967  HA  SER A  67     -58.971 -51.222  44.238  1.00 40.87           H  
ATOM    968  C   SER A  67     -58.043 -51.454  42.292  1.00 40.87           C  
ATOM    969  CB  SER A  67     -60.454 -51.904  42.802  1.00 40.87           C  
ATOM    970  HB2 SER A  67     -61.105 -52.015  43.669  1.00 40.87           H  
ATOM    971  HB3 SER A  67     -60.153 -52.887  42.438  1.00 40.87           H  
ATOM    972  O   SER A  67     -57.980 -51.017  41.152  1.00 40.87           O  
ATOM    973  OG  SER A  67     -61.194 -51.345  41.751  1.00 40.87           O  
ATOM    974  HG  SER A  67     -60.905 -50.439  41.616  1.00 40.87           H  
ATOM    975  N   TYR A  68     -57.139 -52.272  42.827  1.00 36.24           N  
ATOM    976  H   TYR A  68     -57.247 -52.447  43.816  1.00 36.24           H  
ATOM    977  CA  TYR A  68     -56.366 -53.297  42.120  1.00 36.24           C  
ATOM    978  HA  TYR A  68     -55.651 -53.659  42.858  1.00 36.24           H  
ATOM    979  C   TYR A  68     -55.510 -52.938  40.879  1.00 36.24           C  
ATOM    980  CB  TYR A  68     -57.293 -54.496  41.869  1.00 36.24           C  
ATOM    981  HB2 TYR A  68     -58.211 -54.160  41.387  1.00 36.24           H  
ATOM    982  HB3 TYR A  68     -56.814 -55.190  41.178  1.00 36.24           H  
ATOM    983  O   TYR A  68     -55.991 -52.665  39.791  1.00 36.24           O  
ATOM    984  CG  TYR A  68     -57.622 -55.256  43.143  1.00 36.24           C  
ATOM    985  CD1 TYR A  68     -56.855 -56.379  43.500  1.00 36.24           C  
ATOM    986  HD1 TYR A  68     -56.073 -56.730  42.843  1.00 36.24           H  
ATOM    987  CD2 TYR A  68     -58.665 -54.843  43.993  1.00 36.24           C  
ATOM    988  HD2 TYR A  68     -59.269 -53.981  43.750  1.00 36.24           H  
ATOM    989  CE1 TYR A  68     -57.130 -57.078  44.691  1.00 36.24           C  
ATOM    990  HE1 TYR A  68     -56.553 -57.951  44.958  1.00 36.24           H  
ATOM    991  CE2 TYR A  68     -58.962 -55.542  45.172  1.00 36.24           C  
ATOM    992  HE2 TYR A  68     -59.779 -55.221  45.801  1.00 36.24           H  
ATOM    993  OH  TYR A  68     -58.476 -57.350  46.659  1.00 36.24           O  
ATOM    994  HH  TYR A  68     -59.245 -56.988  47.105  1.00 36.24           H  
ATOM    995  CZ  TYR A  68     -58.191 -56.666  45.522  1.00 36.24           C  
ATOM    996  N   GLN A  69     -54.215 -53.206  41.079  1.00 37.54           N  
ATOM    997  H   GLN A  69     -53.933 -53.218  42.049  1.00 37.54           H  
ATOM    998  CA  GLN A  69     -53.364 -54.037  40.219  1.00 37.54           C  
ATOM    999  HA  GLN A  69     -52.482 -54.209  40.836  1.00 37.54           H  
ATOM   1000  C   GLN A  69     -52.788 -53.483  38.903  1.00 37.54           C  
ATOM   1001  CB  GLN A  69     -53.972 -55.441  40.033  1.00 37.54           C  
ATOM   1002  HB2 GLN A  69     -53.566 -55.896  39.130  1.00 37.54           H  
ATOM   1003  HB3 GLN A  69     -55.050 -55.378  39.883  1.00 37.54           H  
ATOM   1004  O   GLN A  69     -53.474 -53.163  37.944  1.00 37.54           O  
ATOM   1005  CG  GLN A  69     -53.632 -56.351  41.222  1.00 37.54           C  
ATOM   1006  HG2 GLN A  69     -53.987 -55.894  42.146  1.00 37.54           H  
ATOM   1007  HG3 GLN A  69     -52.549 -56.451  41.291  1.00 37.54           H  
ATOM   1008  CD  GLN A  69     -54.238 -57.745  41.112  1.00 37.54           C  
ATOM   1009  NE2 GLN A  69     -53.655 -58.725  41.761  1.00 37.54           N  
ATOM   1010 HE21 GLN A  69     -54.045 -59.634  41.556  1.00 37.54           H  
ATOM   1011 HE22 GLN A  69     -52.688 -58.597  42.022  1.00 37.54           H  
ATOM   1012  OE1 GLN A  69     -55.286 -57.978  40.537  1.00 37.54           O  
ATOM   1013  N   ASP A  70     -51.453 -53.567  38.896  1.00 45.50           N  
ATOM   1014  H   ASP A  70     -51.071 -53.808  39.800  1.00 45.50           H  
ATOM   1015  CA  ASP A  70     -50.605 -54.120  37.840  1.00 45.50           C  
ATOM   1016  HA  ASP A  70     -49.609 -54.154  38.281  1.00 45.50           H  
ATOM   1017  C   ASP A  70     -50.424 -53.310  36.549  1.00 45.50           C  
ATOM   1018  CB  ASP A  70     -50.957 -55.607  37.612  1.00 45.50           C  
ATOM   1019  HB2 ASP A  70     -51.954 -55.680  37.178  1.00 45.50           H  
ATOM   1020  HB3 ASP A  70     -50.247 -56.026  36.897  1.00 45.50           H  
ATOM   1021  O   ASP A  70     -51.237 -53.331  35.637  1.00 45.50           O  
ATOM   1022  CG  ASP A  70     -50.894 -56.445  38.904  1.00 45.50           C  
ATOM   1023  OD1 ASP A  70     -50.225 -55.993  39.866  1.00 45.50           O  
ATOM   1024  OD2 ASP A  70     -51.531 -57.518  38.954  1.00 45.50           O  
ATOM   1025  N   PHE A  71     -49.246 -52.690  36.412  1.00 48.83           N  
ATOM   1026  H   PHE A  71     -48.908 -52.257  37.260  1.00 48.83           H  
ATOM   1027  CA  PHE A  71     -48.174 -53.300  35.613  1.00 48.83           C  
ATOM   1028  HA  PHE A  71     -48.080 -54.337  35.934  1.00 48.83           H  
ATOM   1029  C   PHE A  71     -46.830 -52.604  35.893  1.00 48.83           C  
ATOM   1030  CB  PHE A  71     -48.496 -53.330  34.101  1.00 48.83           C  
ATOM   1031  HB2 PHE A  71     -47.727 -52.787  33.552  1.00 48.83           H  
ATOM   1032  HB3 PHE A  71     -49.433 -52.812  33.899  1.00 48.83           H  
ATOM   1033  O   PHE A  71     -46.607 -51.443  35.553  1.00 48.83           O  
ATOM   1034  CG  PHE A  71     -48.582 -54.743  33.538  1.00 48.83           C  
ATOM   1035  CD1 PHE A  71     -47.471 -55.313  32.886  1.00 48.83           C  
ATOM   1036  HD1 PHE A  71     -46.558 -54.747  32.783  1.00 48.83           H  
ATOM   1037  CD2 PHE A  71     -49.759 -55.505  33.680  1.00 48.83           C  
ATOM   1038  HD2 PHE A  71     -50.628 -55.087  34.167  1.00 48.83           H  
ATOM   1039  CE1 PHE A  71     -47.541 -56.623  32.375  1.00 48.83           C  
ATOM   1040  HE1 PHE A  71     -46.684 -57.053  31.878  1.00 48.83           H  
ATOM   1041  CE2 PHE A  71     -49.826 -56.818  33.184  1.00 48.83           C  
ATOM   1042  HE2 PHE A  71     -50.733 -57.391  33.309  1.00 48.83           H  
ATOM   1043  CZ  PHE A  71     -48.718 -57.378  32.527  1.00 48.83           C  
ATOM   1044  HZ  PHE A  71     -48.770 -58.386  32.144  1.00 48.83           H  
ATOM   1045  N   GLN A  72     -45.910 -53.341  36.519  1.00 43.74           N  
ATOM   1046  H   GLN A  72     -46.172 -54.286  36.760  1.00 43.74           H  
ATOM   1047  CA  GLN A  72     -44.475 -53.082  36.418  1.00 43.74           C  
ATOM   1048  HA  GLN A  72     -44.273 -52.017  36.539  1.00 43.74           H  
ATOM   1049  C   GLN A  72     -43.994 -53.544  35.037  1.00 43.74           C  
ATOM   1050  CB  GLN A  72     -43.706 -53.891  37.479  1.00 43.74           C  
ATOM   1051  HB2 GLN A  72     -42.644 -53.804  37.253  1.00 43.74           H  
ATOM   1052  HB3 GLN A  72     -43.978 -54.943  37.391  1.00 43.74           H  
ATOM   1053  O   GLN A  72     -44.369 -54.629  34.598  1.00 43.74           O  
ATOM   1054  CG  GLN A  72     -43.913 -53.445  38.933  1.00 43.74           C  
ATOM   1055  HG2 GLN A  72     -43.689 -52.381  39.016  1.00 43.74           H  
ATOM   1056  HG3 GLN A  72     -44.953 -53.604  39.217  1.00 43.74           H  
ATOM   1057  CD  GLN A  72     -43.013 -54.212  39.905  1.00 43.74           C  
ATOM   1058  NE2 GLN A  72     -43.034 -53.879  41.176  1.00 43.74           N  
ATOM   1059 HE21 GLN A  72     -42.460 -54.447  41.782  1.00 43.74           H  
ATOM   1060 HE22 GLN A  72     -43.682 -53.184  41.518  1.00 43.74           H  
ATOM   1061  OE1 GLN A  72     -42.261 -55.105  39.556  1.00 43.74           O  
ATOM   1062  N   GLY A  73     -43.099 -52.798  34.389  1.00 39.88           N  
ATOM   1063  H   GLY A  73     -42.895 -51.863  34.712  1.00 39.88           H  
ATOM   1064  CA  GLY A  73     -42.323 -53.371  33.289  1.00 39.88           C  
ATOM   1065  HA2 GLY A  73     -43.006 -53.889  32.614  1.00 39.88           H  
ATOM   1066  HA3 GLY A  73     -41.640 -54.120  33.689  1.00 39.88           H  
ATOM   1067  C   GLY A  73     -41.540 -52.381  32.436  1.00 39.88           C  
ATOM   1068  O   GLY A  73     -42.101 -51.784  31.530  1.00 39.88           O  
ATOM   1069  N   TYR A  74     -40.225 -52.342  32.678  1.00 46.22           N  
ATOM   1070  H   TYR A  74     -39.921 -52.895  33.467  1.00 46.22           H  
ATOM   1071  CA  TYR A  74     -39.135 -51.861  31.809  1.00 46.22           C  
ATOM   1072  HA  TYR A  74     -38.223 -52.174  32.318  1.00 46.22           H  
ATOM   1073  C   TYR A  74     -38.975 -50.339  31.645  1.00 46.22           C  
ATOM   1074  CB  TYR A  74     -39.132 -52.653  30.495  1.00 46.22           C  
ATOM   1075  HB2 TYR A  74     -40.136 -52.730  30.078  1.00 46.22           H  
ATOM   1076  HB3 TYR A  74     -38.522 -52.120  29.767  1.00 46.22           H  
ATOM   1077  O   TYR A  74     -39.695 -49.680  30.910  1.00 46.22           O  
ATOM   1078  CG  TYR A  74     -38.541 -54.033  30.698  1.00 46.22           C  
ATOM   1079  CD1 TYR A  74     -37.163 -54.209  30.479  1.00 46.22           C  
ATOM   1080  HD1 TYR A  74     -36.566 -53.384  30.119  1.00 46.22           H  
ATOM   1081  CD2 TYR A  74     -39.324 -55.103  31.178  1.00 46.22           C  
ATOM   1082  HD2 TYR A  74     -40.385 -54.972  31.333  1.00 46.22           H  
ATOM   1083  CE1 TYR A  74     -36.561 -55.454  30.728  1.00 46.22           C  
ATOM   1084  HE1 TYR A  74     -35.503 -55.585  30.554  1.00 46.22           H  
ATOM   1085  CE2 TYR A  74     -38.721 -56.349  31.440  1.00 46.22           C  
ATOM   1086  HE2 TYR A  74     -39.308 -57.181  31.801  1.00 46.22           H  
ATOM   1087  OH  TYR A  74     -36.760 -57.729  31.456  1.00 46.22           O  
ATOM   1088  HH  TYR A  74     -35.823 -57.725  31.247  1.00 46.22           H  
ATOM   1089  CZ  TYR A  74     -37.340 -56.526  31.211  1.00 46.22           C  
ATOM   1090  N   GLN A  75     -38.104 -49.679  32.420  1.00 40.37           N  
ATOM   1091  H   GLN A  75     -38.475 -48.756  32.596  1.00 40.37           H  
ATOM   1092  CA  GLN A  75     -36.624 -49.662  32.342  1.00 40.37           C  
ATOM   1093  HA  GLN A  75     -36.334 -48.801  32.944  1.00 40.37           H  
ATOM   1094  C   GLN A  75     -36.034 -49.393  30.948  1.00 40.37           C  
ATOM   1095  CB  GLN A  75     -35.873 -50.850  32.984  1.00 40.37           C  
ATOM   1096  HB2 GLN A  75     -36.215 -51.803  32.581  1.00 40.37           H  
ATOM   1097  HB3 GLN A  75     -34.831 -50.745  32.683  1.00 40.37           H  
ATOM   1098  O   GLN A  75     -36.026 -50.269  30.095  1.00 40.37           O  
ATOM   1099  CG  GLN A  75     -35.889 -50.879  34.520  1.00 40.37           C  
ATOM   1100  HG2 GLN A  75     -36.871 -51.211  34.857  1.00 40.37           H  
ATOM   1101  HG3 GLN A  75     -35.715 -49.875  34.906  1.00 40.37           H  
ATOM   1102  CD  GLN A  75     -34.813 -51.798  35.111  1.00 40.37           C  
ATOM   1103  NE2 GLN A  75     -34.894 -52.121  36.382  1.00 40.37           N  
ATOM   1104 HE21 GLN A  75     -35.667 -51.815  36.956  1.00 40.37           H  
ATOM   1105 HE22 GLN A  75     -34.174 -52.744  36.719  1.00 40.37           H  
ATOM   1106  OE1 GLN A  75     -33.868 -52.221  34.469  1.00 40.37           O  
ATOM   1107  N   GLY A  76     -35.385 -48.225  30.841  1.00 38.93           N  
ATOM   1108  H   GLY A  76     -35.620 -47.531  31.537  1.00 38.93           H  
ATOM   1109  CA  GLY A  76     -34.069 -48.057  30.218  1.00 38.93           C  
ATOM   1110  HA2 GLY A  76     -33.448 -48.909  30.495  1.00 38.93           H  
ATOM   1111  HA3 GLY A  76     -33.597 -47.166  30.632  1.00 38.93           H  
ATOM   1112  C   GLY A  76     -34.027 -47.969  28.693  1.00 38.93           C  
ATOM   1113  O   GLY A  76     -34.304 -48.931  28.003  1.00 38.93           O  
ATOM   1114  N   TYR A  77     -33.621 -46.816  28.156  1.00 46.97           N  
ATOM   1115  H   TYR A  77     -33.979 -45.999  28.629  1.00 46.97           H  
ATOM   1116  CA  TYR A  77     -32.292 -46.598  27.558  1.00 46.97           C  
ATOM   1117  HA  TYR A  77     -31.574 -46.498  28.372  1.00 46.97           H  
ATOM   1118  C   TYR A  77     -32.295 -45.266  26.788  1.00 46.97           C  
ATOM   1119  CB  TYR A  77     -31.789 -47.753  26.657  1.00 46.97           C  
ATOM   1120  HB2 TYR A  77     -31.006 -47.368  26.005  1.00 46.97           H  
ATOM   1121  HB3 TYR A  77     -32.602 -48.095  26.015  1.00 46.97           H  
ATOM   1122  O   TYR A  77     -32.815 -45.150  25.683  1.00 46.97           O  
ATOM   1123  CG  TYR A  77     -31.191 -48.930  27.427  1.00 46.97           C  
ATOM   1124  CD1 TYR A  77     -30.000 -48.769  28.166  1.00 46.97           C  
ATOM   1125  HD1 TYR A  77     -29.483 -47.821  28.145  1.00 46.97           H  
ATOM   1126  CD2 TYR A  77     -31.838 -50.180  27.435  1.00 46.97           C  
ATOM   1127  HD2 TYR A  77     -32.734 -50.332  26.850  1.00 46.97           H  
ATOM   1128  CE1 TYR A  77     -29.500 -49.830  28.951  1.00 46.97           C  
ATOM   1129  HE1 TYR A  77     -28.599 -49.703  29.533  1.00 46.97           H  
ATOM   1130  CE2 TYR A  77     -31.367 -51.229  28.243  1.00 46.97           C  
ATOM   1131  HE2 TYR A  77     -31.896 -52.170  28.280  1.00 46.97           H  
ATOM   1132  OH  TYR A  77     -29.752 -52.077  29.785  1.00 46.97           O  
ATOM   1133  HH  TYR A  77     -28.973 -51.849  30.298  1.00 46.97           H  
ATOM   1134  CZ  TYR A  77     -30.199 -51.057  29.007  1.00 46.97           C  
ATOM   1135  N   GLN A  78     -31.657 -44.249  27.377  1.00 45.93           N  
ATOM   1136  H   GLN A  78     -31.289 -44.408  28.304  1.00 45.93           H  
ATOM   1137  CA  GLN A  78     -31.016 -43.182  26.611  1.00 45.93           C  
ATOM   1138  HA  GLN A  78     -31.709 -42.769  25.879  1.00 45.93           H  
ATOM   1139  C   GLN A  78     -29.792 -43.766  25.893  1.00 45.93           C  
ATOM   1140  CB  GLN A  78     -30.506 -42.069  27.544  1.00 45.93           C  
ATOM   1141  HB2 GLN A  78     -29.719 -41.531  27.016  1.00 45.93           H  
ATOM   1142  HB3 GLN A  78     -30.056 -42.518  28.430  1.00 45.93           H  
ATOM   1143  O   GLN A  78     -28.976 -44.425  26.538  1.00 45.93           O  
ATOM   1144  CG  GLN A  78     -31.545 -41.028  27.976  1.00 45.93           C  
ATOM   1145  HG2 GLN A  78     -31.989 -40.568  27.093  1.00 45.93           H  
ATOM   1146  HG3 GLN A  78     -32.333 -41.521  28.545  1.00 45.93           H  
ATOM   1147  CD  GLN A  78     -30.920 -39.928  28.839  1.00 45.93           C  
ATOM   1148  NE2 GLN A  78     -31.713 -39.069  29.436  1.00 45.93           N  
ATOM   1149 HE21 GLN A  78     -32.717 -39.117  29.332  1.00 45.93           H  
ATOM   1150 HE22 GLN A  78     -31.255 -38.363  29.993  1.00 45.93           H  
ATOM   1151  OE1 GLN A  78     -29.716 -39.817  28.998  1.00 45.93           O  
ATOM   1152  N   ARG A  79     -29.682 -43.497  24.588  1.00 42.59           N  
ATOM   1153  H   ARG A  79     -30.547 -43.213  24.149  1.00 42.59           H  
ATOM   1154  CA  ARG A  79     -28.498 -43.440  23.696  1.00 42.59           C  
ATOM   1155  HA  ARG A  79     -27.949 -42.510  23.846  1.00 42.59           H  
ATOM   1156  C   ARG A  79     -29.062 -43.446  22.263  1.00 42.59           C  
ATOM   1157  CB  ARG A  79     -27.563 -44.659  23.876  1.00 42.59           C  
ATOM   1158  HB2 ARG A  79     -27.120 -44.901  22.910  1.00 42.59           H  
ATOM   1159  HB3 ARG A  79     -28.142 -45.526  24.193  1.00 42.59           H  
ATOM   1160  O   ARG A  79     -30.001 -44.177  22.001  1.00 42.59           O  
ATOM   1161  CG  ARG A  79     -26.400 -44.412  24.860  1.00 42.59           C  
ATOM   1162  HG2 ARG A  79     -26.749 -44.149  25.859  1.00 42.59           H  
ATOM   1163  HG3 ARG A  79     -25.822 -43.562  24.495  1.00 42.59           H  
ATOM   1164  CD  ARG A  79     -25.463 -45.629  24.929  1.00 42.59           C  
ATOM   1165  HD2 ARG A  79     -25.859 -46.424  24.298  1.00 42.59           H  
ATOM   1166  HD3 ARG A  79     -24.503 -45.329  24.510  1.00 42.59           H  
ATOM   1167  NE  ARG A  79     -25.298 -46.163  26.298  1.00 42.59           N  
ATOM   1168  HE  ARG A  79     -26.138 -46.197  26.858  1.00 42.59           H  
ATOM   1169  NH1 ARG A  79     -23.043 -46.618  26.202  1.00 42.59           N  
ATOM   1170 HH11 ARG A  79     -22.999 -46.194  25.287  1.00 42.59           H  
ATOM   1171 HH12 ARG A  79     -22.210 -47.009  26.620  1.00 42.59           H  
ATOM   1172  NH2 ARG A  79     -24.207 -47.229  27.996  1.00 42.59           N  
ATOM   1173 HH21 ARG A  79     -23.361 -47.613  28.391  1.00 42.59           H  
ATOM   1174 HH22 ARG A  79     -25.074 -47.293  28.511  1.00 42.59           H  
ATOM   1175  CZ  ARG A  79     -24.190 -46.662  26.823  1.00 42.59           C  
ATOM   1176  N   GLY A  80     -28.599 -42.696  21.275  1.00 42.67           N  
ATOM   1177  H   GLY A  80     -29.108 -42.845  20.416  1.00 42.67           H  
ATOM   1178  CA  GLY A  80     -27.513 -41.740  21.143  1.00 42.67           C  
ATOM   1179  HA2 GLY A  80     -27.591 -40.973  21.914  1.00 42.67           H  
ATOM   1180  HA3 GLY A  80     -26.549 -42.243  21.213  1.00 42.67           H  
ATOM   1181  C   GLY A  80     -27.638 -41.082  19.760  1.00 42.67           C  
ATOM   1182  O   GLY A  80     -28.415 -41.527  18.915  1.00 42.67           O  
ATOM   1183  N   GLN A  81     -26.889 -40.003  19.545  1.00 52.37           N  
ATOM   1184  H   GLN A  81     -26.254 -39.709  20.273  1.00 52.37           H  
ATOM   1185  CA  GLN A  81     -26.718 -39.382  18.234  1.00 52.37           C  
ATOM   1186  HA  GLN A  81     -27.682 -39.029  17.867  1.00 52.37           H  
ATOM   1187  C   GLN A  81     -26.140 -40.404  17.241  1.00 52.37           C  
ATOM   1188  CB  GLN A  81     -25.750 -38.195  18.358  1.00 52.37           C  
ATOM   1189  HB2 GLN A  81     -24.792 -38.554  18.734  1.00 52.37           H  
ATOM   1190  HB3 GLN A  81     -25.587 -37.789  17.360  1.00 52.37           H  
ATOM   1191  O   GLN A  81     -25.127 -41.037  17.528  1.00 52.37           O  
ATOM   1192  CG  GLN A  81     -26.244 -37.057  19.269  1.00 52.37           C  
ATOM   1193  HG2 GLN A  81     -26.394 -37.435  20.280  1.00 52.37           H  
ATOM   1194  HG3 GLN A  81     -27.196 -36.679  18.896  1.00 52.37           H  
ATOM   1195  CD  GLN A  81     -25.250 -35.898  19.332  1.00 52.37           C  
ATOM   1196  NE2 GLN A  81     -25.436 -34.953  20.225  1.00 52.37           N  
ATOM   1197 HE21 GLN A  81     -26.231 -34.957  20.847  1.00 52.37           H  
ATOM   1198 HE22 GLN A  81     -24.754 -34.208  20.212  1.00 52.37           H  
ATOM   1199  OE1 GLN A  81     -24.289 -35.816  18.591  1.00 52.37           O  
ATOM   1200  N   GLY A  82     -26.762 -40.550  16.072  1.00 45.93           N  
ATOM   1201  H   GLY A  82     -27.655 -40.099  15.936  1.00 45.93           H  
ATOM   1202  CA  GLY A  82     -26.233 -41.378  14.992  1.00 45.93           C  
ATOM   1203  HA2 GLY A  82     -25.300 -40.948  14.628  1.00 45.93           H  
ATOM   1204  HA3 GLY A  82     -26.019 -42.375  15.375  1.00 45.93           H  
ATOM   1205  C   GLY A  82     -27.222 -41.518  13.841  1.00 45.93           C  
ATOM   1206  O   GLY A  82     -28.242 -42.184  13.978  1.00 45.93           O  
ATOM   1207  N   GLY A  83     -26.918 -40.899  12.699  1.00 44.05           N  
ATOM   1208  H   GLY A  83     -26.088 -40.324  12.664  1.00 44.05           H  
ATOM   1209  CA  GLY A  83     -27.672 -41.139  11.471  1.00 44.05           C  
ATOM   1210  HA2 GLY A  83     -28.732 -41.226  11.710  1.00 44.05           H  
ATOM   1211  HA3 GLY A  83     -27.349 -42.087  11.041  1.00 44.05           H  
ATOM   1212  C   GLY A  83     -27.531 -40.062  10.403  1.00 44.05           C  
ATOM   1213  O   GLY A  83     -28.533 -39.470  10.016  1.00 44.05           O  
ATOM   1214  N   GLN A  84     -26.316 -39.839   9.887  1.00 54.12           N  
ATOM   1215  H   GLN A  84     -25.540 -40.376  10.247  1.00 54.12           H  
ATOM   1216  CA  GLN A  84     -26.170 -39.325   8.522  1.00 54.12           C  
ATOM   1217  HA  GLN A  84     -26.671 -38.362   8.427  1.00 54.12           H  
ATOM   1218  C   GLN A  84     -26.836 -40.338   7.579  1.00 54.12           C  
ATOM   1219  CB  GLN A  84     -24.685 -39.169   8.138  1.00 54.12           C  
ATOM   1220  HB2 GLN A  84     -24.632 -39.022   7.059  1.00 54.12           H  
ATOM   1221  HB3 GLN A  84     -24.151 -40.089   8.377  1.00 54.12           H  
ATOM   1222  O   GLN A  84     -26.410 -41.491   7.510  1.00 54.12           O  
ATOM   1223  CG  GLN A  84     -23.975 -37.982   8.809  1.00 54.12           C  
ATOM   1224  HG2 GLN A  84     -23.995 -38.114   9.891  1.00 54.12           H  
ATOM   1225  HG3 GLN A  84     -24.504 -37.061   8.564  1.00 54.12           H  
ATOM   1226  CD  GLN A  84     -22.517 -37.837   8.362  1.00 54.12           C  
ATOM   1227  NE2 GLN A  84     -21.766 -36.930   8.944  1.00 54.12           N  
ATOM   1228 HE21 GLN A  84     -22.134 -36.313   9.655  1.00 54.12           H  
ATOM   1229 HE22 GLN A  84     -20.818 -36.870   8.603  1.00 54.12           H  
ATOM   1230  OE1 GLN A  84     -22.021 -38.530   7.492  1.00 54.12           O  
ATOM   1231  N   ARG A  85     -27.896 -39.930   6.877  1.00 54.06           N  
ATOM   1232  H   ARG A  85     -28.225 -38.984   7.011  1.00 54.06           H  
ATOM   1233  CA  ARG A  85     -28.434 -40.681   5.738  1.00 54.06           C  
ATOM   1234  HA  ARG A  85     -27.924 -41.642   5.666  1.00 54.06           H  
ATOM   1235  C   ARG A  85     -28.116 -39.914   4.470  1.00 54.06           C  
ATOM   1236  CB  ARG A  85     -29.934 -40.968   5.867  1.00 54.06           C  
ATOM   1237  HB2 ARG A  85     -30.291 -41.364   4.917  1.00 54.06           H  
ATOM   1238  HB3 ARG A  85     -30.471 -40.044   6.081  1.00 54.06           H  
ATOM   1239  O   ARG A  85     -28.477 -38.748   4.339  1.00 54.06           O  
ATOM   1240  CG  ARG A  85     -30.211 -42.002   6.963  1.00 54.06           C  
ATOM   1241  HG2 ARG A  85     -29.987 -41.544   7.927  1.00 54.06           H  
ATOM   1242  HG3 ARG A  85     -29.572 -42.875   6.831  1.00 54.06           H  
ATOM   1243  CD  ARG A  85     -31.679 -42.443   6.925  1.00 54.06           C  
ATOM   1244  HD2 ARG A  85     -32.297 -41.601   6.616  1.00 54.06           H  
ATOM   1245  HD3 ARG A  85     -31.785 -43.240   6.189  1.00 54.06           H  
ATOM   1246  NE  ARG A  85     -32.124 -42.876   8.262  1.00 54.06           N  
ATOM   1247  HE  ARG A  85     -31.681 -42.413   9.043  1.00 54.06           H  
ATOM   1248  NH1 ARG A  85     -33.703 -44.426   7.638  1.00 54.06           N  
ATOM   1249 HH11 ARG A  85     -33.473 -44.268   6.668  1.00 54.06           H  
ATOM   1250 HH12 ARG A  85     -34.420 -45.093   7.885  1.00 54.06           H  
ATOM   1251  NH2 ARG A  85     -33.400 -43.952   9.798  1.00 54.06           N  
ATOM   1252 HH21 ARG A  85     -32.935 -43.446  10.538  1.00 54.06           H  
ATOM   1253 HH22 ARG A  85     -34.128 -44.613  10.029  1.00 54.06           H  
ATOM   1254  CZ  ARG A  85     -33.070 -43.748   8.554  1.00 54.06           C  
ATOM   1255  N   GLY A  86     -27.394 -40.593   3.586  1.00 42.43           N  
ATOM   1256  H   GLY A  86     -27.145 -41.545   3.810  1.00 42.43           H  
ATOM   1257  CA  GLY A  86     -27.027 -40.098   2.275  1.00 42.43           C  
ATOM   1258  HA2 GLY A  86     -26.286 -40.761   1.828  1.00 42.43           H  
ATOM   1259  HA3 GLY A  86     -26.579 -39.110   2.382  1.00 42.43           H  
ATOM   1260  C   GLY A  86     -28.213 -39.992   1.324  1.00 42.43           C  
ATOM   1261  O   GLY A  86     -29.238 -40.647   1.499  1.00 42.43           O  
ATOM   1262  N   TYR A  87     -28.008 -39.199   0.279  1.00 48.46           N  
ATOM   1263  H   TYR A  87     -27.168 -38.640   0.250  1.00 48.46           H  
ATOM   1264  CA  TYR A  87     -28.777 -39.265  -0.952  1.00 48.46           C  
ATOM   1265  HA  TYR A  87     -29.404 -40.156  -0.947  1.00 48.46           H  
ATOM   1266  C   TYR A  87     -27.790 -39.405  -2.113  1.00 48.46           C  
ATOM   1267  CB  TYR A  87     -29.715 -38.057  -1.072  1.00 48.46           C  
ATOM   1268  HB2 TYR A  87     -29.201 -37.150  -0.753  1.00 48.46           H  
ATOM   1269  HB3 TYR A  87     -29.982 -37.928  -2.121  1.00 48.46           H  
ATOM   1270  O   TYR A  87     -27.092 -38.464  -2.482  1.00 48.46           O  
ATOM   1271  CG  TYR A  87     -30.999 -38.237  -0.280  1.00 48.46           C  
ATOM   1272  CD1 TYR A  87     -32.098 -38.882  -0.881  1.00 48.46           C  
ATOM   1273  HD1 TYR A  87     -32.031 -39.226  -1.903  1.00 48.46           H  
ATOM   1274  CD2 TYR A  87     -31.087 -37.801   1.057  1.00 48.46           C  
ATOM   1275  HD2 TYR A  87     -30.237 -37.325   1.524  1.00 48.46           H  
ATOM   1276  CE1 TYR A  87     -33.285 -39.086  -0.151  1.00 48.46           C  
ATOM   1277  HE1 TYR A  87     -34.132 -39.578  -0.606  1.00 48.46           H  
ATOM   1278  CE2 TYR A  87     -32.274 -37.998   1.789  1.00 48.46           C  
ATOM   1279  HE2 TYR A  87     -32.334 -37.661   2.813  1.00 48.46           H  
ATOM   1280  OH  TYR A  87     -34.526 -38.830   1.883  1.00 48.46           O  
ATOM   1281  HH  TYR A  87     -34.483 -38.417   2.748  1.00 48.46           H  
ATOM   1282  CZ  TYR A  87     -33.376 -38.641   1.183  1.00 48.46           C  
ATOM   1283  N   GLN A  88     -27.704 -40.627  -2.638  1.00 42.50           N  
ATOM   1284  H   GLN A  88     -28.302 -41.333  -2.232  1.00 42.50           H  
ATOM   1285  CA  GLN A  88     -27.288 -40.894  -4.009  1.00 42.50           C  
ATOM   1286  HA  GLN A  88     -26.501 -40.202  -4.309  1.00 42.50           H  
ATOM   1287  C   GLN A  88     -28.495 -40.716  -4.933  1.00 42.50           C  
ATOM   1288  CB  GLN A  88     -26.800 -42.348  -4.163  1.00 42.50           C  
ATOM   1289  HB2 GLN A  88     -27.438 -43.007  -3.575  1.00 42.50           H  
ATOM   1290  HB3 GLN A  88     -26.909 -42.637  -5.209  1.00 42.50           H  
ATOM   1291  O   GLN A  88     -29.613 -41.068  -4.565  1.00 42.50           O  
ATOM   1292  CG  GLN A  88     -25.332 -42.584  -3.790  1.00 42.50           C  
ATOM   1293  HG2 GLN A  88     -24.701 -41.921  -4.381  1.00 42.50           H  
ATOM   1294  HG3 GLN A  88     -25.185 -42.353  -2.735  1.00 42.50           H  
ATOM   1295  CD  GLN A  88     -24.898 -44.030  -4.046  1.00 42.50           C  
ATOM   1296  NE2 GLN A  88     -23.634 -44.345  -3.882  1.00 42.50           N  
ATOM   1297 HE21 GLN A  88     -23.400 -45.310  -4.069  1.00 42.50           H  
ATOM   1298 HE22 GLN A  88     -22.950 -43.656  -3.603  1.00 42.50           H  
ATOM   1299  OE1 GLN A  88     -25.671 -44.904  -4.393  1.00 42.50           O  
ATOM   1300  N   GLY A  89     -28.203 -40.306  -6.167  1.00 36.49           N  
ATOM   1301  H   GLY A  89     -27.271 -39.953  -6.327  1.00 36.49           H  
ATOM   1302  CA  GLY A  89     -28.994 -40.649  -7.343  1.00 36.49           C  
ATOM   1303  HA2 GLY A  89     -29.699 -41.442  -7.094  1.00 36.49           H  
ATOM   1304  HA3 GLY A  89     -28.332 -41.033  -8.120  1.00 36.49           H  
ATOM   1305  C   GLY A  89     -29.797 -39.488  -7.902  1.00 36.49           C  
ATOM   1306  O   GLY A  89     -30.790 -39.114  -7.307  1.00 36.49           O  
ATOM   1307  N   TYR A  90     -29.374 -38.960  -9.054  1.00 43.62           N  
ATOM   1308  H   TYR A  90     -28.375 -38.986  -9.203  1.00 43.62           H  
ATOM   1309  CA  TYR A  90     -30.136 -39.069 -10.304  1.00 43.62           C  
ATOM   1310  HA  TYR A  90     -30.575 -40.065 -10.348  1.00 43.62           H  
ATOM   1311  C   TYR A  90     -29.166 -38.944 -11.490  1.00 43.62           C  
ATOM   1312  CB  TYR A  90     -31.303 -38.065 -10.405  1.00 43.62           C  
ATOM   1313  HB2 TYR A  90     -30.966 -37.083 -10.075  1.00 43.62           H  
ATOM   1314  HB3 TYR A  90     -31.596 -37.976 -11.451  1.00 43.62           H  
ATOM   1315  O   TYR A  90     -28.651 -37.876 -11.805  1.00 43.62           O  
ATOM   1316  CG  TYR A  90     -32.538 -38.491  -9.622  1.00 43.62           C  
ATOM   1317  CD1 TYR A  90     -33.269 -39.632 -10.014  1.00 43.62           C  
ATOM   1318  HD1 TYR A  90     -33.010 -40.156 -10.922  1.00 43.62           H  
ATOM   1319  CD2 TYR A  90     -32.911 -37.794  -8.456  1.00 43.62           C  
ATOM   1320  HD2 TYR A  90     -32.342 -36.930  -8.143  1.00 43.62           H  
ATOM   1321  CE1 TYR A  90     -34.319 -40.111  -9.205  1.00 43.62           C  
ATOM   1322  HE1 TYR A  90     -34.873 -40.994  -9.484  1.00 43.62           H  
ATOM   1323  CE2 TYR A  90     -33.936 -38.287  -7.627  1.00 43.62           C  
ATOM   1324  HE2 TYR A  90     -34.169 -37.780  -6.703  1.00 43.62           H  
ATOM   1325  OH  TYR A  90     -35.616 -39.943  -7.193  1.00 43.62           O  
ATOM   1326  HH  TYR A  90     -35.713 -39.411  -6.400  1.00 43.62           H  
ATOM   1327  CZ  TYR A  90     -34.635 -39.455  -7.997  1.00 43.62           C  
ATOM   1328  N   GLN A  91     -28.904 -40.085 -12.132  1.00 38.62           N  
ATOM   1329  H   GLN A  91     -29.352 -40.916 -11.772  1.00 38.62           H  
ATOM   1330  CA  GLN A  91     -28.469 -40.172 -13.525  1.00 38.62           C  
ATOM   1331  HA  GLN A  91     -27.580 -39.565 -13.692  1.00 38.62           H  
ATOM   1332  C   GLN A  91     -29.610 -39.681 -14.426  1.00 38.62           C  
ATOM   1333  CB  GLN A  91     -28.199 -41.656 -13.872  1.00 38.62           C  
ATOM   1334  HB2 GLN A  91     -28.567 -41.859 -14.878  1.00 38.62           H  
ATOM   1335  HB3 GLN A  91     -28.773 -42.289 -13.195  1.00 38.62           H  
ATOM   1336  O   GLN A  91     -30.747 -40.115 -14.258  1.00 38.62           O  
ATOM   1337  CG  GLN A  91     -26.726 -42.085 -13.850  1.00 38.62           C  
ATOM   1338  HG2 GLN A  91     -26.287 -41.835 -12.884  1.00 38.62           H  
ATOM   1339  HG3 GLN A  91     -26.188 -41.541 -14.626  1.00 38.62           H  
ATOM   1340  CD  GLN A  91     -26.562 -43.590 -14.085  1.00 38.62           C  
ATOM   1341  NE2 GLN A  91     -25.422 -44.041 -14.557  1.00 38.62           N  
ATOM   1342 HE21 GLN A  91     -24.650 -43.419 -14.749  1.00 38.62           H  
ATOM   1343 HE22 GLN A  91     -25.360 -45.045 -14.656  1.00 38.62           H  
ATOM   1344  OE1 GLN A  91     -27.443 -44.394 -13.841  1.00 38.62           O  
ATOM   1345  N   SER A  92     -29.298 -38.887 -15.450  1.00 47.08           N  
ATOM   1346  H   SER A  92     -28.379 -38.471 -15.492  1.00 47.08           H  
ATOM   1347  CA  SER A  92     -30.065 -38.915 -16.699  1.00 47.08           C  
ATOM   1348  HA  SER A  92     -30.532 -39.897 -16.778  1.00 47.08           H  
ATOM   1349  C   SER A  92     -29.121 -38.773 -17.896  1.00 47.08           C  
ATOM   1350  CB  SER A  92     -31.230 -37.915 -16.711  1.00 47.08           C  
ATOM   1351  HB2 SER A  92     -31.936 -38.183 -15.925  1.00 47.08           H  
ATOM   1352  HB3 SER A  92     -31.746 -37.981 -17.669  1.00 47.08           H  
ATOM   1353  O   SER A  92     -28.452 -37.764 -18.088  1.00 47.08           O  
ATOM   1354  OG  SER A  92     -30.810 -36.586 -16.508  1.00 47.08           O  
ATOM   1355  HG  SER A  92     -30.355 -36.527 -15.665  1.00 47.08           H  
ATOM   1356  N   ASN A  93     -29.038 -39.855 -18.670  1.00 46.68           N  
ATOM   1357  H   ASN A  93     -29.620 -40.635 -18.399  1.00 46.68           H  
ATOM   1358  CA  ASN A  93     -28.587 -39.884 -20.057  1.00 46.68           C  
ATOM   1359  HA  ASN A  93     -27.816 -39.136 -20.241  1.00 46.68           H  
ATOM   1360  C   ASN A  93     -29.816 -39.608 -20.938  1.00 46.68           C  
ATOM   1361  CB  ASN A  93     -28.080 -41.314 -20.378  1.00 46.68           C  
ATOM   1362  HB2 ASN A  93     -28.700 -42.047 -19.862  1.00 46.68           H  
ATOM   1363  HB3 ASN A  93     -28.195 -41.495 -21.447  1.00 46.68           H  
ATOM   1364  O   ASN A  93     -30.818 -40.284 -20.722  1.00 46.68           O  
ATOM   1365  CG  ASN A  93     -26.620 -41.580 -20.073  1.00 46.68           C  
ATOM   1366  ND2 ASN A  93     -26.259 -42.810 -19.789  1.00 46.68           N  
ATOM   1367 HD21 ASN A  93     -26.940 -43.554 -19.723  1.00 46.68           H  
ATOM   1368 HD22 ASN A  93     -25.274 -42.947 -19.616  1.00 46.68           H  
ATOM   1369  OD1 ASN A  93     -25.776 -40.712 -20.155  1.00 46.68           O  
ATOM   1370  N   GLN A  94     -29.725 -38.740 -21.956  1.00 41.30           N  
ATOM   1371  H   GLN A  94     -29.003 -38.037 -21.893  1.00 41.30           H  
ATOM   1372  CA  GLN A  94     -30.244 -39.015 -23.313  1.00 41.30           C  
ATOM   1373  HA  GLN A  94     -29.713 -39.903 -23.655  1.00 41.30           H  
ATOM   1374  C   GLN A  94     -29.911 -37.904 -24.337  1.00 41.30           C  
ATOM   1375  CB  GLN A  94     -31.750 -39.367 -23.360  1.00 41.30           C  
ATOM   1376  HB2 GLN A  94     -32.212 -38.876 -24.217  1.00 41.30           H  
ATOM   1377  HB3 GLN A  94     -32.263 -39.018 -22.464  1.00 41.30           H  
ATOM   1378  O   GLN A  94     -30.453 -36.809 -24.340  1.00 41.30           O  
ATOM   1379  CG  GLN A  94     -31.931 -40.891 -23.536  1.00 41.30           C  
ATOM   1380  HG2 GLN A  94     -31.405 -41.204 -24.438  1.00 41.30           H  
ATOM   1381  HG3 GLN A  94     -31.495 -41.441 -22.702  1.00 41.30           H  
ATOM   1382  CD  GLN A  94     -33.381 -41.314 -23.708  1.00 41.30           C  
ATOM   1383  NE2 GLN A  94     -33.881 -42.237 -22.917  1.00 41.30           N  
ATOM   1384 HE21 GLN A  94     -34.856 -42.452 -23.072  1.00 41.30           H  
ATOM   1385 HE22 GLN A  94     -33.357 -42.573 -22.122  1.00 41.30           H  
ATOM   1386  OE1 GLN A  94     -34.076 -40.863 -24.595  1.00 41.30           O  
ATOM   1387  N   ARG A  95     -28.973 -38.268 -25.213  1.00 39.99           N  
ATOM   1388  H   ARG A  95     -28.456 -39.075 -24.895  1.00 39.99           H  
ATOM   1389  CA  ARG A  95     -28.824 -38.033 -26.664  1.00 39.99           C  
ATOM   1390  HA  ARG A  95     -27.958 -37.394 -26.833  1.00 39.99           H  
ATOM   1391  C   ARG A  95     -30.030 -37.453 -27.448  1.00 39.99           C  
ATOM   1392  CB  ARG A  95     -28.543 -39.471 -27.161  1.00 39.99           C  
ATOM   1393  HB2 ARG A  95     -29.471 -40.042 -27.143  1.00 39.99           H  
ATOM   1394  HB3 ARG A  95     -27.865 -39.946 -26.452  1.00 39.99           H  
ATOM   1395  O   ARG A  95     -31.084 -38.070 -27.445  1.00 39.99           O  
ATOM   1396  CG  ARG A  95     -27.885 -39.644 -28.529  1.00 39.99           C  
ATOM   1397  HG2 ARG A  95     -28.511 -39.220 -29.314  1.00 39.99           H  
ATOM   1398  HG3 ARG A  95     -26.919 -39.138 -28.518  1.00 39.99           H  
ATOM   1399  CD  ARG A  95     -27.690 -41.155 -28.762  1.00 39.99           C  
ATOM   1400  HD2 ARG A  95     -28.619 -41.564 -29.159  1.00 39.99           H  
ATOM   1401  HD3 ARG A  95     -27.481 -41.646 -27.812  1.00 39.99           H  
ATOM   1402  NE  ARG A  95     -26.568 -41.443 -29.673  1.00 39.99           N  
ATOM   1403  HE  ARG A  95     -25.978 -40.665 -29.931  1.00 39.99           H  
ATOM   1404  NH1 ARG A  95     -26.924 -43.705 -29.879  1.00 39.99           N  
ATOM   1405 HH11 ARG A  95     -26.649 -44.603 -30.252  1.00 39.99           H  
ATOM   1406 HH12 ARG A  95     -27.761 -43.625 -29.320  1.00 39.99           H  
ATOM   1407  NH2 ARG A  95     -25.162 -42.769 -30.875  1.00 39.99           N  
ATOM   1408 HH21 ARG A  95     -24.589 -41.969 -31.102  1.00 39.99           H  
ATOM   1409 HH22 ARG A  95     -24.902 -43.676 -31.235  1.00 39.99           H  
ATOM   1410  CZ  ARG A  95     -26.226 -42.634 -30.135  1.00 39.99           C  
ATOM   1411  N   SER A  96     -29.795 -36.409 -28.261  1.00 44.07           N  
ATOM   1412  H   SER A  96     -29.029 -35.805 -27.997  1.00 44.07           H  
ATOM   1413  CA  SER A  96     -30.338 -36.167 -29.632  1.00 44.07           C  
ATOM   1414  HA  SER A  96     -30.019 -36.966 -30.301  1.00 44.07           H  
ATOM   1415  C   SER A  96     -29.794 -34.816 -30.152  1.00 44.07           C  
ATOM   1416  CB  SER A  96     -31.873 -36.111 -29.645  1.00 44.07           C  
ATOM   1417  HB2 SER A  96     -32.229 -35.291 -29.020  1.00 44.07           H  
ATOM   1418  HB3 SER A  96     -32.286 -37.047 -29.269  1.00 44.07           H  
ATOM   1419  O   SER A  96     -30.014 -33.805 -29.502  1.00 44.07           O  
ATOM   1420  OG  SER A  96     -32.326 -35.944 -30.972  1.00 44.07           O  
ATOM   1421  HG  SER A  96     -32.358 -35.010 -31.189  1.00 44.07           H  
ATOM   1422  N   GLN A  97     -28.858 -34.752 -31.109  1.00 34.58           N  
ATOM   1423  H   GLN A  97     -28.224 -34.007 -30.857  1.00 34.58           H  
ATOM   1424  CA  GLN A  97     -29.029 -34.750 -32.582  1.00 34.58           C  
ATOM   1425  HA  GLN A  97     -28.022 -34.638 -32.984  1.00 34.58           H  
ATOM   1426  C   GLN A  97     -29.825 -33.564 -33.180  1.00 34.58           C  
ATOM   1427  CB  GLN A  97     -29.548 -36.080 -33.157  1.00 34.58           C  
ATOM   1428  HB2 GLN A  97     -30.487 -36.363 -32.682  1.00 34.58           H  
ATOM   1429  HB3 GLN A  97     -29.775 -35.903 -34.208  1.00 34.58           H  
ATOM   1430  O   GLN A  97     -31.017 -33.462 -32.920  1.00 34.58           O  
ATOM   1431  CG  GLN A  97     -28.550 -37.245 -33.053  1.00 34.58           C  
ATOM   1432  HG2 GLN A  97     -27.540 -36.864 -32.903  1.00 34.58           H  
ATOM   1433  HG3 GLN A  97     -28.810 -37.858 -32.190  1.00 34.58           H  
ATOM   1434  CD  GLN A  97     -28.523 -38.105 -34.317  1.00 34.58           C  
ATOM   1435  NE2 GLN A  97     -28.524 -39.414 -34.206  1.00 34.58           N  
ATOM   1436 HE21 GLN A  97     -28.703 -39.863 -33.320  1.00 34.58           H  
ATOM   1437 HE22 GLN A  97     -28.544 -39.897 -35.093  1.00 34.58           H  
ATOM   1438  OE1 GLN A  97     -28.461 -37.628 -35.432  1.00 34.58           O  
ATOM   1439  N   GLY A  98     -29.152 -32.797 -34.066  1.00 35.14           N  
ATOM   1440  H   GLY A  98     -28.155 -32.954 -34.111  1.00 35.14           H  
ATOM   1441  CA  GLY A  98     -29.685 -31.971 -35.179  1.00 35.14           C  
ATOM   1442  HA2 GLY A  98     -30.382 -32.572 -35.763  1.00 35.14           H  
ATOM   1443  HA3 GLY A  98     -28.858 -31.702 -35.837  1.00 35.14           H  
ATOM   1444  C   GLY A  98     -30.423 -30.677 -34.787  1.00 35.14           C  
ATOM   1445  O   GLY A  98     -31.245 -30.705 -33.890  1.00 35.14           O  
ATOM   1446  N   SER A  99     -30.260 -29.502 -35.410  1.00 41.36           N  
ATOM   1447  H   SER A  99     -30.692 -28.731 -34.922  1.00 41.36           H  
ATOM   1448  CA  SER A  99     -29.899 -29.185 -36.801  1.00 41.36           C  
ATOM   1449  HA  SER A  99     -29.099 -29.840 -37.146  1.00 41.36           H  
ATOM   1450  C   SER A  99     -29.461 -27.703 -36.946  1.00 41.36           C  
ATOM   1451  CB  SER A  99     -31.140 -29.383 -37.691  1.00 41.36           C  
ATOM   1452  HB2 SER A  99     -31.877 -28.610 -37.471  1.00 41.36           H  
ATOM   1453  HB3 SER A  99     -30.848 -29.295 -38.737  1.00 41.36           H  
ATOM   1454  O   SER A  99     -29.994 -26.837 -36.260  1.00 41.36           O  
ATOM   1455  OG  SER A  99     -31.724 -30.658 -37.470  1.00 41.36           O  
ATOM   1456  HG  SER A  99     -32.349 -30.574 -36.745  1.00 41.36           H  
ATOM   1457  N   TYR A 100     -28.504 -27.456 -37.852  1.00 37.38           N  
ATOM   1458  H   TYR A 100     -28.143 -28.281 -38.310  1.00 37.38           H  
ATOM   1459  CA  TYR A 100     -28.037 -26.190 -38.480  1.00 37.38           C  
ATOM   1460  HA  TYR A 100     -27.520 -25.555 -37.761  1.00 37.38           H  
ATOM   1461  C   TYR A 100     -29.153 -25.367 -39.189  1.00 37.38           C  
ATOM   1462  CB  TYR A 100     -27.070 -26.693 -39.574  1.00 37.38           C  
ATOM   1463  HB2 TYR A 100     -27.464 -27.604 -40.023  1.00 37.38           H  
ATOM   1464  HB3 TYR A 100     -27.034 -25.989 -40.405  1.00 37.38           H  
ATOM   1465  O   TYR A 100     -30.269 -25.887 -39.250  1.00 37.38           O  
ATOM   1466  CG  TYR A 100     -25.639 -26.935 -39.158  1.00 37.38           C  
ATOM   1467  CD1 TYR A 100     -24.703 -25.890 -39.280  1.00 37.38           C  
ATOM   1468  HD1 TYR A 100     -25.019 -24.907 -39.597  1.00 37.38           H  
ATOM   1469  CD2 TYR A 100     -25.220 -28.214 -38.743  1.00 37.38           C  
ATOM   1470  HD2 TYR A 100     -25.928 -29.026 -38.671  1.00 37.38           H  
ATOM   1471  CE1 TYR A 100     -23.345 -26.120 -39.004  1.00 37.38           C  
ATOM   1472  HE1 TYR A 100     -22.628 -25.319 -39.108  1.00 37.38           H  
ATOM   1473  CE2 TYR A 100     -23.862 -28.444 -38.452  1.00 37.38           C  
ATOM   1474  HE2 TYR A 100     -23.518 -29.420 -38.143  1.00 37.38           H  
ATOM   1475  OH  TYR A 100     -21.612 -27.634 -38.327  1.00 37.38           O  
ATOM   1476  HH  TYR A 100     -21.069 -26.856 -38.470  1.00 37.38           H  
ATOM   1477  CZ  TYR A 100     -22.923 -27.400 -38.590  1.00 37.38           C  
ATOM   1478  N   PRO A 101     -28.886 -24.234 -39.907  1.00 53.84           N  
ATOM   1479  CA  PRO A 101     -27.744 -23.275 -39.970  1.00 53.84           C  
ATOM   1480  HA  PRO A 101     -27.010 -23.481 -39.191  1.00 53.84           H  
ATOM   1481  C   PRO A 101     -28.238 -21.791 -39.823  1.00 53.84           C  
ATOM   1482  CB  PRO A 101     -27.136 -23.528 -41.362  1.00 53.84           C  
ATOM   1483  HB2 PRO A 101     -26.811 -22.607 -41.847  1.00 53.84           H  
ATOM   1484  HB3 PRO A 101     -26.278 -24.198 -41.309  1.00 53.84           H  
ATOM   1485  O   PRO A 101     -29.423 -21.564 -39.648  1.00 53.84           O  
ATOM   1486  CG  PRO A 101     -28.264 -24.171 -42.179  1.00 53.84           C  
ATOM   1487  HG2 PRO A 101     -28.477 -23.599 -43.082  1.00 53.84           H  
ATOM   1488  HG3 PRO A 101     -27.999 -25.196 -42.437  1.00 53.84           H  
ATOM   1489  CD  PRO A 101     -29.468 -24.165 -41.243  1.00 53.84           C  
ATOM   1490  HD2 PRO A 101     -30.036 -23.242 -41.364  1.00 53.84           H  
ATOM   1491  HD3 PRO A 101     -30.116 -25.010 -41.475  1.00 53.84           H  
ATOM   1492  N   GLU A 102     -27.429 -20.722 -39.771  1.00 36.54           N  
ATOM   1493  H   GLU A 102     -27.781 -20.057 -39.097  1.00 36.54           H  
ATOM   1494  CA  GLU A 102     -26.949 -19.965 -40.944  1.00 36.54           C  
ATOM   1495  HA  GLU A 102     -26.410 -20.628 -41.621  1.00 36.54           H  
ATOM   1496  C   GLU A 102     -25.972 -18.832 -40.554  1.00 36.54           C  
ATOM   1497  CB  GLU A 102     -28.119 -19.320 -41.732  1.00 36.54           C  
ATOM   1498  HB2 GLU A 102     -27.711 -18.515 -42.343  1.00 36.54           H  
ATOM   1499  HB3 GLU A 102     -28.844 -18.884 -41.044  1.00 36.54           H  
ATOM   1500  O   GLU A 102     -26.263 -17.987 -39.713  1.00 36.54           O  
ATOM   1501  CG  GLU A 102     -28.819 -20.302 -42.686  1.00 36.54           C  
ATOM   1502  HG2 GLU A 102     -28.059 -20.939 -43.141  1.00 36.54           H  
ATOM   1503  HG3 GLU A 102     -29.500 -20.949 -42.134  1.00 36.54           H  
ATOM   1504  CD  GLU A 102     -29.593 -19.583 -43.796  1.00 36.54           C  
ATOM   1505  OE1 GLU A 102     -29.207 -19.811 -44.973  1.00 36.54           O  
ATOM   1506  OE2 GLU A 102     -30.509 -18.800 -43.469  1.00 36.54           O  
ATOM   1507  N   ARG A 103     -24.827 -18.841 -41.253  1.00 43.27           N  
ATOM   1508  H   ARG A 103     -24.623 -19.731 -41.685  1.00 43.27           H  
ATOM   1509  CA  ARG A 103     -24.151 -17.713 -41.919  1.00 43.27           C  
ATOM   1510  HA  ARG A 103     -23.175 -18.062 -42.256  1.00 43.27           H  
ATOM   1511  C   ARG A 103     -23.869 -16.446 -41.101  1.00 43.27           C  
ATOM   1512  CB  ARG A 103     -24.943 -17.343 -43.193  1.00 43.27           C  
ATOM   1513  HB2 ARG A 103     -24.404 -16.557 -43.722  1.00 43.27           H  
ATOM   1514  HB3 ARG A 103     -25.911 -16.939 -42.897  1.00 43.27           H  
ATOM   1515  O   ARG A 103     -24.651 -15.510 -41.133  1.00 43.27           O  
ATOM   1516  CG  ARG A 103     -25.177 -18.510 -44.165  1.00 43.27           C  
ATOM   1517  HG2 ARG A 103     -24.221 -18.881 -44.533  1.00 43.27           H  
ATOM   1518  HG3 ARG A 103     -25.710 -19.319 -43.665  1.00 43.27           H  
ATOM   1519  CD  ARG A 103     -26.029 -18.026 -45.341  1.00 43.27           C  
ATOM   1520  HD2 ARG A 103     -25.488 -17.264 -45.901  1.00 43.27           H  
ATOM   1521  HD3 ARG A 103     -26.933 -17.564 -44.944  1.00 43.27           H  
ATOM   1522  NE  ARG A 103     -26.444 -19.142 -46.208  1.00 43.27           N  
ATOM   1523  HE  ARG A 103     -27.315 -19.576 -45.940  1.00 43.27           H  
ATOM   1524  NH1 ARG A 103     -24.887 -18.868 -47.887  1.00 43.27           N  
ATOM   1525 HH11 ARG A 103     -24.477 -18.097 -47.379  1.00 43.27           H  
ATOM   1526 HH12 ARG A 103     -24.472 -19.169 -48.757  1.00 43.27           H  
ATOM   1527  NH2 ARG A 103     -26.393 -20.509 -48.017  1.00 43.27           N  
ATOM   1528 HH21 ARG A 103     -27.223 -20.952 -47.647  1.00 43.27           H  
ATOM   1529 HH22 ARG A 103     -26.012 -20.775 -48.913  1.00 43.27           H  
ATOM   1530  CZ  ARG A 103     -25.903 -19.497 -47.361  1.00 43.27           C  
ATOM   1531  N   TYR A 104     -22.642 -16.347 -40.594  1.00 41.87           N  
ATOM   1532  H   TYR A 104     -22.143 -17.210 -40.430  1.00 41.87           H  
ATOM   1533  CA  TYR A 104     -21.783 -15.213 -40.950  1.00 41.87           C  
ATOM   1534  HA  TYR A 104     -22.146 -14.785 -41.884  1.00 41.87           H  
ATOM   1535  C   TYR A 104     -20.370 -15.736 -41.218  1.00 41.87           C  
ATOM   1536  CB  TYR A 104     -21.818 -14.079 -39.912  1.00 41.87           C  
ATOM   1537  HB2 TYR A 104     -20.946 -13.442 -40.061  1.00 41.87           H  
ATOM   1538  HB3 TYR A 104     -21.752 -14.500 -38.908  1.00 41.87           H  
ATOM   1539  O   TYR A 104     -19.669 -16.173 -40.307  1.00 41.87           O  
ATOM   1540  CG  TYR A 104     -23.057 -13.209 -40.039  1.00 41.87           C  
ATOM   1541  CD1 TYR A 104     -23.158 -12.275 -41.092  1.00 41.87           C  
ATOM   1542  HD1 TYR A 104     -22.325 -12.128 -41.764  1.00 41.87           H  
ATOM   1543  CD2 TYR A 104     -24.148 -13.403 -39.169  1.00 41.87           C  
ATOM   1544  HD2 TYR A 104     -24.085 -14.147 -38.389  1.00 41.87           H  
ATOM   1545  CE1 TYR A 104     -24.355 -11.559 -41.290  1.00 41.87           C  
ATOM   1546  HE1 TYR A 104     -24.448 -10.854 -42.103  1.00 41.87           H  
ATOM   1547  CE2 TYR A 104     -25.352 -12.702 -39.374  1.00 41.87           C  
ATOM   1548  HE2 TYR A 104     -26.200 -12.894 -38.733  1.00 41.87           H  
ATOM   1549  OH  TYR A 104     -26.626 -11.124 -40.654  1.00 41.87           O  
ATOM   1550  HH  TYR A 104     -27.309 -11.432 -40.054  1.00 41.87           H  
ATOM   1551  CZ  TYR A 104     -25.458 -11.786 -40.442  1.00 41.87           C  
ATOM   1552  N   ASP A 105     -20.008 -15.728 -42.501  1.00 41.76           N  
ATOM   1553  H   ASP A 105     -20.675 -15.391 -43.181  1.00 41.76           H  
ATOM   1554  CA  ASP A 105     -18.639 -15.829 -42.992  1.00 41.76           C  
ATOM   1555  HA  ASP A 105     -18.193 -16.781 -42.703  1.00 41.76           H  
ATOM   1556  C   ASP A 105     -17.815 -14.683 -42.397  1.00 41.76           C  
ATOM   1557  CB  ASP A 105     -18.628 -15.690 -44.532  1.00 41.76           C  
ATOM   1558  HB2 ASP A 105     -17.681 -15.245 -44.836  1.00 41.76           H  
ATOM   1559  HB3 ASP A 105     -19.421 -15.012 -44.849  1.00 41.76           H  
ATOM   1560  O   ASP A 105     -17.987 -13.521 -42.761  1.00 41.76           O  
ATOM   1561  CG  ASP A 105     -18.737 -17.017 -45.276  1.00 41.76           C  
ATOM   1562  OD1 ASP A 105     -17.962 -17.930 -44.920  1.00 41.76           O  
ATOM   1563  OD2 ASP A 105     -19.599 -17.109 -46.179  1.00 41.76           O  
ATOM   1564  N   SER A 106     -16.890 -14.996 -41.498  1.00 41.86           N  
ATOM   1565  H   SER A 106     -16.872 -15.930 -41.114  1.00 41.86           H  
ATOM   1566  CA  SER A 106     -15.743 -14.138 -41.211  1.00 41.86           C  
ATOM   1567  HA  SER A 106     -16.003 -13.104 -41.436  1.00 41.86           H  
ATOM   1568  C   SER A 106     -14.614 -14.517 -42.167  1.00 41.86           C  
ATOM   1569  CB  SER A 106     -15.366 -14.170 -39.725  1.00 41.86           C  
ATOM   1570  HB2 SER A 106     -15.989 -13.443 -39.202  1.00 41.86           H  
ATOM   1571  HB3 SER A 106     -14.323 -13.879 -39.601  1.00 41.86           H  
ATOM   1572  O   SER A 106     -13.611 -15.127 -41.793  1.00 41.86           O  
ATOM   1573  OG  SER A 106     -15.594 -15.438 -39.137  1.00 41.86           O  
ATOM   1574  HG  SER A 106     -15.301 -15.413 -38.224  1.00 41.86           H  
ATOM   1575  N   SER A 107     -14.789 -14.154 -43.439  1.00 47.06           N  
ATOM   1576  H   SER A 107     -15.654 -13.703 -43.701  1.00 47.06           H  
ATOM   1577  CA  SER A 107     -13.702 -14.132 -44.410  1.00 47.06           C  
ATOM   1578  HA  SER A 107     -13.259 -15.126 -44.467  1.00 47.06           H  
ATOM   1579  C   SER A 107     -12.637 -13.139 -43.939  1.00 47.06           C  
ATOM   1580  CB  SER A 107     -14.224 -13.779 -45.808  1.00 47.06           C  
ATOM   1581  HB2 SER A 107     -14.887 -14.571 -46.156  1.00 47.06           H  
ATOM   1582  HB3 SER A 107     -13.387 -13.692 -46.500  1.00 47.06           H  
ATOM   1583  O   SER A 107     -12.806 -11.925 -44.027  1.00 47.06           O  
ATOM   1584  OG  SER A 107     -14.940 -12.562 -45.772  1.00 47.06           O  
ATOM   1585  HG  SER A 107     -14.362 -11.901 -45.385  1.00 47.06           H  
ATOM   1586  N   MET A 108     -11.563 -13.692 -43.379  1.00 44.76           N  
ATOM   1587  H   MET A 108     -11.709 -14.637 -43.055  1.00 44.76           H  
ATOM   1588  CA  MET A 108     -10.175 -13.335 -43.670  1.00 44.76           C  
ATOM   1589  HA  MET A 108      -9.587 -13.524 -42.773  1.00 44.76           H  
ATOM   1590  C   MET A 108      -9.936 -11.866 -44.051  1.00 44.76           C  
ATOM   1591  CB  MET A 108      -9.652 -14.275 -44.772  1.00 44.76           C  
ATOM   1592  HB2 MET A 108      -8.625 -13.997 -45.007  1.00 44.76           H  
ATOM   1593  HB3 MET A 108     -10.253 -14.158 -45.674  1.00 44.76           H  
ATOM   1594  O   MET A 108      -9.757 -11.533 -45.218  1.00 44.76           O  
ATOM   1595  CG  MET A 108      -9.660 -15.749 -44.355  1.00 44.76           C  
ATOM   1596  HG2 MET A 108      -9.108 -15.855 -43.421  1.00 44.76           H  
ATOM   1597  HG3 MET A 108     -10.687 -16.076 -44.193  1.00 44.76           H  
ATOM   1598  SD  MET A 108      -8.904 -16.830 -45.593  1.00 44.76           S  
ATOM   1599  CE  MET A 108      -9.083 -18.431 -44.768  1.00 44.76           C  
ATOM   1600  HE1 MET A 108      -8.540 -18.417 -43.823  1.00 44.76           H  
ATOM   1601  HE2 MET A 108     -10.138 -18.633 -44.582  1.00 44.76           H  
ATOM   1602  HE3 MET A 108      -8.677 -19.213 -45.409  1.00 44.76           H  
ATOM   1603  N   TYR A 109      -9.812 -10.998 -43.049  1.00 39.36           N  
ATOM   1604  H   TYR A 109     -10.047 -11.298 -42.114  1.00 39.36           H  
ATOM   1605  CA  TYR A 109      -8.989  -9.800 -43.200  1.00 39.36           C  
ATOM   1606  HA  TYR A 109      -9.052  -9.456 -44.232  1.00 39.36           H  
ATOM   1607  C   TYR A 109      -7.535 -10.213 -42.940  1.00 39.36           C  
ATOM   1608  CB  TYR A 109      -9.508  -8.650 -42.320  1.00 39.36           C  
ATOM   1609  HB2 TYR A 109     -10.461  -8.935 -41.875  1.00 39.36           H  
ATOM   1610  HB3 TYR A 109      -8.825  -8.452 -41.494  1.00 39.36           H  
ATOM   1611  O   TYR A 109      -7.033 -10.150 -41.820  1.00 39.36           O  
ATOM   1612  CG  TYR A 109      -9.722  -7.368 -43.102  1.00 39.36           C  
ATOM   1613  CD1 TYR A 109      -8.701  -6.400 -43.186  1.00 39.36           C  
ATOM   1614  HD1 TYR A 109      -7.757  -6.569 -42.690  1.00 39.36           H  
ATOM   1615  CD2 TYR A 109     -10.947  -7.157 -43.763  1.00 39.36           C  
ATOM   1616  HD2 TYR A 109     -11.721  -7.910 -43.723  1.00 39.36           H  
ATOM   1617  CE1 TYR A 109      -8.914  -5.211 -43.913  1.00 39.36           C  
ATOM   1618  HE1 TYR A 109      -8.133  -4.468 -43.977  1.00 39.36           H  
ATOM   1619  CE2 TYR A 109     -11.166  -5.967 -44.482  1.00 39.36           C  
ATOM   1620  HE2 TYR A 109     -12.103  -5.797 -44.992  1.00 39.36           H  
ATOM   1621  OH  TYR A 109     -10.376  -3.841 -45.244  1.00 39.36           O  
ATOM   1622  HH  TYR A 109      -9.597  -3.282 -45.275  1.00 39.36           H  
ATOM   1623  CZ  TYR A 109     -10.153  -4.991 -44.555  1.00 39.36           C  
ATOM   1624  N   SER A 110      -6.886 -10.732 -43.981  1.00 39.96           N  
ATOM   1625  H   SER A 110      -7.389 -10.814 -44.853  1.00 39.96           H  
ATOM   1626  CA  SER A 110      -5.442 -10.941 -44.024  1.00 39.96           C  
ATOM   1627  HA  SER A 110      -5.006 -10.784 -43.037  1.00 39.96           H  
ATOM   1628  C   SER A 110      -4.869  -9.917 -44.998  1.00 39.96           C  
ATOM   1629  CB  SER A 110      -5.117 -12.377 -44.463  1.00 39.96           C  
ATOM   1630  HB2 SER A 110      -5.397 -12.525 -45.505  1.00 39.96           H  
ATOM   1631  HB3 SER A 110      -5.685 -13.077 -43.850  1.00 39.96           H  
ATOM   1632  O   SER A 110      -4.941 -10.131 -46.207  1.00 39.96           O  
ATOM   1633  OG  SER A 110      -3.737 -12.642 -44.299  1.00 39.96           O  
ATOM   1634  HG  SER A 110      -3.536 -12.753 -43.367  1.00 39.96           H  
ATOM   1635  N   PRO A 111      -4.328  -8.778 -44.535  1.00 45.39           N  
ATOM   1636  CA  PRO A 111      -3.446  -8.004 -45.381  1.00 45.39           C  
ATOM   1637  HA  PRO A 111      -3.825  -7.940 -46.400  1.00 45.39           H  
ATOM   1638  C   PRO A 111      -2.097  -8.728 -45.400  1.00 45.39           C  
ATOM   1639  CB  PRO A 111      -3.432  -6.601 -44.779  1.00 45.39           C  
ATOM   1640  HB2 PRO A 111      -2.495  -6.078 -44.972  1.00 45.39           H  
ATOM   1641  HB3 PRO A 111      -4.273  -6.032 -45.176  1.00 45.39           H  
ATOM   1642  O   PRO A 111      -1.199  -8.438 -44.610  1.00 45.39           O  
ATOM   1643  CG  PRO A 111      -3.656  -6.853 -43.288  1.00 45.39           C  
ATOM   1644  HG2 PRO A 111      -2.695  -7.000 -42.797  1.00 45.39           H  
ATOM   1645  HG3 PRO A 111      -4.195  -6.028 -42.821  1.00 45.39           H  
ATOM   1646  CD  PRO A 111      -4.461  -8.158 -43.224  1.00 45.39           C  
ATOM   1647  HD2 PRO A 111      -5.511  -7.936 -43.033  1.00 45.39           H  
ATOM   1648  HD3 PRO A 111      -4.063  -8.801 -42.439  1.00 45.39           H  
ATOM   1649  N   VAL A 112      -1.964  -9.693 -46.311  1.00 41.32           N  
ATOM   1650  H   VAL A 112      -2.784  -9.947 -46.844  1.00 41.32           H  
ATOM   1651  CA  VAL A 112      -0.661 -10.012 -46.896  1.00 41.32           C  
ATOM   1652  HA  VAL A 112       0.060 -10.226 -46.107  1.00 41.32           H  
ATOM   1653  C   VAL A 112      -0.245  -8.741 -47.630  1.00 41.32           C  
ATOM   1654  CB  VAL A 112      -0.738 -11.229 -47.846  1.00 41.32           C  
ATOM   1655  HB  VAL A 112      -1.466 -11.035 -48.633  1.00 41.32           H  
ATOM   1656  O   VAL A 112      -0.701  -8.475 -48.737  1.00 41.32           O  
ATOM   1657  CG1 VAL A 112       0.621 -11.529 -48.494  1.00 41.32           C  
ATOM   1658 HG11 VAL A 112       1.377 -11.707 -47.729  1.00 41.32           H  
ATOM   1659 HG12 VAL A 112       0.540 -12.407 -49.134  1.00 41.32           H  
ATOM   1660 HG13 VAL A 112       0.933 -10.691 -49.119  1.00 41.32           H  
ATOM   1661  CG2 VAL A 112      -1.181 -12.488 -47.087  1.00 41.32           C  
ATOM   1662 HG21 VAL A 112      -0.484 -12.703 -46.277  1.00 41.32           H  
ATOM   1663 HG22 VAL A 112      -1.214 -13.336 -47.771  1.00 41.32           H  
ATOM   1664 HG23 VAL A 112      -2.180 -12.345 -46.674  1.00 41.32           H  
ATOM   1665  N   MET A 113       0.538  -7.888 -46.970  1.00 41.58           N  
ATOM   1666  H   MET A 113       0.799  -8.104 -46.018  1.00 41.58           H  
ATOM   1667  CA  MET A 113       1.263  -6.849 -47.687  1.00 41.58           C  
ATOM   1668  HA  MET A 113       0.587  -6.345 -48.377  1.00 41.58           H  
ATOM   1669  C   MET A 113       2.330  -7.552 -48.518  1.00 41.58           C  
ATOM   1670  CB  MET A 113       1.858  -5.789 -46.748  1.00 41.58           C  
ATOM   1671  HB2 MET A 113       2.299  -6.260 -45.870  1.00 41.58           H  
ATOM   1672  HB3 MET A 113       2.642  -5.258 -47.288  1.00 41.58           H  
ATOM   1673  O   MET A 113       3.338  -8.022 -47.993  1.00 41.58           O  
ATOM   1674  CG  MET A 113       0.801  -4.758 -46.334  1.00 41.58           C  
ATOM   1675  HG2 MET A 113       0.269  -4.440 -47.231  1.00 41.58           H  
ATOM   1676  HG3 MET A 113       0.080  -5.229 -45.666  1.00 41.58           H  
ATOM   1677  SD  MET A 113       1.466  -3.262 -45.550  1.00 41.58           S  
ATOM   1678  CE  MET A 113       1.895  -3.905 -43.913  1.00 41.58           C  
ATOM   1679  HE1 MET A 113       1.007  -4.321 -43.438  1.00 41.58           H  
ATOM   1680  HE2 MET A 113       2.292  -3.097 -43.299  1.00 41.58           H  
ATOM   1681  HE3 MET A 113       2.652  -4.683 -44.013  1.00 41.58           H  
ATOM   1682  N   ASP A 114       2.055  -7.641 -49.813  1.00 41.63           N  
ATOM   1683  H   ASP A 114       1.136  -7.360 -50.124  1.00 41.63           H  
ATOM   1684  CA  ASP A 114       3.010  -7.962 -50.860  1.00 41.63           C  
ATOM   1685  HA  ASP A 114       3.510  -8.901 -50.622  1.00 41.63           H  
ATOM   1686  C   ASP A 114       4.053  -6.832 -50.910  1.00 41.63           C  
ATOM   1687  CB  ASP A 114       2.217  -8.146 -52.168  1.00 41.63           C  
ATOM   1688  HB2 ASP A 114       1.298  -8.684 -51.936  1.00 41.63           H  
ATOM   1689  HB3 ASP A 114       1.929  -7.177 -52.577  1.00 41.63           H  
ATOM   1690  O   ASP A 114       3.882  -5.809 -51.571  1.00 41.63           O  
ATOM   1691  CG  ASP A 114       2.955  -8.958 -53.233  1.00 41.63           C  
ATOM   1692  OD1 ASP A 114       4.197  -9.105 -53.116  1.00 41.63           O  
ATOM   1693  OD2 ASP A 114       2.253  -9.442 -54.146  1.00 41.63           O  
ATOM   1694  N   LEU A 115       5.105  -6.954 -50.098  1.00 48.84           N  
ATOM   1695  H   LEU A 115       5.130  -7.760 -49.491  1.00 48.84           H  
ATOM   1696  CA  LEU A 115       6.266  -6.065 -50.136  1.00 48.84           C  
ATOM   1697  HA  LEU A 115       5.957  -5.098 -50.535  1.00 48.84           H  
ATOM   1698  C   LEU A 115       7.278  -6.610 -51.141  1.00 48.84           C  
ATOM   1699  CB  LEU A 115       6.844  -5.835 -48.727  1.00 48.84           C  
ATOM   1700  HB2 LEU A 115       7.856  -5.438 -48.814  1.00 48.84           H  
ATOM   1701  HB3 LEU A 115       6.910  -6.799 -48.222  1.00 48.84           H  
ATOM   1702  O   LEU A 115       8.410  -6.949 -50.799  1.00 48.84           O  
ATOM   1703  CG  LEU A 115       6.028  -4.853 -47.870  1.00 48.84           C  
ATOM   1704  HG  LEU A 115       4.978  -5.144 -47.877  1.00 48.84           H  
ATOM   1705  CD1 LEU A 115       6.534  -4.903 -46.428  1.00 48.84           C  
ATOM   1706 HD11 LEU A 115       7.585  -4.617 -46.390  1.00 48.84           H  
ATOM   1707 HD12 LEU A 115       5.948  -4.223 -45.810  1.00 48.84           H  
ATOM   1708 HD13 LEU A 115       6.421  -5.915 -46.039  1.00 48.84           H  
ATOM   1709  CD2 LEU A 115       6.155  -3.404 -48.355  1.00 48.84           C  
ATOM   1710 HD21 LEU A 115       7.203  -3.107 -48.388  1.00 48.84           H  
ATOM   1711 HD22 LEU A 115       5.718  -3.303 -49.348  1.00 48.84           H  
ATOM   1712 HD23 LEU A 115       5.611  -2.743 -47.680  1.00 48.84           H  
ATOM   1713  N   THR A 116       6.872  -6.661 -52.406  1.00 46.09           N  
ATOM   1714  H   THR A 116       5.906  -6.454 -52.616  1.00 46.09           H  
ATOM   1715  CA  THR A 116       7.826  -6.767 -53.504  1.00 46.09           C  
ATOM   1716  HA  THR A 116       8.680  -7.351 -53.159  1.00 46.09           H  
ATOM   1717  C   THR A 116       8.326  -5.363 -53.849  1.00 46.09           C  
ATOM   1718  CB  THR A 116       7.270  -7.550 -54.697  1.00 46.09           C  
ATOM   1719  HB  THR A 116       6.444  -7.016 -55.167  1.00 46.09           H  
ATOM   1720  O   THR A 116       7.702  -4.610 -54.586  1.00 46.09           O  
ATOM   1721  CG2 THR A 116       8.389  -7.814 -55.711  1.00 46.09           C  
ATOM   1722 HG21 THR A 116       7.991  -8.419 -56.525  1.00 46.09           H  
ATOM   1723 HG22 THR A 116       8.747  -6.871 -56.124  1.00 46.09           H  
ATOM   1724 HG23 THR A 116       9.210  -8.350 -55.235  1.00 46.09           H  
ATOM   1725  OG1 THR A 116       6.846  -8.826 -54.265  1.00 46.09           O  
ATOM   1726  HG1 THR A 116       5.942  -8.791 -53.942  1.00 46.09           H  
ATOM   1727  N   ASN A 117       9.456  -5.016 -53.227  1.00 46.42           N  
ATOM   1728  H   ASN A 117       9.720  -5.637 -52.475  1.00 46.42           H  
ATOM   1729  CA  ASN A 117      10.517  -4.124 -53.702  1.00 46.42           C  
ATOM   1730  HA  ASN A 117      10.913  -3.600 -52.832  1.00 46.42           H  
ATOM   1731  C   ASN A 117      10.144  -3.028 -54.720  1.00 46.42           C  
ATOM   1732  CB  ASN A 117      11.643  -5.016 -54.267  1.00 46.42           C  
ATOM   1733  HB2 ASN A 117      12.304  -4.417 -54.895  1.00 46.42           H  
ATOM   1734  HB3 ASN A 117      11.215  -5.796 -54.896  1.00 46.42           H  
ATOM   1735  O   ASN A 117      10.230  -3.232 -55.928  1.00 46.42           O  
ATOM   1736  CG  ASN A 117      12.520  -5.620 -53.192  1.00 46.42           C  
ATOM   1737  ND2 ASN A 117      12.964  -6.841 -53.364  1.00 46.42           N  
ATOM   1738 HD21 ASN A 117      13.534  -7.217 -52.620  1.00 46.42           H  
ATOM   1739 HD22 ASN A 117      12.693  -7.377 -54.176  1.00 46.42           H  
ATOM   1740  OD1 ASN A 117      12.845  -4.991 -52.202  1.00 46.42           O  
ATOM   1741  N   TYR A 118       9.963  -1.803 -54.223  1.00 41.79           N  
ATOM   1742  H   TYR A 118       9.813  -1.711 -53.228  1.00 41.79           H  
ATOM   1743  CA  TYR A 118      10.378  -0.600 -54.948  1.00 41.79           C  
ATOM   1744  HA  TYR A 118      10.756  -0.892 -55.928  1.00 41.79           H  
ATOM   1745  C   TYR A 118      11.560   0.027 -54.199  1.00 41.79           C  
ATOM   1746  CB  TYR A 118       9.192   0.347 -55.210  1.00 41.79           C  
ATOM   1747  HB2 TYR A 118       9.324   1.284 -54.669  1.00 41.79           H  
ATOM   1748  HB3 TYR A 118       8.275  -0.104 -54.832  1.00 41.79           H  
ATOM   1749  O   TYR A 118      11.408   0.884 -53.331  1.00 41.79           O  
ATOM   1750  CG  TYR A 118       8.992   0.657 -56.684  1.00 41.79           C  
ATOM   1751  CD1 TYR A 118       9.573   1.804 -57.264  1.00 41.79           C  
ATOM   1752  HD1 TYR A 118      10.169   2.469 -56.656  1.00 41.79           H  
ATOM   1753  CD2 TYR A 118       8.232  -0.221 -57.480  1.00 41.79           C  
ATOM   1754  HD2 TYR A 118       7.811  -1.115 -57.045  1.00 41.79           H  
ATOM   1755  CE1 TYR A 118       9.375   2.084 -58.632  1.00 41.79           C  
ATOM   1756  HE1 TYR A 118       9.819   2.964 -59.073  1.00 41.79           H  
ATOM   1757  CE2 TYR A 118       8.027   0.058 -58.845  1.00 41.79           C  
ATOM   1758  HE2 TYR A 118       7.443  -0.612 -59.459  1.00 41.79           H  
ATOM   1759  OH  TYR A 118       8.388   1.478 -60.740  1.00 41.79           O  
ATOM   1760  HH  TYR A 118       8.850   2.270 -61.026  1.00 41.79           H  
ATOM   1761  CZ  TYR A 118       8.594   1.211 -59.423  1.00 41.79           C  
ATOM   1762  N   TYR A 119      12.767  -0.445 -54.512  1.00 44.15           N  
ATOM   1763  H   TYR A 119      12.818  -1.172 -55.211  1.00 44.15           H  
ATOM   1764  CA  TYR A 119      13.982   0.324 -54.263  1.00 44.15           C  
ATOM   1765  HA  TYR A 119      13.976   0.701 -53.240  1.00 44.15           H  
ATOM   1766  C   TYR A 119      13.979   1.509 -55.231  1.00 44.15           C  
ATOM   1767  CB  TYR A 119      15.233  -0.549 -54.464  1.00 44.15           C  
ATOM   1768  HB2 TYR A 119      15.993   0.035 -54.982  1.00 44.15           H  
ATOM   1769  HB3 TYR A 119      15.000  -1.394 -55.112  1.00 44.15           H  
ATOM   1770  O   TYR A 119      13.988   1.324 -56.446  1.00 44.15           O  
ATOM   1771  CG  TYR A 119      15.849  -1.057 -53.176  1.00 44.15           C  
ATOM   1772  CD1 TYR A 119      16.882  -0.323 -52.559  1.00 44.15           C  
ATOM   1773  HD1 TYR A 119      17.228   0.599 -53.002  1.00 44.15           H  
ATOM   1774  CD2 TYR A 119      15.405  -2.263 -52.601  1.00 44.15           C  
ATOM   1775  HD2 TYR A 119      14.607  -2.828 -53.061  1.00 44.15           H  
ATOM   1776  CE1 TYR A 119      17.481  -0.798 -51.375  1.00 44.15           C  
ATOM   1777  HE1 TYR A 119      18.280  -0.242 -50.909  1.00 44.15           H  
ATOM   1778  CE2 TYR A 119      16.001  -2.740 -51.418  1.00 44.15           C  
ATOM   1779  HE2 TYR A 119      15.663  -3.665 -50.973  1.00 44.15           H  
ATOM   1780  OH  TYR A 119      17.620  -2.484 -49.670  1.00 44.15           O  
ATOM   1781  HH  TYR A 119      18.330  -1.920 -49.356  1.00 44.15           H  
ATOM   1782  CZ  TYR A 119      17.041  -2.013 -50.806  1.00 44.15           C  
ATOM   1783  N   GLY A 120      13.964   2.730 -54.701  1.00 39.56           N  
ATOM   1784  H   GLY A 120      13.825   2.821 -53.705  1.00 39.56           H  
ATOM   1785  CA  GLY A 120      13.942   3.930 -55.526  1.00 39.56           C  
ATOM   1786  HA2 GLY A 120      12.951   4.035 -55.969  1.00 39.56           H  
ATOM   1787  HA3 GLY A 120      14.661   3.831 -56.339  1.00 39.56           H  
ATOM   1788  C   GLY A 120      14.245   5.199 -54.745  1.00 39.56           C  
ATOM   1789  O   GLY A 120      13.344   5.940 -54.378  1.00 39.56           O  
ATOM   1790  N   SER A 121      15.540   5.469 -54.603  1.00 44.47           N  
ATOM   1791  H   SER A 121      16.168   4.747 -54.924  1.00 44.47           H  
ATOM   1792  CA  SER A 121      16.162   6.732 -54.188  1.00 44.47           C  
ATOM   1793  HA  SER A 121      17.183   6.635 -54.557  1.00 44.47           H  
ATOM   1794  C   SER A 121      16.310   6.987 -52.683  1.00 44.47           C  
ATOM   1795  CB  SER A 121      15.645   7.943 -54.977  1.00 44.47           C  
ATOM   1796  HB2 SER A 121      16.389   8.738 -54.924  1.00 44.47           H  
ATOM   1797  HB3 SER A 121      15.513   7.667 -56.023  1.00 44.47           H  
ATOM   1798  O   SER A 121      15.371   7.196 -51.922  1.00 44.47           O  
ATOM   1799  OG  SER A 121      14.437   8.451 -54.471  1.00 44.47           O  
ATOM   1800  HG  SER A 121      13.872   7.705 -54.258  1.00 44.47           H  
ATOM   1801  N   GLN A 122      17.580   6.979 -52.284  1.00 48.95           N  
ATOM   1802  H   GLN A 122      18.280   6.800 -52.990  1.00 48.95           H  
ATOM   1803  CA  GLN A 122      18.088   7.511 -51.035  1.00 48.95           C  
ATOM   1804  HA  GLN A 122      17.627   6.990 -50.196  1.00 48.95           H  
ATOM   1805  C   GLN A 122      17.803   9.013 -50.931  1.00 48.95           C  
ATOM   1806  CB  GLN A 122      19.608   7.310 -51.007  1.00 48.95           C  
ATOM   1807  HB2 GLN A 122      19.992   7.815 -50.121  1.00 48.95           H  
ATOM   1808  HB3 GLN A 122      20.049   7.790 -51.881  1.00 48.95           H  
ATOM   1809  O   GLN A 122      18.045   9.773 -51.867  1.00 48.95           O  
ATOM   1810  CG  GLN A 122      20.068   5.846 -50.955  1.00 48.95           C  
ATOM   1811  HG2 GLN A 122      19.799   5.331 -51.877  1.00 48.95           H  
ATOM   1812  HG3 GLN A 122      19.579   5.347 -50.118  1.00 48.95           H  
ATOM   1813  CD  GLN A 122      21.582   5.756 -50.764  1.00 48.95           C  
ATOM   1814  NE2 GLN A 122      22.107   4.622 -50.362  1.00 48.95           N  
ATOM   1815 HE21 GLN A 122      21.541   3.818 -50.132  1.00 48.95           H  
ATOM   1816 HE22 GLN A 122      23.100   4.640 -50.177  1.00 48.95           H  
ATOM   1817  OE1 GLN A 122      22.316   6.706 -50.970  1.00 48.95           O  
ATOM   1818  N   GLY A 123      17.357   9.434 -49.754  1.00 41.17           N  
ATOM   1819  H   GLY A 123      17.106   8.735 -49.070  1.00 41.17           H  
ATOM   1820  CA  GLY A 123      17.170  10.833 -49.395  1.00 41.17           C  
ATOM   1821  HA2 GLY A 123      18.110  11.373 -49.506  1.00 41.17           H  
ATOM   1822  HA3 GLY A 123      16.422  11.281 -50.049  1.00 41.17           H  
ATOM   1823  C   GLY A 123      16.694  10.936 -47.955  1.00 41.17           C  
ATOM   1824  O   GLY A 123      15.540  11.252 -47.700  1.00 41.17           O  
ATOM   1825  N   THR A 124      17.564  10.604 -47.003  1.00 44.25           N  
ATOM   1826  H   THR A 124      18.496  10.323 -47.271  1.00 44.25           H  
ATOM   1827  CA  THR A 124      17.330  10.797 -45.566  1.00 44.25           C  
ATOM   1828  HA  THR A 124      16.420  10.277 -45.268  1.00 44.25           H  
ATOM   1829  C   THR A 124      17.178  12.281 -45.226  1.00 44.25           C  
ATOM   1830  CB  THR A 124      18.521  10.248 -44.757  1.00 44.25           C  
ATOM   1831  HB  THR A 124      18.549  10.732 -43.780  1.00 44.25           H  
ATOM   1832  O   THR A 124      18.117  13.052 -45.432  1.00 44.25           O  
ATOM   1833  CG2 THR A 124      18.434   8.743 -44.534  1.00 44.25           C  
ATOM   1834 HG21 THR A 124      18.399   8.225 -45.493  1.00 44.25           H  
ATOM   1835 HG22 THR A 124      19.311   8.406 -43.982  1.00 44.25           H  
ATOM   1836 HG23 THR A 124      17.539   8.504 -43.959  1.00 44.25           H  
ATOM   1837  OG1 THR A 124      19.732  10.504 -45.437  1.00 44.25           O  
ATOM   1838  HG1 THR A 124      19.822  11.457 -45.509  1.00 44.25           H  
ATOM   1839  N   PRO A 125      16.065  12.664 -44.584  1.00 45.07           N  
ATOM   1840  CA  PRO A 125      16.198  13.448 -43.363  1.00 45.07           C  
ATOM   1841  HA  PRO A 125      17.249  13.590 -43.114  1.00 45.07           H  
ATOM   1842  C   PRO A 125      15.519  12.734 -42.188  1.00 45.07           C  
ATOM   1843  CB  PRO A 125      15.602  14.820 -43.679  1.00 45.07           C  
ATOM   1844  HB2 PRO A 125      15.215  15.317 -42.789  1.00 45.07           H  
ATOM   1845  HB3 PRO A 125      16.358  15.438 -44.163  1.00 45.07           H  
ATOM   1846  O   PRO A 125      14.311  12.508 -42.176  1.00 45.07           O  
ATOM   1847  CG  PRO A 125      14.495  14.500 -44.680  1.00 45.07           C  
ATOM   1848  HG2 PRO A 125      13.560  14.323 -44.147  1.00 45.07           H  
ATOM   1849  HG3 PRO A 125      14.368  15.305 -45.403  1.00 45.07           H  
ATOM   1850  CD  PRO A 125      14.948  13.203 -45.356  1.00 45.07           C  
ATOM   1851  HD2 PRO A 125      15.269  13.430 -46.373  1.00 45.07           H  
ATOM   1852  HD3 PRO A 125      14.126  12.487 -45.386  1.00 45.07           H  
ATOM   1853  N   GLN A 126      16.316  12.401 -41.171  1.00 37.54           N  
ATOM   1854  H   GLN A 126      17.299  12.625 -41.242  1.00 37.54           H  
ATOM   1855  CA  GLN A 126      15.812  12.030 -39.852  1.00 37.54           C  
ATOM   1856  HA  GLN A 126      15.080  11.228 -39.948  1.00 37.54           H  
ATOM   1857  C   GLN A 126      15.119  13.247 -39.233  1.00 37.54           C  
ATOM   1858  CB  GLN A 126      16.967  11.543 -38.962  1.00 37.54           C  
ATOM   1859  HB2 GLN A 126      17.800  12.241 -39.037  1.00 37.54           H  
ATOM   1860  HB3 GLN A 126      16.628  11.574 -37.926  1.00 37.54           H  
ATOM   1861  O   GLN A 126      15.763  14.217 -38.834  1.00 37.54           O  
ATOM   1862  CG  GLN A 126      17.460  10.127 -39.330  1.00 37.54           C  
ATOM   1863  HG2 GLN A 126      18.497  10.199 -39.659  1.00 37.54           H  
ATOM   1864  HG3 GLN A 126      16.883   9.730 -40.165  1.00 37.54           H  
ATOM   1865  CD  GLN A 126      17.386   9.113 -38.186  1.00 37.54           C  
ATOM   1866  NE2 GLN A 126      18.083   8.004 -38.286  1.00 37.54           N  
ATOM   1867 HE21 GLN A 126      18.659   7.813 -39.093  1.00 37.54           H  
ATOM   1868 HE22 GLN A 126      17.990   7.358 -37.516  1.00 37.54           H  
ATOM   1869  OE1 GLN A 126      16.700   9.276 -37.193  1.00 37.54           O  
ATOM   1870  N   TYR A 127      13.793  13.194 -39.179  1.00 37.40           N  
ATOM   1871  H   TYR A 127      13.330  12.400 -39.598  1.00 37.40           H  
ATOM   1872  CA  TYR A 127      12.978  14.124 -38.418  1.00 37.40           C  
ATOM   1873  HA  TYR A 127      13.438  15.112 -38.458  1.00 37.40           H  
ATOM   1874  C   TYR A 127      12.934  13.651 -36.961  1.00 37.40           C  
ATOM   1875  CB  TYR A 127      11.589  14.226 -39.068  1.00 37.40           C  
ATOM   1876  HB2 TYR A 127      11.715  14.260 -40.150  1.00 37.40           H  
ATOM   1877  HB3 TYR A 127      11.015  13.327 -38.844  1.00 37.40           H  
ATOM   1878  O   TYR A 127      12.399  12.587 -36.655  1.00 37.40           O  
ATOM   1879  CG  TYR A 127      10.795  15.454 -38.668  1.00 37.40           C  
ATOM   1880  CD1 TYR A 127       9.757  15.359 -37.722  1.00 37.40           C  
ATOM   1881  HD1 TYR A 127       9.542  14.412 -37.250  1.00 37.40           H  
ATOM   1882  CD2 TYR A 127      11.080  16.693 -39.276  1.00 37.40           C  
ATOM   1883  HD2 TYR A 127      11.871  16.761 -40.008  1.00 37.40           H  
ATOM   1884  CE1 TYR A 127       8.997  16.500 -37.392  1.00 37.40           C  
ATOM   1885  HE1 TYR A 127       8.201  16.436 -36.666  1.00 37.40           H  
ATOM   1886  CE2 TYR A 127      10.326  17.836 -38.947  1.00 37.40           C  
ATOM   1887  HE2 TYR A 127      10.544  18.781 -39.421  1.00 37.40           H  
ATOM   1888  OH  TYR A 127       8.539  18.835 -37.694  1.00 37.40           O  
ATOM   1889  HH  TYR A 127       8.831  19.608 -38.183  1.00 37.40           H  
ATOM   1890  CZ  TYR A 127       9.279  17.738 -38.005  1.00 37.40           C  
ATOM   1891  N   TYR A 128      13.503  14.454 -36.062  1.00 47.03           N  
ATOM   1892  H   TYR A 128      13.971  15.281 -36.405  1.00 47.03           H  
ATOM   1893  CA  TYR A 128      13.227  14.385 -34.630  1.00 47.03           C  
ATOM   1894  HA  TYR A 128      13.470  13.391 -34.255  1.00 47.03           H  
ATOM   1895  C   TYR A 128      11.734  14.655 -34.408  1.00 47.03           C  
ATOM   1896  CB  TYR A 128      14.073  15.433 -33.883  1.00 47.03           C  
ATOM   1897  HB2 TYR A 128      14.288  16.275 -34.541  1.00 47.03           H  
ATOM   1898  HB3 TYR A 128      13.482  15.834 -33.060  1.00 47.03           H  
ATOM   1899  O   TYR A 128      11.251  15.754 -34.670  1.00 47.03           O  
ATOM   1900  CG  TYR A 128      15.370  14.913 -33.295  1.00 47.03           C  
ATOM   1901  CD1 TYR A 128      15.423  14.578 -31.927  1.00 47.03           C  
ATOM   1902  HD1 TYR A 128      14.540  14.674 -31.313  1.00 47.03           H  
ATOM   1903  CD2 TYR A 128      16.521  14.785 -34.095  1.00 47.03           C  
ATOM   1904  HD2 TYR A 128      16.482  15.029 -35.146  1.00 47.03           H  
ATOM   1905  CE1 TYR A 128      16.625  14.121 -31.354  1.00 47.03           C  
ATOM   1906  HE1 TYR A 128      16.663  13.864 -30.306  1.00 47.03           H  
ATOM   1907  CE2 TYR A 128      17.727  14.332 -33.524  1.00 47.03           C  
ATOM   1908  HE2 TYR A 128      18.616  14.226 -34.129  1.00 47.03           H  
ATOM   1909  OH  TYR A 128      18.948  13.569 -31.607  1.00 47.03           O  
ATOM   1910  HH  TYR A 128      18.850  13.335 -30.681  1.00 47.03           H  
ATOM   1911  CZ  TYR A 128      17.782  14.001 -32.154  1.00 47.03           C  
ATOM   1912  N   GLY A 129      11.007  13.662 -33.902  1.00 35.54           N  
ATOM   1913  H   GLY A 129      11.427  12.746 -33.835  1.00 35.54           H  
ATOM   1914  CA  GLY A 129       9.590  13.788 -33.586  1.00 35.54           C  
ATOM   1915  HA2 GLY A 129       9.364  14.803 -33.259  1.00 35.54           H  
ATOM   1916  HA3 GLY A 129       9.005  13.580 -34.482  1.00 35.54           H  
ATOM   1917  C   GLY A 129       9.179  12.799 -32.506  1.00 35.54           C  
ATOM   1918  O   GLY A 129       8.881  11.651 -32.799  1.00 35.54           O  
ATOM   1919  N   TYR A 130       9.232  13.269 -31.262  1.00 41.52           N  
ATOM   1920  H   TYR A 130       9.636  14.191 -31.181  1.00 41.52           H  
ATOM   1921  CA  TYR A 130       8.458  12.861 -30.086  1.00 41.52           C  
ATOM   1922  HA  TYR A 130       9.158  12.697 -29.266  1.00 41.52           H  
ATOM   1923  C   TYR A 130       7.542  11.623 -30.232  1.00 41.52           C  
ATOM   1924  CB  TYR A 130       7.578  14.075 -29.726  1.00 41.52           C  
ATOM   1925  HB2 TYR A 130       6.840  14.231 -30.513  1.00 41.52           H  
ATOM   1926  HB3 TYR A 130       7.030  13.851 -28.811  1.00 41.52           H  
ATOM   1927  O   TYR A 130       6.591  11.676 -31.013  1.00 41.52           O  
ATOM   1928  CG  TYR A 130       8.348  15.371 -29.533  1.00 41.52           C  
ATOM   1929  CD1 TYR A 130       8.856  15.689 -28.260  1.00 41.52           C  
ATOM   1930  HD1 TYR A 130       8.674  15.027 -27.426  1.00 41.52           H  
ATOM   1931  CD2 TYR A 130       8.584  16.237 -30.621  1.00 41.52           C  
ATOM   1932  HD2 TYR A 130       8.177  16.010 -31.595  1.00 41.52           H  
ATOM   1933  CE1 TYR A 130       9.602  16.867 -28.070  1.00 41.52           C  
ATOM   1934  HE1 TYR A 130       9.988  17.109 -27.091  1.00 41.52           H  
ATOM   1935  CE2 TYR A 130       9.347  17.407 -30.438  1.00 41.52           C  
ATOM   1936  HE2 TYR A 130       9.539  18.073 -31.266  1.00 41.52           H  
ATOM   1937  OH  TYR A 130      10.579  18.859 -28.982  1.00 41.52           O  
ATOM   1938  HH  TYR A 130      10.873  18.962 -28.075  1.00 41.52           H  
ATOM   1939  CZ  TYR A 130       9.853  17.726 -29.162  1.00 41.52           C  
ATOM   1940  N   PRO A 131       7.670  10.576 -29.389  1.00 40.84           N  
ATOM   1941  CA  PRO A 131       6.542   9.689 -29.140  1.00 40.84           C  
ATOM   1942  HA  PRO A 131       6.115   9.343 -30.081  1.00 40.84           H  
ATOM   1943  C   PRO A 131       5.472  10.474 -28.367  1.00 40.84           C  
ATOM   1944  CB  PRO A 131       7.112   8.483 -28.390  1.00 40.84           C  
ATOM   1945  HB2 PRO A 131       7.456   7.743 -29.112  1.00 40.84           H  
ATOM   1946  HB3 PRO A 131       6.390   8.037 -27.706  1.00 40.84           H  
ATOM   1947  O   PRO A 131       5.499  10.588 -27.141  1.00 40.84           O  
ATOM   1948  CG  PRO A 131       8.319   9.061 -27.652  1.00 40.84           C  
ATOM   1949  HG2 PRO A 131       7.999   9.461 -26.690  1.00 40.84           H  
ATOM   1950  HG3 PRO A 131       9.099   8.313 -27.508  1.00 40.84           H  
ATOM   1951  CD  PRO A 131       8.800  10.210 -28.546  1.00 40.84           C  
ATOM   1952  HD2 PRO A 131       9.621   9.869 -29.176  1.00 40.84           H  
ATOM   1953  HD3 PRO A 131       9.126  11.044 -27.923  1.00 40.84           H  
ATOM   1954  N   SER A 132       4.541  11.072 -29.108  1.00 40.91           N  
ATOM   1955  H   SER A 132       4.650  11.046 -30.111  1.00 40.91           H  
ATOM   1956  CA  SER A 132       3.271  11.540 -28.574  1.00 40.91           C  
ATOM   1957  HA  SER A 132       3.467  12.076 -27.646  1.00 40.91           H  
ATOM   1958  C   SER A 132       2.364  10.350 -28.271  1.00 40.91           C  
ATOM   1959  CB  SER A 132       2.582  12.513 -29.541  1.00 40.91           C  
ATOM   1960  HB2 SER A 132       3.245  13.356 -29.735  1.00 40.91           H  
ATOM   1961  HB3 SER A 132       1.669  12.889 -29.079  1.00 40.91           H  
ATOM   1962  O   SER A 132       2.369   9.341 -28.975  1.00 40.91           O  
ATOM   1963  OG  SER A 132       2.250  11.898 -30.769  1.00 40.91           O  
ATOM   1964  HG  SER A 132       1.814  11.057 -30.615  1.00 40.91           H  
ATOM   1965  N   SER A 133       1.507  10.549 -27.271  1.00 45.22           N  
ATOM   1966  H   SER A 133       1.627  11.410 -26.757  1.00 45.22           H  
ATOM   1967  CA  SER A 133       0.295   9.779 -26.972  1.00 45.22           C  
ATOM   1968  HA  SER A 133      -0.168  10.305 -26.137  1.00 45.22           H  
ATOM   1969  C   SER A 133       0.486   8.358 -26.439  1.00 45.22           C  
ATOM   1970  CB  SER A 133      -0.767   9.897 -28.079  1.00 45.22           C  
ATOM   1971  HB2 SER A 133      -1.186  10.902 -28.054  1.00 45.22           H  
ATOM   1972  HB3 SER A 133      -1.575   9.193 -27.880  1.00 45.22           H  
ATOM   1973  O   SER A 133       0.220   7.354 -27.099  1.00 45.22           O  
ATOM   1974  OG  SER A 133      -0.266   9.673 -29.378  1.00 45.22           O  
ATOM   1975  HG  SER A 133       0.457   9.044 -29.321  1.00 45.22           H  
ATOM   1976  N   ALA A 134       0.787   8.315 -25.138  1.00 44.82           N  
ATOM   1977  H   ALA A 134       1.089   9.179 -24.711  1.00 44.82           H  
ATOM   1978  CA  ALA A 134       0.195   7.343 -24.231  1.00 44.82           C  
ATOM   1979  HA  ALA A 134       0.702   6.385 -24.347  1.00 44.82           H  
ATOM   1980  C   ALA A 134      -1.303   7.175 -24.550  1.00 44.82           C  
ATOM   1981  CB  ALA A 134       0.398   7.858 -22.798  1.00 44.82           C  
ATOM   1982  HB1 ALA A 134       1.463   7.953 -22.585  1.00 44.82           H  
ATOM   1983  HB2 ALA A 134      -0.040   7.151 -22.093  1.00 44.82           H  
ATOM   1984  HB3 ALA A 134      -0.085   8.826 -22.671  1.00 44.82           H  
ATOM   1985  O   ALA A 134      -2.098   8.101 -24.379  1.00 44.82           O  
ATOM   1986  N   SER A 135      -1.669   5.996 -25.045  1.00 42.87           N  
ATOM   1987  H   SER A 135      -0.957   5.296 -25.201  1.00 42.87           H  
ATOM   1988  CA  SER A 135      -3.056   5.611 -25.273  1.00 42.87           C  
ATOM   1989  HA  SER A 135      -3.669   6.505 -25.389  1.00 42.87           H  
ATOM   1990  C   SER A 135      -3.542   4.830 -24.061  1.00 42.87           C  
ATOM   1991  CB  SER A 135      -3.204   4.814 -26.566  1.00 42.87           C  
ATOM   1992  HB2 SER A 135      -2.617   3.898 -26.505  1.00 42.87           H  
ATOM   1993  HB3 SER A 135      -4.252   4.555 -26.719  1.00 42.87           H  
ATOM   1994  O   SER A 135      -3.041   3.752 -23.746  1.00 42.87           O  
ATOM   1995  OG  SER A 135      -2.749   5.595 -27.653  1.00 42.87           O  
ATOM   1996  HG  SER A 135      -1.842   5.872 -27.505  1.00 42.87           H  
ATOM   1997  N   TYR A 136      -4.498   5.445 -23.375  1.00 36.35           N  
ATOM   1998  H   TYR A 136      -4.769   6.355 -23.719  1.00 36.35           H  
ATOM   1999  CA  TYR A 136      -5.307   4.925 -22.286  1.00 36.35           C  
ATOM   2000  HA  TYR A 136      -4.749   4.966 -21.350  1.00 36.35           H  
ATOM   2001  C   TYR A 136      -5.754   3.481 -22.550  1.00 36.35           C  
ATOM   2002  CB  TYR A 136      -6.543   5.838 -22.192  1.00 36.35           C  
ATOM   2003  HB2 TYR A 136      -7.306   5.313 -21.616  1.00 36.35           H  
ATOM   2004  HB3 TYR A 136      -6.962   5.993 -23.186  1.00 36.35           H  
ATOM   2005  O   TYR A 136      -6.507   3.227 -23.490  1.00 36.35           O  
ATOM   2006  CG  TYR A 136      -6.310   7.193 -21.541  1.00 36.35           C  
ATOM   2007  CD1 TYR A 136      -6.818   7.413 -20.247  1.00 36.35           C  
ATOM   2008  HD1 TYR A 136      -7.354   6.626 -19.736  1.00 36.35           H  
ATOM   2009  CD2 TYR A 136      -5.618   8.229 -22.205  1.00 36.35           C  
ATOM   2010  HD2 TYR A 136      -5.239   8.092 -23.208  1.00 36.35           H  
ATOM   2011  CE1 TYR A 136      -6.630   8.652 -19.608  1.00 36.35           C  
ATOM   2012  HE1 TYR A 136      -7.022   8.812 -18.615  1.00 36.35           H  
ATOM   2013  CE2 TYR A 136      -5.417   9.467 -21.563  1.00 36.35           C  
ATOM   2014  HE2 TYR A 136      -4.883  10.263 -22.061  1.00 36.35           H  
ATOM   2015  OH  TYR A 136      -5.733  10.876 -19.648  1.00 36.35           O  
ATOM   2016  HH  TYR A 136      -6.124  10.894 -18.772  1.00 36.35           H  
ATOM   2017  CZ  TYR A 136      -5.923   9.681 -20.265  1.00 36.35           C  
ATOM   2018  N   GLN A 137      -5.355   2.543 -21.688  1.00 35.46           N  
ATOM   2019  H   GLN A 137      -4.715   2.790 -20.947  1.00 35.46           H  
ATOM   2020  CA  GLN A 137      -6.101   1.296 -21.568  1.00 35.46           C  
ATOM   2021  HA  GLN A 137      -6.402   0.978 -22.566  1.00 35.46           H  
ATOM   2022  C   GLN A 137      -7.380   1.562 -20.776  1.00 35.46           C  
ATOM   2023  CB  GLN A 137      -5.270   0.150 -20.980  1.00 35.46           C  
ATOM   2024  HB2 GLN A 137      -4.783   0.460 -20.056  1.00 35.46           H  
ATOM   2025  HB3 GLN A 137      -5.967  -0.655 -20.749  1.00 35.46           H  
ATOM   2026  O   GLN A 137      -7.364   2.041 -19.643  1.00 35.46           O  
ATOM   2027  CG  GLN A 137      -4.226  -0.358 -21.995  1.00 35.46           C  
ATOM   2028  HG2 GLN A 137      -3.308   0.220 -21.888  1.00 35.46           H  
ATOM   2029  HG3 GLN A 137      -4.595  -0.204 -23.009  1.00 35.46           H  
ATOM   2030  CD  GLN A 137      -3.907  -1.846 -21.860  1.00 35.46           C  
ATOM   2031  NE2 GLN A 137      -3.072  -2.382 -22.722  1.00 35.46           N  
ATOM   2032 HE21 GLN A 137      -2.646  -1.827 -23.450  1.00 35.46           H  
ATOM   2033 HE22 GLN A 137      -2.905  -3.372 -22.613  1.00 35.46           H  
ATOM   2034  OE1 GLN A 137      -4.403  -2.565 -21.011  1.00 35.46           O  
ATOM   2035  N   MET A 138      -8.495   1.282 -21.438  1.00 40.85           N  
ATOM   2036  H   MET A 138      -8.389   0.926 -22.377  1.00 40.85           H  
ATOM   2037  CA  MET A 138      -9.850   1.333 -20.921  1.00 40.85           C  
ATOM   2038  HA  MET A 138      -9.947   2.161 -20.218  1.00 40.85           H  
ATOM   2039  C   MET A 138     -10.122   0.001 -20.212  1.00 40.85           C  
ATOM   2040  CB  MET A 138     -10.759   1.572 -22.142  1.00 40.85           C  
ATOM   2041  HB2 MET A 138     -10.829   0.659 -22.732  1.00 40.85           H  
ATOM   2042  HB3 MET A 138     -10.295   2.329 -22.774  1.00 40.85           H  
ATOM   2043  O   MET A 138     -10.208  -1.032 -20.869  1.00 40.85           O  
ATOM   2044  CG  MET A 138     -12.168   2.073 -21.834  1.00 40.85           C  
ATOM   2045  HG2 MET A 138     -12.091   3.033 -21.323  1.00 40.85           H  
ATOM   2046  HG3 MET A 138     -12.678   1.363 -21.183  1.00 40.85           H  
ATOM   2047  SD  MET A 138     -13.132   2.285 -23.360  1.00 40.85           S  
ATOM   2048  CE  MET A 138     -14.318   3.553 -22.851  1.00 40.85           C  
ATOM   2049  HE1 MET A 138     -14.987   3.775 -23.683  1.00 40.85           H  
ATOM   2050  HE2 MET A 138     -14.901   3.191 -22.004  1.00 40.85           H  
ATOM   2051  HE3 MET A 138     -13.784   4.461 -22.567  1.00 40.85           H  
ATOM   2052  N   THR A 139     -10.227   0.003 -18.883  1.00 42.80           N  
ATOM   2053  H   THR A 139      -9.997   0.848 -18.381  1.00 42.80           H  
ATOM   2054  CA  THR A 139     -10.596  -1.185 -18.094  1.00 42.80           C  
ATOM   2055  HA  THR A 139     -10.234  -2.081 -18.599  1.00 42.80           H  
ATOM   2056  C   THR A 139     -12.120  -1.244 -17.948  1.00 42.80           C  
ATOM   2057  CB  THR A 139      -9.953  -1.145 -16.693  1.00 42.80           C  
ATOM   2058  HB  THR A 139     -10.437  -0.381 -16.086  1.00 42.80           H  
ATOM   2059  O   THR A 139     -12.676  -0.364 -17.286  1.00 42.80           O  
ATOM   2060  CG2 THR A 139     -10.046  -2.491 -15.973  1.00 42.80           C  
ATOM   2061 HG21 THR A 139     -11.091  -2.766 -15.832  1.00 42.80           H  
ATOM   2062 HG22 THR A 139      -9.547  -3.262 -16.562  1.00 42.80           H  
ATOM   2063 HG23 THR A 139      -9.570  -2.420 -14.995  1.00 42.80           H  
ATOM   2064  OG1 THR A 139      -8.586  -0.824 -16.786  1.00 42.80           O  
ATOM   2065  HG1 THR A 139      -8.201  -0.873 -15.908  1.00 42.80           H  
ATOM   2066  N   PRO A 140     -12.835  -2.243 -18.501  1.00 46.81           N  
ATOM   2067  CA  PRO A 140     -14.264  -2.382 -18.272  1.00 46.81           C  
ATOM   2068  HA  PRO A 140     -14.718  -1.447 -17.944  1.00 46.81           H  
ATOM   2069  C   PRO A 140     -14.518  -3.463 -17.219  1.00 46.81           C  
ATOM   2070  CB  PRO A 140     -14.829  -2.742 -19.646  1.00 46.81           C  
ATOM   2071  HB2 PRO A 140     -14.967  -1.831 -20.228  1.00 46.81           H  
ATOM   2072  HB3 PRO A 140     -15.768  -3.291 -19.577  1.00 46.81           H  
ATOM   2073  O   PRO A 140     -14.482  -4.646 -17.528  1.00 46.81           O  
ATOM   2074  CG  PRO A 140     -13.720  -3.585 -20.285  1.00 46.81           C  
ATOM   2075  HG2 PRO A 140     -13.917  -4.646 -20.131  1.00 46.81           H  
ATOM   2076  HG3 PRO A 140     -13.639  -3.373 -21.351  1.00 46.81           H  
ATOM   2077  CD  PRO A 140     -12.436  -3.185 -19.543  1.00 46.81           C  
ATOM   2078  HD2 PRO A 140     -11.747  -2.722 -20.250  1.00 46.81           H  
ATOM   2079  HD3 PRO A 140     -11.973  -4.065 -19.096  1.00 46.81           H  
ATOM   2080  N   TYR A 141     -14.820  -3.068 -15.983  1.00 38.86           N  
ATOM   2081  H   TYR A 141     -14.735  -2.088 -15.754  1.00 38.86           H  
ATOM   2082  CA  TYR A 141     -15.490  -3.947 -15.019  1.00 38.86           C  
ATOM   2083  HA  TYR A 141     -16.111  -4.655 -15.568  1.00 38.86           H  
ATOM   2084  C   TYR A 141     -16.427  -3.121 -14.137  1.00 38.86           C  
ATOM   2085  CB  TYR A 141     -14.488  -4.783 -14.195  1.00 38.86           C  
ATOM   2086  HB2 TYR A 141     -13.575  -4.210 -14.034  1.00 38.86           H  
ATOM   2087  HB3 TYR A 141     -14.917  -4.979 -13.212  1.00 38.86           H  
ATOM   2088  O   TYR A 141     -16.024  -2.544 -13.132  1.00 38.86           O  
ATOM   2089  CG  TYR A 141     -14.154  -6.132 -14.814  1.00 38.86           C  
ATOM   2090  CD1 TYR A 141     -15.014  -7.233 -14.614  1.00 38.86           C  
ATOM   2091  HD1 TYR A 141     -15.897  -7.127 -14.000  1.00 38.86           H  
ATOM   2092  CD2 TYR A 141     -13.003  -6.284 -15.611  1.00 38.86           C  
ATOM   2093  HD2 TYR A 141     -12.354  -5.438 -15.782  1.00 38.86           H  
ATOM   2094  CE1 TYR A 141     -14.732  -8.471 -15.224  1.00 38.86           C  
ATOM   2095  HE1 TYR A 141     -15.388  -9.318 -15.083  1.00 38.86           H  
ATOM   2096  CE2 TYR A 141     -12.726  -7.516 -16.236  1.00 38.86           C  
ATOM   2097  HE2 TYR A 141     -11.857  -7.615 -16.869  1.00 38.86           H  
ATOM   2098  OH  TYR A 141     -13.334  -9.803 -16.643  1.00 38.86           O  
ATOM   2099  HH  TYR A 141     -12.546  -9.761 -17.190  1.00 38.86           H  
ATOM   2100  CZ  TYR A 141     -13.594  -8.612 -16.043  1.00 38.86           C  
ATOM   2101  N   TYR A 142     -17.702  -3.091 -14.515  1.00 40.79           N  
ATOM   2102  H   TYR A 142     -17.945  -3.530 -15.392  1.00 40.79           H  
ATOM   2103  CA  TYR A 142     -18.798  -2.857 -13.583  1.00 40.79           C  
ATOM   2104  HA  TYR A 142     -18.410  -2.706 -12.576  1.00 40.79           H  
ATOM   2105  C   TYR A 142     -19.663  -4.114 -13.574  1.00 40.79           C  
ATOM   2106  CB  TYR A 142     -19.618  -1.611 -13.965  1.00 40.79           C  
ATOM   2107  HB2 TYR A 142     -19.708  -1.551 -15.049  1.00 40.79           H  
ATOM   2108  HB3 TYR A 142     -20.627  -1.728 -13.570  1.00 40.79           H  
ATOM   2109  O   TYR A 142     -20.408  -4.366 -14.517  1.00 40.79           O  
ATOM   2110  CG  TYR A 142     -19.075  -0.305 -13.417  1.00 40.79           C  
ATOM   2111  CD1 TYR A 142     -19.352   0.066 -12.086  1.00 40.79           C  
ATOM   2112  HD1 TYR A 142     -19.932  -0.587 -11.451  1.00 40.79           H  
ATOM   2113  CD2 TYR A 142     -18.310   0.546 -14.238  1.00 40.79           C  
ATOM   2114  HD2 TYR A 142     -18.093   0.260 -15.257  1.00 40.79           H  
ATOM   2115  CE1 TYR A 142     -18.865   1.285 -11.576  1.00 40.79           C  
ATOM   2116  HE1 TYR A 142     -19.063   1.577 -10.555  1.00 40.79           H  
ATOM   2117  CE2 TYR A 142     -17.820   1.766 -13.731  1.00 40.79           C  
ATOM   2118  HE2 TYR A 142     -17.228   2.412 -14.362  1.00 40.79           H  
ATOM   2119  OH  TYR A 142     -17.629   3.310 -11.899  1.00 40.79           O  
ATOM   2120  HH  TYR A 142     -17.098   3.784 -12.543  1.00 40.79           H  
ATOM   2121  CZ  TYR A 142     -18.097   2.136 -12.397  1.00 40.79           C  
ATOM   2122  N   GLN A 143     -19.601  -4.880 -12.487  1.00 43.60           N  
ATOM   2123  H   GLN A 143     -18.893  -4.689 -11.792  1.00 43.60           H  
ATOM   2124  CA  GLN A 143     -20.743  -5.673 -12.058  1.00 43.60           C  
ATOM   2125  HA  GLN A 143     -21.613  -5.303 -12.601  1.00 43.60           H  
ATOM   2126  C   GLN A 143     -20.978  -5.409 -10.575  1.00 43.60           C  
ATOM   2127  CB  GLN A 143     -20.613  -7.159 -12.407  1.00 43.60           C  
ATOM   2128  HB2 GLN A 143     -20.239  -7.255 -13.426  1.00 43.60           H  
ATOM   2129  HB3 GLN A 143     -19.915  -7.645 -11.726  1.00 43.60           H  
ATOM   2130  O   GLN A 143     -20.114  -5.592  -9.724  1.00 43.60           O  
ATOM   2131  CG  GLN A 143     -21.998  -7.831 -12.327  1.00 43.60           C  
ATOM   2132  HG2 GLN A 143     -22.368  -7.794 -11.302  1.00 43.60           H  
ATOM   2133  HG3 GLN A 143     -22.694  -7.286 -12.965  1.00 43.60           H  
ATOM   2134  CD  GLN A 143     -21.985  -9.288 -12.775  1.00 43.60           C  
ATOM   2135  NE2 GLN A 143     -23.118  -9.843 -13.146  1.00 43.60           N  
ATOM   2136 HE21 GLN A 143     -23.978  -9.314 -13.172  1.00 43.60           H  
ATOM   2137 HE22 GLN A 143     -23.043 -10.802 -13.453  1.00 43.60           H  
ATOM   2138  OE1 GLN A 143     -20.974  -9.962 -12.798  1.00 43.60           O  
ATOM   2139  N   ASN A 144     -22.171  -4.893 -10.322  1.00 38.66           N  
ATOM   2140  H   ASN A 144     -22.811  -4.831 -11.100  1.00 38.66           H  
ATOM   2141  CA  ASN A 144     -22.695  -4.462  -9.045  1.00 38.66           C  
ATOM   2142  HA  ASN A 144     -21.883  -4.157  -8.385  1.00 38.66           H  
ATOM   2143  C   ASN A 144     -23.454  -5.650  -8.430  1.00 38.66           C  
ATOM   2144  CB  ASN A 144     -23.584  -3.247  -9.399  1.00 38.66           C  
ATOM   2145  HB2 ASN A 144     -24.495  -3.589  -9.890  1.00 38.66           H  
ATOM   2146  HB3 ASN A 144     -23.041  -2.618 -10.104  1.00 38.66           H  
ATOM   2147  O   ASN A 144     -24.403  -6.141  -9.041  1.00 38.66           O  
ATOM   2148  CG  ASN A 144     -23.980  -2.352  -8.246  1.00 38.66           C  
ATOM   2149  ND2 ASN A 144     -24.384  -1.139  -8.546  1.00 38.66           N  
ATOM   2150 HD21 ASN A 144     -24.609  -0.537  -7.767  1.00 38.66           H  
ATOM   2151 HD22 ASN A 144     -24.416  -0.826  -9.506  1.00 38.66           H  
ATOM   2152  OD1 ASN A 144     -23.938  -2.710  -7.085  1.00 38.66           O  
ATOM   2153  N   GLN A 145     -23.059  -6.113  -7.243  1.00 43.61           N  
ATOM   2154  H   GLN A 145     -22.213  -5.739  -6.836  1.00 43.61           H  
ATOM   2155  CA  GLN A 145     -23.929  -6.896  -6.362  1.00 43.61           C  
ATOM   2156  HA  GLN A 145     -24.962  -6.754  -6.679  1.00 43.61           H  
ATOM   2157  C   GLN A 145     -23.843  -6.328  -4.943  1.00 43.61           C  
ATOM   2158  CB  GLN A 145     -23.651  -8.412  -6.408  1.00 43.61           C  
ATOM   2159  HB2 GLN A 145     -22.582  -8.602  -6.513  1.00 43.61           H  
ATOM   2160  HB3 GLN A 145     -23.981  -8.840  -5.462  1.00 43.61           H  
ATOM   2161  O   GLN A 145     -22.970  -6.668  -4.152  1.00 43.61           O  
ATOM   2162  CG  GLN A 145     -24.434  -9.114  -7.535  1.00 43.61           C  
ATOM   2163  HG2 GLN A 145     -25.462  -8.753  -7.538  1.00 43.61           H  
ATOM   2164  HG3 GLN A 145     -23.983  -8.861  -8.494  1.00 43.61           H  
ATOM   2165  CD  GLN A 145     -24.484 -10.636  -7.397  1.00 43.61           C  
ATOM   2166  NE2 GLN A 145     -25.152 -11.323  -8.297  1.00 43.61           N  
ATOM   2167 HE21 GLN A 145     -25.141 -12.325  -8.168  1.00 43.61           H  
ATOM   2168 HE22 GLN A 145     -25.595 -10.862  -9.079  1.00 43.61           H  
ATOM   2169  OE1 GLN A 145     -23.954 -11.246  -6.487  1.00 43.61           O  
ATOM   2170  N   ASN A 146     -24.794  -5.445  -4.645  1.00 45.07           N  
ATOM   2171  H   ASN A 146     -25.410  -5.167  -5.396  1.00 45.07           H  
ATOM   2172  CA  ASN A 146     -25.216  -5.085  -3.299  1.00 45.07           C  
ATOM   2173  HA  ASN A 146     -24.367  -5.086  -2.616  1.00 45.07           H  
ATOM   2174  C   ASN A 146     -26.253  -6.106  -2.814  1.00 45.07           C  
ATOM   2175  CB  ASN A 146     -25.873  -3.683  -3.351  1.00 45.07           C  
ATOM   2176  HB2 ASN A 146     -26.288  -3.498  -4.342  1.00 45.07           H  
ATOM   2177  HB3 ASN A 146     -26.703  -3.646  -2.645  1.00 45.07           H  
ATOM   2178  O   ASN A 146     -27.377  -6.061  -3.302  1.00 45.07           O  
ATOM   2179  CG  ASN A 146     -24.963  -2.545  -2.956  1.00 45.07           C  
ATOM   2180  ND2 ASN A 146     -25.188  -1.368  -3.489  1.00 45.07           N  
ATOM   2181 HD21 ASN A 146     -24.547  -0.638  -3.214  1.00 45.07           H  
ATOM   2182 HD22 ASN A 146     -25.885  -1.256  -4.211  1.00 45.07           H  
ATOM   2183  OD1 ASN A 146     -24.093  -2.671  -2.117  1.00 45.07           O  
ATOM   2184  N   GLN A 147     -25.899  -6.960  -1.852  1.00 42.60           N  
ATOM   2185  H   GLN A 147     -24.906  -7.095  -1.726  1.00 42.60           H  
ATOM   2186  CA  GLN A 147     -26.727  -7.467  -0.737  1.00 42.60           C  
ATOM   2187  HA  GLN A 147     -27.241  -6.640  -0.246  1.00 42.60           H  
ATOM   2188  C   GLN A 147     -25.736  -8.116   0.246  1.00 42.60           C  
ATOM   2189  CB  GLN A 147     -27.750  -8.556  -1.143  1.00 42.60           C  
ATOM   2190  HB2 GLN A 147     -28.184  -8.927  -0.215  1.00 42.60           H  
ATOM   2191  HB3 GLN A 147     -27.231  -9.389  -1.617  1.00 42.60           H  
ATOM   2192  O   GLN A 147     -24.925  -8.924  -0.174  1.00 42.60           O  
ATOM   2193  CG  GLN A 147     -28.899  -8.105  -2.061  1.00 42.60           C  
ATOM   2194  HG2 GLN A 147     -29.201  -7.092  -1.795  1.00 42.60           H  
ATOM   2195  HG3 GLN A 147     -28.539  -8.124  -3.090  1.00 42.60           H  
ATOM   2196  CD  GLN A 147     -30.144  -8.978  -2.028  1.00 42.60           C  
ATOM   2197  NE2 GLN A 147     -31.060  -8.774  -2.949  1.00 42.60           N  
ATOM   2198 HE21 GLN A 147     -30.912  -8.080  -3.669  1.00 42.60           H  
ATOM   2199 HE22 GLN A 147     -31.868  -9.378  -2.907  1.00 42.60           H  
ATOM   2200  OE1 GLN A 147     -30.343  -9.833  -1.186  1.00 42.60           O  
ATOM   2201  N   GLY A 148     -25.668  -7.866   1.544  1.00 37.10           N  
ATOM   2202  H   GLY A 148     -24.947  -8.416   1.988  1.00 37.10           H  
ATOM   2203  CA  GLY A 148     -26.414  -7.057   2.485  1.00 37.10           C  
ATOM   2204  HA2 GLY A 148     -26.312  -6.000   2.238  1.00 37.10           H  
ATOM   2205  HA3 GLY A 148     -27.465  -7.345   2.489  1.00 37.10           H  
ATOM   2206  C   GLY A 148     -25.802  -7.327   3.871  1.00 37.10           C  
ATOM   2207  O   GLY A 148     -24.969  -8.216   4.032  1.00 37.10           O  
ATOM   2208  N   TYR A 149     -26.287  -6.589   4.864  1.00 49.43           N  
ATOM   2209  H   TYR A 149     -26.982  -5.903   4.603  1.00 49.43           H  
ATOM   2210  CA  TYR A 149     -26.107  -6.806   6.304  1.00 49.43           C  
ATOM   2211  HA  TYR A 149     -26.895  -6.199   6.749  1.00 49.43           H  
ATOM   2212  C   TYR A 149     -24.828  -6.266   6.956  1.00 49.43           C  
ATOM   2213  CB  TYR A 149     -26.520  -8.222   6.725  1.00 49.43           C  
ATOM   2214  HB2 TYR A 149     -25.849  -8.965   6.293  1.00 49.43           H  
ATOM   2215  HB3 TYR A 149     -26.442  -8.304   7.809  1.00 49.43           H  
ATOM   2216  O   TYR A 149     -23.807  -6.920   7.132  1.00 49.43           O  
ATOM   2217  CG  TYR A 149     -27.953  -8.499   6.315  1.00 49.43           C  
ATOM   2218  CD1 TYR A 149     -29.004  -7.965   7.086  1.00 49.43           C  
ATOM   2219  HD1 TYR A 149     -28.786  -7.436   8.002  1.00 49.43           H  
ATOM   2220  CD2 TYR A 149     -28.233  -9.191   5.121  1.00 49.43           C  
ATOM   2221  HD2 TYR A 149     -27.426  -9.603   4.533  1.00 49.43           H  
ATOM   2222  CE1 TYR A 149     -30.338  -8.124   6.667  1.00 49.43           C  
ATOM   2223  HE1 TYR A 149     -31.144  -7.723   7.263  1.00 49.43           H  
ATOM   2224  CE2 TYR A 149     -29.566  -9.343   4.694  1.00 49.43           C  
ATOM   2225  HE2 TYR A 149     -29.794  -9.874   3.781  1.00 49.43           H  
ATOM   2226  OH  TYR A 149     -31.904  -8.973   5.059  1.00 49.43           O  
ATOM   2227  HH  TYR A 149     -32.534  -8.593   5.676  1.00 49.43           H  
ATOM   2228  CZ  TYR A 149     -30.619  -8.814   5.468  1.00 49.43           C  
ATOM   2229  N   MET A 150     -25.004  -5.032   7.431  1.00 44.62           N  
ATOM   2230  H   MET A 150     -25.862  -4.578   7.150  1.00 44.62           H  
ATOM   2231  CA  MET A 150     -24.348  -4.439   8.588  1.00 44.62           C  
ATOM   2232  HA  MET A 150     -23.344  -4.109   8.320  1.00 44.62           H  
ATOM   2233  C   MET A 150     -24.276  -5.438   9.761  1.00 44.62           C  
ATOM   2234  CB  MET A 150     -25.210  -3.229   9.025  1.00 44.62           C  
ATOM   2235  HB2 MET A 150     -26.196  -3.577   9.333  1.00 44.62           H  
ATOM   2236  HB3 MET A 150     -24.735  -2.762   9.888  1.00 44.62           H  
ATOM   2237  O   MET A 150     -25.315  -5.856  10.269  1.00 44.62           O  
ATOM   2238  CG  MET A 150     -25.403  -2.155   7.942  1.00 44.62           C  
ATOM   2239  HG2 MET A 150     -24.418  -1.801   7.640  1.00 44.62           H  
ATOM   2240  HG3 MET A 150     -25.887  -2.586   7.066  1.00 44.62           H  
ATOM   2241  SD  MET A 150     -26.369  -0.717   8.495  1.00 44.62           S  
ATOM   2242  CE  MET A 150     -27.996  -1.063   7.771  1.00 44.62           C  
ATOM   2243  HE1 MET A 150     -27.913  -1.111   6.686  1.00 44.62           H  
ATOM   2244  HE2 MET A 150     -28.688  -0.264   8.041  1.00 44.62           H  
ATOM   2245  HE3 MET A 150     -28.375  -2.011   8.153  1.00 44.62           H  
ATOM   2246  N   GLN A 151     -23.074  -5.764  10.245  1.00 47.37           N  
ATOM   2247  H   GLN A 151     -22.249  -5.483   9.735  1.00 47.37           H  
ATOM   2248  CA  GLN A 151     -22.887  -6.225  11.623  1.00 47.37           C  
ATOM   2249  HA  GLN A 151     -23.860  -6.286  12.110  1.00 47.37           H  
ATOM   2250  C   GLN A 151     -22.098  -5.174  12.397  1.00 47.37           C  
ATOM   2251  CB  GLN A 151     -22.257  -7.623  11.730  1.00 47.37           C  
ATOM   2252  HB2 GLN A 151     -21.531  -7.782  10.932  1.00 47.37           H  
ATOM   2253  HB3 GLN A 151     -21.723  -7.665  12.679  1.00 47.37           H  
ATOM   2254  O   GLN A 151     -20.916  -4.934  12.160  1.00 47.37           O  
ATOM   2255  CG  GLN A 151     -23.322  -8.736  11.718  1.00 47.37           C  
ATOM   2256  HG2 GLN A 151     -24.216  -8.407  12.248  1.00 47.37           H  
ATOM   2257  HG3 GLN A 151     -23.602  -8.944  10.685  1.00 47.37           H  
ATOM   2258  CD  GLN A 151     -22.854 -10.019  12.404  1.00 47.37           C  
ATOM   2259  NE2 GLN A 151     -23.209 -11.176  11.893  1.00 47.37           N  
ATOM   2260 HE21 GLN A 151     -22.877 -11.992  12.386  1.00 47.37           H  
ATOM   2261 HE22 GLN A 151     -23.750 -11.222  11.041  1.00 47.37           H  
ATOM   2262  OE1 GLN A 151     -22.189 -10.018  13.425  1.00 47.37           O  
ATOM   2263  N   GLN A 152     -22.810  -4.533  13.319  1.00 42.03           N  
ATOM   2264  H   GLN A 152     -23.770  -4.823  13.436  1.00 42.03           H  
ATOM   2265  CA  GLN A 152     -22.271  -3.676  14.358  1.00 42.03           C  
ATOM   2266  HA  GLN A 152     -21.676  -2.876  13.919  1.00 42.03           H  
ATOM   2267  C   GLN A 152     -21.400  -4.525  15.294  1.00 42.03           C  
ATOM   2268  CB  GLN A 152     -23.448  -3.081  15.157  1.00 42.03           C  
ATOM   2269  HB2 GLN A 152     -23.034  -2.481  15.967  1.00 42.03           H  
ATOM   2270  HB3 GLN A 152     -24.022  -3.893  15.604  1.00 42.03           H  
ATOM   2271  O   GLN A 152     -21.916  -5.412  15.969  1.00 42.03           O  
ATOM   2272  CG  GLN A 152     -24.414  -2.198  14.349  1.00 42.03           C  
ATOM   2273  HG2 GLN A 152     -23.862  -1.364  13.915  1.00 42.03           H  
ATOM   2274  HG3 GLN A 152     -24.854  -2.781  13.540  1.00 42.03           H  
ATOM   2275  CD  GLN A 152     -25.550  -1.642  15.210  1.00 42.03           C  
ATOM   2276  NE2 GLN A 152     -26.522  -0.985  14.618  1.00 42.03           N  
ATOM   2277 HE21 GLN A 152     -26.524  -0.837  13.619  1.00 42.03           H  
ATOM   2278 HE22 GLN A 152     -27.245  -0.634  15.230  1.00 42.03           H  
ATOM   2279  OE1 GLN A 152     -25.592  -1.772  16.421  1.00 42.03           O  
ATOM   2280  N   GLN A 153     -20.100  -4.244  15.387  1.00 43.56           N  
ATOM   2281  H   GLN A 153     -19.695  -3.554  14.770  1.00 43.56           H  
ATOM   2282  CA  GLN A 153     -19.328  -4.651  16.559  1.00 43.56           C  
ATOM   2283  HA  GLN A 153     -19.789  -5.526  17.018  1.00 43.56           H  
ATOM   2284  C   GLN A 153     -19.419  -3.535  17.590  1.00 43.56           C  
ATOM   2285  CB  GLN A 153     -17.895  -5.063  16.213  1.00 43.56           C  
ATOM   2286  HB2 GLN A 153     -17.340  -5.113  17.150  1.00 43.56           H  
ATOM   2287  HB3 GLN A 153     -17.424  -4.327  15.561  1.00 43.56           H  
ATOM   2288  O   GLN A 153     -18.727  -2.521  17.522  1.00 43.56           O  
ATOM   2289  CG  GLN A 153     -17.882  -6.452  15.552  1.00 43.56           C  
ATOM   2290  HG2 GLN A 153     -18.575  -7.112  16.075  1.00 43.56           H  
ATOM   2291  HG3 GLN A 153     -18.215  -6.358  14.518  1.00 43.56           H  
ATOM   2292  CD  GLN A 153     -16.514  -7.126  15.576  1.00 43.56           C  
ATOM   2293  NE2 GLN A 153     -16.357  -8.235  14.888  1.00 43.56           N  
ATOM   2294 HE21 GLN A 153     -17.120  -8.627  14.355  1.00 43.56           H  
ATOM   2295 HE22 GLN A 153     -15.438  -8.652  14.936  1.00 43.56           H  
ATOM   2296  OE1 GLN A 153     -15.570  -6.701  16.218  1.00 43.56           O  
ATOM   2297  N   GLN A 154     -20.359  -3.724  18.511  1.00 42.53           N  
ATOM   2298  H   GLN A 154     -20.912  -4.567  18.457  1.00 42.53           H  
ATOM   2299  CA  GLN A 154     -20.488  -2.915  19.707  1.00 42.53           C  
ATOM   2300  HA  GLN A 154     -20.487  -1.866  19.413  1.00 42.53           H  
ATOM   2301  C   GLN A 154     -19.298  -3.147  20.637  1.00 42.53           C  
ATOM   2302  CB  GLN A 154     -21.813  -3.212  20.420  1.00 42.53           C  
ATOM   2303  HB2 GLN A 154     -22.007  -4.284  20.392  1.00 42.53           H  
ATOM   2304  HB3 GLN A 154     -21.733  -2.907  21.463  1.00 42.53           H  
ATOM   2305  O   GLN A 154     -18.895  -4.267  20.947  1.00 42.53           O  
ATOM   2306  CG  GLN A 154     -22.979  -2.435  19.791  1.00 42.53           C  
ATOM   2307  HG2 GLN A 154     -22.793  -1.366  19.898  1.00 42.53           H  
ATOM   2308  HG3 GLN A 154     -23.048  -2.670  18.729  1.00 42.53           H  
ATOM   2309  CD  GLN A 154     -24.317  -2.774  20.439  1.00 42.53           C  
ATOM   2310  NE2 GLN A 154     -25.261  -1.861  20.456  1.00 42.53           N  
ATOM   2311 HE21 GLN A 154     -26.138  -2.151  20.866  1.00 42.53           H  
ATOM   2312 HE22 GLN A 154     -25.138  -0.980  19.978  1.00 42.53           H  
ATOM   2313  OE1 GLN A 154     -24.552  -3.864  20.927  1.00 42.53           O  
ATOM   2314  N   TYR A 155     -18.780  -2.013  21.079  1.00 36.92           N  
ATOM   2315  H   TYR A 155     -19.195  -1.169  20.712  1.00 36.92           H  
ATOM   2316  CA  TYR A 155     -17.806  -1.809  22.128  1.00 36.92           C  
ATOM   2317  HA  TYR A 155     -16.869  -2.303  21.869  1.00 36.92           H  
ATOM   2318  C   TYR A 155     -18.355  -2.346  23.462  1.00 36.92           C  
ATOM   2319  CB  TYR A 155     -17.620  -0.279  22.140  1.00 36.92           C  
ATOM   2320  HB2 TYR A 155     -17.647   0.087  21.113  1.00 36.92           H  
ATOM   2321  HB3 TYR A 155     -18.465   0.191  22.644  1.00 36.92           H  
ATOM   2322  O   TYR A 155     -19.319  -1.798  23.989  1.00 36.92           O  
ATOM   2323  CG  TYR A 155     -16.339   0.252  22.725  1.00 36.92           C  
ATOM   2324  CD1 TYR A 155     -16.310   0.732  24.046  1.00 36.92           C  
ATOM   2325  HD1 TYR A 155     -17.186   0.649  24.672  1.00 36.92           H  
ATOM   2326  CD2 TYR A 155     -15.205   0.368  21.900  1.00 36.92           C  
ATOM   2327  HD2 TYR A 155     -15.239   0.012  20.881  1.00 36.92           H  
ATOM   2328  CE1 TYR A 155     -15.140   1.337  24.542  1.00 36.92           C  
ATOM   2329  HE1 TYR A 155     -15.100   1.710  25.554  1.00 36.92           H  
ATOM   2330  CE2 TYR A 155     -14.035   0.972  22.393  1.00 36.92           C  
ATOM   2331  HE2 TYR A 155     -13.168   1.069  21.757  1.00 36.92           H  
ATOM   2332  OH  TYR A 155     -12.884   2.060  24.196  1.00 36.92           O  
ATOM   2333  HH  TYR A 155     -12.186   2.094  23.538  1.00 36.92           H  
ATOM   2334  CZ  TYR A 155     -14.005   1.462  23.716  1.00 36.92           C  
ATOM   2335  N   ASN A 156     -17.750  -3.399  24.019  1.00 44.77           N  
ATOM   2336  H   ASN A 156     -17.000  -3.849  23.514  1.00 44.77           H  
ATOM   2337  CA  ASN A 156     -18.027  -3.845  25.387  1.00 44.77           C  
ATOM   2338  HA  ASN A 156     -18.900  -3.320  25.775  1.00 44.77           H  
ATOM   2339  C   ASN A 156     -16.863  -3.447  26.297  1.00 44.77           C  
ATOM   2340  CB  ASN A 156     -18.361  -5.348  25.421  1.00 44.77           C  
ATOM   2341  HB2 ASN A 156     -17.675  -5.890  24.769  1.00 44.77           H  
ATOM   2342  HB3 ASN A 156     -18.228  -5.719  26.437  1.00 44.77           H  
ATOM   2343  O   ASN A 156     -15.890  -4.180  26.470  1.00 44.77           O  
ATOM   2344  CG  ASN A 156     -19.801  -5.643  25.030  1.00 44.77           C  
ATOM   2345  ND2 ASN A 156     -20.059  -6.785  24.441  1.00 44.77           N  
ATOM   2346 HD21 ASN A 156     -19.312  -7.412  24.179  1.00 44.77           H  
ATOM   2347 HD22 ASN A 156     -21.021  -6.920  24.165  1.00 44.77           H  
ATOM   2348  OD1 ASN A 156     -20.720  -4.886  25.278  1.00 44.77           O  
ATOM   2349  N   THR A 157     -16.984  -2.259  26.882  1.00 42.01           N  
ATOM   2350  H   THR A 157     -17.754  -1.672  26.596  1.00 42.01           H  
ATOM   2351  CA  THR A 157     -16.256  -1.837  28.081  1.00 42.01           C  
ATOM   2352  HA  THR A 157     -15.184  -1.917  27.898  1.00 42.01           H  
ATOM   2353  C   THR A 157     -16.690  -2.719  29.261  1.00 42.01           C  
ATOM   2354  CB  THR A 157     -16.623  -0.381  28.429  1.00 42.01           C  
ATOM   2355  HB  THR A 157     -17.600  -0.361  28.912  1.00 42.01           H  
ATOM   2356  O   THR A 157     -17.894  -2.905  29.445  1.00 42.01           O  
ATOM   2357  CG2 THR A 157     -15.602   0.285  29.348  1.00 42.01           C  
ATOM   2358 HG21 THR A 157     -15.905   1.312  29.553  1.00 42.01           H  
ATOM   2359 HG22 THR A 157     -14.621   0.286  28.873  1.00 42.01           H  
ATOM   2360 HG23 THR A 157     -15.546  -0.255  30.293  1.00 42.01           H  
ATOM   2361  OG1 THR A 157     -16.706   0.416  27.273  1.00 42.01           O  
ATOM   2362  HG1 THR A 157     -17.036   1.279  27.534  1.00 42.01           H  
ATOM   2363  N   PRO A 158     -15.789  -3.230  30.117  1.00 38.61           N  
ATOM   2364  CA  PRO A 158     -16.202  -3.847  31.371  1.00 38.61           C  
ATOM   2365  HA  PRO A 158     -17.033  -4.532  31.202  1.00 38.61           H  
ATOM   2366  C   PRO A 158     -16.651  -2.754  32.351  1.00 38.61           C  
ATOM   2367  CB  PRO A 158     -14.992  -4.655  31.846  1.00 38.61           C  
ATOM   2368  HB2 PRO A 158     -14.936  -4.718  32.933  1.00 38.61           H  
ATOM   2369  HB3 PRO A 158     -15.036  -5.653  31.411  1.00 38.61           H  
ATOM   2370  O   PRO A 158     -15.841  -2.126  33.032  1.00 38.61           O  
ATOM   2371  CG  PRO A 158     -13.803  -3.899  31.253  1.00 38.61           C  
ATOM   2372  HG2 PRO A 158     -12.959  -4.562  31.061  1.00 38.61           H  
ATOM   2373  HG3 PRO A 158     -13.506  -3.098  31.930  1.00 38.61           H  
ATOM   2374  CD  PRO A 158     -14.347  -3.290  29.958  1.00 38.61           C  
ATOM   2375  HD2 PRO A 158     -13.922  -2.298  29.803  1.00 38.61           H  
ATOM   2376  HD3 PRO A 158     -14.106  -3.938  29.115  1.00 38.61           H  
ATOM   2377  N   SER A 159     -17.957  -2.513  32.428  1.00 43.15           N  
ATOM   2378  H   SER A 159     -18.576  -2.944  31.756  1.00 43.15           H  
ATOM   2379  CA  SER A 159     -18.559  -1.765  33.528  1.00 43.15           C  
ATOM   2380  HA  SER A 159     -17.906  -0.930  33.783  1.00 43.15           H  
ATOM   2381  C   SER A 159     -18.686  -2.669  34.752  1.00 43.15           C  
ATOM   2382  CB  SER A 159     -19.904  -1.159  33.120  1.00 43.15           C  
ATOM   2383  HB2 SER A 159     -20.427  -0.792  34.002  1.00 43.15           H  
ATOM   2384  HB3 SER A 159     -19.725  -0.323  32.443  1.00 43.15           H  
ATOM   2385  O   SER A 159     -19.436  -3.645  34.756  1.00 43.15           O  
ATOM   2386  OG  SER A 159     -20.699  -2.113  32.450  1.00 43.15           O  
ATOM   2387  HG  SER A 159     -20.829  -2.858  33.041  1.00 43.15           H  
ATOM   2388  N   GLN A 160     -17.945  -2.307  35.798  1.00 39.03           N  
ATOM   2389  H   GLN A 160     -17.314  -1.531  35.661  1.00 39.03           H  
ATOM   2390  CA  GLN A 160     -18.170  -2.736  37.172  1.00 39.03           C  
ATOM   2391  HA  GLN A 160     -17.974  -3.804  37.261  1.00 39.03           H  
ATOM   2392  C   GLN A 160     -19.622  -2.446  37.591  1.00 39.03           C  
ATOM   2393  CB  GLN A 160     -17.228  -1.948  38.101  1.00 39.03           C  
ATOM   2394  HB2 GLN A 160     -17.498  -2.184  39.130  1.00 39.03           H  
ATOM   2395  HB3 GLN A 160     -17.394  -0.882  37.951  1.00 39.03           H  
ATOM   2396  O   GLN A 160     -20.143  -1.356  37.358  1.00 39.03           O  
ATOM   2397  CG  GLN A 160     -15.731  -2.251  37.924  1.00 39.03           C  
ATOM   2398  HG2 GLN A 160     -15.421  -1.997  36.910  1.00 39.03           H  
ATOM   2399  HG3 GLN A 160     -15.561  -3.317  38.079  1.00 39.03           H  
ATOM   2400  CD  GLN A 160     -14.859  -1.466  38.907  1.00 39.03           C  
ATOM   2401  NE2 GLN A 160     -13.569  -1.711  38.941  1.00 39.03           N  
ATOM   2402 HE21 GLN A 160     -13.147  -2.384  38.317  1.00 39.03           H  
ATOM   2403 HE22 GLN A 160     -13.039  -1.156  39.598  1.00 39.03           H  
ATOM   2404  OE1 GLN A 160     -15.307  -0.625  39.665  1.00 39.03           O  
ATOM   2405  N   SER A 161     -20.269  -3.399  38.255  1.00 38.69           N  
ATOM   2406  H   SER A 161     -19.848  -4.316  38.314  1.00 38.69           H  
ATOM   2407  CA  SER A 161     -21.420  -3.152  39.130  1.00 38.69           C  
ATOM   2408  HA  SER A 161     -21.327  -2.148  39.543  1.00 38.69           H  
ATOM   2409  C   SER A 161     -21.339  -4.161  40.278  1.00 38.69           C  
ATOM   2410  CB  SER A 161     -22.737  -3.233  38.354  1.00 38.69           C  
ATOM   2411  HB2 SER A 161     -22.742  -4.120  37.721  1.00 38.69           H  
ATOM   2412  HB3 SER A 161     -23.575  -3.284  39.049  1.00 38.69           H  
ATOM   2413  O   SER A 161     -21.288  -5.365  40.053  1.00 38.69           O  
ATOM   2414  OG  SER A 161     -22.869  -2.067  37.563  1.00 38.69           O  
ATOM   2415  HG  SER A 161     -21.989  -1.777  37.312  1.00 38.69           H  
ATOM   2416  N   SER A 162     -21.018  -3.706  41.489  1.00 38.63           N  
ATOM   2417  H   SER A 162     -20.324  -4.297  41.924  1.00 38.63           H  
ATOM   2418  CA  SER A 162     -21.976  -3.176  42.473  1.00 38.63           C  
ATOM   2419  HA  SER A 162     -21.397  -2.800  43.317  1.00 38.63           H  
ATOM   2420  C   SER A 162     -22.882  -4.283  43.006  1.00 38.63           C  
ATOM   2421  CB  SER A 162     -22.805  -1.984  41.973  1.00 38.63           C  
ATOM   2422  HB2 SER A 162     -23.427  -1.611  42.786  1.00 38.63           H  
ATOM   2423  HB3 SER A 162     -23.456  -2.309  41.161  1.00 38.63           H  
ATOM   2424  O   SER A 162     -24.002  -4.467  42.542  1.00 38.63           O  
ATOM   2425  OG  SER A 162     -21.975  -0.948  41.507  1.00 38.63           O  
ATOM   2426  HG  SER A 162     -22.520  -0.267  41.104  1.00 38.63           H  
ATOM   2427  N   TRP A 163     -22.389  -5.022  44.000  1.00 36.78           N  
ATOM   2428  H   TRP A 163     -21.456  -4.825  44.334  1.00 36.78           H  
ATOM   2429  CA  TRP A 163     -23.241  -5.831  44.865  1.00 36.78           C  
ATOM   2430  HA  TRP A 163     -23.916  -6.441  44.263  1.00 36.78           H  
ATOM   2431  C   TRP A 163     -24.080  -4.894  45.739  1.00 36.78           C  
ATOM   2432  CB  TRP A 163     -22.381  -6.764  45.731  1.00 36.78           C  
ATOM   2433  HB2 TRP A 163     -22.965  -7.022  46.615  1.00 36.78           H  
ATOM   2434  HB3 TRP A 163     -21.497  -6.231  46.080  1.00 36.78           H  
ATOM   2435  O   TRP A 163     -23.544  -4.176  46.581  1.00 36.78           O  
ATOM   2436  CG  TRP A 163     -21.959  -8.058  45.104  1.00 36.78           C  
ATOM   2437  CD1 TRP A 163     -21.612  -8.260  43.811  1.00 36.78           C  
ATOM   2438  HD1 TRP A 163     -21.590  -7.497  43.047  1.00 36.78           H  
ATOM   2439  CD2 TRP A 163     -21.876  -9.368  45.746  1.00 36.78           C  
ATOM   2440  CE2 TRP A 163     -21.480 -10.328  44.768  1.00 36.78           C  
ATOM   2441  CE3 TRP A 163     -22.113  -9.842  47.055  1.00 36.78           C  
ATOM   2442  HE3 TRP A 163     -22.418  -9.146  47.822  1.00 36.78           H  
ATOM   2443  NE1 TRP A 163     -21.325  -9.596  43.610  1.00 36.78           N  
ATOM   2444  HE1 TRP A 163     -21.062  -9.979  42.713  1.00 36.78           H  
ATOM   2445  CH2 TRP A 163     -21.577 -12.129  46.380  1.00 36.78           C  
ATOM   2446  HH2 TRP A 163     -21.468 -13.174  46.630  1.00 36.78           H  
ATOM   2447  CZ2 TRP A 163     -21.331 -11.689  45.068  1.00 36.78           C  
ATOM   2448  HZ2 TRP A 163     -21.033 -12.389  44.301  1.00 36.78           H  
ATOM   2449  CZ3 TRP A 163     -21.965 -11.207  47.369  1.00 36.78           C  
ATOM   2450  HZ3 TRP A 163     -22.154 -11.551  48.375  1.00 36.78           H  
ATOM   2451  N   SER A 164     -25.395  -4.896  45.539  1.00 34.71           N  
ATOM   2452  H   SER A 164     -25.767  -5.419  44.759  1.00 34.71           H  
ATOM   2453  CA  SER A 164     -26.349  -4.344  46.499  1.00 34.71           C  
ATOM   2454  HA  SER A 164     -25.977  -3.388  46.868  1.00 34.71           H  
ATOM   2455  C   SER A 164     -26.515  -5.339  47.656  1.00 34.71           C  
ATOM   2456  CB  SER A 164     -27.706  -4.104  45.826  1.00 34.71           C  
ATOM   2457  HB2 SER A 164     -28.128  -5.055  45.503  1.00 34.71           H  
ATOM   2458  HB3 SER A 164     -28.388  -3.644  46.542  1.00 34.71           H  
ATOM   2459  O   SER A 164     -26.894  -6.484  47.401  1.00 34.71           O  
ATOM   2460  OG  SER A 164     -27.565  -3.261  44.698  1.00 34.71           O  
ATOM   2461  HG  SER A 164     -27.137  -2.443  44.962  1.00 34.71           H  
ATOM   2462  N   PRO A 165     -26.249  -4.962  48.919  1.00 41.95           N  
ATOM   2463  CA  PRO A 165     -26.525  -5.834  50.049  1.00 41.95           C  
ATOM   2464  HA  PRO A 165     -26.196  -6.848  49.823  1.00 41.95           H  
ATOM   2465  C   PRO A 165     -28.031  -5.851  50.339  1.00 41.95           C  
ATOM   2466  CB  PRO A 165     -25.679  -5.301  51.204  1.00 41.95           C  
ATOM   2467  HB2 PRO A 165     -26.146  -5.476  52.173  1.00 41.95           H  
ATOM   2468  HB3 PRO A 165     -24.691  -5.760  51.170  1.00 41.95           H  
ATOM   2469  O   PRO A 165     -28.676  -4.813  50.491  1.00 41.95           O  
ATOM   2470  CG  PRO A 165     -25.554  -3.810  50.892  1.00 41.95           C  
ATOM   2471  HG2 PRO A 165     -24.622  -3.395  51.277  1.00 41.95           H  
ATOM   2472  HG3 PRO A 165     -26.406  -3.280  51.318  1.00 41.95           H  
ATOM   2473  CD  PRO A 165     -25.623  -3.727  49.366  1.00 41.95           C  
ATOM   2474  HD2 PRO A 165     -24.613  -3.665  48.960  1.00 41.95           H  
ATOM   2475  HD3 PRO A 165     -26.206  -2.857  49.065  1.00 41.95           H  
ATOM   2476  N   MET A 166     -28.581  -7.060  50.401  1.00 45.25           N  
ATOM   2477  H   MET A 166     -27.978  -7.857  50.255  1.00 45.25           H  
ATOM   2478  CA  MET A 166     -29.970  -7.332  50.748  1.00 45.25           C  
ATOM   2479  HA  MET A 166     -30.603  -6.644  50.188  1.00 45.25           H  
ATOM   2480  C   MET A 166     -30.170  -7.100  52.252  1.00 45.25           C  
ATOM   2481  CB  MET A 166     -30.295  -8.771  50.309  1.00 45.25           C  
ATOM   2482  HB2 MET A 166     -29.907  -9.476  51.044  1.00 45.25           H  
ATOM   2483  HB3 MET A 166     -29.791  -8.963  49.362  1.00 45.25           H  
ATOM   2484  O   MET A 166     -29.515  -7.723  53.085  1.00 45.25           O  
ATOM   2485  CG  MET A 166     -31.788  -9.029  50.093  1.00 45.25           C  
ATOM   2486  HG2 MET A 166     -32.159  -8.353  49.323  1.00 45.25           H  
ATOM   2487  HG3 MET A 166     -32.315  -8.811  51.022  1.00 45.25           H  
ATOM   2488  SD  MET A 166     -32.184 -10.737  49.608  1.00 45.25           S  
ATOM   2489  CE  MET A 166     -31.355 -10.880  47.998  1.00 45.25           C  
ATOM   2490  HE1 MET A 166     -31.692 -10.080  47.338  1.00 45.25           H  
ATOM   2491  HE2 MET A 166     -31.603 -11.842  47.550  1.00 45.25           H  
ATOM   2492  HE3 MET A 166     -30.275 -10.819  48.127  1.00 45.25           H  
ATOM   2493  N   TYR A 167     -31.063  -6.175  52.591  1.00 44.75           N  
ATOM   2494  H   TYR A 167     -31.529  -5.675  51.846  1.00 44.75           H  
ATOM   2495  CA  TYR A 167     -31.491  -5.883  53.955  1.00 44.75           C  
ATOM   2496  HA  TYR A 167     -30.613  -5.812  54.597  1.00 44.75           H  
ATOM   2497  C   TYR A 167     -32.398  -7.024  54.441  1.00 44.75           C  
ATOM   2498  CB  TYR A 167     -32.221  -4.520  53.938  1.00 44.75           C  
ATOM   2499  HB2 TYR A 167     -31.846  -3.935  53.098  1.00 44.75           H  
ATOM   2500  HB3 TYR A 167     -33.283  -4.667  53.743  1.00 44.75           H  
ATOM   2501  O   TYR A 167     -33.490  -7.205  53.906  1.00 44.75           O  
ATOM   2502  CG  TYR A 167     -32.053  -3.645  55.166  1.00 44.75           C  
ATOM   2503  CD1 TYR A 167     -33.059  -3.578  56.150  1.00 44.75           C  
ATOM   2504  HD1 TYR A 167     -33.939  -4.198  56.060  1.00 44.75           H  
ATOM   2505  CD2 TYR A 167     -30.918  -2.818  55.268  1.00 44.75           C  
ATOM   2506  HD2 TYR A 167     -30.153  -2.856  54.506  1.00 44.75           H  
ATOM   2507  CE1 TYR A 167     -32.932  -2.682  57.232  1.00 44.75           C  
ATOM   2508  HE1 TYR A 167     -33.710  -2.624  57.978  1.00 44.75           H  
ATOM   2509  CE2 TYR A 167     -30.788  -1.921  56.345  1.00 44.75           C  
ATOM   2510  HE2 TYR A 167     -29.924  -1.277  56.424  1.00 44.75           H  
ATOM   2511  OH  TYR A 167     -31.669  -0.967  58.354  1.00 44.75           O  
ATOM   2512  HH  TYR A 167     -32.423  -0.995  58.949  1.00 44.75           H  
ATOM   2513  CZ  TYR A 167     -31.796  -1.847  57.326  1.00 44.75           C  
ATOM   2514  N   TYR A 168     -31.973  -7.779  55.454  1.00 44.86           N  
ATOM   2515  H   TYR A 168     -31.019  -7.680  55.770  1.00 44.86           H  
ATOM   2516  CA  TYR A 168     -32.877  -8.578  56.285  1.00 44.86           C  
ATOM   2517  HA  TYR A 168     -33.873  -8.141  56.209  1.00 44.86           H  
ATOM   2518  C   TYR A 168     -32.434  -8.460  57.740  1.00 44.86           C  
ATOM   2519  CB  TYR A 168     -32.992 -10.037  55.809  1.00 44.86           C  
ATOM   2520  HB2 TYR A 168     -32.603 -10.710  56.573  1.00 44.86           H  
ATOM   2521  HB3 TYR A 168     -32.381 -10.183  54.918  1.00 44.86           H  
ATOM   2522  O   TYR A 168     -31.316  -8.819  58.106  1.00 44.86           O  
ATOM   2523  CG  TYR A 168     -34.423 -10.429  55.485  1.00 44.86           C  
ATOM   2524  CD1 TYR A 168     -35.253 -11.006  56.468  1.00 44.86           C  
ATOM   2525  HD1 TYR A 168     -34.868 -11.193  57.459  1.00 44.86           H  
ATOM   2526  CD2 TYR A 168     -34.937 -10.168  54.199  1.00 44.86           C  
ATOM   2527  HD2 TYR A 168     -34.310  -9.703  53.453  1.00 44.86           H  
ATOM   2528  CE1 TYR A 168     -36.588 -11.339  56.158  1.00 44.86           C  
ATOM   2529  HE1 TYR A 168     -37.218 -11.788  56.912  1.00 44.86           H  
ATOM   2530  CE2 TYR A 168     -36.269 -10.498  53.887  1.00 44.86           C  
ATOM   2531  HE2 TYR A 168     -36.668 -10.302  52.902  1.00 44.86           H  
ATOM   2532  OH  TYR A 168     -38.380 -11.409  54.555  1.00 44.86           O  
ATOM   2533  HH  TYR A 168     -38.834 -11.816  55.296  1.00 44.86           H  
ATOM   2534  CZ  TYR A 168     -37.096 -11.088  54.864  1.00 44.86           C  
ATOM   2535  N   GLY A 169     -33.308  -7.874  58.552  1.00 36.89           N  
ATOM   2536  H   GLY A 169     -34.222  -7.658  58.181  1.00 36.89           H  
ATOM   2537  CA  GLY A 169     -33.101  -7.696  59.976  1.00 36.89           C  
ATOM   2538  HA2 GLY A 169     -32.049  -7.477  60.159  1.00 36.89           H  
ATOM   2539  HA3 GLY A 169     -33.685  -6.842  60.322  1.00 36.89           H  
ATOM   2540  C   GLY A 169     -33.510  -8.918  60.798  1.00 36.89           C  
ATOM   2541  O   GLY A 169     -34.447  -9.632  60.456  1.00 36.89           O  
ATOM   2542  N   ASN A 170     -32.834  -9.002  61.945  1.00 48.64           N  
ATOM   2543  H   ASN A 170     -32.029  -8.395  61.994  1.00 48.64           H  
ATOM   2544  CA  ASN A 170     -33.246  -9.530  63.246  1.00 48.64           C  
ATOM   2545  HA  ASN A 170     -32.418  -9.277  63.908  1.00 48.64           H  
ATOM   2546  C   ASN A 170     -33.435 -11.038  63.458  1.00 48.64           C  
ATOM   2547  CB  ASN A 170     -34.448  -8.725  63.776  1.00 48.64           C  
ATOM   2548  HB2 ASN A 170     -34.845  -9.216  64.664  1.00 48.64           H  
ATOM   2549  HB3 ASN A 170     -35.239  -8.710  63.026  1.00 48.64           H  
ATOM   2550  O   ASN A 170     -34.394 -11.650  63.003  1.00 48.64           O  
ATOM   2551  CG  ASN A 170     -34.080  -7.310  64.176  1.00 48.64           C  
ATOM   2552  ND2 ASN A 170     -35.051  -6.444  64.334  1.00 48.64           N  
ATOM   2553 HD21 ASN A 170     -36.011  -6.718  64.176  1.00 48.64           H  
ATOM   2554 HD22 ASN A 170     -34.781  -5.515  64.623  1.00 48.64           H  
ATOM   2555  OD1 ASN A 170     -32.928  -6.966  64.374  1.00 48.64           O  
ATOM   2556  N   GLY A 171     -32.622 -11.553  64.386  1.00 33.03           N  
ATOM   2557  H   GLY A 171     -31.785 -11.041  64.624  1.00 33.03           H  
ATOM   2558  CA  GLY A 171     -33.030 -12.617  65.298  1.00 33.03           C  
ATOM   2559  HA2 GLY A 171     -33.647 -13.336  64.759  1.00 33.03           H  
ATOM   2560  HA3 GLY A 171     -33.640 -12.194  66.096  1.00 33.03           H  
ATOM   2561  C   GLY A 171     -31.862 -13.393  65.902  1.00 33.03           C  
ATOM   2562  O   GLY A 171     -31.169 -14.093  65.182  1.00 33.03           O  
ATOM   2563  N   TYR A 172     -31.739 -13.334  67.231  1.00 43.14           N  
ATOM   2564  H   TYR A 172     -32.397 -12.728  67.700  1.00 43.14           H  
ATOM   2565  CA  TYR A 172     -31.036 -14.288  68.108  1.00 43.14           C  
ATOM   2566  HA  TYR A 172     -31.418 -14.053  69.101  1.00 43.14           H  
ATOM   2567  C   TYR A 172     -29.512 -14.165  68.293  1.00 43.14           C  
ATOM   2568  CB  TYR A 172     -31.553 -15.715  67.888  1.00 43.14           C  
ATOM   2569  HB2 TYR A 172     -31.006 -16.391  68.545  1.00 43.14           H  
ATOM   2570  HB3 TYR A 172     -31.365 -16.039  66.864  1.00 43.14           H  
ATOM   2571  O   TYR A 172     -28.690 -14.837  67.685  1.00 43.14           O  
ATOM   2572  CG  TYR A 172     -33.031 -15.815  68.212  1.00 43.14           C  
ATOM   2573  CD1 TYR A 172     -33.427 -16.005  69.550  1.00 43.14           C  
ATOM   2574  HD1 TYR A 172     -32.680 -16.137  70.318  1.00 43.14           H  
ATOM   2575  CD2 TYR A 172     -34.003 -15.643  67.207  1.00 43.14           C  
ATOM   2576  HD2 TYR A 172     -33.700 -15.522  66.178  1.00 43.14           H  
ATOM   2577  CE1 TYR A 172     -34.793 -16.031  69.886  1.00 43.14           C  
ATOM   2578  HE1 TYR A 172     -35.092 -16.188  70.912  1.00 43.14           H  
ATOM   2579  CE2 TYR A 172     -35.371 -15.652  67.542  1.00 43.14           C  
ATOM   2580  HE2 TYR A 172     -36.126 -15.531  66.779  1.00 43.14           H  
ATOM   2581  OH  TYR A 172     -37.087 -15.881  69.199  1.00 43.14           O  
ATOM   2582  HH  TYR A 172     -37.228 -16.057  70.132  1.00 43.14           H  
ATOM   2583  CZ  TYR A 172     -35.767 -15.854  68.880  1.00 43.14           C  
ATOM   2584  N   GLN A 173     -29.164 -13.309  69.257  1.00 36.83           N  
ATOM   2585  H   GLN A 173     -29.853 -12.584  69.401  1.00 36.83           H  
ATOM   2586  CA  GLN A 173     -28.493 -13.671  70.515  1.00 36.83           C  
ATOM   2587  HA  GLN A 173     -27.637 -13.008  70.642  1.00 36.83           H  
ATOM   2588  C   GLN A 173     -28.004 -15.131  70.665  1.00 36.83           C  
ATOM   2589  CB  GLN A 173     -29.529 -13.358  71.622  1.00 36.83           C  
ATOM   2590  HB2 GLN A 173     -30.362 -14.054  71.526  1.00 36.83           H  
ATOM   2591  HB3 GLN A 173     -29.924 -12.356  71.452  1.00 36.83           H  
ATOM   2592  O   GLN A 173     -28.815 -16.036  70.831  1.00 36.83           O  
ATOM   2593  CG  GLN A 173     -29.014 -13.397  73.070  1.00 36.83           C  
ATOM   2594  HG2 GLN A 173     -28.233 -12.647  73.191  1.00 36.83           H  
ATOM   2595  HG3 GLN A 173     -28.589 -14.378  73.282  1.00 36.83           H  
ATOM   2596  CD  GLN A 173     -30.126 -13.133  74.091  1.00 36.83           C  
ATOM   2597  NE2 GLN A 173     -29.795 -12.819  75.324  1.00 36.83           N  
ATOM   2598 HE21 GLN A 173     -28.830 -12.775  75.620  1.00 36.83           H  
ATOM   2599 HE22 GLN A 173     -30.573 -12.677  75.952  1.00 36.83           H  
ATOM   2600  OE1 GLN A 173     -31.310 -13.199  73.816  1.00 36.83           O  
ATOM   2601  N   SER A 174     -26.688 -15.308  70.833  1.00 45.90           N  
ATOM   2602  H   SER A 174     -26.065 -14.616  70.443  1.00 45.90           H  
ATOM   2603  CA  SER A 174     -26.111 -16.232  71.826  1.00 45.90           C  
ATOM   2604  HA  SER A 174     -26.648 -16.084  72.763  1.00 45.90           H  
ATOM   2605  C   SER A 174     -24.630 -15.919  72.079  1.00 45.90           C  
ATOM   2606  CB  SER A 174     -26.294 -17.715  71.466  1.00 45.90           C  
ATOM   2607  HB2 SER A 174     -25.667 -18.329  72.112  1.00 45.90           H  
ATOM   2608  HB3 SER A 174     -27.334 -17.997  71.631  1.00 45.90           H  
ATOM   2609  O   SER A 174     -23.810 -15.916  71.165  1.00 45.90           O  
ATOM   2610  OG  SER A 174     -25.977 -17.972  70.120  1.00 45.90           O  
ATOM   2611  HG  SER A 174     -25.090 -17.648  69.949  1.00 45.90           H  
ATOM   2612  N   GLN A 175     -24.327 -15.629  73.347  1.00 36.41           N  
ATOM   2613  H   GLN A 175     -25.096 -15.683  74.000  1.00 36.41           H  
ATOM   2614  CA  GLN A 175     -22.997 -15.633  73.965  1.00 36.41           C  
ATOM   2615  HA  GLN A 175     -22.337 -14.922  73.468  1.00 36.41           H  
ATOM   2616  C   GLN A 175     -22.364 -17.035  73.935  1.00 36.41           C  
ATOM   2617  CB  GLN A 175     -23.173 -15.284  75.457  1.00 36.41           C  
ATOM   2618  HB2 GLN A 175     -23.952 -15.928  75.865  1.00 36.41           H  
ATOM   2619  HB3 GLN A 175     -22.251 -15.524  75.986  1.00 36.41           H  
ATOM   2620  O   GLN A 175     -23.112 -18.004  73.861  1.00 36.41           O  
ATOM   2621  CG  GLN A 175     -23.501 -13.825  75.794  1.00 36.41           C  
ATOM   2622  HG2 GLN A 175     -24.395 -13.514  75.253  1.00 36.41           H  
ATOM   2623  HG3 GLN A 175     -22.670 -13.192  75.484  1.00 36.41           H  
ATOM   2624  CD  GLN A 175     -23.750 -13.635  77.293  1.00 36.41           C  
ATOM   2625  NE2 GLN A 175     -23.764 -12.416  77.783  1.00 36.41           N  
ATOM   2626 HE21 GLN A 175     -23.597 -11.610  77.198  1.00 36.41           H  
ATOM   2627 HE22 GLN A 175     -23.933 -12.351  78.776  1.00 36.41           H  
ATOM   2628  OE1 GLN A 175     -23.950 -14.563  78.055  1.00 36.41           O  
ATOM   2629  N   GLN A 176     -21.037 -17.079  74.167  1.00 36.25           N  
ATOM   2630  H   GLN A 176     -20.573 -16.184  74.103  1.00 36.25           H  
ATOM   2631  CA  GLN A 176     -20.131 -18.211  74.500  1.00 36.25           C  
ATOM   2632  HA  GLN A 176     -19.567 -17.921  75.387  1.00 36.25           H  
ATOM   2633  C   GLN A 176     -19.082 -18.451  73.395  1.00 36.25           C  
ATOM   2634  CB  GLN A 176     -20.883 -19.512  74.869  1.00 36.25           C  
ATOM   2635  HB2 GLN A 176     -21.606 -19.787  74.102  1.00 36.25           H  
ATOM   2636  HB3 GLN A 176     -20.186 -20.350  74.876  1.00 36.25           H  
ATOM   2637  O   GLN A 176     -19.435 -18.485  72.229  1.00 36.25           O  
ATOM   2638  CG  GLN A 176     -21.546 -19.409  76.256  1.00 36.25           C  
ATOM   2639  HG2 GLN A 176     -20.785 -19.145  76.991  1.00 36.25           H  
ATOM   2640  HG3 GLN A 176     -22.301 -18.622  76.257  1.00 36.25           H  
ATOM   2641  CD  GLN A 176     -22.204 -20.705  76.713  1.00 36.25           C  
ATOM   2642  NE2 GLN A 176     -22.802 -20.719  77.884  1.00 36.25           N  
ATOM   2643 HE21 GLN A 176     -23.235 -21.597  78.135  1.00 36.25           H  
ATOM   2644 HE22 GLN A 176     -22.864 -19.883  78.447  1.00 36.25           H  
ATOM   2645  OE1 GLN A 176     -22.179 -21.735  76.066  1.00 36.25           O  
ATOM   2646  N   SER A 177     -17.771 -18.603  73.618  1.00 44.17           N  
ATOM   2647  H   SER A 177     -17.267 -18.767  72.758  1.00 44.17           H  
ATOM   2648  CA  SER A 177     -16.906 -18.609  74.806  1.00 44.17           C  
ATOM   2649  HA  SER A 177     -17.232 -17.866  75.533  1.00 44.17           H  
ATOM   2650  C   SER A 177     -15.465 -18.317  74.364  1.00 44.17           C  
ATOM   2651  CB  SER A 177     -16.873 -19.999  75.452  1.00 44.17           C  
ATOM   2652  HB2 SER A 177     -16.098 -20.035  76.218  1.00 44.17           H  
ATOM   2653  HB3 SER A 177     -16.654 -20.751  74.694  1.00 44.17           H  
ATOM   2654  O   SER A 177     -15.079 -18.609  73.235  1.00 44.17           O  
ATOM   2655  OG  SER A 177     -18.112 -20.266  76.052  1.00 44.17           O  
ATOM   2656  HG  SER A 177     -18.220 -21.217  76.119  1.00 44.17           H  
ATOM   2657  N   GLN A 178     -14.658 -17.786  75.284  1.00 35.37           N  
ATOM   2658  H   GLN A 178     -15.062 -17.609  76.192  1.00 35.37           H  
ATOM   2659  CA  GLN A 178     -13.194 -17.799  75.223  1.00 35.37           C  
ATOM   2660  HA  GLN A 178     -12.837 -17.171  74.406  1.00 35.37           H  
ATOM   2661  C   GLN A 178     -12.659 -19.234  75.057  1.00 35.37           C  
ATOM   2662  CB  GLN A 178     -12.655 -17.295  76.577  1.00 35.37           C  
ATOM   2663  HB2 GLN A 178     -13.037 -17.949  77.361  1.00 35.37           H  
ATOM   2664  HB3 GLN A 178     -11.569 -17.395  76.567  1.00 35.37           H  
ATOM   2665  O   GLN A 178     -13.165 -20.122  75.736  1.00 35.37           O  
ATOM   2666  CG  GLN A 178     -12.984 -15.845  76.959  1.00 35.37           C  
ATOM   2667  HG2 GLN A 178     -14.064 -15.698  76.951  1.00 35.37           H  
ATOM   2668  HG3 GLN A 178     -12.536 -15.170  76.230  1.00 35.37           H  
ATOM   2669  CD  GLN A 178     -12.466 -15.489  78.356  1.00 35.37           C  
ATOM   2670  NE2 GLN A 178     -12.606 -14.254  78.782  1.00 35.37           N  
ATOM   2671 HE21 GLN A 178     -12.260 -14.071  79.713  1.00 35.37           H  
ATOM   2672 HE22 GLN A 178     -13.046 -13.547  78.211  1.00 35.37           H  
ATOM   2673  OE1 GLN A 178     -11.932 -16.301  79.092  1.00 35.37           O  
ATOM   2674  N   GLN A 179     -11.587 -19.439  74.279  1.00 37.28           N  
ATOM   2675  H   GLN A 179     -11.525 -18.860  73.454  1.00 37.28           H  
ATOM   2676  CA  GLN A 179     -10.283 -19.923  74.781  1.00 37.28           C  
ATOM   2677  HA  GLN A 179      -9.811 -19.070  75.270  1.00 37.28           H  
ATOM   2678  C   GLN A 179      -9.312 -20.383  73.671  1.00 37.28           C  
ATOM   2679  CB  GLN A 179     -10.379 -21.056  75.833  1.00 37.28           C  
ATOM   2680  HB2 GLN A 179      -9.503 -21.698  75.747  1.00 37.28           H  
ATOM   2681  HB3 GLN A 179     -11.244 -21.693  75.649  1.00 37.28           H  
ATOM   2682  O   GLN A 179      -9.669 -21.111  72.758  1.00 37.28           O  
ATOM   2683  CG  GLN A 179     -10.386 -20.502  77.273  1.00 37.28           C  
ATOM   2684  HG2 GLN A 179     -11.266 -19.879  77.432  1.00 37.28           H  
ATOM   2685  HG3 GLN A 179      -9.504 -19.880  77.422  1.00 37.28           H  
ATOM   2686  CD  GLN A 179     -10.377 -21.588  78.345  1.00 37.28           C  
ATOM   2687  NE2 GLN A 179     -10.398 -21.219  79.606  1.00 37.28           N  
ATOM   2688 HE21 GLN A 179     -10.422 -21.979  80.270  1.00 37.28           H  
ATOM   2689 HE22 GLN A 179     -10.512 -20.249  79.865  1.00 37.28           H  
ATOM   2690  OE1 GLN A 179     -10.323 -22.775  78.093  1.00 37.28           O  
ATOM   2691  N   GLN A 180      -8.052 -19.990  73.894  1.00 41.06           N  
ATOM   2692  H   GLN A 180      -7.975 -19.270  74.598  1.00 41.06           H  
ATOM   2693  CA  GLN A 180      -6.793 -20.725  73.691  1.00 41.06           C  
ATOM   2694  HA  GLN A 180      -6.057 -20.053  74.133  1.00 41.06           H  
ATOM   2695  C   GLN A 180      -6.213 -20.992  72.286  1.00 41.06           C  
ATOM   2696  CB  GLN A 180      -6.721 -21.957  74.605  1.00 41.06           C  
ATOM   2697  HB2 GLN A 180      -5.897 -22.592  74.279  1.00 41.06           H  
ATOM   2698  HB3 GLN A 180      -7.641 -22.537  74.532  1.00 41.06           H  
ATOM   2699  O   GLN A 180      -6.615 -21.871  71.537  1.00 41.06           O  
ATOM   2700  CG  GLN A 180      -6.446 -21.540  76.061  1.00 41.06           C  
ATOM   2701  HG2 GLN A 180      -5.497 -21.006  76.110  1.00 41.06           H  
ATOM   2702  HG3 GLN A 180      -7.236 -20.873  76.405  1.00 41.06           H  
ATOM   2703  CD  GLN A 180      -6.371 -22.717  77.026  1.00 41.06           C  
ATOM   2704  NE2 GLN A 180      -6.125 -22.468  78.292  1.00 41.06           N  
ATOM   2705 HE21 GLN A 180      -6.120 -23.288  78.883  1.00 41.06           H  
ATOM   2706 HE22 GLN A 180      -5.985 -21.529  78.637  1.00 41.06           H  
ATOM   2707  OE1 GLN A 180      -6.521 -23.870  76.680  1.00 41.06           O  
ATOM   2708  N   GLN A 181      -5.132 -20.235  72.048  1.00 37.16           N  
ATOM   2709  H   GLN A 181      -5.059 -19.445  72.674  1.00 37.16           H  
ATOM   2710  CA  GLN A 181      -3.844 -20.575  71.428  1.00 37.16           C  
ATOM   2711  HA  GLN A 181      -3.680 -19.901  70.587  1.00 37.16           H  
ATOM   2712  C   GLN A 181      -3.633 -22.019  70.935  1.00 37.16           C  
ATOM   2713  CB  GLN A 181      -2.748 -20.326  72.493  1.00 37.16           C  
ATOM   2714  HB2 GLN A 181      -1.793 -20.676  72.100  1.00 37.16           H  
ATOM   2715  HB3 GLN A 181      -2.975 -20.923  73.376  1.00 37.16           H  
ATOM   2716  O   GLN A 181      -3.731 -22.962  71.714  1.00 37.16           O  
ATOM   2717  CG  GLN A 181      -2.560 -18.859  72.916  1.00 37.16           C  
ATOM   2718  HG2 GLN A 181      -3.498 -18.458  73.301  1.00 37.16           H  
ATOM   2719  HG3 GLN A 181      -2.269 -18.276  72.042  1.00 37.16           H  
ATOM   2720  CD  GLN A 181      -1.494 -18.686  74.001  1.00 37.16           C  
ATOM   2721  NE2 GLN A 181      -1.006 -17.485  74.218  1.00 37.16           N  
ATOM   2722 HE21 GLN A 181      -1.294 -16.687  73.672  1.00 37.16           H  
ATOM   2723 HE22 GLN A 181      -0.301 -17.433  74.940  1.00 37.16           H  
ATOM   2724  OE1 GLN A 181      -1.092 -19.604  74.688  1.00 37.16           O  
ATOM   2725  N   SER A 182      -3.091 -22.152  69.718  1.00 40.74           N  
ATOM   2726  H   SER A 182      -3.355 -21.456  69.036  1.00 40.74           H  
ATOM   2727  CA  SER A 182      -1.756 -22.745  69.495  1.00 40.74           C  
ATOM   2728  HA  SER A 182      -1.043 -22.244  70.151  1.00 40.74           H  
ATOM   2729  C   SER A 182      -1.292 -22.545  68.049  1.00 40.74           C  
ATOM   2730  CB  SER A 182      -1.691 -24.241  69.820  1.00 40.74           C  
ATOM   2731  HB2 SER A 182      -0.800 -24.678  69.368  1.00 40.74           H  
ATOM   2732  HB3 SER A 182      -2.571 -24.749  69.426  1.00 40.74           H  
ATOM   2733  O   SER A 182      -1.929 -22.981  67.096  1.00 40.74           O  
ATOM   2734  OG  SER A 182      -1.605 -24.405  71.218  1.00 40.74           O  
ATOM   2735  HG  SER A 182      -2.426 -24.073  71.588  1.00 40.74           H  
ATOM   2736  N   SER A 183      -0.147 -21.886  67.902  1.00 54.48           N  
ATOM   2737  H   SER A 183       0.306 -21.550  68.741  1.00 54.48           H  
ATOM   2738  CA  SER A 183       0.679 -21.832  66.698  1.00 54.48           C  
ATOM   2739  HA  SER A 183       0.062 -21.665  65.815  1.00 54.48           H  
ATOM   2740  C   SER A 183       1.484 -23.125  66.542  1.00 54.48           C  
ATOM   2741  CB  SER A 183       1.675 -20.674  66.875  1.00 54.48           C  
ATOM   2742  HB2 SER A 183       1.137 -19.727  66.873  1.00 54.48           H  
ATOM   2743  HB3 SER A 183       2.388 -20.675  66.050  1.00 54.48           H  
ATOM   2744  O   SER A 183       2.132 -23.522  67.508  1.00 54.48           O  
ATOM   2745  OG  SER A 183       2.369 -20.812  68.107  1.00 54.48           O  
ATOM   2746  HG  SER A 183       2.639 -21.729  68.196  1.00 54.48           H  
ATOM   2747  N   MET A 184       1.561 -23.715  65.344  1.00 36.56           N  
ATOM   2748  H   MET A 184       0.910 -23.453  64.618  1.00 36.56           H  
ATOM   2749  CA  MET A 184       2.696 -24.577  64.974  1.00 36.56           C  
ATOM   2750  HA  MET A 184       3.596 -24.090  65.351  1.00 36.56           H  
ATOM   2751  C   MET A 184       2.874 -24.714  63.450  1.00 36.56           C  
ATOM   2752  CB  MET A 184       2.616 -25.966  65.649  1.00 36.56           C  
ATOM   2753  HB2 MET A 184       1.644 -26.102  66.124  1.00 36.56           H  
ATOM   2754  HB3 MET A 184       2.736 -26.749  64.900  1.00 36.56           H  
ATOM   2755  O   MET A 184       2.078 -25.341  62.765  1.00 36.56           O  
ATOM   2756  CG  MET A 184       3.732 -26.140  66.694  1.00 36.56           C  
ATOM   2757  HG2 MET A 184       3.555 -25.473  67.538  1.00 36.56           H  
ATOM   2758  HG3 MET A 184       4.678 -25.853  66.234  1.00 36.56           H  
ATOM   2759  SD  MET A 184       3.948 -27.818  67.342  1.00 36.56           S  
ATOM   2760  CE  MET A 184       2.375 -28.042  68.218  1.00 36.56           C  
ATOM   2761  HE1 MET A 184       2.243 -27.242  68.947  1.00 36.56           H  
ATOM   2762  HE2 MET A 184       2.383 -29.001  68.737  1.00 36.56           H  
ATOM   2763  HE3 MET A 184       1.549 -28.027  67.508  1.00 36.56           H  
ATOM   2764  N   GLY A 185       3.946 -24.089  62.951  1.00 36.84           N  
ATOM   2765  H   GLY A 185       4.299 -23.360  63.554  1.00 36.84           H  
ATOM   2766  CA  GLY A 185       5.014 -24.704  62.147  1.00 36.84           C  
ATOM   2767  HA2 GLY A 185       5.642 -25.278  62.828  1.00 36.84           H  
ATOM   2768  HA3 GLY A 185       5.643 -23.902  61.760  1.00 36.84           H  
ATOM   2769  C   GLY A 185       4.696 -25.659  60.982  1.00 36.84           C  
ATOM   2770  O   GLY A 185       4.395 -26.825  61.183  1.00 36.84           O  
ATOM   2771  N   ILE A 186       4.939 -25.155  59.767  1.00 48.07           N  
ATOM   2772  H   ILE A 186       4.960 -24.145  59.758  1.00 48.07           H  
ATOM   2773  CA  ILE A 186       5.554 -25.766  58.563  1.00 48.07           C  
ATOM   2774  HA  ILE A 186       4.873 -25.598  57.729  1.00 48.07           H  
ATOM   2775  C   ILE A 186       5.884 -27.283  58.601  1.00 48.07           C  
ATOM   2776  CB  ILE A 186       6.878 -24.988  58.269  1.00 48.07           C  
ATOM   2777  HB  ILE A 186       7.563 -25.180  59.096  1.00 48.07           H  
ATOM   2778  O   ILE A 186       6.728 -27.710  59.386  1.00 48.07           O  
ATOM   2779  CG1 ILE A 186       6.687 -23.449  58.189  1.00 48.07           C  
ATOM   2780 HG12 ILE A 186       6.099 -23.089  59.034  1.00 48.07           H  
ATOM   2781 HG13 ILE A 186       6.143 -23.197  57.278  1.00 48.07           H  
ATOM   2782  CG2 ILE A 186       7.557 -25.483  56.975  1.00 48.07           C  
ATOM   2783 HG21 ILE A 186       7.965 -26.482  57.132  1.00 48.07           H  
ATOM   2784 HG22 ILE A 186       6.844 -25.488  56.150  1.00 48.07           H  
ATOM   2785 HG23 ILE A 186       8.404 -24.853  56.704  1.00 48.07           H  
ATOM   2786  CD1 ILE A 186       7.997 -22.647  58.233  1.00 48.07           C  
ATOM   2787 HD11 ILE A 186       8.597 -22.957  59.089  1.00 48.07           H  
ATOM   2788 HD12 ILE A 186       8.570 -22.779  57.315  1.00 48.07           H  
ATOM   2789 HD13 ILE A 186       7.763 -21.588  58.334  1.00 48.07           H  
ATOM   2790  N   ARG A 187       5.440 -28.037  57.574  1.00 51.38           N  
ATOM   2791  H   ARG A 187       4.596 -27.729  57.113  1.00 51.38           H  
ATOM   2792  CA  ARG A 187       6.317 -28.941  56.784  1.00 51.38           C  
ATOM   2793  HA  ARG A 187       7.240 -28.387  56.611  1.00 51.38           H  
ATOM   2794  C   ARG A 187       5.725 -29.287  55.403  1.00 51.38           C  
ATOM   2795  CB  ARG A 187       6.692 -30.227  57.552  1.00 51.38           C  
ATOM   2796  HB2 ARG A 187       6.467 -31.106  56.947  1.00 51.38           H  
ATOM   2797  HB3 ARG A 187       6.112 -30.295  58.472  1.00 51.38           H  
ATOM   2798  O   ARG A 187       4.541 -29.602  55.326  1.00 51.38           O  
ATOM   2799  CG  ARG A 187       8.194 -30.224  57.886  1.00 51.38           C  
ATOM   2800  HG2 ARG A 187       8.775 -30.200  56.964  1.00 51.38           H  
ATOM   2801  HG3 ARG A 187       8.432 -29.333  58.467  1.00 51.38           H  
ATOM   2802  CD  ARG A 187       8.604 -31.457  58.690  1.00 51.38           C  
ATOM   2803  HD2 ARG A 187       8.501 -32.333  58.050  1.00 51.38           H  
ATOM   2804  HD3 ARG A 187       7.929 -31.562  59.539  1.00 51.38           H  
ATOM   2805  NE  ARG A 187       9.988 -31.321  59.189  1.00 51.38           N  
ATOM   2806  HE  ARG A 187      10.285 -30.382  59.413  1.00 51.38           H  
ATOM   2807  NH1 ARG A 187      10.557 -33.547  59.209  1.00 51.38           N  
ATOM   2808 HH11 ARG A 187       9.641 -33.778  58.853  1.00 51.38           H  
ATOM   2809 HH12 ARG A 187      11.222 -34.282  59.404  1.00 51.38           H  
ATOM   2810  NH2 ARG A 187      12.026 -32.025  59.917  1.00 51.38           N  
ATOM   2811 HH21 ARG A 187      12.682 -32.772  60.097  1.00 51.38           H  
ATOM   2812 HH22 ARG A 187      12.283 -31.072  60.132  1.00 51.38           H  
ATOM   2813  CZ  ARG A 187      10.846 -32.295  59.433  1.00 51.38           C  
ATOM   2814  N   PRO A 188       6.527 -29.242  54.320  1.00 51.59           N  
ATOM   2815  CA  PRO A 188       6.083 -29.581  52.974  1.00 51.59           C  
ATOM   2816  HA  PRO A 188       5.066 -29.230  52.802  1.00 51.59           H  
ATOM   2817  C   PRO A 188       6.145 -31.097  52.765  1.00 51.59           C  
ATOM   2818  CB  PRO A 188       7.048 -28.834  52.046  1.00 51.59           C  
ATOM   2819  HB2 PRO A 188       7.143 -29.319  51.075  1.00 51.59           H  
ATOM   2820  HB3 PRO A 188       6.708 -27.806  51.924  1.00 51.59           H  
ATOM   2821  O   PRO A 188       7.172 -31.721  53.036  1.00 51.59           O  
ATOM   2822  CG  PRO A 188       8.366 -28.845  52.821  1.00 51.59           C  
ATOM   2823  HG2 PRO A 188       8.974 -27.971  52.587  1.00 51.59           H  
ATOM   2824  HG3 PRO A 188       8.920 -29.757  52.598  1.00 51.59           H  
ATOM   2825  CD  PRO A 188       7.933 -28.852  54.287  1.00 51.59           C  
ATOM   2826  HD2 PRO A 188       8.046 -27.846  54.691  1.00 51.59           H  
ATOM   2827  HD3 PRO A 188       8.547 -29.558  54.845  1.00 51.59           H  
ATOM   2828  N   TYR A 189       5.079 -31.689  52.231  1.00 41.90           N  
ATOM   2829  H   TYR A 189       4.244 -31.150  52.049  1.00 41.90           H  
ATOM   2830  CA  TYR A 189       5.163 -33.038  51.681  1.00 41.90           C  
ATOM   2831  HA  TYR A 189       5.905 -33.603  52.244  1.00 41.90           H  
ATOM   2832  C   TYR A 189       5.678 -32.957  50.247  1.00 41.90           C  
ATOM   2833  CB  TYR A 189       3.856 -33.814  51.858  1.00 41.90           C  
ATOM   2834  HB2 TYR A 189       3.010 -33.193  51.567  1.00 41.90           H  
ATOM   2835  HB3 TYR A 189       3.872 -34.683  51.199  1.00 41.90           H  
ATOM   2836  O   TYR A 189       4.945 -32.734  49.288  1.00 41.90           O  
ATOM   2837  CG  TYR A 189       3.693 -34.305  53.285  1.00 41.90           C  
ATOM   2838  CD1 TYR A 189       4.379 -35.460  53.714  1.00 41.90           C  
ATOM   2839  HD1 TYR A 189       4.989 -36.015  53.017  1.00 41.90           H  
ATOM   2840  CD2 TYR A 189       2.901 -33.582  54.197  1.00 41.90           C  
ATOM   2841  HD2 TYR A 189       2.384 -32.690  53.875  1.00 41.90           H  
ATOM   2842  CE1 TYR A 189       4.268 -35.894  55.049  1.00 41.90           C  
ATOM   2843  HE1 TYR A 189       4.782 -36.783  55.383  1.00 41.90           H  
ATOM   2844  CE2 TYR A 189       2.783 -34.016  55.532  1.00 41.90           C  
ATOM   2845  HE2 TYR A 189       2.171 -33.459  56.226  1.00 41.90           H  
ATOM   2846  OH  TYR A 189       3.359 -35.597  57.246  1.00 41.90           O  
ATOM   2847  HH  TYR A 189       2.741 -35.060  57.747  1.00 41.90           H  
ATOM   2848  CZ  TYR A 189       3.467 -35.175  55.959  1.00 41.90           C  
ATOM   2849  N   GLN A 190       6.993 -33.130  50.148  1.00 38.18           N  
ATOM   2850  H   GLN A 190       7.495 -33.180  51.023  1.00 38.18           H  
ATOM   2851  CA  GLN A 190       7.669 -33.709  48.998  1.00 38.18           C  
ATOM   2852  HA  GLN A 190       7.551 -33.058  48.133  1.00 38.18           H  
ATOM   2853  C   GLN A 190       7.033 -35.086  48.725  1.00 38.18           C  
ATOM   2854  CB  GLN A 190       9.164 -33.862  49.376  1.00 38.18           C  
ATOM   2855  HB2 GLN A 190       9.399 -34.917  49.515  1.00 38.18           H  
ATOM   2856  HB3 GLN A 190       9.354 -33.372  50.331  1.00 38.18           H  
ATOM   2857  O   GLN A 190       7.050 -35.959  49.592  1.00 38.18           O  
ATOM   2858  CG  GLN A 190      10.160 -33.282  48.364  1.00 38.18           C  
ATOM   2859  HG2 GLN A 190      10.023 -33.769  47.399  1.00 38.18           H  
ATOM   2860  HG3 GLN A 190       9.970 -32.215  48.247  1.00 38.18           H  
ATOM   2861  CD  GLN A 190      11.611 -33.479  48.814  1.00 38.18           C  
ATOM   2862  NE2 GLN A 190      12.572 -32.924  48.110  1.00 38.18           N  
ATOM   2863 HE21 GLN A 190      13.509 -33.096  48.447  1.00 38.18           H  
ATOM   2864 HE22 GLN A 190      12.373 -32.382  47.282  1.00 38.18           H  
ATOM   2865  OE1 GLN A 190      11.921 -34.122  49.801  1.00 38.18           O  
ATOM   2866  N   SER A 191       6.490 -35.304  47.530  1.00 47.06           N  
ATOM   2867  H   SER A 191       6.371 -34.532  46.889  1.00 47.06           H  
ATOM   2868  CA  SER A 191       6.364 -36.657  46.989  1.00 47.06           C  
ATOM   2869  HA  SER A 191       7.019 -37.305  47.571  1.00 47.06           H  
ATOM   2870  C   SER A 191       6.897 -36.683  45.573  1.00 47.06           C  
ATOM   2871  CB  SER A 191       4.967 -37.261  47.117  1.00 47.06           C  
ATOM   2872  HB2 SER A 191       4.693 -37.773  46.194  1.00 47.06           H  
ATOM   2873  HB3 SER A 191       4.231 -36.486  47.332  1.00 47.06           H  
ATOM   2874  O   SER A 191       6.346 -36.132  44.625  1.00 47.06           O  
ATOM   2875  OG  SER A 191       5.013 -38.210  48.164  1.00 47.06           O  
ATOM   2876  HG  SER A 191       5.336 -37.769  48.953  1.00 47.06           H  
ATOM   2877  N   SER A 192       8.070 -37.286  45.529  1.00 48.32           N  
ATOM   2878  H   SER A 192       8.401 -37.666  46.404  1.00 48.32           H  
ATOM   2879  CA  SER A 192       8.875 -37.677  44.404  1.00 48.32           C  
ATOM   2880  HA  SER A 192       8.809 -36.928  43.615  1.00 48.32           H  
ATOM   2881  C   SER A 192       8.396 -39.043  43.896  1.00 48.32           C  
ATOM   2882  CB  SER A 192      10.306 -37.738  44.965  1.00 48.32           C  
ATOM   2883  HB2 SER A 192      11.031 -38.033  44.207  1.00 48.32           H  
ATOM   2884  HB3 SER A 192      10.589 -36.741  45.305  1.00 48.32           H  
ATOM   2885  O   SER A 192       8.131 -39.927  44.703  1.00 48.32           O  
ATOM   2886  OG  SER A 192      10.369 -38.616  46.077  1.00 48.32           O  
ATOM   2887  HG  SER A 192       9.945 -39.445  45.846  1.00 48.32           H  
ATOM   2888  N   TRP A 193       8.425 -39.204  42.572  1.00 36.99           N  
ATOM   2889  H   TRP A 193       8.505 -38.355  42.030  1.00 36.99           H  
ATOM   2890  CA  TRP A 193       8.548 -40.462  41.818  1.00 36.99           C  
ATOM   2891  HA  TRP A 193       9.146 -40.192  40.948  1.00 36.99           H  
ATOM   2892  C   TRP A 193       7.275 -41.057  41.212  1.00 36.99           C  
ATOM   2893  CB  TRP A 193       9.431 -41.519  42.498  1.00 36.99           C  
ATOM   2894  HB2 TRP A 193       9.403 -42.410  41.871  1.00 36.99           H  
ATOM   2895  HB3 TRP A 193       9.012 -41.820  43.458  1.00 36.99           H  
ATOM   2896  O   TRP A 193       6.609 -41.919  41.770  1.00 36.99           O  
ATOM   2897  CG  TRP A 193      10.878 -41.167  42.669  1.00 36.99           C  
ATOM   2898  CD1 TRP A 193      11.436 -39.935  42.649  1.00 36.99           C  
ATOM   2899  HD1 TRP A 193      10.903 -39.011  42.477  1.00 36.99           H  
ATOM   2900  CD2 TRP A 193      12.001 -42.090  42.740  1.00 36.99           C  
ATOM   2901  CE2 TRP A 193      13.206 -41.333  42.846  1.00 36.99           C  
ATOM   2902  CE3 TRP A 193      12.125 -43.491  42.652  1.00 36.99           C  
ATOM   2903  HE3 TRP A 193      11.235 -44.096  42.557  1.00 36.99           H  
ATOM   2904  NE1 TRP A 193      12.795 -40.023  42.850  1.00 36.99           N  
ATOM   2905  HE1 TRP A 193      13.416 -39.229  42.905  1.00 36.99           H  
ATOM   2906  CH2 TRP A 193      14.560 -43.328  42.780  1.00 36.99           C  
ATOM   2907  HH2 TRP A 193      15.526 -43.811  42.791  1.00 36.99           H  
ATOM   2908  CZ2 TRP A 193      14.471 -41.930  42.879  1.00 36.99           C  
ATOM   2909  HZ2 TRP A 193      15.363 -41.327  42.959  1.00 36.99           H  
ATOM   2910  CZ3 TRP A 193      13.392 -44.103  42.663  1.00 36.99           C  
ATOM   2911  HZ3 TRP A 193      13.469 -45.177  42.586  1.00 36.99           H  
ATOM   2912  N   GLY A 194       7.088 -40.679  39.949  1.00 40.83           N  
ATOM   2913  H   GLY A 194       7.559 -39.839  39.644  1.00 40.83           H  
ATOM   2914  CA  GLY A 194       6.681 -41.575  38.874  1.00 40.83           C  
ATOM   2915  HA2 GLY A 194       5.618 -41.447  38.669  1.00 40.83           H  
ATOM   2916  HA3 GLY A 194       6.864 -42.614  39.146  1.00 40.83           H  
ATOM   2917  C   GLY A 194       7.476 -41.231  37.610  1.00 40.83           C  
ATOM   2918  O   GLY A 194       6.979 -40.514  36.750  1.00 40.83           O  
ATOM   2919  N   GLN A 195       8.735 -41.690  37.524  1.00 40.98           N  
ATOM   2920  H   GLN A 195       9.052 -42.244  38.307  1.00 40.98           H  
ATOM   2921  CA  GLN A 195       9.333 -42.066  36.231  1.00 40.98           C  
ATOM   2922  HA  GLN A 195       9.272 -41.232  35.532  1.00 40.98           H  
ATOM   2923  C   GLN A 195       8.474 -43.234  35.674  1.00 40.98           C  
ATOM   2924  CB  GLN A 195      10.810 -42.481  36.425  1.00 40.98           C  
ATOM   2925  HB2 GLN A 195      11.140 -42.960  35.503  1.00 40.98           H  
ATOM   2926  HB3 GLN A 195      10.874 -43.219  37.224  1.00 40.98           H  
ATOM   2927  O   GLN A 195       7.859 -43.955  36.453  1.00 40.98           O  
ATOM   2928  CG  GLN A 195      11.831 -41.360  36.680  1.00 40.98           C  
ATOM   2929  HG2 GLN A 195      11.732 -40.604  35.901  1.00 40.98           H  
ATOM   2930  HG3 GLN A 195      11.623 -40.895  37.644  1.00 40.98           H  
ATOM   2931  CD  GLN A 195      13.277 -41.878  36.676  1.00 40.98           C  
ATOM   2932  NE2 GLN A 195      14.261 -41.016  36.811  1.00 40.98           N  
ATOM   2933 HE21 GLN A 195      14.084 -40.029  36.932  1.00 40.98           H  
ATOM   2934 HE22 GLN A 195      15.187 -41.420  36.815  1.00 40.98           H  
ATOM   2935  OE1 GLN A 195      13.568 -43.052  36.538  1.00 40.98           O  
ATOM   2936  N   THR A 196       8.339 -43.490  34.374  1.00 43.19           N  
ATOM   2937  H   THR A 196       7.571 -44.114  34.168  1.00 43.19           H  
ATOM   2938  CA  THR A 196       9.419 -43.546  33.389  1.00 43.19           C  
ATOM   2939  HA  THR A 196      10.072 -42.681  33.509  1.00 43.19           H  
ATOM   2940  C   THR A 196       8.857 -43.587  31.958  1.00 43.19           C  
ATOM   2941  CB  THR A 196      10.228 -44.862  33.573  1.00 43.19           C  
ATOM   2942  HB  THR A 196       9.721 -45.667  33.040  1.00 43.19           H  
ATOM   2943  O   THR A 196       7.847 -44.231  31.706  1.00 43.19           O  
ATOM   2944  CG2 THR A 196      11.671 -44.760  33.083  1.00 43.19           C  
ATOM   2945 HG21 THR A 196      11.908 -45.645  32.492  1.00 43.19           H  
ATOM   2946 HG22 THR A 196      11.813 -43.848  32.503  1.00 43.19           H  
ATOM   2947 HG23 THR A 196      12.368 -44.714  33.919  1.00 43.19           H  
ATOM   2948  OG1 THR A 196      10.352 -45.253  34.920  1.00 43.19           O  
ATOM   2949  HG1 THR A 196      10.463 -46.206  34.952  1.00 43.19           H  
ATOM   2950  N   GLN A 197       9.642 -43.014  31.038  1.00 36.06           N  
ATOM   2951  H   GLN A 197      10.348 -42.396  31.412  1.00 36.06           H  
ATOM   2952  CA  GLN A 197       9.892 -43.447  29.653  1.00 36.06           C  
ATOM   2953  HA  GLN A 197      10.712 -42.802  29.338  1.00 36.06           H  
ATOM   2954  C   GLN A 197       8.833 -43.239  28.555  1.00 36.06           C  
ATOM   2955  CB  GLN A 197      10.486 -44.866  29.630  1.00 36.06           C  
ATOM   2956  HB2 GLN A 197      10.206 -45.362  28.700  1.00 36.06           H  
ATOM   2957  HB3 GLN A 197      10.088 -45.462  30.452  1.00 36.06           H  
ATOM   2958  O   GLN A 197       7.805 -43.897  28.473  1.00 36.06           O  
ATOM   2959  CG  GLN A 197      12.021 -44.825  29.695  1.00 36.06           C  
ATOM   2960  HG2 GLN A 197      12.401 -44.424  28.756  1.00 36.06           H  
ATOM   2961  HG3 GLN A 197      12.359 -44.149  30.481  1.00 36.06           H  
ATOM   2962  CD  GLN A 197      12.640 -46.201  29.898  1.00 36.06           C  
ATOM   2963  NE2 GLN A 197      13.845 -46.283  30.414  1.00 36.06           N  
ATOM   2964 HE21 GLN A 197      14.203 -47.222  30.516  1.00 36.06           H  
ATOM   2965 HE22 GLN A 197      14.369 -45.460  30.676  1.00 36.06           H  
ATOM   2966  OE1 GLN A 197      12.069 -47.228  29.592  1.00 36.06           O  
ATOM   2967  N   GLY A 198       9.219 -42.377  27.612  1.00 41.20           N  
ATOM   2968  H   GLY A 198      10.072 -41.862  27.779  1.00 41.20           H  
ATOM   2969  CA  GLY A 198       8.584 -42.142  26.321  1.00 41.20           C  
ATOM   2970  HA2 GLY A 198       7.586 -41.731  26.473  1.00 41.20           H  
ATOM   2971  HA3 GLY A 198       8.502 -43.078  25.768  1.00 41.20           H  
ATOM   2972  C   GLY A 198       9.416 -41.143  25.521  1.00 41.20           C  
ATOM   2973  O   GLY A 198       9.079 -39.971  25.418  1.00 41.20           O  
ATOM   2974  N   THR A 199      10.569 -41.616  25.070  1.00 48.12           N  
ATOM   2975  H   THR A 199      10.735 -42.601  25.217  1.00 48.12           H  
ATOM   2976  CA  THR A 199      11.628 -40.964  24.293  1.00 48.12           C  
ATOM   2977  HA  THR A 199      12.174 -40.277  24.939  1.00 48.12           H  
ATOM   2978  C   THR A 199      11.096 -40.209  23.071  1.00 48.12           C  
ATOM   2979  CB  THR A 199      12.578 -42.082  23.786  1.00 48.12           C  
ATOM   2980  HB  THR A 199      12.352 -42.323  22.747  1.00 48.12           H  
ATOM   2981  O   THR A 199      10.459 -40.816  22.221  1.00 48.12           O  
ATOM   2982  CG2 THR A 199      14.049 -41.700  23.889  1.00 48.12           C  
ATOM   2983 HG21 THR A 199      14.318 -41.525  24.931  1.00 48.12           H  
ATOM   2984 HG22 THR A 199      14.233 -40.793  23.313  1.00 48.12           H  
ATOM   2985 HG23 THR A 199      14.668 -42.502  23.486  1.00 48.12           H  
ATOM   2986  OG1 THR A 199      12.440 -43.279  24.536  1.00 48.12           O  
ATOM   2987  HG1 THR A 199      12.858 -43.982  24.034  1.00 48.12           H  
ATOM   2988  N   ASN A 200      11.439 -38.926  22.924  1.00 47.46           N  
ATOM   2989  H   ASN A 200      11.872 -38.449  23.702  1.00 47.46           H  
ATOM   2990  CA  ASN A 200      11.480 -38.248  21.625  1.00 47.46           C  
ATOM   2991  HA  ASN A 200      11.706 -38.986  20.855  1.00 47.46           H  
ATOM   2992  C   ASN A 200      12.646 -37.256  21.617  1.00 47.46           C  
ATOM   2993  CB  ASN A 200      10.123 -37.604  21.277  1.00 47.46           C  
ATOM   2994  HB2 ASN A 200      10.285 -36.736  20.637  1.00 47.46           H  
ATOM   2995  HB3 ASN A 200       9.631 -37.265  22.188  1.00 47.46           H  
ATOM   2996  O   ASN A 200      12.509 -36.088  21.970  1.00 47.46           O  
ATOM   2997  CG  ASN A 200       9.210 -38.543  20.503  1.00 47.46           C  
ATOM   2998  ND2 ASN A 200       7.915 -38.414  20.660  1.00 47.46           N  
ATOM   2999 HD21 ASN A 200       7.348 -39.066  20.138  1.00 47.46           H  
ATOM   3000 HD22 ASN A 200       7.540 -37.756  21.329  1.00 47.46           H  
ATOM   3001  OD1 ASN A 200       9.635 -39.363  19.709  1.00 47.46           O  
ATOM   3002  N   THR A 201      13.812 -37.768  21.226  1.00 50.45           N  
ATOM   3003  H   THR A 201      13.852 -38.757  21.026  1.00 50.45           H  
ATOM   3004  CA  THR A 201      15.034 -36.996  20.992  1.00 50.45           C  
ATOM   3005  HA  THR A 201      14.835 -35.946  21.202  1.00 50.45           H  
ATOM   3006  C   THR A 201      15.428 -37.110  19.522  1.00 50.45           C  
ATOM   3007  CB  THR A 201      16.215 -37.445  21.891  1.00 50.45           C  
ATOM   3008  HB  THR A 201      16.796 -38.232  21.409  1.00 50.45           H  
ATOM   3009  O   THR A 201      16.359 -37.827  19.203  1.00 50.45           O  
ATOM   3010  CG2 THR A 201      17.141 -36.267  22.203  1.00 50.45           C  
ATOM   3011 HG21 THR A 201      17.201 -35.598  21.345  1.00 50.45           H  
ATOM   3012 HG22 THR A 201      16.770 -35.711  23.063  1.00 50.45           H  
ATOM   3013 HG23 THR A 201      18.143 -36.643  22.412  1.00 50.45           H  
ATOM   3014  OG1 THR A 201      15.788 -37.989  23.117  1.00 50.45           O  
ATOM   3015  HG1 THR A 201      16.580 -38.175  23.628  1.00 50.45           H  
ATOM   3016  N   TRP A 202      14.723 -36.431  18.618  1.00 50.09           N  
ATOM   3017  H   TRP A 202      13.884 -35.958  18.921  1.00 50.09           H  
ATOM   3018  CA  TRP A 202      15.172 -36.128  17.248  1.00 50.09           C  
ATOM   3019  HA  TRP A 202      16.240 -35.911  17.237  1.00 50.09           H  
ATOM   3020  C   TRP A 202      14.371 -34.888  16.826  1.00 50.09           C  
ATOM   3021  CB  TRP A 202      14.873 -37.292  16.270  1.00 50.09           C  
ATOM   3022  HB2 TRP A 202      13.792 -37.420  16.209  1.00 50.09           H  
ATOM   3023  HB3 TRP A 202      15.209 -36.991  15.277  1.00 50.09           H  
ATOM   3024  O   TRP A 202      13.154 -34.902  16.928  1.00 50.09           O  
ATOM   3025  CG  TRP A 202      15.465 -38.646  16.562  1.00 50.09           C  
ATOM   3026  CD1 TRP A 202      14.966 -39.533  17.455  1.00 50.09           C  
ATOM   3027  HD1 TRP A 202      14.089 -39.358  18.061  1.00 50.09           H  
ATOM   3028  CD2 TRP A 202      16.615 -39.320  15.953  1.00 50.09           C  
ATOM   3029  CE2 TRP A 202      16.798 -40.580  16.604  1.00 50.09           C  
ATOM   3030  CE3 TRP A 202      17.500 -39.019  14.894  1.00 50.09           C  
ATOM   3031  HE3 TRP A 202      17.386 -38.086  14.363  1.00 50.09           H  
ATOM   3032  NE1 TRP A 202      15.783 -40.642  17.530  1.00 50.09           N  
ATOM   3033  HE1 TRP A 202      15.615 -41.418  18.155  1.00 50.09           H  
ATOM   3034  CH2 TRP A 202      18.670 -41.150  15.185  1.00 50.09           C  
ATOM   3035  HH2 TRP A 202      19.448 -41.835  14.883  1.00 50.09           H  
ATOM   3036  CZ2 TRP A 202      17.810 -41.481  16.246  1.00 50.09           C  
ATOM   3037  HZ2 TRP A 202      17.912 -42.424  16.762  1.00 50.09           H  
ATOM   3038  CZ3 TRP A 202      18.509 -39.926  14.510  1.00 50.09           C  
ATOM   3039  HZ3 TRP A 202      19.169 -39.679  13.692  1.00 50.09           H  
ATOM   3040  N   GLY A 203      14.902 -33.756  16.395  1.00 43.02           N  
ATOM   3041  H   GLY A 203      14.195 -33.098  16.102  1.00 43.02           H  
ATOM   3042  CA  GLY A 203      16.255 -33.339  16.094  1.00 43.02           C  
ATOM   3043  HA2 GLY A 203      16.749 -34.058  15.441  1.00 43.02           H  
ATOM   3044  HA3 GLY A 203      16.825 -33.210  17.014  1.00 43.02           H  
ATOM   3045  C   GLY A 203      16.116 -32.007  15.351  1.00 43.02           C  
ATOM   3046  O   GLY A 203      15.373 -31.929  14.381  1.00 43.02           O  
ATOM   3047  N   SER A 204      16.835 -30.997  15.837  1.00 50.87           N  
ATOM   3048  H   SER A 204      17.371 -31.208  16.667  1.00 50.87           H  
ATOM   3049  CA  SER A 204      17.258 -29.780  15.129  1.00 50.87           C  
ATOM   3050  HA  SER A 204      17.987 -29.329  15.802  1.00 50.87           H  
ATOM   3051  C   SER A 204      16.209 -28.704  14.768  1.00 50.87           C  
ATOM   3052  CB  SER A 204      18.077 -30.167  13.897  1.00 50.87           C  
ATOM   3053  HB2 SER A 204      17.434 -30.664  13.171  1.00 50.87           H  
ATOM   3054  HB3 SER A 204      18.502 -29.271  13.443  1.00 50.87           H  
ATOM   3055  O   SER A 204      15.288 -28.955  13.993  1.00 50.87           O  
ATOM   3056  OG  SER A 204      19.121 -31.042  14.296  1.00 50.87           O  
ATOM   3057  HG  SER A 204      19.554 -31.365  13.503  1.00 50.87           H  
ATOM   3058  N   PRO A 205      16.387 -27.446  15.232  1.00 50.67           N  
ATOM   3059  CA  PRO A 205      15.708 -26.305  14.628  1.00 50.67           C  
ATOM   3060  HA  PRO A 205      14.630 -26.467  14.615  1.00 50.67           H  
ATOM   3061  C   PRO A 205      16.220 -26.136  13.193  1.00 50.67           C  
ATOM   3062  CB  PRO A 205      16.043 -25.104  15.518  1.00 50.67           C  
ATOM   3063  HB2 PRO A 205      15.318 -25.044  16.331  1.00 50.67           H  
ATOM   3064  HB3 PRO A 205      16.063 -24.168  14.959  1.00 50.67           H  
ATOM   3065  O   PRO A 205      17.423 -26.245  12.949  1.00 50.67           O  
ATOM   3066  CG  PRO A 205      17.415 -25.454  16.090  1.00 50.67           C  
ATOM   3067  HG2 PRO A 205      18.191 -25.138  15.392  1.00 50.67           H  
ATOM   3068  HG3 PRO A 205      17.574 -24.996  17.066  1.00 50.67           H  
ATOM   3069  CD  PRO A 205      17.398 -26.979  16.176  1.00 50.67           C  
ATOM   3070  HD2 PRO A 205      18.392 -27.348  15.922  1.00 50.67           H  
ATOM   3071  HD3 PRO A 205      17.123 -27.289  17.184  1.00 50.67           H  
ATOM   3072  N   TYR A 206      15.318 -25.877  12.247  1.00 42.16           N  
ATOM   3073  H   TYR A 206      14.341 -25.859  12.503  1.00 42.16           H  
ATOM   3074  CA  TYR A 206      15.662 -25.558  10.864  1.00 42.16           C  
ATOM   3075  HA  TYR A 206      16.168 -26.414  10.418  1.00 42.16           H  
ATOM   3076  C   TYR A 206      16.627 -24.361  10.824  1.00 42.16           C  
ATOM   3077  CB  TYR A 206      14.380 -25.294  10.056  1.00 42.16           C  
ATOM   3078  HB2 TYR A 206      13.706 -24.659  10.631  1.00 42.16           H  
ATOM   3079  HB3 TYR A 206      14.649 -24.735   9.159  1.00 42.16           H  
ATOM   3080  O   TYR A 206      16.234 -23.203  10.951  1.00 42.16           O  
ATOM   3081  CG  TYR A 206      13.647 -26.551   9.616  1.00 42.16           C  
ATOM   3082  CD1 TYR A 206      13.929 -27.110   8.353  1.00 42.16           C  
ATOM   3083  HD1 TYR A 206      14.662 -26.647   7.710  1.00 42.16           H  
ATOM   3084  CD2 TYR A 206      12.687 -27.159  10.450  1.00 42.16           C  
ATOM   3085  HD2 TYR A 206      12.462 -26.738  11.419  1.00 42.16           H  
ATOM   3086  CE1 TYR A 206      13.253 -28.268   7.920  1.00 42.16           C  
ATOM   3087  HE1 TYR A 206      13.472 -28.688   6.949  1.00 42.16           H  
ATOM   3088  CE2 TYR A 206      12.012 -28.319  10.021  1.00 42.16           C  
ATOM   3089  HE2 TYR A 206      11.277 -28.796  10.653  1.00 42.16           H  
ATOM   3090  OH  TYR A 206      11.629 -29.986   8.342  1.00 42.16           O  
ATOM   3091  HH  TYR A 206      11.912 -30.269   7.470  1.00 42.16           H  
ATOM   3092  CZ  TYR A 206      12.291 -28.874   8.755  1.00 42.16           C  
ATOM   3093  N   GLN A 207      17.915 -24.667  10.669  1.00 43.97           N  
ATOM   3094  H   GLN A 207      18.161 -25.645  10.716  1.00 43.97           H  
ATOM   3095  CA  GLN A 207      18.955 -23.737  10.257  1.00 43.97           C  
ATOM   3096  HA  GLN A 207      18.900 -22.813  10.831  1.00 43.97           H  
ATOM   3097  C   GLN A 207      18.706 -23.443   8.777  1.00 43.97           C  
ATOM   3098  CB  GLN A 207      20.332 -24.400  10.462  1.00 43.97           C  
ATOM   3099  HB2 GLN A 207      21.090 -23.829   9.926  1.00 43.97           H  
ATOM   3100  HB3 GLN A 207      20.306 -25.386  10.000  1.00 43.97           H  
ATOM   3101  O   GLN A 207      18.982 -24.282   7.922  1.00 43.97           O  
ATOM   3102  CG  GLN A 207      20.744 -24.581  11.938  1.00 43.97           C  
ATOM   3103  HG2 GLN A 207      19.867 -24.545  12.585  1.00 43.97           H  
ATOM   3104  HG3 GLN A 207      21.182 -25.574  12.043  1.00 43.97           H  
ATOM   3105  CD  GLN A 207      21.775 -23.573  12.445  1.00 43.97           C  
ATOM   3106  NE2 GLN A 207      22.328 -23.787  13.618  1.00 43.97           N  
ATOM   3107 HE21 GLN A 207      23.018 -23.106  13.902  1.00 43.97           H  
ATOM   3108 HE22 GLN A 207      22.090 -24.603  14.163  1.00 43.97           H  
ATOM   3109  OE1 GLN A 207      22.116 -22.586  11.819  1.00 43.97           O  
ATOM   3110  N   PHE A 208      18.162 -22.272   8.456  1.00 49.93           N  
ATOM   3111  H   PHE A 208      17.866 -21.646   9.192  1.00 49.93           H  
ATOM   3112  CA  PHE A 208      18.173 -21.788   7.079  1.00 49.93           C  
ATOM   3113  HA  PHE A 208      17.880 -22.593   6.405  1.00 49.93           H  
ATOM   3114  C   PHE A 208      19.608 -21.384   6.737  1.00 49.93           C  
ATOM   3115  CB  PHE A 208      17.178 -20.637   6.891  1.00 49.93           C  
ATOM   3116  HB2 PHE A 208      17.354 -19.876   7.651  1.00 49.93           H  
ATOM   3117  HB3 PHE A 208      17.363 -20.175   5.921  1.00 49.93           H  
ATOM   3118  O   PHE A 208      20.053 -20.281   7.052  1.00 49.93           O  
ATOM   3119  CG  PHE A 208      15.728 -21.074   6.937  1.00 49.93           C  
ATOM   3120  CD1 PHE A 208      15.086 -21.514   5.764  1.00 49.93           C  
ATOM   3121  HD1 PHE A 208      15.626 -21.541   4.829  1.00 49.93           H  
ATOM   3122  CD2 PHE A 208      15.020 -21.051   8.153  1.00 49.93           C  
ATOM   3123  HD2 PHE A 208      15.508 -20.730   9.062  1.00 49.93           H  
ATOM   3124  CE1 PHE A 208      13.741 -21.920   5.805  1.00 49.93           C  
ATOM   3125  HE1 PHE A 208      13.251 -22.257   4.903  1.00 49.93           H  
ATOM   3126  CE2 PHE A 208      13.675 -21.457   8.194  1.00 49.93           C  
ATOM   3127  HE2 PHE A 208      13.136 -21.443   9.130  1.00 49.93           H  
ATOM   3128  CZ  PHE A 208      13.034 -21.889   7.020  1.00 49.93           C  
ATOM   3129  HZ  PHE A 208      12.001 -22.204   7.051  1.00 49.93           H  
ATOM   3130  N   THR A 209      20.356 -22.294   6.122  1.00 54.14           N  
ATOM   3131  H   THR A 209      19.995 -23.228   5.993  1.00 54.14           H  
ATOM   3132  CA  THR A 209      21.621 -21.954   5.474  1.00 54.14           C  
ATOM   3133  HA  THR A 209      22.196 -21.315   6.143  1.00 54.14           H  
ATOM   3134  C   THR A 209      21.280 -21.169   4.209  1.00 54.14           C  
ATOM   3135  CB  THR A 209      22.461 -23.206   5.150  1.00 54.14           C  
ATOM   3136  HB  THR A 209      22.257 -23.540   4.133  1.00 54.14           H  
ATOM   3137  O   THR A 209      20.612 -21.688   3.316  1.00 54.14           O  
ATOM   3138  CG2 THR A 209      23.954 -22.918   5.302  1.00 54.14           C  
ATOM   3139 HG21 THR A 209      24.184 -22.604   6.320  1.00 54.14           H  
ATOM   3140 HG22 THR A 209      24.246 -22.133   4.604  1.00 54.14           H  
ATOM   3141 HG23 THR A 209      24.520 -23.819   5.064  1.00 54.14           H  
ATOM   3142  OG1 THR A 209      22.166 -24.269   6.032  1.00 54.14           O  
ATOM   3143  HG1 THR A 209      22.326 -23.968   6.929  1.00 54.14           H  
ATOM   3144  N   LYS A 210      21.684 -19.894   4.146  1.00 55.68           N  
ATOM   3145  H   LYS A 210      22.194 -19.518   4.933  1.00 55.68           H  
ATOM   3146  CA  LYS A 210      21.646 -19.112   2.905  1.00 55.68           C  
ATOM   3147  HA  LYS A 210      20.624 -19.050   2.530  1.00 55.68           H  
ATOM   3148  C   LYS A 210      22.495 -19.840   1.867  1.00 55.68           C  
ATOM   3149  CB  LYS A 210      22.210 -17.699   3.124  1.00 55.68           C  
ATOM   3150  HB2 LYS A 210      23.151 -17.766   3.671  1.00 55.68           H  
ATOM   3151  HB3 LYS A 210      22.427 -17.264   2.148  1.00 55.68           H  
ATOM   3152  O   LYS A 210      23.687 -20.032   2.085  1.00 55.68           O  
ATOM   3153  CG  LYS A 210      21.244 -16.762   3.858  1.00 55.68           C  
ATOM   3154  HG2 LYS A 210      20.325 -16.665   3.280  1.00 55.68           H  
ATOM   3155  HG3 LYS A 210      21.011 -17.168   4.843  1.00 55.68           H  
ATOM   3156  CD  LYS A 210      21.904 -15.387   4.010  1.00 55.68           C  
ATOM   3157  HD2 LYS A 210      22.186 -15.021   3.022  1.00 55.68           H  
ATOM   3158  HD3 LYS A 210      22.806 -15.492   4.613  1.00 55.68           H  
ATOM   3159  CE  LYS A 210      20.950 -14.390   4.670  1.00 55.68           C  
ATOM   3160  HE2 LYS A 210      20.660 -14.776   5.647  1.00 55.68           H  
ATOM   3161  HE3 LYS A 210      20.054 -14.312   4.054  1.00 55.68           H  
ATOM   3162  NZ  LYS A 210      21.603 -13.065   4.802  1.00 55.68           N  
ATOM   3163  HZ1 LYS A 210      20.971 -12.389   5.207  1.00 55.68           H  
ATOM   3164  HZ2 LYS A 210      21.885 -12.741   3.888  1.00 55.68           H  
ATOM   3165  HZ3 LYS A 210      22.434 -13.140   5.371  1.00 55.68           H  
ATOM   3166  N   VAL A 211      21.875 -20.256   0.771  1.00 51.49           N  
ATOM   3167  H   VAL A 211      20.880 -20.105   0.686  1.00 51.49           H  
ATOM   3168  CA  VAL A 211      22.592 -20.729  -0.410  1.00 51.49           C  
ATOM   3169  HA  VAL A 211      23.576 -21.099  -0.120  1.00 51.49           H  
ATOM   3170  C   VAL A 211      22.781 -19.511  -1.303  1.00 51.49           C  
ATOM   3171  CB  VAL A 211      21.854 -21.885  -1.117  1.00 51.49           C  
ATOM   3172  HB  VAL A 211      20.933 -21.516  -1.568  1.00 51.49           H  
ATOM   3173  O   VAL A 211      21.858 -19.103  -2.002  1.00 51.49           O  
ATOM   3174  CG1 VAL A 211      22.741 -22.492  -2.211  1.00 51.49           C  
ATOM   3175 HG11 VAL A 211      23.664 -22.880  -1.781  1.00 51.49           H  
ATOM   3176 HG12 VAL A 211      22.210 -23.300  -2.714  1.00 51.49           H  
ATOM   3177 HG13 VAL A 211      22.988 -21.733  -2.954  1.00 51.49           H  
ATOM   3178  CG2 VAL A 211      21.481 -23.008  -0.137  1.00 51.49           C  
ATOM   3179 HG21 VAL A 211      20.765 -22.648   0.601  1.00 51.49           H  
ATOM   3180 HG22 VAL A 211      22.374 -23.367   0.375  1.00 51.49           H  
ATOM   3181 HG23 VAL A 211      21.023 -23.834  -0.681  1.00 51.49           H  
ATOM   3182  N   ASP A 212      23.959 -18.898  -1.231  1.00 55.05           N  
ATOM   3183  H   ASP A 212      24.652 -19.233  -0.577  1.00 55.05           H  
ATOM   3184  CA  ASP A 212      24.405 -17.945  -2.243  1.00 55.05           C  
ATOM   3185  HA  ASP A 212      23.580 -17.291  -2.526  1.00 55.05           H  
ATOM   3186  C   ASP A 212      24.822 -18.762  -3.474  1.00 55.05           C  
ATOM   3187  CB  ASP A 212      25.548 -17.063  -1.700  1.00 55.05           C  
ATOM   3188  HB2 ASP A 212      25.988 -16.517  -2.534  1.00 55.05           H  
ATOM   3189  HB3 ASP A 212      26.321 -17.701  -1.271  1.00 55.05           H  
ATOM   3190  O   ASP A 212      25.918 -19.319  -3.527  1.00 55.05           O  
ATOM   3191  CG  ASP A 212      25.089 -16.033  -0.655  1.00 55.05           C  
ATOM   3192  OD1 ASP A 212      23.999 -15.441  -0.835  1.00 55.05           O  
ATOM   3193  OD2 ASP A 212      25.828 -15.822   0.334  1.00 55.05           O  
ATOM   3194  N   ALA A 213      23.924 -18.900  -4.451  1.00 54.56           N  
ATOM   3195  H   ALA A 213      23.010 -18.485  -4.334  1.00 54.56           H  
ATOM   3196  CA  ALA A 213      24.272 -19.470  -5.747  1.00 54.56           C  
ATOM   3197  HA  ALA A 213      24.934 -20.323  -5.595  1.00 54.56           H  
ATOM   3198  C   ALA A 213      25.040 -18.415  -6.553  1.00 54.56           C  
ATOM   3199  CB  ALA A 213      23.015 -19.996  -6.449  1.00 54.56           C  
ATOM   3200  HB1 ALA A 213      23.292 -20.428  -7.411  1.00 54.56           H  
ATOM   3201  HB2 ALA A 213      22.312 -19.180  -6.617  1.00 54.56           H  
ATOM   3202  HB3 ALA A 213      22.542 -20.763  -5.836  1.00 54.56           H  
ATOM   3203  O   ALA A 213      24.455 -17.551  -7.207  1.00 54.56           O  
ATOM   3204  N   GLN A 214      26.366 -18.481  -6.460  1.00 51.15           N  
ATOM   3205  H   GLN A 214      26.754 -19.159  -5.820  1.00 51.15           H  
ATOM   3206  CA  GLN A 214      27.272 -17.878  -7.426  1.00 51.15           C  
ATOM   3207  HA  GLN A 214      27.013 -16.829  -7.574  1.00 51.15           H  
ATOM   3208  C   GLN A 214      27.124 -18.623  -8.756  1.00 51.15           C  
ATOM   3209  CB  GLN A 214      28.722 -17.978  -6.920  1.00 51.15           C  
ATOM   3210  HB2 GLN A 214      28.965 -19.019  -6.706  1.00 51.15           H  
ATOM   3211  HB3 GLN A 214      29.383 -17.631  -7.714  1.00 51.15           H  
ATOM   3212  O   GLN A 214      27.390 -19.821  -8.828  1.00 51.15           O  
ATOM   3213  CG  GLN A 214      28.982 -17.126  -5.670  1.00 51.15           C  
ATOM   3214  HG2 GLN A 214      28.409 -17.516  -4.829  1.00 51.15           H  
ATOM   3215  HG3 GLN A 214      28.652 -16.107  -5.868  1.00 51.15           H  
ATOM   3216  CD  GLN A 214      30.459 -17.098  -5.281  1.00 51.15           C  
ATOM   3217  NE2 GLN A 214      30.937 -16.012  -4.716  1.00 51.15           N  
ATOM   3218 HE21 GLN A 214      31.931 -16.031  -4.536  1.00 51.15           H  
ATOM   3219 HE22 GLN A 214      30.351 -15.199  -4.595  1.00 51.15           H  
ATOM   3220  OE1 GLN A 214      31.217 -18.036  -5.450  1.00 51.15           O  
ATOM   3221  N   VAL A 215      26.707 -17.917  -9.803  1.00 61.73           N  
ATOM   3222  H   VAL A 215      26.443 -16.953  -9.658  1.00 61.73           H  
ATOM   3223  CA  VAL A 215      27.033 -18.305 -11.176  1.00 61.73           C  
ATOM   3224  HA  VAL A 215      27.466 -19.305 -11.194  1.00 61.73           H  
ATOM   3225  C   VAL A 215      28.102 -17.322 -11.615  1.00 61.73           C  
ATOM   3226  CB  VAL A 215      25.807 -18.323 -12.104  1.00 61.73           C  
ATOM   3227  HB  VAL A 215      25.341 -17.338 -12.121  1.00 61.73           H  
ATOM   3228  O   VAL A 215      27.808 -16.158 -11.881  1.00 61.73           O  
ATOM   3229  CG1 VAL A 215      26.208 -18.711 -13.534  1.00 61.73           C  
ATOM   3230 HG11 VAL A 215      26.887 -17.967 -13.949  1.00 61.73           H  
ATOM   3231 HG12 VAL A 215      26.703 -19.683 -13.539  1.00 61.73           H  
ATOM   3232 HG13 VAL A 215      25.324 -18.754 -14.170  1.00 61.73           H  
ATOM   3233  CG2 VAL A 215      24.774 -19.345 -11.610  1.00 61.73           C  
ATOM   3234 HG21 VAL A 215      25.226 -20.335 -11.558  1.00 61.73           H  
ATOM   3235 HG22 VAL A 215      24.416 -19.063 -10.619  1.00 61.73           H  
ATOM   3236 HG23 VAL A 215      23.925 -19.370 -12.293  1.00 61.73           H  
ATOM   3237  N   THR A 216      29.342 -17.790 -11.579  1.00 54.95           N  
ATOM   3238  H   THR A 216      29.497 -18.749 -11.303  1.00 54.95           H  
ATOM   3239  CA  THR A 216      30.515 -17.082 -12.078  1.00 54.95           C  
ATOM   3240  HA  THR A 216      30.230 -16.065 -12.346  1.00 54.95           H  
ATOM   3241  C   THR A 216      30.992 -17.788 -13.340  1.00 54.95           C  
ATOM   3242  CB  THR A 216      31.669 -17.002 -11.053  1.00 54.95           C  
ATOM   3243  HB  THR A 216      32.525 -17.565 -11.425  1.00 54.95           H  
ATOM   3244  O   THR A 216      31.131 -19.008 -13.333  1.00 54.95           O  
ATOM   3245  CG2 THR A 216      32.099 -15.560 -10.801  1.00 54.95           C  
ATOM   3246 HG21 THR A 216      31.340 -15.041 -10.214  1.00 54.95           H  
ATOM   3247 HG22 THR A 216      32.216 -15.033 -11.748  1.00 54.95           H  
ATOM   3248 HG23 THR A 216      33.053 -15.546 -10.275  1.00 54.95           H  
ATOM   3249  OG1 THR A 216      31.319 -17.502  -9.773  1.00 54.95           O  
ATOM   3250  HG1 THR A 216      32.130 -17.852  -9.396  1.00 54.95           H  
ATOM   3251  N   ASP A 217      31.201 -16.958 -14.360  1.00 56.84           N  
ATOM   3252  H   ASP A 217      30.937 -16.000 -14.182  1.00 56.84           H  
ATOM   3253  CA  ASP A 217      32.236 -16.985 -15.395  1.00 56.84           C  
ATOM   3254  HA  ASP A 217      31.947 -16.216 -16.112  1.00 56.84           H  
ATOM   3255  C   ASP A 217      32.440 -18.255 -16.230  1.00 56.84           C  
ATOM   3256  CB  ASP A 217      33.550 -16.465 -14.783  1.00 56.84           C  
ATOM   3257  HB2 ASP A 217      34.299 -16.382 -15.570  1.00 56.84           H  
ATOM   3258  HB3 ASP A 217      33.908 -17.183 -14.044  1.00 56.84           H  
ATOM   3259  O   ASP A 217      32.847 -19.300 -15.737  1.00 56.84           O  
ATOM   3260  CG  ASP A 217      33.409 -15.087 -14.119  1.00 56.84           C  
ATOM   3261  OD1 ASP A 217      32.418 -14.373 -14.416  1.00 56.84           O  
ATOM   3262  OD2 ASP A 217      34.235 -14.770 -13.230  1.00 56.84           O  
ATOM   3263  N   ASP A 218      32.211 -18.123 -17.538  1.00 57.72           N  
ATOM   3264  H   ASP A 218      31.480 -17.463 -17.763  1.00 57.72           H  
ATOM   3265  CA  ASP A 218      33.274 -18.121 -18.558  1.00 57.72           C  
ATOM   3266  HA  ASP A 218      33.637 -17.100 -18.673  1.00 57.72           H  
ATOM   3267  C   ASP A 218      32.683 -18.541 -19.904  1.00 57.72           C  
ATOM   3268  CB  ASP A 218      34.490 -19.030 -18.246  1.00 57.72           C  
ATOM   3269  HB2 ASP A 218      34.171 -19.962 -17.779  1.00 57.72           H  
ATOM   3270  HB3 ASP A 218      34.963 -19.301 -19.190  1.00 57.72           H  
ATOM   3271  O   ASP A 218      32.365 -19.705 -20.095  1.00 57.72           O  
ATOM   3272  CG  ASP A 218      35.582 -18.341 -17.415  1.00 57.72           C  
ATOM   3273  OD1 ASP A 218      35.734 -17.105 -17.571  1.00 57.72           O  
ATOM   3274  OD2 ASP A 218      36.351 -19.054 -16.728  1.00 57.72           O  
ATOM   3275  N   ASP A 219      32.570 -17.596 -20.841  1.00 62.37           N  
ATOM   3276  H   ASP A 219      32.742 -16.642 -20.557  1.00 62.37           H  
ATOM   3277  CA  ASP A 219      32.720 -17.882 -22.271  1.00 62.37           C  
ATOM   3278  HA  ASP A 219      33.564 -18.562 -22.384  1.00 62.37           H  
ATOM   3279  C   ASP A 219      33.103 -16.591 -23.012  1.00 62.37           C  
ATOM   3280  CB  ASP A 219      31.496 -18.588 -22.890  1.00 62.37           C  
ATOM   3281  HB2 ASP A 219      30.585 -18.227 -22.411  1.00 62.37           H  
ATOM   3282  HB3 ASP A 219      31.440 -18.323 -23.946  1.00 62.37           H  
ATOM   3283  O   ASP A 219      32.281 -15.791 -23.463  1.00 62.37           O  
ATOM   3284  CG  ASP A 219      31.563 -20.127 -22.822  1.00 62.37           C  
ATOM   3285  OD1 ASP A 219      32.682 -20.682 -22.948  1.00 62.37           O  
ATOM   3286  OD2 ASP A 219      30.471 -20.744 -22.783  1.00 62.37           O  
ATOM   3287  N   ASN A 220      34.418 -16.401 -23.111  1.00 62.02           N  
ATOM   3288  H   ASN A 220      34.986 -17.086 -22.633  1.00 62.02           H  
ATOM   3289  CA  ASN A 220      35.073 -15.656 -24.178  1.00 62.02           C  
ATOM   3290  HA  ASN A 220      34.841 -14.593 -24.116  1.00 62.02           H  
ATOM   3291  C   ASN A 220      34.650 -16.213 -25.547  1.00 62.02           C  
ATOM   3292  CB  ASN A 220      36.595 -15.910 -24.065  1.00 62.02           C  
ATOM   3293  HB2 ASN A 220      36.769 -16.964 -23.851  1.00 62.02           H  
ATOM   3294  HB3 ASN A 220      37.056 -15.700 -25.031  1.00 62.02           H  
ATOM   3295  O   ASN A 220      34.906 -17.387 -25.804  1.00 62.02           O  
ATOM   3296  CG  ASN A 220      37.341 -15.058 -23.067  1.00 62.02           C  
ATOM   3297  ND2 ASN A 220      38.407 -15.579 -22.506  1.00 62.02           N  
ATOM   3298 HD21 ASN A 220      38.830 -15.017 -21.781  1.00 62.02           H  
ATOM   3299 HD22 ASN A 220      38.626 -16.555 -22.647  1.00 62.02           H  
ATOM   3300  OD1 ASN A 220      37.032 -13.907 -22.826  1.00 62.02           O  
ATOM   3301  N   VAL A 221      34.209 -15.361 -26.481  1.00 58.29           N  
ATOM   3302  H   VAL A 221      33.913 -14.440 -26.193  1.00 58.29           H  
ATOM   3303  CA  VAL A 221      34.602 -15.527 -27.891  1.00 58.29           C  
ATOM   3304  HA  VAL A 221      35.501 -16.144 -27.889  1.00 58.29           H  
ATOM   3305  C   VAL A 221      34.981 -14.176 -28.491  1.00 58.29           C  
ATOM   3306  CB  VAL A 221      33.603 -16.290 -28.782  1.00 58.29           C  
ATOM   3307  HB  VAL A 221      32.687 -15.708 -28.888  1.00 58.29           H  
ATOM   3308  O   VAL A 221      34.209 -13.223 -28.541  1.00 58.29           O  
ATOM   3309  CG1 VAL A 221      34.214 -16.534 -30.174  1.00 58.29           C  
ATOM   3310 HG11 VAL A 221      34.384 -15.585 -30.682  1.00 58.29           H  
ATOM   3311 HG12 VAL A 221      35.158 -17.071 -30.088  1.00 58.29           H  
ATOM   3312 HG13 VAL A 221      33.524 -17.115 -30.786  1.00 58.29           H  
ATOM   3313  CG2 VAL A 221      33.247 -17.678 -28.235  1.00 58.29           C  
ATOM   3314 HG21 VAL A 221      32.561 -18.184 -28.914  1.00 58.29           H  
ATOM   3315 HG22 VAL A 221      34.146 -18.284 -28.115  1.00 58.29           H  
ATOM   3316 HG23 VAL A 221      32.748 -17.580 -27.271  1.00 58.29           H  
ATOM   3317  N   ASP A 222      36.241 -14.168 -28.894  1.00 56.15           N  
ATOM   3318  H   ASP A 222      36.712 -15.057 -28.812  1.00 56.15           H  
ATOM   3319  CA  ASP A 222      37.059 -13.152 -29.528  1.00 56.15           C  
ATOM   3320  HA  ASP A 222      36.964 -12.205 -28.998  1.00 56.15           H  
ATOM   3321  C   ASP A 222      36.704 -12.957 -31.019  1.00 56.15           C  
ATOM   3322  CB  ASP A 222      38.484 -13.722 -29.341  1.00 56.15           C  
ATOM   3323  HB2 ASP A 222      38.562 -14.650 -29.908  1.00 56.15           H  
ATOM   3324  HB3 ASP A 222      38.620 -13.972 -28.289  1.00 56.15           H  
ATOM   3325  O   ASP A 222      36.195 -13.862 -31.677  1.00 56.15           O  
ATOM   3326  CG  ASP A 222      39.652 -12.823 -29.733  1.00 56.15           C  
ATOM   3327  OD1 ASP A 222      39.419 -11.615 -29.967  1.00 56.15           O  
ATOM   3328  OD2 ASP A 222      40.780 -13.362 -29.769  1.00 56.15           O  
ATOM   3329  N   GLY A 223      37.063 -11.793 -31.560  1.00 51.30           N  
ATOM   3330  H   GLY A 223      37.530 -11.184 -30.903  1.00 51.30           H  
ATOM   3331  CA  GLY A 223      37.568 -11.676 -32.929  1.00 51.30           C  
ATOM   3332  HA2 GLY A 223      38.012 -10.687 -33.037  1.00 51.30           H  
ATOM   3333  HA3 GLY A 223      38.380 -12.395 -33.035  1.00 51.30           H  
ATOM   3334  C   GLY A 223      36.621 -11.906 -34.112  1.00 51.30           C  
ATOM   3335  O   GLY A 223      36.588 -12.975 -34.711  1.00 51.30           O  
ATOM   3336  N   SER A 224      36.003 -10.831 -34.595  1.00 55.54           N  
ATOM   3337  H   SER A 224      35.815 -10.096 -33.929  1.00 55.54           H  
ATOM   3338  CA  SER A 224      36.077 -10.395 -36.008  1.00 55.54           C  
ATOM   3339  HA  SER A 224      37.116 -10.166 -36.245  1.00 55.54           H  
ATOM   3340  C   SER A 224      35.254  -9.107 -36.122  1.00 55.54           C  
ATOM   3341  CB  SER A 224      35.585 -11.444 -37.024  1.00 55.54           C  
ATOM   3342  HB2 SER A 224      35.365 -10.954 -37.973  1.00 55.54           H  
ATOM   3343  HB3 SER A 224      36.381 -12.168 -37.193  1.00 55.54           H  
ATOM   3344  O   SER A 224      34.068  -9.086 -35.844  1.00 55.54           O  
ATOM   3345  OG  SER A 224      34.443 -12.139 -36.585  1.00 55.54           O  
ATOM   3346  HG  SER A 224      34.696 -12.588 -35.775  1.00 55.54           H  
ATOM   3347  N   GLY A 225      35.829  -7.936 -36.356  1.00 52.52           N  
ATOM   3348  H   GLY A 225      35.176  -7.185 -36.182  1.00 52.52           H  
ATOM   3349  CA  GLY A 225      36.788  -7.668 -37.411  1.00 52.52           C  
ATOM   3350  HA2 GLY A 225      37.208  -8.591 -37.809  1.00 52.52           H  
ATOM   3351  HA3 GLY A 225      37.591  -7.034 -37.037  1.00 52.52           H  
ATOM   3352  C   GLY A 225      36.030  -6.964 -38.532  1.00 52.52           C  
ATOM   3353  O   GLY A 225      35.303  -7.614 -39.262  1.00 52.52           O  
ATOM   3354  N   MET A 226      36.249  -5.651 -38.643  1.00 61.81           N  
ATOM   3355  H   MET A 226      36.800  -5.221 -37.913  1.00 61.81           H  
ATOM   3356  CA  MET A 226      35.959  -4.817 -39.815  1.00 61.81           C  
ATOM   3357  HA  MET A 226      36.308  -3.808 -39.594  1.00 61.81           H  
ATOM   3358  C   MET A 226      34.486  -4.675 -40.225  1.00 61.81           C  
ATOM   3359  CB  MET A 226      36.795  -5.317 -41.009  1.00 61.81           C  
ATOM   3360  HB2 MET A 226      36.533  -4.741 -41.896  1.00 61.81           H  
ATOM   3361  HB3 MET A 226      36.554  -6.360 -41.213  1.00 61.81           H  
ATOM   3362  O   MET A 226      33.976  -5.469 -41.000  1.00 61.81           O  
ATOM   3363  CG  MET A 226      38.304  -5.186 -40.791  1.00 61.81           C  
ATOM   3364  HG2 MET A 226      38.567  -5.496 -39.780  1.00 61.81           H  
ATOM   3365  HG3 MET A 226      38.575  -4.138 -40.914  1.00 61.81           H  
ATOM   3366  SD  MET A 226      39.275  -6.194 -41.941  1.00 61.81           S  
ATOM   3367  CE  MET A 226      40.823  -5.261 -41.944  1.00 61.81           C  
ATOM   3368  HE1 MET A 226      41.539  -5.755 -42.600  1.00 61.81           H  
ATOM   3369  HE2 MET A 226      41.226  -5.217 -40.933  1.00 61.81           H  
ATOM   3370  HE3 MET A 226      40.637  -4.251 -42.309  1.00 61.81           H  
ATOM   3371  N   ASP A 227      33.878  -3.541 -39.872  1.00 52.60           N  
ATOM   3372  H   ASP A 227      34.286  -2.955 -39.158  1.00 52.60           H  
ATOM   3373  CA  ASP A 227      32.918  -2.899 -40.776  1.00 52.60           C  
ATOM   3374  HA  ASP A 227      32.805  -3.522 -41.663  1.00 52.60           H  
ATOM   3375  C   ASP A 227      33.551  -1.602 -41.286  1.00 52.60           C  
ATOM   3376  CB  ASP A 227      31.521  -2.741 -40.141  1.00 52.60           C  
ATOM   3377  HB2 ASP A 227      31.578  -2.949 -39.073  1.00 52.60           H  
ATOM   3378  HB3 ASP A 227      31.187  -1.709 -40.250  1.00 52.60           H  
ATOM   3379  O   ASP A 227      33.419  -0.513 -40.723  1.00 52.60           O  
ATOM   3380  CG  ASP A 227      30.445  -3.638 -40.779  1.00 52.60           C  
ATOM   3381  OD1 ASP A 227      30.615  -4.047 -41.950  1.00 52.60           O  
ATOM   3382  OD2 ASP A 227      29.419  -3.849 -40.097  1.00 52.60           O  
ATOM   3383  N   SER A 228      34.363  -1.750 -42.332  1.00 48.99           N  
ATOM   3384  H   SER A 228      34.428  -2.675 -42.732  1.00 48.99           H  
ATOM   3385  CA  SER A 228      34.767  -0.631 -43.172  1.00 48.99           C  
ATOM   3386  HA  SER A 228      34.937   0.252 -42.556  1.00 48.99           H  
ATOM   3387  C   SER A 228      33.622  -0.329 -44.130  1.00 48.99           C  
ATOM   3388  CB  SER A 228      36.066  -0.931 -43.926  1.00 48.99           C  
ATOM   3389  HB2 SER A 228      36.288  -0.103 -44.598  1.00 48.99           H  
ATOM   3390  HB3 SER A 228      35.960  -1.845 -44.510  1.00 48.99           H  
ATOM   3391  O   SER A 228      33.429  -1.023 -45.120  1.00 48.99           O  
ATOM   3392  OG  SER A 228      37.126  -1.074 -42.995  1.00 48.99           O  
ATOM   3393  HG  SER A 228      36.876  -0.588 -42.206  1.00 48.99           H  
ATOM   3394  N   SER A 229      32.868   0.708 -43.775  1.00 53.66           N  
ATOM   3395  H   SER A 229      32.989   1.004 -42.817  1.00 53.66           H  
ATOM   3396  CA  SER A 229      32.296   1.720 -44.667  1.00 53.66           C  
ATOM   3397  HA  SER A 229      31.251   1.862 -44.392  1.00 53.66           H  
ATOM   3398  C   SER A 229      32.354   1.421 -46.172  1.00 53.66           C  
ATOM   3399  CB  SER A 229      33.028   3.044 -44.404  1.00 53.66           C  
ATOM   3400  HB2 SER A 229      32.821   3.375 -43.386  1.00 53.66           H  
ATOM   3401  HB3 SER A 229      32.670   3.803 -45.100  1.00 53.66           H  
ATOM   3402  O   SER A 229      33.418   1.472 -46.786  1.00 53.66           O  
ATOM   3403  OG  SER A 229      34.426   2.871 -44.560  1.00 53.66           O  
ATOM   3404  HG  SER A 229      34.534   2.478 -45.429  1.00 53.66           H  
ATOM   3405  N   GLU A 230      31.170   1.219 -46.745  1.00 52.21           N  
ATOM   3406  H   GLU A 230      30.420   1.003 -46.103  1.00 52.21           H  
ATOM   3407  CA  GLU A 230      30.714   1.793 -48.014  1.00 52.21           C  
ATOM   3408  HA  GLU A 230      30.134   1.030 -48.533  1.00 52.21           H  
ATOM   3409  C   GLU A 230      31.804   2.277 -48.990  1.00 52.21           C  
ATOM   3410  CB  GLU A 230      29.757   2.959 -47.705  1.00 52.21           C  
ATOM   3411  HB2 GLU A 230      30.286   3.707 -47.115  1.00 52.21           H  
ATOM   3412  HB3 GLU A 230      29.453   3.414 -48.648  1.00 52.21           H  
ATOM   3413  O   GLU A 230      32.294   3.404 -48.923  1.00 52.21           O  
ATOM   3414  CG  GLU A 230      28.491   2.521 -46.956  1.00 52.21           C  
ATOM   3415  HG2 GLU A 230      28.765   2.114 -45.982  1.00 52.21           H  
ATOM   3416  HG3 GLU A 230      28.003   1.731 -47.527  1.00 52.21           H  
ATOM   3417  CD  GLU A 230      27.531   3.702 -46.759  1.00 52.21           C  
ATOM   3418  OE1 GLU A 230      26.361   3.577 -47.186  1.00 52.21           O  
ATOM   3419  OE2 GLU A 230      27.981   4.724 -46.193  1.00 52.21           O  
ATOM   3420  N   GLN A 231      32.083   1.462 -50.003  1.00 55.15           N  
ATOM   3421  H   GLN A 231      31.804   0.494 -49.930  1.00 55.15           H  
ATOM   3422  CA  GLN A 231      32.518   1.949 -51.306  1.00 55.15           C  
ATOM   3423  HA  GLN A 231      31.990   2.879 -51.519  1.00 55.15           H  
ATOM   3424  C   GLN A 231      32.121   0.918 -52.357  1.00 55.15           C  
ATOM   3425  CB  GLN A 231      34.043   2.214 -51.336  1.00 55.15           C  
ATOM   3426  HB2 GLN A 231      34.491   1.966 -50.373  1.00 55.15           H  
ATOM   3427  HB3 GLN A 231      34.519   1.588 -52.091  1.00 55.15           H  
ATOM   3428  O   GLN A 231      32.750  -0.129 -52.443  1.00 55.15           O  
ATOM   3429  CG  GLN A 231      34.351   3.681 -51.663  1.00 55.15           C  
ATOM   3430  HG2 GLN A 231      33.812   3.972 -52.565  1.00 55.15           H  
ATOM   3431  HG3 GLN A 231      34.003   4.304 -50.839  1.00 55.15           H  
ATOM   3432  CD  GLN A 231      35.836   3.952 -51.899  1.00 55.15           C  
ATOM   3433  NE2 GLN A 231      36.266   5.189 -51.788  1.00 55.15           N  
ATOM   3434 HE21 GLN A 231      37.260   5.313 -51.922  1.00 55.15           H  
ATOM   3435 HE22 GLN A 231      35.644   5.912 -51.455  1.00 55.15           H  
ATOM   3436  OE1 GLN A 231      36.637   3.095 -52.226  1.00 55.15           O  
ATOM   3437  N   THR A 232      31.071   1.188 -53.135  1.00 44.82           N  
ATOM   3438  H   THR A 232      30.387   1.810 -52.728  1.00 44.82           H  
ATOM   3439  CA  THR A 232      31.127   1.243 -54.612  1.00 44.82           C  
ATOM   3440  HA  THR A 232      31.641   2.170 -54.867  1.00 44.82           H  
ATOM   3441  C   THR A 232      29.727   1.353 -55.230  1.00 44.82           C  
ATOM   3442  CB  THR A 232      31.914   0.121 -55.333  1.00 44.82           C  
ATOM   3443  HB  THR A 232      31.468  -0.044 -56.314  1.00 44.82           H  
ATOM   3444  O   THR A 232      28.948   0.410 -55.277  1.00 44.82           O  
ATOM   3445  CG2 THR A 232      33.368   0.544 -55.572  1.00 44.82           C  
ATOM   3446 HG21 THR A 232      33.893  -0.264 -56.082  1.00 44.82           H  
ATOM   3447 HG22 THR A 232      33.870   0.753 -54.628  1.00 44.82           H  
ATOM   3448 HG23 THR A 232      33.402   1.433 -56.201  1.00 44.82           H  
ATOM   3449  OG1 THR A 232      31.941  -1.110 -54.664  1.00 44.82           O  
ATOM   3450  HG1 THR A 232      32.269  -0.935 -53.779  1.00 44.82           H  
ATOM   3451  N   SER A 233      29.432   2.568 -55.697  1.00 45.85           N  
ATOM   3452  H   SER A 233      30.059   3.283 -55.359  1.00 45.85           H  
ATOM   3453  CA  SER A 233      28.959   2.876 -57.056  1.00 45.85           C  
ATOM   3454  HA  SER A 233      28.301   3.741 -56.974  1.00 45.85           H  
ATOM   3455  C   SER A 233      28.168   1.806 -57.834  1.00 45.85           C  
ATOM   3456  CB  SER A 233      30.172   3.335 -57.892  1.00 45.85           C  
ATOM   3457  HB2 SER A 233      30.362   4.388 -57.682  1.00 45.85           H  
ATOM   3458  HB3 SER A 233      29.957   3.236 -58.956  1.00 45.85           H  
ATOM   3459  O   SER A 233      28.741   0.847 -58.345  1.00 45.85           O  
ATOM   3460  OG  SER A 233      31.343   2.601 -57.574  1.00 45.85           O  
ATOM   3461  HG  SER A 233      31.208   1.718 -57.926  1.00 45.85           H  
ATOM   3462  N   SER A 234      26.888   2.109 -58.092  1.00 58.19           N  
ATOM   3463  H   SER A 234      26.445   2.807 -57.512  1.00 58.19           H  
ATOM   3464  CA  SER A 234      26.150   1.778 -59.334  1.00 58.19           C  
ATOM   3465  HA  SER A 234      25.838   0.734 -59.312  1.00 58.19           H  
ATOM   3466  C   SER A 234      27.010   2.046 -60.594  1.00 58.19           C  
ATOM   3467  CB  SER A 234      24.920   2.707 -59.409  1.00 58.19           C  
ATOM   3468  HB2 SER A 234      24.214   2.326 -60.148  1.00 58.19           H  
ATOM   3469  HB3 SER A 234      25.243   3.701 -59.718  1.00 58.19           H  
ATOM   3470  O   SER A 234      27.931   2.860 -60.471  1.00 58.19           O  
ATOM   3471  OG  SER A 234      24.255   2.824 -58.164  1.00 58.19           O  
ATOM   3472  HG  SER A 234      23.414   3.271 -58.287  1.00 58.19           H  
ATOM   3473  N   PRO A 235      26.711   1.543 -61.823  1.00 55.57           N  
ATOM   3474  CA  PRO A 235      25.415   1.038 -62.324  1.00 55.57           C  
ATOM   3475  HA  PRO A 235      24.734   0.776 -61.515  1.00 55.57           H  
ATOM   3476  C   PRO A 235      25.488  -0.155 -63.324  1.00 55.57           C  
ATOM   3477  CB  PRO A 235      24.915   2.272 -63.090  1.00 55.57           C  
ATOM   3478  HB2 PRO A 235      24.156   2.024 -63.831  1.00 55.57           H  
ATOM   3479  HB3 PRO A 235      24.521   3.008 -62.389  1.00 55.57           H  
ATOM   3480  O   PRO A 235      26.534  -0.452 -63.890  1.00 55.57           O  
ATOM   3481  CG  PRO A 235      26.191   2.828 -63.746  1.00 55.57           C  
ATOM   3482  HG2 PRO A 235      26.221   3.913 -63.653  1.00 55.57           H  
ATOM   3483  HG3 PRO A 235      26.240   2.536 -64.795  1.00 55.57           H  
ATOM   3484  CD  PRO A 235      27.344   2.183 -62.979  1.00 55.57           C  
ATOM   3485  HD2 PRO A 235      28.072   2.955 -62.728  1.00 55.57           H  
ATOM   3486  HD3 PRO A 235      27.859   1.449 -63.599  1.00 55.57           H  
ATOM   3487  N   ALA A 236      24.350  -0.784 -63.646  1.00 44.78           N  
ATOM   3488  H   ALA A 236      23.517  -0.611 -63.102  1.00 44.78           H  
ATOM   3489  CA  ALA A 236      24.165  -1.476 -64.930  1.00 44.78           C  
ATOM   3490  HA  ALA A 236      24.677  -0.901 -65.701  1.00 44.78           H  
ATOM   3491  C   ALA A 236      22.674  -1.550 -65.306  1.00 44.78           C  
ATOM   3492  CB  ALA A 236      24.808  -2.869 -64.920  1.00 44.78           C  
ATOM   3493  HB1 ALA A 236      24.371  -3.472 -64.124  1.00 44.78           H  
ATOM   3494  HB2 ALA A 236      25.884  -2.791 -64.760  1.00 44.78           H  
ATOM   3495  HB3 ALA A 236      24.630  -3.362 -65.875  1.00 44.78           H  
ATOM   3496  O   ALA A 236      21.862  -2.173 -64.630  1.00 44.78           O  
ATOM   3497  N   SER A 237      22.355  -0.854 -66.390  1.00 59.43           N  
ATOM   3498  H   SER A 237      23.125  -0.400 -66.861  1.00 59.43           H  
ATOM   3499  CA  SER A 237      21.125  -0.836 -67.182  1.00 59.43           C  
ATOM   3500  HA  SER A 237      20.272  -0.528 -66.577  1.00 59.43           H  
ATOM   3501  C   SER A 237      20.832  -2.169 -67.877  1.00 59.43           C  
ATOM   3502  CB  SER A 237      21.393   0.180 -68.305  1.00 59.43           C  
ATOM   3503  HB2 SER A 237      21.391   1.187 -67.887  1.00 59.43           H  
ATOM   3504  HB3 SER A 237      20.615   0.116 -69.066  1.00 59.43           H  
ATOM   3505  O   SER A 237      21.785  -2.783 -68.346  1.00 59.43           O  
ATOM   3506  OG  SER A 237      22.672  -0.072 -68.886  1.00 59.43           O  
ATOM   3507  HG  SER A 237      22.668  -0.978 -69.205  1.00 59.43           H  
ATOM   3508  N   THR A 238      19.552  -2.534 -68.042  1.00 52.82           N  
ATOM   3509  H   THR A 238      18.896  -2.141 -67.383  1.00 52.82           H  
ATOM   3510  CA  THR A 238      18.878  -3.092 -69.255  1.00 52.82           C  
ATOM   3511  HA  THR A 238      18.946  -2.380 -70.078  1.00 52.82           H  
ATOM   3512  C   THR A 238      17.399  -3.270 -68.856  1.00 52.82           C  
ATOM   3513  CB  THR A 238      19.409  -4.464 -69.734  1.00 52.82           C  
ATOM   3514  HB  THR A 238      19.115  -5.246 -69.035  1.00 52.82           H  
ATOM   3515  O   THR A 238      17.121  -3.984 -67.901  1.00 52.82           O  
ATOM   3516  CG2 THR A 238      18.894  -4.785 -71.134  1.00 52.82           C  
ATOM   3517 HG21 THR A 238      19.181  -4.001 -71.835  1.00 52.82           H  
ATOM   3518 HG22 THR A 238      17.808  -4.875 -71.119  1.00 52.82           H  
ATOM   3519 HG23 THR A 238      19.307  -5.737 -71.467  1.00 52.82           H  
ATOM   3520  OG1 THR A 238      20.804  -4.516 -69.910  1.00 52.82           O  
ATOM   3521  HG1 THR A 238      21.206  -3.974 -69.227  1.00 52.82           H  
ATOM   3522  N   ASP A 239      16.470  -2.401 -69.240  1.00 50.00           N  
ATOM   3523  H   ASP A 239      15.789  -2.330 -68.498  1.00 50.00           H  
ATOM   3524  CA  ASP A 239      15.763  -2.285 -70.527  1.00 50.00           C  
ATOM   3525  HA  ASP A 239      15.085  -1.458 -70.317  1.00 50.00           H  
ATOM   3526  C   ASP A 239      14.843  -3.475 -70.876  1.00 50.00           C  
ATOM   3527  CB  ASP A 239      16.628  -1.794 -71.707  1.00 50.00           C  
ATOM   3528  HB2 ASP A 239      17.474  -1.235 -71.308  1.00 50.00           H  
ATOM   3529  HB3 ASP A 239      17.017  -2.651 -72.256  1.00 50.00           H  
ATOM   3530  O   ASP A 239      15.273  -4.622 -70.927  1.00 50.00           O  
ATOM   3531  CG  ASP A 239      15.881  -0.851 -72.671  1.00 50.00           C  
ATOM   3532  OD1 ASP A 239      14.715  -0.502 -72.373  1.00 50.00           O  
ATOM   3533  OD2 ASP A 239      16.540  -0.401 -73.635  1.00 50.00           O  
ATOM   3534  N   ASP A 240      13.583  -3.104 -71.112  1.00 51.61           N  
ATOM   3535  H   ASP A 240      13.479  -2.100 -71.121  1.00 51.61           H  
ATOM   3536  CA  ASP A 240      12.507  -3.760 -71.860  1.00 51.61           C  
ATOM   3537  HA  ASP A 240      11.638  -3.150 -71.610  1.00 51.61           H  
ATOM   3538  C   ASP A 240      12.082  -5.208 -71.540  1.00 51.61           C  
ATOM   3539  CB  ASP A 240      12.789  -3.566 -73.369  1.00 51.61           C  
ATOM   3540  HB2 ASP A 240      12.960  -4.536 -73.836  1.00 51.61           H  
ATOM   3541  HB3 ASP A 240      13.702  -2.989 -73.510  1.00 51.61           H  
ATOM   3542  O   ASP A 240      12.839  -6.157 -71.741  1.00 51.61           O  
ATOM   3543  CG  ASP A 240      11.669  -2.852 -74.130  1.00 51.61           C  
ATOM   3544  OD1 ASP A 240      10.550  -2.729 -73.573  1.00 51.61           O  
ATOM   3545  OD2 ASP A 240      11.914  -2.489 -75.302  1.00 51.61           O  
ATOM   3546  N   SER A 241      10.797  -5.399 -71.185  1.00 52.16           N  
ATOM   3547  H   SER A 241      10.349  -4.563 -70.836  1.00 52.16           H  
ATOM   3548  CA  SER A 241       9.871  -6.282 -71.931  1.00 52.16           C  
ATOM   3549  HA  SER A 241       9.636  -5.775 -72.867  1.00 52.16           H  
ATOM   3550  C   SER A 241       8.542  -6.570 -71.203  1.00 52.16           C  
ATOM   3551  CB  SER A 241      10.487  -7.640 -72.303  1.00 52.16           C  
ATOM   3552  HB2 SER A 241      11.042  -8.040 -71.455  1.00 52.16           H  
ATOM   3553  HB3 SER A 241       9.710  -8.359 -72.563  1.00 52.16           H  
ATOM   3554  O   SER A 241       8.505  -7.257 -70.188  1.00 52.16           O  
ATOM   3555  OG  SER A 241      11.340  -7.482 -73.418  1.00 52.16           O  
ATOM   3556  HG  SER A 241      12.099  -7.012 -73.066  1.00 52.16           H  
ATOM   3557  N   GLN A 242       7.449  -6.178 -71.876  1.00 58.54           N  
ATOM   3558  H   GLN A 242       7.632  -5.529 -72.627  1.00 58.54           H  
ATOM   3559  CA  GLN A 242       6.129  -6.840 -71.925  1.00 58.54           C  
ATOM   3560  HA  GLN A 242       5.653  -6.439 -72.820  1.00 58.54           H  
ATOM   3561  C   GLN A 242       5.114  -6.533 -70.805  1.00 58.54           C  
ATOM   3562  CB  GLN A 242       6.270  -8.340 -72.239  1.00 58.54           C  
ATOM   3563  HB2 GLN A 242       6.772  -8.823 -71.400  1.00 58.54           H  
ATOM   3564  HB3 GLN A 242       5.280  -8.790 -72.313  1.00 58.54           H  
ATOM   3565  O   GLN A 242       4.836  -7.317 -69.902  1.00 58.54           O  
ATOM   3566  CG  GLN A 242       7.069  -8.645 -73.525  1.00 58.54           C  
ATOM   3567  HG2 GLN A 242       7.930  -7.983 -73.614  1.00 58.54           H  
ATOM   3568  HG3 GLN A 242       7.452  -9.663 -73.448  1.00 58.54           H  
ATOM   3569  CD  GLN A 242       6.284  -8.563 -74.826  1.00 58.54           C  
ATOM   3570  NE2 GLN A 242       6.954  -8.349 -75.937  1.00 58.54           N  
ATOM   3571 HE21 GLN A 242       7.952  -8.199 -75.913  1.00 58.54           H  
ATOM   3572 HE22 GLN A 242       6.399  -8.284 -76.778  1.00 58.54           H  
ATOM   3573  OE1 GLN A 242       5.079  -8.714 -74.889  1.00 58.54           O  
ATOM   3574  N   MET A 243       4.435  -5.405 -71.008  1.00 62.45           N  
ATOM   3575  H   MET A 243       4.784  -4.804 -71.741  1.00 62.45           H  
ATOM   3576  CA  MET A 243       3.048  -5.164 -70.615  1.00 62.45           C  
ATOM   3577  HA  MET A 243       2.933  -5.292 -69.539  1.00 62.45           H  
ATOM   3578  C   MET A 243       2.118  -6.136 -71.365  1.00 62.45           C  
ATOM   3579  CB  MET A 243       2.761  -3.699 -71.005  1.00 62.45           C  
ATOM   3580  HB2 MET A 243       3.467  -3.063 -70.471  1.00 62.45           H  
ATOM   3581  HB3 MET A 243       2.951  -3.574 -72.071  1.00 62.45           H  
ATOM   3582  O   MET A 243       1.945  -6.009 -72.574  1.00 62.45           O  
ATOM   3583  CG  MET A 243       1.357  -3.168 -70.715  1.00 62.45           C  
ATOM   3584  HG2 MET A 243       0.620  -3.765 -71.253  1.00 62.45           H  
ATOM   3585  HG3 MET A 243       1.161  -3.246 -69.646  1.00 62.45           H  
ATOM   3586  SD  MET A 243       1.194  -1.430 -71.227  1.00 62.45           S  
ATOM   3587  CE  MET A 243      -0.432  -1.041 -70.536  1.00 62.45           C  
ATOM   3588  HE1 MET A 243      -0.408  -1.168 -69.454  1.00 62.45           H  
ATOM   3589  HE2 MET A 243      -0.692  -0.010 -70.776  1.00 62.45           H  
ATOM   3590  HE3 MET A 243      -1.180  -1.711 -70.960  1.00 62.45           H  
ATOM   3591  N   THR A 244       1.494  -7.084 -70.664  1.00 55.65           N  
ATOM   3592  H   THR A 244       1.751  -7.218 -69.697  1.00 55.65           H  
ATOM   3593  CA  THR A 244       0.279  -7.768 -71.145  1.00 55.65           C  
ATOM   3594  HA  THR A 244      -0.186  -7.150 -71.913  1.00 55.65           H  
ATOM   3595  C   THR A 244      -0.738  -7.849 -70.016  1.00 55.65           C  
ATOM   3596  CB  THR A 244       0.527  -9.142 -71.799  1.00 55.65           C  
ATOM   3597  HB  THR A 244      -0.415  -9.689 -71.836  1.00 55.65           H  
ATOM   3598  O   THR A 244      -0.869  -8.842 -69.310  1.00 55.65           O  
ATOM   3599  CG2 THR A 244       1.045  -9.013 -73.231  1.00 55.65           C  
ATOM   3600 HG21 THR A 244       2.032  -8.550 -73.240  1.00 55.65           H  
ATOM   3601 HG22 THR A 244       1.116 -10.004 -73.678  1.00 55.65           H  
ATOM   3602 HG23 THR A 244       0.357  -8.407 -73.821  1.00 55.65           H  
ATOM   3603  OG1 THR A 244       1.473  -9.909 -71.098  1.00 55.65           O  
ATOM   3604  HG1 THR A 244       2.258  -9.367 -70.988  1.00 55.65           H  
ATOM   3605  N   SER A 245      -1.456  -6.747 -69.835  1.00 54.81           N  
ATOM   3606  H   SER A 245      -1.232  -5.918 -70.368  1.00 54.81           H  
ATOM   3607  CA  SER A 245      -2.757  -6.736 -69.181  1.00 54.81           C  
ATOM   3608  HA  SER A 245      -2.719  -7.326 -68.265  1.00 54.81           H  
ATOM   3609  C   SER A 245      -3.764  -7.347 -70.153  1.00 54.81           C  
ATOM   3610  CB  SER A 245      -3.192  -5.297 -68.838  1.00 54.81           C  
ATOM   3611  HB2 SER A 245      -3.681  -5.306 -67.864  1.00 54.81           H  
ATOM   3612  HB3 SER A 245      -3.919  -4.945 -69.569  1.00 54.81           H  
ATOM   3613  O   SER A 245      -3.906  -6.839 -71.262  1.00 54.81           O  
ATOM   3614  OG  SER A 245      -2.109  -4.373 -68.820  1.00 54.81           O  
ATOM   3615  HG  SER A 245      -2.405  -3.606 -68.325  1.00 54.81           H  
ATOM   3616  N   ASN A 246      -4.457  -8.408 -69.752  1.00 58.56           N  
ATOM   3617  H   ASN A 246      -4.208  -8.847 -68.877  1.00 58.56           H  
ATOM   3618  CA  ASN A 246      -5.802  -8.696 -70.239  1.00 58.56           C  
ATOM   3619  HA  ASN A 246      -6.291  -7.761 -70.514  1.00 58.56           H  
ATOM   3620  C   ASN A 246      -6.596  -9.283 -69.072  1.00 58.56           C  
ATOM   3621  CB  ASN A 246      -5.791  -9.610 -71.477  1.00 58.56           C  
ATOM   3622  HB2 ASN A 246      -6.722 -10.177 -71.501  1.00 58.56           H  
ATOM   3623  HB3 ASN A 246      -4.966 -10.318 -71.399  1.00 58.56           H  
ATOM   3624  O   ASN A 246      -6.313 -10.390 -68.617  1.00 58.56           O  
ATOM   3625  CG  ASN A 246      -5.714  -8.840 -72.788  1.00 58.56           C  
ATOM   3626  ND2 ASN A 246      -5.126  -9.427 -73.803  1.00 58.56           N  
ATOM   3627 HD21 ASN A 246      -4.722 -10.345 -73.684  1.00 58.56           H  
ATOM   3628 HD22 ASN A 246      -5.088  -8.880 -74.652  1.00 58.56           H  
ATOM   3629  OD1 ASN A 246      -6.205  -7.739 -72.960  1.00 58.56           O  
ATOM   3630  N   ASP A 247      -7.528  -8.463 -68.593  1.00 65.60           N  
ATOM   3631  H   ASP A 247      -7.648  -7.571 -69.050  1.00 65.60           H  
ATOM   3632  CA  ASP A 247      -8.610  -8.807 -67.683  1.00 65.60           C  
ATOM   3633  HA  ASP A 247      -8.224  -9.340 -66.814  1.00 65.60           H  
ATOM   3634  C   ASP A 247      -9.645  -9.684 -68.408  1.00 65.60           C  
ATOM   3635  CB  ASP A 247      -9.307  -7.507 -67.223  1.00 65.60           C  
ATOM   3636  HB2 ASP A 247     -10.225  -7.777 -66.700  1.00 65.60           H  
ATOM   3637  HB3 ASP A 247      -9.591  -6.926 -68.100  1.00 65.60           H  
ATOM   3638  O   ASP A 247     -10.064  -9.345 -69.517  1.00 65.60           O  
ATOM   3639  CG  ASP A 247      -8.481  -6.631 -66.276  1.00 65.60           C  
ATOM   3640  OD1 ASP A 247      -7.961  -7.171 -65.276  1.00 65.60           O  
ATOM   3641  OD2 ASP A 247      -8.384  -5.408 -66.544  1.00 65.60           O  
ATOM   3642  N   ASP A 248     -10.062 -10.766 -67.750  1.00 51.22           N  
ATOM   3643  H   ASP A 248      -9.534 -11.058 -66.940  1.00 51.22           H  
ATOM   3644  CA  ASP A 248     -11.435 -11.298 -67.732  1.00 51.22           C  
ATOM   3645  HA  ASP A 248     -12.133 -10.461 -67.737  1.00 51.22           H  
ATOM   3646  C   ASP A 248     -11.655 -12.029 -66.393  1.00 51.22           C  
ATOM   3647  CB  ASP A 248     -11.738 -12.204 -68.957  1.00 51.22           C  
ATOM   3648  HB2 ASP A 248     -10.812 -12.391 -69.501  1.00 51.22           H  
ATOM   3649  HB3 ASP A 248     -12.081 -13.173 -68.595  1.00 51.22           H  
ATOM   3650  O   ASP A 248     -10.761 -12.817 -65.992  1.00 51.22           O  
ATOM   3651  CG  ASP A 248     -12.800 -11.684 -69.960  1.00 51.22           C  
ATOM   3652  OD1 ASP A 248     -13.517 -10.688 -69.695  1.00 51.22           O  
ATOM   3653  OD2 ASP A 248     -12.950 -12.352 -71.018  1.00 51.22           O  
ATOM   3654  OXT ASP A 248     -12.685 -11.742 -65.744  1.00 51.22           O  
TER    3655      ASP A 248                                                       
END   
