# Supplementary material for: A glutamine-based single α-helix scaffold to target globular proteins
Source: Nat Commun. 2022 Nov 18;13:7073. doi: 10.1038/s41467-022-34793-6 (PMC9674830; doi:10.1038/s41467-022-34793-6)
Supplement: Supplementary file 7 — Supplementary Data 4 [file 41467_2022_34793_MOESM7_ESM.zip › ColabFold_p37n/p37n_with_MSAs/Q54IJ9.pdb]

ATOM      1  N   MET A   1     -36.827 -45.441   9.619  1.00 34.07           N  
ATOM      2  H   MET A   1     -37.636 -45.727  10.151  1.00 34.07           H  
ATOM      3  H2  MET A   1     -37.077 -45.409   8.641  1.00 34.07           H  
ATOM      4  H3  MET A   1     -36.117 -46.147   9.759  1.00 34.07           H  
ATOM      5  CA  MET A   1     -36.353 -44.118  10.102  1.00 34.07           C  
ATOM      6  HA  MET A   1     -35.512 -43.787   9.493  1.00 34.07           H  
ATOM      7  C   MET A   1     -35.822 -44.279  11.507  1.00 34.07           C  
ATOM      8  CB  MET A   1     -37.438 -43.022  10.087  1.00 34.07           C  
ATOM      9  HB2 MET A   1     -38.362 -43.387  10.535  1.00 34.07           H  
ATOM     10  HB3 MET A   1     -37.099 -42.179  10.689  1.00 34.07           H  
ATOM     11  O   MET A   1     -34.654 -43.998  11.756  1.00 34.07           O  
ATOM     12  CG  MET A   1     -37.743 -42.496   8.683  1.00 34.07           C  
ATOM     13  HG2 MET A   1     -38.501 -41.717   8.768  1.00 34.07           H  
ATOM     14  HG3 MET A   1     -38.168 -43.308   8.091  1.00 34.07           H  
ATOM     15  SD  MET A   1     -36.320 -41.815   7.783  1.00 34.07           S  
ATOM     16  CE  MET A   1     -35.844 -40.444   8.878  1.00 34.07           C  
ATOM     17  HE1 MET A   1     -35.047 -39.865   8.411  1.00 34.07           H  
ATOM     18  HE2 MET A   1     -36.703 -39.797   9.055  1.00 34.07           H  
ATOM     19  HE3 MET A   1     -35.485 -40.832   9.832  1.00 34.07           H  
ATOM     20  N   GLU A   2     -36.673 -44.835  12.361  1.00 33.63           N  
ATOM     21  H   GLU A   2     -37.618 -44.958  12.026  1.00 33.63           H  
ATOM     22  CA  GLU A   2     -36.506 -45.151  13.772  1.00 33.63           C  
ATOM     23  HA  GLU A   2     -36.604 -44.228  14.344  1.00 33.63           H  
ATOM     24  C   GLU A   2     -35.144 -45.782  14.106  1.00 33.63           C  
ATOM     25  CB  GLU A   2     -37.640 -46.120  14.184  1.00 33.63           C  
ATOM     26  HB2 GLU A   2     -37.669 -46.140  15.273  1.00 33.63           H  
ATOM     27  HB3 GLU A   2     -37.389 -47.127  13.850  1.00 33.63           H  
ATOM     28  O   GLU A   2     -34.607 -45.536  15.180  1.00 33.63           O  
ATOM     29  CG  GLU A   2     -39.061 -45.781  13.672  1.00 33.63           C  
ATOM     30  HG2 GLU A   2     -39.199 -44.700  13.674  1.00 33.63           H  
ATOM     31  HG3 GLU A   2     -39.779 -46.197  14.379  1.00 33.63           H  
ATOM     32  CD  GLU A   2     -39.361 -46.357  12.270  1.00 33.63           C  
ATOM     33  OE1 GLU A   2     -39.903 -47.476  12.190  1.00 33.63           O  
ATOM     34  OE2 GLU A   2     -39.004 -45.697  11.259  1.00 33.63           O  
ATOM     35  N   GLU A   3     -34.538 -46.551  13.192  1.00 36.62           N  
ATOM     36  H   GLU A   3     -35.011 -46.725  12.317  1.00 36.62           H  
ATOM     37  CA  GLU A   3     -33.208 -47.149  13.380  1.00 36.62           C  
ATOM     38  HA  GLU A   3     -33.223 -47.757  14.285  1.00 36.62           H  
ATOM     39  C   GLU A   3     -32.094 -46.096  13.540  1.00 36.62           C  
ATOM     40  CB  GLU A   3     -32.849 -48.052  12.185  1.00 36.62           C  
ATOM     41  HB2 GLU A   3     -32.548 -47.423  11.347  1.00 36.62           H  
ATOM     42  HB3 GLU A   3     -31.975 -48.639  12.466  1.00 36.62           H  
ATOM     43  O   GLU A   3     -31.161 -46.285  14.321  1.00 36.62           O  
ATOM     44  CG  GLU A   3     -33.949 -49.022  11.715  1.00 36.62           C  
ATOM     45  HG2 GLU A   3     -33.531 -50.028  11.696  1.00 36.62           H  
ATOM     46  HG3 GLU A   3     -34.781 -49.041  12.419  1.00 36.62           H  
ATOM     47  CD  GLU A   3     -34.448 -48.646  10.311  1.00 36.62           C  
ATOM     48  OE1 GLU A   3     -34.160 -49.421   9.373  1.00 36.62           O  
ATOM     49  OE2 GLU A   3     -35.076 -47.559  10.176  1.00 36.62           O  
ATOM     50  N   PHE A   4     -32.195 -44.981  12.809  1.00 32.45           N  
ATOM     51  H   PHE A   4     -33.037 -44.863  12.265  1.00 32.45           H  
ATOM     52  CA  PHE A   4     -31.246 -43.866  12.832  1.00 32.45           C  
ATOM     53  HA  PHE A   4     -30.230 -44.258  12.875  1.00 32.45           H  
ATOM     54  C   PHE A   4     -31.455 -42.988  14.070  1.00 32.45           C  
ATOM     55  CB  PHE A   4     -31.415 -43.067  11.530  1.00 32.45           C  
ATOM     56  HB2 PHE A   4     -31.265 -43.742  10.687  1.00 32.45           H  
ATOM     57  HB3 PHE A   4     -32.440 -42.701  11.470  1.00 32.45           H  
ATOM     58  O   PHE A   4     -30.498 -42.616  14.742  1.00 32.45           O  
ATOM     59  CG  PHE A   4     -30.484 -41.881  11.366  1.00 32.45           C  
ATOM     60  CD1 PHE A   4     -30.897 -40.597  11.773  1.00 32.45           C  
ATOM     61  HD1 PHE A   4     -31.864 -40.462  12.234  1.00 32.45           H  
ATOM     62  CD2 PHE A   4     -29.220 -42.050  10.771  1.00 32.45           C  
ATOM     63  HD2 PHE A   4     -28.899 -43.033  10.459  1.00 32.45           H  
ATOM     64  CE1 PHE A   4     -30.055 -39.488  11.576  1.00 32.45           C  
ATOM     65  HE1 PHE A   4     -30.376 -38.507  11.893  1.00 32.45           H  
ATOM     66  CE2 PHE A   4     -28.378 -40.941  10.571  1.00 32.45           C  
ATOM     67  HE2 PHE A   4     -27.409 -41.075  10.112  1.00 32.45           H  
ATOM     68  CZ  PHE A   4     -28.798 -39.659  10.968  1.00 32.45           C  
ATOM     69  HZ  PHE A   4     -28.152 -38.806  10.817  1.00 32.45           H  
ATOM     70  N   GLU A   5     -32.707 -42.716  14.434  1.00 39.93           N  
ATOM     71  H   GLU A   5     -33.462 -43.049  13.851  1.00 39.93           H  
ATOM     72  CA  GLU A   5     -33.050 -42.006  15.673  1.00 39.93           C  
ATOM     73  HA  GLU A   5     -32.520 -41.054  15.710  1.00 39.93           H  
ATOM     74  C   GLU A   5     -32.613 -42.820  16.907  1.00 39.93           C  
ATOM     75  CB  GLU A   5     -34.562 -41.726  15.660  1.00 39.93           C  
ATOM     76  HB2 GLU A   5     -35.089 -42.663  15.482  1.00 39.93           H  
ATOM     77  HB3 GLU A   5     -34.872 -41.339  16.631  1.00 39.93           H  
ATOM     78  O   GLU A   5     -32.000 -42.293  17.840  1.00 39.93           O  
ATOM     79  CG  GLU A   5     -34.938 -40.701  14.572  1.00 39.93           C  
ATOM     80  HG2 GLU A   5     -34.795 -39.696  14.971  1.00 39.93           H  
ATOM     81  HG3 GLU A   5     -34.273 -40.796  13.714  1.00 39.93           H  
ATOM     82  CD  GLU A   5     -36.379 -40.888  14.085  1.00 39.93           C  
ATOM     83  OE1 GLU A   5     -37.272 -40.198  14.621  1.00 39.93           O  
ATOM     84  OE2 GLU A   5     -36.564 -41.711  13.158  1.00 39.93           O  
ATOM     85  N   ASN A   6     -32.810 -44.142  16.866  1.00 41.18           N  
ATOM     86  H   ASN A   6     -33.340 -44.523  16.095  1.00 41.18           H  
ATOM     87  CA  ASN A   6     -32.399 -45.061  17.921  1.00 41.18           C  
ATOM     88  HA  ASN A   6     -32.661 -44.584  18.866  1.00 41.18           H  
ATOM     89  C   ASN A   6     -30.876 -45.326  17.960  1.00 41.18           C  
ATOM     90  CB  ASN A   6     -33.246 -46.338  17.825  1.00 41.18           C  
ATOM     91  HB2 ASN A   6     -34.295 -46.066  17.705  1.00 41.18           H  
ATOM     92  HB3 ASN A   6     -32.941 -46.918  16.954  1.00 41.18           H  
ATOM     93  O   ASN A   6     -30.389 -45.845  18.966  1.00 41.18           O  
ATOM     94  CG  ASN A   6     -33.157 -47.181  19.082  1.00 41.18           C  
ATOM     95  ND2 ASN A   6     -32.559 -48.346  19.017  1.00 41.18           N  
ATOM     96 HD21 ASN A   6     -32.482 -48.840  19.895  1.00 41.18           H  
ATOM     97 HD22 ASN A   6     -32.157 -48.666  18.148  1.00 41.18           H  
ATOM     98  OD1 ASN A   6     -33.620 -46.809  20.142  1.00 41.18           O  
ATOM     99  N   PHE A   7     -30.097 -44.914  16.951  1.00 36.53           N  
ATOM    100  H   PHE A   7     -30.536 -44.542  16.121  1.00 36.53           H  
ATOM    101  CA  PHE A   7     -28.632 -44.843  17.062  1.00 36.53           C  
ATOM    102  HA  PHE A   7     -28.262 -45.782  17.474  1.00 36.53           H  
ATOM    103  C   PHE A   7     -28.207 -43.729  18.031  1.00 36.53           C  
ATOM    104  CB  PHE A   7     -28.000 -44.658  15.672  1.00 36.53           C  
ATOM    105  HB2 PHE A   7     -28.278 -45.504  15.043  1.00 36.53           H  
ATOM    106  HB3 PHE A   7     -28.405 -43.759  15.207  1.00 36.53           H  
ATOM    107  O   PHE A   7     -27.399 -43.962  18.929  1.00 36.53           O  
ATOM    108  CG  PHE A   7     -26.487 -44.526  15.681  1.00 36.53           C  
ATOM    109  CD1 PHE A   7     -25.887 -43.250  15.689  1.00 36.53           C  
ATOM    110  HD1 PHE A   7     -26.503 -42.363  15.684  1.00 36.53           H  
ATOM    111  CD2 PHE A   7     -25.676 -45.676  15.695  1.00 36.53           C  
ATOM    112  HD2 PHE A   7     -26.132 -46.655  15.695  1.00 36.53           H  
ATOM    113  CE1 PHE A   7     -24.487 -43.127  15.716  1.00 36.53           C  
ATOM    114  HE1 PHE A   7     -24.035 -42.146  15.735  1.00 36.53           H  
ATOM    115  CE2 PHE A   7     -24.274 -45.553  15.719  1.00 36.53           C  
ATOM    116  HE2 PHE A   7     -23.656 -46.438  15.739  1.00 36.53           H  
ATOM    117  CZ  PHE A   7     -23.680 -44.278  15.732  1.00 36.53           C  
ATOM    118  HZ  PHE A   7     -22.604 -44.183  15.763  1.00 36.53           H  
ATOM    119  N   PHE A   8     -28.800 -42.535  17.914  1.00 39.23           N  
ATOM    120  H   PHE A   8     -29.484 -42.404  17.183  1.00 39.23           H  
ATOM    121  CA  PHE A   8     -28.481 -41.403  18.792  1.00 39.23           C  
ATOM    122  HA  PHE A   8     -27.399 -41.365  18.918  1.00 39.23           H  
ATOM    123  C   PHE A   8     -29.061 -41.551  20.204  1.00 39.23           C  
ATOM    124  CB  PHE A   8     -28.909 -40.091  18.125  1.00 39.23           C  
ATOM    125  HB2 PHE A   8     -29.956 -40.155  17.829  1.00 39.23           H  
ATOM    126  HB3 PHE A   8     -28.820 -39.282  18.850  1.00 39.23           H  
ATOM    127  O   PHE A   8     -28.427 -41.110  21.160  1.00 39.23           O  
ATOM    128  CG  PHE A   8     -28.049 -39.748  16.925  1.00 39.23           C  
ATOM    129  CD1 PHE A   8     -26.778 -39.174  17.115  1.00 39.23           C  
ATOM    130  HD1 PHE A   8     -26.441 -38.938  18.113  1.00 39.23           H  
ATOM    131  CD2 PHE A   8     -28.486 -40.057  15.624  1.00 39.23           C  
ATOM    132  HD2 PHE A   8     -29.460 -40.496  15.470  1.00 39.23           H  
ATOM    133  CE1 PHE A   8     -25.944 -38.919  16.012  1.00 39.23           C  
ATOM    134  HE1 PHE A   8     -24.968 -38.483  16.164  1.00 39.23           H  
ATOM    135  CE2 PHE A   8     -27.649 -39.813  14.522  1.00 39.23           C  
ATOM    136  HE2 PHE A   8     -27.985 -40.079  13.531  1.00 39.23           H  
ATOM    137  CZ  PHE A   8     -26.378 -39.243  14.714  1.00 39.23           C  
ATOM    138  HZ  PHE A   8     -25.737 -39.059  13.865  1.00 39.23           H  
ATOM    139  N   SER A   9     -30.200 -42.237  20.362  1.00 38.44           N  
ATOM    140  H   SER A   9     -30.715 -42.487  19.530  1.00 38.44           H  
ATOM    141  CA  SER A   9     -30.810 -42.512  21.679  1.00 38.44           C  
ATOM    142  HA  SER A   9     -31.079 -41.561  22.139  1.00 38.44           H  
ATOM    143  C   SER A   9     -29.893 -43.255  22.669  1.00 38.44           C  
ATOM    144  CB  SER A   9     -32.089 -43.330  21.491  1.00 38.44           C  
ATOM    145  HB2 SER A   9     -32.677 -43.273  22.407  1.00 38.44           H  
ATOM    146  HB3 SER A   9     -32.680 -42.919  20.673  1.00 38.44           H  
ATOM    147  O   SER A   9     -30.061 -43.138  23.879  1.00 38.44           O  
ATOM    148  OG  SER A   9     -31.788 -44.690  21.242  1.00 38.44           O  
ATOM    149  HG  SER A   9     -31.333 -44.815  20.406  1.00 38.44           H  
ATOM    150  N   GLN A  10     -28.915 -44.007  22.154  1.00 40.86           N  
ATOM    151  H   GLN A  10     -28.833 -44.041  21.148  1.00 40.86           H  
ATOM    152  CA  GLN A  10     -27.970 -44.815  22.932  1.00 40.86           C  
ATOM    153  HA  GLN A  10     -28.376 -44.984  23.929  1.00 40.86           H  
ATOM    154  C   GLN A  10     -26.608 -44.120  23.122  1.00 40.86           C  
ATOM    155  CB  GLN A  10     -27.813 -46.181  22.236  1.00 40.86           C  
ATOM    156  HB2 GLN A  10     -27.015 -46.744  22.720  1.00 40.86           H  
ATOM    157  HB3 GLN A  10     -27.528 -46.017  21.196  1.00 40.86           H  
ATOM    158  O   GLN A  10     -25.705 -44.702  23.720  1.00 40.86           O  
ATOM    159  CG  GLN A  10     -29.091 -47.032  22.290  1.00 40.86           C  
ATOM    160  HG2 GLN A  10     -29.942 -46.458  21.924  1.00 40.86           H  
ATOM    161  HG3 GLN A  10     -29.293 -47.320  23.322  1.00 40.86           H  
ATOM    162  CD  GLN A  10     -28.961 -48.288  21.438  1.00 40.86           C  
ATOM    163  NE2 GLN A  10     -29.289 -48.224  20.167  1.00 40.86           N  
ATOM    164 HE21 GLN A  10     -29.654 -47.363  19.785  1.00 40.86           H  
ATOM    165 HE22 GLN A  10     -29.156 -49.064  19.622  1.00 40.86           H  
ATOM    166  OE1 GLN A  10     -28.545 -49.346  21.884  1.00 40.86           O  
ATOM    167  N   LEU A  11     -26.428 -42.904  22.587  1.00 33.03           N  
ATOM    168  H   LEU A  11     -27.218 -42.453  22.147  1.00 33.03           H  
ATOM    169  CA  LEU A  11     -25.108 -42.287  22.420  1.00 33.03           C  
ATOM    170  HA  LEU A  11     -24.380 -43.096  22.355  1.00 33.03           H  
ATOM    171  C   LEU A  11     -24.669 -41.410  23.608  1.00 33.03           C  
ATOM    172  CB  LEU A  11     -25.109 -41.533  21.076  1.00 33.03           C  
ATOM    173  HB2 LEU A  11     -25.728 -40.643  21.182  1.00 33.03           H  
ATOM    174  HB3 LEU A  11     -25.568 -42.171  20.320  1.00 33.03           H  
ATOM    175  O   LEU A  11     -23.470 -41.300  23.857  1.00 33.03           O  
ATOM    176  CG  LEU A  11     -23.720 -41.112  20.558  1.00 33.03           C  
ATOM    177  HG  LEU A  11     -23.230 -40.470  21.291  1.00 33.03           H  
ATOM    178  CD1 LEU A  11     -22.815 -42.309  20.254  1.00 33.03           C  
ATOM    179 HD11 LEU A  11     -22.570 -42.832  21.178  1.00 33.03           H  
ATOM    180 HD12 LEU A  11     -23.320 -42.994  19.572  1.00 33.03           H  
ATOM    181 HD13 LEU A  11     -21.884 -41.965  19.803  1.00 33.03           H  
ATOM    182  CD2 LEU A  11     -23.885 -40.316  19.262  1.00 33.03           C  
ATOM    183 HD21 LEU A  11     -22.907 -40.006  18.892  1.00 33.03           H  
ATOM    184 HD22 LEU A  11     -24.481 -39.426  19.460  1.00 33.03           H  
ATOM    185 HD23 LEU A  11     -24.383 -40.927  18.509  1.00 33.03           H  
ATOM    186  N   ILE A  12     -25.606 -40.800  24.347  1.00 33.15           N  
ATOM    187  H   ILE A  12     -26.576 -40.922  24.093  1.00 33.15           H  
ATOM    188  CA  ILE A  12     -25.328 -40.051  25.588  1.00 33.15           C  
ATOM    189  HA  ILE A  12     -24.553 -40.610  26.112  1.00 33.15           H  
ATOM    190  C   ILE A  12     -26.588 -39.984  26.490  1.00 33.15           C  
ATOM    191  CB  ILE A  12     -24.750 -38.652  25.242  1.00 33.15           C  
ATOM    192  HB  ILE A  12     -24.056 -38.784  24.412  1.00 33.15           H  
ATOM    193  O   ILE A  12     -27.688 -39.867  25.950  1.00 33.15           O  
ATOM    194  CG1 ILE A  12     -23.917 -38.091  26.413  1.00 33.15           C  
ATOM    195 HG12 ILE A  12     -23.263 -38.877  26.788  1.00 33.15           H  
ATOM    196 HG13 ILE A  12     -24.582 -37.778  27.218  1.00 33.15           H  
ATOM    197  CG2 ILE A  12     -25.824 -37.655  24.773  1.00 33.15           C  
ATOM    198 HG21 ILE A  12     -26.463 -37.363  25.606  1.00 33.15           H  
ATOM    199 HG22 ILE A  12     -26.442 -38.114  24.001  1.00 33.15           H  
ATOM    200 HG23 ILE A  12     -25.357 -36.764  24.354  1.00 33.15           H  
ATOM    201  CD1 ILE A  12     -23.024 -36.908  26.017  1.00 33.15           C  
ATOM    202 HD11 ILE A  12     -22.370 -37.194  25.193  1.00 33.15           H  
ATOM    203 HD12 ILE A  12     -23.632 -36.053  25.722  1.00 33.15           H  
ATOM    204 HD13 ILE A  12     -22.411 -36.620  26.871  1.00 33.15           H  
ATOM    205  N   PRO A  13     -26.477 -40.089  27.834  1.00 35.15           N  
ATOM    206  CA  PRO A  13     -27.638 -40.164  28.731  1.00 35.15           C  
ATOM    207  HA  PRO A  13     -28.488 -40.599  28.206  1.00 35.15           H  
ATOM    208  C   PRO A  13     -28.091 -38.813  29.329  1.00 35.15           C  
ATOM    209  CB  PRO A  13     -27.199 -41.134  29.832  1.00 35.15           C  
ATOM    210  HB2 PRO A  13     -27.756 -41.001  30.759  1.00 35.15           H  
ATOM    211  HB3 PRO A  13     -27.294 -42.159  29.475  1.00 35.15           H  
ATOM    212  O   PRO A  13     -27.354 -37.830  29.331  1.00 35.15           O  
ATOM    213  CG  PRO A  13     -25.722 -40.782  30.000  1.00 35.15           C  
ATOM    214  HG2 PRO A  13     -25.156 -41.609  30.428  1.00 35.15           H  
ATOM    215  HG3 PRO A  13     -25.625 -39.890  30.619  1.00 35.15           H  
ATOM    216  CD  PRO A  13     -25.276 -40.468  28.571  1.00 35.15           C  
ATOM    217  HD2 PRO A  13     -24.545 -39.660  28.586  1.00 35.15           H  
ATOM    218  HD3 PRO A  13     -24.841 -41.365  28.130  1.00 35.15           H  
ATOM    219  N   ALA A  14     -29.296 -38.831  29.907  1.00 30.01           N  
ATOM    220  H   ALA A  14     -29.805 -39.703  29.859  1.00 30.01           H  
ATOM    221  CA  ALA A  14     -29.911 -37.853  30.820  1.00 30.01           C  
ATOM    222  HA  ALA A  14     -29.134 -37.338  31.385  1.00 30.01           H  
ATOM    223  C   ALA A  14     -30.826 -38.643  31.803  1.00 30.01           C  
ATOM    224  CB  ALA A  14     -30.682 -36.836  29.964  1.00 30.01           C  
ATOM    225  HB1 ALA A  14     -30.000 -36.373  29.250  1.00 30.01           H  
ATOM    226  HB2 ALA A  14     -31.484 -37.336  29.422  1.00 30.01           H  
ATOM    227  HB3 ALA A  14     -31.102 -36.050  30.591  1.00 30.01           H  
ATOM    228  O   ALA A  14     -31.053 -39.830  31.525  1.00 30.01           O  
ATOM    229  N   PRO A  15     -31.385 -38.103  32.915  1.00 35.54           N  
ATOM    230  CA  PRO A  15     -31.422 -36.712  33.429  1.00 35.54           C  
ATOM    231  HA  PRO A  15     -31.718 -36.013  32.647  1.00 35.54           H  
ATOM    232  C   PRO A  15     -30.059 -36.247  34.002  1.00 35.54           C  
ATOM    233  CB  PRO A  15     -32.554 -36.774  34.468  1.00 35.54           C  
ATOM    234  HB2 PRO A  15     -32.498 -36.011  35.244  1.00 35.54           H  
ATOM    235  HB3 PRO A  15     -33.517 -36.706  33.962  1.00 35.54           H  
ATOM    236  O   PRO A  15     -29.083 -36.982  33.881  1.00 35.54           O  
ATOM    237  CG  PRO A  15     -32.402 -38.153  35.087  1.00 35.54           C  
ATOM    238  HG2 PRO A  15     -31.554 -38.165  35.772  1.00 35.54           H  
ATOM    239  HG3 PRO A  15     -33.315 -38.482  35.583  1.00 35.54           H  
ATOM    240  CD  PRO A  15     -32.092 -38.980  33.849  1.00 35.54           C  
ATOM    241  HD2 PRO A  15     -31.478 -39.838  34.123  1.00 35.54           H  
ATOM    242  HD3 PRO A  15     -33.021 -39.319  33.391  1.00 35.54           H  
ATOM    243  N   ASP A  16     -29.857 -35.049  34.568  1.00 26.99           N  
ATOM    244  H   ASP A  16     -28.884 -34.898  34.792  1.00 26.99           H  
ATOM    245  CA  ASP A  16     -30.740 -33.938  35.006  1.00 26.99           C  
ATOM    246  HA  ASP A  16     -31.786 -34.178  34.821  1.00 26.99           H  
ATOM    247  C   ASP A  16     -30.474 -32.641  34.188  1.00 26.99           C  
ATOM    248  CB  ASP A  16     -30.544 -33.797  36.530  1.00 26.99           C  
ATOM    249  HB2 ASP A  16     -30.835 -32.801  36.864  1.00 26.99           H  
ATOM    250  HB3 ASP A  16     -29.490 -33.916  36.781  1.00 26.99           H  
ATOM    251  O   ASP A  16     -29.527 -32.606  33.406  1.00 26.99           O  
ATOM    252  CG  ASP A  16     -31.390 -34.823  37.294  1.00 26.99           C  
ATOM    253  OD1 ASP A  16     -32.630 -34.632  37.315  1.00 26.99           O  
ATOM    254  OD2 ASP A  16     -30.824 -35.816  37.797  1.00 26.99           O  
ATOM    255  N   GLN A  17     -31.318 -31.595  34.117  1.00 30.43           N  
ATOM    256  H   GLN A  17     -31.048 -31.021  33.331  1.00 30.43           H  
ATOM    257  CA  GLN A  17     -32.094 -30.818  35.118  1.00 30.43           C  
ATOM    258  HA  GLN A  17     -32.582 -30.048  34.521  1.00 30.43           H  
ATOM    259  C   GLN A  17     -31.196 -30.023  36.101  1.00 30.43           C  
ATOM    260  CB  GLN A  17     -33.262 -31.573  35.789  1.00 30.43           C  
ATOM    261  HB2 GLN A  17     -32.878 -32.256  36.547  1.00 30.43           H  
ATOM    262  HB3 GLN A  17     -33.879 -30.843  36.312  1.00 30.43           H  
ATOM    263  O   GLN A  17     -30.096 -30.451  36.428  1.00 30.43           O  
ATOM    264  CG  GLN A  17     -34.170 -32.343  34.816  1.00 30.43           C  
ATOM    265  HG2 GLN A  17     -34.550 -31.652  34.063  1.00 30.43           H  
ATOM    266  HG3 GLN A  17     -33.601 -33.123  34.310  1.00 30.43           H  
ATOM    267  CD  GLN A  17     -35.357 -32.998  35.519  1.00 30.43           C  
ATOM    268  NE2 GLN A  17     -35.144 -33.908  36.442  1.00 30.43           N  
ATOM    269 HE21 GLN A  17     -35.953 -34.290  36.911  1.00 30.43           H  
ATOM    270 HE22 GLN A  17     -34.209 -34.141  36.745  1.00 30.43           H  
ATOM    271  OE1 GLN A  17     -36.509 -32.723  35.224  1.00 30.43           O  
ATOM    272  N   ASP A  18     -31.553 -28.824  36.573  1.00 25.31           N  
ATOM    273  H   ASP A  18     -30.819 -28.368  37.097  1.00 25.31           H  
ATOM    274  CA  ASP A  18     -32.793 -28.032  36.435  1.00 25.31           C  
ATOM    275  HA  ASP A  18     -33.448 -28.470  35.682  1.00 25.31           H  
ATOM    276  C   ASP A  18     -32.490 -26.569  35.995  1.00 25.31           C  
ATOM    277  CB  ASP A  18     -33.529 -28.095  37.797  1.00 25.31           C  
ATOM    278  HB2 ASP A  18     -32.886 -27.657  38.560  1.00 25.31           H  
ATOM    279  HB3 ASP A  18     -33.694 -29.140  38.061  1.00 25.31           H  
ATOM    280  O   ASP A  18     -31.331 -26.178  35.870  1.00 25.31           O  
ATOM    281  CG  ASP A  18     -34.887 -27.379  37.817  1.00 25.31           C  
ATOM    282  OD1 ASP A  18     -35.555 -27.380  36.757  1.00 25.31           O  
ATOM    283  OD2 ASP A  18     -35.207 -26.753  38.850  1.00 25.31           O  
ATOM    284  N   ILE A  19     -33.538 -25.755  35.809  1.00 33.97           N  
ATOM    285  H   ILE A  19     -34.435 -26.185  35.980  1.00 33.97           H  
ATOM    286  CA  ILE A  19     -33.558 -24.299  35.573  1.00 33.97           C  
ATOM    287  HA  ILE A  19     -34.611 -24.025  35.637  1.00 33.97           H  
ATOM    288  C   ILE A  19     -33.085 -23.853  34.177  1.00 33.97           C  
ATOM    289  CB  ILE A  19     -32.868 -23.494  36.711  1.00 33.97           C  
ATOM    290  HB  ILE A  19     -31.792 -23.658  36.650  1.00 33.97           H  
ATOM    291  O   ILE A  19     -31.900 -23.643  33.934  1.00 33.97           O  
ATOM    292  CG1 ILE A  19     -33.341 -23.942  38.116  1.00 33.97           C  
ATOM    293 HG12 ILE A  19     -33.093 -24.994  38.255  1.00 33.97           H  
ATOM    294 HG13 ILE A  19     -34.424 -23.841  38.186  1.00 33.97           H  
ATOM    295  CG2 ILE A  19     -33.132 -21.984  36.515  1.00 33.97           C  
ATOM    296 HG21 ILE A  19     -34.197 -21.772  36.618  1.00 33.97           H  
ATOM    297 HG22 ILE A  19     -32.787 -21.654  35.535  1.00 33.97           H  
ATOM    298 HG23 ILE A  19     -32.575 -21.406  37.252  1.00 33.97           H  
ATOM    299  CD1 ILE A  19     -32.695 -23.188  39.286  1.00 33.97           C  
ATOM    300 HD11 ILE A  19     -33.055 -22.160  39.327  1.00 33.97           H  
ATOM    301 HD12 ILE A  19     -31.610 -23.198  39.181  1.00 33.97           H  
ATOM    302 HD13 ILE A  19     -32.964 -23.682  40.220  1.00 33.97           H  
ATOM    303  N   TRP A  20     -34.058 -23.549  33.303  1.00 31.66           N  
ATOM    304  H   TRP A  20     -34.989 -23.819  33.585  1.00 31.66           H  
ATOM    305  CA  TRP A  20     -33.947 -22.438  32.330  1.00 31.66           C  
ATOM    306  HA  TRP A  20     -33.589 -21.561  32.868  1.00 31.66           H  
ATOM    307  C   TRP A  20     -35.285 -22.033  31.686  1.00 31.66           C  
ATOM    308  CB  TRP A  20     -32.928 -22.743  31.211  1.00 31.66           C  
ATOM    309  HB2 TRP A  20     -32.498 -23.735  31.353  1.00 31.66           H  
ATOM    310  HB3 TRP A  20     -33.427 -22.757  30.243  1.00 31.66           H  
ATOM    311  O   TRP A  20     -35.490 -20.863  31.380  1.00 31.66           O  
ATOM    312  CG  TRP A  20     -31.811 -21.742  31.141  1.00 31.66           C  
ATOM    313  CD1 TRP A  20     -30.586 -21.912  31.687  1.00 31.66           C  
ATOM    314  HD1 TRP A  20     -30.278 -22.795  32.227  1.00 31.66           H  
ATOM    315  CD2 TRP A  20     -31.806 -20.390  30.575  1.00 31.66           C  
ATOM    316  CE2 TRP A  20     -30.527 -19.803  30.819  1.00 31.66           C  
ATOM    317  CE3 TRP A  20     -32.755 -19.588  29.901  1.00 31.66           C  
ATOM    318  HE3 TRP A  20     -33.740 -19.987  29.715  1.00 31.66           H  
ATOM    319  NE1 TRP A  20     -29.822 -20.779  31.490  1.00 31.66           N  
ATOM    320  HE1 TRP A  20     -28.880 -20.685  31.841  1.00 31.66           H  
ATOM    321  CH2 TRP A  20     -31.172 -17.730  29.746  1.00 31.66           C  
ATOM    322  HH2 TRP A  20     -30.944 -16.722  29.433  1.00 31.66           H  
ATOM    323  CZ2 TRP A  20     -30.204 -18.498  30.416  1.00 31.66           C  
ATOM    324  HZ2 TRP A  20     -29.225 -18.091  30.624  1.00 31.66           H  
ATOM    325  CZ3 TRP A  20     -32.443 -18.275  29.492  1.00 31.66           C  
ATOM    326  HZ3 TRP A  20     -33.192 -17.681  28.989  1.00 31.66           H  
ATOM    327  N   LEU A  21     -36.204 -22.978  31.457  1.00 30.65           N  
ATOM    328  H   LEU A  21     -35.981 -23.924  31.733  1.00 30.65           H  
ATOM    329  CA  LEU A  21     -37.365 -22.793  30.567  1.00 30.65           C  
ATOM    330  HA  LEU A  21     -37.027 -22.133  29.768  1.00 30.65           H  
ATOM    331  C   LEU A  21     -38.567 -22.061  31.215  1.00 30.65           C  
ATOM    332  CB  LEU A  21     -37.705 -24.159  29.927  1.00 30.65           C  
ATOM    333  HB2 LEU A  21     -38.191 -24.779  30.681  1.00 30.65           H  
ATOM    334  HB3 LEU A  21     -36.772 -24.650  29.650  1.00 30.65           H  
ATOM    335  O   LEU A  21     -39.714 -22.473  31.058  1.00 30.65           O  
ATOM    336  CG  LEU A  21     -38.600 -24.122  28.668  1.00 30.65           C  
ATOM    337  HG  LEU A  21     -39.577 -23.698  28.902  1.00 30.65           H  
ATOM    338  CD1 LEU A  21     -37.980 -23.315  27.523  1.00 30.65           C  
ATOM    339 HD11 LEU A  21     -37.943 -22.259  27.789  1.00 30.65           H  
ATOM    340 HD12 LEU A  21     -36.974 -23.676  27.311  1.00 30.65           H  
ATOM    341 HD13 LEU A  21     -38.595 -23.416  26.629  1.00 30.65           H  
ATOM    342  CD2 LEU A  21     -38.820 -25.550  28.164  1.00 30.65           C  
ATOM    343 HD21 LEU A  21     -37.870 -25.999  27.875  1.00 30.65           H  
ATOM    344 HD22 LEU A  21     -39.275 -26.148  28.954  1.00 30.65           H  
ATOM    345 HD23 LEU A  21     -39.492 -25.540  27.306  1.00 30.65           H  
ATOM    346  N   LEU A  22     -38.322 -20.975  31.958  1.00 29.11           N  
ATOM    347  H   LEU A  22     -37.370 -20.640  31.994  1.00 29.11           H  
ATOM    348  CA  LEU A  22     -39.354 -20.148  32.600  1.00 29.11           C  
ATOM    349  HA  LEU A  22     -40.277 -20.273  32.034  1.00 29.11           H  
ATOM    350  C   LEU A  22     -39.001 -18.645  32.547  1.00 29.11           C  
ATOM    351  CB  LEU A  22     -39.569 -20.622  34.055  1.00 29.11           C  
ATOM    352  HB2 LEU A  22     -38.592 -20.759  34.519  1.00 29.11           H  
ATOM    353  HB3 LEU A  22     -40.075 -19.834  34.613  1.00 29.11           H  
ATOM    354  O   LEU A  22     -37.834 -18.282  32.469  1.00 29.11           O  
ATOM    355  CG  LEU A  22     -40.391 -21.915  34.227  1.00 29.11           C  
ATOM    356  HG  LEU A  22     -39.897 -22.740  33.713  1.00 29.11           H  
ATOM    357  CD1 LEU A  22     -40.477 -22.262  35.714  1.00 29.11           C  
ATOM    358 HD11 LEU A  22     -39.473 -22.391  36.118  1.00 29.11           H  
ATOM    359 HD12 LEU A  22     -40.988 -21.471  36.263  1.00 29.11           H  
ATOM    360 HD13 LEU A  22     -41.017 -23.200  35.841  1.00 29.11           H  
ATOM    361  CD2 LEU A  22     -41.828 -21.777  33.708  1.00 29.11           C  
ATOM    362 HD21 LEU A  22     -42.384 -22.685  33.941  1.00 29.11           H  
ATOM    363 HD22 LEU A  22     -42.321 -20.923  34.174  1.00 29.11           H  
ATOM    364 HD23 LEU A  22     -41.825 -21.666  32.624  1.00 29.11           H  
ATOM    365  N   ALA A  23     -39.959 -17.712  32.597  1.00 25.13           N  
ATOM    366  H   ALA A  23     -39.622 -16.762  32.534  1.00 25.13           H  
ATOM    367  CA  ALA A  23     -41.402 -17.887  32.786  1.00 25.13           C  
ATOM    368  HA  ALA A  23     -41.673 -18.942  32.745  1.00 25.13           H  
ATOM    369  C   ALA A  23     -42.217 -17.159  31.699  1.00 25.13           C  
ATOM    370  CB  ALA A  23     -41.772 -17.380  34.189  1.00 25.13           C  
ATOM    371  HB1 ALA A  23     -42.839 -17.523  34.358  1.00 25.13           H  
ATOM    372  HB2 ALA A  23     -41.539 -16.318  34.276  1.00 25.13           H  
ATOM    373  HB3 ALA A  23     -41.217 -17.925  34.953  1.00 25.13           H  
ATOM    374  O   ALA A  23     -42.366 -15.937  31.734  1.00 25.13           O  
ATOM    375  N   ALA A  24     -42.789 -17.921  30.764  1.00 26.64           N  
ATOM    376  H   ALA A  24     -42.600 -18.913  30.755  1.00 26.64           H  
ATOM    377  CA  ALA A  24     -43.850 -17.464  29.869  1.00 26.64           C  
ATOM    378  HA  ALA A  24     -44.452 -16.732  30.407  1.00 26.64           H  
ATOM    379  C   ALA A  24     -44.733 -18.662  29.459  1.00 26.64           C  
ATOM    380  CB  ALA A  24     -43.231 -16.787  28.637  1.00 26.64           C  
ATOM    381  HB1 ALA A  24     -44.021 -16.439  27.972  1.00 26.64           H  
ATOM    382  HB2 ALA A  24     -42.627 -15.934  28.948  1.00 26.64           H  
ATOM    383  HB3 ALA A  24     -42.599 -17.497  28.103  1.00 26.64           H  
ATOM    384  O   ALA A  24     -44.210 -19.730  29.165  1.00 26.64           O  
ATOM    385  N   GLN A  25     -46.062 -18.559  29.384  1.00 29.24           N  
ATOM    386  H   GLN A  25     -46.526 -19.418  29.125  1.00 29.24           H  
ATOM    387  CA  GLN A  25     -46.916 -17.427  29.778  1.00 29.24           C  
ATOM    388  HA  GLN A  25     -46.391 -16.490  29.594  1.00 29.24           H  
ATOM    389  C   GLN A  25     -47.206 -17.480  31.298  1.00 29.24           C  
ATOM    390  CB  GLN A  25     -48.170 -17.410  28.880  1.00 29.24           C  
ATOM    391  HB2 GLN A  25     -48.760 -18.310  29.054  1.00 29.24           H  
ATOM    392  HB3 GLN A  25     -48.773 -16.540  29.141  1.00 29.24           H  
ATOM    393  O   GLN A  25     -46.302 -17.793  32.069  1.00 29.24           O  
ATOM    394  CG  GLN A  25     -47.806 -17.322  27.384  1.00 29.24           C  
ATOM    395  HG2 GLN A  25     -47.281 -18.229  27.083  1.00 29.24           H  
ATOM    396  HG3 GLN A  25     -47.141 -16.474  27.223  1.00 29.24           H  
ATOM    397  CD  GLN A  25     -49.015 -17.154  26.469  1.00 29.24           C  
ATOM    398  NE2 GLN A  25     -48.874 -17.420  25.190  1.00 29.24           N  
ATOM    399 HE21 GLN A  25     -49.709 -17.312  24.631  1.00 29.24           H  
ATOM    400 HE22 GLN A  25     -47.998 -17.763  24.821  1.00 29.24           H  
ATOM    401  OE1 GLN A  25     -50.098 -16.768  26.867  1.00 29.24           O  
ATOM    402  N   GLN A  26     -48.425 -17.165  31.755  1.00 29.61           N  
ATOM    403  H   GLN A  26     -49.152 -16.923  31.096  1.00 29.61           H  
ATOM    404  CA  GLN A  26     -48.821 -17.289  33.165  1.00 29.61           C  
ATOM    405  HA  GLN A  26     -48.138 -17.969  33.674  1.00 29.61           H  
ATOM    406  C   GLN A  26     -50.236 -17.865  33.296  1.00 29.61           C  
ATOM    407  CB  GLN A  26     -48.755 -15.924  33.878  1.00 29.61           C  
ATOM    408  HB2 GLN A  26     -49.378 -15.205  33.346  1.00 29.61           H  
ATOM    409  HB3 GLN A  26     -49.163 -16.049  34.881  1.00 29.61           H  
ATOM    410  O   GLN A  26     -51.187 -17.265  32.799  1.00 29.61           O  
ATOM    411  CG  GLN A  26     -47.333 -15.357  34.007  1.00 29.61           C  
ATOM    412  HG2 GLN A  26     -46.690 -16.103  34.475  1.00 29.61           H  
ATOM    413  HG3 GLN A  26     -46.937 -15.138  33.016  1.00 29.61           H  
ATOM    414  CD  GLN A  26     -47.271 -14.079  34.841  1.00 29.61           C  
ATOM    415  NE2 GLN A  26     -46.101 -13.506  35.014  1.00 29.61           N  
ATOM    416 HE21 GLN A  26     -45.268 -13.896  34.597  1.00 29.61           H  
ATOM    417 HE22 GLN A  26     -46.101 -12.665  35.573  1.00 29.61           H  
ATOM    418  OE1 GLN A  26     -48.251 -13.569  35.358  1.00 29.61           O  
ATOM    419  N   THR A  27     -50.378 -18.961  34.058  1.00 27.12           N  
ATOM    420  H   THR A  27     -49.529 -19.385  34.405  1.00 27.12           H  
ATOM    421  CA  THR A  27     -51.654 -19.657  34.369  1.00 27.12           C  
ATOM    422  HA  THR A  27     -51.396 -20.494  35.018  1.00 27.12           H  
ATOM    423  C   THR A  27     -52.358 -20.284  33.135  1.00 27.12           C  
ATOM    424  CB  THR A  27     -52.592 -18.738  35.195  1.00 27.12           C  
ATOM    425  HB  THR A  27     -53.343 -19.351  35.694  1.00 27.12           H  
ATOM    426  O   THR A  27     -51.937 -20.008  32.012  1.00 27.12           O  
ATOM    427  CG2 THR A  27     -51.894 -17.948  36.305  1.00 27.12           C  
ATOM    428 HG21 THR A  27     -51.308 -18.622  36.930  1.00 27.12           H  
ATOM    429 HG22 THR A  27     -51.246 -17.180  35.883  1.00 27.12           H  
ATOM    430 HG23 THR A  27     -52.649 -17.459  36.922  1.00 27.12           H  
ATOM    431  OG1 THR A  27     -53.276 -17.825  34.380  1.00 27.12           O  
ATOM    432  HG1 THR A  27     -52.649 -17.494  33.732  1.00 27.12           H  
ATOM    433  N   PRO A  28     -53.410 -21.127  33.284  1.00 28.91           N  
ATOM    434  CA  PRO A  28     -54.000 -21.652  34.521  1.00 28.91           C  
ATOM    435  HA  PRO A  28     -53.442 -21.338  35.403  1.00 28.91           H  
ATOM    436  C   PRO A  28     -54.165 -23.191  34.604  1.00 28.91           C  
ATOM    437  CB  PRO A  28     -55.389 -21.001  34.515  1.00 28.91           C  
ATOM    438  HB2 PRO A  28     -56.102 -21.526  35.150  1.00 28.91           H  
ATOM    439  HB3 PRO A  28     -55.315 -19.957  34.820  1.00 28.91           H  
ATOM    440  O   PRO A  28     -54.471 -23.853  33.622  1.00 28.91           O  
ATOM    441  CG  PRO A  28     -55.791 -21.067  33.036  1.00 28.91           C  
ATOM    442  HG2 PRO A  28     -56.376 -21.967  32.844  1.00 28.91           H  
ATOM    443  HG3 PRO A  28     -56.359 -20.181  32.751  1.00 28.91           H  
ATOM    444  CD  PRO A  28     -54.462 -21.144  32.271  1.00 28.91           C  
ATOM    445  HD2 PRO A  28     -54.380 -20.288  31.601  1.00 28.91           H  
ATOM    446  HD3 PRO A  28     -54.410 -22.066  31.692  1.00 28.91           H  
ATOM    447  N   GLN A  29     -54.164 -23.683  35.852  1.00 25.24           N  
ATOM    448  H   GLN A  29     -53.797 -23.073  36.568  1.00 25.24           H  
ATOM    449  CA  GLN A  29     -54.956 -24.829  36.345  1.00 25.24           C  
ATOM    450  HA  GLN A  29     -54.755 -24.856  37.416  1.00 25.24           H  
ATOM    451  C   GLN A  29     -54.654 -26.287  35.900  1.00 25.24           C  
ATOM    452  CB  GLN A  29     -56.459 -24.487  36.202  1.00 25.24           C  
ATOM    453  HB2 GLN A  29     -56.645 -23.962  35.265  1.00 25.24           H  
ATOM    454  HB3 GLN A  29     -57.047 -25.404  36.156  1.00 25.24           H  
ATOM    455  O   GLN A  29     -54.080 -26.574  34.862  1.00 25.24           O  
ATOM    456  CG  GLN A  29     -56.978 -23.647  37.380  1.00 25.24           C  
ATOM    457  HG2 GLN A  29     -56.424 -22.710  37.432  1.00 25.24           H  
ATOM    458  HG3 GLN A  29     -56.810 -24.199  38.304  1.00 25.24           H  
ATOM    459  CD  GLN A  29     -58.468 -23.322  37.287  1.00 25.24           C  
ATOM    460  NE2 GLN A  29     -59.060 -22.811  38.343  1.00 25.24           N  
ATOM    461 HE21 GLN A  29     -58.558 -22.688  39.211  1.00 25.24           H  
ATOM    462 HE22 GLN A  29     -60.046 -22.620  38.234  1.00 25.24           H  
ATOM    463  OE1 GLN A  29     -59.135 -23.491  36.282  1.00 25.24           O  
ATOM    464  N   ASN A  30     -55.127 -27.191  36.771  1.00 28.56           N  
ATOM    465  H   ASN A  30     -55.520 -26.790  37.610  1.00 28.56           H  
ATOM    466  CA  ASN A  30     -55.625 -28.559  36.557  1.00 28.56           C  
ATOM    467  HA  ASN A  30     -55.783 -28.953  37.561  1.00 28.56           H  
ATOM    468  C   ASN A  30     -54.750 -29.638  35.865  1.00 28.56           C  
ATOM    469  CB  ASN A  30     -57.043 -28.475  35.961  1.00 28.56           C  
ATOM    470  HB2 ASN A  30     -57.422 -29.486  35.811  1.00 28.56           H  
ATOM    471  HB3 ASN A  30     -56.989 -27.994  34.984  1.00 28.56           H  
ATOM    472  O   ASN A  30     -54.845 -29.861  34.665  1.00 28.56           O  
ATOM    473  CG  ASN A  30     -58.048 -27.728  36.828  1.00 28.56           C  
ATOM    474  ND2 ASN A  30     -59.270 -27.616  36.367  1.00 28.56           N  
ATOM    475 HD21 ASN A  30     -59.910 -27.060  36.916  1.00 28.56           H  
ATOM    476 HD22 ASN A  30     -59.505 -28.012  35.469  1.00 28.56           H  
ATOM    477  OD1 ASN A  30     -57.761 -27.195  37.892  1.00 28.56           O  
ATOM    478  N   ASN A  31     -54.151 -30.466  36.732  1.00 29.72           N  
ATOM    479  H   ASN A  31     -54.011 -30.066  37.649  1.00 29.72           H  
ATOM    480  CA  ASN A  31     -54.325 -31.933  36.786  1.00 29.72           C  
ATOM    481  HA  ASN A  31     -53.854 -32.209  37.729  1.00 29.72           H  
ATOM    482  C   ASN A  31     -53.668 -32.904  35.769  1.00 29.72           C  
ATOM    483  CB  ASN A  31     -55.820 -32.260  36.985  1.00 29.72           C  
ATOM    484  HB2 ASN A  31     -56.017 -33.276  36.642  1.00 29.72           H  
ATOM    485  HB3 ASN A  31     -56.453 -31.615  36.376  1.00 29.72           H  
ATOM    486  O   ASN A  31     -53.776 -32.790  34.554  1.00 29.72           O  
ATOM    487  CG  ASN A  31     -56.235 -32.149  38.436  1.00 29.72           C  
ATOM    488  ND2 ASN A  31     -56.514 -33.253  39.082  1.00 29.72           N  
ATOM    489 HD21 ASN A  31     -56.706 -33.200  40.073  1.00 29.72           H  
ATOM    490 HD22 ASN A  31     -56.415 -34.144  38.616  1.00 29.72           H  
ATOM    491  OD1 ASN A  31     -56.263 -31.069  39.008  1.00 29.72           O  
ATOM    492  N   ASP A  32     -53.144 -33.984  36.366  1.00 27.51           N  
ATOM    493  H   ASP A  32     -53.146 -33.939  37.375  1.00 27.51           H  
ATOM    494  CA  ASP A  32     -53.063 -35.393  35.931  1.00 27.51           C  
ATOM    495  HA  ASP A  32     -52.474 -35.883  36.706  1.00 27.51           H  
ATOM    496  C   ASP A  32     -52.311 -35.762  34.630  1.00 27.51           C  
ATOM    497  CB  ASP A  32     -54.465 -36.030  36.059  1.00 27.51           C  
ATOM    498  HB2 ASP A  32     -55.099 -35.644  35.262  1.00 27.51           H  
ATOM    499  HB3 ASP A  32     -54.376 -37.109  35.932  1.00 27.51           H  
ATOM    500  O   ASP A  32     -51.476 -36.667  34.664  1.00 27.51           O  
ATOM    501  CG  ASP A  32     -55.128 -35.739  37.422  1.00 27.51           C  
ATOM    502  OD1 ASP A  32     -54.399 -35.516  38.415  1.00 27.51           O  
ATOM    503  OD2 ASP A  32     -56.372 -35.614  37.476  1.00 27.51           O  
ATOM    504  N   GLY A  33     -52.528 -35.069  33.508  1.00 25.97           N  
ATOM    505  H   GLY A  33     -53.186 -34.306  33.577  1.00 25.97           H  
ATOM    506  CA  GLY A  33     -51.712 -35.145  32.280  1.00 25.97           C  
ATOM    507  HA2 GLY A  33     -50.683 -34.892  32.536  1.00 25.97           H  
ATOM    508  HA3 GLY A  33     -52.071 -34.384  31.587  1.00 25.97           H  
ATOM    509  C   GLY A  33     -51.693 -36.485  31.519  1.00 25.97           C  
ATOM    510  O   GLY A  33     -52.335 -36.609  30.483  1.00 25.97           O  
ATOM    511  N   VAL A  34     -50.934 -37.466  32.025  1.00 25.92           N  
ATOM    512  H   VAL A  34     -50.610 -37.289  32.965  1.00 25.92           H  
ATOM    513  CA  VAL A  34     -50.666 -38.812  31.462  1.00 25.92           C  
ATOM    514  HA  VAL A  34     -50.014 -39.294  32.190  1.00 25.92           H  
ATOM    515  C   VAL A  34     -49.898 -38.866  30.115  1.00 25.92           C  
ATOM    516  CB  VAL A  34     -51.939 -39.695  31.442  1.00 25.92           C  
ATOM    517  HB  VAL A  34     -52.652 -39.303  30.716  1.00 25.92           H  
ATOM    518  O   VAL A  34     -50.468 -38.801  29.036  1.00 25.92           O  
ATOM    519  CG1 VAL A  34     -51.610 -41.149  31.066  1.00 25.92           C  
ATOM    520 HG11 VAL A  34     -50.870 -41.562  31.751  1.00 25.92           H  
ATOM    521 HG12 VAL A  34     -51.230 -41.195  30.045  1.00 25.92           H  
ATOM    522 HG13 VAL A  34     -52.516 -41.753  31.107  1.00 25.92           H  
ATOM    523  CG2 VAL A  34     -52.621 -39.743  32.819  1.00 25.92           C  
ATOM    524 HG21 VAL A  34     -51.922 -40.094  33.578  1.00 25.92           H  
ATOM    525 HG22 VAL A  34     -52.975 -38.750  33.096  1.00 25.92           H  
ATOM    526 HG23 VAL A  34     -53.485 -40.406  32.785  1.00 25.92           H  
ATOM    527  N   SER A  35     -48.599 -39.181  30.224  1.00 25.38           N  
ATOM    528  H   SER A  35     -48.230 -39.131  31.163  1.00 25.38           H  
ATOM    529  CA  SER A  35     -47.738 -39.898  29.252  1.00 25.38           C  
ATOM    530  HA  SER A  35     -46.781 -39.983  29.766  1.00 25.38           H  
ATOM    531  C   SER A  35     -47.406 -39.302  27.858  1.00 25.38           C  
ATOM    532  CB  SER A  35     -48.222 -41.348  29.105  1.00 25.38           C  
ATOM    533  HB2 SER A  35     -48.962 -41.424  28.309  1.00 25.38           H  
ATOM    534  HB3 SER A  35     -48.684 -41.669  30.039  1.00 25.38           H  
ATOM    535  O   SER A  35     -48.186 -39.349  26.918  1.00 25.38           O  
ATOM    536  OG  SER A  35     -47.127 -42.206  28.851  1.00 25.38           O  
ATOM    537  HG  SER A  35     -46.829 -42.075  27.948  1.00 25.38           H  
ATOM    538  N   THR A  36     -46.115 -38.968  27.695  1.00 29.41           N  
ATOM    539  H   THR A  36     -45.606 -38.858  28.561  1.00 29.41           H  
ATOM    540  CA  THR A  36     -45.250 -39.260  26.518  1.00 29.41           C  
ATOM    541  HA  THR A  36     -44.310 -38.745  26.719  1.00 29.41           H  
ATOM    542  C   THR A  36     -45.642 -38.813  25.090  1.00 29.41           C  
ATOM    543  CB  THR A  36     -44.869 -40.755  26.470  1.00 29.41           C  
ATOM    544  HB  THR A  36     -44.268 -40.937  25.579  1.00 29.41           H  
ATOM    545  O   THR A  36     -46.252 -39.574  24.345  1.00 29.41           O  
ATOM    546  CG2 THR A  36     -44.051 -41.195  27.686  1.00 29.41           C  
ATOM    547 HG21 THR A  36     -43.793 -42.249  27.578  1.00 29.41           H  
ATOM    548 HG22 THR A  36     -44.624 -41.067  28.604  1.00 29.41           H  
ATOM    549 HG23 THR A  36     -43.132 -40.613  27.744  1.00 29.41           H  
ATOM    550  OG1 THR A  36     -46.025 -41.558  26.409  1.00 29.41           O  
ATOM    551  HG1 THR A  36     -46.531 -41.212  25.670  1.00 29.41           H  
ATOM    552  N   SER A  37     -45.031 -37.689  24.676  1.00 30.24           N  
ATOM    553  H   SER A  37     -44.733 -37.069  25.416  1.00 30.24           H  
ATOM    554  CA  SER A  37     -44.406 -37.427  23.350  1.00 30.24           C  
ATOM    555  HA  SER A  37     -44.098 -36.382  23.388  1.00 30.24           H  
ATOM    556  C   SER A  37     -45.269 -37.496  22.061  1.00 30.24           C  
ATOM    557  CB  SER A  37     -43.088 -38.225  23.249  1.00 30.24           C  
ATOM    558  HB2 SER A  37     -42.503 -37.863  22.403  1.00 30.24           H  
ATOM    559  HB3 SER A  37     -42.502 -38.058  24.153  1.00 30.24           H  
ATOM    560  O   SER A  37     -46.492 -37.458  22.111  1.00 30.24           O  
ATOM    561  OG  SER A  37     -43.311 -39.610  23.099  1.00 30.24           O  
ATOM    562  HG  SER A  37     -42.476 -40.073  22.996  1.00 30.24           H  
ATOM    563  N   GLY A  38     -44.615 -37.466  20.882  1.00 27.79           N  
ATOM    564  H   GLY A  38     -43.606 -37.507  20.915  1.00 27.79           H  
ATOM    565  CA  GLY A  38     -45.246 -37.619  19.556  1.00 27.79           C  
ATOM    566  HA2 GLY A  38     -46.201 -38.131  19.678  1.00 27.79           H  
ATOM    567  HA3 GLY A  38     -44.612 -38.266  18.951  1.00 27.79           H  
ATOM    568  C   GLY A  38     -45.511 -36.338  18.738  1.00 27.79           C  
ATOM    569  O   GLY A  38     -46.632 -36.153  18.274  1.00 27.79           O  
ATOM    570  N   ILE A  39     -44.519 -35.450  18.532  1.00 31.60           N  
ATOM    571  H   ILE A  39     -43.600 -35.651  18.899  1.00 31.60           H  
ATOM    572  CA  ILE A  39     -44.729 -34.134  17.877  1.00 31.60           C  
ATOM    573  HA  ILE A  39     -45.740 -34.103  17.470  1.00 31.60           H  
ATOM    574  C   ILE A  39     -43.760 -33.860  16.697  1.00 31.60           C  
ATOM    575  CB  ILE A  39     -44.687 -32.984  18.922  1.00 31.60           C  
ATOM    576  HB  ILE A  39     -43.683 -32.934  19.344  1.00 31.60           H  
ATOM    577  O   ILE A  39     -42.633 -33.420  16.929  1.00 31.60           O  
ATOM    578  CG1 ILE A  39     -45.683 -33.239  20.082  1.00 31.60           C  
ATOM    579 HG12 ILE A  39     -46.689 -33.349  19.678  1.00 31.60           H  
ATOM    580 HG13 ILE A  39     -45.420 -34.171  20.582  1.00 31.60           H  
ATOM    581  CG2 ILE A  39     -44.997 -31.631  18.246  1.00 31.60           C  
ATOM    582 HG21 ILE A  39     -44.279 -31.418  17.454  1.00 31.60           H  
ATOM    583 HG22 ILE A  39     -44.918 -30.815  18.965  1.00 31.60           H  
ATOM    584 HG23 ILE A  39     -46.000 -31.644  17.820  1.00 31.60           H  
ATOM    585  CD1 ILE A  39     -45.706 -32.156  21.169  1.00 31.60           C  
ATOM    586 HD11 ILE A  39     -46.160 -31.241  20.790  1.00 31.60           H  
ATOM    587 HD12 ILE A  39     -46.300 -32.508  22.012  1.00 31.60           H  
ATOM    588 HD13 ILE A  39     -44.692 -31.951  21.513  1.00 31.60           H  
ATOM    589  N   PRO A  40     -44.196 -34.016  15.428  1.00 39.53           N  
ATOM    590  CA  PRO A  40     -43.689 -33.230  14.291  1.00 39.53           C  
ATOM    591  HA  PRO A  40     -42.600 -33.217  14.318  1.00 39.53           H  
ATOM    592  C   PRO A  40     -44.244 -31.784  14.366  1.00 39.53           C  
ATOM    593  CB  PRO A  40     -44.172 -33.997  13.057  1.00 39.53           C  
ATOM    594  HB2 PRO A  40     -44.330 -33.351  12.193  1.00 39.53           H  
ATOM    595  HB3 PRO A  40     -43.460 -34.788  12.818  1.00 39.53           H  
ATOM    596  O   PRO A  40     -45.347 -31.581  14.863  1.00 39.53           O  
ATOM    597  CG  PRO A  40     -45.492 -34.617  13.513  1.00 39.53           C  
ATOM    598  HG2 PRO A  40     -46.296 -33.891  13.394  1.00 39.53           H  
ATOM    599  HG3 PRO A  40     -45.721 -35.530  12.963  1.00 39.53           H  
ATOM    600  CD  PRO A  40     -45.278 -34.895  15.001  1.00 39.53           C  
ATOM    601  HD2 PRO A  40     -44.976 -35.933  15.143  1.00 39.53           H  
ATOM    602  HD3 PRO A  40     -46.203 -34.698  15.542  1.00 39.53           H  
ATOM    603  N   ILE A  41     -43.581 -30.688  13.968  1.00 32.89           N  
ATOM    604  H   ILE A  41     -44.047 -29.860  14.310  1.00 32.89           H  
ATOM    605  CA  ILE A  41     -42.544 -30.427  12.944  1.00 32.89           C  
ATOM    606  HA  ILE A  41     -42.304 -29.370  13.059  1.00 32.89           H  
ATOM    607  C   ILE A  41     -43.091 -30.564  11.510  1.00 32.89           C  
ATOM    608  CB  ILE A  41     -41.193 -31.153  13.183  1.00 32.89           C  
ATOM    609  HB  ILE A  41     -41.312 -32.213  12.962  1.00 32.89           H  
ATOM    610  O   ILE A  41     -43.088 -31.647  10.936  1.00 32.89           O  
ATOM    611  CG1 ILE A  41     -40.709 -30.993  14.646  1.00 32.89           C  
ATOM    612 HG12 ILE A  41     -41.483 -31.349  15.326  1.00 32.89           H  
ATOM    613 HG13 ILE A  41     -40.536 -29.939  14.859  1.00 32.89           H  
ATOM    614  CG2 ILE A  41     -40.140 -30.587  12.207  1.00 32.89           C  
ATOM    615 HG21 ILE A  41     -40.449 -30.754  11.175  1.00 32.89           H  
ATOM    616 HG22 ILE A  41     -39.187 -31.100  12.338  1.00 32.89           H  
ATOM    617 HG23 ILE A  41     -39.995 -29.520  12.376  1.00 32.89           H  
ATOM    618  CD1 ILE A  41     -39.437 -31.783  14.982  1.00 32.89           C  
ATOM    619 HD11 ILE A  41     -39.552 -32.822  14.674  1.00 32.89           H  
ATOM    620 HD12 ILE A  41     -38.569 -31.346  14.487  1.00 32.89           H  
ATOM    621 HD13 ILE A  41     -39.271 -31.753  16.059  1.00 32.89           H  
ATOM    622  N   GLY A  42     -43.549 -29.452  10.912  1.00 28.27           N  
ATOM    623  H   GLY A  42     -43.484 -28.576  11.411  1.00 28.27           H  
ATOM    624  CA  GLY A  42     -44.055 -29.460   9.527  1.00 28.27           C  
ATOM    625  HA2 GLY A  42     -43.295 -29.903   8.884  1.00 28.27           H  
ATOM    626  HA3 GLY A  42     -44.929 -30.111   9.491  1.00 28.27           H  
ATOM    627  C   GLY A  42     -44.462 -28.114   8.901  1.00 28.27           C  
ATOM    628  O   GLY A  42     -44.425 -27.993   7.679  1.00 28.27           O  
ATOM    629  N   TRP A  43     -44.820 -27.088   9.685  1.00 31.07           N  
ATOM    630  H   TRP A  43     -44.864 -27.228  10.684  1.00 31.07           H  
ATOM    631  CA  TRP A  43     -45.143 -25.738   9.180  1.00 31.07           C  
ATOM    632  HA  TRP A  43     -45.065 -25.717   8.093  1.00 31.07           H  
ATOM    633  C   TRP A  43     -44.151 -24.696   9.716  1.00 31.07           C  
ATOM    634  CB  TRP A  43     -46.591 -25.352   9.542  1.00 31.07           C  
ATOM    635  HB2 TRP A  43     -46.835 -25.748  10.528  1.00 31.07           H  
ATOM    636  HB3 TRP A  43     -46.634 -24.266   9.625  1.00 31.07           H  
ATOM    637  O   TRP A  43     -44.155 -24.388  10.905  1.00 31.07           O  
ATOM    638  CG  TRP A  43     -47.686 -25.733   8.584  1.00 31.07           C  
ATOM    639  CD1 TRP A  43     -47.636 -26.684   7.622  1.00 31.07           C  
ATOM    640  HD1 TRP A  43     -46.786 -27.318   7.415  1.00 31.07           H  
ATOM    641  CD2 TRP A  43     -49.026 -25.151   8.487  1.00 31.07           C  
ATOM    642  CE2 TRP A  43     -49.732 -25.800   7.430  1.00 31.07           C  
ATOM    643  CE3 TRP A  43     -49.718 -24.137   9.188  1.00 31.07           C  
ATOM    644  HE3 TRP A  43     -49.220 -23.627  10.000  1.00 31.07           H  
ATOM    645  NE1 TRP A  43     -48.838 -26.727   6.942  1.00 31.07           N  
ATOM    646  HE1 TRP A  43     -49.030 -27.383   6.198  1.00 31.07           H  
ATOM    647  CH2 TRP A  43     -51.708 -24.451   7.803  1.00 31.07           C  
ATOM    648  HH2 TRP A  43     -52.725 -24.183   7.556  1.00 31.07           H  
ATOM    649  CZ2 TRP A  43     -51.050 -25.464   7.084  1.00 31.07           C  
ATOM    650  HZ2 TRP A  43     -51.553 -25.985   6.283  1.00 31.07           H  
ATOM    651  CZ3 TRP A  43     -51.042 -23.791   8.851  1.00 31.07           C  
ATOM    652  HZ3 TRP A  43     -51.552 -23.016   9.404  1.00 31.07           H  
ATOM    653  N   SER A  44     -43.314 -24.137   8.836  1.00 40.16           N  
ATOM    654  H   SER A  44     -43.279 -24.528   7.905  1.00 40.16           H  
ATOM    655  CA  SER A  44     -42.259 -23.179   9.206  1.00 40.16           C  
ATOM    656  HA  SER A  44     -42.649 -22.502   9.965  1.00 40.16           H  
ATOM    657  C   SER A  44     -41.809 -22.315   8.014  1.00 40.16           C  
ATOM    658  CB  SER A  44     -41.072 -23.937   9.833  1.00 40.16           C  
ATOM    659  HB2 SER A  44     -40.238 -23.253   9.989  1.00 40.16           H  
ATOM    660  HB3 SER A  44     -41.381 -24.322  10.805  1.00 40.16           H  
ATOM    661  O   SER A  44     -40.712 -22.493   7.488  1.00 40.16           O  
ATOM    662  OG  SER A  44     -40.649 -25.029   9.036  1.00 40.16           O  
ATOM    663  HG  SER A  44     -39.835 -24.780   8.593  1.00 40.16           H  
ATOM    664  N   LEU A  45     -42.663 -21.388   7.545  1.00 29.08           N  
ATOM    665  H   LEU A  45     -43.549 -21.270   8.016  1.00 29.08           H  
ATOM    666  CA  LEU A  45     -42.314 -20.506   6.413  1.00 29.08           C  
ATOM    667  HA  LEU A  45     -41.243 -20.314   6.469  1.00 29.08           H  
ATOM    668  C   LEU A  45     -42.988 -19.119   6.454  1.00 29.08           C  
ATOM    669  CB  LEU A  45     -42.582 -21.263   5.086  1.00 29.08           C  
ATOM    670  HB2 LEU A  45     -43.601 -21.081   4.744  1.00 29.08           H  
ATOM    671  HB3 LEU A  45     -42.495 -22.333   5.274  1.00 29.08           H  
ATOM    672  O   LEU A  45     -42.304 -18.106   6.581  1.00 29.08           O  
ATOM    673  CG  LEU A  45     -41.588 -20.939   3.953  1.00 29.08           C  
ATOM    674  HG  LEU A  45     -40.576 -21.156   4.293  1.00 29.08           H  
ATOM    675  CD1 LEU A  45     -41.891 -21.828   2.746  1.00 29.08           C  
ATOM    676 HD11 LEU A  45     -41.826 -22.877   3.036  1.00 29.08           H  
ATOM    677 HD12 LEU A  45     -42.890 -21.620   2.362  1.00 29.08           H  
ATOM    678 HD13 LEU A  45     -41.158 -21.644   1.961  1.00 29.08           H  
ATOM    679  CD2 LEU A  45     -41.648 -19.484   3.487  1.00 29.08           C  
ATOM    680 HD21 LEU A  45     -42.670 -19.210   3.221  1.00 29.08           H  
ATOM    681 HD22 LEU A  45     -41.282 -18.825   4.275  1.00 29.08           H  
ATOM    682 HD23 LEU A  45     -41.003 -19.349   2.620  1.00 29.08           H  
ATOM    683  N   GLN A  46     -44.322 -19.059   6.349  1.00 33.53           N  
ATOM    684  H   GLN A  46     -44.827 -19.933   6.310  1.00 33.53           H  
ATOM    685  CA  GLN A  46     -45.065 -17.832   5.996  1.00 33.53           C  
ATOM    686  HA  GLN A  46     -44.774 -17.525   4.991  1.00 33.53           H  
ATOM    687  C   GLN A  46     -44.793 -16.631   6.921  1.00 33.53           C  
ATOM    688  CB  GLN A  46     -46.575 -18.133   5.996  1.00 33.53           C  
ATOM    689  HB2 GLN A  46     -47.111 -17.202   5.807  1.00 33.53           H  
ATOM    690  HB3 GLN A  46     -46.866 -18.494   6.982  1.00 33.53           H  
ATOM    691  O   GLN A  46     -44.675 -15.499   6.455  1.00 33.53           O  
ATOM    692  CG  GLN A  46     -47.009 -19.160   4.934  1.00 33.53           C  
ATOM    693  HG2 GLN A  46     -46.494 -20.105   5.103  1.00 33.53           H  
ATOM    694  HG3 GLN A  46     -46.736 -18.790   3.946  1.00 33.53           H  
ATOM    695  CD  GLN A  46     -48.515 -19.431   4.951  1.00 33.53           C  
ATOM    696  NE2 GLN A  46     -49.007 -20.307   4.104  1.00 33.53           N  
ATOM    697 HE21 GLN A  46     -48.418 -20.801   3.449  1.00 33.53           H  
ATOM    698 HE22 GLN A  46     -50.003 -20.460   4.175  1.00 33.53           H  
ATOM    699  OE1 GLN A  46     -49.279 -18.877   5.718  1.00 33.53           O  
ATOM    700  N   ASN A  47     -44.658 -16.879   8.226  1.00 41.24           N  
ATOM    701  H   ASN A  47     -44.801 -17.829   8.537  1.00 41.24           H  
ATOM    702  CA  ASN A  47     -44.530 -15.857   9.270  1.00 41.24           C  
ATOM    703  HA  ASN A  47     -45.411 -15.217   9.239  1.00 41.24           H  
ATOM    704  C   ASN A  47     -43.299 -14.944   9.099  1.00 41.24           C  
ATOM    705  CB  ASN A  47     -44.477 -16.572  10.635  1.00 41.24           C  
ATOM    706  HB2 ASN A  47     -44.471 -15.824  11.428  1.00 41.24           H  
ATOM    707  HB3 ASN A  47     -43.551 -17.143  10.711  1.00 41.24           H  
ATOM    708  O   ASN A  47     -43.318 -13.807   9.567  1.00 41.24           O  
ATOM    709  CG  ASN A  47     -45.632 -17.536  10.859  1.00 41.24           C  
ATOM    710  ND2 ASN A  47     -46.551 -17.228  11.742  1.00 41.24           N  
ATOM    711 HD21 ASN A  47     -46.491 -16.378  12.284  1.00 41.24           H  
ATOM    712 HD22 ASN A  47     -47.297 -17.899  11.862  1.00 41.24           H  
ATOM    713  OD1 ASN A  47     -45.722 -18.572  10.221  1.00 41.24           O  
ATOM    714  N   LEU A  48     -42.247 -15.416   8.419  1.00 33.63           N  
ATOM    715  H   LEU A  48     -42.322 -16.335   8.006  1.00 33.63           H  
ATOM    716  CA  LEU A  48     -40.985 -14.689   8.233  1.00 33.63           C  
ATOM    717  HA  LEU A  48     -40.554 -14.496   9.216  1.00 33.63           H  
ATOM    718  C   LEU A  48     -41.176 -13.327   7.535  1.00 33.63           C  
ATOM    719  CB  LEU A  48     -40.045 -15.620   7.440  1.00 33.63           C  
ATOM    720  HB2 LEU A  48     -40.510 -15.841   6.480  1.00 33.63           H  
ATOM    721  HB3 LEU A  48     -39.952 -16.560   7.985  1.00 33.63           H  
ATOM    722  O   LEU A  48     -40.483 -12.359   7.856  1.00 33.63           O  
ATOM    723  CG  LEU A  48     -38.631 -15.072   7.175  1.00 33.63           C  
ATOM    724  HG  LEU A  48     -38.699 -14.159   6.584  1.00 33.63           H  
ATOM    725  CD1 LEU A  48     -37.870 -14.775   8.468  1.00 33.63           C  
ATOM    726 HD11 LEU A  48     -38.352 -13.959   9.007  1.00 33.63           H  
ATOM    727 HD12 LEU A  48     -36.852 -14.465   8.232  1.00 33.63           H  
ATOM    728 HD13 LEU A  48     -37.838 -15.662   9.099  1.00 33.63           H  
ATOM    729  CD2 LEU A  48     -37.832 -16.102   6.376  1.00 33.63           C  
ATOM    730 HD21 LEU A  48     -36.843 -15.703   6.149  1.00 33.63           H  
ATOM    731 HD22 LEU A  48     -37.724 -17.023   6.949  1.00 33.63           H  
ATOM    732 HD23 LEU A  48     -38.343 -16.319   5.438  1.00 33.63           H  
ATOM    733  N   ALA A  49     -42.151 -13.237   6.625  1.00 30.98           N  
ATOM    734  H   ALA A  49     -42.725 -14.053   6.464  1.00 30.98           H  
ATOM    735  CA  ALA A  49     -42.423 -12.047   5.819  1.00 30.98           C  
ATOM    736  HA  ALA A  49     -41.480 -11.689   5.407  1.00 30.98           H  
ATOM    737  C   ALA A  49     -43.040 -10.867   6.601  1.00 30.98           C  
ATOM    738  CB  ALA A  49     -43.320 -12.477   4.650  1.00 30.98           C  
ATOM    739  HB1 ALA A  49     -44.273 -12.846   5.026  1.00 30.98           H  
ATOM    740  HB2 ALA A  49     -42.830 -13.262   4.073  1.00 30.98           H  
ATOM    741  HB3 ALA A  49     -43.502 -11.623   3.997  1.00 30.98           H  
ATOM    742  O   ALA A  49     -43.076  -9.754   6.085  1.00 30.98           O  
ATOM    743  N   ALA A  50     -43.510 -11.073   7.836  1.00 32.54           N  
ATOM    744  H   ALA A  50     -43.441 -12.000   8.232  1.00 32.54           H  
ATOM    745  CA  ALA A  50     -44.173 -10.035   8.638  1.00 32.54           C  
ATOM    746  HA  ALA A  50     -44.728  -9.382   7.964  1.00 32.54           H  
ATOM    747  C   ALA A  50     -43.205  -9.122   9.430  1.00 32.54           C  
ATOM    748  CB  ALA A  50     -45.188 -10.733   9.551  1.00 32.54           C  
ATOM    749  HB1 ALA A  50     -45.880 -11.327   8.954  1.00 32.54           H  
ATOM    750  HB2 ALA A  50     -44.670 -11.383  10.256  1.00 32.54           H  
ATOM    751  HB3 ALA A  50     -45.755  -9.987  10.108  1.00 32.54           H  
ATOM    752  O   ALA A  50     -43.643  -8.246  10.172  1.00 32.54           O  
ATOM    753  N   SER A  51     -41.893  -9.343   9.318  1.00 32.83           N  
ATOM    754  H   SER A  51     -41.590 -10.033   8.644  1.00 32.83           H  
ATOM    755  CA  SER A  51     -40.877  -8.833  10.253  1.00 32.83           C  
ATOM    756  HA  SER A  51     -41.317  -8.788  11.249  1.00 32.83           H  
ATOM    757  C   SER A  51     -40.329  -7.425   9.960  1.00 32.83           C  
ATOM    758  CB  SER A  51     -39.723  -9.844  10.304  1.00 32.83           C  
ATOM    759  HB2 SER A  51     -40.079 -10.775  10.746  1.00 32.83           H  
ATOM    760  HB3 SER A  51     -38.922  -9.448  10.929  1.00 32.83           H  
ATOM    761  O   SER A  51     -39.759  -6.794  10.849  1.00 32.83           O  
ATOM    762  OG  SER A  51     -39.224 -10.113   9.003  1.00 32.83           O  
ATOM    763  HG  SER A  51     -39.583 -10.942   8.677  1.00 32.83           H  
ATOM    764  N   THR A  52     -40.483  -6.909   8.738  1.00 33.00           N  
ATOM    765  H   THR A  52     -41.017  -7.435   8.062  1.00 33.00           H  
ATOM    766  CA  THR A  52     -39.688  -5.776   8.219  1.00 33.00           C  
ATOM    767  HA  THR A  52     -38.632  -5.988   8.386  1.00 33.00           H  
ATOM    768  C   THR A  52     -39.958  -4.417   8.865  1.00 33.00           C  
ATOM    769  CB  THR A  52     -39.915  -5.628   6.703  1.00 33.00           C  
ATOM    770  HB  THR A  52     -39.521  -4.672   6.359  1.00 33.00           H  
ATOM    771  O   THR A  52     -39.057  -3.584   8.953  1.00 33.00           O  
ATOM    772  CG2 THR A  52     -39.215  -6.748   5.933  1.00 33.00           C  
ATOM    773 HG21 THR A  52     -39.628  -7.717   6.213  1.00 33.00           H  
ATOM    774 HG22 THR A  52     -38.147  -6.733   6.148  1.00 33.00           H  
ATOM    775 HG23 THR A  52     -39.362  -6.596   4.863  1.00 33.00           H  
ATOM    776  OG1 THR A  52     -41.290  -5.718   6.385  1.00 33.00           O  
ATOM    777  HG1 THR A  52     -41.709  -4.861   6.488  1.00 33.00           H  
ATOM    778  N   ASN A  53     -41.196  -4.147   9.276  1.00 37.04           N  
ATOM    779  H   ASN A  53     -41.879  -4.888   9.202  1.00 37.04           H  
ATOM    780  CA  ASN A  53     -41.673  -2.762   9.392  1.00 37.04           C  
ATOM    781  HA  ASN A  53     -41.243  -2.184   8.574  1.00 37.04           H  
ATOM    782  C   ASN A  53     -41.230  -2.046  10.680  1.00 37.04           C  
ATOM    783  CB  ASN A  53     -43.201  -2.755   9.212  1.00 37.04           C  
ATOM    784  HB2 ASN A  53     -43.661  -3.378   9.979  1.00 37.04           H  
ATOM    785  HB3 ASN A  53     -43.565  -1.735   9.340  1.00 37.04           H  
ATOM    786  O   ASN A  53     -41.177  -0.818  10.715  1.00 37.04           O  
ATOM    787  CG  ASN A  53     -43.648  -3.238   7.839  1.00 37.04           C  
ATOM    788  ND2 ASN A  53     -44.933  -3.382   7.631  1.00 37.04           N  
ATOM    789 HD21 ASN A  53     -45.599  -3.191   8.366  1.00 37.04           H  
ATOM    790 HD22 ASN A  53     -45.201  -3.726   6.720  1.00 37.04           H  
ATOM    791  OD1 ASN A  53     -42.863  -3.509   6.943  1.00 37.04           O  
ATOM    792  N   ASN A  54     -40.880  -2.793  11.729  1.00 38.03           N  
ATOM    793  H   ASN A  54     -40.941  -3.797  11.632  1.00 38.03           H  
ATOM    794  CA  ASN A  54     -40.628  -2.234  13.064  1.00 38.03           C  
ATOM    795  HA  ASN A  54     -41.421  -1.524  13.295  1.00 38.03           H  
ATOM    796  C   ASN A  54     -39.301  -1.453  13.162  1.00 38.03           C  
ATOM    797  CB  ASN A  54     -40.687  -3.376  14.097  1.00 38.03           C  
ATOM    798  HB2 ASN A  54     -40.444  -2.969  15.078  1.00 38.03           H  
ATOM    799  HB3 ASN A  54     -39.941  -4.131  13.850  1.00 38.03           H  
ATOM    800  O   ASN A  54     -39.113  -0.670  14.091  1.00 38.03           O  
ATOM    801  CG  ASN A  54     -42.047  -4.051  14.206  1.00 38.03           C  
ATOM    802  ND2 ASN A  54     -42.167  -5.043  15.056  1.00 38.03           N  
ATOM    803 HD21 ASN A  54     -43.076  -5.480  15.100  1.00 38.03           H  
ATOM    804 HD22 ASN A  54     -41.381  -5.343  15.614  1.00 38.03           H  
ATOM    805  OD1 ASN A  54     -43.012  -3.721  13.539  1.00 38.03           O  
ATOM    806  N   ILE A  55     -38.388  -1.645  12.203  1.00 36.28           N  
ATOM    807  H   ILE A  55     -38.636  -2.271  11.450  1.00 36.28           H  
ATOM    808  CA  ILE A  55     -37.016  -1.103  12.212  1.00 36.28           C  
ATOM    809  HA  ILE A  55     -36.526  -1.423  13.131  1.00 36.28           H  
ATOM    810  C   ILE A  55     -37.000   0.440  12.218  1.00 36.28           C  
ATOM    811  CB  ILE A  55     -36.231  -1.700  11.011  1.00 36.28           C  
ATOM    812  HB  ILE A  55     -36.742  -1.409  10.093  1.00 36.28           H  
ATOM    813  O   ILE A  55     -36.083   1.050  12.762  1.00 36.28           O  
ATOM    814  CG1 ILE A  55     -36.205  -3.250  11.083  1.00 36.28           C  
ATOM    815 HG12 ILE A  55     -35.659  -3.562  11.973  1.00 36.28           H  
ATOM    816 HG13 ILE A  55     -37.222  -3.633  11.168  1.00 36.28           H  
ATOM    817  CG2 ILE A  55     -34.791  -1.153  10.947  1.00 36.28           C  
ATOM    818 HG21 ILE A  55     -34.795  -0.070  10.823  1.00 36.28           H  
ATOM    819 HG22 ILE A  55     -34.254  -1.403  11.863  1.00 36.28           H  
ATOM    820 HG23 ILE A  55     -34.257  -1.566  10.092  1.00 36.28           H  
ATOM    821  CD1 ILE A  55     -35.591  -3.942   9.858  1.00 36.28           C  
ATOM    822 HD11 ILE A  55     -36.061  -3.570   8.947  1.00 36.28           H  
ATOM    823 HD12 ILE A  55     -35.764  -5.016   9.930  1.00 36.28           H  
ATOM    824 HD13 ILE A  55     -34.516  -3.770   9.816  1.00 36.28           H  
ATOM    825  N   ALA A  56     -38.030   1.088  11.664  1.00 36.19           N  
ATOM    826  H   ALA A  56     -38.786   0.542  11.276  1.00 36.19           H  
ATOM    827  CA  ALA A  56     -38.096   2.546  11.538  1.00 36.19           C  
ATOM    828  HA  ALA A  56     -37.145   2.898  11.140  1.00 36.19           H  
ATOM    829  C   ALA A  56     -38.326   3.307  12.865  1.00 36.19           C  
ATOM    830  CB  ALA A  56     -39.189   2.870  10.512  1.00 36.19           C  
ATOM    831  HB1 ALA A  56     -38.968   2.380   9.564  1.00 36.19           H  
ATOM    832  HB2 ALA A  56     -39.230   3.947  10.351  1.00 36.19           H  
ATOM    833  HB3 ALA A  56     -40.158   2.528  10.877  1.00 36.19           H  
ATOM    834  O   ALA A  56     -38.116   4.517  12.911  1.00 36.19           O  
ATOM    835  N   ALA A  57     -38.748   2.638  13.944  1.00 41.63           N  
ATOM    836  H   ALA A  57     -38.852   1.635  13.877  1.00 41.63           H  
ATOM    837  CA  ALA A  57     -39.233   3.291  15.170  1.00 41.63           C  
ATOM    838  HA  ALA A  57     -39.800   4.175  14.878  1.00 41.63           H  
ATOM    839  C   ALA A  57     -38.135   3.795  16.141  1.00 41.63           C  
ATOM    840  CB  ALA A  57     -40.207   2.319  15.850  1.00 41.63           C  
ATOM    841  HB1 ALA A  57     -40.998   2.036  15.154  1.00 41.63           H  
ATOM    842  HB2 ALA A  57     -40.659   2.799  16.718  1.00 41.63           H  
ATOM    843  HB3 ALA A  57     -39.675   1.425  16.174  1.00 41.63           H  
ATOM    844  O   ALA A  57     -38.448   4.249  17.241  1.00 41.63           O  
ATOM    845  N   ILE A  58     -36.852   3.682  15.780  1.00 44.38           N  
ATOM    846  H   ILE A  58     -36.662   3.322  14.856  1.00 44.38           H  
ATOM    847  CA  ILE A  58     -35.726   3.814  16.727  1.00 44.38           C  
ATOM    848  HA  ILE A  58     -36.039   3.395  17.683  1.00 44.38           H  
ATOM    849  C   ILE A  58     -35.348   5.280  17.010  1.00 44.38           C  
ATOM    850  CB  ILE A  58     -34.522   2.973  16.230  1.00 44.38           C  
ATOM    851  HB  ILE A  58     -34.232   3.339  15.245  1.00 44.38           H  
ATOM    852  O   ILE A  58     -35.188   5.665  18.167  1.00 44.38           O  
ATOM    853  CG1 ILE A  58     -34.918   1.479  16.104  1.00 44.38           C  
ATOM    854 HG12 ILE A  58     -35.154   1.083  17.092  1.00 44.38           H  
ATOM    855 HG13 ILE A  58     -35.814   1.386  15.490  1.00 44.38           H  
ATOM    856  CG2 ILE A  58     -33.315   3.125  17.176  1.00 44.38           C  
ATOM    857 HG21 ILE A  58     -32.463   2.555  16.805  1.00 44.38           H  
ATOM    858 HG22 ILE A  58     -33.575   2.775  18.175  1.00 44.38           H  
ATOM    859 HG23 ILE A  58     -33.000   4.167  17.237  1.00 44.38           H  
ATOM    860  CD1 ILE A  58     -33.852   0.589  15.453  1.00 44.38           C  
ATOM    861 HD11 ILE A  58     -32.987   0.483  16.107  1.00 44.38           H  
ATOM    862 HD12 ILE A  58     -33.543   1.017  14.499  1.00 44.38           H  
ATOM    863 HD13 ILE A  58     -34.273  -0.401  15.275  1.00 44.38           H  
ATOM    864  N   ASP A  59     -35.227   6.116  15.974  1.00 38.20           N  
ATOM    865  H   ASP A  59     -35.408   5.761  15.046  1.00 38.20           H  
ATOM    866  CA  ASP A  59     -34.759   7.512  16.102  1.00 38.20           C  
ATOM    867  HA  ASP A  59     -33.912   7.523  16.788  1.00 38.20           H  
ATOM    868  C   ASP A  59     -35.817   8.466  16.703  1.00 38.20           C  
ATOM    869  CB  ASP A  59     -34.247   7.982  14.732  1.00 38.20           C  
ATOM    870  HB2 ASP A  59     -35.090   8.053  14.044  1.00 38.20           H  
ATOM    871  HB3 ASP A  59     -33.552   7.240  14.340  1.00 38.20           H  
ATOM    872  O   ASP A  59     -35.553   9.635  16.977  1.00 38.20           O  
ATOM    873  CG  ASP A  59     -33.518   9.327  14.792  1.00 38.20           C  
ATOM    874  OD1 ASP A  59     -32.706   9.556  15.718  1.00 38.20           O  
ATOM    875  OD2 ASP A  59     -33.735  10.175  13.900  1.00 38.20           O  
ATOM    876  N   SER A  60     -37.025   7.960  16.968  1.00 37.97           N  
ATOM    877  H   SER A  60     -37.188   6.990  16.742  1.00 37.97           H  
ATOM    878  CA  SER A  60     -38.132   8.705  17.581  1.00 37.97           C  
ATOM    879  HA  SER A  60     -38.242   9.652  17.052  1.00 37.97           H  
ATOM    880  C   SER A  60     -37.918   9.052  19.065  1.00 37.97           C  
ATOM    881  CB  SER A  60     -39.433   7.907  17.421  1.00 37.97           C  
ATOM    882  HB2 SER A  60     -39.391   7.016  18.047  1.00 37.97           H  
ATOM    883  HB3 SER A  60     -40.275   8.521  17.741  1.00 37.97           H  
ATOM    884  O   SER A  60     -38.754   9.740  19.647  1.00 37.97           O  
ATOM    885  OG  SER A  60     -39.623   7.514  16.073  1.00 37.97           O  
ATOM    886  HG  SER A  60     -39.393   8.250  15.501  1.00 37.97           H  
ATOM    887  N   ASN A  61     -36.834   8.582  19.697  1.00 51.56           N  
ATOM    888  H   ASN A  61     -36.166   8.052  19.155  1.00 51.56           H  
ATOM    889  CA  ASN A  61     -36.551   8.799  21.117  1.00 51.56           C  
ATOM    890  HA  ASN A  61     -37.489   9.043  21.616  1.00 51.56           H  
ATOM    891  C   ASN A  61     -35.543   9.956  21.344  1.00 51.56           C  
ATOM    892  CB  ASN A  61     -36.081   7.466  21.725  1.00 51.56           C  
ATOM    893  HB2 ASN A  61     -35.132   7.174  21.274  1.00 51.56           H  
ATOM    894  HB3 ASN A  61     -36.818   6.696  21.499  1.00 51.56           H  
ATOM    895  O   ASN A  61     -34.352   9.790  21.058  1.00 51.56           O  
ATOM    896  CG  ASN A  61     -35.904   7.531  23.234  1.00 51.56           C  
ATOM    897  ND2 ASN A  61     -35.882   6.402  23.900  1.00 51.56           N  
ATOM    898 HD21 ASN A  61     -35.978   5.520  23.418  1.00 51.56           H  
ATOM    899 HD22 ASN A  61     -35.794   6.475  24.904  1.00 51.56           H  
ATOM    900  OD1 ASN A  61     -35.786   8.582  23.843  1.00 51.56           O  
ATOM    901  N   PRO A  62     -35.963  11.107  21.911  1.00 42.75           N  
ATOM    902  CA  PRO A  62     -35.064  12.235  22.164  1.00 42.75           C  
ATOM    903  HA  PRO A  62     -34.508  12.474  21.258  1.00 42.75           H  
ATOM    904  C   PRO A  62     -34.049  11.963  23.284  1.00 42.75           C  
ATOM    905  CB  PRO A  62     -35.980  13.413  22.510  1.00 42.75           C  
ATOM    906  HB2 PRO A  62     -36.271  13.927  21.594  1.00 42.75           H  
ATOM    907  HB3 PRO A  62     -35.511  14.112  23.203  1.00 42.75           H  
ATOM    908  O   PRO A  62     -32.911  12.412  23.183  1.00 42.75           O  
ATOM    909  CG  PRO A  62     -37.206  12.742  23.127  1.00 42.75           C  
ATOM    910  HG2 PRO A  62     -38.101  13.356  23.019  1.00 42.75           H  
ATOM    911  HG3 PRO A  62     -37.016  12.526  24.178  1.00 42.75           H  
ATOM    912  CD  PRO A  62     -37.317  11.436  22.341  1.00 42.75           C  
ATOM    913  HD2 PRO A  62     -37.733  10.659  22.983  1.00 42.75           H  
ATOM    914  HD3 PRO A  62     -37.950  11.584  21.466  1.00 42.75           H  
ATOM    915  N   GLN A  63     -34.397  11.173  24.304  1.00 41.31           N  
ATOM    916  H   GLN A  63     -35.301  10.722  24.289  1.00 41.31           H  
ATOM    917  CA  GLN A  63     -33.559  11.003  25.498  1.00 41.31           C  
ATOM    918  HA  GLN A  63     -33.288  11.991  25.871  1.00 41.31           H  
ATOM    919  C   GLN A  63     -32.244  10.273  25.200  1.00 41.31           C  
ATOM    920  CB  GLN A  63     -34.354  10.284  26.595  1.00 41.31           C  
ATOM    921  HB2 GLN A  63     -34.737   9.338  26.214  1.00 41.31           H  
ATOM    922  HB3 GLN A  63     -33.688  10.075  27.433  1.00 41.31           H  
ATOM    923  O   GLN A  63     -31.223  10.554  25.825  1.00 41.31           O  
ATOM    924  CG  GLN A  63     -35.514  11.155  27.103  1.00 41.31           C  
ATOM    925  HG2 GLN A  63     -35.111  12.104  27.457  1.00 41.31           H  
ATOM    926  HG3 GLN A  63     -36.208  11.366  26.290  1.00 41.31           H  
ATOM    927  CD  GLN A  63     -36.300  10.505  28.236  1.00 41.31           C  
ATOM    928  NE2 GLN A  63     -36.994  11.286  29.033  1.00 41.31           N  
ATOM    929 HE21 GLN A  63     -37.497  10.829  29.780  1.00 41.31           H  
ATOM    930 HE22 GLN A  63     -36.961  12.288  28.907  1.00 41.31           H  
ATOM    931  OE1 GLN A  63     -36.319   9.300  28.430  1.00 41.31           O  
ATOM    932  N   ILE A  64     -32.230   9.391  24.194  1.00 46.56           N  
ATOM    933  H   ILE A  64     -33.103   9.211  23.719  1.00 46.56           H  
ATOM    934  CA  ILE A  64     -30.998   8.753  23.703  1.00 46.56           C  
ATOM    935  HA  ILE A  64     -30.463   8.328  24.552  1.00 46.56           H  
ATOM    936  C   ILE A  64     -30.074   9.808  23.069  1.00 46.56           C  
ATOM    937  CB  ILE A  64     -31.339   7.606  22.720  1.00 46.56           C  
ATOM    938  HB  ILE A  64     -31.915   8.020  21.891  1.00 46.56           H  
ATOM    939  O   ILE A  64     -28.872   9.828  23.335  1.00 46.56           O  
ATOM    940  CG1 ILE A  64     -32.199   6.529  23.426  1.00 46.56           C  
ATOM    941 HG12 ILE A  64     -33.088   6.997  23.848  1.00 46.56           H  
ATOM    942 HG13 ILE A  64     -31.630   6.095  24.248  1.00 46.56           H  
ATOM    943  CG2 ILE A  64     -30.054   6.977  22.148  1.00 46.56           C  
ATOM    944 HG21 ILE A  64     -30.297   6.193  21.431  1.00 46.56           H  
ATOM    945 HG22 ILE A  64     -29.464   7.722  21.615  1.00 46.56           H  
ATOM    946 HG23 ILE A  64     -29.453   6.555  22.954  1.00 46.56           H  
ATOM    947  CD1 ILE A  64     -32.683   5.396  22.510  1.00 46.56           C  
ATOM    948 HD11 ILE A  64     -33.407   4.783  23.047  1.00 46.56           H  
ATOM    949 HD12 ILE A  64     -33.157   5.810  21.620  1.00 46.56           H  
ATOM    950 HD13 ILE A  64     -31.848   4.759  22.215  1.00 46.56           H  
ATOM    951  N   ARG A  65     -30.635  10.728  22.273  1.00 48.24           N  
ATOM    952  H   ARG A  65     -31.641  10.714  22.185  1.00 48.24           H  
ATOM    953  CA  ARG A  65     -29.898  11.829  21.629  1.00 48.24           C  
ATOM    954  HA  ARG A  65     -29.031  11.422  21.109  1.00 48.24           H  
ATOM    955  C   ARG A  65     -29.341  12.811  22.670  1.00 48.24           C  
ATOM    956  CB  ARG A  65     -30.813  12.524  20.600  1.00 48.24           C  
ATOM    957  HB2 ARG A  65     -31.718  12.869  21.102  1.00 48.24           H  
ATOM    958  HB3 ARG A  65     -30.305  13.407  20.213  1.00 48.24           H  
ATOM    959  O   ARG A  65     -28.179  13.198  22.571  1.00 48.24           O  
ATOM    960  CG  ARG A  65     -31.199  11.623  19.407  1.00 48.24           C  
ATOM    961  HG2 ARG A  65     -31.310  10.586  19.724  1.00 48.24           H  
ATOM    962  HG3 ARG A  65     -30.397  11.668  18.671  1.00 48.24           H  
ATOM    963  CD  ARG A  65     -32.528  12.064  18.772  1.00 48.24           C  
ATOM    964  HD2 ARG A  65     -32.703  13.118  18.987  1.00 48.24           H  
ATOM    965  HD3 ARG A  65     -33.337  11.501  19.238  1.00 48.24           H  
ATOM    966  NE  ARG A  65     -32.565  11.828  17.315  1.00 48.24           N  
ATOM    967  HE  ARG A  65     -32.672  10.878  16.989  1.00 48.24           H  
ATOM    968  NH1 ARG A  65     -32.419  14.002  16.579  1.00 48.24           N  
ATOM    969 HH11 ARG A  65     -32.363  14.307  17.540  1.00 48.24           H  
ATOM    970 HH12 ARG A  65     -32.370  14.646  15.802  1.00 48.24           H  
ATOM    971  NH2 ARG A  65     -32.645  12.361  15.109  1.00 48.24           N  
ATOM    972 HH21 ARG A  65     -32.830  11.386  14.921  1.00 48.24           H  
ATOM    973 HH22 ARG A  65     -32.778  13.006  14.344  1.00 48.24           H  
ATOM    974  CZ  ARG A  65     -32.543  12.724  16.348  1.00 48.24           C  
ATOM    975  N   GLU A  66     -30.123  13.140  23.700  1.00 51.07           N  
ATOM    976  H   GLU A  66     -31.079  12.816  23.687  1.00 51.07           H  
ATOM    977  CA  GLU A  66     -29.685  13.960  24.842  1.00 51.07           C  
ATOM    978  HA  GLU A  66     -29.358  14.936  24.484  1.00 51.07           H  
ATOM    979  C   GLU A  66     -28.505  13.320  25.593  1.00 51.07           C  
ATOM    980  CB  GLU A  66     -30.848  14.160  25.830  1.00 51.07           C  
ATOM    981  HB2 GLU A  66     -30.456  14.632  26.731  1.00 51.07           H  
ATOM    982  HB3 GLU A  66     -31.244  13.184  26.111  1.00 51.07           H  
ATOM    983  O   GLU A  66     -27.486  13.974  25.827  1.00 51.07           O  
ATOM    984  CG  GLU A  66     -31.994  15.028  25.298  1.00 51.07           C  
ATOM    985  HG2 GLU A  66     -31.634  16.048  25.162  1.00 51.07           H  
ATOM    986  HG3 GLU A  66     -32.322  14.661  24.325  1.00 51.07           H  
ATOM    987  CD  GLU A  66     -33.167  15.009  26.288  1.00 51.07           C  
ATOM    988  OE1 GLU A  66     -33.035  15.670  27.341  1.00 51.07           O  
ATOM    989  OE2 GLU A  66     -34.163  14.300  26.006  1.00 51.07           O  
ATOM    990  N   GLN A  67     -28.609  12.033  25.942  1.00 44.64           N  
ATOM    991  H   GLN A  67     -29.470  11.549  25.735  1.00 44.64           H  
ATOM    992  CA  GLN A  67     -27.567  11.306  26.679  1.00 44.64           C  
ATOM    993  HA  GLN A  67     -27.334  11.852  27.593  1.00 44.64           H  
ATOM    994  C   GLN A  67     -26.262  11.196  25.877  1.00 44.64           C  
ATOM    995  CB  GLN A  67     -28.094   9.914  27.062  1.00 44.64           C  
ATOM    996  HB2 GLN A  67     -27.264   9.299  27.411  1.00 44.64           H  
ATOM    997  HB3 GLN A  67     -28.524   9.439  26.180  1.00 44.64           H  
ATOM    998  O   GLN A  67     -25.180  11.413  26.426  1.00 44.64           O  
ATOM    999  CG  GLN A  67     -29.148   9.983  28.180  1.00 44.64           C  
ATOM   1000  HG2 GLN A  67     -29.874  10.767  27.960  1.00 44.64           H  
ATOM   1001  HG3 GLN A  67     -28.661  10.244  29.120  1.00 44.64           H  
ATOM   1002  CD  GLN A  67     -29.897   8.666  28.370  1.00 44.64           C  
ATOM   1003  NE2 GLN A  67     -31.105   8.700  28.889  1.00 44.64           N  
ATOM   1004 HE21 GLN A  67     -31.573   7.811  28.985  1.00 44.64           H  
ATOM   1005 HE22 GLN A  67     -31.551   9.585  29.086  1.00 44.64           H  
ATOM   1006  OE1 GLN A  67     -29.417   7.583  28.080  1.00 44.64           O  
ATOM   1007  N   LEU A  68     -26.347  10.940  24.566  1.00 46.74           N  
ATOM   1008  H   LEU A  68     -27.259  10.749  24.175  1.00 46.74           H  
ATOM   1009  CA  LEU A  68     -25.185  10.933  23.671  1.00 46.74           C  
ATOM   1010  HA  LEU A  68     -24.441  10.242  24.069  1.00 46.74           H  
ATOM   1011  C   LEU A  68     -24.502  12.309  23.599  1.00 46.74           C  
ATOM   1012  CB  LEU A  68     -25.625  10.458  22.274  1.00 46.74           C  
ATOM   1013  HB2 LEU A  68     -24.835  10.684  21.558  1.00 46.74           H  
ATOM   1014  HB3 LEU A  68     -26.507  11.028  21.979  1.00 46.74           H  
ATOM   1015  O   LEU A  68     -23.272  12.386  23.648  1.00 46.74           O  
ATOM   1016  CG  LEU A  68     -25.944   8.953  22.186  1.00 46.74           C  
ATOM   1017  HG  LEU A  68     -26.617   8.663  22.992  1.00 46.74           H  
ATOM   1018  CD1 LEU A  68     -26.621   8.649  20.848  1.00 46.74           C  
ATOM   1019 HD11 LEU A  68     -27.545   9.222  20.772  1.00 46.74           H  
ATOM   1020 HD12 LEU A  68     -26.866   7.589  20.794  1.00 46.74           H  
ATOM   1021 HD13 LEU A  68     -25.961   8.913  20.021  1.00 46.74           H  
ATOM   1022  CD2 LEU A  68     -24.681   8.092  22.282  1.00 46.74           C  
ATOM   1023 HD21 LEU A  68     -24.217   8.214  23.261  1.00 46.74           H  
ATOM   1024 HD22 LEU A  68     -24.947   7.042  22.162  1.00 46.74           H  
ATOM   1025 HD23 LEU A  68     -23.972   8.374  21.503  1.00 46.74           H  
ATOM   1026  N   GLN A  69     -25.271  13.402  23.545  1.00 47.71           N  
ATOM   1027  H   GLN A  69     -26.274  13.289  23.492  1.00 47.71           H  
ATOM   1028  CA  GLN A  69     -24.718  14.759  23.511  1.00 47.71           C  
ATOM   1029  HA  GLN A  69     -23.940  14.780  22.748  1.00 47.71           H  
ATOM   1030  C   GLN A  69     -24.058  15.161  24.845  1.00 47.71           C  
ATOM   1031  CB  GLN A  69     -25.822  15.742  23.092  1.00 47.71           C  
ATOM   1032  HB2 GLN A  69     -26.362  15.326  22.242  1.00 47.71           H  
ATOM   1033  HB3 GLN A  69     -26.524  15.881  23.914  1.00 47.71           H  
ATOM   1034  O   GLN A  69     -23.056  15.882  24.849  1.00 47.71           O  
ATOM   1035  CG  GLN A  69     -25.236  17.098  22.666  1.00 47.71           C  
ATOM   1036  HG2 GLN A  69     -24.738  17.570  23.513  1.00 47.71           H  
ATOM   1037  HG3 GLN A  69     -24.495  16.930  21.885  1.00 47.71           H  
ATOM   1038  CD  GLN A  69     -26.287  18.069  22.137  1.00 47.71           C  
ATOM   1039  NE2 GLN A  69     -25.896  19.038  21.340  1.00 47.71           N  
ATOM   1040 HE21 GLN A  69     -24.926  19.130  21.076  1.00 47.71           H  
ATOM   1041 HE22 GLN A  69     -26.625  19.663  21.026  1.00 47.71           H  
ATOM   1042  OE1 GLN A  69     -27.467  18.000  22.430  1.00 47.71           O  
ATOM   1043  N   GLN A  70     -24.564  14.674  25.982  1.00 46.28           N  
ATOM   1044  H   GLN A  70     -25.420  14.142  25.931  1.00 46.28           H  
ATOM   1045  CA  GLN A  70     -23.923  14.853  27.293  1.00 46.28           C  
ATOM   1046  HA  GLN A  70     -23.666  15.904  27.426  1.00 46.28           H  
ATOM   1047  C   GLN A  70     -22.613  14.050  27.400  1.00 46.28           C  
ATOM   1048  CB  GLN A  70     -24.907  14.455  28.406  1.00 46.28           C  
ATOM   1049  HB2 GLN A  70     -24.376  14.438  29.357  1.00 46.28           H  
ATOM   1050  HB3 GLN A  70     -25.287  13.452  28.210  1.00 46.28           H  
ATOM   1051  O   GLN A  70     -21.585  14.589  27.818  1.00 46.28           O  
ATOM   1052  CG  GLN A  70     -26.090  15.431  28.526  1.00 46.28           C  
ATOM   1053  HG2 GLN A  70     -26.551  15.582  27.550  1.00 46.28           H  
ATOM   1054  HG3 GLN A  70     -25.728  16.399  28.876  1.00 46.28           H  
ATOM   1055  CD  GLN A  70     -27.151  14.930  29.501  1.00 46.28           C  
ATOM   1056  NE2 GLN A  70     -28.420  15.078  29.193  1.00 46.28           N  
ATOM   1057 HE21 GLN A  70     -29.095  14.742  29.865  1.00 46.28           H  
ATOM   1058 HE22 GLN A  70     -28.701  15.476  28.307  1.00 46.28           H  
ATOM   1059  OE1 GLN A  70     -26.857  14.402  30.561  1.00 46.28           O  
ATOM   1060  N   LEU A  71     -22.617  12.787  26.958  1.00 46.13           N  
ATOM   1061  H   LEU A  71     -23.496  12.394  26.651  1.00 46.13           H  
ATOM   1062  CA  LEU A  71     -21.438  11.912  26.948  1.00 46.13           C  
ATOM   1063  HA  LEU A  71     -21.058  11.842  27.967  1.00 46.13           H  
ATOM   1064  C   LEU A  71     -20.303  12.471  26.070  1.00 46.13           C  
ATOM   1065  CB  LEU A  71     -21.897  10.515  26.489  1.00 46.13           C  
ATOM   1066  HB2 LEU A  71     -22.351  10.606  25.502  1.00 46.13           H  
ATOM   1067  HB3 LEU A  71     -22.667  10.161  27.174  1.00 46.13           H  
ATOM   1068  O   LEU A  71     -19.141  12.461  26.479  1.00 46.13           O  
ATOM   1069  CG  LEU A  71     -20.784   9.454  26.408  1.00 46.13           C  
ATOM   1070  HG  LEU A  71     -20.026   9.773  25.693  1.00 46.13           H  
ATOM   1071  CD1 LEU A  71     -20.114   9.205  27.761  1.00 46.13           C  
ATOM   1072 HD11 LEU A  71     -19.583  10.099  28.087  1.00 46.13           H  
ATOM   1073 HD12 LEU A  71     -20.863   8.935  28.506  1.00 46.13           H  
ATOM   1074 HD13 LEU A  71     -19.391   8.394  27.672  1.00 46.13           H  
ATOM   1075  CD2 LEU A  71     -21.377   8.134  25.913  1.00 46.13           C  
ATOM   1076 HD21 LEU A  71     -22.133   7.777  26.613  1.00 46.13           H  
ATOM   1077 HD22 LEU A  71     -21.836   8.281  24.936  1.00 46.13           H  
ATOM   1078 HD23 LEU A  71     -20.590   7.385  25.821  1.00 46.13           H  
ATOM   1079  N   GLN A  72     -20.639  13.015  24.897  1.00 42.70           N  
ATOM   1080  H   GLN A  72     -21.603  12.943  24.603  1.00 42.70           H  
ATOM   1081  CA  GLN A  72     -19.687  13.659  23.985  1.00 42.70           C  
ATOM   1082  HA  GLN A  72     -18.940  12.925  23.685  1.00 42.70           H  
ATOM   1083  C   GLN A  72     -18.944  14.831  24.652  1.00 42.70           C  
ATOM   1084  CB  GLN A  72     -20.469  14.102  22.738  1.00 42.70           C  
ATOM   1085  HB2 GLN A  72     -20.942  13.225  22.297  1.00 42.70           H  
ATOM   1086  HB3 GLN A  72     -21.256  14.797  23.034  1.00 42.70           H  
ATOM   1087  O   GLN A  72     -17.717  14.917  24.571  1.00 42.70           O  
ATOM   1088  CG  GLN A  72     -19.599  14.772  21.668  1.00 42.70           C  
ATOM   1089  HG2 GLN A  72     -18.779  14.107  21.395  1.00 42.70           H  
ATOM   1090  HG3 GLN A  72     -19.178  15.700  22.056  1.00 42.70           H  
ATOM   1091  CD  GLN A  72     -20.426  15.101  20.430  1.00 42.70           C  
ATOM   1092  NE2 GLN A  72     -20.310  14.342  19.363  1.00 42.70           N  
ATOM   1093 HE21 GLN A  72     -19.685  13.548  19.353  1.00 42.70           H  
ATOM   1094 HE22 GLN A  72     -20.896  14.595  18.580  1.00 42.70           H  
ATOM   1095  OE1 GLN A  72     -21.213  16.031  20.406  1.00 42.70           O  
ATOM   1096  N   GLN A  73     -19.666  15.699  25.367  1.00 44.41           N  
ATOM   1097  H   GLN A  73     -20.666  15.566  25.414  1.00 44.41           H  
ATOM   1098  CA  GLN A  73     -19.074  16.825  26.101  1.00 44.41           C  
ATOM   1099  HA  GLN A  73     -18.437  17.398  25.426  1.00 44.41           H  
ATOM   1100  C   GLN A  73     -18.192  16.355  27.268  1.00 44.41           C  
ATOM   1101  CB  GLN A  73     -20.195  17.740  26.615  1.00 44.41           C  
ATOM   1102  HB2 GLN A  73     -20.934  17.139  27.145  1.00 44.41           H  
ATOM   1103  HB3 GLN A  73     -19.776  18.460  27.318  1.00 44.41           H  
ATOM   1104  O   GLN A  73     -17.120  16.917  27.497  1.00 44.41           O  
ATOM   1105  CG  GLN A  73     -20.879  18.518  25.484  1.00 44.41           C  
ATOM   1106  HG2 GLN A  73     -20.195  19.270  25.092  1.00 44.41           H  
ATOM   1107  HG3 GLN A  73     -21.149  17.845  24.670  1.00 44.41           H  
ATOM   1108  CD  GLN A  73     -22.140  19.204  25.988  1.00 44.41           C  
ATOM   1109  NE2 GLN A  73     -23.278  18.552  25.907  1.00 44.41           N  
ATOM   1110 HE21 GLN A  73     -24.099  19.026  26.255  1.00 44.41           H  
ATOM   1111 HE22 GLN A  73     -23.290  17.623  25.512  1.00 44.41           H  
ATOM   1112  OE1 GLN A  73     -22.119  20.313  26.492  1.00 44.41           O  
ATOM   1113  N   GLN A  74     -18.603  15.301  27.982  1.00 40.83           N  
ATOM   1114  H   GLN A  74     -19.501  14.894  27.767  1.00 40.83           H  
ATOM   1115  CA  GLN A  74     -17.821  14.733  29.084  1.00 40.83           C  
ATOM   1116  HA  GLN A  74     -17.609  15.530  29.797  1.00 40.83           H  
ATOM   1117  C   GLN A  74     -16.472  14.170  28.598  1.00 40.83           C  
ATOM   1118  CB  GLN A  74     -18.660  13.656  29.789  1.00 40.83           C  
ATOM   1119  HB2 GLN A  74     -19.673  14.030  29.940  1.00 40.83           H  
ATOM   1120  HB3 GLN A  74     -18.713  12.766  29.161  1.00 40.83           H  
ATOM   1121  O   GLN A  74     -15.439  14.415  29.223  1.00 40.83           O  
ATOM   1122  CG  GLN A  74     -18.071  13.284  31.157  1.00 40.83           C  
ATOM   1123  HG2 GLN A  74     -18.161  14.135  31.832  1.00 40.83           H  
ATOM   1124  HG3 GLN A  74     -17.014  13.038  31.048  1.00 40.83           H  
ATOM   1125  CD  GLN A  74     -18.773  12.081  31.771  1.00 40.83           C  
ATOM   1126  NE2 GLN A  74     -20.023  12.196  32.164  1.00 40.83           N  
ATOM   1127 HE21 GLN A  74     -20.530  13.061  32.049  1.00 40.83           H  
ATOM   1128 HE22 GLN A  74     -20.442  11.362  32.552  1.00 40.83           H  
ATOM   1129  OE1 GLN A  74     -18.205  11.012  31.905  1.00 40.83           O  
ATOM   1130  N   GLN A  75     -16.460  13.476  27.455  1.00 43.42           N  
ATOM   1131  H   GLN A  75     -17.342  13.291  26.999  1.00 43.42           H  
ATOM   1132  CA  GLN A  75     -15.237  12.946  26.842  1.00 43.42           C  
ATOM   1133  HA  GLN A  75     -14.731  12.311  27.569  1.00 43.42           H  
ATOM   1134  C   GLN A  75     -14.259  14.067  26.440  1.00 43.42           C  
ATOM   1135  CB  GLN A  75     -15.637  12.087  25.631  1.00 43.42           C  
ATOM   1136  HB2 GLN A  75     -16.083  12.723  24.867  1.00 43.42           H  
ATOM   1137  HB3 GLN A  75     -16.384  11.358  25.947  1.00 43.42           H  
ATOM   1138  O   GLN A  75     -13.053  13.955  26.672  1.00 43.42           O  
ATOM   1139  CG  GLN A  75     -14.446  11.333  25.022  1.00 43.42           C  
ATOM   1140  HG2 GLN A  75     -13.668  12.038  24.729  1.00 43.42           H  
ATOM   1141  HG3 GLN A  75     -14.032  10.648  25.762  1.00 43.42           H  
ATOM   1142  CD  GLN A  75     -14.859  10.545  23.785  1.00 43.42           C  
ATOM   1143  NE2 GLN A  75     -15.503   9.408  23.937  1.00 43.42           N  
ATOM   1144 HE21 GLN A  75     -15.723   9.056  24.857  1.00 43.42           H  
ATOM   1145 HE22 GLN A  75     -15.756   8.928  23.085  1.00 43.42           H  
ATOM   1146  OE1 GLN A  75     -14.620  10.941  22.658  1.00 43.42           O  
ATOM   1147  N   GLN A  76     -14.765  15.176  25.889  1.00 41.16           N  
ATOM   1148  H   GLN A  76     -15.757  15.215  25.703  1.00 41.16           H  
ATOM   1149  CA  GLN A  76     -13.925  16.294  25.448  1.00 41.16           C  
ATOM   1150  HA  GLN A  76     -13.185  15.900  24.750  1.00 41.16           H  
ATOM   1151  C   GLN A  76     -13.154  16.951  26.609  1.00 41.16           C  
ATOM   1152  CB  GLN A  76     -14.802  17.309  24.699  1.00 41.16           C  
ATOM   1153  HB2 GLN A  76     -15.437  17.837  25.410  1.00 41.16           H  
ATOM   1154  HB3 GLN A  76     -15.440  16.776  23.995  1.00 41.16           H  
ATOM   1155  O   GLN A  76     -11.993  17.324  26.446  1.00 41.16           O  
ATOM   1156  CG  GLN A  76     -13.951  18.317  23.910  1.00 41.16           C  
ATOM   1157  HG2 GLN A  76     -13.302  17.771  23.226  1.00 41.16           H  
ATOM   1158  HG3 GLN A  76     -13.323  18.890  24.593  1.00 41.16           H  
ATOM   1159  CD  GLN A  76     -14.793  19.303  23.104  1.00 41.16           C  
ATOM   1160  NE2 GLN A  76     -14.243  19.891  22.065  1.00 41.16           N  
ATOM   1161 HE21 GLN A  76     -14.840  20.531  21.560  1.00 41.16           H  
ATOM   1162 HE22 GLN A  76     -13.292  19.686  21.797  1.00 41.16           H  
ATOM   1163  OE1 GLN A  76     -15.944  19.579  23.389  1.00 41.16           O  
ATOM   1164  N   GLN A  77     -13.751  17.038  27.803  1.00 41.39           N  
ATOM   1165  H   GLN A  77     -14.703  16.712  27.890  1.00 41.39           H  
ATOM   1166  CA  GLN A  77     -13.083  17.608  28.983  1.00 41.39           C  
ATOM   1167  HA  GLN A  77     -12.703  18.596  28.725  1.00 41.39           H  
ATOM   1168  C   GLN A  77     -11.874  16.773  29.442  1.00 41.39           C  
ATOM   1169  CB  GLN A  77     -14.093  17.763  30.130  1.00 41.39           C  
ATOM   1170  HB2 GLN A  77     -13.557  18.089  31.021  1.00 41.39           H  
ATOM   1171  HB3 GLN A  77     -14.557  16.800  30.340  1.00 41.39           H  
ATOM   1172  O   GLN A  77     -10.868  17.336  29.876  1.00 41.39           O  
ATOM   1173  CG  GLN A  77     -15.184  18.798  29.810  1.00 41.39           C  
ATOM   1174  HG2 GLN A  77     -14.723  19.771  29.636  1.00 41.39           H  
ATOM   1175  HG3 GLN A  77     -15.710  18.508  28.901  1.00 41.39           H  
ATOM   1176  CD  GLN A  77     -16.204  18.946  30.935  1.00 41.39           C  
ATOM   1177  NE2 GLN A  77     -17.420  19.342  30.632  1.00 41.39           N  
ATOM   1178 HE21 GLN A  77     -17.684  19.504  29.671  1.00 41.39           H  
ATOM   1179 HE22 GLN A  77     -18.063  19.434  31.405  1.00 41.39           H  
ATOM   1180  OE1 GLN A  77     -15.931  18.726  32.103  1.00 41.39           O  
ATOM   1181  N   GLN A  78     -11.937  15.445  29.302  1.00 42.27           N  
ATOM   1182  H   GLN A  78     -12.778  15.045  28.910  1.00 42.27           H  
ATOM   1183  CA  GLN A  78     -10.833  14.538  29.646  1.00 42.27           C  
ATOM   1184  HA  GLN A  78     -10.495  14.754  30.659  1.00 42.27           H  
ATOM   1185  C   GLN A  78      -9.634  14.736  28.702  1.00 42.27           C  
ATOM   1186  CB  GLN A  78     -11.326  13.080  29.594  1.00 42.27           C  
ATOM   1187  HB2 GLN A  78     -10.493  12.420  29.832  1.00 42.27           H  
ATOM   1188  HB3 GLN A  78     -11.655  12.853  28.580  1.00 42.27           H  
ATOM   1189  O   GLN A  78      -8.487  14.795  29.149  1.00 42.27           O  
ATOM   1190  CG  GLN A  78     -12.480  12.786  30.572  1.00 42.27           C  
ATOM   1191  HG2 GLN A  78     -12.117  12.883  31.595  1.00 42.27           H  
ATOM   1192  HG3 GLN A  78     -13.282  13.511  30.429  1.00 42.27           H  
ATOM   1193  CD  GLN A  78     -13.081  11.393  30.394  1.00 42.27           C  
ATOM   1194  NE2 GLN A  78     -14.193  11.104  31.034  1.00 42.27           N  
ATOM   1195 HE21 GLN A  78     -14.661  11.791  31.607  1.00 42.27           H  
ATOM   1196 HE22 GLN A  78     -14.570  10.179  30.887  1.00 42.27           H  
ATOM   1197  OE1 GLN A  78     -12.580  10.541  29.679  1.00 42.27           O  
ATOM   1198  N   GLN A  79      -9.897  14.921  27.403  1.00 42.43           N  
ATOM   1199  H   GLN A  79     -10.862  14.877  27.108  1.00 42.43           H  
ATOM   1200  CA  GLN A  79      -8.871  15.166  26.383  1.00 42.43           C  
ATOM   1201  HA  GLN A  79      -8.195  14.311  26.366  1.00 42.43           H  
ATOM   1202  C   GLN A  79      -8.030  16.420  26.692  1.00 42.43           C  
ATOM   1203  CB  GLN A  79      -9.576  15.264  25.019  1.00 42.43           C  
ATOM   1204  HB2 GLN A  79     -10.236  14.404  24.903  1.00 42.43           H  
ATOM   1205  HB3 GLN A  79     -10.185  16.167  24.989  1.00 42.43           H  
ATOM   1206  O   GLN A  79      -6.802  16.386  26.581  1.00 42.43           O  
ATOM   1207  CG  GLN A  79      -8.603  15.291  23.834  1.00 42.43           C  
ATOM   1208  HG2 GLN A  79      -7.998  14.384  23.838  1.00 42.43           H  
ATOM   1209  HG3 GLN A  79      -7.942  16.153  23.918  1.00 42.43           H  
ATOM   1210  CD  GLN A  79      -9.356  15.386  22.511  1.00 42.43           C  
ATOM   1211  NE2 GLN A  79      -9.893  14.299  22.001  1.00 42.43           N  
ATOM   1212 HE21 GLN A  79     -10.400  14.421  21.136  1.00 42.43           H  
ATOM   1213 HE22 GLN A  79      -9.836  13.411  22.479  1.00 42.43           H  
ATOM   1214  OE1 GLN A  79      -9.489  16.441  21.918  1.00 42.43           O  
ATOM   1215  N   THR A  80      -8.669  17.500  27.155  1.00 50.02           N  
ATOM   1216  H   THR A  80      -9.679  17.496  27.150  1.00 50.02           H  
ATOM   1217  CA  THR A  80      -7.995  18.746  27.562  1.00 50.02           C  
ATOM   1218  HA  THR A  80      -7.417  19.123  26.719  1.00 50.02           H  
ATOM   1219  C   THR A  80      -7.029  18.537  28.733  1.00 50.02           C  
ATOM   1220  CB  THR A  80      -9.041  19.808  27.938  1.00 50.02           C  
ATOM   1221  HB  THR A  80      -9.602  19.473  28.811  1.00 50.02           H  
ATOM   1222  O   THR A  80      -5.919  19.071  28.717  1.00 50.02           O  
ATOM   1223  CG2 THR A  80      -8.438  21.183  28.225  1.00 50.02           C  
ATOM   1224 HG21 THR A  80      -7.800  21.137  29.107  1.00 50.02           H  
ATOM   1225 HG22 THR A  80      -9.235  21.903  28.411  1.00 50.02           H  
ATOM   1226 HG23 THR A  80      -7.847  21.512  27.370  1.00 50.02           H  
ATOM   1227  OG1 THR A  80      -9.931  19.978  26.861  1.00 50.02           O  
ATOM   1228  HG1 THR A  80     -10.695  20.470  27.172  1.00 50.02           H  
ATOM   1229  N   GLN A  81      -7.405  17.730  29.732  1.00 40.26           N  
ATOM   1230  H   GLN A  81      -8.305  17.276  29.677  1.00 40.26           H  
ATOM   1231  CA  GLN A  81      -6.547  17.451  30.893  1.00 40.26           C  
ATOM   1232  HA  GLN A  81      -6.194  18.396  31.308  1.00 40.26           H  
ATOM   1233  C   GLN A  81      -5.304  16.638  30.499  1.00 40.26           C  
ATOM   1234  CB  GLN A  81      -7.349  16.714  31.977  1.00 40.26           C  
ATOM   1235  HB2 GLN A  81      -6.670  16.452  32.789  1.00 40.26           H  
ATOM   1236  HB3 GLN A  81      -7.756  15.792  31.563  1.00 40.26           H  
ATOM   1237  O   GLN A  81      -4.191  16.961  30.918  1.00 40.26           O  
ATOM   1238  CG  GLN A  81      -8.497  17.561  32.553  1.00 40.26           C  
ATOM   1239  HG2 GLN A  81      -8.088  18.463  33.008  1.00 40.26           H  
ATOM   1240  HG3 GLN A  81      -9.169  17.861  31.750  1.00 40.26           H  
ATOM   1241  CD  GLN A  81      -9.310  16.814  33.609  1.00 40.26           C  
ATOM   1242  NE2 GLN A  81     -10.514  17.252  33.900  1.00 40.26           N  
ATOM   1243 HE21 GLN A  81     -11.016  16.727  34.602  1.00 40.26           H  
ATOM   1244 HE22 GLN A  81     -10.914  18.037  33.408  1.00 40.26           H  
ATOM   1245  OE1 GLN A  81      -8.886  15.835  34.199  1.00 40.26           O  
ATOM   1246  N   ILE A  82      -5.473  15.628  29.638  1.00 46.41           N  
ATOM   1247  H   ILE A  82      -6.414  15.410  29.344  1.00 46.41           H  
ATOM   1248  CA  ILE A  82      -4.369  14.803  29.119  1.00 46.41           C  
ATOM   1249  HA  ILE A  82      -3.829  14.369  29.961  1.00 46.41           H  
ATOM   1250  C   ILE A  82      -3.363  15.667  28.338  1.00 46.41           C  
ATOM   1251  CB  ILE A  82      -4.942  13.646  28.263  1.00 46.41           C  
ATOM   1252  HB  ILE A  82      -5.593  14.074  27.501  1.00 46.41           H  
ATOM   1253  O   ILE A  82      -2.152  15.520  28.507  1.00 46.41           O  
ATOM   1254  CG1 ILE A  82      -5.777  12.684  29.144  1.00 46.41           C  
ATOM   1255 HG12 ILE A  82      -5.110  12.103  29.781  1.00 46.41           H  
ATOM   1256 HG13 ILE A  82      -6.435  13.254  29.799  1.00 46.41           H  
ATOM   1257  CG2 ILE A  82      -3.820  12.864  27.552  1.00 46.41           C  
ATOM   1258 HG21 ILE A  82      -3.118  12.469  28.286  1.00 46.41           H  
ATOM   1259 HG22 ILE A  82      -4.235  12.038  26.974  1.00 46.41           H  
ATOM   1260 HG23 ILE A  82      -3.284  13.509  26.855  1.00 46.41           H  
ATOM   1261  CD1 ILE A  82      -6.669  11.726  28.342  1.00 46.41           C  
ATOM   1262 HD11 ILE A  82      -7.310  12.293  27.668  1.00 46.41           H  
ATOM   1263 HD12 ILE A  82      -6.064  11.023  27.769  1.00 46.41           H  
ATOM   1264 HD13 ILE A  82      -7.297  11.161  29.031  1.00 46.41           H  
ATOM   1265  N   GLN A  83      -3.843  16.622  27.534  1.00 40.82           N  
ATOM   1266  H   GLN A  83      -4.844  16.693  27.420  1.00 40.82           H  
ATOM   1267  CA  GLN A  83      -2.986  17.535  26.770  1.00 40.82           C  
ATOM   1268  HA  GLN A  83      -2.348  16.935  26.120  1.00 40.82           H  
ATOM   1269  C   GLN A  83      -2.061  18.374  27.677  1.00 40.82           C  
ATOM   1270  CB  GLN A  83      -3.888  18.414  25.889  1.00 40.82           C  
ATOM   1271  HB2 GLN A  83      -4.447  19.109  26.515  1.00 40.82           H  
ATOM   1272  HB3 GLN A  83      -4.601  17.774  25.369  1.00 40.82           H  
ATOM   1273  O   GLN A  83      -0.871  18.511  27.390  1.00 40.82           O  
ATOM   1274  CG  GLN A  83      -3.100  19.209  24.839  1.00 40.82           C  
ATOM   1275  HG2 GLN A  83      -2.380  19.860  25.335  1.00 40.82           H  
ATOM   1276  HG3 GLN A  83      -2.558  18.518  24.193  1.00 40.82           H  
ATOM   1277  CD  GLN A  83      -4.024  20.069  23.986  1.00 40.82           C  
ATOM   1278  NE2 GLN A  83      -4.784  19.492  23.081  1.00 40.82           N  
ATOM   1279 HE21 GLN A  83      -5.397  20.108  22.566  1.00 40.82           H  
ATOM   1280 HE22 GLN A  83      -4.786  18.489  22.959  1.00 40.82           H  
ATOM   1281  OE1 GLN A  83      -4.091  21.277  24.124  1.00 40.82           O  
ATOM   1282  N   GLN A  84      -2.575  18.878  28.803  1.00 46.77           N  
ATOM   1283  H   GLN A  84      -3.553  18.714  28.992  1.00 46.77           H  
ATOM   1284  CA  GLN A  84      -1.807  19.680  29.769  1.00 46.77           C  
ATOM   1285  HA  GLN A  84      -1.258  20.455  29.234  1.00 46.77           H  
ATOM   1286  C   GLN A  84      -0.767  18.844  30.540  1.00 46.77           C  
ATOM   1287  CB  GLN A  84      -2.792  20.362  30.732  1.00 46.77           C  
ATOM   1288  HB2 GLN A  84      -2.233  20.854  31.528  1.00 46.77           H  
ATOM   1289  HB3 GLN A  84      -3.434  19.605  31.182  1.00 46.77           H  
ATOM   1290  O   GLN A  84       0.340  19.316  30.820  1.00 46.77           O  
ATOM   1291  CG  GLN A  84      -3.660  21.416  30.020  1.00 46.77           C  
ATOM   1292  HG2 GLN A  84      -4.140  20.977  29.145  1.00 46.77           H  
ATOM   1293  HG3 GLN A  84      -3.020  22.229  29.676  1.00 46.77           H  
ATOM   1294  CD  GLN A  84      -4.759  21.997  30.906  1.00 46.77           C  
ATOM   1295  NE2 GLN A  84      -5.540  22.926  30.400  1.00 46.77           N  
ATOM   1296 HE21 GLN A  84      -6.249  23.289  31.022  1.00 46.77           H  
ATOM   1297 HE22 GLN A  84      -5.420  23.235  29.446  1.00 46.77           H  
ATOM   1298  OE1 GLN A  84      -4.952  21.641  32.056  1.00 46.77           O  
ATOM   1299  N   GLN A  85      -1.077  17.577  30.833  1.00 42.08           N  
ATOM   1300  H   GLN A  85      -2.001  17.243  30.597  1.00 42.08           H  
ATOM   1301  CA  GLN A  85      -0.130  16.634  31.443  1.00 42.08           C  
ATOM   1302  HA  GLN A  85       0.303  17.084  32.336  1.00 42.08           H  
ATOM   1303  C   GLN A  85       1.033  16.310  30.489  1.00 42.08           C  
ATOM   1304  CB  GLN A  85      -0.879  15.360  31.863  1.00 42.08           C  
ATOM   1305  HB2 GLN A  85      -1.420  14.962  31.005  1.00 42.08           H  
ATOM   1306  HB3 GLN A  85      -0.154  14.613  32.186  1.00 42.08           H  
ATOM   1307  O   GLN A  85       2.193  16.316  30.898  1.00 42.08           O  
ATOM   1308  CG  GLN A  85      -1.866  15.612  33.016  1.00 42.08           C  
ATOM   1309  HG2 GLN A  85      -1.309  15.853  33.922  1.00 42.08           H  
ATOM   1310  HG3 GLN A  85      -2.504  16.465  32.783  1.00 42.08           H  
ATOM   1311  CD  GLN A  85      -2.760  14.407  33.299  1.00 42.08           C  
ATOM   1312  NE2 GLN A  85      -3.907  14.603  33.913  1.00 42.08           N  
ATOM   1313 HE21 GLN A  85      -4.474  13.781  34.065  1.00 42.08           H  
ATOM   1314 HE22 GLN A  85      -4.211  15.534  34.160  1.00 42.08           H  
ATOM   1315  OE1 GLN A  85      -2.454  13.270  32.985  1.00 42.08           O  
ATOM   1316  N   LEU A  86       0.752  16.114  29.196  1.00 46.59           N  
ATOM   1317  H   LEU A  86      -0.218  16.109  28.913  1.00 46.59           H  
ATOM   1318  CA  LEU A  86       1.785  15.891  28.177  1.00 46.59           C  
ATOM   1319  HA  LEU A  86       2.437  15.084  28.510  1.00 46.59           H  
ATOM   1320  C   LEU A  86       2.683  17.127  27.989  1.00 46.59           C  
ATOM   1321  CB  LEU A  86       1.109  15.485  26.854  1.00 46.59           C  
ATOM   1322  HB2 LEU A  86       0.342  16.223  26.618  1.00 46.59           H  
ATOM   1323  HB3 LEU A  86       1.849  15.515  26.055  1.00 46.59           H  
ATOM   1324  O   LEU A  86       3.909  17.003  27.960  1.00 46.59           O  
ATOM   1325  CG  LEU A  86       0.468  14.084  26.875  1.00 46.59           C  
ATOM   1326  HG  LEU A  86      -0.155  13.968  27.763  1.00 46.59           H  
ATOM   1327  CD1 LEU A  86      -0.418  13.908  25.641  1.00 46.59           C  
ATOM   1328 HD11 LEU A  86      -0.887  12.924  25.664  1.00 46.59           H  
ATOM   1329 HD12 LEU A  86      -1.206  14.662  25.654  1.00 46.59           H  
ATOM   1330 HD13 LEU A  86       0.172  14.012  24.731  1.00 46.59           H  
ATOM   1331  CD2 LEU A  86       1.523  12.974  26.874  1.00 46.59           C  
ATOM   1332 HD21 LEU A  86       2.079  12.990  27.812  1.00 46.59           H  
ATOM   1333 HD22 LEU A  86       2.210  13.109  26.039  1.00 46.59           H  
ATOM   1334 HD23 LEU A  86       1.033  12.004  26.786  1.00 46.59           H  
ATOM   1335  N   GLN A  87       2.088  18.322  27.916  1.00 48.41           N  
ATOM   1336  H   GLN A  87       1.078  18.350  27.906  1.00 48.41           H  
ATOM   1337  CA  GLN A  87       2.814  19.585  27.746  1.00 48.41           C  
ATOM   1338  HA  GLN A  87       3.422  19.515  26.844  1.00 48.41           H  
ATOM   1339  C   GLN A  87       3.763  19.888  28.921  1.00 48.41           C  
ATOM   1340  CB  GLN A  87       1.778  20.705  27.556  1.00 48.41           C  
ATOM   1341  HB2 GLN A  87       1.095  20.419  26.756  1.00 48.41           H  
ATOM   1342  HB3 GLN A  87       1.201  20.819  28.474  1.00 48.41           H  
ATOM   1343  O   GLN A  87       4.882  20.357  28.709  1.00 48.41           O  
ATOM   1344  CG  GLN A  87       2.413  22.052  27.182  1.00 48.41           C  
ATOM   1345  HG2 GLN A  87       3.098  22.375  27.965  1.00 48.41           H  
ATOM   1346  HG3 GLN A  87       2.977  21.933  26.257  1.00 48.41           H  
ATOM   1347  CD  GLN A  87       1.358  23.139  27.003  1.00 48.41           C  
ATOM   1348  NE2 GLN A  87       1.392  23.894  25.927  1.00 48.41           N  
ATOM   1349 HE21 GLN A  87       0.652  24.576  25.853  1.00 48.41           H  
ATOM   1350 HE22 GLN A  87       2.078  23.738  25.202  1.00 48.41           H  
ATOM   1351  OE1 GLN A  87       0.486  23.341  27.830  1.00 48.41           O  
ATOM   1352  N   SER A  88       3.351  19.595  30.158  1.00 65.84           N  
ATOM   1353  H   SER A  88       2.424  19.211  30.278  1.00 65.84           H  
ATOM   1354  CA  SER A  88       4.195  19.784  31.347  1.00 65.84           C  
ATOM   1355  HA  SER A  88       4.721  20.733  31.242  1.00 65.84           H  
ATOM   1356  C   SER A  88       5.284  18.708  31.482  1.00 65.84           C  
ATOM   1357  CB  SER A  88       3.333  19.903  32.610  1.00 65.84           C  
ATOM   1358  HB2 SER A  88       2.815  20.861  32.595  1.00 65.84           H  
ATOM   1359  HB3 SER A  88       3.979  19.877  33.488  1.00 65.84           H  
ATOM   1360  O   SER A  88       6.421  19.034  31.832  1.00 65.84           O  
ATOM   1361  OG  SER A  88       2.372  18.870  32.699  1.00 65.84           O  
ATOM   1362  HG  SER A  88       1.643  19.070  32.108  1.00 65.84           H  
ATOM   1363  N   TYR A  89       5.004  17.453  31.112  1.00 47.15           N  
ATOM   1364  H   TYR A  89       4.046  17.218  30.895  1.00 47.15           H  
ATOM   1365  CA  TYR A  89       6.009  16.380  31.071  1.00 47.15           C  
ATOM   1366  HA  TYR A  89       6.441  16.270  32.065  1.00 47.15           H  
ATOM   1367  C   TYR A  89       7.165  16.685  30.098  1.00 47.15           C  
ATOM   1368  CB  TYR A  89       5.312  15.063  30.704  1.00 47.15           C  
ATOM   1369  HB2 TYR A  89       4.878  15.147  29.707  1.00 47.15           H  
ATOM   1370  HB3 TYR A  89       4.492  14.895  31.402  1.00 47.15           H  
ATOM   1371  O   TYR A  89       8.333  16.467  30.427  1.00 47.15           O  
ATOM   1372  CG  TYR A  89       6.224  13.852  30.743  1.00 47.15           C  
ATOM   1373  CD1 TYR A  89       6.910  13.437  29.584  1.00 47.15           C  
ATOM   1374  HD1 TYR A  89       6.785  13.981  28.659  1.00 47.15           H  
ATOM   1375  CD2 TYR A  89       6.397  13.149  31.951  1.00 47.15           C  
ATOM   1376  HD2 TYR A  89       5.880  13.475  32.842  1.00 47.15           H  
ATOM   1377  CE1 TYR A  89       7.768  12.321  29.633  1.00 47.15           C  
ATOM   1378  HE1 TYR A  89       8.305  12.000  28.752  1.00 47.15           H  
ATOM   1379  CE2 TYR A  89       7.245  12.026  32.002  1.00 47.15           C  
ATOM   1380  HE2 TYR A  89       7.373  11.492  32.932  1.00 47.15           H  
ATOM   1381  OH  TYR A  89       8.753  10.529  30.883  1.00 47.15           O  
ATOM   1382  HH  TYR A  89       8.749  10.120  31.752  1.00 47.15           H  
ATOM   1383  CZ  TYR A  89       7.932  11.611  30.841  1.00 47.15           C  
ATOM   1384  N   GLN A  90       6.868  17.258  28.924  1.00 45.84           N  
ATOM   1385  H   GLN A  90       5.895  17.399  28.695  1.00 45.84           H  
ATOM   1386  CA  GLN A  90       7.888  17.657  27.943  1.00 45.84           C  
ATOM   1387  HA  GLN A  90       8.463  16.776  27.655  1.00 45.84           H  
ATOM   1388  C   GLN A  90       8.899  18.673  28.507  1.00 45.84           C  
ATOM   1389  CB  GLN A  90       7.199  18.225  26.691  1.00 45.84           C  
ATOM   1390  HB2 GLN A  90       7.935  18.758  26.089  1.00 45.84           H  
ATOM   1391  HB3 GLN A  90       6.429  18.935  26.995  1.00 45.84           H  
ATOM   1392  O   GLN A  90      10.094  18.564  28.228  1.00 45.84           O  
ATOM   1393  CG  GLN A  90       6.579  17.122  25.817  1.00 45.84           C  
ATOM   1394  HG2 GLN A  90       7.379  16.482  25.446  1.00 45.84           H  
ATOM   1395  HG3 GLN A  90       5.905  16.506  26.413  1.00 45.84           H  
ATOM   1396  CD  GLN A  90       5.798  17.667  24.622  1.00 45.84           C  
ATOM   1397  NE2 GLN A  90       5.480  16.841  23.649  1.00 45.84           N  
ATOM   1398 HE21 GLN A  90       4.976  17.252  22.876  1.00 45.84           H  
ATOM   1399 HE22 GLN A  90       5.742  15.865  23.668  1.00 45.84           H  
ATOM   1400  OE1 GLN A  90       5.465  18.836  24.522  1.00 45.84           O  
ATOM   1401  N   GLN A  91       8.455  19.616  29.346  1.00 44.89           N  
ATOM   1402  H   GLN A  91       7.470  19.640  29.566  1.00 44.89           H  
ATOM   1403  CA  GLN A  91       9.342  20.598  29.988  1.00 44.89           C  
ATOM   1404  HA  GLN A  91       9.947  21.083  29.222  1.00 44.89           H  
ATOM   1405  C   GLN A  91      10.310  19.928  30.976  1.00 44.89           C  
ATOM   1406  CB  GLN A  91       8.511  21.674  30.704  1.00 44.89           C  
ATOM   1407  HB2 GLN A  91       7.878  21.202  31.455  1.00 44.89           H  
ATOM   1408  HB3 GLN A  91       9.193  22.355  31.214  1.00 44.89           H  
ATOM   1409  O   GLN A  91      11.505  20.228  30.975  1.00 44.89           O  
ATOM   1410  CG  GLN A  91       7.633  22.494  29.744  1.00 44.89           C  
ATOM   1411  HG2 GLN A  91       6.978  21.828  29.183  1.00 44.89           H  
ATOM   1412  HG3 GLN A  91       8.271  23.019  29.033  1.00 44.89           H  
ATOM   1413  CD  GLN A  91       6.759  23.520  30.462  1.00 44.89           C  
ATOM   1414  NE2 GLN A  91       5.840  24.152  29.767  1.00 44.89           N  
ATOM   1415 HE21 GLN A  91       5.691  23.931  28.793  1.00 44.89           H  
ATOM   1416 HE22 GLN A  91       5.276  24.814  30.281  1.00 44.89           H  
ATOM   1417  OE1 GLN A  91       6.876  23.781  31.647  1.00 44.89           O  
ATOM   1418  N   GLN A  92       9.819  18.971  31.774  1.00 49.99           N  
ATOM   1419  H   GLN A  92       8.835  18.752  31.709  1.00 49.99           H  
ATOM   1420  CA  GLN A  92      10.649  18.199  32.706  1.00 49.99           C  
ATOM   1421  HA  GLN A  92      11.197  18.891  33.347  1.00 49.99           H  
ATOM   1422  C   GLN A  92      11.689  17.348  31.961  1.00 49.99           C  
ATOM   1423  CB  GLN A  92       9.763  17.308  33.592  1.00 49.99           C  
ATOM   1424  HB2 GLN A  92      10.411  16.708  34.231  1.00 49.99           H  
ATOM   1425  HB3 GLN A  92       9.184  16.632  32.964  1.00 49.99           H  
ATOM   1426  O   GLN A  92      12.867  17.345  32.328  1.00 49.99           O  
ATOM   1427  CG  GLN A  92       8.803  18.110  34.487  1.00 49.99           C  
ATOM   1428  HG2 GLN A  92       8.144  18.717  33.866  1.00 49.99           H  
ATOM   1429  HG3 GLN A  92       9.380  18.778  35.126  1.00 49.99           H  
ATOM   1430  CD  GLN A  92       7.934  17.222  35.375  1.00 49.99           C  
ATOM   1431  NE2 GLN A  92       6.982  17.788  36.083  1.00 49.99           N  
ATOM   1432 HE21 GLN A  92       6.418  17.162  36.640  1.00 49.99           H  
ATOM   1433 HE22 GLN A  92       6.805  18.779  36.014  1.00 49.99           H  
ATOM   1434  OE1 GLN A  92       8.084  16.015  35.461  1.00 49.99           O  
ATOM   1435  N   GLN A  93      11.282  16.681  30.872  1.00 42.44           N  
ATOM   1436  H   GLN A  93      10.301  16.699  30.634  1.00 42.44           H  
ATOM   1437  CA  GLN A  93      12.194  15.889  30.044  1.00 42.44           C  
ATOM   1438  HA  GLN A  93      12.687  15.169  30.696  1.00 42.44           H  
ATOM   1439  C   GLN A  93      13.297  16.763  29.420  1.00 42.44           C  
ATOM   1440  CB  GLN A  93      11.395  15.107  28.983  1.00 42.44           C  
ATOM   1441  HB2 GLN A  93      10.962  15.797  28.259  1.00 42.44           H  
ATOM   1442  HB3 GLN A  93      10.586  14.568  29.475  1.00 42.44           H  
ATOM   1443  O   GLN A  93      14.472  16.398  29.482  1.00 42.44           O  
ATOM   1444  CG  GLN A  93      12.293  14.089  28.259  1.00 42.44           C  
ATOM   1445  HG2 GLN A  93      13.052  14.614  27.680  1.00 42.44           H  
ATOM   1446  HG3 GLN A  93      12.801  13.484  29.009  1.00 42.44           H  
ATOM   1447  CD  GLN A  93      11.542  13.154  27.310  1.00 42.44           C  
ATOM   1448  NE2 GLN A  93      11.951  11.905  27.237  1.00 42.44           N  
ATOM   1449 HE21 GLN A  93      11.504  11.270  26.591  1.00 42.44           H  
ATOM   1450 HE22 GLN A  93      12.700  11.565  27.822  1.00 42.44           H  
ATOM   1451  OE1 GLN A  93      10.614  13.524  26.607  1.00 42.44           O  
ATOM   1452  N   GLN A  94      12.944  17.935  28.878  1.00 45.32           N  
ATOM   1453  H   GLN A  94      11.964  18.177  28.845  1.00 45.32           H  
ATOM   1454  CA  GLN A  94      13.906  18.865  28.279  1.00 45.32           C  
ATOM   1455  HA  GLN A  94      14.476  18.325  27.524  1.00 45.32           H  
ATOM   1456  C   GLN A  94      14.910  19.408  29.311  1.00 45.32           C  
ATOM   1457  CB  GLN A  94      13.135  19.999  27.584  1.00 45.32           C  
ATOM   1458  HB2 GLN A  94      12.388  19.563  26.920  1.00 45.32           H  
ATOM   1459  HB3 GLN A  94      12.620  20.602  28.331  1.00 45.32           H  
ATOM   1460  O   GLN A  94      16.114  19.407  29.050  1.00 45.32           O  
ATOM   1461  CG  GLN A  94      14.059  20.899  26.751  1.00 45.32           C  
ATOM   1462  HG2 GLN A  94      14.544  20.304  25.977  1.00 45.32           H  
ATOM   1463  HG3 GLN A  94      14.830  21.331  27.390  1.00 45.32           H  
ATOM   1464  CD  GLN A  94      13.294  22.042  26.095  1.00 45.32           C  
ATOM   1465  NE2 GLN A  94      12.573  21.799  25.022  1.00 45.32           N  
ATOM   1466 HE21 GLN A  94      12.514  20.870  24.629  1.00 45.32           H  
ATOM   1467 HE22 GLN A  94      12.089  22.593  24.629  1.00 45.32           H  
ATOM   1468  OE1 GLN A  94      13.329  23.174  26.540  1.00 45.32           O  
ATOM   1469  N   GLN A  95      14.442  19.813  30.498  1.00 47.07           N  
ATOM   1470  H   GLN A  95      13.445  19.805  30.656  1.00 47.07           H  
ATOM   1471  CA  GLN A  95      15.312  20.323  31.563  1.00 47.07           C  
ATOM   1472  HA  GLN A  95      15.891  21.157  31.165  1.00 47.07           H  
ATOM   1473  C   GLN A  95      16.309  19.255  32.046  1.00 47.07           C  
ATOM   1474  CB  GLN A  95      14.439  20.843  32.716  1.00 47.07           C  
ATOM   1475  HB2 GLN A  95      13.692  21.527  32.313  1.00 47.07           H  
ATOM   1476  HB3 GLN A  95      13.923  20.007  33.186  1.00 47.07           H  
ATOM   1477  O   GLN A  95      17.494  19.544  32.219  1.00 47.07           O  
ATOM   1478  CG  GLN A  95      15.269  21.592  33.770  1.00 47.07           C  
ATOM   1479  HG2 GLN A  95      15.735  22.464  33.312  1.00 47.07           H  
ATOM   1480  HG3 GLN A  95      16.055  20.942  34.154  1.00 47.07           H  
ATOM   1481  CD  GLN A  95      14.413  22.041  34.947  1.00 47.07           C  
ATOM   1482  NE2 GLN A  95      13.639  23.096  34.813  1.00 47.07           N  
ATOM   1483 HE21 GLN A  95      13.087  23.344  35.621  1.00 47.07           H  
ATOM   1484 HE22 GLN A  95      13.598  23.603  33.940  1.00 47.07           H  
ATOM   1485  OE1 GLN A  95      14.423  21.444  36.009  1.00 47.07           O  
ATOM   1486  N   HIS A  96      15.869  18.003  32.208  1.00 68.19           N  
ATOM   1487  H   HIS A  96      14.887  17.805  32.083  1.00 68.19           H  
ATOM   1488  CA  HIS A  96      16.766  16.920  32.615  1.00 68.19           C  
ATOM   1489  HA  HIS A  96      17.302  17.243  33.507  1.00 68.19           H  
ATOM   1490  C   HIS A  96      17.838  16.592  31.556  1.00 68.19           C  
ATOM   1491  CB  HIS A  96      15.943  15.686  32.995  1.00 68.19           C  
ATOM   1492  HB2 HIS A  96      15.322  15.917  33.860  1.00 68.19           H  
ATOM   1493  HB3 HIS A  96      15.291  15.416  32.164  1.00 68.19           H  
ATOM   1494  O   HIS A  96      18.977  16.275  31.906  1.00 68.19           O  
ATOM   1495  CG  HIS A  96      16.835  14.518  33.326  1.00 68.19           C  
ATOM   1496  CD2 HIS A  96      16.983  13.392  32.568  1.00 68.19           C  
ATOM   1497  HD2 HIS A  96      16.414  13.167  31.678  1.00 68.19           H  
ATOM   1498  ND1 HIS A  96      17.805  14.483  34.301  1.00 68.19           N  
ATOM   1499  HD1 HIS A  96      18.004  15.221  34.961  1.00 68.19           H  
ATOM   1500  CE1 HIS A  96      18.518  13.357  34.133  1.00 68.19           C  
ATOM   1501  HE1 HIS A  96      19.365  13.075  34.742  1.00 68.19           H  
ATOM   1502  NE2 HIS A  96      18.059  12.650  33.080  1.00 68.19           N  
ATOM   1503  N   TYR A  97      17.530  16.713  30.260  1.00 55.44           N  
ATOM   1504  H   TYR A  97      16.591  16.977  29.998  1.00 55.44           H  
ATOM   1505  CA  TYR A  97      18.532  16.501  29.208  1.00 55.44           C  
ATOM   1506  HA  TYR A  97      18.967  15.512  29.356  1.00 55.44           H  
ATOM   1507  C   TYR A  97      19.710  17.487  29.301  1.00 55.44           C  
ATOM   1508  CB  TYR A  97      17.867  16.512  27.822  1.00 55.44           C  
ATOM   1509  HB2 TYR A  97      18.492  17.076  27.130  1.00 55.44           H  
ATOM   1510  HB3 TYR A  97      16.905  17.021  27.866  1.00 55.44           H  
ATOM   1511  O   TYR A  97      20.853  17.079  29.088  1.00 55.44           O  
ATOM   1512  CG  TYR A  97      17.670  15.116  27.260  1.00 55.44           C  
ATOM   1513  CD1 TYR A  97      18.568  14.612  26.299  1.00 55.44           C  
ATOM   1514  HD1 TYR A  97      19.378  15.233  25.943  1.00 55.44           H  
ATOM   1515  CD2 TYR A  97      16.613  14.308  27.723  1.00 55.44           C  
ATOM   1516  HD2 TYR A  97      15.923  14.698  28.457  1.00 55.44           H  
ATOM   1517  CE1 TYR A  97      18.405  13.309  25.790  1.00 55.44           C  
ATOM   1518  HE1 TYR A  97      19.089  12.935  25.042  1.00 55.44           H  
ATOM   1519  CE2 TYR A  97      16.451  13.001  27.225  1.00 55.44           C  
ATOM   1520  HE2 TYR A  97      15.631  12.383  27.560  1.00 55.44           H  
ATOM   1521  OH  TYR A  97      17.196  11.233  25.793  1.00 55.44           O  
ATOM   1522  HH  TYR A  97      17.765  11.064  25.040  1.00 55.44           H  
ATOM   1523  CZ  TYR A  97      17.345  12.502  26.256  1.00 55.44           C  
ATOM   1524  N   GLN A  98      19.469  18.739  29.708  1.00 50.16           N  
ATOM   1525  H   GLN A  98      18.512  19.010  29.886  1.00 50.16           H  
ATOM   1526  CA  GLN A  98      20.530  19.732  29.933  1.00 50.16           C  
ATOM   1527  HA  GLN A  98      21.156  19.787  29.042  1.00 50.16           H  
ATOM   1528  C   GLN A  98      21.445  19.343  31.110  1.00 50.16           C  
ATOM   1529  CB  GLN A  98      19.910  21.118  30.176  1.00 50.16           C  
ATOM   1530  HB2 GLN A  98      19.265  21.075  31.053  1.00 50.16           H  
ATOM   1531  HB3 GLN A  98      20.712  21.826  30.383  1.00 50.16           H  
ATOM   1532  O   GLN A  98      22.668  19.425  30.994  1.00 50.16           O  
ATOM   1533  CG  GLN A  98      19.099  21.638  28.976  1.00 50.16           C  
ATOM   1534  HG2 GLN A  98      18.320  20.920  28.717  1.00 50.16           H  
ATOM   1535  HG3 GLN A  98      19.761  21.746  28.117  1.00 50.16           H  
ATOM   1536  CD  GLN A  98      18.423  22.981  29.246  1.00 50.16           C  
ATOM   1537  NE2 GLN A  98      17.675  23.505  28.301  1.00 50.16           N  
ATOM   1538 HE21 GLN A  98      17.539  23.030  27.420  1.00 50.16           H  
ATOM   1539 HE22 GLN A  98      17.231  24.385  28.523  1.00 50.16           H  
ATOM   1540  OE1 GLN A  98      18.537  23.584  30.299  1.00 50.16           O  
ATOM   1541  N   GLN A  99      20.872  18.840  32.212  1.00 52.82           N  
ATOM   1542  H   GLN A  99      19.863  18.792  32.240  1.00 52.82           H  
ATOM   1543  CA  GLN A  99      21.635  18.314  33.357  1.00 52.82           C  
ATOM   1544  HA  GLN A  99      22.253  19.107  33.778  1.00 52.82           H  
ATOM   1545  C   GLN A  99      22.559  17.166  32.916  1.00 52.82           C  
ATOM   1546  CB  GLN A  99      20.680  17.778  34.441  1.00 52.82           C  
ATOM   1547  HB2 GLN A  99      20.127  16.939  34.019  1.00 52.82           H  
ATOM   1548  HB3 GLN A  99      21.273  17.389  35.268  1.00 52.82           H  
ATOM   1549  O   GLN A  99      23.752  17.153  33.221  1.00 52.82           O  
ATOM   1550  CG  GLN A  99      19.673  18.794  35.009  1.00 52.82           C  
ATOM   1551  HG2 GLN A  99      20.199  19.491  35.661  1.00 52.82           H  
ATOM   1552  HG3 GLN A  99      19.221  19.368  34.200  1.00 52.82           H  
ATOM   1553  CD  GLN A  99      18.537  18.129  35.791  1.00 52.82           C  
ATOM   1554  NE2 GLN A  99      17.680  18.900  36.422  1.00 52.82           N  
ATOM   1555 HE21 GLN A  99      16.920  18.444  36.905  1.00 52.82           H  
ATOM   1556 HE22 GLN A  99      17.756  19.907  36.385  1.00 52.82           H  
ATOM   1557  OE1 GLN A  99      18.368  16.915  35.822  1.00 52.82           O  
ATOM   1558  N   ARG A 100      22.013  16.216  32.145  1.00 49.45           N  
ATOM   1559  H   ARG A 100      21.026  16.294  31.943  1.00 49.45           H  
ATOM   1560  CA  ARG A 100      22.743  15.039  31.655  1.00 49.45           C  
ATOM   1561  HA  ARG A 100      23.220  14.555  32.507  1.00 49.45           H  
ATOM   1562  C   ARG A 100      23.865  15.415  30.680  1.00 49.45           C  
ATOM   1563  CB  ARG A 100      21.729  14.068  31.033  1.00 49.45           C  
ATOM   1564  HB2 ARG A 100      21.467  14.412  30.032  1.00 49.45           H  
ATOM   1565  HB3 ARG A 100      20.824  14.057  31.639  1.00 49.45           H  
ATOM   1566  O   ARG A 100      24.939  14.821  30.718  1.00 49.45           O  
ATOM   1567  CG  ARG A 100      22.285  12.639  30.971  1.00 49.45           C  
ATOM   1568  HG2 ARG A 100      23.277  12.654  30.520  1.00 49.45           H  
ATOM   1569  HG3 ARG A 100      22.378  12.241  31.982  1.00 49.45           H  
ATOM   1570  CD  ARG A 100      21.390  11.716  30.135  1.00 49.45           C  
ATOM   1571  HD2 ARG A 100      21.334  12.119  29.124  1.00 49.45           H  
ATOM   1572  HD3 ARG A 100      21.863  10.735  30.089  1.00 49.45           H  
ATOM   1573  NE  ARG A 100      20.031  11.579  30.698  1.00 49.45           N  
ATOM   1574  HE  ARG A 100      19.861  11.975  31.612  1.00 49.45           H  
ATOM   1575  NH1 ARG A 100      19.062  10.503  28.913  1.00 49.45           N  
ATOM   1576 HH11 ARG A 100      19.938  10.571  28.415  1.00 49.45           H  
ATOM   1577 HH12 ARG A 100      18.235  10.149  28.453  1.00 49.45           H  
ATOM   1578  NH2 ARG A 100      17.871  10.899  30.757  1.00 49.45           N  
ATOM   1579 HH21 ARG A 100      17.815  11.308  31.678  1.00 49.45           H  
ATOM   1580 HH22 ARG A 100      17.081  10.417  30.354  1.00 49.45           H  
ATOM   1581  CZ  ARG A 100      18.999  10.997  30.118  1.00 49.45           C  
ATOM   1582  N   GLN A 101      23.649  16.430  29.842  1.00 49.86           N  
ATOM   1583  H   GLN A 101      22.732  16.854  29.833  1.00 49.86           H  
ATOM   1584  CA  GLN A 101      24.661  16.951  28.918  1.00 49.86           C  
ATOM   1585  HA  GLN A 101      25.002  16.133  28.284  1.00 49.86           H  
ATOM   1586  C   GLN A 101      25.891  17.504  29.660  1.00 49.86           C  
ATOM   1587  CB  GLN A 101      23.998  18.013  28.026  1.00 49.86           C  
ATOM   1588  HB2 GLN A 101      23.708  18.869  28.635  1.00 49.86           H  
ATOM   1589  HB3 GLN A 101      23.098  17.584  27.585  1.00 49.86           H  
ATOM   1590  O   GLN A 101      27.020  17.215  29.264  1.00 49.86           O  
ATOM   1591  CG  GLN A 101      24.906  18.495  26.885  1.00 49.86           C  
ATOM   1592  HG2 GLN A 101      25.796  18.970  27.298  1.00 49.86           H  
ATOM   1593  HG3 GLN A 101      25.218  17.636  26.290  1.00 49.86           H  
ATOM   1594  CD  GLN A 101      24.210  19.498  25.965  1.00 49.86           C  
ATOM   1595  NE2 GLN A 101      24.810  19.844  24.848  1.00 49.86           N  
ATOM   1596 HE21 GLN A 101      24.309  20.506  24.273  1.00 49.86           H  
ATOM   1597 HE22 GLN A 101      25.711  19.462  24.599  1.00 49.86           H  
ATOM   1598  OE1 GLN A 101      23.125  19.992  26.218  1.00 49.86           O  
ATOM   1599  N   GLN A 102      25.686  18.231  30.763  1.00 47.24           N  
ATOM   1600  H   GLN A 102      24.735  18.441  31.033  1.00 47.24           H  
ATOM   1601  CA  GLN A 102      26.774  18.747  31.606  1.00 47.24           C  
ATOM   1602  HA  GLN A 102      27.494  19.274  30.979  1.00 47.24           H  
ATOM   1603  C   GLN A 102      27.538  17.622  32.327  1.00 47.24           C  
ATOM   1604  CB  GLN A 102      26.199  19.740  32.629  1.00 47.24           C  
ATOM   1605  HB2 GLN A 102      26.987  20.024  33.326  1.00 47.24           H  
ATOM   1606  HB3 GLN A 102      25.404  19.253  33.193  1.00 47.24           H  
ATOM   1607  O   GLN A 102      28.762  17.677  32.437  1.00 47.24           O  
ATOM   1608  CG  GLN A 102      25.650  21.018  31.972  1.00 47.24           C  
ATOM   1609  HG2 GLN A 102      26.473  21.559  31.503  1.00 47.24           H  
ATOM   1610  HG3 GLN A 102      24.933  20.758  31.193  1.00 47.24           H  
ATOM   1611  CD  GLN A 102      24.952  21.950  32.960  1.00 47.24           C  
ATOM   1612  NE2 GLN A 102      24.425  23.063  32.501  1.00 47.24           N  
ATOM   1613 HE21 GLN A 102      24.462  23.285  31.516  1.00 47.24           H  
ATOM   1614 HE22 GLN A 102      23.965  23.647  33.185  1.00 47.24           H  
ATOM   1615  OE1 GLN A 102      24.858  21.713  34.153  1.00 47.24           O  
ATOM   1616  N   GLN A 103      26.841  16.568  32.769  1.00 50.49           N  
ATOM   1617  H   GLN A 103      25.835  16.591  32.679  1.00 50.49           H  
ATOM   1618  CA  GLN A 103      27.459  15.410  33.430  1.00 50.49           C  
ATOM   1619  HA  GLN A 103      28.033  15.762  34.288  1.00 50.49           H  
ATOM   1620  C   GLN A 103      28.451  14.676  32.510  1.00 50.49           C  
ATOM   1621  CB  GLN A 103      26.360  14.461  33.937  1.00 50.49           C  
ATOM   1622  HB2 GLN A 103      25.660  14.259  33.126  1.00 50.49           H  
ATOM   1623  HB3 GLN A 103      26.811  13.516  34.240  1.00 50.49           H  
ATOM   1624  O   GLN A 103      29.579  14.401  32.922  1.00 50.49           O  
ATOM   1625  CG  GLN A 103      25.609  15.048  35.145  1.00 50.49           C  
ATOM   1626  HG2 GLN A 103      25.333  16.085  34.950  1.00 50.49           H  
ATOM   1627  HG3 GLN A 103      26.278  15.044  36.005  1.00 50.49           H  
ATOM   1628  CD  GLN A 103      24.332  14.291  35.509  1.00 50.49           C  
ATOM   1629  NE2 GLN A 103      23.811  14.495  36.699  1.00 50.49           N  
ATOM   1630 HE21 GLN A 103      22.970  13.979  36.913  1.00 50.49           H  
ATOM   1631 HE22 GLN A 103      24.249  15.134  37.347  1.00 50.49           H  
ATOM   1632  OE1 GLN A 103      23.762  13.521  34.751  1.00 50.49           O  
ATOM   1633  N   TYR A 104      28.090  14.426  31.244  1.00 49.11           N  
ATOM   1634  H   TYR A 104      27.147  14.642  30.953  1.00 49.11           H  
ATOM   1635  CA  TYR A 104      29.004  13.789  30.284  1.00 49.11           C  
ATOM   1636  HA  TYR A 104      29.330  12.834  30.698  1.00 49.11           H  
ATOM   1637  C   TYR A 104      30.278  14.614  30.032  1.00 49.11           C  
ATOM   1638  CB  TYR A 104      28.285  13.526  28.953  1.00 49.11           C  
ATOM   1639  HB2 TYR A 104      27.839  14.457  28.603  1.00 49.11           H  
ATOM   1640  HB3 TYR A 104      29.032  13.229  28.215  1.00 49.11           H  
ATOM   1641  O   TYR A 104      31.361  14.043  29.902  1.00 49.11           O  
ATOM   1642  CG  TYR A 104      27.234  12.431  28.982  1.00 49.11           C  
ATOM   1643  CD1 TYR A 104      27.584  11.126  29.382  1.00 49.11           C  
ATOM   1644  HD1 TYR A 104      28.594  10.907  29.696  1.00 49.11           H  
ATOM   1645  CD2 TYR A 104      25.919  12.700  28.555  1.00 49.11           C  
ATOM   1646  HD2 TYR A 104      25.650  13.698  28.242  1.00 49.11           H  
ATOM   1647  CE1 TYR A 104      26.621  10.099  29.384  1.00 49.11           C  
ATOM   1648  HE1 TYR A 104      26.901   9.108  29.709  1.00 49.11           H  
ATOM   1649  CE2 TYR A 104      24.956  11.673  28.539  1.00 49.11           C  
ATOM   1650  HE2 TYR A 104      23.949  11.873  28.203  1.00 49.11           H  
ATOM   1651  OH  TYR A 104      24.360   9.393  28.970  1.00 49.11           O  
ATOM   1652  HH  TYR A 104      24.742   8.560  29.256  1.00 49.11           H  
ATOM   1653  CZ  TYR A 104      25.301  10.374  28.965  1.00 49.11           C  
ATOM   1654  N   GLN A 105      30.186  15.950  30.016  1.00 49.55           N  
ATOM   1655  H   GLN A 105      29.282  16.376  30.163  1.00 49.55           H  
ATOM   1656  CA  GLN A 105      31.348  16.826  29.800  1.00 49.55           C  
ATOM   1657  HA  GLN A 105      31.839  16.527  28.874  1.00 49.55           H  
ATOM   1658  C   GLN A 105      32.413  16.712  30.904  1.00 49.55           C  
ATOM   1659  CB  GLN A 105      30.887  18.285  29.654  1.00 49.55           C  
ATOM   1660  HB2 GLN A 105      30.225  18.545  30.480  1.00 49.55           H  
ATOM   1661  HB3 GLN A 105      31.758  18.939  29.699  1.00 49.55           H  
ATOM   1662  O   GLN A 105      33.580  17.006  30.646  1.00 49.55           O  
ATOM   1663  CG  GLN A 105      30.177  18.536  28.316  1.00 49.55           C  
ATOM   1664  HG2 GLN A 105      30.869  18.309  27.505  1.00 49.55           H  
ATOM   1665  HG3 GLN A 105      29.315  17.876  28.219  1.00 49.55           H  
ATOM   1666  CD  GLN A 105      29.694  19.978  28.167  1.00 49.55           C  
ATOM   1667  NE2 GLN A 105      29.711  20.528  26.973  1.00 49.55           N  
ATOM   1668 HE21 GLN A 105      29.412  21.492  26.937  1.00 49.55           H  
ATOM   1669 HE22 GLN A 105      30.076  20.027  26.175  1.00 49.55           H  
ATOM   1670  OE1 GLN A 105      29.288  20.643  29.104  1.00 49.55           O  
ATOM   1671  N   GLN A 106      32.051  16.263  32.109  1.00 44.11           N  
ATOM   1672  H   GLN A 106      31.076  16.050  32.269  1.00 44.11           H  
ATOM   1673  CA  GLN A 106      33.000  16.029  33.205  1.00 44.11           C  
ATOM   1674  HA  GLN A 106      33.798  16.769  33.155  1.00 44.11           H  
ATOM   1675  C   GLN A 106      33.669  14.647  33.110  1.00 44.11           C  
ATOM   1676  CB  GLN A 106      32.273  16.208  34.547  1.00 44.11           C  
ATOM   1677  HB2 GLN A 106      32.967  15.980  35.356  1.00 44.11           H  
ATOM   1678  HB3 GLN A 106      31.439  15.508  34.604  1.00 44.11           H  
ATOM   1679  O   GLN A 106      34.852  14.509  33.416  1.00 44.11           O  
ATOM   1680  CG  GLN A 106      31.751  17.645  34.735  1.00 44.11           C  
ATOM   1681  HG2 GLN A 106      31.074  17.903  33.920  1.00 44.11           H  
ATOM   1682  HG3 GLN A 106      32.594  18.335  34.707  1.00 44.11           H  
ATOM   1683  CD  GLN A 106      30.996  17.855  36.044  1.00 44.11           C  
ATOM   1684  NE2 GLN A 106      30.575  19.067  36.332  1.00 44.11           N  
ATOM   1685 HE21 GLN A 106      30.079  19.163  37.206  1.00 44.11           H  
ATOM   1686 HE22 GLN A 106      30.727  19.833  35.691  1.00 44.11           H  
ATOM   1687  OE1 GLN A 106      30.759  16.957  36.833  1.00 44.11           O  
ATOM   1688  N   GLN A 107      32.943  13.625  32.639  1.00 47.56           N  
ATOM   1689  H   GLN A 107      31.986  13.804  32.371  1.00 47.56           H  
ATOM   1690  CA  GLN A 107      33.442  12.244  32.566  1.00 47.56           C  
ATOM   1691  HA  GLN A 107      33.826  11.960  33.545  1.00 47.56           H  
ATOM   1692  C   GLN A 107      34.604  12.072  31.575  1.00 47.56           C  
ATOM   1693  CB  GLN A 107      32.287  11.299  32.201  1.00 47.56           C  
ATOM   1694  HB2 GLN A 107      31.797  11.652  31.294  1.00 47.56           H  
ATOM   1695  HB3 GLN A 107      32.695  10.306  32.006  1.00 47.56           H  
ATOM   1696  O   GLN A 107      35.548  11.339  31.859  1.00 47.56           O  
ATOM   1697  CG  GLN A 107      31.261  11.181  33.338  1.00 47.56           C  
ATOM   1698  HG2 GLN A 107      30.816  12.154  33.546  1.00 47.56           H  
ATOM   1699  HG3 GLN A 107      31.774  10.843  34.239  1.00 47.56           H  
ATOM   1700  CD  GLN A 107      30.137  10.204  33.008  1.00 47.56           C  
ATOM   1701  NE2 GLN A 107      29.700   9.403  33.955  1.00 47.56           N  
ATOM   1702 HE21 GLN A 107      28.958   8.772  33.690  1.00 47.56           H  
ATOM   1703 HE22 GLN A 107      30.102   9.433  34.881  1.00 47.56           H  
ATOM   1704  OE1 GLN A 107      29.623  10.137  31.905  1.00 47.56           O  
ATOM   1705  N   TYR A 108      34.578  12.780  30.442  1.00 49.60           N  
ATOM   1706  H   TYR A 108      33.766  13.352  30.258  1.00 49.60           H  
ATOM   1707  CA  TYR A 108      35.621  12.694  29.408  1.00 49.60           C  
ATOM   1708  HA  TYR A 108      35.934  11.652  29.347  1.00 49.60           H  
ATOM   1709  C   TYR A 108      36.918  13.465  29.730  1.00 49.60           C  
ATOM   1710  CB  TYR A 108      35.017  13.052  28.040  1.00 49.60           C  
ATOM   1711  HB2 TYR A 108      34.397  13.944  28.133  1.00 49.60           H  
ATOM   1712  HB3 TYR A 108      35.816  13.285  27.337  1.00 49.60           H  
ATOM   1713  O   TYR A 108      37.805  13.546  28.884  1.00 49.60           O  
ATOM   1714  CG  TYR A 108      34.210  11.912  27.447  1.00 49.60           C  
ATOM   1715  CD1 TYR A 108      34.882  10.855  26.801  1.00 49.60           C  
ATOM   1716  HD1 TYR A 108      35.958  10.879  26.713  1.00 49.60           H  
ATOM   1717  CD2 TYR A 108      32.808  11.879  27.571  1.00 49.60           C  
ATOM   1718  HD2 TYR A 108      32.291  12.685  28.069  1.00 49.60           H  
ATOM   1719  CE1 TYR A 108      34.158   9.765  26.283  1.00 49.60           C  
ATOM   1720  HE1 TYR A 108      34.678   8.955  25.793  1.00 49.60           H  
ATOM   1721  CE2 TYR A 108      32.079  10.790  27.057  1.00 49.60           C  
ATOM   1722  HE2 TYR A 108      31.004  10.751  27.155  1.00 49.60           H  
ATOM   1723  OH  TYR A 108      32.046   8.679  25.923  1.00 49.60           O  
ATOM   1724  HH  TYR A 108      32.620   8.023  25.521  1.00 49.60           H  
ATOM   1725  CZ  TYR A 108      32.752   9.731  26.414  1.00 49.60           C  
ATOM   1726  N   GLN A 109      37.067  14.001  30.947  1.00 38.34           N  
ATOM   1727  H   GLN A 109      36.311  13.892  31.608  1.00 38.34           H  
ATOM   1728  CA  GLN A 109      38.263  14.730  31.401  1.00 38.34           C  
ATOM   1729  HA  GLN A 109      38.916  14.891  30.543  1.00 38.34           H  
ATOM   1730  C   GLN A 109      39.119  13.913  32.391  1.00 38.34           C  
ATOM   1731  CB  GLN A 109      37.863  16.127  31.909  1.00 38.34           C  
ATOM   1732  HB2 GLN A 109      37.142  16.033  32.721  1.00 38.34           H  
ATOM   1733  HB3 GLN A 109      38.749  16.637  32.289  1.00 38.34           H  
ATOM   1734  O   GLN A 109      39.741  14.467  33.293  1.00 38.34           O  
ATOM   1735  CG  GLN A 109      37.266  16.981  30.779  1.00 38.34           C  
ATOM   1736  HG2 GLN A 109      36.354  16.513  30.407  1.00 38.34           H  
ATOM   1737  HG3 GLN A 109      37.976  17.043  29.954  1.00 38.34           H  
ATOM   1738  CD  GLN A 109      36.946  18.399  31.235  1.00 38.34           C  
ATOM   1739  NE2 GLN A 109      35.692  18.787  31.272  1.00 38.34           N  
ATOM   1740 HE21 GLN A 109      34.955  18.152  31.001  1.00 38.34           H  
ATOM   1741 HE22 GLN A 109      35.530  19.736  31.577  1.00 38.34           H  
ATOM   1742  OE1 GLN A 109      37.811  19.191  31.563  1.00 38.34           O  
ATOM   1743  N   GLN A 110      39.142  12.584  32.237  1.00 32.61           N  
ATOM   1744  H   GLN A 110      38.599  12.188  31.483  1.00 32.61           H  
ATOM   1745  CA  GLN A 110      39.943  11.656  33.048  1.00 32.61           C  
ATOM   1746  HA  GLN A 110      40.395  12.193  33.883  1.00 32.61           H  
ATOM   1747  C   GLN A 110      41.078  11.040  32.203  1.00 32.61           C  
ATOM   1748  CB  GLN A 110      39.025  10.579  33.657  1.00 32.61           C  
ATOM   1749  HB2 GLN A 110      39.642   9.853  34.186  1.00 32.61           H  
ATOM   1750  HB3 GLN A 110      38.499  10.058  32.858  1.00 32.61           H  
ATOM   1751  O   GLN A 110      40.828  10.101  31.442  1.00 32.61           O  
ATOM   1752  CG  GLN A 110      37.987  11.148  34.640  1.00 32.61           C  
ATOM   1753  HG2 GLN A 110      37.311  11.818  34.111  1.00 32.61           H  
ATOM   1754  HG3 GLN A 110      37.392  10.326  35.038  1.00 32.61           H  
ATOM   1755  CD  GLN A 110      38.630  11.885  35.812  1.00 32.61           C  
ATOM   1756  NE2 GLN A 110      38.365  13.159  35.990  1.00 32.61           N  
ATOM   1757 HE21 GLN A 110      38.880  13.613  36.731  1.00 32.61           H  
ATOM   1758 HE22 GLN A 110      37.822  13.674  35.311  1.00 32.61           H  
ATOM   1759  OE1 GLN A 110      39.404  11.336  36.576  1.00 32.61           O  
ATOM   1760  N   PRO A 111      42.320  11.559  32.282  1.00 44.40           N  
ATOM   1761  CA  PRO A 111      43.436  11.057  31.485  1.00 44.40           C  
ATOM   1762  HA  PRO A 111      43.116  10.896  30.456  1.00 44.40           H  
ATOM   1763  C   PRO A 111      43.978   9.737  32.052  1.00 44.40           C  
ATOM   1764  CB  PRO A 111      44.480  12.179  31.503  1.00 44.40           C  
ATOM   1765  HB2 PRO A 111      45.498  11.798  31.415  1.00 44.40           H  
ATOM   1766  HB3 PRO A 111      44.269  12.882  30.698  1.00 44.40           H  
ATOM   1767  O   PRO A 111      44.555   9.699  33.137  1.00 44.40           O  
ATOM   1768  CG  PRO A 111      44.243  12.865  32.849  1.00 44.40           C  
ATOM   1769  HG2 PRO A 111      44.551  13.910  32.829  1.00 44.40           H  
ATOM   1770  HG3 PRO A 111      44.773  12.328  33.637  1.00 44.40           H  
ATOM   1771  CD  PRO A 111      42.735  12.724  33.056  1.00 44.40           C  
ATOM   1772  HD2 PRO A 111      42.230  13.612  32.674  1.00 44.40           H  
ATOM   1773  HD3 PRO A 111      42.519  12.595  34.117  1.00 44.40           H  
ATOM   1774  N   TYR A 112      43.836   8.652  31.291  1.00 37.75           N  
ATOM   1775  H   TYR A 112      43.342   8.738  30.413  1.00 37.75           H  
ATOM   1776  CA  TYR A 112      44.486   7.376  31.596  1.00 37.75           C  
ATOM   1777  HA  TYR A 112      44.323   7.139  32.648  1.00 37.75           H  
ATOM   1778  C   TYR A 112      45.999   7.492  31.363  1.00 37.75           C  
ATOM   1779  CB  TYR A 112      43.874   6.247  30.753  1.00 37.75           C  
ATOM   1780  HB2 TYR A 112      44.575   5.413  30.737  1.00 37.75           H  
ATOM   1781  HB3 TYR A 112      43.757   6.583  29.722  1.00 37.75           H  
ATOM   1782  O   TYR A 112      46.435   7.927  30.298  1.00 37.75           O  
ATOM   1783  CG  TYR A 112      42.540   5.734  31.268  1.00 37.75           C  
ATOM   1784  CD1 TYR A 112      42.475   4.484  31.918  1.00 37.75           C  
ATOM   1785  HD1 TYR A 112      43.369   3.893  32.045  1.00 37.75           H  
ATOM   1786  CD2 TYR A 112      41.368   6.503  31.113  1.00 37.75           C  
ATOM   1787  HD2 TYR A 112      41.409   7.468  30.630  1.00 37.75           H  
ATOM   1788  CE1 TYR A 112      41.245   4.004  32.406  1.00 37.75           C  
ATOM   1789  HE1 TYR A 112      41.186   3.049  32.907  1.00 37.75           H  
ATOM   1790  CE2 TYR A 112      40.138   6.028  31.605  1.00 37.75           C  
ATOM   1791  HE2 TYR A 112      39.248   6.630  31.493  1.00 37.75           H  
ATOM   1792  OH  TYR A 112      38.892   4.312  32.733  1.00 37.75           O  
ATOM   1793  HH  TYR A 112      38.184   4.944  32.592  1.00 37.75           H  
ATOM   1794  CZ  TYR A 112      40.075   4.775  32.253  1.00 37.75           C  
ATOM   1795  N   THR A 113      46.800   7.091  32.351  1.00 34.38           N  
ATOM   1796  H   THR A 113      46.387   6.747  33.207  1.00 34.38           H  
ATOM   1797  CA  THR A 113      48.268   7.176  32.321  1.00 34.38           C  
ATOM   1798  HA  THR A 113      48.583   7.519  31.335  1.00 34.38           H  
ATOM   1799  C   THR A 113      48.917   5.808  32.536  1.00 34.38           C  
ATOM   1800  CB  THR A 113      48.795   8.198  33.345  1.00 34.38           C  
ATOM   1801  HB  THR A 113      49.885   8.180  33.333  1.00 34.38           H  
ATOM   1802  O   THR A 113      48.320   4.885  33.089  1.00 34.38           O  
ATOM   1803  CG2 THR A 113      48.340   9.625  33.044  1.00 34.38           C  
ATOM   1804 HG21 THR A 113      48.822  10.319  33.732  1.00 34.38           H  
ATOM   1805 HG22 THR A 113      47.258   9.709  33.144  1.00 34.38           H  
ATOM   1806 HG23 THR A 113      48.621   9.891  32.025  1.00 34.38           H  
ATOM   1807  OG1 THR A 113      48.348   7.887  34.641  1.00 34.38           O  
ATOM   1808  HG1 THR A 113      48.166   8.715  35.091  1.00 34.38           H  
ATOM   1809  N   THR A 114      50.155   5.649  32.067  1.00 37.82           N  
ATOM   1810  H   THR A 114      50.596   6.414  31.577  1.00 37.82           H  
ATOM   1811  CA  THR A 114      50.952   4.422  32.224  1.00 37.82           C  
ATOM   1812  HA  THR A 114      50.570   3.843  33.065  1.00 37.82           H  
ATOM   1813  C   THR A 114      52.410   4.824  32.477  1.00 37.82           C  
ATOM   1814  CB  THR A 114      50.839   3.535  30.975  1.00 37.82           C  
ATOM   1815  HB  THR A 114      51.234   4.064  30.108  1.00 37.82           H  
ATOM   1816  O   THR A 114      52.980   5.512  31.630  1.00 37.82           O  
ATOM   1817  CG2 THR A 114      51.572   2.204  31.134  1.00 37.82           C  
ATOM   1818 HG21 THR A 114      52.644   2.375  31.234  1.00 37.82           H  
ATOM   1819 HG22 THR A 114      51.203   1.673  32.011  1.00 37.82           H  
ATOM   1820 HG23 THR A 114      51.402   1.593  30.247  1.00 37.82           H  
ATOM   1821  OG1 THR A 114      49.482   3.226  30.745  1.00 37.82           O  
ATOM   1822  HG1 THR A 114      48.976   3.540  31.498  1.00 37.82           H  
ATOM   1823  N   PRO A 115      53.005   4.489  33.638  1.00 36.49           N  
ATOM   1824  CA  PRO A 115      54.321   4.998  34.022  1.00 36.49           C  
ATOM   1825  HA  PRO A 115      54.496   5.973  33.567  1.00 36.49           H  
ATOM   1826  C   PRO A 115      55.481   4.062  33.642  1.00 36.49           C  
ATOM   1827  CB  PRO A 115      54.228   5.178  35.540  1.00 36.49           C  
ATOM   1828  HB2 PRO A 115      55.204   5.127  36.023  1.00 36.49           H  
ATOM   1829  HB3 PRO A 115      53.742   6.128  35.765  1.00 36.49           H  
ATOM   1830  O   PRO A 115      55.395   2.855  33.861  1.00 36.49           O  
ATOM   1831  CG  PRO A 115      53.319   4.025  35.969  1.00 36.49           C  
ATOM   1832  HG2 PRO A 115      53.905   3.112  36.081  1.00 36.49           H  
ATOM   1833  HG3 PRO A 115      52.791   4.252  36.895  1.00 36.49           H  
ATOM   1834  CD  PRO A 115      52.354   3.876  34.792  1.00 36.49           C  
ATOM   1835  HD2 PRO A 115      51.432   4.409  35.020  1.00 36.49           H  
ATOM   1836  HD3 PRO A 115      52.145   2.822  34.606  1.00 36.49           H  
ATOM   1837  N   SER A 116      56.609   4.664  33.240  1.00 30.35           N  
ATOM   1838  H   SER A 116      56.563   5.661  33.087  1.00 30.35           H  
ATOM   1839  CA  SER A 116      57.943   4.041  33.090  1.00 30.35           C  
ATOM   1840  HA  SER A 116      58.622   4.850  32.819  1.00 30.35           H  
ATOM   1841  C   SER A 116      58.101   2.971  31.984  1.00 30.35           C  
ATOM   1842  CB  SER A 116      58.410   3.515  34.458  1.00 30.35           C  
ATOM   1843  HB2 SER A 116      59.311   2.912  34.352  1.00 30.35           H  
ATOM   1844  HB3 SER A 116      57.642   2.881  34.901  1.00 30.35           H  
ATOM   1845  O   SER A 116      57.116   2.386  31.536  1.00 30.35           O  
ATOM   1846  OG  SER A 116      58.686   4.607  35.316  1.00 30.35           O  
ATOM   1847  HG  SER A 116      58.808   4.270  36.206  1.00 30.35           H  
ATOM   1848  N   PRO A 117      59.345   2.671  31.541  1.00 40.20           N  
ATOM   1849  CA  PRO A 117      60.619   3.324  31.880  1.00 40.20           C  
ATOM   1850  HA  PRO A 117      60.672   3.536  32.948  1.00 40.20           H  
ATOM   1851  C   PRO A 117      60.871   4.628  31.087  1.00 40.20           C  
ATOM   1852  CB  PRO A 117      61.687   2.278  31.551  1.00 40.20           C  
ATOM   1853  HB2 PRO A 117      62.656   2.726  31.332  1.00 40.20           H  
ATOM   1854  HB3 PRO A 117      61.773   1.571  32.376  1.00 40.20           H  
ATOM   1855  O   PRO A 117      60.328   4.788  29.995  1.00 40.20           O  
ATOM   1856  CG  PRO A 117      61.098   1.572  30.331  1.00 40.20           C  
ATOM   1857  HG2 PRO A 117      61.489   0.561  30.220  1.00 40.20           H  
ATOM   1858  HG3 PRO A 117      61.297   2.159  29.434  1.00 40.20           H  
ATOM   1859  CD  PRO A 117      59.596   1.569  30.620  1.00 40.20           C  
ATOM   1860  HD2 PRO A 117      59.313   0.630  31.096  1.00 40.20           H  
ATOM   1861  HD3 PRO A 117      59.033   1.700  29.695  1.00 40.20           H  
ATOM   1862  N   PRO A 118      61.694   5.558  31.611  1.00 43.10           N  
ATOM   1863  CA  PRO A 118      62.102   6.777  30.911  1.00 43.10           C  
ATOM   1864  HA  PRO A 118      61.361   7.067  30.166  1.00 43.10           H  
ATOM   1865  C   PRO A 118      63.478   6.662  30.226  1.00 43.10           C  
ATOM   1866  CB  PRO A 118      62.148   7.830  32.021  1.00 43.10           C  
ATOM   1867  HB2 PRO A 118      62.773   8.685  31.763  1.00 43.10           H  
ATOM   1868  HB3 PRO A 118      61.135   8.156  32.259  1.00 43.10           H  
ATOM   1869  O   PRO A 118      64.298   5.819  30.584  1.00 43.10           O  
ATOM   1870  CG  PRO A 118      62.725   7.033  33.193  1.00 43.10           C  
ATOM   1871  HG2 PRO A 118      62.434   7.462  34.152  1.00 43.10           H  
ATOM   1872  HG3 PRO A 118      63.811   6.990  33.111  1.00 43.10           H  
ATOM   1873  CD  PRO A 118      62.137   5.631  32.999  1.00 43.10           C  
ATOM   1874  HD2 PRO A 118      62.893   4.873  33.205  1.00 43.10           H  
ATOM   1875  HD3 PRO A 118      61.284   5.509  33.666  1.00 43.10           H  
ATOM   1876  N   ASP A 119      63.751   7.618  29.340  1.00 32.66           N  
ATOM   1877  H   ASP A 119      63.002   8.251  29.096  1.00 32.66           H  
ATOM   1878  CA  ASP A 119      65.083   8.180  29.062  1.00 32.66           C  
ATOM   1879  HA  ASP A 119      65.771   7.872  29.849  1.00 32.66           H  
ATOM   1880  C   ASP A 119      64.950   9.723  29.113  1.00 32.66           C  
ATOM   1881  CB  ASP A 119      65.622   7.649  27.721  1.00 32.66           C  
ATOM   1882  HB2 ASP A 119      65.061   8.105  26.905  1.00 32.66           H  
ATOM   1883  HB3 ASP A 119      65.458   6.572  27.682  1.00 32.66           H  
ATOM   1884  O   ASP A 119      63.819  10.224  29.114  1.00 32.66           O  
ATOM   1885  CG  ASP A 119      67.123   7.903  27.514  1.00 32.66           C  
ATOM   1886  OD1 ASP A 119      67.759   8.466  28.435  1.00 32.66           O  
ATOM   1887  OD2 ASP A 119      67.618   7.528  26.430  1.00 32.66           O  
ATOM   1888  N   GLN A 120      66.040  10.491  29.250  1.00 33.68           N  
ATOM   1889  H   GLN A 120      66.942  10.047  29.155  1.00 33.68           H  
ATOM   1890  CA  GLN A 120      65.964  11.910  29.645  1.00 33.68           C  
ATOM   1891  HA  GLN A 120      64.959  12.273  29.428  1.00 33.68           H  
ATOM   1892  C   GLN A 120      66.916  12.868  28.909  1.00 33.68           C  
ATOM   1893  CB  GLN A 120      66.161  12.053  31.167  1.00 33.68           C  
ATOM   1894  HB2 GLN A 120      66.209  13.115  31.408  1.00 33.68           H  
ATOM   1895  HB3 GLN A 120      67.102  11.590  31.463  1.00 33.68           H  
ATOM   1896  O   GLN A 120      68.135  12.809  29.051  1.00 33.68           O  
ATOM   1897  CG  GLN A 120      65.004  11.431  31.965  1.00 33.68           C  
ATOM   1898  HG2 GLN A 120      64.060  11.797  31.560  1.00 33.68           H  
ATOM   1899  HG3 GLN A 120      65.025  10.347  31.855  1.00 33.68           H  
ATOM   1900  CD  GLN A 120      65.038  11.756  33.455  1.00 33.68           C  
ATOM   1901  NE2 GLN A 120      63.958  11.510  34.163  1.00 33.68           N  
ATOM   1902 HE21 GLN A 120      64.016  11.763  35.139  1.00 33.68           H  
ATOM   1903 HE22 GLN A 120      63.127  11.151  33.716  1.00 33.68           H  
ATOM   1904  OE1 GLN A 120      66.005  12.227  34.028  1.00 33.68           O  
ATOM   1905  N   ILE A 121      66.315  13.860  28.243  1.00 39.84           N  
ATOM   1906  H   ILE A 121      65.309  13.821  28.164  1.00 39.84           H  
ATOM   1907  CA  ILE A 121      66.911  15.156  27.881  1.00 39.84           C  
ATOM   1908  HA  ILE A 121      67.780  15.337  28.513  1.00 39.84           H  
ATOM   1909  C   ILE A 121      65.852  16.232  28.184  1.00 39.84           C  
ATOM   1910  CB  ILE A 121      67.358  15.196  26.394  1.00 39.84           C  
ATOM   1911  HB  ILE A 121      66.479  15.033  25.771  1.00 39.84           H  
ATOM   1912  O   ILE A 121      64.668  16.007  27.941  1.00 39.84           O  
ATOM   1913  CG1 ILE A 121      68.385  14.080  26.077  1.00 39.84           C  
ATOM   1914 HG12 ILE A 121      69.263  14.203  26.711  1.00 39.84           H  
ATOM   1915 HG13 ILE A 121      67.938  13.113  26.308  1.00 39.84           H  
ATOM   1916  CG2 ILE A 121      67.946  16.579  26.038  1.00 39.84           C  
ATOM   1917 HG21 ILE A 121      67.207  17.365  26.191  1.00 39.84           H  
ATOM   1918 HG22 ILE A 121      68.226  16.617  24.985  1.00 39.84           H  
ATOM   1919 HG23 ILE A 121      68.823  16.783  26.652  1.00 39.84           H  
ATOM   1920  CD1 ILE A 121      68.837  14.009  24.612  1.00 39.84           C  
ATOM   1921 HD11 ILE A 121      67.967  13.990  23.955  1.00 39.84           H  
ATOM   1922 HD12 ILE A 121      69.414  13.097  24.461  1.00 39.84           H  
ATOM   1923 HD13 ILE A 121      69.470  14.860  24.364  1.00 39.84           H  
ATOM   1924  N   ASP A 122      66.267  17.394  28.689  1.00 37.64           N  
ATOM   1925  H   ASP A 122      67.258  17.539  28.822  1.00 37.64           H  
ATOM   1926  CA  ASP A 122      65.415  18.574  28.902  1.00 37.64           C  
ATOM   1927  HA  ASP A 122      64.461  18.434  28.392  1.00 37.64           H  
ATOM   1928  C   ASP A 122      66.079  19.832  28.314  1.00 37.64           C  
ATOM   1929  CB  ASP A 122      65.128  18.749  30.407  1.00 37.64           C  
ATOM   1930  HB2 ASP A 122      66.074  18.825  30.942  1.00 37.64           H  
ATOM   1931  HB3 ASP A 122      64.597  17.870  30.774  1.00 37.64           H  
ATOM   1932  O   ASP A 122      67.305  19.893  28.222  1.00 37.64           O  
ATOM   1933  CG  ASP A 122      64.281  19.995  30.699  1.00 37.64           C  
ATOM   1934  OD1 ASP A 122      63.348  20.280  29.915  1.00 37.64           O  
ATOM   1935  OD2 ASP A 122      64.587  20.733  31.658  1.00 37.64           O  
ATOM   1936  N   TYR A 123      65.273  20.838  27.951  1.00 32.65           N  
ATOM   1937  H   TYR A 123      64.288  20.685  28.115  1.00 32.65           H  
ATOM   1938  CA  TYR A 123      65.724  22.237  27.890  1.00 32.65           C  
ATOM   1939  HA  TYR A 123      66.383  22.347  28.751  1.00 32.65           H  
ATOM   1940  C   TYR A 123      64.606  23.274  28.154  1.00 32.65           C  
ATOM   1941  CB  TYR A 123      66.594  22.516  26.646  1.00 32.65           C  
ATOM   1942  HB2 TYR A 123      66.786  21.588  26.109  1.00 32.65           H  
ATOM   1943  HB3 TYR A 123      66.090  23.186  25.950  1.00 32.65           H  
ATOM   1944  O   TYR A 123      64.516  24.308  27.495  1.00 32.65           O  
ATOM   1945  CG  TYR A 123      67.921  23.119  27.071  1.00 32.65           C  
ATOM   1946  CD1 TYR A 123      67.963  24.438  27.565  1.00 32.65           C  
ATOM   1947  HD1 TYR A 123      67.068  25.043  27.544  1.00 32.65           H  
ATOM   1948  CD2 TYR A 123      69.074  22.311  27.131  1.00 32.65           C  
ATOM   1949  HD2 TYR A 123      69.024  21.282  26.804  1.00 32.65           H  
ATOM   1950  CE1 TYR A 123      69.147  24.942  28.135  1.00 32.65           C  
ATOM   1951  HE1 TYR A 123      69.164  25.944  28.537  1.00 32.65           H  
ATOM   1952  CE2 TYR A 123      70.263  22.813  27.691  1.00 32.65           C  
ATOM   1953  HE2 TYR A 123      71.140  22.187  27.769  1.00 32.65           H  
ATOM   1954  OH  TYR A 123      71.432  24.595  28.787  1.00 32.65           O  
ATOM   1955  HH  TYR A 123      71.305  25.481  29.133  1.00 32.65           H  
ATOM   1956  CZ  TYR A 123      70.297  24.124  28.207  1.00 32.65           C  
ATOM   1957  N   ASN A 124      63.745  22.958  29.125  1.00 35.30           N  
ATOM   1958  H   ASN A 124      63.837  22.024  29.498  1.00 35.30           H  
ATOM   1959  CA  ASN A 124      62.839  23.802  29.911  1.00 35.30           C  
ATOM   1960  HA  ASN A 124      61.925  23.215  29.999  1.00 35.30           H  
ATOM   1961  C   ASN A 124      62.413  25.188  29.370  1.00 35.30           C  
ATOM   1962  CB  ASN A 124      63.425  23.942  31.334  1.00 35.30           C  
ATOM   1963  HB2 ASN A 124      63.688  24.978  31.551  1.00 35.30           H  
ATOM   1964  HB3 ASN A 124      64.338  23.356  31.434  1.00 35.30           H  
ATOM   1965  O   ASN A 124      63.184  26.152  29.356  1.00 35.30           O  
ATOM   1966  CG  ASN A 124      62.440  23.471  32.381  1.00 35.30           C  
ATOM   1967  ND2 ASN A 124      62.548  22.236  32.797  1.00 35.30           N  
ATOM   1968 HD21 ASN A 124      61.869  21.868  33.447  1.00 35.30           H  
ATOM   1969 HD22 ASN A 124      63.270  21.652  32.399  1.00 35.30           H  
ATOM   1970  OD1 ASN A 124      61.543  24.188  32.802  1.00 35.30           O  
ATOM   1971  N   GLN A 125      61.104  25.357  29.156  1.00 30.61           N  
ATOM   1972  H   GLN A 125      60.508  24.541  29.148  1.00 30.61           H  
ATOM   1973  CA  GLN A 125      60.439  26.633  29.438  1.00 30.61           C  
ATOM   1974  HA  GLN A 125      60.963  27.067  30.289  1.00 30.61           H  
ATOM   1975  C   GLN A 125      58.987  26.413  29.884  1.00 30.61           C  
ATOM   1976  CB  GLN A 125      60.561  27.606  28.250  1.00 30.61           C  
ATOM   1977  HB2 GLN A 125      61.486  27.392  27.714  1.00 30.61           H  
ATOM   1978  HB3 GLN A 125      59.731  27.468  27.556  1.00 30.61           H  
ATOM   1979  O   GLN A 125      58.387  25.382  29.587  1.00 30.61           O  
ATOM   1980  CG  GLN A 125      60.607  29.063  28.748  1.00 30.61           C  
ATOM   1981  HG2 GLN A 125      61.246  29.129  29.628  1.00 30.61           H  
ATOM   1982  HG3 GLN A 125      59.604  29.390  29.022  1.00 30.61           H  
ATOM   1983  CD  GLN A 125      61.177  30.020  27.710  1.00 30.61           C  
ATOM   1984  NE2 GLN A 125      62.435  29.880  27.351  1.00 30.61           N  
ATOM   1985 HE21 GLN A 125      62.985  29.115  27.715  1.00 30.61           H  
ATOM   1986 HE22 GLN A 125      62.775  30.524  26.652  1.00 30.61           H  
ATOM   1987  OE1 GLN A 125      60.517  30.920  27.222  1.00 30.61           O  
ATOM   1988  N   GLN A 126      58.439  27.366  30.641  1.00 36.48           N  
ATOM   1989  H   GLN A 126      58.958  28.216  30.805  1.00 36.48           H  
ATOM   1990  CA  GLN A 126      57.148  27.251  31.327  1.00 36.48           C  
ATOM   1991  HA  GLN A 126      56.546  26.476  30.851  1.00 36.48           H  
ATOM   1992  C   GLN A 126      56.383  28.579  31.248  1.00 36.48           C  
ATOM   1993  CB  GLN A 126      57.373  26.870  32.804  1.00 36.48           C  
ATOM   1994  HB2 GLN A 126      56.402  26.773  33.288  1.00 36.48           H  
ATOM   1995  HB3 GLN A 126      57.914  27.680  33.295  1.00 36.48           H  
ATOM   1996  O   GLN A 126      56.995  29.647  31.265  1.00 36.48           O  
ATOM   1997  CG  GLN A 126      58.162  25.564  33.012  1.00 36.48           C  
ATOM   1998  HG2 GLN A 126      59.124  25.633  32.505  1.00 36.48           H  
ATOM   1999  HG3 GLN A 126      57.611  24.727  32.585  1.00 36.48           H  
ATOM   2000  CD  GLN A 126      58.436  25.273  34.485  1.00 36.48           C  
ATOM   2001  NE2 GLN A 126      59.570  24.692  34.805  1.00 36.48           N  
ATOM   2002 HE21 GLN A 126      60.253  24.480  34.091  1.00 36.48           H  
ATOM   2003 HE22 GLN A 126      59.734  24.516  35.786  1.00 36.48           H  
ATOM   2004  OE1 GLN A 126      57.651  25.566  35.371  1.00 36.48           O  
ATOM   2005  N   LEU A 127      55.049  28.522  31.201  1.00 36.48           N  
ATOM   2006  H   LEU A 127      54.601  27.617  31.204  1.00 36.48           H  
ATOM   2007  CA  LEU A 127      54.163  29.687  31.295  1.00 36.48           C  
ATOM   2008  HA  LEU A 127      54.625  30.398  31.980  1.00 36.48           H  
ATOM   2009  C   LEU A 127      52.809  29.283  31.902  1.00 36.48           C  
ATOM   2010  CB  LEU A 127      53.995  30.347  29.906  1.00 36.48           C  
ATOM   2011  HB2 LEU A 127      54.526  29.757  29.158  1.00 36.48           H  
ATOM   2012  HB3 LEU A 127      52.943  30.347  29.622  1.00 36.48           H  
ATOM   2013  O   LEU A 127      52.424  28.115  31.845  1.00 36.48           O  
ATOM   2014  CG  LEU A 127      54.527  31.791  29.847  1.00 36.48           C  
ATOM   2015  HG  LEU A 127      55.573  31.807  30.154  1.00 36.48           H  
ATOM   2016  CD1 LEU A 127      54.436  32.316  28.414  1.00 36.48           C  
ATOM   2017 HD11 LEU A 127      55.019  31.674  27.753  1.00 36.48           H  
ATOM   2018 HD12 LEU A 127      53.398  32.330  28.082  1.00 36.48           H  
ATOM   2019 HD13 LEU A 127      54.847  33.324  28.364  1.00 36.48           H  
ATOM   2020  CD2 LEU A 127      53.732  32.743  30.749  1.00 36.48           C  
ATOM   2021 HD21 LEU A 127      53.885  32.491  31.798  1.00 36.48           H  
ATOM   2022 HD22 LEU A 127      52.670  32.690  30.509  1.00 36.48           H  
ATOM   2023 HD23 LEU A 127      54.081  33.764  30.597  1.00 36.48           H  
ATOM   2024  N   SER A 128      52.090  30.237  32.495  1.00 34.93           N  
ATOM   2025  H   SER A 128      52.417  31.193  32.471  1.00 34.93           H  
ATOM   2026  CA  SER A 128      50.829  29.998  33.206  1.00 34.93           C  
ATOM   2027  HA  SER A 128      50.815  28.948  33.499  1.00 34.93           H  
ATOM   2028  C   SER A 128      49.588  30.279  32.335  1.00 34.93           C  
ATOM   2029  CB  SER A 128      50.798  30.806  34.510  1.00 34.93           C  
ATOM   2030  HB2 SER A 128      49.795  30.772  34.936  1.00 34.93           H  
ATOM   2031  HB3 SER A 128      51.492  30.352  35.217  1.00 34.93           H  
ATOM   2032  O   SER A 128      49.563  31.269  31.601  1.00 34.93           O  
ATOM   2033  OG  SER A 128      51.188  32.151  34.297  1.00 34.93           O  
ATOM   2034  HG  SER A 128      51.146  32.628  35.129  1.00 34.93           H  
ATOM   2035  N   PRO A 129      48.530  29.445  32.406  1.00 42.75           N  
ATOM   2036  CA  PRO A 129      47.320  29.627  31.604  1.00 42.75           C  
ATOM   2037  HA  PRO A 129      47.585  29.930  30.591  1.00 42.75           H  
ATOM   2038  C   PRO A 129      46.384  30.684  32.213  1.00 42.75           C  
ATOM   2039  CB  PRO A 129      46.671  28.240  31.552  1.00 42.75           C  
ATOM   2040  HB2 PRO A 129      45.588  28.293  31.441  1.00 42.75           H  
ATOM   2041  HB3 PRO A 129      47.107  27.667  30.733  1.00 42.75           H  
ATOM   2042  O   PRO A 129      45.908  30.528  33.338  1.00 42.75           O  
ATOM   2043  CG  PRO A 129      47.076  27.605  32.884  1.00 42.75           C  
ATOM   2044  HG2 PRO A 129      46.393  27.925  33.671  1.00 42.75           H  
ATOM   2045  HG3 PRO A 129      47.099  26.517  32.821  1.00 42.75           H  
ATOM   2046  CD  PRO A 129      48.467  28.185  33.139  1.00 42.75           C  
ATOM   2047  HD2 PRO A 129      49.220  27.502  32.746  1.00 42.75           H  
ATOM   2048  HD3 PRO A 129      48.619  28.341  34.207  1.00 42.75           H  
ATOM   2049  N   GLN A 130      46.080  31.752  31.467  1.00 27.74           N  
ATOM   2050  H   GLN A 130      46.521  31.867  30.565  1.00 27.74           H  
ATOM   2051  CA  GLN A 130      45.075  32.751  31.854  1.00 27.74           C  
ATOM   2052  HA  GLN A 130      44.218  32.210  32.254  1.00 27.74           H  
ATOM   2053  C   GLN A 130      44.587  33.589  30.653  1.00 27.74           C  
ATOM   2054  CB  GLN A 130      45.658  33.661  32.959  1.00 27.74           C  
ATOM   2055  HB2 GLN A 130      46.466  33.149  33.481  1.00 27.74           H  
ATOM   2056  HB3 GLN A 130      46.075  34.565  32.517  1.00 27.74           H  
ATOM   2057  O   GLN A 130      45.248  33.632  29.620  1.00 27.74           O  
ATOM   2058  CG  GLN A 130      44.592  34.029  34.002  1.00 27.74           C  
ATOM   2059  HG2 GLN A 130      43.777  34.576  33.529  1.00 27.74           H  
ATOM   2060  HG3 GLN A 130      44.190  33.117  34.443  1.00 27.74           H  
ATOM   2061  CD  GLN A 130      45.170  34.901  35.106  1.00 27.74           C  
ATOM   2062  NE2 GLN A 130      45.758  34.327  36.132  1.00 27.74           N  
ATOM   2063 HE21 GLN A 130      45.842  33.322  36.180  1.00 27.74           H  
ATOM   2064 HE22 GLN A 130      46.127  34.949  36.837  1.00 27.74           H  
ATOM   2065  OE1 GLN A 130      45.109  36.116  35.053  1.00 27.74           O  
ATOM   2066  N   GLN A 131      43.477  34.316  30.852  1.00 30.62           N  
ATOM   2067  H   GLN A 131      43.030  34.197  31.750  1.00 30.62           H  
ATOM   2068  CA  GLN A 131      42.813  35.246  29.915  1.00 30.62           C  
ATOM   2069  HA  GLN A 131      42.016  35.715  30.493  1.00 30.62           H  
ATOM   2070  C   GLN A 131      42.120  34.609  28.688  1.00 30.62           C  
ATOM   2071  CB  GLN A 131      43.746  36.397  29.483  1.00 30.62           C  
ATOM   2072  HB2 GLN A 131      43.145  37.130  28.944  1.00 30.62           H  
ATOM   2073  HB3 GLN A 131      44.493  36.012  28.789  1.00 30.62           H  
ATOM   2074  O   GLN A 131      42.544  33.572  28.196  1.00 30.62           O  
ATOM   2075  CG  GLN A 131      44.468  37.113  30.638  1.00 30.62           C  
ATOM   2076  HG2 GLN A 131      45.132  36.411  31.142  1.00 30.62           H  
ATOM   2077  HG3 GLN A 131      43.736  37.475  31.361  1.00 30.62           H  
ATOM   2078  CD  GLN A 131      45.306  38.300  30.165  1.00 30.62           C  
ATOM   2079  NE2 GLN A 131      46.244  38.763  30.962  1.00 30.62           N  
ATOM   2080 HE21 GLN A 131      46.421  38.335  31.859  1.00 30.62           H  
ATOM   2081 HE22 GLN A 131      46.777  39.542  30.604  1.00 30.62           H  
ATOM   2082  OE1 GLN A 131      45.127  38.850  29.092  1.00 30.62           O  
ATOM   2083  N   GLN A 132      41.038  35.272  28.231  1.00 36.02           N  
ATOM   2084  H   GLN A 132      40.811  36.088  28.781  1.00 36.02           H  
ATOM   2085  CA  GLN A 132      40.371  35.256  26.897  1.00 36.02           C  
ATOM   2086  HA  GLN A 132      40.714  36.154  26.384  1.00 36.02           H  
ATOM   2087  C   GLN A 132      38.834  35.437  26.950  1.00 36.02           C  
ATOM   2088  CB  GLN A 132      40.721  34.064  25.972  1.00 36.02           C  
ATOM   2089  HB2 GLN A 132      39.918  33.932  25.246  1.00 36.02           H  
ATOM   2090  HB3 GLN A 132      40.790  33.130  26.529  1.00 36.02           H  
ATOM   2091  O   GLN A 132      38.208  35.613  25.908  1.00 36.02           O  
ATOM   2092  CG  GLN A 132      42.008  34.337  25.169  1.00 36.02           C  
ATOM   2093  HG2 GLN A 132      41.937  35.314  24.692  1.00 36.02           H  
ATOM   2094  HG3 GLN A 132      42.866  34.357  25.840  1.00 36.02           H  
ATOM   2095  CD  GLN A 132      42.268  33.317  24.063  1.00 36.02           C  
ATOM   2096  NE2 GLN A 132      43.501  33.156  23.639  1.00 36.02           N  
ATOM   2097 HE21 GLN A 132      43.629  32.461  22.918  1.00 36.02           H  
ATOM   2098 HE22 GLN A 132      44.268  33.641  24.084  1.00 36.02           H  
ATOM   2099  OE1 GLN A 132      41.380  32.677  23.527  1.00 36.02           O  
ATOM   2100  N   GLN A 133      38.203  35.474  28.132  1.00 35.78           N  
ATOM   2101  H   GLN A 133      38.752  35.307  28.963  1.00 35.78           H  
ATOM   2102  CA  GLN A 133      36.739  35.615  28.305  1.00 35.78           C  
ATOM   2103  HA  GLN A 133      36.260  34.937  27.598  1.00 35.78           H  
ATOM   2104  C   GLN A 133      36.176  37.026  27.973  1.00 35.78           C  
ATOM   2105  CB  GLN A 133      36.341  35.153  29.722  1.00 35.78           C  
ATOM   2106  HB2 GLN A 133      35.272  35.312  29.862  1.00 35.78           H  
ATOM   2107  HB3 GLN A 133      36.873  35.762  30.454  1.00 35.78           H  
ATOM   2108  O   GLN A 133      35.319  37.546  28.682  1.00 35.78           O  
ATOM   2109  CG  GLN A 133      36.619  33.666  29.992  1.00 35.78           C  
ATOM   2110  HG2 GLN A 133      37.679  33.449  29.863  1.00 35.78           H  
ATOM   2111  HG3 GLN A 133      36.055  33.063  29.280  1.00 35.78           H  
ATOM   2112  CD  GLN A 133      36.229  33.276  31.416  1.00 35.78           C  
ATOM   2113  NE2 GLN A 133      35.459  32.229  31.610  1.00 35.78           N  
ATOM   2114 HE21 GLN A 133      35.115  31.678  30.837  1.00 35.78           H  
ATOM   2115 HE22 GLN A 133      35.243  32.021  32.575  1.00 35.78           H  
ATOM   2116  OE1 GLN A 133      36.620  33.903  32.384  1.00 35.78           O  
ATOM   2117  N   GLN A 134      36.664  37.680  26.914  1.00 32.84           N  
ATOM   2118  H   GLN A 134      37.332  37.191  26.336  1.00 32.84           H  
ATOM   2119  CA  GLN A 134      36.328  39.062  26.555  1.00 32.84           C  
ATOM   2120  HA  GLN A 134      35.308  39.268  26.877  1.00 32.84           H  
ATOM   2121  C   GLN A 134      36.377  39.271  25.028  1.00 32.84           C  
ATOM   2122  CB  GLN A 134      37.268  40.004  27.334  1.00 32.84           C  
ATOM   2123  HB2 GLN A 134      37.264  39.708  28.383  1.00 32.84           H  
ATOM   2124  HB3 GLN A 134      38.288  39.902  26.962  1.00 32.84           H  
ATOM   2125  O   GLN A 134      37.297  39.889  24.499  1.00 32.84           O  
ATOM   2126  CG  GLN A 134      36.838  41.476  27.258  1.00 32.84           C  
ATOM   2127  HG2 GLN A 134      36.921  41.839  26.234  1.00 32.84           H  
ATOM   2128  HG3 GLN A 134      35.800  41.568  27.577  1.00 32.84           H  
ATOM   2129  CD  GLN A 134      37.706  42.353  28.153  1.00 32.84           C  
ATOM   2130  NE2 GLN A 134      37.448  42.400  29.443  1.00 32.84           N  
ATOM   2131 HE21 GLN A 134      36.686  41.872  29.843  1.00 32.84           H  
ATOM   2132 HE22 GLN A 134      38.059  42.994  29.984  1.00 32.84           H  
ATOM   2133  OE1 GLN A 134      38.641  43.001  27.722  1.00 32.84           O  
ATOM   2134  N   GLN A 135      35.391  38.727  24.301  1.00 35.47           N  
ATOM   2135  H   GLN A 135      34.687  38.194  24.791  1.00 35.47           H  
ATOM   2136  CA  GLN A 135      35.259  38.959  22.847  1.00 35.47           C  
ATOM   2137  HA  GLN A 135      35.573  39.984  22.648  1.00 35.47           H  
ATOM   2138  C   GLN A 135      33.825  38.825  22.294  1.00 35.47           C  
ATOM   2139  CB  GLN A 135      36.219  38.012  22.099  1.00 35.47           C  
ATOM   2140  HB2 GLN A 135      35.781  37.017  22.031  1.00 35.47           H  
ATOM   2141  HB3 GLN A 135      37.153  37.932  22.654  1.00 35.47           H  
ATOM   2142  O   GLN A 135      33.481  39.494  21.321  1.00 35.47           O  
ATOM   2143  CG  GLN A 135      36.550  38.535  20.692  1.00 35.47           C  
ATOM   2144  HG2 GLN A 135      35.658  38.506  20.067  1.00 35.47           H  
ATOM   2145  HG3 GLN A 135      36.893  39.567  20.759  1.00 35.47           H  
ATOM   2146  CD  GLN A 135      37.640  37.706  20.026  1.00 35.47           C  
ATOM   2147  NE2 GLN A 135      38.892  37.897  20.382  1.00 35.47           N  
ATOM   2148 HE21 GLN A 135      39.574  37.310  19.926  1.00 35.47           H  
ATOM   2149 HE22 GLN A 135      39.132  38.579  21.088  1.00 35.47           H  
ATOM   2150  OE1 GLN A 135      37.385  36.861  19.188  1.00 35.47           O  
ATOM   2151  N   GLN A 136      32.967  38.005  22.916  1.00 38.47           N  
ATOM   2152  H   GLN A 136      33.304  37.478  23.708  1.00 38.47           H  
ATOM   2153  CA  GLN A 136      31.594  37.700  22.466  1.00 38.47           C  
ATOM   2154  HA  GLN A 136      31.621  37.523  21.391  1.00 38.47           H  
ATOM   2155  C   GLN A 136      30.597  38.863  22.684  1.00 38.47           C  
ATOM   2156  CB  GLN A 136      31.114  36.400  23.141  1.00 38.47           C  
ATOM   2157  HB2 GLN A 136      31.184  36.516  24.223  1.00 38.47           H  
ATOM   2158  HB3 GLN A 136      30.068  36.234  22.883  1.00 38.47           H  
ATOM   2159  O   GLN A 136      29.604  38.724  23.393  1.00 38.47           O  
ATOM   2160  CG  GLN A 136      31.899  35.152  22.704  1.00 38.47           C  
ATOM   2161  HG2 GLN A 136      32.957  35.271  22.937  1.00 38.47           H  
ATOM   2162  HG3 GLN A 136      31.796  35.031  21.626  1.00 38.47           H  
ATOM   2163  CD  GLN A 136      31.401  33.883  23.396  1.00 38.47           C  
ATOM   2164  NE2 GLN A 136      31.553  32.728  22.788  1.00 38.47           N  
ATOM   2165 HE21 GLN A 136      31.210  31.923  23.292  1.00 38.47           H  
ATOM   2166 HE22 GLN A 136      31.984  32.666  21.876  1.00 38.47           H  
ATOM   2167  OE1 GLN A 136      30.889  33.893  24.500  1.00 38.47           O  
ATOM   2168  N   GLN A 137      30.877  40.037  22.109  1.00 38.28           N  
ATOM   2169  H   GLN A 137      31.732  40.089  21.574  1.00 38.28           H  
ATOM   2170  CA  GLN A 137      30.051  41.241  22.276  1.00 38.28           C  
ATOM   2171  HA  GLN A 137      29.009  40.931  22.363  1.00 38.28           H  
ATOM   2172  C   GLN A 137      30.124  42.229  21.095  1.00 38.28           C  
ATOM   2173  CB  GLN A 137      30.471  41.910  23.600  1.00 38.28           C  
ATOM   2174  HB2 GLN A 137      31.430  42.412  23.475  1.00 38.28           H  
ATOM   2175  HB3 GLN A 137      30.596  41.135  24.356  1.00 38.28           H  
ATOM   2176  O   GLN A 137      29.144  42.915  20.812  1.00 38.28           O  
ATOM   2177  CG  GLN A 137      29.433  42.907  24.131  1.00 38.28           C  
ATOM   2178  HG2 GLN A 137      29.467  43.825  23.543  1.00 38.28           H  
ATOM   2179  HG3 GLN A 137      28.435  42.477  24.044  1.00 38.28           H  
ATOM   2180  CD  GLN A 137      29.695  43.235  25.597  1.00 38.28           C  
ATOM   2181  NE2 GLN A 137      29.200  42.442  26.523  1.00 38.28           N  
ATOM   2182 HE21 GLN A 137      29.403  42.702  27.478  1.00 38.28           H  
ATOM   2183 HE22 GLN A 137      28.650  41.633  26.273  1.00 38.28           H  
ATOM   2184  OE1 GLN A 137      30.375  44.185  25.938  1.00 38.28           O  
ATOM   2185  N   GLN A 138      31.247  42.304  20.370  1.00 31.85           N  
ATOM   2186  H   GLN A 138      32.021  41.697  20.602  1.00 31.85           H  
ATOM   2187  CA  GLN A 138      31.494  43.359  19.376  1.00 31.85           C  
ATOM   2188  HA  GLN A 138      30.759  44.151  19.523  1.00 31.85           H  
ATOM   2189  C   GLN A 138      31.320  42.871  17.925  1.00 31.85           C  
ATOM   2190  CB  GLN A 138      32.869  43.990  19.667  1.00 31.85           C  
ATOM   2191  HB2 GLN A 138      32.932  44.212  20.732  1.00 31.85           H  
ATOM   2192  HB3 GLN A 138      33.660  43.281  19.422  1.00 31.85           H  
ATOM   2193  O   GLN A 138      32.300  42.658  17.216  1.00 31.85           O  
ATOM   2194  CG  GLN A 138      33.090  45.298  18.890  1.00 31.85           C  
ATOM   2195  HG2 GLN A 138      33.088  45.101  17.818  1.00 31.85           H  
ATOM   2196  HG3 GLN A 138      32.284  45.996  19.116  1.00 31.85           H  
ATOM   2197  CD  GLN A 138      34.420  45.948  19.254  1.00 31.85           C  
ATOM   2198  NE2 GLN A 138      34.508  46.644  20.367  1.00 31.85           N  
ATOM   2199 HE21 GLN A 138      33.714  46.761  20.980  1.00 31.85           H  
ATOM   2200 HE22 GLN A 138      35.417  47.042  20.555  1.00 31.85           H  
ATOM   2201  OE1 GLN A 138      35.410  45.836  18.557  1.00 31.85           O  
ATOM   2202  N   GLN A 139      30.071  42.699  17.465  1.00 36.03           N  
ATOM   2203  H   GLN A 139      29.309  42.872  18.105  1.00 36.03           H  
ATOM   2204  CA  GLN A 139      29.795  42.517  16.024  1.00 36.03           C  
ATOM   2205  HA  GLN A 139      30.460  43.186  15.480  1.00 36.03           H  
ATOM   2206  C   GLN A 139      28.361  42.871  15.587  1.00 36.03           C  
ATOM   2207  CB  GLN A 139      30.131  41.069  15.605  1.00 36.03           C  
ATOM   2208  HB2 GLN A 139      29.322  40.396  15.890  1.00 36.03           H  
ATOM   2209  HB3 GLN A 139      31.033  40.739  16.119  1.00 36.03           H  
ATOM   2210  O   GLN A 139      28.173  43.520  14.560  1.00 36.03           O  
ATOM   2211  CG  GLN A 139      30.387  40.965  14.094  1.00 36.03           C  
ATOM   2212  HG2 GLN A 139      29.449  41.083  13.551  1.00 36.03           H  
ATOM   2213  HG3 GLN A 139      31.067  41.758  13.784  1.00 36.03           H  
ATOM   2214  CD  GLN A 139      31.014  39.627  13.723  1.00 36.03           C  
ATOM   2215  NE2 GLN A 139      32.310  39.469  13.880  1.00 36.03           N  
ATOM   2216 HE21 GLN A 139      32.681  38.564  13.627  1.00 36.03           H  
ATOM   2217 HE22 GLN A 139      32.883  40.216  14.245  1.00 36.03           H  
ATOM   2218  OE1 GLN A 139      30.347  38.694  13.314  1.00 36.03           O  
ATOM   2219  N   GLN A 140      27.339  42.477  16.357  1.00 36.12           N  
ATOM   2220  H   GLN A 140      27.555  41.978  17.208  1.00 36.12           H  
ATOM   2221  CA  GLN A 140      25.922  42.500  15.944  1.00 36.12           C  
ATOM   2222  HA  GLN A 140      25.879  42.179  14.903  1.00 36.12           H  
ATOM   2223  C   GLN A 140      25.254  43.898  15.967  1.00 36.12           C  
ATOM   2224  CB  GLN A 140      25.131  41.465  16.772  1.00 36.12           C  
ATOM   2225  HB2 GLN A 140      24.074  41.535  16.514  1.00 36.12           H  
ATOM   2226  HB3 GLN A 140      25.240  41.699  17.831  1.00 36.12           H  
ATOM   2227  O   GLN A 140      24.110  44.033  16.395  1.00 36.12           O  
ATOM   2228  CG  GLN A 140      25.559  40.010  16.518  1.00 36.12           C  
ATOM   2229  HG2 GLN A 140      25.463  39.795  15.454  1.00 36.12           H  
ATOM   2230  HG3 GLN A 140      26.601  39.870  16.805  1.00 36.12           H  
ATOM   2231  CD  GLN A 140      24.706  39.011  17.301  1.00 36.12           C  
ATOM   2232  NE2 GLN A 140      24.604  37.779  16.857  1.00 36.12           N  
ATOM   2233 HE21 GLN A 140      24.028  37.164  17.414  1.00 36.12           H  
ATOM   2234 HE22 GLN A 140      25.068  37.485  16.009  1.00 36.12           H  
ATOM   2235  OE1 GLN A 140      24.128  39.305  18.331  1.00 36.12           O  
ATOM   2236  N   GLN A 141      25.952  44.961  15.542  1.00 31.41           N  
ATOM   2237  H   GLN A 141      26.889  44.803  15.202  1.00 31.41           H  
ATOM   2238  CA  GLN A 141      25.413  46.331  15.609  1.00 31.41           C  
ATOM   2239  HA  GLN A 141      24.338  46.256  15.443  1.00 31.41           H  
ATOM   2240  C   GLN A 141      25.908  47.316  14.527  1.00 31.41           C  
ATOM   2241  CB  GLN A 141      25.626  46.872  17.042  1.00 31.41           C  
ATOM   2242  HB2 GLN A 141      25.612  46.037  17.742  1.00 31.41           H  
ATOM   2243  HB3 GLN A 141      26.600  47.355  17.120  1.00 31.41           H  
ATOM   2244  O   GLN A 141      25.563  48.491  14.595  1.00 31.41           O  
ATOM   2245  CG  GLN A 141      24.519  47.849  17.474  1.00 31.41           C  
ATOM   2246  HG2 GLN A 141      24.654  48.811  16.980  1.00 31.41           H  
ATOM   2247  HG3 GLN A 141      23.546  47.448  17.188  1.00 31.41           H  
ATOM   2248  CD  GLN A 141      24.517  48.066  18.981  1.00 31.41           C  
ATOM   2249  NE2 GLN A 141      23.948  47.163  19.750  1.00 31.41           N  
ATOM   2250 HE21 GLN A 141      23.521  46.339  19.353  1.00 31.41           H  
ATOM   2251 HE22 GLN A 141      23.973  47.355  20.742  1.00 31.41           H  
ATOM   2252  OE1 GLN A 141      25.037  49.037  19.500  1.00 31.41           O  
ATOM   2253  N   GLN A 142      26.689  46.891  13.520  1.00 30.38           N  
ATOM   2254  H   GLN A 142      26.969  45.921  13.486  1.00 30.38           H  
ATOM   2255  CA  GLN A 142      27.280  47.827  12.539  1.00 30.38           C  
ATOM   2256  HA  GLN A 142      26.685  48.741  12.566  1.00 30.38           H  
ATOM   2257  C   GLN A 142      27.182  47.382  11.065  1.00 30.38           C  
ATOM   2258  CB  GLN A 142      28.696  48.234  12.994  1.00 30.38           C  
ATOM   2259  HB2 GLN A 142      29.416  47.460  12.726  1.00 30.38           H  
ATOM   2260  HB3 GLN A 142      28.699  48.340  14.079  1.00 30.38           H  
ATOM   2261  O   GLN A 142      28.164  47.405  10.325  1.00 30.38           O  
ATOM   2262  CG  GLN A 142      29.121  49.585  12.388  1.00 30.38           C  
ATOM   2263  HG2 GLN A 142      28.341  50.325  12.568  1.00 30.38           H  
ATOM   2264  HG3 GLN A 142      29.258  49.488  11.311  1.00 30.38           H  
ATOM   2265  CD  GLN A 142      30.419  50.102  12.992  1.00 30.38           C  
ATOM   2266  NE2 GLN A 142      30.378  50.713  14.156  1.00 30.38           N  
ATOM   2267 HE21 GLN A 142      29.503  50.851  14.643  1.00 30.38           H  
ATOM   2268 HE22 GLN A 142      31.267  51.040  14.507  1.00 30.38           H  
ATOM   2269  OE1 GLN A 142      31.494  49.966  12.439  1.00 30.38           O  
ATOM   2270  N   GLN A 143      25.978  47.017  10.603  1.00 33.73           N  
ATOM   2271  H   GLN A 143      25.207  46.960  11.253  1.00 33.73           H  
ATOM   2272  CA  GLN A 143      25.682  47.019   9.160  1.00 33.73           C  
ATOM   2273  HA  GLN A 143      26.230  47.868   8.750  1.00 33.73           H  
ATOM   2274  C   GLN A 143      24.201  47.293   8.838  1.00 33.73           C  
ATOM   2275  CB  GLN A 143      26.236  45.753   8.471  1.00 33.73           C  
ATOM   2276  HB2 GLN A 143      25.541  44.919   8.570  1.00 33.73           H  
ATOM   2277  HB3 GLN A 143      27.160  45.453   8.964  1.00 33.73           H  
ATOM   2278  O   GLN A 143      23.453  46.415   8.418  1.00 33.73           O  
ATOM   2279  CG  GLN A 143      26.525  46.034   6.980  1.00 33.73           C  
ATOM   2280  HG2 GLN A 143      25.709  45.634   6.378  1.00 33.73           H  
ATOM   2281  HG3 GLN A 143      26.580  47.106   6.793  1.00 33.73           H  
ATOM   2282  CD  GLN A 143      27.844  45.434   6.506  1.00 33.73           C  
ATOM   2283  NE2 GLN A 143      28.965  45.838   7.068  1.00 33.73           N  
ATOM   2284 HE21 GLN A 143      29.812  45.416   6.716  1.00 33.73           H  
ATOM   2285 HE22 GLN A 143      28.954  46.483   7.845  1.00 33.73           H  
ATOM   2286  OE1 GLN A 143      27.895  44.610   5.612  1.00 33.73           O  
ATOM   2287  N   GLN A 144      23.783  48.544   9.037  1.00 30.40           N  
ATOM   2288  H   GLN A 144      24.459  49.218   9.366  1.00 30.40           H  
ATOM   2289  CA  GLN A 144      22.543  49.125   8.505  1.00 30.40           C  
ATOM   2290  HA  GLN A 144      22.253  48.589   7.601  1.00 30.40           H  
ATOM   2291  C   GLN A 144      22.799  50.594   8.109  1.00 30.40           C  
ATOM   2292  CB  GLN A 144      21.393  49.022   9.529  1.00 30.40           C  
ATOM   2293  HB2 GLN A 144      20.552  49.605   9.153  1.00 30.40           H  
ATOM   2294  HB3 GLN A 144      21.705  49.455  10.479  1.00 30.40           H  
ATOM   2295  O   GLN A 144      23.894  51.109   8.319  1.00 30.40           O  
ATOM   2296  CG  GLN A 144      20.889  47.586   9.759  1.00 30.40           C  
ATOM   2297  HG2 GLN A 144      20.765  47.090   8.796  1.00 30.40           H  
ATOM   2298  HG3 GLN A 144      21.627  47.032  10.338  1.00 30.40           H  
ATOM   2299  CD  GLN A 144      19.548  47.526  10.491  1.00 30.40           C  
ATOM   2300  NE2 GLN A 144      19.042  46.345  10.771  1.00 30.40           N  
ATOM   2301 HE21 GLN A 144      18.156  46.349  11.256  1.00 30.40           H  
ATOM   2302 HE22 GLN A 144      19.532  45.499  10.519  1.00 30.40           H  
ATOM   2303  OE1 GLN A 144      18.921  48.522  10.809  1.00 30.40           O  
ATOM   2304  N   GLN A 145      21.782  51.270   7.563  1.00 28.02           N  
ATOM   2305  H   GLN A 145      20.912  50.773   7.436  1.00 28.02           H  
ATOM   2306  CA  GLN A 145      21.772  52.717   7.284  1.00 28.02           C  
ATOM   2307  HA  GLN A 145      20.834  52.904   6.760  1.00 28.02           H  
ATOM   2308  C   GLN A 145      22.842  53.230   6.294  1.00 28.02           C  
ATOM   2309  CB  GLN A 145      21.680  53.548   8.581  1.00 28.02           C  
ATOM   2310  HB2 GLN A 145      21.579  54.597   8.300  1.00 28.02           H  
ATOM   2311  HB3 GLN A 145      22.598  53.437   9.158  1.00 28.02           H  
ATOM   2312  O   GLN A 145      23.395  54.313   6.467  1.00 28.02           O  
ATOM   2313  CG  GLN A 145      20.473  53.171   9.459  1.00 28.02           C  
ATOM   2314  HG2 GLN A 145      19.575  53.132   8.843  1.00 28.02           H  
ATOM   2315  HG3 GLN A 145      20.634  52.182   9.890  1.00 28.02           H  
ATOM   2316  CD  GLN A 145      20.213  54.159  10.596  1.00 28.02           C  
ATOM   2317  NE2 GLN A 145      19.407  53.791  11.567  1.00 28.02           N  
ATOM   2318 HE21 GLN A 145      19.258  54.477  12.294  1.00 28.02           H  
ATOM   2319 HE22 GLN A 145      18.984  52.874  11.575  1.00 28.02           H  
ATOM   2320  OE1 GLN A 145      20.690  55.279  10.633  1.00 28.02           O  
ATOM   2321  N   GLN A 146      23.044  52.517   5.180  1.00 30.16           N  
ATOM   2322  H   GLN A 146      22.641  51.593   5.115  1.00 30.16           H  
ATOM   2323  CA  GLN A 146      23.431  53.163   3.919  1.00 30.16           C  
ATOM   2324  HA  GLN A 146      23.366  54.244   4.047  1.00 30.16           H  
ATOM   2325  C   GLN A 146      22.440  52.811   2.804  1.00 30.16           C  
ATOM   2326  CB  GLN A 146      24.882  52.859   3.516  1.00 30.16           C  
ATOM   2327  HB2 GLN A 146      25.081  51.790   3.580  1.00 30.16           H  
ATOM   2328  HB3 GLN A 146      25.010  53.173   2.480  1.00 30.16           H  
ATOM   2329  O   GLN A 146      22.297  51.654   2.416  1.00 30.16           O  
ATOM   2330  CG  GLN A 146      25.886  53.640   4.383  1.00 30.16           C  
ATOM   2331  HG2 GLN A 146      25.539  54.667   4.498  1.00 30.16           H  
ATOM   2332  HG3 GLN A 146      25.936  53.188   5.374  1.00 30.16           H  
ATOM   2333  CD  GLN A 146      27.293  53.698   3.791  1.00 30.16           C  
ATOM   2334  NE2 GLN A 146      28.197  54.425   4.410  1.00 30.16           N  
ATOM   2335 HE21 GLN A 146      27.965  54.923   5.258  1.00 30.16           H  
ATOM   2336 HE22 GLN A 146      29.112  54.442   3.983  1.00 30.16           H  
ATOM   2337  OE1 GLN A 146      27.615  53.117   2.770  1.00 30.16           O  
ATOM   2338  N   GLN A 147      21.744  53.838   2.317  1.00 30.37           N  
ATOM   2339  H   GLN A 147      21.925  54.747   2.719  1.00 30.37           H  
ATOM   2340  CA  GLN A 147      20.892  53.879   1.126  1.00 30.37           C  
ATOM   2341  HA  GLN A 147      21.306  53.235   0.350  1.00 30.37           H  
ATOM   2342  C   GLN A 147      20.884  55.336   0.633  1.00 30.37           C  
ATOM   2343  CB  GLN A 147      19.442  53.460   1.444  1.00 30.37           C  
ATOM   2344  HB2 GLN A 147      18.841  53.631   0.551  1.00 30.37           H  
ATOM   2345  HB3 GLN A 147      19.051  54.095   2.239  1.00 30.37           H  
ATOM   2346  O   GLN A 147      21.016  56.233   1.464  1.00 30.37           O  
ATOM   2347  CG  GLN A 147      19.272  51.987   1.854  1.00 30.37           C  
ATOM   2348  HG2 GLN A 147      19.750  51.822   2.820  1.00 30.37           H  
ATOM   2349  HG3 GLN A 147      19.755  51.350   1.113  1.00 30.37           H  
ATOM   2350  CD  GLN A 147      17.812  51.562   1.982  1.00 30.37           C  
ATOM   2351  NE2 GLN A 147      17.550  50.300   2.239  1.00 30.37           N  
ATOM   2352 HE21 GLN A 147      18.296  49.626   2.332  1.00 30.37           H  
ATOM   2353 HE22 GLN A 147      16.571  50.061   2.313  1.00 30.37           H  
ATOM   2354  OE1 GLN A 147      16.880  52.338   1.859  1.00 30.37           O  
ATOM   2355  N   GLN A 148      20.655  55.568  -0.671  1.00 30.06           N  
ATOM   2356  H   GLN A 148      20.534  54.759  -1.262  1.00 30.06           H  
ATOM   2357  CA  GLN A 148      20.811  56.875  -1.352  1.00 30.06           C  
ATOM   2358  HA  GLN A 148      20.458  56.745  -2.376  1.00 30.06           H  
ATOM   2359  C   GLN A 148      22.278  57.353  -1.447  1.00 30.06           C  
ATOM   2360  CB  GLN A 148      19.927  57.954  -0.687  1.00 30.06           C  
ATOM   2361  HB2 GLN A 148      20.322  58.218   0.294  1.00 30.06           H  
ATOM   2362  HB3 GLN A 148      19.987  58.874  -1.268  1.00 30.06           H  
ATOM   2363  O   GLN A 148      23.095  56.999  -0.608  1.00 30.06           O  
ATOM   2364  CG  GLN A 148      18.450  57.573  -0.544  1.00 30.06           C  
ATOM   2365  HG2 GLN A 148      18.336  56.774   0.188  1.00 30.06           H  
ATOM   2366  HG3 GLN A 148      18.061  57.230  -1.503  1.00 30.06           H  
ATOM   2367  CD  GLN A 148      17.653  58.789  -0.100  1.00 30.06           C  
ATOM   2368  NE2 GLN A 148      17.359  58.936   1.172  1.00 30.06           N  
ATOM   2369 HE21 GLN A 148      16.855  59.774   1.426  1.00 30.06           H  
ATOM   2370 HE22 GLN A 148      17.672  58.259   1.853  1.00 30.06           H  
ATOM   2371  OE1 GLN A 148      17.329  59.652  -0.900  1.00 30.06           O  
ATOM   2372  N   GLN A 149      22.700  58.172  -2.417  1.00 31.35           N  
ATOM   2373  H   GLN A 149      23.661  58.452  -2.282  1.00 31.35           H  
ATOM   2374  CA  GLN A 149      22.187  58.541  -3.758  1.00 31.35           C  
ATOM   2375  HA  GLN A 149      21.785  57.657  -4.253  1.00 31.35           H  
ATOM   2376  C   GLN A 149      23.404  59.040  -4.593  1.00 31.35           C  
ATOM   2377  CB  GLN A 149      21.116  59.654  -3.669  1.00 31.35           C  
ATOM   2378  HB2 GLN A 149      21.392  60.472  -4.335  1.00 31.35           H  
ATOM   2379  HB3 GLN A 149      21.087  60.088  -2.670  1.00 31.35           H  
ATOM   2380  O   GLN A 149      24.460  59.257  -3.992  1.00 31.35           O  
ATOM   2381  CG  GLN A 149      19.719  59.156  -4.086  1.00 31.35           C  
ATOM   2382  HG2 GLN A 149      19.285  58.512  -3.321  1.00 31.35           H  
ATOM   2383  HG3 GLN A 149      19.803  58.562  -4.996  1.00 31.35           H  
ATOM   2384  CD  GLN A 149      18.769  60.313  -4.372  1.00 31.35           C  
ATOM   2385  NE2 GLN A 149      17.988  60.782  -3.426  1.00 31.35           N  
ATOM   2386 HE21 GLN A 149      17.395  61.565  -3.663  1.00 31.35           H  
ATOM   2387 HE22 GLN A 149      17.931  60.363  -2.509  1.00 31.35           H  
ATOM   2388  OE1 GLN A 149      18.713  60.809  -5.486  1.00 31.35           O  
ATOM   2389  N   PRO A 150      23.329  59.276  -5.925  1.00 44.78           N  
ATOM   2390  CA  PRO A 150      22.186  59.206  -6.857  1.00 44.78           C  
ATOM   2391  HA  PRO A 150      21.277  59.591  -6.395  1.00 44.78           H  
ATOM   2392  C   PRO A 150      21.915  57.738  -7.299  1.00 44.78           C  
ATOM   2393  CB  PRO A 150      22.613  60.203  -7.944  1.00 44.78           C  
ATOM   2394  HB2 PRO A 150      22.068  60.118  -8.884  1.00 44.78           H  
ATOM   2395  HB3 PRO A 150      22.483  61.217  -7.565  1.00 44.78           H  
ATOM   2396  O   PRO A 150      22.399  56.828  -6.636  1.00 44.78           O  
ATOM   2397  CG  PRO A 150      24.101  59.923  -8.105  1.00 44.78           C  
ATOM   2398  HG2 PRO A 150      24.626  60.756  -8.572  1.00 44.78           H  
ATOM   2399  HG3 PRO A 150      24.253  59.000  -8.665  1.00 44.78           H  
ATOM   2400  CD  PRO A 150      24.517  59.728  -6.652  1.00 44.78           C  
ATOM   2401  HD2 PRO A 150      24.853  60.679  -6.238  1.00 44.78           H  
ATOM   2402  HD3 PRO A 150      25.318  58.993  -6.583  1.00 44.78           H  
ATOM   2403  N   GLN A 151      21.073  57.348  -8.270  1.00 32.74           N  
ATOM   2404  H   GLN A 151      21.039  56.340  -8.311  1.00 32.74           H  
ATOM   2405  CA  GLN A 151      20.374  58.017  -9.389  1.00 32.74           C  
ATOM   2406  HA  GLN A 151      19.765  57.235  -9.843  1.00 32.74           H  
ATOM   2407  C   GLN A 151      21.259  58.483 -10.573  1.00 32.74           C  
ATOM   2408  CB  GLN A 151      19.357  59.069  -8.888  1.00 32.74           C  
ATOM   2409  HB2 GLN A 151      18.901  59.550  -9.754  1.00 32.74           H  
ATOM   2410  HB3 GLN A 151      19.847  59.850  -8.307  1.00 32.74           H  
ATOM   2411  O   GLN A 151      22.465  58.269 -10.593  1.00 32.74           O  
ATOM   2412  CG  GLN A 151      18.218  58.459  -8.059  1.00 32.74           C  
ATOM   2413  HG2 GLN A 151      18.003  57.448  -8.406  1.00 32.74           H  
ATOM   2414  HG3 GLN A 151      18.505  58.409  -7.009  1.00 32.74           H  
ATOM   2415  CD  GLN A 151      16.946  59.283  -8.218  1.00 32.74           C  
ATOM   2416  NE2 GLN A 151      16.743  60.316  -7.436  1.00 32.74           N  
ATOM   2417 HE21 GLN A 151      17.423  60.573  -6.735  1.00 32.74           H  
ATOM   2418 HE22 GLN A 151      15.894  60.842  -7.586  1.00 32.74           H  
ATOM   2419  OE1 GLN A 151      16.146  59.037  -9.104  1.00 32.74           O  
ATOM   2420  N   LEU A 152      20.633  59.126 -11.569  1.00 35.66           N  
ATOM   2421  H   LEU A 152      19.632  59.226 -11.477  1.00 35.66           H  
ATOM   2422  CA  LEU A 152      21.259  59.902 -12.656  1.00 35.66           C  
ATOM   2423  HA  LEU A 152      20.435  60.196 -13.306  1.00 35.66           H  
ATOM   2424  C   LEU A 152      22.186  59.158 -13.643  1.00 35.66           C  
ATOM   2425  CB  LEU A 152      21.846  61.223 -12.109  1.00 35.66           C  
ATOM   2426  HB2 LEU A 152      22.687  60.985 -11.459  1.00 35.66           H  
ATOM   2427  HB3 LEU A 152      22.234  61.802 -12.947  1.00 35.66           H  
ATOM   2428  O   LEU A 152      22.887  59.798 -14.424  1.00 35.66           O  
ATOM   2429  CG  LEU A 152      20.853  62.115 -11.336  1.00 35.66           C  
ATOM   2430  HG  LEU A 152      20.514  61.591 -10.442  1.00 35.66           H  
ATOM   2431  CD1 LEU A 152      21.554  63.399 -10.894  1.00 35.66           C  
ATOM   2432 HD11 LEU A 152      21.888  63.964 -11.764  1.00 35.66           H  
ATOM   2433 HD12 LEU A 152      20.870  64.012 -10.308  1.00 35.66           H  
ATOM   2434 HD13 LEU A 152      22.417  63.152 -10.275  1.00 35.66           H  
ATOM   2435  CD2 LEU A 152      19.627  62.507 -12.166  1.00 35.66           C  
ATOM   2436 HD21 LEU A 152      19.018  61.631 -12.387  1.00 35.66           H  
ATOM   2437 HD22 LEU A 152      19.013  63.211 -11.604  1.00 35.66           H  
ATOM   2438 HD23 LEU A 152      19.943  62.977 -13.097  1.00 35.66           H  
ATOM   2439  N   GLN A 153      22.089  57.829 -13.733  1.00 33.50           N  
ATOM   2440  H   GLN A 153      21.571  57.336 -13.020  1.00 33.50           H  
ATOM   2441  CA  GLN A 153      22.379  57.099 -14.975  1.00 33.50           C  
ATOM   2442  HA  GLN A 153      22.504  57.829 -15.775  1.00 33.50           H  
ATOM   2443  C   GLN A 153      21.168  56.228 -15.338  1.00 33.50           C  
ATOM   2444  CB  GLN A 153      23.694  56.314 -14.858  1.00 33.50           C  
ATOM   2445  HB2 GLN A 153      24.432  56.934 -14.349  1.00 33.50           H  
ATOM   2446  HB3 GLN A 153      23.536  55.408 -14.272  1.00 33.50           H  
ATOM   2447  O   GLN A 153      20.589  55.579 -14.469  1.00 33.50           O  
ATOM   2448  CG  GLN A 153      24.237  55.954 -16.251  1.00 33.50           C  
ATOM   2449  HG2 GLN A 153      24.377  56.867 -16.830  1.00 33.50           H  
ATOM   2450  HG3 GLN A 153      23.518  55.320 -16.770  1.00 33.50           H  
ATOM   2451  CD  GLN A 153      25.571  55.219 -16.189  1.00 33.50           C  
ATOM   2452  NE2 GLN A 153      26.639  55.862 -15.772  1.00 33.50           N  
ATOM   2453 HE21 GLN A 153      27.492  55.322 -15.746  1.00 33.50           H  
ATOM   2454 HE22 GLN A 153      26.584  56.822 -15.463  1.00 33.50           H  
ATOM   2455  OE1 GLN A 153      25.679  54.056 -16.530  1.00 33.50           O  
ATOM   2456  N   GLN A 154      20.720  56.291 -16.596  1.00 41.10           N  
ATOM   2457  H   GLN A 154      21.261  56.796 -17.282  1.00 41.10           H  
ATOM   2458  CA  GLN A 154      19.431  55.747 -17.050  1.00 41.10           C  
ATOM   2459  HA  GLN A 154      19.195  54.844 -16.488  1.00 41.10           H  
ATOM   2460  C   GLN A 154      19.461  55.388 -18.551  1.00 41.10           C  
ATOM   2461  CB  GLN A 154      18.319  56.795 -16.821  1.00 41.10           C  
ATOM   2462  HB2 GLN A 154      18.551  57.685 -17.406  1.00 41.10           H  
ATOM   2463  HB3 GLN A 154      17.382  56.381 -17.194  1.00 41.10           H  
ATOM   2464  O   GLN A 154      20.415  55.718 -19.253  1.00 41.10           O  
ATOM   2465  CG  GLN A 154      18.056  57.218 -15.366  1.00 41.10           C  
ATOM   2466  HG2 GLN A 154      18.925  57.743 -14.967  1.00 41.10           H  
ATOM   2467  HG3 GLN A 154      17.875  56.330 -14.761  1.00 41.10           H  
ATOM   2468  CD  GLN A 154      16.852  58.150 -15.246  1.00 41.10           C  
ATOM   2469  NE2 GLN A 154      16.370  58.409 -14.050  1.00 41.10           N  
ATOM   2470 HE21 GLN A 154      16.742  57.964 -13.223  1.00 41.10           H  
ATOM   2471 HE22 GLN A 154      15.566  59.019 -14.021  1.00 41.10           H  
ATOM   2472  OE1 GLN A 154      16.318  58.663 -16.217  1.00 41.10           O  
ATOM   2473  N   GLN A 155      18.363  54.793 -19.039  1.00 36.23           N  
ATOM   2474  H   GLN A 155      17.663  54.520 -18.364  1.00 36.23           H  
ATOM   2475  CA  GLN A 155      17.974  54.614 -20.451  1.00 36.23           C  
ATOM   2476  HA  GLN A 155      17.003  54.119 -20.441  1.00 36.23           H  
ATOM   2477  C   GLN A 155      18.874  53.687 -21.290  1.00 36.23           C  
ATOM   2478  CB  GLN A 155      17.748  55.982 -21.136  1.00 36.23           C  
ATOM   2479  HB2 GLN A 155      17.410  55.807 -22.157  1.00 36.23           H  
ATOM   2480  HB3 GLN A 155      18.694  56.521 -21.186  1.00 36.23           H  
ATOM   2481  O   GLN A 155      18.412  52.648 -21.762  1.00 36.23           O  
ATOM   2482  CG  GLN A 155      16.710  56.869 -20.419  1.00 36.23           C  
ATOM   2483  HG2 GLN A 155      15.737  56.377 -20.441  1.00 36.23           H  
ATOM   2484  HG3 GLN A 155      17.000  57.004 -19.377  1.00 36.23           H  
ATOM   2485  CD  GLN A 155      16.562  58.261 -21.029  1.00 36.23           C  
ATOM   2486  NE2 GLN A 155      16.095  59.229 -20.270  1.00 36.23           N  
ATOM   2487 HE21 GLN A 155      16.015  60.132 -20.716  1.00 36.23           H  
ATOM   2488 HE22 GLN A 155      15.870  59.074 -19.297  1.00 36.23           H  
ATOM   2489  OE1 GLN A 155      16.850  58.516 -22.184  1.00 36.23           O  
ATOM   2490  N   ASN A 156      20.156  54.017 -21.454  1.00 32.07           N  
ATOM   2491  H   ASN A 156      20.461  54.843 -20.959  1.00 32.07           H  
ATOM   2492  CA  ASN A 156      21.034  53.528 -22.531  1.00 32.07           C  
ATOM   2493  HA  ASN A 156      20.445  53.531 -23.448  1.00 32.07           H  
ATOM   2494  C   ASN A 156      21.531  52.069 -22.380  1.00 32.07           C  
ATOM   2495  CB  ASN A 156      22.183  54.541 -22.725  1.00 32.07           C  
ATOM   2496  HB2 ASN A 156      22.729  54.656 -21.789  1.00 32.07           H  
ATOM   2497  HB3 ASN A 156      22.875  54.162 -23.477  1.00 32.07           H  
ATOM   2498  O   ASN A 156      22.571  51.708 -22.923  1.00 32.07           O  
ATOM   2499  CG  ASN A 156      21.725  55.911 -23.201  1.00 32.07           C  
ATOM   2500  ND2 ASN A 156      22.627  56.855 -23.317  1.00 32.07           N  
ATOM   2501 HD21 ASN A 156      22.282  57.749 -23.638  1.00 32.07           H  
ATOM   2502 HD22 ASN A 156      23.597  56.678 -23.101  1.00 32.07           H  
ATOM   2503  OD1 ASN A 156      20.567  56.158 -23.481  1.00 32.07           O  
ATOM   2504  N   ASN A 157      20.812  51.230 -21.629  1.00 39.90           N  
ATOM   2505  H   ASN A 157      19.967  51.625 -21.242  1.00 39.90           H  
ATOM   2506  CA  ASN A 157      21.029  49.779 -21.490  1.00 39.90           C  
ATOM   2507  HA  ASN A 157      21.349  49.377 -22.452  1.00 39.90           H  
ATOM   2508  C   ASN A 157      19.750  49.000 -21.092  1.00 39.90           C  
ATOM   2509  CB  ASN A 157      22.147  49.541 -20.447  1.00 39.90           C  
ATOM   2510  HB2 ASN A 157      21.810  48.835 -19.688  1.00 39.90           H  
ATOM   2511  HB3 ASN A 157      22.408  50.467 -19.933  1.00 39.90           H  
ATOM   2512  O   ASN A 157      19.749  47.768 -21.089  1.00 39.90           O  
ATOM   2513  CG  ASN A 157      23.407  48.964 -21.065  1.00 39.90           C  
ATOM   2514  ND2 ASN A 157      24.203  49.765 -21.728  1.00 39.90           N  
ATOM   2515 HD21 ASN A 157      23.870  50.680 -21.997  1.00 39.90           H  
ATOM   2516 HD22 ASN A 157      25.018  49.341 -22.147  1.00 39.90           H  
ATOM   2517  OD1 ASN A 157      23.681  47.782 -20.984  1.00 39.90           O  
ATOM   2518  N   THR A 158      18.661  49.692 -20.728  1.00 37.33           N  
ATOM   2519  H   THR A 158      18.654  50.693 -20.867  1.00 37.33           H  
ATOM   2520  CA  THR A 158      17.633  49.175 -19.804  1.00 37.33           C  
ATOM   2521  HA  THR A 158      18.128  48.891 -18.875  1.00 37.33           H  
ATOM   2522  C   THR A 158      16.892  47.921 -20.283  1.00 37.33           C  
ATOM   2523  CB  THR A 158      16.643  50.309 -19.479  1.00 37.33           C  
ATOM   2524  HB  THR A 158      16.168  50.646 -20.401  1.00 37.33           H  
ATOM   2525  O   THR A 158      16.540  47.086 -19.456  1.00 37.33           O  
ATOM   2526  CG2 THR A 158      15.559  49.938 -18.470  1.00 37.33           C  
ATOM   2527 HG21 THR A 158      16.005  49.501 -17.576  1.00 37.33           H  
ATOM   2528 HG22 THR A 158      14.989  50.827 -18.199  1.00 37.33           H  
ATOM   2529 HG23 THR A 158      14.874  49.217 -18.915  1.00 37.33           H  
ATOM   2530  OG1 THR A 158      17.354  51.390 -18.911  1.00 37.33           O  
ATOM   2531  HG1 THR A 158      17.611  51.122 -18.026  1.00 37.33           H  
ATOM   2532  N   ILE A 159      16.699  47.746 -21.595  1.00 37.11           N  
ATOM   2533  H   ILE A 159      17.051  48.454 -22.223  1.00 37.11           H  
ATOM   2534  CA  ILE A 159      15.961  46.602 -22.165  1.00 37.11           C  
ATOM   2535  HA  ILE A 159      14.978  46.554 -21.697  1.00 37.11           H  
ATOM   2536  C   ILE A 159      16.662  45.263 -21.866  1.00 37.11           C  
ATOM   2537  CB  ILE A 159      15.764  46.805 -23.692  1.00 37.11           C  
ATOM   2538  HB  ILE A 159      16.748  46.887 -24.152  1.00 37.11           H  
ATOM   2539  O   ILE A 159      16.001  44.282 -21.537  1.00 37.11           O  
ATOM   2540  CG1 ILE A 159      14.980  48.110 -23.982  1.00 37.11           C  
ATOM   2541 HG12 ILE A 159      15.461  48.947 -23.475  1.00 37.11           H  
ATOM   2542 HG13 ILE A 159      13.968  48.021 -23.588  1.00 37.11           H  
ATOM   2543  CG2 ILE A 159      15.040  45.603 -24.331  1.00 37.11           C  
ATOM   2544 HG21 ILE A 159      14.948  45.735 -25.409  1.00 37.11           H  
ATOM   2545 HG22 ILE A 159      14.046  45.490 -23.897  1.00 37.11           H  
ATOM   2546 HG23 ILE A 159      15.597  44.680 -24.172  1.00 37.11           H  
ATOM   2547  CD1 ILE A 159      14.904  48.488 -25.468  1.00 37.11           C  
ATOM   2548 HD11 ILE A 159      14.278  47.782 -26.013  1.00 37.11           H  
ATOM   2549 HD12 ILE A 159      15.904  48.503 -25.901  1.00 37.11           H  
ATOM   2550 HD13 ILE A 159      14.462  49.480 -25.563  1.00 37.11           H  
ATOM   2551  N   SER A 160      17.995  45.215 -21.964  1.00 33.27           N  
ATOM   2552  H   SER A 160      18.496  46.078 -22.118  1.00 33.27           H  
ATOM   2553  CA  SER A 160      18.753  43.952 -21.938  1.00 33.27           C  
ATOM   2554  HA  SER A 160      18.279  43.239 -22.612  1.00 33.27           H  
ATOM   2555  C   SER A 160      18.790  43.309 -20.546  1.00 33.27           C  
ATOM   2556  CB  SER A 160      20.175  44.217 -22.446  1.00 33.27           C  
ATOM   2557  HB2 SER A 160      20.123  44.711 -23.416  1.00 33.27           H  
ATOM   2558  HB3 SER A 160      20.701  44.868 -21.747  1.00 33.27           H  
ATOM   2559  O   SER A 160      18.560  42.112 -20.382  1.00 33.27           O  
ATOM   2560  OG  SER A 160      20.882  43.006 -22.589  1.00 33.27           O  
ATOM   2561  HG  SER A 160      21.783  43.191 -22.866  1.00 33.27           H  
ATOM   2562  N   GLN A 161      19.041  44.118 -19.514  1.00 37.14           N  
ATOM   2563  H   GLN A 161      19.169  45.103 -19.696  1.00 37.14           H  
ATOM   2564  CA  GLN A 161      19.299  43.613 -18.162  1.00 37.14           C  
ATOM   2565  HA  GLN A 161      19.925  42.724 -18.236  1.00 37.14           H  
ATOM   2566  C   GLN A 161      18.027  43.181 -17.417  1.00 37.14           C  
ATOM   2567  CB  GLN A 161      20.078  44.678 -17.375  1.00 37.14           C  
ATOM   2568  HB2 GLN A 161      19.537  45.623 -17.418  1.00 37.14           H  
ATOM   2569  HB3 GLN A 161      20.150  44.369 -16.332  1.00 37.14           H  
ATOM   2570  O   GLN A 161      18.115  42.373 -16.493  1.00 37.14           O  
ATOM   2571  CG  GLN A 161      21.503  44.859 -17.928  1.00 37.14           C  
ATOM   2572  HG2 GLN A 161      21.467  45.113 -18.988  1.00 37.14           H  
ATOM   2573  HG3 GLN A 161      22.042  43.917 -17.823  1.00 37.14           H  
ATOM   2574  CD  GLN A 161      22.287  45.959 -17.217  1.00 37.14           C  
ATOM   2575  NE2 GLN A 161      23.600  45.914 -17.250  1.00 37.14           N  
ATOM   2576 HE21 GLN A 161      24.080  46.679 -16.798  1.00 37.14           H  
ATOM   2577 HE22 GLN A 161      24.080  45.184 -17.757  1.00 37.14           H  
ATOM   2578  OE1 GLN A 161      21.746  46.889 -16.644  1.00 37.14           O  
ATOM   2579  N   GLN A 162      16.844  43.671 -17.807  1.00 36.26           N  
ATOM   2580  H   GLN A 162      16.814  44.294 -18.602  1.00 36.26           H  
ATOM   2581  CA  GLN A 162      15.603  43.421 -17.063  1.00 36.26           C  
ATOM   2582  HA  GLN A 162      15.774  43.700 -16.023  1.00 36.26           H  
ATOM   2583  C   GLN A 162      15.205  41.941 -17.028  1.00 36.26           C  
ATOM   2584  CB  GLN A 162      14.468  44.301 -17.608  1.00 36.26           C  
ATOM   2585  HB2 GLN A 162      14.502  44.320 -18.698  1.00 36.26           H  
ATOM   2586  HB3 GLN A 162      13.510  43.883 -17.297  1.00 36.26           H  
ATOM   2587  O   GLN A 162      14.922  41.436 -15.945  1.00 36.26           O  
ATOM   2588  CG  GLN A 162      14.576  45.726 -17.043  1.00 36.26           C  
ATOM   2589  HG2 GLN A 162      14.512  45.676 -15.956  1.00 36.26           H  
ATOM   2590  HG3 GLN A 162      15.546  46.153 -17.299  1.00 36.26           H  
ATOM   2591  CD  GLN A 162      13.483  46.667 -17.542  1.00 36.26           C  
ATOM   2592  NE2 GLN A 162      13.305  47.803 -16.904  1.00 36.26           N  
ATOM   2593 HE21 GLN A 162      13.872  48.038 -16.102  1.00 36.26           H  
ATOM   2594 HE22 GLN A 162      12.552  48.380 -17.251  1.00 36.26           H  
ATOM   2595  OE1 GLN A 162      12.755  46.415 -18.485  1.00 36.26           O  
ATOM   2596  N   GLN A 163      15.255  41.216 -18.152  1.00 41.24           N  
ATOM   2597  H   GLN A 163      15.516  41.664 -19.019  1.00 41.24           H  
ATOM   2598  CA  GLN A 163      14.940  39.777 -18.152  1.00 41.24           C  
ATOM   2599  HA  GLN A 163      13.981  39.626 -17.657  1.00 41.24           H  
ATOM   2600  C   GLN A 163      15.973  38.957 -17.366  1.00 41.24           C  
ATOM   2601  CB  GLN A 163      14.822  39.246 -19.587  1.00 41.24           C  
ATOM   2602  HB2 GLN A 163      15.703  39.531 -20.161  1.00 41.24           H  
ATOM   2603  HB3 GLN A 163      14.776  38.158 -19.542  1.00 41.24           H  
ATOM   2604  O   GLN A 163      15.611  38.031 -16.641  1.00 41.24           O  
ATOM   2605  CG  GLN A 163      13.552  39.747 -20.290  1.00 41.24           C  
ATOM   2606  HG2 GLN A 163      12.689  39.537 -19.658  1.00 41.24           H  
ATOM   2607  HG3 GLN A 163      13.614  40.825 -20.438  1.00 41.24           H  
ATOM   2608  CD  GLN A 163      13.322  39.079 -21.645  1.00 41.24           C  
ATOM   2609  NE2 GLN A 163      12.177  39.286 -22.257  1.00 41.24           N  
ATOM   2610 HE21 GLN A 163      11.461  39.858 -21.834  1.00 41.24           H  
ATOM   2611 HE22 GLN A 163      12.063  38.812 -23.142  1.00 41.24           H  
ATOM   2612  OE1 GLN A 163      14.146  38.359 -22.181  1.00 41.24           O  
ATOM   2613  N   GLN A 164      17.258  39.321 -17.445  1.00 40.20           N  
ATOM   2614  H   GLN A 164      17.509  40.100 -18.036  1.00 40.20           H  
ATOM   2615  CA  GLN A 164      18.306  38.660 -16.665  1.00 40.20           C  
ATOM   2616  HA  GLN A 164      18.239  37.588 -16.851  1.00 40.20           H  
ATOM   2617  C   GLN A 164      18.101  38.881 -15.158  1.00 40.20           C  
ATOM   2618  CB  GLN A 164      19.681  39.153 -17.142  1.00 40.20           C  
ATOM   2619  HB2 GLN A 164      19.718  39.105 -18.230  1.00 40.20           H  
ATOM   2620  HB3 GLN A 164      19.823  40.189 -16.836  1.00 40.20           H  
ATOM   2621  O   GLN A 164      18.186  37.931 -14.382  1.00 40.20           O  
ATOM   2622  CG  GLN A 164      20.820  38.287 -16.579  1.00 40.20           C  
ATOM   2623  HG2 GLN A 164      20.656  37.251 -16.874  1.00 40.20           H  
ATOM   2624  HG3 GLN A 164      20.819  38.338 -15.490  1.00 40.20           H  
ATOM   2625  CD  GLN A 164      22.200  38.719 -17.071  1.00 40.20           C  
ATOM   2626  NE2 GLN A 164      23.195  37.865 -16.973  1.00 40.20           N  
ATOM   2627 HE21 GLN A 164      24.088  38.195 -17.311  1.00 40.20           H  
ATOM   2628 HE22 GLN A 164      23.054  36.940 -16.593  1.00 40.20           H  
ATOM   2629  OE1 GLN A 164      22.425  39.822 -17.537  1.00 40.20           O  
ATOM   2630  N   GLN A 165      17.767  40.107 -14.742  1.00 41.34           N  
ATOM   2631  H   GLN A 165      17.732  40.855 -15.419  1.00 41.34           H  
ATOM   2632  CA  GLN A 165      17.491  40.432 -13.343  1.00 41.34           C  
ATOM   2633  HA  GLN A 165      18.301  40.021 -12.739  1.00 41.34           H  
ATOM   2634  C   GLN A 165      16.184  39.798 -12.841  1.00 41.34           C  
ATOM   2635  CB  GLN A 165      17.494  41.957 -13.169  1.00 41.34           C  
ATOM   2636  HB2 GLN A 165      18.379  42.369 -13.653  1.00 41.34           H  
ATOM   2637  HB3 GLN A 165      16.608  42.382 -13.642  1.00 41.34           H  
ATOM   2638  O   GLN A 165      16.143  39.323 -11.711  1.00 41.34           O  
ATOM   2639  CG  GLN A 165      17.534  42.346 -11.683  1.00 41.34           C  
ATOM   2640  HG2 GLN A 165      16.640  41.979 -11.179  1.00 41.34           H  
ATOM   2641  HG3 GLN A 165      18.401  41.876 -11.219  1.00 41.34           H  
ATOM   2642  CD  GLN A 165      17.615  43.852 -11.460  1.00 41.34           C  
ATOM   2643  NE2 GLN A 165      18.179  44.288 -10.355  1.00 41.34           N  
ATOM   2644 HE21 GLN A 165      18.230  45.292 -10.252  1.00 41.34           H  
ATOM   2645 HE22 GLN A 165      18.570  43.640  -9.686  1.00 41.34           H  
ATOM   2646  OE1 GLN A 165      17.158  44.666 -12.244  1.00 41.34           O  
ATOM   2647  N   GLN A 166      15.136  39.726 -13.669  1.00 41.40           N  
ATOM   2648  H   GLN A 166      15.207  40.167 -14.575  1.00 41.40           H  
ATOM   2649  CA  GLN A 166      13.895  39.007 -13.350  1.00 41.40           C  
ATOM   2650  HA  GLN A 166      13.467  39.417 -12.435  1.00 41.40           H  
ATOM   2651  C   GLN A 166      14.166  37.520 -13.090  1.00 41.40           C  
ATOM   2652  CB  GLN A 166      12.883  39.185 -14.494  1.00 41.40           C  
ATOM   2653  HB2 GLN A 166      13.394  39.031 -15.445  1.00 41.40           H  
ATOM   2654  HB3 GLN A 166      12.101  38.430 -14.407  1.00 41.40           H  
ATOM   2655  O   GLN A 166      13.760  37.002 -12.050  1.00 41.40           O  
ATOM   2656  CG  GLN A 166      12.214  40.570 -14.467  1.00 41.40           C  
ATOM   2657  HG2 GLN A 166      12.962  41.346 -14.302  1.00 41.40           H  
ATOM   2658  HG3 GLN A 166      11.518  40.601 -13.629  1.00 41.40           H  
ATOM   2659  CD  GLN A 166      11.459  40.912 -15.752  1.00 41.40           C  
ATOM   2660  NE2 GLN A 166      10.532  41.844 -15.702  1.00 41.40           N  
ATOM   2661 HE21 GLN A 166      10.062  42.037 -16.575  1.00 41.40           H  
ATOM   2662 HE22 GLN A 166      10.309  42.312 -14.835  1.00 41.40           H  
ATOM   2663  OE1 GLN A 166      11.681  40.382 -16.828  1.00 41.40           O  
ATOM   2664  N   ASN A 167      14.915  36.859 -13.978  1.00 45.62           N  
ATOM   2665  H   ASN A 167      15.184  37.333 -14.829  1.00 45.62           H  
ATOM   2666  CA  ASN A 167      15.281  35.451 -13.826  1.00 45.62           C  
ATOM   2667  HA  ASN A 167      14.372  34.866 -13.684  1.00 45.62           H  
ATOM   2668  C   ASN A 167      16.153  35.208 -12.582  1.00 45.62           C  
ATOM   2669  CB  ASN A 167      15.973  34.976 -15.117  1.00 45.62           C  
ATOM   2670  HB2 ASN A 167      16.774  35.667 -15.378  1.00 45.62           H  
ATOM   2671  HB3 ASN A 167      16.411  33.993 -14.945  1.00 45.62           H  
ATOM   2672  O   ASN A 167      15.886  34.273 -11.831  1.00 45.62           O  
ATOM   2673  CG  ASN A 167      15.016  34.841 -16.291  1.00 45.62           C  
ATOM   2674  ND2 ASN A 167      15.518  34.844 -17.503  1.00 45.62           N  
ATOM   2675 HD21 ASN A 167      16.504  35.003 -17.653  1.00 45.62           H  
ATOM   2676 HD22 ASN A 167      14.845  34.780 -18.253  1.00 45.62           H  
ATOM   2677  OD1 ASN A 167      13.815  34.698 -16.149  1.00 45.62           O  
ATOM   2678  N   LEU A 168      17.144  36.068 -12.314  1.00 42.73           N  
ATOM   2679  H   LEU A 168      17.333  36.805 -12.978  1.00 42.73           H  
ATOM   2680  CA  LEU A 168      17.982  35.978 -11.110  1.00 42.73           C  
ATOM   2681  HA  LEU A 168      18.388  34.968 -11.042  1.00 42.73           H  
ATOM   2682  C   LEU A 168      17.178  36.204  -9.820  1.00 42.73           C  
ATOM   2683  CB  LEU A 168      19.142  36.986 -11.213  1.00 42.73           C  
ATOM   2684  HB2 LEU A 168      19.589  37.108 -10.226  1.00 42.73           H  
ATOM   2685  HB3 LEU A 168      18.734  37.952 -11.509  1.00 42.73           H  
ATOM   2686  O   LEU A 168      17.322  35.435  -8.871  1.00 42.73           O  
ATOM   2687  CG  LEU A 168      20.254  36.577 -12.197  1.00 42.73           C  
ATOM   2688  HG  LEU A 168      19.822  36.311 -13.162  1.00 42.73           H  
ATOM   2689  CD1 LEU A 168      21.211  37.754 -12.401  1.00 42.73           C  
ATOM   2690 HD11 LEU A 168      20.661  38.602 -12.809  1.00 42.73           H  
ATOM   2691 HD12 LEU A 168      21.661  38.039 -11.450  1.00 42.73           H  
ATOM   2692 HD13 LEU A 168      21.996  37.474 -13.104  1.00 42.73           H  
ATOM   2693  CD2 LEU A 168      21.071  35.388 -11.685  1.00 42.73           C  
ATOM   2694 HD21 LEU A 168      21.481  35.609 -10.699  1.00 42.73           H  
ATOM   2695 HD22 LEU A 168      21.887  35.174 -12.375  1.00 42.73           H  
ATOM   2696 HD23 LEU A 168      20.444  34.499 -11.621  1.00 42.73           H  
ATOM   2697  N   ASN A 169      16.295  37.206  -9.788  1.00 42.45           N  
ATOM   2698  H   ASN A 169      16.235  37.823 -10.586  1.00 42.45           H  
ATOM   2699  CA  ASN A 169      15.427  37.469  -8.639  1.00 42.45           C  
ATOM   2700  HA  ASN A 169      16.043  37.610  -7.751  1.00 42.45           H  
ATOM   2701  C   ASN A 169      14.501  36.274  -8.363  1.00 42.45           C  
ATOM   2702  CB  ASN A 169      14.605  38.748  -8.888  1.00 42.45           C  
ATOM   2703  HB2 ASN A 169      14.134  38.691  -9.869  1.00 42.45           H  
ATOM   2704  HB3 ASN A 169      13.814  38.802  -8.140  1.00 42.45           H  
ATOM   2705  O   ASN A 169      14.397  35.834  -7.219  1.00 42.45           O  
ATOM   2706  CG  ASN A 169      15.397  40.043  -8.797  1.00 42.45           C  
ATOM   2707  ND2 ASN A 169      14.765  41.153  -9.101  1.00 42.45           N  
ATOM   2708 HD21 ASN A 169      15.298  42.006  -9.014  1.00 42.45           H  
ATOM   2709 HD22 ASN A 169      13.808  41.120  -9.424  1.00 42.45           H  
ATOM   2710  OD1 ASN A 169      16.554  40.106  -8.420  1.00 42.45           O  
ATOM   2711  N   PHE A 170      13.879  35.713  -9.406  1.00 48.09           N  
ATOM   2712  H   PHE A 170      13.997  36.124 -10.321  1.00 48.09           H  
ATOM   2713  CA  PHE A 170      13.016  34.537  -9.289  1.00 48.09           C  
ATOM   2714  HA  PHE A 170      12.258  34.736  -8.532  1.00 48.09           H  
ATOM   2715  C   PHE A 170      13.799  33.292  -8.841  1.00 48.09           C  
ATOM   2716  CB  PHE A 170      12.306  34.307 -10.630  1.00 48.09           C  
ATOM   2717  HB2 PHE A 170      13.044  34.054 -11.391  1.00 48.09           H  
ATOM   2718  HB3 PHE A 170      11.826  35.236 -10.937  1.00 48.09           H  
ATOM   2719  O   PHE A 170      13.340  32.559  -7.968  1.00 48.09           O  
ATOM   2720  CG  PHE A 170      11.246  33.224 -10.577  1.00 48.09           C  
ATOM   2721  CD1 PHE A 170      11.548  31.909 -10.979  1.00 48.09           C  
ATOM   2722  HD1 PHE A 170      12.538  31.666 -11.335  1.00 48.09           H  
ATOM   2723  CD2 PHE A 170       9.955  33.531 -10.106  1.00 48.09           C  
ATOM   2724  HD2 PHE A 170       9.722  34.536  -9.785  1.00 48.09           H  
ATOM   2725  CE1 PHE A 170      10.564  30.907 -10.911  1.00 48.09           C  
ATOM   2726  HE1 PHE A 170      10.798  29.897 -11.215  1.00 48.09           H  
ATOM   2727  CE2 PHE A 170       8.969  32.530 -10.043  1.00 48.09           C  
ATOM   2728  HE2 PHE A 170       7.981  32.768  -9.679  1.00 48.09           H  
ATOM   2729  CZ  PHE A 170       9.274  31.218 -10.445  1.00 48.09           C  
ATOM   2730  HZ  PHE A 170       8.518  30.448 -10.391  1.00 48.09           H  
ATOM   2731  N   GLN A 171      15.013  33.081  -9.361  1.00 37.05           N  
ATOM   2732  H   GLN A 171      15.332  33.693 -10.098  1.00 37.05           H  
ATOM   2733  CA  GLN A 171      15.897  31.986  -8.948  1.00 37.05           C  
ATOM   2734  HA  GLN A 171      15.360  31.046  -9.074  1.00 37.05           H  
ATOM   2735  C   GLN A 171      16.301  32.095  -7.468  1.00 37.05           C  
ATOM   2736  CB  GLN A 171      17.125  31.969  -9.874  1.00 37.05           C  
ATOM   2737  HB2 GLN A 171      17.689  32.893  -9.748  1.00 37.05           H  
ATOM   2738  HB3 GLN A 171      16.780  31.912 -10.907  1.00 37.05           H  
ATOM   2739  O   GLN A 171      16.290  31.089  -6.757  1.00 37.05           O  
ATOM   2740  CG  GLN A 171      18.053  30.772  -9.615  1.00 37.05           C  
ATOM   2741  HG2 GLN A 171      17.485  29.850  -9.741  1.00 37.05           H  
ATOM   2742  HG3 GLN A 171      18.425  30.806  -8.591  1.00 37.05           H  
ATOM   2743  CD  GLN A 171      19.260  30.734 -10.552  1.00 37.05           C  
ATOM   2744  NE2 GLN A 171      20.034  29.672 -10.522  1.00 37.05           N  
ATOM   2745 HE21 GLN A 171      19.841  28.908  -9.889  1.00 37.05           H  
ATOM   2746 HE22 GLN A 171      20.823  29.692 -11.152  1.00 37.05           H  
ATOM   2747  OE1 GLN A 171      19.550  31.639 -11.314  1.00 37.05           O  
ATOM   2748  N   VAL A 172      16.613  33.302  -6.982  1.00 46.79           N  
ATOM   2749  H   VAL A 172      16.642  34.079  -7.626  1.00 46.79           H  
ATOM   2750  CA  VAL A 172      16.929  33.554  -5.565  1.00 46.79           C  
ATOM   2751  HA  VAL A 172      17.660  32.815  -5.237  1.00 46.79           H  
ATOM   2752  C   VAL A 172      15.696  33.367  -4.678  1.00 46.79           C  
ATOM   2753  CB  VAL A 172      17.558  34.952  -5.383  1.00 46.79           C  
ATOM   2754  HB  VAL A 172      16.936  35.693  -5.886  1.00 46.79           H  
ATOM   2755  O   VAL A 172      15.802  32.733  -3.631  1.00 46.79           O  
ATOM   2756  CG1 VAL A 172      17.701  35.364  -3.909  1.00 46.79           C  
ATOM   2757 HG11 VAL A 172      18.253  34.602  -3.359  1.00 46.79           H  
ATOM   2758 HG12 VAL A 172      18.232  36.313  -3.839  1.00 46.79           H  
ATOM   2759 HG13 VAL A 172      16.719  35.492  -3.453  1.00 46.79           H  
ATOM   2760  CG2 VAL A 172      18.967  34.986  -5.993  1.00 46.79           C  
ATOM   2761 HG21 VAL A 172      18.946  34.632  -7.023  1.00 46.79           H  
ATOM   2762 HG22 VAL A 172      19.643  34.352  -5.418  1.00 46.79           H  
ATOM   2763 HG23 VAL A 172      19.342  36.009  -5.991  1.00 46.79           H  
ATOM   2764  N   GLN A 173      14.521  33.847  -5.096  1.00 39.61           N  
ATOM   2765  H   GLN A 173      14.493  34.370  -5.959  1.00 39.61           H  
ATOM   2766  CA  GLN A 173      13.263  33.647  -4.366  1.00 39.61           C  
ATOM   2767  HA  GLN A 173      13.388  33.992  -3.340  1.00 39.61           H  
ATOM   2768  C   GLN A 173      12.874  32.164  -4.288  1.00 39.61           C  
ATOM   2769  CB  GLN A 173      12.147  34.471  -5.027  1.00 39.61           C  
ATOM   2770  HB2 GLN A 173      11.180  34.126  -4.662  1.00 39.61           H  
ATOM   2771  HB3 GLN A 173      12.179  34.320  -6.106  1.00 39.61           H  
ATOM   2772  O   GLN A 173      12.525  31.681  -3.212  1.00 39.61           O  
ATOM   2773  CG  GLN A 173      12.282  35.966  -4.696  1.00 39.61           C  
ATOM   2774  HG2 GLN A 173      13.288  36.314  -4.927  1.00 39.61           H  
ATOM   2775  HG3 GLN A 173      12.121  36.099  -3.626  1.00 39.61           H  
ATOM   2776  CD  GLN A 173      11.292  36.847  -5.455  1.00 39.61           C  
ATOM   2777  NE2 GLN A 173      11.032  38.044  -4.977  1.00 39.61           N  
ATOM   2778 HE21 GLN A 173      11.460  38.359  -4.118  1.00 39.61           H  
ATOM   2779 HE22 GLN A 173      10.352  38.581  -5.496  1.00 39.61           H  
ATOM   2780  OE1 GLN A 173      10.737  36.505  -6.486  1.00 39.61           O  
ATOM   2781  N   PHE A 174      13.004  31.418  -5.389  1.00 50.70           N  
ATOM   2782  H   PHE A 174      13.253  31.877  -6.253  1.00 50.70           H  
ATOM   2783  CA  PHE A 174      12.778  29.973  -5.424  1.00 50.70           C  
ATOM   2784  HA  PHE A 174      11.776  29.766  -5.047  1.00 50.70           H  
ATOM   2785  C   PHE A 174      13.766  29.218  -4.524  1.00 50.70           C  
ATOM   2786  CB  PHE A 174      12.858  29.490  -6.878  1.00 50.70           C  
ATOM   2787  HB2 PHE A 174      12.087  29.997  -7.459  1.00 50.70           H  
ATOM   2788  HB3 PHE A 174      13.822  29.780  -7.296  1.00 50.70           H  
ATOM   2789  O   PHE A 174      13.349  28.355  -3.756  1.00 50.70           O  
ATOM   2790  CG  PHE A 174      12.675  27.993  -7.046  1.00 50.70           C  
ATOM   2791  CD1 PHE A 174      13.768  27.179  -7.402  1.00 50.70           C  
ATOM   2792  HD1 PHE A 174      14.741  27.621  -7.558  1.00 50.70           H  
ATOM   2793  CD2 PHE A 174      11.410  27.410  -6.840  1.00 50.70           C  
ATOM   2794  HD2 PHE A 174      10.569  28.027  -6.560  1.00 50.70           H  
ATOM   2795  CE1 PHE A 174      13.594  25.792  -7.564  1.00 50.70           C  
ATOM   2796  HE1 PHE A 174      14.430  25.174  -7.855  1.00 50.70           H  
ATOM   2797  CE2 PHE A 174      11.238  26.023  -6.994  1.00 50.70           C  
ATOM   2798  HE2 PHE A 174      10.265  25.582  -6.836  1.00 50.70           H  
ATOM   2799  CZ  PHE A 174      12.328  25.214  -7.361  1.00 50.70           C  
ATOM   2800  HZ  PHE A 174      12.189  24.151  -7.492  1.00 50.70           H  
ATOM   2801  N   LEU A 175      15.057  29.571  -4.546  1.00 46.06           N  
ATOM   2802  H   LEU A 175      15.355  30.271  -5.211  1.00 46.06           H  
ATOM   2803  CA  LEU A 175      16.065  28.968  -3.669  1.00 46.06           C  
ATOM   2804  HA  LEU A 175      16.004  27.886  -3.785  1.00 46.06           H  
ATOM   2805  C   LEU A 175      15.806  29.280  -2.184  1.00 46.06           C  
ATOM   2806  CB  LEU A 175      17.460  29.435  -4.125  1.00 46.06           C  
ATOM   2807  HB2 LEU A 175      17.598  29.143  -5.166  1.00 46.06           H  
ATOM   2808  HB3 LEU A 175      17.494  30.523  -4.074  1.00 46.06           H  
ATOM   2809  O   LEU A 175      15.908  28.388  -1.347  1.00 46.06           O  
ATOM   2810  CG  LEU A 175      18.629  28.873  -3.293  1.00 46.06           C  
ATOM   2811  HG  LEU A 175      18.536  29.205  -2.259  1.00 46.06           H  
ATOM   2812  CD1 LEU A 175      18.694  27.344  -3.318  1.00 46.06           C  
ATOM   2813 HD11 LEU A 175      18.727  26.985  -4.347  1.00 46.06           H  
ATOM   2814 HD12 LEU A 175      17.822  26.924  -2.817  1.00 46.06           H  
ATOM   2815 HD13 LEU A 175      19.584  27.002  -2.788  1.00 46.06           H  
ATOM   2816  CD2 LEU A 175      19.948  29.414  -3.847  1.00 46.06           C  
ATOM   2817 HD21 LEU A 175      20.778  29.056  -3.237  1.00 46.06           H  
ATOM   2818 HD22 LEU A 175      19.937  30.503  -3.816  1.00 46.06           H  
ATOM   2819 HD23 LEU A 175      20.087  29.083  -4.876  1.00 46.06           H  
ATOM   2820  N   GLN A 176      15.424  30.515  -1.852  1.00 45.28           N  
ATOM   2821  H   GLN A 176      15.383  31.216  -2.578  1.00 45.28           H  
ATOM   2822  CA  GLN A 176      15.089  30.919  -0.484  1.00 45.28           C  
ATOM   2823  HA  GLN A 176      15.911  30.633   0.172  1.00 45.28           H  
ATOM   2824  C   GLN A 176      13.826  30.207   0.027  1.00 45.28           C  
ATOM   2825  CB  GLN A 176      14.953  32.448  -0.452  1.00 45.28           C  
ATOM   2826  HB2 GLN A 176      14.176  32.762  -1.150  1.00 45.28           H  
ATOM   2827  HB3 GLN A 176      15.899  32.884  -0.773  1.00 45.28           H  
ATOM   2828  O   GLN A 176      13.820  29.695   1.146  1.00 45.28           O  
ATOM   2829  CG  GLN A 176      14.612  32.988   0.943  1.00 45.28           C  
ATOM   2830  HG2 GLN A 176      13.594  32.706   1.210  1.00 45.28           H  
ATOM   2831  HG3 GLN A 176      15.294  32.556   1.676  1.00 45.28           H  
ATOM   2832  CD  GLN A 176      14.725  34.506   0.985  1.00 45.28           C  
ATOM   2833  NE2 GLN A 176      15.826  35.046   1.459  1.00 45.28           N  
ATOM   2834 HE21 GLN A 176      15.862  36.056   1.446  1.00 45.28           H  
ATOM   2835 HE22 GLN A 176      16.590  34.465   1.773  1.00 45.28           H  
ATOM   2836  OE1 GLN A 176      13.841  35.239   0.579  1.00 45.28           O  
ATOM   2837  N   GLN A 177      12.785  30.098  -0.803  1.00 45.36           N  
ATOM   2838  H   GLN A 177      12.831  30.564  -1.698  1.00 45.36           H  
ATOM   2839  CA  GLN A 177      11.579  29.325  -0.494  1.00 45.36           C  
ATOM   2840  HA  GLN A 177      11.167  29.681   0.450  1.00 45.36           H  
ATOM   2841  C   GLN A 177      11.892  27.828  -0.337  1.00 45.36           C  
ATOM   2842  CB  GLN A 177      10.550  29.582  -1.606  1.00 45.36           C  
ATOM   2843  HB2 GLN A 177      10.372  30.656  -1.670  1.00 45.36           H  
ATOM   2844  HB3 GLN A 177      10.955  29.245  -2.560  1.00 45.36           H  
ATOM   2845  O   GLN A 177      11.384  27.182   0.577  1.00 45.36           O  
ATOM   2846  CG  GLN A 177       9.210  28.878  -1.359  1.00 45.36           C  
ATOM   2847  HG2 GLN A 177       8.818  29.172  -0.386  1.00 45.36           H  
ATOM   2848  HG3 GLN A 177       9.350  27.797  -1.367  1.00 45.36           H  
ATOM   2849  CD  GLN A 177       8.200  29.241  -2.440  1.00 45.36           C  
ATOM   2850  NE2 GLN A 177       7.489  30.339  -2.301  1.00 45.36           N  
ATOM   2851 HE21 GLN A 177       7.607  30.930  -1.491  1.00 45.36           H  
ATOM   2852 HE22 GLN A 177       6.845  30.542  -3.052  1.00 45.36           H  
ATOM   2853  OE1 GLN A 177       8.047  28.564  -3.441  1.00 45.36           O  
ATOM   2854  N   GLN A 178      12.778  27.280  -1.175  1.00 44.61           N  
ATOM   2855  H   GLN A 178      13.120  27.839  -1.943  1.00 44.61           H  
ATOM   2856  CA  GLN A 178      13.240  25.895  -1.076  1.00 44.61           C  
ATOM   2857  HA  GLN A 178      12.364  25.246  -1.061  1.00 44.61           H  
ATOM   2858  C   GLN A 178      14.020  25.645   0.223  1.00 44.61           C  
ATOM   2859  CB  GLN A 178      14.068  25.559  -2.326  1.00 44.61           C  
ATOM   2860  HB2 GLN A 178      14.999  26.127  -2.313  1.00 44.61           H  
ATOM   2861  HB3 GLN A 178      13.495  25.852  -3.206  1.00 44.61           H  
ATOM   2862  O   GLN A 178      13.803  24.620   0.859  1.00 44.61           O  
ATOM   2863  CG  GLN A 178      14.394  24.066  -2.454  1.00 44.61           C  
ATOM   2864  HG2 GLN A 178      14.954  23.734  -1.580  1.00 44.61           H  
ATOM   2865  HG3 GLN A 178      13.465  23.498  -2.511  1.00 44.61           H  
ATOM   2866  CD  GLN A 178      15.224  23.780  -3.700  1.00 44.61           C  
ATOM   2867  NE2 GLN A 178      14.719  24.045  -4.886  1.00 44.61           N  
ATOM   2868 HE21 GLN A 178      13.822  24.499  -4.979  1.00 44.61           H  
ATOM   2869 HE22 GLN A 178      15.321  23.848  -5.672  1.00 44.61           H  
ATOM   2870  OE1 GLN A 178      16.349  23.316  -3.640  1.00 44.61           O  
ATOM   2871  N   GLN A 179      14.863  26.584   0.665  1.00 46.59           N  
ATOM   2872  H   GLN A 179      15.032  27.387   0.076  1.00 46.59           H  
ATOM   2873  CA  GLN A 179      15.562  26.512   1.956  1.00 46.59           C  
ATOM   2874  HA  GLN A 179      16.076  25.554   2.029  1.00 46.59           H  
ATOM   2875  C   GLN A 179      14.592  26.591   3.146  1.00 46.59           C  
ATOM   2876  CB  GLN A 179      16.611  27.633   2.035  1.00 46.59           C  
ATOM   2877  HB2 GLN A 179      16.948  27.737   3.066  1.00 46.59           H  
ATOM   2878  HB3 GLN A 179      16.154  28.574   1.729  1.00 46.59           H  
ATOM   2879  O   GLN A 179      14.704  25.799   4.080  1.00 46.59           O  
ATOM   2880  CG  GLN A 179      17.836  27.335   1.156  1.00 46.59           C  
ATOM   2881  HG2 GLN A 179      18.370  26.483   1.578  1.00 46.59           H  
ATOM   2882  HG3 GLN A 179      17.519  27.062   0.150  1.00 46.59           H  
ATOM   2883  CD  GLN A 179      18.803  28.512   1.043  1.00 46.59           C  
ATOM   2884  NE2 GLN A 179      19.967  28.303   0.469  1.00 46.59           N  
ATOM   2885 HE21 GLN A 179      20.209  27.385   0.123  1.00 46.59           H  
ATOM   2886 HE22 GLN A 179      20.582  29.103   0.418  1.00 46.59           H  
ATOM   2887  OE1 GLN A 179      18.553  29.635   1.453  1.00 46.59           O  
ATOM   2888  N   GLN A 180      13.599  27.485   3.098  1.00 43.43           N  
ATOM   2889  H   GLN A 180      13.569  28.127   2.319  1.00 43.43           H  
ATOM   2890  CA  GLN A 180      12.554  27.586   4.125  1.00 43.43           C  
ATOM   2891  HA  GLN A 180      13.020  27.734   5.099  1.00 43.43           H  
ATOM   2892  C   GLN A 180      11.719  26.298   4.215  1.00 43.43           C  
ATOM   2893  CB  GLN A 180      11.654  28.792   3.814  1.00 43.43           C  
ATOM   2894  HB2 GLN A 180      10.757  28.742   4.430  1.00 43.43           H  
ATOM   2895  HB3 GLN A 180      11.351  28.745   2.768  1.00 43.43           H  
ATOM   2896  O   GLN A 180      11.498  25.774   5.307  1.00 43.43           O  
ATOM   2897  CG  GLN A 180      12.356  30.132   4.093  1.00 43.43           C  
ATOM   2898  HG2 GLN A 180      13.357  30.129   3.660  1.00 43.43           H  
ATOM   2899  HG3 GLN A 180      12.463  30.253   5.171  1.00 43.43           H  
ATOM   2900  CD  GLN A 180      11.608  31.340   3.532  1.00 43.43           C  
ATOM   2901  NE2 GLN A 180      12.021  32.541   3.874  1.00 43.43           N  
ATOM   2902 HE21 GLN A 180      12.801  32.657   4.505  1.00 43.43           H  
ATOM   2903 HE22 GLN A 180      11.509  33.311   3.470  1.00 43.43           H  
ATOM   2904  OE1 GLN A 180      10.655  31.251   2.775  1.00 43.43           O  
ATOM   2905  N   HIS A 181      11.305  25.734   3.076  1.00 46.96           N  
ATOM   2906  H   HIS A 181      11.474  26.215   2.204  1.00 46.96           H  
ATOM   2907  CA  HIS A 181      10.560  24.476   3.049  1.00 46.96           C  
ATOM   2908  HA  HIS A 181       9.770  24.542   3.796  1.00 46.96           H  
ATOM   2909  C   HIS A 181      11.438  23.268   3.426  1.00 46.96           C  
ATOM   2910  CB  HIS A 181       9.888  24.311   1.681  1.00 46.96           C  
ATOM   2911  HB2 HIS A 181      10.653  24.149   0.922  1.00 46.96           H  
ATOM   2912  HB3 HIS A 181       9.356  25.230   1.435  1.00 46.96           H  
ATOM   2913  O   HIS A 181      10.966  22.355   4.094  1.00 46.96           O  
ATOM   2914  CG  HIS A 181       8.892  23.178   1.644  1.00 46.96           C  
ATOM   2915  CD2 HIS A 181       8.828  22.184   0.705  1.00 46.96           C  
ATOM   2916  HD2 HIS A 181       9.488  22.069  -0.142  1.00 46.96           H  
ATOM   2917  ND1 HIS A 181       7.867  22.952   2.538  1.00 46.96           N  
ATOM   2918  HD1 HIS A 181       7.629  23.506   3.348  1.00 46.96           H  
ATOM   2919  CE1 HIS A 181       7.214  21.845   2.150  1.00 46.96           C  
ATOM   2920  HE1 HIS A 181       6.366  21.417   2.663  1.00 46.96           H  
ATOM   2921  NE2 HIS A 181       7.758  21.344   1.031  1.00 46.96           N  
ATOM   2922  N   GLN A 182      12.734  23.277   3.101  1.00 42.83           N  
ATOM   2923  H   GLN A 182      13.077  24.016   2.505  1.00 42.83           H  
ATOM   2924  CA  GLN A 182      13.695  22.269   3.564  1.00 42.83           C  
ATOM   2925  HA  GLN A 182      13.321  21.283   3.287  1.00 42.83           H  
ATOM   2926  C   GLN A 182      13.840  22.283   5.094  1.00 42.83           C  
ATOM   2927  CB  GLN A 182      15.031  22.496   2.841  1.00 42.83           C  
ATOM   2928  HB2 GLN A 182      15.374  23.515   3.022  1.00 42.83           H  
ATOM   2929  HB3 GLN A 182      14.861  22.378   1.770  1.00 42.83           H  
ATOM   2930  O   GLN A 182      13.817  21.219   5.708  1.00 42.83           O  
ATOM   2931  CG  GLN A 182      16.151  21.535   3.256  1.00 42.83           C  
ATOM   2932  HG2 GLN A 182      15.799  20.507   3.176  1.00 42.83           H  
ATOM   2933  HG3 GLN A 182      16.441  21.726   4.289  1.00 42.83           H  
ATOM   2934  CD  GLN A 182      17.370  21.727   2.361  1.00 42.83           C  
ATOM   2935  NE2 GLN A 182      17.486  20.986   1.280  1.00 42.83           N  
ATOM   2936 HE21 GLN A 182      16.783  20.299   1.046  1.00 42.83           H  
ATOM   2937 HE22 GLN A 182      18.291  21.179   0.702  1.00 42.83           H  
ATOM   2938  OE1 GLN A 182      18.220  22.571   2.583  1.00 42.83           O  
ATOM   2939  N   GLN A 183      13.902  23.462   5.721  1.00 46.22           N  
ATOM   2940  H   GLN A 183      13.952  24.303   5.165  1.00 46.22           H  
ATOM   2941  CA  GLN A 183      13.894  23.597   7.185  1.00 46.22           C  
ATOM   2942  HA  GLN A 183      14.665  22.951   7.605  1.00 46.22           H  
ATOM   2943  C   GLN A 183      12.555  23.152   7.800  1.00 46.22           C  
ATOM   2944  CB  GLN A 183      14.221  25.051   7.562  1.00 46.22           C  
ATOM   2945  HB2 GLN A 183      14.020  25.198   8.623  1.00 46.22           H  
ATOM   2946  HB3 GLN A 183      13.582  25.725   6.993  1.00 46.22           H  
ATOM   2947  O   GLN A 183      12.541  22.487   8.832  1.00 46.22           O  
ATOM   2948  CG  GLN A 183      15.699  25.382   7.299  1.00 46.22           C  
ATOM   2949  HG2 GLN A 183      15.966  25.117   6.276  1.00 46.22           H  
ATOM   2950  HG3 GLN A 183      16.317  24.783   7.968  1.00 46.22           H  
ATOM   2951  CD  GLN A 183      16.046  26.855   7.505  1.00 46.22           C  
ATOM   2952  NE2 GLN A 183      17.312  27.204   7.449  1.00 46.22           N  
ATOM   2953 HE21 GLN A 183      18.025  26.510   7.272  1.00 46.22           H  
ATOM   2954 HE22 GLN A 183      17.505  28.186   7.585  1.00 46.22           H  
ATOM   2955  OE1 GLN A 183      15.216  27.724   7.716  1.00 46.22           O  
ATOM   2956  N   GLN A 184      11.428  23.438   7.142  1.00 43.72           N  
ATOM   2957  H   GLN A 184      11.489  24.042   6.336  1.00 43.72           H  
ATOM   2958  CA  GLN A 184      10.104  22.959   7.555  1.00 43.72           C  
ATOM   2959  HA  GLN A 184       9.931  23.264   8.587  1.00 43.72           H  
ATOM   2960  C   GLN A 184       9.994  21.421   7.492  1.00 43.72           C  
ATOM   2961  CB  GLN A 184       9.062  23.640   6.655  1.00 43.72           C  
ATOM   2962  HB2 GLN A 184       9.245  24.714   6.650  1.00 43.72           H  
ATOM   2963  HB3 GLN A 184       9.181  23.267   5.638  1.00 43.72           H  
ATOM   2964  O   GLN A 184       9.498  20.797   8.429  1.00 43.72           O  
ATOM   2965  CG  GLN A 184       7.611  23.407   7.093  1.00 43.72           C  
ATOM   2966  HG2 GLN A 184       7.470  23.828   8.088  1.00 43.72           H  
ATOM   2967  HG3 GLN A 184       7.399  22.338   7.135  1.00 43.72           H  
ATOM   2968  CD  GLN A 184       6.624  24.051   6.121  1.00 43.72           C  
ATOM   2969  NE2 GLN A 184       5.495  24.532   6.592  1.00 43.72           N  
ATOM   2970 HE21 GLN A 184       5.297  24.508   7.582  1.00 43.72           H  
ATOM   2971 HE22 GLN A 184       4.881  24.962   5.915  1.00 43.72           H  
ATOM   2972  OE1 GLN A 184       6.835  24.128   4.919  1.00 43.72           O  
ATOM   2973  N   LEU A 185      10.495  20.801   6.419  1.00 47.63           N  
ATOM   2974  H   LEU A 185      10.845  21.376   5.666  1.00 47.63           H  
ATOM   2975  CA  LEU A 185      10.538  19.344   6.240  1.00 47.63           C  
ATOM   2976  HA  LEU A 185       9.553  18.931   6.458  1.00 47.63           H  
ATOM   2977  C   LEU A 185      11.527  18.668   7.201  1.00 47.63           C  
ATOM   2978  CB  LEU A 185      10.913  19.025   4.781  1.00 47.63           C  
ATOM   2979  HB2 LEU A 185      11.176  17.970   4.710  1.00 47.63           H  
ATOM   2980  HB3 LEU A 185      11.802  19.601   4.523  1.00 47.63           H  
ATOM   2981  O   LEU A 185      11.252  17.564   7.673  1.00 47.63           O  
ATOM   2982  CG  LEU A 185       9.808  19.313   3.746  1.00 47.63           C  
ATOM   2983  HG  LEU A 185       9.417  20.321   3.880  1.00 47.63           H  
ATOM   2984  CD1 LEU A 185      10.403  19.194   2.342  1.00 47.63           C  
ATOM   2985 HD11 LEU A 185       9.624  19.377   1.602  1.00 47.63           H  
ATOM   2986 HD12 LEU A 185      11.182  19.945   2.214  1.00 47.63           H  
ATOM   2987 HD13 LEU A 185      10.819  18.198   2.189  1.00 47.63           H  
ATOM   2988  CD2 LEU A 185       8.647  18.323   3.853  1.00 47.63           C  
ATOM   2989 HD21 LEU A 185       9.005  17.300   3.737  1.00 47.63           H  
ATOM   2990 HD22 LEU A 185       8.153  18.427   4.820  1.00 47.63           H  
ATOM   2991 HD23 LEU A 185       7.914  18.540   3.076  1.00 47.63           H  
ATOM   2992  N   GLN A 186      12.646  19.324   7.524  1.00 45.73           N  
ATOM   2993  H   GLN A 186      12.860  20.184   7.040  1.00 45.73           H  
ATOM   2994  CA  GLN A 186      13.550  18.897   8.593  1.00 45.73           C  
ATOM   2995  HA  GLN A 186      13.873  17.875   8.393  1.00 45.73           H  
ATOM   2996  C   GLN A 186      12.809  18.885   9.935  1.00 45.73           C  
ATOM   2997  CB  GLN A 186      14.801  19.796   8.618  1.00 45.73           C  
ATOM   2998  HB2 GLN A 186      15.355  19.655   7.691  1.00 45.73           H  
ATOM   2999  HB3 GLN A 186      14.498  20.841   8.683  1.00 45.73           H  
ATOM   3000  O   GLN A 186      12.769  17.847  10.586  1.00 45.73           O  
ATOM   3001  CG  GLN A 186      15.719  19.485   9.812  1.00 45.73           C  
ATOM   3002  HG2 GLN A 186      16.034  18.442   9.774  1.00 45.73           H  
ATOM   3003  HG3 GLN A 186      15.160  19.641  10.735  1.00 45.73           H  
ATOM   3004  CD  GLN A 186      16.962  20.366   9.887  1.00 45.73           C  
ATOM   3005  NE2 GLN A 186      17.587  20.438  11.038  1.00 45.73           N  
ATOM   3006 HE21 GLN A 186      18.396  21.040  11.104  1.00 45.73           H  
ATOM   3007 HE22 GLN A 186      17.193  19.973  11.843  1.00 45.73           H  
ATOM   3008  OE1 GLN A 186      17.394  20.996   8.933  1.00 45.73           O  
ATOM   3009  N   GLN A 187      12.142  19.981  10.311  1.00 45.86           N  
ATOM   3010  H   GLN A 187      12.220  20.815   9.747  1.00 45.86           H  
ATOM   3011  CA  GLN A 187      11.406  20.064  11.578  1.00 45.86           C  
ATOM   3012  HA  GLN A 187      12.092  19.821  12.389  1.00 45.86           H  
ATOM   3013  C   GLN A 187      10.247  19.060  11.669  1.00 45.86           C  
ATOM   3014  CB  GLN A 187      10.906  21.497  11.796  1.00 45.86           C  
ATOM   3015  HB2 GLN A 187      10.178  21.501  12.608  1.00 45.86           H  
ATOM   3016  HB3 GLN A 187      10.421  21.861  10.891  1.00 45.86           H  
ATOM   3017  O   GLN A 187       9.955  18.565  12.756  1.00 45.86           O  
ATOM   3018  CG  GLN A 187      12.066  22.426  12.184  1.00 45.86           C  
ATOM   3019  HG2 GLN A 187      12.505  22.077  13.119  1.00 45.86           H  
ATOM   3020  HG3 GLN A 187      12.843  22.388  11.420  1.00 45.86           H  
ATOM   3021  CD  GLN A 187      11.642  23.878  12.364  1.00 45.86           C  
ATOM   3022  NE2 GLN A 187      12.577  24.760  12.636  1.00 45.86           N  
ATOM   3023 HE21 GLN A 187      13.538  24.459  12.715  1.00 45.86           H  
ATOM   3024 HE22 GLN A 187      12.275  25.718  12.739  1.00 45.86           H  
ATOM   3025  OE1 GLN A 187      10.483  24.257  12.280  1.00 45.86           O  
ATOM   3026  N   GLN A 188       9.612  18.698  10.550  1.00 44.19           N  
ATOM   3027  H   GLN A 188       9.832  19.186   9.694  1.00 44.19           H  
ATOM   3028  CA  GLN A 188       8.625  17.612  10.517  1.00 44.19           C  
ATOM   3029  HA  GLN A 188       7.914  17.760  11.330  1.00 44.19           H  
ATOM   3030  C   GLN A 188       9.264  16.232  10.749  1.00 44.19           C  
ATOM   3031  CB  GLN A 188       7.854  17.653   9.190  1.00 44.19           C  
ATOM   3032  HB2 GLN A 188       8.555  17.764   8.363  1.00 44.19           H  
ATOM   3033  HB3 GLN A 188       7.315  16.714   9.062  1.00 44.19           H  
ATOM   3034  O   GLN A 188       8.709  15.425  11.494  1.00 44.19           O  
ATOM   3035  CG  GLN A 188       6.832  18.800   9.177  1.00 44.19           C  
ATOM   3036  HG2 GLN A 188       6.102  18.628   9.968  1.00 44.19           H  
ATOM   3037  HG3 GLN A 188       7.330  19.748   9.381  1.00 44.19           H  
ATOM   3038  CD  GLN A 188       6.085  18.930   7.852  1.00 44.19           C  
ATOM   3039  NE2 GLN A 188       5.030  19.714   7.806  1.00 44.19           N  
ATOM   3040 HE21 GLN A 188       4.557  19.751   6.915  1.00 44.19           H  
ATOM   3041 HE22 GLN A 188       4.708  20.193   8.635  1.00 44.19           H  
ATOM   3042  OE1 GLN A 188       6.413  18.344   6.836  1.00 44.19           O  
ATOM   3043  N   GLN A 189      10.444  15.964  10.180  1.00 45.28           N  
ATOM   3044  H   GLN A 189      10.870  16.667   9.593  1.00 45.28           H  
ATOM   3045  CA  GLN A 189      11.192  14.724  10.434  1.00 45.28           C  
ATOM   3046  HA  GLN A 189      10.516  13.877  10.317  1.00 45.28           H  
ATOM   3047  C   GLN A 189      11.734  14.659  11.869  1.00 45.28           C  
ATOM   3048  CB  GLN A 189      12.328  14.578   9.412  1.00 45.28           C  
ATOM   3049  HB2 GLN A 189      12.898  15.505   9.359  1.00 45.28           H  
ATOM   3050  HB3 GLN A 189      12.999  13.781   9.735  1.00 45.28           H  
ATOM   3051  O   GLN A 189      11.650  13.608  12.501  1.00 45.28           O  
ATOM   3052  CG  GLN A 189      11.791  14.221   8.020  1.00 45.28           C  
ATOM   3053  HG2 GLN A 189      11.356  13.221   8.043  1.00 45.28           H  
ATOM   3054  HG3 GLN A 189      11.008  14.923   7.735  1.00 45.28           H  
ATOM   3055  CD  GLN A 189      12.892  14.248   6.969  1.00 45.28           C  
ATOM   3056  NE2 GLN A 189      12.797  15.121   5.991  1.00 45.28           N  
ATOM   3057 HE21 GLN A 189      13.564  15.139   5.335  1.00 45.28           H  
ATOM   3058 HE22 GLN A 189      12.069  15.820   6.027  1.00 45.28           H  
ATOM   3059  OE1 GLN A 189      13.853  13.500   7.007  1.00 45.28           O  
ATOM   3060  N   GLU A 190      12.225  15.774  12.413  1.00 51.82           N  
ATOM   3061  H   GLU A 190      12.322  16.586  11.820  1.00 51.82           H  
ATOM   3062  CA  GLU A 190      12.652  15.904  13.811  1.00 51.82           C  
ATOM   3063  HA  GLU A 190      13.418  15.160  14.029  1.00 51.82           H  
ATOM   3064  C   GLU A 190      11.483  15.654  14.772  1.00 51.82           C  
ATOM   3065  CB  GLU A 190      13.245  17.305  14.048  1.00 51.82           C  
ATOM   3066  HB2 GLU A 190      13.368  17.463  15.120  1.00 51.82           H  
ATOM   3067  HB3 GLU A 190      12.536  18.043  13.673  1.00 51.82           H  
ATOM   3068  O   GLU A 190      11.614  14.855  15.698  1.00 51.82           O  
ATOM   3069  CG  GLU A 190      14.616  17.490  13.373  1.00 51.82           C  
ATOM   3070  HG2 GLU A 190      15.336  16.857  13.892  1.00 51.82           H  
ATOM   3071  HG3 GLU A 190      14.567  17.142  12.341  1.00 51.82           H  
ATOM   3072  CD  GLU A 190      15.120  18.944  13.371  1.00 51.82           C  
ATOM   3073  OE1 GLU A 190      16.336  19.127  13.128  1.00 51.82           O  
ATOM   3074  OE2 GLU A 190      14.304  19.879  13.544  1.00 51.82           O  
ATOM   3075  N   GLN A 191      10.312  16.255  14.525  1.00 43.64           N  
ATOM   3076  H   GLN A 191      10.264  16.918  13.764  1.00 43.64           H  
ATOM   3077  CA  GLN A 191       9.102  16.017  15.320  1.00 43.64           C  
ATOM   3078  HA  GLN A 191       9.328  16.209  16.368  1.00 43.64           H  
ATOM   3079  C   GLN A 191       8.629  14.564  15.230  1.00 43.64           C  
ATOM   3080  CB  GLN A 191       7.979  16.969  14.883  1.00 43.64           C  
ATOM   3081  HB2 GLN A 191       7.031  16.607  15.281  1.00 43.64           H  
ATOM   3082  HB3 GLN A 191       7.911  16.977  13.795  1.00 43.64           H  
ATOM   3083  O   GLN A 191       8.360  13.958  16.265  1.00 43.64           O  
ATOM   3084  CG  GLN A 191       8.203  18.394  15.407  1.00 43.64           C  
ATOM   3085  HG2 GLN A 191       9.219  18.719  15.181  1.00 43.64           H  
ATOM   3086  HG3 GLN A 191       8.086  18.403  16.490  1.00 43.64           H  
ATOM   3087  CD  GLN A 191       7.211  19.381  14.803  1.00 43.64           C  
ATOM   3088  NE2 GLN A 191       7.669  20.506  14.302  1.00 43.64           N  
ATOM   3089 HE21 GLN A 191       6.989  21.139  13.906  1.00 43.64           H  
ATOM   3090 HE22 GLN A 191       8.666  20.661  14.247  1.00 43.64           H  
ATOM   3091  OE1 GLN A 191       6.010  19.166  14.781  1.00 43.64           O  
ATOM   3092  N   PHE A 192       8.567  13.973  14.033  1.00 48.99           N  
ATOM   3093  H   PHE A 192       8.778  14.516  13.207  1.00 48.99           H  
ATOM   3094  CA  PHE A 192       8.153  12.577  13.863  1.00 48.99           C  
ATOM   3095  HA  PHE A 192       7.183  12.444  14.343  1.00 48.99           H  
ATOM   3096  C   PHE A 192       9.133  11.602  14.536  1.00 48.99           C  
ATOM   3097  CB  PHE A 192       7.992  12.280  12.367  1.00 48.99           C  
ATOM   3098  HB2 PHE A 192       8.960  12.382  11.875  1.00 48.99           H  
ATOM   3099  HB3 PHE A 192       7.325  13.024  11.933  1.00 48.99           H  
ATOM   3100  O   PHE A 192       8.712  10.667  15.218  1.00 48.99           O  
ATOM   3101  CG  PHE A 192       7.413  10.909  12.075  1.00 48.99           C  
ATOM   3102  CD1 PHE A 192       8.228   9.884  11.554  1.00 48.99           C  
ATOM   3103  HD1 PHE A 192       9.274  10.071  11.360  1.00 48.99           H  
ATOM   3104  CD2 PHE A 192       6.051  10.658  12.325  1.00 48.99           C  
ATOM   3105  HD2 PHE A 192       5.423  11.436  12.733  1.00 48.99           H  
ATOM   3106  CE1 PHE A 192       7.678   8.619  11.275  1.00 48.99           C  
ATOM   3107  HE1 PHE A 192       8.301   7.841  10.859  1.00 48.99           H  
ATOM   3108  CE2 PHE A 192       5.503   9.393  12.047  1.00 48.99           C  
ATOM   3109  HE2 PHE A 192       4.456   9.207  12.237  1.00 48.99           H  
ATOM   3110  CZ  PHE A 192       6.315   8.375  11.518  1.00 48.99           C  
ATOM   3111  HZ  PHE A 192       5.889   7.408  11.294  1.00 48.99           H  
ATOM   3112  N   GLN A 193      10.442  11.854  14.433  1.00 41.79           N  
ATOM   3113  H   GLN A 193      10.744  12.629  13.859  1.00 41.79           H  
ATOM   3114  CA  GLN A 193      11.463  11.069  15.128  1.00 41.79           C  
ATOM   3115  HA  GLN A 193      11.292  10.017  14.902  1.00 41.79           H  
ATOM   3116  C   GLN A 193      11.362  11.239  16.652  1.00 41.79           C  
ATOM   3117  CB  GLN A 193      12.855  11.458  14.604  1.00 41.79           C  
ATOM   3118  HB2 GLN A 193      12.822  11.498  13.515  1.00 41.79           H  
ATOM   3119  HB3 GLN A 193      13.124  12.445  14.980  1.00 41.79           H  
ATOM   3120  O   GLN A 193      11.418  10.250  17.377  1.00 41.79           O  
ATOM   3121  CG  GLN A 193      13.930  10.437  15.007  1.00 41.79           C  
ATOM   3122  HG2 GLN A 193      13.724   9.487  14.513  1.00 41.79           H  
ATOM   3123  HG3 GLN A 193      13.901  10.280  16.085  1.00 41.79           H  
ATOM   3124  CD  GLN A 193      15.336  10.891  14.631  1.00 41.79           C  
ATOM   3125  NE2 GLN A 193      15.602  11.205  13.382  1.00 41.79           N  
ATOM   3126 HE21 GLN A 193      16.540  11.534  13.201  1.00 41.79           H  
ATOM   3127 HE22 GLN A 193      14.874  11.212  12.682  1.00 41.79           H  
ATOM   3128  OE1 GLN A 193      16.229  10.962  15.457  1.00 41.79           O  
ATOM   3129  N   HIS A 194      11.150  12.458  17.156  1.00 50.58           N  
ATOM   3130  H   HIS A 194      11.142  13.249  16.528  1.00 50.58           H  
ATOM   3131  CA  HIS A 194      11.009  12.717  18.592  1.00 50.58           C  
ATOM   3132  HA  HIS A 194      11.845  12.239  19.101  1.00 50.58           H  
ATOM   3133  C   HIS A 194       9.715  12.113  19.169  1.00 50.58           C  
ATOM   3134  CB  HIS A 194      11.113  14.228  18.852  1.00 50.58           C  
ATOM   3135  HB2 HIS A 194      11.934  14.627  18.256  1.00 50.58           H  
ATOM   3136  HB3 HIS A 194      10.195  14.720  18.531  1.00 50.58           H  
ATOM   3137  O   HIS A 194       9.728  11.607  20.292  1.00 50.58           O  
ATOM   3138  CG  HIS A 194      11.395  14.580  20.293  1.00 50.58           C  
ATOM   3139  CD2 HIS A 194      12.397  15.397  20.745  1.00 50.58           C  
ATOM   3140  HD2 HIS A 194      13.116  15.916  20.129  1.00 50.58           H  
ATOM   3141  ND1 HIS A 194      10.725  14.117  21.402  1.00 50.58           N  
ATOM   3142  HD1 HIS A 194       9.955  13.464  21.393  1.00 50.58           H  
ATOM   3143  CE1 HIS A 194      11.313  14.636  22.493  1.00 50.58           C  
ATOM   3144  HE1 HIS A 194      11.020  14.442  23.514  1.00 50.58           H  
ATOM   3145  NE2 HIS A 194      12.340  15.424  22.143  1.00 50.58           N  
ATOM   3146  N   GLN A 195       8.617  12.098  18.405  1.00 45.13           N  
ATOM   3147  H   GLN A 195       8.649  12.580  17.518  1.00 45.13           H  
ATOM   3148  CA  GLN A 195       7.383  11.382  18.753  1.00 45.13           C  
ATOM   3149  HA  GLN A 195       7.048  11.693  19.743  1.00 45.13           H  
ATOM   3150  C   GLN A 195       7.617   9.867  18.796  1.00 45.13           C  
ATOM   3151  CB  GLN A 195       6.282  11.708  17.730  1.00 45.13           C  
ATOM   3152  HB2 GLN A 195       6.687  11.586  16.725  1.00 45.13           H  
ATOM   3153  HB3 GLN A 195       5.464  10.998  17.850  1.00 45.13           H  
ATOM   3154  O   GLN A 195       7.249   9.216  19.773  1.00 45.13           O  
ATOM   3155  CG  GLN A 195       5.707  13.125  17.881  1.00 45.13           C  
ATOM   3156  HG2 GLN A 195       6.515  13.849  17.977  1.00 45.13           H  
ATOM   3157  HG3 GLN A 195       5.109  13.174  18.792  1.00 45.13           H  
ATOM   3158  CD  GLN A 195       4.830  13.529  16.696  1.00 45.13           C  
ATOM   3159  NE2 GLN A 195       4.513  14.796  16.551  1.00 45.13           N  
ATOM   3160 HE21 GLN A 195       3.950  15.017  15.742  1.00 45.13           H  
ATOM   3161 HE22 GLN A 195       4.882  15.502  17.172  1.00 45.13           H  
ATOM   3162  OE1 GLN A 195       4.404  12.728  15.880  1.00 45.13           O  
ATOM   3163  N   GLN A 196       8.287   9.305  17.783  1.00 44.77           N  
ATOM   3164  H   GLN A 196       8.534   9.881  16.991  1.00 44.77           H  
ATOM   3165  CA  GLN A 196       8.622   7.880  17.731  1.00 44.77           C  
ATOM   3166  HA  GLN A 196       7.697   7.311  17.823  1.00 44.77           H  
ATOM   3167  C   GLN A 196       9.540   7.469  18.895  1.00 44.77           C  
ATOM   3168  CB  GLN A 196       9.250   7.574  16.362  1.00 44.77           C  
ATOM   3169  HB2 GLN A 196      10.246   8.013  16.308  1.00 44.77           H  
ATOM   3170  HB3 GLN A 196       8.633   8.024  15.584  1.00 44.77           H  
ATOM   3171  O   GLN A 196       9.299   6.446  19.535  1.00 44.77           O  
ATOM   3172  CG  GLN A 196       9.340   6.067  16.084  1.00 44.77           C  
ATOM   3173  HG2 GLN A 196       8.336   5.643  16.070  1.00 44.77           H  
ATOM   3174  HG3 GLN A 196       9.914   5.582  16.873  1.00 44.77           H  
ATOM   3175  CD  GLN A 196      10.015   5.777  14.748  1.00 44.77           C  
ATOM   3176  NE2 GLN A 196       9.431   6.160  13.633  1.00 44.77           N  
ATOM   3177 HE21 GLN A 196       8.567   6.683  13.650  1.00 44.77           H  
ATOM   3178 HE22 GLN A 196       9.925   5.939  12.781  1.00 44.77           H  
ATOM   3179  OE1 GLN A 196      11.085   5.199  14.683  1.00 44.77           O  
ATOM   3180  N   LEU A 197      10.539   8.292  19.228  1.00 48.06           N  
ATOM   3181  H   LEU A 197      10.706   9.090  18.632  1.00 48.06           H  
ATOM   3182  CA  LEU A 197      11.428   8.092  20.375  1.00 48.06           C  
ATOM   3183  HA  LEU A 197      11.828   7.079  20.331  1.00 48.06           H  
ATOM   3184  C   LEU A 197      10.682   8.206  21.710  1.00 48.06           C  
ATOM   3185  CB  LEU A 197      12.593   9.099  20.306  1.00 48.06           C  
ATOM   3186  HB2 LEU A 197      13.089   9.134  21.276  1.00 48.06           H  
ATOM   3187  HB3 LEU A 197      12.180  10.090  20.115  1.00 48.06           H  
ATOM   3188  O   LEU A 197      10.877   7.352  22.573  1.00 48.06           O  
ATOM   3189  CG  LEU A 197      13.653   8.773  19.235  1.00 48.06           C  
ATOM   3190  HG  LEU A 197      13.171   8.563  18.280  1.00 48.06           H  
ATOM   3191  CD1 LEU A 197      14.587   9.971  19.061  1.00 48.06           C  
ATOM   3192 HD11 LEU A 197      14.013  10.838  18.735  1.00 48.06           H  
ATOM   3193 HD12 LEU A 197      15.331   9.752  18.294  1.00 48.06           H  
ATOM   3194 HD13 LEU A 197      15.092  10.203  19.998  1.00 48.06           H  
ATOM   3195  CD2 LEU A 197      14.506   7.563  19.627  1.00 48.06           C  
ATOM   3196 HD21 LEU A 197      15.261   7.392  18.860  1.00 48.06           H  
ATOM   3197 HD22 LEU A 197      13.887   6.668  19.695  1.00 48.06           H  
ATOM   3198 HD23 LEU A 197      15.000   7.740  20.582  1.00 48.06           H  
ATOM   3199  N   GLN A 198       9.801   9.196  21.889  1.00 44.87           N  
ATOM   3200  H   GLN A 198       9.682   9.885  21.160  1.00 44.87           H  
ATOM   3201  CA  GLN A 198       8.973   9.303  23.097  1.00 44.87           C  
ATOM   3202  HA  GLN A 198       9.626   9.275  23.969  1.00 44.87           H  
ATOM   3203  C   GLN A 198       8.018   8.113  23.241  1.00 44.87           C  
ATOM   3204  CB  GLN A 198       8.196  10.632  23.121  1.00 44.87           C  
ATOM   3205  HB2 GLN A 198       7.331  10.527  23.776  1.00 44.87           H  
ATOM   3206  HB3 GLN A 198       7.837  10.872  22.120  1.00 44.87           H  
ATOM   3207  O   GLN A 198       7.885   7.582  24.340  1.00 44.87           O  
ATOM   3208  CG  GLN A 198       9.065  11.773  23.672  1.00 44.87           C  
ATOM   3209  HG2 GLN A 198       9.371  11.520  24.688  1.00 44.87           H  
ATOM   3210  HG3 GLN A 198       9.966  11.873  23.067  1.00 44.87           H  
ATOM   3211  CD  GLN A 198       8.347  13.121  23.702  1.00 44.87           C  
ATOM   3212  NE2 GLN A 198       8.683  13.993  24.624  1.00 44.87           N  
ATOM   3213 HE21 GLN A 198       9.366  13.768  25.332  1.00 44.87           H  
ATOM   3214 HE22 GLN A 198       8.241  14.900  24.578  1.00 44.87           H  
ATOM   3215  OE1 GLN A 198       7.505  13.447  22.883  1.00 44.87           O  
ATOM   3216  N   HIS A 199       7.405   7.631  22.157  1.00 52.93           N  
ATOM   3217  H   HIS A 199       7.501   8.116  21.276  1.00 52.93           H  
ATOM   3218  CA  HIS A 199       6.525   6.465  22.229  1.00 52.93           C  
ATOM   3219  HA  HIS A 199       5.873   6.605  23.091  1.00 52.93           H  
ATOM   3220  C   HIS A 199       7.298   5.155  22.470  1.00 52.93           C  
ATOM   3221  CB  HIS A 199       5.629   6.403  20.990  1.00 52.93           C  
ATOM   3222  HB2 HIS A 199       5.184   7.383  20.817  1.00 52.93           H  
ATOM   3223  HB3 HIS A 199       6.225   6.136  20.118  1.00 52.93           H  
ATOM   3224  O   HIS A 199       6.867   4.317  23.260  1.00 52.93           O  
ATOM   3225  CG  HIS A 199       4.513   5.408  21.178  1.00 52.93           C  
ATOM   3226  CD2 HIS A 199       4.247   4.318  20.396  1.00 52.93           C  
ATOM   3227  HD2 HIS A 199       4.783   4.034  19.502  1.00 52.93           H  
ATOM   3228  ND1 HIS A 199       3.623   5.383  22.229  1.00 52.93           N  
ATOM   3229  HD1 HIS A 199       3.581   6.044  22.991  1.00 52.93           H  
ATOM   3230  CE1 HIS A 199       2.839   4.303  22.083  1.00 52.93           C  
ATOM   3231  HE1 HIS A 199       2.045   4.022  22.758  1.00 52.93           H  
ATOM   3232  NE2 HIS A 199       3.193   3.610  20.988  1.00 52.93           N  
ATOM   3233  N   GLN A 200       8.491   4.999  21.891  1.00 45.56           N  
ATOM   3234  H   GLN A 200       8.793   5.683  21.212  1.00 45.56           H  
ATOM   3235  CA  GLN A 200       9.393   3.885  22.204  1.00 45.56           C  
ATOM   3236  HA  GLN A 200       8.859   2.950  22.031  1.00 45.56           H  
ATOM   3237  C   GLN A 200       9.829   3.911  23.683  1.00 45.56           C  
ATOM   3238  CB  GLN A 200      10.591   3.951  21.245  1.00 45.56           C  
ATOM   3239  HB2 GLN A 200      10.218   4.034  20.225  1.00 45.56           H  
ATOM   3240  HB3 GLN A 200      11.183   4.839  21.468  1.00 45.56           H  
ATOM   3241  O   GLN A 200       9.834   2.873  24.348  1.00 45.56           O  
ATOM   3242  CG  GLN A 200      11.493   2.713  21.321  1.00 45.56           C  
ATOM   3243  HG2 GLN A 200      11.847   2.574  22.343  1.00 45.56           H  
ATOM   3244  HG3 GLN A 200      10.925   1.830  21.026  1.00 45.56           H  
ATOM   3245  CD  GLN A 200      12.703   2.862  20.408  1.00 45.56           C  
ATOM   3246  NE2 GLN A 200      12.544   2.747  19.108  1.00 45.56           N  
ATOM   3247 HE21 GLN A 200      13.371   2.888  18.544  1.00 45.56           H  
ATOM   3248 HE22 GLN A 200      11.633   2.584  18.705  1.00 45.56           H  
ATOM   3249  OE1 GLN A 200      13.812   3.108  20.849  1.00 45.56           O  
ATOM   3250  N   GLN A 201      10.122   5.097  24.229  1.00 48.02           N  
ATOM   3251  H   GLN A 201      10.133   5.908  23.627  1.00 48.02           H  
ATOM   3252  CA  GLN A 201      10.418   5.291  25.653  1.00 48.02           C  
ATOM   3253  HA  GLN A 201      11.215   4.606  25.943  1.00 48.02           H  
ATOM   3254  C   GLN A 201       9.206   4.963  26.538  1.00 48.02           C  
ATOM   3255  CB  GLN A 201      10.905   6.730  25.898  1.00 48.02           C  
ATOM   3256  HB2 GLN A 201      10.917   6.929  26.969  1.00 48.02           H  
ATOM   3257  HB3 GLN A 201      10.205   7.426  25.435  1.00 48.02           H  
ATOM   3258  O   GLN A 201       9.377   4.284  27.547  1.00 48.02           O  
ATOM   3259  CG  GLN A 201      12.317   6.982  25.343  1.00 48.02           C  
ATOM   3260  HG2 GLN A 201      12.429   6.492  24.376  1.00 48.02           H  
ATOM   3261  HG3 GLN A 201      13.053   6.543  26.017  1.00 48.02           H  
ATOM   3262  CD  GLN A 201      12.627   8.470  25.176  1.00 48.02           C  
ATOM   3263  NE2 GLN A 201      13.434   8.836  24.205  1.00 48.02           N  
ATOM   3264 HE21 GLN A 201      13.761   8.151  23.539  1.00 48.02           H  
ATOM   3265 HE22 GLN A 201      13.596   9.828  24.101  1.00 48.02           H  
ATOM   3266  OE1 GLN A 201      12.173   9.332  25.913  1.00 48.02           O  
ATOM   3267  N   GLN A 202       7.986   5.358  26.149  1.00 45.29           N  
ATOM   3268  H   GLN A 202       7.913   5.952  25.336  1.00 45.29           H  
ATOM   3269  CA  GLN A 202       6.745   4.967  26.837  1.00 45.29           C  
ATOM   3270  HA  GLN A 202       6.785   5.310  27.871  1.00 45.29           H  
ATOM   3271  C   GLN A 202       6.575   3.444  26.866  1.00 45.29           C  
ATOM   3272  CB  GLN A 202       5.518   5.594  26.153  1.00 45.29           C  
ATOM   3273  HB2 GLN A 202       5.585   5.408  25.081  1.00 45.29           H  
ATOM   3274  HB3 GLN A 202       4.619   5.096  26.517  1.00 45.29           H  
ATOM   3275  O   GLN A 202       6.359   2.882  27.936  1.00 45.29           O  
ATOM   3276  CG  GLN A 202       5.349   7.100  26.403  1.00 45.29           C  
ATOM   3277  HG2 GLN A 202       6.302   7.613  26.280  1.00 45.29           H  
ATOM   3278  HG3 GLN A 202       5.022   7.251  27.432  1.00 45.29           H  
ATOM   3279  CD  GLN A 202       4.329   7.741  25.459  1.00 45.29           C  
ATOM   3280  NE2 GLN A 202       3.980   8.989  25.674  1.00 45.29           N  
ATOM   3281 HE21 GLN A 202       4.368   9.510  26.448  1.00 45.29           H  
ATOM   3282 HE22 GLN A 202       3.301   9.379  25.036  1.00 45.29           H  
ATOM   3283  OE1 GLN A 202       3.828   7.151  24.510  1.00 45.29           O  
ATOM   3284  N   GLN A 203       6.721   2.756  25.727  1.00 45.74           N  
ATOM   3285  H   GLN A 203       6.885   3.268  24.872  1.00 45.74           H  
ATOM   3286  CA  GLN A 203       6.608   1.294  25.663  1.00 45.74           C  
ATOM   3287  HA  GLN A 203       5.626   0.999  26.032  1.00 45.74           H  
ATOM   3288  C   GLN A 203       7.651   0.595  26.553  1.00 45.74           C  
ATOM   3289  CB  GLN A 203       6.745   0.818  24.208  1.00 45.74           C  
ATOM   3290  HB2 GLN A 203       7.656   1.232  23.776  1.00 45.74           H  
ATOM   3291  HB3 GLN A 203       6.835  -0.269  24.214  1.00 45.74           H  
ATOM   3292  O   GLN A 203       7.320  -0.355  27.265  1.00 45.74           O  
ATOM   3293  CG  GLN A 203       5.544   1.192  23.319  1.00 45.74           C  
ATOM   3294  HG2 GLN A 203       5.409   2.273  23.304  1.00 45.74           H  
ATOM   3295  HG3 GLN A 203       4.638   0.748  23.732  1.00 45.74           H  
ATOM   3296  CD  GLN A 203       5.707   0.699  21.881  1.00 45.74           C  
ATOM   3297  NE2 GLN A 203       4.923   1.186  20.947  1.00 45.74           N  
ATOM   3298 HE21 GLN A 203       5.048   0.817  20.015  1.00 45.74           H  
ATOM   3299 HE22 GLN A 203       4.255   1.918  21.144  1.00 45.74           H  
ATOM   3300  OE1 GLN A 203       6.529  -0.146  21.565  1.00 45.74           O  
ATOM   3301  N   TYR A 204       8.896   1.086  26.570  1.00 53.49           N  
ATOM   3302  H   TYR A 204       9.123   1.847  25.946  1.00 53.49           H  
ATOM   3303  CA  TYR A 204       9.953   0.539  27.425  1.00 53.49           C  
ATOM   3304  HA  TYR A 204       9.968  -0.542  27.288  1.00 53.49           H  
ATOM   3305  C   TYR A 204       9.695   0.808  28.919  1.00 53.49           C  
ATOM   3306  CB  TYR A 204      11.314   1.090  26.973  1.00 53.49           C  
ATOM   3307  HB2 TYR A 204      11.321   1.168  25.886  1.00 53.49           H  
ATOM   3308  HB3 TYR A 204      11.454   2.095  27.369  1.00 53.49           H  
ATOM   3309  O   TYR A 204       9.872  -0.084  29.749  1.00 53.49           O  
ATOM   3310  CG  TYR A 204      12.482   0.213  27.387  1.00 53.49           C  
ATOM   3311  CD1 TYR A 204      12.959   0.236  28.713  1.00 53.49           C  
ATOM   3312  HD1 TYR A 204      12.507   0.892  29.442  1.00 53.49           H  
ATOM   3313  CD2 TYR A 204      13.075  -0.651  26.444  1.00 53.49           C  
ATOM   3314  HD2 TYR A 204      12.723  -0.656  25.423  1.00 53.49           H  
ATOM   3315  CE1 TYR A 204      14.016  -0.609  29.101  1.00 53.49           C  
ATOM   3316  HE1 TYR A 204      14.366  -0.588  30.123  1.00 53.49           H  
ATOM   3317  CE2 TYR A 204      14.134  -1.497  26.827  1.00 53.49           C  
ATOM   3318  HE2 TYR A 204      14.608  -2.146  26.107  1.00 53.49           H  
ATOM   3319  OH  TYR A 204      15.606  -2.316  28.527  1.00 53.49           O  
ATOM   3320  HH  TYR A 204      15.885  -2.151  29.431  1.00 53.49           H  
ATOM   3321  CZ  TYR A 204      14.603  -1.479  28.157  1.00 53.49           C  
ATOM   3322  N   PHE A 205       9.226   2.009  29.266  1.00 55.00           N  
ATOM   3323  H   PHE A 205       9.116   2.706  28.543  1.00 55.00           H  
ATOM   3324  CA  PHE A 205       8.877   2.398  30.633  1.00 55.00           C  
ATOM   3325  HA  PHE A 205       9.725   2.195  31.287  1.00 55.00           H  
ATOM   3326  C   PHE A 205       7.685   1.594  31.172  1.00 55.00           C  
ATOM   3327  CB  PHE A 205       8.603   3.908  30.652  1.00 55.00           C  
ATOM   3328  HB2 PHE A 205       9.497   4.428  30.307  1.00 55.00           H  
ATOM   3329  HB3 PHE A 205       7.804   4.133  29.946  1.00 55.00           H  
ATOM   3330  O   PHE A 205       7.769   1.043  32.266  1.00 55.00           O  
ATOM   3331  CG  PHE A 205       8.227   4.467  32.009  1.00 55.00           C  
ATOM   3332  CD1 PHE A 205       6.886   4.781  32.297  1.00 55.00           C  
ATOM   3333  HD1 PHE A 205       6.112   4.599  31.565  1.00 55.00           H  
ATOM   3334  CD2 PHE A 205       9.220   4.686  32.983  1.00 55.00           C  
ATOM   3335  HD2 PHE A 205      10.250   4.441  32.768  1.00 55.00           H  
ATOM   3336  CE1 PHE A 205       6.542   5.326  33.546  1.00 55.00           C  
ATOM   3337  HE1 PHE A 205       5.509   5.553  33.764  1.00 55.00           H  
ATOM   3338  CE2 PHE A 205       8.873   5.222  34.237  1.00 55.00           C  
ATOM   3339  HE2 PHE A 205       9.635   5.385  34.984  1.00 55.00           H  
ATOM   3340  CZ  PHE A 205       7.534   5.544  34.517  1.00 55.00           C  
ATOM   3341  HZ  PHE A 205       7.264   5.953  35.480  1.00 55.00           H  
ATOM   3342  N   ILE A 206       6.621   1.431  30.380  1.00 49.26           N  
ATOM   3343  H   ILE A 206       6.608   1.919  29.496  1.00 49.26           H  
ATOM   3344  CA  ILE A 206       5.446   0.621  30.737  1.00 49.26           C  
ATOM   3345  HA  ILE A 206       5.063   0.968  31.697  1.00 49.26           H  
ATOM   3346  C   ILE A 206       5.845  -0.851  30.924  1.00 49.26           C  
ATOM   3347  CB  ILE A 206       4.331   0.812  29.680  1.00 49.26           C  
ATOM   3348  HB  ILE A 206       4.766   0.658  28.693  1.00 49.26           H  
ATOM   3349  O   ILE A 206       5.462  -1.465  31.918  1.00 49.26           O  
ATOM   3350  CG1 ILE A 206       3.765   2.251  29.764  1.00 49.26           C  
ATOM   3351 HG12 ILE A 206       4.581   2.966  29.857  1.00 49.26           H  
ATOM   3352 HG13 ILE A 206       3.149   2.347  30.658  1.00 49.26           H  
ATOM   3353  CG2 ILE A 206       3.192  -0.209  29.864  1.00 49.26           C  
ATOM   3354 HG21 ILE A 206       2.784  -0.137  30.872  1.00 49.26           H  
ATOM   3355 HG22 ILE A 206       2.394  -0.028  29.143  1.00 49.26           H  
ATOM   3356 HG23 ILE A 206       3.554  -1.224  29.697  1.00 49.26           H  
ATOM   3357  CD1 ILE A 206       2.940   2.664  28.537  1.00 49.26           C  
ATOM   3358 HD11 ILE A 206       2.674   3.718  28.623  1.00 49.26           H  
ATOM   3359 HD12 ILE A 206       2.022   2.080  28.474  1.00 49.26           H  
ATOM   3360 HD13 ILE A 206       3.526   2.522  27.629  1.00 49.26           H  
ATOM   3361  N   LYS A 207       6.686  -1.410  30.038  1.00 56.10           N  
ATOM   3362  H   LYS A 207       6.952  -0.869  29.227  1.00 56.10           H  
ATOM   3363  CA  LYS A 207       7.275  -2.749  30.224  1.00 56.10           C  
ATOM   3364  HA  LYS A 207       6.472  -3.485  30.268  1.00 56.10           H  
ATOM   3365  C   LYS A 207       8.029  -2.853  31.557  1.00 56.10           C  
ATOM   3366  CB  LYS A 207       8.186  -3.074  29.025  1.00 56.10           C  
ATOM   3367  HB2 LYS A 207       7.579  -3.139  28.122  1.00 56.10           H  
ATOM   3368  HB3 LYS A 207       8.900  -2.260  28.894  1.00 56.10           H  
ATOM   3369  O   LYS A 207       7.848  -3.829  32.283  1.00 56.10           O  
ATOM   3370  CG  LYS A 207       8.968  -4.385  29.208  1.00 56.10           C  
ATOM   3371  HG2 LYS A 207       8.276  -5.226  29.228  1.00 56.10           H  
ATOM   3372  HG3 LYS A 207       9.510  -4.357  30.154  1.00 56.10           H  
ATOM   3373  CD  LYS A 207      10.005  -4.589  28.100  1.00 56.10           C  
ATOM   3374  HD2 LYS A 207       9.502  -4.794  27.155  1.00 56.10           H  
ATOM   3375  HD3 LYS A 207      10.607  -3.685  28.006  1.00 56.10           H  
ATOM   3376  CE  LYS A 207      10.904  -5.761  28.505  1.00 56.10           C  
ATOM   3377  HE2 LYS A 207      10.306  -6.672  28.544  1.00 56.10           H  
ATOM   3378  HE3 LYS A 207      11.267  -5.573  29.516  1.00 56.10           H  
ATOM   3379  NZ  LYS A 207      12.058  -5.920  27.590  1.00 56.10           N  
ATOM   3380  HZ1 LYS A 207      11.742  -6.109  26.650  1.00 56.10           H  
ATOM   3381  HZ2 LYS A 207      12.641  -6.682  27.904  1.00 56.10           H  
ATOM   3382  HZ3 LYS A 207      12.612  -5.076  27.588  1.00 56.10           H  
ATOM   3383  N   GLN A 208       8.862  -1.866  31.883  1.00 51.02           N  
ATOM   3384  H   GLN A 208       8.981  -1.101  31.233  1.00 51.02           H  
ATOM   3385  CA  GLN A 208       9.632  -1.850  33.126  1.00 51.02           C  
ATOM   3386  HA  GLN A 208      10.186  -2.786  33.194  1.00 51.02           H  
ATOM   3387  C   GLN A 208       8.716  -1.784  34.362  1.00 51.02           C  
ATOM   3388  CB  GLN A 208      10.652  -0.702  33.062  1.00 51.02           C  
ATOM   3389  HB2 GLN A 208      11.278  -0.846  32.181  1.00 51.02           H  
ATOM   3390  HB3 GLN A 208      10.135   0.252  32.967  1.00 51.02           H  
ATOM   3391  O   GLN A 208       8.893  -2.580  35.284  1.00 51.02           O  
ATOM   3392  CG  GLN A 208      11.546  -0.657  34.307  1.00 51.02           C  
ATOM   3393  HG2 GLN A 208      12.021  -1.627  34.454  1.00 51.02           H  
ATOM   3394  HG3 GLN A 208      10.924  -0.446  35.177  1.00 51.02           H  
ATOM   3395  CD  GLN A 208      12.638   0.404  34.224  1.00 51.02           C  
ATOM   3396  NE2 GLN A 208      13.051   0.946  35.348  1.00 51.02           N  
ATOM   3397 HE21 GLN A 208      12.592   0.705  36.215  1.00 51.02           H  
ATOM   3398 HE22 GLN A 208      13.769   1.652  35.271  1.00 51.02           H  
ATOM   3399  OE1 GLN A 208      13.153   0.751  33.173  1.00 51.02           O  
ATOM   3400  N   GLN A 209       7.695  -0.919  34.353  1.00 46.82           N  
ATOM   3401  H   GLN A 209       7.604  -0.292  33.567  1.00 46.82           H  
ATOM   3402  CA  GLN A 209       6.693  -0.844  35.421  1.00 46.82           C  
ATOM   3403  HA  GLN A 209       7.198  -0.629  36.363  1.00 46.82           H  
ATOM   3404  C   GLN A 209       5.945  -2.173  35.603  1.00 46.82           C  
ATOM   3405  CB  GLN A 209       5.684   0.279  35.136  1.00 46.82           C  
ATOM   3406  HB2 GLN A 209       4.854   0.179  35.836  1.00 46.82           H  
ATOM   3407  HB3 GLN A 209       5.288   0.167  34.127  1.00 46.82           H  
ATOM   3408  O   GLN A 209       5.820  -2.640  36.732  1.00 46.82           O  
ATOM   3409  CG  GLN A 209       6.271   1.687  35.301  1.00 46.82           C  
ATOM   3410  HG2 GLN A 209       6.711   1.779  36.294  1.00 46.82           H  
ATOM   3411  HG3 GLN A 209       7.055   1.863  34.564  1.00 46.82           H  
ATOM   3412  CD  GLN A 209       5.186   2.744  35.124  1.00 46.82           C  
ATOM   3413  NE2 GLN A 209       4.875   3.516  36.144  1.00 46.82           N  
ATOM   3414 HE21 GLN A 209       4.112   4.158  35.986  1.00 46.82           H  
ATOM   3415 HE22 GLN A 209       5.343   3.414  37.033  1.00 46.82           H  
ATOM   3416  OE1 GLN A 209       4.566   2.877  34.083  1.00 46.82           O  
ATOM   3417  N   LEU A 210       5.507  -2.816  34.513  1.00 50.89           N  
ATOM   3418  H   LEU A 210       5.613  -2.363  33.617  1.00 50.89           H  
ATOM   3419  CA  LEU A 210       4.822  -4.114  34.559  1.00 50.89           C  
ATOM   3420  HA  LEU A 210       3.945  -4.024  35.200  1.00 50.89           H  
ATOM   3421  C   LEU A 210       5.705  -5.212  35.171  1.00 50.89           C  
ATOM   3422  CB  LEU A 210       4.371  -4.505  33.138  1.00 50.89           C  
ATOM   3423  HB2 LEU A 210       4.120  -5.566  33.122  1.00 50.89           H  
ATOM   3424  HB3 LEU A 210       5.206  -4.355  32.454  1.00 50.89           H  
ATOM   3425  O   LEU A 210       5.238  -5.967  36.022  1.00 50.89           O  
ATOM   3426  CG  LEU A 210       3.149  -3.711  32.637  1.00 50.89           C  
ATOM   3427  HG  LEU A 210       3.315  -2.647  32.803  1.00 50.89           H  
ATOM   3428  CD1 LEU A 210       2.978  -3.935  31.133  1.00 50.89           C  
ATOM   3429 HD11 LEU A 210       2.125  -3.357  30.776  1.00 50.89           H  
ATOM   3430 HD12 LEU A 210       2.814  -4.993  30.927  1.00 50.89           H  
ATOM   3431 HD13 LEU A 210       3.873  -3.595  30.611  1.00 50.89           H  
ATOM   3432  CD2 LEU A 210       1.857  -4.116  33.360  1.00 50.89           C  
ATOM   3433 HD21 LEU A 210       1.140  -4.566  32.673  1.00 50.89           H  
ATOM   3434 HD22 LEU A 210       2.058  -4.826  34.163  1.00 50.89           H  
ATOM   3435 HD23 LEU A 210       1.404  -3.230  33.804  1.00 50.89           H  
ATOM   3436  N   GLN A 211       6.991  -5.271  34.806  1.00 50.99           N  
ATOM   3437  H   GLN A 211       7.321  -4.632  34.097  1.00 50.99           H  
ATOM   3438  CA  GLN A 211       7.931  -6.229  35.401  1.00 50.99           C  
ATOM   3439  HA  GLN A 211       7.507  -7.229  35.310  1.00 50.99           H  
ATOM   3440  C   GLN A 211       8.138  -5.984  36.908  1.00 50.99           C  
ATOM   3441  CB  GLN A 211       9.271  -6.198  34.646  1.00 50.99           C  
ATOM   3442  HB2 GLN A 211       9.609  -5.168  34.527  1.00 50.99           H  
ATOM   3443  HB3 GLN A 211      10.008  -6.730  35.247  1.00 50.99           H  
ATOM   3444  O   GLN A 211       8.186  -6.941  37.680  1.00 50.99           O  
ATOM   3445  CG  GLN A 211       9.182  -6.878  33.268  1.00 50.99           C  
ATOM   3446  HG2 GLN A 211       8.776  -7.882  33.395  1.00 50.99           H  
ATOM   3447  HG3 GLN A 211       8.505  -6.318  32.622  1.00 50.99           H  
ATOM   3448  CD  GLN A 211      10.542  -6.997  32.583  1.00 50.99           C  
ATOM   3449  NE2 GLN A 211      11.469  -7.734  33.156  1.00 50.99           N  
ATOM   3450 HE21 GLN A 211      12.365  -7.795  32.693  1.00 50.99           H  
ATOM   3451 HE22 GLN A 211      11.273  -8.199  34.031  1.00 50.99           H  
ATOM   3452  OE1 GLN A 211      10.802  -6.460  31.513  1.00 50.99           O  
ATOM   3453  N   GLN A 212       8.205  -4.722  37.348  1.00 48.90           N  
ATOM   3454  H   GLN A 212       8.166  -3.971  36.674  1.00 48.90           H  
ATOM   3455  CA  GLN A 212       8.290  -4.382  38.776  1.00 48.90           C  
ATOM   3456  HA  GLN A 212       9.079  -4.980  39.232  1.00 48.90           H  
ATOM   3457  C   GLN A 212       6.988  -4.718  39.528  1.00 48.90           C  
ATOM   3458  CB  GLN A 212       8.653  -2.894  38.938  1.00 48.90           C  
ATOM   3459  HB2 GLN A 212       7.948  -2.281  38.377  1.00 48.90           H  
ATOM   3460  HB3 GLN A 212       8.572  -2.629  39.992  1.00 48.90           H  
ATOM   3461  O   GLN A 212       7.036  -5.238  40.642  1.00 48.90           O  
ATOM   3462  CG  GLN A 212      10.084  -2.583  38.468  1.00 48.90           C  
ATOM   3463  HG2 GLN A 212      10.208  -2.861  37.422  1.00 48.90           H  
ATOM   3464  HG3 GLN A 212      10.787  -3.174  39.055  1.00 48.90           H  
ATOM   3465  CD  GLN A 212      10.431  -1.105  38.622  1.00 48.90           C  
ATOM   3466  NE2 GLN A 212      10.871  -0.679  39.785  1.00 48.90           N  
ATOM   3467 HE21 GLN A 212      11.067   0.310  39.855  1.00 48.90           H  
ATOM   3468 HE22 GLN A 212      10.970  -1.319  40.560  1.00 48.90           H  
ATOM   3469  OE1 GLN A 212      10.329  -0.300  37.710  1.00 48.90           O  
ATOM   3470  N   GLN A 213       5.826  -4.479  38.915  1.00 46.07           N  
ATOM   3471  H   GLN A 213       5.848  -4.022  38.015  1.00 46.07           H  
ATOM   3472  CA  GLN A 213       4.510  -4.780  39.488  1.00 46.07           C  
ATOM   3473  HA  GLN A 213       4.440  -4.303  40.466  1.00 46.07           H  
ATOM   3474  C   GLN A 213       4.301  -6.291  39.685  1.00 46.07           C  
ATOM   3475  CB  GLN A 213       3.443  -4.170  38.566  1.00 46.07           C  
ATOM   3476  HB2 GLN A 213       3.452  -4.691  37.609  1.00 46.07           H  
ATOM   3477  HB3 GLN A 213       3.691  -3.123  38.389  1.00 46.07           H  
ATOM   3478  O   GLN A 213       3.836  -6.716  40.742  1.00 46.07           O  
ATOM   3479  CG  GLN A 213       2.028  -4.225  39.158  1.00 46.07           C  
ATOM   3480  HG2 GLN A 213       1.727  -5.262  39.307  1.00 46.07           H  
ATOM   3481  HG3 GLN A 213       2.032  -3.725  40.126  1.00 46.07           H  
ATOM   3482  CD  GLN A 213       0.998  -3.552  38.252  1.00 46.07           C  
ATOM   3483  NE2 GLN A 213      -0.083  -3.041  38.799  1.00 46.07           N  
ATOM   3484 HE21 GLN A 213      -0.730  -2.604  38.158  1.00 46.07           H  
ATOM   3485 HE22 GLN A 213      -0.223  -3.071  39.799  1.00 46.07           H  
ATOM   3486  OE1 GLN A 213       1.129  -3.471  37.043  1.00 46.07           O  
ATOM   3487  N   GLN A 214       4.713  -7.111  38.714  1.00 48.65           N  
ATOM   3488  H   GLN A 214       5.052  -6.701  37.855  1.00 48.65           H  
ATOM   3489  CA  GLN A 214       4.669  -8.575  38.810  1.00 48.65           C  
ATOM   3490  HA  GLN A 214       3.647  -8.890  39.023  1.00 48.65           H  
ATOM   3491  C   GLN A 214       5.552  -9.106  39.952  1.00 48.65           C  
ATOM   3492  CB  GLN A 214       5.100  -9.172  37.460  1.00 48.65           C  
ATOM   3493  HB2 GLN A 214       6.020  -8.686  37.134  1.00 48.65           H  
ATOM   3494  HB3 GLN A 214       5.297 -10.237  37.581  1.00 48.65           H  
ATOM   3495  O   GLN A 214       5.129  -9.979  40.710  1.00 48.65           O  
ATOM   3496  CG  GLN A 214       4.005  -9.000  36.393  1.00 48.65           C  
ATOM   3497  HG2 GLN A 214       3.162  -9.639  36.655  1.00 48.65           H  
ATOM   3498  HG3 GLN A 214       3.645  -7.972  36.384  1.00 48.65           H  
ATOM   3499  CD  GLN A 214       4.465  -9.346  34.977  1.00 48.65           C  
ATOM   3500  NE2 GLN A 214       3.542  -9.527  34.058  1.00 48.65           N  
ATOM   3501 HE21 GLN A 214       2.564  -9.440  34.294  1.00 48.65           H  
ATOM   3502 HE22 GLN A 214       3.875  -9.768  33.136  1.00 48.65           H  
ATOM   3503  OE1 GLN A 214       5.637  -9.457  34.652  1.00 48.65           O  
ATOM   3504  N   GLN A 215       6.751  -8.539  40.134  1.00 46.95           N  
ATOM   3505  H   GLN A 215       7.058  -7.837  39.476  1.00 46.95           H  
ATOM   3506  CA  GLN A 215       7.636  -8.889  41.252  1.00 46.95           C  
ATOM   3507  HA  GLN A 215       7.774  -9.970  41.266  1.00 46.95           H  
ATOM   3508  C   GLN A 215       7.032  -8.503  42.613  1.00 46.95           C  
ATOM   3509  CB  GLN A 215       9.005  -8.222  41.045  1.00 46.95           C  
ATOM   3510  HB2 GLN A 215       9.586  -8.303  41.963  1.00 46.95           H  
ATOM   3511  HB3 GLN A 215       8.863  -7.164  40.820  1.00 46.95           H  
ATOM   3512  O   GLN A 215       7.106  -9.286  43.560  1.00 46.95           O  
ATOM   3513  CG  GLN A 215       9.794  -8.894  39.910  1.00 46.95           C  
ATOM   3514  HG2 GLN A 215      10.018  -9.920  40.203  1.00 46.95           H  
ATOM   3515  HG3 GLN A 215       9.189  -8.933  39.004  1.00 46.95           H  
ATOM   3516  CD  GLN A 215      11.101  -8.181  39.573  1.00 46.95           C  
ATOM   3517  NE2 GLN A 215      12.034  -8.864  38.946  1.00 46.95           N  
ATOM   3518 HE21 GLN A 215      12.898  -8.369  38.773  1.00 46.95           H  
ATOM   3519 HE22 GLN A 215      11.890  -9.838  38.722  1.00 46.95           H  
ATOM   3520  OE1 GLN A 215      11.330  -7.016  39.857  1.00 46.95           O  
ATOM   3521  N   GLN A 216       6.380  -7.339  42.712  1.00 42.92           N  
ATOM   3522  H   GLN A 216       6.366  -6.725  41.910  1.00 42.92           H  
ATOM   3523  CA  GLN A 216       5.675  -6.918  43.930  1.00 42.92           C  
ATOM   3524  HA  GLN A 216       6.370  -6.952  44.769  1.00 42.92           H  
ATOM   3525  C   GLN A 216       4.509  -7.857  44.277  1.00 42.92           C  
ATOM   3526  CB  GLN A 216       5.173  -5.474  43.767  1.00 42.92           C  
ATOM   3527  HB2 GLN A 216       4.467  -5.248  44.566  1.00 42.92           H  
ATOM   3528  HB3 GLN A 216       4.652  -5.380  42.814  1.00 42.92           H  
ATOM   3529  O   GLN A 216       4.368  -8.244  45.436  1.00 42.92           O  
ATOM   3530  CG  GLN A 216       6.320  -4.454  43.834  1.00 42.92           C  
ATOM   3531  HG2 GLN A 216       6.727  -4.449  44.845  1.00 42.92           H  
ATOM   3532  HG3 GLN A 216       7.121  -4.746  43.155  1.00 42.92           H  
ATOM   3533  CD  GLN A 216       5.887  -3.035  43.472  1.00 42.92           C  
ATOM   3534  NE2 GLN A 216       6.752  -2.060  43.641  1.00 42.92           N  
ATOM   3535 HE21 GLN A 216       6.420  -1.137  43.403  1.00 42.92           H  
ATOM   3536 HE22 GLN A 216       7.672  -2.250  44.012  1.00 42.92           H  
ATOM   3537  OE1 GLN A 216       4.781  -2.756  43.041  1.00 42.92           O  
ATOM   3538  N   GLN A 217       3.716  -8.280  43.287  1.00 45.38           N  
ATOM   3539  H   GLN A 217       3.871  -7.912  42.359  1.00 45.38           H  
ATOM   3540  CA  GLN A 217       2.611  -9.229  43.482  1.00 45.38           C  
ATOM   3541  HA  GLN A 217       1.920  -8.823  44.222  1.00 45.38           H  
ATOM   3542  C   GLN A 217       3.103 -10.584  44.021  1.00 45.38           C  
ATOM   3543  CB  GLN A 217       1.863  -9.410  42.150  1.00 45.38           C  
ATOM   3544  HB2 GLN A 217       2.588  -9.605  41.360  1.00 45.38           H  
ATOM   3545  HB3 GLN A 217       1.199 -10.271  42.222  1.00 45.38           H  
ATOM   3546  O   GLN A 217       2.544 -11.105  44.987  1.00 45.38           O  
ATOM   3547  CG  GLN A 217       1.015  -8.177  41.792  1.00 45.38           C  
ATOM   3548  HG2 GLN A 217       1.600  -7.267  41.921  1.00 45.38           H  
ATOM   3549  HG3 GLN A 217       0.172  -8.127  42.481  1.00 45.38           H  
ATOM   3550  CD  GLN A 217       0.490  -8.193  40.357  1.00 45.38           C  
ATOM   3551  NE2 GLN A 217      -0.602  -7.512  40.086  1.00 45.38           N  
ATOM   3552 HE21 GLN A 217      -1.104  -7.031  40.818  1.00 45.38           H  
ATOM   3553 HE22 GLN A 217      -0.922  -7.560  39.129  1.00 45.38           H  
ATOM   3554  OE1 GLN A 217       1.039  -8.789  39.445  1.00 45.38           O  
ATOM   3555  N   GLN A 218       4.190 -11.124  43.458  1.00 46.92           N  
ATOM   3556  H   GLN A 218       4.599 -10.656  42.662  1.00 46.92           H  
ATOM   3557  CA  GLN A 218       4.799 -12.379  43.920  1.00 46.92           C  
ATOM   3558  HA  GLN A 218       4.043 -13.164  43.916  1.00 46.92           H  
ATOM   3559  C   GLN A 218       5.332 -12.274  45.361  1.00 46.92           C  
ATOM   3560  CB  GLN A 218       5.927 -12.772  42.952  1.00 46.92           C  
ATOM   3561  HB2 GLN A 218       6.585 -11.917  42.804  1.00 46.92           H  
ATOM   3562  HB3 GLN A 218       6.509 -13.583  43.391  1.00 46.92           H  
ATOM   3563  O   GLN A 218       5.123 -13.179  46.170  1.00 46.92           O  
ATOM   3564  CG  GLN A 218       5.379 -13.248  41.596  1.00 46.92           C  
ATOM   3565  HG2 GLN A 218       4.828 -14.176  41.748  1.00 46.92           H  
ATOM   3566  HG3 GLN A 218       4.683 -12.511  41.195  1.00 46.92           H  
ATOM   3567  CD  GLN A 218       6.465 -13.485  40.548  1.00 46.92           C  
ATOM   3568  NE2 GLN A 218       6.139 -14.147  39.459  1.00 46.92           N  
ATOM   3569 HE21 GLN A 218       6.882 -14.294  38.791  1.00 46.92           H  
ATOM   3570 HE22 GLN A 218       5.196 -14.486  39.329  1.00 46.92           H  
ATOM   3571  OE1 GLN A 218       7.614 -13.091  40.666  1.00 46.92           O  
ATOM   3572  N   GLN A 219       5.971 -11.153  45.714  1.00 42.98           N  
ATOM   3573  H   GLN A 219       6.133 -10.448  45.010  1.00 42.98           H  
ATOM   3574  CA  GLN A 219       6.462 -10.910  47.077  1.00 42.98           C  
ATOM   3575  HA  GLN A 219       7.064 -11.762  47.392  1.00 42.98           H  
ATOM   3576  C   GLN A 219       5.316 -10.777  48.093  1.00 42.98           C  
ATOM   3577  CB  GLN A 219       7.350  -9.656  47.083  1.00 42.98           C  
ATOM   3578  HB2 GLN A 219       6.828  -8.841  46.581  1.00 42.98           H  
ATOM   3579  HB3 GLN A 219       7.542  -9.357  48.114  1.00 42.98           H  
ATOM   3580  O   GLN A 219       5.403 -11.333  49.188  1.00 42.98           O  
ATOM   3581  CG  GLN A 219       8.700  -9.914  46.394  1.00 42.98           C  
ATOM   3582  HG2 GLN A 219       9.270 -10.629  46.987  1.00 42.98           H  
ATOM   3583  HG3 GLN A 219       8.538 -10.356  45.411  1.00 42.98           H  
ATOM   3584  CD  GLN A 219       9.543  -8.654  46.212  1.00 42.98           C  
ATOM   3585  NE2 GLN A 219      10.689  -8.762  45.577  1.00 42.98           N  
ATOM   3586 HE21 GLN A 219      11.219  -7.909  45.473  1.00 42.98           H  
ATOM   3587 HE22 GLN A 219      10.983  -9.653  45.202  1.00 42.98           H  
ATOM   3588  OE1 GLN A 219       9.215  -7.557  46.635  1.00 42.98           O  
ATOM   3589  N   GLN A 220       4.221 -10.102  47.730  1.00 42.89           N  
ATOM   3590  H   GLN A 220       4.209  -9.656  46.824  1.00 42.89           H  
ATOM   3591  CA  GLN A 220       3.035  -9.963  48.585  1.00 42.89           C  
ATOM   3592  HA  GLN A 220       3.336  -9.531  49.539  1.00 42.89           H  
ATOM   3593  C   GLN A 220       2.385 -11.321  48.893  1.00 42.89           C  
ATOM   3594  CB  GLN A 220       2.030  -9.015  47.911  1.00 42.89           C  
ATOM   3595  HB2 GLN A 220       1.062  -9.102  48.405  1.00 42.89           H  
ATOM   3596  HB3 GLN A 220       1.908  -9.310  46.868  1.00 42.89           H  
ATOM   3597  O   GLN A 220       2.066 -11.592  50.050  1.00 42.89           O  
ATOM   3598  CG  GLN A 220       2.484  -7.548  47.991  1.00 42.89           C  
ATOM   3599  HG2 GLN A 220       3.537  -7.468  47.723  1.00 42.89           H  
ATOM   3600  HG3 GLN A 220       2.381  -7.203  49.019  1.00 42.89           H  
ATOM   3601  CD  GLN A 220       1.694  -6.611  47.078  1.00 42.89           C  
ATOM   3602  NE2 GLN A 220       2.023  -5.338  47.064  1.00 42.89           N  
ATOM   3603 HE21 GLN A 220       1.485  -4.751  46.443  1.00 42.89           H  
ATOM   3604 HE22 GLN A 220       2.788  -5.000  47.631  1.00 42.89           H  
ATOM   3605  OE1 GLN A 220       0.774  -6.977  46.366  1.00 42.89           O  
ATOM   3606  N   GLN A 221       2.252 -12.201  47.893  1.00 46.04           N  
ATOM   3607  H   GLN A 221       2.524 -11.916  46.963  1.00 46.04           H  
ATOM   3608  CA  GLN A 221       1.711 -13.555  48.076  1.00 46.04           C  
ATOM   3609  HA  GLN A 221       0.704 -13.484  48.488  1.00 46.04           H  
ATOM   3610  C   GLN A 221       2.547 -14.383  49.068  1.00 46.04           C  
ATOM   3611  CB  GLN A 221       1.641 -14.259  46.710  1.00 46.04           C  
ATOM   3612  HB2 GLN A 221       2.600 -14.149  46.204  1.00 46.04           H  
ATOM   3613  HB3 GLN A 221       1.457 -15.322  46.862  1.00 46.04           H  
ATOM   3614  O   GLN A 221       1.997 -15.000  49.982  1.00 46.04           O  
ATOM   3615  CG  GLN A 221       0.518 -13.696  45.824  1.00 46.04           C  
ATOM   3616  HG2 GLN A 221       0.585 -12.609  45.777  1.00 46.04           H  
ATOM   3617  HG3 GLN A 221      -0.442 -13.949  46.275  1.00 46.04           H  
ATOM   3618  CD  GLN A 221       0.552 -14.231  44.393  1.00 46.04           C  
ATOM   3619  NE2 GLN A 221      -0.552 -14.175  43.681  1.00 46.04           N  
ATOM   3620 HE21 GLN A 221      -1.402 -13.799  44.076  1.00 46.04           H  
ATOM   3621 HE22 GLN A 221      -0.491 -14.551  42.745  1.00 46.04           H  
ATOM   3622  OE1 GLN A 221       1.552 -14.701  43.875  1.00 46.04           O  
ATOM   3623  N   GLN A 222       3.879 -14.352  48.942  1.00 46.36           N  
ATOM   3624  H   GLN A 222       4.277 -13.829  48.174  1.00 46.36           H  
ATOM   3625  CA  GLN A 222       4.785 -15.073  49.845  1.00 46.36           C  
ATOM   3626  HA  GLN A 222       4.481 -16.119  49.889  1.00 46.36           H  
ATOM   3627  C   GLN A 222       4.731 -14.531  51.284  1.00 46.36           C  
ATOM   3628  CB  GLN A 222       6.216 -15.001  49.289  1.00 46.36           C  
ATOM   3629  HB2 GLN A 222       6.907 -15.393  50.035  1.00 46.36           H  
ATOM   3630  HB3 GLN A 222       6.474 -13.960  49.093  1.00 46.36           H  
ATOM   3631  O   GLN A 222       4.712 -15.308  52.240  1.00 46.36           O  
ATOM   3632  CG  GLN A 222       6.376 -15.825  48.000  1.00 46.36           C  
ATOM   3633  HG2 GLN A 222       5.636 -15.510  47.263  1.00 46.36           H  
ATOM   3634  HG3 GLN A 222       6.194 -16.875  48.227  1.00 46.36           H  
ATOM   3635  CD  GLN A 222       7.758 -15.697  47.364  1.00 46.36           C  
ATOM   3636  NE2 GLN A 222       8.012 -16.406  46.286  1.00 46.36           N  
ATOM   3637 HE21 GLN A 222       7.302 -17.002  45.886  1.00 46.36           H  
ATOM   3638 HE22 GLN A 222       8.935 -16.297  45.892  1.00 46.36           H  
ATOM   3639  OE1 GLN A 222       8.638 -14.977  47.807  1.00 46.36           O  
ATOM   3640  N   GLN A 223       4.650 -13.207  51.455  1.00 42.62           N  
ATOM   3641  H   GLN A 223       4.680 -12.614  50.638  1.00 42.62           H  
ATOM   3642  CA  GLN A 223       4.537 -12.574  52.775  1.00 42.62           C  
ATOM   3643  HA  GLN A 223       5.339 -12.943  53.414  1.00 42.62           H  
ATOM   3644  C   GLN A 223       3.213 -12.924  53.475  1.00 42.62           C  
ATOM   3645  CB  GLN A 223       4.691 -11.053  52.626  1.00 42.62           C  
ATOM   3646  HB2 GLN A 223       4.401 -10.570  53.560  1.00 42.62           H  
ATOM   3647  HB3 GLN A 223       4.026 -10.701  51.837  1.00 42.62           H  
ATOM   3648  O   GLN A 223       3.216 -13.227  54.669  1.00 42.62           O  
ATOM   3649  CG  GLN A 223       6.140 -10.651  52.302  1.00 42.62           C  
ATOM   3650  HG2 GLN A 223       6.520 -11.262  51.484  1.00 42.62           H  
ATOM   3651  HG3 GLN A 223       6.766 -10.841  53.174  1.00 42.62           H  
ATOM   3652  CD  GLN A 223       6.284  -9.183  51.909  1.00 42.62           C  
ATOM   3653  NE2 GLN A 223       7.417  -8.792  51.368  1.00 42.62           N  
ATOM   3654 HE21 GLN A 223       8.152  -9.459  51.183  1.00 42.62           H  
ATOM   3655 HE22 GLN A 223       7.470  -7.818  51.106  1.00 42.62           H  
ATOM   3656  OE1 GLN A 223       5.407  -8.353  52.086  1.00 42.62           O  
ATOM   3657  N   GLN A 224       2.095 -12.945  52.742  1.00 45.13           N  
ATOM   3658  H   GLN A 224       2.151 -12.680  51.769  1.00 45.13           H  
ATOM   3659  CA  GLN A 224       0.781 -13.317  53.285  1.00 45.13           C  
ATOM   3660  HA  GLN A 224       0.548 -12.666  54.128  1.00 45.13           H  
ATOM   3661  C   GLN A 224       0.763 -14.759  53.815  1.00 45.13           C  
ATOM   3662  CB  GLN A 224      -0.291 -13.123  52.200  1.00 45.13           C  
ATOM   3663  HB2 GLN A 224       0.053 -13.585  51.274  1.00 45.13           H  
ATOM   3664  HB3 GLN A 224      -1.210 -13.621  52.509  1.00 45.13           H  
ATOM   3665  O   GLN A 224       0.298 -14.996  54.930  1.00 45.13           O  
ATOM   3666  CG  GLN A 224      -0.605 -11.638  51.958  1.00 45.13           C  
ATOM   3667  HG2 GLN A 224      -1.129 -11.241  52.827  1.00 45.13           H  
ATOM   3668  HG3 GLN A 224       0.321 -11.073  51.845  1.00 45.13           H  
ATOM   3669  CD  GLN A 224      -1.462 -11.393  50.717  1.00 45.13           C  
ATOM   3670  NE2 GLN A 224      -1.796 -10.155  50.426  1.00 45.13           N  
ATOM   3671 HE21 GLN A 224      -2.360 -10.038  49.596  1.00 45.13           H  
ATOM   3672 HE22 GLN A 224      -1.480  -9.387  51.001  1.00 45.13           H  
ATOM   3673  OE1 GLN A 224      -1.857 -12.285  49.985  1.00 45.13           O  
ATOM   3674  N   GLN A 225       1.328 -15.711  53.063  1.00 46.72           N  
ATOM   3675  H   GLN A 225       1.690 -15.455  52.156  1.00 46.72           H  
ATOM   3676  CA  GLN A 225       1.414 -17.119  53.477  1.00 46.72           C  
ATOM   3677  HA  GLN A 225       0.409 -17.497  53.668  1.00 46.72           H  
ATOM   3678  C   GLN A 225       2.219 -17.297  54.776  1.00 46.72           C  
ATOM   3679  CB  GLN A 225       2.045 -17.939  52.340  1.00 46.72           C  
ATOM   3680  HB2 GLN A 225       2.967 -17.453  52.020  1.00 46.72           H  
ATOM   3681  HB3 GLN A 225       2.293 -18.933  52.712  1.00 46.72           H  
ATOM   3682  O   GLN A 225       1.795 -18.022  55.677  1.00 46.72           O  
ATOM   3683  CG  GLN A 225       1.098 -18.098  51.138  1.00 46.72           C  
ATOM   3684  HG2 GLN A 225       0.237 -18.691  51.446  1.00 46.72           H  
ATOM   3685  HG3 GLN A 225       0.732 -17.122  50.818  1.00 46.72           H  
ATOM   3686  CD  GLN A 225       1.756 -18.773  49.936  1.00 46.72           C  
ATOM   3687  NE2 GLN A 225       0.987 -19.160  48.942  1.00 46.72           N  
ATOM   3688 HE21 GLN A 225      -0.012 -19.011  48.973  1.00 46.72           H  
ATOM   3689 HE22 GLN A 225       1.457 -19.610  48.170  1.00 46.72           H  
ATOM   3690  OE1 GLN A 225       2.957 -18.971  49.852  1.00 46.72           O  
ATOM   3691  N   GLN A 226       3.352 -16.599  54.911  1.00 45.87           N  
ATOM   3692  H   GLN A 226       3.655 -16.020  54.140  1.00 45.87           H  
ATOM   3693  CA  GLN A 226       4.190 -16.661  56.115  1.00 45.87           C  
ATOM   3694  HA  GLN A 226       4.396 -17.706  56.347  1.00 45.87           H  
ATOM   3695  C   GLN A 226       3.488 -16.061  57.345  1.00 45.87           C  
ATOM   3696  CB  GLN A 226       5.526 -15.950  55.843  1.00 45.87           C  
ATOM   3697  HB2 GLN A 226       5.329 -14.947  55.464  1.00 45.87           H  
ATOM   3698  HB3 GLN A 226       6.077 -15.861  56.779  1.00 45.87           H  
ATOM   3699  O   GLN A 226       3.537 -16.642  58.430  1.00 45.87           O  
ATOM   3700  CG  GLN A 226       6.395 -16.721  54.835  1.00 45.87           C  
ATOM   3701  HG2 GLN A 226       5.822 -16.922  53.930  1.00 45.87           H  
ATOM   3702  HG3 GLN A 226       6.679 -17.680  55.268  1.00 45.87           H  
ATOM   3703  CD  GLN A 226       7.665 -15.974  54.436  1.00 45.87           C  
ATOM   3704  NE2 GLN A 226       8.371 -16.441  53.430  1.00 45.87           N  
ATOM   3705 HE21 GLN A 226       9.197 -15.914  53.186  1.00 45.87           H  
ATOM   3706 HE22 GLN A 226       8.051 -17.245  52.909  1.00 45.87           H  
ATOM   3707  OE1 GLN A 226       8.063 -14.975  55.013  1.00 45.87           O  
ATOM   3708  N   GLN A 227       2.786 -14.933  57.182  1.00 43.80           N  
ATOM   3709  H   GLN A 227       2.779 -14.498  56.271  1.00 43.80           H  
ATOM   3710  CA  GLN A 227       2.049 -14.282  58.273  1.00 43.80           C  
ATOM   3711  HA  GLN A 227       2.726 -14.125  59.113  1.00 43.80           H  
ATOM   3712  C   GLN A 227       0.889 -15.148  58.792  1.00 43.80           C  
ATOM   3713  CB  GLN A 227       1.535 -12.915  57.796  1.00 43.80           C  
ATOM   3714  HB2 GLN A 227       0.824 -12.526  58.525  1.00 43.80           H  
ATOM   3715  HB3 GLN A 227       1.017 -13.039  56.845  1.00 43.80           H  
ATOM   3716  O   GLN A 227       0.700 -15.255  60.005  1.00 43.80           O  
ATOM   3717  CG  GLN A 227       2.674 -11.894  57.637  1.00 43.80           C  
ATOM   3718  HG2 GLN A 227       3.482 -12.330  57.049  1.00 43.80           H  
ATOM   3719  HG3 GLN A 227       3.076 -11.649  58.620  1.00 43.80           H  
ATOM   3720  CD  GLN A 227       2.230 -10.602  56.956  1.00 43.80           C  
ATOM   3721  NE2 GLN A 227       3.156  -9.779  56.516  1.00 43.80           N  
ATOM   3722 HE21 GLN A 227       4.134 -10.018  56.595  1.00 43.80           H  
ATOM   3723 HE22 GLN A 227       2.824  -8.942  56.058  1.00 43.80           H  
ATOM   3724  OE1 GLN A 227       1.059 -10.289  56.813  1.00 43.80           O  
ATOM   3725  N   GLN A 228       0.149 -15.815  57.898  1.00 46.77           N  
ATOM   3726  H   GLN A 228       0.346 -15.682  56.916  1.00 46.77           H  
ATOM   3727  CA  GLN A 228      -0.954 -16.711  58.271  1.00 46.77           C  
ATOM   3728  HA  GLN A 228      -1.686 -16.152  58.853  1.00 46.77           H  
ATOM   3729  C   GLN A 228      -0.480 -17.881  59.150  1.00 46.77           C  
ATOM   3730  CB  GLN A 228      -1.632 -17.238  56.996  1.00 46.77           C  
ATOM   3731  HB2 GLN A 228      -0.865 -17.599  56.310  1.00 46.77           H  
ATOM   3732  HB3 GLN A 228      -2.281 -18.075  57.254  1.00 46.77           H  
ATOM   3733  O   GLN A 228      -1.091 -18.164  60.181  1.00 46.77           O  
ATOM   3734  CG  GLN A 228      -2.486 -16.163  56.302  1.00 46.77           C  
ATOM   3735  HG2 GLN A 228      -1.913 -15.243  56.192  1.00 46.77           H  
ATOM   3736  HG3 GLN A 228      -3.351 -15.941  56.927  1.00 46.77           H  
ATOM   3737  CD  GLN A 228      -2.979 -16.585  54.918  1.00 46.77           C  
ATOM   3738  NE2 GLN A 228      -3.742 -15.750  54.247  1.00 46.77           N  
ATOM   3739 HE21 GLN A 228      -4.046 -16.068  53.338  1.00 46.77           H  
ATOM   3740 HE22 GLN A 228      -3.988 -14.849  54.630  1.00 46.77           H  
ATOM   3741  OE1 GLN A 228      -2.703 -17.657  54.407  1.00 46.77           O  
ATOM   3742  N   GLN A 229       0.638 -18.522  58.789  1.00 47.40           N  
ATOM   3743  H   GLN A 229       1.099 -18.241  57.935  1.00 47.40           H  
ATOM   3744  CA  GLN A 229       1.205 -19.639  59.557  1.00 47.40           C  
ATOM   3745  HA  GLN A 229       0.439 -20.404  59.686  1.00 47.40           H  
ATOM   3746  C   GLN A 229       1.652 -19.211  60.966  1.00 47.40           C  
ATOM   3747  CB  GLN A 229       2.384 -20.246  58.781  1.00 47.40           C  
ATOM   3748  HB2 GLN A 229       2.894 -20.965  59.422  1.00 47.40           H  
ATOM   3749  HB3 GLN A 229       3.089 -19.457  58.521  1.00 47.40           H  
ATOM   3750  O   GLN A 229       1.404 -19.925  61.938  1.00 47.40           O  
ATOM   3751  CG  GLN A 229       1.934 -20.972  57.501  1.00 47.40           C  
ATOM   3752  HG2 GLN A 229       1.361 -20.290  56.872  1.00 47.40           H  
ATOM   3753  HG3 GLN A 229       1.284 -21.804  57.773  1.00 47.40           H  
ATOM   3754  CD  GLN A 229       3.098 -21.515  56.676  1.00 47.40           C  
ATOM   3755  NE2 GLN A 229       2.828 -22.113  55.536  1.00 47.40           N  
ATOM   3756 HE21 GLN A 229       3.624 -22.459  55.019  1.00 47.40           H  
ATOM   3757 HE22 GLN A 229       1.877 -22.187  55.205  1.00 47.40           H  
ATOM   3758  OE1 GLN A 229       4.263 -21.431  57.027  1.00 47.40           O  
ATOM   3759  N   GLN A 230       2.264 -18.029  61.095  1.00 45.46           N  
ATOM   3760  H   GLN A 230       2.438 -17.486  60.262  1.00 45.46           H  
ATOM   3761  CA  GLN A 230       2.725 -17.500  62.385  1.00 45.46           C  
ATOM   3762  HA  GLN A 230       3.338 -18.254  62.878  1.00 45.46           H  
ATOM   3763  C   GLN A 230       1.557 -17.183  63.334  1.00 45.46           C  
ATOM   3764  CB  GLN A 230       3.588 -16.252  62.139  1.00 45.46           C  
ATOM   3765  HB2 GLN A 230       3.040 -15.558  61.502  1.00 45.46           H  
ATOM   3766  HB3 GLN A 230       3.786 -15.760  63.091  1.00 45.46           H  
ATOM   3767  O   GLN A 230       1.598 -17.555  64.508  1.00 45.46           O  
ATOM   3768  CG  GLN A 230       4.935 -16.601  61.481  1.00 45.46           C  
ATOM   3769  HG2 GLN A 230       4.771 -17.239  60.613  1.00 45.46           H  
ATOM   3770  HG3 GLN A 230       5.545 -17.158  62.192  1.00 45.46           H  
ATOM   3771  CD  GLN A 230       5.720 -15.374  61.024  1.00 45.46           C  
ATOM   3772  NE2 GLN A 230       6.781 -15.561  60.269  1.00 45.46           N  
ATOM   3773 HE21 GLN A 230       7.265 -14.725  59.971  1.00 45.46           H  
ATOM   3774 HE22 GLN A 230       7.036 -16.489  59.963  1.00 45.46           H  
ATOM   3775  OE1 GLN A 230       5.418 -14.232  61.330  1.00 45.46           O  
ATOM   3776  N   GLN A 231       0.490 -16.552  62.831  1.00 44.60           N  
ATOM   3777  H   GLN A 231       0.506 -16.278  61.859  1.00 44.60           H  
ATOM   3778  CA  GLN A 231      -0.675 -16.182  63.646  1.00 44.60           C  
ATOM   3779  HA  GLN A 231      -0.336 -15.596  64.500  1.00 44.60           H  
ATOM   3780  C   GLN A 231      -1.411 -17.409  64.211  1.00 44.60           C  
ATOM   3781  CB  GLN A 231      -1.631 -15.317  62.809  1.00 44.60           C  
ATOM   3782  HB2 GLN A 231      -2.572 -15.207  63.347  1.00 44.60           H  
ATOM   3783  HB3 GLN A 231      -1.832 -15.817  61.861  1.00 44.60           H  
ATOM   3784  O   GLN A 231      -1.794 -17.411  65.382  1.00 44.60           O  
ATOM   3785  CG  GLN A 231      -1.058 -13.915  62.544  1.00 44.60           C  
ATOM   3786  HG2 GLN A 231      -0.061 -13.998  62.109  1.00 44.60           H  
ATOM   3787  HG3 GLN A 231      -0.964 -13.381  63.489  1.00 44.60           H  
ATOM   3788  CD  GLN A 231      -1.925 -13.084  61.602  1.00 44.60           C  
ATOM   3789  NE2 GLN A 231      -1.420 -11.978  61.101  1.00 44.60           N  
ATOM   3790 HE21 GLN A 231      -2.019 -11.465  60.470  1.00 44.60           H  
ATOM   3791 HE22 GLN A 231      -0.470 -11.706  61.310  1.00 44.60           H  
ATOM   3792  OE1 GLN A 231      -3.067 -13.390  61.303  1.00 44.60           O  
ATOM   3793  N   GLN A 232      -1.558 -18.477  63.418  1.00 46.70           N  
ATOM   3794  H   GLN A 232      -1.224 -18.422  62.466  1.00 46.70           H  
ATOM   3795  CA  GLN A 232      -2.196 -19.723  63.868  1.00 46.70           C  
ATOM   3796  HA  GLN A 232      -3.203 -19.499  64.219  1.00 46.70           H  
ATOM   3797  C   GLN A 232      -1.444 -20.370  65.043  1.00 46.70           C  
ATOM   3798  CB  GLN A 232      -2.291 -20.707  62.691  1.00 46.70           C  
ATOM   3799  HB2 GLN A 232      -2.571 -21.688  63.075  1.00 46.70           H  
ATOM   3800  HB3 GLN A 232      -1.314 -20.792  62.214  1.00 46.70           H  
ATOM   3801  O   GLN A 232      -2.067 -20.791  66.019  1.00 46.70           O  
ATOM   3802  CG  GLN A 232      -3.339 -20.281  61.651  1.00 46.70           C  
ATOM   3803  HG2 GLN A 232      -4.324 -20.279  62.118  1.00 46.70           H  
ATOM   3804  HG3 GLN A 232      -3.130 -19.269  61.306  1.00 46.70           H  
ATOM   3805  CD  GLN A 232      -3.383 -21.204  60.434  1.00 46.70           C  
ATOM   3806  NE2 GLN A 232      -4.226 -20.922  59.465  1.00 46.70           N  
ATOM   3807 HE21 GLN A 232      -4.222 -21.557  58.680  1.00 46.70           H  
ATOM   3808 HE22 GLN A 232      -4.814 -20.102  59.512  1.00 46.70           H  
ATOM   3809  OE1 GLN A 232      -2.683 -22.196  60.324  1.00 46.70           O  
ATOM   3810  N   GLN A 233      -0.107 -20.401  64.988  1.00 47.41           N  
ATOM   3811  H   GLN A 233       0.351 -20.026  64.170  1.00 47.41           H  
ATOM   3812  CA  GLN A 233       0.724 -21.000  66.041  1.00 47.41           C  
ATOM   3813  HA  GLN A 233       0.335 -21.993  66.268  1.00 47.41           H  
ATOM   3814  C   GLN A 233       0.697 -20.205  67.356  1.00 47.41           C  
ATOM   3815  CB  GLN A 233       2.168 -21.149  65.537  1.00 47.41           C  
ATOM   3816  HB2 GLN A 233       2.799 -21.463  66.369  1.00 47.41           H  
ATOM   3817  HB3 GLN A 233       2.528 -20.186  65.177  1.00 47.41           H  
ATOM   3818  O   GLN A 233       0.842 -20.794  68.426  1.00 47.41           O  
ATOM   3819  CG  GLN A 233       2.287 -22.194  64.416  1.00 47.41           C  
ATOM   3820  HG2 GLN A 233       1.961 -23.164  64.791  1.00 47.41           H  
ATOM   3821  HG3 GLN A 233       1.635 -21.918  63.587  1.00 47.41           H  
ATOM   3822  CD  GLN A 233       3.710 -22.338  63.883  1.00 47.41           C  
ATOM   3823  NE2 GLN A 233       3.889 -22.971  62.745  1.00 47.41           N  
ATOM   3824 HE21 GLN A 233       4.843 -23.038  62.422  1.00 47.41           H  
ATOM   3825 HE22 GLN A 233       3.098 -23.309  62.215  1.00 47.41           H  
ATOM   3826  OE1 GLN A 233       4.688 -21.905  64.468  1.00 47.41           O  
ATOM   3827  N   GLN A 234       0.492 -18.884  67.305  1.00 44.18           N  
ATOM   3828  H   GLN A 234       0.415 -18.448  66.398  1.00 44.18           H  
ATOM   3829  CA  GLN A 234       0.388 -18.038  68.501  1.00 44.18           C  
ATOM   3830  HA  GLN A 234       1.179 -18.307  69.201  1.00 44.18           H  
ATOM   3831  C   GLN A 234      -0.947 -18.236  69.238  1.00 44.18           C  
ATOM   3832  CB  GLN A 234       0.576 -16.566  68.097  1.00 44.18           C  
ATOM   3833  HB2 GLN A 234       0.304 -15.928  68.938  1.00 44.18           H  
ATOM   3834  HB3 GLN A 234      -0.089 -16.336  67.265  1.00 44.18           H  
ATOM   3835  O   GLN A 234      -0.965 -18.426  70.457  1.00 44.18           O  
ATOM   3836  CG  GLN A 234       2.030 -16.251  67.705  1.00 44.18           C  
ATOM   3837  HG2 GLN A 234       2.371 -16.946  66.938  1.00 44.18           H  
ATOM   3838  HG3 GLN A 234       2.665 -16.380  68.582  1.00 44.18           H  
ATOM   3839  CD  GLN A 234       2.214 -14.832  67.169  1.00 44.18           C  
ATOM   3840  NE2 GLN A 234       3.428 -14.327  67.138  1.00 44.18           N  
ATOM   3841 HE21 GLN A 234       4.224 -14.865  67.450  1.00 44.18           H  
ATOM   3842 HE22 GLN A 234       3.502 -13.387  66.775  1.00 44.18           H  
ATOM   3843  OE1 GLN A 234       1.290 -14.148  66.764  1.00 44.18           O  
ATOM   3844  N   GLN A 235      -2.068 -18.239  68.508  1.00 45.39           N  
ATOM   3845  H   GLN A 235      -1.989 -18.105  67.510  1.00 45.39           H  
ATOM   3846  CA  GLN A 235      -3.414 -18.283  69.102  1.00 45.39           C  
ATOM   3847  HA  GLN A 235      -3.513 -17.455  69.804  1.00 45.39           H  
ATOM   3848  C   GLN A 235      -3.682 -19.572  69.897  1.00 45.39           C  
ATOM   3849  CB  GLN A 235      -4.465 -18.111  67.995  1.00 45.39           C  
ATOM   3850  HB2 GLN A 235      -5.451 -18.312  68.414  1.00 45.39           H  
ATOM   3851  HB3 GLN A 235      -4.275 -18.833  67.202  1.00 45.39           H  
ATOM   3852  O   GLN A 235      -4.329 -19.526  70.944  1.00 45.39           O  
ATOM   3853  CG  GLN A 235      -4.471 -16.689  67.408  1.00 45.39           C  
ATOM   3854  HG2 GLN A 235      -4.741 -15.978  68.188  1.00 45.39           H  
ATOM   3855  HG3 GLN A 235      -3.473 -16.431  67.053  1.00 45.39           H  
ATOM   3856  CD  GLN A 235      -5.453 -16.529  66.249  1.00 45.39           C  
ATOM   3857  NE2 GLN A 235      -5.333 -15.479  65.467  1.00 45.39           N  
ATOM   3858 HE21 GLN A 235      -4.588 -14.812  65.606  1.00 45.39           H  
ATOM   3859 HE22 GLN A 235      -5.995 -15.415  64.706  1.00 45.39           H  
ATOM   3860  OE1 GLN A 235      -6.349 -17.325  66.026  1.00 45.39           O  
ATOM   3861  N   GLN A 236      -3.144 -20.712  69.449  1.00 45.61           N  
ATOM   3862  H   GLN A 236      -2.626 -20.684  68.583  1.00 45.61           H  
ATOM   3863  CA  GLN A 236      -3.324 -22.016  70.108  1.00 45.61           C  
ATOM   3864  HA  GLN A 236      -4.389 -22.188  70.262  1.00 45.61           H  
ATOM   3865  C   GLN A 236      -2.656 -22.115  71.494  1.00 45.61           C  
ATOM   3866  CB  GLN A 236      -2.776 -23.121  69.191  1.00 45.61           C  
ATOM   3867  HB2 GLN A 236      -2.779 -24.064  69.737  1.00 45.61           H  
ATOM   3868  HB3 GLN A 236      -1.746 -22.886  68.922  1.00 45.61           H  
ATOM   3869  O   GLN A 236      -3.030 -22.975  72.294  1.00 45.61           O  
ATOM   3870  CG  GLN A 236      -3.613 -23.304  67.915  1.00 45.61           C  
ATOM   3871  HG2 GLN A 236      -3.656 -22.366  67.362  1.00 45.61           H  
ATOM   3872  HG3 GLN A 236      -4.630 -23.580  68.191  1.00 45.61           H  
ATOM   3873  CD  GLN A 236      -3.056 -24.383  66.987  1.00 45.61           C  
ATOM   3874  NE2 GLN A 236      -3.637 -24.567  65.823  1.00 45.61           N  
ATOM   3875 HE21 GLN A 236      -3.234 -25.286  65.240  1.00 45.61           H  
ATOM   3876 HE22 GLN A 236      -4.413 -23.988  65.534  1.00 45.61           H  
ATOM   3877  OE1 GLN A 236      -2.105 -25.087  67.279  1.00 45.61           O  
ATOM   3878  N   GLN A 237      -1.677 -21.256  71.796  1.00 43.90           N  
ATOM   3879  H   GLN A 237      -1.421 -20.561  71.109  1.00 43.90           H  
ATOM   3880  CA  GLN A 237      -0.914 -21.307  73.049  1.00 43.90           C  
ATOM   3881  HA  GLN A 237      -0.862 -22.338  73.398  1.00 43.90           H  
ATOM   3882  C   GLN A 237      -1.581 -20.491  74.167  1.00 43.90           C  
ATOM   3883  CB  GLN A 237       0.524 -20.829  72.789  1.00 43.90           C  
ATOM   3884  HB2 GLN A 237       0.504 -19.824  72.368  1.00 43.90           H  
ATOM   3885  HB3 GLN A 237       1.059 -20.792  73.739  1.00 43.90           H  
ATOM   3886  O   GLN A 237      -1.718 -20.969  75.293  1.00 43.90           O  
ATOM   3887  CG  GLN A 237       1.281 -21.766  71.835  1.00 43.90           C  
ATOM   3888  HG2 GLN A 237       0.726 -21.873  70.903  1.00 43.90           H  
ATOM   3889  HG3 GLN A 237       1.370 -22.753  72.289  1.00 43.90           H  
ATOM   3890  CD  GLN A 237       2.681 -21.252  71.517  1.00 43.90           C  
ATOM   3891  NE2 GLN A 237       3.002 -21.027  70.264  1.00 43.90           N  
ATOM   3892 HE21 GLN A 237       3.941 -20.698  70.090  1.00 43.90           H  
ATOM   3893 HE22 GLN A 237       2.302 -21.120  69.542  1.00 43.90           H  
ATOM   3894  OE1 GLN A 237       3.506 -21.034  72.387  1.00 43.90           O  
ATOM   3895  N   GLN A 238      -2.045 -19.275  73.855  1.00 45.21           N  
ATOM   3896  H   GLN A 238      -1.932 -18.956  72.903  1.00 45.21           H  
ATOM   3897  CA  GLN A 238      -2.594 -18.334  74.845  1.00 45.21           C  
ATOM   3898  HA  GLN A 238      -1.849 -18.160  75.621  1.00 45.21           H  
ATOM   3899  C   GLN A 238      -3.858 -18.865  75.545  1.00 45.21           C  
ATOM   3900  CB  GLN A 238      -2.900 -16.998  74.149  1.00 45.21           C  
ATOM   3901  HB2 GLN A 238      -3.432 -16.352  74.848  1.00 45.21           H  
ATOM   3902  HB3 GLN A 238      -3.548 -17.180  73.292  1.00 45.21           H  
ATOM   3903  O   GLN A 238      -4.025 -18.689  76.754  1.00 45.21           O  
ATOM   3904  CG  GLN A 238      -1.630 -16.263  73.688  1.00 45.21           C  
ATOM   3905  HG2 GLN A 238      -0.996 -16.074  74.554  1.00 45.21           H  
ATOM   3906  HG3 GLN A 238      -1.073 -16.884  72.986  1.00 45.21           H  
ATOM   3907  CD  GLN A 238      -1.939 -14.936  72.998  1.00 45.21           C  
ATOM   3908  NE2 GLN A 238      -1.028 -13.988  73.018  1.00 45.21           N  
ATOM   3909 HE21 GLN A 238      -1.275 -13.127  72.551  1.00 45.21           H  
ATOM   3910 HE22 GLN A 238      -0.151 -14.116  73.502  1.00 45.21           H  
ATOM   3911  OE1 GLN A 238      -2.991 -14.727  72.418  1.00 45.21           O  
ATOM   3912  N   GLN A 239      -4.727 -19.559  74.802  1.00 45.48           N  
ATOM   3913  H   GLN A 239      -4.516 -19.682  73.822  1.00 45.48           H  
ATOM   3914  CA  GLN A 239      -6.019 -20.057  75.298  1.00 45.48           C  
ATOM   3915  HA  GLN A 239      -6.605 -19.215  75.665  1.00 45.48           H  
ATOM   3916  C   GLN A 239      -5.885 -21.053  76.465  1.00 45.48           C  
ATOM   3917  CB  GLN A 239      -6.780 -20.716  74.134  1.00 45.48           C  
ATOM   3918  HB2 GLN A 239      -7.694 -21.164  74.523  1.00 45.48           H  
ATOM   3919  HB3 GLN A 239      -6.166 -21.509  73.707  1.00 45.48           H  
ATOM   3920  O   GLN A 239      -6.772 -21.133  77.312  1.00 45.48           O  
ATOM   3921  CG  GLN A 239      -7.162 -19.717  73.027  1.00 45.48           C  
ATOM   3922  HG2 GLN A 239      -6.267 -19.221  72.653  1.00 45.48           H  
ATOM   3923  HG3 GLN A 239      -7.821 -18.955  73.442  1.00 45.48           H  
ATOM   3924  CD  GLN A 239      -7.873 -20.374  71.844  1.00 45.48           C  
ATOM   3925  NE2 GLN A 239      -8.018 -19.680  70.737  1.00 45.48           N  
ATOM   3926 HE21 GLN A 239      -8.486 -20.155  69.978  1.00 45.48           H  
ATOM   3927 HE22 GLN A 239      -7.615 -18.758  70.649  1.00 45.48           H  
ATOM   3928  OE1 GLN A 239      -8.320 -21.507  71.883  1.00 45.48           O  
ATOM   3929  N   GLN A 240      -4.773 -21.792  76.537  1.00 45.26           N  
ATOM   3930  H   GLN A 240      -4.050 -21.639  75.847  1.00 45.26           H  
ATOM   3931  CA  GLN A 240      -4.577 -22.873  77.511  1.00 45.26           C  
ATOM   3932  HA  GLN A 240      -5.507 -23.434  77.603  1.00 45.26           H  
ATOM   3933  C   GLN A 240      -4.221 -22.365  78.919  1.00 45.26           C  
ATOM   3934  CB  GLN A 240      -3.492 -23.830  76.988  1.00 45.26           C  
ATOM   3935  HB2 GLN A 240      -3.366 -24.637  77.710  1.00 45.26           H  
ATOM   3936  HB3 GLN A 240      -2.546 -23.294  76.906  1.00 45.26           H  
ATOM   3937  O   GLN A 240      -4.483 -23.049  79.907  1.00 45.26           O  
ATOM   3938  CG  GLN A 240      -3.847 -24.437  75.619  1.00 45.26           C  
ATOM   3939  HG2 GLN A 240      -4.796 -24.968  75.690  1.00 45.26           H  
ATOM   3940  HG3 GLN A 240      -3.959 -23.640  74.883  1.00 45.26           H  
ATOM   3941  CD  GLN A 240      -2.788 -25.411  75.114  1.00 45.26           C  
ATOM   3942  NE2 GLN A 240      -2.430 -25.350  73.851  1.00 45.26           N  
ATOM   3943 HE21 GLN A 240      -1.734 -26.015  73.548  1.00 45.26           H  
ATOM   3944 HE22 GLN A 240      -2.789 -24.621  73.250  1.00 45.26           H  
ATOM   3945  OE1 GLN A 240      -2.263 -26.241  75.835  1.00 45.26           O  
ATOM   3946  N   GLN A 241      -3.632 -21.168  79.026  1.00 41.13           N  
ATOM   3947  H   GLN A 241      -3.472 -20.639  78.181  1.00 41.13           H  
ATOM   3948  CA  GLN A 241      -3.135 -20.628  80.298  1.00 41.13           C  
ATOM   3949  HA  GLN A 241      -2.825 -21.453  80.940  1.00 41.13           H  
ATOM   3950  C   GLN A 241      -4.210 -19.844  81.063  1.00 41.13           C  
ATOM   3951  CB  GLN A 241      -1.904 -19.744  80.043  1.00 41.13           C  
ATOM   3952  HB2 GLN A 241      -1.561 -19.358  81.003  1.00 41.13           H  
ATOM   3953  HB3 GLN A 241      -2.189 -18.898  79.416  1.00 41.13           H  
ATOM   3954  O   GLN A 241      -4.416 -20.059  82.258  1.00 41.13           O  
ATOM   3955  CG  GLN A 241      -0.740 -20.493  79.368  1.00 41.13           C  
ATOM   3956  HG2 GLN A 241      -0.486 -21.373  79.958  1.00 41.13           H  
ATOM   3957  HG3 GLN A 241      -1.043 -20.820  78.374  1.00 41.13           H  
ATOM   3958  CD  GLN A 241       0.512 -19.630  79.227  1.00 41.13           C  
ATOM   3959  NE2 GLN A 241       1.513 -20.083  78.507  1.00 41.13           N  
ATOM   3960 HE21 GLN A 241       1.454 -20.972  78.030  1.00 41.13           H  
ATOM   3961 HE22 GLN A 241       2.314 -19.471  78.442  1.00 41.13           H  
ATOM   3962  OE1 GLN A 241       0.625 -18.539  79.757  1.00 41.13           O  
ATOM   3963  N   GLN A 242      -4.930 -18.952  80.371  1.00 43.21           N  
ATOM   3964  H   GLN A 242      -4.729 -18.844  79.387  1.00 43.21           H  
ATOM   3965  CA  GLN A 242      -5.864 -18.004  80.995  1.00 43.21           C  
ATOM   3966  HA  GLN A 242      -5.312 -17.417  81.728  1.00 43.21           H  
ATOM   3967  C   GLN A 242      -7.020 -18.695  81.745  1.00 43.21           C  
ATOM   3968  CB  GLN A 242      -6.377 -17.055  79.899  1.00 43.21           C  
ATOM   3969  HB2 GLN A 242      -5.519 -16.651  79.361  1.00 43.21           H  
ATOM   3970  HB3 GLN A 242      -6.990 -17.614  79.192  1.00 43.21           H  
ATOM   3971  O   GLN A 242      -7.509 -18.175  82.747  1.00 43.21           O  
ATOM   3972  CG  GLN A 242      -7.193 -15.881  80.458  1.00 43.21           C  
ATOM   3973  HG2 GLN A 242      -8.106 -16.251  80.924  1.00 43.21           H  
ATOM   3974  HG3 GLN A 242      -6.607 -15.356  81.212  1.00 43.21           H  
ATOM   3975  CD  GLN A 242      -7.580 -14.901  79.357  1.00 43.21           C  
ATOM   3976  NE2 GLN A 242      -6.717 -13.976  78.995  1.00 43.21           N  
ATOM   3977 HE21 GLN A 242      -5.817 -13.898  79.446  1.00 43.21           H  
ATOM   3978 HE22 GLN A 242      -7.017 -13.361  78.253  1.00 43.21           H  
ATOM   3979  OE1 GLN A 242      -8.654 -14.961  78.786  1.00 43.21           O  
ATOM   3980  N   GLN A 243      -7.413 -19.895  81.303  1.00 44.41           N  
ATOM   3981  H   GLN A 243      -6.949 -20.269  80.488  1.00 44.41           H  
ATOM   3982  CA  GLN A 243      -8.484 -20.694  81.906  1.00 44.41           C  
ATOM   3983  HA  GLN A 243      -9.410 -20.122  81.853  1.00 44.41           H  
ATOM   3984  C   GLN A 243      -8.239 -21.038  83.389  1.00 44.41           C  
ATOM   3985  CB  GLN A 243      -8.640 -21.968  81.054  1.00 44.41           C  
ATOM   3986  HB2 GLN A 243      -8.721 -21.678  80.007  1.00 44.41           H  
ATOM   3987  HB3 GLN A 243      -7.751 -22.588  81.166  1.00 44.41           H  
ATOM   3988  O   GLN A 243      -9.199 -21.196  84.139  1.00 44.41           O  
ATOM   3989  CG  GLN A 243      -9.880 -22.798  81.421  1.00 44.41           C  
ATOM   3990  HG2 GLN A 243     -10.771 -22.176  81.340  1.00 44.41           H  
ATOM   3991  HG3 GLN A 243      -9.798 -23.155  82.447  1.00 44.41           H  
ATOM   3992  CD  GLN A 243     -10.037 -24.009  80.508  1.00 44.41           C  
ATOM   3993  NE2 GLN A 243     -10.495 -23.835  79.287  1.00 44.41           N  
ATOM   3994 HE21 GLN A 243     -10.716 -22.914  78.938  1.00 44.41           H  
ATOM   3995 HE22 GLN A 243     -10.553 -24.670  78.722  1.00 44.41           H  
ATOM   3996  OE1 GLN A 243      -9.739 -25.134  80.866  1.00 44.41           O  
ATOM   3997  N   GLN A 244      -6.979 -21.138  83.831  1.00 44.95           N  
ATOM   3998  H   GLN A 244      -6.222 -20.948  83.190  1.00 44.95           H  
ATOM   3999  CA  GLN A 244      -6.646 -21.634  85.174  1.00 44.95           C  
ATOM   4000  HA  GLN A 244      -7.376 -22.393  85.455  1.00 44.95           H  
ATOM   4001  C   GLN A 244      -6.701 -20.557  86.271  1.00 44.95           C  
ATOM   4002  CB  GLN A 244      -5.265 -22.310  85.147  1.00 44.95           C  
ATOM   4003  HB2 GLN A 244      -5.055 -22.694  86.145  1.00 44.95           H  
ATOM   4004  HB3 GLN A 244      -4.502 -21.573  84.894  1.00 44.95           H  
ATOM   4005  O   GLN A 244      -6.904 -20.885  87.436  1.00 44.95           O  
ATOM   4006  CG  GLN A 244      -5.198 -23.473  84.142  1.00 44.95           C  
ATOM   4007  HG2 GLN A 244      -6.020 -24.164  84.332  1.00 44.95           H  
ATOM   4008  HG3 GLN A 244      -5.307 -23.084  83.130  1.00 44.95           H  
ATOM   4009  CD  GLN A 244      -3.893 -24.263  84.207  1.00 44.95           C  
ATOM   4010  NE2 GLN A 244      -3.589 -25.040  83.192  1.00 44.95           N  
ATOM   4011 HE21 GLN A 244      -4.164 -25.048  82.361  1.00 44.95           H  
ATOM   4012 HE22 GLN A 244      -2.716 -25.542  83.264  1.00 44.95           H  
ATOM   4013  OE1 GLN A 244      -3.127 -24.214  85.154  1.00 44.95           O  
ATOM   4014  N   GLN A 245      -6.527 -19.276  85.924  1.00 40.50           N  
ATOM   4015  H   GLN A 245      -6.406 -19.058  84.946  1.00 40.50           H  
ATOM   4016  CA  GLN A 245      -6.402 -18.191  86.912  1.00 40.50           C  
ATOM   4017  HA  GLN A 245      -5.931 -18.581  87.814  1.00 40.50           H  
ATOM   4018  C   GLN A 245      -7.751 -17.592  87.346  1.00 40.50           C  
ATOM   4019  CB  GLN A 245      -5.496 -17.087  86.344  1.00 40.50           C  
ATOM   4020  HB2 GLN A 245      -5.473 -16.260  87.054  1.00 40.50           H  
ATOM   4021  HB3 GLN A 245      -5.920 -16.722  85.408  1.00 40.50           H  
ATOM   4022  O   GLN A 245      -7.869 -17.048  88.445  1.00 40.50           O  
ATOM   4023  CG  GLN A 245      -4.050 -17.555  86.101  1.00 40.50           C  
ATOM   4024  HG2 GLN A 245      -3.637 -17.937  87.035  1.00 40.50           H  
ATOM   4025  HG3 GLN A 245      -4.042 -18.362  85.367  1.00 40.50           H  
ATOM   4026  CD  GLN A 245      -3.139 -16.440  85.590  1.00 40.50           C  
ATOM   4027  NE2 GLN A 245      -1.875 -16.717  85.364  1.00 40.50           N  
ATOM   4028 HE21 GLN A 245      -1.509 -17.647  85.511  1.00 40.50           H  
ATOM   4029 HE22 GLN A 245      -1.315 -15.956  85.008  1.00 40.50           H  
ATOM   4030  OE1 GLN A 245      -3.534 -15.308  85.372  1.00 40.50           O  
ATOM   4031  N   ASN A 246      -8.777 -17.673  86.494  1.00 50.94           N  
ATOM   4032  H   ASN A 246      -8.633 -18.176  85.631  1.00 50.94           H  
ATOM   4033  CA  ASN A 246     -10.043 -16.956  86.667  1.00 50.94           C  
ATOM   4034  HA  ASN A 246      -9.823 -15.993  87.127  1.00 50.94           H  
ATOM   4035  C   ASN A 246     -11.017 -17.680  87.623  1.00 50.94           C  
ATOM   4036  CB  ASN A 246     -10.629 -16.676  85.271  1.00 50.94           C  
ATOM   4037  HB2 ASN A 246      -9.862 -16.242  84.629  1.00 50.94           H  
ATOM   4038  HB3 ASN A 246     -10.966 -17.613  84.827  1.00 50.94           H  
ATOM   4039  O   ASN A 246     -12.082 -18.140  87.212  1.00 50.94           O  
ATOM   4040  CG  ASN A 246     -11.792 -15.699  85.321  1.00 50.94           C  
ATOM   4041  ND2 ASN A 246     -12.631 -15.689  84.313  1.00 50.94           N  
ATOM   4042 HD21 ASN A 246     -12.530 -16.353  83.559  1.00 50.94           H  
ATOM   4043 HD22 ASN A 246     -13.399 -15.038  84.389  1.00 50.94           H  
ATOM   4044  OD1 ASN A 246     -11.946 -14.907  86.234  1.00 50.94           O  
ATOM   4045  N   GLN A 247     -10.620 -17.843  88.891  1.00 44.63           N  
ATOM   4046  H   GLN A 247      -9.688 -17.528  89.118  1.00 44.63           H  
ATOM   4047  CA  GLN A 247     -11.361 -18.643  89.881  1.00 44.63           C  
ATOM   4048  HA  GLN A 247     -12.408 -18.662  89.579  1.00 44.63           H  
ATOM   4049  C   GLN A 247     -11.341 -18.071  91.317  1.00 44.63           C  
ATOM   4050  CB  GLN A 247     -10.814 -20.087  89.830  1.00 44.63           C  
ATOM   4051  HB2 GLN A 247     -10.418 -20.287  88.834  1.00 44.63           H  
ATOM   4052  HB3 GLN A 247      -9.995 -20.195  90.541  1.00 44.63           H  
ATOM   4053  O   GLN A 247     -11.827 -18.718  92.246  1.00 44.63           O  
ATOM   4054  CG  GLN A 247     -11.897 -21.140  90.115  1.00 44.63           C  
ATOM   4055  HG2 GLN A 247     -12.316 -20.984  91.109  1.00 44.63           H  
ATOM   4056  HG3 GLN A 247     -12.697 -21.038  89.381  1.00 44.63           H  
ATOM   4057  CD  GLN A 247     -11.346 -22.560  90.039  1.00 44.63           C  
ATOM   4058  NE2 GLN A 247     -10.954 -23.032  88.876  1.00 44.63           N  
ATOM   4059 HE21 GLN A 247     -10.559 -23.962  88.888  1.00 44.63           H  
ATOM   4060 HE22 GLN A 247     -10.966 -22.450  88.051  1.00 44.63           H  
ATOM   4061  OE1 GLN A 247     -11.258 -23.273  91.024  1.00 44.63           O  
ATOM   4062  N   HIS A 248     -10.753 -16.890  91.540  1.00 49.19           N  
ATOM   4063  H   HIS A 248     -10.459 -16.350  90.739  1.00 49.19           H  
ATOM   4064  CA  HIS A 248     -10.483 -16.311  92.869  1.00 49.19           C  
ATOM   4065  HA  HIS A 248     -11.103 -16.801  93.619  1.00 49.19           H  
ATOM   4066  C   HIS A 248     -10.820 -14.800  92.926  1.00 49.19           C  
ATOM   4067  CB  HIS A 248      -8.998 -16.565  93.225  1.00 49.19           C  
ATOM   4068  HB2 HIS A 248      -8.747 -16.002  94.124  1.00 49.19           H  
ATOM   4069  HB3 HIS A 248      -8.375 -16.179  92.418  1.00 49.19           H  
ATOM   4070  O   HIS A 248     -11.235 -14.210  91.935  1.00 49.19           O  
ATOM   4071  CG  HIS A 248      -8.588 -17.996  93.506  1.00 49.19           C  
ATOM   4072  CD2 HIS A 248      -7.320 -18.412  93.814  1.00 49.19           C  
ATOM   4073  HD2 HIS A 248      -6.445 -17.782  93.876  1.00 49.19           H  
ATOM   4074  ND1 HIS A 248      -9.389 -19.116  93.549  1.00 49.19           N  
ATOM   4075  HD1 HIS A 248     -10.369 -19.156  93.305  1.00 49.19           H  
ATOM   4076  CE1 HIS A 248      -8.622 -20.176  93.850  1.00 49.19           C  
ATOM   4077  HE1 HIS A 248      -8.970 -21.196  93.917  1.00 49.19           H  
ATOM   4078  NE2 HIS A 248      -7.351 -19.791  94.037  1.00 49.19           N  
ATOM   4079  N   LEU A 249     -10.601 -14.170  94.091  1.00 39.79           N  
ATOM   4080  H   LEU A 249     -10.276 -14.739  94.860  1.00 39.79           H  
ATOM   4081  CA  LEU A 249     -10.569 -12.706  94.302  1.00 39.79           C  
ATOM   4082  HA  LEU A 249     -10.418 -12.570  95.373  1.00 39.79           H  
ATOM   4083  C   LEU A 249     -11.880 -11.924  94.055  1.00 39.79           C  
ATOM   4084  CB  LEU A 249      -9.330 -12.081  93.621  1.00 39.79           C  
ATOM   4085  HB2 LEU A 249      -9.459 -12.147  92.541  1.00 39.79           H  
ATOM   4086  HB3 LEU A 249      -9.296 -11.022  93.880  1.00 39.79           H  
ATOM   4087  O   LEU A 249     -11.866 -10.768  93.641  1.00 39.79           O  
ATOM   4088  CG  LEU A 249      -7.970 -12.704  93.995  1.00 39.79           C  
ATOM   4089  HG  LEU A 249      -7.941 -13.741  93.660  1.00 39.79           H  
ATOM   4090  CD1 LEU A 249      -6.845 -11.949  93.289  1.00 39.79           C  
ATOM   4091 HD11 LEU A 249      -7.005 -11.980  92.212  1.00 39.79           H  
ATOM   4092 HD12 LEU A 249      -6.826 -10.909  93.617  1.00 39.79           H  
ATOM   4093 HD13 LEU A 249      -5.886 -12.417  93.512  1.00 39.79           H  
ATOM   4094  CD2 LEU A 249      -7.693 -12.669  95.501  1.00 39.79           C  
ATOM   4095 HD21 LEU A 249      -6.689 -13.044  95.698  1.00 39.79           H  
ATOM   4096 HD22 LEU A 249      -7.770 -11.645  95.869  1.00 39.79           H  
ATOM   4097 HD23 LEU A 249      -8.403 -13.301  96.033  1.00 39.79           H  
ATOM   4098  N   SER A 250     -13.015 -12.520  94.421  1.00 31.15           N  
ATOM   4099  H   SER A 250     -12.920 -13.462  94.773  1.00 31.15           H  
ATOM   4100  CA  SER A 250     -14.207 -11.765  94.861  1.00 31.15           C  
ATOM   4101  HA  SER A 250     -14.223 -10.796  94.362  1.00 31.15           H  
ATOM   4102  C   SER A 250     -14.139 -11.515  96.390  1.00 31.15           C  
ATOM   4103  CB  SER A 250     -15.465 -12.537  94.437  1.00 31.15           C  
ATOM   4104  HB2 SER A 250     -16.324 -11.866  94.435  1.00 31.15           H  
ATOM   4105  HB3 SER A 250     -15.337 -12.910  93.421  1.00 31.15           H  
ATOM   4106  O   SER A 250     -13.307 -12.168  97.031  1.00 31.15           O  
ATOM   4107  OG  SER A 250     -15.741 -13.617  95.308  1.00 31.15           O  
ATOM   4108  HG  SER A 250     -15.050 -14.277  95.220  1.00 31.15           H  
ATOM   4109  N   PRO A 251     -14.991 -10.667  97.021  1.00 41.14           N  
ATOM   4110  CA  PRO A 251     -16.155  -9.947  96.477  1.00 41.14           C  
ATOM   4111  HA  PRO A 251     -16.199  -9.981  95.388  1.00 41.14           H  
ATOM   4112  C   PRO A 251     -16.256  -8.459  96.933  1.00 41.14           C  
ATOM   4113  CB  PRO A 251     -17.289 -10.780  97.099  1.00 41.14           C  
ATOM   4114  HB2 PRO A 251     -18.265 -10.296  97.066  1.00 41.14           H  
ATOM   4115  HB3 PRO A 251     -17.353 -11.744  96.596  1.00 41.14           H  
ATOM   4116  O   PRO A 251     -15.321  -7.908  97.504  1.00 41.14           O  
ATOM   4117  CG  PRO A 251     -16.799 -10.994  98.538  1.00 41.14           C  
ATOM   4118  HG2 PRO A 251     -17.089 -11.980  98.900  1.00 41.14           H  
ATOM   4119  HG3 PRO A 251     -17.190 -10.217  99.196  1.00 41.14           H  
ATOM   4120  CD  PRO A 251     -15.276 -10.864  98.442  1.00 41.14           C  
ATOM   4121  HD2 PRO A 251     -14.931 -10.004  99.016  1.00 41.14           H  
ATOM   4122  HD3 PRO A 251     -14.813 -11.769  98.837  1.00 41.14           H  
ATOM   4123  N   ILE A 252     -17.464  -7.877  96.805  1.00 39.18           N  
ATOM   4124  H   ILE A 252     -18.139  -8.371  96.240  1.00 39.18           H  
ATOM   4125  CA  ILE A 252     -17.971  -6.695  97.550  1.00 39.18           C  
ATOM   4126  HA  ILE A 252     -19.029  -6.641  97.291  1.00 39.18           H  
ATOM   4127  C   ILE A 252     -17.456  -5.304  97.091  1.00 39.18           C  
ATOM   4128  CB  ILE A 252     -17.940  -7.005  99.087  1.00 39.18           C  
ATOM   4129  HB  ILE A 252     -17.036  -7.573  99.309  1.00 39.18           H  
ATOM   4130  O   ILE A 252     -16.488  -5.176  96.352  1.00 39.18           O  
ATOM   4131  CG1 ILE A 252     -19.150  -7.909  99.429  1.00 39.18           C  
ATOM   4132 HG12 ILE A 252     -20.072  -7.347  99.286  1.00 39.18           H  
ATOM   4133 HG13 ILE A 252     -19.168  -8.753  98.740  1.00 39.18           H  
ATOM   4134  CG2 ILE A 252     -17.895  -5.799 100.043  1.00 39.18           C  
ATOM   4135 HG21 ILE A 252     -18.816  -5.219  99.989  1.00 39.18           H  
ATOM   4136 HG22 ILE A 252     -17.031  -5.180  99.803  1.00 39.18           H  
ATOM   4137 HG23 ILE A 252     -17.753  -6.140 101.068  1.00 39.18           H  
ATOM   4138  CD1 ILE A 252     -19.145  -8.484 100.853  1.00 39.18           C  
ATOM   4139 HD11 ILE A 252     -19.329  -7.696 101.584  1.00 39.18           H  
ATOM   4140 HD12 ILE A 252     -19.938  -9.227 100.942  1.00 39.18           H  
ATOM   4141 HD13 ILE A 252     -18.188  -8.961 101.062  1.00 39.18           H  
ATOM   4142  N   LEU A 253     -18.185  -4.263  97.533  1.00 35.99           N  
ATOM   4143  H   LEU A 253     -18.955  -4.521  98.134  1.00 35.99           H  
ATOM   4144  CA  LEU A 253     -18.065  -2.820  97.254  1.00 35.99           C  
ATOM   4145  HA  LEU A 253     -18.825  -2.373  97.895  1.00 35.99           H  
ATOM   4146  C   LEU A 253     -18.496  -2.325  95.857  1.00 35.99           C  
ATOM   4147  CB  LEU A 253     -16.717  -2.245  97.748  1.00 35.99           C  
ATOM   4148  HB2 LEU A 253     -16.517  -1.300  97.244  1.00 35.99           H  
ATOM   4149  HB3 LEU A 253     -15.914  -2.926  97.464  1.00 35.99           H  
ATOM   4150  O   LEU A 253     -18.647  -3.074  94.899  1.00 35.99           O  
ATOM   4151  CG  LEU A 253     -16.663  -1.995  99.268  1.00 35.99           C  
ATOM   4152  HG  LEU A 253     -16.995  -2.887  99.800  1.00 35.99           H  
ATOM   4153  CD1 LEU A 253     -15.231  -1.684  99.697  1.00 35.99           C  
ATOM   4154 HD11 LEU A 253     -14.581  -2.517  99.430  1.00 35.99           H  
ATOM   4155 HD12 LEU A 253     -15.187  -1.542 100.776  1.00 35.99           H  
ATOM   4156 HD13 LEU A 253     -14.876  -0.782  99.197  1.00 35.99           H  
ATOM   4157  CD2 LEU A 253     -17.543  -0.812  99.696  1.00 35.99           C  
ATOM   4158 HD21 LEU A 253     -17.402  -0.620 100.760  1.00 35.99           H  
ATOM   4159 HD22 LEU A 253     -18.598  -1.031  99.532  1.00 35.99           H  
ATOM   4160 HD23 LEU A 253     -17.267   0.082  99.138  1.00 35.99           H  
ATOM   4161  N   SER A 254     -18.848  -1.034  95.828  1.00 39.13           N  
ATOM   4162  H   SER A 254     -18.645  -0.486  96.652  1.00 39.13           H  
ATOM   4163  CA  SER A 254     -19.492  -0.260  94.748  1.00 39.13           C  
ATOM   4164  HA  SER A 254     -18.899  -0.328  93.836  1.00 39.13           H  
ATOM   4165  C   SER A 254     -19.584   1.224  95.208  1.00 39.13           C  
ATOM   4166  CB  SER A 254     -20.895  -0.854  94.506  1.00 39.13           C  
ATOM   4167  HB2 SER A 254     -21.325  -0.456  93.587  1.00 39.13           H  
ATOM   4168  HB3 SER A 254     -20.822  -1.934  94.373  1.00 39.13           H  
ATOM   4169  O   SER A 254     -19.200   1.477  96.356  1.00 39.13           O  
ATOM   4170  OG  SER A 254     -21.769  -0.576  95.582  1.00 39.13           O  
ATOM   4171  HG  SER A 254     -21.382  -0.937  96.383  1.00 39.13           H  
ATOM   4172  N   PRO A 255     -20.129   2.201  94.439  1.00 45.55           N  
ATOM   4173  CA  PRO A 255     -20.667   2.117  93.074  1.00 45.55           C  
ATOM   4174  HA  PRO A 255     -20.475   1.148  92.614  1.00 45.55           H  
ATOM   4175  C   PRO A 255     -20.170   3.221  92.101  1.00 45.55           C  
ATOM   4176  CB  PRO A 255     -22.165   2.316  93.334  1.00 45.55           C  
ATOM   4177  HB2 PRO A 255     -22.592   1.421  93.787  1.00 45.55           H  
ATOM   4178  HB3 PRO A 255     -22.725   2.573  92.434  1.00 45.55           H  
ATOM   4179  O   PRO A 255     -19.632   4.238  92.528  1.00 45.55           O  
ATOM   4180  CG  PRO A 255     -22.170   3.456  94.362  1.00 45.55           C  
ATOM   4181  HG2 PRO A 255     -22.200   4.420  93.855  1.00 45.55           H  
ATOM   4182  HG3 PRO A 255     -23.014   3.360  95.045  1.00 45.55           H  
ATOM   4183  CD  PRO A 255     -20.833   3.302  95.100  1.00 45.55           C  
ATOM   4184  HD2 PRO A 255     -20.251   4.221  95.031  1.00 45.55           H  
ATOM   4185  HD3 PRO A 255     -21.031   3.077  96.148  1.00 45.55           H  
ATOM   4186  N   LEU A 256     -20.514   3.070  90.807  1.00 35.51           N  
ATOM   4187  H   LEU A 256     -20.927   2.184  90.553  1.00 35.51           H  
ATOM   4188  CA  LEU A 256     -20.413   4.086  89.729  1.00 35.51           C  
ATOM   4189  HA  LEU A 256     -20.799   3.617  88.824  1.00 35.51           H  
ATOM   4190  C   LEU A 256     -18.973   4.543  89.356  1.00 35.51           C  
ATOM   4191  CB  LEU A 256     -21.347   5.279  90.079  1.00 35.51           C  
ATOM   4192  HB2 LEU A 256     -21.034   5.692  91.038  1.00 35.51           H  
ATOM   4193  HB3 LEU A 256     -21.217   6.086  89.359  1.00 35.51           H  
ATOM   4194  O   LEU A 256     -18.034   4.290  90.105  1.00 35.51           O  
ATOM   4195  CG  LEU A 256     -22.849   4.944  90.161  1.00 35.51           C  
ATOM   4196  HG  LEU A 256     -23.006   4.103  90.836  1.00 35.51           H  
ATOM   4197  CD1 LEU A 256     -23.623   6.142  90.710  1.00 35.51           C  
ATOM   4198 HD11 LEU A 256     -23.249   6.393  91.703  1.00 35.51           H  
ATOM   4199 HD12 LEU A 256     -24.681   5.894  90.791  1.00 35.51           H  
ATOM   4200 HD13 LEU A 256     -23.502   7.004  90.055  1.00 35.51           H  
ATOM   4201  CD2 LEU A 256     -23.442   4.589  88.796  1.00 35.51           C  
ATOM   4202 HD21 LEU A 256     -24.507   4.384  88.906  1.00 35.51           H  
ATOM   4203 HD22 LEU A 256     -22.965   3.694  88.397  1.00 35.51           H  
ATOM   4204 HD23 LEU A 256     -23.313   5.424  88.107  1.00 35.51           H  
ATOM   4205  N   PRO A 257     -18.768   5.223  88.201  1.00 41.13           N  
ATOM   4206  CA  PRO A 257     -19.681   5.445  87.067  1.00 41.13           C  
ATOM   4207  HA  PRO A 257     -20.712   5.495  87.418  1.00 41.13           H  
ATOM   4208  C   PRO A 257     -19.579   4.355  85.973  1.00 41.13           C  
ATOM   4209  CB  PRO A 257     -19.297   6.820  86.489  1.00 41.13           C  
ATOM   4210  HB2 PRO A 257     -20.144   7.506  86.513  1.00 41.13           H  
ATOM   4211  HB3 PRO A 257     -18.936   6.717  85.465  1.00 41.13           H  
ATOM   4212  O   PRO A 257     -18.535   3.722  85.824  1.00 41.13           O  
ATOM   4213  CG  PRO A 257     -18.160   7.335  87.377  1.00 41.13           C  
ATOM   4214  HG2 PRO A 257     -17.404   7.869  86.801  1.00 41.13           H  
ATOM   4215  HG3 PRO A 257     -18.567   7.970  88.163  1.00 41.13           H  
ATOM   4216  CD  PRO A 257     -17.599   6.060  87.995  1.00 41.13           C  
ATOM   4217  HD2 PRO A 257     -16.917   5.570  87.300  1.00 41.13           H  
ATOM   4218  HD3 PRO A 257     -17.085   6.288  88.928  1.00 41.13           H  
ATOM   4219  N   PRO A 258     -20.633   4.139  85.161  1.00 48.21           N  
ATOM   4220  CA  PRO A 258     -20.618   3.147  84.086  1.00 48.21           C  
ATOM   4221  HA  PRO A 258     -20.132   2.232  84.425  1.00 48.21           H  
ATOM   4222  C   PRO A 258     -19.894   3.666  82.830  1.00 48.21           C  
ATOM   4223  CB  PRO A 258     -22.097   2.848  83.815  1.00 48.21           C  
ATOM   4224  HB2 PRO A 258     -22.446   2.088  84.513  1.00 48.21           H  
ATOM   4225  HB3 PRO A 258     -22.273   2.527  82.788  1.00 48.21           H  
ATOM   4226  O   PRO A 258     -20.342   4.625  82.207  1.00 48.21           O  
ATOM   4227  CG  PRO A 258     -22.790   4.178  84.122  1.00 48.21           C  
ATOM   4228  HG2 PRO A 258     -22.747   4.832  83.252  1.00 48.21           H  
ATOM   4229  HG3 PRO A 258     -23.825   4.028  84.430  1.00 48.21           H  
ATOM   4230  CD  PRO A 258     -21.945   4.766  85.254  1.00 48.21           C  
ATOM   4231  HD2 PRO A 258     -22.400   4.505  86.209  1.00 48.21           H  
ATOM   4232  HD3 PRO A 258     -21.875   5.848  85.148  1.00 48.21           H  
ATOM   4233  N   ILE A 259     -18.796   3.009  82.433  1.00 47.40           N  
ATOM   4234  H   ILE A 259     -18.453   2.277  83.038  1.00 47.40           H  
ATOM   4235  CA  ILE A 259     -18.094   3.267  81.156  1.00 47.40           C  
ATOM   4236  HA  ILE A 259     -18.795   3.737  80.466  1.00 47.40           H  
ATOM   4237  C   ILE A 259     -17.658   1.948  80.490  1.00 47.40           C  
ATOM   4238  CB  ILE A 259     -16.897   4.248  81.333  1.00 47.40           C  
ATOM   4239  HB  ILE A 259     -16.171   3.787  82.004  1.00 47.40           H  
ATOM   4240  O   ILE A 259     -18.197   1.558  79.457  1.00 47.40           O  
ATOM   4241  CG1 ILE A 259     -17.323   5.597  81.962  1.00 47.40           C  
ATOM   4242 HG12 ILE A 259     -18.052   6.085  81.315  1.00 47.40           H  
ATOM   4243 HG13 ILE A 259     -17.799   5.407  82.925  1.00 47.40           H  
ATOM   4244  CG2 ILE A 259     -16.206   4.492  79.974  1.00 47.40           C  
ATOM   4245 HG21 ILE A 259     -15.871   3.559  79.523  1.00 47.40           H  
ATOM   4246 HG22 ILE A 259     -16.894   4.989  79.290  1.00 47.40           H  
ATOM   4247 HG23 ILE A 259     -15.320   5.114  80.101  1.00 47.40           H  
ATOM   4248  CD1 ILE A 259     -16.173   6.576  82.238  1.00 47.40           C  
ATOM   4249 HD11 ILE A 259     -16.554   7.423  82.808  1.00 47.40           H  
ATOM   4250 HD12 ILE A 259     -15.396   6.081  82.820  1.00 47.40           H  
ATOM   4251 HD13 ILE A 259     -15.753   6.952  81.305  1.00 47.40           H  
ATOM   4252  N   GLN A 260     -16.688   1.246  81.089  1.00 40.01           N  
ATOM   4253  H   GLN A 260     -16.326   1.608  81.960  1.00 40.01           H  
ATOM   4254  CA  GLN A 260     -15.889   0.194  80.430  1.00 40.01           C  
ATOM   4255  HA  GLN A 260     -15.333   0.639  79.605  1.00 40.01           H  
ATOM   4256  C   GLN A 260     -16.709  -0.966  79.836  1.00 40.01           C  
ATOM   4257  CB  GLN A 260     -14.883  -0.359  81.453  1.00 40.01           C  
ATOM   4258  HB2 GLN A 260     -15.430  -0.671  82.343  1.00 40.01           H  
ATOM   4259  HB3 GLN A 260     -14.393  -1.238  81.033  1.00 40.01           H  
ATOM   4260  O   GLN A 260     -16.367  -1.486  78.775  1.00 40.01           O  
ATOM   4261  CG  GLN A 260     -13.793   0.659  81.838  1.00 40.01           C  
ATOM   4262  HG2 GLN A 260     -13.157   0.837  80.971  1.00 40.01           H  
ATOM   4263  HG3 GLN A 260     -14.244   1.607  82.129  1.00 40.01           H  
ATOM   4264  CD  GLN A 260     -12.930   0.182  83.006  1.00 40.01           C  
ATOM   4265  NE2 GLN A 260     -11.681   0.582  83.081  1.00 40.01           N  
ATOM   4266 HE21 GLN A 260     -11.270   1.163  82.364  1.00 40.01           H  
ATOM   4267 HE22 GLN A 260     -11.160   0.236  83.874  1.00 40.01           H  
ATOM   4268  OE1 GLN A 260     -13.367  -0.533  83.889  1.00 40.01           O  
ATOM   4269  N   GLN A 261     -17.818  -1.346  80.474  1.00 42.51           N  
ATOM   4270  H   GLN A 261     -18.062  -0.867  81.329  1.00 42.51           H  
ATOM   4271  CA  GLN A 261     -18.653  -2.477  80.050  1.00 42.51           C  
ATOM   4272  HA  GLN A 261     -18.035  -3.375  80.013  1.00 42.51           H  
ATOM   4273  C   GLN A 261     -19.250  -2.304  78.642  1.00 42.51           C  
ATOM   4274  CB  GLN A 261     -19.755  -2.694  81.098  1.00 42.51           C  
ATOM   4275  HB2 GLN A 261     -20.275  -1.752  81.269  1.00 42.51           H  
ATOM   4276  HB3 GLN A 261     -20.475  -3.420  80.718  1.00 42.51           H  
ATOM   4277  O   GLN A 261     -19.419  -3.292  77.926  1.00 42.51           O  
ATOM   4278  CG  GLN A 261     -19.179  -3.231  82.421  1.00 42.51           C  
ATOM   4279  HG2 GLN A 261     -18.771  -4.226  82.246  1.00 42.51           H  
ATOM   4280  HG3 GLN A 261     -18.366  -2.592  82.767  1.00 42.51           H  
ATOM   4281  CD  GLN A 261     -20.215  -3.302  83.539  1.00 42.51           C  
ATOM   4282  NE2 GLN A 261     -20.080  -4.224  84.465  1.00 42.51           N  
ATOM   4283 HE21 GLN A 261     -19.314  -4.882  84.430  1.00 42.51           H  
ATOM   4284 HE22 GLN A 261     -20.783  -4.231  85.190  1.00 42.51           H  
ATOM   4285  OE1 GLN A 261     -21.142  -2.515  83.625  1.00 42.51           O  
ATOM   4286  N   LEU A 262     -19.496  -1.063  78.199  1.00 41.65           N  
ATOM   4287  H   LEU A 262     -19.281  -0.282  78.802  1.00 41.65           H  
ATOM   4288  CA  LEU A 262     -19.975  -0.777  76.841  1.00 41.65           C  
ATOM   4289  HA  LEU A 262     -20.845  -1.404  76.648  1.00 41.65           H  
ATOM   4290  C   LEU A 262     -18.914  -1.118  75.778  1.00 41.65           C  
ATOM   4291  CB  LEU A 262     -20.398   0.705  76.787  1.00 41.65           C  
ATOM   4292  HB2 LEU A 262     -21.123   0.888  77.580  1.00 41.65           H  
ATOM   4293  HB3 LEU A 262     -19.522   1.323  76.988  1.00 41.65           H  
ATOM   4294  O   LEU A 262     -19.243  -1.637  74.712  1.00 41.65           O  
ATOM   4295  CG  LEU A 262     -21.014   1.160  75.449  1.00 41.65           C  
ATOM   4296  HG  LEU A 262     -20.289   1.023  74.647  1.00 41.65           H  
ATOM   4297  CD1 LEU A 262     -22.290   0.389  75.103  1.00 41.65           C  
ATOM   4298 HD11 LEU A 262     -22.752   0.817  74.213  1.00 41.65           H  
ATOM   4299 HD12 LEU A 262     -22.048  -0.652  74.890  1.00 41.65           H  
ATOM   4300 HD13 LEU A 262     -22.994   0.433  75.934  1.00 41.65           H  
ATOM   4301  CD2 LEU A 262     -21.364   2.647  75.527  1.00 41.65           C  
ATOM   4302 HD21 LEU A 262     -20.466   3.224  75.745  1.00 41.65           H  
ATOM   4303 HD22 LEU A 262     -22.102   2.821  76.310  1.00 41.65           H  
ATOM   4304 HD23 LEU A 262     -21.766   2.984  74.572  1.00 41.65           H  
ATOM   4305  N   GLN A 263     -17.636  -0.884  76.089  1.00 40.02           N  
ATOM   4306  H   GLN A 263     -17.429  -0.526  77.011  1.00 40.02           H  
ATOM   4307  CA  GLN A 263     -16.505  -1.208  75.216  1.00 40.02           C  
ATOM   4308  HA  GLN A 263     -16.717  -0.828  74.217  1.00 40.02           H  
ATOM   4309  C   GLN A 263     -16.298  -2.727  75.108  1.00 40.02           C  
ATOM   4310  CB  GLN A 263     -15.260  -0.491  75.764  1.00 40.02           C  
ATOM   4311  HB2 GLN A 263     -15.522   0.543  75.988  1.00 40.02           H  
ATOM   4312  HB3 GLN A 263     -14.945  -0.972  76.690  1.00 40.02           H  
ATOM   4313  O   GLN A 263     -16.042  -3.236  74.018  1.00 40.02           O  
ATOM   4314  CG  GLN A 263     -14.077  -0.479  74.785  1.00 40.02           C  
ATOM   4315  HG2 GLN A 263     -13.771  -1.501  74.562  1.00 40.02           H  
ATOM   4316  HG3 GLN A 263     -14.390  -0.002  73.856  1.00 40.02           H  
ATOM   4317  CD  GLN A 263     -12.870   0.276  75.345  1.00 40.02           C  
ATOM   4318  NE2 GLN A 263     -11.910   0.624  74.518  1.00 40.02           N  
ATOM   4319 HE21 GLN A 263     -11.978   0.435  73.528  1.00 40.02           H  
ATOM   4320 HE22 GLN A 263     -11.140   1.134  74.927  1.00 40.02           H  
ATOM   4321  OE1 GLN A 263     -12.758   0.566  76.524  1.00 40.02           O  
ATOM   4322  N   GLN A 264     -16.479  -3.460  76.214  1.00 45.79           N  
ATOM   4323  H   GLN A 264     -16.673  -2.973  77.077  1.00 45.79           H  
ATOM   4324  CA  GLN A 264     -16.407  -4.928  76.238  1.00 45.79           C  
ATOM   4325  HA  GLN A 264     -15.453  -5.241  75.814  1.00 45.79           H  
ATOM   4326  C   GLN A 264     -17.517  -5.566  75.382  1.00 45.79           C  
ATOM   4327  CB  GLN A 264     -16.489  -5.431  77.691  1.00 45.79           C  
ATOM   4328  HB2 GLN A 264     -16.483  -6.521  77.683  1.00 45.79           H  
ATOM   4329  HB3 GLN A 264     -17.430  -5.102  78.133  1.00 45.79           H  
ATOM   4330  O   GLN A 264     -17.243  -6.452  74.571  1.00 45.79           O  
ATOM   4331  CG  GLN A 264     -15.326  -4.944  78.570  1.00 45.79           C  
ATOM   4332  HG2 GLN A 264     -14.387  -5.313  78.159  1.00 45.79           H  
ATOM   4333  HG3 GLN A 264     -15.288  -3.855  78.578  1.00 45.79           H  
ATOM   4334  CD  GLN A 264     -15.476  -5.418  80.013  1.00 45.79           C  
ATOM   4335  NE2 GLN A 264     -14.719  -6.403  80.442  1.00 45.79           N  
ATOM   4336 HE21 GLN A 264     -14.032  -6.831  79.837  1.00 45.79           H  
ATOM   4337 HE22 GLN A 264     -14.845  -6.674  81.406  1.00 45.79           H  
ATOM   4338  OE1 GLN A 264     -16.288  -4.923  80.778  1.00 45.79           O  
ATOM   4339  N   TYR A 265     -18.758  -5.079  75.502  1.00 44.73           N  
ATOM   4340  H   TYR A 265     -18.935  -4.373  76.203  1.00 44.73           H  
ATOM   4341  CA  TYR A 265     -19.893  -5.562  74.701  1.00 44.73           C  
ATOM   4342  HA  TYR A 265     -19.986  -6.638  74.852  1.00 44.73           H  
ATOM   4343  C   TYR A 265     -19.691  -5.339  73.194  1.00 44.73           C  
ATOM   4344  CB  TYR A 265     -21.191  -4.886  75.180  1.00 44.73           C  
ATOM   4345  HB2 TYR A 265     -20.973  -4.125  75.929  1.00 44.73           H  
ATOM   4346  HB3 TYR A 265     -21.664  -4.366  74.346  1.00 44.73           H  
ATOM   4347  O   TYR A 265     -19.995  -6.217  72.384  1.00 44.73           O  
ATOM   4348  CG  TYR A 265     -22.189  -5.868  75.753  1.00 44.73           C  
ATOM   4349  CD1 TYR A 265     -23.095  -6.523  74.897  1.00 44.73           C  
ATOM   4350  HD1 TYR A 265     -23.082  -6.314  73.837  1.00 44.73           H  
ATOM   4351  CD2 TYR A 265     -22.187  -6.153  77.133  1.00 44.73           C  
ATOM   4352  HD2 TYR A 265     -21.482  -5.655  77.782  1.00 44.73           H  
ATOM   4353  CE1 TYR A 265     -24.006  -7.459  75.421  1.00 44.73           C  
ATOM   4354  HE1 TYR A 265     -24.704  -7.975  74.777  1.00 44.73           H  
ATOM   4355  CE2 TYR A 265     -23.095  -7.092  77.660  1.00 44.73           C  
ATOM   4356  HE2 TYR A 265     -23.091  -7.313  78.717  1.00 44.73           H  
ATOM   4357  OH  TYR A 265     -24.886  -8.655  77.298  1.00 44.73           O  
ATOM   4358  HH  TYR A 265     -24.776  -8.781  78.243  1.00 44.73           H  
ATOM   4359  CZ  TYR A 265     -24.006  -7.747  76.801  1.00 44.73           C  
ATOM   4360  N   GLN A 266     -19.131  -4.184  72.817  1.00 38.55           N  
ATOM   4361  H   GLN A 266     -18.924  -3.501  73.531  1.00 38.55           H  
ATOM   4362  CA  GLN A 266     -18.892  -3.813  71.419  1.00 38.55           C  
ATOM   4363  HA  GLN A 266     -19.842  -3.857  70.888  1.00 38.55           H  
ATOM   4364  C   GLN A 266     -17.913  -4.763  70.701  1.00 38.55           C  
ATOM   4365  CB  GLN A 266     -18.378  -2.363  71.398  1.00 38.55           C  
ATOM   4366  HB2 GLN A 266     -17.354  -2.339  71.771  1.00 38.55           H  
ATOM   4367  HB3 GLN A 266     -18.998  -1.757  72.058  1.00 38.55           H  
ATOM   4368  O   GLN A 266     -18.040  -4.972  69.495  1.00 38.55           O  
ATOM   4369  CG  GLN A 266     -18.425  -1.734  69.999  1.00 38.55           C  
ATOM   4370  HG2 GLN A 266     -19.462  -1.653  69.673  1.00 38.55           H  
ATOM   4371  HG3 GLN A 266     -17.886  -2.364  69.292  1.00 38.55           H  
ATOM   4372  CD  GLN A 266     -17.783  -0.352  69.979  1.00 38.55           C  
ATOM   4373  NE2 GLN A 266     -18.373   0.640  70.610  1.00 38.55           N  
ATOM   4374 HE21 GLN A 266     -17.897   1.531  70.576  1.00 38.55           H  
ATOM   4375 HE22 GLN A 266     -19.227   0.492  71.127  1.00 38.55           H  
ATOM   4376  OE1 GLN A 266     -16.732  -0.144  69.400  1.00 38.55           O  
ATOM   4377  N   GLN A 267     -16.957  -5.357  71.424  1.00 41.00           N  
ATOM   4378  H   GLN A 267     -16.900  -5.146  72.410  1.00 41.00           H  
ATOM   4379  CA  GLN A 267     -15.978  -6.294  70.859  1.00 41.00           C  
ATOM   4380  HA  GLN A 267     -15.599  -5.892  69.919  1.00 41.00           H  
ATOM   4381  C   GLN A 267     -16.594  -7.665  70.540  1.00 41.00           C  
ATOM   4382  CB  GLN A 267     -14.800  -6.448  71.835  1.00 41.00           C  
ATOM   4383  HB2 GLN A 267     -14.167  -7.271  71.502  1.00 41.00           H  
ATOM   4384  HB3 GLN A 267     -15.185  -6.693  72.825  1.00 41.00           H  
ATOM   4385  O   GLN A 267     -16.347  -8.221  69.469  1.00 41.00           O  
ATOM   4386  CG  GLN A 267     -13.936  -5.178  71.915  1.00 41.00           C  
ATOM   4387  HG2 GLN A 267     -13.483  -5.002  70.939  1.00 41.00           H  
ATOM   4388  HG3 GLN A 267     -14.558  -4.317  72.157  1.00 41.00           H  
ATOM   4389  CD  GLN A 267     -12.829  -5.267  72.964  1.00 41.00           C  
ATOM   4390  NE2 GLN A 267     -11.802  -4.452  72.861  1.00 41.00           N  
ATOM   4391 HE21 GLN A 267     -11.736  -3.795  72.096  1.00 41.00           H  
ATOM   4392 HE22 GLN A 267     -11.089  -4.556  73.569  1.00 41.00           H  
ATOM   4393  OE1 GLN A 267     -12.851  -6.056  73.893  1.00 41.00           O  
ATOM   4394  N   GLN A 268     -17.424  -8.205  71.440  1.00 43.52           N  
ATOM   4395  H   GLN A 268     -17.620  -7.686  72.283  1.00 43.52           H  
ATOM   4396  CA  GLN A 268     -17.989  -9.556  71.298  1.00 43.52           C  
ATOM   4397  HA  GLN A 268     -17.177 -10.263  71.130  1.00 43.52           H  
ATOM   4398  C   GLN A 268     -18.935  -9.677  70.092  1.00 43.52           C  
ATOM   4399  CB  GLN A 268     -18.715  -9.946  72.596  1.00 43.52           C  
ATOM   4400  HB2 GLN A 268     -19.225 -10.896  72.438  1.00 43.52           H  
ATOM   4401  HB3 GLN A 268     -19.461  -9.189  72.838  1.00 43.52           H  
ATOM   4402  O   GLN A 268     -18.917 -10.685  69.385  1.00 43.52           O  
ATOM   4403  CG  GLN A 268     -17.742 -10.108  73.777  1.00 43.52           C  
ATOM   4404  HG2 GLN A 268     -17.237  -9.162  73.975  1.00 43.52           H  
ATOM   4405  HG3 GLN A 268     -16.986 -10.848  73.512  1.00 43.52           H  
ATOM   4406  CD  GLN A 268     -18.427 -10.556  75.066  1.00 43.52           C  
ATOM   4407  NE2 GLN A 268     -17.675 -10.955  76.067  1.00 43.52           N  
ATOM   4408 HE21 GLN A 268     -18.174 -11.254  76.893  1.00 43.52           H  
ATOM   4409 HE22 GLN A 268     -16.669 -10.971  75.985  1.00 43.52           H  
ATOM   4410  OE1 GLN A 268     -19.637 -10.561  75.212  1.00 43.52           O  
ATOM   4411  N   GLN A 269     -19.717  -8.631  69.809  1.00 41.35           N  
ATOM   4412  H   GLN A 269     -19.689  -7.834  70.429  1.00 41.35           H  
ATOM   4413  CA  GLN A 269     -20.672  -8.619  68.694  1.00 41.35           C  
ATOM   4414  HA  GLN A 269     -21.316  -9.495  68.774  1.00 41.35           H  
ATOM   4415  C   GLN A 269     -19.989  -8.698  67.316  1.00 41.35           C  
ATOM   4416  CB  GLN A 269     -21.544  -7.358  68.804  1.00 41.35           C  
ATOM   4417  HB2 GLN A 269     -20.899  -6.481  68.864  1.00 41.35           H  
ATOM   4418  HB3 GLN A 269     -22.162  -7.273  67.911  1.00 41.35           H  
ATOM   4419  O   GLN A 269     -20.511  -9.340  66.404  1.00 41.35           O  
ATOM   4420  CG  GLN A 269     -22.464  -7.408  70.038  1.00 41.35           C  
ATOM   4421  HG2 GLN A 269     -21.868  -7.544  70.940  1.00 41.35           H  
ATOM   4422  HG3 GLN A 269     -23.135  -8.262  69.948  1.00 41.35           H  
ATOM   4423  CD  GLN A 269     -23.308  -6.149  70.219  1.00 41.35           C  
ATOM   4424  NE2 GLN A 269     -24.336  -6.205  71.038  1.00 41.35           N  
ATOM   4425 HE21 GLN A 269     -24.567  -7.065  71.514  1.00 41.35           H  
ATOM   4426 HE22 GLN A 269     -24.891  -5.365  71.109  1.00 41.35           H  
ATOM   4427  OE1 GLN A 269     -23.076  -5.098  69.644  1.00 41.35           O  
ATOM   4428  N   GLN A 270     -18.802  -8.101  67.164  1.00 42.84           N  
ATOM   4429  H   GLN A 270     -18.399  -7.623  67.958  1.00 42.84           H  
ATOM   4430  CA  GLN A 270     -18.062  -8.092  65.895  1.00 42.84           C  
ATOM   4431  HA  GLN A 270     -18.734  -7.791  65.092  1.00 42.84           H  
ATOM   4432  C   GLN A 270     -17.516  -9.482  65.531  1.00 42.84           C  
ATOM   4433  CB  GLN A 270     -16.909  -7.077  65.978  1.00 42.84           C  
ATOM   4434  HB2 GLN A 270     -16.267  -7.329  66.822  1.00 42.84           H  
ATOM   4435  HB3 GLN A 270     -16.316  -7.142  65.066  1.00 42.84           H  
ATOM   4436  O   GLN A 270     -17.542  -9.874  64.365  1.00 42.84           O  
ATOM   4437  CG  GLN A 270     -17.413  -5.634  66.136  1.00 42.84           C  
ATOM   4438  HG2 GLN A 270     -17.964  -5.343  65.242  1.00 42.84           H  
ATOM   4439  HG3 GLN A 270     -18.097  -5.576  66.983  1.00 42.84           H  
ATOM   4440  CD  GLN A 270     -16.283  -4.631  66.355  1.00 42.84           C  
ATOM   4441  NE2 GLN A 270     -16.524  -3.586  67.114  1.00 42.84           N  
ATOM   4442 HE21 GLN A 270     -15.767  -2.930  67.241  1.00 42.84           H  
ATOM   4443 HE22 GLN A 270     -17.379  -3.555  67.651  1.00 42.84           H  
ATOM   4444  OE1 GLN A 270     -15.179  -4.757  65.853  1.00 42.84           O  
ATOM   4445  N   GLN A 271     -17.058 -10.247  66.528  1.00 42.08           N  
ATOM   4446  H   GLN A 271     -17.098  -9.881  67.468  1.00 42.08           H  
ATOM   4447  CA  GLN A 271     -16.453 -11.569  66.321  1.00 42.08           C  
ATOM   4448  HA  GLN A 271     -15.624 -11.474  65.620  1.00 42.08           H  
ATOM   4449  C   GLN A 271     -17.449 -12.567  65.709  1.00 42.08           C  
ATOM   4450  CB  GLN A 271     -15.911 -12.094  67.661  1.00 42.08           C  
ATOM   4451  HB2 GLN A 271     -15.572 -13.121  67.527  1.00 42.08           H  
ATOM   4452  HB3 GLN A 271     -16.713 -12.092  68.399  1.00 42.08           H  
ATOM   4453  O   GLN A 271     -17.113 -13.272  64.758  1.00 42.08           O  
ATOM   4454  CG  GLN A 271     -14.730 -11.255  68.182  1.00 42.08           C  
ATOM   4455  HG2 GLN A 271     -13.910 -11.320  67.468  1.00 42.08           H  
ATOM   4456  HG3 GLN A 271     -15.024 -10.208  68.263  1.00 42.08           H  
ATOM   4457  CD  GLN A 271     -14.223 -11.702  69.552  1.00 42.08           C  
ATOM   4458  NE2 GLN A 271     -13.107 -11.175  70.005  1.00 42.08           N  
ATOM   4459 HE21 GLN A 271     -12.601 -10.490  69.462  1.00 42.08           H  
ATOM   4460 HE22 GLN A 271     -12.803 -11.501  70.911  1.00 42.08           H  
ATOM   4461  OE1 GLN A 271     -14.803 -12.517  70.248  1.00 42.08           O  
ATOM   4462  N   GLN A 272     -18.691 -12.582  66.203  1.00 42.08           N  
ATOM   4463  H   GLN A 272     -18.907 -11.960  66.970  1.00 42.08           H  
ATOM   4464  CA  GLN A 272     -19.742 -13.485  65.719  1.00 42.08           C  
ATOM   4465  HA  GLN A 272     -19.372 -14.510  65.749  1.00 42.08           H  
ATOM   4466  C   GLN A 272     -20.135 -13.189  64.261  1.00 42.08           C  
ATOM   4467  CB  GLN A 272     -20.965 -13.375  66.645  1.00 42.08           C  
ATOM   4468  HB2 GLN A 272     -21.297 -12.337  66.682  1.00 42.08           H  
ATOM   4469  HB3 GLN A 272     -21.772 -13.980  66.232  1.00 42.08           H  
ATOM   4470  O   GLN A 272     -20.306 -14.110  63.462  1.00 42.08           O  
ATOM   4471  CG  GLN A 272     -20.665 -13.868  68.071  1.00 42.08           C  
ATOM   4472  HG2 GLN A 272     -20.340 -14.907  68.024  1.00 42.08           H  
ATOM   4473  HG3 GLN A 272     -19.857 -13.279  68.505  1.00 42.08           H  
ATOM   4474  CD  GLN A 272     -21.865 -13.775  69.012  1.00 42.08           C  
ATOM   4475  NE2 GLN A 272     -21.769 -14.332  70.199  1.00 42.08           N  
ATOM   4476 HE21 GLN A 272     -20.920 -14.801  70.481  1.00 42.08           H  
ATOM   4477 HE22 GLN A 272     -22.580 -14.241  70.793  1.00 42.08           H  
ATOM   4478  OE1 GLN A 272     -22.901 -13.203  68.721  1.00 42.08           O  
ATOM   4479  N   GLN A 273     -20.221 -11.907  63.890  1.00 41.17           N  
ATOM   4480  H   GLN A 273     -20.055 -11.193  64.584  1.00 41.17           H  
ATOM   4481  CA  GLN A 273     -20.550 -11.485  62.523  1.00 41.17           C  
ATOM   4482  HA  GLN A 273     -21.458 -11.997  62.202  1.00 41.17           H  
ATOM   4483  C   GLN A 273     -19.445 -11.864  61.523  1.00 41.17           C  
ATOM   4484  CB  GLN A 273     -20.810  -9.970  62.507  1.00 41.17           C  
ATOM   4485  HB2 GLN A 273     -19.955  -9.453  62.941  1.00 41.17           H  
ATOM   4486  HB3 GLN A 273     -20.924  -9.642  61.474  1.00 41.17           H  
ATOM   4487  O   GLN A 273     -19.735 -12.382  60.444  1.00 41.17           O  
ATOM   4488  CG  GLN A 273     -22.086  -9.595  63.282  1.00 41.17           C  
ATOM   4489  HG2 GLN A 273     -22.026  -9.974  64.302  1.00 41.17           H  
ATOM   4490  HG3 GLN A 273     -22.943 -10.064  62.799  1.00 41.17           H  
ATOM   4491  CD  GLN A 273     -22.334  -8.090  63.355  1.00 41.17           C  
ATOM   4492  NE2 GLN A 273     -23.439  -7.671  63.931  1.00 41.17           N  
ATOM   4493 HE21 GLN A 273     -24.091  -8.331  64.331  1.00 41.17           H  
ATOM   4494 HE22 GLN A 273     -23.564  -6.670  63.968  1.00 41.17           H  
ATOM   4495  OE1 GLN A 273     -21.563  -7.259  62.905  1.00 41.17           O  
ATOM   4496  N   GLN A 274     -18.174 -11.673  61.895  1.00 42.46           N  
ATOM   4497  H   GLN A 274     -17.992 -11.242  62.791  1.00 42.46           H  
ATOM   4498  CA  GLN A 274     -17.032 -12.032  61.047  1.00 42.46           C  
ATOM   4499  HA  GLN A 274     -17.159 -11.565  60.070  1.00 42.46           H  
ATOM   4500  C   GLN A 274     -16.939 -13.548  60.806  1.00 42.46           C  
ATOM   4501  CB  GLN A 274     -15.735 -11.502  61.677  1.00 42.46           C  
ATOM   4502  HB2 GLN A 274     -14.883 -11.928  61.147  1.00 42.46           H  
ATOM   4503  HB3 GLN A 274     -15.686 -11.817  62.719  1.00 42.46           H  
ATOM   4504  O   GLN A 274     -16.666 -13.970  59.683  1.00 42.46           O  
ATOM   4505  CG  GLN A 274     -15.641  -9.969  61.594  1.00 42.46           C  
ATOM   4506  HG2 GLN A 274     -15.578  -9.669  60.548  1.00 42.46           H  
ATOM   4507  HG3 GLN A 274     -16.540  -9.519  62.015  1.00 42.46           H  
ATOM   4508  CD  GLN A 274     -14.431  -9.401  62.334  1.00 42.46           C  
ATOM   4509  NE2 GLN A 274     -14.388  -8.106  62.556  1.00 42.46           N  
ATOM   4510 HE21 GLN A 274     -15.151  -7.509  62.272  1.00 42.46           H  
ATOM   4511 HE22 GLN A 274     -13.583  -7.767  63.063  1.00 42.46           H  
ATOM   4512  OE1 GLN A 274     -13.501 -10.091  62.719  1.00 42.46           O  
ATOM   4513  N   GLN A 275     -17.217 -14.372  61.823  1.00 42.00           N  
ATOM   4514  H   GLN A 275     -17.422 -13.970  62.727  1.00 42.00           H  
ATOM   4515  CA  GLN A 275     -17.221 -15.836  61.696  1.00 42.00           C  
ATOM   4516  HA  GLN A 275     -16.245 -16.165  61.341  1.00 42.00           H  
ATOM   4517  C   GLN A 275     -18.254 -16.327  60.667  1.00 42.00           C  
ATOM   4518  CB  GLN A 275     -17.483 -16.463  63.076  1.00 42.00           C  
ATOM   4519  HB2 GLN A 275     -18.331 -15.959  63.541  1.00 42.00           H  
ATOM   4520  HB3 GLN A 275     -17.737 -17.516  62.954  1.00 42.00           H  
ATOM   4521  O   GLN A 275     -17.927 -17.156  59.817  1.00 42.00           O  
ATOM   4522  CG  GLN A 275     -16.252 -16.366  63.993  1.00 42.00           C  
ATOM   4523  HG2 GLN A 275     -15.480 -17.038  63.618  1.00 42.00           H  
ATOM   4524  HG3 GLN A 275     -15.848 -15.354  63.966  1.00 42.00           H  
ATOM   4525  CD  GLN A 275     -16.543 -16.717  65.451  1.00 42.00           C  
ATOM   4526  NE2 GLN A 275     -15.532 -16.761  66.291  1.00 42.00           N  
ATOM   4527 HE21 GLN A 275     -14.594 -16.557  65.978  1.00 42.00           H  
ATOM   4528 HE22 GLN A 275     -15.764 -16.993  67.246  1.00 42.00           H  
ATOM   4529  OE1 GLN A 275     -17.660 -16.959  65.879  1.00 42.00           O  
ATOM   4530  N   GLN A 276     -19.474 -15.780  60.690  1.00 39.97           N  
ATOM   4531  H   GLN A 276     -19.686 -15.099  61.406  1.00 39.97           H  
ATOM   4532  CA  GLN A 276     -20.528 -16.140  59.732  1.00 39.97           C  
ATOM   4533  HA  GLN A 276     -20.644 -17.224  59.725  1.00 39.97           H  
ATOM   4534  C   GLN A 276     -20.171 -15.723  58.295  1.00 39.97           C  
ATOM   4535  CB  GLN A 276     -21.857 -15.508  60.175  1.00 39.97           C  
ATOM   4536  HB2 GLN A 276     -21.715 -14.440  60.338  1.00 39.97           H  
ATOM   4537  HB3 GLN A 276     -22.593 -15.642  59.383  1.00 39.97           H  
ATOM   4538  O   GLN A 276     -20.324 -16.514  57.363  1.00 39.97           O  
ATOM   4539  CG  GLN A 276     -22.401 -16.163  61.457  1.00 39.97           C  
ATOM   4540  HG2 GLN A 276     -22.576 -17.221  61.262  1.00 39.97           H  
ATOM   4541  HG3 GLN A 276     -21.666 -16.086  62.257  1.00 39.97           H  
ATOM   4542  CD  GLN A 276     -23.704 -15.540  61.954  1.00 39.97           C  
ATOM   4543  NE2 GLN A 276     -24.376 -16.173  62.891  1.00 39.97           N  
ATOM   4544 HE21 GLN A 276     -25.229 -15.726  63.196  1.00 39.97           H  
ATOM   4545 HE22 GLN A 276     -24.032 -17.043  63.271  1.00 39.97           H  
ATOM   4546  OE1 GLN A 276     -24.149 -14.486  61.533  1.00 39.97           O  
ATOM   4547  N   GLN A 277     -19.631 -14.512  58.110  1.00 41.61           N  
ATOM   4548  H   GLN A 277     -19.528 -13.902  58.909  1.00 41.61           H  
ATOM   4549  CA  GLN A 277     -19.230 -14.013  56.788  1.00 41.61           C  
ATOM   4550  HA  GLN A 277     -20.074 -14.110  56.107  1.00 41.61           H  
ATOM   4551  C   GLN A 277     -18.076 -14.823  56.172  1.00 41.61           C  
ATOM   4552  CB  GLN A 277     -18.858 -12.526  56.895  1.00 41.61           C  
ATOM   4553  HB2 GLN A 277     -18.376 -12.214  55.969  1.00 41.61           H  
ATOM   4554  HB3 GLN A 277     -18.155 -12.386  57.716  1.00 41.61           H  
ATOM   4555  O   GLN A 277     -18.079 -15.073  54.968  1.00 41.61           O  
ATOM   4556  CG  GLN A 277     -20.101 -11.648  57.112  1.00 41.61           C  
ATOM   4557  HG2 GLN A 277     -20.640 -11.978  58.001  1.00 41.61           H  
ATOM   4558  HG3 GLN A 277     -20.767 -11.763  56.257  1.00 41.61           H  
ATOM   4559  CD  GLN A 277     -19.777 -10.166  57.278  1.00 41.61           C  
ATOM   4560  NE2 GLN A 277     -20.779  -9.316  57.333  1.00 41.61           N  
ATOM   4561 HE21 GLN A 277     -21.733  -9.645  57.277  1.00 41.61           H  
ATOM   4562 HE22 GLN A 277     -20.529  -8.345  57.454  1.00 41.61           H  
ATOM   4563  OE1 GLN A 277     -18.641  -9.730  57.361  1.00 41.61           O  
ATOM   4564  N   GLN A 278     -17.115 -15.285  56.982  1.00 41.38           N  
ATOM   4565  H   GLN A 278     -17.142 -15.030  57.959  1.00 41.38           H  
ATOM   4566  CA  GLN A 278     -16.018 -16.139  56.507  1.00 41.38           C  
ATOM   4567  HA  GLN A 278     -15.548 -15.663  55.646  1.00 41.38           H  
ATOM   4568  C   GLN A 278     -16.518 -17.513  56.033  1.00 41.38           C  
ATOM   4569  CB  GLN A 278     -14.965 -16.292  57.616  1.00 41.38           C  
ATOM   4570  HB2 GLN A 278     -14.275 -17.091  57.346  1.00 41.38           H  
ATOM   4571  HB3 GLN A 278     -15.460 -16.565  58.547  1.00 41.38           H  
ATOM   4572  O   GLN A 278     -16.105 -17.983  54.972  1.00 41.38           O  
ATOM   4573  CG  GLN A 278     -14.156 -15.000  57.818  1.00 41.38           C  
ATOM   4574  HG2 GLN A 278     -14.834 -14.153  57.926  1.00 41.38           H  
ATOM   4575  HG3 GLN A 278     -13.541 -14.820  56.937  1.00 41.38           H  
ATOM   4576  CD  GLN A 278     -13.246 -15.049  59.043  1.00 41.38           C  
ATOM   4577  NE2 GLN A 278     -12.770 -13.916  59.511  1.00 41.38           N  
ATOM   4578 HE21 GLN A 278     -13.039 -13.035  59.095  1.00 41.38           H  
ATOM   4579 HE22 GLN A 278     -12.182 -13.986  60.329  1.00 41.38           H  
ATOM   4580  OE1 GLN A 278     -12.926 -16.087  59.597  1.00 41.38           O  
ATOM   4581  N   GLN A 279     -17.445 -18.137  56.770  1.00 40.09           N  
ATOM   4582  H   GLN A 279     -17.757 -17.702  57.627  1.00 40.09           H  
ATOM   4583  CA  GLN A 279     -18.026 -19.432  56.391  1.00 40.09           C  
ATOM   4584  HA  GLN A 279     -17.223 -20.160  56.274  1.00 40.09           H  
ATOM   4585  C   GLN A 279     -18.762 -19.367  55.044  1.00 40.09           C  
ATOM   4586  CB  GLN A 279     -18.971 -19.918  57.502  1.00 40.09           C  
ATOM   4587  HB2 GLN A 279     -19.565 -20.751  57.126  1.00 40.09           H  
ATOM   4588  HB3 GLN A 279     -19.649 -19.111  57.781  1.00 40.09           H  
ATOM   4589  O   GLN A 279     -18.593 -20.257  54.211  1.00 40.09           O  
ATOM   4590  CG  GLN A 279     -18.196 -20.400  58.738  1.00 40.09           C  
ATOM   4591  HG2 GLN A 279     -17.519 -19.617  59.081  1.00 40.09           H  
ATOM   4592  HG3 GLN A 279     -17.593 -21.264  58.458  1.00 40.09           H  
ATOM   4593  CD  GLN A 279     -19.096 -20.794  59.907  1.00 40.09           C  
ATOM   4594  NE2 GLN A 279     -18.545 -21.395  60.938  1.00 40.09           N  
ATOM   4595 HE21 GLN A 279     -19.174 -21.639  61.689  1.00 40.09           H  
ATOM   4596 HE22 GLN A 279     -17.552 -21.581  60.954  1.00 40.09           H  
ATOM   4597  OE1 GLN A 279     -20.297 -20.581  59.936  1.00 40.09           O  
ATOM   4598  N   GLN A 280     -19.514 -18.290  54.790  1.00 38.62           N  
ATOM   4599  H   GLN A 280     -19.621 -17.594  55.515  1.00 38.62           H  
ATOM   4600  CA  GLN A 280     -20.252 -18.108  53.533  1.00 38.62           C  
ATOM   4601  HA  GLN A 280     -20.818 -19.018  53.336  1.00 38.62           H  
ATOM   4602  C   GLN A 280     -19.353 -17.907  52.299  1.00 38.62           C  
ATOM   4603  CB  GLN A 280     -21.250 -16.949  53.684  1.00 38.62           C  
ATOM   4604  HB2 GLN A 280     -21.647 -16.695  52.701  1.00 38.62           H  
ATOM   4605  HB3 GLN A 280     -20.743 -16.073  54.088  1.00 38.62           H  
ATOM   4606  O   GLN A 280     -19.800 -18.167  51.186  1.00 38.62           O  
ATOM   4607  CG  GLN A 280     -22.430 -17.340  54.588  1.00 38.62           C  
ATOM   4608  HG2 GLN A 280     -22.878 -18.255  54.199  1.00 38.62           H  
ATOM   4609  HG3 GLN A 280     -22.077 -17.540  55.600  1.00 38.62           H  
ATOM   4610  CD  GLN A 280     -23.508 -16.262  54.659  1.00 38.62           C  
ATOM   4611  NE2 GLN A 280     -24.763 -16.637  54.779  1.00 38.62           N  
ATOM   4612 HE21 GLN A 280     -25.442 -15.891  54.811  1.00 38.62           H  
ATOM   4613 HE22 GLN A 280     -25.007 -17.617  54.806  1.00 38.62           H  
ATOM   4614  OE1 GLN A 280     -23.259 -15.069  54.616  1.00 38.62           O  
ATOM   4615  N   GLN A 281     -18.090 -17.494  52.465  1.00 41.44           N  
ATOM   4616  H   GLN A 281     -17.774 -17.272  53.398  1.00 41.44           H  
ATOM   4617  CA  GLN A 281     -17.143 -17.361  51.347  1.00 41.44           C  
ATOM   4618  HA  GLN A 281     -17.694 -17.119  50.438  1.00 41.44           H  
ATOM   4619  C   GLN A 281     -16.378 -18.660  51.047  1.00 41.44           C  
ATOM   4620  CB  GLN A 281     -16.174 -16.202  51.625  1.00 41.44           C  
ATOM   4621  HB2 GLN A 281     -15.398 -16.203  50.860  1.00 41.44           H  
ATOM   4622  HB3 GLN A 281     -15.703 -16.340  52.599  1.00 41.44           H  
ATOM   4623  O   GLN A 281     -16.082 -18.951  49.888  1.00 41.44           O  
ATOM   4624  CG  GLN A 281     -16.898 -14.847  51.583  1.00 41.44           C  
ATOM   4625  HG2 GLN A 281     -17.667 -14.816  52.355  1.00 41.44           H  
ATOM   4626  HG3 GLN A 281     -17.388 -14.736  50.616  1.00 41.44           H  
ATOM   4627  CD  GLN A 281     -15.972 -13.651  51.786  1.00 41.44           C  
ATOM   4628  NE2 GLN A 281     -16.500 -12.448  51.742  1.00 41.44           N  
ATOM   4629 HE21 GLN A 281     -17.495 -12.332  51.611  1.00 41.44           H  
ATOM   4630 HE22 GLN A 281     -15.860 -11.680  51.889  1.00 41.44           H  
ATOM   4631  OE1 GLN A 281     -14.772 -13.752  51.976  1.00 41.44           O  
ATOM   4632  N   GLN A 282     -16.079 -19.473  52.066  1.00 39.03           N  
ATOM   4633  H   GLN A 282     -16.359 -19.201  52.998  1.00 39.03           H  
ATOM   4634  CA  GLN A 282     -15.270 -20.691  51.902  1.00 39.03           C  
ATOM   4635  HA  GLN A 282     -14.369 -20.430  51.346  1.00 39.03           H  
ATOM   4636  C   GLN A 282     -15.963 -21.791  51.077  1.00 39.03           C  
ATOM   4637  CB  GLN A 282     -14.844 -21.210  53.285  1.00 39.03           C  
ATOM   4638  HB2 GLN A 282     -14.437 -22.216  53.181  1.00 39.03           H  
ATOM   4639  HB3 GLN A 282     -15.711 -21.252  53.943  1.00 39.03           H  
ATOM   4640  O   GLN A 282     -15.284 -22.637  50.500  1.00 39.03           O  
ATOM   4641  CG  GLN A 282     -13.757 -20.311  53.900  1.00 39.03           C  
ATOM   4642  HG2 GLN A 282     -12.878 -20.329  53.256  1.00 39.03           H  
ATOM   4643  HG3 GLN A 282     -14.113 -19.282  53.948  1.00 39.03           H  
ATOM   4644  CD  GLN A 282     -13.329 -20.730  55.304  1.00 39.03           C  
ATOM   4645  NE2 GLN A 282     -12.412 -20.009  55.912  1.00 39.03           N  
ATOM   4646 HE21 GLN A 282     -12.171 -20.306  56.847  1.00 39.03           H  
ATOM   4647 HE22 GLN A 282     -12.030 -19.185  55.471  1.00 39.03           H  
ATOM   4648  OE1 GLN A 282     -13.788 -21.697  55.888  1.00 39.03           O  
ATOM   4649  N   GLN A 283     -17.295 -21.767  50.965  1.00 37.95           N  
ATOM   4650  H   GLN A 283     -17.800 -21.046  51.460  1.00 37.95           H  
ATOM   4651  CA  GLN A 283     -18.075 -22.779  50.237  1.00 37.95           C  
ATOM   4652  HA  GLN A 283     -17.501 -23.706  50.242  1.00 37.95           H  
ATOM   4653  C   GLN A 283     -18.294 -22.478  48.738  1.00 37.95           C  
ATOM   4654  CB  GLN A 283     -19.383 -23.075  50.996  1.00 37.95           C  
ATOM   4655  HB2 GLN A 283     -19.980 -23.777  50.414  1.00 37.95           H  
ATOM   4656  HB3 GLN A 283     -19.955 -22.156  51.124  1.00 37.95           H  
ATOM   4657  O   GLN A 283     -19.090 -23.161  48.101  1.00 37.95           O  
ATOM   4658  CG  GLN A 283     -19.102 -23.715  52.366  1.00 37.95           C  
ATOM   4659  HG2 GLN A 283     -18.645 -22.982  53.031  1.00 37.95           H  
ATOM   4660  HG3 GLN A 283     -18.400 -24.538  52.232  1.00 37.95           H  
ATOM   4661  CD  GLN A 283     -20.355 -24.264  53.045  1.00 37.95           C  
ATOM   4662  NE2 GLN A 283     -20.214 -25.226  53.931  1.00 37.95           N  
ATOM   4663 HE21 GLN A 283     -21.073 -25.561  54.343  1.00 37.95           H  
ATOM   4664 HE22 GLN A 283     -19.301 -25.595  54.154  1.00 37.95           H  
ATOM   4665  OE1 GLN A 283     -21.478 -23.855  52.812  1.00 37.95           O  
ATOM   4666  N   GLN A 284     -17.596 -21.494  48.147  1.00 36.61           N  
ATOM   4667  H   GLN A 284     -17.003 -20.913  48.722  1.00 36.61           H  
ATOM   4668  CA  GLN A 284     -17.757 -21.142  46.721  1.00 36.61           C  
ATOM   4669  HA  GLN A 284     -18.255 -21.982  46.238  1.00 36.61           H  
ATOM   4670  C   GLN A 284     -16.433 -21.002  45.936  1.00 36.61           C  
ATOM   4671  CB  GLN A 284     -18.714 -19.938  46.596  1.00 36.61           C  
ATOM   4672  HB2 GLN A 284     -18.174 -19.011  46.787  1.00 36.61           H  
ATOM   4673  HB3 GLN A 284     -19.490 -20.039  47.355  1.00 36.61           H  
ATOM   4674  O   GLN A 284     -16.382 -20.331  44.909  1.00 36.61           O  
ATOM   4675  CG  GLN A 284     -19.410 -19.870  45.224  1.00 36.61           C  
ATOM   4676  HG2 GLN A 284     -18.712 -19.520  44.463  1.00 36.61           H  
ATOM   4677  HG3 GLN A 284     -19.756 -20.864  44.940  1.00 36.61           H  
ATOM   4678  CD  GLN A 284     -20.610 -18.933  45.238  1.00 36.61           C  
ATOM   4679  NE2 GLN A 284     -21.765 -19.394  45.668  1.00 36.61           N  
ATOM   4680 HE21 GLN A 284     -22.533 -18.739  45.658  1.00 36.61           H  
ATOM   4681 HE22 GLN A 284     -21.853 -20.349  45.986  1.00 36.61           H  
ATOM   4682  OE1 GLN A 284     -20.538 -17.772  44.875  1.00 36.61           O  
ATOM   4683  N   GLN A 285     -15.349 -21.650  46.386  1.00 40.63           N  
ATOM   4684  H   GLN A 285     -15.424 -22.148  47.261  1.00 40.63           H  
ATOM   4685  CA  GLN A 285     -14.073 -21.721  45.640  1.00 40.63           C  
ATOM   4686  HA  GLN A 285     -14.275 -21.419  44.613  1.00 40.63           H  
ATOM   4687  C   GLN A 285     -13.523 -23.155  45.476  1.00 40.63           C  
ATOM   4688  CB  GLN A 285     -13.046 -20.706  46.185  1.00 40.63           C  
ATOM   4689  HB2 GLN A 285     -12.108 -20.836  45.645  1.00 40.63           H  
ATOM   4690  HB3 GLN A 285     -12.867 -20.883  47.245  1.00 40.63           H  
ATOM   4691  O   GLN A 285     -12.316 -23.368  45.371  1.00 40.63           O  
ATOM   4692  CG  GLN A 285     -13.523 -19.258  45.967  1.00 40.63           C  
ATOM   4693  HG2 GLN A 285     -13.892 -19.155  44.946  1.00 40.63           H  
ATOM   4694  HG3 GLN A 285     -14.345 -19.041  46.649  1.00 40.63           H  
ATOM   4695  CD  GLN A 285     -12.441 -18.200  46.165  1.00 40.63           C  
ATOM   4696  NE2 GLN A 285     -12.755 -16.948  45.915  1.00 40.63           N  
ATOM   4697 HE21 GLN A 285     -12.023 -16.270  46.070  1.00 40.63           H  
ATOM   4698 HE22 GLN A 285     -13.691 -16.707  45.621  1.00 40.63           H  
ATOM   4699  OE1 GLN A 285     -11.306 -18.454  46.530  1.00 40.63           O  
ATOM   4700  N   GLN A 286     -14.412 -24.152  45.433  1.00 33.54           N  
ATOM   4701  H   GLN A 286     -15.388 -23.921  45.552  1.00 33.54           H  
ATOM   4702  CA  GLN A 286     -14.145 -25.523  44.975  1.00 33.54           C  
ATOM   4703  HA  GLN A 286     -13.497 -25.467  44.100  1.00 33.54           H  
ATOM   4704  C   GLN A 286     -15.463 -26.188  44.524  1.00 33.54           C  
ATOM   4705  CB  GLN A 286     -13.464 -26.345  46.092  1.00 33.54           C  
ATOM   4706  HB2 GLN A 286     -13.648 -25.871  47.056  1.00 33.54           H  
ATOM   4707  HB3 GLN A 286     -13.913 -27.337  46.144  1.00 33.54           H  
ATOM   4708  O   GLN A 286     -16.527 -25.783  44.976  1.00 33.54           O  
ATOM   4709  CG  GLN A 286     -11.950 -26.525  45.866  1.00 33.54           C  
ATOM   4710  HG2 GLN A 286     -11.749 -27.564  45.604  1.00 33.54           H  
ATOM   4711  HG3 GLN A 286     -11.603 -25.904  45.041  1.00 33.54           H  
ATOM   4712  CD  GLN A 286     -11.136 -26.167  47.102  1.00 33.54           C  
ATOM   4713  NE2 GLN A 286     -10.884 -24.899  47.334  1.00 33.54           N  
ATOM   4714 HE21 GLN A 286     -10.363 -24.681  48.171  1.00 33.54           H  
ATOM   4715 HE22 GLN A 286     -11.239 -24.197  46.699  1.00 33.54           H  
ATOM   4716  OE1 GLN A 286     -10.725 -27.015  47.873  1.00 33.54           O  
ATOM   4717  N   GLN A 287     -15.457 -27.200  43.652  1.00 29.17           N  
ATOM   4718  H   GLN A 287     -16.372 -27.508  43.356  1.00 29.17           H  
ATOM   4719  CA  GLN A 287     -14.305 -27.824  42.977  1.00 29.17           C  
ATOM   4720  HA  GLN A 287     -13.391 -27.553  43.507  1.00 29.17           H  
ATOM   4721  C   GLN A 287     -14.169 -27.350  41.511  1.00 29.17           C  
ATOM   4722  CB  GLN A 287     -14.420 -29.356  43.050  1.00 29.17           C  
ATOM   4723  HB2 GLN A 287     -15.364 -29.671  42.605  1.00 29.17           H  
ATOM   4724  HB3 GLN A 287     -13.608 -29.794  42.470  1.00 29.17           H  
ATOM   4725  O   GLN A 287     -15.179 -27.034  40.883  1.00 29.17           O  
ATOM   4726  CG  GLN A 287     -14.332 -29.884  44.493  1.00 29.17           C  
ATOM   4727  HG2 GLN A 287     -15.180 -29.512  45.068  1.00 29.17           H  
ATOM   4728  HG3 GLN A 287     -13.415 -29.517  44.955  1.00 29.17           H  
ATOM   4729  CD  GLN A 287     -14.324 -31.409  44.582  1.00 29.17           C  
ATOM   4730  NE2 GLN A 287     -14.355 -31.966  45.772  1.00 29.17           N  
ATOM   4731 HE21 GLN A 287     -14.356 -32.976  45.776  1.00 29.17           H  
ATOM   4732 HE22 GLN A 287     -14.407 -31.407  46.612  1.00 29.17           H  
ATOM   4733  OE1 GLN A 287     -14.273 -32.134  43.606  1.00 29.17           O  
ATOM   4734  N   PRO A 288     -12.945 -27.273  40.953  1.00 44.80           N  
ATOM   4735  CA  PRO A 288     -12.709 -26.784  39.592  1.00 44.80           C  
ATOM   4736  HA  PRO A 288     -13.376 -25.950  39.374  1.00 44.80           H  
ATOM   4737  C   PRO A 288     -12.903 -27.860  38.508  1.00 44.80           C  
ATOM   4738  CB  PRO A 288     -11.264 -26.277  39.616  1.00 44.80           C  
ATOM   4739  HB2 PRO A 288     -10.800 -26.289  38.630  1.00 44.80           H  
ATOM   4740  HB3 PRO A 288     -11.233 -25.273  40.040  1.00 44.80           H  
ATOM   4741  O   PRO A 288     -12.798 -29.058  38.764  1.00 44.80           O  
ATOM   4742  CG  PRO A 288     -10.587 -27.258  40.574  1.00 44.80           C  
ATOM   4743  HG2 PRO A 288     -10.349 -28.182  40.048  1.00 44.80           H  
ATOM   4744  HG3 PRO A 288      -9.691 -26.829  41.024  1.00 44.80           H  
ATOM   4745  CD  PRO A 288     -11.671 -27.525  41.619  1.00 44.80           C  
ATOM   4746  HD2 PRO A 288     -11.549 -26.829  42.449  1.00 44.80           H  
ATOM   4747  HD3 PRO A 288     -11.606 -28.553  41.973  1.00 44.80           H  
ATOM   4748  N   GLN A 289     -13.082 -27.415  37.261  1.00 25.64           N  
ATOM   4749  H   GLN A 289     -13.122 -26.416  37.116  1.00 25.64           H  
ATOM   4750  CA  GLN A 289     -12.988 -28.235  36.045  1.00 25.64           C  
ATOM   4751  HA  GLN A 289     -12.331 -29.080  36.252  1.00 25.64           H  
ATOM   4752  C   GLN A 289     -12.344 -27.407  34.908  1.00 25.64           C  
ATOM   4753  CB  GLN A 289     -14.386 -28.776  35.674  1.00 25.64           C  
ATOM   4754  HB2 GLN A 289     -15.020 -28.805  36.561  1.00 25.64           H  
ATOM   4755  HB3 GLN A 289     -14.855 -28.113  34.947  1.00 25.64           H  
ATOM   4756  O   GLN A 289     -11.925 -26.273  35.143  1.00 25.64           O  
ATOM   4757  CG  GLN A 289     -14.306 -30.204  35.109  1.00 25.64           C  
ATOM   4758  HG2 GLN A 289     -13.547 -30.258  34.329  1.00 25.64           H  
ATOM   4759  HG3 GLN A 289     -14.024 -30.890  35.907  1.00 25.64           H  
ATOM   4760  CD  GLN A 289     -15.631 -30.657  34.507  1.00 25.64           C  
ATOM   4761  NE2 GLN A 289     -16.614 -31.010  35.304  1.00 25.64           N  
ATOM   4762 HE21 GLN A 289     -17.474 -31.282  34.850  1.00 25.64           H  
ATOM   4763 HE22 GLN A 289     -16.513 -30.980  36.308  1.00 25.64           H  
ATOM   4764  OE1 GLN A 289     -15.801 -30.688  33.301  1.00 25.64           O  
ATOM   4765  N   GLN A 290     -12.240 -27.946  33.687  1.00 32.40           N  
ATOM   4766  H   GLN A 290     -12.626 -28.865  33.522  1.00 32.40           H  
ATOM   4767  CA  GLN A 290     -11.678 -27.243  32.522  1.00 32.40           C  
ATOM   4768  HA  GLN A 290     -11.600 -26.178  32.742  1.00 32.40           H  
ATOM   4769  C   GLN A 290     -12.577 -27.394  31.287  1.00 32.40           C  
ATOM   4770  CB  GLN A 290     -10.266 -27.763  32.202  1.00 32.40           C  
ATOM   4771  HB2 GLN A 290     -10.312 -28.834  32.003  1.00 32.40           H  
ATOM   4772  HB3 GLN A 290      -9.919 -27.264  31.297  1.00 32.40           H  
ATOM   4773  O   GLN A 290     -12.914 -28.511  30.901  1.00 32.40           O  
ATOM   4774  CG  GLN A 290      -9.244 -27.503  33.321  1.00 32.40           C  
ATOM   4775  HG2 GLN A 290      -9.231 -26.438  33.556  1.00 32.40           H  
ATOM   4776  HG3 GLN A 290      -9.541 -28.047  34.217  1.00 32.40           H  
ATOM   4777  CD  GLN A 290      -7.826 -27.933  32.947  1.00 32.40           C  
ATOM   4778  NE2 GLN A 290      -6.897 -27.897  33.877  1.00 32.40           N  
ATOM   4779 HE21 GLN A 290      -7.116 -27.602  34.818  1.00 32.40           H  
ATOM   4780 HE22 GLN A 290      -5.979 -28.200  33.584  1.00 32.40           H  
ATOM   4781  OE1 GLN A 290      -7.510 -28.301  31.830  1.00 32.40           O  
ATOM   4782  N   GLN A 291     -12.936 -26.270  30.664  1.00 29.85           N  
ATOM   4783  H   GLN A 291     -12.617 -25.395  31.057  1.00 29.85           H  
ATOM   4784  CA  GLN A 291     -13.601 -26.142  29.358  1.00 29.85           C  
ATOM   4785  HA  GLN A 291     -13.084 -26.777  28.638  1.00 29.85           H  
ATOM   4786  C   GLN A 291     -13.418 -24.693  28.851  1.00 29.85           C  
ATOM   4787  CB  GLN A 291     -15.082 -26.581  29.462  1.00 29.85           C  
ATOM   4788  HB2 GLN A 291     -15.377 -26.627  30.510  1.00 29.85           H  
ATOM   4789  HB3 GLN A 291     -15.736 -25.849  28.988  1.00 29.85           H  
ATOM   4790  O   GLN A 291     -12.673 -23.923  29.461  1.00 29.85           O  
ATOM   4791  CG  GLN A 291     -15.324 -27.950  28.786  1.00 29.85           C  
ATOM   4792  HG2 GLN A 291     -14.380 -28.455  28.583  1.00 29.85           H  
ATOM   4793  HG3 GLN A 291     -15.828 -27.795  27.832  1.00 29.85           H  
ATOM   4794  CD  GLN A 291     -16.163 -28.889  29.645  1.00 29.85           C  
ATOM   4795  NE2 GLN A 291     -15.569 -29.483  30.655  1.00 29.85           N  
ATOM   4796 HE21 GLN A 291     -14.586 -29.318  30.823  1.00 29.85           H  
ATOM   4797 HE22 GLN A 291     -16.118 -30.047  31.287  1.00 29.85           H  
ATOM   4798  OE1 GLN A 291     -17.343 -29.086  29.420  1.00 29.85           O  
ATOM   4799  N   SER A 292     -14.000 -24.329  27.705  1.00 34.63           N  
ATOM   4800  H   SER A 292     -14.656 -24.951  27.255  1.00 34.63           H  
ATOM   4801  CA  SER A 292     -13.713 -23.061  27.013  1.00 34.63           C  
ATOM   4802  HA  SER A 292     -13.562 -22.276  27.754  1.00 34.63           H  
ATOM   4803  C   SER A 292     -14.867 -22.605  26.099  1.00 34.63           C  
ATOM   4804  CB  SER A 292     -12.400 -23.244  26.230  1.00 34.63           C  
ATOM   4805  HB2 SER A 292     -11.619 -23.561  26.921  1.00 34.63           H  
ATOM   4806  HB3 SER A 292     -12.093 -22.296  25.788  1.00 34.63           H  
ATOM   4807  O   SER A 292     -15.941 -23.197  26.131  1.00 34.63           O  
ATOM   4808  OG  SER A 292     -12.539 -24.216  25.211  1.00 34.63           O  
ATOM   4809  HG  SER A 292     -11.693 -24.647  25.068  1.00 34.63           H  
ATOM   4810  N   ILE A 293     -14.596 -21.591  25.259  1.00 27.58           N  
ATOM   4811  H   ILE A 293     -13.670 -21.196  25.347  1.00 27.58           H  
ATOM   4812  CA  ILE A 293     -15.455 -20.975  24.225  1.00 27.58           C  
ATOM   4813  HA  ILE A 293     -14.749 -20.478  23.559  1.00 27.58           H  
ATOM   4814  C   ILE A 293     -16.390 -19.848  24.724  1.00 27.58           C  
ATOM   4815  CB  ILE A 293     -16.149 -22.026  23.307  1.00 27.58           C  
ATOM   4816  HB  ILE A 293     -16.805 -22.652  23.912  1.00 27.58           H  
ATOM   4817  O   ILE A 293     -17.263 -20.041  25.556  1.00 27.58           O  
ATOM   4818  CG1 ILE A 293     -15.102 -22.930  22.607  1.00 27.58           C  
ATOM   4819 HG12 ILE A 293     -14.378 -23.289  23.338  1.00 27.58           H  
ATOM   4820 HG13 ILE A 293     -14.558 -22.346  21.864  1.00 27.58           H  
ATOM   4821  CG2 ILE A 293     -17.034 -21.355  22.242  1.00 27.58           C  
ATOM   4822 HG21 ILE A 293     -17.857 -20.834  22.732  1.00 27.58           H  
ATOM   4823 HG22 ILE A 293     -16.451 -20.659  21.638  1.00 27.58           H  
ATOM   4824 HG23 ILE A 293     -17.488 -22.102  21.592  1.00 27.58           H  
ATOM   4825  CD1 ILE A 293     -15.692 -24.173  21.929  1.00 27.58           C  
ATOM   4826 HD11 ILE A 293     -14.879 -24.807  21.576  1.00 27.58           H  
ATOM   4827 HD12 ILE A 293     -16.287 -24.736  22.649  1.00 27.58           H  
ATOM   4828 HD13 ILE A 293     -16.312 -23.899  21.075  1.00 27.58           H  
ATOM   4829  N   ASN A 294     -16.224 -18.691  24.068  1.00 27.16           N  
ATOM   4830  H   ASN A 294     -15.453 -18.685  23.415  1.00 27.16           H  
ATOM   4831  CA  ASN A 294     -17.130 -17.544  23.915  1.00 27.16           C  
ATOM   4832  HA  ASN A 294     -16.551 -16.881  23.272  1.00 27.16           H  
ATOM   4833  C   ASN A 294     -17.510 -16.597  25.078  1.00 27.16           C  
ATOM   4834  CB  ASN A 294     -18.356 -17.950  23.067  1.00 27.16           C  
ATOM   4835  HB2 ASN A 294     -19.119 -17.172  23.110  1.00 27.16           H  
ATOM   4836  HB3 ASN A 294     -18.806 -18.850  23.487  1.00 27.16           H  
ATOM   4837  O   ASN A 294     -17.527 -16.895  26.265  1.00 27.16           O  
ATOM   4838  CG  ASN A 294     -18.024 -18.173  21.602  1.00 27.16           C  
ATOM   4839  ND2 ASN A 294     -18.980 -18.613  20.821  1.00 27.16           N  
ATOM   4840 HD21 ASN A 294     -19.889 -18.831  21.204  1.00 27.16           H  
ATOM   4841 HD22 ASN A 294     -18.738 -18.766  19.852  1.00 27.16           H  
ATOM   4842  OD1 ASN A 294     -16.921 -17.942  21.133  1.00 27.16           O  
ATOM   4843  N   ILE A 295     -17.830 -15.395  24.585  1.00 28.58           N  
ATOM   4844  H   ILE A 295     -17.685 -15.342  23.587  1.00 28.58           H  
ATOM   4845  CA  ILE A 295     -18.644 -14.280  25.095  1.00 28.58           C  
ATOM   4846  HA  ILE A 295     -18.013 -13.612  25.681  1.00 28.58           H  
ATOM   4847  C   ILE A 295     -19.843 -14.771  25.940  1.00 28.58           C  
ATOM   4848  CB  ILE A 295     -19.188 -13.551  23.825  1.00 28.58           C  
ATOM   4849  HB  ILE A 295     -19.868 -14.245  23.331  1.00 28.58           H  
ATOM   4850  O   ILE A 295     -20.479 -15.745  25.555  1.00 28.58           O  
ATOM   4851  CG1 ILE A 295     -18.087 -13.187  22.783  1.00 28.58           C  
ATOM   4852 HG12 ILE A 295     -17.453 -12.394  23.181  1.00 28.58           H  
ATOM   4853 HG13 ILE A 295     -17.447 -14.044  22.574  1.00 28.58           H  
ATOM   4854  CG2 ILE A 295     -20.004 -12.292  24.171  1.00 28.58           C  
ATOM   4855 HG21 ILE A 295     -20.416 -11.843  23.267  1.00 28.58           H  
ATOM   4856 HG22 ILE A 295     -20.854 -12.550  24.802  1.00 28.58           H  
ATOM   4857 HG23 ILE A 295     -19.377 -11.558  24.676  1.00 28.58           H  
ATOM   4858  CD1 ILE A 295     -18.642 -12.758  21.417  1.00 28.58           C  
ATOM   4859 HD11 ILE A 295     -17.836 -12.759  20.684  1.00 28.58           H  
ATOM   4860 HD12 ILE A 295     -19.055 -11.751  21.475  1.00 28.58           H  
ATOM   4861 HD13 ILE A 295     -19.415 -13.454  21.092  1.00 28.58           H  
ATOM   4862  N   GLY A 296     -20.272 -14.105  27.021  1.00 25.35           N  
ATOM   4863  H   GLY A 296     -21.099 -14.510  27.437  1.00 25.35           H  
ATOM   4864  CA  GLY A 296     -19.848 -12.814  27.594  1.00 25.35           C  
ATOM   4865  HA2 GLY A 296     -19.308 -13.000  28.522  1.00 25.35           H  
ATOM   4866  HA3 GLY A 296     -19.184 -12.283  26.912  1.00 25.35           H  
ATOM   4867  C   GLY A 296     -21.050 -11.899  27.913  1.00 25.35           C  
ATOM   4868  O   GLY A 296     -22.192 -12.312  27.724  1.00 25.35           O  
ATOM   4869  N   SER A 297     -20.798 -10.632  28.289  1.00 26.61           N  
ATOM   4870  H   SER A 297     -19.828 -10.369  28.386  1.00 26.61           H  
ATOM   4871  CA  SER A 297     -21.809  -9.631  28.745  1.00 26.61           C  
ATOM   4872  HA  SER A 297     -21.312  -8.661  28.752  1.00 26.61           H  
ATOM   4873  C   SER A 297     -22.337  -9.891  30.175  1.00 26.61           C  
ATOM   4874  CB  SER A 297     -23.003  -9.522  27.764  1.00 26.61           C  
ATOM   4875  HB2 SER A 297     -23.462  -8.534  27.813  1.00 26.61           H  
ATOM   4876  HB3 SER A 297     -23.763 -10.248  28.053  1.00 26.61           H  
ATOM   4877  O   SER A 297     -22.302 -11.026  30.630  1.00 26.61           O  
ATOM   4878  OG  SER A 297     -22.635  -9.784  26.426  1.00 26.61           O  
ATOM   4879  HG  SER A 297     -22.618 -10.742  26.361  1.00 26.61           H  
ATOM   4880  N   SER A 298     -22.862  -8.929  30.947  1.00 28.92           N  
ATOM   4881  H   SER A 298     -23.318  -9.303  31.768  1.00 28.92           H  
ATOM   4882  CA  SER A 298     -22.695  -7.458  31.010  1.00 28.92           C  
ATOM   4883  HA  SER A 298     -21.633  -7.220  31.068  1.00 28.92           H  
ATOM   4884  C   SER A 298     -23.371  -6.932  32.303  1.00 28.92           C  
ATOM   4885  CB  SER A 298     -23.298  -6.730  29.792  1.00 28.92           C  
ATOM   4886  HB2 SER A 298     -22.734  -6.993  28.897  1.00 28.92           H  
ATOM   4887  HB3 SER A 298     -23.188  -5.652  29.909  1.00 28.92           H  
ATOM   4888  O   SER A 298     -23.875  -7.723  33.093  1.00 28.92           O  
ATOM   4889  OG  SER A 298     -24.663  -7.030  29.603  1.00 28.92           O  
ATOM   4890  HG  SER A 298     -25.179  -6.298  29.950  1.00 28.92           H  
ATOM   4891  N   ASN A 299     -23.453  -5.602  32.465  1.00 28.35           N  
ATOM   4892  H   ASN A 299     -23.024  -5.036  31.747  1.00 28.35           H  
ATOM   4893  CA  ASN A 299     -24.268  -4.862  33.449  1.00 28.35           C  
ATOM   4894  HA  ASN A 299     -24.188  -3.813  33.160  1.00 28.35           H  
ATOM   4895  C   ASN A 299     -23.786  -4.932  34.917  1.00 28.35           C  
ATOM   4896  CB  ASN A 299     -25.767  -5.221  33.314  1.00 28.35           C  
ATOM   4897  HB2 ASN A 299     -26.348  -4.553  33.949  1.00 28.35           H  
ATOM   4898  HB3 ASN A 299     -25.917  -6.235  33.686  1.00 28.35           H  
ATOM   4899  O   ASN A 299     -23.560  -5.997  35.478  1.00 28.35           O  
ATOM   4900  CG  ASN A 299     -26.343  -5.147  31.906  1.00 28.35           C  
ATOM   4901  ND2 ASN A 299     -27.574  -5.560  31.731  1.00 28.35           N  
ATOM   4902 HD21 ASN A 299     -28.092  -5.962  32.499  1.00 28.35           H  
ATOM   4903 HD22 ASN A 299     -27.939  -5.528  30.789  1.00 28.35           H  
ATOM   4904  OD1 ASN A 299     -25.713  -4.741  30.941  1.00 28.35           O  
ATOM   4905  N   THR A 300     -23.684  -3.771  35.573  1.00 43.75           N  
ATOM   4906  H   THR A 300     -23.887  -2.908  35.088  1.00 43.75           H  
ATOM   4907  CA  THR A 300     -23.237  -3.642  36.974  1.00 43.75           C  
ATOM   4908  HA  THR A 300     -23.344  -4.609  37.466  1.00 43.75           H  
ATOM   4909  C   THR A 300     -24.066  -2.603  37.740  1.00 43.75           C  
ATOM   4910  CB  THR A 300     -21.759  -3.217  37.064  1.00 43.75           C  
ATOM   4911  HB  THR A 300     -21.507  -3.043  38.110  1.00 43.75           H  
ATOM   4912  O   THR A 300     -24.430  -1.585  37.145  1.00 43.75           O  
ATOM   4913  CG2 THR A 300     -20.801  -4.272  36.513  1.00 43.75           C  
ATOM   4914 HG21 THR A 300     -20.972  -5.224  37.016  1.00 43.75           H  
ATOM   4915 HG22 THR A 300     -19.774  -3.953  36.690  1.00 43.75           H  
ATOM   4916 HG23 THR A 300     -20.955  -4.399  35.442  1.00 43.75           H  
ATOM   4917  OG1 THR A 300     -21.539  -2.026  36.339  1.00 43.75           O  
ATOM   4918  HG1 THR A 300     -22.094  -1.346  36.729  1.00 43.75           H  
ATOM   4919  N   PRO A 301     -24.313  -2.780  39.054  1.00 27.67           N  
ATOM   4920  CA  PRO A 301     -24.797  -1.700  39.918  1.00 27.67           C  
ATOM   4921  HA  PRO A 301     -25.715  -1.277  39.509  1.00 27.67           H  
ATOM   4922  C   PRO A 301     -23.748  -0.578  40.042  1.00 27.67           C  
ATOM   4923  CB  PRO A 301     -25.098  -2.367  41.263  1.00 27.67           C  
ATOM   4924  HB2 PRO A 301     -26.104  -2.785  41.245  1.00 27.67           H  
ATOM   4925  HB3 PRO A 301     -24.986  -1.682  42.103  1.00 27.67           H  
ATOM   4926  O   PRO A 301     -22.573  -0.781  39.732  1.00 27.67           O  
ATOM   4927  CG  PRO A 301     -24.075  -3.502  41.315  1.00 27.67           C  
ATOM   4928  HG2 PRO A 301     -23.111  -3.112  41.642  1.00 27.67           H  
ATOM   4929  HG3 PRO A 301     -24.402  -4.313  41.967  1.00 27.67           H  
ATOM   4930  CD  PRO A 301     -23.980  -3.951  39.857  1.00 27.67           C  
ATOM   4931  HD2 PRO A 301     -22.972  -4.310  39.650  1.00 27.67           H  
ATOM   4932  HD3 PRO A 301     -24.708  -4.739  39.665  1.00 27.67           H  
ATOM   4933  N   LEU A 302     -24.163   0.616  40.482  1.00 31.66           N  
ATOM   4934  H   LEU A 302     -25.117   0.729  40.791  1.00 31.66           H  
ATOM   4935  CA  LEU A 302     -23.324   1.820  40.443  1.00 31.66           C  
ATOM   4936  HA  LEU A 302     -22.289   1.512  40.592  1.00 31.66           H  
ATOM   4937  C   LEU A 302     -23.672   2.829  41.560  1.00 31.66           C  
ATOM   4938  CB  LEU A 302     -23.483   2.443  39.033  1.00 31.66           C
[truncated: 854,964 more chars]
