# Supplementary material for: A glutamine-based single α-helix scaffold to target globular proteins
Source: Nat Commun. 2022 Nov 18;13:7073. doi: 10.1038/s41467-022-34793-6 (PMC9674830; doi:10.1038/s41467-022-34793-6)
Supplement: Supplementary file 7 — Supplementary Data 4 [file 41467_2022_34793_MOESM7_ESM.zip › ColabFold_p37n/p37n_with_MSAs/Q559H7.pdb]

ATOM      1  N   MET A   1      40.667   2.994   6.222  1.00 30.08           N  
ATOM      2  H   MET A   1      41.502   3.413   5.839  1.00 30.08           H  
ATOM      3  H2  MET A   1      39.899   3.078   5.572  1.00 30.08           H  
ATOM      4  H3  MET A   1      40.855   2.014   6.378  1.00 30.08           H  
ATOM      5  CA  MET A   1      40.320   3.628   7.517  1.00 30.08           C  
ATOM      6  HA  MET A   1      40.150   4.695   7.371  1.00 30.08           H  
ATOM      7  C   MET A   1      41.504   3.462   8.477  1.00 30.08           C  
ATOM      8  CB  MET A   1      39.036   2.998   8.094  1.00 30.08           C  
ATOM      9  HB2 MET A   1      39.149   1.914   8.099  1.00 30.08           H  
ATOM     10  HB3 MET A   1      38.897   3.337   9.121  1.00 30.08           H  
ATOM     11  O   MET A   1      42.479   2.821   8.099  1.00 30.08           O  
ATOM     12  CG  MET A   1      37.751   3.340   7.328  1.00 30.08           C  
ATOM     13  HG2 MET A   1      36.920   2.883   7.865  1.00 30.08           H  
ATOM     14  HG3 MET A   1      37.601   4.420   7.346  1.00 30.08           H  
ATOM     15  SD  MET A   1      37.685   2.769   5.606  1.00 30.08           S  
ATOM     16  CE  MET A   1      35.902   2.922   5.295  1.00 30.08           C  
ATOM     17  HE1 MET A   1      35.584   3.953   5.446  1.00 30.08           H  
ATOM     18  HE2 MET A   1      35.352   2.273   5.977  1.00 30.08           H  
ATOM     19  HE3 MET A   1      35.681   2.625   4.270  1.00 30.08           H  
ATOM     20  N   LYS A   2      41.435   4.016   9.693  1.00 41.66           N  
ATOM     21  H   LYS A   2      40.612   4.562   9.906  1.00 41.66           H  
ATOM     22  CA  LYS A   2      42.030   3.397  10.894  1.00 41.66           C  
ATOM     23  HA  LYS A   2      42.556   2.482  10.621  1.00 41.66           H  
ATOM     24  C   LYS A   2      40.860   2.986  11.792  1.00 41.66           C  
ATOM     25  CB  LYS A   2      43.001   4.339  11.629  1.00 41.66           C  
ATOM     26  HB2 LYS A   2      43.144   3.949  12.637  1.00 41.66           H  
ATOM     27  HB3 LYS A   2      42.560   5.332  11.715  1.00 41.66           H  
ATOM     28  O   LYS A   2      39.842   3.671  11.756  1.00 41.66           O  
ATOM     29  CG  LYS A   2      44.379   4.433  10.954  1.00 41.66           C  
ATOM     30  HG2 LYS A   2      44.290   4.977  10.014  1.00 41.66           H  
ATOM     31  HG3 LYS A   2      44.742   3.426  10.745  1.00 41.66           H  
ATOM     32  CD  LYS A   2      45.390   5.140  11.874  1.00 41.66           C  
ATOM     33  HD2 LYS A   2      45.062   6.165  12.048  1.00 41.66           H  
ATOM     34  HD3 LYS A   2      45.422   4.614  12.828  1.00 41.66           H  
ATOM     35  CE  LYS A   2      46.795   5.140  11.253  1.00 41.66           C  
ATOM     36  HE2 LYS A   2      46.771   5.728  10.336  1.00 41.66           H  
ATOM     37  HE3 LYS A   2      47.052   4.116  10.984  1.00 41.66           H  
ATOM     38  NZ  LYS A   2      47.814   5.684  12.189  1.00 41.66           N  
ATOM     39  HZ1 LYS A   2      48.730   5.675  11.764  1.00 41.66           H  
ATOM     40  HZ2 LYS A   2      47.858   5.128  13.031  1.00 41.66           H  
ATOM     41  HZ3 LYS A   2      47.595   6.636  12.449  1.00 41.66           H  
ATOM     42  N   ILE A   3      41.002   1.879  12.527  1.00 35.83           N  
ATOM     43  H   ILE A   3      41.923   1.467  12.544  1.00 35.83           H  
ATOM     44  CA  ILE A   3      39.913   0.902  12.737  1.00 35.83           C  
ATOM     45  HA  ILE A   3      40.318   0.150  13.414  1.00 35.83           H  
ATOM     46  C   ILE A   3      39.582   0.228  11.381  1.00 35.83           C  
ATOM     47  CB  ILE A   3      38.682   1.466  13.494  1.00 35.83           C  
ATOM     48  HB  ILE A   3      38.161   2.181  12.858  1.00 35.83           H  
ATOM     49  O   ILE A   3      39.394   0.916  10.381  1.00 35.83           O  
ATOM     50  CG1 ILE A   3      39.122   2.180  14.797  1.00 35.83           C  
ATOM     51 HG12 ILE A   3      39.647   1.473  15.439  1.00 35.83           H  
ATOM     52 HG13 ILE A   3      39.812   2.987  14.551  1.00 35.83           H  
ATOM     53  CG2 ILE A   3      37.701   0.321  13.810  1.00 35.83           C  
ATOM     54 HG21 ILE A   3      38.150  -0.394  14.498  1.00 35.83           H  
ATOM     55 HG22 ILE A   3      37.396  -0.190  12.896  1.00 35.83           H  
ATOM     56 HG23 ILE A   3      36.792   0.720  14.259  1.00 35.83           H  
ATOM     57  CD1 ILE A   3      37.976   2.811  15.598  1.00 35.83           C  
ATOM     58 HD11 ILE A   3      38.391   3.421  16.400  1.00 35.83           H  
ATOM     59 HD12 ILE A   3      37.349   2.039  16.042  1.00 35.83           H  
ATOM     60 HD13 ILE A   3      37.373   3.445  14.947  1.00 35.83           H  
ATOM     61  N   LEU A   4      39.561  -1.100  11.234  1.00 34.21           N  
ATOM     62  H   LEU A   4      39.321  -1.405  10.302  1.00 34.21           H  
ATOM     63  CA  LEU A   4      39.890  -2.165  12.195  1.00 34.21           C  
ATOM     64  HA  LEU A   4      39.138  -2.174  12.984  1.00 34.21           H  
ATOM     65  C   LEU A   4      41.273  -2.008  12.862  1.00 34.21           C  
ATOM     66  CB  LEU A   4      39.851  -3.523  11.457  1.00 34.21           C  
ATOM     67  HB2 LEU A   4      40.634  -3.520  10.699  1.00 34.21           H  
ATOM     68  HB3 LEU A   4      40.096  -4.314  12.166  1.00 34.21           H  
ATOM     69  O   LEU A   4      42.129  -1.249  12.399  1.00 34.21           O  
ATOM     70  CG  LEU A   4      38.520  -3.898  10.777  1.00 34.21           C  
ATOM     71  HG  LEU A   4      38.264  -3.139  10.038  1.00 34.21           H  
ATOM     72  CD1 LEU A   4      38.678  -5.234  10.052  1.00 34.21           C  
ATOM     73 HD11 LEU A   4      39.471  -5.166   9.307  1.00 34.21           H  
ATOM     74 HD12 LEU A   4      37.746  -5.490   9.548  1.00 34.21           H  
ATOM     75 HD13 LEU A   4      38.918  -6.024  10.765  1.00 34.21           H  
ATOM     76  CD2 LEU A   4      37.376  -4.018  11.781  1.00 34.21           C  
ATOM     77 HD21 LEU A   4      36.470  -4.342  11.268  1.00 34.21           H  
ATOM     78 HD22 LEU A   4      37.169  -3.054  12.246  1.00 34.21           H  
ATOM     79 HD23 LEU A   4      37.618  -4.754  12.549  1.00 34.21           H  
ATOM     80  N   LYS A   5      41.472  -2.722  13.976  1.00 39.08           N  
ATOM     81  H   LYS A   5      40.722  -3.332  14.268  1.00 39.08           H  
ATOM     82  CA  LYS A   5      42.807  -2.999  14.524  1.00 39.08           C  
ATOM     83  HA  LYS A   5      43.439  -2.115  14.435  1.00 39.08           H  
ATOM     84  C   LYS A   5      43.479  -4.146  13.744  1.00 39.08           C  
ATOM     85  CB  LYS A   5      42.711  -3.415  15.998  1.00 39.08           C  
ATOM     86  HB2 LYS A   5      43.738  -3.551  16.337  1.00 39.08           H  
ATOM     87  HB3 LYS A   5      42.224  -4.390  16.035  1.00 39.08           H  
ATOM     88  O   LYS A   5      42.846  -4.773  12.897  1.00 39.08           O  
ATOM     89  CG  LYS A   5      42.020  -2.492  17.023  1.00 39.08           C  
ATOM     90  HG2 LYS A   5      42.451  -1.491  16.993  1.00 39.08           H  
ATOM     91  HG3 LYS A   5      40.946  -2.455  16.842  1.00 39.08           H  
ATOM     92  CD  LYS A   5      42.320  -3.163  18.373  1.00 39.08           C  
ATOM     93  HD2 LYS A   5      42.004  -4.202  18.279  1.00 39.08           H  
ATOM     94  HD3 LYS A   5      43.401  -3.138  18.514  1.00 39.08           H  
ATOM     95  CE  LYS A   5      41.695  -2.667  19.672  1.00 39.08           C  
ATOM     96  HE2 LYS A   5      41.909  -1.607  19.812  1.00 39.08           H  
ATOM     97  HE3 LYS A   5      40.616  -2.810  19.616  1.00 39.08           H  
ATOM     98  NZ  LYS A   5      42.268  -3.476  20.782  1.00 39.08           N  
ATOM     99  HZ1 LYS A   5      43.214  -3.193  20.995  1.00 39.08           H  
ATOM    100  HZ2 LYS A   5      41.702  -3.477  21.618  1.00 39.08           H  
ATOM    101  HZ3 LYS A   5      42.411  -4.428  20.477  1.00 39.08           H  
ATOM    102  N   ASN A   6      44.714  -4.490  14.111  1.00 44.61           N  
ATOM    103  H   ASN A   6      45.179  -3.944  14.823  1.00 44.61           H  
ATOM    104  CA  ASN A   6      45.317  -5.766  13.715  1.00 44.61           C  
ATOM    105  HA  ASN A   6      45.145  -5.933  12.652  1.00 44.61           H  
ATOM    106  C   ASN A   6      44.689  -6.956  14.466  1.00 44.61           C  
ATOM    107  CB  ASN A   6      46.836  -5.727  13.966  1.00 44.61           C  
ATOM    108  HB2 ASN A   6      47.229  -6.732  13.812  1.00 44.61           H  
ATOM    109  HB3 ASN A   6      47.033  -5.454  15.003  1.00 44.61           H  
ATOM    110  O   ASN A   6      44.531  -8.014  13.874  1.00 44.61           O  
ATOM    111  CG  ASN A   6      47.615  -4.793  13.055  1.00 44.61           C  
ATOM    112  ND2 ASN A   6      48.924  -4.847  13.118  1.00 44.61           N  
ATOM    113 HD21 ASN A   6      49.434  -4.233  12.499  1.00 44.61           H  
ATOM    114 HD22 ASN A   6      49.379  -5.503  13.737  1.00 44.61           H  
ATOM    115  OD1 ASN A   6      47.087  -4.003  12.291  1.00 44.61           O  
ATOM    116  N   ASP A   7      44.325  -6.774  15.742  1.00 46.36           N  
ATOM    117  H   ASP A   7      44.524  -5.875  16.156  1.00 46.36           H  
ATOM    118  CA  ASP A   7      44.107  -7.822  16.754  1.00 46.36           C  
ATOM    119  HA  ASP A   7      45.084  -8.155  17.105  1.00 46.36           H  
ATOM    120  C   ASP A   7      43.379  -9.076  16.230  1.00 46.36           C  
ATOM    121  CB  ASP A   7      43.354  -7.234  17.971  1.00 46.36           C  
ATOM    122  HB2 ASP A   7      42.338  -6.985  17.664  1.00 46.36           H  
ATOM    123  HB3 ASP A   7      43.285  -8.010  18.733  1.00 46.36           H  
ATOM    124  O   ASP A   7      43.979 -10.146  16.173  1.00 46.36           O  
ATOM    125  CG  ASP A   7      43.955  -5.972  18.617  1.00 46.36           C  
ATOM    126  OD1 ASP A   7      44.710  -5.235  17.940  1.00 46.36           O  
ATOM    127  OD2 ASP A   7      43.498  -5.616  19.730  1.00 46.36           O  
ATOM    128  N   ARG A   8      42.119  -8.939  15.786  1.00 48.76           N  
ATOM    129  H   ARG A   8      41.697  -8.024  15.847  1.00 48.76           H  
ATOM    130  CA  ARG A   8      41.288 -10.077  15.341  1.00 48.76           C  
ATOM    131  HA  ARG A   8      41.633 -10.960  15.879  1.00 48.76           H  
ATOM    132  C   ARG A   8      41.437 -10.453  13.861  1.00 48.76           C  
ATOM    133  CB  ARG A   8      39.805  -9.888  15.722  1.00 48.76           C  
ATOM    134  HB2 ARG A   8      39.373  -9.083  15.127  1.00 48.76           H  
ATOM    135  HB3 ARG A   8      39.283 -10.806  15.456  1.00 48.76           H  
ATOM    136  O   ARG A   8      40.810 -11.406  13.404  1.00 48.76           O  
ATOM    137  CG  ARG A   8      39.561  -9.596  17.217  1.00 48.76           C  
ATOM    138  HG2 ARG A   8      39.590  -8.517  17.371  1.00 48.76           H  
ATOM    139  HG3 ARG A   8      40.351 -10.037  17.824  1.00 48.76           H  
ATOM    140  CD  ARG A   8      38.204 -10.138  17.698  1.00 48.76           C  
ATOM    141  HD2 ARG A   8      37.992  -9.722  18.682  1.00 48.76           H  
ATOM    142  HD3 ARG A   8      37.426  -9.818  17.005  1.00 48.76           H  
ATOM    143  NE  ARG A   8      38.225 -11.609  17.804  1.00 48.76           N  
ATOM    144  HE  ARG A   8      39.138 -12.041  17.812  1.00 48.76           H  
ATOM    145  NH1 ARG A   8      35.965 -12.057  17.802  1.00 48.76           N  
ATOM    146 HH11 ARG A   8      35.220 -12.739  17.798  1.00 48.76           H  
ATOM    147 HH12 ARG A   8      35.756 -11.075  17.687  1.00 48.76           H  
ATOM    148  NH2 ARG A   8      37.422 -13.727  17.947  1.00 48.76           N  
ATOM    149 HH21 ARG A   8      38.377 -14.057  17.942  1.00 48.76           H  
ATOM    150 HH22 ARG A   8      36.671 -14.401  17.963  1.00 48.76           H  
ATOM    151  CZ  ARG A   8      37.208 -12.451  17.853  1.00 48.76           C  
ATOM    152  N   LYS A   9      42.254  -9.729  13.082  1.00 49.37           N  
ATOM    153  H   LYS A   9      42.836  -9.038  13.535  1.00 49.37           H  
ATOM    154  CA  LYS A   9      42.414  -9.955  11.629  1.00 49.37           C  
ATOM    155  HA  LYS A   9      41.455  -9.811  11.133  1.00 49.37           H  
ATOM    156  C   LYS A   9      42.846 -11.390  11.341  1.00 49.37           C  
ATOM    157  CB  LYS A   9      43.445  -8.959  11.066  1.00 49.37           C  
ATOM    158  HB2 LYS A   9      43.067  -7.943  11.187  1.00 49.37           H  
ATOM    159  HB3 LYS A   9      44.362  -9.059  11.645  1.00 49.37           H  
ATOM    160  O   LYS A   9      42.246 -12.073  10.514  1.00 49.37           O  
ATOM    161  CG  LYS A   9      43.814  -9.197   9.591  1.00 49.37           C  
ATOM    162  HG2 LYS A   9      42.942  -9.039   8.956  1.00 49.37           H  
ATOM    163  HG3 LYS A   9      44.154 -10.225   9.464  1.00 49.37           H  
ATOM    164  CD  LYS A   9      44.946  -8.248   9.168  1.00 49.37           C  
ATOM    165  HD2 LYS A   9      45.665  -8.147   9.981  1.00 49.37           H  
ATOM    166  HD3 LYS A   9      44.521  -7.264   8.971  1.00 49.37           H  
ATOM    167  CE  LYS A   9      45.693  -8.743   7.923  1.00 49.37           C  
ATOM    168  HE2 LYS A   9      44.977  -8.967   7.133  1.00 49.37           H  
ATOM    169  HE3 LYS A   9      46.341  -7.936   7.581  1.00 49.37           H  
ATOM    170  NZ  LYS A   9      46.522  -9.935   8.227  1.00 49.37           N  
ATOM    171  HZ1 LYS A   9      45.981 -10.770   8.404  1.00 49.37           H  
ATOM    172  HZ2 LYS A   9      46.971  -9.875   9.130  1.00 49.37           H  
ATOM    173  HZ3 LYS A   9      47.209 -10.164   7.524  1.00 49.37           H  
ATOM    174  N   ASP A  10      43.907 -11.832  12.010  1.00 44.58           N  
ATOM    175  H   ASP A  10      44.341 -11.216  12.683  1.00 44.58           H  
ATOM    176  CA  ASP A  10      44.565 -13.098  11.689  1.00 44.58           C  
ATOM    177  HA  ASP A  10      44.295 -13.346  10.663  1.00 44.58           H  
ATOM    178  C   ASP A  10      44.030 -14.297  12.488  1.00 44.58           C  
ATOM    179  CB  ASP A  10      46.086 -12.906  11.660  1.00 44.58           C  
ATOM    180  HB2 ASP A  10      46.426 -12.482  12.605  1.00 44.58           H  
ATOM    181  HB3 ASP A  10      46.572 -13.870  11.513  1.00 44.58           H  
ATOM    182  O   ASP A  10      44.380 -15.436  12.180  1.00 44.58           O  
ATOM    183  CG  ASP A  10      46.459 -11.984  10.490  1.00 44.58           C  
ATOM    184  OD1 ASP A  10      46.195 -12.346   9.318  1.00 44.58           O  
ATOM    185  OD2 ASP A  10      46.930 -10.843  10.704  1.00 44.58           O  
ATOM    186  N   GLU A  11      43.071 -14.068  13.394  1.00 48.12           N  
ATOM    187  H   GLU A  11      42.849 -13.110  13.627  1.00 48.12           H  
ATOM    188  CA  GLU A  11      42.109 -15.097  13.810  1.00 48.12           C  
ATOM    189  HA  GLU A  11      42.640 -15.979  14.167  1.00 48.12           H  
ATOM    190  C   GLU A  11      41.244 -15.514  12.611  1.00 48.12           C  
ATOM    191  CB  GLU A  11      41.188 -14.590  14.932  1.00 48.12           C  
ATOM    192  HB2 GLU A  11      40.654 -13.705  14.586  1.00 48.12           H  
ATOM    193  HB3 GLU A  11      40.448 -15.364  15.132  1.00 48.12           H  
ATOM    194  O   GLU A  11      41.254 -16.677  12.218  1.00 48.12           O  
ATOM    195  CG  GLU A  11      41.895 -14.249  16.247  1.00 48.12           C  
ATOM    196  HG2 GLU A  11      42.653 -13.487  16.066  1.00 48.12           H  
ATOM    197  HG3 GLU A  11      42.385 -15.141  16.638  1.00 48.12           H  
ATOM    198  CD  GLU A  11      40.859 -13.730  17.251  1.00 48.12           C  
ATOM    199  OE1 GLU A  11      40.001 -14.518  17.701  1.00 48.12           O  
ATOM    200  OE2 GLU A  11      40.819 -12.509  17.506  1.00 48.12           O  
ATOM    201  N   ILE A  12      40.570 -14.558  11.957  1.00 48.63           N  
ATOM    202  H   ILE A  12      40.620 -13.618  12.323  1.00 48.63           H  
ATOM    203  CA  ILE A  12      39.638 -14.812  10.840  1.00 48.63           C  
ATOM    204  HA  ILE A  12      38.891 -15.534  11.170  1.00 48.63           H  
ATOM    205  C   ILE A  12      40.369 -15.430   9.637  1.00 48.63           C  
ATOM    206  CB  ILE A  12      38.907 -13.500  10.460  1.00 48.63           C  
ATOM    207  HB  ILE A  12      39.658 -12.760  10.185  1.00 48.63           H  
ATOM    208  O   ILE A  12      39.912 -16.415   9.052  1.00 48.63           O  
ATOM    209  CG1 ILE A  12      38.090 -12.946  11.655  1.00 48.63           C  
ATOM    210 HG12 ILE A  12      38.692 -12.967  12.563  1.00 48.63           H  
ATOM    211 HG13 ILE A  12      37.219 -13.579  11.826  1.00 48.63           H  
ATOM    212  CG2 ILE A  12      37.981 -13.718   9.246  1.00 48.63           C  
ATOM    213 HG21 ILE A  12      37.238 -14.480   9.479  1.00 48.63           H  
ATOM    214 HG22 ILE A  12      37.465 -12.793   8.988  1.00 48.63           H  
ATOM    215 HG23 ILE A  12      38.552 -14.030   8.372  1.00 48.63           H  
ATOM    216  CD1 ILE A  12      37.630 -11.494  11.470  1.00 48.63           C  
ATOM    217 HD11 ILE A  12      37.157 -11.150  12.390  1.00 48.63           H  
ATOM    218 HD12 ILE A  12      36.904 -11.418  10.661  1.00 48.63           H  
ATOM    219 HD13 ILE A  12      38.489 -10.857  11.256  1.00 48.63           H  
ATOM    220  N   VAL A  13      41.560 -14.915   9.308  1.00 45.56           N  
ATOM    221  H   VAL A  13      41.863 -14.092   9.809  1.00 45.56           H  
ATOM    222  CA  VAL A  13      42.432 -15.473   8.253  1.00 45.56           C  
ATOM    223  HA  VAL A  13      41.834 -15.592   7.350  1.00 45.56           H  
ATOM    224  C   VAL A  13      42.952 -16.878   8.612  1.00 45.56           C  
ATOM    225  CB  VAL A  13      43.581 -14.487   7.933  1.00 45.56           C  
ATOM    226  HB  VAL A  13      44.140 -14.301   8.850  1.00 45.56           H  
ATOM    227  O   VAL A  13      43.455 -17.584   7.738  1.00 45.56           O  
ATOM    228  CG1 VAL A  13      44.584 -14.971   6.877  1.00 45.56           C  
ATOM    229 HG11 VAL A  13      45.186 -15.782   7.286  1.00 45.56           H  
ATOM    230 HG12 VAL A  13      44.056 -15.309   5.985  1.00 45.56           H  
ATOM    231 HG13 VAL A  13      45.268 -14.163   6.615  1.00 45.56           H  
ATOM    232  CG2 VAL A  13      43.034 -13.154   7.401  1.00 45.56           C  
ATOM    233 HG21 VAL A  13      42.297 -12.733   8.085  1.00 45.56           H  
ATOM    234 HG22 VAL A  13      42.561 -13.301   6.430  1.00 45.56           H  
ATOM    235 HG23 VAL A  13      43.855 -12.443   7.313  1.00 45.56           H  
ATOM    236  N   SER A  14      42.840 -17.322   9.868  1.00 41.53           N  
ATOM    237  H   SER A  14      42.410 -16.717  10.553  1.00 41.53           H  
ATOM    238  CA  SER A  14      43.155 -18.695  10.300  1.00 41.53           C  
ATOM    239  HA  SER A  14      43.803 -19.172   9.564  1.00 41.53           H  
ATOM    240  C   SER A  14      41.918 -19.596  10.373  1.00 41.53           C  
ATOM    241  CB  SER A  14      43.923 -18.679  11.628  1.00 41.53           C  
ATOM    242  HB2 SER A  14      43.293 -18.277  12.422  1.00 41.53           H  
ATOM    243  HB3 SER A  14      44.204 -19.700  11.887  1.00 41.53           H  
ATOM    244  O   SER A  14      42.004 -20.748   9.957  1.00 41.53           O  
ATOM    245  OG  SER A  14      45.097 -17.885  11.500  1.00 41.53           O  
ATOM    246  HG  SER A  14      44.867 -17.017  11.841  1.00 41.53           H  
ATOM    247  N   ALA A  15      40.772 -19.068  10.811  1.00 43.59           N  
ATOM    248  H   ALA A  15      40.790 -18.125  11.174  1.00 43.59           H  
ATOM    249  CA  ALA A  15      39.504 -19.789  10.905  1.00 43.59           C  
ATOM    250  HA  ALA A  15      39.657 -20.690  11.499  1.00 43.59           H  
ATOM    251  C   ALA A  15      38.954 -20.233   9.537  1.00 43.59           C  
ATOM    252  CB  ALA A  15      38.503 -18.890  11.641  1.00 43.59           C  
ATOM    253  HB1 ALA A  15      38.309 -17.987  11.061  1.00 43.59           H  
ATOM    254  HB2 ALA A  15      38.897 -18.611  12.618  1.00 43.59           H  
ATOM    255  HB3 ALA A  15      37.567 -19.429  11.783  1.00 43.59           H  
ATOM    256  O   ALA A  15      38.330 -21.286   9.445  1.00 43.59           O  
ATOM    257  N   CYS A  16      39.221 -19.480   8.459  1.00 40.74           N  
ATOM    258  H   CYS A  16      39.678 -18.591   8.604  1.00 40.74           H  
ATOM    259  CA  CYS A  16      38.837 -19.871   7.099  1.00 40.74           C  
ATOM    260  HA  CYS A  16      38.299 -20.817   7.143  1.00 40.74           H  
ATOM    261  C   CYS A  16      40.054 -20.092   6.172  1.00 40.74           C  
ATOM    262  CB  CYS A  16      37.825 -18.859   6.555  1.00 40.74           C  
ATOM    263  HB2 CYS A  16      37.010 -18.755   7.270  1.00 40.74           H  
ATOM    264  HB3 CYS A  16      38.299 -17.889   6.405  1.00 40.74           H  
ATOM    265  O   CYS A  16      40.487 -19.166   5.471  1.00 40.74           O  
ATOM    266  SG  CYS A  16      37.174 -19.511   4.989  1.00 40.74           S  
ATOM    267  HG  CYS A  16      36.063 -18.770   4.967  1.00 40.74           H  
ATOM    268  N   PRO A  17      40.589 -21.329   6.086  1.00 45.86           N  
ATOM    269  CA  PRO A  17      41.683 -21.682   5.176  1.00 45.86           C  
ATOM    270  HA  PRO A  17      42.575 -21.142   5.495  1.00 45.86           H  
ATOM    271  C   PRO A  17      41.414 -21.363   3.697  1.00 45.86           C  
ATOM    272  CB  PRO A  17      41.916 -23.182   5.384  1.00 45.86           C  
ATOM    273  HB2 PRO A  17      42.960 -23.454   5.224  1.00 45.86           H  
ATOM    274  HB3 PRO A  17      41.267 -23.761   4.727  1.00 45.86           H  
ATOM    275  O   PRO A  17      42.346 -21.036   2.965  1.00 45.86           O  
ATOM    276  CG  PRO A  17      41.491 -23.402   6.833  1.00 45.86           C  
ATOM    277  HG2 PRO A  17      41.202 -24.436   7.023  1.00 45.86           H  
ATOM    278  HG3 PRO A  17      42.293 -23.096   7.505  1.00 45.86           H  
ATOM    279  CD  PRO A  17      40.309 -22.448   6.979  1.00 45.86           C  
ATOM    280  HD2 PRO A  17      39.388 -22.944   6.673  1.00 45.86           H  
ATOM    281  HD3 PRO A  17      40.239 -22.126   8.018  1.00 45.86           H  
ATOM    282  N   PHE A  18      40.154 -21.392   3.250  1.00 42.03           N  
ATOM    283  H   PHE A  18      39.418 -21.663   3.887  1.00 42.03           H  
ATOM    284  CA  PHE A  18      39.792 -21.039   1.873  1.00 42.03           C  
ATOM    285  HA  PHE A  18      40.410 -21.626   1.193  1.00 42.03           H  
ATOM    286  C   PHE A  18      40.071 -19.553   1.579  1.00 42.03           C  
ATOM    287  CB  PHE A  18      38.325 -21.420   1.629  1.00 42.03           C  
ATOM    288  HB2 PHE A  18      37.674 -20.710   2.138  1.00 42.03           H  
ATOM    289  HB3 PHE A  18      38.139 -22.400   2.069  1.00 42.03           H  
ATOM    290  O   PHE A  18      40.708 -19.225   0.577  1.00 42.03           O  
ATOM    291  CG  PHE A  18      37.940 -21.490   0.163  1.00 42.03           C  
ATOM    292  CD1 PHE A  18      37.473 -20.343  -0.507  1.00 42.03           C  
ATOM    293  HD1 PHE A  18      37.396 -19.400   0.014  1.00 42.03           H  
ATOM    294  CD2 PHE A  18      38.034 -22.713  -0.529  1.00 42.03           C  
ATOM    295  HD2 PHE A  18      38.383 -23.600  -0.020  1.00 42.03           H  
ATOM    296  CE1 PHE A  18      37.092 -20.424  -1.859  1.00 42.03           C  
ATOM    297  HE1 PHE A  18      36.736 -19.545  -2.375  1.00 42.03           H  
ATOM    298  CE2 PHE A  18      37.653 -22.793  -1.880  1.00 42.03           C  
ATOM    299  HE2 PHE A  18      37.711 -23.735  -2.404  1.00 42.03           H  
ATOM    300  CZ  PHE A  18      37.177 -21.649  -2.543  1.00 42.03           C  
ATOM    301  HZ  PHE A  18      36.877 -21.709  -3.579  1.00 42.03           H  
ATOM    302  N   VAL A  19      39.705 -18.650   2.499  1.00 49.50           N  
ATOM    303  H   VAL A  19      39.228 -18.978   3.327  1.00 49.50           H  
ATOM    304  CA  VAL A  19      40.052 -17.217   2.417  1.00 49.50           C  
ATOM    305  HA  VAL A  19      39.823 -16.868   1.410  1.00 49.50           H  
ATOM    306  C   VAL A  19      41.556 -16.990   2.611  1.00 49.50           C  
ATOM    307  CB  VAL A  19      39.203 -16.381   3.400  1.00 49.50           C  
ATOM    308  HB  VAL A  19      39.292 -16.796   4.404  1.00 49.50           H  
ATOM    309  O   VAL A  19      42.134 -16.157   1.912  1.00 49.50           O  
ATOM    310  CG1 VAL A  19      39.629 -14.908   3.461  1.00 49.50           C  
ATOM    311 HG11 VAL A  19      38.994 -14.369   4.164  1.00 49.50           H  
ATOM    312 HG12 VAL A  19      40.656 -14.818   3.813  1.00 49.50           H  
ATOM    313 HG13 VAL A  19      39.536 -14.451   2.476  1.00 49.50           H  
ATOM    314  CG2 VAL A  19      37.727 -16.413   2.971  1.00 49.50           C  
ATOM    315 HG21 VAL A  19      37.640 -16.344   1.886  1.00 49.50           H  
ATOM    316 HG22 VAL A  19      37.263 -17.343   3.298  1.00 49.50           H  
ATOM    317 HG23 VAL A  19      37.175 -15.587   3.419  1.00 49.50           H  
ATOM    318  N   ARG A  20      42.226 -17.780   3.465  1.00 45.90           N  
ATOM    319  H   ARG A  20      41.680 -18.411   4.035  1.00 45.90           H  
ATOM    320  CA  ARG A  20      43.697 -17.775   3.632  1.00 45.90           C  
ATOM    321  HA  ARG A  20      43.995 -16.787   3.982  1.00 45.90           H  
ATOM    322  C   ARG A  20      44.450 -18.026   2.314  1.00 45.90           C  
ATOM    323  CB  ARG A  20      44.069 -18.821   4.699  1.00 45.90           C  
ATOM    324  HB2 ARG A  20      44.068 -19.810   4.240  1.00 45.90           H  
ATOM    325  HB3 ARG A  20      43.303 -18.810   5.474  1.00 45.90           H  
ATOM    326  O   ARG A  20      45.569 -17.538   2.157  1.00 45.90           O  
ATOM    327  CG  ARG A  20      45.434 -18.618   5.376  1.00 45.90           C  
ATOM    328  HG2 ARG A  20      46.233 -18.685   4.638  1.00 45.90           H  
ATOM    329  HG3 ARG A  20      45.463 -17.637   5.850  1.00 45.90           H  
ATOM    330  CD  ARG A  20      45.615 -19.718   6.438  1.00 45.90           C  
ATOM    331  HD2 ARG A  20      44.736 -19.740   7.083  1.00 45.90           H  
ATOM    332  HD3 ARG A  20      45.659 -20.681   5.931  1.00 45.90           H  
ATOM    333  NE  ARG A  20      46.830 -19.559   7.270  1.00 45.90           N  
ATOM    334  HE  ARG A  20      47.615 -20.151   7.041  1.00 45.90           H  
ATOM    335  NH1 ARG A  20      45.968 -18.097   8.812  1.00 45.90           N  
ATOM    336 HH11 ARG A  20      45.898 -17.820   9.780  1.00 45.90           H  
ATOM    337 HH12 ARG A  20      45.148 -17.975   8.235  1.00 45.90           H  
ATOM    338  NH2 ARG A  20      47.892 -19.079   9.243  1.00 45.90           N  
ATOM    339 HH21 ARG A  20      48.620 -19.753   9.054  1.00 45.90           H  
ATOM    340 HH22 ARG A  20      47.857 -18.600  10.131  1.00 45.90           H  
ATOM    341  CZ  ARG A  20      46.895 -18.912   8.424  1.00 45.90           C  
ATOM    342  N   VAL A  21      43.833 -18.737   1.365  1.00 47.97           N  
ATOM    343  H   VAL A  21      42.949 -19.161   1.611  1.00 47.97           H  
ATOM    344  CA  VAL A  21      44.316 -18.895  -0.019  1.00 47.97           C  
ATOM    345  HA  VAL A  21      45.403 -18.815  -0.019  1.00 47.97           H  
ATOM    346  C   VAL A  21      43.800 -17.771  -0.926  1.00 47.97           C  
ATOM    347  CB  VAL A  21      43.961 -20.290  -0.580  1.00 47.97           C  
ATOM    348  HB  VAL A  21      42.882 -20.436  -0.530  1.00 47.97           H  
ATOM    349  O   VAL A  21      44.605 -17.035  -1.497  1.00 47.97           O  
ATOM    350  CG1 VAL A  21      44.407 -20.454  -2.039  1.00 47.97           C  
ATOM    351 HG11 VAL A  21      45.468 -20.223  -2.134  1.00 47.97           H  
ATOM    352 HG12 VAL A  21      43.834 -19.795  -2.691  1.00 47.97           H  
ATOM    353 HG13 VAL A  21      44.232 -21.479  -2.367  1.00 47.97           H  
ATOM    354  CG2 VAL A  21      44.640 -21.401   0.234  1.00 47.97           C  
ATOM    355 HG21 VAL A  21      44.318 -21.352   1.275  1.00 47.97           H  
ATOM    356 HG22 VAL A  21      45.724 -21.302   0.188  1.00 47.97           H  
ATOM    357 HG23 VAL A  21      44.351 -22.376  -0.159  1.00 47.97           H  
ATOM    358  N   PHE A  22      42.480 -17.595  -1.048  1.00 48.73           N  
ATOM    359  H   PHE A  22      41.863 -18.205  -0.532  1.00 48.73           H  
ATOM    360  CA  PHE A  22      41.879 -16.674  -2.027  1.00 48.73           C  
ATOM    361  HA  PHE A  22      42.231 -16.953  -3.020  1.00 48.73           H  
ATOM    362  C   PHE A  22      42.292 -15.211  -1.826  1.00 48.73           C  
ATOM    363  CB  PHE A  22      40.346 -16.813  -2.013  1.00 48.73           C  
ATOM    364  HB2 PHE A  22      40.005 -17.185  -1.046  1.00 48.73           H  
ATOM    365  HB3 PHE A  22      39.898 -15.828  -2.146  1.00 48.73           H  
ATOM    366  O   PHE A  22      42.605 -14.520  -2.796  1.00 48.73           O  
ATOM    367  CG  PHE A  22      39.824 -17.717  -3.113  1.00 48.73           C  
ATOM    368  CD1 PHE A  22      39.191 -17.160  -4.242  1.00 48.73           C  
ATOM    369  HD1 PHE A  22      39.036 -16.094  -4.314  1.00 48.73           H  
ATOM    370  CD2 PHE A  22      40.012 -19.109  -3.035  1.00 48.73           C  
ATOM    371  HD2 PHE A  22      40.481 -19.548  -2.167  1.00 48.73           H  
ATOM    372  CE1 PHE A  22      38.767 -17.988  -5.295  1.00 48.73           C  
ATOM    373  HE1 PHE A  22      38.299 -17.555  -6.167  1.00 48.73           H  
ATOM    374  CE2 PHE A  22      39.587 -19.936  -4.090  1.00 48.73           C  
ATOM    375  HE2 PHE A  22      39.730 -21.005  -4.027  1.00 48.73           H  
ATOM    376  CZ  PHE A  22      38.965 -19.377  -5.220  1.00 48.73           C  
ATOM    377  HZ  PHE A  22      38.641 -20.013  -6.029  1.00 48.73           H  
ATOM    378  N   TRP A  23      42.354 -14.730  -0.582  1.00 46.55           N  
ATOM    379  H   TRP A  23      42.132 -15.341   0.191  1.00 46.55           H  
ATOM    380  CA  TRP A  23      42.721 -13.340  -0.291  1.00 46.55           C  
ATOM    381  HA  TRP A  23      42.132 -12.695  -0.944  1.00 46.55           H  
ATOM    382  C   TRP A  23      44.198 -13.073  -0.615  1.00 46.55           C  
ATOM    383  CB  TRP A  23      42.357 -13.027   1.170  1.00 46.55           C  
ATOM    384  HB2 TRP A  23      43.153 -13.389   1.820  1.00 46.55           H  
ATOM    385  HB3 TRP A  23      41.458 -13.590   1.423  1.00 46.55           H  
ATOM    386  O   TRP A  23      44.530 -12.037  -1.189  1.00 46.55           O  
ATOM    387  CG  TRP A  23      42.045 -11.602   1.520  1.00 46.55           C  
ATOM    388  CD1 TRP A  23      41.347 -10.733   0.750  1.00 46.55           C  
ATOM    389  HD1 TRP A  23      40.959 -10.948  -0.235  1.00 46.55           H  
ATOM    390  CD2 TRP A  23      42.293 -10.896   2.780  1.00 46.55           C  
ATOM    391  CE2 TRP A  23      41.714  -9.594   2.690  1.00 46.55           C  
ATOM    392  CE3 TRP A  23      42.916 -11.232   4.003  1.00 46.55           C  
ATOM    393  HE3 TRP A  23      43.347 -12.216   4.119  1.00 46.55           H  
ATOM    394  NE1 TRP A  23      41.168  -9.545   1.427  1.00 46.55           N  
ATOM    395  HE1 TRP A  23      40.654  -8.762   1.048  1.00 46.55           H  
ATOM    396  CH2 TRP A  23      42.368  -9.045   4.955  1.00 46.55           C  
ATOM    397  HH2 TRP A  23      42.377  -8.361   5.790  1.00 46.55           H  
ATOM    398  CZ2 TRP A  23      41.748  -8.676   3.750  1.00 46.55           C  
ATOM    399  HZ2 TRP A  23      41.281  -7.707   3.646  1.00 46.55           H  
ATOM    400  CZ3 TRP A  23      42.952 -10.319   5.077  1.00 46.55           C  
ATOM    401  HZ3 TRP A  23      43.408 -10.607   6.013  1.00 46.55           H  
ATOM    402  N   LYS A  24      45.073 -14.061  -0.369  1.00 49.41           N  
ATOM    403  H   LYS A  24      44.706 -14.912   0.031  1.00 49.41           H  
ATOM    404  CA  LYS A  24      46.498 -14.032  -0.746  1.00 49.41           C  
ATOM    405  HA  LYS A  24      46.939 -13.118  -0.348  1.00 49.41           H  
ATOM    406  C   LYS A  24      46.716 -13.976  -2.268  1.00 49.41           C  
ATOM    407  CB  LYS A  24      47.196 -15.246  -0.096  1.00 49.41           C  
ATOM    408  HB2 LYS A  24      46.771 -16.165  -0.499  1.00 49.41           H  
ATOM    409  HB3 LYS A  24      47.003 -15.226   0.976  1.00 49.41           H  
ATOM    410  O   LYS A  24      47.772 -13.524  -2.701  1.00 49.41           O  
ATOM    411  CG  LYS A  24      48.717 -15.272  -0.320  1.00 49.41           C  
ATOM    412  HG2 LYS A  24      49.154 -14.350   0.066  1.00 49.41           H  
ATOM    413  HG3 LYS A  24      48.926 -15.343  -1.387  1.00 49.41           H  
ATOM    414  CD  LYS A  24      49.375 -16.474   0.367  1.00 49.41           C  
ATOM    415  HD2 LYS A  24      48.908 -17.389   0.003  1.00 49.41           H  
ATOM    416  HD3 LYS A  24      49.231 -16.401   1.445  1.00 49.41           H  
ATOM    417  CE  LYS A  24      50.872 -16.481   0.028  1.00 49.41           C  
ATOM    418  HE2 LYS A  24      50.977 -16.465  -1.057  1.00 49.41           H  
ATOM    419  HE3 LYS A  24      51.319 -15.565   0.415  1.00 49.41           H  
ATOM    420  NZ  LYS A  24      51.563 -17.669   0.587  1.00 49.41           N  
ATOM    421  HZ1 LYS A  24      51.477 -17.689   1.593  1.00 49.41           H  
ATOM    422  HZ2 LYS A  24      52.544 -17.653   0.348  1.00 49.41           H  
ATOM    423  HZ3 LYS A  24      51.160 -18.517   0.213  1.00 49.41           H  
ATOM    424  N   TRP A  25      45.743 -14.411  -3.072  1.00 44.44           N  
ATOM    425  H   TRP A  25      44.921 -14.813  -2.644  1.00 44.44           H  
ATOM    426  CA  TRP A  25      45.815 -14.389  -4.539  1.00 44.44           C  
ATOM    427  HA  TRP A  25      46.864 -14.354  -4.835  1.00 44.44           H  
ATOM    428  C   TRP A  25      45.169 -13.129  -5.145  1.00 44.44           C  
ATOM    429  CB  TRP A  25      45.212 -15.701  -5.085  1.00 44.44           C  
ATOM    430  HB2 TRP A  25      44.201 -15.511  -5.444  1.00 44.44           H  
ATOM    431  HB3 TRP A  25      45.120 -16.423  -4.273  1.00 44.44           H  
ATOM    432  O   TRP A  25      45.774 -12.456  -5.980  1.00 44.44           O  
ATOM    433  CG  TRP A  25      45.989 -16.390  -6.171  1.00 44.44           C  
ATOM    434  CD1 TRP A  25      47.322 -16.626  -6.155  1.00 44.44           C  
ATOM    435  HD1 TRP A  25      47.991 -16.327  -5.362  1.00 44.44           H  
ATOM    436  CD2 TRP A  25      45.498 -16.989  -7.413  1.00 44.44           C  
ATOM    437  CE2 TRP A  25      46.608 -17.554  -8.113  1.00 44.44           C  
ATOM    438  CE3 TRP A  25      44.230 -17.129  -8.017  1.00 44.44           C  
ATOM    439  HE3 TRP A  25      43.361 -16.739  -7.508  1.00 44.44           H  
ATOM    440  NE1 TRP A  25      47.692 -17.300  -7.303  1.00 44.44           N  
ATOM    441  HE1 TRP A  25      48.642 -17.569  -7.516  1.00 44.44           H  
ATOM    442  CH2 TRP A  25      45.196 -18.315  -9.925  1.00 44.44           C  
ATOM    443  HH2 TRP A  25      45.069 -18.817 -10.873  1.00 44.44           H  
ATOM    444  CZ2 TRP A  25      46.473 -18.205  -9.349  1.00 44.44           C  
ATOM    445  HZ2 TRP A  25      47.336 -18.619  -9.848  1.00 44.44           H  
ATOM    446  CZ3 TRP A  25      44.079 -17.780  -9.257  1.00 44.44           C  
ATOM    447  HZ3 TRP A  25      43.096 -17.880  -9.693  1.00 44.44           H  
ATOM    448  N   HIS A  26      43.964 -12.766  -4.692  1.00 50.36           N  
ATOM    449  H   HIS A  26      43.524 -13.359  -4.002  1.00 50.36           H  
ATOM    450  CA  HIS A  26      43.127 -11.750  -5.345  1.00 50.36           C  
ATOM    451  HA  HIS A  26      43.439 -11.683  -6.387  1.00 50.36           H  
ATOM    452  C   HIS A  26      43.259 -10.315  -4.807  1.00 50.36           C  
ATOM    453  CB  HIS A  26      41.669 -12.226  -5.358  1.00 50.36           C  
ATOM    454  HB2 HIS A  26      41.032 -11.426  -5.732  1.00 50.36           H  
ATOM    455  HB3 HIS A  26      41.352 -12.458  -4.341  1.00 50.36           H  
ATOM    456  O   HIS A  26      42.732  -9.400  -5.437  1.00 50.36           O  
ATOM    457  CG  HIS A  26      41.466 -13.429  -6.242  1.00 50.36           C  
ATOM    458  CD2 HIS A  26      41.189 -14.705  -5.837  1.00 50.36           C  
ATOM    459  HD2 HIS A  26      41.074 -15.037  -4.815  1.00 50.36           H  
ATOM    460  ND1 HIS A  26      41.552 -13.451  -7.617  1.00 50.36           N  
ATOM    461  HD1 HIS A  26      41.768 -12.666  -8.215  1.00 50.36           H  
ATOM    462  CE1 HIS A  26      41.316 -14.708  -8.029  1.00 50.36           C  
ATOM    463  HE1 HIS A  26      41.319 -15.040  -9.057  1.00 50.36           H  
ATOM    464  NE2 HIS A  26      41.089 -15.506  -6.977  1.00 50.36           N  
ATOM    465  N   LEU A  27      44.008 -10.069  -3.722  1.00 46.40           N  
ATOM    466  H   LEU A  27      44.392 -10.853  -3.213  1.00 46.40           H  
ATOM    467  CA  LEU A  27      44.299  -8.706  -3.225  1.00 46.40           C  
ATOM    468  HA  LEU A  27      43.347  -8.212  -3.029  1.00 46.40           H  
ATOM    469  C   LEU A  27      45.024  -7.792  -4.242  1.00 46.40           C  
ATOM    470  CB  LEU A  27      45.104  -8.803  -1.909  1.00 46.40           C  
ATOM    471  HB2 LEU A  27      45.753  -9.678  -1.955  1.00 46.40           H  
ATOM    472  HB3 LEU A  27      45.752  -7.933  -1.813  1.00 46.40           H  
ATOM    473  O   LEU A  27      45.169  -6.596  -4.004  1.00 46.40           O  
ATOM    474  CG  LEU A  27      44.231  -8.876  -0.642  1.00 46.40           C  
ATOM    475  HG  LEU A  27      43.471  -9.647  -0.764  1.00 46.40           H  
ATOM    476  CD1 LEU A  27      45.100  -9.217   0.571  1.00 46.40           C  
ATOM    477 HD11 LEU A  27      45.589 -10.177   0.409  1.00 46.40           H  
ATOM    478 HD12 LEU A  27      44.474  -9.296   1.460  1.00 46.40           H  
ATOM    479 HD13 LEU A  27      45.855  -8.445   0.722  1.00 46.40           H  
ATOM    480  CD2 LEU A  27      43.541  -7.539  -0.350  1.00 46.40           C  
ATOM    481 HD21 LEU A  27      43.028  -7.589   0.611  1.00 46.40           H  
ATOM    482 HD22 LEU A  27      44.279  -6.737  -0.317  1.00 46.40           H  
ATOM    483 HD23 LEU A  27      42.806  -7.315  -1.124  1.00 46.40           H  
ATOM    484  N   THR A  28      45.466  -8.342  -5.373  1.00 46.07           N  
ATOM    485  H   THR A  28      45.294  -9.328  -5.507  1.00 46.07           H  
ATOM    486  CA  THR A  28      46.119  -7.642  -6.489  1.00 46.07           C  
ATOM    487  HA  THR A  28      46.745  -6.840  -6.098  1.00 46.07           H  
ATOM    488  C   THR A  28      45.153  -7.006  -7.497  1.00 46.07           C  
ATOM    489  CB  THR A  28      47.010  -8.636  -7.251  1.00 46.07           C  
ATOM    490  HB  THR A  28      47.402  -8.157  -8.148  1.00 46.07           H  
ATOM    491  O   THR A  28      45.581  -6.157  -8.276  1.00 46.07           O  
ATOM    492  CG2 THR A  28      48.188  -9.129  -6.410  1.00 46.07           C  
ATOM    493 HG21 THR A  28      48.781  -8.276  -6.082  1.00 46.07           H  
ATOM    494 HG22 THR A  28      48.818  -9.780  -7.016  1.00 46.07           H  
ATOM    495 HG23 THR A  28      47.836  -9.679  -5.537  1.00 46.07           H  
ATOM    496  OG1 THR A  28      46.246  -9.768  -7.619  1.00 46.07           O  
ATOM    497  HG1 THR A  28      46.620 -10.549  -7.203  1.00 46.07           H  
ATOM    498  N   ASN A  29      43.873  -7.405  -7.532  1.00 45.48           N  
ATOM    499  H   ASN A  29      43.558  -8.077  -6.847  1.00 45.48           H  
ATOM    500  CA  ASN A  29      42.947  -7.038  -8.610  1.00 45.48           C  
ATOM    501  HA  ASN A  29      43.286  -6.117  -9.083  1.00 45.48           H  
ATOM    502  C   ASN A  29      41.521  -6.796  -8.088  1.00 45.48           C  
ATOM    503  CB  ASN A  29      42.996  -8.159  -9.667  1.00 45.48           C  
ATOM    504  HB2 ASN A  29      44.024  -8.271 -10.012  1.00 45.48           H  
ATOM    505  HB3 ASN A  29      42.687  -9.099  -9.210  1.00 45.48           H  
ATOM    506  O   ASN A  29      40.826  -7.737  -7.695  1.00 45.48           O  
ATOM    507  CG  ASN A  29      42.116  -7.908 -10.882  1.00 45.48           C  
ATOM    508  ND2 ASN A  29      42.204  -8.757 -11.877  1.00 45.48           N  
ATOM    509 HD21 ASN A  29      41.640  -8.562 -12.693  1.00 45.48           H  
ATOM    510 HD22 ASN A  29      42.869  -9.516 -11.843  1.00 45.48           H  
ATOM    511  OD1 ASN A  29      41.335  -6.973 -10.962  1.00 45.48           O  
ATOM    512  N   SER A  30      41.050  -5.543  -8.157  1.00 45.07           N  
ATOM    513  H   SER A  30      41.627  -4.822  -8.565  1.00 45.07           H  
ATOM    514  CA  SER A  30      39.712  -5.170  -7.680  1.00 45.07           C  
ATOM    515  HA  SER A  30      39.657  -5.404  -6.617  1.00 45.07           H  
ATOM    516  C   SER A  30      38.600  -5.955  -8.372  1.00 45.07           C  
ATOM    517  CB  SER A  30      39.455  -3.665  -7.838  1.00 45.07           C  
ATOM    518  HB2 SER A  30      40.294  -3.111  -7.419  1.00 45.07           H  
ATOM    519  HB3 SER A  30      38.555  -3.397  -7.285  1.00 45.07           H  
ATOM    520  O   SER A  30      37.657  -6.358  -7.700  1.00 45.07           O  
ATOM    521  OG  SER A  30      39.277  -3.302  -9.194  1.00 45.07           O  
ATOM    522  HG  SER A  30      38.339  -3.378  -9.384  1.00 45.07           H  
ATOM    523  N   LYS A  31      38.723  -6.261  -9.672  1.00 50.59           N  
ATOM    524  H   LYS A  31      39.564  -5.967 -10.147  1.00 50.59           H  
ATOM    525  CA  LYS A  31      37.649  -6.894 -10.455  1.00 50.59           C  
ATOM    526  HA  LYS A  31      36.745  -6.303 -10.308  1.00 50.59           H  
ATOM    527  C   LYS A  31      37.291  -8.291  -9.951  1.00 50.59           C  
ATOM    528  CB  LYS A  31      38.007  -6.904 -11.955  1.00 50.59           C  
ATOM    529  HB2 LYS A  31      38.972  -7.392 -12.087  1.00 50.59           H  
ATOM    530  HB3 LYS A  31      37.264  -7.487 -12.499  1.00 50.59           H  
ATOM    531  O   LYS A  31      36.129  -8.677 -10.029  1.00 50.59           O  
ATOM    532  CG  LYS A  31      38.071  -5.494 -12.569  1.00 50.59           C  
ATOM    533  HG2 LYS A  31      38.545  -5.554 -13.549  1.00 50.59           H  
ATOM    534  HG3 LYS A  31      38.689  -4.855 -11.938  1.00 50.59           H  
ATOM    535  CD  LYS A  31      36.677  -4.868 -12.741  1.00 50.59           C  
ATOM    536  HD2 LYS A  31      36.195  -5.282 -13.626  1.00 50.59           H  
ATOM    537  HD3 LYS A  31      36.056  -5.102 -11.876  1.00 50.59           H  
ATOM    538  CE  LYS A  31      36.786  -3.346 -12.857  1.00 50.59           C  
ATOM    539  HE2 LYS A  31      37.444  -3.001 -12.059  1.00 50.59           H  
ATOM    540  HE3 LYS A  31      37.230  -3.082 -13.817  1.00 50.59           H  
ATOM    541  NZ  LYS A  31      35.462  -2.711 -12.679  1.00 50.59           N  
ATOM    542  HZ1 LYS A  31      34.779  -3.049 -13.342  1.00 50.59           H  
ATOM    543  HZ2 LYS A  31      35.521  -1.702 -12.691  1.00 50.59           H  
ATOM    544  HZ3 LYS A  31      35.122  -2.958 -11.761  1.00 50.59           H  
ATOM    545  N   ALA A  32      38.249  -9.014  -9.369  1.00 44.05           N  
ATOM    546  H   ALA A  32      39.166  -8.602  -9.273  1.00 44.05           H  
ATOM    547  CA  ALA A  32      37.977 -10.293  -8.716  1.00 44.05           C  
ATOM    548  HA  ALA A  32      37.409 -10.925  -9.399  1.00 44.05           H  
ATOM    549  C   ALA A  32      37.126 -10.116  -7.444  1.00 44.05           C  
ATOM    550  CB  ALA A  32      39.314 -10.980  -8.421  1.00 44.05           C  
ATOM    551  HB1 ALA A  32      39.913 -10.367  -7.748  1.00 44.05           H  
ATOM    552  HB2 ALA A  32      39.123 -11.945  -7.950  1.00 44.05           H  
ATOM    553  HB3 ALA A  32      39.861 -11.139  -9.351  1.00 44.05           H  
ATOM    554  O   ALA A  32      36.174 -10.862  -7.233  1.00 44.05           O  
ATOM    555  N   TYR A  33      37.425  -9.100  -6.629  1.00 46.00           N  
ATOM    556  H   TYR A  33      38.176  -8.478  -6.893  1.00 46.00           H  
ATOM    557  CA  TYR A  33      36.672  -8.781  -5.411  1.00 46.00           C  
ATOM    558  HA  TYR A  33      36.504  -9.703  -4.855  1.00 46.00           H  
ATOM    559  C   TYR A  33      35.291  -8.178  -5.723  1.00 46.00           C  
ATOM    560  CB  TYR A  33      37.528  -7.850  -4.542  1.00 46.00           C  
ATOM    561  HB2 TYR A  33      38.520  -8.290  -4.432  1.00 46.00           H  
ATOM    562  HB3 TYR A  33      37.653  -6.894  -5.052  1.00 46.00           H  
ATOM    563  O   TYR A  33      34.294  -8.582  -5.134  1.00 46.00           O  
ATOM    564  CG  TYR A  33      36.971  -7.607  -3.154  1.00 46.00           C  
ATOM    565  CD1 TYR A  33      36.325  -6.393  -2.850  1.00 46.00           C  
ATOM    566  HD1 TYR A  33      36.204  -5.636  -3.611  1.00 46.00           H  
ATOM    567  CD2 TYR A  33      37.103  -8.602  -2.165  1.00 46.00           C  
ATOM    568  HD2 TYR A  33      37.582  -9.540  -2.406  1.00 46.00           H  
ATOM    569  CE1 TYR A  33      35.822  -6.170  -1.554  1.00 46.00           C  
ATOM    570  HE1 TYR A  33      35.312  -5.249  -1.311  1.00 46.00           H  
ATOM    571  CE2 TYR A  33      36.592  -8.386  -0.870  1.00 46.00           C  
ATOM    572  HE2 TYR A  33      36.677  -9.156  -0.118  1.00 46.00           H  
ATOM    573  OH  TYR A  33      35.459  -6.944   0.683  1.00 46.00           O  
ATOM    574  HH  TYR A  33      35.517  -7.722   1.242  1.00 46.00           H  
ATOM    575  CZ  TYR A  33      35.951  -7.165  -0.564  1.00 46.00           C  
ATOM    576  N   GLU A  34      35.211  -7.283  -6.714  1.00 51.81           N  
ATOM    577  H   GLU A  34      36.076  -6.977  -7.136  1.00 51.81           H  
ATOM    578  CA  GLU A  34      33.961  -6.719  -7.237  1.00 51.81           C  
ATOM    579  HA  GLU A  34      33.467  -6.138  -6.458  1.00 51.81           H  
ATOM    580  C   GLU A  34      32.992  -7.827  -7.676  1.00 51.81           C  
ATOM    581  CB  GLU A  34      34.258  -5.805  -8.442  1.00 51.81           C  
ATOM    582  HB2 GLU A  34      33.314  -5.559  -8.928  1.00 51.81           H  
ATOM    583  HB3 GLU A  34      34.858  -6.365  -9.159  1.00 51.81           H  
ATOM    584  O   GLU A  34      31.820  -7.804  -7.303  1.00 51.81           O  
ATOM    585  CG  GLU A  34      34.976  -4.485  -8.109  1.00 51.81           C  
ATOM    586  HG2 GLU A  34      35.814  -4.668  -7.437  1.00 51.81           H  
ATOM    587  HG3 GLU A  34      34.280  -3.827  -7.588  1.00 51.81           H  
ATOM    588  CD  GLU A  34      35.471  -3.803  -9.393  1.00 51.81           C  
ATOM    589  OE1 GLU A  34      34.629  -3.481 -10.261  1.00 51.81           O  
ATOM    590  OE2 GLU A  34      36.700  -3.629  -9.584  1.00 51.81           O  
ATOM    591  N   GLN A  35      33.469  -8.822  -8.433  1.00 47.81           N  
ATOM    592  H   GLN A  35      34.437  -8.796  -8.722  1.00 47.81           H  
ATOM    593  CA  GLN A  35      32.649  -9.965  -8.845  1.00 47.81           C  
ATOM    594  HA  GLN A  35      31.684  -9.596  -9.192  1.00 47.81           H  
ATOM    595  C   GLN A  35      32.328 -10.900  -7.673  1.00 47.81           C  
ATOM    596  CB  GLN A  35      33.325 -10.712 -10.006  1.00 47.81           C  
ATOM    597  HB2 GLN A  35      32.781 -11.636 -10.201  1.00 47.81           H  
ATOM    598  HB3 GLN A  35      34.341 -10.976  -9.714  1.00 47.81           H  
ATOM    599  O   GLN A  35      31.166 -11.258  -7.505  1.00 47.81           O  
ATOM    600  CG  GLN A  35      33.376  -9.894 -11.310  1.00 47.81           C  
ATOM    601  HG2 GLN A  35      33.808  -8.911 -11.124  1.00 47.81           H  
ATOM    602  HG3 GLN A  35      34.023 -10.413 -12.017  1.00 47.81           H  
ATOM    603  CD  GLN A  35      32.009  -9.718 -11.963  1.00 47.81           C  
ATOM    604  NE2 GLN A  35      31.230  -8.728 -11.582  1.00 47.81           N  
ATOM    605 HE21 GLN A  35      30.327  -8.690 -12.033  1.00 47.81           H  
ATOM    606 HE22 GLN A  35      31.507  -8.094 -10.845  1.00 47.81           H  
ATOM    607  OE1 GLN A  35      31.614 -10.466 -12.836  1.00 47.81           O  
ATOM    608  N   PHE A  36      33.301 -11.239  -6.820  1.00 44.84           N  
ATOM    609  H   PHE A  36      34.242 -10.917  -6.996  1.00 44.84           H  
ATOM    610  CA  PHE A  36      33.076 -12.102  -5.654  1.00 44.84           C  
ATOM    611  HA  PHE A  36      32.733 -13.076  -6.002  1.00 44.84           H  
ATOM    612  C   PHE A  36      31.986 -11.551  -4.722  1.00 44.84           C  
ATOM    613  CB  PHE A  36      34.401 -12.299  -4.904  1.00 44.84           C  
ATOM    614  HB2 PHE A  36      35.116 -12.776  -5.573  1.00 44.84           H  
ATOM    615  HB3 PHE A  36      34.803 -11.324  -4.631  1.00 44.84           H  
ATOM    616  O   PHE A  36      31.050 -12.271  -4.380  1.00 44.84           O  
ATOM    617  CG  PHE A  36      34.274 -13.145  -3.652  1.00 44.84           C  
ATOM    618  CD1 PHE A  36      34.185 -12.530  -2.387  1.00 44.84           C  
ATOM    619  HD1 PHE A  36      34.219 -11.454  -2.304  1.00 44.84           H  
ATOM    620  CD2 PHE A  36      34.206 -14.547  -3.753  1.00 44.84           C  
ATOM    621  HD2 PHE A  36      34.259 -15.023  -4.721  1.00 44.84           H  
ATOM    622  CE1 PHE A  36      34.030 -13.316  -1.231  1.00 44.84           C  
ATOM    623  HE1 PHE A  36      33.945 -12.844  -0.263  1.00 44.84           H  
ATOM    624  CE2 PHE A  36      34.051 -15.332  -2.597  1.00 44.84           C  
ATOM    625  HE2 PHE A  36      33.984 -16.407  -2.678  1.00 44.84           H  
ATOM    626  CZ  PHE A  36      33.962 -14.717  -1.336  1.00 44.84           C  
ATOM    627  HZ  PHE A  36      33.826 -15.319  -0.450  1.00 44.84           H  
ATOM    628  N   CYS A  37      32.043 -10.266  -4.364  1.00 48.48           N  
ATOM    629  H   CYS A  37      32.834  -9.709  -4.653  1.00 48.48           H  
ATOM    630  CA  CYS A  37      31.037  -9.648  -3.500  1.00 48.48           C  
ATOM    631  HA  CYS A  37      30.920 -10.263  -2.608  1.00 48.48           H  
ATOM    632  C   CYS A  37      29.646  -9.579  -4.154  1.00 48.48           C  
ATOM    633  CB  CYS A  37      31.538  -8.266  -3.068  1.00 48.48           C  
ATOM    634  HB2 CYS A  37      30.739  -7.733  -2.552  1.00 48.48           H  
ATOM    635  HB3 CYS A  37      31.844  -7.691  -3.942  1.00 48.48           H  
ATOM    636  O   CYS A  37      28.650  -9.764  -3.458  1.00 48.48           O  
ATOM    637  SG  CYS A  37      32.946  -8.468  -1.939  1.00 48.48           S  
ATOM    638  HG  CYS A  37      32.263  -9.019  -0.931  1.00 48.48           H  
ATOM    639  N   ASN A  38      29.560  -9.391  -5.478  1.00 49.94           N  
ATOM    640  H   ASN A  38      30.410  -9.284  -6.012  1.00 49.94           H  
ATOM    641  CA  ASN A  38      28.282  -9.473  -6.197  1.00 49.94           C  
ATOM    642  HA  ASN A  38      27.534  -8.890  -5.658  1.00 49.94           H  
ATOM    643  C   ASN A  38      27.732 -10.910  -6.244  1.00 49.94           C  
ATOM    644  CB  ASN A  38      28.423  -8.868  -7.604  1.00 49.94           C  
ATOM    645  HB2 ASN A  38      29.382  -9.138  -8.048  1.00 49.94           H  
ATOM    646  HB3 ASN A  38      27.630  -9.265  -8.238  1.00 49.94           H  
ATOM    647  O   ASN A  38      26.529 -11.093  -6.106  1.00 49.94           O  
ATOM    648  CG  ASN A  38      28.254  -7.361  -7.593  1.00 49.94           C  
ATOM    649  ND2 ASN A  38      29.303  -6.607  -7.377  1.00 49.94           N  
ATOM    650 HD21 ASN A  38      29.138  -5.611  -7.358  1.00 49.94           H  
ATOM    651 HD22 ASN A  38      30.211  -7.028  -7.244  1.00 49.94           H  
ATOM    652  OD1 ASN A  38      27.175  -6.832  -7.774  1.00 49.94           O  
ATOM    653  N   ILE A  39      28.587 -11.931  -6.372  1.00 45.25           N  
ATOM    654  H   ILE A  39      29.563 -11.720  -6.521  1.00 45.25           H  
ATOM    655  CA  ILE A  39      28.176 -13.346  -6.348  1.00 45.25           C  
ATOM    656  HA  ILE A  39      27.335 -13.475  -7.029  1.00 45.25           H  
ATOM    657  C   ILE A  39      27.669 -13.748  -4.954  1.00 45.25           C  
ATOM    658  CB  ILE A  39      29.335 -14.241  -6.851  1.00 45.25           C  
ATOM    659  HB  ILE A  39      30.242 -13.965  -6.314  1.00 45.25           H  
ATOM    660  O   ILE A  39      26.615 -14.370  -4.843  1.00 45.25           O  
ATOM    661  CG1 ILE A  39      29.562 -14.010  -8.365  1.00 45.25           C  
ATOM    662 HG12 ILE A  39      28.770 -14.500  -8.931  1.00 45.25           H  
ATOM    663 HG13 ILE A  39      29.508 -12.946  -8.592  1.00 45.25           H  
ATOM    664  CG2 ILE A  39      29.062 -15.734  -6.588  1.00 45.25           C  
ATOM    665 HG21 ILE A  39      29.014 -15.930  -5.517  1.00 45.25           H  
ATOM    666 HG22 ILE A  39      29.863 -16.352  -6.996  1.00 45.25           H  
ATOM    667 HG23 ILE A  39      28.117 -16.026  -7.046  1.00 45.25           H  
ATOM    668  CD1 ILE A  39      30.923 -14.511  -8.868  1.00 45.25           C  
ATOM    669 HD11 ILE A  39      30.988 -15.596  -8.788  1.00 45.25           H  
ATOM    670 HD12 ILE A  39      31.724 -14.054  -8.286  1.00 45.25           H  
ATOM    671 HD13 ILE A  39      31.044 -14.231  -9.914  1.00 45.25           H  
ATOM    672  N   ILE A  40      28.360 -13.347  -3.882  1.00 48.35           N  
ATOM    673  H   ILE A  40      29.236 -12.867  -4.028  1.00 48.35           H  
ATOM    674  CA  ILE A  40      27.894 -13.578  -2.504  1.00 48.35           C  
ATOM    675  HA  ILE A  40      27.662 -14.637  -2.390  1.00 48.35           H  
ATOM    676  C   ILE A  40      26.573 -12.835  -2.238  1.00 48.35           C  
ATOM    677  CB  ILE A  40      29.008 -13.214  -1.494  1.00 48.35           C  
ATOM    678  HB  ILE A  40      29.328 -12.193  -1.704  1.00 48.35           H  
ATOM    679  O   ILE A  40      25.638 -13.431  -1.707  1.00 48.35           O  
ATOM    680  CG1 ILE A  40      30.257 -14.122  -1.625  1.00 48.35           C  
ATOM    681 HG12 ILE A  40      30.666 -14.034  -2.631  1.00 48.35           H  
ATOM    682 HG13 ILE A  40      31.021 -13.755  -0.940  1.00 48.35           H  
ATOM    683  CG2 ILE A  40      28.499 -13.238  -0.042  1.00 48.35           C  
ATOM    684 HG21 ILE A  40      27.793 -12.423   0.120  1.00 48.35           H  
ATOM    685 HG22 ILE A  40      29.329 -13.108   0.652  1.00 48.35           H  
ATOM    686 HG23 ILE A  40      27.996 -14.182   0.170  1.00 48.35           H  
ATOM    687  CD1 ILE A  40      30.041 -15.617  -1.344  1.00 48.35           C  
ATOM    688 HD11 ILE A  40      29.336 -16.041  -2.058  1.00 48.35           H  
ATOM    689 HD12 ILE A  40      29.672 -15.767  -0.330  1.00 48.35           H  
ATOM    690 HD13 ILE A  40      30.993 -16.138  -1.447  1.00 48.35           H  
ATOM    691  N   GLY A  41      26.449 -11.575  -2.674  1.00 43.98           N  
ATOM    692  H   GLY A  41      27.250 -11.119  -3.087  1.00 43.98           H  
ATOM    693  CA  GLY A  41      25.190 -10.823  -2.603  1.00 43.98           C  
ATOM    694  HA2 GLY A  41      24.875 -10.734  -1.563  1.00 43.98           H  
ATOM    695  HA3 GLY A  41      25.354  -9.823  -3.004  1.00 43.98           H  
ATOM    696  C   GLY A  41      24.051 -11.472  -3.401  1.00 43.98           C  
ATOM    697  O   GLY A  41      22.913 -11.503  -2.936  1.00 43.98           O  
ATOM    698  N   PHE A  42      24.352 -12.060  -4.563  1.00 43.82           N  
ATOM    699  H   PHE A  42      25.289 -11.965  -4.928  1.00 43.82           H  
ATOM    700  CA  PHE A  42      23.378 -12.797  -5.366  1.00 43.82           C  
ATOM    701  HA  PHE A  42      22.529 -12.139  -5.552  1.00 43.82           H  
ATOM    702  C   PHE A  42      22.836 -14.020  -4.616  1.00 43.82           C  
ATOM    703  CB  PHE A  42      23.983 -13.175  -6.726  1.00 43.82           C  
ATOM    704  HB2 PHE A  42      24.296 -12.265  -7.237  1.00 43.82           H  
ATOM    705  HB3 PHE A  42      24.870 -13.789  -6.574  1.00 43.82           H  
ATOM    706  O   PHE A  42      21.622 -14.168  -4.530  1.00 43.82           O  
ATOM    707  CG  PHE A  42      23.023 -13.932  -7.624  1.00 43.82           C  
ATOM    708  CD1 PHE A  42      22.982 -15.339  -7.589  1.00 43.82           C  
ATOM    709  HD1 PHE A  42      23.651 -15.887  -6.942  1.00 43.82           H  
ATOM    710  CD2 PHE A  42      22.138 -13.228  -8.462  1.00 43.82           C  
ATOM    711  HD2 PHE A  42      22.151 -12.148  -8.481  1.00 43.82           H  
ATOM    712  CE1 PHE A  42      22.052 -16.038  -8.380  1.00 43.82           C  
ATOM    713  HE1 PHE A  42      22.012 -17.116  -8.338  1.00 43.82           H  
ATOM    714  CE2 PHE A  42      21.207 -13.927  -9.251  1.00 43.82           C  
ATOM    715  HE2 PHE A  42      20.511 -13.383  -9.873  1.00 43.82           H  
ATOM    716  CZ  PHE A  42      21.162 -15.332  -9.208  1.00 43.82           C  
ATOM    717  HZ  PHE A  42      20.438 -15.868  -9.803  1.00 43.82           H  
ATOM    718  N   PHE A  43      23.686 -14.851  -4.000  1.00 43.13           N  
ATOM    719  H   PHE A  43      24.680 -14.698  -4.098  1.00 43.13           H  
ATOM    720  CA  PHE A  43      23.208 -15.972  -3.176  1.00 43.13           C  
ATOM    721  HA  PHE A  43      22.530 -16.581  -3.775  1.00 43.13           H  
ATOM    722  C   PHE A  43      22.390 -15.499  -1.959  1.00 43.13           C  
ATOM    723  CB  PHE A  43      24.387 -16.861  -2.750  1.00 43.13           C  
ATOM    724  HB2 PHE A  43      24.051 -17.512  -1.943  1.00 43.13           H  
ATOM    725  HB3 PHE A  43      25.186 -16.237  -2.351  1.00 43.13           H  
ATOM    726  O   PHE A  43      21.346 -16.077  -1.660  1.00 43.13           O  
ATOM    727  CG  PHE A  43      24.926 -17.757  -3.854  1.00 43.13           C  
ATOM    728  CD1 PHE A  43      24.141 -18.821  -4.338  1.00 43.13           C  
ATOM    729  HD1 PHE A  43      23.156 -18.996  -3.930  1.00 43.13           H  
ATOM    730  CD2 PHE A  43      26.216 -17.555  -4.382  1.00 43.13           C  
ATOM    731  HD2 PHE A  43      26.832 -16.752  -4.006  1.00 43.13           H  
ATOM    732  CE1 PHE A  43      24.632 -19.669  -5.346  1.00 43.13           C  
ATOM    733  HE1 PHE A  43      24.021 -20.483  -5.707  1.00 43.13           H  
ATOM    734  CE2 PHE A  43      26.708 -18.403  -5.392  1.00 43.13           C  
ATOM    735  HE2 PHE A  43      27.700 -18.248  -5.792  1.00 43.13           H  
ATOM    736  CZ  PHE A  43      25.916 -19.459  -5.875  1.00 43.13           C  
ATOM    737  HZ  PHE A  43      26.294 -20.113  -6.647  1.00 43.13           H  
ATOM    738  N   ILE A  44      22.792 -14.405  -1.302  1.00 47.22           N  
ATOM    739  H   ILE A  44      23.661 -13.973  -1.580  1.00 47.22           H  
ATOM    740  CA  ILE A  44      22.053 -13.828  -0.162  1.00 47.22           C  
ATOM    741  HA  ILE A  44      21.890 -14.618   0.572  1.00 47.22           H  
ATOM    742  C   ILE A  44      20.644 -13.337  -0.559  1.00 47.22           C  
ATOM    743  CB  ILE A  44      22.923 -12.733   0.508  1.00 47.22           C  
ATOM    744  HB  ILE A  44      23.322 -12.087  -0.275  1.00 47.22           H  
ATOM    745  O   ILE A  44      19.731 -13.387   0.264  1.00 47.22           O  
ATOM    746  CG1 ILE A  44      24.105 -13.405   1.251  1.00 47.22           C  
ATOM    747 HG12 ILE A  44      24.586 -14.129   0.593  1.00 47.22           H  
ATOM    748 HG13 ILE A  44      23.726 -13.953   2.113  1.00 47.22           H  
ATOM    749  CG2 ILE A  44      22.128 -11.844   1.483  1.00 47.22           C  
ATOM    750 HG21 ILE A  44      22.776 -11.101   1.948  1.00 47.22           H  
ATOM    751 HG22 ILE A  44      21.352 -11.298   0.947  1.00 47.22           H  
ATOM    752 HG23 ILE A  44      21.665 -12.457   2.257  1.00 47.22           H  
ATOM    753  CD1 ILE A  44      25.193 -12.430   1.722  1.00 47.22           C  
ATOM    754 HD11 ILE A  44      26.046 -12.998   2.094  1.00 47.22           H  
ATOM    755 HD12 ILE A  44      25.516 -11.805   0.890  1.00 47.22           H  
ATOM    756 HD13 ILE A  44      24.821 -11.801   2.531  1.00 47.22           H  
ATOM    757  N   HIS A  45      20.434 -12.901  -1.807  1.00 44.60           N  
ATOM    758  H   HIS A  45      21.234 -12.814  -2.417  1.00 44.60           H  
ATOM    759  CA  HIS A  45      19.135 -12.399  -2.280  1.00 44.60           C  
ATOM    760  HA  HIS A  45      18.508 -12.171  -1.418  1.00 44.60           H  
ATOM    761  C   HIS A  45      18.309 -13.395  -3.114  1.00 44.60           C  
ATOM    762  CB  HIS A  45      19.361 -11.083  -3.036  1.00 44.60           C  
ATOM    763  HB2 HIS A  45      18.418 -10.767  -3.483  1.00 44.60           H  
ATOM    764  HB3 HIS A  45      20.074 -11.250  -3.844  1.00 44.60           H  
ATOM    765  O   HIS A  45      17.085 -13.285  -3.130  1.00 44.60           O  
ATOM    766  CG  HIS A  45      19.852  -9.961  -2.152  1.00 44.60           C  
ATOM    767  CD2 HIS A  45      20.815  -9.039  -2.462  1.00 44.60           C  
ATOM    768  HD2 HIS A  45      21.372  -8.995  -3.385  1.00 44.60           H  
ATOM    769  ND1 HIS A  45      19.408  -9.667  -0.881  1.00 44.60           N  
ATOM    770  HD1 HIS A  45      18.747 -10.211  -0.345  1.00 44.60           H  
ATOM    771  CE1 HIS A  45      20.084  -8.593  -0.441  1.00 44.60           C  
ATOM    772  HE1 HIS A  45      19.967  -8.144   0.534  1.00 44.60           H  
ATOM    773  NE2 HIS A  45      20.949  -8.167  -1.374  1.00 44.60           N  
ATOM    774  N   HIS A  46      18.940 -14.361  -3.787  1.00 41.07           N  
ATOM    775  H   HIS A  46      19.950 -14.358  -3.777  1.00 41.07           H  
ATOM    776  CA  HIS A  46      18.278 -15.296  -4.711  1.00 41.07           C  
ATOM    777  HA  HIS A  46      17.222 -15.032  -4.773  1.00 41.07           H  
ATOM    778  C   HIS A  46      18.285 -16.760  -4.249  1.00 41.07           C  
ATOM    779  CB  HIS A  46      18.852 -15.124  -6.124  1.00 41.07           C  
ATOM    780  HB2 HIS A  46      19.926 -15.305  -6.116  1.00 41.07           H  
ATOM    781  HB3 HIS A  46      18.397 -15.863  -6.784  1.00 41.07           H  
ATOM    782  O   HIS A  46      17.552 -17.569  -4.813  1.00 41.07           O  
ATOM    783  CG  HIS A  46      18.567 -13.755  -6.686  1.00 41.07           C  
ATOM    784  CD2 HIS A  46      19.412 -12.679  -6.698  1.00 41.07           C  
ATOM    785  HD2 HIS A  46      20.424 -12.672  -6.322  1.00 41.07           H  
ATOM    786  ND1 HIS A  46      17.367 -13.331  -7.208  1.00 41.07           N  
ATOM    787  HD1 HIS A  46      16.527 -13.887  -7.276  1.00 41.07           H  
ATOM    788  CE1 HIS A  46      17.491 -12.035  -7.535  1.00 41.07           C  
ATOM    789  HE1 HIS A  46      16.705 -11.424  -7.953  1.00 41.07           H  
ATOM    790  NE2 HIS A  46      18.726 -11.591  -7.252  1.00 41.07           N  
ATOM    791  N   THR A  47      19.013 -17.094  -3.180  1.00 43.19           N  
ATOM    792  H   THR A  47      19.651 -16.413  -2.793  1.00 43.19           H  
ATOM    793  CA  THR A  47      18.799 -18.325  -2.397  1.00 43.19           C  
ATOM    794  HA  THR A  47      17.900 -18.823  -2.759  1.00 43.19           H  
ATOM    795  C   THR A  47      18.519 -17.996  -0.922  1.00 43.19           C  
ATOM    796  CB  THR A  47      19.945 -19.342  -2.569  1.00 43.19           C  
ATOM    797  HB  THR A  47      19.803 -20.158  -1.860  1.00 43.19           H  
ATOM    798  O   THR A  47      19.305 -18.374  -0.052  1.00 43.19           O  
ATOM    799  CG2 THR A  47      19.975 -19.938  -3.976  1.00 43.19           C  
ATOM    800 HG21 THR A  47      20.159 -19.155  -4.711  1.00 43.19           H  
ATOM    801 HG22 THR A  47      20.768 -20.682  -4.036  1.00 43.19           H  
ATOM    802 HG23 THR A  47      19.020 -20.417  -4.192  1.00 43.19           H  
ATOM    803  OG1 THR A  47      21.208 -18.761  -2.354  1.00 43.19           O  
ATOM    804  HG1 THR A  47      21.117 -18.149  -1.620  1.00 43.19           H  
ATOM    805  N   PRO A  48      17.420 -17.277  -0.602  1.00 43.82           N  
ATOM    806  CA  PRO A  48      17.002 -17.061   0.781  1.00 43.82           C  
ATOM    807  HA  PRO A  48      17.815 -16.615   1.354  1.00 43.82           H  
ATOM    808  C   PRO A  48      16.606 -18.403   1.415  1.00 43.82           C  
ATOM    809  CB  PRO A  48      15.836 -16.068   0.706  1.00 43.82           C  
ATOM    810  HB2 PRO A  48      15.116 -16.213   1.511  1.00 43.82           H  
ATOM    811  HB3 PRO A  48      16.227 -15.051   0.728  1.00 43.82           H  
ATOM    812  O   PRO A  48      15.592 -19.004   1.056  1.00 43.82           O  
ATOM    813  CG  PRO A  48      15.219 -16.341  -0.666  1.00 43.82           C  
ATOM    814  HG2 PRO A  48      14.536 -17.189  -0.606  1.00 43.82           H  
ATOM    815  HG3 PRO A  48      14.706 -15.464  -1.061  1.00 43.82           H  
ATOM    816  CD  PRO A  48      16.431 -16.715  -1.516  1.00 43.82           C  
ATOM    817  HD2 PRO A  48      16.139 -17.430  -2.285  1.00 43.82           H  
ATOM    818  HD3 PRO A  48      16.837 -15.812  -1.973  1.00 43.82           H  
ATOM    819  N   ILE A  49      17.434 -18.898   2.336  1.00 44.96           N  
ATOM    820  H   ILE A  49      18.277 -18.381   2.543  1.00 44.96           H  
ATOM    821  CA  ILE A  49      17.294 -20.242   2.909  1.00 44.96           C  
ATOM    822  HA  ILE A  49      17.034 -20.924   2.099  1.00 44.96           H  
ATOM    823  C   ILE A  49      16.140 -20.259   3.920  1.00 44.96           C  
ATOM    824  CB  ILE A  49      18.623 -20.754   3.524  1.00 44.96           C  
ATOM    825  HB  ILE A  49      18.821 -20.205   4.444  1.00 44.96           H  
ATOM    826  O   ILE A  49      16.328 -19.958   5.097  1.00 44.96           O  
ATOM    827  CG1 ILE A  49      19.829 -20.541   2.577  1.00 44.96           C  
ATOM    828 HG12 ILE A  49      19.939 -19.476   2.371  1.00 44.96           H  
ATOM    829 HG13 ILE A  49      19.644 -21.051   1.631  1.00 44.96           H  
ATOM    830  CG2 ILE A  49      18.469 -22.250   3.865  1.00 44.96           C  
ATOM    831 HG21 ILE A  49      17.580 -22.419   4.473  1.00 44.96           H  
ATOM    832 HG22 ILE A  49      18.384 -22.837   2.950  1.00 44.96           H  
ATOM    833 HG23 ILE A  49      19.328 -22.604   4.436  1.00 44.96           H  
ATOM    834  CD1 ILE A  49      21.175 -21.015   3.143  1.00 44.96           C  
ATOM    835 HD11 ILE A  49      21.343 -20.572   4.124  1.00 44.96           H  
ATOM    836 HD12 ILE A  49      21.196 -22.102   3.221  1.00 44.96           H  
ATOM    837 HD13 ILE A  49      21.975 -20.704   2.471  1.00 44.96           H  
ATOM    838  N   THR A  50      14.942 -20.618   3.453  1.00 47.83           N  
ATOM    839  H   THR A  50      14.845 -20.745   2.456  1.00 47.83           H  
ATOM    840  CA  THR A  50      13.813 -20.951   4.338  1.00 47.83           C  
ATOM    841  HA  THR A  50      13.685 -20.140   5.055  1.00 47.83           H  
ATOM    842  C   THR A  50      14.108 -22.221   5.133  1.00 47.83           C  
ATOM    843  CB  THR A  50      12.479 -21.133   3.588  1.00 47.83           C  
ATOM    844  HB  THR A  50      11.687 -21.201   4.333  1.00 47.83           H  
ATOM    845  O   THR A  50      14.917 -23.050   4.713  1.00 47.83           O  
ATOM    846  CG2 THR A  50      12.145 -19.973   2.651  1.00 47.83           C  
ATOM    847 HG21 THR A  50      12.877 -19.899   1.847  1.00 47.83           H  
ATOM    848 HG22 THR A  50      11.155 -20.128   2.222  1.00 47.83           H  
ATOM    849 HG23 THR A  50      12.141 -19.041   3.217  1.00 47.83           H  
ATOM    850  OG1 THR A  50      12.450 -22.321   2.824  1.00 47.83           O  
ATOM    851  HG1 THR A  50      12.871 -22.140   1.981  1.00 47.83           H  
ATOM    852  N   ASP A  51      13.403 -22.423   6.242  1.00 42.88           N  
ATOM    853  H   ASP A  51      12.820 -21.684   6.608  1.00 42.88           H  
ATOM    854  CA  ASP A  51      13.500 -23.622   7.082  1.00 42.88           C  
ATOM    855  HA  ASP A  51      14.483 -23.647   7.552  1.00 42.88           H  
ATOM    856  C   ASP A  51      13.327 -24.905   6.250  1.00 42.88           C  
ATOM    857  CB  ASP A  51      12.441 -23.528   8.192  1.00 42.88           C  
ATOM    858  HB2 ASP A  51      11.450 -23.669   7.759  1.00 42.88           H  
ATOM    859  HB3 ASP A  51      12.611 -24.324   8.917  1.00 42.88           H  
ATOM    860  O   ASP A  51      14.133 -25.825   6.355  1.00 42.88           O  
ATOM    861  CG  ASP A  51      12.486 -22.165   8.891  1.00 42.88           C  
ATOM    862  OD1 ASP A  51      13.116 -22.077   9.966  1.00 42.88           O  
ATOM    863  OD2 ASP A  51      11.944 -21.209   8.283  1.00 42.88           O  
ATOM    864  N   SER A  52      12.373 -24.899   5.310  1.00 38.77           N  
ATOM    865  H   SER A  52      11.772 -24.088   5.278  1.00 38.77           H  
ATOM    866  CA  SER A  52      12.095 -26.013   4.385  1.00 38.77           C  
ATOM    867  HA  SER A  52      11.977 -26.914   4.987  1.00 38.77           H  
ATOM    868  C   SER A  52      13.202 -26.318   3.363  1.00 38.77           C  
ATOM    869  CB  SER A  52      10.768 -25.764   3.664  1.00 38.77           C  
ATOM    870  HB2 SER A  52      10.015 -25.453   4.388  1.00 38.77           H  
ATOM    871  HB3 SER A  52      10.436 -26.698   3.212  1.00 38.77           H  
ATOM    872  O   SER A  52      13.129 -27.319   2.657  1.00 38.77           O  
ATOM    873  OG  SER A  52      10.889 -24.780   2.646  1.00 38.77           O  
ATOM    874  HG  SER A  52      11.344 -24.001   2.975  1.00 38.77           H  
ATOM    875  N   VAL A  53      14.222 -25.460   3.263  1.00 46.24           N  
ATOM    876  H   VAL A  53      14.188 -24.644   3.857  1.00 46.24           H  
ATOM    877  CA  VAL A  53      15.467 -25.695   2.508  1.00 46.24           C  
ATOM    878  HA  VAL A  53      15.341 -26.556   1.852  1.00 46.24           H  
ATOM    879  C   VAL A  53      16.610 -26.031   3.471  1.00 46.24           C  
ATOM    880  CB  VAL A  53      15.797 -24.472   1.626  1.00 46.24           C  
ATOM    881  HB  VAL A  53      15.876 -23.586   2.255  1.00 46.24           H  
ATOM    882  O   VAL A  53      17.436 -26.890   3.172  1.00 46.24           O  
ATOM    883  CG1 VAL A  53      17.113 -24.626   0.855  1.00 46.24           C  
ATOM    884 HG11 VAL A  53      17.950 -24.732   1.546  1.00 46.24           H  
ATOM    885 HG12 VAL A  53      17.067 -25.508   0.215  1.00 46.24           H  
ATOM    886 HG13 VAL A  53      17.287 -23.745   0.237  1.00 46.24           H  
ATOM    887  CG2 VAL A  53      14.692 -24.235   0.587  1.00 46.24           C  
ATOM    888 HG21 VAL A  53      14.929 -23.362  -0.022  1.00 46.24           H  
ATOM    889 HG22 VAL A  53      13.734 -24.064   1.077  1.00 46.24           H  
ATOM    890 HG23 VAL A  53      14.597 -25.105  -0.062  1.00 46.24           H  
ATOM    891  N   TYR A  54      16.622 -25.412   4.655  1.00 44.58           N  
ATOM    892  H   TYR A  54      15.899 -24.730   4.834  1.00 44.58           H  
ATOM    893  CA  TYR A  54      17.535 -25.719   5.762  1.00 44.58           C  
ATOM    894  HA  TYR A  54      18.555 -25.526   5.430  1.00 44.58           H  
ATOM    895  C   TYR A  54      17.449 -27.194   6.200  1.00 44.58           C  
ATOM    896  CB  TYR A  54      17.203 -24.779   6.938  1.00 44.58           C  
ATOM    897  HB2 TYR A  54      16.543 -25.289   7.640  1.00 44.58           H  
ATOM    898  HB3 TYR A  54      16.650 -23.916   6.566  1.00 44.58           H  
ATOM    899  O   TYR A  54      18.451 -27.769   6.621  1.00 44.58           O  
ATOM    900  CG  TYR A  54      18.410 -24.251   7.688  1.00 44.58           C  
ATOM    901  CD1 TYR A  54      19.094 -25.068   8.608  1.00 44.58           C  
ATOM    902  HD1 TYR A  54      18.767 -26.085   8.768  1.00 44.58           H  
ATOM    903  CD2 TYR A  54      18.848 -22.932   7.456  1.00 44.58           C  
ATOM    904  HD2 TYR A  54      18.306 -22.301   6.766  1.00 44.58           H  
ATOM    905  CE1 TYR A  54      20.217 -24.567   9.295  1.00 44.58           C  
ATOM    906  HE1 TYR A  54      20.762 -25.202   9.978  1.00 44.58           H  
ATOM    907  CE2 TYR A  54      19.987 -22.436   8.114  1.00 44.58           C  
ATOM    908  HE2 TYR A  54      20.322 -21.428   7.918  1.00 44.58           H  
ATOM    909  OH  TYR A  54      21.740 -22.768   9.709  1.00 44.58           O  
ATOM    910  HH  TYR A  54      22.136 -22.026   9.245  1.00 44.58           H  
ATOM    911  CZ  TYR A  54      20.671 -23.258   9.033  1.00 44.58           C  
ATOM    912  N   GLU A  55      16.268 -27.808   6.062  1.00 48.85           N  
ATOM    913  H   GLU A  55      15.480 -27.225   5.819  1.00 48.85           H  
ATOM    914  CA  GLU A  55      15.981 -29.198   6.423  1.00 48.85           C  
ATOM    915  HA  GLU A  55      16.109 -29.292   7.501  1.00 48.85           H  
ATOM    916  C   GLU A  55      16.961 -30.221   5.814  1.00 48.85           C  
ATOM    917  CB  GLU A  55      14.509 -29.525   6.091  1.00 48.85           C  
ATOM    918  HB2 GLU A  55      14.217 -29.031   5.164  1.00 48.85           H  
ATOM    919  HB3 GLU A  55      14.419 -30.600   5.937  1.00 48.85           H  
ATOM    920  O   GLU A  55      17.656 -30.887   6.580  1.00 48.85           O  
ATOM    921  CG  GLU A  55      13.565 -29.106   7.236  1.00 48.85           C  
ATOM    922  HG2 GLU A  55      13.614 -28.026   7.381  1.00 48.85           H  
ATOM    923  HG3 GLU A  55      13.922 -29.565   8.158  1.00 48.85           H  
ATOM    924  CD  GLU A  55      12.104 -29.524   7.002  1.00 48.85           C  
ATOM    925  OE1 GLU A  55      11.658 -30.463   7.713  1.00 48.85           O  
ATOM    926  OE2 GLU A  55      11.441 -28.948   6.118  1.00 48.85           O  
ATOM    927  N   LEU A  56      17.090 -30.348   4.482  1.00 42.41           N  
ATOM    928  H   LEU A  56      16.534 -29.755   3.882  1.00 42.41           H  
ATOM    929  CA  LEU A  56      17.998 -31.353   3.882  1.00 42.41           C  
ATOM    930  HA  LEU A  56      17.702 -32.339   4.238  1.00 42.41           H  
ATOM    931  C   LEU A  56      19.449 -31.129   4.302  1.00 42.41           C  
ATOM    932  CB  LEU A  56      17.893 -31.350   2.347  1.00 42.41           C  
ATOM    933  HB2 LEU A  56      16.854 -31.582   2.112  1.00 42.41           H  
ATOM    934  HB3 LEU A  56      18.124 -30.351   1.978  1.00 42.41           H  
ATOM    935  O   LEU A  56      20.155 -32.083   4.629  1.00 42.41           O  
ATOM    936  CG  LEU A  56      18.801 -32.370   1.611  1.00 42.41           C  
ATOM    937  HG  LEU A  56      18.829 -33.299   2.182  1.00 42.41           H  
ATOM    938  CD1 LEU A  56      18.236 -32.669   0.226  1.00 42.41           C  
ATOM    939 HD11 LEU A  56      18.338 -31.805  -0.430  1.00 42.41           H  
ATOM    940 HD12 LEU A  56      17.187 -32.952   0.316  1.00 42.41           H  
ATOM    941 HD13 LEU A  56      18.778 -33.508  -0.211  1.00 42.41           H  
ATOM    942  CD2 LEU A  56      20.229 -31.882   1.326  1.00 42.41           C  
ATOM    943 HD21 LEU A  56      20.814 -31.781   2.241  1.00 42.41           H  
ATOM    944 HD22 LEU A  56      20.742 -32.617   0.706  1.00 42.41           H  
ATOM    945 HD23 LEU A  56      20.197 -30.926   0.804  1.00 42.41           H  
ATOM    946  N   TYR A  57      19.894 -29.871   4.307  1.00 41.47           N  
ATOM    947  H   TYR A  57      19.250 -29.131   4.067  1.00 41.47           H  
ATOM    948  CA  TYR A  57      21.287 -29.524   4.586  1.00 41.47           C  
ATOM    949  HA  TYR A  57      21.903 -30.234   4.034  1.00 41.47           H  
ATOM    950  C   TYR A  57      21.683 -29.717   6.063  1.00 41.47           C  
ATOM    951  CB  TYR A  57      21.592 -28.125   4.026  1.00 41.47           C  
ATOM    952  HB2 TYR A  57      20.981 -27.396   4.558  1.00 41.47           H  
ATOM    953  HB3 TYR A  57      22.637 -27.890   4.225  1.00 41.47           H  
ATOM    954  O   TYR A  57      22.859 -29.581   6.398  1.00 41.47           O  
ATOM    955  CG  TYR A  57      21.355 -27.998   2.525  1.00 41.47           C  
ATOM    956  CD1 TYR A  57      22.063 -28.819   1.625  1.00 41.47           C  
ATOM    957  HD1 TYR A  57      22.784 -29.529   2.002  1.00 41.47           H  
ATOM    958  CD2 TYR A  57      20.409 -27.083   2.023  1.00 41.47           C  
ATOM    959  HD2 TYR A  57      19.855 -26.453   2.702  1.00 41.47           H  
ATOM    960  CE1 TYR A  57      21.818 -28.750   0.240  1.00 41.47           C  
ATOM    961  HE1 TYR A  57      22.351 -29.403  -0.435  1.00 41.47           H  
ATOM    962  CE2 TYR A  57      20.160 -27.007   0.637  1.00 41.47           C  
ATOM    963  HE2 TYR A  57      19.418 -26.325   0.249  1.00 41.47           H  
ATOM    964  OH  TYR A  57      20.596 -27.788  -1.588  1.00 41.47           O  
ATOM    965  HH  TYR A  57      21.089 -28.452  -2.075  1.00 41.47           H  
ATOM    966  CZ  TYR A  57      20.856 -27.846  -0.256  1.00 41.47           C  
ATOM    967  N   ALA A  58      20.734 -30.117   6.918  1.00 45.67           N  
ATOM    968  H   ALA A  58      19.779 -30.121   6.589  1.00 45.67           H  
ATOM    969  CA  ALA A  58      20.958 -30.622   8.271  1.00 45.67           C  
ATOM    970  HA  ALA A  58      22.030 -30.608   8.468  1.00 45.67           H  
ATOM    971  C   ALA A  58      20.515 -32.096   8.463  1.00 45.67           C  
ATOM    972  CB  ALA A  58      20.292 -29.649   9.254  1.00 45.67           C  
ATOM    973  HB1 ALA A  58      20.661 -28.638   9.080  1.00 45.67           H  
ATOM    974  HB2 ALA A  58      19.211 -29.667   9.112  1.00 45.67           H  
ATOM    975  HB3 ALA A  58      20.526 -29.942  10.277  1.00 45.67           H  
ATOM    976  O   ALA A  58      20.318 -32.530   9.598  1.00 45.67           O  
ATOM    977  N   ARG A  59      20.319 -32.861   7.373  1.00 48.67           N  
ATOM    978  H   ARG A  59      20.459 -32.422   6.474  1.00 48.67           H  
ATOM    979  CA  ARG A  59      19.743 -34.224   7.389  1.00 48.67           C  
ATOM    980  HA  ARG A  59      19.837 -34.638   8.392  1.00 48.67           H  
ATOM    981  C   ARG A  59      20.430 -35.228   6.465  1.00 48.67           C  
ATOM    982  CB  ARG A  59      18.261 -34.147   7.016  1.00 48.67           C  
ATOM    983  HB2 ARG A  59      17.909 -35.149   6.769  1.00 48.67           H  
ATOM    984  HB3 ARG A  59      18.147 -33.533   6.122  1.00 48.67           H  
ATOM    985  O   ARG A  59      20.845 -36.284   6.927  1.00 48.67           O  
ATOM    986  CG  ARG A  59      17.388 -33.586   8.144  1.00 48.67           C  
ATOM    987  HG2 ARG A  59      17.428 -34.254   9.005  1.00 48.67           H  
ATOM    988  HG3 ARG A  59      17.734 -32.600   8.453  1.00 48.67           H  
ATOM    989  CD  ARG A  59      15.963 -33.482   7.606  1.00 48.67           C  
ATOM    990  HD2 ARG A  59      15.683 -34.433   7.152  1.00 48.67           H  
ATOM    991  HD3 ARG A  59      15.951 -32.726   6.821  1.00 48.67           H  
ATOM    992  NE  ARG A  59      14.989 -33.128   8.650  1.00 48.67           N  
ATOM    993  HE  ARG A  59      15.298 -33.171   9.611  1.00 48.67           H  
ATOM    994  NH1 ARG A  59      13.294 -32.537   7.215  1.00 48.67           N  
ATOM    995 HH11 ARG A  59      13.848 -32.762   6.400  1.00 48.67           H  
ATOM    996 HH12 ARG A  59      12.483 -31.945   7.112  1.00 48.67           H  
ATOM    997  NH2 ARG A  59      13.049 -32.144   9.353  1.00 48.67           N  
ATOM    998 HH21 ARG A  59      12.283 -31.572   9.030  1.00 48.67           H  
ATOM    999 HH22 ARG A  59      13.358 -32.115  10.314  1.00 48.67           H  
ATOM   1000  CZ  ARG A  59      13.796 -32.623   8.407  1.00 48.67           C  
ATOM   1001  N   GLU A  60      20.610 -34.904   5.185  1.00 46.54           N  
ATOM   1002  H   GLU A  60      20.272 -34.007   4.868  1.00 46.54           H  
ATOM   1003  CA  GLU A  60      21.425 -35.709   4.250  1.00 46.54           C  
ATOM   1004  HA  GLU A  60      21.338 -36.760   4.528  1.00 46.54           H  
ATOM   1005  C   GLU A  60      22.927 -35.366   4.381  1.00 46.54           C  
ATOM   1006  CB  GLU A  60      20.904 -35.583   2.803  1.00 46.54           C  
ATOM   1007  HB2 GLU A  60      20.912 -34.533   2.511  1.00 46.54           H  
ATOM   1008  HB3 GLU A  60      21.580 -36.131   2.147  1.00 46.54           H  
ATOM   1009  O   GLU A  60      23.724 -35.573   3.467  1.00 46.54           O  
ATOM   1010  CG  GLU A  60      19.489 -36.166   2.617  1.00 46.54           C  
ATOM   1011  HG2 GLU A  60      18.791 -35.596   3.229  1.00 46.54           H  
ATOM   1012  HG3 GLU A  60      19.489 -37.194   2.980  1.00 46.54           H  
ATOM   1013  CD  GLU A  60      18.997 -36.157   1.155  1.00 46.54           C  
ATOM   1014  OE1 GLU A  60      17.797 -36.446   0.941  1.00 46.54           O  
ATOM   1015  OE2 GLU A  60      19.785 -35.846   0.236  1.00 46.54           O  
ATOM   1016  N   ILE A  61      23.316 -34.778   5.519  1.00 38.38           N  
ATOM   1017  H   ILE A  61      22.648 -34.748   6.277  1.00 38.38           H  
ATOM   1018  CA  ILE A  61      24.601 -34.127   5.758  1.00 38.38           C  
ATOM   1019  HA  ILE A  61      25.327 -34.531   5.052  1.00 38.38           H  
ATOM   1020  C   ILE A  61      25.118 -34.469   7.163  1.00 38.38           C  
ATOM   1021  CB  ILE A  61      24.458 -32.605   5.490  1.00 38.38           C  
ATOM   1022  HB  ILE A  61      23.565 -32.240   5.997  1.00 38.38           H  
ATOM   1023  O   ILE A  61      24.378 -34.477   8.140  1.00 38.38           O  
ATOM   1024  CG1 ILE A  61      24.294 -32.378   3.962  1.00 38.38           C  
ATOM   1025 HG12 ILE A  61      24.911 -33.097   3.424  1.00 38.38           H  
ATOM   1026 HG13 ILE A  61      23.255 -32.577   3.697  1.00 38.38           H  
ATOM   1027  CG2 ILE A  61      25.648 -31.812   6.041  1.00 38.38           C  
ATOM   1028 HG21 ILE A  61      26.550 -32.121   5.512  1.00 38.38           H  
ATOM   1029 HG22 ILE A  61      25.756 -31.978   7.113  1.00 38.38           H  
ATOM   1030 HG23 ILE A  61      25.477 -30.743   5.915  1.00 38.38           H  
ATOM   1031  CD1 ILE A  61      24.669 -30.996   3.412  1.00 38.38           C  
ATOM   1032 HD11 ILE A  61      25.740 -30.823   3.517  1.00 38.38           H  
ATOM   1033 HD12 ILE A  61      24.124 -30.214   3.940  1.00 38.38           H  
ATOM   1034 HD13 ILE A  61      24.428 -30.963   2.350  1.00 38.38           H  
ATOM   1035  N   ASP A  62      26.420 -34.744   7.243  1.00 39.80           N  
ATOM   1036  H   ASP A  62      26.950 -34.711   6.384  1.00 39.80           H  
ATOM   1037  CA  ASP A  62      27.143 -35.158   8.450  1.00 39.80           C  
ATOM   1038  HA  ASP A  62      26.576 -35.949   8.941  1.00 39.80           H  
ATOM   1039  C   ASP A  62      27.361 -34.027   9.480  1.00 39.80           C  
ATOM   1040  CB  ASP A  62      28.482 -35.743   7.980  1.00 39.80           C  
ATOM   1041  HB2 ASP A  62      28.299 -36.658   7.416  1.00 39.80           H  
ATOM   1042  HB3 ASP A  62      28.970 -35.030   7.315  1.00 39.80           H  
ATOM   1043  O   ASP A  62      27.505 -32.858   9.117  1.00 39.80           O  
ATOM   1044  CG  ASP A  62      29.421 -36.043   9.141  1.00 39.80           C  
ATOM   1045  OD1 ASP A  62      29.279 -37.098   9.788  1.00 39.80           O  
ATOM   1046  OD2 ASP A  62      30.302 -35.208   9.435  1.00 39.80           O  
ATOM   1047  N   GLU A  63      27.497 -34.391  10.764  1.00 42.41           N  
ATOM   1048  H   GLU A  63      27.406 -35.374  10.980  1.00 42.41           H  
ATOM   1049  CA  GLU A  63      27.768 -33.477  11.887  1.00 42.41           C  
ATOM   1050  HA  GLU A  63      26.851 -32.953  12.158  1.00 42.41           H  
ATOM   1051  C   GLU A  63      28.844 -32.414  11.616  1.00 42.41           C  
ATOM   1052  CB  GLU A  63      28.284 -34.259  13.108  1.00 42.41           C  
ATOM   1053  HB2 GLU A  63      29.026 -34.992  12.791  1.00 42.41           H  
ATOM   1054  HB3 GLU A  63      28.805 -33.531  13.729  1.00 42.41           H  
ATOM   1055  O   GLU A  63      28.684 -31.266  12.030  1.00 42.41           O  
ATOM   1056  CG  GLU A  63      27.223 -34.950  13.980  1.00 42.41           C  
ATOM   1057  HG2 GLU A  63      26.240 -34.545  13.738  1.00 42.41           H  
ATOM   1058  HG3 GLU A  63      27.214 -36.018  13.762  1.00 42.41           H  
ATOM   1059  CD  GLU A  63      27.517 -34.713  15.473  1.00 42.41           C  
ATOM   1060  OE1 GLU A  63      26.585 -34.350  16.223  1.00 42.41           O  
ATOM   1061  OE2 GLU A  63      28.705 -34.647  15.874  1.00 42.41           O  
ATOM   1062  N   ARG A  64      29.955 -32.769  10.956  1.00 45.74           N  
ATOM   1063  H   ARG A  64      29.997 -33.701  10.568  1.00 45.74           H  
ATOM   1064  CA  ARG A  64      31.078 -31.844  10.710  1.00 45.74           C  
ATOM   1065  HA  ARG A  64      31.344 -31.347  11.643  1.00 45.74           H  
ATOM   1066  C   ARG A  64      30.683 -30.724   9.746  1.00 45.74           C  
ATOM   1067  CB  ARG A  64      32.287 -32.645  10.198  1.00 45.74           C  
ATOM   1068  HB2 ARG A  64      31.965 -33.302   9.390  1.00 45.74           H  
ATOM   1069  HB3 ARG A  64      33.029 -31.960   9.787  1.00 45.74           H  
ATOM   1070  O   ARG A  64      31.144 -29.591   9.891  1.00 45.74           O  
ATOM   1071  CG  ARG A  64      32.947 -33.454  11.332  1.00 45.74           C  
ATOM   1072  HG2 ARG A  64      33.692 -32.817  11.811  1.00 45.74           H  
ATOM   1073  HG3 ARG A  64      32.211 -33.721  12.090  1.00 45.74           H  
ATOM   1074  CD  ARG A  64      33.631 -34.741  10.848  1.00 45.74           C  
ATOM   1075  HD2 ARG A  64      34.139 -34.548   9.903  1.00 45.74           H  
ATOM   1076  HD3 ARG A  64      34.380 -35.025  11.587  1.00 45.74           H  
ATOM   1077  NE  ARG A  64      32.644 -35.824  10.674  1.00 45.74           N  
ATOM   1078  HE  ARG A  64      31.829 -35.597  10.122  1.00 45.74           H  
ATOM   1079  NH1 ARG A  64      33.518 -37.440  12.058  1.00 45.74           N  
ATOM   1080 HH11 ARG A  64      34.322 -36.852  12.223  1.00 45.74           H  
ATOM   1081 HH12 ARG A  64      33.395 -38.324  12.531  1.00 45.74           H  
ATOM   1082  NH2 ARG A  64      31.539 -37.763  11.116  1.00 45.74           N  
ATOM   1083 HH21 ARG A  64      30.752 -37.423  10.581  1.00 45.74           H  
ATOM   1084 HH22 ARG A  64      31.418 -38.636  11.608  1.00 45.74           H  
ATOM   1085  CZ  ARG A  64      32.573 -36.997  11.275  1.00 45.74           C  
ATOM   1086  N   ASN A  65      29.777 -31.019   8.817  1.00 45.80           N  
ATOM   1087  H   ASN A  65      29.391 -31.953   8.824  1.00 45.80           H  
ATOM   1088  CA  ASN A  65      29.174 -30.034   7.930  1.00 45.80           C  
ATOM   1089  HA  ASN A  65      29.926 -29.296   7.649  1.00 45.80           H  
ATOM   1090  C   ASN A  65      28.040 -29.268   8.629  1.00 45.80           C  
ATOM   1091  CB  ASN A  65      28.700 -30.734   6.652  1.00 45.80           C  
ATOM   1092  HB2 ASN A  65      28.175 -31.648   6.932  1.00 45.80           H  
ATOM   1093  HB3 ASN A  65      28.011 -30.073   6.126  1.00 45.80           H  
ATOM   1094  O   ASN A  65      27.998 -28.051   8.490  1.00 45.80           O  
ATOM   1095  CG  ASN A  65      29.807 -31.108   5.685  1.00 45.80           C  
ATOM   1096  ND2 ASN A  65      29.450 -31.670   4.554  1.00 45.80           N  
ATOM   1097 HD21 ASN A  65      30.199 -31.913   3.922  1.00 45.80           H  
ATOM   1098 HD22 ASN A  65      28.475 -31.836   4.349  1.00 45.80           H  
ATOM   1099  OD1 ASN A  65      30.988 -30.907   5.905  1.00 45.80           O  
ATOM   1100  N   ILE A  66      27.191 -29.921   9.438  1.00 44.74           N  
ATOM   1101  H   ILE A  66      27.255 -30.927   9.488  1.00 44.74           H  
ATOM   1102  CA  ILE A  66      26.154 -29.237  10.243  1.00 44.74           C  
ATOM   1103  HA  ILE A  66      25.478 -28.716   9.566  1.00 44.74           H  
ATOM   1104  C   ILE A  66      26.791 -28.170  11.145  1.00 44.74           C  
ATOM   1105  CB  ILE A  66      25.315 -30.245  11.071  1.00 44.74           C  
ATOM   1106  HB  ILE A  66      25.989 -30.840  11.687  1.00 44.74           H  
ATOM   1107  O   ILE A  66      26.408 -27.005  11.096  1.00 44.74           O  
ATOM   1108  CG1 ILE A  66      24.544 -31.193  10.124  1.00 44.74           C  
ATOM   1109 HG12 ILE A  66      25.251 -31.703   9.469  1.00 44.74           H  
ATOM   1110 HG13 ILE A  66      23.887 -30.596   9.492  1.00 44.74           H  
ATOM   1111  CG2 ILE A  66      24.335 -29.510  12.009  1.00 44.74           C  
ATOM   1112 HG21 ILE A  66      24.866 -28.865  12.709  1.00 44.74           H  
ATOM   1113 HG22 ILE A  66      23.638 -28.906  11.429  1.00 44.74           H  
ATOM   1114 HG23 ILE A  66      23.774 -30.223  12.614  1.00 44.74           H  
ATOM   1115  CD1 ILE A  66      23.714 -32.279  10.821  1.00 44.74           C  
ATOM   1116 HD11 ILE A  66      23.311 -32.959  10.070  1.00 44.74           H  
ATOM   1117 HD12 ILE A  66      22.875 -31.838  11.358  1.00 44.74           H  
ATOM   1118 HD13 ILE A  66      24.342 -32.844  11.510  1.00 44.74           H  
ATOM   1119  N   LYS A  67      27.844 -28.528  11.884  1.00 43.49           N  
ATOM   1120  H   LYS A  67      28.107 -29.503  11.885  1.00 43.49           H  
ATOM   1121  CA  LYS A  67      28.536 -27.619  12.815  1.00 43.49           C  
ATOM   1122  HA  LYS A  67      27.779 -27.068  13.374  1.00 43.49           H  
ATOM   1123  C   LYS A  67      29.362 -26.545  12.092  1.00 43.49           C  
ATOM   1124  CB  LYS A  67      29.323 -28.467  13.833  1.00 43.49           C  
ATOM   1125  HB2 LYS A  67      29.951 -29.184  13.305  1.00 43.49           H  
ATOM   1126  HB3 LYS A  67      29.957 -27.822  14.441  1.00 43.49           H  
ATOM   1127  O   LYS A  67      29.622 -25.477  12.639  1.00 43.49           O  
ATOM   1128  CG  LYS A  67      28.319 -29.198  14.750  1.00 43.49           C  
ATOM   1129  HG2 LYS A  67      27.489 -29.577  14.152  1.00 43.49           H  
ATOM   1130  HG3 LYS A  67      27.914 -28.473  15.457  1.00 43.49           H  
ATOM   1131  CD  LYS A  67      28.879 -30.382  15.543  1.00 43.49           C  
ATOM   1132  HD2 LYS A  67      29.571 -30.020  16.305  1.00 43.49           H  
ATOM   1133  HD3 LYS A  67      29.387 -31.069  14.867  1.00 43.49           H  
ATOM   1134  CE  LYS A  67      27.674 -31.084  16.185  1.00 43.49           C  
ATOM   1135  HE2 LYS A  67      27.117 -30.362  16.782  1.00 43.49           H  
ATOM   1136  HE3 LYS A  67      27.013 -31.414  15.383  1.00 43.49           H  
ATOM   1137  NZ  LYS A  67      28.049 -32.257  17.007  1.00 43.49           N  
ATOM   1138  HZ1 LYS A  67      28.464 -32.022  17.897  1.00 43.49           H  
ATOM   1139  HZ2 LYS A  67      28.633 -32.909  16.503  1.00 43.49           H  
ATOM   1140  HZ3 LYS A  67      27.246 -32.855  17.136  1.00 43.49           H  
ATOM   1141  N   THR A  68      29.688 -26.770  10.817  1.00 40.06           N  
ATOM   1142  H   THR A  68      29.429 -27.663  10.423  1.00 40.06           H  
ATOM   1143  CA  THR A  68      30.222 -25.736   9.916  1.00 40.06           C  
ATOM   1144  HA  THR A  68      30.920 -25.112  10.474  1.00 40.06           H  
ATOM   1145  C   THR A  68      29.115 -24.801   9.400  1.00 40.06           C  
ATOM   1146  CB  THR A  68      31.000 -26.395   8.763  1.00 40.06           C  
ATOM   1147  HB  THR A  68      30.357 -27.121   8.265  1.00 40.06           H  
ATOM   1148  O   THR A  68      29.344 -23.600   9.280  1.00 40.06           O  
ATOM   1149  CG2 THR A  68      31.488 -25.398   7.712  1.00 40.06           C  
ATOM   1150 HG21 THR A  68      32.013 -24.567   8.182  1.00 40.06           H  
ATOM   1151 HG22 THR A  68      32.152 -25.903   7.010  1.00 40.06           H  
ATOM   1152 HG23 THR A  68      30.629 -25.017   7.160  1.00 40.06           H  
ATOM   1153  OG1 THR A  68      32.131 -27.080   9.253  1.00 40.06           O  
ATOM   1154  HG1 THR A  68      31.848 -27.949   9.547  1.00 40.06           H  
ATOM   1155  N   ILE A  69      27.899 -25.299   9.152  1.00 41.98           N  
ATOM   1156  H   ILE A  69      27.757 -26.294   9.249  1.00 41.98           H  
ATOM   1157  CA  ILE A  69      26.718 -24.474   8.841  1.00 41.98           C  
ATOM   1158  HA  ILE A  69      26.981 -23.779   8.044  1.00 41.98           H  
ATOM   1159  C   ILE A  69      26.332 -23.609  10.053  1.00 41.98           C  
ATOM   1160  CB  ILE A  69      25.557 -25.359   8.314  1.00 41.98           C  
ATOM   1161  HB  ILE A  69      25.416 -26.203   8.990  1.00 41.98           H  
ATOM   1162  O   ILE A  69      25.975 -22.448   9.869  1.00 41.98           O  
ATOM   1163  CG1 ILE A  69      25.911 -25.910   6.912  1.00 41.98           C  
ATOM   1164 HG12 ILE A  69      26.943 -26.261   6.903  1.00 41.98           H  
ATOM   1165 HG13 ILE A  69      25.834 -25.109   6.176  1.00 41.98           H  
ATOM   1166  CG2 ILE A  69      24.226 -24.587   8.252  1.00 41.98           C  
ATOM   1167 HG21 ILE A  69      23.432 -25.223   7.862  1.00 41.98           H  
ATOM   1168 HG22 ILE A  69      23.929 -24.283   9.256  1.00 41.98           H  
ATOM   1169 HG23 ILE A  69      24.329 -23.706   7.619  1.00 41.98           H  
ATOM   1170  CD1 ILE A  69      25.031 -27.087   6.468  1.00 41.98           C  
ATOM   1171 HD11 ILE A  69      25.389 -27.464   5.510  1.00 41.98           H  
ATOM   1172 HD12 ILE A  69      25.088 -27.890   7.203  1.00 41.98           H  
ATOM   1173 HD13 ILE A  69      23.993 -26.774   6.351  1.00 41.98           H  
ATOM   1174  N   GLU A  70      26.481 -24.107  11.284  1.00 48.06           N  
ATOM   1175  H   GLU A  70      26.669 -25.095  11.377  1.00 48.06           H  
ATOM   1176  CA  GLU A  70      26.323 -23.308  12.511  1.00 48.06           C  
ATOM   1177  HA  GLU A  70      25.352 -22.814  12.483  1.00 48.06           H  
ATOM   1178  C   GLU A  70      27.376 -22.189  12.620  1.00 48.06           C  
ATOM   1179  CB  GLU A  70      26.343 -24.218  13.750  1.00 48.06           C  
ATOM   1180  HB2 GLU A  70      27.246 -24.829  13.738  1.00 48.06           H  
ATOM   1181  HB3 GLU A  70      26.359 -23.595  14.644  1.00 48.06           H  
ATOM   1182  O   GLU A  70      27.016 -21.042  12.886  1.00 48.06           O  
ATOM   1183  CG  GLU A  70      25.101 -25.120  13.811  1.00 48.06           C  
ATOM   1184  HG2 GLU A  70      24.213 -24.490  13.850  1.00 48.06           H  
ATOM   1185  HG3 GLU A  70      25.033 -25.720  12.903  1.00 48.06           H  
ATOM   1186  CD  GLU A  70      25.139 -26.048  15.030  1.00 48.06           C  
ATOM   1187  OE1 GLU A  70      24.461 -25.712  16.026  1.00 48.06           O  
ATOM   1188  OE2 GLU A  70      25.834 -27.087  14.950  1.00 48.06           O  
ATOM   1189  N   PHE A  71      28.648 -22.463  12.307  1.00 42.56           N  
ATOM   1190  H   PHE A  71      28.910 -23.427  12.158  1.00 42.56           H  
ATOM   1191  CA  PHE A  71      29.691 -21.429  12.214  1.00 42.56           C  
ATOM   1192  HA  PHE A  71      29.725 -20.885  13.158  1.00 42.56           H  
ATOM   1193  C   PHE A  71      29.404 -20.388  11.113  1.00 42.56           C  
ATOM   1194  CB  PHE A  71      31.047 -22.119  12.013  1.00 42.56           C  
ATOM   1195  HB2 PHE A  71      31.283 -22.690  12.911  1.00 42.56           H  
ATOM   1196  HB3 PHE A  71      30.960 -22.829  11.190  1.00 42.56           H  
ATOM   1197  O   PHE A  71      29.567 -19.185  11.331  1.00 42.56           O  
ATOM   1198  CG  PHE A  71      32.206 -21.182  11.722  1.00 42.56           C  
ATOM   1199  CD1 PHE A  71      32.934 -21.315  10.523  1.00 42.56           C  
ATOM   1200  HD1 PHE A  71      32.669 -22.084   9.813  1.00 42.56           H  
ATOM   1201  CD2 PHE A  71      32.552 -20.171  12.639  1.00 42.56           C  
ATOM   1202  HD2 PHE A  71      31.993 -20.044  13.555  1.00 42.56           H  
ATOM   1203  CE1 PHE A  71      34.006 -20.446  10.245  1.00 42.56           C  
ATOM   1204  HE1 PHE A  71      34.563 -20.554   9.326  1.00 42.56           H  
ATOM   1205  CE2 PHE A  71      33.618 -19.300  12.358  1.00 42.56           C  
ATOM   1206  HE2 PHE A  71      33.858 -18.517  13.062  1.00 42.56           H  
ATOM   1207  CZ  PHE A  71      34.346 -19.436  11.163  1.00 42.56           C  
ATOM   1208  HZ  PHE A  71      35.158 -18.757  10.949  1.00 42.56           H  
ATOM   1209  N   TYR A  72      28.885 -20.805   9.951  1.00 44.32           N  
ATOM   1210  H   TYR A  72      28.815 -21.798   9.781  1.00 44.32           H  
ATOM   1211  CA  TYR A  72      28.379 -19.864   8.944  1.00 44.32           C  
ATOM   1212  HA  TYR A  72      29.173 -19.153   8.713  1.00 44.32           H  
ATOM   1213  C   TYR A  72      27.196 -19.036   9.472  1.00 44.32           C  
ATOM   1214  CB  TYR A  72      27.992 -20.595   7.647  1.00 44.32           C  
ATOM   1215  HB2 TYR A  72      27.296 -19.965   7.093  1.00 44.32           H  
ATOM   1216  HB3 TYR A  72      27.460 -21.514   7.893  1.00 44.32           H  
ATOM   1217  O   TYR A  72      27.124 -17.843   9.186  1.00 44.32           O  
ATOM   1218  CG  TYR A  72      29.145 -20.901   6.708  1.00 44.32           C  
ATOM   1219  CD1 TYR A  72      29.864 -19.840   6.120  1.00 44.32           C  
ATOM   1220  HD1 TYR A  72      29.601 -18.820   6.360  1.00 44.32           H  
ATOM   1221  CD2 TYR A  72      29.469 -22.231   6.378  1.00 44.32           C  
ATOM   1222  HD2 TYR A  72      28.914 -23.046   6.818  1.00 44.32           H  
ATOM   1223  CE1 TYR A  72      30.914 -20.107   5.221  1.00 44.32           C  
ATOM   1224  HE1 TYR A  72      31.462 -19.288   4.778  1.00 44.32           H  
ATOM   1225  CE2 TYR A  72      30.517 -22.504   5.477  1.00 44.32           C  
ATOM   1226  HE2 TYR A  72      30.772 -23.522   5.221  1.00 44.32           H  
ATOM   1227  OH  TYR A  72      32.251 -21.704   4.027  1.00 44.32           O  
ATOM   1228  HH  TYR A  72      32.639 -20.892   3.693  1.00 44.32           H  
ATOM   1229  CZ  TYR A  72      31.243 -21.443   4.901  1.00 44.32           C  
ATOM   1230  N   LYS A  73      26.290 -19.629  10.261  1.00 48.96           N  
ATOM   1231  H   LYS A  73      26.412 -20.617  10.437  1.00 48.96           H  
ATOM   1232  CA  LYS A  73      25.135 -18.955  10.886  1.00 48.96           C  
ATOM   1233  HA  LYS A  73      24.544 -18.487  10.098  1.00 48.96           H  
ATOM   1234  C   LYS A  73      25.582 -17.838  11.837  1.00 48.96           C  
ATOM   1235  CB  LYS A  73      24.281 -20.018  11.606  1.00 48.96           C  
ATOM   1236  HB2 LYS A  73      24.671 -20.184  12.610  1.00 48.96           H  
ATOM   1237  HB3 LYS A  73      24.367 -20.956  11.057  1.00 48.96           H  
ATOM   1238  O   LYS A  73      25.053 -16.730  11.759  1.00 48.96           O  
ATOM   1239  CG  LYS A  73      22.783 -19.702  11.708  1.00 48.96           C  
ATOM   1240  HG2 LYS A  73      22.385 -19.573  10.702  1.00 48.96           H  
ATOM   1241  HG3 LYS A  73      22.625 -18.787  12.279  1.00 48.96           H  
ATOM   1242  CD  LYS A  73      22.076 -20.887  12.396  1.00 48.96           C  
ATOM   1243  HD2 LYS A  73      22.259 -20.848  13.470  1.00 48.96           H  
ATOM   1244  HD3 LYS A  73      22.512 -21.814  12.025  1.00 48.96           H  
ATOM   1245  CE  LYS A  73      20.565 -20.904  12.122  1.00 48.96           C  
ATOM   1246  HE2 LYS A  73      20.388 -20.475  11.135  1.00 48.96           H  
ATOM   1247  HE3 LYS A  73      20.061 -20.276  12.856  1.00 48.96           H  
ATOM   1248  NZ  LYS A  73      20.033 -22.291  12.148  1.00 48.96           N  
ATOM   1249  HZ1 LYS A  73      19.048 -22.311  11.921  1.00 48.96           H  
ATOM   1250  HZ2 LYS A  73      20.518 -22.847  11.458  1.00 48.96           H  
ATOM   1251  HZ3 LYS A  73      20.174 -22.719  13.051  1.00 48.96           H  
ATOM   1252  N   GLU A  74      26.595 -18.105  12.665  1.00 50.13           N  
ATOM   1253  H   GLU A  74      26.944 -19.053  12.687  1.00 50.13           H  
ATOM   1254  CA  GLU A  74      27.264 -17.110  13.514  1.00 50.13           C  
ATOM   1255  HA  GLU A  74      26.532 -16.654  14.181  1.00 50.13           H  
ATOM   1256  C   GLU A  74      27.880 -15.990  12.662  1.00 50.13           C  
ATOM   1257  CB  GLU A  74      28.334 -17.809  14.375  1.00 50.13           C  
ATOM   1258  HB2 GLU A  74      27.859 -18.592  14.966  1.00 50.13           H  
ATOM   1259  HB3 GLU A  74      29.069 -18.277  13.720  1.00 50.13           H  
ATOM   1260  O   GLU A  74      27.508 -14.822  12.797  1.00 50.13           O  
ATOM   1261  CG  GLU A  74      29.058 -16.839  15.322  1.00 50.13           C  
ATOM   1262  HG2 GLU A  74      28.331 -16.416  16.014  1.00 50.13           H  
ATOM   1263  HG3 GLU A  74      29.487 -16.019  14.745  1.00 50.13           H  
ATOM   1264  CD  GLU A  74      30.191 -17.533  16.091  1.00 50.13           C  
ATOM   1265  OE1 GLU A  74      30.061 -17.664  17.328  1.00 50.13           O  
ATOM   1266  OE2 GLU A  74      31.192 -17.902  15.433  1.00 50.13           O  
ATOM   1267  N   CYS A  75      28.754 -16.332  11.715  1.00 44.39           N  
ATOM   1268  H   CYS A  75      29.036 -17.299  11.649  1.00 44.39           H  
ATOM   1269  CA  CYS A  75      29.433 -15.344  10.879  1.00 44.39           C  
ATOM   1270  HA  CYS A  75      29.988 -14.661  11.522  1.00 44.39           H  
ATOM   1271  C   CYS A  75      28.469 -14.471  10.057  1.00 44.39           C  
ATOM   1272  CB  CYS A  75      30.416 -16.089   9.976  1.00 44.39           C  
ATOM   1273  HB2 CYS A  75      30.705 -15.447   9.144  1.00 44.39           H  
ATOM   1274  HB3 CYS A  75      29.946 -16.995   9.594  1.00 44.39           H  
ATOM   1275  O   CYS A  75      28.664 -13.260   9.976  1.00 44.39           O  
ATOM   1276  SG  CYS A  75      31.893 -16.523  10.937  1.00 44.39           S  
ATOM   1277  HG  CYS A  75      31.274 -17.150  11.942  1.00 44.39           H  
ATOM   1278  N   PHE A  76      27.399 -15.031   9.483  1.00 44.38           N  
ATOM   1279  H   PHE A  76      27.269 -16.030   9.558  1.00 44.38           H  
ATOM   1280  CA  PHE A  76      26.402 -14.237   8.758  1.00 44.38           C  
ATOM   1281  HA  PHE A  76      26.936 -13.603   8.050  1.00 44.38           H  
ATOM   1282  C   PHE A  76      25.625 -13.275   9.671  1.00 44.38           C  
ATOM   1283  CB  PHE A  76      25.455 -15.144   7.953  1.00 44.38           C  
ATOM   1284  HB2 PHE A  76      25.131 -15.971   8.583  1.00 44.38           H  
ATOM   1285  HB3 PHE A  76      24.565 -14.571   7.692  1.00 44.38           H  
ATOM   1286  O   PHE A  76      25.182 -12.230   9.193  1.00 44.38           O  
ATOM   1287  CG  PHE A  76      26.035 -15.671   6.648  1.00 44.38           C  
ATOM   1288  CD1 PHE A  76      26.513 -14.774   5.671  1.00 44.38           C  
ATOM   1289  HD1 PHE A  76      26.477 -13.709   5.850  1.00 44.38           H  
ATOM   1290  CD2 PHE A  76      26.055 -17.054   6.382  1.00 44.38           C  
ATOM   1291  HD2 PHE A  76      25.667 -17.749   7.112  1.00 44.38           H  
ATOM   1292  CE1 PHE A  76      27.027 -15.256   4.454  1.00 44.38           C  
ATOM   1293  HE1 PHE A  76      27.389 -14.562   3.709  1.00 44.38           H  
ATOM   1294  CE2 PHE A  76      26.573 -17.537   5.167  1.00 44.38           C  
ATOM   1295  HE2 PHE A  76      26.587 -18.600   4.973  1.00 44.38           H  
ATOM   1296  CZ  PHE A  76      27.060 -16.638   4.203  1.00 44.38           C  
ATOM   1297  HZ  PHE A  76      27.447 -17.010   3.266  1.00 44.38           H  
ATOM   1298  N   SER A  77      25.491 -13.567  10.969  1.00 40.30           N  
ATOM   1299  H   SER A  77      25.871 -14.439  11.309  1.00 40.30           H  
ATOM   1300  CA  SER A  77      24.870 -12.650  11.936  1.00 40.30           C  
ATOM   1301  HA  SER A  77      23.972 -12.238  11.475  1.00 40.30           H  
ATOM   1302  C   SER A  77      25.768 -11.453  12.285  1.00 40.30           C  
ATOM   1303  CB  SER A  77      24.403 -13.410  13.183  1.00 40.30           C  
ATOM   1304  HB2 SER A  77      23.728 -12.768  13.749  1.00 40.30           H  
ATOM   1305  HB3 SER A  77      23.857 -14.302  12.876  1.00 40.30           H  
ATOM   1306  O   SER A  77      25.298 -10.315  12.235  1.00 40.30           O  
ATOM   1307  OG  SER A  77      25.461 -13.776  14.038  1.00 40.30           O  
ATOM   1308  HG  SER A  77      26.167 -14.192  13.538  1.00 40.30           H  
ATOM   1309  N   ASP A  78      27.067 -11.675  12.521  1.00 40.82           N  
ATOM   1310  H   ASP A  78      27.392 -12.631  12.561  1.00 40.82           H  
ATOM   1311  CA  ASP A  78      28.051 -10.605  12.756  1.00 40.82           C  
ATOM   1312  HA  ASP A  78      27.685  -9.951  13.547  1.00 40.82           H  
ATOM   1313  C   ASP A  78      28.262  -9.747  11.497  1.00 40.82           C  
ATOM   1314  CB  ASP A  78      29.378 -11.217  13.227  1.00 40.82           C  
ATOM   1315  HB2 ASP A  78      29.740 -11.915  12.472  1.00 40.82           H  
ATOM   1316  HB3 ASP A  78      29.210 -11.774  14.149  1.00 40.82           H  
ATOM   1317  O   ASP A  78      28.307  -8.517  11.571  1.00 40.82           O  
ATOM   1318  CG  ASP A  78      30.433 -10.133  13.478  1.00 40.82           C  
ATOM   1319  OD1 ASP A  78      30.273  -9.383  14.466  1.00 40.82           O  
ATOM   1320  OD2 ASP A  78      31.380 -10.045  12.664  1.00 40.82           O  
ATOM   1321  N   ILE A  79      28.273 -10.376  10.315  1.00 41.52           N  
ATOM   1322  H   ILE A  79      28.296 -11.385  10.324  1.00 41.52           H  
ATOM   1323  CA  ILE A  79      28.293  -9.677   9.023  1.00 41.52           C  
ATOM   1324  HA  ILE A  79      29.157  -9.011   9.016  1.00 41.52           H  
ATOM   1325  C   ILE A  79      27.052  -8.787   8.863  1.00 41.52           C  
ATOM   1326  CB  ILE A  79      28.459 -10.694   7.867  1.00 41.52           C  
ATOM   1327  HB  ILE A  79      27.771 -11.522   8.041  1.00 41.52           H  
ATOM   1328  O   ILE A  79      27.183  -7.644   8.427  1.00 41.52           O  
ATOM   1329  CG1 ILE A  79      29.908 -11.237   7.857  1.00 41.52           C  
ATOM   1330 HG12 ILE A  79      30.205 -11.501   8.872  1.00 41.52           H  
ATOM   1331 HG13 ILE A  79      30.586 -10.453   7.518  1.00 41.52           H  
ATOM   1332  CG2 ILE A  79      28.117 -10.087   6.491  1.00 41.52           C  
ATOM   1333 HG21 ILE A  79      28.283 -10.814   5.697  1.00 41.52           H  
ATOM   1334 HG22 ILE A  79      28.730  -9.204   6.310  1.00 41.52           H  
ATOM   1335 HG23 ILE A  79      27.064  -9.809   6.454  1.00 41.52           H  
ATOM   1336  CD1 ILE A  79      30.106 -12.483   6.982  1.00 41.52           C  
ATOM   1337 HD11 ILE A  79      31.112 -12.874   7.138  1.00 41.52           H  
ATOM   1338 HD12 ILE A  79      29.991 -12.236   5.927  1.00 41.52           H  
ATOM   1339 HD13 ILE A  79      29.384 -13.252   7.258  1.00 41.52           H  
ATOM   1340  N   ASN A  80      25.857  -9.252   9.251  1.00 45.45           N  
ATOM   1341  H   ASN A  80      25.798 -10.185   9.632  1.00 45.45           H  
ATOM   1342  CA  ASN A  80      24.650  -8.421   9.205  1.00 45.45           C  
ATOM   1343  HA  ASN A  80      24.584  -7.971   8.214  1.00 45.45           H  
ATOM   1344  C   ASN A  80      24.725  -7.242  10.186  1.00 45.45           C  
ATOM   1345  CB  ASN A  80      23.388  -9.275   9.417  1.00 45.45           C  
ATOM   1346  HB2 ASN A  80      23.592 -10.113  10.083  1.00 45.45           H  
ATOM   1347  HB3 ASN A  80      22.612  -8.664   9.876  1.00 45.45           H  
ATOM   1348  O   ASN A  80      24.489  -6.107   9.772  1.00 45.45           O  
ATOM   1349  CG  ASN A  80      22.832  -9.770   8.096  1.00 45.45           C  
ATOM   1350  ND2 ASN A  80      23.243 -10.924   7.635  1.00 45.45           N  
ATOM   1351 HD21 ASN A  80      23.916 -11.461   8.164  1.00 45.45           H  
ATOM   1352 HD22 ASN A  80      22.846 -11.238   6.761  1.00 45.45           H  
ATOM   1353  OD1 ASN A  80      22.047  -9.103   7.446  1.00 45.45           O  
ATOM   1354  N   TYR A  81      25.119  -7.462  11.445  1.00 42.94           N  
ATOM   1355  H   TYR A  81      25.301  -8.409  11.745  1.00 42.94           H  
ATOM   1356  CA  TYR A  81      25.313  -6.365  12.402  1.00 42.94           C  
ATOM   1357  HA  TYR A  81      24.378  -5.809  12.478  1.00 42.94           H  
ATOM   1358  C   TYR A  81      26.372  -5.359  11.927  1.00 42.94           C  
ATOM   1359  CB  TYR A  81      25.654  -6.921  13.793  1.00 42.94           C  
ATOM   1360  HB2 TYR A  81      26.187  -7.867  13.699  1.00 42.94           H  
ATOM   1361  HB3 TYR A  81      26.326  -6.228  14.299  1.00 42.94           H  
ATOM   1362  O   TYR A  81      26.155  -4.148  12.022  1.00 42.94           O  
ATOM   1363  CG  TYR A  81      24.431  -7.092  14.672  1.00 42.94           C  
ATOM   1364  CD1 TYR A  81      23.838  -5.955  15.259  1.00 42.94           C  
ATOM   1365  HD1 TYR A  81      24.265  -4.978  15.086  1.00 42.94           H  
ATOM   1366  CD2 TYR A  81      23.873  -8.366  14.890  1.00 42.94           C  
ATOM   1367  HD2 TYR A  81      24.328  -9.238  14.443  1.00 42.94           H  
ATOM   1368  CE1 TYR A  81      22.690  -6.088  16.063  1.00 42.94           C  
ATOM   1369  HE1 TYR A  81      22.238  -5.214  16.508  1.00 42.94           H  
ATOM   1370  CE2 TYR A  81      22.726  -8.504  15.696  1.00 42.94           C  
ATOM   1371  HE2 TYR A  81      22.294  -9.477  15.873  1.00 42.94           H  
ATOM   1372  OH  TYR A  81      21.024  -7.500  17.057  1.00 42.94           O  
ATOM   1373  HH  TYR A  81      20.718  -6.655  17.392  1.00 42.94           H  
ATOM   1374  CZ  TYR A  81      22.133  -7.366  16.283  1.00 42.94           C  
ATOM   1375  N   SER A  82      27.473  -5.837  11.344  1.00 41.23           N  
ATOM   1376  H   SER A  82      27.617  -6.837  11.352  1.00 41.23           H  
ATOM   1377  CA  SER A  82      28.515  -5.003  10.739  1.00 41.23           C  
ATOM   1378  HA  SER A  82      28.897  -4.312  11.491  1.00 41.23           H  
ATOM   1379  C   SER A  82      27.993  -4.170   9.565  1.00 41.23           C  
ATOM   1380  CB  SER A  82      29.679  -5.879  10.267  1.00 41.23           C  
ATOM   1381  HB2 SER A  82      30.373  -5.262   9.696  1.00 41.23           H  
ATOM   1382  HB3 SER A  82      29.315  -6.681   9.626  1.00 41.23           H  
ATOM   1383  O   SER A  82      28.324  -2.990   9.466  1.00 41.23           O  
ATOM   1384  OG  SER A  82      30.372  -6.413  11.375  1.00 41.23           O  
ATOM   1385  HG  SER A  82      29.923  -7.198  11.694  1.00 41.23           H  
ATOM   1386  N   ILE A  83      27.142  -4.737   8.702  1.00 41.55           N  
ATOM   1387  H   ILE A  83      26.926  -5.717   8.823  1.00 41.55           H  
ATOM   1388  CA  ILE A  83      26.518  -4.025   7.575  1.00 41.55           C  
ATOM   1389  HA  ILE A  83      27.295  -3.479   7.040  1.00 41.55           H  
ATOM   1390  C   ILE A  83      25.521  -2.966   8.068  1.00 41.55           C  
ATOM   1391  CB  ILE A  83      25.896  -5.043   6.587  1.00 41.55           C  
ATOM   1392  HB  ILE A  83      25.331  -5.781   7.156  1.00 41.55           H  
ATOM   1393  O   ILE A  83      25.546  -1.840   7.572  1.00 41.55           O  
ATOM   1394  CG1 ILE A  83      27.027  -5.759   5.807  1.00 41.55           C  
ATOM   1395 HG12 ILE A  83      27.806  -6.076   6.501  1.00 41.55           H  
ATOM   1396 HG13 ILE A  83      27.484  -5.059   5.107  1.00 41.55           H  
ATOM   1397  CG2 ILE A  83      24.933  -4.371   5.591  1.00 41.55           C  
ATOM   1398 HG21 ILE A  83      25.457  -3.586   5.045  1.00 41.55           H  
ATOM   1399 HG22 ILE A  83      24.537  -5.102   4.886  1.00 41.55           H  
ATOM   1400 HG23 ILE A  83      24.080  -3.940   6.116  1.00 41.55           H  
ATOM   1401  CD1 ILE A  83      26.566  -7.003   5.036  1.00 41.55           C  
ATOM   1402 HD11 ILE A  83      25.919  -6.724   4.204  1.00 41.55           H  
ATOM   1403 HD12 ILE A  83      27.438  -7.520   4.635  1.00 41.55           H  
ATOM   1404 HD13 ILE A  83      26.030  -7.677   5.704  1.00 41.55           H  
ATOM   1405  N   TRP A  84      24.691  -3.271   9.072  1.00 41.02           N  
ATOM   1406  H   TRP A  84      24.702  -4.211   9.442  1.00 41.02           H  
ATOM   1407  CA  TRP A  84      23.774  -2.287   9.666  1.00 41.02           C  
ATOM   1408  HA  TRP A  84      23.149  -1.865   8.879  1.00 41.02           H  
ATOM   1409  C   TRP A  84      24.531  -1.105  10.290  1.00 41.02           C  
ATOM   1410  CB  TRP A  84      22.847  -2.965  10.686  1.00 41.02           C  
ATOM   1411  HB2 TRP A  84      23.406  -3.712  11.251  1.00 41.02           H  
ATOM   1412  HB3 TRP A  84      22.517  -2.210  11.399  1.00 41.02           H  
ATOM   1413  O   TRP A  84      24.202   0.045  10.005  1.00 41.02           O  
ATOM   1414  CG  TRP A  84      21.612  -3.601  10.116  1.00 41.02           C  
ATOM   1415  CD1 TRP A  84      21.571  -4.697   9.325  1.00 41.02           C  
ATOM   1416  HD1 TRP A  84      22.434  -5.256   8.995  1.00 41.02           H  
ATOM   1417  CD2 TRP A  84      20.217  -3.190  10.286  1.00 41.02           C  
ATOM   1418  CE2 TRP A  84      19.383  -4.110   9.580  1.00 41.02           C  
ATOM   1419  CE3 TRP A  84      19.569  -2.135  10.966  1.00 41.02           C  
ATOM   1420  HE3 TRP A  84      20.165  -1.414  11.507  1.00 41.02           H  
ATOM   1421  NE1 TRP A  84      20.263  -5.007   9.014  1.00 41.02           N  
ATOM   1422  HE1 TRP A  84      20.004  -5.809   8.457  1.00 41.02           H  
ATOM   1423  CH2 TRP A  84      17.374  -2.939  10.251  1.00 41.02           C  
ATOM   1424  HH2 TRP A  84      16.298  -2.840  10.250  1.00 41.02           H  
ATOM   1425  CZ2 TRP A  84      17.985  -3.998   9.558  1.00 41.02           C  
ATOM   1426  HZ2 TRP A  84      17.390  -4.720   9.019  1.00 41.02           H  
ATOM   1427  CZ3 TRP A  84      18.166  -2.010  10.950  1.00 41.02           C  
ATOM   1428  HZ3 TRP A  84      17.695  -1.196  11.481  1.00 41.02           H  
ATOM   1429  N   ASN A  85      25.599  -1.371  11.054  1.00 44.72           N  
ATOM   1430  H   ASN A  85      25.828  -2.338  11.234  1.00 44.72           H  
ATOM   1431  CA  ASN A  85      26.477  -0.322  11.590  1.00 44.72           C  
ATOM   1432  HA  ASN A  85      25.884   0.379  12.177  1.00 44.72           H  
ATOM   1433  C   ASN A  85      27.136   0.497  10.464  1.00 44.72           C  
ATOM   1434  CB  ASN A  85      27.549  -0.952  12.499  1.00 44.72           C  
ATOM   1435  HB2 ASN A  85      27.928  -1.875  12.060  1.00 44.72           H  
ATOM   1436  HB3 ASN A  85      28.384  -0.256  12.588  1.00 44.72           H  
ATOM   1437  O   ASN A  85      27.189   1.723  10.538  1.00 44.72           O  
ATOM   1438  CG  ASN A  85      27.058  -1.220  13.910  1.00 44.72           C  
ATOM   1439  ND2 ASN A  85      26.367  -2.307  14.146  1.00 44.72           N  
ATOM   1440 HD21 ASN A  85      26.201  -2.972  13.404  1.00 44.72           H  
ATOM   1441 HD22 ASN A  85      26.067  -2.449  15.100  1.00 44.72           H  
ATOM   1442  OD1 ASN A  85      27.306  -0.460  14.828  1.00 44.72           O  
ATOM   1443  N   PHE A  86      27.610  -0.162   9.400  1.00 36.89           N  
ATOM   1444  H   PHE A  86      27.567  -1.171   9.396  1.00 36.89           H  
ATOM   1445  CA  PHE A  86      28.246   0.508   8.264  1.00 36.89           C  
ATOM   1446  HA  PHE A  86      29.071   1.111   8.644  1.00 36.89           H  
ATOM   1447  C   PHE A  86      27.299   1.469   7.529  1.00 36.89           C  
ATOM   1448  CB  PHE A  86      28.822  -0.550   7.312  1.00 36.89           C  
ATOM   1449  HB2 PHE A  86      28.007  -1.153   6.911  1.00 36.89           H  
ATOM   1450  HB3 PHE A  86      29.473  -1.215   7.880  1.00 36.89           H  
ATOM   1451  O   PHE A  86      27.755   2.510   7.062  1.00 36.89           O  
ATOM   1452  CG  PHE A  86      29.622   0.020   6.156  1.00 36.89           C  
ATOM   1453  CD1 PHE A  86      28.991   0.311   4.932  1.00 36.89           C  
ATOM   1454  HD1 PHE A  86      27.932   0.133   4.816  1.00 36.89           H  
ATOM   1455  CD2 PHE A  86      30.999   0.268   6.308  1.00 36.89           C  
ATOM   1456  HD2 PHE A  86      31.480   0.049   7.250  1.00 36.89           H  
ATOM   1457  CE1 PHE A  86      29.734   0.848   3.865  1.00 36.89           C  
ATOM   1458  HE1 PHE A  86      29.241   1.076   2.932  1.00 36.89           H  
ATOM   1459  CE2 PHE A  86      31.744   0.801   5.240  1.00 36.89           C  
ATOM   1460  HE2 PHE A  86      32.801   0.987   5.362  1.00 36.89           H  
ATOM   1461  CZ  PHE A  86      31.111   1.092   4.018  1.00 36.89           C  
ATOM   1462  HZ  PHE A  86      31.677   1.505   3.197  1.00 36.89           H  
ATOM   1463  N   TYR A  87      25.999   1.164   7.445  1.00 41.46           N  
ATOM   1464  H   TYR A  87      25.685   0.277   7.813  1.00 41.46           H  
ATOM   1465  CA  TYR A  87      25.009   2.076   6.864  1.00 41.46           C  
ATOM   1466  HA  TYR A  87      25.465   2.571   6.006  1.00 41.46           H  
ATOM   1467  C   TYR A  87      24.591   3.209   7.815  1.00 41.46           C  
ATOM   1468  CB  TYR A  87      23.794   1.288   6.351  1.00 41.46           C  
ATOM   1469  HB2 TYR A  87      23.519   0.526   7.081  1.00 41.46           H  
ATOM   1470  HB3 TYR A  87      22.949   1.971   6.265  1.00 41.46           H  
ATOM   1471  O   TYR A  87      24.504   4.355   7.371  1.00 41.46           O  
ATOM   1472  CG  TYR A  87      24.002   0.660   4.984  1.00 41.46           C  
ATOM   1473  CD1 TYR A  87      24.160   1.490   3.856  1.00 41.46           C  
ATOM   1474  HD1 TYR A  87      24.136   2.563   3.978  1.00 41.46           H  
ATOM   1475  CD2 TYR A  87      24.017  -0.740   4.828  1.00 41.46           C  
ATOM   1476  HD2 TYR A  87      23.888  -1.377   5.690  1.00 41.46           H  
ATOM   1477  CE1 TYR A  87      24.344   0.929   2.578  1.00 41.46           C  
ATOM   1478  HE1 TYR A  87      24.465   1.572   1.719  1.00 41.46           H  
ATOM   1479  CE2 TYR A  87      24.197  -1.307   3.551  1.00 41.46           C  
ATOM   1480  HE2 TYR A  87      24.202  -2.379   3.420  1.00 41.46           H  
ATOM   1481  OH  TYR A  87      24.540  -1.026   1.196  1.00 41.46           O  
ATOM   1482  HH  TYR A  87      24.615  -0.357   0.512  1.00 41.46           H  
ATOM   1483  CZ  TYR A  87      24.365  -0.475   2.426  1.00 41.46           C  
ATOM   1484  N   ASP A  88      24.372   2.929   9.105  1.00 44.69           N  
ATOM   1485  H   ASP A  88      24.441   1.973   9.422  1.00 44.69           H  
ATOM   1486  CA  ASP A  88      23.963   3.952  10.085  1.00 44.69           C  
ATOM   1487  HA  ASP A  88      23.043   4.421   9.739  1.00 44.69           H  
ATOM   1488  C   ASP A  88      25.016   5.067  10.238  1.00 44.69           C  
ATOM   1489  CB  ASP A  88      23.664   3.282  11.432  1.00 44.69           C  
ATOM   1490  HB2 ASP A  88      22.949   2.474  11.280  1.00 44.69           H  
ATOM   1491  HB3 ASP A  88      24.581   2.854  11.838  1.00 44.69           H  
ATOM   1492  O   ASP A  88      24.681   6.254  10.249  1.00 44.69           O  
ATOM   1493  CG  ASP A  88      23.069   4.290  12.419  1.00 44.69           C  
ATOM   1494  OD1 ASP A  88      21.903   4.689  12.194  1.00 44.69           O  
ATOM   1495  OD2 ASP A  88      23.787   4.659  13.375  1.00 44.69           O  
ATOM   1496  N   MET A  89      26.306   4.707  10.183  1.00 38.73           N  
ATOM   1497  H   MET A  89      26.510   3.718  10.169  1.00 38.73           H  
ATOM   1498  CA  MET A  89      27.433   5.653  10.198  1.00 38.73           C  
ATOM   1499  HA  MET A  89      27.328   6.264  11.094  1.00 38.73           H  
ATOM   1500  C   MET A  89      27.468   6.656   9.020  1.00 38.73           C  
ATOM   1501  CB  MET A  89      28.761   4.881  10.302  1.00 38.73           C  
ATOM   1502  HB2 MET A  89      28.793   4.094   9.549  1.00 38.73           H  
ATOM   1503  HB3 MET A  89      29.584   5.569  10.107  1.00 38.73           H  
ATOM   1504  O   MET A  89      28.331   7.538   9.005  1.00 38.73           O  
ATOM   1505  CG  MET A  89      28.975   4.275  11.696  1.00 38.73           C  
ATOM   1506  HG2 MET A  89      28.783   5.039  12.449  1.00 38.73           H  
ATOM   1507  HG3 MET A  89      28.246   3.479  11.852  1.00 38.73           H  
ATOM   1508  SD  MET A  89      30.639   3.599  11.979  1.00 38.73           S  
ATOM   1509  CE  MET A  89      31.554   5.138  12.252  1.00 38.73           C  
ATOM   1510  HE1 MET A  89      31.514   5.755  11.354  1.00 38.73           H  
ATOM   1511  HE2 MET A  89      32.592   4.905  12.486  1.00 38.73           H  
ATOM   1512  HE3 MET A  89      31.108   5.681  13.085  1.00 38.73           H  
ATOM   1513  N   PHE A  90      26.536   6.577   8.060  1.00 41.29           N  
ATOM   1514  H   PHE A  90      25.870   5.820   8.120  1.00 41.29           H  
ATOM   1515  CA  PHE A  90      26.354   7.554   6.978  1.00 41.29           C  
ATOM   1516  HA  PHE A  90      27.019   8.398   7.165  1.00 41.29           H  
ATOM   1517  C   PHE A  90      24.937   8.179   6.907  1.00 41.29           C  
ATOM   1518  CB  PHE A  90      26.792   6.917   5.645  1.00 41.29           C  
ATOM   1519  HB2 PHE A  90      26.131   6.077   5.431  1.00 41.29           H  
ATOM   1520  HB3 PHE A  90      26.660   7.646   4.845  1.00 41.29           H  
ATOM   1521  O   PHE A  90      24.633   8.857   5.926  1.00 41.29           O  
ATOM   1522  CG  PHE A  90      28.240   6.447   5.599  1.00 41.29           C  
ATOM   1523  CD1 PHE A  90      29.295   7.374   5.707  1.00 41.29           C  
ATOM   1524  HD1 PHE A  90      29.072   8.423   5.837  1.00 41.29           H  
ATOM   1525  CD2 PHE A  90      28.537   5.079   5.454  1.00 41.29           C  
ATOM   1526  HD2 PHE A  90      27.735   4.360   5.387  1.00 41.29           H  
ATOM   1527  CE1 PHE A  90      30.632   6.936   5.680  1.00 41.29           C  
ATOM   1528  HE1 PHE A  90      31.434   7.652   5.786  1.00 41.29           H  
ATOM   1529  CE2 PHE A  90      29.872   4.638   5.435  1.00 41.29           C  
ATOM   1530  HE2 PHE A  90      30.076   3.579   5.363  1.00 41.29           H  
ATOM   1531  CZ  PHE A  90      30.922   5.566   5.546  1.00 41.29           C  
ATOM   1532  HZ  PHE A  90      31.945   5.221   5.549  1.00 41.29           H  
ATOM   1533  N   GLY A  91      24.076   7.987   7.919  1.00 41.94           N  
ATOM   1534  H   GLY A  91      24.390   7.428   8.700  1.00 41.94           H  
ATOM   1535  CA  GLY A  91      22.635   8.295   7.866  1.00 41.94           C  
ATOM   1536  HA2 GLY A  91      22.168   7.857   8.748  1.00 41.94           H  
ATOM   1537  HA3 GLY A  91      22.211   7.797   6.994  1.00 41.94           H  
ATOM   1538  C   GLY A  91      22.210   9.780   7.804  1.00 41.94           C  
ATOM   1539  O   GLY A  91      21.604  10.207   6.823  1.00 41.94           O  
ATOM   1540  N   ASP A  92      22.457  10.570   8.859  1.00 44.63           N  
ATOM   1541  H   ASP A  92      23.007  10.181   9.611  1.00 44.63           H  
ATOM   1542  CA  ASP A  92      21.996  11.974   9.008  1.00 44.63           C  
ATOM   1543  HA  ASP A  92      21.916  12.424   8.018  1.00 44.63           H  
ATOM   1544  C   ASP A  92      23.021  12.820   9.812  1.00 44.63           C  
ATOM   1545  CB  ASP A  92      20.571  11.990   9.643  1.00 44.63           C  
ATOM   1546  HB2 ASP A  92      20.630  11.502  10.616  1.00 44.63           H  
ATOM   1547  HB3 ASP A  92      19.911  11.388   9.018  1.00 44.63           H  
ATOM   1548  O   ASP A  92      24.065  12.339  10.243  1.00 44.63           O  
ATOM   1549  CG  ASP A  92      19.900  13.379   9.829  1.00 44.63           C  
ATOM   1550  OD1 ASP A  92      20.199  14.330   9.065  1.00 44.63           O  
ATOM   1551  OD2 ASP A  92      19.168  13.575  10.826  1.00 44.63           O  
ATOM   1552  N   ASN A  93      22.717  14.102  10.035  1.00 37.79           N  
ATOM   1553  H   ASN A  93      21.853  14.411   9.614  1.00 37.79           H  
ATOM   1554  CA  ASN A  93      23.372  15.036  10.960  1.00 37.79           C  
ATOM   1555  HA  ASN A  93      22.799  15.960  10.878  1.00 37.79           H  
ATOM   1556  C   ASN A  93      24.788  15.492  10.570  1.00 37.79           C  
ATOM   1557  CB  ASN A  93      23.182  14.576  12.422  1.00 37.79           C  
ATOM   1558  HB2 ASN A  93      23.652  13.604  12.575  1.00 37.79           H  
ATOM   1559  HB3 ASN A  93      23.648  15.290  13.100  1.00 37.79           H  
ATOM   1560  O   ASN A  93      25.511  16.057  11.389  1.00 37.79           O  
ATOM   1561  CG  ASN A  93      21.705  14.508  12.757  1.00 37.79           C  
ATOM   1562  ND2 ASN A  93      21.138  13.331  12.836  1.00 37.79           N  
ATOM   1563 HD21 ASN A  93      20.151  13.311  12.623  1.00 37.79           H  
ATOM   1564 HD22 ASN A  93      21.691  12.493  12.723  1.00 37.79           H  
ATOM   1565  OD1 ASN A  93      21.035  15.531  12.836  1.00 37.79           O  
ATOM   1566  N   SER A  94      25.144  15.362   9.288  1.00 32.25           N  
ATOM   1567  H   SER A  94      24.506  14.868   8.681  1.00 32.25           H  
ATOM   1568  CA  SER A  94      26.397  15.878   8.723  1.00 32.25           C  
ATOM   1569  HA  SER A  94      27.074  16.097   9.549  1.00 32.25           H  
ATOM   1570  C   SER A  94      26.226  17.179   7.915  1.00 32.25           C  
ATOM   1571  CB  SER A  94      27.073  14.777   7.907  1.00 32.25           C  
ATOM   1572  HB2 SER A  94      27.105  13.863   8.501  1.00 32.25           H  
ATOM   1573  HB3 SER A  94      26.506  14.588   6.996  1.00 32.25           H  
ATOM   1574  O   SER A  94      25.231  17.380   7.212  1.00 32.25           O  
ATOM   1575  OG  SER A  94      28.395  15.162   7.586  1.00 32.25           O  
ATOM   1576  HG  SER A  94      28.869  14.370   7.325  1.00 32.25           H  
ATOM   1577  N   LEU A  95      27.239  18.055   7.993  1.00 36.30           N  
ATOM   1578  H   LEU A  95      28.031  17.749   8.541  1.00 36.30           H  
ATOM   1579  CA  LEU A  95      27.386  19.327   7.258  1.00 36.30           C  
ATOM   1580  HA  LEU A  95      28.194  19.872   7.747  1.00 36.30           H  
ATOM   1581  C   LEU A  95      26.192  20.301   7.355  1.00 36.30           C  
ATOM   1582  CB  LEU A  95      27.847  19.066   5.807  1.00 36.30           C  
ATOM   1583  HB2 LEU A  95      27.074  18.492   5.297  1.00 36.30           H  
ATOM   1584  HB3 LEU A  95      27.939  20.026   5.299  1.00 36.30           H  
ATOM   1585  O   LEU A  95      25.720  20.815   6.341  1.00 36.30           O  
ATOM   1586  CG  LEU A  95      29.192  18.330   5.658  1.00 36.30           C  
ATOM   1587  HG  LEU A  95      29.116  17.336   6.099  1.00 36.30           H  
ATOM   1588  CD1 LEU A  95      29.516  18.170   4.173  1.00 36.30           C  
ATOM   1589 HD11 LEU A  95      28.710  17.632   3.674  1.00 36.30           H  
ATOM   1590 HD12 LEU A  95      30.437  17.598   4.060  1.00 36.30           H  
ATOM   1591 HD13 LEU A  95      29.648  19.147   3.708  1.00 36.30           H  
ATOM   1592  CD2 LEU A  95      30.354  19.076   6.321  1.00 36.30           C  
ATOM   1593 HD21 LEU A  95      30.233  19.075   7.405  1.00 36.30           H  
ATOM   1594 HD22 LEU A  95      30.397  20.103   5.959  1.00 36.30           H  
ATOM   1595 HD23 LEU A  95      31.293  18.577   6.083  1.00 36.30           H  
ATOM   1596  N   LYS A  96      25.724  20.565   8.583  1.00 34.43           N  
ATOM   1597  H   LYS A  96      26.119  20.033   9.346  1.00 34.43           H  
ATOM   1598  CA  LYS A  96      24.735  21.605   8.922  1.00 34.43           C  
ATOM   1599  HA  LYS A  96      24.787  22.426   8.207  1.00 34.43           H  
ATOM   1600  C   LYS A  96      25.002  22.179  10.327  1.00 34.43           C  
ATOM   1601  CB  LYS A  96      23.312  20.991   8.892  1.00 34.43           C  
ATOM   1602  HB2 LYS A  96      23.307  20.073   9.479  1.00 34.43           H  
ATOM   1603  HB3 LYS A  96      22.635  21.697   9.372  1.00 34.43           H  
ATOM   1604  O   LYS A  96      24.429  21.635  11.266  1.00 34.43           O  
ATOM   1605  CG  LYS A  96      22.730  20.690   7.505  1.00 34.43           C  
ATOM   1606  HG2 LYS A  96      23.373  19.996   6.965  1.00 34.43           H  
ATOM   1607  HG3 LYS A  96      22.670  21.629   6.955  1.00 34.43           H  
ATOM   1608  CD  LYS A  96      21.332  20.057   7.629  1.00 34.43           C  
ATOM   1609  HD2 LYS A  96      20.903  20.307   8.600  1.00 34.43           H  
ATOM   1610  HD3 LYS A  96      21.416  18.971   7.587  1.00 34.43           H  
ATOM   1611  CE  LYS A  96      20.403  20.550   6.514  1.00 34.43           C  
ATOM   1612  HE2 LYS A  96      20.853  21.418   6.032  1.00 34.43           H  
ATOM   1613  HE3 LYS A  96      20.274  19.769   5.764  1.00 34.43           H  
ATOM   1614  NZ  LYS A  96      19.092  20.957   7.051  1.00 34.43           N  
ATOM   1615  HZ1 LYS A  96      18.552  20.182   7.408  1.00 34.43           H  
ATOM   1616  HZ2 LYS A  96      19.205  21.577   7.841  1.00 34.43           H  
ATOM   1617  HZ3 LYS A  96      18.558  21.452   6.352  1.00 34.43           H  
ATOM   1618  N   ASN A  97      25.867  23.205  10.485  1.00 39.68           N  
ATOM   1619  H   ASN A  97      26.384  23.469   9.659  1.00 39.68           H  
ATOM   1620  CA  ASN A  97      25.843  24.218  11.583  1.00 39.68           C  
ATOM   1621  HA  ASN A  97      25.167  24.997  11.233  1.00 39.68           H  
ATOM   1622  C   ASN A  97      27.168  24.999  11.822  1.00 39.68           C  
ATOM   1623  CB  ASN A  97      25.276  23.674  12.930  1.00 39.68           C  
ATOM   1624  HB2 ASN A  97      25.560  22.635  13.099  1.00 39.68           H  
ATOM   1625  HB3 ASN A  97      25.687  24.224  13.777  1.00 39.68           H  
ATOM   1626  O   ASN A  97      27.667  25.086  12.944  1.00 39.68           O  
ATOM   1627  CG  ASN A  97      23.776  23.867  13.067  1.00 39.68           C  
ATOM   1628  ND2 ASN A  97      23.226  23.531  14.209  1.00 39.68           N  
ATOM   1629 HD21 ASN A  97      23.717  22.978  14.896  1.00 39.68           H  
ATOM   1630 HD22 ASN A  97      22.249  23.760  14.321  1.00 39.68           H  
ATOM   1631  OD1 ASN A  97      23.112  24.441  12.217  1.00 39.68           O  
ATOM   1632  N   HIS A  98      27.717  25.678  10.819  1.00 37.32           N  
ATOM   1633  H   HIS A  98      27.389  25.444   9.893  1.00 37.32           H  
ATOM   1634  CA  HIS A  98      28.922  26.528  10.901  1.00 37.32           C  
ATOM   1635  HA  HIS A  98      29.243  26.484  11.942  1.00 37.32           H  
ATOM   1636  C   HIS A  98      28.756  28.053  10.542  1.00 37.32           C  
ATOM   1637  CB  HIS A  98      30.113  25.834  10.225  1.00 37.32           C  
ATOM   1638  HB2 HIS A  98      29.996  24.752  10.286  1.00 37.32           H  
ATOM   1639  HB3 HIS A  98      30.170  26.112   9.173  1.00 37.32           H  
ATOM   1640  O   HIS A  98      29.606  28.608   9.830  1.00 37.32           O  
ATOM   1641  CG  HIS A  98      31.401  26.213  10.910  1.00 37.32           C  
ATOM   1642  CD2 HIS A  98      32.034  25.538  11.919  1.00 37.32           C  
ATOM   1643  HD2 HIS A  98      31.725  24.593  12.340  1.00 37.32           H  
ATOM   1644  ND1 HIS A  98      32.079  27.390  10.722  1.00 37.32           N  
ATOM   1645  HD1 HIS A  98      31.769  28.129  10.106  1.00 37.32           H  
ATOM   1646  CE1 HIS A  98      33.123  27.409  11.562  1.00 37.32           C  
ATOM   1647  HE1 HIS A  98      33.858  28.197  11.627  1.00 37.32           H  
ATOM   1648  NE2 HIS A  98      33.120  26.318  12.340  1.00 37.32           N  
ATOM   1649  N   LYS A  99      27.682  28.761  10.988  1.00 37.70           N  
ATOM   1650  H   LYS A  99      26.978  28.275  11.526  1.00 37.70           H  
ATOM   1651  CA  LYS A  99      27.380  30.174  10.577  1.00 37.70           C  
ATOM   1652  HA  LYS A  99      28.319  30.618  10.248  1.00 37.70           H  
ATOM   1653  C   LYS A  99      26.854  31.168  11.658  1.00 37.70           C  
ATOM   1654  CB  LYS A  99      26.469  30.088   9.338  1.00 37.70           C  
ATOM   1655  HB2 LYS A  99      25.470  29.772   9.638  1.00 37.70           H  
ATOM   1656  HB3 LYS A  99      26.898  29.309   8.708  1.00 37.70           H  
ATOM   1657  O   LYS A  99      25.813  31.795  11.480  1.00 37.70           O  
ATOM   1658  CG  LYS A  99      26.377  31.337   8.445  1.00 37.70           C  
ATOM   1659  HG2 LYS A  99      25.774  32.107   8.927  1.00 37.70           H  
ATOM   1660  HG3 LYS A  99      27.378  31.726   8.257  1.00 37.70           H  
ATOM   1661  CD  LYS A  99      25.730  30.933   7.109  1.00 37.70           C  
ATOM   1662  HD2 LYS A  99      24.749  30.500   7.306  1.00 37.70           H  
ATOM   1663  HD3 LYS A  99      26.356  30.175   6.637  1.00 37.70           H  
ATOM   1664  CE  LYS A  99      25.582  32.105   6.136  1.00 37.70           C  
ATOM   1665  HE2 LYS A  99      24.912  32.846   6.573  1.00 37.70           H  
ATOM   1666  HE3 LYS A  99      26.559  32.568   6.001  1.00 37.70           H  
ATOM   1667  NZ  LYS A  99      25.062  31.635   4.826  1.00 37.70           N  
ATOM   1668  HZ1 LYS A  99      25.014  32.380   4.145  1.00 37.70           H  
ATOM   1669  HZ2 LYS A  99      25.662  30.916   4.448  1.00 37.70           H  
ATOM   1670  HZ3 LYS A  99      24.153  31.204   4.920  1.00 37.70           H  
ATOM   1671  N   LYS A 100      27.614  31.381  12.741  1.00 39.96           N  
ATOM   1672  H   LYS A 100      28.469  30.844  12.773  1.00 39.96           H  
ATOM   1673  CA  LYS A 100      27.346  32.338  13.847  1.00 39.96           C  
ATOM   1674  HA  LYS A 100      26.295  32.223  14.113  1.00 39.96           H  
ATOM   1675  C   LYS A 100      27.593  33.814  13.485  1.00 39.96           C  
ATOM   1676  CB  LYS A 100      28.222  31.985  15.067  1.00 39.96           C  
ATOM   1677  HB2 LYS A 100      29.157  32.542  15.005  1.00 39.96           H  
ATOM   1678  HB3 LYS A 100      28.479  30.926  15.034  1.00 39.96           H  
ATOM   1679  O   LYS A 100      28.409  34.117  12.619  1.00 39.96           O  
ATOM   1680  CG  LYS A 100      27.542  32.290  16.415  1.00 39.96           C  
ATOM   1681  HG2 LYS A 100      27.299  33.351  16.467  1.00 39.96           H  
ATOM   1682  HG3 LYS A 100      26.613  31.724  16.492  1.00 39.96           H  
ATOM   1683  CD  LYS A 100      28.438  31.963  17.618  1.00 39.96           C  
ATOM   1684  HD2 LYS A 100      27.983  32.393  18.511  1.00 39.96           H  
ATOM   1685  HD3 LYS A 100      29.411  32.430  17.471  1.00 39.96           H  
ATOM   1686  CE  LYS A 100      28.600  30.453  17.823  1.00 39.96           C  
ATOM   1687  HE2 LYS A 100      27.626  30.024  18.062  1.00 39.96           H  
ATOM   1688  HE3 LYS A 100      28.923  30.003  16.884  1.00 39.96           H  
ATOM   1689  NZ  LYS A 100      29.583  30.163  18.895  1.00 39.96           N  
ATOM   1690  HZ1 LYS A 100      30.484  30.543  18.640  1.00 39.96           H  
ATOM   1691  HZ2 LYS A 100      29.680  29.168  19.037  1.00 39.96           H  
ATOM   1692  HZ3 LYS A 100      29.297  30.586  19.766  1.00 39.96           H  
ATOM   1693  N   ASN A 101      27.002  34.725  14.268  1.00 34.05           N  
ATOM   1694  H   ASN A 101      26.392  34.378  14.995  1.00 34.05           H  
ATOM   1695  CA  ASN A 101      27.205  36.181  14.204  1.00 34.05           C  
ATOM   1696  HA  ASN A 101      27.688  36.433  13.260  1.00 34.05           H  
ATOM   1697  C   ASN A 101      28.077  36.731  15.359  1.00 34.05           C  
ATOM   1698  CB  ASN A 101      25.825  36.866  14.237  1.00 34.05           C  
ATOM   1699  HB2 ASN A 101      25.958  37.947  14.226  1.00 34.05           H  
ATOM   1700  HB3 ASN A 101      25.314  36.599  15.163  1.00 34.05           H  
ATOM   1701  O   ASN A 101      27.827  36.416  16.521  1.00 34.05           O  
ATOM   1702  CG  ASN A 101      24.947  36.509  13.052  1.00 34.05           C  
ATOM   1703  ND2 ASN A 101      23.687  36.217  13.271  1.00 34.05           N  
ATOM   1704 HD21 ASN A 101      23.147  35.977  12.452  1.00 34.05           H  
ATOM   1705 HD22 ASN A 101      23.296  36.221  14.202  1.00 34.05           H  
ATOM   1706  OD1 ASN A 101      25.380  36.500  11.917  1.00 34.05           O  
ATOM   1707  N   ASN A 102      29.021  37.629  15.048  1.00 35.89           N  
ATOM   1708  H   ASN A 102      29.228  37.764  14.069  1.00 35.89           H  
ATOM   1709  CA  ASN A 102      29.653  38.598  15.966  1.00 35.89           C  
ATOM   1710  HA  ASN A 102      28.909  38.964  16.674  1.00 35.89           H  
ATOM   1711  C   ASN A 102      30.206  39.760  15.098  1.00 35.89           C  
ATOM   1712  CB  ASN A 102      30.774  37.900  16.766  1.00 35.89           C  
ATOM   1713  HB2 ASN A 102      31.560  37.572  16.085  1.00 35.89           H  
ATOM   1714  HB3 ASN A 102      30.367  37.025  17.273  1.00 35.89           H  
ATOM   1715  O   ASN A 102      31.053  39.489  14.254  1.00 35.89           O  
ATOM   1716  CG  ASN A 102      31.385  38.805  17.824  1.00 35.89           C  
ATOM   1717  ND2 ASN A 102      32.434  38.372  18.481  1.00 35.89           N  
ATOM   1718 HD21 ASN A 102      32.817  39.002  19.171  1.00 35.89           H  
ATOM   1719 HD22 ASN A 102      32.851  37.479  18.263  1.00 35.89           H  
ATOM   1720  OD1 ASN A 102      30.925  39.903  18.086  1.00 35.89           O  
ATOM   1721  N   LYS A 103      29.715  41.011  15.088  1.00 36.13           N  
ATOM   1722  H   LYS A 103      30.017  41.494  14.254  1.00 36.13           H  
ATOM   1723  CA  LYS A 103      29.157  41.931  16.115  1.00 36.13           C  
ATOM   1724  HA  LYS A 103      28.629  42.657  15.498  1.00 36.13           H  
ATOM   1725  C   LYS A 103      30.179  42.858  16.823  1.00 36.13           C  
ATOM   1726  CB  LYS A 103      28.046  41.336  17.007  1.00 36.13           C  
ATOM   1727  HB2 LYS A 103      27.521  40.549  16.466  1.00 36.13           H  
ATOM   1728  HB3 LYS A 103      28.508  40.909  17.897  1.00 36.13           H  
ATOM   1729  O   LYS A 103      29.854  43.509  17.814  1.00 36.13           O  
ATOM   1730  CG  LYS A 103      26.983  42.378  17.415  1.00 36.13           C  
ATOM   1731  HG2 LYS A 103      26.228  42.436  16.632  1.00 36.13           H  
ATOM   1732  HG3 LYS A 103      27.430  43.368  17.513  1.00 36.13           H  
ATOM   1733  CD  LYS A 103      26.313  42.026  18.750  1.00 36.13           C  
ATOM   1734  HD2 LYS A 103      25.807  41.064  18.662  1.00 36.13           H  
ATOM   1735  HD3 LYS A 103      27.082  41.959  19.520  1.00 36.13           H  
ATOM   1736  CE  LYS A 103      25.306  43.122  19.126  1.00 36.13           C  
ATOM   1737  HE2 LYS A 103      24.517  43.144  18.374  1.00 36.13           H  
ATOM   1738  HE3 LYS A 103      25.819  44.083  19.095  1.00 36.13           H  
ATOM   1739  NZ  LYS A 103      24.725  42.906  20.476  1.00 36.13           N  
ATOM   1740  HZ1 LYS A 103      25.450  42.912  21.179  1.00 36.13           H  
ATOM   1741  HZ2 LYS A 103      24.064  43.636  20.700  1.00 36.13           H  
ATOM   1742  HZ3 LYS A 103      24.243  42.020  20.522  1.00 36.13           H  
ATOM   1743  N   LEU A 104      31.345  43.065  16.203  1.00 34.94           N  
ATOM   1744  H   LEU A 104      31.569  42.413  15.464  1.00 34.94           H  
ATOM   1745  CA  LEU A 104      31.872  44.433  16.002  1.00 34.94           C  
ATOM   1746  HA  LEU A 104      31.786  44.997  16.931  1.00 34.94           H  
ATOM   1747  C   LEU A 104      30.965  45.152  14.963  1.00 34.94           C  
ATOM   1748  CB  LEU A 104      33.361  44.331  15.610  1.00 34.94           C  
ATOM   1749  HB2 LEU A 104      33.739  45.318  15.343  1.00 34.94           H  
ATOM   1750  HB3 LEU A 104      33.446  43.707  14.720  1.00 34.94           H  
ATOM   1751  O   LEU A 104      30.241  44.474  14.235  1.00 34.94           O  
ATOM   1752  CG  LEU A 104      34.276  43.757  16.713  1.00 34.94           C  
ATOM   1753  HG  LEU A 104      33.973  42.734  16.938  1.00 34.94           H  
ATOM   1754  CD1 LEU A 104      35.721  43.730  16.217  1.00 34.94           C  
ATOM   1755 HD11 LEU A 104      36.370  43.301  16.980  1.00 34.94           H  
ATOM   1756 HD12 LEU A 104      36.060  44.739  15.983  1.00 34.94           H  
ATOM   1757 HD13 LEU A 104      35.789  43.117  15.319  1.00 34.94           H  
ATOM   1758  CD2 LEU A 104      34.244  44.573  18.010  1.00 34.94           C  
ATOM   1759 HD21 LEU A 104      34.966  44.162  18.715  1.00 34.94           H  
ATOM   1760 HD22 LEU A 104      34.501  45.612  17.804  1.00 34.94           H  
ATOM   1761 HD23 LEU A 104      33.257  44.512  18.469  1.00 34.94           H  
ATOM   1762  N   LYS A 105      30.760  46.479  14.951  1.00 32.73           N  
ATOM   1763  H   LYS A 105      29.871  46.664  14.508  1.00 32.73           H  
ATOM   1764  CA  LYS A 105      31.689  47.627  14.806  1.00 32.73           C  
ATOM   1765  HA  LYS A 105      31.016  48.478  14.704  1.00 32.73           H  
ATOM   1766  C   LYS A 105      32.481  47.586  13.478  1.00 32.73           C  
ATOM   1767  CB  LYS A 105      32.529  47.941  16.061  1.00 32.73           C  
ATOM   1768  HB2 LYS A 105      33.281  48.677  15.775  1.00 32.73           H  
ATOM   1769  HB3 LYS A 105      33.054  47.056  16.420  1.00 32.73           H  
ATOM   1770  O   LYS A 105      33.207  46.623  13.277  1.00 32.73           O  
ATOM   1771  CG  LYS A 105      31.676  48.527  17.202  1.00 32.73           C  
ATOM   1772  HG2 LYS A 105      31.107  47.728  17.677  1.00 32.73           H  
ATOM   1773  HG3 LYS A 105      30.974  49.254  16.793  1.00 32.73           H  
ATOM   1774  CD  LYS A 105      32.548  49.239  18.248  1.00 32.73           C  
ATOM   1775  HD2 LYS A 105      33.181  48.508  18.750  1.00 32.73           H  
ATOM   1776  HD3 LYS A 105      33.180  49.967  17.740  1.00 32.73           H  
ATOM   1777  CE  LYS A 105      31.668  49.970  19.273  1.00 32.73           C  
ATOM   1778  HE2 LYS A 105      30.968  50.606  18.729  1.00 32.73           H  
ATOM   1779  HE3 LYS A 105      31.087  49.232  19.825  1.00 32.73           H  
ATOM   1780  NZ  LYS A 105      32.475  50.799  20.207  1.00 32.73           N  
ATOM   1781  HZ1 LYS A 105      31.879  51.281  20.864  1.00 32.73           H  
ATOM   1782  HZ2 LYS A 105      33.125  50.227  20.726  1.00 32.73           H  
ATOM   1783  HZ3 LYS A 105      33.002  51.494  19.698  1.00 32.73           H  
ATOM   1784  N   THR A 106      32.292  48.447  12.459  1.00 27.45           N  
ATOM   1785  H   THR A 106      32.716  48.045  11.635  1.00 27.45           H  
ATOM   1786  CA  THR A 106      32.098  49.928  12.298  1.00 27.45           C  
ATOM   1787  HA  THR A 106      31.603  50.034  11.333  1.00 27.45           H  
ATOM   1788  C   THR A 106      33.425  50.701  12.163  1.00 27.45           C  
ATOM   1789  CB  THR A 106      31.174  50.647  13.297  1.00 27.45           C  
ATOM   1790  HB  THR A 106      31.115  51.693  12.997  1.00 27.45           H  
ATOM   1791  O   THR A 106      34.367  50.362  12.869  1.00 27.45           O  
ATOM   1792  CG2 THR A 106      29.726  50.150  13.293  1.00 27.45           C  
ATOM   1793 HG21 THR A 106      29.211  50.581  12.435  1.00 27.45           H  
ATOM   1794 HG22 THR A 106      29.669  49.065  13.209  1.00 27.45           H  
ATOM   1795 HG23 THR A 106      29.220  50.484  14.199  1.00 27.45           H  
ATOM   1796  OG1 THR A 106      31.737  50.672  14.591  1.00 27.45           O  
ATOM   1797  HG1 THR A 106      32.659  50.919  14.491  1.00 27.45           H  
ATOM   1798  N   ASN A 107      33.551  51.763  11.349  1.00 30.05           N  
ATOM   1799  H   ASN A 107      34.495  52.090  11.203  1.00 30.05           H  
ATOM   1800  CA  ASN A 107      32.492  52.612  10.765  1.00 30.05           C  
ATOM   1801  HA  ASN A 107      31.596  52.015  10.595  1.00 30.05           H  
ATOM   1802  C   ASN A 107      32.848  53.253   9.393  1.00 30.05           C  
ATOM   1803  CB  ASN A 107      32.193  53.735  11.795  1.00 30.05           C  
ATOM   1804  HB2 ASN A 107      32.817  54.603  11.580  1.00 30.05           H  
ATOM   1805  HB3 ASN A 107      32.435  53.417  12.810  1.00 30.05           H  
ATOM   1806  O   ASN A 107      33.883  52.947   8.813  1.00 30.05           O  
ATOM   1807  CG  ASN A 107      30.729  54.139  11.791  1.00 30.05           C  
ATOM   1808  ND2 ASN A 107      30.414  55.394  11.991  1.00 30.05           N  
ATOM   1809 HD21 ASN A 107      29.432  55.616  11.908  1.00 30.05           H  
ATOM   1810 HD22 ASN A 107      31.123  56.097  12.142  1.00 30.05           H  
ATOM   1811  OD1 ASN A 107      29.853  53.315  11.611  1.00 30.05           O  
ATOM   1812  N   ASN A 108      31.971  54.161   8.933  1.00 30.80           N  
ATOM   1813  H   ASN A 108      31.066  54.159   9.381  1.00 30.80           H  
ATOM   1814  CA  ASN A 108      32.167  55.313   8.027  1.00 30.80           C  
ATOM   1815  HA  ASN A 108      31.905  55.018   7.011  1.00 30.80           H  
ATOM   1816  C   ASN A 108      33.590  55.935   7.982  1.00 30.80           C  
ATOM   1817  CB  ASN A 108      31.170  56.372   8.538  1.00 30.80           C  
ATOM   1818  HB2 ASN A 108      31.414  57.354   8.133  1.00 30.80           H  
ATOM   1819  HB3 ASN A 108      31.252  56.471   9.620  1.00 30.80           H  
ATOM   1820  O   ASN A 108      34.357  55.801   8.929  1.00 30.80           O  
ATOM   1821  CG  ASN A 108      29.735  56.042   8.187  1.00 30.80           C  
ATOM   1822  ND2 ASN A 108      29.119  56.792   7.306  1.00 30.80           N  
ATOM   1823 HD21 ASN A 108      29.570  57.609   6.921  1.00 30.80           H  
ATOM   1824 HD22 ASN A 108      28.169  56.540   7.074  1.00 30.80           H  
ATOM   1825  OD1 ASN A 108      29.169  55.095   8.702  1.00 30.80           O  
ATOM   1826  N   ASN A 109      33.972  56.722   6.962  1.00 31.09           N  
ATOM   1827  H   ASN A 109      34.970  56.871   6.917  1.00 31.09           H  
ATOM   1828  CA  ASN A 109      33.175  57.585   6.055  1.00 31.09           C  
ATOM   1829  HA  ASN A 109      32.172  57.175   5.945  1.00 31.09           H  
ATOM   1830  C   ASN A 109      33.812  57.637   4.628  1.00 31.09           C  
ATOM   1831  CB  ASN A 109      33.126  58.980   6.744  1.00 31.09           C  
ATOM   1832  HB2 ASN A 109      33.870  59.633   6.288  1.00 31.09           H  
ATOM   1833  HB3 ASN A 109      33.399  58.893   7.796  1.00 31.09           H  
ATOM   1834  O   ASN A 109      34.878  57.064   4.439  1.00 31.09           O  
ATOM   1835  CG  ASN A 109      31.769  59.669   6.728  1.00 31.09           C  
ATOM   1836  ND2 ASN A 109      31.735  60.962   6.931  1.00 31.09           N  
ATOM   1837 HD21 ASN A 109      30.849  61.416   6.764  1.00 31.09           H  
ATOM   1838 HD22 ASN A 109      32.579  61.497   7.075  1.00 31.09           H  
ATOM   1839  OD1 ASN A 109      30.727  59.057   6.540  1.00 31.09           O  
ATOM   1840  N   ASN A 110      33.269  58.283   3.583  1.00 30.37           N  
ATOM   1841  H   ASN A 110      33.746  58.114   2.709  1.00 30.37           H  
ATOM   1842  CA  ASN A 110      32.142  59.223   3.489  1.00 30.37           C  
ATOM   1843  HA  ASN A 110      31.455  59.055   4.319  1.00 30.37           H  
ATOM   1844  C   ASN A 110      31.300  59.029   2.211  1.00 30.37           C  
ATOM   1845  CB  ASN A 110      32.696  60.672   3.535  1.00 30.37           C  
ATOM   1846  HB2 ASN A 110      33.454  60.759   4.314  1.00 30.37           H  
ATOM   1847  HB3 ASN A 110      33.184  60.884   2.583  1.00 30.37           H  
ATOM   1848  O   ASN A 110      31.754  58.474   1.214  1.00 30.37           O  
ATOM   1849  CG  ASN A 110      31.662  61.769   3.786  1.00 30.37           C  
ATOM   1850  ND2 ASN A 110      32.050  63.008   3.604  1.00 30.37           N  
ATOM   1851 HD21 ASN A 110      31.377  63.757   3.684  1.00 30.37           H  
ATOM   1852 HD22 ASN A 110      32.937  63.241   3.181  1.00 30.37           H  
ATOM   1853  OD1 ASN A 110      30.534  61.524   4.205  1.00 30.37           O  
ATOM   1854  N   ASN A 111      30.080  59.554   2.264  1.00 32.33           N  
ATOM   1855  H   ASN A 111      29.849  60.018   3.131  1.00 32.33           H  
ATOM   1856  CA  ASN A 111      29.210  59.863   1.132  1.00 32.33           C  
ATOM   1857  HA  ASN A 111      29.114  58.979   0.501  1.00 32.33           H  
ATOM   1858  C   ASN A 111      29.786  61.033   0.302  1.00 32.33           C  
ATOM   1859  CB  ASN A 111      27.818  60.287   1.675  1.00 32.33           C  
ATOM   1860  HB2 ASN A 111      27.057  60.060   0.928  1.00 32.33           H  
ATOM   1861  HB3 ASN A 111      27.813  61.364   1.840  1.00 32.33           H  
ATOM   1862  O   ASN A 111      30.695  61.729   0.749  1.00 32.33           O  
ATOM   1863  CG  ASN A 111      27.390  59.648   2.986  1.00 32.33           C  
ATOM   1864  ND2 ASN A 111      27.815  60.184   4.111  1.00 32.33           N  
ATOM   1865 HD21 ASN A 111      27.490  59.749   4.963  1.00 32.33           H  
ATOM   1866 HD22 ASN A 111      28.443  60.975   4.116  1.00 32.33           H  
ATOM   1867  OD1 ASN A 111      26.672  58.668   3.021  1.00 32.33           O  
ATOM   1868  N   ASN A 112      29.124  61.380  -0.808  1.00 28.32           N  
ATOM   1869  H   ASN A 112      28.465  60.722  -1.200  1.00 28.32           H  
ATOM   1870  CA  ASN A 112      28.921  62.802  -1.120  1.00 28.32           C  
ATOM   1871  HA  ASN A 112      29.050  63.332  -0.177  1.00 28.32           H  
ATOM   1872  C   ASN A 112      27.470  63.130  -1.516  1.00 28.32           C  
ATOM   1873  CB  ASN A 112      29.991  63.379  -2.066  1.00 28.32           C  
ATOM   1874  HB2 ASN A 112      30.975  63.003  -1.784  1.00 28.32           H  
ATOM   1875  HB3 ASN A 112      29.783  63.090  -3.096  1.00 28.32           H  
ATOM   1876  O   ASN A 112      27.215  63.888  -2.449  1.00 28.32           O  
ATOM   1877  CG  ASN A 112      30.019  64.898  -1.927  1.00 28.32           C  
ATOM   1878  ND2 ASN A 112      29.711  65.647  -2.958  1.00 28.32           N  
ATOM   1879 HD21 ASN A 112      29.608  66.637  -2.785  1.00 28.32           H  
ATOM   1880 HD22 ASN A 112      29.382  65.224  -3.814  1.00 28.32           H  
ATOM   1881  OD1 ASN A 112      30.241  65.431  -0.851  1.00 28.32           O  
ATOM   1882  N   SER A 113      26.510  62.616  -0.743  1.00 31.54           N  
ATOM   1883  H   SER A 113      26.757  61.917  -0.057  1.00 31.54           H  
ATOM   1884  CA  SER A 113      25.270  63.356  -0.475  1.00 31.54           C  
ATOM   1885  HA  SER A 113      24.736  63.541  -1.407  1.00 31.54           H  
ATOM   1886  C   SER A 113      25.701  64.681   0.166  1.00 31.54           C  
ATOM   1887  CB  SER A 113      24.364  62.562   0.478  1.00 31.54           C  
ATOM   1888  HB2 SER A 113      24.803  62.537   1.475  1.00 31.54           H  
ATOM   1889  HB3 SER A 113      23.389  63.046   0.534  1.00 31.54           H  
ATOM   1890  O   SER A 113      26.186  64.667   1.295  1.00 31.54           O  
ATOM   1891  OG  SER A 113      24.216  61.231   0.017  1.00 31.54           O  
ATOM   1892  HG  SER A 113      23.538  60.792   0.535  1.00 31.54           H  
ATOM   1893  N   ASN A 114      25.702  65.759  -0.627  1.00 31.89           N  
ATOM   1894  H   ASN A 114      25.206  65.659  -1.501  1.00 31.89           H  
ATOM   1895  CA  ASN A 114      26.833  66.699  -0.687  1.00 31.89           C  
ATOM   1896  HA  ASN A 114      27.651  66.178  -1.184  1.00 31.89           H  
ATOM   1897  C   ASN A 114      27.378  67.177   0.677  1.00 31.89           C  
ATOM   1898  CB  ASN A 114      26.437  67.878  -1.590  1.00 31.89           C  
ATOM   1899  HB2 ASN A 114      25.662  68.467  -1.098  1.00 31.89           H  
ATOM   1900  HB3 ASN A 114      26.047  67.509  -2.539  1.00 31.89           H  
ATOM   1901  O   ASN A 114      26.801  68.064   1.303  1.00 31.89           O  
ATOM   1902  CG  ASN A 114      27.635  68.759  -1.898  1.00 31.89           C  
ATOM   1903  ND2 ASN A 114      27.487  70.060  -1.843  1.00 31.89           N  
ATOM   1904 HD21 ASN A 114      28.301  70.622  -2.048  1.00 31.89           H  
ATOM   1905 HD22 ASN A 114      26.606  70.464  -1.559  1.00 31.89           H  
ATOM   1906  OD1 ASN A 114      28.719  68.280  -2.198  1.00 31.89           O  
ATOM   1907  N   SER A 115      28.497  66.590   1.123  1.00 40.92           N  
ATOM   1908  H   SER A 115      28.968  65.935   0.515  1.00 40.92           H  
ATOM   1909  CA  SER A 115      29.107  66.866   2.429  1.00 40.92           C  
ATOM   1910  HA  SER A 115      29.094  67.947   2.569  1.00 40.92           H  
ATOM   1911  C   SER A 115      30.581  66.421   2.520  1.00 40.92           C  
ATOM   1912  CB  SER A 115      28.260  66.263   3.558  1.00 40.92           C  
ATOM   1913  HB2 SER A 115      27.208  66.489   3.384  1.00 40.92           H  
ATOM   1914  HB3 SER A 115      28.384  65.180   3.585  1.00 40.92           H  
ATOM   1915  O   SER A 115      30.954  65.573   3.329  1.00 40.92           O  
ATOM   1916  OG  SER A 115      28.645  66.839   4.796  1.00 40.92           O  
ATOM   1917  HG  SER A 115      27.995  66.581   5.453  1.00 40.92           H  
ATOM   1918  N   ASN A 116      31.429  67.103   1.743  1.00 38.41           N  
ATOM   1919  H   ASN A 116      30.995  67.655   1.017  1.00 38.41           H  
ATOM   1920  CA  ASN A 116      32.831  67.435   2.054  1.00 38.41           C  
ATOM   1921  HA  ASN A 116      33.066  68.231   1.348  1.00 38.41           H  
ATOM   1922  C   ASN A 116      33.978  66.396   1.865  1.00 38.41           C  
ATOM   1923  CB  ASN A 116      32.892  68.120   3.438  1.00 38.41           C  
ATOM   1924  HB2 ASN A 116      33.920  68.393   3.674  1.00 38.41           H  
ATOM   1925  HB3 ASN A 116      32.557  67.431   4.214  1.00 38.41           H  
ATOM   1926  O   ASN A 116      34.008  65.302   2.426  1.00 38.41           O  
ATOM   1927  CG  ASN A 116      32.065  69.390   3.479  1.00 38.41           C  
ATOM   1928  ND2 ASN A 116      30.951  69.405   4.174  1.00 38.41           N  
ATOM   1929 HD21 ASN A 116      30.617  68.577   4.647  1.00 38.41           H  
ATOM   1930 HD22 ASN A 116      30.424  70.266   4.160  1.00 38.41           H  
ATOM   1931  OD1 ASN A 116      32.400  70.368   2.838  1.00 38.41           O  
ATOM   1932  N   LEU A 117      35.026  66.899   1.187  1.00 40.73           N  
ATOM   1933  H   LEU A 117      34.814  67.755   0.695  1.00 40.73           H  
ATOM   1934  CA  LEU A 117      36.474  66.717   1.444  1.00 40.73           C  
ATOM   1935  HA  LEU A 117      36.950  67.296   0.653  1.00 40.73           H  
ATOM   1936  C   LEU A 117      37.154  65.333   1.242  1.00 40.73           C  
ATOM   1937  CB  LEU A 117      36.864  67.481   2.733  1.00 40.73           C  
ATOM   1938  HB2 LEU A 117      36.069  67.385   3.472  1.00 40.73           H  
ATOM   1939  HB3 LEU A 117      37.753  67.023   3.167  1.00 40.73           H  
ATOM   1940  O   LEU A 117      37.765  64.760   2.142  1.00 40.73           O  
ATOM   1941  CG  LEU A 117      37.203  68.974   2.511  1.00 40.73           C  
ATOM   1942  HG  LEU A 117      38.119  69.028   1.922  1.00 40.73           H  
ATOM   1943  CD1 LEU A 117      36.131  69.791   1.779  1.00 40.73           C  
ATOM   1944 HD11 LEU A 117      36.421  70.842   1.765  1.00 40.73           H  
ATOM   1945 HD12 LEU A 117      36.037  69.464   0.744  1.00 40.73           H  
ATOM   1946 HD13 LEU A 117      35.171  69.713   2.289  1.00 40.73           H  
ATOM   1947  CD2 LEU A 117      37.466  69.643   3.858  1.00 40.73           C  
ATOM   1948 HD21 LEU A 117      36.559  69.644   4.462  1.00 40.73           H  
ATOM   1949 HD22 LEU A 117      38.253  69.109   4.391  1.00 40.73           H  
ATOM   1950 HD23 LEU A 117      37.790  70.673   3.704  1.00 40.73           H  
ATOM   1951  N   ILE A 118      37.206  64.906  -0.026  1.00 37.07           N  
ATOM   1952  H   ILE A 118      36.462  65.267  -0.605  1.00 37.07           H  
ATOM   1953  CA  ILE A 118      38.447  64.580  -0.783  1.00 37.07           C  
ATOM   1954  HA  ILE A 118      38.128  64.021  -1.663  1.00 37.07           H  
ATOM   1955  C   ILE A 118      39.508  63.693  -0.074  1.00 37.07           C  
ATOM   1956  CB  ILE A 118      39.096  65.897  -1.313  1.00 37.07           C  
ATOM   1957  HB  ILE A 118      39.481  66.445  -0.454  1.00 37.07           H  
ATOM   1958  O   ILE A 118      40.460  64.200   0.533  1.00 37.07           O  
ATOM   1959  CG1 ILE A 118      38.106  66.828  -2.065  1.00 37.07           C  
ATOM   1960 HG12 ILE A 118      37.932  66.445  -3.071  1.00 37.07           H  
ATOM   1961 HG13 ILE A 118      37.139  66.860  -1.564  1.00 37.07           H  
ATOM   1962  CG2 ILE A 118      40.274  65.591  -2.267  1.00 37.07           C  
ATOM   1963 HG21 ILE A 118      39.920  65.030  -3.132  1.00 37.07           H  
ATOM   1964 HG22 ILE A 118      41.056  65.018  -1.769  1.00 37.07           H  
ATOM   1965 HG23 ILE A 118      40.732  66.516  -2.617  1.00 37.07           H  
ATOM   1966  CD1 ILE A 118      38.590  68.283  -2.152  1.00 37.07           C  
ATOM   1967 HD11 ILE A 118      37.819  68.888  -2.628  1.00 37.07           H  
ATOM   1968 HD12 ILE A 118      38.774  68.674  -1.152  1.00 37.07           H  
ATOM   1969 HD13 ILE A 118      39.501  68.357  -2.747  1.00 37.07           H  
ATOM   1970  N   ASN A 119      39.454  62.366  -0.272  1.00 30.50           N  
ATOM   1971  H   ASN A 119      38.667  61.982  -0.774  1.00 30.50           H  
ATOM   1972  CA  ASN A 119      40.524  61.415   0.097  1.00 30.50           C  
ATOM   1973  HA  ASN A 119      41.482  61.933   0.059  1.00 30.50           H  
ATOM   1974  C   ASN A 119      40.597  60.195  -0.858  1.00 30.50           C  
ATOM   1975  CB  ASN A 119      40.295  60.928   1.545  1.00 30.50           C  
ATOM   1976  HB2 ASN A 119      39.273  60.566   1.653  1.00 30.50           H  
ATOM   1977  HB3 ASN A 119      40.961  60.091   1.753  1.00 30.50           H  
ATOM   1978  O   ASN A 119      39.542  59.686  -1.214  1.00 30.50           O  
ATOM   1979  CG  ASN A 119      40.577  61.991   2.591  1.00 30.50           C  
ATOM   1980  ND2 ASN A 119      39.569  62.588   3.178  1.00 30.50           N  
ATOM   1981 HD21 ASN A 119      38.624  62.447   2.852  1.00 30.50           H  
ATOM   1982 HD22 ASN A 119      39.766  63.347   3.815  1.00 30.50           H  
ATOM   1983  OD1 ASN A 119      41.721  62.338   2.852  1.00 30.50           O  
ATOM   1984  N   LYS A 120      41.758  59.618  -1.232  1.00 33.52           N  
ATOM   1985  H   LYS A 120      41.620  58.688  -1.601  1.00 33.52           H  
ATOM   1986  CA  LYS A 120      43.123  60.159  -1.494  1.00 33.52           C  
ATOM   1987  HA  LYS A 120      43.041  60.967  -2.220  1.00 33.52           H  
ATOM   1988  C   LYS A 120      44.021  59.060  -2.135  1.00 33.52           C  
ATOM   1989  CB  LYS A 120      43.809  60.672  -0.203  1.00 33.52           C  
ATOM   1990  HB2 LYS A 120      44.744  60.135  -0.038  1.00 33.52           H  
ATOM   1991  HB3 LYS A 120      43.175  60.464   0.659  1.00 33.52           H  
ATOM   1992  O   LYS A 120      43.849  57.893  -1.807  1.00 33.52           O  
ATOM   1993  CG  LYS A 120      44.125  62.181  -0.267  1.00 33.52           C  
ATOM   1994  HG2 LYS A 120      44.882  62.358  -1.031  1.00 33.52           H  
ATOM   1995  HG3 LYS A 120      43.236  62.740  -0.561  1.00 33.52           H  
ATOM   1996  CD  LYS A 120      44.641  62.708   1.083  1.00 33.52           C  
ATOM   1997  HD2 LYS A 120      44.188  62.153   1.905  1.00 33.52           H  
ATOM   1998  HD3 LYS A 120      45.715  62.530   1.127  1.00 33.52           H  
ATOM   1999  CE  LYS A 120      44.377  64.208   1.292  1.00 33.52           C  
ATOM   2000  HE2 LYS A 120      44.632  64.755   0.385  1.00 33.52           H  
ATOM   2001  HE3 LYS A 120      45.042  64.551   2.084  1.00 33.52           H  
ATOM   2002  NZ  LYS A 120      42.972  64.480   1.697  1.00 33.52           N  
ATOM   2003  HZ1 LYS A 120      42.845  65.422   2.038  1.00 33.52           H  
ATOM   2004  HZ2 LYS A 120      42.675  63.836   2.415  1.00 33.52           H  
ATOM   2005  HZ3 LYS A 120      42.304  64.335   0.953  1.00 33.52           H  
ATOM   2006  N   SER A 121      44.984  59.468  -2.978  1.00 32.38           N  
ATOM   2007  H   SER A 121      44.978  60.450  -3.212  1.00 32.38           H  
ATOM   2008  CA  SER A 121      46.157  58.699  -3.486  1.00 32.38           C  
ATOM   2009  HA  SER A 121      46.509  59.269  -4.346  1.00 32.38           H  
ATOM   2010  C   SER A 121      45.923  57.288  -4.100  1.00 32.38           C  
ATOM   2011  CB  SER A 121      47.323  58.783  -2.483  1.00 32.38           C  
ATOM   2012  HB2 SER A 121      48.187  58.235  -2.858  1.00 32.38           H  
ATOM   2013  HB3 SER A 121      47.617  59.827  -2.379  1.00 32.38           H  
ATOM   2014  O   SER A 121      44.820  56.981  -4.552  1.00 32.38           O  
ATOM   2015  OG  SER A 121      46.968  58.296  -1.208  1.00 32.38           O  
ATOM   2016  HG  SER A 121      47.754  58.003  -0.741  1.00 32.38           H  
ATOM   2017  N   HIS A 122      47.006  56.518  -4.339  1.00 32.50           N  
ATOM   2018  H   HIS A 122      47.869  56.735  -3.862  1.00 32.50           H  
ATOM   2019  CA  HIS A 122      47.113  55.512  -5.421  1.00 32.50           C  
ATOM   2020  HA  HIS A 122      46.137  55.057  -5.587  1.00 32.50           H  
ATOM   2021  C   HIS A 122      48.156  54.390  -5.154  1.00 32.50           C  
ATOM   2022  CB  HIS A 122      47.579  56.227  -6.717  1.00 32.50           C  
ATOM   2023  HB2 HIS A 122      48.662  56.340  -6.675  1.00 32.50           H  
ATOM   2024  HB3 HIS A 122      47.352  55.588  -7.571  1.00 32.50           H  
ATOM   2025  O   HIS A 122      49.007  54.552  -4.283  1.00 32.50           O  
ATOM   2026  CG  HIS A 122      47.010  57.595  -7.003  1.00 32.50           C  
ATOM   2027  CD2 HIS A 122      47.721  58.762  -7.104  1.00 32.50           C  
ATOM   2028  HD2 HIS A 122      48.792  58.865  -7.011  1.00 32.50           H  
ATOM   2029  ND1 HIS A 122      45.684  57.915  -7.180  1.00 32.50           N  
ATOM   2030  HD1 HIS A 122      44.901  57.296  -7.025  1.00 32.50           H  
ATOM   2031  CE1 HIS A 122      45.597  59.241  -7.372  1.00 32.50           C  
ATOM   2032  HE1 HIS A 122      44.676  59.789  -7.505  1.00 32.50           H  
ATOM   2033  NE2 HIS A 122      46.814  59.802  -7.316  1.00 32.50           N  
ATOM   2034  N   ASN A 123      48.196  53.390  -6.061  1.00 28.47           N  
ATOM   2035  H   ASN A 123      47.418  53.361  -6.704  1.00 28.47           H  
ATOM   2036  CA  ASN A 123      49.378  52.590  -6.484  1.00 28.47           C  
ATOM   2037  HA  ASN A 123      49.041  52.012  -7.345  1.00 28.47           H  
ATOM   2038  C   ASN A 123      49.936  51.498  -5.523  1.00 28.47           C  
ATOM   2039  CB  ASN A 123      50.432  53.598  -7.012  1.00 28.47           C  
ATOM   2040  HB2 ASN A 123      50.611  54.379  -6.272  1.00 28.47           H  
ATOM   2041  HB3 ASN A 123      51.398  53.119  -7.169  1.00 28.47           H  
ATOM   2042  O   ASN A 123      49.778  51.597  -4.316  1.00 28.47           O  
ATOM   2043  CG  ASN A 123      50.030  54.244  -8.325  1.00 28.47           C  
ATOM   2044  ND2 ASN A 123      50.755  55.237  -8.777  1.00 28.47           N  
ATOM   2045 HD21 ASN A 123      50.492  55.624  -9.672  1.00 28.47           H  
ATOM   2046 HD22 ASN A 123      51.572  55.552  -8.273  1.00 28.47           H  
ATOM   2047  OD1 ASN A 123      49.078  53.837  -8.975  1.00 28.47           O  
ATOM   2048  N   HIS A 124      50.592  50.407  -5.978  1.00 27.00           N  
ATOM   2049  H   HIS A 124      50.901  49.798  -5.234  1.00 27.00           H  
ATOM   2050  CA  HIS A 124      50.831  49.860  -7.339  1.00 27.00           C  
ATOM   2051  HA  HIS A 124      49.933  49.993  -7.942  1.00 27.00           H  
ATOM   2052  C   HIS A 124      51.155  48.334  -7.310  1.00 27.00           C  
ATOM   2053  CB  HIS A 124      52.031  50.575  -8.005  1.00 27.00           C  
ATOM   2054  HB2 HIS A 124      52.872  49.883  -8.062  1.00 27.00           H  
ATOM   2055  HB3 HIS A 124      52.413  51.376  -7.372  1.00 27.00           H  
ATOM   2056  O   HIS A 124      51.400  47.783  -6.240  1.00 27.00           O  
ATOM   2057  CG  HIS A 124      51.780  51.095  -9.405  1.00 27.00           C  
ATOM   2058  CD2 HIS A 124      52.727  51.204 -10.389  1.00 27.00           C  
ATOM   2059  HD2 HIS A 124      53.773  50.953 -10.292  1.00 27.00           H  
ATOM   2060  ND1 HIS A 124      50.603  51.586  -9.938  1.00 27.00           N  
ATOM   2061  HD1 HIS A 124      49.763  51.848  -9.441  1.00 27.00           H  
ATOM   2062  CE1 HIS A 124      50.841  51.966 -11.203  1.00 27.00           C  
ATOM   2063  HE1 HIS A 124      50.123  52.445 -11.854  1.00 27.00           H  
ATOM   2064  NE2 HIS A 124      52.118  51.736 -11.527  1.00 27.00           N  
ATOM   2065  N   HIS A 125      51.277  47.696  -8.492  1.00 26.53           N  
ATOM   2066  H   HIS A 125      51.096  48.244  -9.320  1.00 26.53           H  
ATOM   2067  CA  HIS A 125      51.836  46.332  -8.707  1.00 26.53           C  
ATOM   2068  HA  HIS A 125      51.731  46.117  -9.771  1.00 26.53           H  
ATOM   2069  C   HIS A 125      51.051  45.176  -8.003  1.00 26.53           C  
ATOM   2070  CB  HIS A 125      53.356  46.409  -8.437  1.00 26.53           C  
ATOM   2071  HB2 HIS A 125      53.524  46.631  -7.383  1.00 26.53           H  
ATOM   2072  HB3 HIS A 125      53.841  45.457  -8.651  1.00 26.53           H  
ATOM   2073  O   HIS A 125      49.964  45.408  -7.484  1.00 26.53           O  
ATOM   2074  CG  HIS A 125      54.083  47.430  -9.282  1.00 26.53           C  
ATOM   2075  CD2 HIS A 125      55.001  48.340  -8.831  1.00 26.53           C  
ATOM   2076  HD2 HIS A 125      55.315  48.474  -7.807  1.00 26.53           H  
ATOM   2077  ND1 HIS A 125      54.006  47.580 -10.652  1.00 26.53           N  
ATOM   2078  HD1 HIS A 125      53.462  47.025 -11.297  1.00 26.53           H  
ATOM   2079  CE1 HIS A 125      54.850  48.563 -11.012  1.00 26.53           C  
ATOM   2080  HE1 HIS A 125      55.014  48.908 -12.021  1.00 26.53           H  
ATOM   2081  NE2 HIS A 125      55.468  49.060  -9.932  1.00 26.53           N  
ATOM   2082  N   ASN A 126      51.420  43.881  -8.028  1.00 30.76           N  
ATOM   2083  H   ASN A 126      50.731  43.282  -7.595  1.00 30.76           H  
ATOM   2084  CA  ASN A 126      52.564  43.160  -8.623  1.00 30.76           C  
ATOM   2085  HA  ASN A 126      52.969  43.751  -9.444  1.00 30.76           H  
ATOM   2086  C   ASN A 126      52.132  41.807  -9.269  1.00 30.76           C  
ATOM   2087  CB  ASN A 126      53.648  42.999  -7.524  1.00 30.76           C  
ATOM   2088  HB2 ASN A 126      53.650  43.878  -6.879  1.00 30.76           H  
ATOM   2089  HB3 ASN A 126      53.419  42.135  -6.901  1.00 30.76           H  
ATOM   2090  O   ASN A 126      50.940  41.584  -9.482  1.00 30.76           O  
ATOM   2091  CG  ASN A 126      55.058  42.848  -8.079  1.00 30.76           C  
ATOM   2092  ND2 ASN A 126      56.068  42.895  -7.246  1.00 30.76           N  
ATOM   2093 HD21 ASN A 126      56.988  42.802  -7.652  1.00 30.76           H  
ATOM   2094 HD22 ASN A 126      55.926  43.037  -6.256  1.00 30.76           H  
ATOM   2095  OD1 ASN A 126      55.267  42.681  -9.267  1.00 30.76           O  
ATOM   2096  N   HIS A 127      53.081  40.939  -9.647  1.00 28.96           N  
ATOM   2097  H   HIS A 127      54.036  41.176  -9.417  1.00 28.96           H  
ATOM   2098  CA  HIS A 127      52.929  39.946 -10.724  1.00 28.96           C  
ATOM   2099  HA  HIS A 127      51.899  39.988 -11.079  1.00 28.96           H  
ATOM   2100  C   HIS A 127      53.204  38.470 -10.341  1.00 28.96           C  
ATOM   2101  CB  HIS A 127      53.858  40.398 -11.871  1.00 28.96           C  
ATOM   2102  HB2 HIS A 127      54.766  39.794 -11.868  1.00 28.96           H  
ATOM   2103  HB3 HIS A 127      54.169  41.431 -11.719  1.00 28.96           H  
ATOM   2104  O   HIS A 127      53.863  38.196  -9.343  1.00 28.96           O  
ATOM   2105  CG  HIS A 127      53.218  40.343 -13.229  1.00 28.96           C  
ATOM   2106  CD2 HIS A 127      52.078  40.997 -13.611  1.00 28.96           C  
ATOM   2107  HD2 HIS A 127      51.461  41.621 -12.981  1.00 28.96           H  
ATOM   2108  ND1 HIS A 127      53.718  39.712 -14.343  1.00 28.96           N  
ATOM   2109  HD1 HIS A 127      54.572  39.174 -14.394  1.00 28.96           H  
ATOM   2110  CE1 HIS A 127      52.894  39.974 -15.371  1.00 28.96           C  
ATOM   2111  HE1 HIS A 127      53.035  39.626 -16.384  1.00 28.96           H  
ATOM   2112  NE2 HIS A 127      51.866  40.735 -14.965  1.00 28.96           N  
ATOM   2113  N   HIS A 128      52.767  37.541 -11.215  1.00 30.32           N  
ATOM   2114  H   HIS A 128      52.310  37.905 -12.039  1.00 30.32           H  
ATOM   2115  CA  HIS A 128      52.977  36.070 -11.181  1.00 30.32           C  
ATOM   2116  HA  HIS A 128      52.466  35.707 -12.073  1.00 30.32           H  
ATOM   2117  C   HIS A 128      52.275  35.313 -10.013  1.00 30.32           C  
ATOM   2118  CB  HIS A 128      54.467  35.794 -11.441  1.00 30.32           C  
ATOM   2119  HB2 HIS A 128      55.066  36.282 -10.672  1.00 30.32           H  
ATOM   2120  HB3 HIS A 128      54.687  34.728 -11.373  1.00 30.32           H  
ATOM   2121  O   HIS A 128      51.927  35.925  -9.013  1.00 30.32           O  
ATOM   2122  CG  HIS A 128      54.878  36.311 -12.806  1.00 30.32           C  
ATOM   2123  CD2 HIS A 128      55.844  37.250 -13.056  1.00 30.32           C  
ATOM   2124  HD2 HIS A 128      56.485  37.711 -12.319  1.00 30.32           H  
ATOM   2125  ND1 HIS A 128      54.260  36.048 -14.015  1.00 30.32           N  
ATOM   2126  HD1 HIS A 128      53.464  35.448 -14.179  1.00 30.32           H  
ATOM   2127  CE1 HIS A 128      54.858  36.780 -14.966  1.00 30.32           C  
ATOM   2128  HE1 HIS A 128      54.589  36.781 -16.012  1.00 30.32           H  
ATOM   2129  NE2 HIS A 128      55.807  37.556 -14.422  1.00 30.32           N  
ATOM   2130  N   HIS A 129      51.747  34.073 -10.098  1.00 32.87           N  
ATOM   2131  H   HIS A 129      51.190  33.958  -9.264  1.00 32.87           H  
ATOM   2132  CA  HIS A 129      52.071  32.743 -10.695  1.00 32.87           C  
ATOM   2133  HA  HIS A 129      51.096  32.267 -10.798  1.00 32.87           H  
ATOM   2134  C   HIS A 129      52.858  31.819  -9.725  1.00 32.87           C  
ATOM   2135  CB  HIS A 129      52.661  32.729 -12.117  1.00 32.87           C  
ATOM   2136  HB2 HIS A 129      53.703  33.047 -12.086  1.00 32.87           H  
ATOM   2137  HB3 HIS A 129      52.684  31.693 -12.455  1.00 32.87           H  
ATOM   2138  O   HIS A 129      53.646  32.313  -8.933  1.00 32.87           O  
ATOM   2139  CG  HIS A 129      51.949  33.476 -13.210  1.00 32.87           C  
ATOM   2140  CD2 HIS A 129      52.413  33.591 -14.492  1.00 32.87           C  
ATOM   2141  HD2 HIS A 129      53.312  33.142 -14.887  1.00 32.87           H  
ATOM   2142  ND1 HIS A 129      50.790  34.217 -13.126  1.00 32.87           N  
ATOM   2143  HD1 HIS A 129      50.220  34.347 -12.303  1.00 32.87           H  
ATOM   2144  CE1 HIS A 129      50.594  34.810 -14.316  1.00 32.87           C  
ATOM   2145  HE1 HIS A 129      49.784  35.483 -14.556  1.00 32.87           H  
ATOM   2146  NE2 HIS A 129      51.574  34.476 -15.166  1.00 32.87           N  
ATOM   2147  N   HIS A 130      52.690  30.484  -9.713  1.00 32.79           N  
ATOM   2148  H   HIS A 130      53.208  30.014  -8.984  1.00 32.79           H  
ATOM   2149  CA  HIS A 130      51.948  29.602 -10.636  1.00 32.79           C  
ATOM   2150  HA  HIS A 130      51.144  30.163 -11.112  1.00 32.79           H  
ATOM   2151  C   HIS A 130      51.341  28.365  -9.925  1.00 32.79           C  
ATOM   2152  CB  HIS A 130      52.931  29.101 -11.719  1.00 32.79           C  
ATOM   2153  HB2 HIS A 130      53.416  28.187 -11.377  1.00 32.79           H  
ATOM   2154  HB3 HIS A 130      53.731  29.830 -11.849  1.00 32.79           H  
ATOM   2155  O   HIS A 130      52.007  27.756  -9.094  1.00 32.79           O  
ATOM   2156  CG  HIS A 130      52.328  28.847 -13.083  1.00 32.79           C  
ATOM   2157  CD2 HIS A 130      52.954  29.076 -14.280  1.00 32.79           C  
ATOM   2158  HD2 HIS A 130      53.952  29.466 -14.413  1.00 32.79           H  
ATOM   2159  ND1 HIS A 130      51.076  28.344 -13.378  1.00 32.79           N  
ATOM   2160  HD1 HIS A 130      50.371  28.049 -12.717  1.00 32.79           H  
ATOM   2161  CE1 HIS A 130      50.948  28.295 -14.715  1.00 32.79           C  
ATOM   2162  HE1 HIS A 130      50.072  27.961 -15.252  1.00 32.79           H  
ATOM   2163  NE2 HIS A 130      52.075  28.710 -15.301  1.00 32.79           N  
ATOM   2164  N   ARG A 131      50.151  27.905 -10.370  1.00 31.52           N  
ATOM   2165  H   ARG A 131      49.608  28.554 -10.922  1.00 31.52           H  
ATOM   2166  CA  ARG A 131      49.444  26.678  -9.893  1.00 31.52           C  
ATOM   2167  HA  ARG A 131      48.531  26.574 -10.480  1.00 31.52           H  
ATOM   2168  C   ARG A 131      48.931  26.843  -8.431  1.00 31.52           C  
ATOM   2169  CB  ARG A 131      50.306  25.421 -10.184  1.00 31.52           C  
ATOM   2170  HB2 ARG A 131      49.665  24.543 -10.099  1.00 31.52           H  
ATOM   2171  HB3 ARG A 131      51.098  25.343  -9.439  1.00 31.52           H  
ATOM   2172  O   ARG A 131      48.994  27.952  -7.920  1.00 31.52           O  
ATOM   2173  CG  ARG A 131      50.936  25.360 -11.589  1.00 31.52           C  
ATOM   2174  HG2 ARG A 131      50.153  25.493 -12.335  1.00 31.52           H  
ATOM   2175  HG3 ARG A 131      51.673  26.156 -11.696  1.00 31.52           H  
ATOM   2176  CD  ARG A 131      51.648  24.022 -11.842  1.00 31.52           C  
ATOM   2177  HD2 ARG A 131      50.935  23.210 -11.702  1.00 31.52           H  
ATOM   2178  HD3 ARG A 131      52.451  23.913 -11.113  1.00 31.52           H  
ATOM   2179  NE  ARG A 131      52.205  23.958 -13.211  1.00 31.52           N  
ATOM   2180  HE  ARG A 131      52.069  24.768 -13.799  1.00 31.52           H  
ATOM   2181  NH1 ARG A 131      53.194  21.885 -13.066  1.00 31.52           N  
ATOM   2182 HH11 ARG A 131      52.909  21.817 -12.100  1.00 31.52           H  
ATOM   2183 HH12 ARG A 131      53.733  21.143 -13.489  1.00 31.52           H  
ATOM   2184  NH2 ARG A 131      53.306  23.026 -14.977  1.00 31.52           N  
ATOM   2185 HH21 ARG A 131      53.843  22.269 -15.376  1.00 31.52           H  
ATOM   2186 HH22 ARG A 131      53.120  23.844 -15.540  1.00 31.52           H  
ATOM   2187  CZ  ARG A 131      52.895  22.960 -13.742  1.00 31.52           C  
ATOM   2188  N   GLU A 132      48.301  25.888  -7.734  1.00 32.93           N  
ATOM   2189  H   GLU A 132      47.951  26.233  -6.852  1.00 32.93           H  
ATOM   2190  CA  GLU A 132      47.984  24.466  -7.987  1.00 32.93           C  
ATOM   2191  HA  GLU A 132      47.809  24.313  -9.052  1.00 32.93           H  
ATOM   2192  C   GLU A 132      46.692  24.028  -7.231  1.00 32.93           C  
ATOM   2193  CB  GLU A 132      49.178  23.606  -7.505  1.00 32.93           C  
ATOM   2194  HB2 GLU A 132      49.003  23.330  -6.465  1.00 32.93           H  
ATOM   2195  HB3 GLU A 132      50.100  24.186  -7.532  1.00 32.93           H  
ATOM   2196  O   GLU A 132      46.012  24.870  -6.652  1.00 32.93           O  
ATOM   2197  CG  GLU A 132      49.389  22.348  -8.370  1.00 32.93           C  
ATOM   2198  HG2 GLU A 132      48.460  22.109  -8.886  1.00 32.93           H  
ATOM   2199  HG3 GLU A 132      50.138  22.558  -9.134  1.00 32.93           H  
ATOM   2200  CD  GLU A 132      49.826  21.123  -7.563  1.00 32.93           C  
ATOM   2201  OE1 GLU A 132      49.391  20.005  -7.916  1.00 32.93           O  
ATOM   2202  OE2 GLU A 132      50.494  21.252  -6.515  1.00 32.93           O  
ATOM   2203  N   LYS A 133      46.357  22.720  -7.222  1.00 38.77           N  
ATOM   2204  H   LYS A 133      46.958  22.109  -7.757  1.00 38.77           H  
ATOM   2205  CA  LYS A 133      45.400  22.035  -6.305  1.00 38.77           C  
ATOM   2206  HA  LYS A 133      45.028  21.150  -6.820  1.00 38.77           H  
ATOM   2207  C   LYS A 133      44.117  22.822  -5.917  1.00 38.77           C  
ATOM   2208  CB  LYS A 133      46.169  21.528  -5.061  1.00 38.77           C  
ATOM   2209  HB2 LYS A 133      45.464  21.236  -4.282  1.00 38.77           H  
ATOM   2210  HB3 LYS A 133      46.787  22.337  -4.671  1.00 38.77           H  
ATOM   2211  O   LYS A 133      43.918  23.140  -4.743  1.00 38.77           O  
ATOM   2212  CG  LYS A 133      47.039  20.298  -5.365  1.00 38.77           C  
ATOM   2213  HG2 LYS A 133      47.607  20.486  -6.276  1.00 38.77           H  
ATOM   2214  HG3 LYS A 133      46.392  19.437  -5.534  1.00 38.77           H  
ATOM   2215  CD  LYS A 133      48.008  19.993  -4.211  1.00 38.77           C  
ATOM   2216  HD2 LYS A 133      47.428  19.867  -3.297  1.00 38.77           H  
ATOM   2217  HD3 LYS A 133      48.676  20.843  -4.071  1.00 38.77           H  
ATOM   2218  CE  LYS A 133      48.847  18.723  -4.429  1.00 38.77           C  
ATOM   2219  HE2 LYS A 133      48.182  17.886  -4.639  1.00 38.77           H  
ATOM   2220  HE3 LYS A 133      49.376  18.509  -3.500  1.00 38.77           H  
ATOM   2221  NZ  LYS A 133      49.837  18.875  -5.521  1.00 38.77           N  
ATOM   2222  HZ1 LYS A 133      50.334  19.752  -5.469  1.00 38.77           H  
ATOM   2223  HZ2 LYS A 133      50.503  18.119  -5.587  1.00 38.77           H  
ATOM   2224  HZ3 LYS A 133      49.405  19.000  -6.426  1.00 38.77           H  
ATOM   2225  N   PRO A 134      43.194  23.093  -6.860  1.00 39.95           N  
ATOM   2226  CA  PRO A 134      41.972  23.851  -6.579  1.00 39.95           C  
ATOM   2227  HA  PRO A 134      42.224  24.760  -6.035  1.00 39.95           H  
ATOM   2228  C   PRO A 134      40.945  23.051  -5.751  1.00 39.95           C  
ATOM   2229  CB  PRO A 134      41.434  24.244  -7.962  1.00 39.95           C  
ATOM   2230  HB2 PRO A 134      40.349  24.348  -7.975  1.00 39.95           H  
ATOM   2231  HB3 PRO A 134      41.903  25.175  -8.280  1.00 39.95           H  
ATOM   2232  O   PRO A 134      40.207  22.227  -6.288  1.00 39.95           O  
ATOM   2233  CG  PRO A 134      41.908  23.105  -8.866  1.00 39.95           C  
ATOM   2234  HG2 PRO A 134      41.993  23.423  -9.906  1.00 39.95           H  
ATOM   2235  HG3 PRO A 134      41.233  22.254  -8.781  1.00 39.95           H  
ATOM   2236  CD  PRO A 134      43.270  22.746  -8.272  1.00 39.95           C  
ATOM   2237  HD2 PRO A 134      44.045  23.346  -8.750  1.00 39.95           H  
ATOM   2238  HD3 PRO A 134      43.470  21.684  -8.415  1.00 39.95           H  
ATOM   2239  N   LYS A 135      40.850  23.333  -4.445  1.00 45.58           N  
ATOM   2240  H   LYS A 135      41.563  23.929  -4.049  1.00 45.58           H  
ATOM   2241  CA  LYS A 135      39.788  22.840  -3.543  1.00 45.58           C  
ATOM   2242  HA  LYS A 135      38.926  22.514  -4.126  1.00 45.58           H  
ATOM   2243  C   LYS A 135      39.319  23.958  -2.607  1.00 45.58           C  
ATOM   2244  CB  LYS A 135      40.292  21.632  -2.731  1.00 45.58           C  
ATOM   2245  HB2 LYS A 135      39.553  21.420  -1.958  1.00 45.58           H  
ATOM   2246  HB3 LYS A 135      41.229  21.886  -2.235  1.00 45.58           H  
ATOM   2247  O   LYS A 135      40.040  24.323  -1.684  1.00 45.58           O  
ATOM   2248  CG  LYS A 135      40.503  20.381  -3.603  1.00 45.58           C  
ATOM   2249  HG2 LYS A 135      41.388  20.545  -4.218  1.00 45.58           H  
ATOM   2250  HG3 LYS A 135      39.651  20.248  -4.270  1.00 45.58           H  
ATOM   2251  CD  LYS A 135      40.713  19.086  -2.798  1.00 45.58           C  
ATOM   2252  HD2 LYS A 135      41.269  19.295  -1.884  1.00 45.58           H  
ATOM   2253  HD3 LYS A 135      41.322  18.418  -3.407  1.00 45.58           H  
ATOM   2254  CE  LYS A 135      39.403  18.345  -2.482  1.00 45.58           C  
ATOM   2255  HE2 LYS A 135      39.643  17.358  -2.088  1.00 45.58           H  
ATOM   2256  HE3 LYS A 135      38.851  18.205  -3.411  1.00 45.58           H  
ATOM   2257  NZ  LYS A 135      38.551  19.069  -1.515  1.00 45.58           N  
ATOM   2258  HZ1 LYS A 135      38.251  19.966  -1.871  1.00 45.58           H  
ATOM   2259  HZ2 LYS A 135      38.962  19.189  -0.601  1.00 45.58           H  
ATOM   2260  HZ3 LYS A 135      37.638  18.650  -1.416  1.00 45.58           H  
ATOM   2261  N   GLN A 136      38.136  24.531  -2.860  1.00 37.30           N  
ATOM   2262  H   GLN A 136      37.574  24.130  -3.598  1.00 37.30           H  
ATOM   2263  CA  GLN A 136      37.606  25.645  -2.051  1.00 37.30           C  
ATOM   2264  HA  GLN A 136      37.896  25.469  -1.015  1.00 37.30           H  
ATOM   2265  C   GLN A 136      36.072  25.768  -2.058  1.00 37.30           C  
ATOM   2266  CB  GLN A 136      38.263  26.965  -2.503  1.00 37.30           C  
ATOM   2267  HB2 GLN A 136      39.342  26.822  -2.562  1.00 37.30           H  
ATOM   2268  HB3 GLN A 136      37.900  27.240  -3.493  1.00 37.30           H  
ATOM   2269  O   GLN A 136      35.474  25.814  -0.984  1.00 37.30           O  
ATOM   2270  CG  GLN A 136      37.989  28.112  -1.516  1.00 37.30           C  
ATOM   2271  HG2 GLN A 136      36.920  28.327  -1.490  1.00 37.30           H  
ATOM   2272  HG3 GLN A 136      38.299  27.805  -0.517  1.00 37.30           H  
ATOM   2273  CD  GLN A 136      38.725  29.405  -1.863  1.00 37.30           C  
ATOM   2274  NE2 GLN A 136      38.569  30.443  -1.072  1.00 37.30           N  
ATOM   2275 HE21 GLN A 136      37.951  30.400  -0.274  1.00 37.30           H  
ATOM   2276 HE22 GLN A 136      39.053  31.283  -1.356  1.00 37.30           H  
ATOM   2277  OE1 GLN A 136      39.440  29.524  -2.843  1.00 37.30           O  
ATOM   2278  N   LYS A 137      35.421  25.801  -3.236  1.00 45.71           N  
ATOM   2279  H   LYS A 137      35.968  25.779  -4.085  1.00 45.71           H  
ATOM   2280  CA  LYS A 137      33.962  26.047  -3.355  1.00 45.71           C  
ATOM   2281  HA  LYS A 137      33.733  26.970  -2.822  1.00 45.71           H  
ATOM   2282  C   LYS A 137      33.069  25.003  -2.670  1.00 45.71           C  
ATOM   2283  CB  LYS A 137      33.533  26.235  -4.826  1.00 45.71           C  
ATOM   2284  HB2 LYS A 137      32.477  25.977  -4.907  1.00 45.71           H  
ATOM   2285  HB3 LYS A 137      34.088  25.558  -5.476  1.00 45.71           H  
ATOM   2286  O   LYS A 137      31.906  25.277  -2.409  1.00 45.71           O  
ATOM   2287  CG  LYS A 137      33.689  27.688  -5.307  1.00 45.71           C  
ATOM   2288  HG2 LYS A 137      34.744  27.913  -5.464  1.00 45.71           H  
ATOM   2289  HG3 LYS A 137      33.302  28.354  -4.536  1.00 45.71           H  
ATOM   2290  CD  LYS A 137      32.901  27.923  -6.609  1.00 45.71           C  
ATOM   2291  HD2 LYS A 137      31.872  27.588  -6.473  1.00 45.71           H  
ATOM   2292  HD3 LYS A 137      33.349  27.322  -7.400  1.00 45.71           H  
ATOM   2293  CE  LYS A 137      32.875  29.391  -7.061  1.00 45.71           C  
ATOM   2294  HE2 LYS A 137      32.446  29.425  -8.062  1.00 45.71           H  
ATOM   2295  HE3 LYS A 137      33.895  29.770  -7.116  1.00 45.71           H  
ATOM   2296  NZ  LYS A 137      32.061  30.240  -6.159  1.00 45.71           N  
ATOM   2297  HZ1 LYS A 137      31.881  31.171  -6.507  1.00 45.71           H  
ATOM   2298  HZ2 LYS A 137      32.448  30.319  -5.229  1.00 45.71           H  
ATOM   2299  HZ3 LYS A 137      31.182  29.811  -5.906  1.00 45.71           H  
ATOM   2300  N   GLU A 138      33.609  23.849  -2.293  1.00 46.91           N  
ATOM   2301  H   GLU A 138      34.570  23.669  -2.548  1.00 46.91           H  
ATOM   2302  CA  GLU A 138      32.938  22.869  -1.428  1.00 46.91           C  
ATOM   2303  HA  GLU A 138      32.093  22.419  -1.950  1.00 46.91           H  
ATOM   2304  C   GLU A 138      32.405  23.531  -0.142  1.00 46.91           C  
ATOM   2305  CB  GLU A 138      33.959  21.776  -1.073  1.00 46.91           C  
ATOM   2306  HB2 GLU A 138      33.505  21.061  -0.388  1.00 46.91           H  
ATOM   2307  HB3 GLU A 138      34.797  22.248  -0.560  1.00 46.91           H  
ATOM   2308  O   GLU A 138      31.229  23.401   0.198  1.00 46.91           O  
ATOM   2309  CG  GLU A 138      34.491  21.021  -2.304  1.00 46.91           C  
ATOM   2310  HG2 GLU A 138      34.593  21.690  -3.158  1.00 46.91           H  
ATOM   2311  HG3 GLU A 138      33.783  20.239  -2.581  1.00 46.91           H  
ATOM   2312  CD  GLU A 138      35.866  20.424  -2.006  1.00 46.91           C  
ATOM   2313  OE1 GLU A 138      35.949  19.264  -1.548  1.00 46.91           O  
ATOM   2314  OE2 GLU A 138      36.893  21.121  -2.209  1.00 46.91           O  
ATOM   2315  N   LYS A 139      33.239  24.355   0.512  1.00 47.90           N  
ATOM   2316  H   LYS A 139      34.156  24.515   0.121  1.00 47.90           H  
ATOM   2317  CA  LYS A 139      32.883  25.046   1.762  1.00 47.90           C  
ATOM   2318  HA  LYS A 139      32.264  24.360   2.339  1.00 47.90           H  
ATOM   2319  C   LYS A 139      32.007  26.290   1.564  1.00 47.90           C  
ATOM   2320  CB  LYS A 139      34.139  25.321   2.606  1.00 47.90           C  
ATOM   2321  HB2 LYS A 139      34.799  26.016   2.087  1.00 47.90           H  
ATOM   2322  HB3 LYS A 139      33.815  25.784   3.538  1.00 47.90           H  
ATOM   2323  O   LYS A 139      31.560  26.895   2.535  1.00 47.90           O  
ATOM   2324  CG  LYS A 139      34.899  24.017   2.920  1.00 47.90           C  
ATOM   2325  HG2 LYS A 139      34.193  23.187   2.911  1.00 47.90           H  
ATOM   2326  HG3 LYS A 139      35.635  23.827   2.138  1.00 47.90           H  
ATOM   2327  CD  LYS A 139      35.599  24.059   4.288  1.00 47.90           C  
ATOM   2328  HD2 LYS A 139      34.910  24.451   5.036  1.00 47.90           H  
ATOM   2329  HD3 LYS A 139      36.454  24.732   4.223  1.00 47.90           H  
ATOM   2330  CE  LYS A 139      36.076  22.673   4.750  1.00 47.90           C  
ATOM   2331  HE2 LYS A 139      36.673  22.215   3.962  1.00 47.90           H  
ATOM   2332  HE3 LYS A 139      36.707  22.809   5.628  1.00 47.90           H  
ATOM   2333  NZ  LYS A 139      34.935  21.795   5.103  1.00 47.90           N  
ATOM   2334  HZ1 LYS A 139      35.170  20.958   5.616  1.00 47.90           H  
ATOM   2335  HZ2 LYS A 139      34.384  21.525   4.301  1.00 47.90           H  
ATOM   2336  HZ3 LYS A 139      34.203  22.304   5.578  1.00 47.90           H  
ATOM   2337  N   GLU A 140      31.723  26.654   0.314  1.00 43.90           N  
ATOM   2338  H   GLU A 140      32.077  26.074  -0.434  1.00 43.90           H  
ATOM   2339  CA  GLU A 140      30.768  27.707  -0.044  1.00 43.90           C  
ATOM   2340  HA  GLU A 140      30.934  28.577   0.592  1.00 43.90           H  
ATOM   2341  C   GLU A 140      29.327  27.226   0.182  1.00 43.90           C  
ATOM   2342  CB  GLU A 140      31.026  28.105  -1.505  1.00 43.90           C  
ATOM   2343  HB2 GLU A 140      30.600  27.348  -2.164  1.00 43.90           H  
ATOM   2344  HB3 GLU A 140      32.104  28.134  -1.663  1.00 43.90           H  
ATOM   2345  O   GLU A 140      28.528  27.957   0.764  1.00 43.90           O  
ATOM   2346  CG  GLU A 140      30.465  29.459  -1.931  1.00 43.90           C  
ATOM   2347  HG2 GLU A 140      29.375  29.428  -1.915  1.00 43.90           H  
ATOM   2348  HG3 GLU A 140      30.806  30.227  -1.236  1.00 43.90           H  
ATOM   2349  CD  GLU A 140      30.976  29.766  -3.343  1.00 43.90           C  
ATOM   2350  OE1 GLU A 140      32.073  30.358  -3.484  1.00 43.90           O  
ATOM   2351  OE2 GLU A 140      30.350  29.344  -4.343  1.00 43.90           O  
ATOM   2352  N   LYS A 141      29.028  25.966  -0.183  1.00 52.85           N  
ATOM   2353  H   LYS A 141      29.748  25.422  -0.636  1.00 52.85           H  
ATOM   2354  CA  LYS A 141      27.720  25.333   0.060  1.00 52.85           C  
ATOM   2355  HA  LYS A 141      26.999  26.141   0.186  1.00 52.85           H  
ATOM   2356  C   LYS A 141      27.609  24.557   1.376  1.00 52.85           C  
ATOM   2357  CB  LYS A 141      27.245  24.522  -1.156  1.00 52.85           C  
ATOM   2358  HB2 LYS A 141      26.408  23.898  -0.845  1.00 52.85           H  
ATOM   2359  HB3 LYS A 141      28.045  23.875  -1.516  1.00 52.85           H  
ATOM   2360  O   LYS A 141      26.490  24.350   1.841  1.00 52.85           O  
ATOM   2361  CG  LYS A 141      26.757  25.452  -2.283  1.00 52.85           C  
ATOM   2362  HG2 LYS A 141      27.608  25.965  -2.731  1.00 52.85           H  
ATOM   2363  HG3 LYS A 141      26.085  26.198  -1.860  1.00 52.85           H  
ATOM   2364  CD  LYS A 141      26.003  24.661  -3.362  1.00 52.85           C  
ATOM   2365  HD2 LYS A 141      26.700  23.971  -3.838  1.00 52.85           H  
ATOM   2366  HD3 LYS A 141      25.211  24.076  -2.895  1.00 52.85           H  
ATOM   2367  CE  LYS A 141      25.382  25.557  -4.444  1.00 52.85           C  
ATOM   2368  HE2 LYS A 141      26.146  26.220  -4.847  1.00 52.85           H  
ATOM   2369  HE3 LYS A 141      25.031  24.912  -5.250  1.00 52.85           H  
ATOM   2370  NZ  LYS A 141      24.239  26.347  -3.927  1.00 52.85           N  
ATOM   2371  HZ1 LYS A 141      23.652  25.818  -3.297  1.00 52.85           H  
ATOM   2372  HZ2 LYS A 141      23.667  26.777  -4.639  1.00 52.85           H  
ATOM   2373  HZ3 LYS A 141      24.515  27.073  -3.282  1.00 52.85           H  
ATOM   2374  N   GLU A 142      28.721  24.256   2.056  1.00 49.08           N  
ATOM   2375  H   GLU A 142      29.614  24.320   1.589  1.00 49.08           H  
ATOM   2376  CA  GLU A 142      28.675  24.080   3.521  1.00 49.08           C  
ATOM   2377  HA  GLU A 142      28.008  23.256   3.775  1.00 49.08           H  
ATOM   2378  C   GLU A 142      28.083  25.348   4.147  1.00 49.08           C  
ATOM   2379  CB  GLU A 142      30.055  23.786   4.124  1.00 49.08           C  
ATOM   2380  HB2 GLU A 142      30.747  24.579   3.837  1.00 49.08           H  
ATOM   2381  HB3 GLU A 142      29.965  23.791   5.210  1.00 49.08           H  
ATOM   2382  O   GLU A 142      26.988  25.289   4.703  1.00 49.08           O  
ATOM   2383  CG  GLU A 142      30.613  22.420   3.707  1.00 49.08           C  
ATOM   2384  HG2 GLU A 142      30.627  22.358   2.619  1.00 49.08           H  
ATOM   2385  HG3 GLU A 142      29.949  21.641   4.081  1.00 49.08           H  
ATOM   2386  CD  GLU A 142      32.035  22.178   4.234  1.00 49.08           C  
ATOM   2387  OE1 GLU A 142      32.715  21.244   3.750  1.00 49.08           O  
ATOM   2388  OE2 GLU A 142      32.551  22.936   5.090  1.00 49.08           O  
ATOM   2389  N   LYS A 143      28.680  26.524   3.869  1.00 47.03           N  
ATOM   2390  H   LYS A 143      29.564  26.497   3.382  1.00 47.03           H  
ATOM   2391  CA  LYS A 143      28.174  27.840   4.303  1.00 47.03           C  
ATOM   2392  HA  LYS A 143      27.949  27.708   5.362  1.00 47.03           H  
ATOM   2393  C   LYS A 143      26.823  28.275   3.689  1.00 47.03           C  
ATOM   2394  CB  LYS A 143      29.285  28.909   4.269  1.00 47.03           C  
ATOM   2395  HB2 LYS A 143      28.832  29.898   4.342  1.00 47.03           H  
ATOM   2396  HB3 LYS A 143      29.839  28.852   3.332  1.00 47.03           H  
ATOM   2397  O   LYS A 143      26.370  29.395   3.950  1.00 47.03           O  
ATOM   2398  CG  LYS A 143      30.231  28.723   5.475  1.00 47.03           C  
ATOM   2399  HG2 LYS A 143      30.826  27.820   5.337  1.00 47.03           H  
ATOM   2400  HG3 LYS A 143      29.628  28.598   6.375  1.00 47.03           H  
ATOM   2401  CD  LYS A 143      31.160  29.921   5.717  1.00 47.03           C  
ATOM   2402  HD2 LYS A 143      31.912  29.960   4.928  1.00 47.03           H  
ATOM   2403  HD3 LYS A 143      30.571  30.837   5.701  1.00 47.03           H  
ATOM   2404  CE  LYS A 143      31.828  29.771   7.094  1.00 47.03           C  
ATOM   2405  HE2 LYS A 143      31.047  29.611   7.836  1.00 47.03           H  
ATOM   2406  HE3 LYS A 143      32.450  28.875   7.083  1.00 47.03           H  
ATOM   2407  NZ  LYS A 143      32.636  30.963   7.467  1.00 47.03           N  
ATOM   2408  HZ1 LYS A 143      32.997  30.868   8.406  1.00 47.03           H  
ATOM   2409  HZ2 LYS A 143      33.423  31.095   6.848  1.00 47.03           H  
ATOM   2410  HZ3 LYS A 143      32.073  31.801   7.469  1.00 47.03           H  
ATOM   2411  N   GLU A 144      26.127  27.382   2.985  1.00 50.69           N  
ATOM   2412  H   GLU A 144      26.560  26.475   2.887  1.00 50.69           H  
ATOM   2413  CA  GLU A 144      24.727  27.491   2.552  1.00 50.69           C  
ATOM   2414  HA  GLU A 144      24.394  28.524   2.654  1.00 50.69           H  
ATOM   2415  C   GLU A 144      23.807  26.631   3.439  1.00 50.69           C  
ATOM   2416  CB  GLU A 144      24.646  27.135   1.063  1.00 50.69           C  
ATOM   2417  HB2 GLU A 144      24.901  26.084   0.928  1.00 50.69           H  
ATOM   2418  HB3 GLU A 144      25.383  27.739   0.534  1.00 50.69           H  
ATOM   2419  O   GLU A 144      23.008  27.202   4.187  1.00 50.69           O  
ATOM   2420  CG  GLU A 144      23.285  27.372   0.411  1.00 50.69           C  
ATOM   2421  HG2 GLU A 144      22.540  26.720   0.867  1.00 50.69           H  
ATOM   2422  HG3 GLU A 144      22.986  28.409   0.562  1.00 50.69           H  
ATOM   2423  CD  GLU A 144      23.421  27.070  -1.083  1.00 50.69           C  
ATOM   2424  OE1 GLU A 144      23.897  27.950  -1.837  1.00 50.69           O  
ATOM   2425  OE2 GLU A 144      23.174  25.921  -1.517  1.00 50.69           O  
ATOM   2426  N   LYS A 145      24.010  25.297   3.462  1.00 55.12           N  
ATOM   2427  H   LYS A 145      24.728  24.934   2.851  1.00 55.12           H  
ATOM   2428  CA  LYS A 145      23.377  24.334   4.404  1.00 55.12           C  
ATOM   2429  HA  LYS A 145      22.310  24.247   4.199  1.00 55.12           H  
ATOM   2430  C   LYS A 145      23.512  24.737   5.876  1.00 55.12           C  
ATOM   2431  CB  LYS A 145      24.071  22.964   4.274  1.00 55.12           C  
ATOM   2432  HB2 LYS A 145      24.054  22.490   5.256  1.00 55.12           H  
ATOM   2433  HB3 LYS A 145      25.121  23.098   4.015  1.00 55.12           H  
ATOM   2434  O   LYS A 145      22.740  24.331   6.733  1.00 55.12           O  
ATOM   2435  CG  LYS A 145      23.415  21.984   3.293  1.00 55.12           C  
ATOM   2436  HG2 LYS A 145      22.341  21.952   3.477  1.00 55.12           H  
ATOM   2437  HG3 LYS A 145      23.602  22.299   2.266  1.00 55.12           H  
ATOM   2438  CD  LYS A 145      24.013  20.590   3.549  1.00 55.12           C  
ATOM   2439  HD2 LYS A 145      23.889  20.355   4.606  1.00 55.12           H  
ATOM   2440  HD3 LYS A 145      25.079  20.610   3.324  1.00 55.12           H  
ATOM   2441  CE  LYS A 145      23.330  19.482   2.747  1.00 55.12           C  
ATOM   2442  HE2 LYS A 145      23.547  19.623   1.688  1.00 55.12           H  
ATOM   2443  HE3 LYS A 145      22.253  19.570   2.886  1.00 55.12           H  
ATOM   2444  NZ  LYS A 145      23.794  18.148   3.212  1.00 55.12           N  
ATOM   2445  HZ1 LYS A 145      23.296  17.404   2.745  1.00 55.12           H  
ATOM   2446  HZ2 LYS A 145      23.651  18.051   4.207  1.00 55.12           H  
ATOM   2447  HZ3 LYS A 145      24.784  18.037   3.043  1.00 55.12           H  
ATOM   2448  N   GLU A 146      24.538  25.514   6.164  1.00 47.37           N  
ATOM   2449  H   GLU A 146      25.211  25.615   5.418  1.00 47.37           H  
ATOM   2450  CA  GLU A 146      24.934  26.048   7.455  1.00 47.37           C  
ATOM   2451  HA  GLU A 146      25.300  25.231   8.078  1.00 47.37           H  
ATOM   2452  C   GLU A 146      23.867  26.768   8.261  1.00 47.37           C  
ATOM   2453  CB  GLU A 146      26.009  27.083   7.131  1.00 47.37           C  
ATOM   2454  HB2 GLU A 146      26.188  27.126   6.057  1.00 47.37           H  
ATOM   2455  HB3 GLU A 146      25.646  28.079   7.382  1.00 47.37           H  
ATOM   2456  O   GLU A 146      23.889  26.727   9.492  1.00 47.37           O  
ATOM   2457  CG  GLU A 146      27.302  26.847   7.880  1.00 47.37           C  
ATOM   2458  HG2 GLU A 146      28.015  27.625   7.608  1.00 47.37           H  
ATOM   2459  HG3 GLU A 146      27.031  27.005   8.924  1.00 47.37           H  
ATOM   2460  CD  GLU A 146      27.932  25.460   7.693  1.00 47.37           C  
ATOM   2461  OE1 GLU A 146      27.436  24.513   8.355  1.00 47.37           O  
ATOM   2462  OE2 GLU A 146      28.986  25.409   7.030  1.00 47.37           O  
ATOM   2463  N   LYS A 147      22.950  27.443   7.567  1.00 49.79           N  
ATOM   2464  H   LYS A 147      22.967  27.338   6.563  1.00 49.79           H  
ATOM   2465  CA  LYS A 147      21.778  28.065   8.175  1.00 49.79           C  
ATOM   2466  HA  LYS A 147      22.031  28.392   9.183  1.00 49.79           H  
ATOM   2467  C   LYS A 147      20.694  26.992   8.329  1.00 49.79           C  
ATOM   2468  CB  LYS A 147      21.395  29.306   7.337  1.00 49.79           C  
ATOM   2469  HB2 LYS A 147      22.292  29.912   7.209  1.00 49.79           H  
ATOM   2470  HB3 LYS A 147      21.067  28.979   6.350  1.00 49.79           H  
ATOM   2471  O   LYS A 147      19.578  27.224   7.874  1.00 49.79           O  
ATOM   2472  CG  LYS A 147      20.307  30.199   7.961  1.00 49.79           C  
ATOM   2473  HG2 LYS A 147      20.578  30.441   8.988  1.00 49.79           H  
ATOM   2474  HG3 LYS A 147      19.356  29.666   7.959  1.00 49.79           H  
ATOM   2475  CD  LYS A 147      20.128  31.500   7.163  1.00 49.79           C  
ATOM   2476  HD2 LYS A 147      19.968  31.263   6.111  1.00 49.79           H  
ATOM   2477  HD3 LYS A 147      21.043  32.086   7.247  1.00 49.79           H  
ATOM   2478  CE  LYS A 147      18.955  32.345   7.681  1.00 49.79           C  
ATOM   2479  HE2 LYS A 147      19.076  32.493   8.754  1.00 49.79           H  
ATOM   2480  HE3 LYS A 147      18.997  33.322   7.200  1.00 49.79           H  
ATOM   2481  NZ  LYS A 147      17.643  31.710   7.402  1.00 49.79           N  
ATOM   2482  HZ1 LYS A 147      16.875  32.298   7.693  1.00 49.79           H  
ATOM   2483  HZ2 LYS A 147      17.535  31.476   6.425  1.00 49.79           H  
ATOM   2484  HZ3 LYS A 147      17.538  30.856   7.930  1.00 49.79           H  
ATOM   2485  N   GLU A 148      21.054  25.793   8.834  1.00 52.55           N  
ATOM   2486  H   GLU A 148      22.015  25.662   9.113  1.00 52.55           H  
ATOM   2487  CA  GLU A 148      20.136  24.643   8.835  1.00 52.55           C  
ATOM   2488  HA  GLU A 148      19.213  25.115   9.172  1.00 52.55           H  
ATOM   2489  C   GLU A 148      20.252  23.458   9.865  1.00 52.55           C  
ATOM   2490  CB  GLU A 148      19.799  24.218   7.379  1.00 52.55           C  
ATOM   2491  HB2 GLU A 148      20.150  24.965   6.667  1.00 52.55           H  
ATOM   2492  HB3 GLU A 148      20.300  23.282   7.131  1.00 52.55           H  
ATOM   2493  O   GLU A 148      19.840  22.364   9.481  1.00 52.55           O  
ATOM   2494  CG  GLU A 148      18.273  24.102   7.203  1.00 52.55           C  
ATOM   2495  HG2 GLU A 148      17.910  23.277   7.815  1.00 52.55           H  
ATOM   2496  HG3 GLU A 148      17.799  25.020   7.552  1.00 52.55           H  
ATOM   2497  CD  GLU A 148      17.833  23.852   5.766  1.00 52.55           C  
ATOM   2498  OE1 GLU A 148      17.035  24.677   5.257  1.00 52.55           O  
ATOM   2499  OE2 GLU A 148      18.213  22.780   5.240  1.00 52.55           O  
ATOM   2500  N   LYS A 149      20.648  23.633  11.165  1.00 57.48           N  
ATOM   2501  H   LYS A 149      21.409  24.279  11.319  1.00 57.48           H  
ATOM   2502  CA  LYS A 149      19.877  23.195  12.408  1.00 57.48           C  
ATOM   2503  HA  LYS A 149      18.942  22.821  11.990  1.00 57.48           H  
ATOM   2504  C   LYS A 149      19.592  24.296  13.625  1.00 57.48           C  
ATOM   2505  CB  LYS A 149      20.436  21.799  12.878  1.00 57.48           C  
ATOM   2506  HB2 LYS A 149      19.957  21.522  13.817  1.00 57.48           H  
ATOM   2507  HB3 LYS A 149      21.510  21.860  13.054  1.00 57.48           H  
ATOM   2508  O   LYS A 149      20.629  24.541  14.217  1.00 57.48           O  
ATOM   2509  CG  LYS A 149      20.155  20.672  11.824  1.00 57.48           C  
ATOM   2510  HG2 LYS A 149      20.898  20.778  11.033  1.00 57.48           H  
ATOM   2511  HG3 LYS A 149      19.177  20.871  11.387  1.00 57.48           H  
ATOM   2512  CD  LYS A 149      20.132  19.165  12.184  1.00 57.48           C  
ATOM   2513  HD2 LYS A 149      19.663  19.021  13.158  1.00 57.48           H  
ATOM   2514  HD3 LYS A 149      21.155  18.791  12.223  1.00 57.48           H  
ATOM   2515  CE  LYS A 149      19.310  18.401  11.102  1.00 57.48           C  
ATOM   2516  HE2 LYS A 149      18.254  18.624  11.257  1.00 57.48           H  
ATOM   2517  HE3 LYS A 149      19.549  18.807  10.120  1.00 57.48           H  
ATOM   2518  NZ  LYS A 149      19.499  16.916  11.073  1.00 57.48           N  
ATOM   2519  HZ1 LYS A 149      19.588  16.500  11.989  1.00 57.48           H  
ATOM   2520  HZ2 LYS A 149      18.754  16.437  10.588  1.00 57.48           H  
ATOM   2521  HZ3 LYS A 149      20.338  16.636  10.585  1.00 57.48           H  
ATOM   2522  N   GLU A 150      18.496  25.056  14.147  1.00 48.75           N  
ATOM   2523  H   GLU A 150      18.877  25.326  15.042  1.00 48.75           H  
ATOM   2524  CA  GLU A 150      16.955  25.558  14.210  1.00 48.75           C  
ATOM   2525  HA  GLU A 150      16.305  24.754  14.555  1.00 48.75           H  
ATOM   2526  C   GLU A 150      15.997  26.300  13.082  1.00 48.75           C  
ATOM   2527  CB  GLU A 150      16.927  26.484  15.456  1.00 48.75           C  
ATOM   2528  HB2 GLU A 150      17.899  26.957  15.595  1.00 48.75           H  
ATOM   2529  HB3 GLU A 150      16.205  27.289  15.321  1.00 48.75           H  
ATOM   2530  O   GLU A 150      16.161  27.499  12.849  1.00 48.75           O  
ATOM   2531  CG  GLU A 150      16.518  25.767  16.753  1.00 48.75           C  
ATOM   2532  HG2 GLU A 150      16.630  26.458  17.589  1.00 48.75           H  
ATOM   2533  HG3 GLU A 150      15.462  25.516  16.662  1.00 48.75           H  
ATOM   2534  CD  GLU A 150      17.303  24.484  17.041  1.00 48.75           C  
ATOM   2535  OE1 GLU A 150      16.640  23.475  17.381  1.00 48.75           O  
ATOM   2536  OE2 GLU A 150      18.541  24.506  16.874  1.00 48.75           O  
ATOM   2537  N   LYS A 151      14.973  25.649  12.421  1.00 59.89           N  
ATOM   2538  H   LYS A 151      14.715  24.842  12.971  1.00 59.89           H  
ATOM   2539  CA  LYS A 151      14.255  25.683  11.029  1.00 59.89           C  
ATOM   2540  HA  LYS A 151      13.269  25.328  11.326  1.00 59.89           H  
ATOM   2541  C   LYS A 151      14.536  24.662   9.818  1.00 59.89           C  
ATOM   2542  CB  LYS A 151      13.856  27.100  10.548  1.00 59.89           C  
ATOM   2543  HB2 LYS A 151      13.079  27.470  11.217  1.00 59.89           H  
ATOM   2544  HB3 LYS A 151      14.706  27.773  10.661  1.00 59.89           H  
ATOM   2545  O   LYS A 151      15.403  24.918   9.006  1.00 59.89           O  
ATOM   2546  CG  LYS A 151      13.339  27.214   9.087  1.00 59.89           C  
ATOM   2547  HG2 LYS A 151      12.595  28.010   9.060  1.00 59.89           H  
ATOM   2548  HG3 LYS A 151      12.813  26.301   8.807  1.00 59.89           H  
ATOM   2549  CD  LYS A 151      14.418  27.563   8.027  1.00 59.89           C  
ATOM   2550  HD2 LYS A 151      15.416  27.291   8.372  1.00 59.89           H  
ATOM   2551  HD3 LYS A 151      14.421  28.647   7.913  1.00 59.89           H  
ATOM   2552  CE  LYS A 151      14.156  26.934   6.641  1.00 59.89           C  
ATOM   2553  HE2 LYS A 151      13.082  26.790   6.528  1.00 59.89           H  
ATOM   2554  HE3 LYS A 151      14.479  27.633   5.869  1.00 59.89           H  
ATOM   2555  NZ  LYS A 151      14.865  25.641   6.436  1.00 59.89           N  
ATOM   2556  HZ1 LYS A 151      14.977  25.129   7.299  1.00 59.89           H  
ATOM   2557  HZ2 LYS A 151      14.427  25.044   5.750  1.00 59.89           H  
ATOM   2558  HZ3 LYS A 151      15.808  25.735   6.087  1.00 59.89           H  
ATOM   2559  N   GLU A 152      13.739  23.564   9.609  1.00 52.11           N  
ATOM   2560  H   GLU A 152      12.843  23.639  10.069  1.00 52.11           H  
ATOM   2561  CA  GLU A 152      13.890  22.193   8.911  1.00 52.11           C  
ATOM   2562  HA  GLU A 152      13.240  22.273   8.039  1.00 52.11           H  
ATOM   2563  C   GLU A 152      13.263  20.895   9.626  1.00 52.11           C  
ATOM   2564  CB  GLU A 152      15.286  21.943   8.259  1.00 52.11           C  
ATOM   2565  HB2 GLU A 152      15.350  22.623   7.410  1.00 52.11           H  
ATOM   2566  HB3 GLU A 152      16.111  22.215   8.918  1.00 52.11           H  
ATOM   2567  O   GLU A 152      12.593  20.118   8.953  1.00 52.11           O  
ATOM   2568  CG  GLU A 152      15.598  20.525   7.730  1.00 52.11           C  
ATOM   2569  HG2 GLU A 152      16.236  20.640   6.854  1.00 52.11           H  
ATOM   2570  HG3 GLU A 152      14.685  20.039   7.386  1.00 52.11           H  
ATOM   2571  CD  GLU A 152      16.343  19.641   8.752  1.00 52.11           C  
ATOM   2572  OE1 GLU A 152      17.562  19.408   8.565  1.00 52.11           O  
ATOM   2573  OE2 GLU A 152      15.736  19.239   9.763  1.00 52.11           O  
ATOM   2574  N   LYS A 153      13.283  20.719  10.977  1.00 60.69           N  
ATOM   2575  H   LYS A 153      14.017  21.252  11.421  1.00 60.69           H  
ATOM   2576  CA  LYS A 153      12.545  19.767  11.894  1.00 60.69           C  
ATOM   2577  HA  LYS A 153      11.834  19.254  11.247  1.00 60.69           H  
ATOM   2578  C   LYS A 153      11.678  20.334  13.087  1.00 60.69           C  
ATOM   2579  CB  LYS A 153      13.496  18.657  12.382  1.00 60.69           C  
ATOM   2580  HB2 LYS A 153      13.975  18.959  13.313  1.00 60.69           H  
ATOM   2581  HB3 LYS A 153      14.271  18.499  11.632  1.00 60.69           H  
ATOM   2582  O   LYS A 153      10.481  20.112  13.069  1.00 60.69           O  
ATOM   2583  CG  LYS A 153      12.780  17.307  12.567  1.00 60.69           C  
ATOM   2584  HG2 LYS A 153      12.355  17.005  11.610  1.00 60.69           H  
ATOM   2585  HG3 LYS A 153      11.975  17.411  13.294  1.00 60.69           H  
ATOM   2586  CD  LYS A 153      13.771  16.230  13.040  1.00 60.69           C  
ATOM   2587  HD2 LYS A 153      13.971  16.370  14.103  1.00 60.69           H  
ATOM   2588  HD3 LYS A 153      14.712  16.355  12.503  1.00 60.69           H  
ATOM   2589  CE  LYS A 153      13.297  14.791  12.789  1.00 60.69           C  
ATOM   2590  HE2 LYS A 153      14.104  14.119  13.083  1.00 60.69           H  
ATOM   2591  HE3 LYS A 153      13.125  14.655  11.721  1.00 60.69           H  
ATOM   2592  NZ  LYS A 153      12.075  14.448  13.552  1.00 60.69           N  
ATOM   2593  HZ1 LYS A 153      11.852  13.463  13.549  1.00 60.69           H  
ATOM   2594  HZ2 LYS A 153      12.129  14.763  14.510  1.00 60.69           H  
ATOM   2595  HZ3 LYS A 153      11.261  14.973  13.269  1.00 60.69           H  
ATOM   2596  N   GLU A 154      12.142  21.147  14.059  1.00 53.68           N  
ATOM   2597  H   GLU A 154      13.139  21.306  14.055  1.00 53.68           H  
ATOM   2598  CA  GLU A 154      11.404  21.862  15.173  1.00 53.68           C  
ATOM   2599  HA  GLU A 154      11.439  21.196  16.036  1.00 53.68           H  
ATOM   2600  C   GLU A 154       9.913  22.283  15.063  1.00 53.68           C  
ATOM   2601  CB  GLU A 154      12.170  23.152  15.568  1.00 53.68           C  
ATOM   2602  HB2 GLU A 154      12.319  23.730  14.656  1.00 53.68           H  
ATOM   2603  HB3 GLU A 154      13.140  22.867  15.977  1.00 53.68           H  
ATOM   2604  O   GLU A 154       9.309  22.491  16.106  1.00 53.68           O  
ATOM   2605  CG  GLU A 154      11.532  24.202  16.488  1.00 53.68           C  
ATOM   2606  HG2 GLU A 154      11.320  23.754  17.459  1.00 53.68           H  
ATOM   2607  HG3 GLU A 154      10.603  24.573  16.057  1.00 53.68           H  
ATOM   2608  CD  GLU A 154      12.460  25.398  16.632  1.00 53.68           C  
ATOM   2609  OE1 GLU A 154      13.144  25.445  17.679  1.00 53.68           O  
ATOM   2610  OE2 GLU A 154      12.506  26.199  15.667  1.00 53.68           O  
ATOM   2611  N   LYS A 155       9.238  22.370  13.911  1.00 62.05           N  
ATOM   2612  H   LYS A 155       9.696  22.042  13.072  1.00 62.05           H  
ATOM   2613  CA  LYS A 155       7.763  22.481  13.899  1.00 62.05           C  
ATOM   2614  HA  LYS A 155       7.499  23.266  14.607  1.00 62.05           H  
ATOM   2615  C   LYS A 155       7.099  21.230  14.501  1.00 62.05           C  
ATOM   2616  CB  LYS A 155       7.243  22.913  12.512  1.00 62.05           C  
ATOM   2617  HB2 LYS A 155       8.046  22.877  11.775  1.00 62.05           H  
ATOM   2618  HB3 LYS A 155       6.438  22.254  12.186  1.00 62.05           H  
ATOM   2619  O   LYS A 155       5.928  21.236  14.839  1.00 62.05           O  
ATOM   2620  CG  LYS A 155       6.707  24.349  12.612  1.00 62.05           C  
ATOM   2621  HG2 LYS A 155       7.424  24.947  13.175  1.00 62.05           H  
ATOM   2622  HG3 LYS A 155       5.766  24.315  13.162  1.00 62.05           H  
ATOM   2623  CD  LYS A 155       6.474  25.032  11.257  1.00 62.05           C  
ATOM   2624  HD2 LYS A 155       5.840  24.396  10.639  1.00 62.05           H  
ATOM   2625  HD3 LYS A 155       7.431  25.163  10.752  1.00 62.05           H  
ATOM   2626  CE  LYS A 155       5.791  26.402  11.409  1.00 62.05           C  
ATOM   2627  HE2 LYS A 155       4.779  26.243  11.783  1.00 62.05           H  
ATOM   2628  HE3 LYS A 155       5.723  26.873  10.428  1.00 62.05           H  
ATOM   2629  NZ  LYS A 155       6.497  27.293  12.359  1.00 62.05           N  
ATOM   2630  HZ1 LYS A 155       7.500  27.298  12.237  1.00 62.05           H  
ATOM   2631  HZ2 LYS A 155       6.324  26.966  13.298  1.00 62.05           H  
ATOM   2632  HZ3 LYS A 155       6.113  28.227  12.367  1.00 62.05           H  
ATOM   2633  N   GLU A 156       7.917  20.208  14.732  1.00 53.19           N  
ATOM   2634  H   GLU A 156       8.822  20.269  14.287  1.00 53.19           H  
ATOM   2635  CA  GLU A 156       7.794  19.145  15.726  1.00 53.19           C  
ATOM   2636  HA  GLU A 156       6.907  18.553  15.497  1.00 53.19           H  
ATOM   2637  C   GLU A 156       7.669  19.631  17.189  1.00 53.19           C  
ATOM   2638  CB  GLU A 156       9.048  18.286  15.528  1.00 53.19           C  
ATOM   2639  HB2 GLU A 156       9.309  18.327  14.471  1.00 53.19           H  
ATOM   2640  HB3 GLU A 156       9.892  18.710  16.072  1.00 53.19           H  
ATOM   2641  O   GLU A 156       6.686  19.276  17.817  1.00 53.19           O  
ATOM   2642  CG  GLU A 156       8.899  16.809  15.872  1.00 53.19           C  
ATOM   2643  HG2 GLU A 156       7.897  16.463  15.616  1.00 53.19           H  
ATOM   2644  HG3 GLU A 156       9.066  16.655  16.938  1.00 53.19           H  
ATOM   2645  CD  GLU A 156       9.931  16.060  15.029  1.00 53.19           C  
ATOM   2646  OE1 GLU A 156       9.644  15.760  13.839  1.00 53.19           O  
ATOM   2647  OE2 GLU A 156      11.081  15.881  15.482  1.00 53.19           O  
ATOM   2648  N   LYS A 157       8.581  20.482  17.705  1.00 62.07           N  
ATOM   2649  H   LYS A 157       9.296  20.822  17.078  1.00 62.07           H  
ATOM   2650  CA  LYS A 157       8.502  21.150  19.030  1.00 62.07           C  
ATOM   2651  HA  LYS A 157       8.400  20.377  19.792  1.00 62.07           H  
ATOM   2652  C   LYS A 157       7.303  22.106  19.127  1.00 62.07           C  
ATOM   2653  CB  LYS A 157       9.749  22.002  19.365  1.00 62.07           C  
ATOM   2654  HB2 LYS A 157       9.716  22.898  18.745  1.00 62.07           H  
ATOM   2655  HB3 LYS A 157       9.644  22.331  20.399  1.00 62.07           H  
ATOM   2656  O   LYS A 157       6.719  22.294  20.192  1.00 62.07           O  
ATOM   2657  CG  LYS A 157      11.147  21.375  19.218  1.00 62.07           C  
ATOM   2658  HG2 LYS A 157      11.211  20.466  19.817  1.00 62.07           H  
ATOM   2659  HG3 LYS A 157      11.300  21.111  18.172  1.00 62.07           H  
ATOM   2660  CD  LYS A 157      12.239  22.376  19.671  1.00 62.07           C  
ATOM   2661  HD2 LYS A 157      11.890  23.395  19.510  1.00 62.07           H  
ATOM   2662  HD3 LYS A 157      12.409  22.260  20.742  1.00 62.07           H  
ATOM   2663  CE  LYS A 157      13.564  22.183  18.912  1.00 62.07           C  
ATOM   2664  HE2 LYS A 157      13.335  21.945  17.873  1.00 62.07           H  
ATOM   2665  HE3 LYS A 157      14.100  21.334  19.336  1.00 62.07           H  
ATOM   2666  NZ  LYS A 157      14.418  23.399  18.934  1.00 62.07           N  
ATOM   2667  HZ1 LYS A 157      14.708  23.660  19.866  1.00 62.07           H  
ATOM   2668  HZ2 LYS A 157      15.251  23.280  18.374  1.00 62.07           H  
ATOM   2669  HZ3 LYS A 157      13.947  24.193  18.522  1.00 62.07           H  
ATOM   2670  N   GLU A 158       6.959  22.753  18.014  1.00 59.54           N  
ATOM   2671  H   GLU A 158       7.557  22.634  17.208  1.00 59.54           H  
ATOM   2672  CA  GLU A 158       5.764  23.600  17.902  1.00 59.54           C  
ATOM   2673  HA  GLU A 158       5.787  24.348  18.694  1.00 59.54           H  
ATOM   2674  C   GLU A 158       4.511  22.733  18.118  1.00 59.54           C  
ATOM   2675  CB  GLU A 158       5.813  24.321  16.543  1.00 59.54           C  
ATOM   2676  HB2 GLU A 158       5.467  23.650  15.757  1.00 59.54           H  
ATOM   2677  HB3 GLU A 158       6.855  24.565  16.340  1.00 59.54           H  
ATOM   2678  O   GLU A 158       3.723  23.000  19.019  1.00 59.54           O  
ATOM   2679  CG  GLU A 158       5.021  25.631  16.464  1.00 59.54           C  
ATOM   2680  HG2 GLU A 158       3.954  25.410  16.491  1.00 59.54           H  
ATOM   2681  HG3 GLU A 158       5.271  26.255  17.322  1.00 59.54           H  
ATOM   2682  CD  GLU A 158       5.391  26.371  15.170  1.00 59.54           C  
ATOM   2683  OE1 GLU A 158       6.537  26.862  15.042  1.00 59.54           O  
ATOM   2684  OE2 GLU A 158       4.608  26.382  14.197  1.00 59.54           O  
ATOM   2685  N   LYS A 159       4.450  21.579  17.439  1.00 58.77           N  
ATOM   2686  H   LYS A 159       5.152  21.437  16.727  1.00 58.77           H  
ATOM   2687  CA  LYS A 159       3.538  20.444  17.683  1.00 58.77           C  
ATOM   2688  HA  LYS A 159       2.543  20.834  17.899  1.00 58.77           H  
ATOM   2689  C   LYS A 159       3.940  19.592  18.913  1.00 58.77           C  
ATOM   2690  CB  LYS A 159       3.460  19.599  16.397  1.00 58.77           C  
ATOM   2691  HB2 LYS A 159       4.465  19.238  16.181  1.00 58.77           H  
ATOM   2692  HB3 LYS A 159       2.827  18.727  16.564  1.00 58.77           H  
ATOM   2693  O   LYS A 159       3.795  18.368  18.921  1.00 58.77           O  
ATOM   2694  CG  LYS A 159       2.909  20.359  15.176  1.00 58.77           C  
ATOM   2695  HG2 LYS A 159       1.831  20.486  15.274  1.00 58.77           H  
ATOM   2696  HG3 LYS A 159       3.362  21.348  15.108  1.00 58.77           H  
ATOM   2697  CD  LYS A 159       3.229  19.580  13.893  1.00 58.77           C  
ATOM   2698  HD2 LYS A 159       4.265  19.244  13.933  1.00 58.77           H  
ATOM   2699  HD3 LYS A 159       2.575  18.710  13.823  1.00 58.77           H  
ATOM   2700  CE  LYS A 159       3.061  20.473  12.663  1.00 58.77           C  
ATOM   2701  HE2 LYS A 159       2.007  20.730  12.552  1.00 58.77           H  
ATOM   2702  HE3 LYS A 159       3.611  21.398  12.838  1.00 58.77           H  
ATOM   2703  NZ  LYS A 159       3.565  19.798  11.444  1.00 58.77           N  
ATOM   2704  HZ1 LYS A 159       2.994  18.994  11.226  1.00 58.77           H  
ATOM   2705  HZ2 LYS A 159       4.510  19.473  11.595  1.00 58.77           H  
ATOM   2706  HZ3 LYS A 159       3.552  20.428  10.654  1.00 58.77           H  
ATOM   2707  N   GLU A 160       4.507  20.208  19.952  1.00 55.75           N  
ATOM   2708  H   GLU A 160       4.601  21.210  19.872  1.00 55.75           H  
ATOM   2709  CA  GLU A 160       4.937  19.550  21.205  1.00 55.75           C  
ATOM   2710  HA  GLU A 160       4.376  18.623  21.325  1.00 55.75           H  
ATOM   2711  C   GLU A 160       4.632  20.393  22.435  1.00 55.75           C  
ATOM   2712  CB  GLU A 160       6.427  19.201  21.171  1.00 55.75           C  
ATOM   2713  HB2 GLU A 160       7.014  20.107  21.323  1.00 55.75           H  
ATOM   2714  HB3 GLU A 160       6.649  18.784  20.189  1.00 55.75           H  
ATOM   2715  O   GLU A 160       4.142  19.854  23.419  1.00 55.75           O  
ATOM   2716  CG  GLU A 160       6.864  18.187  22.232  1.00 55.75           C  
ATOM   2717  HG2 GLU A 160       5.992  17.676  22.639  1.00 55.75           H  
ATOM   2718  HG3 GLU A 160       7.368  18.704  23.048  1.00 55.75           H  
ATOM   2719  CD  GLU A 160       7.791  17.162  21.577  1.00 55.75           C  
ATOM   2720  OE1 GLU A 160       7.231  16.121  21.154  1.00 55.75           O  
ATOM   2721  OE2 GLU A 160       8.985  17.472  21.391  1.00 55.75           O  
ATOM   2722  N   LYS A 161       4.719  21.723  22.317  1.00 61.84           N  
ATOM   2723  H   LYS A 161       5.188  22.086  21.500  1.00 61.84           H  
ATOM   2724  CA  LYS A 161       3.963  22.666  23.161  1.00 61.84           C  
ATOM   2725  HA  LYS A 161       4.056  22.344  24.198  1.00 61.84           H  
ATOM   2726  C   LYS A 161       2.450  22.641  22.864  1.00 61.84           C  
ATOM   2727  CB  LYS A 161       4.559  24.076  23.020  1.00 61.84           C  
ATOM   2728  HB2 LYS A 161       3.935  24.774  23.579  1.00 61.84           H  
ATOM   2729  HB3 LYS A 161       4.538  24.375  21.972  1.00 61.84           H  
ATOM   2730  O   LYS A 161       1.753  23.634  23.072  1.00 61.84           O  
ATOM   2731  CG  LYS A 161       6.002  24.147  23.547  1.00 61.84           C  
ATOM   2732  HG2 LYS A 161       6.650  23.631  22.838  1.00 61.84           H  
ATOM   2733  HG3 LYS A 161       6.075  23.632  24.505  1.00 61.84           H  
ATOM   2734  CD  LYS A 161       6.507  25.591  23.708  1.00 61.84           C  
ATOM   2735  HD2 LYS A 161       7.582  25.585  23.527  1.00 61.84           H  
ATOM   2736  HD3 LYS A 161       6.054  26.232  22.952  1.00 61.84           H  
ATOM   2737  CE  LYS A 161       6.284  26.174  25.115  1.00 61.84           C  
ATOM   2738  HE2 LYS A 161       6.793  25.533  25.834  1.00 61.84           H  
ATOM   2739  HE3 LYS A 161       6.752  27.157  25.156  1.00 61.84           H  
ATOM   2740  NZ  LYS A 161       4.853  26.285  25.482  1.00 61.84           N  
ATOM   2741  HZ1 LYS A 161       4.731  26.694  26.398  1.00 61.84           H  
ATOM   2742  HZ2 LYS A 161       4.322  26.804  24.798  1.00 61.84           H  
ATOM   2743  HZ3 LYS A 161       4.438  25.366  25.546  1.00 61.84           H  
ATOM   2744  N   GLU A 162       1.960  21.517  22.339  1.00 56.99           N  
ATOM   2745  H   GLU A 162       2.573  20.716  22.373  1.00 56.99           H  
ATOM   2746  CA  GLU A 162       0.649  21.330  21.728  1.00 56.99           C  
ATOM   2747  HA  GLU A 162      -0.058  21.929  22.303  1.00 56.99           H  
ATOM   2748  C   GLU A 162       0.133  19.863  21.803  1.00 56.99           C  
ATOM   2749  CB  GLU A 162       0.646  21.889  20.287  1.00 56.99           C  
ATOM   2750  HB2 GLU A 162      -0.271  21.538  19.812  1.00 56.99           H  
ATOM   2751  HB3 GLU A 162       1.497  21.499  19.728  1.00 56.99           H  
ATOM   2752  O   GLU A 162      -0.537  19.390  20.884  1.00 56.99           O  
ATOM   2753  CG  GLU A 162       0.603  23.426  20.208  1.00 56.99           C  
ATOM   2754  HG2 GLU A 162      -0.071  23.780  20.987  1.00 56.99           H  
ATOM   2755  HG3 GLU A 162       1.595  23.824  20.418  1.00 56.99           H  
ATOM   2756  CD  GLU A 162       0.096  24.002  18.871  1.00 56.99           C  
ATOM   2757  OE1 GLU A 162       0.036  25.250  18.792  1.00 56.99           O  
ATOM   2758  OE2 GLU A 162      -0.390  23.252  17.989  1.00 56.99           O  
ATOM   2759  N   LYS A 163       0.406  19.114  22.883  1.00 58.46           N  
ATOM   2760  H   LYS A 163       0.863  19.534  23.680  1.00 58.46           H  
ATOM   2761  CA  LYS A 163       0.052  17.681  23.006  1.00 58.46           C  
ATOM   2762  HA  LYS A 163      -0.384  17.352  22.063  1.00 58.46           H  
ATOM   2763  C   LYS A 163      -1.033  17.346  24.051  1.00 58.46           C  
ATOM   2764  CB  LYS A 163       1.348  16.872  23.223  1.00 58.46           C  
ATOM   2765  HB2 LYS A 163       1.096  15.901  23.650  1.00 58.46           H  
ATOM   2766  HB3 LYS A 163       1.992  17.391  23.933  1.00 58.46           H  
ATOM   2767  O   LYS A 163      -1.430  16.179  24.113  1.00 58.46           O  
ATOM   2768  CG  LYS A 163       2.108  16.630  21.904  1.00 58.46           C  
ATOM   2769  HG2 LYS A 163       2.407  17.583  21.467  1.00 58.46           H  
ATOM   2770  HG3 LYS A 163       1.439  16.126  21.207  1.00 58.46           H  
ATOM   2771  CD  LYS A 163       3.346  15.744  22.133  1.00 58.46           C  
ATOM   2772  HD2 LYS A 163       3.053  14.902  22.760  1.00 58.46           H  
ATOM   2773  HD3 LYS A 163       4.109  16.304  22.672  1.00 58.46           H  
ATOM   2774  CE  LYS A 163       3.921  15.163  20.831  1.00 58.46           C  
ATOM   2775  HE2 LYS A 163       4.519  14.289  21.090  1.00 58.46           H  
ATOM   2776  HE3 LYS A 163       3.098  14.838  20.195  1.00 58.46           H  
ATOM   2777  NZ  LYS A 163       4.788  16.111  20.098  1.00 58.46           N  
ATOM   2778  HZ1 LYS A 163       4.325  16.980  19.873  1.00 58.46           H  
ATOM   2779  HZ2 LYS A 163       5.137  15.720  19.235  1.00 58.46           H  
ATOM   2780  HZ3 LYS A 163       5.626  16.300  20.629  1.00 58.46           H  
ATOM   2781  N   GLU A 164      -1.537  18.313  24.816  1.00 55.98           N  
ATOM   2782  H   GLU A 164      -1.086  19.212  24.724  1.00 55.98           H  
ATOM   2783  CA  GLU A 164      -2.409  18.150  25.993  1.00 55.98           C  
ATOM   2784  HA  GLU A 164      -2.595  17.085  26.133  1.00 55.98           H  
ATOM   2785  C   GLU A 164      -3.808  18.819  25.916  1.00 55.98           C  
ATOM   2786  CB  GLU A 164      -1.670  18.631  27.257  1.00 55.98           C  
ATOM   2787  HB2 GLU A 164      -1.724  19.718  27.320  1.00 55.98           H  
ATOM   2788  HB3 GLU A 164      -2.199  18.224  28.118  1.00 55.98           H  
ATOM   2789  O   GLU A 164      -4.806  18.117  26.066  1.00 55.98           O  
ATOM   2790  CG  GLU A 164      -0.193  18.202  27.351  1.00 55.98           C  
ATOM   2791  HG2 GLU A 164       0.033  17.989  28.396  1.00 55.98           H  
ATOM   2792  HG3 GLU A 164      -0.031  17.273  26.805  1.00 55.98           H  
ATOM   2793  CD  GLU A 164       0.754  19.305  26.847  1.00 55.98           C  
ATOM   2794  OE1 GLU A 164       1.269  20.067  27.696  1.00 55.98           O  
ATOM   2795  OE2 GLU A 164       0.965  19.419  25.618  1.00 55.98           O  
ATOM   2796  N   LYS A 165      -3.939  20.142  25.683  1.00 62.96           N  
ATOM   2797  H   LYS A 165      -3.071  20.639  25.541  1.00 62.96           H  
ATOM   2798  CA  LYS A 165      -5.182  20.927  25.948  1.00 62.96           C  
ATOM   2799  HA  LYS A 165      -5.475  20.589  26.942  1.00 62.96           H  
ATOM   2800  C   LYS A 165      -6.439  20.647  25.108  1.00 62.96           C  
ATOM   2801  CB  LYS A 165      -4.946  22.447  26.132  1.00 62.96           C  
ATOM   2802  HB2 LYS A 165      -3.996  22.585  26.649  1.00 62.96           H  
ATOM   2803  HB3 LYS A 165      -5.731  22.789  26.806  1.00 62.96           H  
ATOM   2804  O   LYS A 165      -7.412  21.384  25.251  1.00 62.96           O  
ATOM   2805  CG  LYS A 165      -4.991  23.356  24.877  1.00 62.96           C  
ATOM   2806  HG2 LYS A 165      -5.342  22.759  24.036  1.00 62.96           H  
ATOM   2807  HG3 LYS A 165      -3.981  23.694  24.646  1.00 62.96           H  
ATOM   2808  CD  LYS A 165      -5.886  24.613  24.977  1.00 62.96           C  
ATOM   2809  HD2 LYS A 165      -6.919  24.268  24.948  1.00 62.96           H  
ATOM   2810  HD3 LYS A 165      -5.748  25.120  25.932  1.00 62.96           H  
ATOM   2811  CE  LYS A 165      -5.682  25.644  23.841  1.00 62.96           C  
ATOM   2812  HE2 LYS A 165      -5.442  25.119  22.916  1.00 62.96           H  
ATOM   2813  HE3 LYS A 165      -6.625  26.163  23.670  1.00 62.96           H  
ATOM   2814  NZ  LYS A 165      -4.624  26.651  24.090  1.00 62.96           N  
ATOM   2815  HZ1 LYS A 165      -4.451  27.167  23.239  1.00 62.96           H  
ATOM   2816  HZ2 LYS A 165      -3.733  26.220  24.288  1.00 62.96           H  
ATOM   2817  HZ3 LYS A 165      -4.841  27.282  24.849  1.00 62.96           H  
ATOM   2818  N   GLU A 166      -6.462  19.627  24.255  1.00 50.55           N  
ATOM   2819  H   GLU A 166      -5.640  19.042  24.218  1.00 50.55           H  
ATOM   2820  CA  GLU A 166      -7.720  19.085  23.719  1.00 50.55           C  
ATOM   2821  HA  GLU A 166      -8.515  19.818  23.859  1.00 50.55           H  
ATOM   2822  C   GLU A 166      -8.123  17.845  24.516  1.00 50.55           C  
ATOM   2823  CB  GLU A 166      -7.634  18.795  22.213  1.00 50.55           C  
ATOM   2824  HB2 GLU A 166      -7.066  17.879  22.058  1.00 50.55           H  
ATOM   2825  HB3 GLU A 166      -7.113  19.614  21.717  1.00 50.55           H  
ATOM   2826  O   GLU A 166      -9.245  17.811  25.009  1.00 50.55           O  
ATOM   2827  CG  GLU A 166      -9.016  18.606  21.564  1.00 50.55           C  
ATOM   2828  HG2 GLU A 166      -8.872  18.246  20.546  1.00 50.55           H  
ATOM   2829  HG3 GLU A 166      -9.575  17.845  22.109  1.00 50.55           H  
ATOM   2830  CD  GLU A 166      -9.807  19.917  21.520  1.00 50.55           C  
ATOM   2831  OE1 GLU A 166     -10.813  20.053  22.262  1.00 50.55           O  
ATOM   2832  OE2 GLU A 166      -9.371  20.835  20.788  1.00 50.55           O  
ATOM   2833  N   LYS A 167      -7.191  16.906  24.742  1.00 61.06           N  
ATOM   2834  H   LYS A 167      -6.271  17.069  24.359  1.00 61.06           H  
ATOM   2835  CA  LYS A 167      -7.363  15.711  25.597  1.00 61.06           C  
ATOM   2836  HA  LYS A 167      -8.183  15.095  25.228  1.00 61.06           H  
ATOM   2837  C   LYS A 167      -7.650  16.088  27.052  1.00 61.06           C  
ATOM   2838  CB  LYS A 167      -6.077  14.875  25.590  1.00 61.06           C  
ATOM   2839  HB2 LYS A 167      -5.292  15.474  26.054  1.00 61.06           H  
ATOM   2840  HB3 LYS A 167      -6.228  13.994  26.213  1.00 61.06           H  
ATOM   2841  O   LYS A 167      -8.497  15.513  27.717  1.00 61.06           O  
ATOM   2842  CG  LYS A 167      -5.602  14.414  24.205  1.00 61.06           C  
ATOM   2843  HG2 LYS A 167      -5.680  15.228  23.484  1.00 61.06           H  
ATOM   2844  HG3 LYS A 167      -6.212  13.579  23.860  1.00 61.06           H  
ATOM   2845  CD  LYS A 167      -4.133  13.995  24.318  1.00 61.06           C  
ATOM   2846  HD2 LYS A 167      -4.059  13.080  24.906  1.00 61.06           H  
ATOM   2847  HD3 LYS A 167      -3.585  14.786  24.829  1.00 61.06           H  
ATOM   2848  CE  LYS A 167      -3.505  13.792  22.942  1.00 61.06           C  
ATOM   2849  HE2 LYS A 167      -3.922  12.896  22.484  1.00 61.06           H  
ATOM   2850  HE3 LYS A 167      -3.756  14.654  22.324  1.00 61.06           H  
ATOM   2851  NZ  LYS A 167      -2.034  13.699  23.073  1.00 61.06           N  
ATOM   2852  HZ1 LYS A 167      -1.588  13.599  22.172  1.00 61.06           H  
ATOM   2853  HZ2 LYS A 167      -1.700  14.552  23.498  1.00 61.06           H  
ATOM   2854  HZ3 LYS A 167      -1.774  12.935  23.681  1.00 61.06           H  
ATOM   2855  N   GLU A 168      -6.961  17.098  27.561  1.00 55.16           N  
ATOM   2856  H   GLU A 168      -6.219  17.486  26.995  1.00 55.16           H  
ATOM   2857  CA  GLU A 168      -7.106  17.581  28.933  1.00 55.16           C  
ATOM   2858  HA  GLU A 168      -7.050  16.743  29.628  1.00 55.16           H  
ATOM   2859  C   GLU A 168      -8.457  18.278  29.129  1.00 55.16           C  
ATOM   2860  CB  GLU A 168      -5.927  18.515  29.187  1.00 55.16           C  
ATOM   2861  HB2 GLU A 168      -5.028  18.023  28.815  1.00 55.16           H  
ATOM   2862  HB3 GLU A 168      -6.088  19.429  28.614  1.00 55.16           H  
ATOM   2863  O   GLU A 168      -9.160  18.021  30.101  1.00 55.16           O  
ATOM   2864  CG  GLU A 168      -5.683  18.887  30.651  1.00 55.16           C  
ATOM   2865  HG2 GLU A 168      -6.583  19.348  31.056  1.00 55.16           H  
ATOM   2866  HG3 GLU A 168      -5.465  17.982  31.219  1.00 55.16           H  
ATOM   2867  CD  GLU A 168      -4.504  19.867  30.754  1.00 55.16           C  
ATOM   2868  OE1 GLU A 168      -4.400  20.560  31.787  1.00 55.16           O  
ATOM   2869  OE2 GLU A 168      -3.751  19.989  29.761  1.00 55.16           O  
ATOM   2870  N   LYS A 169      -8.897  19.070  28.139  1.00 61.81           N  
ATOM   2871  H   LYS A 169      -8.290  19.211  27.345  1.00 61.81           H  
ATOM   2872  CA  LYS A 169     -10.250  19.642  28.120  1.00 61.81           C  
ATOM   2873  HA  LYS A 169     -10.476  20.037  29.111  1.00 61.81           H  
ATOM   2874  C   LYS A 169     -11.319  18.600  27.835  1.00 61.81           C  
ATOM   2875  CB  LYS A 169     -10.343  20.781  27.101  1.00 61.81           C  
ATOM   2876  HB2 LYS A 169      -9.946  20.457  26.139  1.00 61.81           H  
ATOM   2877  HB3 LYS A 169     -11.391  21.052  26.975  1.00 61.81           H  
ATOM   2878  O   LYS A 169     -12.430  18.723  28.322  1.00 61.81           O  
ATOM   2879  CG  LYS A 169      -9.581  22.010  27.598  1.00 61.81           C  
ATOM   2880  HG2 LYS A 169      -8.515  21.786  27.649  1.00 61.81           H  
ATOM   2881  HG3 LYS A 169      -9.943  22.274  28.591  1.00 61.81           H  
ATOM   2882  CD  LYS A 169      -9.822  23.184  26.653  1.00 61.81           C  
ATOM   2883  HD2 LYS A 169      -9.524  22.901  25.643  1.00 61.81           H  
ATOM   2884  HD3 LYS A 169     -10.883  23.432  26.658  1.00 61.81           H  
ATOM   2885  CE  LYS A 169      -9.008  24.393  27.106  1.00 61.81           C  
ATOM   2886  HE2 LYS A 169      -7.949  24.138  27.059  1.00 61.81           H  
ATOM   2887  HE3 LYS A 169      -9.245  24.614  28.147  1.00 61.81           H  
ATOM   2888  NZ  LYS A 169      -9.307  25.554  26.239  1.00 61.81           N  
ATOM   2889  HZ1 LYS A 169     -10.257  25.862  26.392  1.00 61.81           H  
ATOM   2890  HZ2 LYS A 169      -9.238  25.289  25.267  1.00 61.81           H  
ATOM   2891  HZ3 LYS A 169      -8.676  26.317  26.438  1.00 61.81           H  
ATOM   2892  N   GLU A 170     -11.036  17.583  27.029  1.00 46.55           N  
ATOM   2893  H   GLU A 170     -10.110  17.548  26.627  1.00 46.55           H  
ATOM   2894  CA  GLU A 170     -11.882  16.398  26.836  1.00 46.55           C  
ATOM   2895  HA  GLU A 170     -12.869  16.677  26.467  1.00 46.55           H  
ATOM   2896  C   GLU A 170     -12.091  15.708  28.182  1.00 46.55           C  
ATOM   2897  CB  GLU A 170     -11.220  15.500  25.776  1.00 46.55           C  
ATOM   2898  HB2 GLU A 170     -11.372  15.958  24.799  1.00 46.55           H  
ATOM   2899  HB3 GLU A 170     -10.146  15.506  25.965  1.00 46.55           H  
ATOM   2900  O   GLU A 170     -13.227  15.403  28.515  1.00 46.55           O  
ATOM   2901  CG  GLU A 170     -11.640  14.027  25.697  1.00 46.55           C  
ATOM   2902  HG2 GLU A 170     -11.733  13.607  26.699  1.00 46.55           H  
ATOM   2903  HG3 GLU A 170     -12.609  13.952  25.203  1.00 46.55           H  
ATOM   2904  CD  GLU A 170     -10.566  13.248  24.922  1.00 46.55           C  
ATOM   2905  OE1 GLU A 170     -10.465  13.466  23.695  1.00 46.55           O  
ATOM   2906  OE2 GLU A 170      -9.808  12.491  25.576  1.00 46.55           O  
ATOM   2907  N   LYS A 171     -11.044  15.585  29.004  1.00 61.91           N  
ATOM   2908  H   LYS A 171     -10.131  15.809  28.632  1.00 61.91           H  
ATOM   2909  CA  LYS A 171     -11.090  14.909  30.307  1.00 61.91           C  
ATOM   2910  HA  LYS A 171     -11.962  14.255  30.283  1.00 61.91           H  
ATOM   2911  C   LYS A 171     -11.395  15.816  31.505  1.00 61.91           C  
ATOM   2912  CB  LYS A 171      -9.896  13.952  30.432  1.00 61.91           C  
ATOM   2913  HB2 LYS A 171      -8.954  14.499  30.395  1.00 61.91           H  
ATOM   2914  HB3 LYS A 171      -9.966  13.405  31.372  1.00 61.91           H  
ATOM   2915  O   LYS A 171     -11.514  15.327  32.631  1.00 61.91           O  
ATOM   2916  CG  LYS A 171      -9.995  12.962  29.255  1.00 61.91           C  
ATOM   2917  HG2 LYS A 171     -11.038  12.675  29.122  1.00 61.91           H  
ATOM   2918  HG3 LYS A 171      -9.675  13.449  28.334  1.00 61.91           H  
ATOM   2919  CD  LYS A 171      -9.187  11.681  29.407  1.00 61.91           C  
ATOM   2920  HD2 LYS A 171      -9.503  11.172  30.318  1.00 61.91           H  
ATOM   2921  HD3 LYS A 171      -8.122  11.909  29.451  1.00 61.91           H  
ATOM   2922  CE  LYS A 171      -9.508  10.842  28.164  1.00 61.91           C  
ATOM   2923  HE2 LYS A 171     -10.212  11.396  27.544  1.00 61.91           H  
ATOM   2924  HE3 LYS A 171      -8.610  10.707  27.560  1.00 61.91           H  
ATOM   2925  NZ  LYS A 171     -10.123   9.554  28.541  1.00 61.91           N  
ATOM   2926  HZ1 LYS A 171     -10.955   9.755  29.078  1.00 61.91           H  
ATOM   2927  HZ2 LYS A 171     -10.408   9.041  27.719  1.00 61.91           H  
ATOM   2928  HZ3 LYS A 171      -9.504   8.996  29.111  1.00 61.91           H  
ATOM   2929  N   GLU A 172     -11.661  17.094  31.238  1.00 53.69           N  
ATOM   2930  H   GLU A 172     -11.321  17.444  30.353  1.00 53.69           H  
ATOM   2931  CA  GLU A 172     -12.551  17.957  32.022  1.00 53.69           C  
ATOM   2932  HA  GLU A 172     -12.499  17.654  33.068  1.00 53.69           H  
ATOM   2933  C   GLU A 172     -14.012  17.769  31.567  1.00 53.69           C  
ATOM   2934  CB  GLU A 172     -12.077  19.419  31.940  1.00 53.69           C  
ATOM   2935  HB2 GLU A 172     -12.110  19.740  30.898  1.00 53.69           H  
ATOM   2936  HB3 GLU A 172     -11.039  19.473  32.269  1.00 53.69           H  
ATOM   2937  O   GLU A 172     -14.834  17.405  32.398  1.00 53.69           O  
ATOM   2938  CG  GLU A 172     -12.909  20.410  32.773  1.00 53.69           C  
ATOM   2939  HG2 GLU A 172     -13.942  20.389  32.425  1.00 53.69           H  
ATOM   2940  HG3 GLU A 172     -12.529  21.415  32.589  1.00 53.69           H  
ATOM   2941  CD  GLU A 172     -12.864  20.137  34.284  1.00 53.69           C  
ATOM   2942  OE1 GLU A 172     -13.918  19.808  34.879  1.00 53.69           O  
ATOM   2943  OE2 GLU A 172     -11.800  20.282  34.914  1.00 53.69           O  
ATOM   2944  N   ARG A 173     -14.327  17.888  30.262  1.00 54.35           N  
ATOM   2945  H   ARG A 173     -13.585  18.177  29.641  1.00 54.35           H  
ATOM   2946  CA  ARG A 173     -15.669  17.677  29.651  1.00 54.35           C  
ATOM   2947  HA  ARG A 173     -16.373  18.380  30.096  1.00 54.35           H  
ATOM   2948  C   ARG A 173     -16.256  16.272  29.892  1.00 54.35           C  
ATOM   2949  CB  ARG A 173     -15.609  17.972  28.132  1.00 54.35           C  
ATOM   2950  HB2 ARG A 173     -14.784  17.407  27.698  1.00 54.35           H  
ATOM   2951  HB3 ARG A 173     -16.530  17.616  27.672  1.00 54.35           H  
ATOM   2952  O   ARG A 173     -17.463  16.069  29.809  1.00 54.35           O  
ATOM   2953  CG  ARG A 173     -15.466  19.467  27.773  1.00 54.35           C  
ATOM   2954  HG2 ARG A 173     -16.403  19.965  28.020  1.00 54.35           H  
ATOM   2955  HG3 ARG A 173     -14.683  19.928  28.376  1.00 54.35           H  
ATOM   2956  CD  ARG A 173     -15.174  19.724  26.278  1.00 54.35           C  
ATOM   2957  HD2 ARG A 173     -15.933  19.218  25.681  1.00 54.35           H  
ATOM   2958  HD3 ARG A 173     -15.257  20.797  26.104  1.00 54.35           H  
ATOM   2959  NE  ARG A 173     -13.825  19.264  25.874  1.00 54.35           N  
ATOM   2960  HE  ARG A 173     -13.323  18.763  26.593  1.00 54.35           H  
ATOM   2961  NH1 ARG A 173     -13.626  20.257  23.790  1.00 54.35           N  
ATOM   2962 HH11 ARG A 173     -14.561  20.635  23.851  1.00 54.35           H  
ATOM   2963 HH12 ARG A 173     -13.042  20.374  22.975  1.00 54.35           H  
ATOM   2964  NH2 ARG A 173     -11.974  19.041  24.528  1.00 54.35           N  
ATOM   2965 HH21 ARG A 173     -11.515  18.378  25.135  1.00 54.35           H  
ATOM   2966 HH22 ARG A 173     -11.502  19.295  23.672  1.00 54.35           H  
ATOM   2967  CZ  ARG A 173     -13.163  19.514  24.751  1.00 54.35           C  
ATOM   2968  N   GLU A 174     -15.412  15.288  30.175  1.00 50.08           N  
ATOM   2969  H   GLU A 174     -14.440  15.492  29.991  1.00 50.08           H  
ATOM   2970  CA  GLU A 174     -15.730  13.933  30.652  1.00 50.08           C  
ATOM   2971  HA  GLU A 174     -16.442  13.449  29.983  1.00 50.08           H  
ATOM   2972  C   GLU A 174     -16.346  14.005  32.064  1.00 50.08           C  
ATOM   2973  CB  GLU A 174     -14.383  13.171  30.620  1.00 50.08           C  
ATOM   2974  HB2 GLU A 174     -13.974  13.272  29.615  1.00 50.08           H  
ATOM   2975  HB3 GLU A 174     -13.716  13.692  31.307  1.00 50.08           H  
ATOM   2976  O   GLU A 174     -17.459  13.535  32.313  1.00 50.08           O  
ATOM   2977  CG  GLU A 174     -14.292  11.674  30.948  1.00 50.08           C  
ATOM   2978  HG2 GLU A 174     -14.862  11.108  30.211  1.00 50.08           H  
ATOM   2979  HG3 GLU A 174     -14.720  11.496  31.934  1.00 50.08           H  
ATOM   2980  CD  GLU A 174     -12.805  11.237  30.938  1.00 50.08           C  
ATOM   2981  OE1 GLU A 174     -12.349  10.509  30.018  1.00 50.08           O  
ATOM   2982  OE2 GLU A 174     -12.068  11.689  31.848  1.00 50.08           O  
ATOM   2983  N   LYS A 175     -15.648  14.697  32.971  1.00 64.63           N  
ATOM   2984  H   LYS A 175     -14.824  15.179  32.643  1.00 64.63           H  
ATOM   2985  CA  LYS A 175     -15.942  14.764  34.409  1.00 64.63           C  
ATOM   2986  HA  LYS A 175     -16.336  13.793  34.708  1.00 64.63           H  
ATOM   2987  C   LYS A 175     -16.988  15.829  34.760  1.00 64.63           C  
ATOM   2988  CB  LYS A 175     -14.630  14.947  35.178  1.00 64.63           C  
ATOM   2989  HB2 LYS A 175     -14.851  14.988  36.245  1.00 64.63           H  
ATOM   2990  HB3 LYS A 175     -14.152  15.876  34.867  1.00 64.63           H  
ATOM   2991  O   LYS A 175     -17.771  15.689  35.690  1.00 64.63           O  
ATOM   2992  CG  LYS A 175     -13.682  13.768  34.915  1.00 64.63           C  
ATOM   2993  HG2 LYS A 175     -13.430  13.744  33.855  1.00 64.63           H  
ATOM   2994  HG3 LYS A 175     -14.179  12.832  35.172  1.00 64.63           H  
ATOM   2995  CD  LYS A 175     -12.396  13.892  35.736  1.00 64.63           C  
ATOM   2996  HD2 LYS A 175     -12.648  13.809  36.793  1.00 64.63           H  
ATOM   2997  HD3 LYS A 175     -11.938  14.864  35.554  1.00 64.63           H  
ATOM   2998  CE  LYS A 175     -11.402  12.785  35.374  1.00 64.63           C  
ATOM   2999  HE2 LYS A 175     -11.867  11.818  35.570  1.00 64.63           H  
ATOM   3000  HE3 LYS A 175     -10.532  12.884  36.024  1.00 64.63           H  
ATOM   3001  NZ  LYS A 175     -10.987  12.871  33.955  1.00 64.63           N  
ATOM   3002  HZ1 LYS A 175     -10.924  13.826  33.632  1.00 64.63           H  
ATOM   3003  HZ2 LYS A 175     -10.134  12.366  33.762  1.00 64.63           H  
ATOM   3004  HZ3 LYS A 175     -11.672  12.446  33.346  1.00 64.63           H  
ATOM   3005  N   GLU A 176     -17.062  16.882  33.958  1.00 54.36           N  
ATOM   3006  H   GLU A 176     -16.331  16.948  33.263  1.00 54.36           H  
ATOM   3007  CA  GLU A 176     -18.137  17.876  33.852  1.00 54.36           C  
ATOM   3008  HA  GLU A 176     -18.011  18.667  34.592  1.00 54.36           H  
ATOM   3009  C   GLU A 176     -19.544  17.273  34.017  1.00 54.36           C  
ATOM   3010  CB  GLU A 176     -17.952  18.474  32.453  1.00 54.36           C  
ATOM   3011  HB2 GLU A 176     -17.983  17.635  31.758  1.00 54.36           H  
ATOM   3012  HB3 GLU A 176     -16.957  18.914  32.397  1.00 54.36           H  
ATOM   3013  O   GLU A 176     -20.366  17.849  34.733  1.00 54.36           O  
ATOM   3014  CG  GLU A 176     -18.937  19.529  31.947  1.00 54.36           C  
ATOM   3015  HG2 GLU A 176     -19.961  19.242  32.182  1.00 54.36           H  
ATOM   3016  HG3 GLU A 176     -18.728  20.485  32.427  1.00 54.36           H  
ATOM   3017  CD  GLU A 176     -18.747  19.610  30.424  1.00 54.36           C  
ATOM   3018  OE1 GLU A 176     -19.295  18.718  29.733  1.00 54.36           O  
ATOM   3019  OE2 GLU A 176     -17.939  20.440  29.959  1.00 54.36           O  
ATOM   3020  N   ARG A 177     -19.790  16.099  33.409  1.00 51.67           N  
ATOM   3021  H   ARG A 177     -19.037  15.715  32.855  1.00 51.67           H  
ATOM   3022  CA  ARG A 177     -21.102  15.424  33.346  1.00 51.67           C  
ATOM   3023  HA  ARG A 177     -21.848  16.060  33.821  1.00 51.67           H  
ATOM   3024  C   ARG A 177     -21.172  14.099  34.115  1.00 51.67           C  
ATOM   3025  CB  ARG A 177     -21.494  15.275  31.868  1.00 51.67           C  
ATOM   3026  HB2 ARG A 177     -20.675  14.802  31.327  1.00 51.67           H  
ATOM   3027  HB3 ARG A 177     -22.379  14.645  31.784  1.00 51.67           H  
ATOM   3028  O   ARG A 177     -22.254  13.709  34.540  1.00 51.67           O  
ATOM   3029  CG  ARG A 177     -21.814  16.655  31.266  1.00 51.67           C  
ATOM   3030  HG2 ARG A 177     -21.048  17.380  31.540  1.00 51.67           H  
ATOM   3031  HG3 ARG A 177     -22.764  17.005  31.670  1.00 51.67           H  
ATOM   3032  CD  ARG A 177     -21.901  16.641  29.743  1.00 51.67           C  
ATOM   3033  HD2 ARG A 177     -22.637  15.901  29.427  1.00 51.67           H  
ATOM   3034  HD3 ARG A 177     -22.223  17.636  29.436  1.00 51.67           H  
ATOM   3035  NE  ARG A 177     -20.592  16.412  29.124  1.00 51.67           N  
ATOM   3036  HE  ARG A 177     -19.844  16.983  29.491  1.00 51.67           H  
ATOM   3037  NH1 ARG A 177     -21.292  15.438  27.176  1.00 51.67           N  
ATOM   3038 HH11 ARG A 177     -22.233  15.700  27.429  1.00 51.67           H  
ATOM   3039 HH12 ARG A 177     -21.078  15.066  26.261  1.00 51.67           H  
ATOM   3040  NH2 ARG A 177     -19.105  15.667  27.608  1.00 51.67           N  
ATOM   3041 HH21 ARG A 177     -18.850  15.220  26.739  1.00 51.67           H  
ATOM   3042 HH22 ARG A 177     -18.415  15.944  28.292  1.00 51.67           H  
ATOM   3043  CZ  ARG A 177     -20.339  15.840  27.971  1.00 51.67           C  
ATOM   3044  N   GLU A 178     -20.035  13.461  34.393  1.00 53.19           N  
ATOM   3045  H   GLU A 178     -19.192  13.787  33.942  1.00 53.19           H  
ATOM   3046  CA  GLU A 178     -19.870  12.493  35.496  1.00 53.19           C  
ATOM   3047  HA  GLU A 178     -20.383  11.556  35.278  1.00 53.19           H  
ATOM   3048  C   GLU A 178     -20.433  13.067  36.811  1.00 53.19           C  
ATOM   3049  CB  GLU A 178     -18.361  12.240  35.621  1.00 53.19           C  
ATOM   3050  HB2 GLU A 178     -17.929  13.234  35.738  1.00 53.19           H  
ATOM   3051  HB3 GLU A 178     -17.991  11.814  34.688  1.00 53.19           H  
ATOM   3052  O   GLU A 178     -21.358  12.508  37.396  1.00 53.19           O  
ATOM   3053  CG  GLU A 178     -17.817  11.416  36.793  1.00 53.19           C  
ATOM   3054  HG2 GLU A 178     -18.322  11.701  37.715  1.00 53.19           H  
ATOM   3055  HG3 GLU A 178     -18.001  10.358  36.607  1.00 53.19           H  
ATOM   3056  CD  GLU A 178     -16.310  11.709  36.931  1.00 53.19           C  
ATOM   3057  OE1 GLU A 178     -15.498  10.868  36.487  1.00 53.19           O  
ATOM   3058  OE2 GLU A 178     -15.972  12.823  37.407  1.00 53.19           O  
ATOM   3059  N   ARG A 179     -19.955  14.256  37.206  1.00 58.31           N  
ATOM   3060  H   ARG A 179     -19.196  14.645  36.665  1.00 58.31           H  
ATOM   3061  CA  ARG A 179     -20.359  14.965  38.434  1.00 58.31           C  
ATOM   3062  HA  ARG A 179     -20.210  14.305  39.289  1.00 58.31           H  
ATOM   3063  C   ARG A 179     -21.832  15.387  38.457  1.00 58.31           C  
ATOM   3064  CB  ARG A 179     -19.490  16.220  38.586  1.00 58.31           C  
ATOM   3065  HB2 ARG A 179     -19.828  16.785  39.455  1.00 58.31           H  
ATOM   3066  HB3 ARG A 179     -19.673  16.833  37.703  1.00 58.31           H  
ATOM   3067  O   ARG A 179     -22.346  15.696  39.529  1.00 58.31           O  
ATOM   3068  CG  ARG A 179     -17.976  15.967  38.742  1.00 58.31           C  
ATOM   3069  HG2 ARG A 179     -17.642  15.177  38.069  1.00 58.31           H  
ATOM   3070  HG3 ARG A 179     -17.750  15.654  39.761  1.00 58.31           H  
ATOM   3071  CD  ARG A 179     -17.247  17.280  38.415  1.00 58.31           C  
ATOM   3072  HD2 ARG A 179     -17.794  17.774  37.612  1.00 58.31           H  
ATOM   3073  HD3 ARG A 179     -17.280  17.928  39.291  1.00 58.31           H  
ATOM   3074  NE  ARG A 179     -15.843  17.100  37.985  1.00 58.31           N  
ATOM   3075  HE  ARG A 179     -15.352  16.291  38.340  1.00 58.31           H  
ATOM   3076  NH1 ARG A 179     -15.841  18.784  36.426  1.00 58.31           N  
ATOM   3077 HH11 ARG A 179     -15.298  19.253  35.715  1.00 58.31           H  
ATOM   3078 HH12 ARG A 179     -16.850  18.789  36.410  1.00 58.31           H  
ATOM   3079  NH2 ARG A 179     -13.945  17.797  36.869  1.00 58.31           N  
ATOM   3080 HH21 ARG A 179     -13.358  17.105  37.313  1.00 58.31           H  
ATOM   3081 HH22 ARG A 179     -13.577  18.441  36.184  1.00 58.31           H  
ATOM   3082  CZ  ARG A 179     -15.219  17.875  37.111  1.00 58.31           C  
ATOM   3083  N   GLU A 180     -22.498  15.449  37.304  1.00 51.75           N  
ATOM   3084  H   GLU A 180     -22.018  15.157  36.464  1.00 51.75           H  
ATOM   3085  CA  GLU A 180     -23.939  15.724  37.227  1.00 51.75           C  
ATOM   3086  HA  GLU A 180     -24.186  16.494  37.957  1.00 51.75           H  
ATOM   3087  C   GLU A 180     -24.748  14.476  37.599  1.00 51.75           C  
ATOM   3088  CB  GLU A 180     -24.307  16.247  35.827  1.00 51.75           C  
ATOM   3089  HB2 GLU A 180     -23.497  16.867  35.443  1.00 51.75           H  
ATOM   3090  HB3 GLU A 180     -24.430  15.404  35.146  1.00 51.75           H  
ATOM   3091  O   GLU A 180     -25.644  14.540  38.437  1.00 51.75           O  
ATOM   3092  CG  GLU A 180     -25.595  17.083  35.835  1.00 51.75           C  
ATOM   3093  HG2 GLU A 180     -26.376  16.560  36.388  1.00 51.75           H  
ATOM   3094  HG3 GLU A 180     -25.928  17.201  34.804  1.00 51.75           H  
ATOM   3095  CD  GLU A 180     -25.336  18.466  36.445  1.00 51.75           C  
ATOM   3096  OE1 GLU A 180     -25.467  18.649  37.676  1.00 51.75           O  
ATOM   3097  OE2 GLU A 180     -24.829  19.358  35.734  1.00 51.75           O  
ATOM   3098  N   ARG A 181     -24.343  13.312  37.076  1.00 51.77           N  
ATOM   3099  H   ARG A 181     -23.554  13.331  36.446  1.00 51.77           H  
ATOM   3100  CA  ARG A 181     -25.002  12.020  37.319  1.00 51.77           C  
ATOM   3101  HA  ARG A 181     -26.058  12.116  37.066  1.00 51.77           H  
ATOM   3102  C   ARG A 181     -24.963  11.585  38.781  1.00 51.77           C  
ATOM   3103  CB  ARG A 181     -24.374  10.959  36.411  1.00 51.77           C  
ATOM   3104  HB2 ARG A 181     -23.292  10.968  36.543  1.00 51.77           H  
ATOM   3105  HB3 ARG A 181     -24.747   9.974  36.693  1.00 51.77           H  
ATOM   3106  O   ARG A 181     -25.851  10.858  39.216  1.00 51.77           O  
ATOM   3107  CG  ARG A 181     -24.730  11.211  34.940  1.00 51.77           C  
ATOM   3108  HG2 ARG A 181     -25.775  10.945  34.777  1.00 51.77           H  
ATOM   3109  HG3 ARG A 181     -24.595  12.262  34.684  1.00 51.77           H  
ATOM   3110  CD  ARG A 181     -23.830  10.371  34.035  1.00 51.77           C  
ATOM   3111  HD2 ARG A 181     -22.804  10.719  34.156  1.00 51.77           H  
ATOM   3112  HD3 ARG A 181     -23.895   9.327  34.344  1.00 51.77           H  
ATOM   3113  NE  ARG A 181     -24.243  10.494  32.628  1.00 51.77           N  
ATOM   3114  HE  ARG A 181     -25.120  10.970  32.473  1.00 51.77           H  
ATOM   3115  NH1 ARG A 181     -22.441   9.429  31.687  1.00 51.77           N  
ATOM   3116 HH11 ARG A 181     -22.036   9.342  32.608  1.00 51.77           H  
ATOM   3117 HH12 ARG A 181     -21.953   9.074  30.877  1.00 51.77           H  
ATOM   3118  NH2 ARG A 181     -24.107  10.151  30.386  1.00 51.77           N  
ATOM   3119 HH21 ARG A 181     -25.013  10.585  30.281  1.00 51.77           H  
ATOM   3120 HH22 ARG A 181     -23.631   9.765  29.583  1.00 51.77           H  
ATOM   3121  CZ  ARG A 181     -23.596  10.028  31.577  1.00 51.77           C  
ATOM   3122  N   GLU A 182     -23.982  12.036  39.562  1.00 57.46           N  
ATOM   3123  H   GLU A 182     -23.224  12.543  39.127  1.00 57.46           H  
ATOM   3124  CA  GLU A 182     -23.996  11.851  41.021  1.00 57.46           C  
ATOM   3125  HA  GLU A 182     -24.197  10.804  41.247  1.00 57.46           H  
ATOM   3126  C   GLU A 182     -25.124  12.647  41.695  1.00 57.46           C  
ATOM   3127  CB  GLU A 182     -22.637  12.212  41.647  1.00 57.46           C  
ATOM   3128  HB2 GLU A 182     -22.692  12.003  42.715  1.00 57.46           H  
ATOM   3129  HB3 GLU A 182     -22.461  13.282  41.527  1.00 57.46           H  
ATOM   3130  O   GLU A 182     -25.807  12.122  42.570  1.00 57.46           O  
ATOM   3131  CG  GLU A 182     -21.427  11.456  41.071  1.00 57.46           C  
ATOM   3132  HG2 GLU A 182     -21.181  11.896  40.104  1.00 57.46           H  
ATOM   3133  HG3 GLU A 182     -20.572  11.613  41.728  1.00 57.46           H  
ATOM   3134  CD  GLU A 182     -21.669   9.949  40.896  1.00 57.46           C  
ATOM   3135  OE1 GLU A 182     -22.309   9.300  41.758  1.00 57.46           O  
ATOM   3136  OE2 GLU A 182     -21.334   9.400  39.822  1.00 57.46           O  
ATOM   3137  N   ARG A 183     -25.392  13.881  41.249  1.00 57.79           N  
ATOM   3138  H   ARG A 183     -24.895  14.204  40.431  1.00 57.79           H  
ATOM   3139  CA  ARG A 183     -26.465  14.738  41.792  1.00 57.79           C  
ATOM   3140  HA  ARG A 183     -26.404  14.736  42.880  1.00 57.79           H  
ATOM   3141  C   ARG A 183     -27.848  14.189  41.437  1.00 57.79           C  
ATOM   3142  CB  ARG A 183     -26.307  16.176  41.271  1.00 57.79           C  
ATOM   3143  HB2 ARG A 183     -26.443  16.167  40.189  1.00 57.79           H  
ATOM   3144  HB3 ARG A 183     -27.099  16.797  41.690  1.00 57.79           H  
ATOM   3145  O   ARG A 183     -28.767  14.278  42.248  1.00 57.79           O  
ATOM   3146  CG  ARG A 183     -24.949  16.812  41.616  1.00 57.79           C  
ATOM   3147  HG2 ARG A 183     -24.145  16.085  41.497  1.00 57.79           H  
ATOM   3148  HG3 ARG A 183     -24.955  17.160  42.649  1.00 57.79           H  
ATOM   3149  CD  ARG A 183     -24.674  17.976  40.664  1.00 57.79           C  
ATOM   3150  HD2 ARG A 183     -24.793  17.588  39.652  1.00 57.79           H  
ATOM   3151  HD3 ARG A 183     -25.405  18.768  40.823  1.00 57.79           H  
ATOM   3152  NE  ARG A 183     -23.305  18.499  40.818  1.00 57.79           N  
ATOM   3153  HE  ARG A 183     -22.818  18.233  41.662  1.00 57.79           H  
ATOM   3154  NH1 ARG A 183     -23.111  19.434  38.722  1.00 57.79           N  
ATOM   3155 HH11 ARG A 183     -24.044  19.121  38.493  1.00 57.79           H  
ATOM   3156 HH12 ARG A 183     -22.575  19.852  37.975  1.00 57.79           H  
ATOM   3157  NH2 ARG A 183     -21.391  19.510  40.123  1.00 57.79           N  
ATOM   3158 HH21 ARG A 183     -20.891  20.026  39.413  1.00 57.79           H  
ATOM   3159 HH22 ARG A 183     -20.969  19.285  41.012  1.00 57.79           H  
ATOM   3160  CZ  ARG A 183     -22.617  19.136  39.887  1.00 57.79           C  
ATOM   3161  N   GLU A 184     -27.979  13.577  40.260  1.00 54.98           N  
ATOM   3162  H   GLU A 184     -27.206  13.636  39.612  1.00 54.98           H  
ATOM   3163  CA  GLU A 184     -29.164  12.805  39.872  1.00 54.98           C  
ATOM   3164  HA  GLU A 184     -30.052  13.425  39.994  1.00 54.98           H  
ATOM   3165  C   GLU A 184     -29.340  11.571  40.772  1.00 54.98           C  
ATOM   3166  CB  GLU A 184     -29.074  12.378  38.397  1.00 54.98           C  
ATOM   3167  HB2 GLU A 184     -29.951  11.776  38.159  1.00 54.98           H  
ATOM   3168  HB3 GLU A 184     -28.189  11.758  38.256  1.00 54.98           H  
ATOM   3169  O   GLU A 184     -30.394  11.405  41.383  1.00 54.98           O  
ATOM   3170  CG  GLU A 184     -29.017  13.562  37.422  1.00 54.98           C  
ATOM   3171  HG2 GLU A 184     -28.138  14.171  37.631  1.00 54.98           H  
ATOM   3172  HG3 GLU A 184     -29.899  14.184  37.575  1.00 54.98           H  
ATOM   3173  CD  GLU A 184     -28.958  13.071  35.969  1.00 54.98           C  
ATOM   3174  OE1 GLU A 184     -29.967  13.262  35.258  1.00 54.98           O  
ATOM   3175  OE2 GLU A 184     -27.913  12.490  35.586  1.00 54.98           O  
ATOM   3176  N   LYS A 185     -28.294  10.745  40.918  1.00 63.37           N  
ATOM   3177  H   LYS A 185     -27.462  10.956  40.386  1.00 63.37           H  
ATOM   3178  CA  LYS A 185     -28.291   9.512  41.729  1.00 63.37           C  
ATOM   3179  HA  LYS A 185     -29.111   8.871  41.404  1.00 63.37           H  
ATOM   3180  C   LYS A 185     -28.508   9.737  43.228  1.00 63.37           C  
ATOM   3181  CB  LYS A 185     -26.961   8.782  41.501  1.00 63.37           C  
ATOM   3182  HB2 LYS A 185     -26.749   8.154  42.366  1.00 63.37           H  
ATOM   3183  HB3 LYS A 185     -26.151   9.509  41.435  1.00 63.37           H  
ATOM   3184  O   LYS A 185     -29.069   8.870  43.900  1.00 63.37           O  
ATOM   3185  CG  LYS A 185     -26.994   7.873  40.264  1.00 63.37           C  
ATOM   3186  HG2 LYS A 185     -27.796   7.146  40.390  1.00 63.37           H  
ATOM   3187  HG3 LYS A 185     -27.196   8.459  39.367  1.00 63.37           H  
ATOM   3188  CD  LYS A 185     -25.667   7.114  40.111  1.00 63.37           C  
ATOM   3189  HD2 LYS A 185     -25.390   6.691  41.076  1.00 63.37           H  
ATOM   3190  HD3 LYS A 185     -25.802   6.300  39.398  1.00 63.37           H  
ATOM   3191  CE  LYS A 185     -24.564   8.047  39.601  1.00 63.37           C  
ATOM   3192  HE2 LYS A 185     -24.693   9.030  40.053  1.00 63.37           H  
ATOM   3193  HE3 LYS A 185     -24.671   8.171  38.523  1.00 63.37           H  
ATOM   3194  NZ  LYS A 185     -23.212   7.558  39.944  1.00 63.37           N  
ATOM   3195  HZ1 LYS A 185     -22.507   8.143  39.520  1.00 63.37           H  
ATOM   3196  HZ2 LYS A 185     -23.031   6.587  39.731  1.00 63.37           H  
ATOM   3197  HZ3 LYS A 185     -22.997   7.788  40.904  1.00 63.37           H  
ATOM   3198  N   GLU A 186     -28.095  10.879  43.770  1.00 57.53           N  
ATOM   3199  H   GLU A 186     -27.497  11.481  43.222  1.00 57.53           H  
ATOM   3200  CA  GLU A 186     -28.426  11.271  45.144  1.00 57.53           C  
ATOM   3201  HA  GLU A 186     -28.178  10.451  45.817  1.00 57.53           H  
ATOM   3202  C   GLU A 186     -29.935  11.544  45.259  1.00 57.53           C  
ATOM   3203  CB  GLU A 186     -27.597  12.509  45.535  1.00 57.53           C  
ATOM   3204  HB2 GLU A 186     -26.596  12.433  45.110  1.00 57.53           H  
ATOM   3205  HB3 GLU A 186     -28.063  13.403  45.121  1.00 57.53           H  
ATOM   3206  O   GLU A 186     -30.639  10.966  46.091  1.00 57.53           O  
ATOM   3207  CG  GLU A 186     -27.458  12.668  47.053  1.00 57.53           C  
ATOM   3208  HG2 GLU A 186     -27.184  13.701  47.264  1.00 57.53           H  
ATOM   3209  HG3 GLU A 186     -28.416  12.476  47.535  1.00 57.53           H  
ATOM   3210  CD  GLU A 186     -26.375  11.726  47.606  1.00 57.53           C  
ATOM   3211  OE1 GLU A 186     -26.666  10.513  47.761  1.00 57.53           O  
ATOM   3212  OE2 GLU A 186     -25.253  12.224  47.842  1.00 57.53           O  
ATOM   3213  N   LYS A 187     -30.470  12.349  44.331  1.00 62.74           N  
ATOM   3214  H   LYS A 187     -29.849  12.733  43.633  1.00 62.74           H  
ATOM   3215  CA  LYS A 187     -31.884  12.755  44.292  1.00 62.74           C  
ATOM   3216  HA  LYS A 187     -32.203  12.897  45.324  1.00 62.74           H  
ATOM   3217  C   LYS A 187     -32.835  11.689  43.735  1.00 62.74           C  
ATOM   3218  CB  LYS A 187     -32.006  14.118  43.601  1.00 62.74           C  
ATOM   3219  HB2 LYS A 187     -31.602  14.068  42.589  1.00 62.74           H  
ATOM   3220  HB3 LYS A 187     -33.061  14.389  43.552  1.00 62.74           H  
ATOM   3221  O   LYS A 187     -34.055  11.871  43.759  1.00 62.74           O  
ATOM   3222  CG  LYS A 187     -31.255  15.179  44.422  1.00 62.74           C  
ATOM   3223  HG2 LYS A 187     -30.178  15.035  44.337  1.00 62.74           H  
ATOM   3224  HG3 LYS A 187     -31.521  15.052  45.472  1.00 62.74           H  
ATOM   3225  CD  LYS A 187     -31.605  16.602  43.972  1.00 62.74           C  
ATOM   3226  HD2 LYS A 187     -32.682  16.686  43.828  1.00 62.74           H  
ATOM   3227  HD3 LYS A 187     -31.112  16.798  43.020  1.00 62.74           H  
ATOM   3228  CE  LYS A 187     -31.167  17.650  45.001  1.00 62.74           C  
ATOM   3229  HE2 LYS A 187     -31.343  18.637  44.572  1.00 62.74           H  
ATOM   3230  HE3 LYS A 187     -30.099  17.544  45.194  1.00 62.74           H  
ATOM   3231  NZ  LYS A 187     -31.930  17.518  46.266  1.00 62.74           N  
ATOM   3232  HZ1 LYS A 187     -31.600  16.756  46.842  1.00 62.74           H  
ATOM   3233  HZ2 LYS A 187     -31.925  18.337  46.856  1.00 62.74           H  
ATOM   3234  HZ3 LYS A 187     -32.874  17.184  46.132  1.00 62.74           H  
ATOM   3235  N   GLU A 188     -32.305  10.562  43.276  1.00 57.09           N  
ATOM   3236  H   GLU A 188     -31.314  10.576  43.083  1.00 57.09           H  
ATOM   3237  CA  GLU A 188     -33.031   9.314  43.039  1.00 57.09           C  
ATOM   3238  HA  GLU A 188     -33.968   9.533  42.526  1.00 57.09           H  
ATOM   3239  C   GLU A 188     -33.382   8.619  44.367  1.00 57.09           C  
ATOM   3240  CB  GLU A 188     -32.177   8.424  42.114  1.00 57.09           C  
ATOM   3241  HB2 GLU A 188     -31.862   9.027  41.263  1.00 57.09           H  
ATOM   3242  HB3 GLU A 188     -31.289   8.089  42.650  1.00 57.09           H  
ATOM   3243  O   GLU A 188     -34.467   8.057  44.491  1.00 57.09           O  
ATOM   3244  CG  GLU A 188     -32.934   7.198  41.582  1.00 57.09           C  
ATOM   3245  HG2 GLU A 188     -33.857   7.536  41.112  1.00 57.09           H  
ATOM   3246  HG3 GLU A 188     -33.198   6.559  42.425  1.00 57.09           H  
ATOM   3247  CD  GLU A 188     -32.131   6.376  40.556  1.00 57.09           C  
ATOM   3248  OE1 GLU A 188     -32.455   5.180  40.350  1.00 57.09           O  
ATOM   3249  OE2 GLU A 188     -31.205   6.901  39.895  1.00 57.09           O  
ATOM   3250  N   LYS A 189     -32.511   8.715  45.386  1.00 58.11           N  
ATOM   3251  H   LYS A 189     -31.668   9.250  45.233  1.00 58.11           H  
ATOM   3252  CA  LYS A 189     -32.653   8.012  46.675  1.00 58.11           C  
ATOM   3253  HA  LYS A 189     -33.410   7.237  46.550  1.00 58.11           H  
ATOM   3254  C   LYS A 189     -33.166   8.900  47.819  1.00 58.11           C  
ATOM   3255  CB  LYS A 189     -31.319   7.311  46.980  1.00 58.11           C  
ATOM   3256  HB2 LYS A 189     -30.962   6.857  46.055  1.00 58.11           H  
ATOM   3257  HB3 LYS A 189     -30.582   8.042  47.311  1.00 58.11           H  
ATOM   3258  O   LYS A 189     -33.907   8.414  48.671  1.00 58.11           O  
ATOM   3259  CG  LYS A 189     -31.475   6.207  48.038  1.00 58.11           C  
ATOM   3260  HG2 LYS A 189     -32.302   5.553  47.761  1.00 58.11           H  
ATOM   3261  HG3 LYS A 189     -31.721   6.675  48.991  1.00 58.11           H  
ATOM   3262  CD  LYS A 189     -30.217   5.344  48.236  1.00 58.11           C  
ATOM   3263  HD2 LYS A 189     -29.355   5.982  48.431  1.00 58.11           H  
ATOM   3264  HD3 LYS A 189     -30.383   4.745  49.131  1.00 58.11           H  
ATOM   3265  CE  LYS A 189     -29.918   4.361  47.087  1.00 58.11           C  
ATOM   3266  HE2 LYS A 189     -30.852   3.981  46.674  1.00 58.11           H  
ATOM   3267  HE3 LYS A 189     -29.387   3.508  47.510  1.00 58.11           H  
ATOM   3268  NZ  LYS A 189     -29.073   4.945  46.020  1.00 58.11           N  
ATOM   3269  HZ1 LYS A 189     -28.809   4.229  45.357  1.00 58.11           H  
ATOM   3270  HZ2 LYS A 189     -28.233   5.338  46.419  1.00 58.11           H  
ATOM   3271  HZ3 LYS A 189     -29.545   5.673  45.504  1.00 58.11           H  
ATOM   3272  N   GLU A 190     -32.875  10.203  47.770  1.00 54.42           N  
ATOM   3273  H   GLU A 190     -32.174  10.478  47.097  1.00 54.42           H  
ATOM   3274  CA  GLU A 190     -33.440  11.277  48.614  1.00 54.42           C  
ATOM   3275  HA  GLU A 190     -32.931  11.305  49.578  1.00 54.42           H  
ATOM   3276  C   GLU A 190     -34.947  11.103  48.876  1.00 54.42           C  
ATOM   3277  CB  GLU A 190     -33.176  12.599  47.864  1.00 54.42           C  
ATOM   3278  HB2 GLU A 190     -33.613  12.513  46.869  1.00 54.42           H  
ATOM   3279  HB3 GLU A 190     -32.098  12.714  47.753  1.00 54.42           H  
ATOM   3280  O   GLU A 190     -35.403  11.107  50.016  1.00 54.42           O  
ATOM   3281  CG  GLU A 190     -33.731  13.882  48.494  1.00 54.42           C  
ATOM   3282  HG2 GLU A 190     -34.821  13.858  48.469  1.00 54.42           H  
ATOM   3283  HG3 GLU A 190     -33.409  13.937  49.533  1.00 54.42           H  
ATOM   3284  CD  GLU A 190     -33.220  15.109  47.721  1.00 54.42           C  
ATOM   3285  OE1 GLU A 190     -32.178  15.680  48.112  1.00 54.42           O  
ATOM   3286  OE2 GLU A 190     -33.799  15.498  46.675  1.00 54.42           O  
ATOM   3287  N   LYS A 191     -35.714  10.871  47.805  1.00 56.79           N  
ATOM   3288  H   LYS A 191     -35.246  10.845  46.910  1.00 56.79           H  
ATOM   3289  CA  LYS A 191     -37.179  10.750  47.831  1.00 56.79           C  
ATOM   3290  HA  LYS A 191     -37.600  11.579  48.401  1.00 56.79           H  
ATOM   3291  C   LYS A 191     -37.663   9.465  48.508  1.00 56.79           C  
ATOM   3292  CB  LYS A 191     -37.698  10.803  46.385  1.00 56.79           C  
ATOM   3293  HB2 LYS A 191     -38.780  10.665  46.385  1.00 56.79           H  
ATOM   3294  HB3 LYS A 191     -37.253   9.975  45.834  1.00 56.79           H  
ATOM   3295  O   LYS A 191     -38.698   9.476  49.166  1.00 56.79           O  
ATOM   3296  CG  LYS A 191     -37.370  12.129  45.676  1.00 56.79           C  
ATOM   3297  HG2 LYS A 191     -36.342  12.426  45.887  1.00 56.79           H  
ATOM   3298  HG3 LYS A 191     -38.037  12.912  46.037  1.00 56.79           H  
ATOM   3299  CD  LYS A 191     -37.510  11.975  44.159  1.00 56.79           C  
ATOM   3300  HD2 LYS A 191     -38.550  11.776  43.899  1.00 56.79           H  
ATOM   3301  HD3 LYS A 191     -36.901  11.128  43.844  1.00 56.79           H  
ATOM   3302  CE  LYS A 191     -37.029  13.253  43.461  1.00 56.79           C  
ATOM   3303  HE2 LYS A 191     -37.895  13.840  43.155  1.00 56.79           H  
ATOM   3304  HE3 LYS A 191     -36.458  13.844  44.177  1.00 56.79           H  
ATOM   3305  NZ  LYS A 191     -36.163  12.931  42.303  1.00 56.79           N  
ATOM   3306  HZ1 LYS A 191     -35.347  12.447  42.649  1.00 56.79           H  
ATOM   3307  HZ2 LYS A 191     -35.849  13.769  41.836  1.00 56.79           H  
ATOM   3308  HZ3 LYS A 191     -36.636  12.325  41.647  1.00 56.79           H  
ATOM   3309  N   ILE A 192     -36.923   8.365  48.344  1.00 50.83           N  
ATOM   3310  H   ILE A 192     -36.030   8.465  47.882  1.00 50.83           H  
ATOM   3311  CA  ILE A 192     -37.329   7.024  48.793  1.00 50.83           C  
ATOM   3312  HA  ILE A 192     -38.335   6.822  48.427  1.00 50.83           H  
ATOM   3313  C   ILE A 192     -37.392   6.987  50.323  1.00 50.83           C  
ATOM   3314  CB  ILE A 192     -36.380   5.939  48.220  1.00 50.83           C  
ATOM   3315  HB  ILE A 192     -35.369   6.135  48.579  1.00 50.83           H  
ATOM   3316  O   ILE A 192     -38.423   6.632  50.894  1.00 50.83           O  
ATOM   3317  CG1 ILE A 192     -36.366   5.989  46.672  1.00 50.83           C  
ATOM   3318 HG12 ILE A 192     -36.065   6.986  46.349  1.00 50.83           H  
ATOM   3319 HG13 ILE A 192     -37.373   5.808  46.298  1.00 50.83           H  
ATOM   3320  CG2 ILE A 192     -36.794   4.538  48.710  1.00 50.83           C  
ATOM   3321 HG21 ILE A 192     -36.837   4.495  49.798  1.00 50.83           H  
ATOM   3322 HG22 ILE A 192     -36.065   3.792  48.390  1.00 50.83           H  
ATOM   3323 HG23 ILE A 192     -37.772   4.273  48.310  1.00 50.83           H  
ATOM   3324  CD1 ILE A 192     -35.408   4.996  45.998  1.00 50.83           C  
ATOM   3325 HD11 ILE A 192     -35.755   3.973  46.140  1.00 50.83           H  
ATOM   3326 HD12 ILE A 192     -35.375   5.201  44.928  1.00 50.83           H  
ATOM   3327 HD13 ILE A 192     -34.404   5.103  46.410  1.00 50.83           H  
ATOM   3328  N   LYS A 193     -36.319   7.445  50.985  1.00 55.68           N  
ATOM   3329  H   LYS A 193     -35.540   7.778  50.436  1.00 55.68           H  
ATOM   3330  CA  LYS A 193     -36.191   7.420  52.452  1.00 55.68           C  
ATOM   3331  HA  LYS A 193     -36.316   6.390  52.786  1.00 55.68           H  
ATOM   3332  C   LYS A 193     -37.284   8.224  53.173  1.00 55.68           C  
ATOM   3333  CB  LYS A 193     -34.778   7.905  52.829  1.00 55.68           C  
ATOM   3334  HB2 LYS A 193     -34.046   7.348  52.246  1.00 55.68           H  
ATOM   3335  HB3 LYS A 193     -34.681   8.964  52.588  1.00 55.68           H  
ATOM   3336  O   LYS A 193     -37.592   7.933  54.323  1.00 55.68           O  
ATOM   3337  CG  LYS A 193     -34.482   7.688  54.322  1.00 55.68           C  
ATOM   3338  HG2 LYS A 193     -34.627   6.635  54.561  1.00 55.68           H  
ATOM   3339  HG3 LYS A 193     -35.175   8.281  54.920  1.00 55.68           H  
ATOM   3340  CD  LYS A 193     -33.062   8.102  54.716  1.00 55.68           C  
ATOM   3341  HD2 LYS A 193     -32.339   7.514  54.151  1.00 55.68           H  
ATOM   3342  HD3 LYS A 193     -32.925   9.161  54.499  1.00 55.68           H  
ATOM   3343  CE  LYS A 193     -32.902   7.843  56.219  1.00 55.68           C  
ATOM   3344  HE2 LYS A 193     -33.703   8.363  56.744  1.00 55.68           H  
ATOM   3345  HE3 LYS A 193     -33.033   6.776  56.402  1.00 55.68           H  
ATOM   3346  NZ  LYS A 193     -31.585   8.295  56.729  1.00 55.68           N  
ATOM   3347  HZ1 LYS A 193     -31.516   8.111  57.719  1.00 55.68           H  
ATOM   3348  HZ2 LYS A 193     -31.476   9.288  56.580  1.00 55.68           H  
ATOM   3349  HZ3 LYS A 193     -30.837   7.807  56.257  1.00 55.68           H  
ATOM   3350  N   HIS A 194     -37.873   9.222  52.512  1.00 48.56           N  
ATOM   3351  H   HIS A 194     -37.594   9.401  51.558  1.00 48.56           H  
ATOM   3352  CA  HIS A 194     -38.890  10.081  53.117  1.00 48.56           C  
ATOM   3353  HA  HIS A 194     -38.636  10.226  54.167  1.00 48.56           H  
ATOM   3354  C   HIS A 194     -40.300   9.470  53.135  1.00 48.56           C  
ATOM   3355  CB  HIS A 194     -38.853  11.467  52.456  1.00 48.56           C  
ATOM   3356  HB2 HIS A 194     -38.707  11.371  51.380  1.00 48.56           H  
ATOM   3357  HB3 HIS A 194     -39.808  11.964  52.621  1.00 48.56           H  
ATOM   3358  O   HIS A 194     -41.097   9.892  53.972  1.00 48.56           O  
ATOM   3359  CG  HIS A 194     -37.773  12.342  53.045  1.00 48.56           C  
ATOM   3360  CD2 HIS A 194     -36.419  12.144  52.979  1.00 48.56           C  
ATOM   3361  HD2 HIS A 194     -35.920  11.345  52.451  1.00 48.56           H  
ATOM   3362  ND1 HIS A 194     -37.977  13.443  53.845  1.00 48.56           N  
ATOM   3363  HD1 HIS A 194     -38.869  13.852  54.081  1.00 48.56           H  
ATOM   3364  CE1 HIS A 194     -36.780  13.892  54.252  1.00 48.56           C  
ATOM   3365  HE1 HIS A 194     -36.628  14.749  54.892  1.00 48.56           H  
ATOM   3366  NE2 HIS A 194     -35.795  13.126  53.757  1.00 48.56           N  
ATOM   3367  N   LYS A 195     -40.629   8.479  52.287  1.00 48.81           N  
ATOM   3368  H   LYS A 195     -39.937   8.151  51.629  1.00 48.81           H  
ATOM   3369  CA  LYS A 195     -41.947   7.809  52.346  1.00 48.81           C  
ATOM   3370  HA  LYS A 195     -42.659   8.505  52.789  1.00 48.81           H  
ATOM   3371  C   LYS A 195     -41.975   6.599  53.285  1.00 48.81           C  
ATOM   3372  CB  LYS A 195     -42.487   7.496  50.937  1.00 48.81           C  
ATOM   3373  HB2 LYS A 195     -41.858   6.753  50.447  1.00 48.81           H  
ATOM   3374  HB3 LYS A 195     -42.474   8.414  50.350  1.00 48.81           H  
ATOM   3375  O   LYS A 195     -43.007   6.339  53.890  1.00 48.81           O  
ATOM   3376  CG  LYS A 195     -43.938   6.978  51.030  1.00 48.81           C  
ATOM   3377  HG2 LYS A 195     -43.925   5.953  51.401  1.00 48.81           H  
ATOM   3378  HG3 LYS A 195     -44.483   7.592  51.747  1.00 48.81           H  
ATOM   3379  CD  LYS A 195     -44.715   7.007  49.709  1.00 48.81           C  
ATOM   3380  HD2 LYS A 195     -44.729   8.026  49.324  1.00 48.81           H  
ATOM   3381  HD3 LYS A 195     -44.237   6.345  48.986  1.00 48.81           H  
ATOM   3382  CE  LYS A 195     -46.150   6.537  49.996  1.00 48.81           C  
ATOM   3383  HE2 LYS A 195     -46.119   5.502  50.336  1.00 48.81           H  
ATOM   3384  HE3 LYS A 195     -46.546   7.128  50.822  1.00 48.81           H  
ATOM   3385  NZ  LYS A 195     -47.037   6.670  48.813  1.00 48.81           N  
ATOM   3386  HZ1 LYS A 195     -47.084   7.629  48.499  1.00 48.81           H  
ATOM   3387  HZ2 LYS A 195     -47.974   6.376  49.047  1.00 48.81           H  
ATOM   3388  HZ3 LYS A 195     -46.706   6.103  48.046  1.00 48.81           H  
ATOM   3389  N   THR A 196     -40.858   5.893  53.467  1.00 46.91           N  
ATOM   3390  H   THR A 196     -40.025   6.173  52.968  1.00 46.91           H  
ATOM   3391  CA  THR A 196     -40.754   4.684  54.311  1.00 46.91           C  
ATOM   3392  HA  THR A 196     -41.635   4.066  54.136  1.00 46.91           H  
ATOM   3393  C   THR A 196     -40.745   5.006  55.818  1.00 46.91           C  
ATOM   3394  CB  THR A 196     -39.520   3.851  53.909  1.00 46.91           C  
ATOM   3395  HB  THR A 196     -39.445   2.983  54.563  1.00 46.91           H  
ATOM   3396  O   THR A 196     -39.792   4.666  56.518  1.00 46.91           O  
ATOM   3397  CG2 THR A 196     -39.589   3.358  52.463  1.00 46.91           C  
ATOM   3398 HG21 THR A 196     -40.501   2.779  52.316  1.00 46.91           H  
ATOM   3399 HG22 THR A 196     -38.729   2.719  52.263  1.00 46.91           H  
ATOM   3400 HG23 THR A 196     -39.574   4.199  51.770  1.00 46.91           H  
ATOM   3401  OG1 THR A 196     -38.351   4.631  54.033  1.00 46.91           O  
ATOM   3402  HG1 THR A 196     -38.298   4.859  54.964  1.00 46.91           H  
ATOM   3403  N   HIS A 197     -41.748   5.748  56.304  1.00 43.65           N  
ATOM   3404  H   HIS A 197     -42.482   6.008  55.660  1.00 43.65           H  
ATOM   3405  CA  HIS A 197     -41.786   6.304  57.665  1.00 43.65           C  
ATOM   3406  HA  HIS A 197     -41.410   5.536  58.340  1.00 43.65           H  
ATOM   3407  C   HIS A 197     -43.213   6.668  58.156  1.00 43.65           C  
ATOM   3408  CB  HIS A 197     -40.823   7.511  57.729  1.00 43.65           C  
ATOM   3409  HB2 HIS A 197     -41.347   8.423  57.442  1.00 43.65           H  
ATOM   3410  HB3 HIS A 197     -40.008   7.373  57.018  1.00 43.65           H  
ATOM   3411  O   HIS A 197     -43.387   7.601  58.948  1.00 43.65           O  
ATOM   3412  CG  HIS A 197     -40.198   7.695  59.089  1.00 43.65           C  
ATOM   3413  CD2 HIS A 197     -38.863   7.645  59.385  1.00 43.65           C  
ATOM   3414  HD2 HIS A 197     -38.066   7.478  58.677  1.00 43.65           H  
ATOM   3415  ND1 HIS A 197     -40.866   7.890  60.274  1.00 43.65           N  
ATOM   3416  HD1 HIS A 197     -41.870   7.930  60.372  1.00 43.65           H  
ATOM   3417  CE1 HIS A 197     -39.957   7.958  61.261  1.00 43.65           C  
ATOM   3418  HE1 HIS A 197     -40.186   8.091  62.308  1.00 43.65           H  
ATOM   3419  NE2 HIS A 197     -38.716   7.824  60.765  1.00 43.65           N  
ATOM   3420  N   GLN A 198     -44.257   5.999  57.652  1.00 48.74           N  
ATOM   3421  H   GLN A 198     -44.080   5.233  57.017  1.00 48.74           H  
ATOM   3422  CA  GLN A 198     -45.667   6.305  57.968  1.00 48.74           C  
ATOM   3423  HA  GLN A 198     -45.732   6.885  58.889  1.00 48.74           H  
ATOM   3424  C   GLN A 198     -46.525   5.058  58.210  1.00 48.74           C  
ATOM   3425  CB  GLN A 198     -46.283   7.114  56.809  1.00 48.74           C  
ATOM   3426  HB2 GLN A 198     -46.124   6.567  55.879  1.00 48.74           H  
ATOM   3427  HB3 GLN A 198     -47.360   7.189  56.963  1.00 48.74           H  
ATOM   3428  O   GLN A 198     -47.329   5.033  59.138  1.00 48.74           O  
ATOM   3429  CG  GLN A 198     -45.727   8.535  56.635  1.00 48.74           C  
ATOM   3430  HG2 GLN A 198     -46.073   8.912  55.673  1.00 48.74           H  
ATOM   3431  HG3 GLN A 198     -44.637   8.517  56.603  1.00 48.74           H  
ATOM   3432  CD  GLN A 198     -46.198   9.486  57.730  1.00 48.74           C  
ATOM   3433  NE2 GLN A 198     -45.578   9.480  58.886  1.00 48.74           N  
ATOM   3434 HE21 GLN A 198     -44.827   8.825  59.052  1.00 48.74           H  
ATOM   3435 HE22 GLN A 198     -45.960  10.065  59.616  1.00 48.74           H  
ATOM   3436  OE1 GLN A 198     -47.118  10.272  57.555  1.00 48.74           O  
ATOM   3437  N   ASP A 199     -46.371   4.048  57.362  1.00 49.31           N  
ATOM   3438  H   ASP A 199     -45.781   4.182  56.553  1.00 49.31           H  
ATOM   3439  CA  ASP A 199     -47.256   2.888  57.288  1.00 49.31           C  
ATOM   3440  HA  ASP A 199     -48.282   3.245  57.383  1.00 49.31           H  
ATOM   3441  C   ASP A 199     -47.007   1.870  58.425  1.00 49.31           C  
ATOM   3442  CB  ASP A 199     -47.116   2.265  55.884  1.00 49.31           C  
ATOM   3443  HB2 ASP A 199     -46.193   1.686  55.847  1.00 49.31           H  
ATOM   3444  HB3 ASP A 199     -47.947   1.579  55.715  1.00 49.31           H  
ATOM   3445  O   ASP A 199     -45.939   1.837  59.036  1.00 49.31           O  
ATOM   3446  CG  ASP A 199     -47.075   3.322  54.763  1.00 49.31           C  
ATOM   3447  OD1 ASP A 199     -48.116   3.557  54.112  1.00 49.31           O  
ATOM   3448  OD2 ASP A 199     -45.989   3.930  54.589  1.00 49.31           O  
ATOM   3449  N   ASN A 200     -47.999   1.015  58.696  1.00 41.25           N  
ATOM   3450  H   ASN A 200     -48.805   1.055  58.089  1.00 41.25           H  
ATOM   3451  CA  ASN A 200     -47.943  -0.156  59.591  1.00 41.25           C  
ATOM   3452  HA  ASN A 200     -48.970  -0.512  59.672  1.00 41.25           H  
ATOM   3453  C   ASN A 200     -47.532   0.072  61.069  1.00 41.25           C  
ATOM   3454  CB  ASN A 200     -47.160  -1.296  58.904  1.00 41.25           C  
ATOM   3455  HB2 ASN A 200     -46.147  -0.961  58.680  1.00 41.25           H  
ATOM   3456  HB3 ASN A 200     -47.089  -2.137  59.594  1.00 41.25           H  
ATOM   3457  O   ASN A 200     -47.313  -0.898  61.790  1.00 41.25           O  
ATOM   3458  CG  ASN A 200     -47.802  -1.815  57.627  1.00 41.25           C  
ATOM   3459  ND2 ASN A 200     -47.361  -2.953  57.146  1.00 41.25           N  
ATOM   3460 HD21 ASN A 200     -46.646  -3.470  57.637  1.00 41.25           H  
ATOM   3461 HD22 ASN A 200     -47.827  -3.291  56.316  1.00 41.25           H  
ATOM   3462  OD1 ASN A 200     -48.698  -1.233  57.038  1.00 41.25           O  
ATOM   3463  N   HIS A 201     -47.489   1.313  61.568  1.00 44.59           N  
ATOM   3464  H   HIS A 201     -47.566   2.078  60.914  1.00 44.59           H  
ATOM   3465  CA  HIS A 201     -47.232   1.630  62.987  1.00 44.59           C  
ATOM   3466  HA  HIS A 201     -46.901   0.721  63.488  1.00 44.59           H  
ATOM   3467  C   HIS A 201     -48.521   2.068  63.726  1.00 44.59           C  
ATOM   3468  CB  HIS A 201     -46.054   2.619  63.082  1.00 44.59           C  
ATOM   3469  HB2 HIS A 201     -45.274   2.297  62.393  1.00 44.59           H  
ATOM   3470  HB3 HIS A 201     -46.386   3.608  62.766  1.00 44.59           H  
ATOM   3471  O   HIS A 201     -48.563   3.114  64.378  1.00 44.59           O  
ATOM   3472  CG  HIS A 201     -45.439   2.722  64.462  1.00 44.59           C  
ATOM   3473  CD2 HIS A 201     -44.140   2.463  64.809  1.00 44.59           C  
ATOM   3474  HD2 HIS A 201     -43.358   2.137  64.139  1.00 44.59           H  
ATOM   3475  ND1 HIS A 201     -46.086   3.104  65.613  1.00 44.59           N  
ATOM   3476  HD1 HIS A 201     -47.067   3.338  65.664  1.00 44.59           H  
ATOM   3477  CE1 HIS A 201     -45.210   3.065  66.629  1.00 44.59           C  
ATOM   3478  HE1 HIS A 201     -45.440   3.297  67.659  1.00 44.59           H  
ATOM   3479  NE2 HIS A 201     -44.001   2.691  66.184  1.00 44.59           N  
ATOM   3480  N   LYS A 202     -49.614   1.299  63.587  1.00 48.40           N  
ATOM   3481  H   LYS A 202     -49.531   0.466  63.022  1.00 48.40           H  
ATOM   3482  CA  LYS A 202     -50.962   1.686  64.062  1.00 48.40           C  
ATOM   3483  HA  LYS A 202     -50.879   2.562  64.705  1.00 48.40           H  
ATOM   3484  C   LYS A 202     -51.678   0.614  64.901  1.00 48.40           C  
ATOM   3485  CB  LYS A 202     -51.793   2.071  62.820  1.00 48.40           C  
ATOM   3486  HB2 LYS A 202     -52.036   1.156  62.281  1.00 48.40           H  
ATOM   3487  HB3 LYS A 202     -51.173   2.670  62.154  1.00 48.40           H  
ATOM   3488  O   LYS A 202     -52.761   0.881  65.421  1.00 48.40           O  
ATOM   3489  CG  LYS A 202     -53.078   2.884  63.101  1.00 48.40           C  
ATOM   3490  HG2 LYS A 202     -53.292   2.934  64.169  1.00 48.40           H  
ATOM   3491  HG3 LYS A 202     -52.887   3.910  62.788  1.00 48.40           H  
ATOM   3492  CD  LYS A 202     -54.321   2.373  62.340  1.00 48.40           C  
ATOM   3493  HD2 LYS A 202     -54.040   1.649  61.575  1.00 48.40           H  
ATOM   3494  HD3 LYS A 202     -54.759   3.224  61.818  1.00 48.40           H  
ATOM   3495  CE  LYS A 202     -55.419   1.772  63.234  1.00 48.40           C  
ATOM   3496  HE2 LYS A 202     -55.691   2.504  63.995  1.00 48.40           H  
ATOM   3497  HE3 LYS A 202     -56.294   1.585  62.613  1.00 48.40           H  
ATOM   3498  NZ  LYS A 202     -55.006   0.507  63.880  1.00 48.40           N  
ATOM   3499  HZ1 LYS A 202     -54.669  -0.186  63.227  1.00 48.40           H  
ATOM   3500  HZ2 LYS A 202     -55.746   0.060  64.402  1.00 48.40           H  
ATOM   3501  HZ3 LYS A 202     -54.226   0.652  64.505  1.00 48.40           H  
ATOM   3502  N   ASP A 203     -51.142  -0.596  65.007  1.00 41.62           N  
ATOM   3503  H   ASP A 203     -50.236  -0.761  64.592  1.00 41.62           H  
ATOM   3504  CA  ASP A 203     -51.905  -1.791  65.394  1.00 41.62           C  
ATOM   3505  HA  ASP A 203     -52.922  -1.509  65.667  1.00 41.62           H  
ATOM   3506  C   ASP A 203     -51.270  -2.447  66.628  1.00 41.62           C  
ATOM   3507  CB  ASP A 203     -52.022  -2.704  64.162  1.00 41.62           C  
ATOM   3508  HB2 ASP A 203     -52.632  -3.572  64.413  1.00 41.62           H  
ATOM   3509  HB3 ASP A 203     -51.032  -3.047  63.861  1.00 41.62           H  
ATOM   3510  O   ASP A 203     -50.110  -2.848  66.595  1.00 41.62           O  
ATOM   3511  CG  ASP A 203     -52.676  -1.929  63.011  1.00 41.62           C  
ATOM   3512  OD1 ASP A 203     -53.914  -1.741  63.067  1.00 41.62           O  
ATOM   3513  OD2 ASP A 203     -51.944  -1.351  62.180  1.00 41.62           O  
ATOM   3514  N   ASN A 204     -51.999  -2.439  67.751  1.00 41.72           N  
ATOM   3515  H   ASN A 204     -52.962  -2.138  67.701  1.00 41.72           H  
ATOM   3516  CA  ASN A 204     -51.420  -2.550  69.094  1.00 41.72           C  
ATOM   3517  HA  ASN A 204     -50.559  -3.219  69.074  1.00 41.72           H  
ATOM   3518  C   ASN A 204     -52.446  -3.105  70.108  1.00 41.72           C  
ATOM   3519  CB  ASN A 204     -50.942  -1.126  69.470  1.00 41.72           C  
ATOM   3520  HB2 ASN A 204     -50.198  -0.800  68.743  1.00 41.72           H  
ATOM   3521  HB3 ASN A 204     -51.785  -0.437  69.427  1.00 41.72           H  
ATOM   3522  O   ASN A 204     -53.268  -2.345  70.621  1.00 41.72           O  
ATOM   3523  CG  ASN A 204     -50.312  -1.003  70.848  1.00 41.72           C  
ATOM   3524  ND2 ASN A 204     -51.083  -1.113  71.903  1.00 41.72           N  
ATOM   3525 HD21 ASN A 204     -52.051  -1.373  71.776  1.00 41.72           H  
ATOM   3526 HD22 ASN A 204     -50.635  -1.066  72.807  1.00 41.72           H  
ATOM   3527  OD1 ASN A 204     -49.128  -0.763  70.996  1.00 41.72           O  
ATOM   3528  N   ASP A 205     -52.364  -4.397  70.425  1.00 41.48           N  
ATOM   3529  H   ASP A 205     -51.674  -4.968  69.958  1.00 41.48           H  
ATOM   3530  CA  ASP A 205     -53.054  -5.080  71.538  1.00 41.48           C  
ATOM   3531  HA  ASP A 205     -52.998  -4.458  72.431  1.00 41.48           H  
ATOM   3532  C   ASP A 205     -52.331  -6.426  71.820  1.00 41.48           C  
ATOM   3533  CB  ASP A 205     -54.542  -5.303  71.178  1.00 41.48           C  
ATOM   3534  HB2 ASP A 205     -54.633  -6.191  70.552  1.00 41.48           H  
ATOM   3535  HB3 ASP A 205     -54.903  -4.455  70.595  1.00 41.48           H  
ATOM   3536  O   ASP A 205     -51.435  -6.793  71.058  1.00 41.48           O  
ATOM   3537  CG  ASP A 205     -55.462  -5.443  72.401  1.00 41.48           C  
ATOM   3538  OD1 ASP A 205     -54.942  -5.731  73.506  1.00 41.48           O  
ATOM   3539  OD2 ASP A 205     -56.686  -5.269  72.219  1.00 41.48           O  
ATOM   3540  N   GLY A 206     -52.718  -7.185  72.856  1.00 34.28           N  
ATOM   3541  H   GLY A 206     -53.495  -6.830  73.394  1.00 34.28           H  
ATOM   3542  CA  GLY A 206     -52.401  -8.624  72.946  1.00 34.28           C  
ATOM   3543  HA2 GLY A 206     -52.007  -8.971  71.990  1.00 34.28           H  
ATOM   3544  HA3 GLY A 206     -53.343  -9.151  73.103  1.00 34.28           H  
ATOM   3545  C   GLY A 206     -51.434  -9.117  74.038  1.00 34.28           C  
ATOM   3546  O   GLY A 206     -50.715 -10.078  73.784  1.00 34.28           O  
ATOM   3547  N   MET A 207     -51.480  -8.554  75.258  1.00 40.99           N  
ATOM   3548  H   MET A 207     -52.089  -7.754  75.352  1.00 40.99           H  
ATOM   3549  CA  MET A 207     -50.715  -8.990  76.463  1.00 40.99           C  
ATOM   3550  HA  MET A 207     -51.114  -8.380  77.274  1.00 40.99           H  
ATOM   3551  C   MET A 207     -49.188  -8.697  76.419  1.00 40.99           C  
ATOM   3552  CB  MET A 207     -51.035 -10.461  76.820  1.00 40.99           C  
ATOM   3553  HB2 MET A 207     -50.612 -11.128  76.069  1.00 40.99           H  
ATOM   3554  HB3 MET A 207     -50.566 -10.719  77.770  1.00 40.99           H  
ATOM   3555  O   MET A 207     -48.639  -8.452  75.353  1.00 40.99           O  
ATOM   3556  CG  MET A 207     -52.542 -10.728  76.937  1.00 40.99           C  
ATOM   3557  HG2 MET A 207     -52.998 -10.586  75.958  1.00 40.99           H  
ATOM   3558  HG3 MET A 207     -52.976 -10.003  77.626  1.00 40.99           H  
ATOM   3559  SD  MET A 207     -52.970 -12.392  77.515  1.00 40.99           S  
ATOM   3560  CE  MET A 207     -54.757 -12.350  77.219  1.00 40.99           C  
ATOM   3561  HE1 MET A 207     -55.205 -11.540  77.796  1.00 40.99           H  
ATOM   3562  HE2 MET A 207     -54.947 -12.188  76.158  1.00 40.99           H  
ATOM   3563  HE3 MET A 207     -55.198 -13.299  77.524  1.00 40.99           H  
ATOM   3564  N   GLN A 208     -48.402  -8.558  77.504  1.00 36.49           N  
ATOM   3565  H   GLN A 208     -47.465  -8.340  77.197  1.00 36.49           H  
ATOM   3566  CA  GLN A 208     -48.507  -8.817  78.964  1.00 36.49           C  
ATOM   3567  HA  GLN A 208     -47.802  -8.102  79.388  1.00 36.49           H  
ATOM   3568  C   GLN A 208     -47.980 -10.195  79.452  1.00 36.49           C  
ATOM   3569  CB  GLN A 208     -49.873  -8.395  79.548  1.00 36.49           C  
ATOM   3570  HB2 GLN A 208     -50.163  -7.449  79.090  1.00 36.49           H  
ATOM   3571  HB3 GLN A 208     -50.620  -9.149  79.301  1.00 36.49           H  
ATOM   3572  O   GLN A 208     -48.161 -11.203  78.784  1.00 36.49           O  
ATOM   3573  CG  GLN A 208     -49.911  -8.201  81.073  1.00 36.49           C  
ATOM   3574  HG2 GLN A 208     -49.658  -9.137  81.570  1.00 36.49           H  
ATOM   3575  HG3 GLN A 208     -49.183  -7.442  81.361  1.00 36.49           H  
ATOM   3576  CD  GLN A 208     -51.290  -7.769  81.577  1.00 36.49           C  
ATOM   3577  NE2 GLN A 208     -51.492  -7.688  82.873  1.00 36.49           N  
ATOM   3578 HE21 GLN A 208     -50.769  -7.919  83.539  1.00 36.49           H  
ATOM   3579 HE22 GLN A 208     -52.426  -7.408  83.137  1.00 36.49           H  
ATOM   3580  OE1 GLN A 208     -52.213  -7.494  80.835  1.00 36.49           O  
ATOM   3581  N   ILE A 209     -47.386 -10.210  80.667  1.00 34.92           N  
ATOM   3582  H   ILE A 209     -47.309  -9.307  81.113  1.00 34.92           H  
ATOM   3583  CA  ILE A 209     -46.707 -11.333  81.381  1.00 34.92           C  
ATOM   3584  HA  ILE A 209     -46.568 -10.983  82.404  1.00 34.92           H  
ATOM   3585  C   ILE A 209     -45.284 -11.646  80.838  1.00 34.92           C  
ATOM   3586  CB  ILE A 209     -47.617 -12.596  81.488  1.00 34.92           C  
ATOM   3587  HB  ILE A 209     -47.731 -13.023  80.491  1.00 34.92           H  
ATOM   3588  O   ILE A 209     -45.066 -11.612  79.637  1.00 34.92           O  
ATOM   3589  CG1 ILE A 209     -49.029 -12.239  82.027  1.00 34.92           C  
ATOM   3590 HG12 ILE A 209     -49.501 -11.525  81.352  1.00 34.92           H  
ATOM   3591 HG13 ILE A 209     -48.934 -11.767  83.005  1.00 34.92           H  
ATOM   3592  CG2 ILE A 209     -46.982 -13.686  82.375  1.00 34.92           C  
ATOM   3593 HG21 ILE A 209     -47.578 -14.597  82.332  1.00 34.92           H  
ATOM   3594 HG22 ILE A 209     -46.918 -13.351  83.410  1.00 34.92           H  
ATOM   3595 HG23 ILE A 209     -45.992 -13.956  82.008  1.00 34.92           H  
ATOM   3596  CD1 ILE A 209     -50.005 -13.418  82.144  1.00 34.92           C  
ATOM   3597 HD11 ILE A 209     -49.699 -14.093  82.943  1.00 34.92           H  
ATOM   3598 HD12 ILE A 209     -50.047 -13.959  81.199  1.00 34.92           H  
ATOM   3599 HD13 ILE A 209     -50.999 -13.038  82.377  1.00 34.92           H  
ATOM   3600  N   GLY A 210     -44.251 -11.941  81.651  1.00 35.00           N  
ATOM   3601  H   GLY A 210     -43.432 -12.256  81.150  1.00 35.00           H  
ATOM   3602  CA  GLY A 210     -44.107 -11.820  83.117  1.00 35.00           C  
ATOM   3603  HA2 GLY A 210     -45.047 -12.072  83.609  1.00 35.00           H  
ATOM   3604  HA3 GLY A 210     -43.872 -10.782  83.354  1.00 35.00           H  
ATOM   3605  C   GLY A 210     -43.011 -12.728  83.730  1.00 35.00           C  
ATOM   3606  O   GLY A 210     -42.994 -13.919  83.451  1.00 35.00           O  
ATOM   3607  N   SER A 211     -42.169 -12.182  84.632  1.00 38.91           N  
ATOM   3608  H   SER A 211     -42.301 -11.200  84.827  1.00 38.91           H  
ATOM   3609  CA  SER A 211     -40.964 -12.804  85.265  1.00 38.91           C  
ATOM   3610  HA  SER A 211     -40.558 -12.047  85.936  1.00 38.91           H  
ATOM   3611  C   SER A 211     -39.820 -13.184  84.297  1.00 38.91           C  
ATOM   3612  CB  SER A 211     -41.329 -13.992  86.162  1.00 38.91           C  
ATOM   3613  HB2 SER A 211     -41.926 -14.718  85.611  1.00 38.91           H  
ATOM   3614  HB3 SER A 211     -40.416 -14.486  86.495  1.00 38.91           H  
ATOM   3615  O   SER A 211     -40.076 -13.549  83.160  1.00 38.91           O  
ATOM   3616  OG  SER A 211     -42.034 -13.533  87.298  1.00 38.91           O  
ATOM   3617  HG  SER A 211     -42.967 -13.522  87.071  1.00 38.91           H  
ATOM   3618  N   VAL A 212     -38.513 -13.084  84.597  1.00 33.08           N  
ATOM   3619  H   VAL A 212     -37.964 -13.365  83.798  1.00 33.08           H  
ATOM   3620  CA  VAL A 212     -37.703 -12.676  85.780  1.00 33.08           C  
ATOM   3621  HA  VAL A 212     -36.696 -12.595  85.369  1.00 33.08           H  
ATOM   3622  C   VAL A 212     -37.554 -13.678  86.944  1.00 33.08           C  
ATOM   3623  CB  VAL A 212     -37.990 -11.243  86.297  1.00 33.08           C  
ATOM   3624  HB  VAL A 212     -38.914 -11.233  86.876  1.00 33.08           H  
ATOM   3625  O   VAL A 212     -38.423 -13.774  87.806  1.00 33.08           O  
ATOM   3626  CG1 VAL A 212     -36.865 -10.758  87.224  1.00 33.08           C  
ATOM   3627 HG11 VAL A 212     -35.908 -10.778  86.703  1.00 33.08           H  
ATOM   3628 HG12 VAL A 212     -36.808 -11.386  88.113  1.00 33.08           H  
ATOM   3629 HG13 VAL A 212     -37.069  -9.738  87.550  1.00 33.08           H  
ATOM   3630  CG2 VAL A 212     -38.116 -10.218  85.161  1.00 33.08           C  
ATOM   3631 HG21 VAL A 212     -37.211 -10.216  84.554  1.00 33.08           H  
ATOM   3632 HG22 VAL A 212     -38.268  -9.221  85.576  1.00 33.08           H  
ATOM   3633 HG23 VAL A 212     -38.971 -10.451  84.527  1.00 33.08           H  
ATOM   3634  N   LYS A 213     -36.374 -14.321  87.038  1.00 42.44           N  
ATOM   3635  H   LYS A 213     -35.746 -14.259  86.249  1.00 42.44           H  
ATOM   3636  CA  LYS A 213     -35.751 -14.855  88.274  1.00 42.44           C  
ATOM   3637  HA  LYS A 213     -35.838 -14.085  89.041  1.00 42.44           H  
ATOM   3638  C   LYS A 213     -34.240 -15.115  88.060  1.00 42.44           C  
ATOM   3639  CB  LYS A 213     -36.477 -16.134  88.745  1.00 42.44           C  
ATOM   3640  HB2 LYS A 213     -37.442 -16.228  88.247  1.00 42.44           H  
ATOM   3641  HB3 LYS A 213     -35.885 -17.014  88.494  1.00 42.44           H  
ATOM   3642  O   LYS A 213     -33.806 -15.147  86.912  1.00 42.44           O  
ATOM   3643  CG  LYS A 213     -36.720 -16.073  90.261  1.00 42.44           C  
ATOM   3644  HG2 LYS A 213     -35.767 -15.950  90.774  1.00 42.44           H  
ATOM   3645  HG3 LYS A 213     -37.350 -15.212  90.482  1.00 42.44           H  
ATOM   3646  CD  LYS A 213     -37.406 -17.340  90.785  1.00 42.44           C  
ATOM   3647  HD2 LYS A 213     -38.349 -17.485  90.258  1.00 42.44           H  
ATOM   3648  HD3 LYS A 213     -36.754 -18.194  90.602  1.00 42.44           H  
ATOM   3649  CE  LYS A 213     -37.665 -17.188  92.289  1.00 42.44           C  
ATOM   3650  HE2 LYS A 213     -36.725 -16.923  92.774  1.00 42.44           H  
ATOM   3651  HE3 LYS A 213     -38.361 -16.363  92.440  1.00 42.44           H  
ATOM   3652  NZ  LYS A 213     -38.202 -18.437  92.882  1.00 42.44           N  
ATOM   3653  HZ1 LYS A 213     -38.366 -18.317  93.871  1.00 42.44           H  
ATOM   3654  HZ2 LYS A 213     -39.069 -18.698  92.435  1.00 42.44           H  
ATOM   3655  HZ3 LYS A 213     -37.539 -19.190  92.762  1.00 42.44           H  
ATOM   3656  N   SER A 214     -33.470 -15.322  89.139  1.00 39.56           N  
ATOM   3657  H   SER A 214     -33.911 -15.342  90.047  1.00 39.56           H  
ATOM   3658  CA  SER A 214     -31.998 -15.515  89.132  1.00 39.56           C  
ATOM   3659  HA  SER A 214     -31.687 -15.915  88.167  1.00 39.56           H  
ATOM   3660  C   SER A 214     -31.530 -16.490  90.234  1.00 39.56           C  
ATOM   3661  CB  SER A 214     -31.280 -14.174  89.356  1.00 39.56           C  
ATOM   3662  HB2 SER A 214     -31.456 -13.838  90.378  1.00 39.56           H  
ATOM   3663  HB3 SER A 214     -30.208 -14.316  89.218  1.00 39.56           H  
ATOM   3664  O   SER A 214     -32.321 -16.800  91.125  1.00 39.56           O  
ATOM   3665  OG  SER A 214     -31.734 -13.177  88.461  1.00 39.56           O  
ATOM   3666  HG  SER A 214     -31.100 -12.456  88.457  1.00 39.56           H  
ATOM   3667  N   VAL A 215     -30.262 -16.938  90.188  1.00 33.93           N  
ATOM   3668  H   VAL A 215     -29.666 -16.642  89.428  1.00 33.93           H  
ATOM   3669  CA  VAL A 215     -29.576 -17.762  91.217  1.00 33.93           C  
ATOM   3670  HA  VAL A 215     -29.888 -17.416  92.202  1.00 33.93           H  
ATOM   3671  C   VAL A 215     -28.037 -17.595  91.142  1.00 33.93           C  
ATOM   3672  CB  VAL A 215     -30.004 -19.244  91.083  1.00 33.93           C  
ATOM   3673  HB  VAL A 215     -31.087 -19.261  90.960  1.00 33.93           H  
ATOM   3674  O   VAL A 215     -27.522 -17.089  90.144  1.00 33.93           O  
ATOM   3675  CG1 VAL A 215     -29.403 -19.945  89.857  1.00 33.93           C  
ATOM   3676 HG11 VAL A 215     -29.637 -19.384  88.953  1.00 33.93           H  
ATOM   3677 HG12 VAL A 215     -29.819 -20.949  89.769  1.00 33.93           H  
ATOM   3678 HG13 VAL A 215     -28.321 -20.024  89.959  1.00 33.93           H  
ATOM   3679  CG2 VAL A 215     -29.710 -20.084  92.331  1.00 33.93           C  
ATOM   3680 HG21 VAL A 215     -30.086 -19.575  93.219  1.00 33.93           H  
ATOM   3681 HG22 VAL A 215     -28.639 -20.250  92.446  1.00 33.93           H  
ATOM   3682 HG23 VAL A 215     -30.202 -21.053  92.247  1.00 33.93           H  
ATOM   3683  N   GLU A 216     -27.319 -17.993  92.194  1.00 36.44           N  
ATOM   3684  H   GLU A 216     -27.856 -18.273  93.002  1.00 36.44           H  
ATOM   3685  CA  GLU A 216     -25.854 -17.909  92.380  1.00 36.44           C  
ATOM   3686  HA  GLU A 216     -25.575 -16.878  92.165  1.00 36.44           H  
ATOM   3687  C   GLU A 216     -25.050 -18.853  91.447  1.00 36.44           C  
ATOM   3688  CB  GLU A 216     -25.495 -18.231  93.847  1.00 36.44           C  
ATOM   3689  HB2 GLU A 216     -25.616 -19.300  94.021  1.00 36.44           H  
ATOM   3690  HB3 GLU A 216     -24.438 -18.003  93.985  1.00 36.44           H  
ATOM   3691  O   GLU A 216     -25.554 -19.904  91.061  1.00 36.44           O  
ATOM   3692  CG  GLU A 216     -26.284 -17.461  94.922  1.00 36.44           C  
ATOM   3693  HG2 GLU A 216     -26.430 -16.431  94.598  1.00 36.44           H  
ATOM   3694  HG3 GLU A 216     -25.680 -17.432  95.830  1.00 36.44           H  
ATOM   3695  CD  GLU A 216     -27.634 -18.124  95.246  1.00 36.44           C  
ATOM   3696  OE1 GLU A 216     -28.642 -17.740  94.605  1.00 36.44           O  
ATOM   3697  OE2 GLU A 216     -27.648 -19.040  96.096  1.00 36.44           O  
ATOM   3698  N   SER A 217     -23.804 -18.621  90.994  1.00 38.63           N  
ATOM   3699  H   SER A 217     -23.552 -19.359  90.351  1.00 38.63           H  
ATOM   3700  CA  SER A 217     -22.712 -17.648  91.259  1.00 38.63           C  
ATOM   3701  HA  SER A 217     -22.127 -17.705  90.341  1.00 38.63           H  
ATOM   3702  C   SER A 217     -21.674 -17.967  92.365  1.00 38.63           C  
ATOM   3703  CB  SER A 217     -23.160 -16.176  91.263  1.00 38.63           C  
ATOM   3704  HB2 SER A 217     -22.324 -15.565  90.921  1.00 38.63           H  
ATOM   3705  HB3 SER A 217     -23.988 -16.036  90.567  1.00 38.63           H  
ATOM   3706  O   SER A 217     -21.843 -17.583  93.517  1.00 38.63           O  
ATOM   3707  OG  SER A 217     -23.531 -15.715  92.546  1.00 38.63           O  
ATOM   3708  HG  SER A 217     -23.029 -16.204  93.202  1.00 38.63           H  
ATOM   3709  N   ASN A 218     -20.522 -18.537  91.975  1.00 38.14           N  
ATOM   3710  H   ASN A 218     -20.460 -18.856  91.019  1.00 38.14           H  
ATOM   3711  CA  ASN A 218     -19.212 -18.441  92.662  1.00 38.14           C  
ATOM   3712  HA  ASN A 218     -19.245 -17.591  93.343  1.00 38.14           H  
ATOM   3713  C   ASN A 218     -18.124 -18.208  91.578  1.00 38.14           C  
ATOM   3714  CB  ASN A 218     -18.925 -19.714  93.480  1.00 38.14           C  
ATOM   3715  HB2 ASN A 218     -17.853 -19.782  93.664  1.00 38.14           H  
ATOM   3716  HB3 ASN A 218     -19.228 -20.602  92.925  1.00 38.14           H  
ATOM   3717  O   ASN A 218     -18.279 -18.759  90.492  1.00 38.14           O  
ATOM   3718  CG  ASN A 218     -19.597 -19.701  94.841  1.00 38.14           C  
ATOM   3719  ND2 ASN A 218     -20.807 -20.193  94.956  1.00 38.14           N  
ATOM   3720 HD21 ASN A 218     -21.327 -20.484  94.141  1.00 38.14           H  
ATOM   3721 HD22 ASN A 218     -21.242 -20.077  95.861  1.00 38.14           H  
ATOM   3722  OD1 ASN A 218     -19.039 -19.237  95.817  1.00 38.14           O  
ATOM   3723  N   VAL A 219     -17.063 -17.385  91.672  1.00 36.44           N  
ATOM   3724  H   VAL A 219     -16.596 -17.348  90.778  1.00 36.44           H  
ATOM   3725  CA  VAL A 219     -16.303 -16.697  92.754  1.00 36.44           C  
ATOM   3726  HA  VAL A 219     -15.904 -15.809  92.263  1.00 36.44           H  
ATOM   3727  C   VAL A 219     -15.045 -17.446  93.244  1.00 36.44           C  
ATOM   3728  CB  VAL A 219     -17.145 -16.103  93.908  1.00 36.44           C  
ATOM   3729  HB  VAL A 219     -17.637 -16.905  94.458  1.00 36.44           H  
ATOM   3730  O   VAL A 219     -15.118 -18.304  94.115  1.00 36.44           O  
ATOM   3731  CG1 VAL A 219     -16.278 -15.318  94.905  1.00 36.44           C  
ATOM   3732 HG11 VAL A 219     -15.713 -14.540  94.393  1.00 36.44           H  
ATOM   3733 HG12 VAL A 219     -15.591 -15.991  95.419  1.00 36.44           H  
ATOM   3734 HG13 VAL A 219     -16.914 -14.861  95.663  1.00 36.44           H  
ATOM   3735  CG2 VAL A 219     -18.191 -15.107  93.378  1.00 36.44           C  
ATOM   3736 HG21 VAL A 219     -18.834 -15.566  92.628  1.00 36.44           H  
ATOM   3737 HG22 VAL A 219     -18.819 -14.768  94.202  1.00 36.44           H  
ATOM   3738 HG23 VAL A 219     -17.697 -14.245  92.929  1.00 36.44           H  
ATOM   3739  N   ASN A 220     -13.881 -17.053  92.699  1.00 36.54           N  
ATOM   3740  H   ASN A 220     -13.934 -16.409  91.923  1.00 36.54           H  
ATOM   3741  CA  ASN A 220     -12.513 -17.183  93.248  1.00 36.54           C  
ATOM   3742  HA  ASN A 220     -12.525 -16.868  94.291  1.00 36.54           H  
ATOM   3743  C   ASN A 220     -11.563 -16.229  92.457  1.00 36.54           C  
ATOM   3744  CB  ASN A 220     -12.049 -18.655  93.171  1.00 36.54           C  
ATOM   3745  HB2 ASN A 220     -12.857 -19.313  93.489  1.00 36.54           H  
ATOM   3746  HB3 ASN A 220     -11.791 -18.906  92.142  1.00 36.54           H  
ATOM   3747  O   ASN A 220     -12.003 -15.662  91.454  1.00 36.54           O  
ATOM   3748  CG  ASN A 220     -10.860 -18.952  94.073  1.00 36.54           C  
ATOM   3749  ND2 ASN A 220     -10.372 -20.168  94.074  1.00 36.54           N  
ATOM   3750 HD21 ASN A 220      -9.583 -20.326  94.684  1.00 36.54           H  
ATOM   3751 HD22 ASN A 220     -10.796 -20.895  93.515  1.00 36.54           H  
ATOM   3752  OD1 ASN A 220     -10.348 -18.104  94.783  1.00 36.54           O  
ATOM   3753  N   GLY A 221     -10.291 -16.032  92.845  1.00 31.26           N  
ATOM   3754  H   GLY A 221      -9.949 -16.513  93.664  1.00 31.26           H  
ATOM   3755  CA  GLY A 221      -9.333 -15.219  92.065  1.00 31.26           C  
ATOM   3756  HA2 GLY A 221      -9.805 -14.265  91.830  1.00 31.26           H  
ATOM   3757  HA3 GLY A 221      -9.136 -15.725  91.120  1.00 31.26           H  
ATOM   3758  C   GLY A 221      -7.972 -14.921  92.725  1.00 31.26           C  
ATOM   3759  O   GLY A 221      -7.609 -15.553  93.711  1.00 31.26           O  
ATOM   3760  N   SER A 222      -7.269 -13.901  92.197  1.00 34.94           N  
ATOM   3761  H   SER A 222      -7.687 -13.446  91.398  1.00 34.94           H  
ATOM   3762  CA  SER A 222      -5.889 -13.459  92.540  1.00 34.94           C  
ATOM   3763  HA  SER A 222      -5.768 -12.473  92.089  1.00 34.94           H  
ATOM   3764  C   SER A 222      -4.752 -14.351  91.981  1.00 34.94           C  
ATOM   3765  CB  SER A 222      -5.755 -13.263  94.058  1.00 34.94           C  
ATOM   3766  HB2 SER A 222      -5.534 -14.221  94.529  1.00 34.94           H  
ATOM   3767  HB3 SER A 222      -6.695 -12.885  94.459  1.00 34.94           H  
ATOM   3768  O   SER A 222      -4.935 -15.555  91.844  1.00 34.94           O  
ATOM   3769  OG  SER A 222      -4.737 -12.334  94.367  1.00 34.94           O  
ATOM   3770  HG  SER A 222      -4.586 -12.358  95.315  1.00 34.94           H  
ATOM   3771  N   GLY A 223      -3.558 -13.845  91.629  1.00 33.07           N  
ATOM   3772  H   GLY A 223      -2.865 -14.538  91.384  1.00 33.07           H  
ATOM   3773  CA  GLY A 223      -3.107 -12.444  91.512  1.00 33.07           C  
ATOM   3774  HA2 GLY A 223      -3.586 -11.825  92.271  1.00 33.07           H  
ATOM   3775  HA3 GLY A 223      -3.400 -12.059  90.535  1.00 33.07           H  
ATOM   3776  C   GLY A 223      -1.579 -12.261  91.654  1.00 33.07           C  
ATOM   3777  O   GLY A 223      -0.843 -13.242  91.711  1.00 33.07           O  
ATOM   3778  N   SER A 224      -1.145 -10.997  91.772  1.00 41.33           N  
ATOM   3779  H   SER A 224      -1.847 -10.275  91.697  1.00 41.33           H  
ATOM   3780  CA  SER A 224       0.209 -10.509  92.138  1.00 41.33           C  
ATOM   3781  HA  SER A 224       0.109  -9.430  92.252  1.00 41.33           H  
ATOM   3782  C   SER A 224       1.378 -10.706  91.149  1.00 41.33           C  
ATOM   3783  CB  SER A 224       0.613 -11.017  93.526  1.00 41.33           C  
ATOM   3784  HB2 SER A 224       1.595 -10.621  93.781  1.00 41.33           H  
ATOM   3785  HB3 SER A 224       0.671 -12.106  93.512  1.00 41.33           H  
ATOM   3786  O   SER A 224       1.951 -11.786  91.022  1.00 41.33           O  
ATOM   3787  OG  SER A 224      -0.324 -10.598  94.505  1.00 41.33           O  
ATOM   3788  HG  SER A 224      -0.160 -11.107  95.302  1.00 41.33           H  
ATOM   3789  N   ASP A 225       1.828  -9.599  90.551  1.00 33.16           N  
ATOM   3790  H   ASP A 225       1.247  -8.773  90.583  1.00 33.16           H  
ATOM   3791  CA  ASP A 225       3.036  -9.470  89.721  1.00 33.16           C  
ATOM   3792  HA  ASP A 225       3.062 -10.304  89.019  1.00 33.16           H  
ATOM   3793  C   ASP A 225       4.349  -9.451  90.539  1.00 33.16           C  
ATOM   3794  CB  ASP A 225       2.958  -8.156  88.920  1.00 33.16           C  
ATOM   3795  HB2 ASP A 225       3.744  -8.160  88.165  1.00 33.16           H  
ATOM   3796  HB3 ASP A 225       3.155  -7.321  89.592  1.00 33.16           H  
ATOM   3797  O   ASP A 225       4.402  -8.873  91.628  1.00 33.16           O  
ATOM   3798  CG  ASP A 225       1.602  -7.914  88.252  1.00 33.16           C  
ATOM   3799  OD1 ASP A 225       1.535  -8.082  87.015  1.00 33.16           O  
ATOM   3800  OD2 ASP A 225       0.658  -7.553  88.995  1.00 33.16           O  
ATOM   3801  N   ILE A 226       5.455  -9.999  90.003  1.00 37.04           N  
ATOM   3802  H   ILE A 226       5.386 -10.448  89.101  1.00 37.04           H  
ATOM   3803  CA  ILE A 226       6.798  -9.871  90.612  1.00 37.04           C  
ATOM   3804  HA  ILE A 226       6.856  -8.851  90.992  1.00 37.04           H  
ATOM   3805  C   ILE A 226       7.958 -10.023  89.600  1.00 37.04           C  
ATOM   3806  CB  ILE A 226       6.918 -10.825  91.833  1.00 37.04           C  
ATOM   3807  HB  ILE A 226       5.955 -10.830  92.343  1.00 37.04           H  
ATOM   3808  O   ILE A 226       7.771 -10.441  88.459  1.00 37.04           O  
ATOM   3809  CG1 ILE A 226       7.950 -10.302  92.861  1.00 37.04           C  
ATOM   3810 HG12 ILE A 226       8.963 -10.501  92.512  1.00 37.04           H  
ATOM   3811 HG13 ILE A 226       7.827  -9.224  92.972  1.00 37.04           H  
ATOM   3812  CG2 ILE A 226       7.206 -12.276  91.412  1.00 37.04           C  
ATOM   3813 HG21 ILE A 226       7.103 -12.940  92.271  1.00 37.04           H  
ATOM   3814 HG22 ILE A 226       8.214 -12.373  91.008  1.00 37.04           H  
ATOM   3815 HG23 ILE A 226       6.483 -12.587  90.658  1.00 37.04           H  
ATOM   3816  CD1 ILE A 226       7.794 -10.923  94.253  1.00 37.04           C  
ATOM   3817 HD11 ILE A 226       8.507 -10.462  94.937  1.00 37.04           H  
ATOM   3818 HD12 ILE A 226       7.991 -11.995  94.214  1.00 37.04           H  
ATOM   3819 HD13 ILE A 226       6.785 -10.752  94.626  1.00 37.04           H  
ATOM   3820  N   ASN A 227       9.180  -9.669  90.019  1.00 41.67           N  
ATOM   3821  H   ASN A 227       9.268  -9.446  91.000  1.00 41.67           H  
ATOM   3822  CA  ASN A 227      10.431  -9.801  89.252  1.00 41.67           C  
ATOM   3823  HA  ASN A 227      10.196  -9.750  88.189  1.00 41.67           H  
ATOM   3824  C   ASN A 227      11.143 -11.151  89.518  1.00 41.67           C  
ATOM   3825  CB  ASN A 227      11.360  -8.628  89.625  1.00 41.67           C  
ATOM   3826  HB2 ASN A 227      12.379  -8.861  89.319  1.00 41.67           H  
ATOM   3827  HB3 ASN A 227      11.369  -8.484  90.705  1.00 41.67           H  
ATOM   3828  O   ASN A 227      10.943 -11.756  90.564  1.00 41.67           O  
ATOM   3829  CG  ASN A 227      10.985  -7.328  88.943  1.00 41.67           C  
ATOM   3830  ND2 ASN A 227      10.051  -6.575  89.476  1.00 41.67           N  
ATOM   3831 HD21 ASN A 227       9.795  -5.747  88.958  1.00 41.67           H  
ATOM   3832 HD22 ASN A 227       9.542  -6.876  90.295  1.00 41.67           H  
ATOM   3833  OD1 ASN A 227      11.537  -6.979  87.914  1.00 41.67           O  
ATOM   3834  N   GLY A 228      12.053 -11.647  88.668  1.00 30.86           N  
ATOM   3835  H   GLY A 228      12.497 -12.490  89.003  1.00 30.86           H  
ATOM   3836  CA  GLY A 228      12.473 -11.142  87.352  1.00 30.86           C  
ATOM   3837  HA2 GLY A 228      12.009 -11.765  86.588  1.00 30.86           H  
ATOM   3838  HA3 GLY A 228      12.117 -10.123  87.202  1.00 30.86           H  
ATOM   3839  C   GLY A 228      14.000 -11.127  87.130  1.00 30.86           C  
ATOM   3840  O   GLY A 228      14.756 -10.678  87.981  1.00 30.86           O  
ATOM   3841  N   SER A 229      14.430 -11.513  85.919  1.00 33.84           N  
ATOM   3842  H   SER A 229      13.723 -11.887  85.303  1.00 33.84           H  
ATOM   3843  CA  SER A 229      15.775 -11.301  85.332  1.00 33.84           C  
ATOM   3844  HA  SER A 229      15.649 -11.553  84.279  1.00 33.84           H  
ATOM   3845  C   SER A 229      16.989 -12.135  85.823  1.00 33.84           C  
ATOM   3846  CB  SER A 229      16.110  -9.800  85.351  1.00 33.84           C  
ATOM   3847  HB2 SER A 229      15.212  -9.237  85.093  1.00 33.84           H  
ATOM   3848  HB3 SER A 229      16.420  -9.507  86.354  1.00 33.84           H  
ATOM   3849  O   SER A 229      17.265 -12.316  87.000  1.00 33.84           O  
ATOM   3850  OG  SER A 229      17.131  -9.462  84.421  1.00 33.84           O  
ATOM   3851  HG  SER A 229      17.015  -8.524  84.253  1.00 33.84           H  
ATOM   3852  N   SER A 230      17.834 -12.489  84.843  1.00 33.36           N  
ATOM   3853  H   SER A 230      17.470 -12.338  83.913  1.00 33.36           H  
ATOM   3854  CA  SER A 230      19.304 -12.641  84.926  1.00 33.36           C  
ATOM   3855  HA  SER A 230      19.591 -12.712  83.877  1.00 33.36           H  
ATOM   3856  C   SER A 230      19.998 -13.869  85.584  1.00 33.36           C  
ATOM   3857  CB  SER A 230      19.942 -11.321  85.384  1.00 33.36           C  
ATOM   3858  HB2 SER A 230      21.009 -11.473  85.551  1.00 33.36           H  
ATOM   3859  HB3 SER A 230      19.495 -10.988  86.320  1.00 33.36           H  
ATOM   3860  O   SER A 230      20.443 -13.849  86.732  1.00 33.36           O  
ATOM   3861  OG  SER A 230      19.764 -10.338  84.370  1.00 33.36           O  
ATOM   3862  HG  SER A 230      18.855 -10.041  84.455  1.00 33.36           H  
ATOM   3863  N   LYS A 231      20.404 -14.793  84.690  1.00 34.18           N  
ATOM   3864  H   LYS A 231      19.820 -14.868  83.869  1.00 34.18           H  
ATOM   3865  CA  LYS A 231      21.806 -15.270  84.508  1.00 34.18           C  
ATOM   3866  HA  LYS A 231      21.800 -15.873  83.599  1.00 34.18           H  
ATOM   3867  C   LYS A 231      22.423 -16.231  85.560  1.00 34.18           C  
ATOM   3868  CB  LYS A 231      22.734 -14.062  84.201  1.00 34.18           C  
ATOM   3869  HB2 LYS A 231      22.720 -13.403  85.069  1.00 34.18           H  
ATOM   3870  HB3 LYS A 231      23.759 -14.415  84.086  1.00 34.18           H  
ATOM   3871  O   LYS A 231      23.457 -15.924  86.150  1.00 34.18           O  
ATOM   3872  CG  LYS A 231      22.380 -13.260  82.928  1.00 34.18           C  
ATOM   3873  HG2 LYS A 231      21.301 -13.261  82.773  1.00 34.18           H  
ATOM   3874  HG3 LYS A 231      22.833 -13.740  82.061  1.00 34.18           H  
ATOM   3875  CD  LYS A 231      22.858 -11.799  83.019  1.00 34.18           C  
ATOM   3876  HD2 LYS A 231      22.588 -11.401  83.997  1.00 34.18           H  
ATOM   3877  HD3 LYS A 231      23.944 -11.762  82.931  1.00 34.18           H  
ATOM   3878  CE  LYS A 231      22.216 -10.929  81.924  1.00 34.18           C  
ATOM   3879  HE2 LYS A 231      21.344 -11.452  81.530  1.00 34.18           H  
ATOM   3880  HE3 LYS A 231      22.925 -10.809  81.105  1.00 34.18           H  
ATOM   3881  NZ  LYS A 231      21.786  -9.606  82.449  1.00 34.18           N  
ATOM   3882  HZ1 LYS A 231      21.094  -9.731  83.174  1.00 34.18           H  
ATOM   3883  HZ2 LYS A 231      21.366  -9.045  81.722  1.00 34.18           H  
ATOM   3884  HZ3 LYS A 231      22.563  -9.095  82.842  1.00 34.18           H  
ATOM   3885  N   LYS A 232      21.883 -17.453  85.675  1.00 40.53           N  
ATOM   3886  H   LYS A 232      20.986 -17.595  85.234  1.00 40.53           H  
ATOM   3887  CA  LYS A 232      22.597 -18.719  86.024  1.00 40.53           C  
ATOM   3888  HA  LYS A 232      23.662 -18.606  85.821  1.00 40.53           H  
ATOM   3889  C   LYS A 232      22.033 -19.827  85.105  1.00 40.53           C  
ATOM   3890  CB  LYS A 232      22.420 -19.106  87.510  1.00 40.53           C  
ATOM   3891  HB2 LYS A 232      22.917 -20.065  87.657  1.00 40.53           H  
ATOM   3892  HB3 LYS A 232      21.364 -19.262  87.726  1.00 40.53           H  
ATOM   3893  O   LYS A 232      20.882 -19.683  84.710  1.00 40.53           O  
ATOM   3894  CG  LYS A 232      23.021 -18.119  88.532  1.00 40.53           C  
ATOM   3895  HG2 LYS A 232      23.902 -17.640  88.105  1.00 40.53           H  
ATOM   3896  HG3 LYS A 232      23.342 -18.686  89.405  1.00 40.53           H  
ATOM   3897  CD  LYS A 232      22.010 -17.061  89.006  1.00 40.53           C  
ATOM   3898  HD2 LYS A 232      21.560 -16.562  88.147  1.00 40.53           H  
ATOM   3899  HD3 LYS A 232      21.217 -17.561  89.561  1.00 40.53           H  
ATOM   3900  CE  LYS A 232      22.673 -16.007  89.898  1.00 40.53           C  
ATOM   3901  HE2 LYS A 232      23.087 -16.503  90.777  1.00 40.53           H  
ATOM   3902  HE3 LYS A 232      23.495 -15.553  89.344  1.00 40.53           H  
ATOM   3903  NZ  LYS A 232      21.694 -14.966  90.304  1.00 40.53           N  
ATOM   3904  HZ1 LYS A 232      20.911 -15.384  90.786  1.00 40.53           H  
ATOM   3905  HZ2 LYS A 232      21.331 -14.486  89.492  1.00 40.53           H  
ATOM   3906  HZ3 LYS A 232      22.117 -14.286  90.920  1.00 40.53           H  
ATOM   3907  N   ARG A 233      22.719 -20.864  84.592  1.00 36.28           N  
ATOM   3908  H   ARG A 233      22.093 -21.391  84.000  1.00 36.28           H  
ATOM   3909  CA  ARG A 233      24.052 -21.506  84.778  1.00 36.28           C  
ATOM   3910  HA  ARG A 233      24.148 -22.175  83.924  1.00 36.28           H  
ATOM   3911  C   ARG A 233      24.215 -22.455  85.985  1.00 36.28           C  
ATOM   3912  CB  ARG A 233      25.256 -20.552  84.626  1.00 36.28           C  
ATOM   3913  HB2 ARG A 233      26.147 -21.179  84.595  1.00 36.28           H  
ATOM   3914  HB3 ARG A 233      25.346 -19.920  85.510  1.00 36.28           H  
ATOM   3915  O   ARG A 233      24.711 -22.015  87.017  1.00 36.28           O  
ATOM   3916  CG  ARG A 233      25.242 -19.667  83.367  1.00 36.28           C  
ATOM   3917  HG2 ARG A 233      24.683 -18.754  83.573  1.00 36.28           H  
ATOM   3918  HG3 ARG A 233      24.742 -20.199  82.557  1.00 36.28           H  
ATOM   3919  CD  ARG A 233      26.661 -19.310  82.889  1.00 36.28           C  
ATOM   3920  HD2 ARG A 233      27.120 -20.221  82.505  1.00 36.28           H  
ATOM   3921  HD3 ARG A 233      26.584 -18.597  82.069  1.00 36.28           H  
ATOM   3922  NE  ARG A 233      27.513 -18.745  83.960  1.00 36.28           N  
ATOM   3923  HE  ARG A 233      27.046 -18.436  84.801  1.00 36.28           H  
ATOM   3924  NH1 ARG A 233      29.549 -19.042  82.926  1.00 36.28           N  
ATOM   3925 HH11 ARG A 233      29.084 -19.390  82.100  1.00 36.28           H  
ATOM   3926 HH12 ARG A 233      30.558 -19.006  82.956  1.00 36.28           H  
ATOM   3927  NH2 ARG A 233      29.478 -18.239  85.002  1.00 36.28           N  
ATOM   3928 HH21 ARG A 233      28.981 -17.979  85.841  1.00 36.28           H  
ATOM   3929 HH22 ARG A 233      30.488 -18.210  85.000  1.00 36.28           H  
ATOM   3930  CZ  ARG A 233      28.836 -18.677  83.955  1.00 36.28           C  
ATOM   3931  N   LYS A 234      23.928 -23.755  85.757  1.00 39.18           N  
ATOM   3932  H   LYS A 234      23.552 -23.963  84.842  1.00 39.18           H  
ATOM   3933  CA  LYS A 234      23.909 -24.898  86.713  1.00 39.18           C  
ATOM   3934  HA  LYS A 234      23.523 -25.752  86.156  1.00 39.18           H  
ATOM   3935  C   LYS A 234      22.896 -24.697  87.865  1.00 39.18           C  
ATOM   3936  CB  LYS A 234      25.342 -25.268  87.183  1.00 39.18           C  
ATOM   3937  HB2 LYS A 234      26.058 -24.561  86.765  1.00 39.18           H  
ATOM   3938  HB3 LYS A 234      25.394 -25.173  88.268  1.00 39.18           H  
ATOM   3939  O   LYS A 234      22.547 -23.565  88.177  1.00 39.18           O  
ATOM   3940  CG  LYS A 234      25.784 -26.695  86.786  1.00 39.18           C  
ATOM   3941  HG2 LYS A 234      25.734 -26.798  85.702  1.00 39.18           H  
ATOM   3942  HG3 LYS A 234      25.113 -27.427  87.235  1.00 39.18           H  
ATOM   3943  CD  LYS A 234      27.218 -27.005  87.253  1.00 39.18           C  
ATOM   3944  HD2 LYS A 234      27.303 -26.820  88.324  1.00 39.18           H  
ATOM   3945  HD3 LYS A 234      27.898 -26.324  86.739  1.00 39.18           H  
ATOM   3946  CE  LYS A 234      27.668 -28.446  86.951  1.00 39.18           C  
ATOM   3947  HE2 LYS A 234      27.412 -28.703  85.923  1.00 39.18           H  
ATOM   3948  HE3 LYS A 234      28.754 -28.495  87.040  1.00 39.18           H  
ATOM   3949  NZ  LYS A 234      27.077 -29.447  87.869  1.00 39.18           N  
ATOM   3950  HZ1 LYS A 234      26.109 -29.656  87.671  1.00 39.18           H  
ATOM   3951  HZ2 LYS A 234      27.429 -30.376  87.685  1.00 39.18           H  
ATOM   3952  HZ3 LYS A 234      27.207 -29.272  88.855  1.00 39.18           H  
ATOM   3953  N   ALA A 235      22.346 -25.730  88.501  1.00 39.45           N  
ATOM   3954  H   ALA A 235      21.608 -25.459  89.135  1.00 39.45           H  
ATOM   3955  CA  ALA A 235      22.486 -27.189  88.345  1.00 39.45           C  
ATOM   3956  HA  ALA A 235      22.985 -27.437  87.409  1.00 39.45           H  
ATOM   3957  C   ALA A 235      21.064 -27.826  88.270  1.00 39.45           C  
ATOM   3958  CB  ALA A 235      23.359 -27.646  89.527  1.00 39.45           C  
ATOM   3959  HB1 ALA A 235      22.800 -27.543  90.457  1.00 39.45           H  
ATOM   3960  HB2 ALA A 235      23.679 -28.682  89.410  1.00 39.45           H  
ATOM   3961  HB3 ALA A 235      24.256 -27.031  89.592  1.00 39.45           H  
ATOM   3962  O   ALA A 235      20.092 -27.083  88.376  1.00 39.45           O  
ATOM   3963  N   VAL A 236      20.839 -29.127  88.044  1.00 43.64           N  
ATOM   3964  H   VAL A 236      19.874 -29.354  87.851  1.00 43.64           H  
ATOM   3965  CA  VAL A 236      21.719 -30.310  88.145  1.00 43.64           C  
ATOM   3966  HA  VAL A 236      22.767 -30.011  88.152  1.00 43.64           H  
ATOM   3967  C   VAL A 236      21.546 -31.241  86.929  1.00 43.64           C  
ATOM   3968  CB  VAL A 236      21.410 -31.101  89.454  1.00 43.64           C  
ATOM   3969  HB  VAL A 236      20.425 -31.558  89.353  1.00 43.64           H  
ATOM   3970  O   VAL A 236      20.539 -31.190  86.229  1.00 43.64           O  
ATOM   3971  CG1 VAL A 236      22.430 -32.208  89.767  1.00 43.64           C  
ATOM   3972 HG11 VAL A 236      22.299 -33.040  89.075  1.00 43.64           H  
ATOM   3973 HG12 VAL A 236      22.261 -32.613  90.765  1.00 43.64           H  
ATOM   3974 HG13 VAL A 236      23.449 -31.827  89.697  1.00 43.64           H  
ATOM   3975  CG2 VAL A 236      21.374 -30.227  90.721  1.00 43.64           C  
ATOM   3976 HG21 VAL A 236      22.369 -29.844  90.950  1.00 43.64           H  
ATOM   3977 HG22 VAL A 236      21.037 -30.832  91.563  1.00 43.64           H  
ATOM   3978 HG23 VAL A 236      20.664 -29.407  90.611  1.00 43.64           H  
ATOM   3979  N   GLU A 237      22.583 -32.044  86.707  1.00 40.29           N  
ATOM   3980  H   GLU A 237      23.409 -31.807  87.238  1.00 40.29           H  
ATOM   3981  CA  GLU A 237      22.693 -33.338  86.018  1.00 40.29           C  
ATOM   3982  HA  GLU A 237      22.777 -33.176  84.943  1.00 40.29           H  
ATOM   3983  C   GLU A 237      21.477 -34.285  86.236  1.00 40.29           C  
ATOM   3984  CB  GLU A 237      24.016 -33.947  86.550  1.00 40.29           C  
ATOM   3985  HB2 GLU A 237      24.105 -34.982  86.219  1.00 40.29           H  
ATOM   3986  HB3 GLU A 237      24.004 -33.975  87.639  1.00 40.29           H  
ATOM   3987  O   GLU A 237      20.703 -34.098  87.173  1.00 40.29           O  
ATOM   3988  CG  GLU A 237      25.284 -33.202  86.074  1.00 40.29           C  
ATOM   3989  HG2 GLU A 237      25.124 -32.830  85.062  1.00 40.29           H  
ATOM   3990  HG3 GLU A 237      26.088 -33.935  86.013  1.00 40.29           H  
ATOM   3991  CD  GLU A 237      25.770 -32.042  86.970  1.00 40.29           C  
ATOM   3992  OE1 GLU A 237      25.049 -31.035  87.205  1.00 40.29           O  
ATOM   3993  OE2 GLU A 237      26.955 -32.020  87.375  1.00 40.29           O  
ATOM   3994  N   ASP A 238      21.230 -35.311  85.410  1.00 37.82           N  
ATOM   3995  H   ASP A 238      20.317 -35.725  85.530  1.00 37.82           H  
ATOM   3996  CA  ASP A 238      22.181 -36.131  84.625  1.00 37.82           C  
ATOM   3997  HA  ASP A 238      23.129 -35.604  84.520  1.00 37.82           H  
ATOM   3998  C   ASP A 238      21.722 -36.434  83.169  1.00 37.82           C  
ATOM   3999  CB  ASP A 238      22.428 -37.420  85.450  1.00 37.82           C  
ATOM   4000  HB2 ASP A 238      22.247 -37.212  86.504  1.00 37.82           H  
ATOM   4001  HB3 ASP A 238      21.715 -38.188  85.148  1.00 37.82           H  
ATOM   4002  O   ASP A 238      20.772 -35.825  82.676  1.00 37.82           O  
ATOM   4003  CG  ASP A 238      23.854 -37.971  85.340  1.00 37.82           C  
ATOM   4004  OD1 ASP A 238      24.472 -37.779  84.268  1.00 37.82           O  
ATOM   4005  OD2 ASP A 238      24.318 -38.566  86.335  1.00 37.82           O  
ATOM   4006  N   GLY A 239      22.450 -37.312  82.463  1.00 34.61           N  
ATOM   4007  H   GLY A 239      23.247 -37.703  82.944  1.00 34.61           H  
ATOM   4008  CA  GLY A 239      22.260 -37.705  81.055  1.00 34.61           C  
ATOM   4009  HA2 GLY A 239      22.010 -36.821  80.469  1.00 34.61           H  
ATOM   4010  HA3 GLY A 239      23.213 -38.080  80.684  1.00 34.61           H  
ATOM   4011  C   GLY A 239      21.154 -38.753  80.797  1.00 34.61           C  
ATOM   4012  O   GLY A 239      20.097 -38.687  81.426  1.00 34.61           O  
ATOM   4013  N   PRO A 240      21.331 -39.726  79.870  1.00 44.73           N  
ATOM   4014  CA  PRO A 240      22.574 -40.164  79.208  1.00 44.73           C  
ATOM   4015  HA  PRO A 240      23.405 -40.118  79.911  1.00 44.73           H  
ATOM   4016  C   PRO A 240      22.974 -39.318  77.970  1.00 44.73           C  
ATOM   4017  CB  PRO A 240      22.308 -41.650  78.903  1.00 44.73           C  
ATOM   4018  HB2 PRO A 240      22.466 -42.234  79.810  1.00 44.73           H  
ATOM   4019  HB3 PRO A 240      22.918 -42.061  78.099  1.00 44.73           H  
ATOM   4020  O   PRO A 240      22.661 -38.134  77.888  1.00 44.73           O  
ATOM   4021  CG  PRO A 240      20.825 -41.663  78.552  1.00 44.73           C  
ATOM   4022  HG2 PRO A 240      20.679 -41.288  77.539  1.00 44.73           H  
ATOM   4023  HG3 PRO A 240      20.386 -42.653  78.669  1.00 44.73           H  
ATOM   4024  CD  PRO A 240      20.259 -40.669  79.562  1.00 44.73           C  
ATOM   4025  HD2 PRO A 240      19.395 -40.151  79.145  1.00 44.73           H  
ATOM   4026  HD3 PRO A 240      19.972 -41.195  80.472  1.00 44.73           H  
ATOM   4027  N   GLU A 241      23.751 -39.902  77.048  1.00 34.54           N  
ATOM   4028  H   GLU A 241      23.946 -40.885  77.173  1.00 34.54           H  
ATOM   4029  CA  GLU A 241      24.599 -39.207  76.063  1.00 34.54           C  
ATOM   4030  HA  GLU A 241      24.705 -38.163  76.358  1.00 34.54           H  
ATOM   4031  C   GLU A 241      24.091 -39.229  74.593  1.00 34.54           C  
ATOM   4032  CB  GLU A 241      25.998 -39.862  76.111  1.00 34.54           C  
ATOM   4033  HB2 GLU A 241      25.921 -40.867  75.697  1.00 34.54           H  
ATOM   4034  HB3 GLU A 241      26.671 -39.288  75.474  1.00 34.54           H  
ATOM   4035  O   GLU A 241      22.968 -39.632  74.285  1.00 34.54           O  
ATOM   4036  CG  GLU A 241      26.680 -39.955  77.476  1.00 34.54           C  
ATOM   4037  HG2 GLU A 241      26.724 -38.963  77.928  1.00 34.54           H  
ATOM   4038  HG3 GLU A 241      26.115 -40.616  78.133  1.00 34.54           H  
ATOM   4039  CD  GLU A 241      28.094 -40.502  77.250  1.00 34.54           C  
ATOM   4040  OE1 GLU A 241      28.971 -39.684  76.888  1.00 34.54           O  
ATOM   4041  OE2 GLU A 241      28.257 -41.738  77.344  1.00 34.54           O  
ATOM   4042  N   SER A 242      25.003 -38.889  73.666  1.00 35.99           N  
ATOM   4043  H   SER A 242      25.878 -38.551  74.041  1.00 35.99           H  
ATOM   4044  CA  SER A 242      24.964 -39.016  72.196  1.00 35.99           C  
ATOM   4045  HA  SER A 242      26.016 -39.048  71.913  1.00 35.99           H  
ATOM   4046  C   SER A 242      24.441 -37.803  71.401  1.00 35.99           C  
ATOM   4047  CB  SER A 242      24.441 -40.390  71.747  1.00 35.99           C  
ATOM   4048  HB2 SER A 242      24.803 -41.162  72.426  1.00 35.99           H  
ATOM   4049  HB3 SER A 242      24.814 -40.610  70.747  1.00 35.99           H  
ATOM   4050  O   SER A 242      24.586 -36.661  71.836  1.00 35.99           O  
ATOM   4051  OG  SER A 242      23.034 -40.400  71.721  1.00 35.99           O  
ATOM   4052  HG  SER A 242      22.750 -40.206  72.617  1.00 35.99           H  
ATOM   4053  N   ASN A 243      24.028 -38.013  70.144  1.00 36.88           N  
ATOM   4054  H   ASN A 243      23.730 -38.948  69.905  1.00 36.88           H  
ATOM   4055  CA  ASN A 243      24.092 -36.996  69.085  1.00 36.88           C  
ATOM   4056  HA  ASN A 243      24.771 -36.227  69.451  1.00 36.88           H  
ATOM   4057  C   ASN A 243      22.746 -36.298  68.824  1.00 36.88           C  
ATOM   4058  CB  ASN A 243      24.733 -37.612  67.833  1.00 36.88           C  
ATOM   4059  HB2 ASN A 243      24.658 -36.914  66.999  1.00 36.88           H  
ATOM   4060  HB3 ASN A 243      24.206 -38.527  67.563  1.00 36.88           H  
ATOM   4061  O   ASN A 243      21.715 -36.956  68.757  1.00 36.88           O  
ATOM   4062  CG  ASN A 243      26.207 -37.891  68.067  1.00 36.88           C  
ATOM   4063  ND2 ASN A 243      26.679 -39.079  67.769  1.00 36.88           N  
ATOM   4064 HD21 ASN A 243      26.075 -39.801  67.403  1.00 36.88           H  
ATOM   4065 HD22 ASN A 243      27.658 -39.233  67.962  1.00 36.88           H  
ATOM   4066  OD1 ASN A 243      26.951 -37.046  68.540  1.00 36.88           O  
ATOM   4067  N   GLN A 244      22.645 -34.966  68.718  1.00 35.03           N  
ATOM   4068  H   GLN A 244      21.683 -34.691  68.854  1.00 35.03           H  
ATOM   4069  CA  GLN A 244      23.474 -33.938  68.047  1.00 35.03           C  
ATOM   4070  HA  GLN A 244      23.091 -32.991  68.428  1.00 35.03           H  
ATOM   4071  C   GLN A 244      23.307 -33.858  66.518  1.00 35.03           C  
ATOM   4072  CB  GLN A 244      24.975 -33.901  68.393  1.00 35.03           C  
ATOM   4073  HB2 GLN A 244      25.412 -33.095  67.805  1.00 35.03           H  
ATOM   4074  HB3 GLN A 244      25.463 -34.814  68.051  1.00 35.03           H  
ATOM   4075  O   GLN A 244      23.998 -34.531  65.755  1.00 35.03           O  
ATOM   4076  CG  GLN A 244      25.347 -33.615  69.852  1.00 35.03           C  
ATOM   4077  HG2 GLN A 244      24.863 -32.692  70.173  1.00 35.03           H  
ATOM   4078  HG3 GLN A 244      25.018 -34.419  70.510  1.00 35.03           H  
ATOM   4079  CD  GLN A 244      26.858 -33.442  69.969  1.00 35.03           C  
ATOM   4080  NE2 GLN A 244      27.641 -34.493  69.853  1.00 35.03           N  
ATOM   4081 HE21 GLN A 244      28.633 -34.338  69.965  1.00 35.03           H  
ATOM   4082 HE22 GLN A 244      27.273 -35.411  69.651  1.00 35.03           H  
ATOM   4083  OE1 GLN A 244      27.361 -32.336  70.091  1.00 35.03           O  
ATOM   4084  N   ASN A 245      22.502 -32.888  66.074  1.00 36.50           N  
ATOM   4085  H   ASN A 245      21.908 -32.429  66.751  1.00 36.50           H  
ATOM   4086  CA  ASN A 245      22.790 -32.088  64.879  1.00 36.50           C  
ATOM   4087  HA  ASN A 245      23.863 -31.896  64.874  1.00 36.50           H  
ATOM   4088  C   ASN A 245      22.102 -30.706  64.978  1.00 36.50           C  
ATOM   4089  CB  ASN A 245      22.438 -32.862  63.595  1.00 36.50           C  
ATOM   4090  HB2 ASN A 245      21.466 -32.560  63.204  1.00 36.50           H  
ATOM   4091  HB3 ASN A 245      22.403 -33.935  63.782  1.00 36.50           H  
ATOM   4092  O   ASN A 245      21.602 -30.360  66.050  1.00 36.50           O  
ATOM   4093  CG  ASN A 245      23.515 -32.585  62.567  1.00 36.50           C  
ATOM   4094  ND2 ASN A 245      24.464 -33.475  62.415  1.00 36.50           N  
ATOM   4095 HD21 ASN A 245      24.461 -34.312  62.980  1.00 36.50           H  
ATOM   4096 HD22 ASN A 245      25.190 -33.273  61.743  1.00 36.50           H  
ATOM   4097  OD1 ASN A 245      23.575 -31.512  61.993  1.00 36.50           O  
ATOM   4098  N   LYS A 246      22.092 -29.892  63.909  1.00 43.41           N  
ATOM   4099  H   LYS A 246      22.499 -30.232  63.049  1.00 43.41           H  
ATOM   4100  CA  LYS A 246      21.471 -28.549  63.895  1.00 43.41           C  
ATOM   4101  HA  LYS A 246      20.948 -28.405  64.841  1.00 43.41           H  
ATOM   4102  C   LYS A 246      20.445 -28.407  62.751  1.00 43.41           C  
ATOM   4103  CB  LYS A 246      22.557 -27.462  63.825  1.00 43.41           C  
ATOM   4104  HB2 LYS A 246      23.199 -27.644  62.963  1.00 43.41           H  
ATOM   4105  HB3 LYS A 246      22.075 -26.492  63.701  1.00 43.41           H  
ATOM   4106  O   LYS A 246      20.801 -28.689  61.611  1.00 43.41           O  
ATOM   4107  CG  LYS A 246      23.398 -27.439  65.113  1.00 43.41           C  
ATOM   4108  HG2 LYS A 246      23.893 -28.402  65.239  1.00 43.41           H  
ATOM   4109  HG3 LYS A 246      22.738 -27.273  65.964  1.00 43.41           H  
ATOM   4110  CD  LYS A 246      24.468 -26.344  65.089  1.00 43.41           C  
ATOM   4111  HD2 LYS A 246      23.989 -25.369  64.992  1.00 43.41           H  
ATOM   4112  HD3 LYS A 246      25.128 -26.510  64.237  1.00 43.41           H  
ATOM   4113  CE  LYS A 246      25.268 -26.415  66.395  1.00 43.41           C  
ATOM   4114  HE2 LYS A 246      25.653 -27.429  66.507  1.00 43.41           H  
ATOM   4115  HE3 LYS A 246      24.590 -26.230  67.228  1.00 43.41           H  
ATOM   4116  NZ  LYS A 246      26.389 -25.444  66.414  1.00 43.41           N  
ATOM   4117  HZ1 LYS A 246      26.043 -24.500  66.323  1.00 43.41           H  
ATOM   4118  HZ2 LYS A 246      26.903 -25.523  67.280  1.00 43.41           H  
ATOM   4119  HZ3 LYS A 246      27.026 -25.633  65.653  1.00 43.41           H  
ATOM   4120  N   PRO A 247      19.191 -27.986  63.020  1.00 54.50           N  
ATOM   4121  CA  PRO A 247      18.109 -28.000  62.029  1.00 54.50           C  
ATOM   4122  HA  PRO A 247      18.298 -28.758  61.268  1.00 54.50           H  
ATOM   4123  C   PRO A 247      17.860 -26.648  61.332  1.00 54.50           C  
ATOM   4124  CB  PRO A 247      16.879 -28.407  62.848  1.00 54.50           C  
ATOM   4125  HB2 PRO A 247      16.893 -29.484  63.021  1.00 54.50           H  
ATOM   4126  HB3 PRO A 247      15.941 -28.113  62.378  1.00 54.50           H  
ATOM   4127  O   PRO A 247      18.214 -25.594  61.855  1.00 54.50           O  
ATOM   4128  CG  PRO A 247      17.108 -27.671  64.169  1.00 54.50           C  
ATOM   4129  HG2 PRO A 247      16.812 -26.627  64.071  1.00 54.50           H  
ATOM   4130  HG3 PRO A 247      16.573 -28.145  64.993  1.00 54.50           H  
ATOM   4131  CD  PRO A 247      18.623 -27.768  64.350  1.00 54.50           C  
ATOM   4132  HD2 PRO A 247      18.842 -28.624  64.988  1.00 54.50           H  
ATOM   4133  HD3 PRO A 247      19.011 -26.852  64.797  1.00 54.50           H  
ATOM   4134  N   GLY A 248      17.100 -26.691  60.229  1.00 30.53           N  
ATOM   4135  H   GLY A 248      16.934 -27.602  59.824  1.00 30.53           H  
ATOM   4136  CA  GLY A 248      16.173 -25.615  59.844  1.00 30.53           C  
ATOM   4137  HA2 GLY A 248      16.066 -24.925  60.681  1.00 30.53           H  
ATOM   4138  HA3 GLY A 248      15.190 -26.057  59.678  1.00 30.53           H  
ATOM   4139  C   GLY A 248      16.532 -24.764  58.617  1.00 30.53           C  
ATOM   4140  O   GLY A 248      17.355 -23.859  58.693  1.00 30.53           O  
ATOM   4141  N   ILE A 249      15.797 -24.963  57.515  1.00 39.65           N  
ATOM   4142  H   ILE A 249      15.166 -25.751  57.499  1.00 39.65           H  
ATOM   4143  CA  ILE A 249      15.564 -23.954  56.464  1.00 39.65           C  
ATOM   4144  HA  ILE A 249      15.489 -22.991  56.968  1.00 39.65           H  
ATOM   4145  C   ILE A 249      14.200 -24.225  55.791  1.00 39.65           C  
ATOM   4146  CB  ILE A 249      16.759 -23.880  55.480  1.00 39.65           C  
ATOM   4147  HB  ILE A 249      17.674 -23.973  56.066  1.00 39.65           H  
ATOM   4148  O   ILE A 249      13.691 -25.341  55.878  1.00 39.65           O  
ATOM   4149  CG1 ILE A 249      16.808 -22.495  54.797  1.00 39.65           C  
ATOM   4150 HG12 ILE A 249      15.996 -22.411  54.075  1.00 39.65           H  
ATOM   4151 HG13 ILE A 249      16.674 -21.722  55.554  1.00 39.65           H  
ATOM   4152  CG2 ILE A 249      16.749 -25.031  54.459  1.00 39.65           C  
ATOM   4153 HG21 ILE A 249      16.642 -25.982  54.980  1.00 39.65           H  
ATOM   4154 HG22 ILE A 249      17.691 -25.054  53.911  1.00 39.65           H  
ATOM   4155 HG23 ILE A 249      15.926 -24.918  53.753  1.00 39.65           H  
ATOM   4156  CD1 ILE A 249      18.135 -22.209  54.084  1.00 39.65           C  
ATOM   4157 HD11 ILE A 249      18.287 -22.911  53.264  1.00 39.65           H  
ATOM   4158 HD12 ILE A 249      18.116 -21.198  53.677  1.00 39.65           H  
ATOM   4159 HD13 ILE A 249      18.962 -22.290  54.790  1.00 39.65           H  
ATOM   4160  N   ILE A 250      13.562 -23.217  55.179  1.00 40.99           N  
ATOM   4161  H   ILE A 250      14.043 -22.333  55.095  1.00 40.99           H  
ATOM   4162  CA  ILE A 250      12.108 -23.228  54.901  1.00 40.99           C  
ATOM   4163  HA  ILE A 250      11.686 -24.181  55.221  1.00 40.99           H  
ATOM   4164  C   ILE A 250      11.793 -23.058  53.402  1.00 40.99           C  
ATOM   4165  CB  ILE A 250      11.407 -22.115  55.731  1.00 40.99           C  
ATOM   4166  HB  ILE A 250      11.765 -21.150  55.372  1.00 40.99           H  
ATOM   4167  O   ILE A 250      12.108 -22.003  52.845  1.00 40.99           O  
ATOM   4168  CG1 ILE A 250      11.737 -22.203  57.243  1.00 40.99           C  
ATOM   4169 HG12 ILE A 250      11.346 -23.137  57.647  1.00 40.99           H  
ATOM   4170 HG13 ILE A 250      12.818 -22.205  57.384  1.00 40.99           H  
ATOM   4171  CG2 ILE A 250       9.881 -22.168  55.513  1.00 40.99           C  
ATOM   4172 HG21 ILE A 250       9.391 -21.349  56.040  1.00 40.99           H  
ATOM   4173 HG22 ILE A 250       9.630 -22.060  54.458  1.00 40.99           H  
ATOM   4174 HG23 ILE A 250       9.482 -23.112  55.885  1.00 40.99           H  
ATOM   4175  CD1 ILE A 250      11.200 -21.032  58.078  1.00 40.99           C  
ATOM   4176 HD11 ILE A 250      11.601 -21.100  59.089  1.00 40.99           H  
ATOM   4177 HD12 ILE A 250      11.511 -20.085  57.638  1.00 40.99           H  
ATOM   4178 HD13 ILE A 250      10.112 -21.070  58.140  1.00 40.99           H  
ATOM   4179  N   LYS A 251      11.125 -24.049  52.769  1.00 34.97           N  
ATOM   4180  H   LYS A 251      11.018 -24.917  53.274  1.00 34.97           H  
ATOM   4181  CA  LYS A 251      10.342 -23.940  51.504  1.00 34.97           C  
ATOM   4182  HA  LYS A 251       9.528 -23.236  51.680  1.00 34.97           H  
ATOM   4183  C   LYS A 251       9.656 -25.267  51.097  1.00 34.97           C  
ATOM   4184  CB  LYS A 251      11.245 -23.420  50.354  1.00 34.97           C  
ATOM   4185  HB2 LYS A 251      12.293 -23.545  50.629  1.00 34.97           H  
ATOM   4186  HB3 LYS A 251      11.096 -23.998  49.442  1.00 34.97           H  
ATOM   4187  O   LYS A 251       9.945 -26.309  51.666  1.00 34.97           O  
ATOM   4188  CG  LYS A 251      10.941 -21.938  50.045  1.00 34.97           C  
ATOM   4189  HG2 LYS A 251      10.500 -21.463  50.921  1.00 34.97           H  
ATOM   4190  HG3 LYS A 251      10.209 -21.883  49.239  1.00 34.97           H  
ATOM   4191  CD  LYS A 251      12.192 -21.135  49.662  1.00 34.97           C  
ATOM   4192  HD2 LYS A 251      12.963 -21.305  50.414  1.00 34.97           H  
ATOM   4193  HD3 LYS A 251      12.560 -21.462  48.690  1.00 34.97           H  
ATOM   4194  CE  LYS A 251      11.836 -19.642  49.634  1.00 34.97           C  
ATOM   4195  HE2 LYS A 251      11.151 -19.455  48.808  1.00 34.97           H  
ATOM   4196  HE3 LYS A 251      11.311 -19.401  50.559  1.00 34.97           H  
ATOM   4197  NZ  LYS A 251      13.044 -18.789  49.516  1.00 34.97           N  
ATOM   4198  HZ1 LYS A 251      13.655 -18.943  50.305  1.00 34.97           H  
ATOM   4199  HZ2 LYS A 251      12.782 -17.813  49.503  1.00 34.97           H  
ATOM   4200  HZ3 LYS A 251      13.549 -18.999  48.668  1.00 34.97           H  
ATOM   4201  N   LYS A 252       8.793 -25.199  50.065  1.00 42.38           N  
ATOM   4202  H   LYS A 252       8.617 -24.268  49.714  1.00 42.38           H  
ATOM   4203  CA  LYS A 252       8.192 -26.317  49.288  1.00 42.38           C  
ATOM   4204  HA  LYS A 252       7.468 -25.860  48.613  1.00 42.38           H  
ATOM   4205  C   LYS A 252       7.307 -27.347  50.041  1.00 42.38           C  
ATOM   4206  CB  LYS A 252       9.246 -26.985  48.364  1.00 42.38           C  
ATOM   4207  HB2 LYS A 252      10.141 -27.229  48.937  1.00 42.38           H  
ATOM   4208  HB3 LYS A 252       8.835 -27.925  47.997  1.00 42.38           H  
ATOM   4209  O   LYS A 252       7.490 -28.547  49.884  1.00 42.38           O  
ATOM   4210  CG  LYS A 252       9.628 -26.169  47.112  1.00 42.38           C  
ATOM   4211  HG2 LYS A 252       8.716 -25.824  46.625  1.00 42.38           H  
ATOM   4212  HG3 LYS A 252      10.228 -25.304  47.397  1.00 42.38           H  
ATOM   4213  CD  LYS A 252      10.413 -27.053  46.120  1.00 42.38           C  
ATOM   4214  HD2 LYS A 252      11.382 -27.302  46.551  1.00 42.38           H  
ATOM   4215  HD3 LYS A 252       9.856 -27.979  45.976  1.00 42.38           H  
ATOM   4216  CE  LYS A 252      10.613 -26.406  44.739  1.00 42.38           C  
ATOM   4217  HE2 LYS A 252      11.275 -25.546  44.837  1.00 42.38           H  
ATOM   4218  HE3 LYS A 252       9.644 -26.053  44.385  1.00 42.38           H  
ATOM   4219  NZ  LYS A 252      11.170 -27.377  43.758  1.00 42.38           N  
ATOM   4220  HZ1 LYS A 252      10.631 -28.231  43.749  1.00 42.38           H  
ATOM   4221  HZ2 LYS A 252      12.116 -27.646  43.989  1.00 42.38           H  
ATOM   4222  HZ3 LYS A 252      11.192 -27.021  42.813  1.00 42.38           H  
ATOM   4223  N   ALA A 253       6.267 -26.877  50.734  1.00 37.17           N  
ATOM   4224  H   ALA A 253       6.227 -25.889  50.938  1.00 37.17           H  
ATOM   4225  CA  ALA A 253       5.030 -27.641  50.989  1.00 37.17           C  
ATOM   4226  HA  ALA A 253       4.793 -28.265  50.127  1.00 37.17           H  
ATOM   4227  C   ALA A 253       3.870 -26.653  51.250  1.00 37.17           C  
ATOM   4228  CB  ALA A 253       5.234 -28.563  52.201  1.00 37.17           C  
ATOM   4229  HB1 ALA A 253       6.024 -29.285  51.995  1.00 37.17           H  
ATOM   4230  HB2 ALA A 253       4.313 -29.108  52.406  1.00 37.17           H  
ATOM   4231  HB3 ALA A 253       5.504 -27.978  53.080  1.00 37.17           H  
ATOM   4232  O   ALA A 253       3.960 -25.866  52.184  1.00 37.17           O  
ATOM   4233  N   ILE A 254       2.811 -26.527  50.440  1.00 45.93           N  
ATOM   4234  H   ILE A 254       2.151 -25.841  50.777  1.00 45.93           H  
ATOM   4235  CA  ILE A 254       2.487 -27.141  49.134  1.00 45.93           C  
ATOM   4236  HA  ILE A 254       1.559 -26.649  48.843  1.00 45.93           H  
ATOM   4237  C   ILE A 254       2.098 -28.635  49.175  1.00 45.93           C  
ATOM   4238  CB  ILE A 254       3.489 -26.766  47.999  1.00 45.93           C  
ATOM   4239  HB  ILE A 254       4.346 -27.437  48.054  1.00 45.93           H  
ATOM   4240  O   ILE A 254       2.730 -29.456  48.522  1.00 45.93           O  
ATOM   4241  CG1 ILE A 254       4.021 -25.313  48.101  1.00 45.93           C  
ATOM   4242 HG12 ILE A 254       4.530 -25.179  49.056  1.00 45.93           H  
ATOM   4243 HG13 ILE A 254       3.184 -24.616  48.065  1.00 45.93           H  
ATOM   4244  CG2 ILE A 254       2.809 -26.960  46.626  1.00 45.93           C  
ATOM   4245 HG21 ILE A 254       3.535 -26.860  45.820  1.00 45.93           H  
ATOM   4246 HG22 ILE A 254       2.382 -27.959  46.538  1.00 45.93           H  
ATOM   4247 HG23 ILE A 254       2.013 -26.228  46.487  1.00 45.93           H  
ATOM   4248  CD1 ILE A 254       5.036 -24.928  47.015  1.00 45.93           C  
ATOM   4249 HD11 ILE A 254       5.815 -25.687  46.945  1.00 45.93           H  
ATOM   4250 HD12 ILE A 254       5.490 -23.971  47.271  1.00 45.93           H  
ATOM   4251 HD13 ILE A 254       4.539 -24.824  46.050  1.00 45.93           H  
ATOM   4252  N   LEU A 255       1.017 -28.960  49.894  1.00 39.29           N  
ATOM   4253  H   LEU A 255       0.636 -28.260  50.515  1.00 39.29           H  
ATOM   4254  CA  LEU A 255       0.144 -30.118  49.629  1.00 39.29           C  
ATOM   4255  HA  LEU A 255       0.165 -30.356  48.566  1.00 39.29           H  
ATOM   4256  C   LEU A 255      -1.311 -29.753  49.986  1.00 39.29           C  
ATOM   4257  CB  LEU A 255       0.585 -31.369  50.430  1.00 39.29           C  
ATOM   4258  HB2 LEU A 255      -0.256 -32.062  50.447  1.00 39.29           H  
ATOM   4259  HB3 LEU A 255       0.775 -31.074  51.462  1.00 39.29           H  
ATOM   4260  O   LEU A 255      -1.702 -29.868  51.142  1.00 39.29           O  
ATOM   4261  CG  LEU A 255       1.801 -32.159  49.909  1.00 39.29           C  
ATOM   4262  HG  LEU A 255       2.696 -31.539  49.971  1.00 39.29           H  
ATOM   4263  CD1 LEU A 255       2.023 -33.387  50.793  1.00 39.29           C  
ATOM   4264 HD11 LEU A 255       2.168 -33.075  51.827  1.00 39.29           H  
ATOM   4265 HD12 LEU A 255       2.910 -33.927  50.462  1.00 39.29           H  
ATOM   4266 HD13 LEU A 255       1.159 -34.050  50.739  1.00 39.29           H  
ATOM   4267  CD2 LEU A 255       1.622 -32.656  48.471  1.00 39.29           C  
ATOM   4268 HD21 LEU A 255       0.709 -33.246  48.386  1.00 39.29           H  
ATOM   4269 HD22 LEU A 255       2.477 -33.271  48.191  1.00 39.29           H  
ATOM   4270 HD23 LEU A 255       1.581 -31.812  47.782  1.00 39.29           H  
ATOM   4271  N   ASN A 256      -2.094 -29.273  49.011  1.00 44.61           N  
ATOM   4272  H   ASN A 256      -1.686 -29.139  48.097  1.00 44.61           H  
ATOM   4273  CA  ASN A 256      -3.561 -29.158  49.113  1.00 44.61           C  
ATOM   4274  HA  ASN A 256      -3.930 -30.085  49.551  1.00 44.61           H  
ATOM   4275  C   ASN A 256      -4.224 -29.027  47.720  1.00 44.61           C  
ATOM   4276  CB  ASN A 256      -3.982 -28.004  50.054  1.00 44.61           C  
ATOM   4277  HB2 ASN A 256      -3.777 -27.043  49.581  1.00 44.61           H  
ATOM   4278  HB3 ASN A 256      -3.430 -28.055  50.992  1.00 44.61           H  
ATOM   4279  O   ASN A 256      -4.773 -27.985  47.372  1.00 44.61           O  
ATOM   4280  CG  ASN A 256      -5.463 -28.088  50.404  1.00 44.61           C  
ATOM   4281  ND2 ASN A 256      -6.021 -27.066  51.007  1.00 44.61           N  
ATOM   4282 HD21 ASN A 256      -7.003 -27.174  51.217  1.00 44.61           H  
ATOM   4283 HD22 ASN A 256      -5.495 -26.228  51.211  1.00 44.61           H  
ATOM   4284  OD1 ASN A 256      -6.135 -29.077  50.172  1.00 44.61           O  
ATOM   4285  N   ASN A 257      -4.098 -30.070  46.895  1.00 55.74           N  
ATOM   4286  H   ASN A 257      -3.543 -30.850  47.216  1.00 55.74           H  
ATOM   4287  CA  ASN A 257      -4.865 -30.254  45.644  1.00 55.74           C  
ATOM   4288  HA  ASN A 257      -5.812 -29.723  45.739  1.00 55.74           H  
ATOM   4289  C   ASN A 257      -5.202 -31.747  45.392  1.00 55.74           C  
ATOM   4290  CB  ASN A 257      -4.069 -29.640  44.474  1.00 55.74           C  
ATOM   4291  HB2 ASN A 257      -3.246 -30.300  44.200  1.00 55.74           H  
ATOM   4292  HB3 ASN A 257      -3.657 -28.676  44.773  1.00 55.74           H  
ATOM   4293  O   ASN A 257      -5.753 -32.127  44.355  1.00 55.74           O  
ATOM   4294  CG  ASN A 257      -4.938 -29.382  43.252  1.00 55.74           C  
ATOM   4295  ND2 ASN A 257      -4.488 -29.727  42.072  1.00 55.74           N  
ATOM   4296 HD21 ASN A 257      -5.095 -29.564  41.282  1.00 55.74           H  
ATOM   4297 HD22 ASN A 257      -3.617 -30.228  41.972  1.00 55.74           H  
ATOM   4298  OD1 ASN A 257      -6.022 -28.832  43.338  1.00 55.74           O  
ATOM   4299  N   SER A 258      -4.825 -32.605  46.346  1.00 49.24           N  
ATOM   4300  H   SER A 258      -4.541 -32.239  47.243  1.00 49.24           H  
ATOM   4301  CA  SER A 258      -4.694 -34.056  46.223  1.00 49.24           C  
ATOM   4302  HA  SER A 258      -4.306 -34.276  45.229  1.00 49.24           H  
ATOM   4303  C   SER A 258      -6.037 -34.776  46.358  1.00 49.24           C  
ATOM   4304  CB  SER A 258      -3.656 -34.560  47.234  1.00 49.24           C  
ATOM   4305  HB2 SER A 258      -2.666 -34.223  46.924  1.00 49.24           H  
ATOM   4306  HB3 SER A 258      -3.658 -35.649  47.265  1.00 49.24           H  
ATOM   4307  O   SER A 258      -6.349 -35.389  47.378  1.00 49.24           O  
ATOM   4308  OG  SER A 258      -3.947 -34.032  48.517  1.00 49.24           O  
ATOM   4309  HG  SER A 258      -4.723 -34.511  48.815  1.00 49.24           H  
ATOM   4310  N   ALA A 259      -6.857 -34.594  45.327  1.00 53.40           N  
ATOM   4311  H   ALA A 259      -6.505 -33.978  44.609  1.00 53.40           H  
ATOM   4312  CA  ALA A 259      -8.097 -35.317  45.057  1.00 53.40           C  
ATOM   4313  HA  ALA A 259      -7.981 -36.360  45.351  1.00 53.40           H  
ATOM   4314  C   ALA A 259      -8.396 -35.270  43.550  1.00 53.40           C  
ATOM   4315  CB  ALA A 259      -9.237 -34.685  45.869  1.00 53.40           C  
ATOM   4316  HB1 ALA A 259      -9.025 -34.780  46.934  1.00 53.40           H  
ATOM   4317  HB2 ALA A 259     -10.170 -35.207  45.653  1.00 53.40           H  
ATOM   4318  HB3 ALA A 259      -9.347 -33.630  45.619  1.00 53.40           H  
ATOM   4319  O   ALA A 259      -8.654 -36.296  42.928  1.00 53.40           O  
ATOM   4320  N   LEU A 260      -8.277 -34.081  42.940  1.00 46.77           N  
ATOM   4321  H   LEU A 260      -8.076 -33.271  43.509  1.00 46.77           H  
ATOM   4322  CA  LEU A 260      -8.311 -33.921  41.483  1.00 46.77           C  
ATOM   4323  HA  LEU A 260      -8.901 -34.731  41.054  1.00 46.77           H  
ATOM   4324  C   LEU A 260      -6.920 -34.068  40.857  1.00 46.77           C  
ATOM   4325  CB  LEU A 260      -8.985 -32.590  41.104  1.00 46.77           C  
ATOM   4326  HB2 LEU A 260      -8.895 -32.458  40.026  1.00 46.77           H  
ATOM   4327  HB3 LEU A 260      -8.446 -31.775  41.586  1.00 46.77           H  
ATOM   4328  O   LEU A 260      -6.822 -34.618  39.761  1.00 46.77           O  
ATOM   4329  CG  LEU A 260     -10.478 -32.500  41.481  1.00 46.77           C  
ATOM   4330  HG  LEU A 260     -10.585 -32.580  42.563  1.00 46.77           H  
ATOM   4331  CD1 LEU A 260     -11.029 -31.143  41.043  1.00 46.77           C  
ATOM   4332 HD11 LEU A 260     -10.460 -30.345  41.521  1.00 46.77           H  
ATOM   4333 HD12 LEU A 260     -10.956 -31.038  39.960  1.00 46.77           H  
ATOM   4334 HD13 LEU A 260     -12.072 -31.054  41.344  1.00 46.77           H  
ATOM   4335  CD2 LEU A 260     -11.332 -33.585  40.818  1.00 46.77           C  
ATOM   4336 HD21 LEU A 260     -12.384 -33.417  41.048  1.00 46.77           H  
ATOM   4337 HD22 LEU A 260     -11.192 -33.569  39.737  1.00 46.77           H  
ATOM   4338 HD23 LEU A 260     -11.061 -34.566  41.208  1.00 46.77           H  
ATOM   4339  N   ASP A 261      -5.842 -33.680  41.553  1.00 52.57           N  
ATOM   4340  H   ASP A 261      -5.955 -33.181  42.424  1.00 52.57           H  
ATOM   4341  CA  ASP A 261      -4.478 -34.041  41.132  1.00 52.57           C  
ATOM   4342  HA  ASP A 261      -4.329 -33.679  40.114  1.00 52.57           H  
ATOM   4343  C   ASP A 261      -4.307 -35.567  41.095  1.00 52.57           C  
ATOM   4344  CB  ASP A 261      -3.414 -33.390  42.037  1.00 52.57           C  
ATOM   4345  HB2 ASP A 261      -3.897 -32.780  42.800  1.00 52.57           H  
ATOM   4346  HB3 ASP A 261      -2.847 -34.161  42.558  1.00 52.57           H  
ATOM   4347  O   ASP A 261      -3.785 -36.106  40.132  1.00 52.57           O  
ATOM   4348  CG  ASP A 261      -2.437 -32.511  41.251  1.00 52.57           C  
ATOM   4349  OD1 ASP A 261      -1.852 -33.005  40.262  1.00 52.57           O  
ATOM   4350  OD2 ASP A 261      -2.287 -31.332  41.650  1.00 52.57           O  
ATOM   4351  N   ASP A 262      -4.852 -36.319  42.048  1.00 55.53           N  
ATOM   4352  H   ASP A 262      -5.179 -35.883  42.898  1.00 55.53           H  
ATOM   4353  CA  ASP A 262      -4.722 -37.783  42.044  1.00 55.53           C  
ATOM   4354  HA  ASP A 262      -3.695 -38.009  41.757  1.00 55.53           H  
ATOM   4355  C   ASP A 262      -5.593 -38.494  40.984  1.00 55.53           C  
ATOM   4356  CB  ASP A 262      -4.874 -38.306  43.474  1.00 55.53           C  
ATOM   4357  HB2 ASP A 262      -5.852 -38.028  43.868  1.00 55.53           H  
ATOM   4358  HB3 ASP A 262      -4.786 -39.392  43.484  1.00 55.53           H  
ATOM   4359  O   ASP A 262      -5.464 -39.705  40.802  1.00 55.53           O  
ATOM   4360  CG  ASP A 262      -3.760 -37.697  44.329  1.00 55.53           C  
ATOM   4361  OD1 ASP A 262      -4.017 -36.613  44.898  1.00 55.53           O  
ATOM   4362  OD2 ASP A 262      -2.632 -38.240  44.310  1.00 55.53           O  
ATOM   4363  N   ILE A 263      -6.389 -37.738  40.211  1.00 50.73           N  
ATOM   4364  H   ILE A 263      -6.444 -36.761  40.458  1.00 50.73           H  
ATOM   4365  CA  ILE A 263      -7.095 -38.180  38.992  1.00 50.73           C  
ATOM   4366  HA  ILE A 263      -7.052 -39.267  38.934  1.00 50.73           H  
ATOM   4367  C   ILE A 263      -6.412 -37.638  37.719  1.00 50.73           C  
ATOM   4368  CB  ILE A 263      -8.591 -37.782  39.076  1.00 50.73           C  
ATOM   4369  HB  ILE A 263      -8.653 -36.713  39.276  1.00 50.73           H  
ATOM   4370  O   ILE A 263      -6.276 -38.357  36.726  1.00 50.73           O  
ATOM   4371  CG1 ILE A 263      -9.280 -38.540  40.238  1.00 50.73           C  
ATOM   4372 HG12 ILE A 263      -9.284 -39.609  40.023  1.00 50.73           H  
ATOM   4373 HG13 ILE A 263      -8.709 -38.391  41.155  1.00 50.73           H  
ATOM   4374  CG2 ILE A 263      -9.326 -38.062  37.747  1.00 50.73           C  
ATOM   4375 HG21 ILE A 263      -8.894 -37.475  36.937  1.00 50.73           H  
ATOM   4376 HG22 ILE A 263     -10.374 -37.773  37.823  1.00 50.73           H  
ATOM   4377 HG23 ILE A 263      -9.263 -39.122  37.503  1.00 50.73           H  
ATOM   4378  CD1 ILE A 263     -10.716 -38.086  40.532  1.00 50.73           C  
ATOM   4379 HD11 ILE A 263     -10.743 -37.005  40.669  1.00 50.73           H  
ATOM   4380 HD12 ILE A 263     -11.061 -38.565  41.448  1.00 50.73           H  
ATOM   4381 HD13 ILE A 263     -11.386 -38.373  39.721  1.00 50.73           H  
ATOM   4382  N   PHE A 264      -5.938 -36.387  37.714  1.00 55.40           N  
ATOM   4383  H   PHE A 264      -6.086 -35.818  38.535  1.00 55.40           H  
ATOM   4384  CA  PHE A 264      -5.339 -35.752  36.528  1.00 55.40           C  
ATOM   4385  HA  PHE A 264      -5.714 -36.286  35.655  1.00 55.40           H  
ATOM   4386  C   PHE A 264      -3.812 -35.886  36.435  1.00 55.40           C  
ATOM   4387  CB  PHE A 264      -5.851 -34.318  36.368  1.00 55.40           C  
ATOM   4388  HB2 PHE A 264      -5.158 -33.761  35.737  1.00 55.40           H  
ATOM   4389  HB3 PHE A 264      -5.889 -33.818  37.336  1.00 55.40           H  
ATOM   4390  O   PHE A 264      -3.266 -35.942  35.335  1.00 55.40           O  
ATOM   4391  CG  PHE A 264      -7.217 -34.304  35.708  1.00 55.40           C  
ATOM   4392  CD1 PHE A 264      -7.311 -34.284  34.302  1.00 55.40           C  
ATOM   4393  HD1 PHE A 264      -6.414 -34.218  33.703  1.00 55.40           H  
ATOM   4394  CD2 PHE A 264      -8.387 -34.405  36.483  1.00 55.40           C  
ATOM   4395  HD2 PHE A 264      -8.320 -34.438  37.561  1.00 55.40           H  
ATOM   4396  CE1 PHE A 264      -8.568 -34.358  33.675  1.00 55.40           C  
ATOM   4397  HE1 PHE A 264      -8.639 -34.338  32.597  1.00 55.40           H  
ATOM   4398  CE2 PHE A 264      -9.644 -34.481  35.856  1.00 55.40           C  
ATOM   4399  HE2 PHE A 264     -10.540 -34.561  36.454  1.00 55.40           H  
ATOM   4400  CZ  PHE A 264      -9.734 -34.457  34.453  1.00 55.40           C  
ATOM   4401  HZ  PHE A 264     -10.701 -34.513  33.975  1.00 55.40           H  
ATOM   4402  N   LYS A 265      -3.123 -36.105  37.551  1.00 66.41           N  
ATOM   4403  H   LYS A 265      -3.595 -35.960  38.432  1.00 66.41           H  
ATOM   4404  CA  LYS A 265      -1.808 -36.751  37.607  1.00 66.41           C  
ATOM   4405  HA  LYS A 265      -1.254 -36.440  36.722  1.00 66.41           H  
ATOM   4406  C   LYS A 265      -1.912 -38.275  37.522  1.00 66.41           C  
ATOM   4407  CB  LYS A 265      -1.022 -36.287  38.846  1.00 66.41           C  
ATOM   4408  HB2 LYS A 265      -1.287 -36.911  39.699  1.00 66.41           H  
ATOM   4409  HB3 LYS A 265      -1.278 -35.253  39.079  1.00 66.41           H  
ATOM   4410  O   LYS A 265      -0.927 -38.896  37.174  1.00 66.41           O  
ATOM   4411  CG  LYS A 265       0.489 -36.359  38.587  1.00 66.41           C  
ATOM   4412  HG2 LYS A 265       0.764 -35.587  37.868  1.00 66.41           H  
ATOM   4413  HG3 LYS A 265       0.735 -37.331  38.160  1.00 66.41           H  
ATOM   4414  CD  LYS A 265       1.308 -36.162  39.869  1.00 66.41           C  
ATOM   4415  HD2 LYS A 265       1.040 -36.936  40.589  1.00 66.41           H  
ATOM   4416  HD3 LYS A 265       1.058 -35.194  40.303  1.00 66.41           H  
ATOM   4417  CE  LYS A 265       2.820 -36.219  39.600  1.00 66.41           C  
ATOM   4418  HE2 LYS A 265       3.096 -35.356  38.993  1.00 66.41           H  
ATOM   4419  HE3 LYS A 265       3.346 -36.145  40.551  1.00 66.41           H  
ATOM   4420  NZ  LYS A 265       3.225 -37.455  38.892  1.00 66.41           N  
ATOM   4421  HZ1 LYS A 265       2.871 -37.483  37.946  1.00 66.41           H  
ATOM   4422  HZ2 LYS A 265       4.210 -37.528  38.681  1.00 66.41           H  
ATOM   4423  HZ3 LYS A 265       2.887 -38.323  39.283  1.00 66.41           H  
ATOM   4424  N   GLU A 266      -3.090 -38.886  37.684  1.00 64.39           N  
ATOM   4425  H   GLU A 266      -3.853 -38.348  38.070  1.00 64.39           H  
ATOM   4426  CA  GLU A 266      -3.407 -40.195  37.065  1.00 64.39           C  
ATOM   4427  HA  GLU A 266      -2.493 -40.790  37.064  1.00 64.39           H  
ATOM   4428  C   GLU A 266      -3.754 -40.042  35.562  1.00 64.39           C  
ATOM   4429  CB  GLU A 266      -4.406 -40.992  37.936  1.00 64.39           C  
ATOM   4430  HB2 GLU A 266      -5.337 -40.427  37.990  1.00 64.39           H  
ATOM   4431  HB3 GLU A 266      -3.995 -41.031  38.945  1.00 64.39           H  
ATOM   4432  O   GLU A 266      -4.279 -40.954  34.932  1.00 64.39           O  
ATOM   4433  CG  GLU A 266      -4.770 -42.440  37.533  1.00 64.39           C  
ATOM   4434  HG2 GLU A 266      -5.333 -42.430  36.600  1.00 64.39           H  
ATOM   4435  HG3 GLU A 266      -5.454 -42.827  38.289  1.00 64.39           H  
ATOM   4436  CD  GLU A 266      -3.591 -43.423  37.418  1.00 64.39           C  
ATOM   4437  OE1 GLU A 266      -2.716 -43.465  38.314  1.00 64.39           O  
ATOM   4438  OE2 GLU A 266      -3.549 -44.224  36.448  1.00 64.39           O  
ATOM   4439  N   GLN A 267      -3.377 -38.920  34.929  1.00 57.67           N  
ATOM   4440  H   GLN A 267      -3.085 -38.148  35.511  1.00 57.67           H  
ATOM   4441  CA  GLN A 267      -2.795 -38.932  33.580  1.00 57.67           C  
ATOM   4442  HA  GLN A 267      -3.110 -39.849  33.081  1.00 57.67           H  
ATOM   4443  C   GLN A 267      -1.242 -38.996  33.717  1.00 57.67           C  
ATOM   4444  CB  GLN A 267      -3.333 -37.773  32.715  1.00 57.67           C  
ATOM   4445  HB2 GLN A 267      -3.150 -38.028  31.671  1.00 57.67           H  
ATOM   4446  HB3 GLN A 267      -2.750 -36.878  32.931  1.00 57.67           H  
ATOM   4447  O   GLN A 267      -0.747 -39.689  34.588  1.00 57.67           O  
ATOM   4448  CG  GLN A 267      -4.822 -37.384  32.859  1.00 57.67           C  
ATOM   4449  HG2 GLN A 267      -5.064 -36.674  32.068  1.00 57.67           H  
ATOM   4450  HG3 GLN A 267      -4.955 -36.844  33.797  1.00 57.67           H  
ATOM   4451  CD  GLN A 267      -5.863 -38.503  32.812  1.00 57.67           C  
ATOM   4452  NE2 GLN A 267      -6.537 -38.813  33.900  1.00 57.67           N  
ATOM   4453 HE21 GLN A 267      -7.380 -39.364  33.826  1.00 57.67           H  
ATOM   4454 HE22 GLN A 267      -6.288 -38.435  34.803  1.00 57.67           H  
ATOM   4455  OE1 GLN A 267      -6.131 -39.099  31.778  1.00 57.67           O  
ATOM   4456  N   ASN A 268      -0.425 -38.336  32.890  1.00 67.68           N  
ATOM   4457  H   ASN A 268      -0.865 -37.686  32.254  1.00 67.68           H  
ATOM   4458  CA  ASN A 268       1.021 -38.074  33.132  1.00 67.68           C  
ATOM   4459  HA  ASN A 268       1.302 -37.473  32.267  1.00 67.68           H  
ATOM   4460  C   ASN A 268       2.083 -39.224  33.033  1.00 67.68           C  
ATOM   4461  CB  ASN A 268       1.186 -37.074  34.287  1.00 67.68           C  
ATOM   4462  HB2 ASN A 268       2.233 -36.775  34.338  1.00 67.68           H  
ATOM   4463  HB3 ASN A 268       0.908 -37.549  35.228  1.00 67.68           H  
ATOM   4464  O   ASN A 268       2.566 -39.389  31.922  1.00 67.68           O  
ATOM   4465  CG  ASN A 268       0.372 -35.798  34.111  1.00 67.68           C  
ATOM   4466  ND2 ASN A 268       0.294 -34.980  35.131  1.00 67.68           N  
ATOM   4467 HD21 ASN A 268      -0.313 -34.180  35.026  1.00 67.68           H  
ATOM   4468 HD22 ASN A 268       0.760 -35.205  35.998  1.00 67.68           H  
ATOM   4469  OD1 ASN A 268      -0.196 -35.516  33.065  1.00 67.68           O  
ATOM   4470  N   GLU A 269       2.494 -40.016  34.054  1.00 67.90           N  
ATOM   4471  H   GLU A 269       2.155 -39.779  34.976  1.00 67.90           H  
ATOM   4472  CA  GLU A 269       3.769 -40.820  33.958  1.00 67.90           C  
ATOM   4473  HA  GLU A 269       4.206 -40.568  32.992  1.00 67.90           H  
ATOM   4474  C   GLU A 269       3.800 -42.400  33.933  1.00 67.90           C  
ATOM   4475  CB  GLU A 269       4.827 -40.302  34.969  1.00 67.90           C  
ATOM   4476  HB2 GLU A 269       4.565 -40.625  35.976  1.00 67.90           H  
ATOM   4477  HB3 GLU A 269       5.780 -40.778  34.740  1.00 67.90           H  
ATOM   4478  O   GLU A 269       4.882 -42.979  34.018  1.00 67.90           O  
ATOM   4479  CG  GLU A 269       5.101 -38.789  34.970  1.00 67.90           C  
ATOM   4480  HG2 GLU A 269       6.179 -38.632  34.952  1.00 67.90           H  
ATOM   4481  HG3 GLU A 269       4.691 -38.324  34.073  1.00 67.90           H  
ATOM   4482  CD  GLU A 269       4.527 -38.131  36.227  1.00 67.90           C  
ATOM   4483  OE1 GLU A 269       3.310 -37.842  36.252  1.00 67.90           O  
ATOM   4484  OE2 GLU A 269       5.258 -37.941  37.228  1.00 67.90           O  
ATOM   4485  N   LYS A 270       2.724 -43.208  33.824  1.00 74.93           N  
ATOM   4486  H   LYS A 270       1.822 -42.769  33.707  1.00 74.93           H  
ATOM   4487  CA  LYS A 270       2.811 -44.702  34.055  1.00 74.93           C  
ATOM   4488  HA  LYS A 270       3.619 -44.893  34.761  1.00 74.93           H  
ATOM   4489  C   LYS A 270       3.189 -45.448  32.787  1.00 74.93           C  
ATOM   4490  CB  LYS A 270       1.526 -45.295  34.671  1.00 74.93           C  
ATOM   4491  HB2 LYS A 270       0.773 -45.375  33.887  1.00 74.93           H  
ATOM   4492  HB3 LYS A 270       1.213 -44.589  35.440  1.00 74.93           H  
ATOM   4493  O   LYS A 270       3.885 -46.454  32.836  1.00 74.93           O  
ATOM   4494  CG  LYS A 270       1.551 -46.652  35.396  1.00 74.93           C  
ATOM   4495  HG2 LYS A 270       2.314 -46.645  36.174  1.00 74.93           H  
ATOM   4496  HG3 LYS A 270       1.788 -47.433  34.674  1.00 74.93           H  
ATOM   4497  CD  LYS A 270       0.160 -46.946  36.027  1.00 74.93           C  
ATOM   4498  HD2 LYS A 270      -0.608 -46.757  35.277  1.00 74.93           H  
ATOM   4499  HD3 LYS A 270       0.109 -48.003  36.290  1.00 74.93           H  
ATOM   4500  CE  LYS A 270      -0.142 -46.116  37.295  1.00 74.93           C  
ATOM   4501  HE2 LYS A 270       0.407 -45.177  37.223  1.00 74.93           H  
ATOM   4502  HE3 LYS A 270       0.232 -46.645  38.172  1.00 74.93           H  
ATOM   4503  NZ  LYS A 270      -1.583 -45.778  37.481  1.00 74.93           N  
ATOM   4504  HZ1 LYS A 270      -2.202 -46.559  37.645  1.00 74.93           H  
ATOM   4505  HZ2 LYS A 270      -1.737 -45.089  38.202  1.00 74.93           H  
ATOM   4506  HZ3 LYS A 270      -1.965 -45.219  36.731  1.00 74.93           H  
ATOM   4507  N   ARG A 271       2.800 -44.885  31.650  1.00 68.47           N  
ATOM   4508  H   ARG A 271       2.154 -44.112  31.719  1.00 68.47           H  
ATOM   4509  CA  ARG A 271       3.338 -45.175  30.326  1.00 68.47           C  
ATOM   4510  HA  ARG A 271       3.880 -46.118  30.395  1.00 68.47           H  
ATOM   4511  C   ARG A 271       4.419 -44.160  29.919  1.00 68.47           C  
ATOM   4512  CB  ARG A 271       2.153 -45.395  29.370  1.00 68.47           C  
ATOM   4513  HB2 ARG A 271       1.758 -44.441  29.022  1.00 68.47           H  
ATOM   4514  HB3 ARG A 271       1.360 -45.886  29.935  1.00 68.47           H  
ATOM   4515  O   ARG A 271       4.811 -44.104  28.763  1.00 68.47           O  
ATOM   4516  CG  ARG A 271       2.518 -46.319  28.201  1.00 68.47           C  
ATOM   4517  HG2 ARG A 271       3.136 -45.800  27.468  1.00 68.47           H  
ATOM   4518  HG3 ARG A 271       3.106 -47.146  28.598  1.00 68.47           H  
ATOM   4519  CD  ARG A 271       1.284 -46.928  27.526  1.00 68.47           C  
ATOM   4520  HD2 ARG A 271       0.504 -47.081  28.272  1.00 68.47           H  
ATOM   4521  HD3 ARG A 271       0.891 -46.248  26.770  1.00 68.47           H  
ATOM   4522  NE  ARG A 271       1.628 -48.244  26.969  1.00 68.47           N  
ATOM   4523  HE  ARG A 271       1.826 -48.970  27.643  1.00 68.47           H  
ATOM   4524  NH1 ARG A 271       1.721 -47.797  24.704  1.00 68.47           N  
ATOM   4525 HH11 ARG A 271       1.370 -46.862  24.854  1.00 68.47           H  
ATOM   4526 HH12 ARG A 271       1.877 -48.130  23.764  1.00 68.47           H  
ATOM   4527  NH2 ARG A 271       2.343 -49.790  25.521  1.00 68.47           N  
ATOM   4528 HH21 ARG A 271       2.605 -50.108  24.599  1.00 68.47           H  
ATOM   4529 HH22 ARG A 271       2.520 -50.360  26.336  1.00 68.47           H  
ATOM   4530  CZ  ARG A 271       1.889 -48.589  25.728  1.00 68.47           C  
ATOM   4531  N   GLU A 272       4.948 -43.421  30.899  1.00 68.36           N  
ATOM   4532  H   GLU A 272       4.484 -43.427  31.796  1.00 68.36           H  
ATOM   4533  CA  GLU A 272       6.275 -42.805  30.855  1.00 68.36           C  
ATOM   4534  HA  GLU A 272       6.582 -42.714  29.813  1.00 68.36           H  
ATOM   4535  C   GLU A 272       7.281 -43.735  31.542  1.00 68.36           C  
ATOM   4536  CB  GLU A 272       6.259 -41.391  31.457  1.00 68.36           C  
ATOM   4537  HB2 GLU A 272       5.392 -40.857  31.067  1.00 68.36           H  
ATOM   4538  HB3 GLU A 272       6.160 -41.461  32.540  1.00 68.36           H  
ATOM   4539  O   GLU A 272       8.358 -43.917  30.999  1.00 68.36           O  
ATOM   4540  CG  GLU A 272       7.506 -40.561  31.120  1.00 68.36           C  
ATOM   4541  HG2 GLU A 272       7.185 -39.655  30.606  1.00 68.36           H  
ATOM   4542  HG3 GLU A 272       8.146 -41.110  30.430  1.00 68.36           H  
ATOM   4543  CD  GLU A 272       8.341 -40.168  32.341  1.00 68.36           C  
ATOM   4544  OE1 GLU A 272       8.654 -41.042  33.183  1.00 68.36           O  
ATOM   4545  OE2 GLU A 272       8.875 -39.037  32.358  1.00 68.36           O  
ATOM   4546  N   LYS A 273       6.892 -44.482  32.595  1.00 71.25           N  
ATOM   4547  H   LYS A 273       6.066 -44.191  33.100  1.00 71.25           H  
ATOM   4548  CA  LYS A 273       7.562 -45.747  32.968  1.00 71.25           C  
ATOM   4549  HA  LYS A 273       8.620 -45.539  33.129  1.00 71.25           H  
ATOM   4550  C   LYS A 273       7.511 -46.733  31.795  1.00 71.25           C  
ATOM   4551  CB  LYS A 273       7.001 -46.378  34.253  1.00 71.25           C  
ATOM   4552  HB2 LYS A 273       5.946 -46.619  34.125  1.00 71.25           H  
ATOM   4553  HB3 LYS A 273       7.534 -47.315  34.421  1.00 71.25           H  
ATOM   4554  O   LYS A 273       8.541 -46.952  31.164  1.00 71.25           O  
ATOM   4555  CG  LYS A 273       7.163 -45.501  35.500  1.00 71.25           C  
ATOM   4556  HG2 LYS A 273       6.593 -44.580  35.380  1.00 71.25           H  
ATOM   4557  HG3 LYS A 273       8.216 -45.255  35.631  1.00 71.25           H  
ATOM   4558  CD  LYS A 273       6.656 -46.256  36.738  1.00 71.25           C  
ATOM   4559  HD2 LYS A 273       7.234 -47.173  36.850  1.00 71.25           H  
ATOM   4560  HD3 LYS A 273       5.606 -46.511  36.595  1.00 71.25           H  
ATOM   4561  CE  LYS A 273       6.815 -45.388  37.991  1.00 71.25           C  
ATOM   4562  HE2 LYS A 273       6.224 -44.481  37.864  1.00 71.25           H  
ATOM   4563  HE3 LYS A 273       7.860 -45.091  38.071  1.00 71.25           H  
ATOM   4564  NZ  LYS A 273       6.397 -46.113  39.219  1.00 71.25           N  
ATOM   4565  HZ1 LYS A 273       6.511 -45.526  40.033  1.00 71.25           H  
ATOM   4566  HZ2 LYS A 273       5.426 -46.385  39.160  1.00 71.25           H  
ATOM   4567  HZ3 LYS A 273       6.954 -46.946  39.343  1.00 71.25           H  
ATOM   4568  N   GLN A 274       6.318 -47.153  31.355  1.00 58.74           N  
ATOM   4569  H   GLN A 274       5.519 -46.986  31.951  1.00 58.74           H  
ATOM   4570  CA  GLN A 274       6.128 -47.979  30.145  1.00 58.74           C  
ATOM   4571  HA  GLN A 274       6.966 -48.675  30.121  1.00 58.74           H  
ATOM   4572  C   GLN A 274       6.266 -47.177  28.825  1.00 58.74           C  
ATOM   4573  CB  GLN A 274       4.875 -48.870  30.280  1.00 58.74           C  
ATOM   4574  HB2 GLN A 274       3.973 -48.263  30.198  1.00 58.74           H  
ATOM   4575  HB3 GLN A 274       4.874 -49.310  31.277  1.00 58.74           H  
ATOM   4576  O   GLN A 274       5.563 -47.407  27.841  1.00 58.74           O  
ATOM   4577  CG  GLN A 274       4.818 -50.028  29.261  1.00 58.74           C  
ATOM   4578  HG2 GLN A 274       5.572 -50.774  29.516  1.00 58.74           H  
ATOM   4579  HG3 GLN A 274       5.034 -49.687  28.249  1.00 58.74           H  
ATOM   4580  CD  GLN A 274       3.456 -50.700  29.232  1.00 58.74           C  
ATOM   4581  NE2 GLN A 274       3.146 -51.520  30.209  1.00 58.74           N  
ATOM   4582 HE21 GLN A 274       2.260 -52.002  30.170  1.00 58.74           H  
ATOM   4583 HE22 GLN A 274       3.840 -51.711  30.918  1.00 58.74           H  
ATOM   4584  OE1 GLN A 274       2.649 -50.489  28.330  1.00 58.74           O  
ATOM   4585  N   MET A 275       7.215 -46.238  28.794  1.00 62.75           N  
ATOM   4586  H   MET A 275       7.703 -46.081  29.664  1.00 62.75           H  
ATOM   4587  CA  MET A 275       7.923 -45.850  27.573  1.00 62.75           C  
ATOM   4588  HA  MET A 275       7.907 -46.721  26.917  1.00 62.75           H  
ATOM   4589  C   MET A 275       9.409 -45.550  27.832  1.00 62.75           C  
ATOM   4590  CB  MET A 275       7.190 -44.724  26.829  1.00 62.75           C  
ATOM   4591  HB2 MET A 275       6.130 -44.975  26.788  1.00 62.75           H  
ATOM   4592  HB3 MET A 275       7.310 -43.773  27.349  1.00 62.75           H  
ATOM   4593  O   MET A 275      10.218 -45.807  26.949  1.00 62.75           O  
ATOM   4594  CG  MET A 275       7.689 -44.613  25.384  1.00 62.75           C  
ATOM   4595  HG2 MET A 275       8.125 -45.567  25.085  1.00 62.75           H  
ATOM   4596  HG3 MET A 275       8.480 -43.865  25.337  1.00 62.75           H  
ATOM   4597  SD  MET A 275       6.396 -44.216  24.173  1.00 62.75           S  
ATOM   4598  CE  MET A 275       7.349 -44.483  22.657  1.00 62.75           C  
ATOM   4599  HE1 MET A 275       7.632 -45.533  22.580  1.00 62.75           H  
ATOM   4600  HE2 MET A 275       6.750 -44.205  21.790  1.00 62.75           H  
ATOM   4601  HE3 MET A 275       8.251 -43.873  22.692  1.00 62.75           H  
ATOM   4602  N   LYS A 276       9.821 -45.192  29.058  1.00 69.12           N  
ATOM   4603  H   LYS A 276       9.136 -44.898  29.739  1.00 69.12           H  
ATOM   4604  CA  LYS A 276      11.218 -45.292  29.521  1.00 69.12           C  
ATOM   4605  HA  LYS A 276      11.846 -44.783  28.790  1.00 69.12           H  
ATOM   4606  C   LYS A 276      11.715 -46.731  29.605  1.00 69.12           C  
ATOM   4607  CB  LYS A 276      11.422 -44.596  30.873  1.00 69.12           C  
ATOM   4608  HB2 LYS A 276      10.627 -44.877  31.563  1.00 69.12           H  
ATOM   4609  HB3 LYS A 276      12.371 -44.917  31.302  1.00 69.12           H  
ATOM   4610  O   LYS A 276      12.905 -46.969  29.474  1.00 69.12           O  
ATOM   4611  CG  LYS A 276      11.484 -43.077  30.689  1.00 69.12           C  
ATOM   4612  HG2 LYS A 276      10.606 -42.732  30.142  1.00 69.12           H  
ATOM   4613  HG3 LYS A 276      12.377 -42.829  30.116  1.00 69.12           H  
ATOM   4614  CD  LYS A 276      11.547 -42.366  32.039  1.00 69.12           C  
ATOM   4615  HD2 LYS A 276      12.434 -42.680  32.590  1.00 69.12           H  
ATOM   4616  HD3 LYS A 276      10.653 -42.627  32.605  1.00 69.12           H  
ATOM   4617  CE  LYS A 276      11.588 -40.857  31.793  1.00 69.12           C  
ATOM   4618  HE2 LYS A 276      10.857 -40.633  31.016  1.00 69.12           H  
ATOM   4619  HE3 LYS A 276      12.569 -40.562  31.421  1.00 69.12           H  
ATOM   4620  NZ  LYS A 276      11.208 -40.116  33.014  1.00 69.12           N  
ATOM   4621  HZ1 LYS A 276      10.838 -39.208  32.769  1.00 69.12           H  
ATOM   4622  HZ2 LYS A 276      11.922 -40.077  33.727  1.00 69.12           H  
ATOM   4623  HZ3 LYS A 276      10.361 -40.530  33.374  1.00 69.12           H  
ATOM   4624  N   GLU A 277      10.829 -47.706  29.759  1.00 65.28           N  
ATOM   4625  H   GLU A 277       9.898 -47.451  30.053  1.00 65.28           H  
ATOM   4626  CA  GLU A 277      11.128 -49.125  29.542  1.00 65.28           C  
ATOM   4627  HA  GLU A 277      11.944 -49.436  30.194  1.00 65.28           H  
ATOM   4628  C   GLU A 277      11.599 -49.363  28.092  1.00 65.28           C  
ATOM   4629  CB  GLU A 277       9.875 -49.944  29.907  1.00 65.28           C  
ATOM   4630  HB2 GLU A 277       9.977 -50.957  29.519  1.00 65.28           H  
ATOM   4631  HB3 GLU A 277       9.012 -49.481  29.428  1.00 65.28           H  
ATOM   4632  O   GLU A 277      12.568 -50.084  27.871  1.00 65.28           O  
ATOM   4633  CG  GLU A 277       9.663 -50.018  31.437  1.00 65.28           C  
ATOM   4634  HG2 GLU A 277      10.251 -50.848  31.829  1.00 65.28           H  
ATOM   4635  HG3 GLU A 277      10.049 -49.110  31.900  1.00 65.28           H  
ATOM   4636  CD  GLU A 277       8.189 -50.189  31.846  1.00 65.28           C  
ATOM   4637  OE1 GLU A 277       7.456 -50.915  31.138  1.00 65.28           O  
ATOM   4638  OE2 GLU A 277       7.774 -49.539  32.835  1.00 65.28           O  
ATOM   4639  N   ILE A 278      11.011 -48.668  27.107  1.00 55.09           N  
ATOM   4640  H   ILE A 278      10.291 -48.006  27.357  1.00 55.09           H  
ATOM   4641  CA  ILE A 278      11.470 -48.682  25.706  1.00 55.09           C  
ATOM   4642  HA  ILE A 278      11.743 -49.706  25.452  1.00 55.09           H  
ATOM   4643  C   ILE A 278      12.743 -47.832  25.547  1.00 55.09           C  
ATOM   4644  CB  ILE A 278      10.344 -48.251  24.728  1.00 55.09           C  
ATOM   4645  HB  ILE A 278      10.127 -47.193  24.880  1.00 55.09           H  
ATOM   4646  O   ILE A 278      13.708 -48.294  24.950  1.00 55.09           O  
ATOM   4647  CG1 ILE A 278       9.041 -49.053  24.981  1.00 55.09           C  
ATOM   4648 HG12 ILE A 278       8.712 -48.891  26.008  1.00 55.09           H  
ATOM   4649 HG13 ILE A 278       9.245 -50.117  24.860  1.00 55.09           H  
ATOM   4650  CG2 ILE A 278      10.811 -48.421  23.270  1.00 55.09           C  
ATOM   4651 HG21 ILE A 278      10.976 -49.475  23.044  1.00 55.09           H  
ATOM   4652 HG22 ILE A 278      10.071 -48.012  22.581  1.00 55.09           H  
ATOM   4653 HG23 ILE A 278      11.739 -47.877  23.098  1.00 55.09           H  
ATOM   4654  CD1 ILE A 278       7.861 -48.673  24.076  1.00 55.09           C  
ATOM   4655 HD11 ILE A 278       6.960 -49.171  24.434  1.00 55.09           H  
ATOM   4656 HD12 ILE A 278       7.703 -47.595  24.102  1.00 55.09           H  
ATOM   4657 HD13 ILE A 278       8.049 -48.992  23.051  1.00 55.09           H  
ATOM   4658  N   GLU A 279      12.800 -46.633  26.134  1.00 58.04           N  
ATOM   4659  H   GLU A 279      11.955 -46.286  26.565  1.00 58.04           H  
ATOM   4660  CA  GLU A 279      13.974 -45.743  26.109  1.00 58.04           C  
ATOM   4661  HA  GLU A 279      14.174 -45.455  25.077  1.00 58.04           H  
ATOM   4662  C   GLU A 279      15.236 -46.420  26.675  1.00 58.04           C  
ATOM   4663  CB  GLU A 279      13.656 -44.481  26.930  1.00 58.04           C  
ATOM   4664  HB2 GLU A 279      12.633 -44.166  26.728  1.00 58.04           H  
ATOM   4665  HB3 GLU A 279      13.748 -44.737  27.986  1.00 58.04           H  
ATOM   4666  O   GLU A 279      16.318 -46.304  26.102  1.00 58.04           O  
ATOM   4667  CG  GLU A 279      14.582 -43.292  26.659  1.00 58.04           C  
ATOM   4668  HG2 GLU A 279      14.337 -42.856  25.690  1.00 58.04           H  
ATOM   4669  HG3 GLU A 279      15.613 -43.644  26.615  1.00 58.04           H  
ATOM   4670  CD  GLU A 279      14.455 -42.235  27.767  1.00 58.04           C  
ATOM   4671  OE1 GLU A 279      15.509 -41.919  28.371  1.00 58.04           O  
ATOM   4672  OE2 GLU A 279      13.338 -41.746  28.023  1.00 58.04           O  
ATOM   4673  N   ASN A 280      15.099 -47.168  27.772  1.00 52.20           N  
ATOM   4674  H   ASN A 280      14.190 -47.199  28.212  1.00 52.20           H  
ATOM   4675  CA  ASN A 280      16.181 -47.934  28.379  1.00 52.20           C  
ATOM   4676  HA  ASN A 280      17.075 -47.312  28.407  1.00 52.20           H  
ATOM   4677  C   ASN A 280      16.535 -49.162  27.537  1.00 52.20           C  
ATOM   4678  CB  ASN A 280      15.816 -48.303  29.824  1.00 52.20           C  
ATOM   4679  HB2 ASN A 280      14.825 -48.756  29.853  1.00 52.20           H  
ATOM   4680  HB3 ASN A 280      16.530 -49.039  30.195  1.00 52.20           H  
ATOM   4681  O   ASN A 280      17.718 -49.390  27.310  1.00 52.20           O  
ATOM   4682  CG  ASN A 280      15.885 -47.107  30.760  1.00 52.20           C  
ATOM   4683  ND2 ASN A 280      14.915 -46.937  31.625  1.00 52.20           N  
ATOM   4684 HD21 ASN A 280      14.975 -46.111  32.202  1.00 52.20           H  
ATOM   4685 HD22 ASN A 280      14.070 -47.479  31.515  1.00 52.20           H  
ATOM   4686  OD1 ASN A 280      16.817 -46.319  30.745  1.00 52.20           O  
ATOM   4687  N   ASN A 281      15.561 -49.900  26.993  1.00 47.47           N  
ATOM   4688  H   ASN A 281      14.598 -49.702  27.223  1.00 47.47           H  
ATOM   4689  CA  ASN A 281      15.850 -50.997  26.062  1.00 47.47           C  
ATOM   4690  HA  ASN A 281      16.509 -51.709  26.559  1.00 47.47           H  
ATOM   4691  C   ASN A 281      16.616 -50.501  24.818  1.00 47.47           C  
ATOM   4692  CB  ASN A 281      14.540 -51.720  25.700  1.00 47.47           C  
ATOM   4693  HB2 ASN A 281      13.783 -50.990  25.415  1.00 47.47           H  
ATOM   4694  HB3 ASN A 281      14.720 -52.374  24.847  1.00 47.47           H  
ATOM   4695  O   ASN A 281      17.609 -51.116  24.429  1.00 47.47           O  
ATOM   4696  CG  ASN A 281      14.002 -52.593  26.826  1.00 47.47           C  
ATOM   4697  ND2 ASN A 281      12.765 -53.021  26.736  1.00 47.47           N  
ATOM   4698 HD21 ASN A 281      12.431 -53.548  27.530  1.00 47.47           H  
ATOM   4699 HD22 ASN A 281      12.161 -52.683  26.000  1.00 47.47           H  
ATOM   4700  OD1 ASN A 281      14.683 -52.941  27.776  1.00 47.47           O  
ATOM   4701  N   ASN A 282      16.239 -49.343  24.259  1.00 49.21           N  
ATOM   4702  H   ASN A 282      15.388 -48.914  24.593  1.00 49.21           H  
ATOM   4703  CA  ASN A 282      16.972 -48.673  23.179  1.00 49.21           C  
ATOM   4704  HA  ASN A 282      17.025 -49.338  22.317  1.00 49.21           H  
ATOM   4705  C   ASN A 282      18.420 -48.337  23.600  1.00 49.21           C  
ATOM   4706  CB  ASN A 282      16.241 -47.375  22.770  1.00 49.21           C  
ATOM   4707  HB2 ASN A 282      16.858 -46.850  22.040  1.00 49.21           H  
ATOM   4708  HB3 ASN A 282      16.148 -46.729  23.643  1.00 49.21           H  
ATOM   4709  O   ASN A 282      19.352 -48.560  22.831  1.00 49.21           O  
ATOM   4710  CG  ASN A 282      14.860 -47.525  22.146  1.00 49.21           C  
ATOM   4711  ND2 ASN A 282      14.123 -46.436  22.102  1.00 49.21           N  
ATOM   4712 HD21 ASN A 282      14.464 -45.570  22.495  1.00 49.21           H  
ATOM   4713 HD22 ASN A 282      13.192 -46.482  21.712  1.00 49.21           H  
ATOM   4714  OD1 ASN A 282      14.454 -48.567  21.657  1.00 49.21           O  
ATOM   4715  N   LYS A 283      18.618 -47.806  24.817  1.00 50.20           N  
ATOM   4716  H   LYS A 283      17.799 -47.630  25.381  1.00 50.20           H  
ATOM   4717  CA  LYS A 283      19.930 -47.377  25.347  1.00 50.20           C  
ATOM   4718  HA  LYS A 283      20.477 -46.858  24.559  1.00 50.20           H  
ATOM   4719  C   LYS A 283      20.848 -48.526  25.782  1.00 50.20           C  
ATOM   4720  CB  LYS A 283      19.706 -46.410  26.522  1.00 50.20           C  
ATOM   4721  HB2 LYS A 283      20.636 -46.304  27.081  1.00 50.20           H  
ATOM   4722  HB3 LYS A 283      18.957 -46.830  27.193  1.00 50.20           H  
ATOM   4723  O   LYS A 283      22.064 -48.363  25.754  1.00 50.20           O  
ATOM   4724  CG  LYS A 283      19.272 -45.015  26.051  1.00 50.20           C  
ATOM   4725  HG2 LYS A 283      20.116 -44.535  25.555  1.00 50.20           H  
ATOM   4726  HG3 LYS A 283      18.454 -45.094  25.335  1.00 50.20           H  
ATOM   4727  CD  LYS A 283      18.820 -44.159  27.240  1.00 50.20           C  
ATOM   4728  HD2 LYS A 283      17.931 -44.603  27.686  1.00 50.20           H  
ATOM   4729  HD3 LYS A 283      19.616 -44.126  27.985  1.00 50.20           H  
ATOM   4730  CE  LYS A 283      18.504 -42.741  26.757  1.00 50.20           C  
ATOM   4731  HE2 LYS A 283      19.393 -42.327  26.281  1.00 50.20           H  
ATOM   4732  HE3 LYS A 283      17.712 -42.799  26.011  1.00 50.20           H  
ATOM   4733  NZ  LYS A 283      18.070 -41.875  27.875  1.00 50.20           N  
ATOM   4734  HZ1 LYS A 283      17.168 -42.178  28.215  1.00 50.20           H  
ATOM   4735  HZ2 LYS A 283      18.711 -41.885  28.655  1.00 50.20           H  
ATOM   4736  HZ3 LYS A 283      17.882 -40.931  27.570  1.00 50.20           H  
ATOM   4737  N   ILE A 284      20.292 -49.664  26.197  1.00 40.75           N  
ATOM   4738  H   ILE A 284      19.285 -49.683  26.272  1.00 40.75           H  
ATOM   4739  CA  ILE A 284      21.047 -50.833  26.676  1.00 40.75           C  
ATOM   4740  HA  ILE A 284      21.920 -50.492  27.233  1.00 40.75           H  
ATOM   4741  C   ILE A 284      21.576 -51.671  25.504  1.00 40.75           C  
ATOM   4742  CB  ILE A 284      20.155 -51.662  27.640  1.00 40.75           C  
ATOM   4743  HB  ILE A 284      19.181 -51.795  27.170  1.00 40.75           H  
ATOM   4744  O   ILE A 284      22.709 -52.146  25.545  1.00 40.75           O  
ATOM   4745  CG1 ILE A 284      19.970 -50.903  28.977  1.00 40.75           C  
ATOM   4746 HG12 ILE A 284      20.894 -50.951  29.553  1.00 40.75           H  
ATOM   4747 HG13 ILE A 284      19.770 -49.850  28.780  1.00 40.75           H  
ATOM   4748  CG2 ILE A 284      20.734 -53.063  27.924  1.00 40.75           C  
ATOM   4749 HG21 ILE A 284      20.088 -53.611  28.610  1.00 40.75           H  
ATOM   4750 HG22 ILE A 284      21.730 -52.977  28.359  1.00 40.75           H  
ATOM   4751 HG23 ILE A 284      20.793 -53.649  27.008  1.00 40.75           H  
ATOM   4752  CD1 ILE A 284      18.815 -51.434  29.840  1.00 40.75           C  
ATOM   4753 HD11 ILE A 284      19.031 -52.442  30.196  1.00 40.75           H  
ATOM   4754 HD12 ILE A 284      17.891 -51.443  29.262  1.00 40.75           H  
ATOM   4755 HD13 ILE A 284      18.685 -50.783  30.704  1.00 40.75           H  
ATOM   4756  N   ASN A 285      20.773 -51.862  24.455  1.00 41.03           N  
ATOM   4757  H   ASN A 285      19.873 -51.403  24.458  1.00 41.03           H  
ATOM   4758  CA  ASN A 285      20.949 -52.973  23.514  1.00 41.03           C  
ATOM   4759  HA  ASN A 285      21.236 -53.844  24.102  1.00 41.03           H  
ATOM   4760  C   ASN A 285      22.076 -52.804  22.462  1.00 41.03           C  
ATOM   4761  CB  ASN A 285      19.571 -53.274  22.894  1.00 41.03           C  
ATOM   4762  HB2 ASN A 285      18.810 -53.262  23.674  1.00 41.03           H  
ATOM   4763  HB3 ASN A 285      19.327 -52.504  22.163  1.00 41.03           H  
ATOM   4764  O   ASN A 285      22.157 -53.603  21.528  1.00 41.03           O  
ATOM   4765  CG  ASN A 285      19.494 -54.648  22.253  1.00 41.03           C  
ATOM   4766  ND2 ASN A 285      18.900 -54.761  21.089  1.00 41.03           N  
ATOM   4767 HD21 ASN A 285      18.552 -53.942  20.611  1.00 41.03           H  
ATOM   4768 HD22 ASN A 285      18.897 -55.688  20.689  1.00 41.03           H  
ATOM   4769  OD1 ASN A 285      19.928 -55.645  22.803  1.00 41.03           O  
ATOM   4770  N   ASN A 286      22.936 -51.777  22.552  1.00 33.10           N  
ATOM   4771  H   ASN A 286      22.843 -51.144  23.334  1.00 33.10           H  
ATOM   4772  CA  ASN A 286      24.057 -51.603  21.612  1.00 33.10           C  
ATOM   4773  HA  ASN A 286      24.491 -52.592  21.465  1.00 33.10           H  
ATOM   4774  C   ASN A 286      25.227 -50.745  22.152  1.00 33.10           C  
ATOM   4775  CB  ASN A 286      23.504 -51.125  20.242  1.00 33.10           C  
ATOM   4776  HB2 ASN A 286      23.768 -50.088  20.034  1.00 33.10           H  
ATOM   4777  HB3 ASN A 286      22.416 -51.185  20.221  1.00 33.10           H  
ATOM   4778  O   ASN A 286      25.499 -49.656  21.653  1.00 33.10           O  
ATOM   4779  CG  ASN A 286      24.025 -51.998  19.116  1.00 33.10           C  
ATOM   4780  ND2 ASN A 286      23.604 -53.240  19.075  1.00 33.10           N  
ATOM   4781 HD21 ASN A 286      22.989 -53.576  19.802  1.00 33.10           H  
ATOM   4782 HD22 ASN A 286      23.974 -53.827  18.341  1.00 33.10           H  
ATOM   4783  OD1 ASN A 286      24.817 -51.597  18.284  1.00 33.10           O  
ATOM   4784  N   ASN A 287      25.938 -51.224  23.184  1.00 36.74           N  
ATOM   4785  H   ASN A 287      25.633 -52.079  23.627  1.00 36.74           H  
ATOM   4786  CA  ASN A 287      27.166 -50.565  23.676  1.00 36.74           C  
ATOM   4787  HA  ASN A 287      27.649 -50.104  22.814  1.00 36.74           H  
ATOM   4788  C   ASN A 287      28.223 -51.537  24.262  1.00 36.74           C  
ATOM   4789  CB  ASN A 287      26.778 -49.430  24.647  1.00 36.74           C  
ATOM   4790  HB2 ASN A 287      25.897 -48.910  24.270  1.00 36.74           H  
ATOM   4791  HB3 ASN A 287      26.534 -49.852  25.622  1.00 36.74           H  
ATOM   4792  O   ASN A 287      28.882 -51.237  25.255  1.00 36.74           O  
ATOM   4793  CG  ASN A 287      27.872 -48.383  24.811  1.00 36.74           C  
ATOM   4794  ND2 ASN A 287      27.701 -47.474  25.742  1.00 36.74           N  
ATOM   4795 HD21 ASN A 287      26.873 -47.492  26.320  1.00 36.74           H  
ATOM   4796 HD22 ASN A 287      28.435 -46.784  25.819  1.00 36.74           H  
ATOM   4797  OD1 ASN A 287      28.864 -48.325  24.104  1.00 36.74           O  
ATOM   4798  N   ASN A 288      28.340 -52.745  23.697  1.00 32.78           N  
ATOM   4799  H   ASN A 288      27.764 -52.960  22.896  1.00 32.78           H  
ATOM   4800  CA  ASN A 288      29.352 -53.756  24.051  1.00 32.78           C  
ATOM   4801  HA  ASN A 288      30.318 -53.256  24.113  1.00 32.78           H  
ATOM   4802  C   ASN A 288      29.420 -54.821  22.924  1.00 32.78           C  
ATOM   4803  CB  ASN A 288      28.979 -54.377  25.420  1.00 32.78           C  
ATOM   4804  HB2 ASN A 288      28.100 -53.880  25.828  1.00 32.78           H  
ATOM   4805  HB3 ASN A 288      28.717 -55.427  25.294  1.00 32.78           H  
ATOM   4806  O   ASN A 288      28.432 -54.993  22.216  1.00 32.78           O  
ATOM   4807  CG  ASN A 288      30.083 -54.280  26.466  1.00 32.78           C  
ATOM   4808  ND2 ASN A 288      29.740 -54.448  27.722  1.00 32.78           N  
ATOM   4809 HD21 ASN A 288      28.773 -54.610  27.965  1.00 32.78           H  
ATOM   4810 HD22 ASN A 288      30.482 -54.362  28.401  1.00 32.78           H  
ATOM   4811  OD1 ASN A 288      31.256 -54.066  26.198  1.00 32.78           O  
ATOM   4812  N   THR A 289      30.513 -55.550  22.666  1.00 29.34           N  
ATOM   4813  H   THR A 289      30.413 -56.165  21.872  1.00 29.34           H  
ATOM   4814  CA  THR A 289      31.818 -55.615  23.358  1.00 29.34           C  
ATOM   4815  HA  THR A 289      31.945 -54.742  23.998  1.00 29.34           H  
ATOM   4816  C   THR A 289      32.965 -55.636  22.338  1.00 29.34           C  
ATOM   4817  CB  THR A 289      31.916 -56.887  24.227  1.00 29.34           C  
ATOM   4818  HB  THR A 289      31.916 -57.761  23.575  1.00 29.34           H  
ATOM   4819  O   THR A 289      32.858 -56.266  21.288  1.00 29.34           O  
ATOM   4820  CG2 THR A 289      33.165 -56.930  25.109  1.00 29.34           C  
ATOM   4821 HG21 THR A 289      34.056 -57.060  24.494  1.00 29.34           H  
ATOM   4822 HG22 THR A 289      33.106 -57.773  25.798  1.00 29.34           H  
ATOM   4823 HG23 THR A 289      33.247 -56.007  25.683  1.00 29.34           H  
ATOM   4824  OG1 THR A 289      30.819 -56.996  25.101  1.00 29.34           O  
ATOM   4825  HG1 THR A 289      30.900 -57.832  25.567  1.00 29.34           H  
ATOM   4826  N   ASN A 290      34.087 -54.978  22.645  1.00 31.38           N  
ATOM   4827  H   ASN A 290      34.135 -54.522  23.545  1.00 31.38           H  
ATOM   4828  CA  ASN A 290      35.272 -54.913  21.775  1.00 31.38           C  
ATOM   4829  HA  ASN A 290      34.951 -54.704  20.754  1.00 31.38           H  
ATOM   4830  C   ASN A 290      36.075 -56.230  21.775  1.00 31.38           C  
ATOM   4831  CB  ASN A 290      36.183 -53.766  22.257  1.00 31.38           C  
ATOM   4832  HB2 ASN A 290      36.491 -53.948  23.287  1.00 31.38           H  
ATOM   4833  HB3 ASN A 290      37.082 -53.743  21.641  1.00 31.38           H  
ATOM   4834  O   ASN A 290      36.397 -56.721  22.856  1.00 31.38           O  
ATOM   4835  CG  ASN A 290      35.533 -52.402  22.156  1.00 31.38           C  
ATOM   4836  ND2 ASN A 290      34.993 -51.873  23.231  1.00 31.38           N  
ATOM   4837 HD21 ASN A 290      35.038 -52.331  24.130  1.00 31.38           H  
ATOM   4838 HD22 ASN A 290      34.544 -50.978  23.099  1.00 31.38           H  
ATOM   4839  OD1 ASN A 290      35.497 -51.798  21.102  1.00 31.38           O  
ATOM   4840  N   ASN A 291      36.486 -56.755  20.606  1.00 29.59           N  
ATOM   4841  H   ASN A 291      36.150 -56.360  19.740  1.00 29.59           H  
ATOM   4842  CA  ASN A 291      37.447 -57.873  20.546  1.00 29.59           C  
ATOM   4843  HA  ASN A 291      38.167 -57.710  21.347  1.00 29.59           H  
ATOM   4844  C   ASN A 291      38.290 -57.982  19.243  1.00 29.59           C  
ATOM   4845  CB  ASN A 291      36.719 -59.196  20.875  1.00 29.59           C  
ATOM   4846  HB2 ASN A 291      36.032 -59.047  21.708  1.00 29.59           H  
ATOM   4847  HB3 ASN A 291      36.139 -59.528  20.015  1.00 29.59           H  
ATOM   4848  O   ASN A 291      38.063 -58.868  18.424  1.00 29.59           O  
ATOM   4849  CG  ASN A 291      37.685 -60.300  21.287  1.00 29.59           C  
ATOM   4850  ND2 ASN A 291      37.175 -61.468  21.598  1.00 29.59           N  
ATOM   4851 HD21 ASN A 291      37.830 -62.184  21.875  1.00 29.59           H  
ATOM   4852 HD22 ASN A 291      36.179 -61.624  21.526  1.00 29.59           H  
ATOM   4853  OD1 ASN A 291      38.892 -60.134  21.376  1.00 29.59           O  
ATOM   4854  N   ASN A 292      39.351 -57.163  19.151  1.00 31.29           N  
ATOM   4855  H   ASN A 292      39.387 -56.399  19.811  1.00 31.29           H  
ATOM   4856  CA  ASN A 292      40.643 -57.538  18.531  1.00 31.29           C  
ATOM   4857  HA  ASN A 292      41.314 -56.687  18.653  1.00 31.29           H  
ATOM   4858  C   ASN A 292      40.653 -57.848  16.997  1.00 31.29           C  
ATOM   4859  CB  ASN A 292      41.182 -58.681  19.434  1.00 31.29           C  
ATOM   4860  HB2 ASN A 292      40.905 -58.488  20.470  1.00 31.29           H  
ATOM   4861  HB3 ASN A 292      40.708 -59.618  19.143  1.00 31.29           H  
ATOM   4862  O   ASN A 292      39.719 -57.515  16.273  1.00 31.29           O  
ATOM   4863  CG  ASN A 292      42.683 -58.883  19.444  1.00 31.29           C  
ATOM   4864  ND2 ASN A 292      43.157 -59.827  20.218  1.00 31.29           N  
ATOM   4865 HD21 ASN A 292      42.528 -60.379  20.783  1.00 31.29           H  
ATOM   4866 HD22 ASN A 292      44.160 -59.950  20.225  1.00 31.29           H  
ATOM   4867  OD1 ASN A 292      43.442 -58.216  18.765  1.00 31.29           O  
ATOM   4868  N   SER A 293      41.729 -58.496  16.516  1.00 29.80           N  
ATOM   4869  H   SER A 293      42.504 -58.576  17.159  1.00 29.80           H  
ATOM   4870  CA  SER A 293      41.966 -59.050  15.163  1.00 29.80           C  
ATOM   4871  HA  SER A 293      42.732 -59.810  15.314  1.00 29.80           H  
ATOM   4872  C   SER A 293      42.576 -58.119  14.086  1.00 29.80           C  
ATOM   4873  CB  SER A 293      40.738 -59.833  14.671  1.00 29.80           C  
ATOM   4874  HB2 SER A 293      40.242 -60.300  15.522  1.00 29.80           H  
ATOM   4875  HB3 SER A 293      40.038 -59.152  14.186  1.00 29.80           H  
ATOM   4876  O   SER A 293      42.916 -56.964  14.335  1.00 29.80           O  
ATOM   4877  OG  SER A 293      41.134 -60.853  13.768  1.00 29.80           O  
ATOM   4878  HG  SER A 293      40.349 -61.352  13.531  1.00 29.80           H  
ATOM   4879  N   PHE A 294      42.832 -58.693  12.900  1.00 30.76           N  
ATOM   4880  H   PHE A 294      42.450 -59.620  12.779  1.00 30.76           H  
ATOM   4881  CA  PHE A 294      43.613 -58.138  11.778  1.00 30.76           C  
ATOM   4882  HA  PHE A 294      44.504 -57.682  12.211  1.00 30.76           H  
ATOM   4883  C   PHE A 294      42.841 -57.052  10.988  1.00 30.76           C  
ATOM   4884  CB  PHE A 294      44.046 -59.298  10.863  1.00 30.76           C  
ATOM   4885  HB2 PHE A 294      43.221 -60.004  10.762  1.00 30.76           H  
ATOM   4886  HB3 PHE A 294      44.226 -58.903   9.863  1.00 30.76           H  
ATOM   4887  O   PHE A 294      41.623 -57.135  10.881  1.00 30.76           O  
ATOM   4888  CG  PHE A 294      45.290 -60.055  11.307  1.00 30.76           C  
ATOM   4889  CD1 PHE A 294      46.465 -59.997  10.531  1.00 30.76           C  
ATOM   4890  HD1 PHE A 294      46.490 -59.408   9.627  1.00 30.76           H  
ATOM   4891  CD2 PHE A 294      45.276 -60.840  12.478  1.00 30.76           C  
ATOM   4892  HD2 PHE A 294      44.379 -60.913  13.074  1.00 30.76           H  
ATOM   4893  CE1 PHE A 294      47.614 -60.708  10.922  1.00 30.76           C  
ATOM   4894  HE1 PHE A 294      48.510 -60.660  10.321  1.00 30.76           H  
ATOM   4895  CE2 PHE A 294      46.428 -61.545  12.873  1.00 30.76           C  
ATOM   4896  HE2 PHE A 294      46.411 -62.145  13.771  1.00 30.76           H  
ATOM   4897  CZ  PHE A 294      47.597 -61.480  12.095  1.00 30.76           C  
ATOM   4898  HZ  PHE A 294      48.478 -62.026  12.398  1.00 30.76           H  
ATOM   4899  N   ILE A 295      43.418 -55.985  10.405  1.00 29.67           N  
ATOM   4900  H   ILE A 295      42.699 -55.347  10.093  1.00 29.67           H  
ATOM   4901  CA  ILE A 295      44.783 -55.656   9.910  1.00 29.67           C  
ATOM   4902  HA  ILE A 295      44.757 -54.579   9.744  1.00 29.67           H  
ATOM   4903  C   ILE A 295      45.111 -56.262   8.526  1.00 29.67           C  
ATOM   4904  CB  ILE A 295      45.928 -55.852  10.944  1.00 29.67           C  
ATOM   4905  HB  ILE A 295      46.088 -56.920  11.089  1.00 29.67           H  
ATOM   4906  O   ILE A 295      45.627 -57.376   8.436  1.00 29.67           O  
ATOM   4907  CG1 ILE A 295      45.617 -55.194  12.312  1.00 29.67           C  
ATOM   4908 HG12 ILE A 295      44.606 -55.449  12.631  1.00 29.67           H  
ATOM   4909 HG13 ILE A 295      45.662 -54.109  12.216  1.00 29.67           H  
ATOM   4910  CG2 ILE A 295      47.245 -55.269  10.388  1.00 29.67           C  
ATOM   4911 HG21 ILE A 295      47.144 -54.198  10.214  1.00 29.67           H  
ATOM   4912 HG22 ILE A 295      48.060 -55.440  11.092  1.00 29.67           H  
ATOM   4913 HG23 ILE A 295      47.524 -55.765   9.458  1.00 29.67           H  
ATOM   4914  CD1 ILE A 295      46.560 -55.641  13.437  1.00 29.67           C  
ATOM   4915 HD11 ILE A 295      46.572 -56.729  13.502  1.00 29.67           H  
ATOM   4916 HD12 ILE A 295      46.202 -55.238  14.385  1.00 29.67           H  
ATOM   4917 HD13 ILE A 295      47.571 -55.272  13.266  1.00 29.67           H  
ATOM   4918  N   ASN A 296      44.874 -55.516   7.431  1.00 30.01           N  
ATOM   4919  H   ASN A 296      44.428 -54.615   7.524  1.00 30.01           H  
ATOM   4920  CA  ASN A 296      45.376 -55.882   6.093  1.00 30.01           C  
ATOM   4921  HA  ASN A 296      46.417 -56.177   6.218  1.00 30.01           H  
ATOM   4922  C   ASN A 296      45.372 -54.747   5.029  1.00 30.01           C  
ATOM   4923  CB  ASN A 296      44.584 -57.104   5.573  1.00 30.01           C  
ATOM   4924  HB2 ASN A 296      44.041 -57.605   6.375  1.00 30.01           H  
ATOM   4925  HB3 ASN A 296      43.850 -56.807   4.825  1.00 30.01           H  
ATOM   4926  O   ASN A 296      44.937 -53.625   5.287  1.00 30.01           O  
ATOM   4927  CG  ASN A 296      45.552 -58.096   4.965  1.00 30.01           C  
ATOM   4928  ND2 ASN A 296      46.089 -58.983   5.765  1.00 30.01           N  
ATOM   4929 HD21 ASN A 296      45.859 -58.966   6.748  1.00 30.01           H  
ATOM   4930 HD22 ASN A 296      46.744 -59.639   5.363  1.00 30.01           H  
ATOM   4931  OD1 ASN A 296      45.925 -57.995   3.809  1.00 30.01           O  
ATOM   4932  N   SER A 297      45.843 -55.098   3.822  1.00 32.75           N  
ATOM   4933  H   SER A 297      46.202 -56.041   3.778  1.00 32.75           H  
ATOM   4934  CA  SER A 297      45.442 -54.580   2.498  1.00 32.75           C  
ATOM   4935  HA  SER A 297      46.182 -54.969   1.798  1.00 32.75           H  
ATOM   4936  C   SER A 297      45.418 -53.058   2.245  1.00 32.75           C  
ATOM   4937  CB  SER A 297      44.118 -55.241   2.079  1.00 32.75           C  
ATOM   4938  HB2 SER A 297      43.878 -54.957   1.054  1.00 32.75           H
[truncated: 1,069,857 more chars]
