# Supplementary material for: A glutamine-based single α-helix scaffold to target globular proteins
Source: Nat Commun. 2022 Nov 18;13:7073. doi: 10.1038/s41467-022-34793-6 (PMC9674830; doi:10.1038/s41467-022-34793-6)
Supplement: Supplementary file 7 — Supplementary Data 4 [file 41467_2022_34793_MOESM7_ESM.zip › ColabFold_p37n/p37n_with_MSAs/F1REA1.pdb]

ATOM      1  N   MET A   1      53.068 -31.429  39.913  1.00 33.08           N  
ATOM      2  H   MET A   1      53.323 -30.580  39.430  1.00 33.08           H  
ATOM      3  H2  MET A   1      53.890 -31.832  40.342  1.00 33.08           H  
ATOM      4  H3  MET A   1      52.400 -31.203  40.636  1.00 33.08           H  
ATOM      5  CA  MET A   1      52.451 -32.392  38.972  1.00 33.08           C  
ATOM      6  HA  MET A   1      53.122 -32.586  38.136  1.00 33.08           H  
ATOM      7  C   MET A   1      51.195 -31.734  38.418  1.00 33.08           C  
ATOM      8  CB  MET A   1      52.148 -33.717  39.688  1.00 33.08           C  
ATOM      9  HB2 MET A   1      51.402 -34.273  39.121  1.00 33.08           H  
ATOM     10  HB3 MET A   1      51.747 -33.520  40.683  1.00 33.08           H  
ATOM     11  O   MET A   1      50.260 -31.516  39.168  1.00 33.08           O  
ATOM     12  CG  MET A   1      53.408 -34.584  39.794  1.00 33.08           C  
ATOM     13  HG2 MET A   1      53.676 -34.932  38.796  1.00 33.08           H  
ATOM     14  HG3 MET A   1      54.233 -33.987  40.184  1.00 33.08           H  
ATOM     15  SD  MET A   1      53.207 -36.020  40.874  1.00 33.08           S  
ATOM     16  CE  MET A   1      54.712 -36.954  40.479  1.00 33.08           C  
ATOM     17  HE1 MET A   1      55.593 -36.358  40.716  1.00 33.08           H  
ATOM     18  HE2 MET A   1      54.734 -37.869  41.072  1.00 33.08           H  
ATOM     19  HE3 MET A   1      54.719 -37.216  39.421  1.00 33.08           H  
ATOM     20  N   ASN A   2      51.317 -31.044  37.283  1.00 35.37           N  
ATOM     21  H   ASN A   2      50.911 -30.125  37.382  1.00 35.37           H  
ATOM     22  CA  ASN A   2      51.019 -31.557  35.932  1.00 35.37           C  
ATOM     23  HA  ASN A   2      51.167 -30.723  35.246  1.00 35.37           H  
ATOM     24  C   ASN A   2      49.534 -31.928  35.799  1.00 35.37           C  
ATOM     25  CB  ASN A   2      52.011 -32.642  35.475  1.00 35.37           C  
ATOM     26  HB2 ASN A   2      51.660 -33.067  34.535  1.00 35.37           H  
ATOM     27  HB3 ASN A   2      52.050 -33.451  36.205  1.00 35.37           H  
ATOM     28  O   ASN A   2      49.099 -32.951  36.303  1.00 35.37           O  
ATOM     29  CG  ASN A   2      53.402 -32.081  35.227  1.00 35.37           C  
ATOM     30  ND2 ASN A   2      54.418 -32.908  35.254  1.00 35.37           N  
ATOM     31 HD21 ASN A   2      55.312 -32.509  35.007  1.00 35.37           H  
ATOM     32 HD22 ASN A   2      54.273 -33.907  35.270  1.00 35.37           H  
ATOM     33  OD1 ASN A   2      53.599 -30.893  35.053  1.00 35.37           O  
ATOM     34  N   VAL A   3      48.717 -30.975  35.342  1.00 44.79           N  
ATOM     35  H   VAL A   3      47.965 -30.833  36.002  1.00 44.79           H  
ATOM     36  CA  VAL A   3      48.217 -30.905  33.953  1.00 44.79           C  
ATOM     37  HA  VAL A   3      47.563 -30.033  33.910  1.00 44.79           H  
ATOM     38  C   VAL A   3      47.340 -32.108  33.611  1.00 44.79           C  
ATOM     39  CB  VAL A   3      49.305 -30.652  32.876  1.00 44.79           C  
ATOM     40  HB  VAL A   3      50.066 -31.429  32.935  1.00 44.79           H  
ATOM     41  O   VAL A   3      47.808 -33.101  33.074  1.00 44.79           O  
ATOM     42  CG1 VAL A   3      48.729 -30.614  31.444  1.00 44.79           C  
ATOM     43 HG11 VAL A   3      48.376 -31.601  31.147  1.00 44.79           H  
ATOM     44 HG12 VAL A   3      47.912 -29.896  31.378  1.00 44.79           H  
ATOM     45 HG13 VAL A   3      49.514 -30.333  30.742  1.00 44.79           H  
ATOM     46  CG2 VAL A   3      49.975 -29.285  33.075  1.00 44.79           C  
ATOM     47 HG21 VAL A   3      50.821 -29.189  32.395  1.00 44.79           H  
ATOM     48 HG22 VAL A   3      50.344 -29.168  34.094  1.00 44.79           H  
ATOM     49 HG23 VAL A   3      49.265 -28.482  32.877  1.00 44.79           H  
ATOM     50  N   PHE A   4      46.036 -31.924  33.809  1.00 39.36           N  
ATOM     51  H   PHE A   4      45.738 -31.176  34.418  1.00 39.36           H  
ATOM     52  CA  PHE A   4      45.025 -32.475  32.914  1.00 39.36           C  
ATOM     53  HA  PHE A   4      45.507 -32.831  32.004  1.00 39.36           H  
ATOM     54  C   PHE A   4      44.089 -31.333  32.506  1.00 39.36           C  
ATOM     55  CB  PHE A   4      44.321 -33.688  33.539  1.00 39.36           C  
ATOM     56  HB2 PHE A   4      43.463 -33.951  32.921  1.00 39.36           H  
ATOM     57  HB3 PHE A   4      43.945 -33.423  34.527  1.00 39.36           H  
ATOM     58  O   PHE A   4      43.010 -31.142  33.056  1.00 39.36           O  
ATOM     59  CG  PHE A   4      45.219 -34.909  33.636  1.00 39.36           C  
ATOM     60  CD1 PHE A   4      45.516 -35.662  32.482  1.00 39.36           C  
ATOM     61  HD1 PHE A   4      45.087 -35.389  31.529  1.00 39.36           H  
ATOM     62  CD2 PHE A   4      45.788 -35.276  34.870  1.00 39.36           C  
ATOM     63  HD2 PHE A   4      45.576 -34.702  35.759  1.00 39.36           H  
ATOM     64  CE1 PHE A   4      46.375 -36.772  32.563  1.00 39.36           C  
ATOM     65  HE1 PHE A   4      46.601 -37.349  31.678  1.00 39.36           H  
ATOM     66  CE2 PHE A   4      46.644 -36.388  34.950  1.00 39.36           C  
ATOM     67  HE2 PHE A   4      47.080 -36.666  35.899  1.00 39.36           H  
ATOM     68  CZ  PHE A   4      46.939 -37.136  33.797  1.00 39.36           C  
ATOM     69  HZ  PHE A   4      47.596 -37.991  33.861  1.00 39.36           H  
ATOM     70  N   LYS A   5      44.538 -30.516  31.542  1.00 42.74           N  
ATOM     71  H   LYS A   5      45.446 -30.724  31.153  1.00 42.74           H  
ATOM     72  CA  LYS A   5      43.625 -29.700  30.734  1.00 42.74           C  
ATOM     73  HA  LYS A   5      42.886 -29.210  31.368  1.00 42.74           H  
ATOM     74  C   LYS A   5      42.883 -30.660  29.807  1.00 42.74           C  
ATOM     75  CB  LYS A   5      44.384 -28.640  29.904  1.00 42.74           C  
ATOM     76  HB2 LYS A   5      43.768 -28.382  29.043  1.00 42.74           H  
ATOM     77  HB3 LYS A   5      45.313 -29.069  29.528  1.00 42.74           H  
ATOM     78  O   LYS A   5      43.409 -31.010  28.755  1.00 42.74           O  
ATOM     79  CG  LYS A   5      44.678 -27.334  30.654  1.00 42.74           C  
ATOM     80  HG2 LYS A   5      45.330 -27.542  31.502  1.00 42.74           H  
ATOM     81  HG3 LYS A   5      43.741 -26.917  31.021  1.00 42.74           H  
ATOM     82  CD  LYS A   5      45.355 -26.315  29.718  1.00 42.74           C  
ATOM     83  HD2 LYS A   5      46.318 -26.715  29.401  1.00 42.74           H  
ATOM     84  HD3 LYS A   5      44.728 -26.160  28.840  1.00 42.74           H  
ATOM     85  CE  LYS A   5      45.562 -24.974  30.435  1.00 42.74           C  
ATOM     86  HE2 LYS A   5      44.586 -24.568  30.701  1.00 42.74           H  
ATOM     87  HE3 LYS A   5      46.099 -25.160  31.365  1.00 42.74           H  
ATOM     88  NZ  LYS A   5      46.317 -23.994  29.609  1.00 42.74           N  
ATOM     89  HZ1 LYS A   5      47.236 -24.345  29.379  1.00 42.74           H  
ATOM     90  HZ2 LYS A   5      45.819 -23.780  28.756  1.00 42.74           H  
ATOM     91  HZ3 LYS A   5      46.437 -23.130  30.118  1.00 42.74           H  
ATOM     92  N   MET A   6      41.677 -31.081  30.173  1.00 38.43           N  
ATOM     93  H   MET A   6      41.318 -30.831  31.083  1.00 38.43           H  
ATOM     94  CA  MET A   6      40.754 -31.616  29.174  1.00 38.43           C  
ATOM     95  HA  MET A   6      41.301 -32.234  28.462  1.00 38.43           H  
ATOM     96  C   MET A   6      40.155 -30.431  28.413  1.00 38.43           C  
ATOM     97  CB  MET A   6      39.682 -32.512  29.808  1.00 38.43           C  
ATOM     98  HB2 MET A   6      38.954 -32.772  29.040  1.00 38.43           H  
ATOM     99  HB3 MET A   6      39.165 -31.975  30.604  1.00 38.43           H  
ATOM    100  O   MET A   6      39.458 -29.598  28.991  1.00 38.43           O  
ATOM    101  CG  MET A   6      40.276 -33.810  30.367  1.00 38.43           C  
ATOM    102  HG2 MET A   6      40.862 -33.571  31.254  1.00 38.43           H  
ATOM    103  HG3 MET A   6      40.936 -34.260  29.625  1.00 38.43           H  
ATOM    104  SD  MET A   6      39.006 -35.022  30.807  1.00 38.43           S  
ATOM    105  CE  MET A   6      39.925 -36.047  31.985  1.00 38.43           C  
ATOM    106  HE1 MET A   6      40.797 -36.480  31.496  1.00 38.43           H  
ATOM    107  HE2 MET A   6      39.281 -36.850  32.344  1.00 38.43           H  
ATOM    108  HE3 MET A   6      40.244 -35.439  32.832  1.00 38.43           H  
ATOM    109  N   LYS A   7      40.469 -30.312  27.119  1.00 47.14           N  
ATOM    110  H   LYS A   7      41.052 -31.029  26.712  1.00 47.14           H  
ATOM    111  CA  LYS A   7      39.748 -29.415  26.209  1.00 47.14           C  
ATOM    112  HA  LYS A   7      39.560 -28.456  26.691  1.00 47.14           H  
ATOM    113  C   LYS A   7      38.400 -30.071  25.910  1.00 47.14           C  
ATOM    114  CB  LYS A   7      40.544 -29.190  24.910  1.00 47.14           C  
ATOM    115  HB2 LYS A   7      40.845 -30.157  24.505  1.00 47.14           H  
ATOM    116  HB3 LYS A   7      39.881 -28.720  24.183  1.00 47.14           H  
ATOM    117  O   LYS A   7      38.361 -31.067  25.196  1.00 47.14           O  
ATOM    118  CG  LYS A   7      41.785 -28.298  25.076  1.00 47.14           C  
ATOM    119  HG2 LYS A   7      41.477 -27.314  25.432  1.00 47.14           H  
ATOM    120  HG3 LYS A   7      42.464 -28.745  25.802  1.00 47.14           H  
ATOM    121  CD  LYS A   7      42.503 -28.156  23.724  1.00 47.14           C  
ATOM    122  HD2 LYS A   7      42.803 -29.146  23.383  1.00 47.14           H  
ATOM    123  HD3 LYS A   7      41.808 -27.736  22.997  1.00 47.14           H  
ATOM    124  CE  LYS A   7      43.739 -27.254  23.821  1.00 47.14           C  
ATOM    125  HE2 LYS A   7      43.420 -26.261  24.135  1.00 47.14           H  
ATOM    126  HE3 LYS A   7      44.403 -27.659  24.585  1.00 47.14           H  
ATOM    127  NZ  LYS A   7      44.450 -27.178  22.517  1.00 47.14           N  
ATOM    128  HZ1 LYS A   7      43.839 -26.810  21.802  1.00 47.14           H  
ATOM    129  HZ2 LYS A   7      44.748 -28.096  22.219  1.00 47.14           H  
ATOM    130  HZ3 LYS A   7      45.264 -26.582  22.571  1.00 47.14           H  
ATOM    131  N   PHE A   8      37.314 -29.537  26.459  1.00 42.06           N  
ATOM    132  H   PHE A   8      37.410 -28.763  27.101  1.00 42.06           H  
ATOM    133  CA  PHE A   8      35.968 -29.968  26.089  1.00 42.06           C  
ATOM    134  HA  PHE A   8      35.972 -31.048  25.942  1.00 42.06           H  
ATOM    135  C   PHE A   8      35.602 -29.303  24.757  1.00 42.06           C  
ATOM    136  CB  PHE A   8      34.985 -29.669  27.231  1.00 42.06           C  
ATOM    137  HB2 PHE A   8      35.496 -29.819  28.183  1.00 42.06           H  
ATOM    138  HB3 PHE A   8      34.677 -28.624  27.199  1.00 42.06           H  
ATOM    139  O   PHE A   8      35.254 -28.125  24.709  1.00 42.06           O  
ATOM    140  CG  PHE A   8      33.764 -30.567  27.225  1.00 42.06           C  
ATOM    141  CD1 PHE A   8      32.585 -30.175  26.563  1.00 42.06           C  
ATOM    142  HD1 PHE A   8      32.541 -29.224  26.052  1.00 42.06           H  
ATOM    143  CD2 PHE A   8      33.811 -31.808  27.889  1.00 42.06           C  
ATOM    144  HD2 PHE A   8      34.711 -32.118  28.400  1.00 42.06           H  
ATOM    145  CE1 PHE A   8      31.458 -31.017  26.575  1.00 42.06           C  
ATOM    146  HE1 PHE A   8      30.551 -30.716  26.071  1.00 42.06           H  
ATOM    147  CE2 PHE A   8      32.685 -32.650  27.900  1.00 42.06           C  
ATOM    148  HE2 PHE A   8      32.722 -33.600  28.413  1.00 42.06           H  
ATOM    149  CZ  PHE A   8      31.508 -32.253  27.244  1.00 42.06           C  
ATOM    150  HZ  PHE A   8      30.641 -32.898  27.252  1.00 42.06           H  
ATOM    151  N   GLN A   9      35.774 -30.029  23.654  1.00 38.97           N  
ATOM    152  H   GLN A   9      36.122 -30.973  23.744  1.00 38.97           H  
ATOM    153  CA  GLN A   9      35.346 -29.586  22.331  1.00 38.97           C  
ATOM    154  HA  GLN A   9      35.428 -28.501  22.269  1.00 38.97           H  
ATOM    155  C   GLN A   9      33.873 -29.966  22.158  1.00 38.97           C  
ATOM    156  CB  GLN A   9      36.282 -30.186  21.269  1.00 38.97           C  
ATOM    157  HB2 GLN A   9      36.182 -31.271  21.257  1.00 38.97           H  
ATOM    158  HB3 GLN A   9      37.307 -29.942  21.548  1.00 38.97           H  
ATOM    159  O   GLN A   9      33.551 -31.090  21.788  1.00 38.97           O  
ATOM    160  CG  GLN A   9      36.023 -29.632  19.857  1.00 38.97           C  
ATOM    161  HG2 GLN A   9      35.049 -29.972  19.506  1.00 38.97           H  
ATOM    162  HG3 GLN A   9      36.012 -28.542  19.897  1.00 38.97           H  
ATOM    163  CD  GLN A   9      37.087 -30.064  18.848  1.00 38.97           C  
ATOM    164  NE2 GLN A   9      37.063 -29.535  17.645  1.00 38.97           N  
ATOM    165 HE21 GLN A   9      37.754 -29.891  16.999  1.00 38.97           H  
ATOM    166 HE22 GLN A   9      36.318 -28.913  17.363  1.00 38.97           H  
ATOM    167  OE1 GLN A   9      37.975 -30.853  19.118  1.00 38.97           O  
ATOM    168  N   ALA A  10      32.970 -29.036  22.463  1.00 48.62           N  
ATOM    169  H   ALA A  10      33.283 -28.149  22.831  1.00 48.62           H  
ATOM    170  CA  ALA A  10      31.558 -29.187  22.141  1.00 48.62           C  
ATOM    171  HA  ALA A  10      31.258 -30.223  22.301  1.00 48.62           H  
ATOM    172  C   ALA A  10      31.348 -28.849  20.656  1.00 48.62           C  
ATOM    173  CB  ALA A  10      30.727 -28.312  23.087  1.00 48.62           C  
ATOM    174  HB1 ALA A  10      29.669 -28.413  22.842  1.00 48.62           H  
ATOM    175  HB2 ALA A  10      31.014 -27.266  22.980  1.00 48.62           H  
ATOM    176  HB3 ALA A  10      30.882 -28.628  24.119  1.00 48.62           H  
ATOM    177  O   ALA A  10      31.348 -27.684  20.262  1.00 48.62           O  
ATOM    178  N   THR A  11      31.200 -29.867  19.811  1.00 48.25           N  
ATOM    179  H   THR A  11      31.317 -30.812  20.149  1.00 48.25           H  
ATOM    180  CA  THR A  11      30.682 -29.703  18.449  1.00 48.25           C  
ATOM    181  HA  THR A  11      31.133 -28.827  17.984  1.00 48.25           H  
ATOM    182  C   THR A  11      29.174 -29.478  18.529  1.00 48.25           C  
ATOM    183  CB  THR A  11      30.999 -30.929  17.575  1.00 48.25           C  
ATOM    184  HB  THR A  11      30.369 -30.909  16.685  1.00 48.25           H  
ATOM    185  O   THR A  11      28.408 -30.432  18.654  1.00 48.25           O  
ATOM    186  CG2 THR A  11      32.460 -30.943  17.131  1.00 48.25           C  
ATOM    187 HG21 THR A  11      32.681 -30.045  16.555  1.00 48.25           H  
ATOM    188 HG22 THR A  11      32.637 -31.819  16.506  1.00 48.25           H  
ATOM    189 HG23 THR A  11      33.114 -30.991  18.002  1.00 48.25           H  
ATOM    190  OG1 THR A  11      30.758 -32.116  18.294  1.00 48.25           O  
ATOM    191  HG1 THR A  11      29.818 -32.133  18.489  1.00 48.25           H  
ATOM    192  N   PHE A  12      28.733 -28.221  18.477  1.00 47.85           N  
ATOM    193  H   PHE A  12      29.399 -27.462  18.466  1.00 47.85           H  
ATOM    194  CA  PHE A  12      27.317 -27.911  18.289  1.00 47.85           C  
ATOM    195  HA  PHE A  12      26.722 -28.575  18.916  1.00 47.85           H  
ATOM    196  C   PHE A  12      26.950 -28.175  16.827  1.00 47.85           C  
ATOM    197  CB  PHE A  12      27.007 -26.475  18.730  1.00 47.85           C  
ATOM    198  HB2 PHE A  12      25.974 -26.245  18.465  1.00 47.85           H  
ATOM    199  HB3 PHE A  12      27.645 -25.781  18.182  1.00 47.85           H  
ATOM    200  O   PHE A  12      27.436 -27.503  15.919  1.00 47.85           O  
ATOM    201  CG  PHE A  12      27.179 -26.254  20.222  1.00 47.85           C  
ATOM    202  CD1 PHE A  12      26.147 -26.609  21.113  1.00 47.85           C  
ATOM    203  HD1 PHE A  12      25.222 -27.019  20.736  1.00 47.85           H  
ATOM    204  CD2 PHE A  12      28.379 -25.717  20.724  1.00 47.85           C  
ATOM    205  HD2 PHE A  12      29.179 -25.450  20.050  1.00 47.85           H  
ATOM    206  CE1 PHE A  12      26.315 -26.425  22.497  1.00 47.85           C  
ATOM    207  HE1 PHE A  12      25.520 -26.692  23.178  1.00 47.85           H  
ATOM    208  CE2 PHE A  12      28.544 -25.531  22.108  1.00 47.85           C  
ATOM    209  HE2 PHE A  12      29.465 -25.114  22.488  1.00 47.85           H  
ATOM    210  CZ  PHE A  12      27.513 -25.885  22.995  1.00 47.85           C  
ATOM    211  HZ  PHE A  12      27.639 -25.738  24.057  1.00 47.85           H  
ATOM    212  N   SER A  13      26.116 -29.188  16.597  1.00 40.19           N  
ATOM    213  H   SER A  13      25.808 -29.736  17.387  1.00 40.19           H  
ATOM    214  CA  SER A  13      25.493 -29.425  15.295  1.00 40.19           C  
ATOM    215  HA  SER A  13      26.272 -29.559  14.544  1.00 40.19           H  
ATOM    216  C   SER A  13      24.634 -28.215  14.916  1.00 40.19           C  
ATOM    217  CB  SER A  13      24.648 -30.702  15.356  1.00 40.19           C  
ATOM    218  HB2 SER A  13      25.301 -31.557  15.532  1.00 40.19           H  
ATOM    219  HB3 SER A  13      23.933 -30.626  16.175  1.00 40.19           H  
ATOM    220  O   SER A  13      23.845 -27.736  15.734  1.00 40.19           O  
ATOM    221  OG  SER A  13      23.943 -30.886  14.145  1.00 40.19           O  
ATOM    222  HG  SER A  13      23.531 -31.753  14.156  1.00 40.19           H  
ATOM    223  N   MET A  14      24.758 -27.746  13.669  1.00 43.57           N  
ATOM    224  H   MET A  14      25.443 -28.192  13.076  1.00 43.57           H  
ATOM    225  CA  MET A  14      24.027 -26.597  13.104  1.00 43.57           C  
ATOM    226  HA  MET A  14      24.369 -25.691  13.605  1.00 43.57           H  
ATOM    227  C   MET A  14      22.494 -26.695  13.293  1.00 43.57           C  
ATOM    228  CB  MET A  14      24.386 -26.500  11.606  1.00 43.57           C  
ATOM    229  HB2 MET A  14      23.823 -27.263  11.067  1.00 43.57           H  
ATOM    230  HB3 MET A  14      25.446 -26.712  11.465  1.00 43.57           H  
ATOM    231  O   MET A  14      21.795 -25.687  13.251  1.00 43.57           O  
ATOM    232  CG  MET A  14      24.085 -25.132  10.974  1.00 43.57           C  
ATOM    233  HG2 MET A  14      23.284 -24.642  11.527  1.00 43.57           H  
ATOM    234  HG3 MET A  14      23.722 -25.292   9.958  1.00 43.57           H  
ATOM    235  SD  MET A  14      25.501 -23.998  10.893  1.00 43.57           S  
ATOM    236  CE  MET A  14      26.054 -24.290   9.188  1.00 43.57           C  
ATOM    237  HE1 MET A  14      26.928 -23.673   8.981  1.00 43.57           H  
ATOM    238  HE2 MET A  14      26.314 -25.340   9.060  1.00 43.57           H  
ATOM    239  HE3 MET A  14      25.256 -24.024   8.494  1.00 43.57           H  
ATOM    240  N   ALA A  15      21.960 -27.891  13.565  1.00 48.25           N  
ATOM    241  H   ALA A  15      22.582 -28.685  13.620  1.00 48.25           H  
ATOM    242  CA  ALA A  15      20.539 -28.122  13.816  1.00 48.25           C  
ATOM    243  HA  ALA A  15      19.970 -27.669  13.004  1.00 48.25           H  
ATOM    244  C   ALA A  15      20.006 -27.503  15.130  1.00 48.25           C  
ATOM    245  CB  ALA A  15      20.308 -29.637  13.769  1.00 48.25           C  
ATOM    246  HB1 ALA A  15      19.247 -29.845  13.899  1.00 48.25           H  
ATOM    247  HB2 ALA A  15      20.626 -30.033  12.804  1.00 48.25           H  
ATOM    248  HB3 ALA A  15      20.866 -30.127  14.567  1.00 48.25           H  
ATOM    249  O   ALA A  15      18.810 -27.238  15.228  1.00 48.25           O  
ATOM    250  N   ALA A  16      20.854 -27.221  16.128  1.00 49.08           N  
ATOM    251  H   ALA A  16      21.836 -27.426  16.006  1.00 49.08           H  
ATOM    252  CA  ALA A  16      20.405 -26.686  17.422  1.00 49.08           C  
ATOM    253  HA  ALA A  16      19.455 -27.158  17.672  1.00 49.08           H  
ATOM    254  C   ALA A  16      20.141 -25.163  17.424  1.00 49.08           C  
ATOM    255  CB  ALA A  16      21.411 -27.103  18.500  1.00 49.08           C  
ATOM    256  HB1 ALA A  16      21.539 -28.186  18.490  1.00 49.08           H  
ATOM    257  HB2 ALA A  16      22.372 -26.623  18.316  1.00 49.08           H  
ATOM    258  HB3 ALA A  16      21.041 -26.799  19.479  1.00 49.08           H  
ATOM    259  O   ALA A  16      19.453 -24.664  18.312  1.00 49.08           O  
ATOM    260  N   LEU A  17      20.624 -24.420  16.419  1.00 44.66           N  
ATOM    261  H   LEU A  17      21.163 -24.878  15.698  1.00 44.66           H  
ATOM    262  CA  LEU A  17      20.357 -22.978  16.279  1.00 44.66           C  
ATOM    263  HA  LEU A  17      20.318 -22.536  17.274  1.00 44.66           H  
ATOM    264  C   LEU A  17      18.985 -22.671  15.654  1.00 44.66           C  
ATOM    265  CB  LEU A  17      21.514 -22.318  15.502  1.00 44.66           C  
ATOM    266  HB2 LEU A  17      21.886 -23.020  14.756  1.00 44.66           H  
ATOM    267  HB3 LEU A  17      21.144 -21.444  14.966  1.00 44.66           H  
ATOM    268  O   LEU A  17      18.487 -21.560  15.799  1.00 44.66           O  
ATOM    269  CG  LEU A  17      22.662 -21.870  16.427  1.00 44.66           C  
ATOM    270  HG  LEU A  17      22.831 -22.630  17.190  1.00 44.66           H  
ATOM    271  CD1 LEU A  17      23.956 -21.700  15.634  1.00 44.66           C  
ATOM    272 HD11 LEU A  17      24.235 -22.649  15.175  1.00 44.66           H  
ATOM    273 HD12 LEU A  17      24.759 -21.383  16.300  1.00 44.66           H  
ATOM    274 HD13 LEU A  17      23.819 -20.952  14.853  1.00 44.66           H  
ATOM    275  CD2 LEU A  17      22.344 -20.534  17.106  1.00 44.66           C  
ATOM    276 HD21 LEU A  17      22.230 -19.751  16.357  1.00 44.66           H  
ATOM    277 HD22 LEU A  17      23.152 -20.265  17.786  1.00 44.66           H  
ATOM    278 HD23 LEU A  17      21.418 -20.611  17.676  1.00 44.66           H  
ATOM    279  N   LEU A  18      18.334 -23.654  15.020  1.00 47.13           N  
ATOM    280  H   LEU A  18      18.787 -24.552  14.933  1.00 47.13           H  
ATOM    281  CA  LEU A  18      16.991 -23.493  14.446  1.00 47.13           C  
ATOM    282  HA  LEU A  18      16.872 -22.458  14.126  1.00 47.13           H  
ATOM    283  C   LEU A  18      15.856 -23.725  15.461  1.00 47.13           C  
ATOM    284  CB  LEU A  18      16.870 -24.394  13.202  1.00 47.13           C  
ATOM    285  HB2 LEU A  18      15.817 -24.585  12.990  1.00 47.13           H  
ATOM    286  HB3 LEU A  18      17.336 -25.356  13.418  1.00 47.13           H  
ATOM    287  O   LEU A  18      14.719 -23.354  15.189  1.00 47.13           O  
ATOM    288  CG  LEU A  18      17.513 -23.765  11.951  1.00 47.13           C  
ATOM    289  HG  LEU A  18      18.458 -23.295  12.222  1.00 47.13           H  
ATOM    290  CD1 LEU A  18      17.805 -24.838  10.903  1.00 47.13           C  
ATOM    291 HD11 LEU A  18      18.260 -24.381  10.024  1.00 47.13           H  
ATOM    292 HD12 LEU A  18      18.498 -25.572  11.314  1.00 47.13           H  
ATOM    293 HD13 LEU A  18      16.880 -25.337  10.613  1.00 47.13           H  
ATOM    294  CD2 LEU A  18      16.595 -22.716  11.314  1.00 47.13           C  
ATOM    295 HD21 LEU A  18      17.078 -22.290  10.435  1.00 47.13           H  
ATOM    296 HD22 LEU A  18      15.651 -23.173  11.018  1.00 47.13           H  
ATOM    297 HD23 LEU A  18      16.395 -21.912  12.022  1.00 47.13           H  
ATOM    298  N   SER A  19      16.149 -24.277  16.646  1.00 42.73           N  
ATOM    299  H   SER A  19      17.106 -24.548  16.819  1.00 42.73           H  
ATOM    300  CA  SER A  19      15.137 -24.565  17.679  1.00 42.73           C  
ATOM    301  HA  SER A  19      14.192 -24.782  17.180  1.00 42.73           H  
ATOM    302  C   SER A  19      14.868 -23.402  18.647  1.00 42.73           C  
ATOM    303  CB  SER A  19      15.532 -25.823  18.457  1.00 42.73           C  
ATOM    304  HB2 SER A  19      15.770 -26.626  17.759  1.00 42.73           H  
ATOM    305  HB3 SER A  19      16.411 -25.612  19.066  1.00 42.73           H  
ATOM    306  O   SER A  19      13.967 -23.505  19.476  1.00 42.73           O  
ATOM    307  OG  SER A  19      14.470 -26.243  19.287  1.00 42.73           O  
ATOM    308  HG  SER A  19      14.049 -25.460  19.650  1.00 42.73           H  
ATOM    309  N   ILE A  20      15.628 -22.305  18.568  1.00 47.83           N  
ATOM    310  H   ILE A  20      16.363 -22.286  17.876  1.00 47.83           H  
ATOM    311  CA  ILE A  20      15.469 -21.126  19.445  1.00 47.83           C  
ATOM    312  HA  ILE A  20      14.855 -21.441  20.290  1.00 47.83           H  
ATOM    313  C   ILE A  20      14.651 -19.995  18.794  1.00 47.83           C  
ATOM    314  CB  ILE A  20      16.815 -20.614  20.037  1.00 47.83           C  
ATOM    315  HB  ILE A  20      16.969 -19.592  19.692  1.00 47.83           H  
ATOM    316  O   ILE A  20      14.363 -18.997  19.447  1.00 47.83           O  
ATOM    317  CG1 ILE A  20      18.057 -21.427  19.599  1.00 47.83           C  
ATOM    318 HG12 ILE A  20      17.985 -22.445  19.982  1.00 47.83           H  
ATOM    319 HG13 ILE A  20      18.085 -21.469  18.510  1.00 47.83           H  
ATOM    320  CG2 ILE A  20      16.692 -20.574  21.573  1.00 47.83           C  
ATOM    321 HG21 ILE A  20      15.805 -20.006  21.853  1.00 47.83           H  
ATOM    322 HG22 ILE A  20      16.610 -21.586  21.970  1.00 47.83           H  
ATOM    323 HG23 ILE A  20      17.556 -20.077  22.014  1.00 47.83           H  
ATOM    324  CD1 ILE A  20      19.395 -20.829  20.045  1.00 47.83           C  
ATOM    325 HD11 ILE A  20      19.485 -20.856  21.131  1.00 47.83           H  
ATOM    326 HD12 ILE A  20      20.208 -21.418  19.621  1.00 47.83           H  
ATOM    327 HD13 ILE A  20      19.480 -19.800  19.694  1.00 47.83           H  
ATOM    328  N   CYS A  21      14.214 -20.156  17.539  1.00 45.77           N  
ATOM    329  H   CYS A  21      14.484 -20.989  17.036  1.00 45.77           H  
ATOM    330  CA  CYS A  21      13.338 -19.189  16.861  1.00 45.77           C  
ATOM    331  HA  CYS A  21      13.552 -18.196  17.255  1.00 45.77           H  
ATOM    332  C   CYS A  21      11.835 -19.405  17.132  1.00 45.77           C  
ATOM    333  CB  CYS A  21      13.663 -19.152  15.362  1.00 45.77           C  
ATOM    334  HB2 CYS A  21      13.744 -20.165  14.967  1.00 45.77           H  
ATOM    335  HB3 CYS A  21      12.866 -18.630  14.833  1.00 45.77           H  
ATOM    336  O   CYS A  21      11.008 -18.665  16.606  1.00 45.77           O  
ATOM    337  SG  CYS A  21      15.212 -18.239  15.109  1.00 45.77           S  
ATOM    338  HG  CYS A  21      15.260 -18.358  13.779  1.00 45.77           H  
ATOM    339  N   THR A  22      11.455 -20.375  17.966  1.00 53.25           N  
ATOM    340  H   THR A  22      12.161 -20.997  18.336  1.00 53.25           H  
ATOM    341  CA  THR A  22      10.055 -20.658  18.321  1.00 53.25           C  
ATOM    342  HA  THR A  22       9.402 -19.894  17.899  1.00 53.25           H  
ATOM    343  C   THR A  22       9.865 -20.612  19.832  1.00 53.25           C  
ATOM    344  CB  THR A  22       9.586 -22.009  17.754  1.00 53.25           C  
ATOM    345  HB  THR A  22       8.603 -22.244  18.162  1.00 53.25           H  
ATOM    346  O   THR A  22       9.850 -21.653  20.474  1.00 53.25           O  
ATOM    347  CG2 THR A  22       9.476 -21.988  16.231  1.00 53.25           C  
ATOM    348 HG21 THR A  22       9.090 -22.947  15.886  1.00 53.25           H  
ATOM    349 HG22 THR A  22      10.456 -21.818  15.786  1.00 53.25           H  
ATOM    350 HG23 THR A  22       8.795 -21.196  15.919  1.00 53.25           H  
ATOM    351  OG1 THR A  22      10.491 -23.028  18.108  1.00 53.25           O  
ATOM    352  HG1 THR A  22      10.482 -23.072  19.067  1.00 53.25           H  
ATOM    353  N   CYS A  23       9.797 -19.401  20.392  1.00 52.47           N  
ATOM    354  H   CYS A  23      10.076 -18.634  19.798  1.00 52.47           H  
ATOM    355  CA  CYS A  23       9.030 -19.038  21.598  1.00 52.47           C  
ATOM    356  HA  CYS A  23       7.969 -19.092  21.354  1.00 52.47           H  
ATOM    357  C   CYS A  23       9.302 -17.565  21.957  1.00 52.47           C  
ATOM    358  CB  CYS A  23       9.275 -19.990  22.790  1.00 52.47           C  
ATOM    359  HB2 CYS A  23       9.211 -19.453  23.736  1.00 52.47           H  
ATOM    360  HB3 CYS A  23      10.267 -20.435  22.712  1.00 52.47           H  
ATOM    361  O   CYS A  23       9.757 -17.238  23.049  1.00 52.47           O  
ATOM    362  SG  CYS A  23       7.994 -21.285  22.798  1.00 52.47           S  
ATOM    363  HG  CYS A  23       8.636 -22.140  23.598  1.00 52.47           H  
ATOM    364  N   ALA A  24       9.018 -16.661  21.020  1.00 42.67           N  
ATOM    365  H   ALA A  24       8.677 -16.982  20.124  1.00 42.67           H  
ATOM    366  CA  ALA A  24       8.685 -15.282  21.351  1.00 42.67           C  
ATOM    367  HA  ALA A  24       8.827 -15.121  22.420  1.00 42.67           H  
ATOM    368  C   ALA A  24       7.204 -15.102  20.985  1.00 42.67           C  
ATOM    369  CB  ALA A  24       9.617 -14.313  20.618  1.00 42.67           C  
ATOM    370  HB1 ALA A  24       9.523 -14.447  19.540  1.00 42.67           H  
ATOM    371  HB2 ALA A  24       9.352 -13.287  20.871  1.00 42.67           H  
ATOM    372  HB3 ALA A  24      10.649 -14.499  20.916  1.00 42.67           H  
ATOM    373  O   ALA A  24       6.827 -15.438  19.858  1.00 42.67           O  
ATOM    374  N   PRO A  25       6.344 -14.659  21.918  1.00 44.78           N  
ATOM    375  CA  PRO A  25       4.936 -14.456  21.630  1.00 44.78           C  
ATOM    376  HA  PRO A  25       4.482 -15.380  21.274  1.00 44.78           H  
ATOM    377  C   PRO A  25       4.835 -13.382  20.551  1.00 44.78           C  
ATOM    378  CB  PRO A  25       4.292 -14.046  22.959  1.00 44.78           C  
ATOM    379  HB2 PRO A  25       3.463 -13.352  22.820  1.00 44.78           H  
ATOM    380  HB3 PRO A  25       3.953 -14.939  23.485  1.00 44.78           H  
ATOM    381  O   PRO A  25       5.234 -12.235  20.756  1.00 44.78           O  
ATOM    382  CG  PRO A  25       5.445 -13.410  23.735  1.00 44.78           C  
ATOM    383  HG2 PRO A  25       5.534 -12.359  23.463  1.00 44.78           H  
ATOM    384  HG3 PRO A  25       5.311 -13.513  24.812  1.00 44.78           H  
ATOM    385  CD  PRO A  25       6.674 -14.171  23.245  1.00 44.78           C  
ATOM    386  HD2 PRO A  25       6.871 -15.017  23.903  1.00 44.78           H  
ATOM    387  HD3 PRO A  25       7.534 -13.502  23.222  1.00 44.78           H  
ATOM    388  N   ILE A  26       4.316 -13.767  19.389  1.00 45.99           N  
ATOM    389  H   ILE A  26       4.102 -14.746  19.261  1.00 45.99           H  
ATOM    390  CA  ILE A  26       3.900 -12.835  18.351  1.00 45.99           C  
ATOM    391  HA  ILE A  26       4.703 -12.121  18.162  1.00 45.99           H  
ATOM    392  C   ILE A  26       2.701 -12.077  18.930  1.00 45.99           C  
ATOM    393  CB  ILE A  26       3.589 -13.582  17.028  1.00 45.99           C  
ATOM    394  HB  ILE A  26       2.789 -14.298  17.218  1.00 45.99           H  
ATOM    395  O   ILE A  26       1.550 -12.456  18.740  1.00 45.99           O  
ATOM    396  CG1 ILE A  26       4.827 -14.359  16.515  1.00 45.99           C  
ATOM    397 HG12 ILE A  26       5.596 -13.653  16.204  1.00 45.99           H  
ATOM    398 HG13 ILE A  26       5.241 -14.966  17.320  1.00 45.99           H  
ATOM    399  CG2 ILE A  26       3.112 -12.596  15.945  1.00 45.99           C  
ATOM    400 HG21 ILE A  26       2.250 -12.034  16.302  1.00 45.99           H  
ATOM    401 HG22 ILE A  26       2.806 -13.132  15.046  1.00 45.99           H  
ATOM    402 HG23 ILE A  26       3.910 -11.896  15.698  1.00 45.99           H  
ATOM    403  CD1 ILE A  26       4.525 -15.318  15.355  1.00 45.99           C  
ATOM    404 HD11 ILE A  26       3.739 -16.016  15.643  1.00 45.99           H  
ATOM    405 HD12 ILE A  26       5.426 -15.882  15.114  1.00 45.99           H  
ATOM    406 HD13 ILE A  26       4.218 -14.767  14.466  1.00 45.99           H  
ATOM    407  N   TYR A  27       2.966 -10.991  19.656  1.00 40.50           N  
ATOM    408  H   TYR A  27       3.929 -10.829  19.912  1.00 40.50           H  
ATOM    409  CA  TYR A  27       2.088  -9.839  19.556  1.00 40.50           C  
ATOM    410  HA  TYR A  27       1.063 -10.115  19.802  1.00 40.50           H  
ATOM    411  C   TYR A  27       2.168  -9.436  18.089  1.00 40.50           C  
ATOM    412  CB  TYR A  27       2.547  -8.705  20.486  1.00 40.50           C  
ATOM    413  HB2 TYR A  27       2.177  -7.761  20.085  1.00 40.50           H  
ATOM    414  HB3 TYR A  27       3.635  -8.645  20.488  1.00 40.50           H  
ATOM    415  O   TYR A  27       3.197  -8.939  17.646  1.00 40.50           O  
ATOM    416  CG  TYR A  27       2.036  -8.834  21.907  1.00 40.50           C  
ATOM    417  CD1 TYR A  27       0.804  -8.248  22.259  1.00 40.50           C  
ATOM    418  HD1 TYR A  27       0.231  -7.706  21.522  1.00 40.50           H  
ATOM    419  CD2 TYR A  27       2.779  -9.545  22.870  1.00 40.50           C  
ATOM    420  HD2 TYR A  27       3.719 -10.000  22.593  1.00 40.50           H  
ATOM    421  CE1 TYR A  27       0.315  -8.370  23.573  1.00 40.50           C  
ATOM    422  HE1 TYR A  27      -0.629  -7.926  23.854  1.00 40.50           H  
ATOM    423  CE2 TYR A  27       2.293  -9.667  24.187  1.00 40.50           C  
ATOM    424  HE2 TYR A  27       2.863 -10.212  24.924  1.00 40.50           H  
ATOM    425  OH  TYR A  27       0.577  -9.193  25.804  1.00 40.50           O  
ATOM    426  HH  TYR A  27       1.168  -9.694  26.371  1.00 40.50           H  
ATOM    427  CZ  TYR A  27       1.058  -9.078  24.538  1.00 40.50           C  
ATOM    428  N   GLN A  28       1.133  -9.737  17.310  1.00 36.40           N  
ATOM    429  H   GLN A  28       0.362 -10.254  17.706  1.00 36.40           H  
ATOM    430  CA  GLN A  28       0.928  -9.056  16.042  1.00 36.40           C  
ATOM    431  HA  GLN A  28       1.825  -9.096  15.425  1.00 36.40           H  
ATOM    432  C   GLN A  28       0.594  -7.602  16.394  1.00 36.40           C  
ATOM    433  CB  GLN A  28      -0.258  -9.681  15.276  1.00 36.40           C  
ATOM    434  HB2 GLN A  28      -1.045  -9.950  15.980  1.00 36.40           H  
ATOM    435  HB3 GLN A  28      -0.662  -8.920  14.608  1.00 36.40           H  
ATOM    436  O   GLN A  28      -0.518  -7.356  16.867  1.00 36.40           O  
ATOM    437  CG  GLN A  28       0.086 -10.894  14.403  1.00 36.40           C  
ATOM    438  HG2 GLN A  28       0.891 -10.625  13.720  1.00 36.40           H  
ATOM    439  HG3 GLN A  28       0.417 -11.719  15.034  1.00 36.40           H  
ATOM    440  CD  GLN A  28      -1.121 -11.372  13.594  1.00 36.40           C  
ATOM    441  NE2 GLN A  28      -0.916 -11.981  12.446  1.00 36.40           N  
ATOM    442 HE21 GLN A  28      -1.749 -12.283  11.961  1.00 36.40           H  
ATOM    443 HE22 GLN A  28       0.019 -12.134  12.095  1.00 36.40           H  
ATOM    444  OE1 GLN A  28      -2.270 -11.218  13.969  1.00 36.40           O  
ATOM    445  N   PRO A  29       1.470  -6.606  16.171  1.00 44.28           N  
ATOM    446  CA  PRO A  29       0.942  -5.293  15.883  1.00 44.28           C  
ATOM    447  HA  PRO A  29       0.267  -4.954  16.668  1.00 44.28           H  
ATOM    448  C   PRO A  29       0.184  -5.440  14.561  1.00 44.28           C  
ATOM    449  CB  PRO A  29       2.156  -4.364  15.811  1.00 44.28           C  
ATOM    450  HB2 PRO A  29       1.995  -3.530  15.127  1.00 44.28           H  
ATOM    451  HB3 PRO A  29       2.386  -3.995  16.811  1.00 44.28           H  
ATOM    452  O   PRO A  29       0.779  -5.711  13.516  1.00 44.28           O  
ATOM    453  CG  PRO A  29       3.284  -5.280  15.339  1.00 44.28           C  
ATOM    454  HG2 PRO A  29       4.255  -4.945  15.704  1.00 44.28           H  
ATOM    455  HG3 PRO A  29       3.289  -5.332  14.250  1.00 44.28           H  
ATOM    456  CD  PRO A  29       2.906  -6.643  15.916  1.00 44.28           C  
ATOM    457  HD2 PRO A  29       3.436  -6.750  16.862  1.00 44.28           H  
ATOM    458  HD3 PRO A  29       3.185  -7.439  15.225  1.00 44.28           H  
ATOM    459  N   GLN A  30      -1.141  -5.303  14.592  1.00 37.24           N  
ATOM    460  H   GLN A  30      -1.597  -5.188  15.486  1.00 37.24           H  
ATOM    461  CA  GLN A  30      -1.870  -4.917  13.392  1.00 37.24           C  
ATOM    462  HA  GLN A  30      -1.661  -5.614  12.581  1.00 37.24           H  
ATOM    463  C   GLN A  30      -1.338  -3.537  13.004  1.00 37.24           C  
ATOM    464  CB  GLN A  30      -3.385  -4.876  13.645  1.00 37.24           C  
ATOM    465  HB2 GLN A  30      -3.849  -4.300  12.844  1.00 37.24           H  
ATOM    466  HB3 GLN A  30      -3.585  -4.366  14.588  1.00 37.24           H  
ATOM    467  O   GLN A  30      -1.780  -2.515  13.523  1.00 37.24           O  
ATOM    468  CG  GLN A  30      -4.040  -6.265  13.659  1.00 37.24           C  
ATOM    469  HG2 GLN A  30      -3.622  -6.856  14.474  1.00 37.24           H  
ATOM    470  HG3 GLN A  30      -3.825  -6.771  12.718  1.00 37.24           H  
ATOM    471  CD  GLN A  30      -5.557  -6.189  13.838  1.00 37.24           C  
ATOM    472  NE2 GLN A  30      -6.262  -7.287  13.682  1.00 37.24           N  
ATOM    473 HE21 GLN A  30      -5.813  -8.168  13.476  1.00 37.24           H  
ATOM    474 HE22 GLN A  30      -7.257  -7.188  13.825  1.00 37.24           H  
ATOM    475  OE1 GLN A  30      -6.141  -5.158  14.120  1.00 37.24           O  
ATOM    476  N   VAL A  31      -0.329  -3.499  12.137  1.00 40.72           N  
ATOM    477  H   VAL A  31       0.102  -4.368  11.855  1.00 40.72           H  
ATOM    478  CA  VAL A  31       0.077  -2.259  11.488  1.00 40.72           C  
ATOM    479  HA  VAL A  31       0.087  -1.459  12.228  1.00 40.72           H  
ATOM    480  C   VAL A  31      -1.022  -1.975  10.474  1.00 40.72           C  
ATOM    481  CB  VAL A  31       1.483  -2.333  10.863  1.00 40.72           C  
ATOM    482  HB  VAL A  31       1.466  -2.959   9.971  1.00 40.72           H  
ATOM    483  O   VAL A  31      -1.030  -2.518   9.372  1.00 40.72           O  
ATOM    484  CG1 VAL A  31       1.953  -0.922  10.484  1.00 40.72           C  
ATOM    485 HG11 VAL A  31       2.934  -0.974  10.014  1.00 40.72           H  
ATOM    486 HG12 VAL A  31       1.256  -0.477   9.773  1.00 40.72           H  
ATOM    487 HG13 VAL A  31       2.012  -0.289  11.370  1.00 40.72           H  
ATOM    488  CG2 VAL A  31       2.514  -2.923  11.836  1.00 40.72           C  
ATOM    489 HG21 VAL A  31       3.508  -2.879  11.392  1.00 40.72           H  
ATOM    490 HG22 VAL A  31       2.511  -2.361  12.770  1.00 40.72           H  
ATOM    491 HG23 VAL A  31       2.283  -3.968  12.042  1.00 40.72           H  
ATOM    492  N   GLY A  32      -2.022  -1.205  10.901  1.00 34.13           N  
ATOM    493  H   GLY A  32      -2.022  -0.917  11.869  1.00 34.13           H  
ATOM    494  CA  GLY A  32      -3.037  -0.674  10.009  1.00 34.13           C  
ATOM    495  HA2 GLY A  32      -3.703  -0.006  10.555  1.00 34.13           H  
ATOM    496  HA3 GLY A  32      -3.618  -1.489   9.578  1.00 34.13           H  
ATOM    497  C   GLY A  32      -2.341   0.116   8.908  1.00 34.13           C  
ATOM    498  O   GLY A  32      -1.753   1.164   9.164  1.00 34.13           O  
ATOM    499  N   LEU A  33      -2.388  -0.401   7.682  1.00 41.24           N  
ATOM    500  H   LEU A  33      -2.778  -1.327   7.576  1.00 41.24           H  
ATOM    501  CA  LEU A  33      -2.089   0.355   6.473  1.00 41.24           C  
ATOM    502  HA  LEU A  33      -1.133   0.868   6.577  1.00 41.24           H  
ATOM    503  C   LEU A  33      -3.186   1.412   6.314  1.00 41.24           C  
ATOM    504  CB  LEU A  33      -2.031  -0.612   5.272  1.00 41.24           C  
ATOM    505  HB2 LEU A  33      -2.246  -0.064   4.354  1.00 41.24           H  
ATOM    506  HB3 LEU A  33      -2.822  -1.354   5.388  1.00 41.24           H  
ATOM    507  O   LEU A  33      -4.186   1.189   5.638  1.00 41.24           O  
ATOM    508  CG  LEU A  33      -0.673  -1.316   5.109  1.00 41.24           C  
ATOM    509  HG  LEU A  33      -0.239  -1.515   6.089  1.00 41.24           H  
ATOM    510  CD1 LEU A  33      -0.848  -2.650   4.383  1.00 41.24           C  
ATOM    511 HD11 LEU A  33      -1.492  -3.304   4.970  1.00 41.24           H  
ATOM    512 HD12 LEU A  33      -1.296  -2.487   3.402  1.00 41.24           H  
ATOM    513 HD13 LEU A  33       0.121  -3.133   4.263  1.00 41.24           H  
ATOM    514  CD2 LEU A  33       0.291  -0.451   4.292  1.00 41.24           C  
ATOM    515 HD21 LEU A  33       0.438   0.508   4.790  1.00 41.24           H  
ATOM    516 HD22 LEU A  33      -0.107  -0.279   3.292  1.00 41.24           H  
ATOM    517 HD23 LEU A  33       1.255  -0.953   4.213  1.00 41.24           H  
ATOM    518  N   ILE A  34      -3.032   2.557   6.974  1.00 35.58           N  
ATOM    519  H   ILE A  34      -2.253   2.648   7.611  1.00 35.58           H  
ATOM    520  CA  ILE A  34      -3.837   3.733   6.660  1.00 35.58           C  
ATOM    521  HA  ILE A  34      -4.838   3.415   6.368  1.00 35.58           H  
ATOM    522  C   ILE A  34      -3.171   4.379   5.448  1.00 35.58           C  
ATOM    523  CB  ILE A  34      -4.006   4.684   7.865  1.00 35.58           C  
ATOM    524  HB  ILE A  34      -3.031   5.089   8.136  1.00 35.58           H  
ATOM    525  O   ILE A  34      -2.173   5.088   5.568  1.00 35.58           O  
ATOM    526  CG1 ILE A  34      -4.583   3.925   9.085  1.00 35.58           C  
ATOM    527 HG12 ILE A  34      -5.567   3.528   8.835  1.00 35.58           H  
ATOM    528 HG13 ILE A  34      -3.932   3.085   9.328  1.00 35.58           H  
ATOM    529  CG2 ILE A  34      -4.935   5.846   7.456  1.00 35.58           C  
ATOM    530 HG21 ILE A  34      -4.534   6.370   6.588  1.00 35.58           H  
ATOM    531 HG22 ILE A  34      -5.008   6.575   8.264  1.00 35.58           H  
ATOM    532 HG23 ILE A  34      -5.931   5.472   7.219  1.00 35.58           H  
ATOM    533  CD1 ILE A  34      -4.697   4.775  10.356  1.00 35.58           C  
ATOM    534 HD11 ILE A  34      -3.737   5.240  10.580  1.00 35.58           H  
ATOM    535 HD12 ILE A  34      -5.459   5.545  10.236  1.00 35.58           H  
ATOM    536 HD13 ILE A  34      -4.983   4.135  11.191  1.00 35.58           H  
ATOM    537  N   ALA A  35      -3.701   4.093   4.261  1.00 39.11           N  
ATOM    538  H   ALA A  35      -4.468   3.436   4.223  1.00 39.11           H  
ATOM    539  CA  ALA A  35      -3.390   4.858   3.065  1.00 39.11           C  
ATOM    540  HA  ALA A  35      -2.309   4.920   2.945  1.00 39.11           H  
ATOM    541  C   ALA A  35      -3.948   6.281   3.252  1.00 39.11           C  
ATOM    542  CB  ALA A  35      -3.969   4.128   1.846  1.00 39.11           C  
ATOM    543  HB1 ALA A  35      -3.525   3.136   1.761  1.00 39.11           H  
ATOM    544  HB2 ALA A  35      -5.051   4.034   1.942  1.00 39.11           H  
ATOM    545  HB3 ALA A  35      -3.745   4.696   0.942  1.00 39.11           H  
ATOM    546  O   ALA A  35      -5.145   6.517   3.103  1.00 39.11           O  
ATOM    547  N   SER A  36      -3.084   7.216   3.648  1.00 37.61           N  
ATOM    548  H   SER A  36      -2.136   6.931   3.846  1.00 37.61           H  
ATOM    549  CA  SER A  36      -3.397   8.646   3.679  1.00 37.61           C  
ATOM    550  HA  SER A  36      -4.422   8.782   4.024  1.00 37.61           H  
ATOM    551  C   SER A  36      -3.259   9.216   2.265  1.00 37.61           C  
ATOM    552  CB  SER A  36      -2.468   9.379   4.654  1.00 37.61           C  
ATOM    553  HB2 SER A  36      -1.446   9.378   4.274  1.00 37.61           H  
ATOM    554  HB3 SER A  36      -2.490   8.875   5.620  1.00 37.61           H  
ATOM    555  O   SER A  36      -2.209   9.069   1.646  1.00 37.61           O  
ATOM    556  OG  SER A  36      -2.927  10.705   4.821  1.00 37.61           O  
ATOM    557  HG  SER A  36      -2.283  11.332   4.484  1.00 37.61           H  
ATOM    558  N   ASN A  37      -4.293   9.886   1.747  1.00 45.24           N  
ATOM    559  H   ASN A  37      -5.121   9.969   2.319  1.00 45.24           H  
ATOM    560  CA  ASN A  37      -4.301  10.539   0.423  1.00 45.24           C  
ATOM    561  HA  ASN A  37      -3.778   9.888  -0.277  1.00 45.24           H  
ATOM    562  C   ASN A  37      -3.523  11.872   0.399  1.00 45.24           C  
ATOM    563  CB  ASN A  37      -5.755  10.695  -0.068  1.00 45.24           C  
ATOM    564  HB2 ASN A  37      -5.785  11.367  -0.925  1.00 45.24           H  
ATOM    565  HB3 ASN A  37      -6.366  11.133   0.721  1.00 45.24           H  
ATOM    566  O   ASN A  37      -3.923  12.836  -0.250  1.00 45.24           O  
ATOM    567  CG  ASN A  37      -6.357   9.393  -0.551  1.00 45.24           C  
ATOM    568  ND2 ASN A  37      -7.584   9.104  -0.186  1.00 45.24           N  
ATOM    569 HD21 ASN A  37      -8.108   9.726   0.412  1.00 45.24           H  
ATOM    570 HD22 ASN A  37      -7.937   8.218  -0.518  1.00 45.24           H  
ATOM    571  OD1 ASN A  37      -5.751   8.631  -1.280  1.00 45.24           O  
ATOM    572  N   SER A  38      -2.410  11.948   1.120  1.00 41.03           N  
ATOM    573  H   SER A  38      -2.080  11.108   1.574  1.00 41.03           H  
ATOM    574  CA  SER A  38      -1.562  13.133   1.210  1.00 41.03           C  
ATOM    575  HA  SER A  38      -1.902  13.886   0.499  1.00 41.03           H  
ATOM    576  C   SER A  38      -0.132  12.747   0.840  1.00 41.03           C  
ATOM    577  CB  SER A  38      -1.674  13.751   2.610  1.00 41.03           C  
ATOM    578  HB2 SER A  38      -0.988  14.594   2.696  1.00 41.03           H  
ATOM    579  HB3 SER A  38      -2.691  14.115   2.754  1.00 41.03           H  
ATOM    580  O   SER A  38       0.432  11.839   1.443  1.00 41.03           O  
ATOM    581  OG  SER A  38      -1.386  12.799   3.621  1.00 41.03           O  
ATOM    582  HG  SER A  38      -0.440  12.641   3.605  1.00 41.03           H  
ATOM    583  N   ASN A  39       0.437  13.420  -0.166  1.00 47.38           N  
ATOM    584  H   ASN A  39      -0.127  14.133  -0.607  1.00 47.38           H  
ATOM    585  CA  ASN A  39       1.802  13.255  -0.685  1.00 47.38           C  
ATOM    586  HA  ASN A  39       1.946  12.213  -0.971  1.00 47.38           H  
ATOM    587  C   ASN A  39       2.892  13.571   0.365  1.00 47.38           C  
ATOM    588  CB  ASN A  39       1.961  14.155  -1.938  1.00 47.38           C  
ATOM    589  HB2 ASN A  39       3.014  14.394  -2.090  1.00 47.38           H  
ATOM    590  HB3 ASN A  39       1.436  15.098  -1.788  1.00 47.38           H  
ATOM    591  O   ASN A  39       3.653  14.523   0.216  1.00 47.38           O  
ATOM    592  CG  ASN A  39       1.543  13.512  -3.240  1.00 47.38           C  
ATOM    593  ND2 ASN A  39       1.017  14.283  -4.164  1.00 47.38           N  
ATOM    594 HD21 ASN A  39       0.891  15.272  -4.001  1.00 47.38           H  
ATOM    595 HD22 ASN A  39       0.764  13.823  -5.026  1.00 47.38           H  
ATOM    596  OD1 ASN A  39       1.731  12.334  -3.473  1.00 47.38           O  
ATOM    597  N   GLU A  40       3.005  12.763   1.412  1.00 38.50           N  
ATOM    598  H   GLU A  40       2.293  12.059   1.551  1.00 38.50           H  
ATOM    599  CA  GLU A  40       4.095  12.827   2.382  1.00 38.50           C  
ATOM    600  HA  GLU A  40       4.899  13.444   1.980  1.00 38.50           H  
ATOM    601  C   GLU A  40       4.676  11.427   2.584  1.00 38.50           C  
ATOM    602  CB  GLU A  40       3.649  13.501   3.688  1.00 38.50           C  
ATOM    603  HB2 GLU A  40       2.705  13.071   4.023  1.00 38.50           H  
ATOM    604  HB3 GLU A  40       4.411  13.316   4.446  1.00 38.50           H  
ATOM    605  O   GLU A  40       4.140  10.577   3.292  1.00 38.50           O  
ATOM    606  CG  GLU A  40       3.510  15.023   3.499  1.00 38.50           C  
ATOM    607  HG2 GLU A  40       4.429  15.401   3.051  1.00 38.50           H  
ATOM    608  HG3 GLU A  40       2.689  15.220   2.809  1.00 38.50           H  
ATOM    609  CD  GLU A  40       3.246  15.782   4.806  1.00 38.50           C  
ATOM    610  OE1 GLU A  40       3.531  17.000   4.825  1.00 38.50           O  
ATOM    611  OE2 GLU A  40       2.762  15.147   5.770  1.00 38.50           O  
ATOM    612  N   ILE A  41       5.806  11.180   1.916  1.00 41.52           N  
ATOM    613  H   ILE A  41       6.165  11.912   1.319  1.00 41.52           H  
ATOM    614  CA  ILE A  41       6.649  10.008   2.149  1.00 41.52           C  
ATOM    615  HA  ILE A  41       6.024   9.115   2.173  1.00 41.52           H  
ATOM    616  C   ILE A  41       7.288  10.188   3.527  1.00 41.52           C  
ATOM    617  CB  ILE A  41       7.692   9.845   1.015  1.00 41.52           C  
ATOM    618  HB  ILE A  41       8.240  10.783   0.918  1.00 41.52           H  
ATOM    619  O   ILE A  41       8.310  10.865   3.675  1.00 41.52           O  
ATOM    620  CG1 ILE A  41       6.977   9.553  -0.326  1.00 41.52           C  
ATOM    621 HG12 ILE A  41       6.166  10.267  -0.470  1.00 41.52           H  
ATOM    622 HG13 ILE A  41       6.538   8.556  -0.296  1.00 41.52           H  
ATOM    623  CG2 ILE A  41       8.708   8.726   1.330  1.00 41.52           C  
ATOM    624 HG21 ILE A  41       8.186   7.776   1.446  1.00 41.52           H  
ATOM    625 HG22 ILE A  41       9.439   8.635   0.527  1.00 41.52           H  
ATOM    626 HG23 ILE A  41       9.254   8.942   2.248  1.00 41.52           H  
ATOM    627  CD1 ILE A  41       7.886   9.666  -1.556  1.00 41.52           C  
ATOM    628 HD11 ILE A  41       8.375  10.641  -1.570  1.00 41.52           H  
ATOM    629 HD12 ILE A  41       8.639   8.878  -1.554  1.00 41.52           H  
ATOM    630 HD13 ILE A  41       7.282   9.562  -2.457  1.00 41.52           H  
ATOM    631  N   LEU A  42       6.691   9.571   4.546  1.00 38.65           N  
ATOM    632  H   LEU A  42       5.778   9.167   4.394  1.00 38.65           H  
ATOM    633  CA  LEU A  42       7.335   9.414   5.841  1.00 38.65           C  
ATOM    634  HA  LEU A  42       7.755  10.386   6.102  1.00 38.65           H  
ATOM    635  C   LEU A  42       8.487   8.412   5.677  1.00 38.65           C  
ATOM    636  CB  LEU A  42       6.313   9.017   6.928  1.00 38.65           C  
ATOM    637  HB2 LEU A  42       6.440   7.962   7.171  1.00 38.65           H  
ATOM    638  HB3 LEU A  42       5.299   9.124   6.541  1.00 38.65           H  
ATOM    639  O   LEU A  42       8.294   7.205   5.535  1.00 38.65           O  
ATOM    640  CG  LEU A  42       6.457   9.871   8.208  1.00 38.65           C  
ATOM    641  HG  LEU A  42       7.407  10.406   8.198  1.00 38.65           H  
ATOM    642  CD1 LEU A  42       5.323  10.892   8.308  1.00 38.65           C  
ATOM    643 HD11 LEU A  42       4.360  10.385   8.379  1.00 38.65           H  
ATOM    644 HD12 LEU A  42       5.319  11.529   7.424  1.00 38.65           H  
ATOM    645 HD13 LEU A  42       5.461  11.520   9.188  1.00 38.65           H  
ATOM    646  CD2 LEU A  42       6.447   9.003   9.465  1.00 38.65           C  
ATOM    647 HD21 LEU A  42       6.552   9.634  10.348  1.00 38.65           H  
ATOM    648 HD22 LEU A  42       5.509   8.452   9.527  1.00 38.65           H  
ATOM    649 HD23 LEU A  42       7.279   8.300   9.431  1.00 38.65           H  
ATOM    650  N   ARG A  43       9.708   8.948   5.637  1.00 41.58           N  
ATOM    651  H   ARG A  43       9.749   9.956   5.670  1.00 41.58           H  
ATOM    652  CA  ARG A  43      10.965   8.196   5.582  1.00 41.58           C  
ATOM    653  HA  ARG A  43      10.963   7.543   4.709  1.00 41.58           H  
ATOM    654  C   ARG A  43      11.098   7.322   6.832  1.00 41.58           C  
ATOM    655  CB  ARG A  43      12.139   9.188   5.493  1.00 41.58           C  
ATOM    656  HB2 ARG A  43      13.068   8.634   5.629  1.00 41.58           H  
ATOM    657  HB3 ARG A  43      12.057   9.909   6.306  1.00 41.58           H  
ATOM    658  O   ARG A  43      11.403   7.829   7.909  1.00 41.58           O  
ATOM    659  CG  ARG A  43      12.219   9.941   4.157  1.00 41.58           C  
ATOM    660  HG2 ARG A  43      11.284  10.465   3.961  1.00 41.58           H  
ATOM    661  HG3 ARG A  43      12.404   9.227   3.355  1.00 41.58           H  
ATOM    662  CD  ARG A  43      13.366  10.959   4.219  1.00 41.58           C  
ATOM    663  HD2 ARG A  43      14.264  10.445   4.560  1.00 41.58           H  
ATOM    664  HD3 ARG A  43      13.108  11.732   4.944  1.00 41.58           H  
ATOM    665  NE  ARG A  43      13.633  11.577   2.906  1.00 41.58           N  
ATOM    666  HE  ARG A  43      12.968  11.380   2.171  1.00 41.58           H  
ATOM    667  NH1 ARG A  43      15.531  12.724   3.508  1.00 41.58           N  
ATOM    668 HH11 ARG A  43      15.408  12.407   4.459  1.00 41.58           H  
ATOM    669 HH12 ARG A  43      16.298  13.335   3.267  1.00 41.58           H  
ATOM    670  NH2 ARG A  43      14.820  12.802   1.394  1.00 41.58           N  
ATOM    671 HH21 ARG A  43      15.594  13.412   1.173  1.00 41.58           H  
ATOM    672 HH22 ARG A  43      14.156  12.558   0.674  1.00 41.58           H  
ATOM    673  CZ  ARG A  43      14.655  12.362   2.610  1.00 41.58           C  
ATOM    674  N   LEU A  44      10.924   6.010   6.688  1.00 40.27           N  
ATOM    675  H   LEU A  44      10.566   5.663   5.810  1.00 40.27           H  
ATOM    676  CA  LEU A  44      11.334   5.051   7.712  1.00 40.27           C  
ATOM    677  HA  LEU A  44      11.079   5.452   8.693  1.00 40.27           H  
ATOM    678  C   LEU A  44      12.859   4.903   7.666  1.00 40.27           C  
ATOM    679  CB  LEU A  44      10.584   3.717   7.534  1.00 40.27           C  
ATOM    680  HB2 LEU A  44      11.136   2.926   8.041  1.00 40.27           H  
ATOM    681  HB3 LEU A  44      10.558   3.469   6.473  1.00 40.27           H  
ATOM    682  O   LEU A  44      13.422   4.262   6.780  1.00 40.27           O  
ATOM    683  CG  LEU A  44       9.149   3.748   8.098  1.00 40.27           C  
ATOM    684  HG  LEU A  44       8.649   4.661   7.775  1.00 40.27           H  
ATOM    685  CD1 LEU A  44       8.353   2.554   7.572  1.00 40.27           C  
ATOM    686 HD11 LEU A  44       8.827   1.622   7.878  1.00 40.27           H  
ATOM    687 HD12 LEU A  44       8.306   2.596   6.484  1.00 40.27           H  
ATOM    688 HD13 LEU A  44       7.336   2.589   7.962  1.00 40.27           H  
ATOM    689  CD2 LEU A  44       9.137   3.683   9.630  1.00 40.27           C  
ATOM    690 HD21 LEU A  44       9.625   4.561  10.054  1.00 40.27           H  
ATOM    691 HD22 LEU A  44       9.649   2.784   9.973  1.00 40.27           H  
ATOM    692 HD23 LEU A  44       8.107   3.664   9.986  1.00 40.27           H  
ATOM    693  N   ASN A  45      13.528   5.538   8.628  1.00 47.01           N  
ATOM    694  H   ASN A  45      12.991   6.094   9.278  1.00 47.01           H  
ATOM    695  CA  ASN A  45      14.921   5.264   8.954  1.00 47.01           C  
ATOM    696  HA  ASN A  45      15.535   5.400   8.064  1.00 47.01           H  
ATOM    697  C   ASN A  45      15.058   3.809   9.423  1.00 47.01           C  
ATOM    698  CB  ASN A  45      15.400   6.235  10.054  1.00 47.01           C  
ATOM    699  HB2 ASN A  45      14.602   6.411  10.775  1.00 47.01           H  
ATOM    700  HB3 ASN A  45      16.227   5.775  10.595  1.00 47.01           H  
ATOM    701  O   ASN A  45      14.530   3.445  10.468  1.00 47.01           O  
ATOM    702  CG  ASN A  45      15.929   7.543   9.502  1.00 47.01           C  
ATOM    703  ND2 ASN A  45      15.400   8.667   9.927  1.00 47.01           N  
ATOM    704 HD21 ASN A  45      15.810   9.517   9.568  1.00 47.01           H  
ATOM    705 HD22 ASN A  45      14.647   8.658  10.601  1.00 47.01           H  
ATOM    706  OD1 ASN A  45      16.836   7.572   8.691  1.00 47.01           O  
ATOM    707  N   GLY A  46      15.828   3.026   8.667  1.00 45.57           N  
ATOM    708  H   GLY A  46      16.096   3.387   7.763  1.00 45.57           H  
ATOM    709  CA  GLY A  46      16.569   1.878   9.182  1.00 45.57           C  
ATOM    710  HA2 GLY A  46      17.407   1.676   8.515  1.00 45.57           H  
ATOM    711  HA3 GLY A  46      16.985   2.144  10.153  1.00 45.57           H  
ATOM    712  C   GLY A  46      15.786   0.581   9.371  1.00 45.57           C  
ATOM    713  O   GLY A  46      15.397   0.273  10.488  1.00 45.57           O  
ATOM    714  N   LEU A  47      15.691  -0.237   8.312  1.00 38.65           N  
ATOM    715  H   LEU A  47      15.859   0.168   7.402  1.00 38.65           H  
ATOM    716  CA  LEU A  47      15.855  -1.696   8.424  1.00 38.65           C  
ATOM    717  HA  LEU A  47      16.781  -1.860   8.976  1.00 38.65           H  
ATOM    718  C   LEU A  47      16.046  -2.358   7.040  1.00 38.65           C  
ATOM    719  CB  LEU A  47      14.705  -2.371   9.223  1.00 38.65           C  
ATOM    720  HB2 LEU A  47      14.218  -1.685   9.916  1.00 38.65           H  
ATOM    721  HB3 LEU A  47      13.916  -2.689   8.542  1.00 38.65           H  
ATOM    722  O   LEU A  47      15.155  -3.007   6.503  1.00 38.65           O  
ATOM    723  CG  LEU A  47      15.220  -3.581  10.027  1.00 38.65           C  
ATOM    724  HG  LEU A  47      15.920  -4.152   9.417  1.00 38.65           H  
ATOM    725  CD1 LEU A  47      15.919  -3.153  11.323  1.00 38.65           C  
ATOM    726 HD11 LEU A  47      16.264  -4.032  11.867  1.00 38.65           H  
ATOM    727 HD12 LEU A  47      15.226  -2.590  11.949  1.00 38.65           H  
ATOM    728 HD13 LEU A  47      16.777  -2.517  11.101  1.00 38.65           H  
ATOM    729  CD2 LEU A  47      14.061  -4.500  10.401  1.00 38.65           C  
ATOM    730 HD21 LEU A  47      14.433  -5.358  10.961  1.00 38.65           H  
ATOM    731 HD22 LEU A  47      13.571  -4.858   9.496  1.00 38.65           H  
ATOM    732 HD23 LEU A  47      13.337  -3.957  11.010  1.00 38.65           H  
ATOM    733  N   THR A  48      17.225  -2.213   6.436  1.00 41.52           N  
ATOM    734  H   THR A  48      17.923  -1.601   6.833  1.00 41.52           H  
ATOM    735  CA  THR A  48      17.673  -3.126   5.369  1.00 41.52           C  
ATOM    736  HA  THR A  48      16.822  -3.402   4.746  1.00 41.52           H  
ATOM    737  C   THR A  48      18.208  -4.399   6.018  1.00 41.52           C  
ATOM    738  CB  THR A  48      18.750  -2.504   4.453  1.00 41.52           C  
ATOM    739  HB  THR A  48      19.534  -3.236   4.255  1.00 41.52           H  
ATOM    740  O   THR A  48      19.337  -4.418   6.502  1.00 41.52           O  
ATOM    741  CG2 THR A  48      18.169  -2.096   3.104  1.00 41.52           C  
ATOM    742 HG21 THR A  48      17.762  -2.971   2.596  1.00 41.52           H  
ATOM    743 HG22 THR A  48      18.955  -1.663   2.485  1.00 41.52           H  
ATOM    744 HG23 THR A  48      17.378  -1.360   3.249  1.00 41.52           H  
ATOM    745  OG1 THR A  48      19.340  -1.360   5.036  1.00 41.52           O  
ATOM    746  HG1 THR A  48      20.141  -1.655   5.474  1.00 41.52           H  
ATOM    747  N   LEU A  49      17.402  -5.462   6.044  1.00 44.38           N  
ATOM    748  H   LEU A  49      16.454  -5.354   5.713  1.00 44.38           H  
ATOM    749  CA  LEU A  49      17.819  -6.793   6.488  1.00 44.38           C  
ATOM    750  HA  LEU A  49      18.873  -6.760   6.764  1.00 44.38           H  
ATOM    751  C   LEU A  49      17.684  -7.790   5.328  1.00 44.38           C  
ATOM    752  CB  LEU A  49      17.015  -7.198   7.742  1.00 44.38           C  
ATOM    753  HB2 LEU A  49      16.989  -6.364   8.443  1.00 44.38           H  
ATOM    754  HB3 LEU A  49      15.987  -7.405   7.445  1.00 44.38           H  
ATOM    755  O   LEU A  49      16.647  -8.422   5.162  1.00 44.38           O  
ATOM    756  CG  LEU A  49      17.601  -8.432   8.461  1.00 44.38           C  
ATOM    757  HG  LEU A  49      17.905  -9.177   7.726  1.00 44.38           H  
ATOM    758  CD1 LEU A  49      18.815  -8.053   9.315  1.00 44.38           C  
ATOM    759 HD11 LEU A  49      19.206  -8.941   9.811  1.00 44.38           H  
ATOM    760 HD12 LEU A  49      19.602  -7.631   8.689  1.00 44.38           H  
ATOM    761 HD13 LEU A  49      18.529  -7.321  10.070  1.00 44.38           H  
ATOM    762  CD2 LEU A  49      16.561  -9.070   9.380  1.00 44.38           C  
ATOM    763 HD21 LEU A  49      16.229  -8.350  10.129  1.00 44.38           H  
ATOM    764 HD22 LEU A  49      16.988  -9.940   9.878  1.00 44.38           H  
ATOM    765 HD23 LEU A  49      15.703  -9.393   8.790  1.00 44.38           H  
ATOM    766  N   ALA A  50      18.739  -7.925   4.521  1.00 40.81           N  
ATOM    767  H   ALA A  50      19.522  -7.299   4.641  1.00 40.81           H  
ATOM    768  CA  ALA A  50      18.913  -9.038   3.589  1.00 40.81           C  
ATOM    769  HA  ALA A  50      18.525  -9.947   4.049  1.00 40.81           H  
ATOM    770  C   ALA A  50      20.409  -9.236   3.284  1.00 40.81           C  
ATOM    771  CB  ALA A  50      18.113  -8.778   2.301  1.00 40.81           C  
ATOM    772  HB1 ALA A  50      18.470  -7.868   1.820  1.00 40.81           H  
ATOM    773  HB2 ALA A  50      17.053  -8.669   2.531  1.00 40.81           H  
ATOM    774  HB3 ALA A  50      18.240  -9.614   1.614  1.00 40.81           H  
ATOM    775  O   ALA A  50      21.044  -8.343   2.732  1.00 40.81           O  
ATOM    776  N   GLY A  51      20.960 -10.406   3.634  1.00 39.56           N  
ATOM    777  H   GLY A  51      20.372 -11.077   4.107  1.00 39.56           H  
ATOM    778  CA  GLY A  51      22.229 -10.883   3.068  1.00 39.56           C  
ATOM    779  HA2 GLY A  51      22.636 -10.135   2.388  1.00 39.56           H  
ATOM    780  HA3 GLY A  51      22.016 -11.767   2.467  1.00 39.56           H  
ATOM    781  C   GLY A  51      23.349 -11.258   4.042  1.00 39.56           C  
ATOM    782  O   GLY A  51      24.481 -10.828   3.850  1.00 39.56           O  
ATOM    783  N   MET A  52      23.095 -12.113   5.041  1.00 35.42           N  
ATOM    784  H   MET A  52      22.145 -12.425   5.178  1.00 35.42           H  
ATOM    785  CA  MET A  52      24.164 -12.973   5.574  1.00 35.42           C  
ATOM    786  HA  MET A  52      25.052 -12.376   5.780  1.00 35.42           H  
ATOM    787  C   MET A  52      24.532 -14.013   4.502  1.00 35.42           C  
ATOM    788  CB  MET A  52      23.732 -13.667   6.880  1.00 35.42           C  
ATOM    789  HB2 MET A  52      24.327 -14.571   7.008  1.00 35.42           H  
ATOM    790  HB3 MET A  52      22.685 -13.963   6.816  1.00 35.42           H  
ATOM    791  O   MET A  52      23.915 -15.070   4.417  1.00 35.42           O  
ATOM    792  CG  MET A  52      23.955 -12.811   8.129  1.00 35.42           C  
ATOM    793  HG2 MET A  52      23.364 -11.898   8.059  1.00 35.42           H  
ATOM    794  HG3 MET A  52      25.010 -12.541   8.177  1.00 35.42           H  
ATOM    795  SD  MET A  52      23.514 -13.696   9.651  1.00 35.42           S  
ATOM    796  CE  MET A  52      24.440 -12.735  10.876  1.00 35.42           C  
ATOM    797  HE1 MET A  52      24.105 -11.697  10.857  1.00 35.42           H  
ATOM    798  HE2 MET A  52      25.505 -12.779  10.649  1.00 35.42           H  
ATOM    799  HE3 MET A  52      24.266 -13.150  11.869  1.00 35.42           H  
ATOM    800  N   GLY A  53      25.513 -13.695   3.659  1.00 37.21           N  
ATOM    801  H   GLY A  53      25.881 -12.755   3.701  1.00 37.21           H  
ATOM    802  CA  GLY A  53      26.175 -14.634   2.755  1.00 37.21           C  
ATOM    803  HA2 GLY A  53      25.726 -15.625   2.821  1.00 37.21           H  
ATOM    804  HA3 GLY A  53      26.080 -14.279   1.729  1.00 37.21           H  
ATOM    805  C   GLY A  53      27.659 -14.719   3.101  1.00 37.21           C  
ATOM    806  O   GLY A  53      28.433 -13.854   2.709  1.00 37.21           O  
ATOM    807  N   LEU A  54      28.054 -15.750   3.852  1.00 41.33           N  
ATOM    808  H   LEU A  54      27.352 -16.415   4.143  1.00 41.33           H  
ATOM    809  CA  LEU A  54      29.452 -16.138   4.054  1.00 41.33           C  
ATOM    810  HA  LEU A  54      30.109 -15.321   3.756  1.00 41.33           H  
ATOM    811  C   LEU A  54      29.755 -17.338   3.150  1.00 41.33           C  
ATOM    812  CB  LEU A  54      29.713 -16.469   5.540  1.00 41.33           C  
ATOM    813  HB2 LEU A  54      28.833 -16.970   5.942  1.00 41.33           H  
ATOM    814  HB3 LEU A  54      30.539 -17.177   5.607  1.00 41.33           H  
ATOM    815  O   LEU A  54      29.284 -18.444   3.400  1.00 41.33           O  
ATOM    816  CG  LEU A  54      30.059 -15.252   6.417  1.00 41.33           C  
ATOM    817  HG  LEU A  54      29.377 -14.433   6.192  1.00 41.33           H  
ATOM    818  CD1 LEU A  54      29.909 -15.617   7.895  1.00 41.33           C  
ATOM    819 HD11 LEU A  54      30.149 -14.753   8.515  1.00 41.33           H  
ATOM    820 HD12 LEU A  54      30.576 -16.441   8.148  1.00 41.33           H  
ATOM    821 HD13 LEU A  54      28.879 -15.913   8.097  1.00 41.33           H  
ATOM    822  CD2 LEU A  54      31.503 -14.789   6.198  1.00 41.33           C  
ATOM    823 HD21 LEU A  54      32.199 -15.594   6.433  1.00 41.33           H  
ATOM    824 HD22 LEU A  54      31.714 -13.934   6.840  1.00 41.33           H  
ATOM    825 HD23 LEU A  54      31.644 -14.479   5.162  1.00 41.33           H  
ATOM    826  N   GLY A  55      30.569 -17.110   2.124  1.00 33.72           N  
ATOM    827  H   GLY A  55      30.808 -16.151   1.916  1.00 33.72           H  
ATOM    828  CA  GLY A  55      31.241 -18.134   1.328  1.00 33.72           C  
ATOM    829  HA2 GLY A  55      31.524 -18.975   1.961  1.00 33.72           H  
ATOM    830  HA3 GLY A  55      30.564 -18.497   0.555  1.00 33.72           H  
ATOM    831  C   GLY A  55      32.461 -17.499   0.648  1.00 33.72           C  
ATOM    832  O   GLY A  55      32.277 -16.558  -0.121  1.00 33.72           O  
ATOM    833  N   PRO A  56      33.703 -17.920   0.952  1.00 46.18           N  
ATOM    834  CA  PRO A  56      34.901 -17.305   0.395  1.00 46.18           C  
ATOM    835  HA  PRO A  56      34.780 -16.224   0.321  1.00 46.18           H  
ATOM    836  C   PRO A  56      35.186 -17.883  -0.996  1.00 46.18           C  
ATOM    837  CB  PRO A  56      36.007 -17.620   1.407  1.00 46.18           C  
ATOM    838  HB2 PRO A  56      35.994 -16.871   2.199  1.00 46.18           H  
ATOM    839  HB3 PRO A  56      36.993 -17.661   0.943  1.00 46.18           H  
ATOM    840  O   PRO A  56      35.501 -19.062  -1.126  1.00 46.18           O  
ATOM    841  CG  PRO A  56      35.592 -18.975   1.984  1.00 46.18           C  
ATOM    842  HG2 PRO A  56      35.993 -19.779   1.368  1.00 46.18           H  
ATOM    843  HG3 PRO A  56      35.928 -19.089   3.015  1.00 46.18           H  
ATOM    844  CD  PRO A  56      34.063 -18.971   1.892  1.00 46.18           C  
ATOM    845  HD2 PRO A  56      33.707 -19.941   1.545  1.00 46.18           H  
ATOM    846  HD3 PRO A  56      33.643 -18.744   2.872  1.00 46.18           H  
ATOM    847  N   ALA A  57      35.124 -17.051  -2.034  1.00 40.19           N  
ATOM    848  H   ALA A  57      34.751 -16.123  -1.896  1.00 40.19           H  
ATOM    849  CA  ALA A  57      35.673 -17.370  -3.348  1.00 40.19           C  
ATOM    850  HA  ALA A  57      36.330 -18.237  -3.268  1.00 40.19           H  
ATOM    851  C   ALA A  57      36.526 -16.188  -3.824  1.00 40.19           C  
ATOM    852  CB  ALA A  57      34.547 -17.759  -4.312  1.00 40.19           C  
ATOM    853  HB1 ALA A  57      34.969 -18.003  -5.288  1.00 40.19           H  
ATOM    854  HB2 ALA A  57      33.849 -16.930  -4.425  1.00 40.19           H  
ATOM    855  HB3 ALA A  57      34.016 -18.629  -3.927  1.00 40.19           H  
ATOM    856  O   ALA A  57      36.025 -15.167  -4.288  1.00 40.19           O  
ATOM    857  N   GLN A  58      37.839 -16.324  -3.631  1.00 42.99           N  
ATOM    858  H   GLN A  58      38.155 -17.203  -3.247  1.00 42.99           H  
ATOM    859  CA  GLN A  58      38.852 -15.507  -4.290  1.00 42.99           C  
ATOM    860  HA  GLN A  58      38.686 -14.452  -4.068  1.00 42.99           H  
ATOM    861  C   GLN A  58      38.774 -15.726  -5.807  1.00 42.99           C  
ATOM    862  CB  GLN A  58      40.248 -15.940  -3.804  1.00 42.99           C  
ATOM    863  HB2 GLN A  58      40.991 -15.550  -4.500  1.00 42.99           H  
ATOM    864  HB3 GLN A  58      40.309 -17.028  -3.833  1.00 42.99           H  
ATOM    865  O   GLN A  58      38.703 -16.869  -6.251  1.00 42.99           O  
ATOM    866  CG  GLN A  58      40.628 -15.442  -2.401  1.00 42.99           C  
ATOM    867  HG2 GLN A  58      39.877 -15.771  -1.682  1.00 42.99           H  
ATOM    868  HG3 GLN A  58      40.647 -14.352  -2.406  1.00 42.99           H  
ATOM    869  CD  GLN A  58      41.992 -15.964  -1.943  1.00 42.99           C  
ATOM    870  NE2 GLN A  58      42.595 -15.366  -0.940  1.00 42.99           N  
ATOM    871 HE21 GLN A  58      42.184 -14.563  -0.485  1.00 42.99           H  
ATOM    872 HE22 GLN A  58      43.493 -15.752  -0.688  1.00 42.99           H  
ATOM    873  OE1 GLN A  58      42.542 -16.922  -2.456  1.00 42.99           O  
ATOM    874  N   GLY A  59      38.868 -14.645  -6.587  1.00 40.12           N  
ATOM    875  H   GLY A  59      38.855 -13.738  -6.143  1.00 40.12           H  
ATOM    876  CA  GLY A  59      39.216 -14.719  -8.011  1.00 40.12           C  
ATOM    877  HA2 GLY A  59      40.086 -14.086  -8.187  1.00 40.12           H  
ATOM    878  HA3 GLY A  59      39.508 -15.737  -8.269  1.00 40.12           H  
ATOM    879  C   GLY A  59      38.127 -14.297  -8.997  1.00 40.12           C  
ATOM    880  O   GLY A  59      37.700 -15.105  -9.810  1.00 40.12           O  
ATOM    881  N   SER A  60      37.714 -13.026  -8.973  1.00 42.69           N  
ATOM    882  H   SER A  60      38.000 -12.441  -8.201  1.00 42.69           H  
ATOM    883  CA  SER A  60      37.122 -12.352 -10.142  1.00 42.69           C  
ATOM    884  HA  SER A  60      37.730 -12.549 -11.024  1.00 42.69           H  
ATOM    885  C   SER A  60      37.037 -10.836  -9.895  1.00 42.69           C  
ATOM    886  CB  SER A  60      35.719 -12.903 -10.430  1.00 42.69           C  
ATOM    887  HB2 SER A  60      35.120 -12.860  -9.520  1.00 42.69           H  
ATOM    888  HB3 SER A  60      35.779 -13.939 -10.764  1.00 42.69           H  
ATOM    889  O   SER A  60      36.188 -10.395  -9.119  1.00 42.69           O  
ATOM    890  OG  SER A  60      35.087 -12.133 -11.428  1.00 42.69           O  
ATOM    891  HG  SER A  60      34.232 -12.525 -11.622  1.00 42.69           H  
ATOM    892  N   PRO A  61      37.907 -10.008 -10.501  1.00 45.18           N  
ATOM    893  CA  PRO A  61      37.850  -8.558 -10.382  1.00 45.18           C  
ATOM    894  HA  PRO A  61      37.375  -8.261  -9.447  1.00 45.18           H  
ATOM    895  C   PRO A  61      37.046  -7.947 -11.539  1.00 45.18           C  
ATOM    896  CB  PRO A  61      39.321  -8.127 -10.348  1.00 45.18           C  
ATOM    897  HB2 PRO A  61      39.726  -8.306  -9.352  1.00 45.18           H  
ATOM    898  HB3 PRO A  61      39.475  -7.085 -10.630  1.00 45.18           H  
ATOM    899  O   PRO A  61      37.547  -7.074 -12.228  1.00 45.18           O  
ATOM    900  CG  PRO A  61      39.961  -9.098 -11.341  1.00 45.18           C  
ATOM    901  HG2 PRO A  61      39.864  -8.706 -12.353  1.00 45.18           H  
ATOM    902  HG3 PRO A  61      41.011  -9.274 -11.105  1.00 45.18           H  
ATOM    903  CD  PRO A  61      39.129 -10.380 -11.204  1.00 45.18           C  
ATOM    904  HD2 PRO A  61      39.684 -11.111 -10.616  1.00 45.18           H  
ATOM    905  HD3 PRO A  61      38.901 -10.787 -12.189  1.00 45.18           H  
ATOM    906  N   PHE A  62      35.820  -8.405 -11.797  1.00 51.77           N  
ATOM    907  H   PHE A  62      35.471  -9.182 -11.254  1.00 51.77           H  
ATOM    908  CA  PHE A  62      34.912  -7.754 -12.754  1.00 51.77           C  
ATOM    909  HA  PHE A  62      35.081  -6.678 -12.710  1.00 51.77           H  
ATOM    910  C   PHE A  62      33.453  -7.966 -12.334  1.00 51.77           C  
ATOM    911  CB  PHE A  62      35.202  -8.190 -14.211  1.00 51.77           C  
ATOM    912  HB2 PHE A  62      34.271  -8.236 -14.775  1.00 51.77           H  
ATOM    913  HB3 PHE A  62      35.619  -9.197 -14.215  1.00 51.77           H  
ATOM    914  O   PHE A  62      32.693  -8.696 -12.961  1.00 51.77           O  
ATOM    915  CG  PHE A  62      36.118  -7.249 -14.981  1.00 51.77           C  
ATOM    916  CD1 PHE A  62      35.584  -6.119 -15.634  1.00 51.77           C  
ATOM    917  HD1 PHE A  62      34.522  -5.929 -15.601  1.00 51.77           H  
ATOM    918  CD2 PHE A  62      37.501  -7.499 -15.056  1.00 51.77           C  
ATOM    919  HD2 PHE A  62      37.919  -8.362 -14.561  1.00 51.77           H  
ATOM    920  CE1 PHE A  62      36.430  -5.241 -16.338  1.00 51.77           C  
ATOM    921  HE1 PHE A  62      36.017  -4.379 -16.842  1.00 51.77           H  
ATOM    922  CE2 PHE A  62      38.349  -6.609 -15.738  1.00 51.77           C  
ATOM    923  HE2 PHE A  62      39.412  -6.796 -15.772  1.00 51.77           H  
ATOM    924  CZ  PHE A  62      37.814  -5.481 -16.382  1.00 51.77           C  
ATOM    925  HZ  PHE A  62      38.465  -4.804 -16.915  1.00 51.77           H  
ATOM    926  N   PHE A  63      33.040  -7.303 -11.256  1.00 42.92           N  
ATOM    927  H   PHE A  63      33.713  -6.791 -10.704  1.00 42.92           H  
ATOM    928  CA  PHE A  63      31.630  -6.963 -11.088  1.00 42.92           C  
ATOM    929  HA  PHE A  63      31.144  -7.057 -12.059  1.00 42.92           H  
ATOM    930  C   PHE A  63      31.543  -5.502 -10.684  1.00 42.92           C  
ATOM    931  CB  PHE A  63      30.899  -7.924 -10.148  1.00 42.92           C  
ATOM    932  HB2 PHE A  63      30.981  -7.584  -9.116  1.00 42.92           H  
ATOM    933  HB3 PHE A  63      31.363  -8.909 -10.209  1.00 42.92           H  
ATOM    934  O   PHE A  63      31.882  -5.106  -9.571  1.00 42.92           O  
ATOM    935  CG  PHE A  63      29.442  -8.072 -10.545  1.00 42.92           C  
ATOM    936  CD1 PHE A  63      28.442  -7.301  -9.924  1.00 42.92           C  
ATOM    937  HD1 PHE A  63      28.704  -6.607  -9.138  1.00 42.92           H  
ATOM    938  CD2 PHE A  63      29.097  -8.952 -11.589  1.00 42.92           C  
ATOM    939  HD2 PHE A  63      29.865  -9.527 -12.085  1.00 42.92           H  
ATOM    940  CE1 PHE A  63      27.101  -7.429 -10.330  1.00 42.92           C  
ATOM    941  HE1 PHE A  63      26.334  -6.835  -9.855  1.00 42.92           H  
ATOM    942  CE2 PHE A  63      27.757  -9.080 -11.994  1.00 42.92           C  
ATOM    943  HE2 PHE A  63      27.497  -9.757 -12.795  1.00 42.92           H  
ATOM    944  CZ  PHE A  63      26.758  -8.320 -11.362  1.00 42.92           C  
ATOM    945  HZ  PHE A  63      25.729  -8.413 -11.676  1.00 42.92           H  
ATOM    946  N   SER A  64      31.212  -4.683 -11.672  1.00 46.04           N  
ATOM    947  H   SER A  64      30.875  -5.074 -12.540  1.00 46.04           H  
ATOM    948  CA  SER A  64      31.238  -3.242 -11.575  1.00 46.04           C  
ATOM    949  HA  SER A  64      32.019  -2.959 -10.870  1.00 46.04           H  
ATOM    950  C   SER A  64      29.866  -2.774 -11.052  1.00 46.04           C  
ATOM    951  CB  SER A  64      31.670  -2.707 -12.946  1.00 46.04           C  
ATOM    952  HB2 SER A  64      32.098  -1.711 -12.826  1.00 46.04           H  
ATOM    953  HB3 SER A  64      32.473  -3.336 -13.329  1.00 46.04           H  
ATOM    954  O   SER A  64      28.836  -3.095 -11.646  1.00 46.04           O  
ATOM    955  OG  SER A  64      30.611  -2.709 -13.884  1.00 46.04           O  
ATOM    956  HG  SER A  64      30.936  -2.438 -14.746  1.00 46.04           H  
ATOM    957  N   PRO A  65      29.793  -2.054  -9.919  1.00 45.64           N  
ATOM    958  CA  PRO A  65      28.537  -1.535  -9.395  1.00 45.64           C  
ATOM    959  HA  PRO A  65      27.726  -2.243  -9.565  1.00 45.64           H  
ATOM    960  C   PRO A  65      28.202  -0.225 -10.120  1.00 45.64           C  
ATOM    961  CB  PRO A  65      28.776  -1.397  -7.888  1.00 45.64           C  
ATOM    962  HB2 PRO A  65      28.649  -2.370  -7.413  1.00 45.64           H  
ATOM    963  HB3 PRO A  65      28.122  -0.663  -7.418  1.00 45.64           H  
ATOM    964  O   PRO A  65      28.119   0.837  -9.506  1.00 45.64           O  
ATOM    965  CG  PRO A  65      30.247  -0.988  -7.824  1.00 45.64           C  
ATOM    966  HG2 PRO A  65      30.336   0.090  -7.959  1.00 45.64           H  
ATOM    967  HG3 PRO A  65      30.706  -1.291  -6.882  1.00 45.64           H  
ATOM    968  CD  PRO A  65      30.883  -1.707  -9.017  1.00 45.64           C  
ATOM    969  HD2 PRO A  65      31.370  -2.619  -8.670  1.00 45.64           H  
ATOM    970  HD3 PRO A  65      31.607  -1.056  -9.507  1.00 45.64           H  
ATOM    971  N   PHE A  66      28.067  -0.271 -11.448  1.00 48.30           N  
ATOM    972  H   PHE A  66      28.127  -1.167 -11.910  1.00 48.30           H  
ATOM    973  CA  PHE A  66      27.666   0.895 -12.230  1.00 48.30           C  
ATOM    974  HA  PHE A  66      27.930   1.793 -11.671  1.00 48.30           H  
ATOM    975  C   PHE A  66      26.146   0.924 -12.408  1.00 48.30           C  
ATOM    976  CB  PHE A  66      28.446   1.017 -13.546  1.00 48.30           C  
ATOM    977  HB2 PHE A  66      27.911   1.701 -14.204  1.00 48.30           H  
ATOM    978  HB3 PHE A  66      28.478   0.048 -14.043  1.00 48.30           H  
ATOM    979  O   PHE A  66      25.567   0.154 -13.166  1.00 48.30           O  
ATOM    980  CG  PHE A  66      29.857   1.556 -13.359  1.00 48.30           C  
ATOM    981  CD1 PHE A  66      30.133   2.935 -13.404  1.00 48.30           C  
ATOM    982  HD1 PHE A  66      29.339   3.642 -13.589  1.00 48.30           H  
ATOM    983  CD2 PHE A  66      30.898   0.661 -13.099  1.00 48.30           C  
ATOM    984  HD2 PHE A  66      30.630  -0.382 -13.017  1.00 48.30           H  
ATOM    985  CE1 PHE A  66      31.450   3.398 -13.214  1.00 48.30           C  
ATOM    986  HE1 PHE A  66      31.660   4.457 -13.257  1.00 48.30           H  
ATOM    987  CE2 PHE A  66      32.220   1.110 -12.923  1.00 48.30           C  
ATOM    988  HE2 PHE A  66      33.019   0.409 -12.727  1.00 48.30           H  
ATOM    989  CZ  PHE A  66      32.496   2.486 -12.983  1.00 48.30           C  
ATOM    990  HZ  PHE A  66      33.506   2.844 -12.846  1.00 48.30           H  
ATOM    991  N   LEU A  67      25.542   1.891 -11.711  1.00 44.16           N  
ATOM    992  H   LEU A  67      26.109   2.305 -10.986  1.00 44.16           H  
ATOM    993  CA  LEU A  67      24.411   2.704 -12.165  1.00 44.16           C  
ATOM    994  HA  LEU A  67      24.104   3.324 -11.323  1.00 44.16           H  
ATOM    995  C   LEU A  67      23.144   1.943 -12.584  1.00 44.16           C  
ATOM    996  CB  LEU A  67      24.916   3.659 -13.270  1.00 44.16           C  
ATOM    997  HB2 LEU A  67      25.371   3.056 -14.056  1.00 44.16           H  
ATOM    998  HB3 LEU A  67      24.067   4.174 -13.720  1.00 44.16           H  
ATOM    999  O   LEU A  67      22.754   1.945 -13.750  1.00 44.16           O  
ATOM   1000  CG  LEU A  67      25.922   4.718 -12.784  1.00 44.16           C  
ATOM   1001  HG  LEU A  67      26.597   4.285 -12.045  1.00 44.16           H  
ATOM   1002  CD1 LEU A  67      26.767   5.219 -13.951  1.00 44.16           C  
ATOM   1003 HD11 LEU A  67      27.285   4.383 -14.422  1.00 44.16           H  
ATOM   1004 HD12 LEU A  67      26.132   5.701 -14.694  1.00 44.16           H  
ATOM   1005 HD13 LEU A  67      27.507   5.934 -13.592  1.00 44.16           H  
ATOM   1006  CD2 LEU A  67      25.199   5.915 -12.162  1.00 44.16           C  
ATOM   1007 HD21 LEU A  67      24.604   5.591 -11.308  1.00 44.16           H  
ATOM   1008 HD22 LEU A  67      25.932   6.644 -11.817  1.00 44.16           H  
ATOM   1009 HD23 LEU A  67      24.547   6.387 -12.897  1.00 44.16           H  
ATOM   1010  N   ILE A  68      22.377   1.467 -11.601  1.00 45.20           N  
ATOM   1011  H   ILE A  68      22.751   1.448 -10.663  1.00 45.20           H  
ATOM   1012  CA  ILE A  68      20.919   1.500 -11.763  1.00 45.20           C  
ATOM   1013  HA  ILE A  68      20.661   1.147 -12.762  1.00 45.20           H  
ATOM   1014  C   ILE A  68      20.526   2.982 -11.667  1.00 45.20           C  
ATOM   1015  CB  ILE A  68      20.184   0.582 -10.758  1.00 45.20           C  
ATOM   1016  HB  ILE A  68      20.399   0.924  -9.745  1.00 45.20           H  
ATOM   1017  O   ILE A  68      20.326   3.513 -10.575  1.00 45.20           O  
ATOM   1018  CG1 ILE A  68      20.678  -0.878 -10.905  1.00 45.20           C  
ATOM   1019 HG12 ILE A  68      21.762  -0.906 -10.790  1.00 45.20           H  
ATOM   1020 HG13 ILE A  68      20.439  -1.243 -11.904  1.00 45.20           H  
ATOM   1021  CG2 ILE A  68      18.661   0.659 -10.996  1.00 45.20           C  
ATOM   1022 HG21 ILE A  68      18.128   0.067 -10.252  1.00 45.20           H  
ATOM   1023 HG22 ILE A  68      18.417   0.287 -11.991  1.00 45.20           H  
ATOM   1024 HG23 ILE A  68      18.309   1.686 -10.906  1.00 45.20           H  
ATOM   1025  CD1 ILE A  68      20.100  -1.850  -9.869  1.00 45.20           C  
ATOM   1026 HD11 ILE A  68      20.596  -2.815  -9.967  1.00 45.20           H  
ATOM   1027 HD12 ILE A  68      20.268  -1.466  -8.863  1.00 45.20           H  
ATOM   1028 HD13 ILE A  68      19.032  -1.995 -10.033  1.00 45.20           H  
ATOM   1029  N   GLN A  69      20.490   3.672 -12.814  1.00 44.12           N  
ATOM   1030  H   GLN A  69      20.785   3.193 -13.653  1.00 44.12           H  
ATOM   1031  CA  GLN A  69      19.754   4.927 -12.956  1.00 44.12           C  
ATOM   1032  HA  GLN A  69      20.165   5.683 -12.288  1.00 44.12           H  
ATOM   1033  C   GLN A  69      18.307   4.641 -12.546  1.00 44.12           C  
ATOM   1034  CB  GLN A  69      19.777   5.446 -14.412  1.00 44.12           C  
ATOM   1035  HB2 GLN A  69      19.839   4.611 -15.111  1.00 44.12           H  
ATOM   1036  HB3 GLN A  69      18.823   5.942 -14.591  1.00 44.12           H  
ATOM   1037  O   GLN A  69      17.549   4.040 -13.308  1.00 44.12           O  
ATOM   1038  CG  GLN A  69      20.877   6.472 -14.729  1.00 44.12           C  
ATOM   1039  HG2 GLN A  69      20.948   7.195 -13.917  1.00 44.12           H  
ATOM   1040  HG3 GLN A  69      21.834   5.957 -14.819  1.00 44.12           H  
ATOM   1041  CD  GLN A  69      20.564   7.243 -16.016  1.00 44.12           C  
ATOM   1042  NE2 GLN A  69      21.487   7.345 -16.947  1.00 44.12           N  
ATOM   1043 HE21 GLN A  69      22.391   6.909 -16.838  1.00 44.12           H  
ATOM   1044 HE22 GLN A  69      21.218   7.866 -17.769  1.00 44.12           H  
ATOM   1045  OE1 GLN A  69      19.485   7.775 -16.211  1.00 44.12           O  
ATOM   1046  N   GLN A  70      17.921   5.048 -11.337  1.00 50.63           N  
ATOM   1047  H   GLN A  70      18.608   5.444 -10.711  1.00 50.63           H  
ATOM   1048  CA  GLN A  70      16.511   5.202 -11.020  1.00 50.63           C  
ATOM   1049  HA  GLN A  70      15.985   4.267 -11.213  1.00 50.63           H  
ATOM   1050  C   GLN A  70      15.955   6.269 -11.959  1.00 50.63           C  
ATOM   1051  CB  GLN A  70      16.286   5.603  -9.556  1.00 50.63           C  
ATOM   1052  HB2 GLN A  70      15.260   5.964  -9.491  1.00 50.63           H  
ATOM   1053  HB3 GLN A  70      16.951   6.420  -9.277  1.00 50.63           H  
ATOM   1054  O   GLN A  70      16.222   7.459 -11.793  1.00 50.63           O  
ATOM   1055  CG  GLN A  70      16.458   4.431  -8.576  1.00 50.63           C  
ATOM   1056  HG2 GLN A  70      16.053   3.521  -9.019  1.00 50.63           H  
ATOM   1057  HG3 GLN A  70      17.520   4.276  -8.389  1.00 50.63           H  
ATOM   1058  CD  GLN A  70      15.725   4.657  -7.252  1.00 50.63           C  
ATOM   1059  NE2 GLN A  70      16.103   3.968  -6.198  1.00 50.63           N  
ATOM   1060 HE21 GLN A  70      15.563   4.131  -5.361  1.00 50.63           H  
ATOM   1061 HE22 GLN A  70      16.859   3.301  -6.260  1.00 50.63           H  
ATOM   1062  OE1 GLN A  70      14.789   5.425  -7.126  1.00 50.63           O  
ATOM   1063  N   GLN A  71      15.214   5.833 -12.974  1.00 50.18           N  
ATOM   1064  H   GLN A  71      15.109   4.837 -13.107  1.00 50.18           H  
ATOM   1065  CA  GLN A  71      14.354   6.730 -13.726  1.00 50.18           C  
ATOM   1066  HA  GLN A  71      14.975   7.497 -14.190  1.00 50.18           H  
ATOM   1067  C   GLN A  71      13.369   7.371 -12.736  1.00 50.18           C  
ATOM   1068  CB  GLN A  71      13.603   5.957 -14.818  1.00 50.18           C  
ATOM   1069  HB2 GLN A  71      12.846   6.615 -15.245  1.00 50.18           H  
ATOM   1070  HB3 GLN A  71      13.098   5.096 -14.379  1.00 50.18           H  
ATOM   1071  O   GLN A  71      12.776   6.644 -11.932  1.00 50.18           O  
ATOM   1072  CG  GLN A  71      14.534   5.492 -15.948  1.00 50.18           C  
ATOM   1073  HG2 GLN A  71      15.257   4.774 -15.560  1.00 50.18           H  
ATOM   1074  HG3 GLN A  71      15.081   6.353 -16.332  1.00 50.18           H  
ATOM   1075  CD  GLN A  71      13.779   4.843 -17.106  1.00 50.18           C  
ATOM   1076  NE2 GLN A  71      14.403   4.696 -18.253  1.00 50.18           N  
ATOM   1077 HE21 GLN A  71      13.870   4.249 -18.986  1.00 50.18           H  
ATOM   1078 HE22 GLN A  71      15.363   4.988 -18.361  1.00 50.18           H  
ATOM   1079  OE1 GLN A  71      12.625   4.460 -17.017  1.00 50.18           O  
ATOM   1080  N   PRO A  72      13.190   8.704 -12.746  1.00 51.46           N  
ATOM   1081  CA  PRO A  72      12.149   9.317 -11.940  1.00 51.46           C  
ATOM   1082  HA  PRO A  72      12.353   9.098 -10.892  1.00 51.46           H  
ATOM   1083  C   PRO A  72      10.786   8.737 -12.358  1.00 51.46           C  
ATOM   1084  CB  PRO A  72      12.263  10.825 -12.173  1.00 51.46           C  
ATOM   1085  HB2 PRO A  72      11.290  11.318 -12.166  1.00 51.46           H  
ATOM   1086  HB3 PRO A  72      12.914  11.260 -11.415  1.00 51.46           H  
ATOM   1087  O   PRO A  72      10.555   8.526 -13.554  1.00 51.46           O  
ATOM   1088  CG  PRO A  72      12.940  10.926 -13.540  1.00 51.46           C  
ATOM   1089  HG2 PRO A  72      12.186  10.860 -14.324  1.00 51.46           H  
ATOM   1090  HG3 PRO A  72      13.515  11.846 -13.641  1.00 51.46           H  
ATOM   1091  CD  PRO A  72      13.836   9.690 -13.595  1.00 51.46           C  
ATOM   1092  HD2 PRO A  72      14.821   9.923 -13.190  1.00 51.46           H  
ATOM   1093  HD3 PRO A  72      13.920   9.343 -14.625  1.00 51.46           H  
ATOM   1094  N   PRO A  73       9.889   8.449 -11.400  1.00 58.28           N  
ATOM   1095  CA  PRO A  73       8.576   7.892 -11.693  1.00 58.28           C  
ATOM   1096  HA  PRO A  73       8.694   6.914 -12.161  1.00 58.28           H  
ATOM   1097  C   PRO A  73       7.822   8.820 -12.650  1.00 58.28           C  
ATOM   1098  CB  PRO A  73       7.882   7.721 -10.335  1.00 58.28           C  
ATOM   1099  HB2 PRO A  73       8.011   6.693  -9.995  1.00 58.28           H  
ATOM   1100  HB3 PRO A  73       6.822   7.969 -10.381  1.00 58.28           H  
ATOM   1101  O   PRO A  73       7.651  10.008 -12.373  1.00 58.28           O  
ATOM   1102  CG  PRO A  73       8.641   8.659  -9.397  1.00 58.28           C  
ATOM   1103  HG2 PRO A  73       8.203   9.656  -9.452  1.00 58.28           H  
ATOM   1104  HG3 PRO A  73       8.637   8.296  -8.369  1.00 58.28           H  
ATOM   1105  CD  PRO A  73      10.047   8.693  -9.979  1.00 58.28           C  
ATOM   1106  HD2 PRO A  73      10.651   7.898  -9.541  1.00 58.28           H  
ATOM   1107  HD3 PRO A  73      10.500   9.665  -9.784  1.00 58.28           H  
ATOM   1108  N   GLN A  74       7.391   8.284 -13.793  1.00 54.81           N  
ATOM   1109  H   GLN A  74       7.594   7.313 -13.983  1.00 54.81           H  
ATOM   1110  CA  GLN A  74       6.559   9.019 -14.739  1.00 54.81           C  
ATOM   1111  HA  GLN A  74       7.066   9.942 -15.017  1.00 54.81           H  
ATOM   1112  C   GLN A  74       5.237   9.373 -14.054  1.00 54.81           C  
ATOM   1113  CB  GLN A  74       6.305   8.197 -16.013  1.00 54.81           C  
ATOM   1114  HB2 GLN A  74       5.847   7.243 -15.753  1.00 54.81           H  
ATOM   1115  HB3 GLN A  74       5.603   8.754 -16.633  1.00 54.81           H  
ATOM   1116  O   GLN A  74       4.426   8.500 -13.748  1.00 54.81           O  
ATOM   1117  CG  GLN A  74       7.582   7.937 -16.830  1.00 54.81           C  
ATOM   1118  HG2 GLN A  74       8.097   8.882 -17.002  1.00 54.81           H  
ATOM   1119  HG3 GLN A  74       8.246   7.284 -16.265  1.00 54.81           H  
ATOM   1120  CD  GLN A  74       7.300   7.295 -18.188  1.00 54.81           C  
ATOM   1121  NE2 GLN A  74       8.320   6.875 -18.903  1.00 54.81           N  
ATOM   1122 HE21 GLN A  74       8.085   6.440 -19.783  1.00 54.81           H  
ATOM   1123 HE22 GLN A  74       9.263   6.935 -18.546  1.00 54.81           H  
ATOM   1124  OE1 GLN A  74       6.178   7.161 -18.643  1.00 54.81           O  
ATOM   1125  N   VAL A  75       5.018  10.662 -13.809  1.00 52.85           N  
ATOM   1126  H   VAL A  75       5.755  11.326 -13.999  1.00 52.85           H  
ATOM   1127  CA  VAL A  75       3.701  11.166 -13.431  1.00 52.85           C  
ATOM   1128  HA  VAL A  75       3.282  10.528 -12.652  1.00 52.85           H  
ATOM   1129  C   VAL A  75       2.822  11.066 -14.675  1.00 52.85           C  
ATOM   1130  CB  VAL A  75       3.785  12.602 -12.878  1.00 52.85           C  
ATOM   1131  HB  VAL A  75       4.222  13.258 -13.631  1.00 52.85           H  
ATOM   1132  O   VAL A  75       3.030  11.790 -15.649  1.00 52.85           O  
ATOM   1133  CG1 VAL A  75       2.401  13.141 -12.498  1.00 52.85           C  
ATOM   1134 HG11 VAL A  75       1.924  12.485 -11.769  1.00 52.85           H  
ATOM   1135 HG12 VAL A  75       1.770  13.213 -13.384  1.00 52.85           H  
ATOM   1136 HG13 VAL A  75       2.496  14.141 -12.074  1.00 52.85           H  
ATOM   1137  CG2 VAL A  75       4.669  12.652 -11.621  1.00 52.85           C  
ATOM   1138 HG21 VAL A  75       4.710  13.672 -11.240  1.00 52.85           H  
ATOM   1139 HG22 VAL A  75       5.685  12.335 -11.857  1.00 52.85           H  
ATOM   1140 HG23 VAL A  75       4.263  11.997 -10.851  1.00 52.85           H  
ATOM   1141  N   LEU A  76       1.852  10.149 -14.665  1.00 50.08           N  
ATOM   1142  H   LEU A  76       1.794   9.519 -13.877  1.00 50.08           H  
ATOM   1143  CA  LEU A  76       0.758  10.170 -15.631  1.00 50.08           C  
ATOM   1144  HA  LEU A  76       1.172  10.152 -16.639  1.00 50.08           H  
ATOM   1145  C   LEU A  76       0.001  11.495 -15.457  1.00 50.08           C  
ATOM   1146  CB  LEU A  76      -0.176   8.953 -15.433  1.00 50.08           C  
ATOM   1147  HB2 LEU A  76      -1.200   9.296 -15.575  1.00 50.08           H  
ATOM   1148  HB3 LEU A  76      -0.122   8.604 -14.401  1.00 50.08           H  
ATOM   1149  O   LEU A  76      -0.644  11.722 -14.434  1.00 50.08           O  
ATOM   1150  CG  LEU A  76       0.083   7.788 -16.415  1.00 50.08           C  
ATOM   1151  HG  LEU A  76       0.824   8.081 -17.158  1.00 50.08           H  
ATOM   1152  CD1 LEU A  76       0.594   6.541 -15.694  1.00 50.08           C  
ATOM   1153 HD11 LEU A  76      -0.144   6.193 -14.971  1.00 50.08           H  
ATOM   1154 HD12 LEU A  76       1.523   6.778 -15.176  1.00 50.08           H  
ATOM   1155 HD13 LEU A  76       0.792   5.751 -16.418  1.00 50.08           H  
ATOM   1156  CD2 LEU A  76      -1.204   7.416 -17.155  1.00 50.08           C  
ATOM   1157 HD21 LEU A  76      -1.566   8.278 -17.717  1.00 50.08           H  
ATOM   1158 HD22 LEU A  76      -1.969   7.101 -16.445  1.00 50.08           H  
ATOM   1159 HD23 LEU A  76      -1.005   6.604 -17.854  1.00 50.08           H  
ATOM   1160  N   ASN A  77       0.093  12.374 -16.457  1.00 50.65           N  
ATOM   1161  H   ASN A  77       0.726  12.165 -17.216  1.00 50.65           H  
ATOM   1162  CA  ASN A  77      -0.697  13.599 -16.522  1.00 50.65           C  
ATOM   1163  HA  ASN A  77      -0.592  14.147 -15.586  1.00 50.65           H  
ATOM   1164  C   ASN A  77      -2.176  13.229 -16.693  1.00 50.65           C  
ATOM   1165  CB  ASN A  77      -0.189  14.486 -17.678  1.00 50.65           C  
ATOM   1166  HB2 ASN A  77      -0.954  15.224 -17.918  1.00 50.65           H  
ATOM   1167  HB3 ASN A  77      -0.027  13.877 -18.567  1.00 50.65           H  
ATOM   1168  O   ASN A  77      -2.616  12.863 -17.783  1.00 50.65           O  
ATOM   1169  CG  ASN A  77       1.068  15.260 -17.327  1.00 50.65           C  
ATOM   1170  ND2 ASN A  77       2.017  15.354 -18.230  1.00 50.65           N  
ATOM   1171 HD21 ASN A  77       2.840  15.864 -17.944  1.00 50.65           H  
ATOM   1172 HD22 ASN A  77       1.923  14.907 -19.131  1.00 50.65           H  
ATOM   1173  OD1 ASN A  77       1.206  15.815 -16.254  1.00 50.65           O  
ATOM   1174  N   PHE A  78      -2.953  13.317 -15.615  1.00 56.26           N  
ATOM   1175  H   PHE A  78      -2.525  13.527 -14.724  1.00 56.26           H  
ATOM   1176  CA  PHE A  78      -4.408  13.264 -15.700  1.00 56.26           C  
ATOM   1177  HA  PHE A  78      -4.699  12.403 -16.302  1.00 56.26           H  
ATOM   1178  C   PHE A  78      -4.899  14.536 -16.400  1.00 56.26           C  
ATOM   1179  CB  PHE A  78      -5.018  13.096 -14.300  1.00 56.26           C  
ATOM   1180  HB2 PHE A  78      -6.082  13.323 -14.357  1.00 56.26           H  
ATOM   1181  HB3 PHE A  78      -4.571  13.820 -13.618  1.00 56.26           H  
ATOM   1182  O   PHE A  78      -4.683  15.639 -15.904  1.00 56.26           O  
ATOM   1183  CG  PHE A  78      -4.862  11.697 -13.732  1.00 56.26           C  
ATOM   1184  CD1 PHE A  78      -5.850  10.726 -13.982  1.00 56.26           C  
ATOM   1185  HD1 PHE A  78      -6.724  10.980 -14.565  1.00 56.26           H  
ATOM   1186  CD2 PHE A  78      -3.728  11.355 -12.971  1.00 56.26           C  
ATOM   1187  HD2 PHE A  78      -2.954  12.086 -12.787  1.00 56.26           H  
ATOM   1188  CE1 PHE A  78      -5.708   9.423 -13.473  1.00 56.26           C  
ATOM   1189  HE1 PHE A  78      -6.470   8.682 -13.664  1.00 56.26           H  
ATOM   1190  CE2 PHE A  78      -3.586  10.052 -12.461  1.00 56.26           C  
ATOM   1191  HE2 PHE A  78      -2.711   9.793 -11.884  1.00 56.26           H  
ATOM   1192  CZ  PHE A  78      -4.577   9.086 -12.711  1.00 56.26           C  
ATOM   1193  HZ  PHE A  78      -4.467   8.086 -12.318  1.00 56.26           H  
ATOM   1194  N   ASN A  79      -5.546  14.385 -17.561  1.00 53.66           N  
ATOM   1195  H   ASN A  79      -5.607  13.456 -17.952  1.00 53.66           H  
ATOM   1196  CA  ASN A  79      -6.178  15.490 -18.281  1.00 53.66           C  
ATOM   1197  HA  ASN A  79      -5.406  16.208 -18.558  1.00 53.66           H  
ATOM   1198  C   ASN A  79      -7.220  16.168 -17.369  1.00 53.66           C  
ATOM   1199  CB  ASN A  79      -6.850  14.955 -19.564  1.00 53.66           C  
ATOM   1200  HB2 ASN A  79      -7.621  15.656 -19.882  1.00 53.66           H  
ATOM   1201  HB3 ASN A  79      -7.336  14.002 -19.355  1.00 53.66           H  
ATOM   1202  O   ASN A  79      -8.231  15.537 -17.053  1.00 53.66           O  
ATOM   1203  CG  ASN A  79      -5.899  14.809 -20.737  1.00 53.66           C  
ATOM   1204  ND2 ASN A  79      -6.157  13.886 -21.633  1.00 53.66           N  
ATOM   1205 HD21 ASN A  79      -6.955  13.274 -21.539  1.00 53.66           H  
ATOM   1206 HD22 ASN A  79      -5.502  13.829 -22.400  1.00 53.66           H  
ATOM   1207  OD1 ASN A  79      -4.942  15.544 -20.889  1.00 53.66           O  
ATOM   1208  N   PRO A  80      -7.054  17.446 -16.983  1.00 52.06           N  
ATOM   1209  CA  PRO A  80      -7.956  18.128 -16.049  1.00 52.06           C  
ATOM   1210  HA  PRO A  80      -8.157  17.466 -15.206  1.00 52.06           H  
ATOM   1211  C   PRO A  80      -9.327  18.504 -16.661  1.00 52.06           C  
ATOM   1212  CB  PRO A  80      -7.146  19.328 -15.537  1.00 52.06           C  
ATOM   1213  HB2 PRO A  80      -6.549  19.015 -14.680  1.00 52.06           H  
ATOM   1214  HB3 PRO A  80      -7.771  20.179 -15.263  1.00 52.06           H  
ATOM   1215  O   PRO A  80     -10.049  19.325 -16.108  1.00 52.06           O  
ATOM   1216  CG  PRO A  80      -6.215  19.661 -16.700  1.00 52.06           C  
ATOM   1217  HG2 PRO A  80      -5.303  20.153 -16.361  1.00 52.06           H  
ATOM   1218  HG3 PRO A  80      -6.743  20.287 -17.421  1.00 52.06           H  
ATOM   1219  CD  PRO A  80      -5.924  18.301 -17.324  1.00 52.06           C  
ATOM   1220  HD2 PRO A  80      -5.009  17.897 -16.891  1.00 52.06           H  
ATOM   1221  HD3 PRO A  80      -5.814  18.403 -18.403  1.00 52.06           H  
ATOM   1222  N   GLY A  81      -9.701  17.916 -17.805  1.00 53.13           N  
ATOM   1223  H   GLY A  81      -9.124  17.157 -18.137  1.00 53.13           H  
ATOM   1224  CA  GLY A  81     -10.853  18.311 -18.625  1.00 53.13           C  
ATOM   1225  HA2 GLY A  81     -10.580  18.212 -19.675  1.00 53.13           H  
ATOM   1226  HA3 GLY A  81     -11.075  19.363 -18.443  1.00 53.13           H  
ATOM   1227  C   GLY A  81     -12.158  17.530 -18.417  1.00 53.13           C  
ATOM   1228  O   GLY A  81     -13.116  17.792 -19.134  1.00 53.13           O  
ATOM   1229  N   LEU A  82     -12.234  16.585 -17.475  1.00 54.44           N  
ATOM   1230  H   LEU A  82     -11.414  16.408 -16.913  1.00 54.44           H  
ATOM   1231  CA  LEU A  82     -13.466  15.834 -17.162  1.00 54.44           C  
ATOM   1232  HA  LEU A  82     -14.287  16.240 -17.753  1.00 54.44           H  
ATOM   1233  C   LEU A  82     -13.903  16.085 -15.709  1.00 54.44           C  
ATOM   1234  CB  LEU A  82     -13.306  14.353 -17.581  1.00 54.44           C  
ATOM   1235  HB2 LEU A  82     -12.254  14.079 -17.497  1.00 54.44           H  
ATOM   1236  HB3 LEU A  82     -13.860  13.705 -16.902  1.00 54.44           H  
ATOM   1237  O   LEU A  82     -13.997  15.178 -14.888  1.00 54.44           O  
ATOM   1238  CG  LEU A  82     -13.808  14.089 -19.018  1.00 54.44           C  
ATOM   1239  HG  LEU A  82     -13.616  14.962 -19.641  1.00 54.44           H  
ATOM   1240  CD1 LEU A  82     -13.073  12.904 -19.642  1.00 54.44           C  
ATOM   1241 HD11 LEU A  82     -13.429  12.746 -20.660  1.00 54.44           H  
ATOM   1242 HD12 LEU A  82     -12.004  13.114 -19.675  1.00 54.44           H  
ATOM   1243 HD13 LEU A  82     -13.247  12.004 -19.053  1.00 54.44           H  
ATOM   1244  CD2 LEU A  82     -15.309  13.778 -19.034  1.00 54.44           C  
ATOM   1245 HD21 LEU A  82     -15.864  14.630 -18.644  1.00 54.44           H  
ATOM   1246 HD22 LEU A  82     -15.520  12.900 -18.423  1.00 54.44           H  
ATOM   1247 HD23 LEU A  82     -15.635  13.590 -20.058  1.00 54.44           H  
ATOM   1248  N   GLN A  83     -14.160  17.357 -15.393  1.00 53.94           N  
ATOM   1249  H   GLN A  83     -14.028  18.050 -16.116  1.00 53.94           H  
ATOM   1250  CA  GLN A  83     -14.951  17.763 -14.232  1.00 53.94           C  
ATOM   1251  HA  GLN A  83     -14.705  17.135 -13.375  1.00 53.94           H  
ATOM   1252  C   GLN A  83     -16.439  17.581 -14.565  1.00 53.94           C  
ATOM   1253  CB  GLN A  83     -14.659  19.231 -13.867  1.00 53.94           C  
ATOM   1254  HB2 GLN A  83     -14.755  19.851 -14.759  1.00 53.94           H  
ATOM   1255  HB3 GLN A  83     -15.407  19.559 -13.146  1.00 53.94           H  
ATOM   1256  O   GLN A  83     -17.028  18.391 -15.275  1.00 53.94           O  
ATOM   1257  CG  GLN A  83     -13.272  19.452 -13.244  1.00 53.94           C  
ATOM   1258  HG2 GLN A  83     -12.503  19.140 -13.951  1.00 53.94           H  
ATOM   1259  HG3 GLN A  83     -13.182  18.841 -12.346  1.00 53.94           H  
ATOM   1260  CD  GLN A  83     -13.019  20.912 -12.869  1.00 53.94           C  
ATOM   1261  NE2 GLN A  83     -11.896  21.214 -12.256  1.00 53.94           N  
ATOM   1262 HE21 GLN A  83     -11.765  22.195 -12.055  1.00 53.94           H  
ATOM   1263 HE22 GLN A  83     -11.196  20.508 -12.080  1.00 53.94           H  
ATOM   1264  OE1 GLN A  83     -13.808  21.810 -13.108  1.00 53.94           O  
ATOM   1265  N   GLY A  84     -17.048  16.508 -14.063  1.00 60.46           N  
ATOM   1266  H   GLY A  84     -16.491  15.853 -13.533  1.00 60.46           H  
ATOM   1267  CA  GLY A  84     -18.503  16.359 -13.984  1.00 60.46           C  
ATOM   1268  HA2 GLY A  84     -18.796  15.398 -14.408  1.00 60.46           H  
ATOM   1269  HA3 GLY A  84     -18.993  17.147 -14.556  1.00 60.46           H  
ATOM   1270  C   GLY A  84     -18.943  16.398 -12.515  1.00 60.46           C  
ATOM   1271  O   GLY A  84     -18.265  15.802 -11.677  1.00 60.46           O  
ATOM   1272  N   PRO A  85     -20.044  17.080 -12.157  1.00 57.26           N  
ATOM   1273  CA  PRO A  85     -20.509  17.148 -10.778  1.00 57.26           C  
ATOM   1274  HA  PRO A  85     -19.675  17.311 -10.095  1.00 57.26           H  
ATOM   1275  C   PRO A  85     -21.221  15.841 -10.405  1.00 57.26           C  
ATOM   1276  CB  PRO A  85     -21.438  18.369 -10.745  1.00 57.26           C  
ATOM   1277  HB2 PRO A  85     -22.209  18.286  -9.979  1.00 57.26           H  
ATOM   1278  HB3 PRO A  85     -20.844  19.268 -10.583  1.00 57.26           H  
ATOM   1279  O   PRO A  85     -22.404  15.679 -10.688  1.00 57.26           O  
ATOM   1280  CG  PRO A  85     -22.034  18.405 -12.155  1.00 57.26           C  
ATOM   1281  HG2 PRO A  85     -22.306  19.418 -12.449  1.00 57.26           H  
ATOM   1282  HG3 PRO A  85     -22.904  17.751 -12.210  1.00 57.26           H  
ATOM   1283  CD  PRO A  85     -20.915  17.845 -13.035  1.00 57.26           C  
ATOM   1284  HD2 PRO A  85     -20.353  18.670 -13.474  1.00 57.26           H  
ATOM   1285  HD3 PRO A  85     -21.333  17.217 -13.821  1.00 57.26           H  
ATOM   1286  N   PHE A  86     -20.535  14.897  -9.758  1.00 59.55           N  
ATOM   1287  H   PHE A  86     -19.540  15.012  -9.625  1.00 59.55           H  
ATOM   1288  CA  PHE A  86     -21.226  13.806  -9.066  1.00 59.55           C  
ATOM   1289  HA  PHE A  86     -22.229  13.702  -9.480  1.00 59.55           H  
ATOM   1290  C   PHE A  86     -21.405  14.186  -7.598  1.00 59.55           C  
ATOM   1291  CB  PHE A  86     -20.563  12.445  -9.298  1.00 59.55           C  
ATOM   1292  HB2 PHE A  86     -20.291  12.361 -10.351  1.00 59.55           H  
ATOM   1293  HB3 PHE A  86     -19.646  12.372  -8.713  1.00 59.55           H  
ATOM   1294  O   PHE A  86     -20.562  13.911  -6.747  1.00 59.55           O  
ATOM   1295  CG  PHE A  86     -21.499  11.296  -8.959  1.00 59.55           C  
ATOM   1296  CD1 PHE A  86     -21.408  10.639  -7.717  1.00 59.55           C  
ATOM   1297  HD1 PHE A  86     -20.660  10.945  -7.001  1.00 59.55           H  
ATOM   1298  CD2 PHE A  86     -22.496  10.909  -9.877  1.00 59.55           C  
ATOM   1299  HD2 PHE A  86     -22.582  11.418 -10.826  1.00 59.55           H  
ATOM   1300  CE1 PHE A  86     -22.293   9.591  -7.405  1.00 59.55           C  
ATOM   1301  HE1 PHE A  86     -22.218   9.089  -6.451  1.00 59.55           H  
ATOM   1302  CE2 PHE A  86     -23.385   9.866  -9.562  1.00 59.55           C  
ATOM   1303  HE2 PHE A  86     -24.149   9.575 -10.269  1.00 59.55           H  
ATOM   1304  CZ  PHE A  86     -23.281   9.203  -8.327  1.00 59.55           C  
ATOM   1305  HZ  PHE A  86     -23.964   8.402  -8.084  1.00 59.55           H  
ATOM   1306  N   LEU A  87     -22.507  14.878  -7.317  1.00 57.01           N  
ATOM   1307  H   LEU A  87     -23.133  15.089  -8.081  1.00 57.01           H  
ATOM   1308  CA  LEU A  87     -23.027  15.013  -5.962  1.00 57.01           C  
ATOM   1309  HA  LEU A  87     -22.244  15.393  -5.305  1.00 57.01           H  
ATOM   1310  C   LEU A  87     -23.477  13.612  -5.503  1.00 57.01           C  
ATOM   1311  CB  LEU A  87     -24.216  15.997  -5.982  1.00 57.01           C  
ATOM   1312  HB2 LEU A  87     -24.762  15.911  -5.042  1.00 57.01           H  
ATOM   1313  HB3 LEU A  87     -24.897  15.692  -6.776  1.00 57.01           H  
ATOM   1314  O   LEU A  87     -24.386  13.060  -6.127  1.00 57.01           O  
ATOM   1315  CG  LEU A  87     -23.822  17.470  -6.192  1.00 57.01           C  
ATOM   1316  HG  LEU A  87     -23.063  17.543  -6.972  1.00 57.01           H  
ATOM   1317  CD1 LEU A  87     -25.036  18.287  -6.637  1.00 57.01           C  
ATOM   1318 HD11 LEU A  87     -25.823  18.227  -5.886  1.00 57.01           H  
ATOM   1319 HD12 LEU A  87     -24.749  19.330  -6.777  1.00 57.01           H  
ATOM   1320 HD13 LEU A  87     -25.413  17.899  -7.583  1.00 57.01           H  
ATOM   1321  CD2 LEU A  87     -23.277  18.089  -4.903  1.00 57.01           C  
ATOM   1322 HD21 LEU A  87     -22.388  17.548  -4.577  1.00 57.01           H  
ATOM   1323 HD22 LEU A  87     -24.032  18.051  -4.118  1.00 57.01           H  
ATOM   1324 HD23 LEU A  87     -23.001  19.127  -5.084  1.00 57.01           H  
ATOM   1325  N   PRO A  88     -22.895  13.006  -4.449  1.00 60.18           N  
ATOM   1326  CA  PRO A  88     -23.513  11.833  -3.844  1.00 60.18           C  
ATOM   1327  HA  PRO A  88     -23.612  11.050  -4.595  1.00 60.18           H  
ATOM   1328  C   PRO A  88     -24.898  12.245  -3.305  1.00 60.18           C  
ATOM   1329  CB  PRO A  88     -22.550  11.374  -2.746  1.00 60.18           C  
ATOM   1330  HB2 PRO A  88     -23.073  10.936  -1.896  1.00 60.18           H  
ATOM   1331  HB3 PRO A  88     -21.842  10.659  -3.166  1.00 60.18           H  
ATOM   1332  O   PRO A  88     -25.011  13.319  -2.704  1.00 60.18           O  
ATOM   1333  CG  PRO A  88     -21.806  12.654  -2.360  1.00 60.18           C  
ATOM   1334  HG2 PRO A  88     -22.387  13.201  -1.618  1.00 60.18           H  
ATOM   1335  HG3 PRO A  88     -20.807  12.442  -1.980  1.00 60.18           H  
ATOM   1336  CD  PRO A  88     -21.758  13.458  -3.660  1.00 60.18           C  
ATOM   1337  HD2 PRO A  88     -20.835  13.237  -4.197  1.00 60.18           H  
ATOM   1338  HD3 PRO A  88     -21.819  14.522  -3.433  1.00 60.18           H  
ATOM   1339  N   PRO A  89     -25.965  11.452  -3.515  1.00 55.17           N  
ATOM   1340  CA  PRO A  89     -27.295  11.809  -3.036  1.00 55.17           C  
ATOM   1341  HA  PRO A  89     -27.591  12.766  -3.465  1.00 55.17           H  
ATOM   1342  C   PRO A  89     -27.283  11.928  -1.506  1.00 55.17           C  
ATOM   1343  CB  PRO A  89     -28.236  10.718  -3.562  1.00 55.17           C  
ATOM   1344  HB2 PRO A  89     -28.662  11.038  -4.513  1.00 55.17           H  
ATOM   1345  HB3 PRO A  89     -29.030  10.480  -2.855  1.00 55.17           H  
ATOM   1346  O   PRO A  89     -27.033  10.956  -0.794  1.00 55.17           O  
ATOM   1347  CG  PRO A  89     -27.314   9.521  -3.802  1.00 55.17           C  
ATOM   1348  HG2 PRO A  89     -27.191   8.964  -2.873  1.00 55.17           H  
ATOM   1349  HG3 PRO A  89     -27.692   8.870  -4.591  1.00 55.17           H  
ATOM   1350  CD  PRO A  89     -25.984  10.165  -4.188  1.00 55.17           C  
ATOM   1351  HD2 PRO A  89     -25.156   9.532  -3.868  1.00 55.17           H  
ATOM   1352  HD3 PRO A  89     -25.946  10.322  -5.266  1.00 55.17           H  
ATOM   1353  N   GLN A  90     -27.537  13.136  -0.999  1.00 65.59           N  
ATOM   1354  H   GLN A  90     -27.673  13.906  -1.639  1.00 65.59           H  
ATOM   1355  CA  GLN A  90     -27.707  13.393   0.427  1.00 65.59           C  
ATOM   1356  HA  GLN A  90     -26.885  12.935   0.977  1.00 65.59           H  
ATOM   1357  C   GLN A  90     -29.017  12.749   0.894  1.00 65.59           C  
ATOM   1358  CB  GLN A  90     -27.698  14.908   0.708  1.00 65.59           C  
ATOM   1359  HB2 GLN A  90     -28.411  15.407   0.053  1.00 65.59           H  
ATOM   1360  HB3 GLN A  90     -28.019  15.063   1.738  1.00 65.59           H  
ATOM   1361  O   GLN A  90     -30.104  13.253   0.614  1.00 65.59           O  
ATOM   1362  CG  GLN A  90     -26.310  15.549   0.540  1.00 65.59           C  
ATOM   1363  HG2 GLN A  90     -26.001  15.487  -0.503  1.00 65.59           H  
ATOM   1364  HG3 GLN A  90     -25.591  14.994   1.143  1.00 65.59           H  
ATOM   1365  CD  GLN A  90     -26.276  17.015   0.975  1.00 65.59           C  
ATOM   1366  NE2 GLN A  90     -25.108  17.582   1.184  1.00 65.59           N  
ATOM   1367 HE21 GLN A  90     -24.249  17.064   1.059  1.00 65.59           H  
ATOM   1368 HE22 GLN A  90     -25.141  18.551   1.466  1.00 65.59           H  
ATOM   1369  OE1 GLN A  90     -27.280  17.685   1.136  1.00 65.59           O  
ATOM   1370  N   ILE A  91     -28.923  11.624   1.604  1.00 57.81           N  
ATOM   1371  H   ILE A  91     -28.011  11.209   1.730  1.00 57.81           H  
ATOM   1372  CA  ILE A  91     -30.060  11.058   2.336  1.00 57.81           C  
ATOM   1373  HA  ILE A  91     -30.938  11.083   1.690  1.00 57.81           H  
ATOM   1374  C   ILE A  91     -30.320  11.970   3.539  1.00 57.81           C  
ATOM   1375  CB  ILE A  91     -29.809   9.585   2.728  1.00 57.81           C  
ATOM   1376  HB  ILE A  91     -28.888   9.531   3.309  1.00 57.81           H  
ATOM   1377  O   ILE A  91     -29.470  12.117   4.415  1.00 57.81           O  
ATOM   1378  CG1 ILE A  91     -29.648   8.721   1.453  1.00 57.81           C  
ATOM   1379 HG12 ILE A  91     -28.876   9.156   0.817  1.00 57.81           H  
ATOM   1380 HG13 ILE A  91     -30.582   8.726   0.892  1.00 57.81           H  
ATOM   1381  CG2 ILE A  91     -30.967   9.057   3.601  1.00 57.81           C  
ATOM   1382 HG21 ILE A  91     -30.769   8.033   3.916  1.00 57.81           H  
ATOM   1383 HG22 ILE A  91     -31.070   9.655   4.507  1.00 57.81           H  
ATOM   1384 HG23 ILE A  91     -31.903   9.086   3.044  1.00 57.81           H  
ATOM   1385  CD1 ILE A  91     -29.236   7.267   1.716  1.00 57.81           C  
ATOM   1386 HD11 ILE A  91     -30.023   6.732   2.246  1.00 57.81           H  
ATOM   1387 HD12 ILE A  91     -28.316   7.241   2.301  1.00 57.81           H  
ATOM   1388 HD13 ILE A  91     -29.062   6.767   0.764  1.00 57.81           H  
ATOM   1389  N   ASN A  92     -31.490  12.607   3.554  1.00 58.74           N  
ATOM   1390  H   ASN A  92     -32.119  12.449   2.780  1.00 58.74           H  
ATOM   1391  CA  ASN A  92     -31.915  13.533   4.598  1.00 58.74           C  
ATOM   1392  HA  ASN A  92     -31.072  14.192   4.808  1.00 58.74           H  
ATOM   1393  C   ASN A  92     -32.296  12.725   5.865  1.00 58.74           C  
ATOM   1394  CB  ASN A  92     -33.081  14.373   4.019  1.00 58.74           C  
ATOM   1395  HB2 ASN A  92     -33.054  14.326   2.930  1.00 58.74           H  
ATOM   1396  HB3 ASN A  92     -34.038  13.963   4.338  1.00 58.74           H  
ATOM   1397  O   ASN A  92     -33.239  11.935   5.802  1.00 58.74           O  
ATOM   1398  CG  ASN A  92     -33.032  15.847   4.376  1.00 58.74           C  
ATOM   1399  ND2 ASN A  92     -33.847  16.653   3.736  1.00 58.74           N  
ATOM   1400 HD21 ASN A  92     -34.464  16.300   3.019  1.00 58.74           H  
ATOM   1401 HD22 ASN A  92     -33.769  17.633   3.968  1.00 58.74           H  
ATOM   1402  OD1 ASN A  92     -32.274  16.296   5.215  1.00 58.74           O  
ATOM   1403  N   PRO A  93     -31.619  12.884   7.020  1.00 53.88           N  
ATOM   1404  CA  PRO A  93     -31.848  12.050   8.209  1.00 53.88           C  
ATOM   1405  HA  PRO A  93     -31.832  11.003   7.906  1.00 53.88           H  
ATOM   1406  C   PRO A  93     -33.201  12.282   8.916  1.00 53.88           C  
ATOM   1407  CB  PRO A  93     -30.638  12.300   9.120  1.00 53.88           C  
ATOM   1408  HB2 PRO A  93     -29.869  11.558   8.905  1.00 53.88           H  
ATOM   1409  HB3 PRO A  93     -30.897  12.272  10.178  1.00 53.88           H  
ATOM   1410  O   PRO A  93     -33.490  11.640   9.920  1.00 53.88           O  
ATOM   1411  CG  PRO A  93     -30.134  13.680   8.702  1.00 53.88           C  
ATOM   1412  HG2 PRO A  93     -29.063  13.789   8.874  1.00 53.88           H  
ATOM   1413  HG3 PRO A  93     -30.688  14.447   9.243  1.00 53.88           H  
ATOM   1414  CD  PRO A  93     -30.477  13.761   7.218  1.00 53.88           C  
ATOM   1415  HD2 PRO A  93     -30.713  14.790   6.947  1.00 53.88           H  
ATOM   1416  HD3 PRO A  93     -29.633  13.402   6.630  1.00 53.88           H  
ATOM   1417  N   ALA A  94     -34.060  13.162   8.394  1.00 59.47           N  
ATOM   1418  H   ALA A  94     -33.789  13.629   7.540  1.00 59.47           H  
ATOM   1419  CA  ALA A  94     -35.357  13.515   8.976  1.00 59.47           C  
ATOM   1420  HA  ALA A  94     -35.272  13.434  10.059  1.00 59.47           H  
ATOM   1421  C   ALA A  94     -36.533  12.587   8.574  1.00 59.47           C  
ATOM   1422  CB  ALA A  94     -35.628  14.991   8.651  1.00 59.47           C  
ATOM   1423  HB1 ALA A  94     -36.535  15.318   9.159  1.00 59.47           H  
ATOM   1424  HB2 ALA A  94     -35.757  15.120   7.577  1.00 59.47           H  
ATOM   1425  HB3 ALA A  94     -34.796  15.607   8.994  1.00 59.47           H  
ATOM   1426  O   ALA A  94     -37.684  12.928   8.834  1.00 59.47           O  
ATOM   1427  N   GLN A  95     -36.285  11.437   7.933  1.00 55.92           N  
ATOM   1428  H   GLN A  95     -35.324  11.212   7.717  1.00 55.92           H  
ATOM   1429  CA  GLN A  95     -37.342  10.543   7.418  1.00 55.92           C  
ATOM   1430  HA  GLN A  95     -38.277  10.799   7.915  1.00 55.92           H  
ATOM   1431  C   GLN A  95     -37.158   9.052   7.759  1.00 55.92           C  
ATOM   1432  CB  GLN A  95     -37.557  10.783   5.910  1.00 55.92           C  
ATOM   1433  HB2 GLN A  95     -36.592  10.849   5.408  1.00 55.92           H  
ATOM   1434  HB3 GLN A  95     -38.109   9.952   5.472  1.00 55.92           H  
ATOM   1435  O   GLN A  95     -37.592   8.186   7.003  1.00 55.92           O  
ATOM   1436  CG  GLN A  95     -38.388  12.041   5.628  1.00 55.92           C  
ATOM   1437  HG2 GLN A  95     -39.325  11.980   6.183  1.00 55.92           H  
ATOM   1438  HG3 GLN A  95     -37.847  12.927   5.960  1.00 55.92           H  
ATOM   1439  CD  GLN A  95     -38.709  12.194   4.145  1.00 55.92           C  
ATOM   1440  NE2 GLN A  95     -39.722  12.957   3.797  1.00 55.92           N  
ATOM   1441 HE21 GLN A  95     -40.289  13.412   4.497  1.00 55.92           H  
ATOM   1442 HE22 GLN A  95     -39.903  13.012   2.805  1.00 55.92           H  
ATOM   1443  OE1 GLN A  95     -38.060  11.656   3.266  1.00 55.92           O  
ATOM   1444  N   ILE A  96     -36.579   8.720   8.917  1.00 55.74           N  
ATOM   1445  H   ILE A  96     -36.238   9.456   9.520  1.00 55.74           H  
ATOM   1446  CA  ILE A  96     -36.825   7.399   9.519  1.00 55.74           C  
ATOM   1447  HA  ILE A  96     -37.176   6.712   8.750  1.00 55.74           H  
ATOM   1448  C   ILE A  96     -37.927   7.590  10.571  1.00 55.74           C  
ATOM   1449  CB  ILE A  96     -35.548   6.742  10.086  1.00 55.74           C  
ATOM   1450  HB  ILE A  96     -35.166   7.354  10.904  1.00 55.74           H  
ATOM   1451  O   ILE A  96     -37.670   8.238  11.587  1.00 55.74           O  
ATOM   1452  CG1 ILE A  96     -34.462   6.640   8.990  1.00 55.74           C  
ATOM   1453 HG12 ILE A  96     -34.265   7.633   8.584  1.00 55.74           H  
ATOM   1454 HG13 ILE A  96     -34.821   6.010   8.177  1.00 55.74           H  
ATOM   1455  CG2 ILE A  96     -35.901   5.341  10.628  1.00 55.74           C  
ATOM   1456 HG21 ILE A  96     -36.281   4.707   9.827  1.00 55.74           H  
ATOM   1457 HG22 ILE A  96     -35.023   4.872  11.072  1.00 55.74           H  
ATOM   1458 HG23 ILE A  96     -36.654   5.414  11.412  1.00 55.74           H  
ATOM   1459  CD1 ILE A  96     -33.119   6.094   9.488  1.00 55.74           C  
ATOM   1460 HD11 ILE A  96     -32.791   6.653  10.365  1.00 55.74           H  
ATOM   1461 HD12 ILE A  96     -32.373   6.203   8.701  1.00 55.74           H  
ATOM   1462 HD13 ILE A  96     -33.203   5.036   9.738  1.00 55.74           H  
ATOM   1463  N   PRO A  97     -39.160   7.098  10.350  1.00 58.71           N  
ATOM   1464  CA  PRO A  97     -40.181   7.131  11.389  1.00 58.71           C  
ATOM   1465  HA  PRO A  97     -40.354   8.167  11.681  1.00 58.71           H  
ATOM   1466  C   PRO A  97     -39.700   6.310  12.600  1.00 58.71           C  
ATOM   1467  CB  PRO A  97     -41.451   6.563  10.747  1.00 58.71           C  
ATOM   1468  HB2 PRO A  97     -42.047   5.986  11.454  1.00 58.71           H  
ATOM   1469  HB3 PRO A  97     -42.042   7.381  10.335  1.00 58.71           H  
ATOM   1470  O   PRO A  97     -39.110   5.243  12.409  1.00 58.71           O  
ATOM   1471  CG  PRO A  97     -40.928   5.693   9.604  1.00 58.71           C  
ATOM   1472  HG2 PRO A  97     -41.643   5.629   8.784  1.00 58.71           H  
ATOM   1473  HG3 PRO A  97     -40.696   4.698   9.985  1.00 58.71           H  
ATOM   1474  CD  PRO A  97     -39.636   6.383   9.176  1.00 58.71           C  
ATOM   1475  HD2 PRO A  97     -38.924   5.629   8.841  1.00 58.71           H  
ATOM   1476  HD3 PRO A  97     -39.840   7.095   8.376  1.00 58.71           H  
ATOM   1477  N   PRO A  98     -39.925   6.771  13.845  1.00 65.57           N  
ATOM   1478  CA  PRO A  98     -39.607   5.970  15.018  1.00 65.57           C  
ATOM   1479  HA  PRO A  98     -38.541   5.745  15.040  1.00 65.57           H  
ATOM   1480  C   PRO A  98     -40.405   4.664  14.949  1.00 65.57           C  
ATOM   1481  CB  PRO A  98     -39.976   6.836  16.228  1.00 65.57           C  
ATOM   1482  HB2 PRO A  98     -39.104   7.411  16.538  1.00 65.57           H  
ATOM   1483  HB3 PRO A  98     -40.354   6.243  17.060  1.00 65.57           H  
ATOM   1484  O   PRO A  98     -41.627   4.687  14.799  1.00 65.57           O  
ATOM   1485  CG  PRO A  98     -41.040   7.790  15.681  1.00 65.57           C  
ATOM   1486  HG2 PRO A  98     -41.059   8.732  16.227  1.00 65.57           H  
ATOM   1487  HG3 PRO A  98     -42.017   7.308  15.719  1.00 65.57           H  
ATOM   1488  CD  PRO A  98     -40.625   7.987  14.224  1.00 65.57           C  
ATOM   1489  HD2 PRO A  98     -41.509   8.152  13.607  1.00 65.57           H  
ATOM   1490  HD3 PRO A  98     -39.944   8.835  14.143  1.00 65.57           H  
ATOM   1491  N   LEU A  99     -39.716   3.526  15.050  1.00 59.65           N  
ATOM   1492  H   LEU A  99     -38.708   3.574  15.110  1.00 59.65           H  
ATOM   1493  CA  LEU A  99     -40.363   2.235  15.259  1.00 59.65           C  
ATOM   1494  HA  LEU A  99     -41.096   2.057  14.472  1.00 59.65           H  
ATOM   1495  C   LEU A  99     -41.104   2.317  16.596  1.00 59.65           C  
ATOM   1496  CB  LEU A  99     -39.310   1.110  15.244  1.00 59.65           C  
ATOM   1497  HB2 LEU A  99     -39.718   0.234  15.748  1.00 59.65           H  
ATOM   1498  HB3 LEU A  99     -38.447   1.440  15.822  1.00 59.65           H  
ATOM   1499  O   LEU A  99     -40.486   2.296  17.661  1.00 59.65           O  
ATOM   1500  CG  LEU A  99     -38.858   0.695  13.830  1.00 59.65           C  
ATOM   1501  HG  LEU A  99     -38.673   1.585  13.228  1.00 59.65           H  
ATOM   1502  CD1 LEU A  99     -37.556  -0.101  13.914  1.00 59.65           C  
ATOM   1503 HD11 LEU A  99     -36.784   0.509  14.382  1.00 59.65           H  
ATOM   1504 HD12 LEU A  99     -37.225  -0.368  12.911  1.00 59.65           H  
ATOM   1505 HD13 LEU A  99     -37.708  -1.007  14.501  1.00 59.65           H  
ATOM   1506  CD2 LEU A  99     -39.910  -0.173  13.134  1.00 59.65           C  
ATOM   1507 HD21 LEU A  99     -40.786   0.428  12.891  1.00 59.65           H  
ATOM   1508 HD22 LEU A  99     -40.209  -0.999  13.780  1.00 59.65           H  
ATOM   1509 HD23 LEU A  99     -39.505  -0.577  12.206  1.00 59.65           H  
ATOM   1510  N   GLN A 100     -42.422   2.490  16.530  1.00 63.07           N  
ATOM   1511  H   GLN A 100     -42.845   2.596  15.619  1.00 63.07           H  
ATOM   1512  CA  GLN A 100     -43.295   2.446  17.692  1.00 63.07           C  
ATOM   1513  HA  GLN A 100     -42.977   3.202  18.411  1.00 63.07           H  
ATOM   1514  C   GLN A 100     -43.139   1.065  18.335  1.00 63.07           C  
ATOM   1515  CB  GLN A 100     -44.746   2.739  17.270  1.00 63.07           C  
ATOM   1516  HB2 GLN A 100     -45.400   2.540  18.119  1.00 63.07           H  
ATOM   1517  HB3 GLN A 100     -45.032   2.075  16.454  1.00 63.07           H  
ATOM   1518  O   GLN A 100     -43.482   0.051  17.731  1.00 63.07           O  
ATOM   1519  CG  GLN A 100     -44.937   4.205  16.839  1.00 63.07           C  
ATOM   1520  HG2 GLN A 100     -44.615   4.854  17.654  1.00 63.07           H  
ATOM   1521  HG3 GLN A 100     -44.316   4.417  15.969  1.00 63.07           H  
ATOM   1522  CD  GLN A 100     -46.384   4.549  16.489  1.00 63.07           C  
ATOM   1523  NE2 GLN A 100     -46.736   5.816  16.445  1.00 63.07           N  
ATOM   1524 HE21 GLN A 100     -47.704   5.981  16.209  1.00 63.07           H  
ATOM   1525 HE22 GLN A 100     -46.068   6.548  16.643  1.00 63.07           H  
ATOM   1526  OE1 GLN A 100     -47.229   3.711  16.238  1.00 63.07           O  
ATOM   1527  N   GLN A 101     -42.544   1.030  19.529  1.00 53.94           N  
ATOM   1528  H   GLN A 101     -42.226   1.894  19.943  1.00 53.94           H  
ATOM   1529  CA  GLN A 101     -42.478  -0.182  20.331  1.00 53.94           C  
ATOM   1530  HA  GLN A 101     -42.128  -1.001  19.701  1.00 53.94           H  
ATOM   1531  C   GLN A 101     -43.885  -0.525  20.809  1.00 53.94           C  
ATOM   1532  CB  GLN A 101     -41.501  -0.025  21.505  1.00 53.94           C  
ATOM   1533  HB2 GLN A 101     -41.640   0.949  21.974  1.00 53.94           H  
ATOM   1534  HB3 GLN A 101     -41.715  -0.796  22.246  1.00 53.94           H  
ATOM   1535  O   GLN A 101     -44.563   0.293  21.429  1.00 53.94           O  
ATOM   1536  CG  GLN A 101     -40.044  -0.196  21.051  1.00 53.94           C  
ATOM   1537  HG2 GLN A 101     -39.800   0.563  20.307  1.00 53.94           H  
ATOM   1538  HG3 GLN A 101     -39.933  -1.176  20.587  1.00 53.94           H  
ATOM   1539  CD  GLN A 101     -39.051  -0.078  22.204  1.00 53.94           C  
ATOM   1540  NE2 GLN A 101     -37.964  -0.818  22.180  1.00 53.94           N  
ATOM   1541 HE21 GLN A 101     -37.349  -0.708  22.974  1.00 53.94           H  
ATOM   1542 HE22 GLN A 101     -37.803  -1.473  21.428  1.00 53.94           H  
ATOM   1543  OE1 GLN A 101     -39.210   0.686  23.139  1.00 53.94           O  
ATOM   1544  N   ASP A 102     -44.294  -1.742  20.474  1.00 47.17           N  
ATOM   1545  H   ASP A 102     -43.680  -2.310  19.908  1.00 47.17           H  
ATOM   1546  CA  ASP A 102     -45.559  -2.352  20.844  1.00 47.17           C  
ATOM   1547  HA  ASP A 102     -46.362  -1.780  20.379  1.00 47.17           H  
ATOM   1548  C   ASP A 102     -45.709  -2.378  22.385  1.00 47.17           C  
ATOM   1549  CB  ASP A 102     -45.562  -3.763  20.228  1.00 47.17           C  
ATOM   1550  HB2 ASP A 102     -45.097  -3.714  19.244  1.00 47.17           H  
ATOM   1551  HB3 ASP A 102     -44.963  -4.438  20.839  1.00 47.17           H  
ATOM   1552  O   ASP A 102     -44.872  -2.976  23.071  1.00 47.17           O  
ATOM   1553  CG  ASP A 102     -46.958  -4.352  20.036  1.00 47.17           C  
ATOM   1554  OD1 ASP A 102     -47.907  -3.813  20.652  1.00 47.17           O  
ATOM   1555  OD2 ASP A 102     -47.050  -5.311  19.239  1.00 47.17           O  
ATOM   1556  N   PRO A 103     -46.722  -1.715  22.975  1.00 55.69           N  
ATOM   1557  CA  PRO A 103     -46.908  -1.633  24.426  1.00 55.69           C  
ATOM   1558  HA  PRO A 103     -45.945  -1.416  24.889  1.00 55.69           H  
ATOM   1559  C   PRO A 103     -47.428  -2.934  25.071  1.00 55.69           C  
ATOM   1560  CB  PRO A 103     -47.832  -0.428  24.642  1.00 55.69           C  
ATOM   1561  HB2 PRO A 103     -47.226   0.472  24.746  1.00 55.69           H  
ATOM   1562  HB3 PRO A 103     -48.481  -0.543  25.510  1.00 55.69           H  
ATOM   1563  O   PRO A 103     -47.770  -2.939  26.254  1.00 55.69           O  
ATOM   1564  CG  PRO A 103     -48.634  -0.344  23.346  1.00 55.69           C  
ATOM   1565  HG2 PRO A 103     -49.492  -1.014  23.409  1.00 55.69           H  
ATOM   1566  HG3 PRO A 103     -48.959   0.675  23.135  1.00 55.69           H  
ATOM   1567  CD  PRO A 103     -47.672  -0.860  22.284  1.00 55.69           C  
ATOM   1568  HD2 PRO A 103     -47.145  -0.022  21.829  1.00 55.69           H  
ATOM   1569  HD3 PRO A 103     -48.225  -1.414  21.525  1.00 55.69           H  
ATOM   1570  N   SER A 104     -47.489  -4.051  24.341  1.00 62.07           N  
ATOM   1571  H   SER A 104     -47.225  -4.006  23.367  1.00 62.07           H  
ATOM   1572  CA  SER A 104     -48.053  -5.319  24.818  1.00 62.07           C  
ATOM   1573  HA  SER A 104     -48.783  -5.083  25.592  1.00 62.07           H  
ATOM   1574  C   SER A 104     -47.053  -6.287  25.473  1.00 62.07           C  
ATOM   1575  CB  SER A 104     -48.835  -5.993  23.690  1.00 62.07           C  
ATOM   1576  HB2 SER A 104     -49.431  -6.813  24.090  1.00 62.07           H  
ATOM   1577  HB3 SER A 104     -49.501  -5.266  23.226  1.00 62.07           H  
ATOM   1578  O   SER A 104     -47.388  -7.459  25.646  1.00 62.07           O  
ATOM   1579  OG  SER A 104     -47.943  -6.488  22.721  1.00 62.07           O  
ATOM   1580  HG  SER A 104     -47.544  -7.300  23.044  1.00 62.07           H  
ATOM   1581  N   VAL A 105     -45.853  -5.843  25.870  1.00 51.35           N  
ATOM   1582  H   VAL A 105     -45.612  -4.884  25.664  1.00 51.35           H  
ATOM   1583  CA  VAL A 105     -44.950  -6.631  26.738  1.00 51.35           C  
ATOM   1584  HA  VAL A 105     -45.355  -7.637  26.849  1.00 51.35           H  
ATOM   1585  C   VAL A 105     -44.895  -5.992  28.133  1.00 51.35           C  
ATOM   1586  CB  VAL A 105     -43.552  -6.845  26.125  1.00 51.35           C  
ATOM   1587  HB  VAL A 105     -43.040  -5.888  26.022  1.00 51.35           H  
ATOM   1588  O   VAL A 105     -44.126  -5.055  28.356  1.00 51.35           O  
ATOM   1589  CG1 VAL A 105     -42.710  -7.779  27.011  1.00 51.35           C  
ATOM   1590 HG11 VAL A 105     -43.215  -8.737  27.137  1.00 51.35           H  
ATOM   1591 HG12 VAL A 105     -41.737  -7.945  26.548  1.00 51.35           H  
ATOM   1592 HG13 VAL A 105     -42.548  -7.327  27.989  1.00 51.35           H  
ATOM   1593  CG2 VAL A 105     -43.653  -7.500  24.740  1.00 51.35           C  
ATOM   1594 HG21 VAL A 105     -44.202  -8.439  24.805  1.00 51.35           H  
ATOM   1595 HG22 VAL A 105     -44.169  -6.833  24.050  1.00 51.35           H  
ATOM   1596 HG23 VAL A 105     -42.655  -7.688  24.344  1.00 51.35           H  
ATOM   1597  N   PRO A 106     -45.710  -6.477  29.091  1.00 53.72           N  
ATOM   1598  CA  PRO A 106     -45.637  -6.071  30.488  1.00 53.72           C  
ATOM   1599  HA  PRO A 106     -45.822  -4.998  30.548  1.00 53.72           H  
ATOM   1600  C   PRO A 106     -44.261  -6.404  31.066  1.00 53.72           C  
ATOM   1601  CB  PRO A 106     -46.754  -6.825  31.221  1.00 53.72           C  
ATOM   1602  HB2 PRO A 106     -47.263  -6.185  31.941  1.00 53.72           H  
ATOM   1603  HB3 PRO A 106     -46.351  -7.706  31.720  1.00 53.72           H  
ATOM   1604  O   PRO A 106     -43.756  -7.517  30.911  1.00 53.72           O  
ATOM   1605  CG  PRO A 106     -47.695  -7.274  30.107  1.00 53.72           C  
ATOM   1606  HG2 PRO A 106     -48.410  -6.480  29.892  1.00 53.72           H  
ATOM   1607  HG3 PRO A 106     -48.212  -8.199  30.360  1.00 53.72           H  
ATOM   1608  CD  PRO A 106     -46.768  -7.453  28.915  1.00 53.72           C  
ATOM   1609  HD2 PRO A 106     -47.340  -7.275  28.004  1.00 53.72           H  
ATOM   1610  HD3 PRO A 106     -46.344  -8.458  28.916  1.00 53.72           H  
ATOM   1611  N   GLY A 107     -43.651  -5.424  31.727  1.00 43.72           N  
ATOM   1612  H   GLY A 107     -44.126  -4.536  31.803  1.00 43.72           H  
ATOM   1613  CA  GLY A 107     -42.291  -5.523  32.233  1.00 43.72           C  
ATOM   1614  HA2 GLY A 107     -41.631  -5.727  31.391  1.00 43.72           H  
ATOM   1615  HA3 GLY A 107     -41.994  -4.568  32.667  1.00 43.72           H  
ATOM   1616  C   GLY A 107     -42.095  -6.610  33.290  1.00 43.72           C  
ATOM   1617  O   GLY A 107     -42.827  -6.692  34.272  1.00 43.72           O  
ATOM   1618  N   LEU A 108     -40.999  -7.352  33.155  1.00 48.27           N  
ATOM   1619  H   LEU A 108     -40.509  -7.310  32.273  1.00 48.27           H  
ATOM   1620  CA  LEU A 108     -40.232  -7.795  34.313  1.00 48.27           C  
ATOM   1621  HA  LEU A 108     -40.882  -7.874  35.185  1.00 48.27           H  
ATOM   1622  C   LEU A 108     -39.218  -6.694  34.613  1.00 48.27           C  
ATOM   1623  CB  LEU A 108     -39.607  -9.174  34.054  1.00 48.27           C  
ATOM   1624  HB2 LEU A 108     -38.784  -9.333  34.751  1.00 48.27           H  
ATOM   1625  HB3 LEU A 108     -39.195  -9.189  33.045  1.00 48.27           H  
ATOM   1626  O   LEU A 108     -38.081  -6.706  34.146  1.00 48.27           O  
ATOM   1627  CG  LEU A 108     -40.621 -10.320  34.224  1.00 48.27           C  
ATOM   1628  HG  LEU A 108     -41.554 -10.067  33.719  1.00 48.27           H  
ATOM   1629  CD1 LEU A 108     -40.066 -11.594  33.588  1.00 48.27           C  
ATOM   1630 HD11 LEU A 108     -40.786 -12.405  33.700  1.00 48.27           H  
ATOM   1631 HD12 LEU A 108     -39.127 -11.872  34.064  1.00 48.27           H  
ATOM   1632 HD13 LEU A 108     -39.897 -11.426  32.524  1.00 48.27           H  
ATOM   1633  CD2 LEU A 108     -40.911 -10.615  35.701  1.00 48.27           C  
ATOM   1634 HD21 LEU A 108     -39.986 -10.852  36.226  1.00 48.27           H  
ATOM   1635 HD22 LEU A 108     -41.383  -9.752  36.171  1.00 48.27           H  
ATOM   1636 HD23 LEU A 108     -41.595 -11.460  35.777  1.00 48.27           H  
ATOM   1637  N   GLY A 109     -39.679  -5.689  35.355  1.00 44.57           N  
ATOM   1638  H   GLY A 109     -40.641  -5.737  35.659  1.00 44.57           H  
ATOM   1639  CA  GLY A 109     -38.775  -4.780  36.044  1.00 44.57           C  
ATOM   1640  HA2 GLY A 109     -39.345  -4.025  36.586  1.00 44.57           H  
ATOM   1641  HA3 GLY A 109     -38.150  -4.288  35.299  1.00 44.57           H  
ATOM   1642  C   GLY A 109     -37.886  -5.550  37.039  1.00 44.57           C  
ATOM   1643  O   GLY A 109     -38.225  -6.664  37.441  1.00 44.57           O  
ATOM   1644  N   PRO A 110     -36.767  -4.961  37.485  1.00 53.68           N  
ATOM   1645  CA  PRO A 110     -35.776  -5.561  38.392  1.00 53.68           C  
ATOM   1646  HA  PRO A 110     -35.515  -6.553  38.023  1.00 53.68           H  
ATOM   1647  C   PRO A 110     -36.262  -5.733  39.849  1.00 53.68           C  
ATOM   1648  CB  PRO A 110     -34.548  -4.647  38.264  1.00 53.68           C  
ATOM   1649  HB2 PRO A 110     -33.922  -4.627  39.156  1.00 53.68           H  
ATOM   1650  HB3 PRO A 110     -33.953  -4.965  37.407  1.00 53.68           H  
ATOM   1651  O   PRO A 110     -35.472  -5.694  40.786  1.00 53.68           O  
ATOM   1652  CG  PRO A 110     -35.161  -3.281  37.969  1.00 53.68           C  
ATOM   1653  HG2 PRO A 110     -34.458  -2.622  37.459  1.00 53.68           H  
ATOM   1654  HG3 PRO A 110     -35.511  -2.829  38.896  1.00 53.68           H  
ATOM   1655  CD  PRO A 110     -36.351  -3.629  37.086  1.00 53.68           C  
ATOM   1656  HD2 PRO A 110     -37.147  -2.898  37.229  1.00 53.68           H  
ATOM   1657  HD3 PRO A 110     -36.036  -3.645  36.042  1.00 53.68           H  
ATOM   1658  N   ASN A 111     -37.563  -5.918  40.062  1.00 52.51           N  
ATOM   1659  H   ASN A 111     -38.142  -6.094  39.253  1.00 52.51           H  
ATOM   1660  CA  ASN A 111     -38.200  -6.031  41.366  1.00 52.51           C  
ATOM   1661  HA  ASN A 111     -37.453  -6.092  42.158  1.00 52.51           H  
ATOM   1662  C   ASN A 111     -39.027  -7.312  41.400  1.00 52.51           C  
ATOM   1663  CB  ASN A 111     -39.076  -4.788  41.611  1.00 52.51           C  
ATOM   1664  HB2 ASN A 111     -39.780  -5.003  42.415  1.00 52.51           H  
ATOM   1665  HB3 ASN A 111     -39.655  -4.560  40.717  1.00 52.51           H  
ATOM   1666  O   ASN A 111     -40.166  -7.297  40.951  1.00 52.51           O  
ATOM   1667  CG  ASN A 111     -38.272  -3.583  42.048  1.00 52.51           C  
ATOM   1668  ND2 ASN A 111     -38.492  -2.435  41.450  1.00 52.51           N  
ATOM   1669 HD21 ASN A 111     -39.203  -2.354  40.737  1.00 52.51           H  
ATOM   1670 HD22 ASN A 111     -37.951  -1.656  41.796  1.00 52.51           H  
ATOM   1671  OD1 ASN A 111     -37.459  -3.645  42.950  1.00 52.51           O  
ATOM   1672  N   ASN A 112     -38.423  -8.405  41.874  1.00 49.67           N  
ATOM   1673  H   ASN A 112     -37.420  -8.334  41.966  1.00 49.67           H  
ATOM   1674  CA  ASN A 112     -39.055  -9.455  42.686  1.00 49.67           C  
ATOM   1675  HA  ASN A 112     -39.314  -9.028  43.655  1.00 49.67           H  
ATOM   1676  C   ASN A 112     -38.018 -10.547  42.982  1.00 49.67           C  
ATOM   1677  CB  ASN A 112     -40.350 -10.013  42.055  1.00 49.67           C  
ATOM   1678  HB2 ASN A 112     -40.542 -11.016  42.437  1.00 49.67           H  
ATOM   1679  HB3 ASN A 112     -40.237 -10.076  40.973  1.00 49.67           H  
ATOM   1680  O   ASN A 112     -37.976 -11.603  42.353  1.00 49.67           O  
ATOM   1681  CG  ASN A 112     -41.570  -9.169  42.410  1.00 49.67           C  
ATOM   1682  ND2 ASN A 112     -42.606  -9.212  41.607  1.00 49.67           N  
ATOM   1683 HD21 ASN A 112     -42.541  -9.705  40.728  1.00 49.67           H  
ATOM   1684 HD22 ASN A 112     -43.359  -8.577  41.832  1.00 49.67           H  
ATOM   1685  OD1 ASN A 112     -41.614  -8.466  43.409  1.00 49.67           O  
ATOM   1686  N   GLY A 113     -37.144 -10.255  43.948  1.00 44.34           N  
ATOM   1687  H   GLY A 113     -37.245  -9.370  44.425  1.00 44.34           H  
ATOM   1688  CA  GLY A 113     -36.326 -11.270  44.594  1.00 44.34           C  
ATOM   1689  HA2 GLY A 113     -35.653 -10.807  45.316  1.00 44.34           H  
ATOM   1690  HA3 GLY A 113     -35.732 -11.793  43.844  1.00 44.34           H  
ATOM   1691  C   GLY A 113     -37.217 -12.267  45.330  1.00 44.34           C  
ATOM   1692  O   GLY A 113     -38.148 -11.883  46.036  1.00 44.34           O  
ATOM   1693  N   ILE A 114     -36.920 -13.554  45.177  1.00 47.86           N  
ATOM   1694  H   ILE A 114     -36.165 -13.805  44.554  1.00 47.86           H  
ATOM   1695  CA  ILE A 114     -37.449 -14.581  46.069  1.00 47.86           C  
ATOM   1696  HA  ILE A 114     -38.533 -14.471  46.112  1.00 47.86           H  
ATOM   1697  C   ILE A 114     -36.818 -14.316  47.449  1.00 47.86           C  
ATOM   1698  CB  ILE A 114     -37.126 -15.994  45.534  1.00 47.86           C  
ATOM   1699  HB  ILE A 114     -36.042 -16.106  45.492  1.00 47.86           H  
ATOM   1700  O   ILE A 114     -35.587 -14.274  47.541  1.00 47.86           O  
ATOM   1701  CG1 ILE A 114     -37.693 -16.182  44.105  1.00 47.86           C  
ATOM   1702 HG12 ILE A 114     -37.358 -15.368  43.463  1.00 47.86           H  
ATOM   1703 HG13 ILE A 114     -38.782 -16.151  44.140  1.00 47.86           H  
ATOM   1704  CG2 ILE A 114     -37.689 -17.063  46.490  1.00 47.86           C  
ATOM   1705 HG21 ILE A 114     -37.281 -16.936  47.492  1.00 47.86           H  
ATOM   1706 HG22 ILE A 114     -37.408 -18.061  46.151  1.00 47.86           H  
ATOM   1707 HG23 ILE A 114     -38.776 -16.994  46.534  1.00 47.86           H  
ATOM   1708  CD1 ILE A 114     -37.251 -17.481  43.423  1.00 47.86           C  
ATOM   1709 HD11 ILE A 114     -36.164 -17.558  43.437  1.00 47.86           H  
ATOM   1710 HD12 ILE A 114     -37.687 -18.346  43.925  1.00 47.86           H  
ATOM   1711 HD13 ILE A 114     -37.592 -17.477  42.388  1.00 47.86           H  
ATOM   1712  N   PRO A 115     -37.604 -14.100  48.518  1.00 51.51           N  
ATOM   1713  CA  PRO A 115     -37.055 -13.906  49.852  1.00 51.51           C  
ATOM   1714  HA  PRO A 115     -36.350 -13.074  49.840  1.00 51.51           H  
ATOM   1715  C   PRO A 115     -36.327 -15.181  50.293  1.00 51.51           C  
ATOM   1716  CB  PRO A 115     -38.248 -13.539  50.744  1.00 51.51           C  
ATOM   1717  HB2 PRO A 115     -38.351 -12.454  50.777  1.00 51.51           H  
ATOM   1718  HB3 PRO A 115     -38.149 -13.938  51.754  1.00 51.51           H  
ATOM   1719  O   PRO A 115     -36.895 -16.272  50.286  1.00 51.51           O  
ATOM   1720  CG  PRO A 115     -39.451 -14.135  50.014  1.00 51.51           C  
ATOM   1721  HG2 PRO A 115     -39.570 -15.180  50.303  1.00 51.51           H  
ATOM   1722  HG3 PRO A 115     -40.365 -13.578  50.216  1.00 51.51           H  
ATOM   1723  CD  PRO A 115     -39.056 -14.060  48.542  1.00 51.51           C  
ATOM   1724  HD2 PRO A 115     -39.399 -13.117  48.115  1.00 51.51           H  
ATOM   1725  HD3 PRO A 115     -39.492 -14.901  48.003  1.00 51.51           H  
ATOM   1726  N   ALA A 116     -35.068 -15.043  50.712  1.00 54.42           N  
ATOM   1727  H   ALA A 116     -34.656 -14.124  50.632  1.00 54.42           H  
ATOM   1728  CA  ALA A 116     -34.185 -16.123  51.168  1.00 54.42           C  
ATOM   1729  HA  ALA A 116     -34.199 -16.904  50.408  1.00 54.42           H  
ATOM   1730  C   ALA A 116     -34.620 -16.792  52.498  1.00 54.42           C  
ATOM   1731  CB  ALA A 116     -32.760 -15.550  51.232  1.00 54.42           C  
ATOM   1732  HB1 ALA A 116     -32.699 -14.781  52.002  1.00 54.42           H  
ATOM   1733  HB2 ALA A 116     -32.055 -16.347  51.472  1.00 54.42           H  
ATOM   1734  HB3 ALA A 116     -32.484 -15.124  50.267  1.00 54.42           H  
ATOM   1735  O   ALA A 116     -33.800 -17.365  53.207  1.00 54.42           O  
ATOM   1736  N   GLN A 117     -35.905 -16.714  52.858  1.00 58.11           N  
ATOM   1737  H   GLN A 117     -36.546 -16.327  52.180  1.00 58.11           H  
ATOM   1738  CA  GLN A 117     -36.472 -17.183  54.127  1.00 58.11           C  
ATOM   1739  HA  GLN A 117     -35.700 -17.119  54.893  1.00 58.11           H  
ATOM   1740  C   GLN A 117     -36.902 -18.655  54.129  1.00 58.11           C  
ATOM   1741  CB  GLN A 117     -37.631 -16.258  54.537  1.00 58.11           C  
ATOM   1742  HB2 GLN A 117     -38.151 -15.895  53.650  1.00 58.11           H  
ATOM   1743  HB3 GLN A 117     -38.348 -16.807  55.148  1.00 58.11           H  
ATOM   1744  O   GLN A 117     -37.250 -19.165  55.186  1.00 58.11           O  
ATOM   1745  CG  GLN A 117     -37.109 -15.081  55.374  1.00 58.11           C  
ATOM   1746  HG2 GLN A 117     -36.344 -14.547  54.812  1.00 58.11           H  
ATOM   1747  HG3 GLN A 117     -36.657 -15.471  56.286  1.00 58.11           H  
ATOM   1748  CD  GLN A 117     -38.199 -14.087  55.759  1.00 58.11           C  
ATOM   1749  NE2 GLN A 117     -37.933 -13.202  56.693  1.00 58.11           N  
ATOM   1750 HE21 GLN A 117     -37.047 -13.206  57.179  1.00 58.11           H  
ATOM   1751 HE22 GLN A 117     -38.689 -12.571  56.917  1.00 58.11           H  
ATOM   1752  OE1 GLN A 117     -39.288 -14.055  55.216  1.00 58.11           O  
ATOM   1753  N   ASN A 118     -36.829 -19.349  52.990  1.00 51.01           N  
ATOM   1754  H   ASN A 118     -36.544 -18.862  52.152  1.00 51.01           H  
ATOM   1755  CA  ASN A 118     -37.157 -20.778  52.895  1.00 51.01           C  
ATOM   1756  HA  ASN A 118     -37.370 -21.158  53.894  1.00 51.01           H  
ATOM   1757  C   ASN A 118     -35.979 -21.651  52.427  1.00 51.01           C  
ATOM   1758  CB  ASN A 118     -38.442 -20.955  52.061  1.00 51.01           C  
ATOM   1759  HB2 ASN A 118     -38.385 -20.339  51.163  1.00 51.01           H  
ATOM   1760  HB3 ASN A 118     -38.543 -21.995  51.751  1.00 51.01           H  
ATOM   1761  O   ASN A 118     -36.196 -22.750  51.919  1.00 51.01           O  
ATOM   1762  CG  ASN A 118     -39.707 -20.626  52.836  1.00 51.01           C  
ATOM   1763  ND2 ASN A 118     -40.783 -20.331  52.147  1.00 51.01           N  
ATOM   1764 HD21 ASN A 118     -41.607 -20.136  52.699  1.00 51.01           H  
ATOM   1765 HD22 ASN A 118     -40.768 -20.320  51.138  1.00 51.01           H  
ATOM   1766  OD1 ASN A 118     -39.775 -20.661  54.048  1.00 51.01           O  
ATOM   1767  N   LEU A 119     -34.733 -21.192  52.597  1.00 51.83           N  
ATOM   1768  H   LEU A 119     -34.603 -20.316  53.082  1.00 51.83           H  
ATOM   1769  CA  LEU A 119     -33.563 -22.059  52.439  1.00 51.83           C  
ATOM   1770  HA  LEU A 119     -33.875 -22.941  51.880  1.00 51.83           H  
ATOM   1771  C   LEU A 119     -33.073 -22.531  53.818  1.00 51.83           C  
ATOM   1772  CB  LEU A 119     -32.467 -21.373  51.610  1.00 51.83           C  
ATOM   1773  HB2 LEU A 119     -32.314 -20.367  52.000  1.00 51.83           H  
ATOM   1774  HB3 LEU A 119     -31.534 -21.923  51.731  1.00 51.83           H  
ATOM   1775  O   LEU A 119     -32.897 -21.705  54.715  1.00 51.83           O  
ATOM   1776  CG  LEU A 119     -32.805 -21.305  50.108  1.00 51.83           C  
ATOM   1777  HG  LEU A 119     -33.793 -20.864  49.974  1.00 51.83           H  
ATOM   1778  CD1 LEU A 119     -31.788 -20.412  49.399  1.00 51.83           C  
ATOM   1779 HD11 LEU A 119     -30.787 -20.832  49.499  1.00 51.83           H  
ATOM   1780 HD12 LEU A 119     -32.042 -20.330  48.342  1.00 51.83           H  
ATOM   1781 HD13 LEU A 119     -31.805 -19.415  49.840  1.00 51.83           H  
ATOM   1782  CD2 LEU A 119     -32.775 -22.680  49.429  1.00 51.83           C  
ATOM   1783 HD21 LEU A 119     -32.921 -22.562  48.355  1.00 51.83           H  
ATOM   1784 HD22 LEU A 119     -33.582 -23.309  49.806  1.00 51.83           H  
ATOM   1785 HD23 LEU A 119     -31.816 -23.168  49.607  1.00 51.83           H  
ATOM   1786  N   PRO A 120     -32.874 -23.848  54.009  1.00 53.90           N  
ATOM   1787  CA  PRO A 120     -32.501 -24.411  55.297  1.00 53.90           C  
ATOM   1788  HA  PRO A 120     -33.264 -24.125  56.022  1.00 53.90           H  
ATOM   1789  C   PRO A 120     -31.124 -23.889  55.739  1.00 53.90           C  
ATOM   1790  CB  PRO A 120     -32.529 -25.932  55.116  1.00 53.90           C  
ATOM   1791  HB2 PRO A 120     -31.764 -26.434  55.710  1.00 53.90           H  
ATOM   1792  HB3 PRO A 120     -33.518 -26.309  55.376  1.00 53.90           H  
ATOM   1793  O   PRO A 120     -30.216 -23.757  54.910  1.00 53.90           O  
ATOM   1794  CG  PRO A 120     -32.295 -26.119  53.618  1.00 53.90           C  
ATOM   1795  HG2 PRO A 120     -32.732 -27.047  53.250  1.00 53.90           H  
ATOM   1796  HG3 PRO A 120     -31.226 -26.090  53.409  1.00 53.90           H  
ATOM   1797  CD  PRO A 120     -32.965 -24.895  53.006  1.00 53.90           C  
ATOM   1798  HD2 PRO A 120     -34.014 -25.111  52.803  1.00 53.90           H  
ATOM   1799  HD3 PRO A 120     -32.450 -24.615  52.087  1.00 53.90           H  
ATOM   1800  N   PRO A 121     -30.939 -23.595  57.037  1.00 45.16           N  
ATOM   1801  CA  PRO A 121     -29.664 -23.126  57.562  1.00 45.16           C  
ATOM   1802  HA  PRO A 121     -29.342 -22.236  57.021  1.00 45.16           H  
ATOM   1803  C   PRO A 121     -28.618 -24.234  57.395  1.00 45.16           C  
ATOM   1804  CB  PRO A 121     -29.943 -22.754  59.024  1.00 45.16           C  
ATOM   1805  HB2 PRO A 121     -30.226 -21.703  59.078  1.00 45.16           H  
ATOM   1806  HB3 PRO A 121     -29.087 -22.945  59.671  1.00 45.16           H  
ATOM   1807  O   PRO A 121     -28.645 -25.233  58.106  1.00 45.16           O  
ATOM   1808  CG  PRO A 121     -31.147 -23.616  59.407  1.00 45.16           C  
ATOM   1809  HG2 PRO A 121     -31.748 -23.150  60.187  1.00 45.16           H  
ATOM   1810  HG3 PRO A 121     -30.805 -24.601  59.726  1.00 45.16           H  
ATOM   1811  CD  PRO A 121     -31.919 -23.746  58.099  1.00 45.16           C  
ATOM   1812  HD2 PRO A 121     -32.656 -22.946  58.026  1.00 45.16           H  
ATOM   1813  HD3 PRO A 121     -32.411 -24.718  58.056  1.00 45.16           H  
ATOM   1814  N   GLY A 122     -27.721 -24.076  56.418  1.00 44.32           N  
ATOM   1815  H   GLY A 122     -27.844 -23.284  55.802  1.00 44.32           H  
ATOM   1816  CA  GLY A 122     -26.688 -25.072  56.122  1.00 44.32           C  
ATOM   1817  HA2 GLY A 122     -26.913 -26.010  56.630  1.00 44.32           H  
ATOM   1818  HA3 GLY A 122     -25.739 -24.706  56.515  1.00 44.32           H  
ATOM   1819  C   GLY A 122     -26.478 -25.403  54.647  1.00 44.32           C  
ATOM   1820  O   GLY A 122     -26.050 -26.514  54.360  1.00 44.32           O  
ATOM   1821  N   PHE A 123     -26.734 -24.474  53.716  1.00 49.61           N  
ATOM   1822  H   PHE A 123     -27.181 -23.612  53.993  1.00 49.61           H  
ATOM   1823  CA  PHE A 123     -26.260 -24.574  52.328  1.00 49.61           C  
ATOM   1824  HA  PHE A 123     -26.077 -25.622  52.088  1.00 49.61           H  
ATOM   1825  C   PHE A 123     -24.921 -23.816  52.158  1.00 49.61           C  
ATOM   1826  CB  PHE A 123     -27.370 -24.095  51.372  1.00 49.61           C  
ATOM   1827  HB2 PHE A 123     -27.439 -23.007  51.393  1.00 49.61           H  
ATOM   1828  HB3 PHE A 123     -28.325 -24.475  51.735  1.00 49.61           H  
ATOM   1829  O   PHE A 123     -24.928 -22.636  51.799  1.00 49.61           O  
ATOM   1830  CG  PHE A 123     -27.204 -24.567  49.937  1.00 49.61           C  
ATOM   1831  CD1 PHE A 123     -26.474 -23.807  49.002  1.00 49.61           C  
ATOM   1832  HD1 PHE A 123     -26.019 -22.874  49.302  1.00 49.61           H  
ATOM   1833  CD2 PHE A 123     -27.788 -25.784  49.535  1.00 49.61           C  
ATOM   1834  HD2 PHE A 123     -28.347 -26.375  50.245  1.00 49.61           H  
ATOM   1835  CE1 PHE A 123     -26.331 -24.262  47.678  1.00 49.61           C  
ATOM   1836  HE1 PHE A 123     -25.768 -23.676  46.966  1.00 49.61           H  
ATOM   1837  CE2 PHE A 123     -27.647 -26.238  48.211  1.00 49.61           C  
ATOM   1838  HE2 PHE A 123     -28.097 -27.172  47.909  1.00 49.61           H  
ATOM   1839  CZ  PHE A 123     -26.918 -25.477  47.282  1.00 49.61           C  
ATOM   1840  HZ  PHE A 123     -26.807 -25.825  46.265  1.00 49.61           H  
ATOM   1841  N   PRO A 124     -23.757 -24.424  52.473  1.00 53.72           N  
ATOM   1842  CA  PRO A 124     -22.453 -23.853  52.174  1.00 53.72           C  
ATOM   1843  HA  PRO A 124     -22.458 -22.779  52.362  1.00 53.72           H  
ATOM   1844  C   PRO A 124     -22.081 -24.109  50.709  1.00 53.72           C  
ATOM   1845  CB  PRO A 124     -21.477 -24.522  53.148  1.00 53.72           C  
ATOM   1846  HB2 PRO A 124     -21.490 -23.989  54.098  1.00 53.72           H  
ATOM   1847  HB3 PRO A 124     -20.463 -24.569  52.750  1.00 53.72           H  
ATOM   1848  O   PRO A 124     -22.072 -25.243  50.232  1.00 53.72           O  
ATOM   1849  CG  PRO A 124     -22.079 -25.912  53.336  1.00 53.72           C  
ATOM   1850  HG2 PRO A 124     -21.769 -26.567  52.521  1.00 53.72           H  
ATOM   1851  HG3 PRO A 124     -21.805 -26.345  54.298  1.00 53.72           H  
ATOM   1852  CD  PRO A 124     -23.575 -25.644  53.243  1.00 53.72           C  
ATOM   1853  HD2 PRO A 124     -24.081 -26.494  52.783  1.00 53.72           H  
ATOM   1854  HD3 PRO A 124     -23.925 -25.469  54.260  1.00 53.72           H  
ATOM   1855  N   PHE A 125     -21.715 -23.039  50.005  1.00 49.74           N  
ATOM   1856  H   PHE A 125     -21.792 -22.132  50.441  1.00 49.74           H  
ATOM   1857  CA  PHE A 125     -20.953 -23.129  48.765  1.00 49.74           C  
ATOM   1858  HA  PHE A 125     -21.516 -23.709  48.034  1.00 49.74           H  
ATOM   1859  C   PHE A 125     -19.628 -23.845  49.064  1.00 49.74           C  
ATOM   1860  CB  PHE A 125     -20.719 -21.714  48.210  1.00 49.74           C  
ATOM   1861  HB2 PHE A 125     -20.011 -21.783  47.384  1.00 49.74           H  
ATOM   1862  HB3 PHE A 125     -20.254 -21.096  48.978  1.00 49.74           H  
ATOM   1863  O   PHE A 125     -18.829 -23.373  49.875  1.00 49.74           O  
ATOM   1864  CG  PHE A 125     -21.975 -21.022  47.709  1.00 49.74           C  
ATOM   1865  CD1 PHE A 125     -22.322 -21.103  46.347  1.00 49.74           C  
ATOM   1866  HD1 PHE A 125     -21.694 -21.650  45.659  1.00 49.74           H  
ATOM   1867  CD2 PHE A 125     -22.803 -20.303  48.594  1.00 49.74           C  
ATOM   1868  HD2 PHE A 125     -22.548 -20.230  49.641  1.00 49.74           H  
ATOM   1869  CE1 PHE A 125     -23.487 -20.474  45.874  1.00 49.74           C  
ATOM   1870  HE1 PHE A 125     -23.749 -20.538  44.828  1.00 49.74           H  
ATOM   1871  CE2 PHE A 125     -23.972 -19.680  48.122  1.00 49.74           C  
ATOM   1872  HE2 PHE A 125     -24.609 -19.138  48.805  1.00 49.74           H  
ATOM   1873  CZ  PHE A 125     -24.313 -19.764  46.761  1.00 49.74           C  
ATOM   1874  HZ  PHE A 125     -25.210 -19.285  46.398  1.00 49.74           H  
ATOM   1875  N   PHE A 126     -19.405 -25.003  48.445  1.00 41.99           N  
ATOM   1876  H   PHE A 126     -20.125 -25.383  47.848  1.00 41.99           H  
ATOM   1877  CA  PHE A 126     -18.152 -25.740  48.565  1.00 41.99           C  
ATOM   1878  HA  PHE A 126     -17.947 -25.919  49.621  1.00 41.99           H  
ATOM   1879  C   PHE A 126     -16.991 -24.912  47.985  1.00 41.99           C  
ATOM   1880  CB  PHE A 126     -18.283 -27.109  47.875  1.00 41.99           C  
ATOM   1881  HB2 PHE A 126     -17.282 -27.511  47.721  1.00 41.99           H  
ATOM   1882  HB3 PHE A 126     -18.723 -26.978  46.886  1.00 41.99           H  
ATOM   1883  O   PHE A 126     -16.942 -24.634  46.789  1.00 41.99           O  
ATOM   1884  CG  PHE A 126     -19.087 -28.137  48.655  1.00 41.99           C  
ATOM   1885  CD1 PHE A 126     -18.424 -29.046  49.503  1.00 41.99           C  
ATOM   1886  HD1 PHE A 126     -17.348 -29.014  49.593  1.00 41.99           H  
ATOM   1887  CD2 PHE A 126     -20.490 -28.195  48.540  1.00 41.99           C  
ATOM   1888  HD2 PHE A 126     -21.013 -27.502  47.898  1.00 41.99           H  
ATOM   1889  CE1 PHE A 126     -19.156 -30.002  50.231  1.00 41.99           C  
ATOM   1890  HE1 PHE A 126     -18.642 -30.698  50.877  1.00 41.99           H  
ATOM   1891  CE2 PHE A 126     -21.222 -29.149  49.270  1.00 41.99           C  
ATOM   1892  HE2 PHE A 126     -22.298 -29.181  49.186  1.00 41.99           H  
ATOM   1893  CZ  PHE A 126     -20.556 -30.053  50.115  1.00 41.99           C  
ATOM   1894  HZ  PHE A 126     -21.119 -30.785  50.674  1.00 41.99           H  
ATOM   1895  N   MET A 127     -16.038 -24.546  48.846  1.00 33.07           N  
ATOM   1896  H   MET A 127     -16.230 -24.718  49.823  1.00 33.07           H  
ATOM   1897  CA  MET A 127     -14.632 -24.372  48.470  1.00 33.07           C  
ATOM   1898  HA  MET A 127     -14.539 -23.657  47.652  1.00 33.07           H  
ATOM   1899  C   MET A 127     -14.046 -25.723  48.046  1.00 33.07           C  
ATOM   1900  CB  MET A 127     -13.805 -23.924  49.687  1.00 33.07           C  
ATOM   1901  HB2 MET A 127     -14.021 -24.563  50.543  1.00 33.07           H  
ATOM   1902  HB3 MET A 127     -12.755 -24.071  49.434  1.00 33.07           H  
ATOM   1903  O   MET A 127     -14.475 -26.735  48.590  1.00 33.07           O  
ATOM   1904  CG  MET A 127     -13.961 -22.462  50.097  1.00 33.07           C  
ATOM   1905  HG2 MET A 127     -14.810 -22.361  50.774  1.00 33.07           H  
ATOM   1906  HG3 MET A 127     -14.140 -21.855  49.209  1.00 33.07           H  
ATOM   1907  SD  MET A 127     -12.444 -21.864  50.897  1.00 33.07           S  
ATOM   1908  CE  MET A 127     -12.937 -20.187  51.354  1.00 33.07           C  
ATOM   1909  HE1 MET A 127     -13.791 -20.226  52.030  1.00 33.07           H  
ATOM   1910  HE2 MET A 127     -13.210 -19.631  50.458  1.00 33.07           H  
ATOM   1911  HE3 MET A 127     -12.105 -19.685  51.849  1.00 33.07           H  
ATOM   1912  N   THR A 128     -13.033 -25.733  47.171  1.00 42.15           N  
ATOM   1913  H   THR A 128     -12.975 -24.922  46.571  1.00 42.15           H  
ATOM   1914  CA  THR A 128     -11.782 -26.544  47.230  1.00 42.15           C  
ATOM   1915  HA  THR A 128     -11.049 -25.976  47.804  1.00 42.15           H  
ATOM   1916  C   THR A 128     -11.195 -26.677  45.818  1.00 42.15           C  
ATOM   1917  CB  THR A 128     -11.892 -27.941  47.881  1.00 42.15           C  
ATOM   1918  HB  THR A 128     -11.028 -28.522  47.559  1.00 42.15           H  
ATOM   1919  O   THR A 128     -11.905 -26.933  44.857  1.00 42.15           O  
ATOM   1920  CG2 THR A 128     -11.843 -27.871  49.418  1.00 42.15           C  
ATOM   1921 HG21 THR A 128     -11.443 -26.918  49.764  1.00 42.15           H  
ATOM   1922 HG22 THR A 128     -11.193 -28.671  49.774  1.00 42.15           H  
ATOM   1923 HG23 THR A 128     -12.826 -28.032  49.858  1.00 42.15           H  
ATOM   1924  OG1 THR A 128     -13.051 -28.633  47.499  1.00 42.15           O  
ATOM   1925  HG1 THR A 128     -13.785 -28.105  47.823  1.00 42.15           H  
ATOM   1926  N   ASN A 129      -9.930 -26.329  45.583  1.00 35.45           N  
ATOM   1927  H   ASN A 129      -9.824 -25.880  44.685  1.00 35.45           H  
ATOM   1928  CA  ASN A 129      -8.713 -27.072  45.938  1.00 35.45           C  
ATOM   1929  HA  ASN A 129      -8.823 -27.630  46.868  1.00 35.45           H  
ATOM   1930  C   ASN A 129      -7.553 -26.051  46.045  1.00 35.45           C  
ATOM   1931  CB  ASN A 129      -8.459 -28.025  44.741  1.00 35.45           C  
ATOM   1932  HB2 ASN A 129      -7.455 -28.446  44.799  1.00 35.45           H  
ATOM   1933  HB3 ASN A 129      -8.508 -27.461  43.810  1.00 35.45           H  
ATOM   1934  O   ASN A 129      -7.432 -25.226  45.150  1.00 35.45           O  
ATOM   1935  CG  ASN A 129      -9.433 -29.187  44.680  1.00 35.45           C  
ATOM   1936  ND2 ASN A 129     -10.098 -29.409  43.570  1.00 35.45           N  
ATOM   1937 HD21 ASN A 129     -10.055 -28.757  42.800  1.00 35.45           H  
ATOM   1938 HD22 ASN A 129     -10.798 -30.136  43.622  1.00 35.45           H  
ATOM   1939  OD1 ASN A 129      -9.598 -29.905  45.648  1.00 35.45           O  
ATOM   1940  N   LEU A 130      -6.657 -25.972  47.033  1.00 32.71           N  
ATOM   1941  H   LEU A 130      -6.066 -25.160  46.926  1.00 32.71           H  
ATOM   1942  CA  LEU A 130      -6.197 -26.858  48.100  1.00 32.71           C  
ATOM   1943  HA  LEU A 130      -7.005 -27.495  48.460  1.00 32.71           H  
ATOM   1944  C   LEU A 130      -5.653 -25.987  49.264  1.00 32.71           C  
ATOM   1945  CB  LEU A 130      -5.040 -27.715  47.532  1.00 32.71           C  
ATOM   1946  HB2 LEU A 130      -4.478 -27.118  46.814  1.00 32.71           H  
ATOM   1947  HB3 LEU A 130      -4.341 -27.936  48.338  1.00 32.71           H  
ATOM   1948  O   LEU A 130      -4.876 -25.067  49.042  1.00 32.71           O  
ATOM   1949  CG  LEU A 130      -5.480 -29.042  46.883  1.00 32.71           C  
ATOM   1950  HG  LEU A 130      -6.558 -29.028  46.725  1.00 32.71           H  
ATOM   1951  CD1 LEU A 130      -4.786 -29.279  45.541  1.00 32.71           C  
ATOM   1952 HD11 LEU A 130      -5.146 -30.208  45.099  1.00 32.71           H  
ATOM   1953 HD12 LEU A 130      -5.006 -28.457  44.860  1.00 32.71           H  
ATOM   1954 HD13 LEU A 130      -3.707 -29.342  45.682  1.00 32.71           H  
ATOM   1955  CD2 LEU A 130      -5.157 -30.217  47.806  1.00 32.71           C  
ATOM   1956 HD21 LEU A 130      -5.651 -30.081  48.767  1.00 32.71           H  
ATOM   1957 HD22 LEU A 130      -4.080 -30.294  47.959  1.00 32.71           H  
ATOM   1958 HD23 LEU A 130      -5.518 -31.142  47.356  1.00 32.71           H  
ATOM   1959  N   TYR A 131      -6.124 -26.310  50.474  1.00 34.52           N  
ATOM   1960  H   TYR A 131      -6.867 -26.992  50.437  1.00 34.52           H  
ATOM   1961  CA  TYR A 131      -5.636 -26.100  51.854  1.00 34.52           C  
ATOM   1962  HA  TYR A 131      -6.382 -25.516  52.393  1.00 34.52           H  
ATOM   1963  C   TYR A 131      -4.247 -25.462  52.130  1.00 34.52           C  
ATOM   1964  CB  TYR A 131      -5.603 -27.528  52.447  1.00 34.52           C  
ATOM   1965  HB2 TYR A 131      -5.191 -28.221  51.713  1.00 34.52           H  
ATOM   1966  HB3 TYR A 131      -4.921 -27.571  53.296  1.00 34.52           H  
ATOM   1967  O   TYR A 131      -3.294 -25.735  51.409  1.00 34.52           O  
ATOM   1968  CG  TYR A 131      -6.940 -28.052  52.928  1.00 34.52           C  
ATOM   1969  CD1 TYR A 131      -7.204 -28.093  54.311  1.00 34.52           C  
ATOM   1970  HD1 TYR A 131      -6.438 -27.824  55.023  1.00 34.52           H  
ATOM   1971  CD2 TYR A 131      -7.907 -28.523  52.017  1.00 34.52           C  
ATOM   1972  HD2 TYR A 131      -7.696 -28.568  50.959  1.00 34.52           H  
ATOM   1973  CE1 TYR A 131      -8.451 -28.529  54.788  1.00 34.52           C  
ATOM   1974  HE1 TYR A 131      -8.650 -28.558  55.849  1.00 34.52           H  
ATOM   1975  CE2 TYR A 131      -9.153 -28.975  52.492  1.00 34.52           C  
ATOM   1976  HE2 TYR A 131      -9.903 -29.346  51.810  1.00 34.52           H  
ATOM   1977  OH  TYR A 131     -10.632 -29.405  54.325  1.00 34.52           O  
ATOM   1978  HH  TYR A 131     -10.699 -29.394  55.283  1.00 34.52           H  
ATOM   1979  CZ  TYR A 131      -9.431 -28.966  53.874  1.00 34.52           C  
ATOM   1980  N   PRO A 132      -4.016 -24.926  53.354  1.00 43.19           N  
ATOM   1981  CA  PRO A 132      -4.906 -24.133  54.221  1.00 43.19           C  
ATOM   1982  HA  PRO A 132      -5.782 -23.768  53.685  1.00 43.19           H  
ATOM   1983  C   PRO A 132      -4.158 -22.953  54.889  1.00 43.19           C  
ATOM   1984  CB  PRO A 132      -5.296 -25.119  55.324  1.00 43.19           C  
ATOM   1985  HB2 PRO A 132      -6.132 -25.721  54.969  1.00 43.19           H  
ATOM   1986  HB3 PRO A 132      -5.577 -24.615  56.249  1.00 43.19           H  
ATOM   1987  O   PRO A 132      -3.007 -23.104  55.262  1.00 43.19           O  
ATOM   1988  CG  PRO A 132      -4.029 -25.977  55.509  1.00 43.19           C  
ATOM   1989  HG2 PRO A 132      -3.470 -25.640  56.382  1.00 43.19           H  
ATOM   1990  HG3 PRO A 132      -4.286 -27.031  55.617  1.00 43.19           H  
ATOM   1991  CD  PRO A 132      -3.188 -25.742  54.244  1.00 43.19           C  
ATOM   1992  HD2 PRO A 132      -2.931 -26.699  53.790  1.00 43.19           H  
ATOM   1993  HD3 PRO A 132      -2.258 -25.227  54.484  1.00 43.19           H  
ATOM   1994  N   LEU A 133      -4.801 -21.829  55.211  1.00 37.66           N  
ATOM   1995  H   LEU A 133      -5.688 -21.615  54.776  1.00 37.66           H  
ATOM   1996  CA  LEU A 133      -4.466 -21.119  56.457  1.00 37.66           C  
ATOM   1997  HA  LEU A 133      -4.400 -21.893  57.222  1.00 37.66           H  
ATOM   1998  C   LEU A 133      -5.606 -20.173  56.848  1.00 37.66           C  
ATOM   1999  CB  LEU A 133      -3.094 -20.395  56.433  1.00 37.66           C  
ATOM   2000  HB2 LEU A 133      -3.277 -19.320  56.446  1.00 37.66           H  
ATOM   2001  HB3 LEU A 133      -2.559 -20.600  55.506  1.00 37.66           H  
ATOM   2002  O   LEU A 133      -6.077 -19.354  56.070  1.00 37.66           O  
ATOM   2003  CG  LEU A 133      -2.191 -20.770  57.640  1.00 37.66           C  
ATOM   2004  HG  LEU A 133      -2.820 -20.921  58.517  1.00 37.66           H  
ATOM   2005  CD1 LEU A 133      -1.333 -22.023  57.434  1.00 37.66           C  
ATOM   2006 HD11 LEU A 133      -1.965 -22.911  57.445  1.00 37.66           H  
ATOM   2007 HD12 LEU A 133      -0.604 -22.124  58.238  1.00 37.66           H  
ATOM   2008 HD13 LEU A 133      -0.807 -21.965  56.481  1.00 37.66           H  
ATOM   2009  CD2 LEU A 133      -1.231 -19.634  57.977  1.00 37.66           C  
ATOM   2010 HD21 LEU A 133      -0.641 -19.883  58.859  1.00 37.66           H  
ATOM   2011 HD22 LEU A 133      -0.562 -19.453  57.136  1.00 37.66           H  
ATOM   2012 HD23 LEU A 133      -1.793 -18.723  58.183  1.00 37.66           H  
ATOM   2013  N   ARG A 134      -6.067 -20.388  58.075  1.00 42.76           N  
ATOM   2014  H   ARG A 134      -5.549 -21.084  58.592  1.00 42.76           H  
ATOM   2015  CA  ARG A 134      -7.172 -19.755  58.794  1.00 42.76           C  
ATOM   2016  HA  ARG A 134      -8.106 -20.256  58.539  1.00 42.76           H  
ATOM   2017  C   ARG A 134      -7.354 -18.255  58.498  1.00 42.76           C  
ATOM   2018  CB  ARG A 134      -6.876 -19.970  60.287  1.00 42.76           C  
ATOM   2019  HB2 ARG A 134      -5.889 -19.565  60.512  1.00 42.76           H  
ATOM   2020  HB3 ARG A 134      -7.606 -19.418  60.879  1.00 42.76           H  
ATOM   2021  O   ARG A 134      -6.476 -17.446  58.774  1.00 42.76           O  
ATOM   2022  CG  ARG A 134      -6.930 -21.455  60.690  1.00 42.76           C  
ATOM   2023  HG2 ARG A 134      -7.965 -21.795  60.647  1.00 42.76           H  
ATOM   2024  HG3 ARG A 134      -6.332 -22.064  60.012  1.00 42.76           H  
ATOM   2025  CD  ARG A 134      -6.385 -21.654  62.106  1.00 42.76           C  
ATOM   2026  HD2 ARG A 134      -5.342 -21.339  62.130  1.00 42.76           H  
ATOM   2027  HD3 ARG A 134      -6.955 -21.022  62.788  1.00 42.76           H  
ATOM   2028  NE  ARG A 134      -6.488 -23.065  62.529  1.00 42.76           N  
ATOM   2029  HE  ARG A 134      -6.832 -23.724  61.845  1.00 42.76           H  
ATOM   2030  NH1 ARG A 134      -5.765 -22.767  64.688  1.00 42.76           N  
ATOM   2031 HH11 ARG A 134      -5.615 -21.786  64.497  1.00 42.76           H  
ATOM   2032 HH12 ARG A 134      -5.557 -23.140  65.603  1.00 42.76           H  
ATOM   2033  NH2 ARG A 134      -6.392 -24.798  64.006  1.00 42.76           N  
ATOM   2034 HH21 ARG A 134      -6.747 -25.430  63.303  1.00 42.76           H  
ATOM   2035 HH22 ARG A 134      -6.188 -25.147  64.932  1.00 42.76           H  
ATOM   2036  CZ  ARG A 134      -6.214 -23.535  63.734  1.00 42.76           C  
ATOM   2037  N   THR A 135      -8.560 -17.930  58.033  1.00 44.45           N  
ATOM   2038  H   THR A 135      -9.171 -18.700  57.801  1.00 44.45           H  
ATOM   2039  CA  THR A 135      -9.246 -16.626  58.125  1.00 44.45           C  
ATOM   2040  HA  THR A 135      -8.871 -15.950  57.356  1.00 44.45           H  
ATOM   2041  C   THR A 135      -9.061 -15.958  59.497  1.00 44.45           C  
ATOM   2042  CB  THR A 135     -10.753 -16.878  57.922  1.00 44.45           C  
ATOM   2043  HB  THR A 135     -11.330 -16.004  58.222  1.00 44.45           H  
ATOM   2044  O   THR A 135      -8.944 -16.668  60.499  1.00 44.45           O  
ATOM   2045  CG2 THR A 135     -11.115 -17.167  56.470  1.00 44.45           C  
ATOM   2046 HG21 THR A 135     -10.596 -18.058  56.117  1.00 44.45           H  
ATOM   2047 HG22 THR A 135     -12.190 -17.325  56.389  1.00 44.45           H  
ATOM   2048 HG23 THR A 135     -10.834 -16.319  55.846  1.00 44.45           H  
ATOM   2049  OG1 THR A 135     -11.156 -17.998  58.689  1.00 44.45           O  
ATOM   2050  HG1 THR A 135     -10.914 -17.824  59.602  1.00 44.45           H  
ATOM   2051  N   PRO A 136      -9.149 -14.619  59.587  1.00 47.00           N  
ATOM   2052  CA  PRO A 136     -10.464 -14.004  59.835  1.00 47.00           C  
ATOM   2053  HA  PRO A 136     -11.242 -14.766  59.783  1.00 47.00           H  
ATOM   2054  C   PRO A 136     -10.779 -12.883  58.821  1.00 47.00           C  
ATOM   2055  CB  PRO A 136     -10.432 -13.498  61.284  1.00 47.00           C  
ATOM   2056  HB2 PRO A 136     -10.629 -12.427  61.318  1.00 47.00           H  
ATOM   2057  HB3 PRO A 136     -11.148 -14.036  61.905  1.00 47.00           H  
ATOM   2058  O   PRO A 136      -9.900 -12.128  58.435  1.00 47.00           O  
ATOM   2059  CG  PRO A 136      -9.013 -13.737  61.782  1.00 47.00           C  
ATOM   2060  HG2 PRO A 136      -8.636 -12.890  62.355  1.00 47.00           H  
ATOM   2061  HG3 PRO A 136      -8.976 -14.651  62.374  1.00 47.00           H  
ATOM   2062  CD  PRO A 136      -8.237 -13.927  60.487  1.00 47.00           C  
ATOM   2063  HD2 PRO A 136      -7.330 -14.504  60.667  1.00 47.00           H  
ATOM   2064  HD3 PRO A 136      -7.974 -12.957  60.066  1.00 47.00           H  
ATOM   2065  N   VAL A 137     -11.975 -12.853  58.223  1.00 44.49           N  
ATOM   2066  H   VAL A 137     -11.839 -12.648  57.244  1.00 44.49           H  
ATOM   2067  CA  VAL A 137     -13.159 -12.124  58.734  1.00 44.49           C  
ATOM   2068  HA  VAL A 137     -13.990 -12.336  58.061  1.00 44.49           H  
ATOM   2069  C   VAL A 137     -12.941 -10.601  58.697  1.00 44.49           C  
ATOM   2070  CB  VAL A 137     -13.586 -12.623  60.139  1.00 44.49           C  
ATOM   2071  HB  VAL A 137     -12.750 -12.522  60.832  1.00 44.49           H  
ATOM   2072  O   VAL A 137     -12.226 -10.080  59.537  1.00 44.49           O  
ATOM   2073  CG1 VAL A 137     -14.742 -11.868  60.764  1.00 44.49           C  
ATOM   2074 HG11 VAL A 137     -15.006 -12.319  61.721  1.00 44.49           H  
ATOM   2075 HG12 VAL A 137     -14.404 -10.852  60.970  1.00 44.49           H  
ATOM   2076 HG13 VAL A 137     -15.602 -11.921  60.096  1.00 44.49           H  
ATOM   2077  CG2 VAL A 137     -14.047 -14.084  60.128  1.00 44.49           C  
ATOM   2078 HG21 VAL A 137     -14.999 -14.178  59.606  1.00 44.49           H  
ATOM   2079 HG22 VAL A 137     -13.327 -14.723  59.616  1.00 44.49           H  
ATOM   2080 HG23 VAL A 137     -14.162 -14.446  61.150  1.00 44.49           H  
ATOM   2081  N   GLN A 138     -13.580  -9.877  57.769  1.00 37.56           N  
ATOM   2082  H   GLN A 138     -13.487 -10.211  56.820  1.00 37.56           H  
ATOM   2083  CA  GLN A 138     -14.836  -9.137  58.002  1.00 37.56           C  
ATOM   2084  HA  GLN A 138     -15.635  -9.878  57.997  1.00 37.56           H  
ATOM   2085  C   GLN A 138     -15.141  -8.130  56.869  1.00 37.56           C  
ATOM   2086  CB  GLN A 138     -14.889  -8.385  59.363  1.00 37.56           C  
ATOM   2087  HB2 GLN A 138     -15.018  -7.317  59.190  1.00 37.56           H  
ATOM   2088  HB3 GLN A 138     -13.960  -8.483  59.926  1.00 37.56           H  
ATOM   2089  O   GLN A 138     -14.287  -7.360  56.457  1.00 37.56           O  
ATOM   2090  CG  GLN A 138     -16.057  -8.870  60.244  1.00 37.56           C  
ATOM   2091  HG2 GLN A 138     -16.174  -9.953  60.241  1.00 37.56           H  
ATOM   2092  HG3 GLN A 138     -17.003  -8.537  59.816  1.00 37.56           H  
ATOM   2093  CD  GLN A 138     -16.046  -8.332  61.663  1.00 37.56           C  
ATOM   2094  NE2 GLN A 138     -16.121  -9.169  62.674  1.00 37.56           N  
ATOM   2095 HE21 GLN A 138     -16.137 -10.169  62.532  1.00 37.56           H  
ATOM   2096 HE22 GLN A 138     -16.116  -8.733  63.586  1.00 37.56           H  
ATOM   2097  OE1 GLN A 138     -16.033  -7.141  61.891  1.00 37.56           O  
ATOM   2098  N   LEU A 139     -16.420  -8.142  56.480  1.00 42.18           N  
ATOM   2099  H   LEU A 139     -16.928  -8.960  56.783  1.00 42.18           H  
ATOM   2100  CA  LEU A 139     -17.309  -7.025  56.123  1.00 42.18           C  
ATOM   2101  HA  LEU A 139     -18.236  -7.535  55.860  1.00 42.18           H  
ATOM   2102  C   LEU A 139     -17.037  -6.124  54.902  1.00 42.18           C  
ATOM   2103  CB  LEU A 139     -17.651  -6.206  57.377  1.00 42.18           C  
ATOM   2104  HB2 LEU A 139     -18.177  -5.295  57.090  1.00 42.18           H  
ATOM   2105  HB3 LEU A 139     -16.717  -5.904  57.852  1.00 42.18           H  
ATOM   2106  O   LEU A 139     -15.988  -5.528  54.704  1.00 42.18           O  
ATOM   2107  CG  LEU A 139     -18.529  -6.991  58.367  1.00 42.18           C  
ATOM   2108  HG  LEU A 139     -18.214  -8.034  58.367  1.00 42.18           H  
ATOM   2109  CD1 LEU A 139     -18.420  -6.375  59.761  1.00 42.18           C  
ATOM   2110 HD11 LEU A 139     -18.920  -5.407  59.779  1.00 42.18           H  
ATOM   2111 HD12 LEU A 139     -17.374  -6.206  60.020  1.00 42.18           H  
ATOM   2112 HD13 LEU A 139     -18.878  -7.026  60.505  1.00 42.18           H  
ATOM   2113  CD2 LEU A 139     -20.003  -7.047  57.983  1.00 42.18           C  
ATOM   2114 HD21 LEU A 139     -20.131  -7.541  57.020  1.00 42.18           H  
ATOM   2115 HD22 LEU A 139     -20.411  -6.038  57.925  1.00 42.18           H  
ATOM   2116 HD23 LEU A 139     -20.555  -7.607  58.737  1.00 42.18           H  
ATOM   2117  N   MET A 140     -18.124  -6.008  54.136  1.00 44.12           N  
ATOM   2118  H   MET A 140     -18.940  -6.496  54.478  1.00 44.12           H  
ATOM   2119  CA  MET A 140     -18.368  -5.190  52.947  1.00 44.12           C  
ATOM   2120  HA  MET A 140     -17.725  -5.517  52.130  1.00 44.12           H  
ATOM   2121  C   MET A 140     -18.138  -3.685  53.177  1.00 44.12           C  
ATOM   2122  CB  MET A 140     -19.847  -5.407  52.575  1.00 44.12           C  
ATOM   2123  HB2 MET A 140     -20.118  -4.749  51.749  1.00 44.12           H  
ATOM   2124  HB3 MET A 140     -20.464  -5.138  53.433  1.00 44.12           H  
ATOM   2125  O   MET A 140     -18.201  -3.210  54.311  1.00 44.12           O  
ATOM   2126  CG  MET A 140     -20.202  -6.832  52.138  1.00 44.12           C  
ATOM   2127  HG2 MET A 140     -19.735  -7.560  52.800  1.00 44.12           H  
ATOM   2128  HG3 MET A 140     -19.817  -6.988  51.130  1.00 44.12           H  
ATOM   2129  SD  MET A 140     -21.992  -7.129  52.151  1.00 44.12           S  
ATOM   2130  CE  MET A 140     -22.107  -8.488  50.960  1.00 44.12           C  
ATOM   2131  HE1 MET A 140     -23.147  -8.803  50.869  1.00 44.12           H  
ATOM   2132  HE2 MET A 140     -21.749  -8.154  49.986  1.00 44.12           H  
ATOM   2133  HE3 MET A 140     -21.504  -9.330  51.300  1.00 44.12           H  
ATOM   2134  N   PRO A 141     -18.046  -2.903  52.087  1.00 42.63           N  
ATOM   2135  CA  PRO A 141     -19.231  -2.108  51.755  1.00 42.63           C  
ATOM   2136  HA  PRO A 141     -20.108  -2.525  52.248  1.00 42.63           H  
ATOM   2137  C   PRO A 141     -19.540  -2.008  50.251  1.00 42.63           C  
ATOM   2138  CB  PRO A 141     -18.973  -0.730  52.364  1.00 42.63           C  
ATOM   2139  HB2 PRO A 141     -19.240  -0.741  53.421  1.00 42.63           H  
ATOM   2140  HB3 PRO A 141     -19.514   0.063  51.847  1.00 42.63           H  
ATOM   2141  O   PRO A 141     -18.684  -2.147  49.384  1.00 42.63           O  
ATOM   2142  CG  PRO A 141     -17.462  -0.563  52.224  1.00 42.63           C  
ATOM   2143  HG2 PRO A 141     -17.231   0.056  51.357  1.00 42.63           H  
ATOM   2144  HG3 PRO A 141     -17.040  -0.124  53.127  1.00 42.63           H  
ATOM   2145  CD  PRO A 141     -16.921  -1.978  51.999  1.00 42.63           C  
ATOM   2146  HD2 PRO A 141     -16.473  -2.047  51.008  1.00 42.63           H  
ATOM   2147  HD3 PRO A 141     -16.165  -2.211  52.749  1.00 42.63           H  
ATOM   2148  N   ASN A 142     -20.820  -1.742  49.986  1.00 46.43           N  
ATOM   2149  H   ASN A 142     -21.428  -1.665  50.788  1.00 46.43           H  
ATOM   2150  CA  ASN A 142     -21.385  -1.299  48.715  1.00 46.43           C  
ATOM   2151  HA  ASN A 142     -21.315  -2.104  47.983  1.00 46.43           H  
ATOM   2152  C   ASN A 142     -20.689  -0.050  48.132  1.00 46.43           C  
ATOM   2153  CB  ASN A 142     -22.868  -0.950  48.991  1.00 46.43           C  
ATOM   2154  HB2 ASN A 142     -23.260  -0.349  48.171  1.00 46.43           H  
ATOM   2155  HB3 ASN A 142     -22.948  -0.350  49.898  1.00 46.43           H  
ATOM   2156  O   ASN A 142     -20.142   0.759  48.877  1.00 46.43           O  
ATOM   2157  CG  ASN A 142     -23.774  -2.158  49.070  1.00 46.43           C  
ATOM   2158  ND2 ASN A 142     -24.563  -2.297  50.112  1.00 46.43           N  
ATOM   2159 HD21 ASN A 142     -25.163  -3.110  50.097  1.00 46.43           H  
ATOM   2160 HD22 ASN A 142     -24.594  -1.602  50.843  1.00 46.43           H  
ATOM   2161  OD1 ASN A 142     -23.805  -2.977  48.174  1.00 46.43           O  
ATOM   2162  N   ILE A 143     -20.949   0.167  46.831  1.00 40.48           N  
ATOM   2163  H   ILE A 143     -21.388  -0.608  46.354  1.00 40.48           H  
ATOM   2164  CA  ILE A 143     -20.694   1.358  45.988  1.00 40.48           C  
ATOM   2165  HA  ILE A 143     -21.474   1.341  45.227  1.00 40.48           H  
ATOM   2166  C   ILE A 143     -19.341   1.253  45.251  1.00 40.48           C  
ATOM   2167  CB  ILE A 143     -20.879   2.701  46.750  1.00 40.48           C  
ATOM   2168  HB  ILE A 143     -20.023   2.833  47.412  1.00 40.48           H  
ATOM   2169  O   ILE A 143     -18.300   1.130  45.871  1.00 40.48           O  
ATOM   2170  CG1 ILE A 143     -22.181   2.799  47.593  1.00 40.48           C  
ATOM   2171 HG12 ILE A 143     -22.443   1.844  48.047  1.00 40.48           H  
ATOM   2172 HG13 ILE A 143     -23.015   3.080  46.950  1.00 40.48           H  
ATOM   2173  CG2 ILE A 143     -20.878   3.867  45.743  1.00 40.48           C  
ATOM   2174 HG21 ILE A 143     -21.001   4.816  46.265  1.00 40.48           H  
ATOM   2175 HG22 ILE A 143     -21.689   3.751  45.024  1.00 40.48           H  
ATOM   2176 HG23 ILE A 143     -19.924   3.907  45.219  1.00 40.48           H  
ATOM   2177  CD1 ILE A 143     -22.068   3.808  48.743  1.00 40.48           C  
ATOM   2178 HD11 ILE A 143     -21.244   3.530  49.400  1.00 40.48           H  
ATOM   2179 HD12 ILE A 143     -21.899   4.814  48.359  1.00 40.48           H  
ATOM   2180 HD13 ILE A 143     -22.993   3.804  49.320  1.00 40.48           H  
ATOM   2181  N   GLY A 144     -19.253   1.283  43.921  1.00 33.46           N  
ATOM   2182  H   GLY A 144     -18.343   1.014  43.575  1.00 33.46           H  
ATOM   2183  CA  GLY A 144     -20.173   1.824  42.925  1.00 33.46           C  
ATOM   2184  HA2 GLY A 144     -20.137   2.911  43.009  1.00 33.46           H  
ATOM   2185  HA3 GLY A 144     -21.193   1.495  43.122  1.00 33.46           H  
ATOM   2186  C   GLY A 144     -19.804   1.387  41.491  1.00 33.46           C  
ATOM   2187  O   GLY A 144     -19.352   0.263  41.297  1.00 33.46           O  
ATOM   2188  N   PRO A 145     -20.060   2.233  40.481  1.00 51.84           N  
ATOM   2189  CA  PRO A 145     -20.474   1.840  39.136  1.00 51.84           C  
ATOM   2190  HA  PRO A 145     -21.163   0.997  39.190  1.00 51.84           H  
ATOM   2191  C   PRO A 145     -19.303   1.476  38.214  1.00 51.84           C  
ATOM   2192  CB  PRO A 145     -21.218   3.077  38.615  1.00 51.84           C  
ATOM   2193  HB2 PRO A 145     -22.238   3.077  38.998  1.00 51.84           H  
ATOM   2194  HB3 PRO A 145     -21.222   3.131  37.526  1.00 51.84           H  
ATOM   2195  O   PRO A 145     -18.317   2.200  38.143  1.00 51.84           O  
ATOM   2196  CG  PRO A 145     -20.440   4.238  39.239  1.00 51.84           C  
ATOM   2197  HG2 PRO A 145     -19.557   4.463  38.641  1.00 51.84           H  
ATOM   2198  HG3 PRO A 145     -21.061   5.127  39.343  1.00 51.84           H  
ATOM   2199  CD  PRO A 145     -20.023   3.682  40.595  1.00 51.84           C  
ATOM   2200  HD2 PRO A 145     -20.745   4.019  41.340  1.00 51.84           H  
ATOM   2201  HD3 PRO A 145     -19.023   4.028  40.854  1.00 51.84           H  
ATOM   2202  N   ASN A 146     -19.436   0.389  37.453  1.00 42.23           N  
ATOM   2203  H   ASN A 146     -20.187  -0.255  37.657  1.00 42.23           H  
ATOM   2204  CA  ASN A 146     -18.648   0.126  36.241  1.00 42.23           C  
ATOM   2205  HA  ASN A 146     -18.698   1.004  35.597  1.00 42.23           H  
ATOM   2206  C   ASN A 146     -19.311  -1.052  35.514  1.00 42.23           C  
ATOM   2207  CB  ASN A 146     -17.175  -0.173  36.615  1.00 42.23           C  
ATOM   2208  HB2 ASN A 146     -17.028  -0.082  37.691  1.00 42.23           H  
ATOM   2209  HB3 ASN A 146     -16.921  -1.196  36.339  1.00 42.23           H  
ATOM   2210  O   ASN A 146     -19.365  -2.157  36.039  1.00 42.23           O  
ATOM   2211  CG  ASN A 146     -16.189   0.744  35.912  1.00 42.23           C  
ATOM   2212  ND2 ASN A 146     -15.008   0.910  36.460  1.00 42.23           N  
ATOM   2213 HD21 ASN A 146     -14.386   1.548  35.984  1.00 42.23           H  
ATOM   2214 HD22 ASN A 146     -14.800   0.475  37.347  1.00 42.23           H  
ATOM   2215  OD1 ASN A 146     -16.437   1.311  34.862  1.00 42.23           O  
ATOM   2216  N   ILE A 147     -20.071  -0.821  34.442  1.00 52.31           N  
ATOM   2217  H   ILE A 147     -20.948  -1.314  34.528  1.00 52.31           H  
ATOM   2218  CA  ILE A 147     -19.565  -0.893  33.060  1.00 52.31           C  
ATOM   2219  HA  ILE A 147     -20.427  -1.070  32.417  1.00 52.31           H  
ATOM   2220  C   ILE A 147     -18.612  -2.078  32.894  1.00 52.31           C  
ATOM   2221  CB  ILE A 147     -18.900   0.412  32.557  1.00 52.31           C  
ATOM   2222  HB  ILE A 147     -17.967   0.557  33.102  1.00 52.31           H  
ATOM   2223  O   ILE A 147     -17.472  -1.994  33.332  1.00 52.31           O  
ATOM   2224  CG1 ILE A 147     -19.791   1.651  32.790  1.00 52.31           C  
ATOM   2225 HG12 ILE A 147     -20.691   1.578  32.180  1.00 52.31           H  
ATOM   2226 HG13 ILE A 147     -20.096   1.690  33.836  1.00 52.31           H  
ATOM   2227  CG2 ILE A 147     -18.558   0.268  31.057  1.00 52.31           C  
ATOM   2228 HG21 ILE A 147     -17.897  -0.582  30.889  1.00 52.31           H  
ATOM   2229 HG22 ILE A 147     -18.022   1.151  30.709  1.00 52.31           H  
ATOM   2230 HG23 ILE A 147     -19.467   0.148  30.468  1.00 52.31           H  
ATOM   2231  CD1 ILE A 147     -19.081   2.977  32.487  1.00 52.31           C  
ATOM   2232 HD11 ILE A 147     -19.715   3.804  32.808  1.00 52.31           H  
ATOM   2233 HD12 ILE A 147     -18.897   3.082  31.418  1.00 52.31           H  
ATOM   2234 HD13 ILE A 147     -18.137   3.027  33.030  1.00 52.31           H  
ATOM   2235  N   GLN A 148     -19.103  -3.139  32.247  1.00 48.28           N  
ATOM   2236  H   GLN A 148     -20.105  -3.138  32.119  1.00 48.28           H  
ATOM   2237  CA  GLN A 148     -18.391  -4.219  31.538  1.00 48.28           C  
ATOM   2238  HA  GLN A 148     -18.155  -3.905  30.521  1.00 48.28           H  
ATOM   2239  C   GLN A 148     -19.403  -5.374  31.471  1.00 48.28           C  
ATOM   2240  CB  GLN A 148     -17.093  -4.655  32.252  1.00 48.28           C  
ATOM   2241  HB2 GLN A 148     -16.891  -5.702  32.030  1.00 48.28           H  
ATOM   2242  HB3 GLN A 148     -17.218  -4.566  33.331  1.00 48.28           H  
ATOM   2243  O   GLN A 148     -19.735  -5.990  32.471  1.00 48.28           O  
ATOM   2244  CG  GLN A 148     -15.880  -3.829  31.768  1.00 48.28           C  
ATOM   2245  HG2 GLN A 148     -16.169  -2.810  31.513  1.00 48.28           H  
ATOM   2246  HG3 GLN A 148     -15.506  -4.276  30.846  1.00 48.28           H  
ATOM   2247  CD  GLN A 148     -14.729  -3.788  32.771  1.00 48.28           C  
ATOM   2248  NE2 GLN A 148     -13.903  -2.765  32.741  1.00 48.28           N  
ATOM   2249 HE21 GLN A 148     -14.117  -1.957  32.175  1.00 48.28           H  
ATOM   2250 HE22 GLN A 148     -13.178  -2.778  33.445  1.00 48.28           H  
ATOM   2251  OE1 GLN A 148     -14.508  -4.692  33.556  1.00 48.28           O  
ATOM   2252  N   GLY A 149     -20.111  -5.592  30.370  1.00 49.40           N  
ATOM   2253  H   GLY A 149     -20.945  -6.118  30.589  1.00 49.40           H  
ATOM   2254  CA  GLY A 149     -19.555  -5.917  29.066  1.00 49.40           C  
ATOM   2255  HA2 GLY A 149     -19.942  -5.242  28.304  1.00 49.40           H  
ATOM   2256  HA3 GLY A 149     -18.465  -5.873  29.081  1.00 49.40           H  
ATOM   2257  C   GLY A 149     -19.990  -7.349  28.763  1.00 49.40           C  
ATOM   2258  O   GLY A 149     -19.215  -8.281  28.943  1.00 49.40           O  
ATOM   2259  N   GLN A 150     -21.258  -7.535  28.373  1.00 46.43           N  
ATOM   2260  H   GLN A 150     -21.856  -6.730  28.251  1.00 46.43           H  
ATOM   2261  CA  GLN A 150     -21.693  -8.790  27.761  1.00 46.43           C  
ATOM   2262  HA  GLN A 150     -21.457  -9.627  28.418  1.00 46.43           H  
ATOM   2263  C   GLN A 150     -20.899  -8.956  26.463  1.00 46.43           C  
ATOM   2264  CB  GLN A 150     -23.207  -8.793  27.461  1.00 46.43           C  
ATOM   2265  HB2 GLN A 150     -23.542  -7.782  27.230  1.00 46.43           H  
ATOM   2266  HB3 GLN A 150     -23.374  -9.405  26.575  1.00 46.43           H  
ATOM   2267  O   GLN A 150     -21.192  -8.318  25.454  1.00 46.43           O  
ATOM   2268  CG  GLN A 150     -24.074  -9.392  28.579  1.00 46.43           C  
ATOM   2269  HG2 GLN A 150     -24.001  -8.767  29.469  1.00 46.43           H  
ATOM   2270  HG3 GLN A 150     -23.702 -10.387  28.823  1.00 46.43           H  
ATOM   2271  CD  GLN A 150     -25.547  -9.515  28.176  1.00 46.43           C  
ATOM   2272  NE2 GLN A 150     -26.377 -10.114  29.001  1.00 46.43           N  
ATOM   2273 HE21 GLN A 150     -26.060 -10.501  29.878  1.00 46.43           H  
ATOM   2274 HE22 GLN A 150     -27.335 -10.170  28.683  1.00 46.43           H  
ATOM   2275  OE1 GLN A 150     -25.989  -9.075  27.130  1.00 46.43           O  
ATOM   2276  N   ALA A 151     -19.870  -9.796  26.493  1.00 51.93           N  
ATOM   2277  H   ALA A 151     -19.579 -10.178  27.381  1.00 51.93           H  
ATOM   2278  CA  ALA A 151     -19.271 -10.330  25.285  1.00 51.93           C  
ATOM   2279  HA  ALA A 151     -19.131  -9.527  24.561  1.00 51.93           H  
ATOM   2280  C   ALA A 151     -20.254 -11.348  24.694  1.00 51.93           C  
ATOM   2281  CB  ALA A 151     -17.892 -10.911  25.622  1.00 51.93           C  
ATOM   2282  HB1 ALA A 151     -17.248 -10.128  26.021  1.00 51.93           H  
ATOM   2283  HB2 ALA A 151     -17.439 -11.320  24.719  1.00 51.93           H  
ATOM   2284  HB3 ALA A 151     -17.990 -11.707  26.360  1.00 51.93           H  
ATOM   2285  O   ALA A 151     -20.176 -12.547  24.957  1.00 51.93           O  
ATOM   2286  N   THR A 152     -21.233 -10.859  23.936  1.00 61.43           N  
ATOM   2287  H   THR A 152     -21.368  -9.859  23.896  1.00 61.43           H  
ATOM   2288  CA  THR A 152     -22.106 -11.708  23.128  1.00 61.43           C  
ATOM   2289  HA  THR A 152     -22.471 -12.529  23.745  1.00 61.43           H  
ATOM   2290  C   THR A 152     -21.260 -12.270  21.989  1.00 61.43           C  
ATOM   2291  CB  THR A 152     -23.325 -10.930  22.601  1.00 61.43           C  
ATOM   2292  HB  THR A 152     -23.026 -10.268  21.789  1.00 61.43           H  
ATOM   2293  O   THR A 152     -20.943 -11.562  21.035  1.00 61.43           O  
ATOM   2294  CG2 THR A 152     -24.434 -11.866  22.123  1.00 61.43           C  
ATOM   2295 HG21 THR A 152     -24.066 -12.489  21.308  1.00 61.43           H  
ATOM   2296 HG22 THR A 152     -25.280 -11.281  21.762  1.00 61.43           H  
ATOM   2297 HG23 THR A 152     -24.763 -12.505  22.943  1.00 61.43           H  
ATOM   2298  OG1 THR A 152     -23.870 -10.150  23.640  1.00 61.43           O  
ATOM   2299  HG1 THR A 152     -24.659  -9.709  23.318  1.00 61.43           H  
ATOM   2300  N   LEU A 153     -20.850 -13.534  22.107  1.00 57.21           N  
ATOM   2301  H   LEU A 153     -21.048 -14.020  22.970  1.00 57.21           H  
ATOM   2302  CA  LEU A 153     -20.224 -14.283  21.020  1.00 57.21           C  
ATOM   2303  HA  LEU A 153     -19.379 -13.720  20.624  1.00 57.21           H  
ATOM   2304  C   LEU A 153     -21.254 -14.441  19.897  1.00 57.21           C  
ATOM   2305  CB  LEU A 153     -19.726 -15.645  21.549  1.00 57.21           C  
ATOM   2306  HB2 LEU A 153     -19.665 -16.352  20.722  1.00 57.21           H  
ATOM   2307  HB3 LEU A 153     -20.463 -16.036  22.251  1.00 57.21           H  
ATOM   2308  O   LEU A 153     -22.104 -15.330  19.938  1.00 57.21           O  
ATOM   2309  CG  LEU A 153     -18.346 -15.570  22.228  1.00 57.21           C  
ATOM   2310  HG  LEU A 153     -18.271 -14.648  22.805  1.00 57.21           H  
ATOM   2311  CD1 LEU A 153     -18.154 -16.749  23.181  1.00 57.21           C  
ATOM   2312 HD11 LEU A 153     -18.237 -17.690  22.637  1.00 57.21           H  
ATOM   2313 HD12 LEU A 153     -18.915 -16.715  23.961  1.00 57.21           H  
ATOM   2314 HD13 LEU A 153     -17.173 -16.687  23.651  1.00 57.21           H  
ATOM   2315  CD2 LEU A 153     -17.219 -15.611  21.191  1.00 57.21           C  
ATOM   2316 HD21 LEU A 153     -17.257 -16.544  20.628  1.00 57.21           H  
ATOM   2317 HD22 LEU A 153     -17.317 -14.773  20.500  1.00 57.21           H  
ATOM   2318 HD23 LEU A 153     -16.255 -15.535  21.694  1.00 57.21           H  
ATOM   2319  N   GLN A 154     -21.210 -13.544  18.912  1.00 58.97           N  
ATOM   2320  H   GLN A 154     -20.555 -12.778  18.979  1.00 58.97           H  
ATOM   2321  CA  GLN A 154     -21.960 -13.739  17.681  1.00 58.97           C  
ATOM   2322  HA  GLN A 154     -23.000 -13.907  17.958  1.00 58.97           H  
ATOM   2323  C   GLN A 154     -21.418 -14.983  16.961  1.00 58.97           C  
ATOM   2324  CB  GLN A 154     -21.901 -12.512  16.762  1.00 58.97           C  
ATOM   2325  HB2 GLN A 154     -22.327 -12.825  15.809  1.00 58.97           H  
ATOM   2326  HB3 GLN A 154     -20.867 -12.212  16.589  1.00 58.97           H  
ATOM   2327  O   GLN A 154     -20.199 -15.134  16.845  1.00 58.97           O  
ATOM   2328  CG  GLN A 154     -22.707 -11.324  17.319  1.00 58.97           C  
ATOM   2329  HG2 GLN A 154     -23.541 -11.696  17.914  1.00 58.97           H  
ATOM   2330  HG3 GLN A 154     -22.066 -10.733  17.973  1.00 58.97           H  
ATOM   2331  CD  GLN A 154     -23.301 -10.423  16.234  1.00 58.97           C  
ATOM   2332  NE2 GLN A 154     -23.869  -9.297  16.599  1.00 58.97           N  
ATOM   2333 HE21 GLN A 154     -23.887  -9.011  17.568  1.00 58.97           H  
ATOM   2334 HE22 GLN A 154     -24.251  -8.742  15.846  1.00 58.97           H  
ATOM   2335  OE1 GLN A 154     -23.306 -10.713  15.051  1.00 58.97           O  
ATOM   2336  N   PRO A 155     -22.290 -15.887  16.486  1.00 63.80           N  
ATOM   2337  CA  PRO A 155     -21.857 -17.053  15.735  1.00 63.80           C  
ATOM   2338  HA  PRO A 155     -21.167 -17.643  16.337  1.00 63.80           H  
ATOM   2339  C   PRO A 155     -21.149 -16.599  14.453  1.00 63.80           C  
ATOM   2340  CB  PRO A 155     -23.127 -17.871  15.478  1.00 63.80           C  
ATOM   2341  HB2 PRO A 155     -23.104 -18.375  14.511  1.00 63.80           H  
ATOM   2342  HB3 PRO A 155     -23.252 -18.599  16.280  1.00 63.80           H  
ATOM   2343  O   PRO A 155     -21.712 -15.866  13.640  1.00 63.80           O  
ATOM   2344  CG  PRO A 155     -24.254 -16.841  15.554  1.00 63.80           C  
ATOM   2345  HG2 PRO A 155     -24.372 -16.359  14.583  1.00 63.80           H  
ATOM   2346  HG3 PRO A 155     -25.193 -17.290  15.875  1.00 63.80           H  
ATOM   2347  CD  PRO A 155     -23.739 -15.822  16.564  1.00 63.80           C  
ATOM   2348  HD2 PRO A 155     -24.059 -16.101  17.568  1.00 63.80           H  
ATOM   2349  HD3 PRO A 155     -24.113 -14.831  16.306  1.00 63.80           H  
ATOM   2350  N   VAL A 156     -19.896 -17.027  14.287  1.00 68.71           N  
ATOM   2351  H   VAL A 156     -19.483 -17.578  15.026  1.00 68.71           H  
ATOM   2352  CA  VAL A 156     -19.104 -16.808  13.072  1.00 68.71           C  
ATOM   2353  HA  VAL A 156     -19.027 -15.737  12.884  1.00 68.71           H  
ATOM   2354  C   VAL A 156     -19.846 -17.466  11.911  1.00 68.71           C  
ATOM   2355  CB  VAL A 156     -17.682 -17.386  13.241  1.00 68.71           C  
ATOM   2356  HB  VAL A 156     -17.752 -18.445  13.492  1.00 68.71           H  
ATOM   2357  O   VAL A 156     -20.034 -18.683  11.902  1.00 68.71           O  
ATOM   2358  CG1 VAL A 156     -16.836 -17.247  11.969  1.00 68.71           C  
ATOM   2359 HG11 VAL A 156     -15.831 -17.631  12.148  1.00 68.71           H  
ATOM   2360 HG12 VAL A 156     -17.279 -17.825  11.158  1.00 68.71           H  
ATOM   2361 HG13 VAL A 156     -16.773 -16.201  11.670  1.00 68.71           H  
ATOM   2362  CG2 VAL A 156     -16.935 -16.673  14.379  1.00 68.71           C  
ATOM   2363 HG21 VAL A 156     -16.858 -15.607  14.165  1.00 68.71           H  
ATOM   2364 HG22 VAL A 156     -15.934 -17.090  14.483  1.00 68.71           H  
ATOM   2365 HG23 VAL A 156     -17.460 -16.806  15.325  1.00 68.71           H  
ATOM   2366  N   GLN A 157     -20.313 -16.664  10.952  1.00 69.38           N  
ATOM   2367  H   GLN A 157     -20.173 -15.667  11.034  1.00 69.38           H  
ATOM   2368  CA  GLN A 157     -20.965 -17.195   9.760  1.00 69.38           C  
ATOM   2369  HA  GLN A 157     -21.798 -17.811  10.097  1.00 69.38           H  
ATOM   2370  C   GLN A 157     -19.978 -18.076   8.976  1.00 69.38           C  
ATOM   2371  CB  GLN A 157     -21.520 -16.075   8.870  1.00 69.38           C  
ATOM   2372  HB2 GLN A 157     -20.728 -15.373   8.610  1.00 69.38           H  
ATOM   2373  HB3 GLN A 157     -21.884 -16.535   7.951  1.00 69.38           H  
ATOM   2374  O   GLN A 157     -18.803 -17.715   8.857  1.00 69.38           O  
ATOM   2375  CG  GLN A 157     -22.684 -15.324   9.538  1.00 69.38           C  
ATOM   2376  HG2 GLN A 157     -23.352 -16.046  10.007  1.00 69.38           H  
ATOM   2377  HG3 GLN A 157     -22.295 -14.666  10.315  1.00 69.38           H  
ATOM   2378  CD  GLN A 157     -23.511 -14.498   8.554  1.00 69.38           C  
ATOM   2379  NE2 GLN A 157     -24.565 -13.860   9.011  1.00 69.38           N  
ATOM   2380 HE21 GLN A 157     -25.074 -13.314   8.330  1.00 69.38           H  
ATOM   2381 HE22 GLN A 157     -24.800 -13.885   9.993  1.00 69.38           H  
ATOM   2382  OE1 GLN A 157     -23.252 -14.419   7.365  1.00 69.38           O  
ATOM   2383  N   PRO A 158     -20.423 -19.228   8.444  1.00 71.23           N  
ATOM   2384  CA  PRO A 158     -19.562 -20.097   7.659  1.00 71.23           C  
ATOM   2385  HA  PRO A 158     -18.716 -20.414   8.269  1.00 71.23           H  
ATOM   2386  C   PRO A 158     -19.041 -19.345   6.430  1.00 71.23           C  
ATOM   2387  CB  PRO A 158     -20.410 -21.322   7.306  1.00 71.23           C  
ATOM   2388  HB2 PRO A 158     -20.261 -22.094   8.061  1.00 71.23           H  
ATOM   2389  HB3 PRO A 158     -20.178 -21.712   6.315  1.00 71.23           H  
ATOM   2390  O   PRO A 158     -19.806 -18.735   5.682  1.00 71.23           O  
ATOM   2391  CG  PRO A 158     -21.847 -20.806   7.388  1.00 71.23           C  
ATOM   2392  HG2 PRO A 158     -22.119 -20.336   6.443  1.00 71.23           H  
ATOM   2393  HG3 PRO A 158     -22.550 -21.600   7.638  1.00 71.23           H  
ATOM   2394  CD  PRO A 158     -21.781 -19.744   8.482  1.00 71.23           C  
ATOM   2395  HD2 PRO A 158     -22.516 -18.964   8.283  1.00 71.23           H  
ATOM   2396  HD3 PRO A 158     -21.965 -20.201   9.454  1.00 71.23           H  
ATOM   2397  N   MET A 159     -17.722 -19.393   6.242  1.00 75.51           N  
ATOM   2398  H   MET A 159     -17.165 -19.886   6.925  1.00 75.51           H  
ATOM   2399  CA  MET A 159     -17.034 -18.816   5.092  1.00 75.51           C  
ATOM   2400  HA  MET A 159     -17.192 -17.738   5.097  1.00 75.51           H  
ATOM   2401  C   MET A 159     -17.624 -19.412   3.810  1.00 75.51           C  
ATOM   2402  CB  MET A 159     -15.531 -19.106   5.239  1.00 75.51           C  
ATOM   2403  HB2 MET A 159     -15.226 -18.828   6.248  1.00 75.51           H  
ATOM   2404  HB3 MET A 159     -15.348 -20.173   5.116  1.00 75.51           H  
ATOM   2405  O   MET A 159     -17.601 -20.628   3.617  1.00 75.51           O  
ATOM   2406  CG  MET A 159     -14.644 -18.330   4.263  1.00 75.51           C  
ATOM   2407  HG2 MET A 159     -14.853 -18.655   3.244  1.00 75.51           H  
ATOM   2408  HG3 MET A 159     -14.877 -17.268   4.347  1.00 75.51           H  
ATOM   2409  SD  MET A 159     -12.878 -18.563   4.617  1.00 75.51           S  
ATOM   2410  CE  MET A 159     -12.158 -17.311   3.524  1.00 75.51           C  
ATOM   2411  HE1 MET A 159     -11.072 -17.332   3.615  1.00 75.51           H  
ATOM   2412  HE2 MET A 159     -12.438 -17.523   2.492  1.00 75.51           H  
ATOM   2413  HE3 MET A 159     -12.525 -16.324   3.806  1.00 75.51           H  
ATOM   2414  N   GLN A 160     -18.195 -18.565   2.954  1.00 75.94           N  
ATOM   2415  H   GLN A 160     -18.232 -17.581   3.178  1.00 75.94           H  
ATOM   2416  CA  GLN A 160     -18.729 -19.023   1.676  1.00 75.94           C  
ATOM   2417  HA  GLN A 160     -19.413 -19.844   1.887  1.00 75.94           H  
ATOM   2418  C   GLN A 160     -17.591 -19.550   0.788  1.00 75.94           C  
ATOM   2419  CB  GLN A 160     -19.515 -17.911   0.971  1.00 75.94           C  
ATOM   2420  HB2 GLN A 160     -19.735 -18.258  -0.039  1.00 75.94           H  
ATOM   2421  HB3 GLN A 160     -18.898 -17.017   0.884  1.00 75.94           H  
ATOM   2422  O   GLN A 160     -16.497 -18.976   0.793  1.00 75.94           O  
ATOM   2423  CG  GLN A 160     -20.821 -17.568   1.720  1.00 75.94           C  
ATOM   2424  HG2 GLN A 160     -20.994 -18.293   2.515  1.00 75.94           H  
ATOM   2425  HG3 GLN A 160     -20.712 -16.592   2.193  1.00 75.94           H  
ATOM   2426  CD  GLN A 160     -22.072 -17.545   0.840  1.00 75.94           C  
ATOM   2427  NE2 GLN A 160     -23.242 -17.477   1.434  1.00 75.94           N  
ATOM   2428 HE21 GLN A 160     -23.307 -17.415   2.440  1.00 75.94           H  
ATOM   2429 HE22 GLN A 160     -24.045 -17.456   0.821  1.00 75.94           H  
ATOM   2430  OE1 GLN A 160     -22.043 -17.596  -0.378  1.00 75.94           O  
ATOM   2431  N   PRO A 161     -17.823 -20.636   0.030  1.00 74.67           N  
ATOM   2432  CA  PRO A 161     -16.807 -21.210  -0.836  1.00 74.67           C  
ATOM   2433  HA  PRO A 161     -15.939 -21.485  -0.237  1.00 74.67           H  
ATOM   2434  C   PRO A 161     -16.378 -20.199  -1.903  1.00 74.67           C  
ATOM   2435  CB  PRO A 161     -17.428 -22.481  -1.425  1.00 74.67           C  
ATOM   2436  HB2 PRO A 161     -17.103 -22.662  -2.449  1.00 74.67           H  
ATOM   2437  HB3 PRO A 161     -17.174 -23.332  -0.792  1.00 74.67           H  
ATOM   2438  O   PRO A 161     -17.205 -19.592  -2.585  1.00 74.67           O  
ATOM   2439  CG  PRO A 161     -18.932 -22.222  -1.343  1.00 74.67           C  
ATOM   2440  HG2 PRO A 161     -19.500 -23.149  -1.266  1.00 74.67           H  
ATOM   2441  HG3 PRO A 161     -19.250 -21.650  -2.214  1.00 74.67           H  
ATOM   2442  CD  PRO A 161     -19.076 -21.363  -0.091  1.00 74.67           C  
ATOM   2443  HD2 PRO A 161     -19.926 -20.690  -0.201  1.00 74.67           H  
ATOM   2444  HD3 PRO A 161     -19.208 -22.002   0.782  1.00 74.67           H  
ATOM   2445  N   MET A 162     -15.062 -20.033  -2.037  1.00 79.86           N  
ATOM   2446  H   MET A 162     -14.453 -20.553  -1.422  1.00 79.86           H  
ATOM   2447  CA  MET A 162     -14.445 -19.204  -3.066  1.00 79.86           C  
ATOM   2448  HA  MET A 162     -14.808 -18.182  -2.949  1.00 79.86           H  
ATOM   2449  C   MET A 162     -14.856 -19.735  -4.444  1.00 79.86           C  
ATOM   2450  CB  MET A 162     -12.922 -19.222  -2.850  1.00 79.86           C  
ATOM   2451  HB2 MET A 162     -12.723 -19.054  -1.792  1.00 79.86           H  
ATOM   2452  HB3 MET A 162     -12.523 -20.201  -3.116  1.00 79.86           H  
ATOM   2453  O   MET A 162     -14.602 -20.894  -4.771  1.00 79.86           O  
ATOM   2454  CG  MET A 162     -12.170 -18.142  -3.632  1.00 79.86           C  
ATOM   2455  HG2 MET A 162     -12.618 -17.175  -3.404  1.00 79.86           H  
ATOM   2456  HG3 MET A 162     -12.267 -18.330  -4.701  1.00 79.86           H  
ATOM   2457  SD  MET A 162     -10.410 -18.080  -3.190  1.00 79.86           S  
ATOM   2458  CE  MET A 162      -9.951 -16.476  -3.894  1.00 79.86           C  
ATOM   2459  HE1 MET A 162     -10.539 -15.687  -3.424  1.00 79.86           H  
ATOM   2460  HE2 MET A 162     -10.141 -16.481  -4.967  1.00 79.86           H  
ATOM   2461  HE3 MET A 162      -8.892 -16.291  -3.716  1.00 79.86           H  
ATOM   2462  N   GLN A 163     -15.531 -18.902  -5.236  1.00 78.19           N  
ATOM   2463  H   GLN A 163     -15.755 -17.979  -4.893  1.00 78.19           H  
ATOM   2464  CA  GLN A 163     -15.908 -19.249  -6.605  1.00 78.19           C  
ATOM   2465  HA  GLN A 163     -16.517 -20.153  -6.568  1.00 78.19           H  
ATOM   2466  C   GLN A 163     -14.641 -19.514  -7.438  1.00 78.19           C  
ATOM   2467  CB  GLN A 163     -16.738 -18.115  -7.225  1.00 78.19           C  
ATOM   2468  HB2 GLN A 163     -16.215 -17.174  -7.055  1.00 78.19           H  
ATOM   2469  HB3 GLN A 163     -16.786 -18.257  -8.304  1.00 78.19           H  
ATOM   2470  O   GLN A 163     -13.660 -18.775  -7.300  1.00 78.19           O  
ATOM   2471  CG  GLN A 163     -18.158 -18.005  -6.627  1.00 78.19           C  
ATOM   2472  HG2 GLN A 163     -18.360 -16.955  -6.414  1.00 78.19           H  
ATOM   2473  HG3 GLN A 163     -18.207 -18.539  -5.678  1.00 78.19           H  
ATOM   2474  CD  GLN A 163     -19.283 -18.503  -7.536  1.00 78.19           C  
ATOM   2475  NE2 GLN A 163     -20.448 -18.776  -6.992  1.00 78.19           N  
ATOM   2476 HE21 GLN A 163     -20.592 -18.672  -5.998  1.00 78.19           H  
ATOM   2477 HE22 GLN A 163     -21.170 -19.081  -7.629  1.00 78.19           H  
ATOM   2478  OE1 GLN A 163     -19.163 -18.632  -8.742  1.00 78.19           O  
ATOM   2479  N   PRO A 164     -14.635 -20.547  -8.298  1.00 75.30           N  
ATOM   2480  CA  PRO A 164     -13.490 -20.843  -9.143  1.00 75.30           C  
ATOM   2481  HA  PRO A 164     -12.612 -21.009  -8.518  1.00 75.30           H  
ATOM   2482  C   PRO A 164     -13.218 -19.672 -10.090  1.00 75.30           C  
ATOM   2483  CB  PRO A 164     -13.835 -22.145  -9.873  1.00 75.30           C  
ATOM   2484  HB2 PRO A 164     -13.431 -22.170 -10.885  1.00 75.30           H  
ATOM   2485  HB3 PRO A 164     -13.461 -22.991  -9.296  1.00 75.30           H  
ATOM   2486  O   PRO A 164     -14.112 -19.185 -10.784  1.00 75.30           O  
ATOM   2487  CG  PRO A 164     -15.363 -22.168  -9.871  1.00 75.30           C  
ATOM   2488  HG2 PRO A 164     -15.737 -21.590 -10.716  1.00 75.30           H  
ATOM   2489  HG3 PRO A 164     -15.754 -23.186  -9.903  1.00 75.30           H  
ATOM   2490  CD  PRO A 164     -15.731 -21.461  -8.570  1.00 75.30           C  
ATOM   2491  HD2 PRO A 164     -15.805 -22.188  -7.761  1.00 75.30           H  
ATOM   2492  HD3 PRO A 164     -16.675 -20.931  -8.693  1.00 75.30           H  
ATOM   2493  N   MET A 165     -11.963 -19.222 -10.108  1.00 79.41           N  
ATOM   2494  H   MET A 165     -11.294 -19.654  -9.486  1.00 79.41           H  
ATOM   2495  CA  MET A 165     -11.482 -18.193 -11.023  1.00 79.41           C  
ATOM   2496  HA  MET A 165     -12.056 -17.282 -10.856  1.00 79.41           H  
ATOM   2497  C   MET A 165     -11.702 -18.676 -12.460  1.00 79.41           C  
ATOM   2498  CB  MET A 165     -10.002 -17.920 -10.709  1.00 79.41           C  
ATOM   2499  HB2 MET A 165      -9.399 -18.787 -10.979  1.00 79.41           H  
ATOM   2500  HB3 MET A 165      -9.904 -17.762  -9.635  1.00 79.41           H  
ATOM   2501  O   MET A 165     -11.186 -19.724 -12.851  1.00 79.41           O  
ATOM   2502  CG  MET A 165      -9.440 -16.680 -11.409  1.00 79.41           C  
ATOM   2503  HG2 MET A 165      -9.407 -16.855 -12.484  1.00 79.41           H  
ATOM   2504  HG3 MET A 165     -10.100 -15.836 -11.212  1.00 79.41           H  
ATOM   2505  SD  MET A 165      -7.776 -16.257 -10.820  1.00 79.41           S  
ATOM   2506  CE  MET A 165      -7.519 -14.681 -11.675  1.00 79.41           C  
ATOM   2507  HE1 MET A 165      -8.280 -13.966 -11.363  1.00 79.41           H  
ATOM   2508  HE2 MET A 165      -7.585 -14.835 -12.752  1.00 79.41           H  
ATOM   2509  HE3 MET A 165      -6.532 -14.290 -11.427  1.00 79.41           H  
ATOM   2510  N   GLN A 166     -12.502 -17.945 -13.238  1.00 78.88           N  
ATOM   2511  H   GLN A 166     -12.944 -17.118 -12.863  1.00 78.88           H  
ATOM   2512  CA  GLN A 166     -12.716 -18.299 -14.638  1.00 78.88           C  
ATOM   2513  HA  GLN A 166     -13.024 -19.344 -14.657  1.00 78.88           H  
ATOM   2514  C   GLN A 166     -11.404 -18.168 -15.425  1.00 78.88           C  
ATOM   2515  CB  GLN A 166     -13.827 -17.460 -15.282  1.00 78.88           C  
ATOM   2516  HB2 GLN A 166     -13.625 -16.397 -15.154  1.00 78.88           H  
ATOM   2517  HB3 GLN A 166     -13.808 -17.680 -16.350  1.00 78.88           H  
ATOM   2518  O   GLN A 166     -10.633 -17.235 -15.178  1.00 78.88           O  
ATOM   2519  CG  GLN A 166     -15.212 -17.808 -14.704  1.00 78.88           C  
ATOM   2520  HG2 GLN A 166     -15.448 -17.118 -13.895  1.00 78.88           H  
ATOM   2521  HG3 GLN A 166     -15.190 -18.813 -14.283  1.00 78.88           H  
ATOM   2522  CD  GLN A 166     -16.341 -17.783 -15.734  1.00 78.88           C  
ATOM   2523  NE2 GLN A 166     -17.535 -18.170 -15.347  1.00 78.88           N  
ATOM   2524 HE21 GLN A 166     -17.703 -18.451 -14.391  1.00 78.88           H  
ATOM   2525 HE22 GLN A 166     -18.256 -18.141 -16.054  1.00 78.88           H  
ATOM   2526  OE1 GLN A 166     -16.188 -17.450 -16.896  1.00 78.88           O  
ATOM   2527  N   PRO A 167     -11.135 -19.080 -16.375  1.00 72.79           N  
ATOM   2528  CA  PRO A 167      -9.947 -19.000 -17.205  1.00 72.79           C  
ATOM   2529  HA  PRO A 167      -9.059 -18.980 -16.572  1.00 72.79           H  
ATOM   2530  C   PRO A 167      -9.994 -17.726 -18.051  1.00 72.79           C  
ATOM   2531  CB  PRO A 167      -9.936 -20.284 -18.040  1.00 72.79           C  
ATOM   2532  HB2 PRO A 167      -9.368 -21.051 -17.514  1.00 72.79           H  
ATOM   2533  HB3 PRO A 167      -9.522 -20.123 -19.035  1.00 72.79           H  
ATOM   2534  O   PRO A 167     -10.939 -17.489 -18.804  1.00 72.79           O  
ATOM   2535  CG  PRO A 167     -11.407 -20.694 -18.097  1.00 72.79           C  
ATOM   2536  HG2 PRO A 167     -11.902 -20.165 -18.912  1.00 72.79           H  
ATOM   2537  HG3 PRO A 167     -11.524 -21.771 -18.216  1.00 72.79           H  
ATOM   2538  CD  PRO A 167     -11.966 -20.209 -16.764  1.00 72.79           C  
ATOM   2539  HD2 PRO A 167     -13.010 -19.919 -16.885  1.00 72.79           H  
ATOM   2540  HD3 PRO A 167     -11.875 -20.997 -16.016  1.00 72.79           H  
ATOM   2541  N   ILE A 168      -8.954 -16.904 -17.923  1.00 75.17           N  
ATOM   2542  H   ILE A 168      -8.235 -17.146 -17.256  1.00 75.17           H  
ATOM   2543  CA  ILE A 168      -8.740 -15.735 -18.775  1.00 75.17           C  
ATOM   2544  HA  ILE A 168      -9.623 -15.097 -18.733  1.00 75.17           H  
ATOM   2545  C   ILE A 168      -8.570 -16.251 -20.206  1.00 75.17           C  
ATOM   2546  CB  ILE A 168      -7.517 -14.928 -18.279  1.00 75.17           C  
ATOM   2547  HB  ILE A 168      -6.660 -15.599 -18.237  1.00 75.17           H  
ATOM   2548  O   ILE A 168      -7.678 -17.057 -20.476  1.00 75.17           O  
ATOM   2549  CG1 ILE A 168      -7.781 -14.376 -16.856  1.00 75.17           C  
ATOM   2550 HG12 ILE A 168      -8.527 -13.582 -16.906  1.00 75.17           H  
ATOM   2551 HG13 ILE A 168      -8.183 -15.165 -16.221  1.00 75.17           H  
ATOM   2552  CG2 ILE A 168      -7.178 -13.779 -19.248  1.00 75.17           C  
ATOM   2553 HG21 ILE A 168      -6.912 -14.176 -20.227  1.00 75.17           H  
ATOM   2554 HG22 ILE A 168      -6.320 -13.213 -18.887  1.00 75.17           H  
ATOM   2555 HG23 ILE A 168      -8.031 -13.109 -19.353  1.00 75.17           H  
ATOM   2556  CD1 ILE A 168      -6.528 -13.844 -16.149  1.00 75.17           C  
ATOM   2557 HD11 ILE A 168      -6.783 -13.572 -15.125  1.00 75.17           H  
ATOM   2558 HD12 ILE A 168      -5.757 -14.614 -16.128  1.00 75.17           H  
ATOM   2559 HD13 ILE A 168      -6.146 -12.958 -16.657  1.00 75.17           H  
ATOM   2560  N   GLN A 169      -9.445 -15.820 -21.117  1.00 76.01           N  
ATOM   2561  H   GLN A 169     -10.180 -15.186 -20.836  1.00 76.01           H  
ATOM   2562  CA  GLN A 169      -9.318 -16.191 -22.522  1.00 76.01           C  
ATOM   2563  HA  GLN A 169      -9.309 -17.280 -22.567  1.00 76.01           H  
ATOM   2564  C   GLN A 169      -7.993 -15.662 -23.093  1.00 76.01           C  
ATOM   2565  CB  GLN A 169     -10.498 -15.681 -23.361  1.00 76.01           C  
ATOM   2566  HB2 GLN A 169     -10.613 -14.605 -23.236  1.00 76.01           H  
ATOM   2567  HB3 GLN A 169     -10.254 -15.875 -24.405  1.00 76.01           H  
ATOM   2568  O   GLN A 169      -7.582 -14.548 -22.753  1.00 76.01           O  
ATOM   2569  CG  GLN A 169     -11.817 -16.391 -23.011  1.00 76.01           C  
ATOM   2570  HG2 GLN A 169     -12.229 -15.950 -22.104  1.00 76.01           H  
ATOM   2571  HG3 GLN A 169     -11.622 -17.446 -22.815  1.00 76.01           H  
ATOM   2572  CD  GLN A 169     -12.852 -16.322 -24.133  1.00 76.01           C  
ATOM   2573  NE2 GLN A 169     -14.120 -16.479 -23.826  1.00 76.01           N  
ATOM   2574 HE21 GLN A 169     -14.409 -16.630 -22.870  1.00 76.01           H  
ATOM   2575 HE22 GLN A 169     -14.766 -16.439 -24.602  1.00 76.01           H  
ATOM   2576  OE1 GLN A 169     -12.554 -16.161 -25.304  1.00 76.01           O  
ATOM   2577  N   PRO A 170      -7.318 -16.427 -23.967  1.00 70.29           N  
ATOM   2578  CA  PRO A 170      -6.100 -15.967 -24.610  1.00 70.29           C  
ATOM   2579  HA  PRO A 170      -5.354 -15.729 -23.852  1.00 70.29           H  
ATOM   2580  C   PRO A 170      -6.393 -14.712 -25.439  1.00 70.29           C  
ATOM   2581  CB  PRO A 170      -5.602 -17.147 -25.450  1.00 70.29           C  
ATOM   2582  HB2 PRO A 170      -4.900 -17.736 -24.861  1.00 70.29           H  
ATOM   2583  HB3 PRO A 170      -5.135 -16.823 -26.380  1.00 70.29           H  
ATOM   2584  O   PRO A 170      -7.252 -14.713 -26.321  1.00 70.29           O  
ATOM   2585  CG  PRO A 170      -6.862 -17.974 -25.708  1.00 70.29           C  
ATOM   2586  HG2 PRO A 170      -6.632 -19.031 -25.845  1.00 70.29           H  
ATOM   2587  HG3 PRO A 170      -7.384 -17.580 -26.579  1.00 70.29           H  
ATOM   2588  CD  PRO A 170      -7.707 -17.737 -24.461  1.00 70.29           C  
ATOM   2589  HD2 PRO A 170      -7.474 -18.489 -23.707  1.00 70.29           H  
ATOM   2590  HD3 PRO A 170      -8.765 -17.776 -24.721  1.00 70.29           H  
ATOM   2591  N   ILE A 171      -5.666 -13.634 -25.145  1.00 73.59           N  
ATOM   2592  H   ILE A 171      -5.016 -13.694 -24.374  1.00 73.59           H  
ATOM   2593  CA  ILE A 171      -5.692 -12.402 -25.933  1.00 73.59           C  
ATOM   2594  HA  ILE A 171      -6.718 -12.036 -25.987  1.00 73.59           H  
ATOM   2595  C   ILE A 171      -5.220 -12.763 -27.344  1.00 73.59           C  
ATOM   2596  CB  ILE A 171      -4.812 -11.318 -25.266  1.00 73.59           C  
ATOM   2597  HB  ILE A 171      -3.811 -11.728 -25.134  1.00 73.59           H  
ATOM   2598  O   ILE A 171      -4.108 -13.263 -27.521  1.00 73.59           O  
ATOM   2599  CG1 ILE A 171      -5.380 -10.946 -23.874  1.00 73.59           C  
ATOM   2600 HG12 ILE A 171      -6.306 -10.384 -23.997  1.00 73.59           H  
ATOM   2601 HG13 ILE A 171      -5.616 -11.851 -23.315  1.00 73.59           H  
ATOM   2602  CG2 ILE A 171      -4.704 -10.064 -26.155  1.00 73.59           C  
ATOM   2603 HG21 ILE A 171      -4.083  -9.308 -25.676  1.00 73.59           H  
ATOM   2604 HG22 ILE A 171      -5.694  -9.649 -26.344  1.00 73.59           H  
ATOM   2605 HG23 ILE A 171      -4.233 -10.313 -27.105  1.00 73.59           H  
ATOM   2606  CD1 ILE A 171      -4.411 -10.137 -23.003  1.00 73.59           C  
ATOM   2607 HD11 ILE A 171      -3.466 -10.671 -22.902  1.00 73.59           H  
ATOM   2608 HD12 ILE A 171      -4.231  -9.154 -23.438  1.00 73.59           H  
ATOM   2609 HD13 ILE A 171      -4.847 -10.001 -22.013  1.00 73.59           H  
ATOM   2610  N   GLN A 172      -6.076 -12.548 -28.344  1.00 75.15           N  
ATOM   2611  H   GLN A 172      -6.992 -12.177 -28.136  1.00 75.15           H  
ATOM   2612  CA  GLN A 172      -5.703 -12.792 -29.734  1.00 75.15           C  
ATOM   2613  HA  GLN A 172      -5.405 -13.838 -29.810  1.00 75.15           H  
ATOM   2614  C   GLN A 172      -4.507 -11.910 -30.131  1.00 75.15           C  
ATOM   2615  CB  GLN A 172      -6.882 -12.550 -30.685  1.00 75.15           C  
ATOM   2616  HB2 GLN A 172      -7.273 -11.541 -30.551  1.00 75.15           H  
ATOM   2617  HB3 GLN A 172      -6.494 -12.626 -31.701  1.00 75.15           H  
ATOM   2618  O   GLN A 172      -4.423 -10.758 -29.694  1.00 75.15           O  
ATOM   2619  CG  GLN A 172      -8.015 -13.574 -30.499  1.00 75.15           C  
ATOM   2620  HG2 GLN A 172      -7.589 -14.559 -30.309  1.00 75.15           H  
ATOM   2621  HG3 GLN A 172      -8.613 -13.292 -29.632  1.00 75.15           H  
ATOM   2622  CD  GLN A 172      -8.916 -13.697 -31.727  1.00 75.15           C  
ATOM   2623  NE2 GLN A 172     -10.143 -14.141 -31.568  1.00 75.15           N  
ATOM   2624 HE21 GLN A 172     -10.693 -14.214 -32.412  1.00 75.15           H  
ATOM   2625 HE22 GLN A 172     -10.493 -14.389 -30.654  1.00 75.15           H  
ATOM   2626  OE1 GLN A 172      -8.536 -13.434 -32.855  1.00 75.15           O  
ATOM   2627  N   PRO A 173      -3.581 -12.410 -30.966  1.00 65.00           N  
ATOM   2628  CA  PRO A 173      -2.463 -11.611 -31.446  1.00 65.00           C  
ATOM   2629  HA  PRO A 173      -1.869 -11.268 -30.598  1.00 65.00           H  
ATOM   2630  C   PRO A 173      -2.988 -10.399 -32.222  1.00 65.00           C  
ATOM   2631  CB  PRO A 173      -1.620 -12.557 -32.307  1.00 65.00           C  
ATOM   2632  HB2 PRO A 173      -1.160 -12.046 -33.153  1.00 65.00           H  
ATOM   2633  HB3 PRO A 173      -0.854 -13.022 -31.685  1.00 65.00           H  
ATOM   2634  O   PRO A 173      -3.768 -10.540 -33.162  1.00 65.00           O  
ATOM   2635  CG  PRO A 173      -2.616 -13.625 -32.761  1.00 65.00           C  
ATOM   2636  HG2 PRO A 173      -3.149 -13.275 -33.644  1.00 65.00           H  
ATOM   2637  HG3 PRO A 173      -2.126 -14.578 -32.962  1.00 65.00           H  
ATOM   2638  CD  PRO A 173      -3.585 -13.725 -31.587  1.00 65.00           C  
ATOM   2639  HD2 PRO A 173      -4.575 -14.001 -31.950  1.00 65.00           H  
ATOM   2640  HD3 PRO A 173      -3.225 -14.463 -30.870  1.00 65.00           H  
ATOM   2641  N   ILE A 174      -2.553  -9.201 -31.829  1.00 67.84           N  
ATOM   2642  H   ILE A 174      -1.961  -9.157 -31.011  1.00 67.84           H  
ATOM   2643  CA  ILE A 174      -2.886  -7.946 -32.508  1.00 67.84           C  
ATOM   2644  HA  ILE A 174      -3.969  -7.873 -32.597  1.00 67.84           H  
ATOM   2645  C   ILE A 174      -2.286  -8.002 -33.920  1.00 67.84           C  
ATOM   2646  CB  ILE A 174      -2.386  -6.738 -31.673  1.00 67.84           C  
ATOM   2647  HB  ILE A 174      -1.320  -6.870 -31.486  1.00 67.84           H  
ATOM   2648  O   ILE A 174      -1.090  -7.796 -34.112  1.00 67.84           O  
ATOM   2649  CG1 ILE A 174      -3.120  -6.680 -30.310  1.00 67.84           C  
ATOM   2650 HG12 ILE A 174      -3.125  -7.669 -29.851  1.00 67.84           H  
ATOM   2651 HG13 ILE A 174      -4.158  -6.386 -30.467  1.00 67.84           H  
ATOM   2652  CG2 ILE A 174      -2.577  -5.413 -32.438  1.00 67.84           C  
ATOM   2653 HG21 ILE A 174      -1.967  -5.406 -33.341  1.00 67.84           H  
ATOM   2654 HG22 ILE A 174      -3.626  -5.277 -32.700  1.00 67.84           H  
ATOM   2655 HG23 ILE A 174      -2.249  -4.570 -31.829  1.00 67.84           H  
ATOM   2656  CD1 ILE A 174      -2.475  -5.729 -29.293  1.00 67.84           C  
ATOM   2657 HD11 ILE A 174      -1.423  -5.981 -29.161  1.00 67.84           H  
ATOM   2658 HD12 ILE A 174      -2.565  -4.693 -29.621  1.00 67.84           H  
ATOM   2659 HD13 ILE A 174      -2.984  -5.831 -28.334  1.00 67.84           H  
ATOM   2660  N   GLN A 175      -3.121  -8.289 -34.921  1.00 64.24           N  
ATOM   2661  H   GLN A 175      -4.057  -8.577 -34.675  1.00 64.24           H  
ATOM   2662  CA  GLN A 175      -2.740  -8.359 -36.338  1.00 64.24           C  
ATOM   2663  HA  GLN A 175      -1.742  -8.795 -36.393  1.00 64.24           H  
ATOM   2664  C   GLN A 175      -2.624  -6.980 -37.015  1.00 64.24           C  
ATOM   2665  CB  GLN A 175      -3.688  -9.287 -37.116  1.00 64.24           C  
ATOM   2666  HB2 GLN A 175      -3.442  -9.224 -38.176  1.00 64.24           H  
ATOM   2667  HB3 GLN A 175      -4.717  -8.953 -36.987  1.00 64.24           H  
ATOM   2668  O   GLN A 175      -2.684  -6.884 -38.236  1.00 64.24           O  
ATOM   2669  CG  GLN A 175      -3.571 -10.766 -36.720  1.00 64.24           C  
ATOM   2670  HG2 GLN A 175      -3.964 -10.906 -35.713  1.00 64.24           H  
ATOM   2671  HG3 GLN A 175      -2.522 -11.059 -36.728  1.00 64.24           H  
ATOM   2672  CD  GLN A 175      -4.335 -11.684 -37.673  1.00 64.24           C  
ATOM   2673  NE2 GLN A 175      -4.294 -12.980 -37.458  1.00 64.24           N  
ATOM   2674 HE21 GLN A 175      -3.837 -13.357 -36.640  1.00 64.24           H  
ATOM   2675 HE22 GLN A 175      -4.841 -13.537 -38.098  1.00 64.24           H  
ATOM   2676  OE1 GLN A 175      -4.969 -11.277 -38.629  1.00 64.24           O  
ATOM   2677  N   ASN A 176      -2.399  -5.898 -36.267  1.00 58.12           N  
ATOM   2678  H   ASN A 176      -2.273  -6.017 -35.272  1.00 58.12           H  
ATOM   2679  CA  ASN A 176      -2.172  -4.581 -36.867  1.00 58.12           C  
ATOM   2680  HA  ASN A 176      -2.673  -4.545 -37.834  1.00 58.12           H  
ATOM   2681  C   ASN A 176      -0.692  -4.383 -37.207  1.00 58.12           C  
ATOM   2682  CB  ASN A 176      -2.821  -3.476 -36.020  1.00 58.12           C  
ATOM   2683  HB2 ASN A 176      -2.567  -3.611 -34.969  1.00 58.12           H  
ATOM   2684  HB3 ASN A 176      -2.440  -2.507 -36.342  1.00 58.12           H  
ATOM   2685  O   ASN A 176       0.010  -3.553 -36.635  1.00 58.12           O  
ATOM   2686  CG  ASN A 176      -4.331  -3.442 -36.198  1.00 58.12           C  
ATOM   2687  ND2 ASN A 176      -5.045  -2.846 -35.276  1.00 58.12           N  
ATOM   2688 HD21 ASN A 176      -4.605  -2.391 -34.489  1.00 58.12           H  
ATOM   2689 HD22 ASN A 176      -6.040  -2.818 -35.449  1.00 58.12           H  
ATOM   2690  OD1 ASN A 176      -4.895  -3.928 -37.160  1.00 58.12           O  
ATOM   2691  N   ARG A 177      -0.220  -5.164 -38.182  1.00 57.36           N  
ATOM   2692  H   ARG A 177      -0.871  -5.828 -38.575  1.00 57.36           H  
ATOM   2693  CA  ARG A 177       1.013  -4.888 -38.920  1.00 57.36           C  
ATOM   2694  HA  ARG A 177       1.691  -4.334 -38.270  1.00 57.36           H  
ATOM   2695  C   ARG A 177       0.645  -3.989 -40.103  1.00 57.36           C  
ATOM   2696  CB  ARG A 177       1.681  -6.221 -39.310  1.00 57.36           C  
ATOM   2697  HB2 ARG A 177       1.220  -6.629 -40.210  1.00 57.36           H  
ATOM   2698  HB3 ARG A 177       1.517  -6.938 -38.506  1.00 57.36           H  
ATOM   2699  O   ARG A 177       0.381  -4.475 -41.194  1.00 57.36           O  
ATOM   2700  CG  ARG A 177       3.198  -6.088 -39.502  1.00 57.36           C  
ATOM   2701  HG2 ARG A 177       3.416  -5.330 -40.253  1.00 57.36           H  
ATOM   2702  HG3 ARG A 177       3.644  -5.791 -38.553  1.00 57.36           H  
ATOM   2703  CD  ARG A 177       3.785  -7.434 -39.949  1.00 57.36           C  
ATOM   2704  HD2 ARG A 177       3.567  -7.570 -41.008  1.00 57.36           H  
ATOM   2705  HD3 ARG A 177       3.293  -8.232 -39.392  1.00 57.36           H  
ATOM   2706  NE  ARG A 177       5.239  -7.526 -39.703  1.00 57.36           N  
ATOM   2707  HE  ARG A 177       5.655  -6.783 -39.160  1.00 57.36           H  
ATOM   2708  NH1 ARG A 177       5.593  -9.508 -40.811  1.00 57.36           N  
ATOM   2709 HH11 ARG A 177       6.208 -10.258 -41.091  1.00 57.36           H  
ATOM   2710 HH12 ARG A 177       4.631  -9.495 -41.119  1.00 57.36           H  
ATOM   2711  NH2 ARG A 177       7.276  -8.552 -39.700  1.00 57.36           N  
ATOM   2712 HH21 ARG A 177       7.875  -9.311 -39.992  1.00 57.36           H  
ATOM   2713 HH22 ARG A 177       7.654  -7.810 -39.128  1.00 57.36           H  
ATOM   2714  CZ  ARG A 177       6.026  -8.523 -40.072  1.00 57.36           C  
ATOM   2715  N   GLY A 178       0.580  -2.681 -39.871  1.00 57.26           N  
ATOM   2716  H   GLY A 178       0.674  -2.354 -38.920  1.00 57.26           H  
ATOM   2717  CA  GLY A 178       0.256  -1.716 -40.922  1.00 57.26           C  
ATOM   2718  HA2 GLY A 178      -0.780  -1.858 -41.231  1.00 57.26           H  
ATOM   2719  HA3 GLY A 178       0.889  -1.888 -41.792  1.00 57.26           H  
ATOM   2720  C   GLY A 178       0.418  -0.272 -40.464  1.00 57.26           C  
ATOM   2721  O   GLY A 178      -0.543   0.307 -39.976  1.00 57.26           O  
ATOM   2722  N   ASN A 179       1.645   0.247 -40.609  1.00 56.67           N  
ATOM   2723  H   ASN A 179       2.334  -0.419 -40.928  1.00 56.67           H  
ATOM   2724  CA  ASN A 179       2.057   1.664 -40.733  1.00 56.67           C  
ATOM   2725  HA  ASN A 179       2.374   1.775 -41.770  1.00 56.67           H  
ATOM   2726  C   ASN A 179       3.340   2.012 -39.961  1.00 56.67           C  
ATOM   2727  CB  ASN A 179       0.935   2.713 -40.540  1.00 56.67           C  
ATOM   2728  HB2 ASN A 179       0.370   2.526 -39.627  1.00 56.67           H  
ATOM   2729  HB3 ASN A 179       1.378   3.704 -40.439  1.00 56.67           H  
ATOM   2730  O   ASN A 179       3.429   3.045 -39.304  1.00 56.67           O  
ATOM   2731  CG  ASN A 179       0.014   2.817 -41.741  1.00 56.67           C  
ATOM   2732  ND2 ASN A 179      -1.011   3.629 -41.651  1.00 56.67           N  
ATOM   2733 HD21 ASN A 179      -1.205   4.110 -40.785  1.00 56.67           H  
ATOM   2734 HD22 ASN A 179      -1.605   3.685 -42.467  1.00 56.67           H  
ATOM   2735  OD1 ASN A 179       0.227   2.225 -42.786  1.00 56.67           O  
ATOM   2736  N   LEU A 180       4.382   1.191 -40.112  1.00 53.43           N  
ATOM   2737  H   LEU A 180       4.246   0.336 -40.633  1.00 53.43           H  
ATOM   2738  CA  LEU A 180       5.744   1.726 -40.106  1.00 53.43           C  
ATOM   2739  HA  LEU A 180       5.744   2.703 -39.624  1.00 53.43           H  
ATOM   2740  C   LEU A 180       6.132   1.976 -41.569  1.00 53.43           C  
ATOM   2741  CB  LEU A 180       6.709   0.814 -39.315  1.00 53.43           C  
ATOM   2742  HB2 LEU A 180       6.164  -0.005 -38.846  1.00 53.43           H  
ATOM   2743  HB3 LEU A 180       7.434   0.366 -39.994  1.00 53.43           H  
ATOM   2744  O   LEU A 180       6.814   1.173 -42.200  1.00 53.43           O  
ATOM   2745  CG  LEU A 180       7.469   1.604 -38.232  1.00 53.43           C  
ATOM   2746  HG  LEU A 180       7.692   2.608 -38.593  1.00 53.43           H  
ATOM   2747  CD1 LEU A 180       6.633   1.698 -36.953  1.00 53.43           C  
ATOM   2748 HD11 LEU A 180       5.683   2.184 -37.172  1.00 53.43           H  
ATOM   2749 HD12 LEU A 180       6.446   0.705 -36.546  1.00 53.43           H  
ATOM   2750 HD13 LEU A 180       7.165   2.297 -36.213  1.00 53.43           H  
ATOM   2751  CD2 LEU A 180       8.796   0.928 -37.897  1.00 53.43           C  
ATOM   2752 HD21 LEU A 180       9.425   0.899 -38.786  1.00 53.43           H  
ATOM   2753 HD22 LEU A 180       8.622  -0.087 -37.539  1.00 53.43           H  
ATOM   2754 HD23 LEU A 180       9.313   1.500 -37.126  1.00 53.43           H  
ATOM   2755  N   ALA A 181       5.574   3.042 -42.138  1.00 50.39           N  
ATOM   2756  H   ALA A 181       5.031   3.666 -41.558  1.00 50.39           H  
ATOM   2757  CA  ALA A 181       5.999   3.558 -43.427  1.00 50.39           C  
ATOM   2758  HA  ALA A 181       6.250   2.727 -44.086  1.00 50.39           H  
ATOM   2759  C   ALA A 181       7.262   4.419 -43.222  1.00 50.39           C  
ATOM   2760  CB  ALA A 181       4.834   4.320 -44.074  1.00 50.39           C  
ATOM   2761  HB1 ALA A 181       5.147   4.696 -45.048  1.00 50.39           H  
ATOM   2762  HB2 ALA A 181       4.546   5.165 -43.448  1.00 50.39           H  
ATOM   2763  HB3 ALA A 181       3.980   3.656 -44.207  1.00 50.39           H  
ATOM   2764  O   ALA A 181       7.240   5.380 -42.459  1.00 50.39           O  
ATOM   2765  N   ASP A 182       8.343   4.000 -43.883  1.00 47.69           N  
ATOM   2766  H   ASP A 182       8.219   3.126 -44.374  1.00 47.69           H  
ATOM   2767  CA  ASP A 182       9.516   4.754 -44.351  1.00 47.69           C  
ATOM   2768  HA  ASP A 182      10.270   4.009 -44.606  1.00 47.69           H  
ATOM   2769  C   ASP A 182      10.244   5.749 -43.419  1.00 47.69           C  
ATOM   2770  CB  ASP A 182       9.146   5.447 -45.678  1.00 47.69           C  
ATOM   2771  HB2 ASP A 182       9.920   6.174 -45.926  1.00 47.69           H  
ATOM   2772  HB3 ASP A 182       8.205   5.986 -45.566  1.00 47.69           H  
ATOM   2773  O   ASP A 182       9.943   6.943 -43.419  1.00 47.69           O  
ATOM   2774  CG  ASP A 182       9.067   4.476 -46.854  1.00 47.69           C  
ATOM   2775  OD1 ASP A 182       9.991   3.635 -46.962  1.00 47.69           O  
ATOM   2776  OD2 ASP A 182       8.118   4.597 -47.655  1.00 47.69           O  
ATOM   2777  N   PRO A 183      11.383   5.362 -42.805  1.00 47.78           N  
ATOM   2778  CA  PRO A 183      12.449   6.303 -42.495  1.00 47.78           C  
ATOM   2779  HA  PRO A 183      12.050   7.283 -42.233  1.00 47.78           H  
ATOM   2780  C   PRO A 183      13.356   6.449 -43.728  1.00 47.78           C  
ATOM   2781  CB  PRO A 183      13.140   5.706 -41.271  1.00 47.78           C  
ATOM   2782  HB2 PRO A 183      14.170   6.046 -41.156  1.00 47.78           H  
ATOM   2783  HB3 PRO A 183      12.562   5.950 -40.379  1.00 47.78           H  
ATOM   2784  O   PRO A 183      14.502   6.003 -43.737  1.00 47.78           O  
ATOM   2785  CG  PRO A 183      13.051   4.202 -41.538  1.00 47.78           C  
ATOM   2786  HG2 PRO A 183      13.933   3.871 -42.086  1.00 47.78           H  
ATOM   2787  HG3 PRO A 183      12.959   3.642 -40.606  1.00 47.78           H  
ATOM   2788  CD  PRO A 183      11.805   4.023 -42.421  1.00 47.78           C  
ATOM   2789  HD2 PRO A 183      12.050   3.426 -43.300  1.00 47.78           H  
ATOM   2790  HD3 PRO A 183      11.010   3.541 -41.851  1.00 47.78           H  
ATOM   2791  N   LYS A 184      12.845   7.052 -44.805  1.00 56.02           N  
ATOM   2792  H   LYS A 184      11.878   7.340 -44.764  1.00 56.02           H  
ATOM   2793  CA  LYS A 184      13.643   7.387 -45.995  1.00 56.02           C  
ATOM   2794  HA  LYS A 184      14.647   6.989 -45.851  1.00 56.02           H  
ATOM   2795  C   LYS A 184      13.830   8.899 -46.115  1.00 56.02           C  
ATOM   2796  CB  LYS A 184      13.070   6.689 -47.248  1.00 56.02           C  
ATOM   2797  HB2 LYS A 184      12.534   5.791 -46.939  1.00 56.02           H  
ATOM   2798  HB3 LYS A 184      12.354   7.334 -47.758  1.00 56.02           H  
ATOM   2799  O   LYS A 184      13.426   9.485 -47.107  1.00 56.02           O  
ATOM   2800  CG  LYS A 184      14.190   6.251 -48.206  1.00 56.02           C  
ATOM   2801  HG2 LYS A 184      14.801   5.500 -47.706  1.00 56.02           H  
ATOM   2802  HG3 LYS A 184      14.818   7.107 -48.456  1.00 56.02           H  
ATOM   2803  CD  LYS A 184      13.609   5.660 -49.495  1.00 56.02           C  
ATOM   2804  HD2 LYS A 184      13.195   6.471 -50.096  1.00 56.02           H  
ATOM   2805  HD3 LYS A 184      12.805   4.970 -49.239  1.00 56.02           H  
ATOM   2806  CE  LYS A 184      14.684   4.905 -50.284  1.00 56.02           C  
ATOM   2807  HE2 LYS A 184      15.030   4.070 -49.674  1.00 56.02           H  
ATOM   2808  HE3 LYS A 184      15.529   5.572 -50.454  1.00 56.02           H  
ATOM   2809  NZ  LYS A 184      14.147   4.410 -51.575  1.00 56.02           N  
ATOM   2810  HZ1 LYS A 184      13.867   5.187 -52.157  1.00 56.02           H  
ATOM   2811  HZ2 LYS A 184      14.840   3.862 -52.066  1.00 56.02           H  
ATOM   2812  HZ3 LYS A 184      13.334   3.835 -51.407  1.00 56.02           H  
ATOM   2813  N   ALA A 185      14.422   9.534 -45.099  1.00 57.49           N  
ATOM   2814  H   ALA A 185      14.638   9.002 -44.268  1.00 57.49           H  
ATOM   2815  CA  ALA A 185      14.884  10.927 -45.184  1.00 57.49           C  
ATOM   2816  HA  ALA A 185      15.457  11.037 -46.104  1.00 57.49           H  
ATOM   2817  C   ALA A 185      15.819  11.332 -44.025  1.00 57.49           C  
ATOM   2818  CB  ALA A 185      13.686  11.892 -45.274  1.00 57.49           C  
ATOM   2819  HB1 ALA A 185      14.046  12.919 -45.342  1.00 57.49           H  
ATOM   2820  HB2 ALA A 185      13.064  11.798 -44.384  1.00 57.49           H  
ATOM   2821  HB3 ALA A 185      13.074  11.699 -46.156  1.00 57.49           H  
ATOM   2822  O   ALA A 185      15.525  12.267 -43.289  1.00 57.49           O  
ATOM   2823  N   THR A 186      16.979  10.688 -43.897  1.00 46.47           N  
ATOM   2824  H   THR A 186      17.145   9.856 -44.445  1.00 46.47           H  
ATOM   2825  CA  THR A 186      18.150  11.382 -43.332  1.00 46.47           C  
ATOM   2826  HA  THR A 186      17.990  12.455 -43.432  1.00 46.47           H  
ATOM   2827  C   THR A 186      19.353  11.029 -44.190  1.00 46.47           C  
ATOM   2828  CB  THR A 186      18.402  11.124 -41.834  1.00 46.47           C  
ATOM   2829  HB  THR A 186      18.869  10.150 -41.693  1.00 46.47           H  
ATOM   2830  O   THR A 186      20.112  10.109 -43.905  1.00 46.47           O  
ATOM   2831  CG2 THR A 186      19.295  12.222 -41.249  1.00 46.47           C  
ATOM   2832 HG21 THR A 186      20.247  12.248 -41.779  1.00 46.47           H  
ATOM   2833 HG22 THR A 186      19.491  12.015 -40.197  1.00 46.47           H  
ATOM   2834 HG23 THR A 186      18.805  13.192 -41.340  1.00 46.47           H  
ATOM   2835  OG1 THR A 186      17.209  11.160 -41.092  1.00 46.47           O  
ATOM   2836  HG1 THR A 186      17.434  11.129 -40.159  1.00 46.47           H  
ATOM   2837  N   SER A 187      19.465  11.722 -45.321  1.00 52.67           N  
ATOM   2838  H   SER A 187      18.801  12.460 -45.508  1.00 52.67           H  
ATOM   2839  CA  SER A 187      20.649  11.698 -46.170  1.00 52.67           C  
ATOM   2840  HA  SER A 187      20.854  10.677 -46.492  1.00 52.67           H  
ATOM   2841  C   SER A 187      21.838  12.227 -45.373  1.00 52.67           C  
ATOM   2842  CB  SER A 187      20.408  12.568 -47.410  1.00 52.67           C  
ATOM   2843  HB2 SER A 187      21.338  12.676 -47.968  1.00 52.67           H  
ATOM   2844  HB3 SER A 187      19.666  12.090 -48.050  1.00 52.67           H  
ATOM   2845  O   SER A 187      21.902  13.415 -45.053  1.00 52.67           O  
ATOM   2846  OG  SER A 187      19.927  13.841 -47.018  1.00 52.67           O  
ATOM   2847  HG  SER A 187      20.569  14.200 -46.402  1.00 52.67           H  
ATOM   2848  N   VAL A 188      22.778  11.340 -45.062  1.00 48.60           N  
ATOM   2849  H   VAL A 188      22.601  10.370 -45.278  1.00 48.60           H  
ATOM   2850  CA  VAL A 188      24.158  11.714 -44.752  1.00 48.60           C  
ATOM   2851  HA  VAL A 188      24.177  12.321 -43.847  1.00 48.60           H  
ATOM   2852  C   VAL A 188      24.670  12.507 -45.960  1.00 48.60           C  
ATOM   2853  CB  VAL A 188      25.005  10.442 -44.537  1.00 48.60           C  
ATOM   2854  HB  VAL A 188      24.958   9.823 -45.433  1.00 48.60           H  
ATOM   2855  O   VAL A 188      24.605  11.978 -47.071  1.00 48.60           O  
ATOM   2856  CG1 VAL A 188      26.475  10.766 -44.253  1.00 48.60           C  
ATOM   2857 HG11 VAL A 188      27.030   9.844 -44.080  1.00 48.60           H  
ATOM   2858 HG12 VAL A 188      26.923  11.271 -45.109  1.00 48.60           H  
ATOM   2859 HG13 VAL A 188      26.558  11.405 -43.374  1.00 48.60           H  
ATOM   2860  CG2 VAL A 188      24.461   9.616 -43.363  1.00 48.60           C  
ATOM   2861 HG21 VAL A 188      23.444   9.280 -43.564  1.00 48.60           H  
ATOM   2862 HG22 VAL A 188      25.085   8.734 -43.215  1.00 48.60           H  
ATOM   2863 HG23 VAL A 188      24.467  10.213 -42.451  1.00 48.60           H  
ATOM   2864  N   PRO A 189      25.114  13.768 -45.818  1.00 57.06           N  
ATOM   2865  CA  PRO A 189      25.739  14.454 -46.935  1.00 57.06           C  
ATOM   2866  HA  PRO A 189      25.064  14.470 -47.790  1.00 57.06           H  
ATOM   2867  C   PRO A 189      27.009  13.687 -47.309  1.00 57.06           C  
ATOM   2868  CB  PRO A 189      25.990  15.890 -46.466  1.00 57.06           C  
ATOM   2869  HB2 PRO A 189      26.921  16.294 -46.862  1.00 57.06           H  
ATOM   2870  HB3 PRO A 189      25.149  16.515 -46.765  1.00 57.06           H  
ATOM   2871  O   PRO A 189      27.936  13.570 -46.508  1.00 57.06           O  
ATOM   2872  CG  PRO A 189      26.022  15.783 -44.941  1.00 57.06           C  
ATOM   2873  HG2 PRO A 189      27.038  15.559 -44.618  1.00 57.06           H  
ATOM   2874  HG3 PRO A 189      25.666  16.696 -44.464  1.00 57.06           H  
ATOM   2875  CD  PRO A 189      25.120  14.591 -44.621  1.00 57.06           C  
ATOM   2876  HD2 PRO A 189      24.107  14.935 -44.414  1.00 57.06           H  
ATOM   2877  HD3 PRO A 189      25.519  14.047 -43.765  1.00 57.06           H  
ATOM   2878  N   GLU A 190      27.031  13.137 -48.522  1.00 52.80           N  
ATOM   2879  H   GLU A 190      26.191  13.155 -49.083  1.00 52.80           H  
ATOM   2880  CA  GLU A 190      28.233  12.569 -49.117  1.00 52.80           C  
ATOM   2881  HA  GLU A 190      28.581  11.735 -48.507  1.00 52.80           H  
ATOM   2882  C   GLU A 190      29.314  13.654 -49.145  1.00 52.80           C  
ATOM   2883  CB  GLU A 190      27.947  12.047 -50.535  1.00 52.80           C  
ATOM   2884  HB2 GLU A 190      28.897  11.815 -51.017  1.00 52.80           H  
ATOM   2885  HB3 GLU A 190      27.456  12.837 -51.104  1.00 52.80           H  
ATOM   2886  O   GLU A 190      29.190  14.683 -49.816  1.00 52.80           O  
ATOM   2887  CG  GLU A 190      27.079  10.778 -50.542  1.00 52.80           C  
ATOM   2888  HG2 GLU A 190      26.138  10.991 -50.035  1.00 52.80           H  
ATOM   2889  HG3 GLU A 190      27.598  10.002 -49.981  1.00 52.80           H  
ATOM   2890  CD  GLU A 190      26.773  10.279 -51.965  1.00 52.80           C  
ATOM   2891  OE1 GLU A 190      26.506   9.065 -52.101  1.00 52.80           O  
ATOM   2892  OE2 GLU A 190      26.773  11.117 -52.901  1.00 52.80           O  
ATOM   2893  N   TYR A 191      30.375  13.429 -48.375  1.00 50.74           N  
ATOM   2894  H   TYR A 191      30.363  12.612 -47.781  1.00 50.74           H  
ATOM   2895  CA  TYR A 191      31.604  14.200 -48.433  1.00 50.74           C  
ATOM   2896  HA  TYR A 191      31.381  15.256 -48.280  1.00 50.74           H  
ATOM   2897  C   TYR A 191      32.218  14.013 -49.826  1.00 50.74           C  
ATOM   2898  CB  TYR A 191      32.517  13.717 -47.295  1.00 50.74           C  
ATOM   2899  HB2 TYR A 191      32.686  12.646 -47.406  1.00 50.74           H  
ATOM   2900  HB3 TYR A 191      31.995  13.859 -46.349  1.00 50.74           H  
ATOM   2901  O   TYR A 191      32.902  13.027 -50.095  1.00 50.74           O  
ATOM   2902  CG  TYR A 191      33.861  14.413 -47.202  1.00 50.74           C  
ATOM   2903  CD1 TYR A 191      35.007  13.806 -47.751  1.00 50.74           C  
ATOM   2904  HD1 TYR A 191      34.922  12.861 -48.267  1.00 50.74           H  
ATOM   2905  CD2 TYR A 191      33.971  15.647 -46.533  1.00 50.74           C  
ATOM   2906  HD2 TYR A 191      33.093  16.104 -46.101  1.00 50.74           H  
ATOM   2907  CE1 TYR A 191      36.264  14.427 -47.627  1.00 50.74           C  
ATOM   2908  HE1 TYR A 191      37.149  13.966 -48.040  1.00 50.74           H  
ATOM   2909  CE2 TYR A 191      35.227  16.272 -46.406  1.00 50.74           C  
ATOM   2910  HE2 TYR A 191      35.314  17.213 -45.883  1.00 50.74           H  
ATOM   2911  OH  TYR A 191      37.594  16.246 -46.824  1.00 50.74           O  
ATOM   2912  HH  TYR A 191      37.559  17.059 -46.314  1.00 50.74           H  
ATOM   2913  CZ  TYR A 191      36.377  15.658 -46.950  1.00 50.74           C  
ATOM   2914  N   ARG A 192      31.931  14.938 -50.748  1.00 45.43           N  
ATOM   2915  H   ARG A 192      31.230  15.627 -50.516  1.00 45.43           H  
ATOM   2916  CA  ARG A 192      32.607  14.995 -52.047  1.00 45.43           C  
ATOM   2917  HA  ARG A 192      32.675  13.987 -52.455  1.00 45.43           H  
ATOM   2918  C   ARG A 192      34.032  15.490 -51.838  1.00 45.43           C  
ATOM   2919  CB  ARG A 192      31.843  15.864 -53.056  1.00 45.43           C  
ATOM   2920  HB2 ARG A 192      32.484  15.995 -53.928  1.00 45.43           H  
ATOM   2921  HB3 ARG A 192      31.637  16.845 -52.629  1.00 45.43           H  
ATOM   2922  O   ARG A 192      34.262  16.687 -51.668  1.00 45.43           O  
ATOM   2923  CG  ARG A 192      30.534  15.203 -53.506  1.00 45.43           C  
ATOM   2924  HG2 ARG A 192      30.709  14.146 -53.706  1.00 45.43           H  
ATOM   2925  HG3 ARG A 192      29.784  15.296 -52.720  1.00 45.43           H  
ATOM   2926  CD  ARG A 192      30.041  15.868 -54.793  1.00 45.43           C  
ATOM   2927  HD2 ARG A 192      30.816  15.757 -55.551  1.00 45.43           H  
ATOM   2928  HD3 ARG A 192      29.878  16.929 -54.604  1.00 45.43           H  
ATOM   2929  NE  ARG A 192      28.790  15.252 -55.270  1.00 45.43           N  
ATOM   2930  HE  ARG A 192      28.334  14.613 -54.634  1.00 45.43           H  
ATOM   2931  NH1 ARG A 192      28.814  16.142 -57.386  1.00 45.43           N  
ATOM   2932 HH11 ARG A 192      28.424  16.190 -58.317  1.00 45.43           H  
ATOM   2933 HH12 ARG A 192      29.733  16.515 -57.196  1.00 45.43           H  
ATOM   2934  NH2 ARG A 192      27.131  14.809 -56.753  1.00 45.43           N  
ATOM   2935 HH21 ARG A 192      26.728  14.881 -57.677  1.00 45.43           H  
ATOM   2936 HH22 ARG A 192      26.727  14.175 -56.079  1.00 45.43           H  
ATOM   2937  CZ  ARG A 192      28.252  15.407 -56.464  1.00 45.43           C  
ATOM   2938  N   GLY A 193      34.977  14.558 -51.852  1.00 59.21           N  
ATOM   2939  H   GLY A 193      34.675  13.597 -51.926  1.00 59.21           H  
ATOM   2940  CA  GLY A 193      36.416  14.803 -51.794  1.00 59.21           C  
ATOM   2941  HA2 GLY A 193      36.629  15.475 -50.962  1.00 59.21           H  
ATOM   2942  HA3 GLY A 193      36.929  13.859 -51.607  1.00 59.21           H  
ATOM   2943  C   GLY A 193      37.011  15.419 -53.066  1.00 59.21           C  
ATOM   2944  O   GLY A 193      38.060  14.968 -53.498  1.00 59.21           O  
ATOM   2945  N   ASP A 194      36.389  16.457 -53.636  1.00 53.19           N  
ATOM   2946  H   ASP A 194      35.530  16.775 -53.210  1.00 53.19           H  
ATOM   2947  CA  ASP A 194      36.851  17.120 -54.871  1.00 53.19           C  
ATOM   2948  HA  ASP A 194      37.802  16.678 -55.170  1.00 53.19           H  
ATOM   2949  C   ASP A 194      37.141  18.620 -54.675  1.00 53.19           C  
ATOM   2950  CB  ASP A 194      35.877  16.875 -56.034  1.00 53.19           C  
ATOM   2951  HB2 ASP A 194      34.887  17.224 -55.742  1.00 53.19           H  
ATOM   2952  HB3 ASP A 194      36.194  17.456 -56.900  1.00 53.19           H  
ATOM   2953  O   ASP A 194      36.951  19.441 -55.574  1.00 53.19           O  
ATOM   2954  CG  ASP A 194      35.801  15.419 -56.490  1.00 53.19           C  
ATOM   2955  OD1 ASP A 194      36.846  14.737 -56.485  1.00 53.19           O  
ATOM   2956  OD2 ASP A 194      34.675  15.024 -56.869  1.00 53.19           O  
ATOM   2957  N   ARG A 195      37.605  19.022 -53.486  1.00 53.42           N  
ATOM   2958  H   ARG A 195      37.751  18.311 -52.784  1.00 53.42           H  
ATOM   2959  CA  ARG A 195      38.248  20.333 -53.315  1.00 53.42           C  
ATOM   2960  HA  ARG A 195      38.167  20.896 -54.245  1.00 53.42           H  
ATOM   2961  C   ARG A 195      39.737  20.136 -53.036  1.00 53.42           C  
ATOM   2962  CB  ARG A 195      37.555  21.182 -52.241  1.00 53.42           C  
ATOM   2963  HB2 ARG A 195      37.402  20.594 -51.336  1.00 53.42           H  
ATOM   2964  HB3 ARG A 195      38.209  22.021 -52.001  1.00 53.42           H  
ATOM   2965  O   ARG A 195      40.069  19.707 -51.933  1.00 53.42           O  
ATOM   2966  CG  ARG A 195      36.216  21.735 -52.750  1.00 53.42           C  
ATOM   2967  HG2 ARG A 195      35.490  20.925 -52.815  1.00 53.42           H  
ATOM   2968  HG3 ARG A 195      36.354  22.167 -53.741  1.00 53.42           H  
ATOM   2969  CD  ARG A 195      35.698  22.828 -51.808  1.00 53.42           C  
ATOM   2970  HD2 ARG A 195      35.553  22.396 -50.818  1.00 53.42           H  
ATOM   2971  HD3 ARG A 195      36.455  23.609 -51.744  1.00 53.42           H  
ATOM   2972  NE  ARG A 195      34.426  23.400 -52.291  1.00 53.42           N  
ATOM   2973  HE  ARG A 195      33.932  22.855 -52.984  1.00 53.42           H  
ATOM   2974  NH1 ARG A 195      34.446  25.313 -51.017  1.00 53.42           N  
ATOM   2975 HH11 ARG A 195      35.331  25.025 -50.625  1.00 53.42           H  
ATOM   2976 HH12 ARG A 195      34.016  26.179 -50.725  1.00 53.42           H  
ATOM   2977  NH2 ARG A 195      32.730  24.917 -52.388  1.00 53.42           N  
ATOM   2978 HH21 ARG A 195      32.261  24.343 -53.074  1.00 53.42           H  
ATOM   2979 HH22 ARG A 195      32.313  25.786 -52.086  1.00 53.42           H  
ATOM   2980  CZ  ARG A 195      33.876  24.536 -51.898  1.00 53.42           C  
ATOM   2981  N   PRO A 196      40.638  20.474 -53.978  1.00 51.46           N  
ATOM   2982  CA  PRO A 196      42.053  20.571 -53.667  1.00 51.46           C  
ATOM   2983  HA  PRO A 196      42.398  19.675 -53.151  1.00 51.46           H  
ATOM   2984  C   PRO A 196      42.237  21.789 -52.756  1.00 51.46           C  
ATOM   2985  CB  PRO A 196      42.767  20.681 -55.017  1.00 51.46           C  
ATOM   2986  HB2 PRO A 196      42.984  19.679 -55.388  1.00 51.46           H  
ATOM   2987  HB3 PRO A 196      43.685  21.265 -54.952  1.00 51.46           H  
ATOM   2988  O   PRO A 196      42.155  22.936 -53.194  1.00 51.46           O  
ATOM   2989  CG  PRO A 196      41.734  21.343 -55.928  1.00 51.46           C  
ATOM   2990  HG2 PRO A 196      41.831  22.427 -55.863  1.00 51.46           H  
ATOM   2991  HG3 PRO A 196      41.845  21.016 -56.962  1.00 51.46           H  
ATOM   2992  CD  PRO A 196      40.386  20.917 -55.346  1.00 51.46           C  
ATOM   2993  HD2 PRO A 196      39.978  20.087 -55.924  1.00 51.46           H  
ATOM   2994  HD3 PRO A 196      39.701  21.764 -55.372  1.00 51.46           H  
ATOM   2995  N   GLY A 197      42.404  21.539 -51.460  1.00 47.74           N  
ATOM   2996  H   GLY A 197      42.389  20.578 -51.152  1.00 47.74           H  
ATOM   2997  CA  GLY A 197      42.821  22.560 -50.507  1.00 47.74           C  
ATOM   2998  HA2 GLY A 197      42.236  23.466 -50.665  1.00 47.74           H  
ATOM   2999  HA3 GLY A 197      42.642  22.208 -49.491  1.00 47.74           H  
ATOM   3000  C   GLY A 197      44.322  22.826 -50.664  1.00 47.74           C  
ATOM   3001  O   GLY A 197      45.095  21.869 -50.700  1.00 47.74           O  
ATOM   3002  N   PRO A 198      44.765  24.088 -50.767  1.00 55.48           N  
ATOM   3003  CA  PRO A 198      46.178  24.423 -50.740  1.00 55.48           C  
ATOM   3004  HA  PRO A 198      46.762  23.690 -51.299  1.00 55.48           H  
ATOM   3005  C   PRO A 198      46.654  24.459 -49.281  1.00 55.48           C  
ATOM   3006  CB  PRO A 198      46.263  25.781 -51.438  1.00 55.48           C  
ATOM   3007  HB2 PRO A 198      46.306  25.630 -52.517  1.00 55.48           H  
ATOM   3008  HB3 PRO A 198      47.121  26.363 -51.102  1.00 55.48           H  
ATOM   3009  O   PRO A 198      46.074  25.156 -48.452  1.00 55.48           O  
ATOM   3010  CG  PRO A 198      44.937  26.455 -51.074  1.00 55.48           C  
ATOM   3011  HG2 PRO A 198      44.600  27.124 -51.866  1.00 55.48           H  
ATOM   3012  HG3 PRO A 198      45.051  27.006 -50.140  1.00 55.48           H  
ATOM   3013  CD  PRO A 198      43.960  25.296 -50.868  1.00 55.48           C  
ATOM   3014  HD2 PRO A 198      43.297  25.220 -51.730  1.00 55.48           H  
ATOM   3015  HD3 PRO A 198      43.381  25.452 -49.958  1.00 55.48           H  
ATOM   3016  N   GLY A 199      47.707  23.709 -48.968  1.00 50.45           N  
ATOM   3017  H   GLY A 199      48.065  23.071 -49.665  1.00 50.45           H  
ATOM   3018  CA  GLY A 199      48.364  23.732 -47.658  1.00 50.45           C  
ATOM   3019  HA2 GLY A 199      48.989  24.623 -47.591  1.00 50.45           H  
ATOM   3020  HA3 GLY A 199      47.617  23.771 -46.864  1.00 50.45           H  
ATOM   3021  C   GLY A 199      49.198  22.467 -47.466  1.00 50.45           C  
ATOM   3022  O   GLY A 199      48.654  21.415 -47.168  1.00 50.45           O  
ATOM   3023  N   THR A 200      50.442  22.423 -47.945  1.00 49.31           N  
ATOM   3024  H   THR A 200      50.575  21.533 -48.404  1.00 49.31           H  
ATOM   3025  CA  THR A 200      51.669  22.813 -47.220  1.00 49.31           C  
ATOM   3026  HA  THR A 200      52.498  22.545 -47.875  1.00 49.31           H  
ATOM   3027  C   THR A 200      51.883  22.049 -45.917  1.00 49.31           C  
ATOM   3028  CB  THR A 200      51.854  24.318 -46.943  1.00 49.31           C  
ATOM   3029  HB  THR A 200      52.810  24.448 -46.436  1.00 49.31           H  
ATOM   3030  O   THR A 200      51.192  22.299 -44.936  1.00 49.31           O  
ATOM   3031  CG2 THR A 200      51.891  25.157 -48.217  1.00 49.31           C  
ATOM   3032 HG21 THR A 200      50.954  25.060 -48.764  1.00 49.31           H  
ATOM   3033 HG22 THR A 200      52.042  26.203 -47.952  1.00 49.31           H  
ATOM   3034 HG23 THR A 200      52.717  24.831 -48.850  1.00 49.31           H  
ATOM   3035  OG1 THR A 200      50.852  24.821 -46.096  1.00 49.31           O  
ATOM   3036  HG1 THR A 200      50.793  24.225 -45.346  1.00 49.31           H  
ATOM   3037  N   GLY A 201      52.952  21.254 -45.890  1.00 49.05           N  
ATOM   3038  H   GLY A 201      53.412  21.030 -46.760  1.00 49.05           H  
ATOM   3039  CA  GLY A 201      53.725  21.067 -44.667  1.00 49.05           C  
ATOM   3040  HA2 GLY A 201      53.404  21.779 -43.907  1.00 49.05           H  
ATOM   3041  HA3 GLY A 201      54.771  21.290 -44.876  1.00 49.05           H  
ATOM   3042  C   GLY A 201      53.626  19.685 -44.039  1.00 49.05           C  
ATOM   3043  O   GLY A 201      52.692  19.394 -43.311  1.00 49.05           O  
ATOM   3044  N   GLU A 202      54.674  18.902 -44.291  1.00 49.73           N  
ATOM   3045  H   GLU A 202      55.283  19.247 -45.020  1.00 49.73           H  
ATOM   3046  CA  GLU A 202      55.397  18.149 -43.261  1.00 49.73           C  
ATOM   3047  HA  GLU A 202      56.216  17.656 -43.783  1.00 49.73           H  
ATOM   3048  C   GLU A 202      54.665  17.011 -42.526  1.00 49.73           C  
ATOM   3049  CB  GLU A 202      56.106  19.129 -42.308  1.00 49.73           C  
ATOM   3050  HB2 GLU A 202      55.371  19.766 -41.815  1.00 49.73           H  
ATOM   3051  HB3 GLU A 202      56.639  18.555 -41.550  1.00 49.73           H  
ATOM   3052  O   GLU A 202      53.900  17.195 -41.590  1.00 49.73           O  
ATOM   3053  CG  GLU A 202      57.125  19.988 -43.079  1.00 49.73           C  
ATOM   3054  HG2 GLU A 202      56.612  20.599 -43.822  1.00 49.73           H  
ATOM   3055  HG3 GLU A 202      57.799  19.320 -43.616  1.00 49.73           H  
ATOM   3056  CD  GLU A 202      57.941  20.917 -42.175  1.00 49.73           C  
ATOM   3057  OE1 GLU A 202      59.153  21.048 -42.455  1.00 49.73           O  
ATOM   3058  OE2 GLU A 202      57.343  21.519 -41.258  1.00 49.73           O  
ATOM   3059  N   GLY A 203      55.020  15.794 -42.953  1.00 49.91           N  
ATOM   3060  H   GLY A 203      55.462  15.784 -43.861  1.00 49.91           H  
ATOM   3061  CA  GLY A 203      55.379  14.658 -42.105  1.00 49.91           C  
ATOM   3062  HA2 GLY A 203      56.426  14.774 -41.825  1.00 49.91           H  
ATOM   3063  HA3 GLY A 203      55.308  13.752 -42.707  1.00 49.91           H  
ATOM   3064  C   GLY A 203      54.614  14.429 -40.801  1.00 49.91           C  
ATOM   3065  O   GLY A 203      54.849  15.094 -39.802  1.00 49.91           O  
ATOM   3066  N   ASN A 204      53.901  13.306 -40.742  1.00 46.65           N  
ATOM   3067  H   ASN A 204      53.585  12.894 -41.608  1.00 46.65           H  
ATOM   3068  CA  ASN A 204      54.118  12.387 -39.627  1.00 46.65           C  
ATOM   3069  HA  ASN A 204      55.165  12.492 -39.345  1.00 46.65           H  
ATOM   3070  C   ASN A 204      53.886  10.933 -40.075  1.00 46.65           C  
ATOM   3071  CB  ASN A 204      53.295  12.791 -38.389  1.00 46.65           C  
ATOM   3072  HB2 ASN A 204      52.925  11.901 -37.882  1.00 46.65           H  
ATOM   3073  HB3 ASN A 204      52.439  13.396 -38.688  1.00 46.65           H  
ATOM   3074  O   ASN A 204      52.754  10.555 -40.382  1.00 46.65           O  
ATOM   3075  CG  ASN A 204      54.156  13.552 -37.387  1.00 46.65           C  
ATOM   3076  ND2 ASN A 204      53.642  14.598 -36.788  1.00 46.65           N  
ATOM   3077 HD21 ASN A 204      54.301  15.139 -36.247  1.00 46.65           H  
ATOM   3078 HD22 ASN A 204      52.781  14.993 -37.140  1.00 46.65           H  
ATOM   3079  OD1 ASN A 204      55.294  13.205 -37.114  1.00 46.65           O  
ATOM   3080  N   PRO A 205      54.952  10.115 -40.159  1.00 54.03           N  
ATOM   3081  CA  PRO A 205      54.863   8.692 -40.435  1.00 54.03           C  
ATOM   3082  HA  PRO A 205      54.096   8.479 -41.180  1.00 54.03           H  
ATOM   3083  C   PRO A 205      54.548   7.967 -39.127  1.00 54.03           C  
ATOM   3084  CB  PRO A 205      56.247   8.323 -40.980  1.00 54.03           C  
ATOM   3085  HB2 PRO A 205      56.491   7.275 -40.808  1.00 54.03           H  
ATOM   3086  HB3 PRO A 205      56.284   8.549 -42.046  1.00 54.03           H  
ATOM   3087  O   PRO A 205      55.302   8.069 -38.164  1.00 54.03           O  
ATOM   3088  CG  PRO A 205      57.198   9.259 -40.230  1.00 54.03           C  
ATOM   3089  HG2 PRO A 205      58.055   9.530 -40.847  1.00 54.03           H  
ATOM   3090  HG3 PRO A 205      57.538   8.789 -39.307  1.00 54.03           H  
ATOM   3091  CD  PRO A 205      56.341  10.481 -39.902  1.00 54.03           C  
ATOM   3092  HD2 PRO A 205      56.631  11.308 -40.550  1.00 54.03           H  
ATOM   3093  HD3 PRO A 205      56.480  10.757 -38.857  1.00 54.03           H  
ATOM   3094  N   GLY A 206      53.452   7.217 -39.067  1.00 45.37           N  
ATOM   3095  H   GLY A 206      52.790   7.232 -39.830  1.00 45.37           H  
ATOM   3096  CA  GLY A 206      53.202   6.396 -37.887  1.00 45.37           C  
ATOM   3097  HA2 GLY A 206      53.582   6.894 -36.994  1.00 45.37           H  
ATOM   3098  HA3 GLY A 206      53.731   5.449 -37.990  1.00 45.37           H  
ATOM   3099  C   GLY A 206      51.741   6.112 -37.632  1.00 45.37           C  
ATOM   3100  O   GLY A 206      51.162   6.630 -36.687  1.00 45.37           O  
ATOM   3101  N   PHE A 207      51.176   5.201 -38.409  1.00 47.12           N  
ATOM   3102  H   PHE A 207      51.659   4.899 -39.243  1.00 47.12           H  
ATOM   3103  CA  PHE A 207      50.305   4.218 -37.786  1.00 47.12           C  
ATOM   3104  HA  PHE A 207      50.489   4.232 -36.712  1.00 47.12           H  
ATOM   3105  C   PHE A 207      50.719   2.853 -38.331  1.00 47.12           C  
ATOM   3106  CB  PHE A 207      48.822   4.571 -37.960  1.00 47.12           C  
ATOM   3107  HB2 PHE A 207      48.337   3.856 -38.625  1.00 47.12           H  
ATOM   3108  HB3 PHE A 207      48.721   5.558 -38.411  1.00 47.12           H  
ATOM   3109  O   PHE A 207      50.459   2.566 -39.501  1.00 47.12           O  
ATOM   3110  CG  PHE A 207      48.112   4.579 -36.620  1.00 47.12           C  
ATOM   3111  CD1 PHE A 207      47.521   3.402 -36.124  1.00 47.12           C  
ATOM   3112  HD1 PHE A 207      47.537   2.497 -36.713  1.00 47.12           H  
ATOM   3113  CD2 PHE A 207      48.119   5.743 -35.828  1.00 47.12           C  
ATOM   3114  HD2 PHE A 207      48.599   6.640 -36.191  1.00 47.12           H  
ATOM   3115  CE1 PHE A 207      46.917   3.399 -34.854  1.00 47.12           C  
ATOM   3116  HE1 PHE A 207      46.464   2.493 -34.479  1.00 47.12           H  
ATOM   3117  CE2 PHE A 207      47.519   5.738 -34.556  1.00 47.12           C  
ATOM   3118  HE2 PHE A 207      47.530   6.634 -33.952  1.00 47.12           H  
ATOM   3119  CZ  PHE A 207      46.913   4.567 -34.072  1.00 47.12           C  
ATOM   3120  HZ  PHE A 207      46.453   4.559 -33.094  1.00 47.12           H  
ATOM   3121  N   PRO A 208      51.485   2.058 -37.561  1.00 50.18           N  
ATOM   3122  CA  PRO A 208      51.878   0.738 -38.006  1.00 50.18           C  
ATOM   3123  HA  PRO A 208      52.337   0.803 -38.992  1.00 50.18           H  
ATOM   3124  C   PRO A 208      50.638  -0.152 -38.087  1.00 50.18           C  
ATOM   3125  CB  PRO A 208      52.926   0.240 -37.010  1.00 50.18           C  
ATOM   3126  HB2 PRO A 208      52.880  -0.840 -36.871  1.00 50.18           H  
ATOM   3127  HB3 PRO A 208      53.918   0.535 -37.352  1.00 50.18           H  
ATOM   3128  O   PRO A 208      49.854  -0.255 -37.144  1.00 50.18           O  
ATOM   3129  CG  PRO A 208      52.587   0.994 -35.726  1.00 50.18           C  
ATOM   3130  HG2 PRO A 208      51.843   0.431 -35.163  1.00 50.18           H  
ATOM   3131  HG3 PRO A 208      53.473   1.167 -35.114  1.00 50.18           H  
ATOM   3132  CD  PRO A 208      51.969   2.306 -36.209  1.00 50.18           C  
ATOM   3133  HD2 PRO A 208      51.154   2.587 -35.542  1.00 50.18           H  
ATOM   3134  HD3 PRO A 208      52.728   3.088 -36.231  1.00 50.18           H  
ATOM   3135  N   LEU A 209      50.503  -0.784 -39.250  1.00 60.27           N  
ATOM   3136  H   LEU A 209      51.170  -0.552 -39.972  1.00 60.27           H  
ATOM   3137  CA  LEU A 209      49.742  -2.004 -39.460  1.00 60.27           C  
ATOM   3138  HA  LEU A 209      48.675  -1.823 -39.330  1.00 60.27           H  
ATOM   3139  C   LEU A 209      50.207  -3.075 -38.466  1.00 60.27           C  
ATOM   3140  CB  LEU A 209      50.038  -2.496 -40.892  1.00 60.27           C  
ATOM   3141  HB2 LEU A 209      49.824  -3.564 -40.950  1.00 60.27           H  
ATOM   3142  HB3 LEU A 209      51.107  -2.394 -41.079  1.00 60.27           H  
ATOM   3143  O   LEU A 209      51.347  -3.524 -38.532  1.00 60.27           O  
ATOM   3144  CG  LEU A 209      49.243  -1.775 -41.994  1.00 60.27           C  
ATOM   3145  HG  LEU A 209      48.908  -0.802 -41.635  1.00 60.27           H  
ATOM   3146  CD1 LEU A 209      50.107  -1.550 -43.237  1.00 60.27           C  
ATOM   3147 HD11 LEU A 209      49.517  -1.052 -44.008  1.00 60.27           H  
ATOM   3148 HD12 LEU A 209      50.961  -0.922 -42.983  1.00 60.27           H  
ATOM   3149 HD13 LEU A 209      50.460  -2.508 -43.618  1.00 60.27           H  
ATOM   3150  CD2 LEU A 209      48.025  -2.606 -42.397  1.00 60.27           C  
ATOM   3151 HD21 LEU A 209      47.396  -2.782 -41.524  1.00 60.27           H  
ATOM   3152 HD22 LEU A 209      48.340  -3.568 -42.803  1.00 60.27           H  
ATOM   3153 HD23 LEU A 209      47.444  -2.073 -43.150  1.00 60.27           H  
ATOM   3154  N   PHE A 210      49.298  -3.506 -37.606  1.00 55.98           N  
ATOM   3155  H   PHE A 210      48.462  -2.950 -37.490  1.00 55.98           H  
ATOM   3156  CA  PHE A 210      49.155  -4.899 -37.191  1.00 55.98           C  
ATOM   3157  HA  PHE A 210      49.664  -5.564 -37.889  1.00 55.98           H  
ATOM   3158  C   PHE A 210      47.635  -5.127 -37.289  1.00 55.98           C  
ATOM   3159  CB  PHE A 210      49.747  -5.086 -35.781  1.00 55.98           C  
ATOM   3160  HB2 PHE A 210      49.548  -6.109 -35.461  1.00 55.98           H  
ATOM   3161  HB3 PHE A 210      49.225  -4.426 -35.087  1.00 55.98           H  
ATOM   3162  O   PHE A 210      46.877  -4.400 -36.652  1.00 55.98           O  
ATOM   3163  CG  PHE A 210      51.249  -4.833 -35.677  1.00 55.98           C  
ATOM   3164  CD1 PHE A 210      52.160  -5.812 -36.119  1.00 55.98           C  
ATOM   3165  HD1 PHE A 210      51.788  -6.738 -36.531  1.00 55.98           H  
ATOM   3166  CD2 PHE A 210      51.742  -3.616 -35.162  1.00 55.98           C  
ATOM   3167  HD2 PHE A 210      51.048  -2.853 -34.843  1.00 55.98           H  
ATOM   3168  CE1 PHE A 210      53.546  -5.581 -36.045  1.00 55.98           C  
ATOM   3169  HE1 PHE A 210      54.233  -6.336 -36.400  1.00 55.98           H  
ATOM   3170  CE2 PHE A 210      53.130  -3.385 -35.083  1.00 55.98           C  
ATOM   3171  HE2 PHE A 210      53.497  -2.448 -34.693  1.00 55.98           H  
ATOM   3172  CZ  PHE A 210      54.032  -4.369 -35.526  1.00 55.98           C  
ATOM   3173  HZ  PHE A 210      55.097  -4.190 -35.477  1.00 55.98           H  
ATOM   3174  N   GLU A 211      47.102  -5.786 -38.325  1.00 38.37           N  
ATOM   3175  H   GLU A 211      46.218  -5.358 -38.559  1.00 38.37           H  
ATOM   3176  CA  GLU A 211      47.026  -7.249 -38.517  1.00 38.37           C  
ATOM   3177  HA  GLU A 211      46.145  -7.400 -39.142  1.00 38.37           H  
ATOM   3178  C   GLU A 211      46.673  -8.016 -37.223  1.00 38.37           C  
ATOM   3179  CB  GLU A 211      48.195  -7.852 -39.326  1.00 38.37           C  
ATOM   3180  HB2 GLU A 211      48.171  -8.934 -39.199  1.00 38.37           H  
ATOM   3181  HB3 GLU A 211      49.148  -7.487 -38.944  1.00 38.37           H  
ATOM   3182  O   GLU A 211      47.261  -7.751 -36.178  1.00 38.37           O  
ATOM   3183  CG  GLU A 211      48.066  -7.537 -40.832  1.00 38.37           C  
ATOM   3184  HG2 GLU A 211      48.274  -6.478 -40.986  1.00 38.37           H  
ATOM   3185  HG3 GLU A 211      47.035  -7.716 -41.136  1.00 38.37           H  
ATOM   3186  CD  GLU A 211      48.980  -8.379 -41.747  1.00 38.37           C  
ATOM   3187  OE1 GLU A 211      48.874  -8.191 -42.981  1.00 38.37           O  
ATOM   3188  OE2 GLU A 211      49.758  -9.212 -41.229  1.00 38.37           O  
ATOM   3189  N   PRO A 212      45.718  -8.959 -37.316  1.00 55.48           N  
ATOM   3190  CA  PRO A 212      44.364  -8.911 -36.736  1.00 55.48           C  
ATOM   3191  HA  PRO A 212      43.916  -7.943 -36.959  1.00 55.48           H  
ATOM   3192  C   PRO A 212      44.240  -9.099 -35.218  1.00 55.48           C  
ATOM   3193  CB  PRO A 212      43.573 -10.004 -37.471  1.00 55.48           C  
ATOM   3194  HB2 PRO A 212      42.843 -10.491 -36.824  1.00 55.48           H  
ATOM   3195  HB3 PRO A 212      43.079  -9.570 -38.340  1.00 55.48           H  
ATOM   3196  O   PRO A 212      45.062  -9.828 -34.622  1.00 55.48           O  
ATOM   3197  CG  PRO A 212      44.656 -10.977 -37.929  1.00 55.48           C  
ATOM   3198  HG2 PRO A 212      44.941 -11.626 -37.102  1.00 55.48           H  
ATOM   3199  HG3 PRO A 212      44.339 -11.562 -38.793  1.00 55.48           H  
ATOM   3200  CD  PRO A 212      45.807 -10.042 -38.271  1.00 55.48           C  
ATOM   3201  HD2 PRO A 212      46.757 -10.568 -38.178  1.00 55.48           H  
ATOM   3202  HD3 PRO A 212      45.682  -9.660 -39.284  1.00 55.48           H  
ATOM   3203  OXT PRO A 212      43.222  -8.578 -34.709  1.00 55.48           O  
TER    3204      PRO A 212                                                       
END   
