# Supplementary material for: A glutamine-based single α-helix scaffold to target globular proteins
Source: Nat Commun. 2022 Nov 18;13:7073. doi: 10.1038/s41467-022-34793-6 (PMC9674830; doi:10.1038/s41467-022-34793-6)
Supplement: Supplementary file 7 — Supplementary Data 4 [file 41467_2022_34793_MOESM7_ESM.zip › ColabFold_p37n/p37n_with_MSAs/A0A1D8PCM9.pdb]

ATOM      1  N   MET A   1     -15.784  17.064 -36.723  1.00 31.99           N  
ATOM      2  H   MET A   1     -15.262  17.678 -37.332  1.00 31.99           H  
ATOM      3  H2  MET A   1     -16.636  17.516 -36.425  1.00 31.99           H  
ATOM      4  H3  MET A   1     -16.055  16.226 -37.218  1.00 31.99           H  
ATOM      5  CA  MET A   1     -14.996  16.697 -35.519  1.00 31.99           C  
ATOM      6  HA  MET A   1     -14.110  16.134 -35.814  1.00 31.99           H  
ATOM      7  C   MET A   1     -15.856  15.786 -34.654  1.00 31.99           C  
ATOM      8  CB  MET A   1     -14.556  17.944 -34.735  1.00 31.99           C  
ATOM      9  HB2 MET A   1     -14.085  17.639 -33.800  1.00 31.99           H  
ATOM     10  HB3 MET A   1     -15.431  18.549 -34.496  1.00 31.99           H  
ATOM     11  O   MET A   1     -17.046  15.699 -34.932  1.00 31.99           O  
ATOM     12  CG  MET A   1     -13.551  18.793 -35.525  1.00 31.99           C  
ATOM     13  HG2 MET A   1     -12.644  18.209 -35.684  1.00 31.99           H  
ATOM     14  HG3 MET A   1     -13.974  19.049 -36.496  1.00 31.99           H  
ATOM     15  SD  MET A   1     -13.106  20.335 -34.693  1.00 31.99           S  
ATOM     16  CE  MET A   1     -11.912  21.020 -35.874  1.00 31.99           C  
ATOM     17  HE1 MET A   1     -12.395  21.181 -36.837  1.00 31.99           H  
ATOM     18  HE2 MET A   1     -11.075  20.331 -35.993  1.00 31.99           H  
ATOM     19  HE3 MET A   1     -11.539  21.972 -35.497  1.00 31.99           H  
ATOM     20  N   SER A   2     -15.291  15.103 -33.658  1.00 29.79           N  
ATOM     21  H   SER A   2     -14.314  15.225 -33.431  1.00 29.79           H  
ATOM     22  CA  SER A   2     -16.081  14.399 -32.639  1.00 29.79           C  
ATOM     23  HA  SER A   2     -16.990  14.001 -33.091  1.00 29.79           H  
ATOM     24  C   SER A   2     -16.492  15.347 -31.508  1.00 29.79           C  
ATOM     25  CB  SER A   2     -15.284  13.216 -32.074  1.00 29.79           C  
ATOM     26  HB2 SER A   2     -14.981  12.564 -32.893  1.00 29.79           H  
ATOM     27  HB3 SER A   2     -15.908  12.645 -31.387  1.00 29.79           H  
ATOM     28  O   SER A   2     -15.899  16.412 -31.335  1.00 29.79           O  
ATOM     29  OG  SER A   2     -14.134  13.675 -31.391  1.00 29.79           O  
ATOM     30  HG  SER A   2     -14.387  13.833 -30.478  1.00 29.79           H  
ATOM     31  N   GLU A   3     -17.460  14.922 -30.700  1.00 29.68           N  
ATOM     32  H   GLU A   3     -17.932  14.056 -30.917  1.00 29.68           H  
ATOM     33  CA  GLU A   3     -17.632  15.431 -29.336  1.00 29.68           C  
ATOM     34  HA  GLU A   3     -17.585  16.520 -29.344  1.00 29.68           H  
ATOM     35  C   GLU A   3     -16.521  14.915 -28.393  1.00 29.68           C  
ATOM     36  CB  GLU A   3     -19.010  14.989 -28.814  1.00 29.68           C  
ATOM     37  HB2 GLU A   3     -19.003  15.029 -27.725  1.00 29.68           H  
ATOM     38  HB3 GLU A   3     -19.196  13.951 -29.087  1.00 29.68           H  
ATOM     39  O   GLU A   3     -15.836  13.936 -28.722  1.00 29.68           O  
ATOM     40  CG  GLU A   3     -20.153  15.872 -29.336  1.00 29.68           C  
ATOM     41  HG2 GLU A   3     -20.732  15.312 -30.070  1.00 29.68           H  
ATOM     42  HG3 GLU A   3     -19.753  16.756 -29.833  1.00 29.68           H  
ATOM     43  CD  GLU A   3     -21.039  16.316 -28.170  1.00 29.68           C  
ATOM     44  OE1 GLU A   3     -20.584  17.181 -27.380  1.00 29.68           O  
ATOM     45  OE2 GLU A   3     -22.150  15.761 -27.999  1.00 29.68           O  
ATOM     46  N   PRO A   4     -16.341  15.527 -27.205  1.00 33.98           N  
ATOM     47  CA  PRO A   4     -15.706  14.863 -26.069  1.00 33.98           C  
ATOM     48  HA  PRO A   4     -14.746  14.446 -26.372  1.00 33.98           H  
ATOM     49  C   PRO A   4     -16.614  13.744 -25.508  1.00 33.98           C  
ATOM     50  CB  PRO A   4     -15.490  15.974 -25.036  1.00 33.98           C  
ATOM     51  HB2 PRO A   4     -15.478  15.595 -24.015  1.00 33.98           H  
ATOM     52  HB3 PRO A   4     -14.563  16.503 -25.258  1.00 33.98           H  
ATOM     53  O   PRO A   4     -17.840  13.837 -25.605  1.00 33.98           O  
ATOM     54  CG  PRO A   4     -16.679  16.905 -25.282  1.00 33.98           C  
ATOM     55  HG2 PRO A   4     -16.469  17.925 -24.960  1.00 33.98           H  
ATOM     56  HG3 PRO A   4     -17.562  16.519 -24.771  1.00 33.98           H  
ATOM     57  CD  PRO A   4     -16.884  16.820 -26.795  1.00 33.98           C  
ATOM     58  HD2 PRO A   4     -16.325  17.616 -27.287  1.00 33.98           H  
ATOM     59  HD3 PRO A   4     -17.945  16.914 -27.027  1.00 33.98           H  
ATOM     60  N   PRO A   5     -16.061  12.697 -24.866  1.00 34.09           N  
ATOM     61  CA  PRO A   5     -16.879  11.689 -24.193  1.00 34.09           C  
ATOM     62  HA  PRO A   5     -17.587  11.266 -24.906  1.00 34.09           H  
ATOM     63  C   PRO A   5     -17.662  12.322 -23.031  1.00 34.09           C  
ATOM     64  CB  PRO A   5     -15.907  10.593 -23.749  1.00 34.09           C  
ATOM     65  HB2 PRO A   5     -16.221  10.112 -22.823  1.00 34.09           H  
ATOM     66  HB3 PRO A   5     -15.805   9.856 -24.545  1.00 34.09           H  
ATOM     67  O   PRO A   5     -17.121  13.103 -22.246  1.00 34.09           O  
ATOM     68  CG  PRO A   5     -14.588  11.344 -23.582  1.00 34.09           C  
ATOM     69  HG2 PRO A   5     -13.727  10.689 -23.715  1.00 34.09           H  
ATOM     70  HG3 PRO A   5     -14.569  11.806 -22.594  1.00 34.09           H  
ATOM     71  CD  PRO A   5     -14.647  12.432 -24.656  1.00 34.09           C  
ATOM     72  HD2 PRO A   5     -14.209  12.061 -25.583  1.00 34.09           H  
ATOM     73  HD3 PRO A   5     -14.119  13.323 -24.316  1.00 34.09           H  
ATOM     74  N   GLN A   6     -18.949  11.975 -22.927  1.00 35.49           N  
ATOM     75  H   GLN A   6     -19.299  11.304 -23.596  1.00 35.49           H  
ATOM     76  CA  GLN A   6     -19.958  12.762 -22.200  1.00 35.49           C  
ATOM     77  HA  GLN A   6     -19.999  13.754 -22.650  1.00 35.49           H  
ATOM     78  C   GLN A   6     -19.677  12.974 -20.702  1.00 35.49           C  
ATOM     79  CB  GLN A   6     -21.336  12.101 -22.375  1.00 35.49           C  
ATOM     80  HB2 GLN A   6     -22.064  12.660 -21.787  1.00 35.49           H  
ATOM     81  HB3 GLN A   6     -21.295  11.084 -21.985  1.00 35.49           H  
ATOM     82  O   GLN A   6     -20.147  13.960 -20.140  1.00 35.49           O  
ATOM     83  CG  GLN A   6     -21.824  12.066 -23.836  1.00 35.49           C  
ATOM     84  HG2 GLN A   6     -21.124  11.497 -24.449  1.00 35.49           H  
ATOM     85  HG3 GLN A   6     -21.868  13.083 -24.225  1.00 35.49           H  
ATOM     86  CD  GLN A   6     -23.205  11.429 -23.982  1.00 35.49           C  
ATOM     87  NE2 GLN A   6     -23.741  11.348 -25.179  1.00 35.49           N  
ATOM     88 HE21 GLN A   6     -24.644  10.897 -25.222  1.00 35.49           H  
ATOM     89 HE22 GLN A   6     -23.261  11.685 -26.000  1.00 35.49           H  
ATOM     90  OE1 GLN A   6     -23.833  11.001 -23.032  1.00 35.49           O  
ATOM     91  N   VAL A   7     -18.881  12.103 -20.070  1.00 33.02           N  
ATOM     92  H   VAL A   7     -18.513  11.339 -20.619  1.00 33.02           H  
ATOM     93  CA  VAL A   7     -18.508  12.155 -18.640  1.00 33.02           C  
ATOM     94  HA  VAL A   7     -19.395  11.952 -18.040  1.00 33.02           H  
ATOM     95  C   VAL A   7     -17.981  13.535 -18.218  1.00 33.02           C  
ATOM     96  CB  VAL A   7     -17.447  11.074 -18.330  1.00 33.02           C  
ATOM     97  HB  VAL A   7     -16.541  11.299 -18.892  1.00 33.02           H  
ATOM     98  O   VAL A   7     -18.316  14.024 -17.143  1.00 33.02           O  
ATOM     99  CG1 VAL A   7     -17.088  11.016 -16.840  1.00 33.02           C  
ATOM    100 HG11 VAL A   7     -16.634  11.954 -16.519  1.00 33.02           H  
ATOM    101 HG12 VAL A   7     -17.983  10.834 -16.245  1.00 33.02           H  
ATOM    102 HG13 VAL A   7     -16.370  10.217 -16.658  1.00 33.02           H  
ATOM    103  CG2 VAL A   7     -17.926   9.672 -18.739  1.00 33.02           C  
ATOM    104 HG21 VAL A   7     -17.179   8.929 -18.458  1.00 33.02           H  
ATOM    105 HG22 VAL A   7     -18.071   9.609 -19.818  1.00 33.02           H  
ATOM    106 HG23 VAL A   7     -18.863   9.437 -18.235  1.00 33.02           H  
ATOM    107  N   PHE A   8     -17.215  14.213 -19.080  1.00 32.58           N  
ATOM    108  H   PHE A   8     -17.010  13.797 -19.977  1.00 32.58           H  
ATOM    109  CA  PHE A   8     -16.619  15.517 -18.758  1.00 32.58           C  
ATOM    110  HA  PHE A   8     -16.189  15.447 -17.759  1.00 32.58           H  
ATOM    111  C   PHE A   8     -17.623  16.683 -18.677  1.00 32.58           C  
ATOM    112  CB  PHE A   8     -15.471  15.806 -19.734  1.00 32.58           C  
ATOM    113  HB2 PHE A   8     -15.092  16.811 -19.547  1.00 32.58           H  
ATOM    114  HB3 PHE A   8     -15.853  15.783 -20.755  1.00 32.58           H  
ATOM    115  O   PHE A   8     -17.250  17.768 -18.238  1.00 32.58           O  
ATOM    116  CG  PHE A   8     -14.311  14.839 -19.591  1.00 32.58           C  
ATOM    117  CD1 PHE A   8     -13.513  14.874 -18.431  1.00 32.58           C  
ATOM    118  HD1 PHE A   8     -13.718  15.598 -17.657  1.00 32.58           H  
ATOM    119  CD2 PHE A   8     -14.043  13.887 -20.593  1.00 32.58           C  
ATOM    120  HD2 PHE A   8     -14.657  13.855 -21.481  1.00 32.58           H  
ATOM    121  CE1 PHE A   8     -12.458  13.958 -18.269  1.00 32.58           C  
ATOM    122  HE1 PHE A   8     -11.858  13.981 -17.372  1.00 32.58           H  
ATOM    123  CE2 PHE A   8     -12.983  12.974 -20.432  1.00 32.58           C  
ATOM    124  HE2 PHE A   8     -12.774  12.241 -21.197  1.00 32.58           H  
ATOM    125  CZ  PHE A   8     -12.195  13.007 -19.269  1.00 32.58           C  
ATOM    126  HZ  PHE A   8     -11.389  12.299 -19.142  1.00 32.58           H  
ATOM    127  N   ARG A   9     -18.900  16.468 -19.032  1.00 32.51           N  
ATOM    128  H   ARG A   9     -19.152  15.544 -19.353  1.00 32.51           H  
ATOM    129  CA  ARG A   9     -19.984  17.453 -18.850  1.00 32.51           C  
ATOM    130  HA  ARG A   9     -19.629  18.438 -19.153  1.00 32.51           H  
ATOM    131  C   ARG A   9     -20.425  17.617 -17.388  1.00 32.51           C  
ATOM    132  CB  ARG A   9     -21.192  17.068 -19.721  1.00 32.51           C  
ATOM    133  HB2 ARG A   9     -21.520  16.063 -19.455  1.00 32.51           H  
ATOM    134  HB3 ARG A   9     -22.012  17.753 -19.504  1.00 32.51           H  
ATOM    135  O   ARG A   9     -21.183  18.532 -17.095  1.00 32.51           O  
ATOM    136  CG  ARG A   9     -20.902  17.141 -21.228  1.00 32.51           C  
ATOM    137  HG2 ARG A   9     -20.048  16.512 -21.482  1.00 32.51           H  
ATOM    138  HG3 ARG A   9     -20.675  18.174 -21.493  1.00 32.51           H  
ATOM    139  CD  ARG A   9     -22.126  16.662 -22.017  1.00 32.51           C  
ATOM    140  HD2 ARG A   9     -23.010  17.181 -21.646  1.00 32.51           H  
ATOM    141  HD3 ARG A   9     -22.250  15.592 -21.847  1.00 32.51           H  
ATOM    142  NE  ARG A   9     -21.984  16.933 -23.459  1.00 32.51           N  
ATOM    143  HE  ARG A   9     -21.228  17.536 -23.750  1.00 32.51           H  
ATOM    144  NH1 ARG A   9     -23.806  15.741 -24.218  1.00 32.51           N  
ATOM    145 HH11 ARG A   9     -24.020  15.428 -23.281  1.00 32.51           H  
ATOM    146 HH12 ARG A   9     -24.394  15.504 -25.004  1.00 32.51           H  
ATOM    147  NH2 ARG A   9     -22.595  16.922 -25.636  1.00 32.51           N  
ATOM    148 HH21 ARG A   9     -21.724  17.339 -25.933  1.00 32.51           H  
ATOM    149 HH22 ARG A   9     -22.958  16.412 -26.428  1.00 32.51           H  
ATOM    150  CZ  ARG A   9     -22.790  16.529 -24.423  1.00 32.51           C  
ATOM    151  N   ALA A  10     -19.982  16.742 -16.481  1.00 34.32           N  
ATOM    152  H   ALA A  10     -19.387  15.986 -16.789  1.00 34.32           H  
ATOM    153  CA  ALA A  10     -20.441  16.723 -15.091  1.00 34.32           C  
ATOM    154  HA  ALA A  10     -21.518  16.893 -15.079  1.00 34.32           H  
ATOM    155  C   ALA A  10     -19.817  17.806 -14.183  1.00 34.32           C  
ATOM    156  CB  ALA A  10     -20.181  15.316 -14.537  1.00 34.32           C  
ATOM    157  HB1 ALA A  10     -19.110  15.111 -14.522  1.00 34.32           H  
ATOM    158  HB2 ALA A  10     -20.570  15.246 -13.521  1.00 34.32           H  
ATOM    159  HB3 ALA A  10     -20.681  14.572 -15.157  1.00 34.32           H  
ATOM    160  O   ALA A  10     -20.362  18.074 -13.116  1.00 34.32           O  
ATOM    161  N   THR A  11     -18.676  18.401 -14.560  1.00 41.91           N  
ATOM    162  H   THR A  11     -18.239  18.088 -15.415  1.00 41.91           H  
ATOM    163  CA  THR A  11     -17.854  19.217 -13.636  1.00 41.91           C  
ATOM    164  HA  THR A  11     -18.449  19.481 -12.761  1.00 41.91           H  
ATOM    165  C   THR A  11     -17.336  20.549 -14.188  1.00 41.91           C  
ATOM    166  CB  THR A  11     -16.644  18.408 -13.138  1.00 41.91           C  
ATOM    167  HB  THR A  11     -15.982  19.064 -12.572  1.00 41.91           H  
ATOM    168  O   THR A  11     -16.835  21.357 -13.408  1.00 41.91           O  
ATOM    169  CG2 THR A  11     -17.040  17.240 -12.237  1.00 41.91           C  
ATOM    170 HG21 THR A  11     -16.144  16.764 -11.838  1.00 41.91           H  
ATOM    171 HG22 THR A  11     -17.614  16.503 -12.800  1.00 41.91           H  
ATOM    172 HG23 THR A  11     -17.646  17.606 -11.408  1.00 41.91           H  
ATOM    173  OG1 THR A  11     -15.933  17.868 -14.231  1.00 41.91           O  
ATOM    174  HG1 THR A  11     -15.000  17.911 -14.007  1.00 41.91           H  
ATOM    175  N   TYR A  12     -17.445  20.811 -15.494  1.00 39.37           N  
ATOM    176  H   TYR A  12     -17.918  20.144 -16.086  1.00 39.37           H  
ATOM    177  CA  TYR A  12     -16.914  22.023 -16.139  1.00 39.37           C  
ATOM    178  HA  TYR A  12     -16.767  22.797 -15.386  1.00 39.37           H  
ATOM    179  C   TYR A  12     -17.892  22.571 -17.183  1.00 39.37           C  
ATOM    180  CB  TYR A  12     -15.557  21.717 -16.797  1.00 39.37           C  
ATOM    181  HB2 TYR A  12     -15.153  22.643 -17.206  1.00 39.37           H  
ATOM    182  HB3 TYR A  12     -15.727  21.040 -17.634  1.00 39.37           H  
ATOM    183  O   TYR A  12     -18.638  21.805 -17.793  1.00 39.37           O  
ATOM    184  CG  TYR A  12     -14.511  21.109 -15.876  1.00 39.37           C  
ATOM    185  CD1 TYR A  12     -14.038  21.838 -14.767  1.00 39.37           C  
ATOM    186  HD1 TYR A  12     -14.432  22.824 -14.565  1.00 39.37           H  
ATOM    187  CD2 TYR A  12     -14.030  19.806 -16.114  1.00 39.37           C  
ATOM    188  HD2 TYR A  12     -14.413  19.237 -16.948  1.00 39.37           H  
ATOM    189  CE1 TYR A  12     -13.099  21.266 -13.888  1.00 39.37           C  
ATOM    190  HE1 TYR A  12     -12.768  21.820 -13.022  1.00 39.37           H  
ATOM    191  CE2 TYR A  12     -13.077  19.235 -15.247  1.00 39.37           C  
ATOM    192  HE2 TYR A  12     -12.708  18.235 -15.419  1.00 39.37           H  
ATOM    193  OH  TYR A  12     -11.720  19.398 -13.279  1.00 39.37           O  
ATOM    194  HH  TYR A  12     -11.549  19.966 -12.525  1.00 39.37           H  
ATOM    195  CZ  TYR A  12     -12.616  19.962 -14.129  1.00 39.37           C  
ATOM    196  N   SER A  13     -17.882  23.886 -17.431  1.00 42.29           N  
ATOM    197  H   SER A  13     -17.221  24.487 -16.961  1.00 42.29           H  
ATOM    198  CA  SER A  13     -18.743  24.471 -18.465  1.00 42.29           C  
ATOM    199  HA  SER A  13     -19.688  23.927 -18.451  1.00 42.29           H  
ATOM    200  C   SER A  13     -18.147  24.311 -19.868  1.00 42.29           C  
ATOM    201  CB  SER A  13     -19.086  25.935 -18.158  1.00 42.29           C  
ATOM    202  HB2 SER A  13     -20.013  26.185 -18.674  1.00 42.29           H  
ATOM    203  HB3 SER A  13     -19.246  26.065 -17.088  1.00 42.29           H  
ATOM    204  O   SER A  13     -16.928  24.329 -20.057  1.00 42.29           O  
ATOM    205  OG  SER A  13     -18.083  26.822 -18.608  1.00 42.29           O  
ATOM    206  HG  SER A  13     -17.376  26.823 -17.959  1.00 42.29           H  
ATOM    207  N   ASN A  14     -19.010  24.257 -20.887  1.00 39.35           N  
ATOM    208  H   ASN A  14     -19.994  24.155 -20.684  1.00 39.35           H  
ATOM    209  CA  ASN A  14     -18.579  24.300 -22.290  1.00 39.35           C  
ATOM    210  HA  ASN A  14     -17.931  23.445 -22.484  1.00 39.35           H  
ATOM    211  C   ASN A  14     -17.760  25.572 -22.605  1.00 39.35           C  
ATOM    212  CB  ASN A  14     -19.820  24.204 -23.200  1.00 39.35           C  
ATOM    213  HB2 ASN A  14     -20.521  24.997 -22.940  1.00 39.35           H  
ATOM    214  HB3 ASN A  14     -19.509  24.354 -24.233  1.00 39.35           H  
ATOM    215  O   ASN A  14     -16.890  25.544 -23.473  1.00 39.35           O  
ATOM    216  CG  ASN A  14     -20.539  22.863 -23.139  1.00 39.35           C  
ATOM    217  ND2 ASN A  14     -21.757  22.801 -23.621  1.00 39.35           N  
ATOM    218 HD21 ASN A  14     -22.207  21.898 -23.572  1.00 39.35           H  
ATOM    219 HD22 ASN A  14     -22.195  23.608 -24.041  1.00 39.35           H  
ATOM    220  OD1 ASN A  14     -20.033  21.860 -22.670  1.00 39.35           O  
ATOM    221  N   THR A  15     -17.990  26.669 -21.876  1.00 44.36           N  
ATOM    222  H   THR A  15     -18.711  26.641 -21.170  1.00 44.36           H  
ATOM    223  CA  THR A  15     -17.243  27.929 -22.002  1.00 44.36           C  
ATOM    224  HA  THR A  15     -17.209  28.210 -23.055  1.00 44.36           H  
ATOM    225  C   THR A  15     -15.801  27.793 -21.504  1.00 44.36           C  
ATOM    226  CB  THR A  15     -17.950  29.051 -21.224  1.00 44.36           C  
ATOM    227  HB  THR A  15     -17.780  28.918 -20.156  1.00 44.36           H  
ATOM    228  O   THR A  15     -14.884  28.294 -22.152  1.00 44.36           O  
ATOM    229  CG2 THR A  15     -17.467  30.441 -21.636  1.00 44.36           C  
ATOM    230 HG21 THR A  15     -16.402  30.540 -21.427  1.00 44.36           H  
ATOM    231 HG22 THR A  15     -17.639  30.594 -22.702  1.00 44.36           H  
ATOM    232 HG23 THR A  15     -18.005  31.201 -21.069  1.00 44.36           H  
ATOM    233  OG1 THR A  15     -19.340  29.016 -21.466  1.00 44.36           O  
ATOM    234  HG1 THR A  15     -19.748  29.651 -20.872  1.00 44.36           H  
ATOM    235  N   ASP A  16     -15.572  27.066 -20.405  1.00 41.75           N  
ATOM    236  H   ASP A  16     -16.360  26.659 -19.920  1.00 41.75           H  
ATOM    237  CA  ASP A  16     -14.222  26.755 -19.910  1.00 41.75           C  
ATOM    238  HA  ASP A  16     -13.652  27.680 -19.820  1.00 41.75           H  
ATOM    239  C   ASP A  16     -13.471  25.835 -20.878  1.00 41.75           C  
ATOM    240  CB  ASP A  16     -14.286  26.087 -18.530  1.00 41.75           C  
ATOM    241  HB2 ASP A  16     -14.869  25.168 -18.591  1.00 41.75           H  
ATOM    242  HB3 ASP A  16     -13.276  25.818 -18.223  1.00 41.75           H  
ATOM    243  O   ASP A  16     -12.283  26.038 -21.134  1.00 41.75           O  
ATOM    244  CG  ASP A  16     -14.881  27.008 -17.473  1.00 41.75           C  
ATOM    245  OD1 ASP A  16     -14.173  27.969 -17.085  1.00 41.75           O  
ATOM    246  OD2 ASP A  16     -16.037  26.750 -17.072  1.00 41.75           O  
ATOM    247  N   VAL A  17     -14.172  24.859 -21.467  1.00 45.41           N  
ATOM    248  H   VAL A  17     -15.131  24.730 -21.176  1.00 45.41           H  
ATOM    249  CA  VAL A  17     -13.625  23.989 -22.521  1.00 45.41           C  
ATOM    250  HA  VAL A  17     -12.713  23.527 -22.144  1.00 45.41           H  
ATOM    251  C   VAL A  17     -13.228  24.813 -23.753  1.00 45.41           C  
ATOM    252  CB  VAL A  17     -14.615  22.859 -22.874  1.00 45.41           C  
ATOM    253  HB  VAL A  17     -15.566  23.293 -23.183  1.00 45.41           H  
ATOM    254  O   VAL A  17     -12.152  24.590 -24.307  1.00 45.41           O  
ATOM    255  CG1 VAL A  17     -14.103  21.966 -24.010  1.00 45.41           C  
ATOM    256 HG11 VAL A  17     -14.809  21.156 -24.191  1.00 45.41           H  
ATOM    257 HG12 VAL A  17     -14.008  22.542 -24.931  1.00 45.41           H  
ATOM    258 HG13 VAL A  17     -13.132  21.547 -23.744  1.00 45.41           H  
ATOM    259  CG2 VAL A  17     -14.861  21.946 -21.664  1.00 45.41           C  
ATOM    260 HG21 VAL A  17     -13.929  21.477 -21.349  1.00 45.41           H  
ATOM    261 HG22 VAL A  17     -15.269  22.516 -20.830  1.00 45.41           H  
ATOM    262 HG23 VAL A  17     -15.584  21.172 -21.925  1.00 45.41           H  
ATOM    263  N   TYR A  18     -14.025  25.814 -24.143  1.00 41.52           N  
ATOM    264  H   TYR A  18     -14.911  25.938 -23.675  1.00 41.52           H  
ATOM    265  CA  TYR A  18     -13.673  26.728 -25.233  1.00 41.52           C  
ATOM    266  HA  TYR A  18     -13.329  26.122 -26.071  1.00 41.52           H  
ATOM    267  C   TYR A  18     -12.493  27.651 -24.887  1.00 41.52           C  
ATOM    268  CB  TYR A  18     -14.907  27.506 -25.716  1.00 41.52           C  
ATOM    269  HB2 TYR A  18     -15.652  27.563 -24.923  1.00 41.52           H  
ATOM    270  HB3 TYR A  18     -14.611  28.530 -25.946  1.00 41.52           H  
ATOM    271  O   TYR A  18     -11.578  27.759 -25.698  1.00 41.52           O  
ATOM    272  CG  TYR A  18     -15.535  26.900 -26.959  1.00 41.52           C  
ATOM    273  CD1 TYR A  18     -15.390  27.538 -28.208  1.00 41.52           C  
ATOM    274  HD1 TYR A  18     -14.857  28.475 -28.274  1.00 41.52           H  
ATOM    275  CD2 TYR A  18     -16.225  25.674 -26.877  1.00 41.52           C  
ATOM    276  HD2 TYR A  18     -16.330  25.178 -25.923  1.00 41.52           H  
ATOM    277  CE1 TYR A  18     -15.938  26.958 -29.370  1.00 41.52           C  
ATOM    278  HE1 TYR A  18     -15.832  27.454 -30.324  1.00 41.52           H  
ATOM    279  CE2 TYR A  18     -16.769  25.088 -28.036  1.00 41.52           C  
ATOM    280  HE2 TYR A  18     -17.296  24.147 -27.982  1.00 41.52           H  
ATOM    281  OH  TYR A  18     -17.153  25.159 -30.400  1.00 41.52           O  
ATOM    282  HH  TYR A  18     -17.014  25.700 -31.181  1.00 41.52           H  
ATOM    283  CZ  TYR A  18     -16.627  25.728 -29.284  1.00 41.52           C  
ATOM    284  N   GLU A  19     -12.422  28.253 -23.693  1.00 44.61           N  
ATOM    285  H   GLU A  19     -13.200  28.164 -23.055  1.00 44.61           H  
ATOM    286  CA  GLU A  19     -11.220  28.998 -23.259  1.00 44.61           C  
ATOM    287  HA  GLU A  19     -11.054  29.845 -23.925  1.00 44.61           H  
ATOM    288  C   GLU A  19      -9.955  28.127 -23.323  1.00 44.61           C  
ATOM    289  CB  GLU A  19     -11.370  29.514 -21.818  1.00 44.61           C  
ATOM    290  HB2 GLU A  19     -11.852  28.757 -21.198  1.00 44.61           H  
ATOM    291  HB3 GLU A  19     -10.366  29.658 -21.419  1.00 44.61           H  
ATOM    292  O   GLU A  19      -8.917  28.561 -23.828  1.00 44.61           O  
ATOM    293  CG  GLU A  19     -12.132  30.842 -21.690  1.00 44.61           C  
ATOM    294  HG2 GLU A  19     -13.100  30.658 -21.226  1.00 44.61           H  
ATOM    295  HG3 GLU A  19     -12.307  31.267 -22.679  1.00 44.61           H  
ATOM    296  CD  GLU A  19     -11.326  31.832 -20.838  1.00 44.61           C  
ATOM    297  OE1 GLU A  19     -10.866  32.854 -21.393  1.00 44.61           O  
ATOM    298  OE2 GLU A  19     -11.086  31.533 -19.641  1.00 44.61           O  
ATOM    299  N   CYS A  20     -10.073  26.877 -22.868  1.00 43.67           N  
ATOM    300  H   CYS A  20     -10.963  26.617 -22.467  1.00 43.67           H  
ATOM    301  CA  CYS A  20      -9.019  25.863 -22.848  1.00 43.67           C  
ATOM    302  HA  CYS A  20      -8.157  26.282 -22.328  1.00 43.67           H  
ATOM    303  C   CYS A  20      -8.548  25.419 -24.252  1.00 43.67           C  
ATOM    304  CB  CYS A  20      -9.563  24.708 -22.001  1.00 43.67           C  
ATOM    305  HB2 CYS A  20      -9.881  25.123 -21.044  1.00 43.67           H  
ATOM    306  HB3 CYS A  20     -10.454  24.311 -22.488  1.00 43.67           H  
ATOM    307  O   CYS A  20      -7.473  24.830 -24.384  1.00 43.67           O  
ATOM    308  SG  CYS A  20      -8.477  23.313 -21.628  1.00 43.67           S  
ATOM    309  N   MET A  21      -9.307  25.737 -25.307  1.00 43.83           N  
ATOM    310  H   MET A  21     -10.202  26.169 -25.125  1.00 43.83           H  
ATOM    311  CA  MET A  21      -8.916  25.537 -26.709  1.00 43.83           C  
ATOM    312  HA  MET A  21      -8.043  24.885 -26.755  1.00 43.83           H  
ATOM    313  C   MET A  21      -8.518  26.837 -27.426  1.00 43.83           C  
ATOM    314  CB  MET A  21     -10.058  24.839 -27.464  1.00 43.83           C  
ATOM    315  HB2 MET A  21     -10.976  25.418 -27.360  1.00 43.83           H  
ATOM    316  HB3 MET A  21      -9.803  24.782 -28.522  1.00 43.83           H  
ATOM    317  O   MET A  21      -7.732  26.781 -28.370  1.00 43.83           O  
ATOM    318  CG  MET A  21     -10.294  23.415 -26.949  1.00 43.83           C  
ATOM    319  HG2 MET A  21     -10.571  23.460 -25.896  1.00 43.83           H  
ATOM    320  HG3 MET A  21      -9.363  22.853 -27.029  1.00 43.83           H  
ATOM    321  SD  MET A  21     -11.587  22.515 -27.842  1.00 43.83           S  
ATOM    322  CE  MET A  21     -11.672  21.028 -26.812  1.00 43.83           C  
ATOM    323  HE1 MET A  21     -10.717  20.504 -26.845  1.00 43.83           H  
ATOM    324  HE2 MET A  21     -12.460  20.374 -27.184  1.00 43.83           H  
ATOM    325  HE3 MET A  21     -11.893  21.312 -25.783  1.00 43.83           H  
ATOM    326  N   MET A  22      -9.039  27.994 -27.002  1.00 43.70           N  
ATOM    327  H   MET A  22      -9.700  27.954 -26.239  1.00 43.70           H  
ATOM    328  CA  MET A  22      -8.975  29.244 -27.776  1.00 43.70           C  
ATOM    329  HA  MET A  22      -8.693  29.007 -28.802  1.00 43.70           H  
ATOM    330  C   MET A  22      -7.943  30.268 -27.286  1.00 43.70           C  
ATOM    331  CB  MET A  22     -10.369  29.894 -27.827  1.00 43.70           C  
ATOM    332  HB2 MET A  22     -10.723  30.061 -26.809  1.00 43.70           H  
ATOM    333  HB3 MET A  22     -10.294  30.865 -28.317  1.00 43.70           H  
ATOM    334  O   MET A  22      -7.503  31.081 -28.098  1.00 43.70           O  
ATOM    335  CG  MET A  22     -11.405  29.057 -28.589  1.00 43.70           C  
ATOM    336  HG2 MET A  22     -11.441  28.054 -28.165  1.00 43.70           H  
ATOM    337  HG3 MET A  22     -12.383  29.514 -28.443  1.00 43.70           H  
ATOM    338  SD  MET A  22     -11.112  28.907 -30.372  1.00 43.70           S  
ATOM    339  CE  MET A  22     -12.477  27.795 -30.795  1.00 43.70           C  
ATOM    340  HE1 MET A  22     -12.441  27.563 -31.859  1.00 43.70           H  
ATOM    341  HE2 MET A  22     -12.390  26.872 -30.221  1.00 43.70           H  
ATOM    342  HE3 MET A  22     -13.426  28.277 -30.561  1.00 43.70           H  
ATOM    343  N   ASN A  23      -7.547  30.288 -26.002  1.00 52.21           N  
ATOM    344  H   ASN A  23      -7.935  29.619 -25.352  1.00 52.21           H  
ATOM    345  CA  ASN A  23      -6.656  31.346 -25.502  1.00 52.21           C  
ATOM    346  HA  ASN A  23      -6.095  31.744 -26.347  1.00 52.21           H  
ATOM    347  C   ASN A  23      -5.600  30.883 -24.483  1.00 52.21           C  
ATOM    348  CB  ASN A  23      -7.502  32.508 -24.952  1.00 52.21           C  
ATOM    349  HB2 ASN A  23      -8.012  32.193 -24.041  1.00 52.21           H  
ATOM    350  HB3 ASN A  23      -8.260  32.786 -25.684  1.00 52.21           H  
ATOM    351  O   ASN A  23      -5.846  30.815 -23.276  1.00 52.21           O  
ATOM    352  CG  ASN A  23      -6.666  33.746 -24.668  1.00 52.21           C  
ATOM    353  ND2 ASN A  23      -7.160  34.656 -23.869  1.00 52.21           N  
ATOM    354 HD21 ASN A  23      -7.988  34.451 -23.328  1.00 52.21           H  
ATOM    355 HD22 ASN A  23      -6.661  35.526 -23.754  1.00 52.21           H  
ATOM    356  OD1 ASN A  23      -5.538  33.909 -25.117  1.00 52.21           O  
ATOM    357  N   GLU A  24      -4.361  30.715 -24.955  1.00 50.25           N  
ATOM    358  H   GLU A  24      -4.221  30.775 -25.954  1.00 50.25           H  
ATOM    359  CA  GLU A  24      -3.182  30.495 -24.102  1.00 50.25           C  
ATOM    360  HA  GLU A  24      -3.322  29.575 -23.536  1.00 50.25           H  
ATOM    361  C   GLU A  24      -2.974  31.607 -23.058  1.00 50.25           C  
ATOM    362  CB  GLU A  24      -1.922  30.325 -24.971  1.00 50.25           C  
ATOM    363  HB2 GLU A  24      -1.898  31.100 -25.738  1.00 50.25           H  
ATOM    364  HB3 GLU A  24      -1.040  30.434 -24.339  1.00 50.25           H  
ATOM    365  O   GLU A  24      -2.450  31.326 -21.983  1.00 50.25           O  
ATOM    366  CG  GLU A  24      -1.880  28.935 -25.623  1.00 50.25           C  
ATOM    367  HG2 GLU A  24      -1.831  28.187 -24.831  1.00 50.25           H  
ATOM    368  HG3 GLU A  24      -2.804  28.780 -26.180  1.00 50.25           H  
ATOM    369  CD  GLU A  24      -0.686  28.736 -26.566  1.00 50.25           C  
ATOM    370  OE1 GLU A  24      -0.822  28.029 -27.592  1.00 50.25           O  
ATOM    371  OE2 GLU A  24       0.425  29.264 -26.317  1.00 50.25           O  
ATOM    372  N   SER A  25      -3.438  32.838 -23.306  1.00 50.21           N  
ATOM    373  H   SER A  25      -3.882  33.016 -24.196  1.00 50.21           H  
ATOM    374  CA  SER A  25      -3.352  33.947 -22.341  1.00 50.21           C  
ATOM    375  HA  SER A  25      -2.330  33.991 -21.963  1.00 50.21           H  
ATOM    376  C   SER A  25      -4.283  33.735 -21.141  1.00 50.21           C  
ATOM    377  CB  SER A  25      -3.668  35.307 -22.986  1.00 50.21           C  
ATOM    378  HB2 SER A  25      -4.734  35.517 -22.897  1.00 50.21           H  
ATOM    379  HB3 SER A  25      -3.128  36.084 -22.444  1.00 50.21           H  
ATOM    380  O   SER A  25      -3.863  33.904 -19.995  1.00 50.21           O  
ATOM    381  OG  SER A  25      -3.323  35.364 -24.357  1.00 50.21           O  
ATOM    382  HG  SER A  25      -4.024  34.935 -24.853  1.00 50.21           H  
ATOM    383  N   SER A  26      -5.532  33.315 -21.386  1.00 50.29           N  
ATOM    384  H   SER A  26      -5.825  33.177 -22.343  1.00 50.29           H  
ATOM    385  CA  SER A  26      -6.485  32.957 -20.327  1.00 50.29           C  
ATOM    386  HA  SER A  26      -6.601  33.797 -19.642  1.00 50.29           H  
ATOM    387  C   SER A  26      -5.986  31.756 -19.531  1.00 50.29           C  
ATOM    388  CB  SER A  26      -7.863  32.602 -20.894  1.00 50.29           C  
ATOM    389  HB2 SER A  26      -7.776  31.778 -21.603  1.00 50.29           H  
ATOM    390  HB3 SER A  26      -8.502  32.281 -20.071  1.00 50.29           H  
ATOM    391  O   SER A  26      -6.024  31.771 -18.304  1.00 50.29           O  
ATOM    392  OG  SER A  26      -8.468  33.707 -21.525  1.00 50.29           O  
ATOM    393  HG  SER A  26      -9.407  33.508 -21.501  1.00 50.29           H  
ATOM    394  N   ILE A  27      -5.450  30.742 -20.215  1.00 53.55           N  
ATOM    395  H   ILE A  27      -5.476  30.788 -21.224  1.00 53.55           H  
ATOM    396  CA  ILE A  27      -4.885  29.540 -19.589  1.00 53.55           C  
ATOM    397  HA  ILE A  27      -5.636  29.104 -18.930  1.00 53.55           H  
ATOM    398  C   ILE A  27      -3.674  29.904 -18.716  1.00 53.55           C  
ATOM    399  CB  ILE A  27      -4.544  28.502 -20.681  1.00 53.55           C  
ATOM    400  HB  ILE A  27      -3.884  28.982 -21.403  1.00 53.55           H  
ATOM    401  O   ILE A  27      -3.606  29.477 -17.564  1.00 53.55           O  
ATOM    402  CG1 ILE A  27      -5.832  28.044 -21.408  1.00 53.55           C  
ATOM    403 HG12 ILE A  27      -6.488  28.893 -21.602  1.00 53.55           H  
ATOM    404 HG13 ILE A  27      -6.385  27.345 -20.780  1.00 53.55           H  
ATOM    405  CG2 ILE A  27      -3.802  27.285 -20.098  1.00 53.55           C  
ATOM    406 HG21 ILE A  27      -3.609  26.548 -20.877  1.00 53.55           H  
ATOM    407 HG22 ILE A  27      -4.403  26.824 -19.314  1.00 53.55           H  
ATOM    408 HG23 ILE A  27      -2.841  27.585 -19.680  1.00 53.55           H  
ATOM    409  CD1 ILE A  27      -5.545  27.393 -22.763  1.00 53.55           C  
ATOM    410 HD11 ILE A  27      -6.474  27.278 -23.322  1.00 53.55           H  
ATOM    411 HD12 ILE A  27      -5.092  26.412 -22.618  1.00 53.55           H  
ATOM    412 HD13 ILE A  27      -4.877  28.025 -23.350  1.00 53.55           H  
ATOM    413  N   MET A  28      -2.757  30.741 -19.214  1.00 49.11           N  
ATOM    414  H   MET A  28      -2.851  31.045 -20.172  1.00 49.11           H  
ATOM    415  CA  MET A  28      -1.585  31.203 -18.461  1.00 49.11           C  
ATOM    416  HA  MET A  28      -1.058  30.325 -18.088  1.00 49.11           H  
ATOM    417  C   MET A  28      -1.975  32.048 -17.240  1.00 49.11           C  
ATOM    418  CB  MET A  28      -0.634  31.956 -19.405  1.00 49.11           C  
ATOM    419  HB2 MET A  28      -1.096  32.890 -19.726  1.00 49.11           H  
ATOM    420  HB3 MET A  28      -0.464  31.332 -20.282  1.00 49.11           H  
ATOM    421  O   MET A  28      -1.349  31.900 -16.192  1.00 49.11           O  
ATOM    422  CG  MET A  28       0.725  32.255 -18.757  1.00 49.11           C  
ATOM    423  HG2 MET A  28       0.567  32.894 -17.888  1.00 49.11           H  
ATOM    424  HG3 MET A  28       1.164  31.321 -18.406  1.00 49.11           H  
ATOM    425  SD  MET A  28       1.926  33.085 -19.840  1.00 49.11           S  
ATOM    426  CE  MET A  28       2.228  31.796 -21.078  1.00 49.11           C  
ATOM    427  HE1 MET A  28       1.318  31.602 -21.645  1.00 49.11           H  
ATOM    428  HE2 MET A  28       2.546  30.882 -20.578  1.00 49.11           H  
ATOM    429  HE3 MET A  28       3.012  32.129 -21.760  1.00 49.11           H  
ATOM    430  N   ARG A  29      -3.041  32.866 -17.318  1.00 51.32           N  
ATOM    431  H   ARG A  29      -3.490  32.995 -18.214  1.00 51.32           H  
ATOM    432  CA  ARG A  29      -3.588  33.543 -16.130  1.00 51.32           C  
ATOM    433  HA  ARG A  29      -2.748  33.969 -15.581  1.00 51.32           H  
ATOM    434  C   ARG A  29      -4.242  32.556 -15.159  1.00 51.32           C  
ATOM    435  CB  ARG A  29      -4.539  34.698 -16.497  1.00 51.32           C  
ATOM    436  HB2 ARG A  29      -5.412  34.316 -17.027  1.00 51.32           H  
ATOM    437  HB3 ARG A  29      -4.017  35.416 -17.130  1.00 51.32           H  
ATOM    438  O   ARG A  29      -3.915  32.590 -13.977  1.00 51.32           O  
ATOM    439  CG  ARG A  29      -4.975  35.380 -15.188  1.00 51.32           C  
ATOM    440  HG2 ARG A  29      -4.085  35.685 -14.638  1.00 51.32           H  
ATOM    441  HG3 ARG A  29      -5.513  34.655 -14.577  1.00 51.32           H  
ATOM    442  CD  ARG A  29      -5.896  36.591 -15.312  1.00 51.32           C  
ATOM    443  HD2 ARG A  29      -6.771  36.319 -15.901  1.00 51.32           H  
ATOM    444  HD3 ARG A  29      -5.364  37.414 -15.789  1.00 51.32           H  
ATOM    445  NE  ARG A  29      -6.294  36.952 -13.944  1.00 51.32           N  
ATOM    446  HE  ARG A  29      -5.837  36.442 -13.202  1.00 51.32           H  
ATOM    447  NH1 ARG A  29      -8.061  38.382 -14.287  1.00 51.32           N  
ATOM    448 HH11 ARG A  29      -8.845  38.891 -13.903  1.00 51.32           H  
ATOM    449 HH12 ARG A  29      -7.872  38.373 -15.279  1.00 51.32           H  
ATOM    450  NH2 ARG A  29      -7.543  37.634 -12.231  1.00 51.32           N  
ATOM    451 HH21 ARG A  29      -6.981  36.980 -11.704  1.00 51.32           H  
ATOM    452 HH22 ARG A  29      -8.329  38.103 -11.804  1.00 51.32           H  
ATOM    453  CZ  ARG A  29      -7.302  37.667 -13.505  1.00 51.32           C  
ATOM    454  N   ARG A  30      -5.135  31.673 -15.625  1.00 52.76           N  
ATOM    455  H   ARG A  30      -5.359  31.702 -16.610  1.00 52.76           H  
ATOM    456  CA  ARG A  30      -5.805  30.674 -14.769  1.00 52.76           C  
ATOM    457  HA  ARG A  30      -6.401  31.187 -14.014  1.00 52.76           H  
ATOM    458  C   ARG A  30      -4.772  29.855 -13.982  1.00 52.76           C  
ATOM    459  CB  ARG A  30      -6.735  29.767 -15.600  1.00 52.76           C  
ATOM    460  HB2 ARG A  30      -6.191  29.401 -16.471  1.00 52.76           H  
ATOM    461  HB3 ARG A  30      -6.997  28.909 -14.981  1.00 52.76           H  
ATOM    462  O   ARG A  30      -4.924  29.721 -12.778  1.00 52.76           O  
ATOM    463  CG  ARG A  30      -8.059  30.420 -16.054  1.00 52.76           C  
ATOM    464  HG2 ARG A  30      -8.669  30.641 -15.178  1.00 52.76           H  
ATOM    465  HG3 ARG A  30      -7.860  31.352 -16.582  1.00 52.76           H  
ATOM    466  CD  ARG A  30      -8.829  29.462 -16.983  1.00 52.76           C  
ATOM    467  HD2 ARG A  30      -8.217  29.274 -17.865  1.00 52.76           H  
ATOM    468  HD3 ARG A  30      -8.965  28.510 -16.470  1.00 52.76           H  
ATOM    469  NE  ARG A  30     -10.139  29.988 -17.433  1.00 52.76           N  
ATOM    470  HE  ARG A  30     -10.152  30.697 -18.152  1.00 52.76           H  
ATOM    471  NH1 ARG A  30     -11.595  28.538 -16.345  1.00 52.76           N  
ATOM    472 HH11 ARG A  30     -10.878  28.144 -15.753  1.00 52.76           H  
ATOM    473 HH12 ARG A  30     -12.551  28.213 -16.329  1.00 52.76           H  
ATOM    474  NH2 ARG A  30     -12.364  29.932 -17.842  1.00 52.76           N  
ATOM    475 HH21 ARG A  30     -12.202  30.622 -18.561  1.00 52.76           H  
ATOM    476 HH22 ARG A  30     -13.250  29.469 -17.698  1.00 52.76           H  
ATOM    477  CZ  ARG A  30     -11.340  29.488 -17.193  1.00 52.76           C  
ATOM    478  N   CYS A  31      -3.681  29.433 -14.632  1.00 50.50           N  
ATOM    479  H   CYS A  31      -3.639  29.602 -15.627  1.00 50.50           H  
ATOM    480  CA  CYS A  31      -2.583  28.665 -14.026  1.00 50.50           C  
ATOM    481  HA  CYS A  31      -3.022  27.915 -13.368  1.00 50.50           H  
ATOM    482  C   CYS A  31      -1.597  29.479 -13.153  1.00 50.50           C  
ATOM    483  CB  CYS A  31      -1.813  27.941 -15.145  1.00 50.50           C  
ATOM    484  HB2 CYS A  31      -1.377  28.677 -15.820  1.00 50.50           H  
ATOM    485  HB3 CYS A  31      -1.004  27.367 -14.694  1.00 50.50           H  
ATOM    486  O   CYS A  31      -0.700  28.894 -12.548  1.00 50.50           O  
ATOM    487  SG  CYS A  31      -2.889  26.813 -16.081  1.00 50.50           S  
ATOM    488  HG  CYS A  31      -3.567  27.775 -16.714  1.00 50.50           H  
ATOM    489  N   LYS A  32      -1.715  30.812 -13.109  1.00 48.86           N  
ATOM    490  H   LYS A  32      -2.444  31.227 -13.672  1.00 48.86           H  
ATOM    491  CA  LYS A  32      -0.979  31.714 -12.198  1.00 48.86           C  
ATOM    492  HA  LYS A  32      -0.044  31.253 -11.878  1.00 48.86           H  
ATOM    493  C   LYS A  32      -1.802  31.994 -10.939  1.00 48.86           C  
ATOM    494  CB  LYS A  32      -0.665  33.020 -12.961  1.00 48.86           C  
ATOM    495  HB2 LYS A  32       0.109  32.830 -13.704  1.00 48.86           H  
ATOM    496  HB3 LYS A  32      -1.565  33.323 -13.496  1.00 48.86           H  
ATOM    497  O   LYS A  32      -1.270  32.007  -9.821  1.00 48.86           O  
ATOM    498  CG  LYS A  32      -0.235  34.195 -12.065  1.00 48.86           C  
ATOM    499  HG2 LYS A  32       0.781  34.030 -11.704  1.00 48.86           H  
ATOM    500  HG3 LYS A  32      -0.895  34.266 -11.200  1.00 48.86           H  
ATOM    501  CD  LYS A  32      -0.317  35.539 -12.797  1.00 48.86           C  
ATOM    502  HD2 LYS A  32       0.620  35.728 -13.322  1.00 48.86           H  
ATOM    503  HD3 LYS A  32      -1.141  35.530 -13.510  1.00 48.86           H  
ATOM    504  CE  LYS A  32      -0.589  36.630 -11.759  1.00 48.86           C  
ATOM    505  HE2 LYS A  32       0.182  36.580 -10.991  1.00 48.86           H  
ATOM    506  HE3 LYS A  32      -1.557  36.438 -11.295  1.00 48.86           H  
ATOM    507  NZ  LYS A  32      -0.571  37.969 -12.373  1.00 48.86           N  
ATOM    508  HZ1 LYS A  32      -1.326  38.129 -13.024  1.00 48.86           H  
ATOM    509  HZ2 LYS A  32       0.334  38.137 -12.788  1.00 48.86           H  
ATOM    510  HZ3 LYS A  32      -0.537  38.686 -11.662  1.00 48.86           H  
ATOM    511  N   ASP A  33      -3.083  32.285 -11.145  1.00 42.48           N  
ATOM    512  H   ASP A  33      -3.410  32.328 -12.099  1.00 42.48           H  
ATOM    513  CA  ASP A  33      -4.008  32.688 -10.092  1.00 42.48           C  
ATOM    514  HA  ASP A  33      -3.495  33.372  -9.416  1.00 42.48           H  
ATOM    515  C   ASP A  33      -4.402  31.450  -9.261  1.00 42.48           C  
ATOM    516  CB  ASP A  33      -5.193  33.462 -10.707  1.00 42.48           C  
ATOM    517  HB2 ASP A  33      -5.942  33.604  -9.928  1.00 42.48           H  
ATOM    518  HB3 ASP A  33      -5.644  32.856 -11.493  1.00 42.48           H  
ATOM    519  O   ASP A  33      -4.168  31.449  -8.052  1.00 42.48           O  
ATOM    520  CG  ASP A  33      -4.843  34.854 -11.287  1.00 42.48           C  
ATOM    521  OD1 ASP A  33      -3.651  35.202 -11.462  1.00 42.48           O  
ATOM    522  OD2 ASP A  33      -5.796  35.612 -11.596  1.00 42.48           O  
ATOM    523  N   ASP A  34      -4.826  30.354  -9.911  1.00 50.16           N  
ATOM    524  H   ASP A  34      -4.943  30.400 -10.913  1.00 50.16           H  
ATOM    525  CA  ASP A  34      -4.852  29.000  -9.333  1.00 50.16           C  
ATOM    526  HA  ASP A  34      -4.723  29.078  -8.254  1.00 50.16           H  
ATOM    527  C   ASP A  34      -3.680  28.161  -9.878  1.00 50.16           C  
ATOM    528  CB  ASP A  34      -6.211  28.312  -9.541  1.00 50.16           C  
ATOM    529  HB2 ASP A  34      -6.389  28.173 -10.608  1.00 50.16           H  
ATOM    530  HB3 ASP A  34      -6.994  28.962  -9.149  1.00 50.16           H  
ATOM    531  O   ASP A  34      -3.719  27.562 -10.957  1.00 50.16           O  
ATOM    532  CG  ASP A  34      -6.303  26.948  -8.832  1.00 50.16           C  
ATOM    533  OD1 ASP A  34      -5.263  26.398  -8.398  1.00 50.16           O  
ATOM    534  OD2 ASP A  34      -7.423  26.402  -8.751  1.00 50.16           O  
ATOM    535  N   TRP A  35      -2.615  28.108  -9.082  1.00 43.41           N  
ATOM    536  H   TRP A  35      -2.660  28.629  -8.218  1.00 43.41           H  
ATOM    537  CA  TRP A  35      -1.405  27.336  -9.360  1.00 43.41           C  
ATOM    538  HA  TRP A  35      -1.168  27.449 -10.418  1.00 43.41           H  
ATOM    539  C   TRP A  35      -1.544  25.822  -9.105  1.00 43.41           C  
ATOM    540  CB  TRP A  35      -0.248  27.944  -8.556  1.00 43.41           C  
ATOM    541  HB2 TRP A  35       0.679  27.546  -8.967  1.00 43.41           H  
ATOM    542  HB3 TRP A  35      -0.229  29.021  -8.724  1.00 43.41           H  
ATOM    543  O   TRP A  35      -0.668  25.060  -9.510  1.00 43.41           O  
ATOM    544  CG  TRP A  35      -0.241  27.688  -7.073  1.00 43.41           C  
ATOM    545  CD1 TRP A  35      -1.200  28.040  -6.181  1.00 43.41           C  
ATOM    546  HD1 TRP A  35      -2.124  28.547  -6.416  1.00 43.41           H  
ATOM    547  CD2 TRP A  35       0.785  26.996  -6.290  1.00 43.41           C  
ATOM    548  CE2 TRP A  35       0.380  26.977  -4.922  1.00 43.41           C  
ATOM    549  CE3 TRP A  35       2.019  26.382  -6.601  1.00 43.41           C  
ATOM    550  HE3 TRP A  35       2.351  26.355  -7.628  1.00 43.41           H  
ATOM    551  NE1 TRP A  35      -0.840  27.616  -4.916  1.00 43.41           N  
ATOM    552  HE1 TRP A  35      -1.429  27.712  -4.101  1.00 43.41           H  
ATOM    553  CH2 TRP A  35       2.390  25.808  -4.254  1.00 43.41           C  
ATOM    554  HH2 TRP A  35       3.009  25.363  -3.489  1.00 43.41           H  
ATOM    555  CZ2 TRP A  35       1.159  26.394  -3.913  1.00 43.41           C  
ATOM    556  HZ2 TRP A  35       0.820  26.394  -2.887  1.00 43.41           H  
ATOM    557  CZ3 TRP A  35       2.814  25.798  -5.595  1.00 43.41           C  
ATOM    558  HZ3 TRP A  35       3.756  25.336  -5.851  1.00 43.41           H  
ATOM    559  N   VAL A  36      -2.635  25.366  -8.474  1.00 42.15           N  
ATOM    560  H   VAL A  36      -3.382  26.015  -8.273  1.00 42.15           H  
ATOM    561  CA  VAL A  36      -2.870  23.953  -8.130  1.00 42.15           C  
ATOM    562  HA  VAL A  36      -1.910  23.439  -8.085  1.00 42.15           H  
ATOM    563  C   VAL A  36      -3.694  23.278  -9.222  1.00 42.15           C  
ATOM    564  CB  VAL A  36      -3.533  23.805  -6.744  1.00 42.15           C  
ATOM    565  HB  VAL A  36      -4.522  24.262  -6.762  1.00 42.15           H  
ATOM    566  O   VAL A  36      -3.239  22.295  -9.816  1.00 42.15           O  
ATOM    567  CG1 VAL A  36      -3.686  22.327  -6.360  1.00 42.15           C  
ATOM    568 HG11 VAL A  36      -4.349  21.818  -7.061  1.00 42.15           H  
ATOM    569 HG12 VAL A  36      -4.126  22.250  -5.366  1.00 42.15           H  
ATOM    570 HG13 VAL A  36      -2.713  21.835  -6.357  1.00 42.15           H  
ATOM    571  CG2 VAL A  36      -2.701  24.486  -5.650  1.00 42.15           C  
ATOM    572 HG21 VAL A  36      -3.158  24.315  -4.675  1.00 42.15           H  
ATOM    573 HG22 VAL A  36      -1.685  24.092  -5.646  1.00 42.15           H  
ATOM    574 HG23 VAL A  36      -2.669  25.562  -5.825  1.00 42.15           H  
ATOM    575  N   ASN A  37      -4.853  23.836  -9.594  1.00 45.48           N  
ATOM    576  H   ASN A  37      -5.167  24.666  -9.112  1.00 45.48           H  
ATOM    577  CA  ASN A  37      -5.625  23.328 -10.733  1.00 45.48           C  
ATOM    578  HA  ASN A  37      -5.599  22.240 -10.665  1.00 45.48           H  
ATOM    579  C   ASN A  37      -4.982  23.649 -12.091  1.00 45.48           C  
ATOM    580  CB  ASN A  37      -7.106  23.723 -10.665  1.00 45.48           C  
ATOM    581  HB2 ASN A  37      -7.204  24.805 -10.580  1.00 45.48           H  
ATOM    582  HB3 ASN A  37      -7.605  23.421 -11.586  1.00 45.48           H  
ATOM    583  O   ASN A  37      -5.404  23.088 -13.103  1.00 45.48           O  
ATOM    584  CG  ASN A  37      -7.822  23.022  -9.527  1.00 45.48           C  
ATOM    585  ND2 ASN A  37      -8.108  23.722  -8.459  1.00 45.48           N  
ATOM    586 HD21 ASN A  37      -7.882  24.706  -8.440  1.00 45.48           H  
ATOM    587 HD22 ASN A  37      -8.584  23.271  -7.690  1.00 45.48           H  
ATOM    588  OD1 ASN A  37      -8.104  21.831  -9.599  1.00 45.48           O  
ATOM    589  N   ALA A  38      -3.879  24.405 -12.132  1.00 43.73           N  
ATOM    590  H   ALA A  38      -3.631  24.938 -11.311  1.00 43.73           H  
ATOM    591  CA  ALA A  38      -2.938  24.383 -13.255  1.00 43.73           C  
ATOM    592  HA  ALA A  38      -3.399  24.881 -14.108  1.00 43.73           H  
ATOM    593  C   ALA A  38      -2.567  22.942 -13.673  1.00 43.73           C  
ATOM    594  CB  ALA A  38      -1.678  25.152 -12.842  1.00 43.73           C  
ATOM    595  HB1 ALA A  38      -1.941  26.153 -12.500  1.00 43.73           H  
ATOM    596  HB2 ALA A  38      -1.001  25.229 -13.693  1.00 43.73           H  
ATOM    597  HB3 ALA A  38      -1.167  24.629 -12.034  1.00 43.73           H  
ATOM    598  O   ALA A  38      -2.556  22.617 -14.862  1.00 43.73           O  
ATOM    599  N   THR A  39      -2.374  22.040 -12.701  1.00 47.54           N  
ATOM    600  H   THR A  39      -2.440  22.358 -11.745  1.00 47.54           H  
ATOM    601  CA  THR A  39      -2.096  20.605 -12.925  1.00 47.54           C  
ATOM    602  HA  THR A  39      -1.275  20.524 -13.638  1.00 47.54           H  
ATOM    603  C   THR A  39      -3.279  19.822 -13.516  1.00 47.54           C  
ATOM    604  CB  THR A  39      -1.662  19.900 -11.629  1.00 47.54           C  
ATOM    605  HB  THR A  39      -1.354  18.886 -11.885  1.00 47.54           H  
ATOM    606  O   THR A  39      -3.148  18.638 -13.829  1.00 47.54           O  
ATOM    607  CG2 THR A  39      -0.491  20.574 -10.915  1.00 47.54           C  
ATOM    608 HG21 THR A  39      -0.755  21.581 -10.591  1.00 47.54           H  
ATOM    609 HG22 THR A  39      -0.217  19.987 -10.038  1.00 47.54           H  
ATOM    610 HG23 THR A  39       0.367  20.627 -11.585  1.00 47.54           H  
ATOM    611  OG1 THR A  39      -2.749  19.809 -10.739  1.00 47.54           O  
ATOM    612  HG1 THR A  39      -2.839  20.649 -10.283  1.00 47.54           H  
ATOM    613  N   GLN A  40      -4.450  20.447 -13.659  1.00 48.56           N  
ATOM    614  H   GLN A  40      -4.491  21.413 -13.365  1.00 48.56           H  
ATOM    615  CA  GLN A  40      -5.692  19.866 -14.179  1.00 48.56           C  
ATOM    616  HA  GLN A  40      -5.567  18.797 -14.350  1.00 48.56           H  
ATOM    617  C   GLN A  40      -6.042  20.499 -15.529  1.00 48.56           C  
ATOM    618  CB  GLN A  40      -6.823  20.054 -13.152  1.00 48.56           C  
ATOM    619  HB2 GLN A  40      -7.715  19.548 -13.522  1.00 48.56           H  
ATOM    620  HB3 GLN A  40      -7.069  21.113 -13.073  1.00 48.56           H  
ATOM    621  O   GLN A  40      -6.187  19.795 -16.525  1.00 48.56           O  
ATOM    622  CG  GLN A  40      -6.475  19.537 -11.742  1.00 48.56           C  
ATOM    623  HG2 GLN A  40      -5.441  19.199 -11.672  1.00 48.56           H  
ATOM    624  HG3 GLN A  40      -6.596  20.349 -11.025  1.00 48.56           H  
ATOM    625  CD  GLN A  40      -7.364  18.385 -11.332  1.00 48.56           C  
ATOM    626  NE2 GLN A  40      -8.342  18.627 -10.488  1.00 48.56           N  
ATOM    627 HE21 GLN A  40      -8.929  17.854 -10.205  1.00 48.56           H  
ATOM    628 HE22 GLN A  40      -8.450  19.549 -10.090  1.00 48.56           H  
ATOM    629  OE1 GLN A  40      -7.167  17.269 -11.802  1.00 48.56           O  
ATOM    630  N   ILE A  41      -6.041  21.833 -15.588  1.00 43.19           N  
ATOM    631  H   ILE A  41      -5.903  22.334 -14.722  1.00 43.19           H  
ATOM    632  CA  ILE A  41      -6.206  22.638 -16.805  1.00 43.19           C  
ATOM    633  HA  ILE A  41      -7.204  22.474 -17.212  1.00 43.19           H  
ATOM    634  C   ILE A  41      -5.192  22.199 -17.872  1.00 43.19           C  
ATOM    635  CB  ILE A  41      -6.060  24.135 -16.431  1.00 43.19           C  
ATOM    636  HB  ILE A  41      -5.111  24.262 -15.910  1.00 43.19           H  
ATOM    637  O   ILE A  41      -5.567  21.917 -19.008  1.00 43.19           O  
ATOM    638  CG1 ILE A  41      -7.206  24.575 -15.485  1.00 43.19           C  
ATOM    639 HG12 ILE A  41      -8.140  24.626 -16.044  1.00 43.19           H  
ATOM    640 HG13 ILE A  41      -7.344  23.843 -14.690  1.00 43.19           H  
ATOM    641  CG2 ILE A  41      -6.042  25.038 -17.677  1.00 43.19           C  
ATOM    642 HG21 ILE A  41      -5.227  24.758 -18.343  1.00 43.19           H  
ATOM    643 HG22 ILE A  41      -6.989  24.956 -18.210  1.00 43.19           H  
ATOM    644 HG23 ILE A  41      -5.882  26.078 -17.390  1.00 43.19           H  
ATOM    645  CD1 ILE A  41      -6.953  25.926 -14.807  1.00 43.19           C  
ATOM    646 HD11 ILE A  41      -6.957  26.724 -15.550  1.00 43.19           H  
ATOM    647 HD12 ILE A  41      -7.744  26.121 -14.083  1.00 43.19           H  
ATOM    648 HD13 ILE A  41      -5.995  25.912 -14.288  1.00 43.19           H  
ATOM    649  N   LEU A  42      -3.918  22.025 -17.502  1.00 49.00           N  
ATOM    650  H   LEU A  42      -3.651  22.259 -16.556  1.00 49.00           H  
ATOM    651  CA  LEU A  42      -2.870  21.586 -18.429  1.00 49.00           C  
ATOM    652  HA  LEU A  42      -3.058  22.071 -19.387  1.00 49.00           H  
ATOM    653  C   LEU A  42      -2.902  20.076 -18.754  1.00 49.00           C  
ATOM    654  CB  LEU A  42      -1.494  22.074 -17.934  1.00 49.00           C  
ATOM    655  HB2 LEU A  42      -0.730  21.731 -18.632  1.00 49.00           H  
ATOM    656  HB3 LEU A  42      -1.291  21.610 -16.969  1.00 49.00           H  
ATOM    657  O   LEU A  42      -2.096  19.626 -19.571  1.00 49.00           O  
ATOM    658  CG  LEU A  42      -1.368  23.607 -17.794  1.00 49.00           C  
ATOM    659  HG  LEU A  42      -2.126  23.982 -17.106  1.00 49.00           H  
ATOM    660  CD1 LEU A  42       0.007  23.951 -17.228  1.00 49.00           C  
ATOM    661 HD11 LEU A  42       0.136  23.451 -16.268  1.00 49.00           H  
ATOM    662 HD12 LEU A  42       0.789  23.630 -17.917  1.00 49.00           H  
ATOM    663 HD13 LEU A  42       0.079  25.027 -17.068  1.00 49.00           H  
ATOM    664  CD2 LEU A  42      -1.518  24.341 -19.131  1.00 49.00           C  
ATOM    665 HD21 LEU A  42      -1.344  25.406 -18.979  1.00 49.00           H  
ATOM    666 HD22 LEU A  42      -0.802  23.956 -19.856  1.00 49.00           H  
ATOM    667 HD23 LEU A  42      -2.533  24.218 -19.511  1.00 49.00           H  
ATOM    668  N   LYS A  43      -3.847  19.291 -18.209  1.00 45.34           N  
ATOM    669  H   LYS A  43      -4.486  19.711 -17.549  1.00 45.34           H  
ATOM    670  CA  LYS A  43      -4.229  17.988 -18.792  1.00 45.34           C  
ATOM    671  HA  LYS A  43      -3.334  17.466 -19.131  1.00 45.34           H  
ATOM    672  C   LYS A  43      -5.115  18.214 -20.023  1.00 45.34           C  
ATOM    673  CB  LYS A  43      -4.967  17.072 -17.789  1.00 45.34           C  
ATOM    674  HB2 LYS A  43      -5.139  16.117 -18.285  1.00 45.34           H  
ATOM    675  HB3 LYS A  43      -5.947  17.495 -17.569  1.00 45.34           H  
ATOM    676  O   LYS A  43      -4.809  17.706 -21.100  1.00 45.34           O  
ATOM    677  CG  LYS A  43      -4.249  16.799 -16.456  1.00 45.34           C  
ATOM    678  HG2 LYS A  43      -3.266  16.371 -16.650  1.00 45.34           H  
ATOM    679  HG3 LYS A  43      -4.133  17.743 -15.923  1.00 45.34           H  
ATOM    680  CD  LYS A  43      -5.083  15.818 -15.604  1.00 45.34           C  
ATOM    681  HD2 LYS A  43      -6.082  16.226 -15.451  1.00 45.34           H  
ATOM    682  HD3 LYS A  43      -5.192  14.896 -16.174  1.00 45.34           H  
ATOM    683  CE  LYS A  43      -4.471  15.446 -14.241  1.00 45.34           C  
ATOM    684  HE2 LYS A  43      -3.396  15.308 -14.363  1.00 45.34           H  
ATOM    685  HE3 LYS A  43      -4.894  14.489 -13.936  1.00 45.34           H  
ATOM    686  NZ  LYS A  43      -4.743  16.446 -13.175  1.00 45.34           N  
ATOM    687  HZ1 LYS A  43      -4.357  16.150 -12.290  1.00 45.34           H  
ATOM    688  HZ2 LYS A  43      -5.729  16.594 -13.015  1.00 45.34           H  
ATOM    689  HZ3 LYS A  43      -4.305  17.328 -13.402  1.00 45.34           H  
ATOM    690  N   CYS A  44      -6.172  19.010 -19.857  1.00 39.19           N  
ATOM    691  H   CYS A  44      -6.331  19.389 -18.934  1.00 39.19           H  
ATOM    692  CA  CYS A  44      -7.233  19.215 -20.844  1.00 39.19           C  
ATOM    693  HA  CYS A  44      -7.533  18.249 -21.249  1.00 39.19           H  
ATOM    694  C   CYS A  44      -6.802  20.086 -22.033  1.00 39.19           C  
ATOM    695  CB  CYS A  44      -8.442  19.834 -20.125  1.00 39.19           C  
ATOM    696  HB2 CYS A  44      -9.258  19.959 -20.837  1.00 39.19           H  
ATOM    697  HB3 CYS A  44      -8.175  20.812 -19.725  1.00 39.19           H  
ATOM    698  O   CYS A  44      -7.112  19.756 -23.176  1.00 39.19           O  
ATOM    699  SG  CYS A  44      -8.984  18.750 -18.769  1.00 39.19           S  
ATOM    700  HG  CYS A  44     -10.032  19.477 -18.372  1.00 39.19           H  
ATOM    701  N   CYS A  45      -6.077  21.182 -21.790  1.00 45.15           N  
ATOM    702  H   CYS A  45      -5.885  21.435 -20.831  1.00 45.15           H  
ATOM    703  CA  CYS A  45      -5.726  22.140 -22.839  1.00 45.15           C  
ATOM    704  HA  CYS A  45      -6.587  22.255 -23.498  1.00 45.15           H  
ATOM    705  C   CYS A  45      -4.568  21.573 -23.675  1.00 45.15           C  
ATOM    706  CB  CYS A  45      -5.457  23.522 -22.232  1.00 45.15           C  
ATOM    707  HB2 CYS A  45      -5.418  24.238 -23.053  1.00 45.15           H  
ATOM    708  HB3 CYS A  45      -4.484  23.513 -21.741  1.00 45.15           H  
ATOM    709  O   CYS A  45      -3.415  21.517 -23.234  1.00 45.15           O  
ATOM    710  SG  CYS A  45      -6.691  24.104 -21.023  1.00 45.15           S  
ATOM    711  N   ASN A  46      -4.902  21.034 -24.850  1.00 45.10           N  
ATOM    712  H   ASN A  46      -5.863  21.161 -25.134  1.00 45.10           H  
ATOM    713  CA  ASN A  46      -4.242  19.832 -25.369  1.00 45.10           C  
ATOM    714  HA  ASN A  46      -3.944  19.275 -24.480  1.00 45.10           H  
ATOM    715  C   ASN A  46      -2.936  20.071 -26.166  1.00 45.10           C  
ATOM    716  CB  ASN A  46      -5.285  18.961 -26.100  1.00 45.10           C  
ATOM    717  HB2 ASN A  46      -5.411  19.325 -27.120  1.00 45.10           H  
ATOM    718  HB3 ASN A  46      -6.247  19.030 -25.592  1.00 45.10           H  
ATOM    719  O   ASN A  46      -2.639  19.363 -27.126  1.00 45.10           O  
ATOM    720  CG  ASN A  46      -4.915  17.485 -26.133  1.00 45.10           C  
ATOM    721  ND2 ASN A  46      -5.544  16.712 -26.985  1.00 45.10           N  
ATOM    722 HD21 ASN A  46      -5.309  15.730 -26.967  1.00 45.10           H  
ATOM    723 HD22 ASN A  46      -6.252  17.092 -27.597  1.00 45.10           H  
ATOM    724  OD1 ASN A  46      -4.088  16.996 -25.375  1.00 45.10           O  
ATOM    725  N   PHE A  47      -2.134  21.065 -25.779  1.00 47.77           N  
ATOM    726  H   PHE A  47      -2.427  21.601 -24.975  1.00 47.77           H  
ATOM    727  CA  PHE A  47      -0.924  21.486 -26.500  1.00 47.77           C  
ATOM    728  HA  PHE A  47      -1.227  21.735 -27.517  1.00 47.77           H  
ATOM    729  C   PHE A  47       0.179  20.402 -26.565  1.00 47.77           C  
ATOM    730  CB  PHE A  47      -0.359  22.752 -25.836  1.00 47.77           C  
ATOM    731  HB2 PHE A  47       0.435  23.157 -26.464  1.00 47.77           H  
ATOM    732  HB3 PHE A  47       0.088  22.479 -24.880  1.00 47.77           H  
ATOM    733  O   PHE A  47       0.220  19.501 -25.719  1.00 47.77           O  
ATOM    734  CG  PHE A  47      -1.374  23.852 -25.605  1.00 47.77           C  
ATOM    735  CD1 PHE A  47      -1.866  24.595 -26.695  1.00 47.77           C  
ATOM    736  HD1 PHE A  47      -1.506  24.409 -27.696  1.00 47.77           H  
ATOM    737  CD2 PHE A  47      -1.847  24.115 -24.306  1.00 47.77           C  
ATOM    738  HD2 PHE A  47      -1.483  23.547 -23.462  1.00 47.77           H  
ATOM    739  CE1 PHE A  47      -2.844  25.580 -26.488  1.00 47.77           C  
ATOM    740  HE1 PHE A  47      -3.221  26.154 -27.321  1.00 47.77           H  
ATOM    741  CE2 PHE A  47      -2.819  25.108 -24.101  1.00 47.77           C  
ATOM    742  HE2 PHE A  47      -3.179  25.310 -23.103  1.00 47.77           H  
ATOM    743  CZ  PHE A  47      -3.330  25.828 -25.194  1.00 47.77           C  
ATOM    744  HZ  PHE A  47      -4.090  26.581 -25.048  1.00 47.77           H  
ATOM    745  N   PRO A  48       1.161  20.513 -27.482  1.00 47.12           N  
ATOM    746  CA  PRO A  48       2.396  19.726 -27.420  1.00 47.12           C  
ATOM    747  HA  PRO A  48       2.140  18.674 -27.547  1.00 47.12           H  
ATOM    748  C   PRO A  48       3.144  19.922 -26.089  1.00 47.12           C  
ATOM    749  CB  PRO A  48       3.238  20.191 -28.616  1.00 47.12           C  
ATOM    750  HB2 PRO A  48       3.809  19.371 -29.051  1.00 47.12           H  
ATOM    751  HB3 PRO A  48       3.902  21.001 -28.317  1.00 47.12           H  
ATOM    752  O   PRO A  48       3.138  21.022 -25.527  1.00 47.12           O  
ATOM    753  CG  PRO A  48       2.198  20.734 -29.597  1.00 47.12           C  
ATOM    754  HG2 PRO A  48       1.751  19.910 -30.154  1.00 47.12           H  
ATOM    755  HG3 PRO A  48       2.625  21.472 -30.277  1.00 47.12           H  
ATOM    756  CD  PRO A  48       1.155  21.353 -28.670  1.00 47.12           C  
ATOM    757  HD2 PRO A  48       0.180  21.354 -29.159  1.00 47.12           H  
ATOM    758  HD3 PRO A  48       1.451  22.368 -28.407  1.00 47.12           H  
ATOM    759  N   LYS A  49       3.839  18.884 -25.591  1.00 50.47           N  
ATOM    760  H   LYS A  49       3.795  18.011 -26.097  1.00 50.47           H  
ATOM    761  CA  LYS A  49       4.507  18.890 -24.265  1.00 50.47           C  
ATOM    762  HA  LYS A  49       3.731  18.955 -23.502  1.00 50.47           H  
ATOM    763  C   LYS A  49       5.408  20.116 -24.047  1.00 50.47           C  
ATOM    764  CB  LYS A  49       5.275  17.564 -24.051  1.00 50.47           C  
ATOM    765  HB2 LYS A  49       4.583  16.735 -24.199  1.00 50.47           H  
ATOM    766  HB3 LYS A  49       6.070  17.481 -24.792  1.00 50.47           H  
ATOM    767  O   LYS A  49       5.356  20.716 -22.977  1.00 50.47           O  
ATOM    768  CG  LYS A  49       5.887  17.443 -22.638  1.00 50.47           C  
ATOM    769  HG2 LYS A  49       5.100  17.600 -21.900  1.00 50.47           H  
ATOM    770  HG3 LYS A  49       6.639  18.222 -22.507  1.00 50.47           H  
ATOM    771  CD  LYS A  49       6.550  16.077 -22.371  1.00 50.47           C  
ATOM    772  HD2 LYS A  49       7.333  15.907 -23.109  1.00 50.47           H  
ATOM    773  HD3 LYS A  49       5.799  15.292 -22.461  1.00 50.47           H  
ATOM    774  CE  LYS A  49       7.159  16.051 -20.955  1.00 50.47           C  
ATOM    775  HE2 LYS A  49       6.372  16.274 -20.234  1.00 50.47           H  
ATOM    776  HE3 LYS A  49       7.899  16.848 -20.881  1.00 50.47           H  
ATOM    777  NZ  LYS A  49       7.792  14.748 -20.612  1.00 50.47           N  
ATOM    778  HZ1 LYS A  49       7.118  13.996 -20.632  1.00 50.47           H  
ATOM    779  HZ2 LYS A  49       8.179  14.780 -19.680  1.00 50.47           H  
ATOM    780  HZ3 LYS A  49       8.545  14.525 -21.247  1.00 50.47           H  
ATOM    781  N   ALA A  50       6.155  20.529 -25.074  1.00 48.46           N  
ATOM    782  H   ALA A  50       6.131  19.983 -25.923  1.00 48.46           H  
ATOM    783  CA  ALA A  50       7.053  21.686 -25.031  1.00 48.46           C  
ATOM    784  HA  ALA A  50       7.716  21.573 -24.173  1.00 48.46           H  
ATOM    785  C   ALA A  50       6.345  23.049 -24.859  1.00 48.46           C  
ATOM    786  CB  ALA A  50       7.914  21.663 -26.301  1.00 48.46           C  
ATOM    787  HB1 ALA A  50       7.287  21.778 -27.185  1.00 48.46           H  
ATOM    788  HB2 ALA A  50       8.631  22.483 -26.268  1.00 48.46           H  
ATOM    789  HB3 ALA A  50       8.464  20.724 -26.364  1.00 48.46           H  
ATOM    790  O   ALA A  50       6.962  23.983 -24.352  1.00 48.46           O  
ATOM    791  N   LYS A  51       5.057  23.177 -25.227  1.00 53.38           N  
ATOM    792  H   LYS A  51       4.582  22.373 -25.610  1.00 53.38           H  
ATOM    793  CA  LYS A  51       4.245  24.345 -24.841  1.00 53.38           C  
ATOM    794  HA  LYS A  51       4.881  25.230 -24.828  1.00 53.38           H  
ATOM    795  C   LYS A  51       3.740  24.222 -23.407  1.00 53.38           C  
ATOM    796  CB  LYS A  51       3.074  24.603 -25.809  1.00 53.38           C  
ATOM    797  HB2 LYS A  51       2.694  23.662 -26.207  1.00 53.38           H  
ATOM    798  HB3 LYS A  51       2.268  25.065 -25.238  1.00 53.38           H  
ATOM    799  O   LYS A  51       3.839  25.192 -22.667  1.00 53.38           O  
ATOM    800  CG  LYS A  51       3.443  25.550 -26.968  1.00 53.38           C  
ATOM    801  HG2 LYS A  51       3.793  24.966 -27.818  1.00 53.38           H  
ATOM    802  HG3 LYS A  51       4.242  26.222 -26.655  1.00 53.38           H  
ATOM    803  CD  LYS A  51       2.238  26.415 -27.376  1.00 53.38           C  
ATOM    804  HD2 LYS A  51       1.416  25.782 -27.710  1.00 53.38           H  
ATOM    805  HD3 LYS A  51       1.904  26.974 -26.502  1.00 53.38           H  
ATOM    806  CE  LYS A  51       2.606  27.410 -28.483  1.00 53.38           C  
ATOM    807  HE2 LYS A  51       3.557  27.881 -28.233  1.00 53.38           H  
ATOM    808  HE3 LYS A  51       2.719  26.871 -29.423  1.00 53.38           H  
ATOM    809  NZ  LYS A  51       1.564  28.453 -28.608  1.00 53.38           N  
ATOM    810  HZ1 LYS A  51       1.696  29.110 -29.363  1.00 53.38           H  
ATOM    811  HZ2 LYS A  51       0.636  28.056 -28.650  1.00 53.38           H  
ATOM    812  HZ3 LYS A  51       1.442  28.951 -27.738  1.00 53.38           H  
ATOM    813  N   ARG A  52       3.246  23.049 -22.984  1.00 56.09           N  
ATOM    814  H   ARG A  52       3.221  22.281 -23.640  1.00 56.09           H  
ATOM    815  CA  ARG A  52       2.707  22.870 -21.618  1.00 56.09           C  
ATOM    816  HA  ARG A  52       1.894  23.582 -21.470  1.00 56.09           H  
ATOM    817  C   ARG A  52       3.742  23.209 -20.544  1.00 56.09           C  
ATOM    818  CB  ARG A  52       2.152  21.456 -21.391  1.00 56.09           C  
ATOM    819  HB2 ARG A  52       1.731  21.418 -20.386  1.00 56.09           H  
ATOM    820  HB3 ARG A  52       2.962  20.728 -21.448  1.00 56.09           H  
ATOM    821  O   ARG A  52       3.414  23.935 -19.610  1.00 56.09           O  
ATOM    822  CG  ARG A  52       1.060  21.068 -22.395  1.00 56.09           C  
ATOM    823  HG2 ARG A  52       1.525  20.871 -23.361  1.00 56.09           H  
ATOM    824  HG3 ARG A  52       0.346  21.885 -22.504  1.00 56.09           H  
ATOM    825  CD  ARG A  52       0.309  19.821 -21.919  1.00 56.09           C  
ATOM    826  HD2 ARG A  52      -0.422  20.132 -21.172  1.00 56.09           H  
ATOM    827  HD3 ARG A  52       1.008  19.123 -21.459  1.00 56.09           H  
ATOM    828  NE  ARG A  52      -0.349  19.152 -23.048  1.00 56.09           N  
ATOM    829  HE  ARG A  52       0.081  19.264 -23.956  1.00 56.09           H  
ATOM    830  NH1 ARG A  52      -2.225  18.282 -22.040  1.00 56.09           N  
ATOM    831 HH11 ARG A  52      -3.119  17.816 -22.109  1.00 56.09           H  
ATOM    832 HH12 ARG A  52      -2.026  18.789 -21.189  1.00 56.09           H  
ATOM    833  NH2 ARG A  52      -1.775  17.877 -24.199  1.00 56.09           N  
ATOM    834 HH21 ARG A  52      -1.234  18.082 -25.026  1.00 56.09           H  
ATOM    835 HH22 ARG A  52      -2.639  17.366 -24.310  1.00 56.09           H  
ATOM    836  CZ  ARG A  52      -1.456  18.440 -23.074  1.00 56.09           C  
ATOM    837  N   THR A  53       4.991  22.765 -20.714  1.00 56.08           N  
ATOM    838  H   THR A  53       5.203  22.183 -21.512  1.00 56.08           H  
ATOM    839  CA  THR A  53       6.094  23.136 -19.813  1.00 56.08           C  
ATOM    840  HA  THR A  53       5.801  22.901 -18.790  1.00 56.08           H  
ATOM    841  C   THR A  53       6.368  24.638 -19.849  1.00 56.08           C  
ATOM    842  CB  THR A  53       7.386  22.361 -20.112  1.00 56.08           C  
ATOM    843  HB  THR A  53       8.194  22.776 -19.510  1.00 56.08           H  
ATOM    844  O   THR A  53       6.282  25.277 -18.808  1.00 56.08           O  
ATOM    845  CG2 THR A  53       7.251  20.873 -19.791  1.00 56.08           C  
ATOM    846 HG21 THR A  53       8.203  20.373 -19.970  1.00 56.08           H  
ATOM    847 HG22 THR A  53       6.991  20.750 -18.740  1.00 56.08           H  
ATOM    848 HG23 THR A  53       6.478  20.418 -20.411  1.00 56.08           H  
ATOM    849  OG1 THR A  53       7.727  22.459 -21.477  1.00 56.08           O  
ATOM    850  HG1 THR A  53       8.648  22.200 -21.549  1.00 56.08           H  
ATOM    851  N   LYS A  54       6.601  25.234 -21.028  1.00 57.80           N  
ATOM    852  H   LYS A  54       6.668  24.642 -21.844  1.00 57.80           H  
ATOM    853  CA  LYS A  54       6.921  26.670 -21.170  1.00 57.80           C  
ATOM    854  HA  LYS A  54       7.664  26.912 -20.410  1.00 57.80           H  
ATOM    855  C   LYS A  54       5.762  27.639 -20.870  1.00 57.80           C  
ATOM    856  CB  LYS A  54       7.575  26.929 -22.540  1.00 57.80           C  
ATOM    857  HB2 LYS A  54       7.582  28.003 -22.727  1.00 57.80           H  
ATOM    858  HB3 LYS A  54       6.975  26.470 -23.326  1.00 57.80           H  
ATOM    859  O   LYS A  54       6.004  28.841 -20.765  1.00 57.80           O  
ATOM    860  CG  LYS A  54       9.021  26.386 -22.593  1.00 57.80           C  
ATOM    861  HG2 LYS A  54       9.293  25.951 -21.631  1.00 57.80           H  
ATOM    862  HG3 LYS A  54       9.079  25.589 -23.335  1.00 57.80           H  
ATOM    863  CD  LYS A  54      10.036  27.485 -22.957  1.00 57.80           C  
ATOM    864  HD2 LYS A  54       9.924  27.716 -24.017  1.00 57.80           H  
ATOM    865  HD3 LYS A  54       9.819  28.387 -22.386  1.00 57.80           H  
ATOM    866  CE  LYS A  54      11.490  27.069 -22.688  1.00 57.80           C  
ATOM    867  HE2 LYS A  54      12.147  27.715 -23.270  1.00 57.80           H  
ATOM    868  HE3 LYS A  54      11.637  26.042 -23.021  1.00 57.80           H  
ATOM    869  NZ  LYS A  54      11.826  27.202 -21.251  1.00 57.80           N  
ATOM    870  HZ1 LYS A  54      11.215  26.644 -20.672  1.00 57.80           H  
ATOM    871  HZ2 LYS A  54      12.784  26.984 -21.016  1.00 57.80           H  
ATOM    872  HZ3 LYS A  54      11.570  28.107 -20.882  1.00 57.80           H  
ATOM    873  N   ILE A  55       4.535  27.139 -20.695  1.00 53.68           N  
ATOM    874  H   ILE A  55       4.400  26.166 -20.929  1.00 53.68           H  
ATOM    875  CA  ILE A  55       3.392  27.878 -20.130  1.00 53.68           C  
ATOM    876  HA  ILE A  55       3.514  28.937 -20.358  1.00 53.68           H  
ATOM    877  C   ILE A  55       3.389  27.768 -18.597  1.00 53.68           C  
ATOM    878  CB  ILE A  55       2.060  27.415 -20.773  1.00 53.68           C  
ATOM    879  HB  ILE A  55       2.017  26.327 -20.727  1.00 53.68           H  
ATOM    880  O   ILE A  55       3.356  28.799 -17.925  1.00 53.68           O  
ATOM    881  CG1 ILE A  55       2.001  27.857 -22.257  1.00 53.68           C  
ATOM    882 HG12 ILE A  55       1.859  28.936 -22.310  1.00 53.68           H  
ATOM    883 HG13 ILE A  55       2.949  27.631 -22.745  1.00 53.68           H  
ATOM    884  CG2 ILE A  55       0.836  27.974 -20.017  1.00 53.68           C  
ATOM    885 HG21 ILE A  55       0.808  27.598 -18.995  1.00 53.68           H  
ATOM    886 HG22 ILE A  55      -0.090  27.660 -20.498  1.00 53.68           H  
ATOM    887 HG23 ILE A  55       0.871  29.063 -19.995  1.00 53.68           H  
ATOM    888  CD1 ILE A  55       0.895  27.170 -23.071  1.00 53.68           C  
ATOM    889 HD11 ILE A  55       0.980  26.087 -22.979  1.00 53.68           H  
ATOM    890 HD12 ILE A  55       0.999  27.445 -24.121  1.00 53.68           H  
ATOM    891 HD13 ILE A  55      -0.090  27.490 -22.731  1.00 53.68           H  
ATOM    892  N   LEU A  56       3.481  26.551 -18.039  1.00 53.74           N  
ATOM    893  H   LEU A  56       3.528  25.742 -18.641  1.00 53.74           H  
ATOM    894  CA  LEU A  56       3.527  26.320 -16.586  1.00 53.74           C  
ATOM    895  HA  LEU A  56       2.609  26.711 -16.146  1.00 53.74           H  
ATOM    896  C   LEU A  56       4.706  27.053 -15.930  1.00 53.74           C  
ATOM    897  CB  LEU A  56       3.604  24.802 -16.329  1.00 53.74           C  
ATOM    898  HB2 LEU A  56       2.743  24.325 -16.797  1.00 53.74           H  
ATOM    899  HB3 LEU A  56       4.500  24.413 -16.814  1.00 53.74           H  
ATOM    900  O   LEU A  56       4.528  27.746 -14.935  1.00 53.74           O  
ATOM    901  CG  LEU A  56       3.646  24.397 -14.842  1.00 53.74           C  
ATOM    902  HG  LEU A  56       4.534  24.822 -14.373  1.00 53.74           H  
ATOM    903  CD1 LEU A  56       2.409  24.858 -14.068  1.00 53.74           C  
ATOM    904 HD11 LEU A  56       1.502  24.476 -14.536  1.00 53.74           H  
ATOM    905 HD12 LEU A  56       2.461  24.495 -13.042  1.00 53.74           H  
ATOM    906 HD13 LEU A  56       2.370  25.947 -14.032  1.00 53.74           H  
ATOM    907  CD2 LEU A  56       3.736  22.874 -14.739  1.00 53.74           C  
ATOM    908 HD21 LEU A  56       2.854  22.412 -15.182  1.00 53.74           H  
ATOM    909 HD22 LEU A  56       3.803  22.581 -13.691  1.00 53.74           H  
ATOM    910 HD23 LEU A  56       4.631  22.521 -15.252  1.00 53.74           H  
ATOM    911  N   GLU A  57       5.879  26.970 -16.559  1.00 58.50           N  
ATOM    912  H   GLU A  57       5.919  26.347 -17.353  1.00 58.50           H  
ATOM    913  CA  GLU A  57       7.096  27.743 -16.285  1.00 58.50           C  
ATOM    914  HA  GLU A  57       7.634  27.311 -15.442  1.00 58.50           H  
ATOM    915  C   GLU A  57       6.805  29.212 -15.966  1.00 58.50           C  
ATOM    916  CB  GLU A  57       7.949  27.619 -17.560  1.00 58.50           C  
ATOM    917  HB2 GLU A  57       8.218  26.567 -17.656  1.00 58.50           H  
ATOM    918  HB3 GLU A  57       7.319  27.887 -18.409  1.00 58.50           H  
ATOM    919  O   GLU A  57       7.329  29.747 -14.993  1.00 58.50           O  
ATOM    920  CG  GLU A  57       9.234  28.449 -17.682  1.00 58.50           C  
ATOM    921  HG2 GLU A  57       9.899  28.205 -16.854  1.00 58.50           H  
ATOM    922  HG3 GLU A  57       8.990  29.510 -17.640  1.00 58.50           H  
ATOM    923  CD  GLU A  57       9.930  28.127 -19.016  1.00 58.50           C  
ATOM    924  OE1 GLU A  57      10.350  29.041 -19.773  1.00 58.50           O  
ATOM    925  OE2 GLU A  57      10.075  26.929 -19.349  1.00 58.50           O  
ATOM    926  N   LYS A  58       5.932  29.855 -16.748  1.00 58.99           N  
ATOM    927  H   LYS A  58       5.451  29.321 -17.457  1.00 58.99           H  
ATOM    928  CA  LYS A  58       5.678  31.298 -16.665  1.00 58.99           C  
ATOM    929  HA  LYS A  58       6.539  31.769 -16.189  1.00 58.99           H  
ATOM    930  C   LYS A  58       4.505  31.643 -15.759  1.00 58.99           C  
ATOM    931  CB  LYS A  58       5.582  31.889 -18.076  1.00 58.99           C  
ATOM    932  HB2 LYS A  58       4.782  31.410 -18.640  1.00 58.99           H  
ATOM    933  HB3 LYS A  58       5.386  32.959 -18.005  1.00 58.99           H  
ATOM    934  O   LYS A  58       4.587  32.637 -15.042  1.00 58.99           O  
ATOM    935  CG  LYS A  58       6.938  31.655 -18.760  1.00 58.99           C  
ATOM    936  HG2 LYS A  58       7.728  32.006 -18.096  1.00 58.99           H  
ATOM    937  HG3 LYS A  58       7.081  30.588 -18.930  1.00 58.99           H  
ATOM    938  CD  LYS A  58       7.090  32.368 -20.094  1.00 58.99           C  
ATOM    939  HD2 LYS A  58       6.345  32.000 -20.799  1.00 58.99           H  
ATOM    940  HD3 LYS A  58       6.975  33.442 -19.944  1.00 58.99           H  
ATOM    941  CE  LYS A  58       8.505  32.033 -20.571  1.00 58.99           C  
ATOM    942  HE2 LYS A  58       8.564  30.962 -20.766  1.00 58.99           H  
ATOM    943  HE3 LYS A  58       9.201  32.245 -19.759  1.00 58.99           H  
ATOM    944  NZ  LYS A  58       8.868  32.815 -21.771  1.00 58.99           N  
ATOM    945  HZ1 LYS A  58       8.834  33.800 -21.553  1.00 58.99           H  
ATOM    946  HZ2 LYS A  58       8.218  32.616 -22.518  1.00 58.99           H  
ATOM    947  HZ3 LYS A  58       9.805  32.574 -22.060  1.00 58.99           H  
ATOM    948  N   GLY A  59       3.495  30.772 -15.681  1.00 53.66           N  
ATOM    949  H   GLY A  59       3.506  29.977 -16.303  1.00 53.66           H  
ATOM    950  CA  GLY A  59       2.479  30.827 -14.625  1.00 53.66           C  
ATOM    951  HA2 GLY A  59       1.793  29.988 -14.741  1.00 53.66           H  
ATOM    952  HA3 GLY A  59       1.915  31.756 -14.709  1.00 53.66           H  
ATOM    953  C   GLY A  59       3.102  30.750 -13.225  1.00 53.66           C  
ATOM    954  O   GLY A  59       2.760  31.551 -12.358  1.00 53.66           O  
ATOM    955  N   VAL A  60       4.093  29.869 -13.033  1.00 52.81           N  
ATOM    956  H   VAL A  60       4.300  29.218 -13.777  1.00 52.81           H  
ATOM    957  CA  VAL A  60       4.858  29.741 -11.781  1.00 52.81           C  
ATOM    958  HA  VAL A  60       4.157  29.789 -10.948  1.00 52.81           H  
ATOM    959  C   VAL A  60       5.835  30.904 -11.586  1.00 52.81           C  
ATOM    960  CB  VAL A  60       5.568  28.373 -11.701  1.00 52.81           C  
ATOM    961  HB  VAL A  60       6.171  28.229 -12.597  1.00 52.81           H  
ATOM    962  O   VAL A  60       5.816  31.513 -10.521  1.00 52.81           O  
ATOM    963  CG1 VAL A  60       6.485  28.251 -10.476  1.00 52.81           C  
ATOM    964 HG11 VAL A  60       5.927  28.461  -9.564  1.00 52.81           H  
ATOM    965 HG12 VAL A  60       7.320  28.948 -10.554  1.00 52.81           H  
ATOM    966 HG13 VAL A  60       6.896  27.243 -10.417  1.00 52.81           H  
ATOM    967  CG2 VAL A  60       4.539  27.236 -11.606  1.00 52.81           C  
ATOM    968 HG21 VAL A  60       3.955  27.333 -10.690  1.00 52.81           H  
ATOM    969 HG22 VAL A  60       5.050  26.274 -11.604  1.00 52.81           H  
ATOM    970 HG23 VAL A  60       3.860  27.262 -12.458  1.00 52.81           H  
ATOM    971  N   GLN A  61       6.647  31.277 -12.585  1.00 51.03           N  
ATOM    972  H   GLN A  61       6.666  30.731 -13.434  1.00 51.03           H  
ATOM    973  CA  GLN A  61       7.593  32.401 -12.453  1.00 51.03           C  
ATOM    974  HA  GLN A  61       8.279  32.188 -11.634  1.00 51.03           H  
ATOM    975  C   GLN A  61       6.884  33.719 -12.107  1.00 51.03           C  
ATOM    976  CB  GLN A  61       8.410  32.580 -13.744  1.00 51.03           C  
ATOM    977  HB2 GLN A  61       8.855  33.575 -13.755  1.00 51.03           H  
ATOM    978  HB3 GLN A  61       7.732  32.511 -14.595  1.00 51.03           H  
ATOM    979  O   GLN A  61       7.281  34.390 -11.157  1.00 51.03           O  
ATOM    980  CG  GLN A  61       9.548  31.557 -13.883  1.00 51.03           C  
ATOM    981  HG2 GLN A  61       9.205  30.572 -13.566  1.00 51.03           H  
ATOM    982  HG3 GLN A  61      10.363  31.844 -13.219  1.00 51.03           H  
ATOM    983  CD  GLN A  61      10.095  31.441 -15.308  1.00 51.03           C  
ATOM    984  NE2 GLN A  61      11.022  30.538 -15.539  1.00 51.03           N  
ATOM    985 HE21 GLN A  61      11.344  30.458 -16.493  1.00 51.03           H  
ATOM    986 HE22 GLN A  61      11.331  29.922 -14.800  1.00 51.03           H  
ATOM    987  OE1 GLN A  61       9.731  32.150 -16.238  1.00 51.03           O  
ATOM    988  N   GLN A  62       5.816  34.078 -12.828  1.00 52.00           N  
ATOM    989  H   GLN A  62       5.512  33.479 -13.582  1.00 52.00           H  
ATOM    990  CA  GLN A  62       5.035  35.286 -12.541  1.00 52.00           C  
ATOM    991  HA  GLN A  62       5.716  36.122 -12.380  1.00 52.00           H  
ATOM    992  C   GLN A  62       4.208  35.136 -11.260  1.00 52.00           C  
ATOM    993  CB  GLN A  62       4.131  35.629 -13.731  1.00 52.00           C  
ATOM    994  HB2 GLN A  62       3.491  34.780 -13.973  1.00 52.00           H  
ATOM    995  HB3 GLN A  62       3.489  36.463 -13.444  1.00 52.00           H  
ATOM    996  O   GLN A  62       4.124  36.076 -10.472  1.00 52.00           O  
ATOM    997  CG  GLN A  62       4.945  36.042 -14.967  1.00 52.00           C  
ATOM    998  HG2 GLN A  62       5.553  36.912 -14.720  1.00 52.00           H  
ATOM    999  HG3 GLN A  62       5.605  35.229 -15.270  1.00 52.00           H  
ATOM   1000  CD  GLN A  62       4.046  36.398 -16.142  1.00 52.00           C  
ATOM   1001  NE2 GLN A  62       3.189  37.388 -15.998  1.00 52.00           N  
ATOM   1002 HE21 GLN A  62       2.619  37.607 -16.803  1.00 52.00           H  
ATOM   1003 HE22 GLN A  62       3.091  37.852 -15.106  1.00 52.00           H  
ATOM   1004  OE1 GLN A  62       4.109  35.813 -17.211  1.00 52.00           O  
ATOM   1005  N   GLY A  63       3.653  33.944 -11.010  1.00 47.92           N  
ATOM   1006  H   GLY A  63       3.737  33.208 -11.697  1.00 47.92           H  
ATOM   1007  CA  GLY A  63       2.938  33.623  -9.777  1.00 47.92           C  
ATOM   1008  HA2 GLY A  63       2.628  32.579  -9.815  1.00 47.92           H  
ATOM   1009  HA3 GLY A  63       2.054  34.255  -9.697  1.00 47.92           H  
ATOM   1010  C   GLY A  63       3.797  33.826  -8.530  1.00 47.92           C  
ATOM   1011  O   GLY A  63       3.315  34.417  -7.571  1.00 47.92           O  
ATOM   1012  N   LEU A  64       5.065  33.412  -8.553  1.00 49.67           N  
ATOM   1013  H   LEU A  64       5.386  32.896  -9.361  1.00 49.67           H  
ATOM   1014  CA  LEU A  64       6.026  33.673  -7.480  1.00 49.67           C  
ATOM   1015  HA  LEU A  64       5.551  33.467  -6.520  1.00 49.67           H  
ATOM   1016  C   LEU A  64       6.439  35.150  -7.447  1.00 49.67           C  
ATOM   1017  CB  LEU A  64       7.249  32.748  -7.638  1.00 49.67           C  
ATOM   1018  HB2 LEU A  64       7.631  32.853  -8.654  1.00 49.67           H  
ATOM   1019  HB3 LEU A  64       8.031  33.082  -6.956  1.00 49.67           H  
ATOM   1020  O   LEU A  64       6.318  35.786  -6.405  1.00 49.67           O  
ATOM   1021  CG  LEU A  64       6.971  31.256  -7.359  1.00 49.67           C  
ATOM   1022  HG  LEU A  64       6.112  30.925  -7.943  1.00 49.67           H  
ATOM   1023  CD1 LEU A  64       8.184  30.422  -7.772  1.00 49.67           C  
ATOM   1024 HD11 LEU A  64       9.057  30.715  -7.190  1.00 49.67           H  
ATOM   1025 HD12 LEU A  64       7.979  29.366  -7.598  1.00 49.67           H  
ATOM   1026 HD13 LEU A  64       8.387  30.569  -8.833  1.00 49.67           H  
ATOM   1027  CD2 LEU A  64       6.689  30.983  -5.880  1.00 49.67           C  
ATOM   1028 HD21 LEU A  64       6.553  29.913  -5.724  1.00 49.67           H  
ATOM   1029 HD22 LEU A  64       5.778  31.491  -5.565  1.00 49.67           H  
ATOM   1030 HD23 LEU A  64       7.524  31.321  -5.266  1.00 49.67           H  
ATOM   1031  N   HIS A  65       6.878  35.720  -8.574  1.00 45.16           N  
ATOM   1032  H   HIS A  65       6.929  35.155  -9.410  1.00 45.16           H  
ATOM   1033  CA  HIS A  65       7.420  37.084  -8.635  1.00 45.16           C  
ATOM   1034  HA  HIS A  65       8.291  37.138  -7.982  1.00 45.16           H  
ATOM   1035  C   HIS A  65       6.417  38.144  -8.150  1.00 45.16           C  
ATOM   1036  CB  HIS A  65       7.881  37.358 -10.077  1.00 45.16           C  
ATOM   1037  HB2 HIS A  65       7.009  37.421 -10.728  1.00 45.16           H  
ATOM   1038  HB3 HIS A  65       8.481  36.510 -10.406  1.00 45.16           H  
ATOM   1039  O   HIS A  65       6.774  39.019  -7.363  1.00 45.16           O  
ATOM   1040  CG  HIS A  65       8.724  38.594 -10.273  1.00 45.16           C  
ATOM   1041  CD2 HIS A  65       9.940  38.638 -10.903  1.00 45.16           C  
ATOM   1042  HD2 HIS A  65      10.468  37.790 -11.314  1.00 45.16           H  
ATOM   1043  ND1 HIS A  65       8.407  39.891  -9.936  1.00 45.16           N  
ATOM   1044  HD1 HIS A  65       7.588  40.221  -9.447  1.00 45.16           H  
ATOM   1045  CE1 HIS A  65       9.406  40.686 -10.349  1.00 45.16           C  
ATOM   1046  HE1 HIS A  65       9.429  41.758 -10.218  1.00 45.16           H  
ATOM   1047  NE2 HIS A  65      10.368  39.969 -10.947  1.00 45.16           N  
ATOM   1048  N   GLU A  66       5.151  38.057  -8.566  1.00 47.93           N  
ATOM   1049  H   GLU A  66       4.897  37.326  -9.214  1.00 47.93           H  
ATOM   1050  CA  GLU A  66       4.116  39.009  -8.147  1.00 47.93           C  
ATOM   1051  HA  GLU A  66       4.512  40.022  -8.218  1.00 47.93           H  
ATOM   1052  C   GLU A  66       3.698  38.802  -6.681  1.00 47.93           C  
ATOM   1053  CB  GLU A  66       2.901  38.910  -9.083  1.00 47.93           C  
ATOM   1054  HB2 GLU A  66       2.546  37.880  -9.106  1.00 47.93           H  
ATOM   1055  HB3 GLU A  66       2.107  39.534  -8.674  1.00 47.93           H  
ATOM   1056  O   GLU A  66       3.522  39.778  -5.951  1.00 47.93           O  
ATOM   1057  CG  GLU A  66       3.208  39.384 -10.516  1.00 47.93           C  
ATOM   1058  HG2 GLU A  66       3.514  40.430 -10.487  1.00 47.93           H  
ATOM   1059  HG3 GLU A  66       4.034  38.803 -10.927  1.00 47.93           H  
ATOM   1060  CD  GLU A  66       1.980  39.240 -11.423  1.00 47.93           C  
ATOM   1061  OE1 GLU A  66       2.060  38.607 -12.508  1.00 47.93           O  
ATOM   1062  OE2 GLU A  66       0.880  39.700 -11.037  1.00 47.93           O  
ATOM   1063  N   LYS A  67       3.593  37.550  -6.208  1.00 43.78           N  
ATOM   1064  H   LYS A  67       3.803  36.781  -6.828  1.00 43.78           H  
ATOM   1065  CA  LYS A  67       3.197  37.252  -4.817  1.00 43.78           C  
ATOM   1066  HA  LYS A  67       2.376  37.917  -4.547  1.00 43.78           H  
ATOM   1067  C   LYS A  67       4.320  37.598  -3.825  1.00 43.78           C  
ATOM   1068  CB  LYS A  67       2.672  35.802  -4.703  1.00 43.78           C  
ATOM   1069  HB2 LYS A  67       2.457  35.581  -3.657  1.00 43.78           H  
ATOM   1070  HB3 LYS A  67       3.448  35.117  -5.044  1.00 43.78           H  
ATOM   1071  O   LYS A  67       4.035  38.124  -2.754  1.00 43.78           O  
ATOM   1072  CG  LYS A  67       1.379  35.597  -5.531  1.00 43.78           C  
ATOM   1073  HG2 LYS A  67       1.546  35.979  -6.538  1.00 43.78           H  
ATOM   1074  HG3 LYS A  67       0.579  36.194  -5.093  1.00 43.78           H  
ATOM   1075  CD  LYS A  67       0.899  34.132  -5.647  1.00 43.78           C  
ATOM   1076  HD2 LYS A  67       1.764  33.473  -5.723  1.00 43.78           H  
ATOM   1077  HD3 LYS A  67       0.333  33.865  -4.754  1.00 43.78           H  
ATOM   1078  CE  LYS A  67       0.029  33.975  -6.913  1.00 43.78           C  
ATOM   1079  HE2 LYS A  67      -0.823  34.651  -6.839  1.00 43.78           H  
ATOM   1080  HE3 LYS A  67       0.631  34.296  -7.762  1.00 43.78           H  
ATOM   1081  NZ  LYS A  67      -0.449  32.584  -7.151  1.00 43.78           N  
ATOM   1082  HZ1 LYS A  67       0.317  31.926  -7.125  1.00 43.78           H  
ATOM   1083  HZ2 LYS A  67      -0.876  32.494  -8.061  1.00 43.78           H  
ATOM   1084  HZ3 LYS A  67      -1.142  32.307  -6.471  1.00 43.78           H  
ATOM   1085  N   VAL A  68       5.591  37.443  -4.212  1.00 43.16           N  
ATOM   1086  H   VAL A  68       5.758  36.976  -5.092  1.00 43.16           H  
ATOM   1087  CA  VAL A  68       6.761  37.940  -3.457  1.00 43.16           C  
ATOM   1088  HA  VAL A  68       6.680  37.597  -2.426  1.00 43.16           H  
ATOM   1089  C   VAL A  68       6.794  39.473  -3.400  1.00 43.16           C  
ATOM   1090  CB  VAL A  68       8.070  37.366  -4.046  1.00 43.16           C  
ATOM   1091  HB  VAL A  68       8.061  37.498  -5.128  1.00 43.16           H  
ATOM   1092  O   VAL A  68       7.140  40.026  -2.359  1.00 43.16           O  
ATOM   1093  CG1 VAL A  68       9.342  38.031  -3.501  1.00 43.16           C  
ATOM   1094 HG11 VAL A  68      10.223  37.519  -3.888  1.00 43.16           H  
ATOM   1095 HG12 VAL A  68       9.349  37.986  -2.412  1.00 43.16           H  
ATOM   1096 HG13 VAL A  68       9.389  39.073  -3.818  1.00 43.16           H  
ATOM   1097  CG2 VAL A  68       8.184  35.868  -3.726  1.00 43.16           C  
ATOM   1098 HG21 VAL A  68       7.303  35.332  -4.079  1.00 43.16           H  
ATOM   1099 HG22 VAL A  68       9.060  35.449  -4.220  1.00 43.16           H  
ATOM   1100 HG23 VAL A  68       8.274  35.719  -2.650  1.00 43.16           H  
ATOM   1101  N   GLN A  69       6.392  40.175  -4.467  1.00 38.31           N  
ATOM   1102  H   GLN A  69       6.150  39.683  -5.315  1.00 38.31           H  
ATOM   1103  CA  GLN A  69       6.289  41.643  -4.454  1.00 38.31           C  
ATOM   1104  HA  GLN A  69       7.167  42.044  -3.949  1.00 38.31           H  
ATOM   1105  C   GLN A  69       5.081  42.172  -3.663  1.00 38.31           C  
ATOM   1106  CB  GLN A  69       6.278  42.189  -5.888  1.00 38.31           C  
ATOM   1107  HB2 GLN A  69       5.564  41.629  -6.492  1.00 38.31           H  
ATOM   1108  HB3 GLN A  69       5.963  43.232  -5.865  1.00 38.31           H  
ATOM   1109  O   GLN A  69       5.166  43.269  -3.115  1.00 38.31           O  
ATOM   1110  CG  GLN A  69       7.670  42.127  -6.529  1.00 38.31           C  
ATOM   1111  HG2 GLN A  69       8.014  41.095  -6.597  1.00 38.31           H  
ATOM   1112  HG3 GLN A  69       8.376  42.676  -5.906  1.00 38.31           H  
ATOM   1113  CD  GLN A  69       7.649  42.733  -7.924  1.00 38.31           C  
ATOM   1114  NE2 GLN A  69       8.230  43.897  -8.122  1.00 38.31           N  
ATOM   1115 HE21 GLN A  69       8.661  44.390  -7.353  1.00 38.31           H  
ATOM   1116 HE22 GLN A  69       8.140  44.280  -9.052  1.00 38.31           H  
ATOM   1117  OE1 GLN A  69       7.100  42.189  -8.866  1.00 38.31           O  
ATOM   1118  N   GLY A  70       3.987  41.408  -3.561  1.00 38.99           N  
ATOM   1119  H   GLY A  70       3.930  40.578  -4.135  1.00 38.99           H  
ATOM   1120  CA  GLY A  70       2.905  41.674  -2.603  1.00 38.99           C  
ATOM   1121  HA2 GLY A  70       2.589  42.714  -2.686  1.00 38.99           H  
ATOM   1122  HA3 GLY A  70       2.060  41.028  -2.839  1.00 38.99           H  
ATOM   1123  C   GLY A  70       3.318  41.406  -1.149  1.00 38.99           C  
ATOM   1124  O   GLY A  70       2.898  42.120  -0.239  1.00 38.99           O  
ATOM   1125  N   GLY A  71       4.193  40.419  -0.940  1.00 33.30           N  
ATOM   1126  H   GLY A  71       4.413  39.816  -1.720  1.00 33.30           H  
ATOM   1127  CA  GLY A  71       4.811  40.105   0.345  1.00 33.30           C  
ATOM   1128  HA2 GLY A  71       5.186  41.027   0.787  1.00 33.30           H  
ATOM   1129  HA3 GLY A  71       5.660  39.444   0.171  1.00 33.30           H  
ATOM   1130  C   GLY A  71       3.873  39.429   1.350  1.00 33.30           C  
ATOM   1131  O   GLY A  71       2.738  39.061   1.054  1.00 33.30           O  
ATOM   1132  N   PHE A  72       4.361  39.276   2.582  1.00 43.85           N  
ATOM   1133  H   PHE A  72       5.305  39.595   2.748  1.00 43.85           H  
ATOM   1134  CA  PHE A  72       3.729  38.507   3.665  1.00 43.85           C  
ATOM   1135  HA  PHE A  72       3.361  37.577   3.232  1.00 43.85           H  
ATOM   1136  C   PHE A  72       2.492  39.182   4.304  1.00 43.85           C  
ATOM   1137  CB  PHE A  72       4.812  38.132   4.697  1.00 43.85           C  
ATOM   1138  HB2 PHE A  72       5.160  39.039   5.191  1.00 43.85           H  
ATOM   1139  HB3 PHE A  72       4.364  37.498   5.462  1.00 43.85           H  
ATOM   1140  O   PHE A  72       2.206  38.975   5.479  1.00 43.85           O  
ATOM   1141  CG  PHE A  72       6.008  37.395   4.113  1.00 43.85           C  
ATOM   1142  CD1 PHE A  72       5.983  35.991   4.003  1.00 43.85           C  
ATOM   1143  HD1 PHE A  72       5.130  35.432   4.357  1.00 43.85           H  
ATOM   1144  CD2 PHE A  72       7.141  38.107   3.669  1.00 43.85           C  
ATOM   1145  HD2 PHE A  72       7.181  39.181   3.771  1.00 43.85           H  
ATOM   1146  CE1 PHE A  72       7.074  35.306   3.439  1.00 43.85           C  
ATOM   1147  HE1 PHE A  72       7.051  34.229   3.365  1.00 43.85           H  
ATOM   1148  CE2 PHE A  72       8.229  37.421   3.098  1.00 43.85           C  
ATOM   1149  HE2 PHE A  72       9.097  37.967   2.756  1.00 43.85           H  
ATOM   1150  CZ  PHE A  72       8.195  36.020   2.981  1.00 43.85           C  
ATOM   1151  HZ  PHE A  72       9.031  35.489   2.552  1.00 43.85           H  
ATOM   1152  N   GLY A  73       1.750  40.005   3.553  1.00 32.63           N  
ATOM   1153  H   GLY A  73       1.990  40.082   2.575  1.00 32.63           H  
ATOM   1154  CA  GLY A  73       0.587  40.754   4.052  1.00 32.63           C  
ATOM   1155  HA2 GLY A  73       0.304  41.495   3.305  1.00 32.63           H  
ATOM   1156  HA3 GLY A  73       0.867  41.276   4.967  1.00 32.63           H  
ATOM   1157  C   GLY A  73      -0.650  39.897   4.359  1.00 32.63           C  
ATOM   1158  O   GLY A  73      -1.510  40.329   5.124  1.00 32.63           O  
ATOM   1159  N   ARG A  74      -0.746  38.691   3.781  1.00 39.07           N  
ATOM   1160  H   ARG A  74      -0.008  38.432   3.141  1.00 39.07           H  
ATOM   1161  CA  ARG A  74      -1.703  37.628   4.139  1.00 39.07           C  
ATOM   1162  HA  ARG A  74      -1.905  37.672   5.210  1.00 39.07           H  
ATOM   1163  C   ARG A  74      -1.102  36.262   3.814  1.00 39.07           C  
ATOM   1164  CB  ARG A  74      -3.025  37.754   3.356  1.00 39.07           C  
ATOM   1165  HB2 ARG A  74      -2.811  37.784   2.288  1.00 39.07           H  
ATOM   1166  HB3 ARG A  74      -3.615  36.859   3.553  1.00 39.07           H  
ATOM   1167  O   ARG A  74      -0.554  36.097   2.730  1.00 39.07           O  
ATOM   1168  CG  ARG A  74      -3.877  38.973   3.731  1.00 39.07           C  
ATOM   1169  HG2 ARG A  74      -3.981  39.019   4.815  1.00 39.07           H  
ATOM   1170  HG3 ARG A  74      -3.394  39.882   3.373  1.00 39.07           H  
ATOM   1171  CD  ARG A  74      -5.268  38.863   3.098  1.00 39.07           C  
ATOM   1172  HD2 ARG A  74      -5.727  37.937   3.442  1.00 39.07           H  
ATOM   1173  HD3 ARG A  74      -5.163  38.825   2.014  1.00 39.07           H  
ATOM   1174  NE  ARG A  74      -6.116  40.009   3.476  1.00 39.07           N  
ATOM   1175  HE  ARG A  74      -5.644  40.793   3.903  1.00 39.07           H  
ATOM   1176  NH1 ARG A  74      -8.141  39.099   2.880  1.00 39.07           N  
ATOM   1177 HH11 ARG A  74      -9.150  39.137   2.878  1.00 39.07           H  
ATOM   1178 HH12 ARG A  74      -7.673  38.239   2.632  1.00 39.07           H  
ATOM   1179  NH2 ARG A  74      -8.071  41.133   3.790  1.00 39.07           N  
ATOM   1180 HH21 ARG A  74      -9.081  41.154   3.759  1.00 39.07           H  
ATOM   1181 HH22 ARG A  74      -7.567  41.887   4.235  1.00 39.07           H  
ATOM   1182  CZ  ARG A  74      -7.433  40.075   3.377  1.00 39.07           C  
ATOM   1183  N   PHE A  75      -1.287  35.283   4.697  1.00 34.77           N  
ATOM   1184  H   PHE A  75      -1.718  35.502   5.584  1.00 34.77           H  
ATOM   1185  CA  PHE A  75      -1.015  33.866   4.434  1.00 34.77           C  
ATOM   1186  HA  PHE A  75      -1.021  33.686   3.359  1.00 34.77           H  
ATOM   1187  C   PHE A  75      -2.127  33.010   5.055  1.00 34.77           C  
ATOM   1188  CB  PHE A  75       0.374  33.470   4.970  1.00 34.77           C  
ATOM   1189  HB2 PHE A  75       0.317  32.466   5.390  1.00 34.77           H  
ATOM   1190  HB3 PHE A  75       0.664  34.132   5.786  1.00 34.77           H  
ATOM   1191  O   PHE A  75      -2.298  33.002   6.270  1.00 34.77           O  
ATOM   1192  CG  PHE A  75       1.461  33.464   3.909  1.00 34.77           C  
ATOM   1193  CD1 PHE A  75       1.817  32.255   3.280  1.00 34.77           C  
ATOM   1194  HD1 PHE A  75       1.339  31.330   3.568  1.00 34.77           H  
ATOM   1195  CD2 PHE A  75       2.105  34.658   3.533  1.00 34.77           C  
ATOM   1196  HD2 PHE A  75       1.834  35.589   4.010  1.00 34.77           H  
ATOM   1197  CE1 PHE A  75       2.808  32.240   2.282  1.00 34.77           C  
ATOM   1198  HE1 PHE A  75       3.088  31.308   1.814  1.00 34.77           H  
ATOM   1199  CE2 PHE A  75       3.084  34.646   2.522  1.00 34.77           C  
ATOM   1200  HE2 PHE A  75       3.566  35.563   2.217  1.00 34.77           H  
ATOM   1201  CZ  PHE A  75       3.440  33.436   1.901  1.00 34.77           C  
ATOM   1202  HZ  PHE A  75       4.201  33.424   1.135  1.00 34.77           H  
ATOM   1203  N   GLN A  76      -2.888  32.313   4.211  1.00 33.47           N  
ATOM   1204  H   GLN A  76      -2.699  32.391   3.222  1.00 33.47           H  
ATOM   1205  CA  GLN A  76      -3.887  31.302   4.577  1.00 33.47           C  
ATOM   1206  HA  GLN A  76      -3.603  30.821   5.513  1.00 33.47           H  
ATOM   1207  C   GLN A  76      -3.902  30.252   3.456  1.00 33.47           C  
ATOM   1208  CB  GLN A  76      -5.292  31.922   4.726  1.00 33.47           C  
ATOM   1209  HB2 GLN A  76      -5.550  32.443   3.804  1.00 33.47           H  
ATOM   1210  HB3 GLN A  76      -6.011  31.114   4.867  1.00 33.47           H  
ATOM   1211  O   GLN A  76      -3.910  30.623   2.281  1.00 33.47           O  
ATOM   1212  CG  GLN A  76      -5.437  32.900   5.904  1.00 33.47           C  
ATOM   1213  HG2 GLN A  76      -4.746  33.733   5.779  1.00 33.47           H  
ATOM   1214  HG3 GLN A  76      -5.199  32.387   6.835  1.00 33.47           H  
ATOM   1215  CD  GLN A  76      -6.843  33.485   5.985  1.00 33.47           C  
ATOM   1216  NE2 GLN A  76      -7.737  32.900   6.753  1.00 33.47           N  
ATOM   1217 HE21 GLN A  76      -8.654  33.321   6.794  1.00 33.47           H  
ATOM   1218 HE22 GLN A  76      -7.499  32.095   7.316  1.00 33.47           H  
ATOM   1219  OE1 GLN A  76      -7.158  34.477   5.343  1.00 33.47           O  
ATOM   1220  N   GLY A  77      -3.881  28.962   3.794  1.00 30.34           N  
ATOM   1221  H   GLY A  77      -3.816  28.702   4.768  1.00 30.34           H  
ATOM   1222  CA  GLY A  77      -3.826  27.872   2.816  1.00 30.34           C  
ATOM   1223  HA2 GLY A  77      -3.242  28.184   1.950  1.00 30.34           H  
ATOM   1224  HA3 GLY A  77      -4.837  27.640   2.479  1.00 30.34           H  
ATOM   1225  C   GLY A  77      -3.196  26.598   3.378  1.00 30.34           C  
ATOM   1226  O   GLY A  77      -2.860  26.525   4.558  1.00 30.34           O  
ATOM   1227  N   THR A  78      -3.041  25.587   2.525  1.00 37.67           N  
ATOM   1228  H   THR A  78      -3.321  25.704   1.561  1.00 37.67           H  
ATOM   1229  CA  THR A  78      -2.447  24.289   2.873  1.00 37.67           C  
ATOM   1230  HA  THR A  78      -2.769  24.003   3.874  1.00 37.67           H  
ATOM   1231  C   THR A  78      -0.920  24.324   2.848  1.00 37.67           C  
ATOM   1232  CB  THR A  78      -2.909  23.204   1.888  1.00 37.67           C  
ATOM   1233  HB  THR A  78      -2.342  22.289   2.062  1.00 37.67           H  
ATOM   1234  O   THR A  78      -0.328  24.776   1.865  1.00 37.67           O  
ATOM   1235  CG2 THR A  78      -4.397  22.890   2.031  1.00 37.67           C  
ATOM   1236 HG21 THR A  78      -4.664  22.094   1.336  1.00 37.67           H  
ATOM   1237 HG22 THR A  78      -4.607  22.554   3.046  1.00 37.67           H  
ATOM   1238 HG23 THR A  78      -4.997  23.772   1.809  1.00 37.67           H  
ATOM   1239  OG1 THR A  78      -2.690  23.647   0.565  1.00 37.67           O  
ATOM   1240  HG1 THR A  78      -1.749  23.824   0.494  1.00 37.67           H  
ATOM   1241  N   TRP A  79      -0.287  23.736   3.864  1.00 37.69           N  
ATOM   1242  H   TRP A  79      -0.834  23.391   4.640  1.00 37.69           H  
ATOM   1243  CA  TRP A  79       1.096  23.258   3.765  1.00 37.69           C  
ATOM   1244  HA  TRP A  79       1.742  24.084   3.468  1.00 37.69           H  
ATOM   1245  C   TRP A  79       1.198  22.149   2.699  1.00 37.69           C  
ATOM   1246  CB  TRP A  79       1.563  22.734   5.132  1.00 37.69           C  
ATOM   1247  HB2 TRP A  79       0.883  21.947   5.459  1.00 37.69           H  
ATOM   1248  HB3 TRP A  79       2.542  22.271   5.004  1.00 37.69           H  
ATOM   1249  O   TRP A  79       0.214  21.462   2.420  1.00 37.69           O  
ATOM   1250  CG  TRP A  79       1.684  23.744   6.238  1.00 37.69           C  
ATOM   1251  CD1 TRP A  79       0.659  24.290   6.934  1.00 37.69           C  
ATOM   1252  HD1 TRP A  79      -0.387  24.076   6.773  1.00 37.69           H  
ATOM   1253  CD2 TRP A  79       2.903  24.294   6.837  1.00 37.69           C  
ATOM   1254  CE2 TRP A  79       2.530  25.174   7.899  1.00 37.69           C  
ATOM   1255  CE3 TRP A  79       4.286  24.120   6.612  1.00 37.69           C  
ATOM   1256  HE3 TRP A  79       4.622  23.451   5.833  1.00 37.69           H  
ATOM   1257  NE1 TRP A  79       1.153  25.142   7.903  1.00 37.69           N  
ATOM   1258  HE1 TRP A  79       0.570  25.635   8.564  1.00 37.69           H  
ATOM   1259  CH2 TRP A  79       4.840  25.639   8.447  1.00 37.69           C  
ATOM   1260  HH2 TRP A  79       5.590  26.120   9.057  1.00 37.69           H  
ATOM   1261  CZ2 TRP A  79       3.472  25.843   8.695  1.00 37.69           C  
ATOM   1262  HZ2 TRP A  79       3.153  26.488   9.500  1.00 37.69           H  
ATOM   1263  CZ3 TRP A  79       5.241  24.782   7.408  1.00 37.69           C  
ATOM   1264  HZ3 TRP A  79       6.295  24.617   7.238  1.00 37.69           H  
ATOM   1265  N   ILE A  80       2.384  21.952   2.119  1.00 38.27           N  
ATOM   1266  H   ILE A  80       3.169  22.512   2.419  1.00 38.27           H  
ATOM   1267  CA  ILE A  80       2.670  20.872   1.158  1.00 38.27           C  
ATOM   1268  HA  ILE A  80       1.811  20.203   1.113  1.00 38.27           H  
ATOM   1269  C   ILE A  80       3.893  20.093   1.669  1.00 38.27           C  
ATOM   1270  CB  ILE A  80       2.886  21.432  -0.270  1.00 38.27           C  
ATOM   1271  HB  ILE A  80       3.697  22.159  -0.236  1.00 38.27           H  
ATOM   1272  O   ILE A  80       4.885  20.734   2.023  1.00 38.27           O  
ATOM   1273  CG1 ILE A  80       1.603  22.147  -0.764  1.00 38.27           C  
ATOM   1274 HG12 ILE A  80       0.774  21.439  -0.775  1.00 38.27           H  
ATOM   1275 HG13 ILE A  80       1.350  22.947  -0.068  1.00 38.27           H  
ATOM   1276  CG2 ILE A  80       3.292  20.308  -1.248  1.00 38.27           C  
ATOM   1277 HG21 ILE A  80       3.491  20.717  -2.238  1.00 38.27           H  
ATOM   1278 HG22 ILE A  80       2.498  19.564  -1.318  1.00 38.27           H  
ATOM   1279 HG23 ILE A  80       4.212  19.824  -0.919  1.00 38.27           H  
ATOM   1280  CD1 ILE A  80       1.721  22.790  -2.151  1.00 38.27           C  
ATOM   1281 HD11 ILE A  80       2.613  23.416  -2.191  1.00 38.27           H  
ATOM   1282 HD12 ILE A  80       1.774  22.025  -2.925  1.00 38.27           H  
ATOM   1283 HD13 ILE A  80       0.843  23.409  -2.337  1.00 38.27           H  
ATOM   1284  N   PRO A  81       3.872  18.745   1.716  1.00 39.57           N  
ATOM   1285  CA  PRO A  81       5.015  17.969   2.189  1.00 39.57           C  
ATOM   1286  HA  PRO A  81       5.208  18.251   3.224  1.00 39.57           H  
ATOM   1287  C   PRO A  81       6.278  18.206   1.354  1.00 39.57           C  
ATOM   1288  CB  PRO A  81       4.584  16.498   2.149  1.00 39.57           C  
ATOM   1289  HB2 PRO A  81       5.008  15.932   2.978  1.00 39.57           H  
ATOM   1290  HB3 PRO A  81       4.865  16.044   1.199  1.00 39.57           H  
ATOM   1291  O   PRO A  81       6.227  18.229   0.122  1.00 39.57           O  
ATOM   1292  CG  PRO A  81       3.061  16.576   2.239  1.00 39.57           C  
ATOM   1293  HG2 PRO A  81       2.583  15.710   1.782  1.00 39.57           H  
ATOM   1294  HG3 PRO A  81       2.761  16.677   3.282  1.00 39.57           H  
ATOM   1295  CD  PRO A  81       2.736  17.863   1.485  1.00 39.57           C  
ATOM   1296  HD2 PRO A  81       2.646  17.657   0.418  1.00 39.57           H  
ATOM   1297  HD3 PRO A  81       1.806  18.280   1.872  1.00 39.57           H  
ATOM   1298  N   LEU A  82       7.425  18.295   2.034  1.00 39.50           N  
ATOM   1299  H   LEU A  82       7.367  18.321   3.042  1.00 39.50           H  
ATOM   1300  CA  LEU A  82       8.757  18.440   1.434  1.00 39.50           C  
ATOM   1301  HA  LEU A  82       8.827  19.426   0.974  1.00 39.50           H  
ATOM   1302  C   LEU A  82       9.019  17.393   0.335  1.00 39.50           C  
ATOM   1303  CB  LEU A  82       9.773  18.347   2.591  1.00 39.50           C  
ATOM   1304  HB2 LEU A  82       9.589  17.423   3.139  1.00 39.50           H  
ATOM   1305  HB3 LEU A  82       9.586  19.177   3.271  1.00 39.50           H  
ATOM   1306  O   LEU A  82       9.488  17.737  -0.751  1.00 39.50           O  
ATOM   1307  CG  LEU A  82      11.261  18.364   2.199  1.00 39.50           C  
ATOM   1308  HG  LEU A  82      11.488  17.478   1.605  1.00 39.50           H  
ATOM   1309  CD1 LEU A  82      11.648  19.606   1.400  1.00 39.50           C  
ATOM   1310 HD11 LEU A  82      12.727  19.644   1.251  1.00 39.50           H  
ATOM   1311 HD12 LEU A  82      11.160  19.573   0.426  1.00 39.50           H  
ATOM   1312 HD13 LEU A  82      11.330  20.506   1.928  1.00 39.50           H  
ATOM   1313  CD2 LEU A  82      12.118  18.325   3.465  1.00 39.50           C  
ATOM   1314 HD21 LEU A  82      11.909  19.197   4.085  1.00 39.50           H  
ATOM   1315 HD22 LEU A  82      13.177  18.320   3.206  1.00 39.50           H  
ATOM   1316 HD23 LEU A  82      11.890  17.424   4.034  1.00 39.50           H  
ATOM   1317  N   GLU A  83       8.649  16.135   0.590  1.00 46.91           N  
ATOM   1318  H   GLU A  83       8.297  15.913   1.510  1.00 46.91           H  
ATOM   1319  CA  GLU A  83       8.761  15.051  -0.390  1.00 46.91           C  
ATOM   1320  HA  GLU A  83       9.775  15.041  -0.789  1.00 46.91           H  
ATOM   1321  C   GLU A  83       7.852  15.253  -1.600  1.00 46.91           C  
ATOM   1322  CB  GLU A  83       8.473  13.691   0.270  1.00 46.91           C  
ATOM   1323  HB2 GLU A  83       8.361  12.939  -0.511  1.00 46.91           H  
ATOM   1324  HB3 GLU A  83       7.536  13.747   0.823  1.00 46.91           H  
ATOM   1325  O   GLU A  83       8.322  15.123  -2.727  1.00 46.91           O  
ATOM   1326  CG  GLU A  83       9.594  13.237   1.214  1.00 46.91           C  
ATOM   1327  HG2 GLU A  83       9.665  13.936   2.047  1.00 46.91           H  
ATOM   1328  HG3 GLU A  83       9.341  12.258   1.619  1.00 46.91           H  
ATOM   1329  CD  GLU A  83      10.931  13.165   0.468  1.00 46.91           C  
ATOM   1330  OE1 GLU A  83      11.690  14.159   0.550  1.00 46.91           O  
ATOM   1331  OE2 GLU A  83      11.165  12.180  -0.259  1.00 46.91           O  
ATOM   1332  N   ASP A  84       6.584  15.633  -1.419  1.00 43.86           N  
ATOM   1333  H   ASP A  84       6.245  15.803  -0.483  1.00 43.86           H  
ATOM   1334  CA  ASP A  84       5.674  15.824  -2.552  1.00 43.86           C  
ATOM   1335  HA  ASP A  84       5.808  14.961  -3.204  1.00 43.86           H  
ATOM   1336  C   ASP A  84       6.055  17.037  -3.414  1.00 43.86           C  
ATOM   1337  CB  ASP A  84       4.201  15.799  -2.113  1.00 43.86           C  
ATOM   1338  HB2 ASP A  84       3.638  16.534  -2.689  1.00 43.86           H  
ATOM   1339  HB3 ASP A  84       4.108  16.052  -1.057  1.00 43.86           H  
ATOM   1340  O   ASP A  84       5.944  16.979  -4.639  1.00 43.86           O  
ATOM   1341  CG  ASP A  84       3.622  14.406  -2.382  1.00 43.86           C  
ATOM   1342  OD1 ASP A  84       2.840  14.240  -3.347  1.00 43.86           O  
ATOM   1343  OD2 ASP A  84       4.072  13.421  -1.757  1.00 43.86           O  
ATOM   1344  N   ALA A  85       6.633  18.085  -2.824  1.00 41.65           N  
ATOM   1345  H   ALA A  85       6.693  18.091  -1.816  1.00 41.65           H  
ATOM   1346  CA  ALA A  85       7.228  19.188  -3.575  1.00 41.65           C  
ATOM   1347  HA  ALA A  85       6.493  19.554  -4.291  1.00 41.65           H  
ATOM   1348  C   ALA A  85       8.473  18.754  -4.387  1.00 41.65           C  
ATOM   1349  CB  ALA A  85       7.521  20.316  -2.585  1.00 41.65           C  
ATOM   1350  HB1 ALA A  85       6.589  20.669  -2.144  1.00 41.65           H  
ATOM   1351  HB2 ALA A  85       8.009  21.145  -3.097  1.00 41.65           H  
ATOM   1352  HB3 ALA A  85       8.163  19.942  -1.787  1.00 41.65           H  
ATOM   1353  O   ALA A  85       8.571  19.077  -5.576  1.00 41.65           O  
ATOM   1354  N   ARG A  86       9.392  17.966  -3.800  1.00 45.63           N  
ATOM   1355  H   ARG A  86       9.245  17.728  -2.829  1.00 45.63           H  
ATOM   1356  CA  ARG A  86      10.561  17.375  -4.499  1.00 45.63           C  
ATOM   1357  HA  ARG A  86      11.173  18.165  -4.933  1.00 45.63           H  
ATOM   1358  C   ARG A  86      10.127  16.469  -5.663  1.00 45.63           C  
ATOM   1359  CB  ARG A  86      11.404  16.562  -3.492  1.00 45.63           C  
ATOM   1360  HB2 ARG A  86      12.112  15.941  -4.040  1.00 45.63           H  
ATOM   1361  HB3 ARG A  86      10.744  15.892  -2.942  1.00 45.63           H  
ATOM   1362  O   ARG A  86      10.580  16.626  -6.798  1.00 45.63           O  
ATOM   1363  CG  ARG A  86      12.205  17.407  -2.486  1.00 45.63           C  
ATOM   1364  HG2 ARG A  86      11.605  18.244  -2.128  1.00 45.63           H  
ATOM   1365  HG3 ARG A  86      13.090  17.801  -2.984  1.00 45.63           H  
ATOM   1366  CD  ARG A  86      12.622  16.540  -1.285  1.00 45.63           C  
ATOM   1367  HD2 ARG A  86      13.067  15.613  -1.647  1.00 45.63           H  
ATOM   1368  HD3 ARG A  86      11.727  16.287  -0.716  1.00 45.63           H  
ATOM   1369  NE  ARG A  86      13.581  17.230  -0.402  1.00 45.63           N  
ATOM   1370  HE  ARG A  86      13.793  18.193  -0.621  1.00 45.63           H  
ATOM   1371  NH1 ARG A  86      13.927  15.503   1.091  1.00 45.63           N  
ATOM   1372 HH11 ARG A  86      14.361  15.111   1.914  1.00 45.63           H  
ATOM   1373 HH12 ARG A  86      13.146  14.994   0.703  1.00 45.63           H  
ATOM   1374  NH2 ARG A  86      15.060  17.387   1.324  1.00 45.63           N  
ATOM   1375 HH21 ARG A  86      15.287  18.332   1.049  1.00 45.63           H  
ATOM   1376 HH22 ARG A  86      15.491  16.969   2.136  1.00 45.63           H  
ATOM   1377  CZ  ARG A  86      14.175  16.701   0.657  1.00 45.63           C  
ATOM   1378  N   LYS A  87       9.198  15.557  -5.378  1.00 50.83           N  
ATOM   1379  H   LYS A  87       8.917  15.521  -4.409  1.00 50.83           H  
ATOM   1380  CA  LYS A  87       8.532  14.605  -6.285  1.00 50.83           C  
ATOM   1381  HA  LYS A  87       9.255  13.888  -6.674  1.00 50.83           H  
ATOM   1382  C   LYS A  87       7.877  15.317  -7.470  1.00 50.83           C  
ATOM   1383  CB  LYS A  87       7.521  13.884  -5.384  1.00 50.83           C  
ATOM   1384  HB2 LYS A  87       6.916  14.679  -4.949  1.00 50.83           H  
ATOM   1385  HB3 LYS A  87       8.085  13.418  -4.576  1.00 50.83           H  
ATOM   1386  O   LYS A  87       8.110  14.920  -8.612  1.00 50.83           O  
ATOM   1387  CG  LYS A  87       6.545  12.815  -5.898  1.00 50.83           C  
ATOM   1388  HG2 LYS A  87       7.070  11.872  -6.050  1.00 50.83           H  
ATOM   1389  HG3 LYS A  87       6.064  13.137  -6.822  1.00 50.83           H  
ATOM   1390  CD  LYS A  87       5.496  12.689  -4.773  1.00 50.83           C  
ATOM   1391  HD2 LYS A  87       4.896  13.599  -4.797  1.00 50.83           H  
ATOM   1392  HD3 LYS A  87       6.009  12.652  -3.812  1.00 50.83           H  
ATOM   1393  CE  LYS A  87       4.538  11.501  -4.807  1.00 50.83           C  
ATOM   1394  HE2 LYS A  87       5.111  10.582  -4.686  1.00 50.83           H  
ATOM   1395  HE3 LYS A  87       4.026  11.479  -5.769  1.00 50.83           H  
ATOM   1396  NZ  LYS A  87       3.556  11.650  -3.703  1.00 50.83           N  
ATOM   1397  HZ1 LYS A  87       4.008  11.872  -2.828  1.00 50.83           H  
ATOM   1398  HZ2 LYS A  87       2.927  10.869  -3.581  1.00 50.83           H  
ATOM   1399  HZ3 LYS A  87       3.030  12.507  -3.804  1.00 50.83           H  
ATOM   1400  N   LEU A  88       7.130  16.400  -7.233  1.00 44.23           N  
ATOM   1401  H   LEU A  88       6.951  16.653  -6.272  1.00 44.23           H  
ATOM   1402  CA  LEU A  88       6.535  17.230  -8.288  1.00 44.23           C  
ATOM   1403  HA  LEU A  88       5.959  16.587  -8.953  1.00 44.23           H  
ATOM   1404  C   LEU A  88       7.606  17.907  -9.159  1.00 44.23           C  
ATOM   1405  CB  LEU A  88       5.589  18.273  -7.657  1.00 44.23           C  
ATOM   1406  HB2 LEU A  88       6.098  18.729  -6.807  1.00 44.23           H  
ATOM   1407  HB3 LEU A  88       5.395  19.065  -8.380  1.00 44.23           H  
ATOM   1408  O   LEU A  88       7.526  17.819 -10.386  1.00 44.23           O  
ATOM   1409  CG  LEU A  88       4.234  17.703  -7.189  1.00 44.23           C  
ATOM   1410  HG  LEU A  88       4.386  16.775  -6.638  1.00 44.23           H  
ATOM   1411  CD1 LEU A  88       3.529  18.715  -6.285  1.00 44.23           C  
ATOM   1412 HD11 LEU A  88       3.354  19.650  -6.818  1.00 44.23           H  
ATOM   1413 HD12 LEU A  88       4.149  18.910  -5.410  1.00 44.23           H  
ATOM   1414 HD13 LEU A  88       2.580  18.304  -5.940  1.00 44.23           H  
ATOM   1415  CD2 LEU A  88       3.301  17.412  -8.368  1.00 44.23           C  
ATOM   1416 HD21 LEU A  88       3.753  16.674  -9.031  1.00 44.23           H  
ATOM   1417 HD22 LEU A  88       3.098  18.334  -8.912  1.00 44.23           H  
ATOM   1418 HD23 LEU A  88       2.364  17.005  -7.988  1.00 44.23           H  
ATOM   1419  N   ALA A  89       8.628  18.526  -8.556  1.00 47.86           N  
ATOM   1420  H   ALA A  89       8.643  18.570  -7.547  1.00 47.86           H  
ATOM   1421  CA  ALA A  89       9.700  19.204  -9.291  1.00 47.86           C  
ATOM   1422  HA  ALA A  89       9.255  19.987  -9.904  1.00 47.86           H  
ATOM   1423  C   ALA A  89      10.446  18.250 -10.246  1.00 47.86           C  
ATOM   1424  CB  ALA A  89      10.644  19.870  -8.282  1.00 47.86           C  
ATOM   1425  HB1 ALA A  89      11.440  20.394  -8.812  1.00 47.86           H  
ATOM   1426  HB2 ALA A  89      11.092  19.121  -7.629  1.00 47.86           H  
ATOM   1427  HB3 ALA A  89      10.091  20.585  -7.673  1.00 47.86           H  
ATOM   1428  O   ALA A  89      10.544  18.531 -11.446  1.00 47.86           O  
ATOM   1429  N   LYS A  90      10.874  17.079  -9.746  1.00 49.96           N  
ATOM   1430  H   LYS A  90      10.767  16.929  -8.753  1.00 49.96           H  
ATOM   1431  CA  LYS A  90      11.499  16.018 -10.558  1.00 49.96           C  
ATOM   1432  HA  LYS A  90      12.329  16.454 -11.114  1.00 49.96           H  
ATOM   1433  C   LYS A  90      10.550  15.451 -11.624  1.00 49.96           C  
ATOM   1434  CB  LYS A  90      12.049  14.903  -9.641  1.00 49.96           C  
ATOM   1435  HB2 LYS A  90      11.823  13.934 -10.085  1.00 49.96           H  
ATOM   1436  HB3 LYS A  90      11.556  14.940  -8.670  1.00 49.96           H  
ATOM   1437  O   LYS A  90      10.983  15.225 -12.750  1.00 49.96           O  
ATOM   1438  CG  LYS A  90      13.577  14.986  -9.451  1.00 49.96           C  
ATOM   1439  HG2 LYS A  90      14.058  14.819 -10.415  1.00 49.96           H  
ATOM   1440  HG3 LYS A  90      13.851  15.976  -9.085  1.00 49.96           H  
ATOM   1441  CD  LYS A  90      14.054  13.920  -8.449  1.00 49.96           C  
ATOM   1442  HD2 LYS A  90      13.789  14.239  -7.441  1.00 49.96           H  
ATOM   1443  HD3 LYS A  90      13.525  12.989  -8.651  1.00 49.96           H  
ATOM   1444  CE  LYS A  90      15.558  13.608  -8.509  1.00 49.96           C  
ATOM   1445  HE2 LYS A  90      15.751  12.779  -7.828  1.00 49.96           H  
ATOM   1446  HE3 LYS A  90      15.815  13.279  -9.516  1.00 49.96           H  
ATOM   1447  NZ  LYS A  90      16.409  14.755  -8.123  1.00 49.96           N  
ATOM   1448  HZ1 LYS A  90      16.429  15.494  -8.811  1.00 49.96           H  
ATOM   1449  HZ2 LYS A  90      16.051  15.286  -7.342  1.00 49.96           H  
ATOM   1450  HZ3 LYS A  90      17.372  14.514  -7.934  1.00 49.96           H  
ATOM   1451  N   THR A  91       9.260  15.276 -11.318  1.00 44.64           N  
ATOM   1452  H   THR A  91       8.970  15.469 -10.370  1.00 44.64           H  
ATOM   1453  CA  THR A  91       8.258  14.747 -12.272  1.00 44.64           C  
ATOM   1454  HA  THR A  91       8.615  13.793 -12.659  1.00 44.64           H  
ATOM   1455  C   THR A  91       8.040  15.672 -13.475  1.00 44.64           C  
ATOM   1456  CB  THR A  91       6.913  14.495 -11.568  1.00 44.64           C  
ATOM   1457  HB  THR A  91       6.582  15.410 -11.076  1.00 44.64           H  
ATOM   1458  O   THR A  91       7.902  15.196 -14.603  1.00 44.64           O  
ATOM   1459  CG2 THR A  91       5.797  14.006 -12.494  1.00 44.64           C  
ATOM   1460 HG21 THR A  91       5.497  14.798 -13.180  1.00 44.64           H  
ATOM   1461 HG22 THR A  91       6.141  13.140 -13.059  1.00 44.64           H  
ATOM   1462 HG23 THR A  91       4.932  13.723 -11.894  1.00 44.64           H  
ATOM   1463  OG1 THR A  91       7.069  13.484 -10.605  1.00 44.64           O  
ATOM   1464  HG1 THR A  91       7.499  13.882  -9.844  1.00 44.64           H  
ATOM   1465  N   TYR A  92       8.016  16.992 -13.262  1.00 37.93           N  
ATOM   1466  H   TYR A  92       8.093  17.330 -12.313  1.00 37.93           H  
ATOM   1467  CA  TYR A  92       7.791  17.969 -14.337  1.00 37.93           C  
ATOM   1468  HA  TYR A  92       7.251  17.466 -15.139  1.00 37.93           H  
ATOM   1469  C   TYR A  92       9.075  18.484 -15.010  1.00 37.93           C  
ATOM   1470  CB  TYR A  92       6.870  19.091 -13.836  1.00 37.93           C  
ATOM   1471  HB2 TYR A  92       6.861  19.900 -14.567  1.00 37.93           H  
ATOM   1472  HB3 TYR A  92       7.264  19.496 -12.904  1.00 37.93           H  
ATOM   1473  O   TYR A  92       8.981  19.142 -16.048  1.00 37.93           O  
ATOM   1474  CG  TYR A  92       5.437  18.624 -13.642  1.00 37.93           C  
ATOM   1475  CD1 TYR A  92       4.648  18.305 -14.767  1.00 37.93           C  
ATOM   1476  HD1 TYR A  92       5.061  18.421 -15.759  1.00 37.93           H  
ATOM   1477  CD2 TYR A  92       4.900  18.473 -12.349  1.00 37.93           C  
ATOM   1478  HD2 TYR A  92       5.498  18.721 -11.485  1.00 37.93           H  
ATOM   1479  CE1 TYR A  92       3.335  17.824 -14.600  1.00 37.93           C  
ATOM   1480  HE1 TYR A  92       2.724  17.568 -15.453  1.00 37.93           H  
ATOM   1481  CE2 TYR A  92       3.589  17.990 -12.178  1.00 37.93           C  
ATOM   1482  HE2 TYR A  92       3.185  17.870 -11.183  1.00 37.93           H  
ATOM   1483  OH  TYR A  92       1.541  17.191 -13.140  1.00 37.93           O  
ATOM   1484  HH  TYR A  92       1.326  17.091 -12.210  1.00 37.93           H  
ATOM   1485  CZ  TYR A  92       2.805  17.661 -13.303  1.00 37.93           C  
ATOM   1486  N   GLY A  93      10.256  18.145 -14.483  1.00 35.12           N  
ATOM   1487  H   GLY A  93      10.263  17.603 -13.631  1.00 35.12           H  
ATOM   1488  CA  GLY A  93      11.550  18.540 -15.051  1.00 35.12           C  
ATOM   1489  HA2 GLY A  93      11.523  18.442 -16.136  1.00 35.12           H  
ATOM   1490  HA3 GLY A  93      12.315  17.867 -14.662  1.00 35.12           H  
ATOM   1491  C   GLY A  93      11.968  19.971 -14.703  1.00 35.12           C  
ATOM   1492  O   GLY A  93      12.562  20.656 -15.534  1.00 35.12           O  
ATOM   1493  N   VAL A  94      11.634  20.436 -13.497  1.00 45.31           N  
ATOM   1494  H   VAL A  94      11.201  19.791 -12.852  1.00 45.31           H  
ATOM   1495  CA  VAL A  94      12.143  21.701 -12.940  1.00 45.31           C  
ATOM   1496  HA  VAL A  94      12.174  22.452 -13.729  1.00 45.31           H  
ATOM   1497  C   VAL A  94      13.567  21.469 -12.427  1.00 45.31           C  
ATOM   1498  CB  VAL A  94      11.227  22.212 -11.808  1.00 45.31           C  
ATOM   1499  HB  VAL A  94      11.264  21.512 -10.973  1.00 45.31           H  
ATOM   1500  O   VAL A  94      13.821  20.447 -11.791  1.00 45.31           O  
ATOM   1501  CG1 VAL A  94      11.660  23.594 -11.305  1.00 45.31           C  
ATOM   1502 HG11 VAL A  94      10.980  23.936 -10.524  1.00 45.31           H  
ATOM   1503 HG12 VAL A  94      11.659  24.313 -12.124  1.00 45.31           H  
ATOM   1504 HG13 VAL A  94      12.658  23.539 -10.871  1.00 45.31           H  
ATOM   1505  CG2 VAL A  94       9.764  22.330 -12.265  1.00 45.31           C  
ATOM   1506 HG21 VAL A  94       9.155  22.732 -11.455  1.00 45.31           H  
ATOM   1507 HG22 VAL A  94       9.696  22.989 -13.131  1.00 45.31           H  
ATOM   1508 HG23 VAL A  94       9.371  21.348 -12.526  1.00 45.31           H  
ATOM   1509  N   THR A  95      14.502  22.393 -12.672  1.00 45.54           N  
ATOM   1510  H   THR A  95      14.274  23.251 -13.154  1.00 45.54           H  
ATOM   1511  CA  THR A  95      15.852  22.273 -12.103  1.00 45.54           C  
ATOM   1512  HA  THR A  95      16.191  21.250 -12.265  1.00 45.54           H  
ATOM   1513  C   THR A  95      15.817  22.500 -10.593  1.00 45.54           C  
ATOM   1514  CB  THR A  95      16.888  23.192 -12.770  1.00 45.54           C  
ATOM   1515  HB  THR A  95      17.830  23.082 -12.232  1.00 45.54           H  
ATOM   1516  O   THR A  95      15.193  23.436 -10.092  1.00 45.54           O  
ATOM   1517  CG2 THR A  95      17.123  22.819 -14.232  1.00 45.54           C  
ATOM   1518 HG21 THR A  95      17.447  21.780 -14.301  1.00 45.54           H  
ATOM   1519 HG22 THR A  95      16.209  22.956 -14.809  1.00 45.54           H  
ATOM   1520 HG23 THR A  95      17.906  23.460 -14.639  1.00 45.54           H  
ATOM   1521  OG1 THR A  95      16.509  24.543 -12.745  1.00 45.54           O  
ATOM   1522  HG1 THR A  95      17.344  25.017 -12.722  1.00 45.54           H  
ATOM   1523  N   GLU A  96      16.488  21.630  -9.839  1.00 44.66           N  
ATOM   1524  H   GLU A  96      16.925  20.836 -10.284  1.00 44.66           H  
ATOM   1525  CA  GLU A  96      16.402  21.623  -8.371  1.00 44.66           C  
ATOM   1526  HA  GLU A  96      15.357  21.771  -8.097  1.00 44.66           H  
ATOM   1527  C   GLU A  96      17.143  22.803  -7.711  1.00 44.66           C  
ATOM   1528  CB  GLU A  96      16.802  20.233  -7.848  1.00 44.66           C  
ATOM   1529  HB2 GLU A  96      17.740  19.927  -8.312  1.00 44.66           H  
ATOM   1530  HB3 GLU A  96      16.935  20.264  -6.766  1.00 44.66           H  
ATOM   1531  O   GLU A  96      16.935  23.073  -6.532  1.00 44.66           O  
ATOM   1532  CG  GLU A  96      15.684  19.227  -8.182  1.00 44.66           C  
ATOM   1533  HG2 GLU A  96      14.835  19.416  -7.526  1.00 44.66           H  
ATOM   1534  HG3 GLU A  96      15.341  19.378  -9.205  1.00 44.66           H  
ATOM   1535  CD  GLU A  96      16.132  17.772  -8.052  1.00 44.66           C  
ATOM   1536  OE1 GLU A  96      15.810  17.106  -7.040  1.00 44.66           O  
ATOM   1537  OE2 GLU A  96      16.738  17.235  -9.010  1.00 44.66           O  
ATOM   1538  N   GLU A  97      17.872  23.597  -8.505  1.00 40.85           N  
ATOM   1539  H   GLU A  97      17.990  23.295  -9.461  1.00 40.85           H  
ATOM   1540  CA  GLU A  97      18.277  24.984  -8.208  1.00 40.85           C  
ATOM   1541  HA  GLU A  97      19.084  24.998  -7.476  1.00 40.85           H  
ATOM   1542  C   GLU A  97      17.111  25.844  -7.688  1.00 40.85           C  
ATOM   1543  CB  GLU A  97      18.731  25.664  -9.515  1.00 40.85           C  
ATOM   1544  HB2 GLU A  97      17.854  25.762 -10.156  1.00 40.85           H  
ATOM   1545  HB3 GLU A  97      19.078  26.670  -9.281  1.00 40.85           H  
ATOM   1546  O   GLU A  97      17.297  26.716  -6.841  1.00 40.85           O  
ATOM   1547  CG  GLU A  97      19.823  24.954 -10.326  1.00 40.85           C  
ATOM   1548  HG2 GLU A  97      20.768  25.011  -9.786  1.00 40.85           H  
ATOM   1549  HG3 GLU A  97      19.567  23.903 -10.459  1.00 40.85           H  
ATOM   1550  CD  GLU A  97      19.936  25.611 -11.709  1.00 40.85           C  
ATOM   1551  OE1 GLU A  97      20.945  26.304 -11.957  1.00 40.85           O  
ATOM   1552  OE2 GLU A  97      18.984  25.424 -12.506  1.00 40.85           O  
ATOM   1553  N   LEU A  98      15.904  25.603  -8.214  1.00 39.32           N  
ATOM   1554  H   LEU A  98      15.837  24.875  -8.911  1.00 39.32           H  
ATOM   1555  CA  LEU A  98      14.689  26.356  -7.912  1.00 39.32           C  
ATOM   1556  HA  LEU A  98      14.968  27.361  -7.598  1.00 39.32           H  
ATOM   1557  C   LEU A  98      13.884  25.750  -6.755  1.00 39.32           C  
ATOM   1558  CB  LEU A  98      13.834  26.457  -9.190  1.00 39.32           C  
ATOM   1559  HB2 LEU A  98      12.917  26.995  -8.954  1.00 39.32           H  
ATOM   1560  HB3 LEU A  98      13.554  25.448  -9.494  1.00 39.32           H  
ATOM   1561  O   LEU A  98      12.964  26.398  -6.260  1.00 39.32           O  
ATOM   1562  CG  LEU A  98      14.523  27.158 -10.378  1.00 39.32           C  
ATOM   1563  HG  LEU A  98      15.468  26.666 -10.608  1.00 39.32           H  
ATOM   1564  CD1 LEU A  98      13.630  27.067 -11.616  1.00 39.32           C  
ATOM   1565 HD11 LEU A  98      14.121  27.561 -12.455  1.00 39.32           H  
ATOM   1566 HD12 LEU A  98      12.663  27.530 -11.420  1.00 39.32           H  
ATOM   1567 HD13 LEU A  98      13.493  26.016 -11.872  1.00 39.32           H  
ATOM   1568  CD2 LEU A  98      14.789  28.639 -10.092  1.00 39.32           C  
ATOM   1569 HD21 LEU A  98      15.226  29.108 -10.973  1.00 39.32           H  
ATOM   1570 HD22 LEU A  98      13.861  29.145  -9.824  1.00 39.32           H  
ATOM   1571 HD23 LEU A  98      15.504  28.731  -9.274  1.00 39.32           H  
ATOM   1572  N   ALA A  99      14.213  24.540  -6.291  1.00 38.24           N  
ATOM   1573  H   ALA A  99      15.041  24.088  -6.653  1.00 38.24           H  
ATOM   1574  CA  ALA A  99      13.481  23.897  -5.201  1.00 38.24           C  
ATOM   1575  HA  ALA A  99      12.427  23.891  -5.482  1.00 38.24           H  
ATOM   1576  C   ALA A  99      13.557  24.689  -3.872  1.00 38.24           C  
ATOM   1577  CB  ALA A  99      13.915  22.429  -5.087  1.00 38.24           C  
ATOM   1578  HB1 ALA A  99      14.957  22.350  -4.778  1.00 38.24           H  
ATOM   1579  HB2 ALA A  99      13.793  21.933  -6.050  1.00 38.24           H  
ATOM   1580  HB3 ALA A  99      13.286  21.924  -4.354  1.00 38.24           H  
ATOM   1581  O   ALA A  99      12.512  24.861  -3.248  1.00 38.24           O  
ATOM   1582  N   PRO A 100      14.702  25.286  -3.465  1.00 35.07           N  
ATOM   1583  CA  PRO A 100      14.761  26.182  -2.303  1.00 35.07           C  
ATOM   1584  HA  PRO A 100      14.480  25.613  -1.417  1.00 35.07           H  
ATOM   1585  C   PRO A 100      13.851  27.418  -2.390  1.00 35.07           C  
ATOM   1586  CB  PRO A 100      16.230  26.600  -2.177  1.00 35.07           C  
ATOM   1587  HB2 PRO A 100      16.519  26.741  -1.135  1.00 35.07           H  
ATOM   1588  HB3 PRO A 100      16.414  27.509  -2.749  1.00 35.07           H  
ATOM   1589  O   PRO A 100      13.485  27.972  -1.360  1.00 35.07           O  
ATOM   1590  CG  PRO A 100      16.984  25.440  -2.821  1.00 35.07           C  
ATOM   1591  HG2 PRO A 100      17.964  25.744  -3.188  1.00 35.07           H  
ATOM   1592  HG3 PRO A 100      17.070  24.615  -2.114  1.00 35.07           H  
ATOM   1593  CD  PRO A 100      16.051  25.048  -3.961  1.00 35.07           C  
ATOM   1594  HD2 PRO A 100      16.239  25.689  -4.822  1.00 35.07           H  
ATOM   1595  HD3 PRO A 100      16.216  24.003  -4.224  1.00 35.07           H  
ATOM   1596  N   VAL A 101      13.426  27.837  -3.590  1.00 40.03           N  
ATOM   1597  H   VAL A 101      13.692  27.312  -4.411  1.00 40.03           H  
ATOM   1598  CA  VAL A 101      12.469  28.951  -3.771  1.00 40.03           C  
ATOM   1599  HA  VAL A 101      12.792  29.774  -3.133  1.00 40.03           H  
ATOM   1600  C   VAL A 101      11.054  28.564  -3.297  1.00 40.03           C  
ATOM   1601  CB  VAL A 101      12.470  29.460  -5.234  1.00 40.03           C  
ATOM   1602  HB  VAL A 101      11.979  28.725  -5.872  1.00 40.03           H  
ATOM   1603  O   VAL A 101      10.212  29.434  -3.090  1.00 40.03           O  
ATOM   1604  CG1 VAL A 101      11.736  30.799  -5.404  1.00 40.03           C  
ATOM   1605 HG11 VAL A 101      11.828  31.149  -6.432  1.00 40.03           H  
ATOM   1606 HG12 VAL A 101      12.153  31.543  -4.726  1.00 40.03           H  
ATOM   1607 HG13 VAL A 101      10.674  30.675  -5.189  1.00 40.03           H  
ATOM   1608  CG2 VAL A 101      13.898  29.692  -5.762  1.00 40.03           C  
ATOM   1609 HG21 VAL A 101      14.418  30.411  -5.128  1.00 40.03           H  
ATOM   1610 HG22 VAL A 101      14.460  28.758  -5.774  1.00 40.03           H  
ATOM   1611 HG23 VAL A 101      13.863  30.067  -6.784  1.00 40.03           H  
ATOM   1612  N   LEU A 102      10.802  27.268  -3.076  1.00 38.10           N  
ATOM   1613  H   LEU A 102      11.536  26.604  -3.274  1.00 38.10           H  
ATOM   1614  CA  LEU A 102       9.576  26.727  -2.482  1.00 38.10           C  
ATOM   1615  HA  LEU A 102       8.780  27.466  -2.563  1.00 38.10           H  
ATOM   1616  C   LEU A 102       9.723  26.407  -0.979  1.00 38.10           C  
ATOM   1617  CB  LEU A 102       9.152  25.464  -3.261  1.00 38.10           C  
ATOM   1618  HB2 LEU A 102       9.866  24.671  -3.040  1.00 38.10           H  
ATOM   1619  HB3 LEU A 102       8.183  25.141  -2.882  1.00 38.10           H  
ATOM   1620  O   LEU A 102       8.735  26.044  -0.347  1.00 38.10           O  
ATOM   1621  CG  LEU A 102       9.056  25.616  -4.792  1.00 38.10           C  
ATOM   1622  HG  LEU A 102      10.034  25.874  -5.199  1.00 38.10           H  
ATOM   1623  CD1 LEU A 102       8.628  24.286  -5.413  1.00 38.10           C  
ATOM   1624 HD11 LEU A 102       9.348  23.513  -5.145  1.00 38.10           H  
ATOM   1625 HD12 LEU A 102       8.599  24.378  -6.499  1.00 38.10           H  
ATOM   1626 HD13 LEU A 102       7.643  24.000  -5.043  1.00 38.10           H  
ATOM   1627  CD2 LEU A 102       8.050  26.690  -5.217  1.00 38.10           C  
ATOM   1628 HD21 LEU A 102       8.381  27.665  -4.859  1.00 38.10           H  
ATOM   1629 HD22 LEU A 102       7.069  26.467  -4.797  1.00 38.10           H  
ATOM   1630 HD23 LEU A 102       7.984  26.724  -6.304  1.00 38.10           H  
ATOM   1631  N   PHE A 103      10.930  26.517  -0.406  1.00 41.53           N  
ATOM   1632  H   PHE A 103      11.690  26.896  -0.953  1.00 41.53           H  
ATOM   1633  CA  PHE A 103      11.256  26.019   0.936  1.00 41.53           C  
ATOM   1634  HA  PHE A 103      10.341  25.696   1.433  1.00 41.53           H  
ATOM   1635  C   PHE A 103      11.857  27.112   1.831  1.00 41.53           C  
ATOM   1636  CB  PHE A 103      12.178  24.789   0.832  1.00 41.53           C  
ATOM   1637  HB2 PHE A 103      12.385  24.433   1.841  1.00 41.53           H  
ATOM   1638  HB3 PHE A 103      13.126  25.111   0.401  1.00 41.53           H  
ATOM   1639  O   PHE A 103      13.069  27.187   2.029  1.00 41.53           O  
ATOM   1640  CG  PHE A 103      11.658  23.607   0.027  1.00 41.53           C  
ATOM   1641  CD1 PHE A 103      10.321  23.179   0.145  1.00 41.53           C  
ATOM   1642  HD1 PHE A 103       9.637  23.692   0.806  1.00 41.53           H  
ATOM   1643  CD2 PHE A 103      12.534  22.905  -0.825  1.00 41.53           C  
ATOM   1644  HD2 PHE A 103      13.563  23.221  -0.914  1.00 41.53           H  
ATOM   1645  CE1 PHE A 103       9.858  22.086  -0.606  1.00 41.53           C  
ATOM   1646  HE1 PHE A 103       8.828  21.777  -0.506  1.00 41.53           H  
ATOM   1647  CE2 PHE A 103      12.073  21.806  -1.571  1.00 41.53           C  
ATOM   1648  HE2 PHE A 103      12.749  21.273  -2.222  1.00 41.53           H  
ATOM   1649  CZ  PHE A 103      10.731  21.404  -1.472  1.00 41.53           C  
ATOM   1650  HZ  PHE A 103      10.380  20.558  -2.044  1.00 41.53           H  
ATOM   1651  N   LEU A 104      10.983  27.936   2.415  1.00 33.13           N  
ATOM   1652  H   LEU A 104      10.004  27.814   2.201  1.00 33.13           H  
ATOM   1653  CA  LEU A 104      11.305  28.806   3.548  1.00 33.13           C  
ATOM   1654  HA  LEU A 104      12.322  28.614   3.889  1.00 33.13           H  
ATOM   1655  C   LEU A 104      10.369  28.463   4.710  1.00 33.13           C  
ATOM   1656  CB  LEU A 104      11.191  30.288   3.146  1.00 33.13           C  
ATOM   1657  HB2 LEU A 104      11.278  30.891   4.049  1.00 33.13           H  
ATOM   1658  HB3 LEU A 104      10.197  30.457   2.731  1.00 33.13           H  
ATOM   1659  O   LEU A 104       9.182  28.783   4.662  1.00 33.13           O  
ATOM   1660  CG  LEU A 104      12.243  30.773   2.132  1.00 33.13           C  
ATOM   1661  HG  LEU A 104      12.178  30.180   1.220  1.00 33.13           H  
ATOM   1662  CD1 LEU A 104      11.961  32.236   1.776  1.00 33.13           C  
ATOM   1663 HD11 LEU A 104      12.681  32.575   1.032  1.00 33.13           H  
ATOM   1664 HD12 LEU A 104      12.032  32.857   2.669  1.00 33.13           H  
ATOM   1665 HD13 LEU A 104      10.958  32.317   1.356  1.00 33.13           H  
ATOM   1666  CD2 LEU A 104      13.672  30.700   2.679  1.00 33.13           C  
ATOM   1667 HD21 LEU A 104      13.953  29.657   2.827  1.00 33.13           H  
ATOM   1668 HD22 LEU A 104      14.366  31.133   1.959  1.00 33.13           H  
ATOM   1669 HD23 LEU A 104      13.740  31.231   3.629  1.00 33.13           H  
ATOM   1670  N   ASP A 105      10.915  27.801   5.727  1.00 34.70           N  
ATOM   1671  H   ASP A 105      11.905  27.604   5.700  1.00 34.70           H  
ATOM   1672  CA  ASP A 105      10.227  27.513   6.987  1.00 34.70           C  
ATOM   1673  HA  ASP A 105       9.152  27.564   6.814  1.00 34.70           H  
ATOM   1674  C   ASP A 105      10.579  28.574   8.048  1.00 34.70           C  
ATOM   1675  CB  ASP A 105      10.547  26.079   7.443  1.00 34.70           C  
ATOM   1676  HB2 ASP A 105      11.482  26.071   8.003  1.00 34.70           H  
ATOM   1677  HB3 ASP A 105      10.677  25.445   6.566  1.00 34.70           H  
ATOM   1678  O   ASP A 105      11.576  29.290   7.927  1.00 34.70           O  
ATOM   1679  CG  ASP A 105       9.419  25.494   8.298  1.00 34.70           C  
ATOM   1680  OD1 ASP A 105       9.182  26.030   9.408  1.00 34.70           O  
ATOM   1681  OD2 ASP A 105       8.765  24.548   7.822  1.00 34.70           O  
ATOM   1682  N   PHE A 106       9.745  28.684   9.081  1.00 35.65           N  
ATOM   1683  H   PHE A 106       9.049  27.958   9.168  1.00 35.65           H  
ATOM   1684  CA  PHE A 106       9.836  29.684  10.150  1.00 35.65           C  
ATOM   1685  HA  PHE A 106      10.859  30.058  10.188  1.00 35.65           H  
ATOM   1686  C   PHE A 106       9.541  29.100  11.548  1.00 35.65           C  
ATOM   1687  CB  PHE A 106       8.905  30.862   9.810  1.00 35.65           C  
ATOM   1688  HB2 PHE A 106       8.959  31.598  10.613  1.00 35.65           H  
ATOM   1689  HB3 PHE A 106       7.877  30.500   9.772  1.00 35.65           H  
ATOM   1690  O   PHE A 106       9.410  29.855  12.509  1.00 35.65           O  
ATOM   1691  CG  PHE A 106       9.231  31.569   8.503  1.00 35.65           C  
ATOM   1692  CD1 PHE A 106      10.197  32.592   8.478  1.00 35.65           C  
ATOM   1693  HD1 PHE A 106      10.703  32.871   9.391  1.00 35.65           H  
ATOM   1694  CD2 PHE A 106       8.601  31.179   7.305  1.00 35.65           C  
ATOM   1695  HD2 PHE A 106       7.886  30.370   7.308  1.00 35.65           H  
ATOM   1696  CE1 PHE A 106      10.525  33.229   7.266  1.00 35.65           C  
ATOM   1697  HE1 PHE A 106      11.279  34.002   7.251  1.00 35.65           H  
ATOM   1698  CE2 PHE A 106       8.935  31.807   6.092  1.00 35.65           C  
ATOM   1699  HE2 PHE A 106       8.473  31.472   5.175  1.00 35.65           H  
ATOM   1700  CZ  PHE A 106       9.893  32.836   6.072  1.00 35.65           C  
ATOM   1701  HZ  PHE A 106      10.157  33.306   5.136  1.00 35.65           H  
ATOM   1702  N   SER A 107       9.415  27.773  11.668  1.00 35.08           N  
ATOM   1703  H   SER A 107       9.506  27.202  10.840  1.00 35.08           H  
ATOM   1704  CA  SER A 107       9.109  27.068  12.923  1.00 35.08           C  
ATOM   1705  HA  SER A 107       8.374  27.651  13.479  1.00 35.08           H  
ATOM   1706  C   SER A 107      10.313  26.878  13.856  1.00 35.08           C  
ATOM   1707  CB  SER A 107       8.479  25.706  12.604  1.00 35.08           C  
ATOM   1708  HB2 SER A 107       7.528  25.858  12.093  1.00 35.08           H  
ATOM   1709  HB3 SER A 107       8.290  25.174  13.536  1.00 35.08           H  
ATOM   1710  O   SER A 107      10.131  26.757  15.067  1.00 35.08           O  
ATOM   1711  OG  SER A 107       9.322  24.924  11.780  1.00 35.08           O  
ATOM   1712  HG  SER A 107       9.217  25.212  10.871  1.00 35.08           H  
ATOM   1713  N   ASP A 108      11.538  26.873  13.322  1.00 34.44           N  
ATOM   1714  H   ASP A 108      11.615  26.959  12.319  1.00 34.44           H  
ATOM   1715  CA  ASP A 108      12.764  26.651  14.095  1.00 34.44           C  
ATOM   1716  HA  ASP A 108      12.559  25.867  14.824  1.00 34.44           H  
ATOM   1717  C   ASP A 108      13.242  27.925  14.835  1.00 34.44           C  
ATOM   1718  CB  ASP A 108      13.862  26.102  13.169  1.00 34.44           C  
ATOM   1719  HB2 ASP A 108      13.573  25.113  12.817  1.00 34.44           H  
ATOM   1720  HB3 ASP A 108      13.960  26.758  12.304  1.00 34.44           H  
ATOM   1721  O   ASP A 108      13.620  28.904  14.184  1.00 34.44           O  
ATOM   1722  CG  ASP A 108      15.214  26.007  13.884  1.00 34.44           C  
ATOM   1723  OD1 ASP A 108      15.226  25.693  15.099  1.00 34.44           O  
ATOM   1724  OD2 ASP A 108      16.241  26.325  13.254  1.00 34.44           O  
ATOM   1725  N   PRO A 109      13.325  27.932  16.183  1.00 34.96           N  
ATOM   1726  CA  PRO A 109      13.884  29.057  16.935  1.00 34.96           C  
ATOM   1727  HA  PRO A 109      13.425  29.987  16.598  1.00 34.96           H  
ATOM   1728  C   PRO A 109      15.410  29.203  16.784  1.00 34.96           C  
ATOM   1729  CB  PRO A 109      13.481  28.794  18.390  1.00 34.96           C  
ATOM   1730  HB2 PRO A 109      12.482  29.193  18.566  1.00 34.96           H  
ATOM   1731  HB3 PRO A 109      14.190  29.216  19.101  1.00 34.96           H  
ATOM   1732  O   PRO A 109      15.950  30.263  17.109  1.00 34.96           O  
ATOM   1733  CG  PRO A 109      13.438  27.269  18.468  1.00 34.96           C  
ATOM   1734  HG2 PRO A 109      14.448  26.878  18.593  1.00 34.96           H  
ATOM   1735  HG3 PRO A 109      12.787  26.921  19.270  1.00 34.96           H  
ATOM   1736  CD  PRO A 109      12.901  26.876  17.094  1.00 34.96           C  
ATOM   1737  HD2 PRO A 109      11.812  26.837  17.119  1.00 34.96           H  
ATOM   1738  HD3 PRO A 109      13.306  25.906  16.807  1.00 34.96           H  
ATOM   1739  N   ASN A 110      16.114  28.179  16.287  1.00 36.04           N  
ATOM   1740  H   ASN A 110      15.624  27.341  16.006  1.00 36.04           H  
ATOM   1741  CA  ASN A 110      17.555  28.222  16.017  1.00 36.04           C  
ATOM   1742  HA  ASN A 110      18.027  28.825  16.792  1.00 36.04           H  
ATOM   1743  C   ASN A 110      17.882  28.901  14.671  1.00 36.04           C  
ATOM   1744  CB  ASN A 110      18.161  26.810  16.103  1.00 36.04           C  
ATOM   1745  HB2 ASN A 110      19.247  26.884  16.045  1.00 36.04           H  
ATOM   1746  HB3 ASN A 110      17.829  26.216  15.252  1.00 36.04           H  
ATOM   1747  O   ASN A 110      19.049  29.209  14.406  1.00 36.04           O  
ATOM   1748  CG  ASN A 110      17.807  26.077  17.381  1.00 36.04           C  
ATOM   1749  ND2 ASN A 110      16.751  25.300  17.370  1.00 36.04           N  
ATOM   1750 HD21 ASN A 110      16.522  24.789  18.210  1.00 36.04           H  
ATOM   1751 HD22 ASN A 110      16.198  25.252  16.526  1.00 36.04           H  
ATOM   1752  OD1 ASN A 110      18.464  26.205  18.401  1.00 36.04           O  
ATOM   1753  N   LEU A 111      16.868  29.221  13.856  1.00 35.47           N  
ATOM   1754  H   LEU A 111      15.956  28.858  14.096  1.00 35.47           H  
ATOM   1755  CA  LEU A 111      16.972  29.945  12.588  1.00 35.47           C  
ATOM   1756  HA  LEU A 111      17.842  29.541  12.070  1.00 35.47           H  
ATOM   1757  C   LEU A 111      17.226  31.446  12.829  1.00 35.47           C  
ATOM   1758  CB  LEU A 111      15.719  29.630  11.744  1.00 35.47           C  
ATOM   1759  HB2 LEU A 111      15.554  28.552  11.765  1.00 35.47           H  
ATOM   1760  HB3 LEU A 111      14.858  30.103  12.216  1.00 35.47           H  
ATOM   1761  O   LEU A 111      16.443  32.323  12.456  1.00 35.47           O  
ATOM   1762  CG  LEU A 111      15.774  30.072  10.271  1.00 35.47           C  
ATOM   1763  HG  LEU A 111      15.913  31.152  10.211  1.00 35.47           H  
ATOM   1764  CD1 LEU A 111      16.906  29.398   9.489  1.00 35.47           C  
ATOM   1765 HD11 LEU A 111      17.874  29.725   9.869  1.00 35.47           H  
ATOM   1766 HD12 LEU A 111      16.833  29.661   8.434  1.00 35.47           H  
ATOM   1767 HD13 LEU A 111      16.825  28.316   9.595  1.00 35.47           H  
ATOM   1768  CD2 LEU A 111      14.453  29.728   9.585  1.00 35.47           C  
ATOM   1769 HD21 LEU A 111      14.457  30.067   8.549  1.00 35.47           H  
ATOM   1770 HD22 LEU A 111      14.288  28.650   9.607  1.00 35.47           H  
ATOM   1771 HD23 LEU A 111      13.628  30.213  10.106  1.00 35.47           H  
ATOM   1772  N   ILE A 112      18.347  31.762  13.484  1.00 26.06           N  
ATOM   1773  H   ILE A 112      18.905  30.983  13.802  1.00 26.06           H  
ATOM   1774  CA  ILE A 112      18.745  33.118  13.879  1.00 26.06           C  
ATOM   1775  HA  ILE A 112      17.847  33.630  14.226  1.00 26.06           H  
ATOM   1776  C   ILE A 112      19.249  33.881  12.643  1.00 26.06           C  
ATOM   1777  CB  ILE A 112      19.738  33.097  15.072  1.00 26.06           C  
ATOM   1778  HB  ILE A 112      20.666  32.629  14.743  1.00 26.06           H  
ATOM   1779  O   ILE A 112      20.446  34.103  12.448  1.00 26.06           O  
ATOM   1780  CG1 ILE A 112      19.171  32.286  16.265  1.00 26.06           C  
ATOM   1781 HG12 ILE A 112      18.907  31.282  15.934  1.00 26.06           H  
ATOM   1782 HG13 ILE A 112      18.258  32.758  16.629  1.00 26.06           H  
ATOM   1783  CG2 ILE A 112      20.041  34.538  15.543  1.00 26.06           C  
ATOM   1784 HG21 ILE A 112      20.812  34.524  16.312  1.00 26.06           H  
ATOM   1785 HG22 ILE A 112      20.418  35.147  14.721  1.00 26.06           H  
ATOM   1786 HG23 ILE A 112      19.137  34.995  15.945  1.00 26.06           H  
ATOM   1787  CD1 ILE A 112      20.142  32.111  17.440  1.00 26.06           C  
ATOM   1788 HD11 ILE A 112      19.714  31.409  18.155  1.00 26.06           H  
ATOM   1789 HD12 ILE A 112      20.308  33.061  17.950  1.00 26.06           H  
ATOM   1790 HD13 ILE A 112      21.092  31.713  17.082  1.00 26.06           H  
ATOM   1791  N   ILE A 113      18.310  34.297  11.786  1.00 29.90           N  
ATOM   1792  H   ILE A 113      17.374  33.952  11.945  1.00 29.90           H  
ATOM   1793  CA  ILE A 113      18.571  35.132  10.608  1.00 29.90           C  
ATOM   1794  HA  ILE A 113      19.195  34.548   9.931  1.00 29.90           H  
ATOM   1795  C   ILE A 113      19.325  36.393  11.074  1.00 29.90           C  
ATOM   1796  CB  ILE A 113      17.257  35.475   9.862  1.00 29.90           C  
ATOM   1797  HB  ILE A 113      16.581  35.967  10.561  1.00 29.90           H  
ATOM   1798  O   ILE A 113      18.787  37.164  11.879  1.00 29.90           O  
ATOM   1799  CG1 ILE A 113      16.576  34.187   9.338  1.00 29.90           C  
ATOM   1800 HG12 ILE A 113      17.224  33.701   8.609  1.00 29.90           H  
ATOM   1801 HG13 ILE A 113      16.435  33.494  10.168  1.00 29.90           H  
ATOM   1802  CG2 ILE A 113      17.537  36.443   8.693  1.00 29.90           C  
ATOM   1803 HG21 ILE A 113      17.994  37.364   9.054  1.00 29.90           H  
ATOM   1804 HG22 ILE A 113      16.603  36.717   8.204  1.00 29.90           H  
ATOM   1805 HG23 ILE A 113      18.193  35.966   7.964  1.00 29.90           H  
ATOM   1806  CD1 ILE A 113      15.193  34.401   8.708  1.00 29.90           C  
ATOM   1807 HD11 ILE A 113      14.741  33.431   8.502  1.00 29.90           H  
ATOM   1808 HD12 ILE A 113      15.277  34.948   7.769  1.00 29.90           H  
ATOM   1809 HD13 ILE A 113      14.550  34.948   9.398  1.00 29.90           H  
ATOM   1810  N   PRO A 114      20.572  36.628  10.612  1.00 24.67           N  
ATOM   1811  CA  PRO A 114      21.458  37.609  11.228  1.00 24.67           C  
ATOM   1812  HA  PRO A 114      21.533  37.394  12.294  1.00 24.67           H  
ATOM   1813  C   PRO A 114      20.914  39.029  11.046  1.00 24.67           C  
ATOM   1814  CB  PRO A 114      22.837  37.390  10.594  1.00 24.67           C  
ATOM   1815  HB2 PRO A 114      23.379  38.324  10.446  1.00 24.67           H  
ATOM   1816  HB3 PRO A 114      23.416  36.714  11.224  1.00 24.67           H  
ATOM   1817  O   PRO A 114      20.855  39.553   9.928  1.00 24.67           O  
ATOM   1818  CG  PRO A 114      22.524  36.697   9.269  1.00 24.67           C  
ATOM   1819  HG2 PRO A 114      23.352  36.073   8.931  1.00 24.67           H  
ATOM   1820  HG3 PRO A 114      22.268  37.442   8.515  1.00 24.67           H  
ATOM   1821  CD  PRO A 114      21.291  35.864   9.605  1.00 24.67           C  
ATOM   1822  HD2 PRO A 114      21.594  34.906  10.027  1.00 24.67           H  
ATOM   1823  HD3 PRO A 114      20.685  35.709   8.712  1.00 24.67           H  
ATOM   1824  N   ARG A 115      20.521  39.647  12.168  1.00 28.35           N  
ATOM   1825  H   ARG A 115      20.597  39.108  13.018  1.00 28.35           H  
ATOM   1826  CA  ARG A 115      19.813  40.936  12.253  1.00 28.35           C  
ATOM   1827  HA  ARG A 115      19.019  40.941  11.507  1.00 28.35           H  
ATOM   1828  C   ARG A 115      20.725  42.123  11.915  1.00 28.35           C  
ATOM   1829  CB  ARG A 115      19.156  41.085  13.641  1.00 28.35           C  
ATOM   1830  HB2 ARG A 115      19.922  41.026  14.414  1.00 28.35           H  
ATOM   1831  HB3 ARG A 115      18.694  42.071  13.698  1.00 28.35           H  
ATOM   1832  O   ARG A 115      21.120  42.891  12.784  1.00 28.35           O  
ATOM   1833  CG  ARG A 115      18.073  40.029  13.919  1.00 28.35           C  
ATOM   1834  HG2 ARG A 115      17.332  40.054  13.120  1.00 28.35           H  
ATOM   1835  HG3 ARG A 115      18.525  39.038  13.950  1.00 28.35           H  
ATOM   1836  CD  ARG A 115      17.381  40.305  15.261  1.00 28.35           C  
ATOM   1837  HD2 ARG A 115      18.127  40.273  16.054  1.00 28.35           H  
ATOM   1838  HD3 ARG A 115      16.944  41.303  15.229  1.00 28.35           H  
ATOM   1839  NE  ARG A 115      16.325  39.311  15.541  1.00 28.35           N  
ATOM   1840  HE  ARG A 115      16.273  38.518  14.917  1.00 28.35           H  
ATOM   1841  NH1 ARG A 115      15.457  40.286  17.436  1.00 28.35           N  
ATOM   1842 HH11 ARG A 115      16.159  41.010  17.381  1.00 28.35           H  
ATOM   1843 HH12 ARG A 115      14.807  40.257  18.208  1.00 28.35           H  
ATOM   1844  NH2 ARG A 115      14.584  38.379  16.679  1.00 28.35           N  
ATOM   1845 HH21 ARG A 115      14.575  37.596  16.041  1.00 28.35           H  
ATOM   1846 HH22 ARG A 115      13.942  38.372  17.458  1.00 28.35           H  
ATOM   1847  CZ  ARG A 115      15.463  39.331  16.545  1.00 28.35           C  
ATOM   1848  N   LYS A 116      21.069  42.257  10.633  1.00 29.72           N  
ATOM   1849  H   LYS A 116      20.760  41.522  10.014  1.00 29.72           H  
ATOM   1850  CA  LYS A 116      21.881  43.355  10.088  1.00 29.72           C  
ATOM   1851  HA  LYS A 116      22.833  43.379  10.619  1.00 29.72           H  
ATOM   1852  C   LYS A 116      21.186  44.699  10.334  1.00 29.72           C  
ATOM   1853  CB  LYS A 116      22.151  43.105   8.594  1.00 29.72           C  
ATOM   1854  HB2 LYS A 116      21.201  42.922   8.091  1.00 29.72           H  
ATOM   1855  HB3 LYS A 116      22.606  43.993   8.155  1.00 29.72           H  
ATOM   1856  O   LYS A 116      20.061  44.919   9.886  1.00 29.72           O  
ATOM   1857  CG  LYS A 116      23.096  41.908   8.390  1.00 29.72           C  
ATOM   1858  HG2 LYS A 116      22.783  41.079   9.025  1.00 29.72           H  
ATOM   1859  HG3 LYS A 116      24.105  42.196   8.685  1.00 29.72           H  
ATOM   1860  CD  LYS A 116      23.108  41.413   6.939  1.00 29.72           C  
ATOM   1861  HD2 LYS A 116      23.512  42.191   6.291  1.00 29.72           H  
ATOM   1862  HD3 LYS A 116      22.086  41.183   6.637  1.00 29.72           H  
ATOM   1863  CE  LYS A 116      23.967  40.144   6.853  1.00 29.72           C  
ATOM   1864  HE2 LYS A 116      24.997  40.403   7.098  1.00 29.72           H  
ATOM   1865  HE3 LYS A 116      23.614  39.444   7.610  1.00 29.72           H  
ATOM   1866  NZ  LYS A 116      23.895  39.510   5.513  1.00 29.72           N  
ATOM   1867  HZ1 LYS A 116      24.461  38.674   5.489  1.00 29.72           H  
ATOM   1868  HZ2 LYS A 116      24.223  40.143   4.798  1.00 29.72           H  
ATOM   1869  HZ3 LYS A 116      22.942  39.247   5.302  1.00 29.72           H  
ATOM   1870  N   GLU A 117      21.865  45.572  11.070  1.00 27.80           N  
ATOM   1871  H   GLU A 117      22.741  45.271  11.472  1.00 27.80           H  
ATOM   1872  CA  GLU A 117      21.355  46.876  11.499  1.00 27.80           C  
ATOM   1873  HA  GLU A 117      20.322  46.755  11.826  1.00 27.80           H  
ATOM   1874  C   GLU A 117      21.358  47.926  10.372  1.00 27.80           C  
ATOM   1875  CB  GLU A 117      22.171  47.356  12.707  1.00 27.80           C  
ATOM   1876  HB2 GLU A 117      21.785  48.323  13.028  1.00 27.80           H  
ATOM   1877  HB3 GLU A 117      23.213  47.483  12.411  1.00 27.80           H  
ATOM   1878  O   GLU A 117      21.673  47.632   9.218  1.00 27.80           O  
ATOM   1879  CG  GLU A 117      22.090  46.396  13.897  1.00 27.80           C  
ATOM   1880  HG2 GLU A 117      21.047  46.139  14.081  1.00 27.80           H  
ATOM   1881  HG3 GLU A 117      22.640  45.482  13.673  1.00 27.80           H  
ATOM   1882  CD  GLU A 117      22.688  47.089  15.119  1.00 27.80           C  
ATOM   1883  OE1 GLU A 117      21.882  47.617  15.917  1.00 27.80           O  
ATOM   1884  OE2 GLU A 117      23.934  47.163  15.175  1.00 27.80           O  
ATOM   1885  N   LYS A 118      20.991  49.176  10.699  1.00 34.19           N  
ATOM   1886  H   LYS A 118      20.806  49.364  11.673  1.00 34.19           H  
ATOM   1887  CA  LYS A 118      20.803  50.271   9.726  1.00 34.19           C  
ATOM   1888  HA  LYS A 118      21.074  49.891   8.741  1.00 34.19           H  
ATOM   1889  C   LYS A 118      21.732  51.501   9.904  1.00 34.19           C  
ATOM   1890  CB  LYS A 118      19.302  50.629   9.662  1.00 34.19           C  
ATOM   1891  HB2 LYS A 118      19.155  51.425   8.932  1.00 34.19           H  
ATOM   1892  HB3 LYS A 118      18.977  50.991  10.637  1.00 34.19           H  
ATOM   1893  O   LYS A 118      21.240  52.624   9.775  1.00 34.19           O  
ATOM   1894  CG  LYS A 118      18.433  49.429   9.239  1.00 34.19           C  
ATOM   1895  HG2 LYS A 118      18.765  49.077   8.262  1.00 34.19           H  
ATOM   1896  HG3 LYS A 118      18.550  48.618   9.958  1.00 34.19           H  
ATOM   1897  CD  LYS A 118      16.945  49.790   9.168  1.00 34.19           C  
ATOM   1898  HD2 LYS A 118      16.799  50.581   8.432  1.00 34.19           H  
ATOM   1899  HD3 LYS A 118      16.618  50.140  10.147  1.00 34.19           H  
ATOM   1900  CE  LYS A 118      16.150  48.541   8.765  1.00 34.19           C  
ATOM   1901  HE2 LYS A 118      16.393  47.740   9.463  1.00 34.19           H  
ATOM   1902  HE3 LYS A 118      16.481  48.223   7.776  1.00 34.19           H  
ATOM   1903  NZ  LYS A 118      14.687  48.789   8.765  1.00 34.19           N  
ATOM   1904  HZ1 LYS A 118      14.188  47.951   8.501  1.00 34.19           H  
ATOM   1905  HZ2 LYS A 118      14.376  49.062   9.687  1.00 34.19           H  
ATOM   1906  HZ3 LYS A 118      14.448  49.523   8.114  1.00 34.19           H  
ATOM   1907  N   PRO A 119      23.054  51.365  10.158  1.00 27.75           N  
ATOM   1908  CA  PRO A 119      23.989  52.497  10.128  1.00 27.75           C  
ATOM   1909  HA  PRO A 119      23.583  53.340  10.687  1.00 27.75           H  
ATOM   1910  C   PRO A 119      24.247  52.945   8.673  1.00 27.75           C  
ATOM   1911  CB  PRO A 119      25.245  51.983  10.845  1.00 27.75           C  
ATOM   1912  HB2 PRO A 119      26.151  52.500  10.529  1.00 27.75           H  
ATOM   1913  HB3 PRO A 119      25.112  52.085  11.922  1.00 27.75           H  
ATOM   1914  O   PRO A 119      25.234  52.556   8.053  1.00 27.75           O  
ATOM   1915  CG  PRO A 119      25.273  50.500  10.479  1.00 27.75           C  
ATOM   1916  HG2 PRO A 119      25.806  49.911  11.226  1.00 27.75           H  
ATOM   1917  HG3 PRO A 119      25.723  50.365   9.496  1.00 27.75           H  
ATOM   1918  CD  PRO A 119      23.791  50.132  10.425  1.00 27.75           C  
ATOM   1919  HD2 PRO A 119      23.494  49.736  11.395  1.00 27.75           H  
ATOM   1920  HD3 PRO A 119      23.625  49.393   9.641  1.00 27.75           H  
ATOM   1921  N   ALA A 120      23.326  53.722   8.094  1.00 25.25           N  
ATOM   1922  H   ALA A 120      22.514  53.966   8.643  1.00 25.25           H  
ATOM   1923  CA  ALA A 120      23.230  53.907   6.642  1.00 25.25           C  
ATOM   1924  HA  ALA A 120      24.049  53.380   6.153  1.00 25.25           H  
ATOM   1925  C   ALA A 120      23.301  55.378   6.179  1.00 25.25           C  
ATOM   1926  CB  ALA A 120      21.932  53.227   6.183  1.00 25.25           C  
ATOM   1927  HB1 ALA A 120      21.953  52.170   6.450  1.00 25.25           H  
ATOM   1928  HB2 ALA A 120      21.834  53.316   5.101  1.00 25.25           H  
ATOM   1929  HB3 ALA A 120      21.073  53.701   6.658  1.00 25.25           H  
ATOM   1930  O   ALA A 120      22.338  56.128   6.316  1.00 25.25           O  
ATOM   1931  N   SER A 121      24.420  55.771   5.556  1.00 29.57           N  
ATOM   1932  H   SER A 121      25.200  55.128   5.551  1.00 29.57           H  
ATOM   1933  CA  SER A 121      24.503  56.886   4.590  1.00 29.57           C  
ATOM   1934  HA  SER A 121      23.702  56.777   3.859  1.00 29.57           H  
ATOM   1935  C   SER A 121      25.850  56.858   3.852  1.00 29.57           C  
ATOM   1936  CB  SER A 121      24.354  58.257   5.278  1.00 29.57           C  
ATOM   1937  HB2 SER A 121      24.224  59.021   4.512  1.00 29.57           H  
ATOM   1938  HB3 SER A 121      23.464  58.266   5.908  1.00 29.57           H  
ATOM   1939  O   SER A 121      26.849  56.549   4.503  1.00 29.57           O  
ATOM   1940  OG  SER A 121      25.492  58.583   6.065  1.00 29.57           O  
ATOM   1941  HG  SER A 121      25.842  57.741   6.364  1.00 29.57           H  
ATOM   1942  N   LYS A 122      25.895  57.323   2.591  1.00 32.05           N  
ATOM   1943  H   LYS A 122      25.030  57.549   2.122  1.00 32.05           H  
ATOM   1944  CA  LYS A 122      27.113  57.569   1.783  1.00 32.05           C  
ATOM   1945  HA  LYS A 122      26.740  58.077   0.894  1.00 32.05           H  
ATOM   1946  C   LYS A 122      27.807  56.280   1.286  1.00 32.05           C  
ATOM   1947  CB  LYS A 122      28.034  58.597   2.469  1.00 32.05           C  
ATOM   1948  HB2 LYS A 122      28.540  58.122   3.310  1.00 32.05           H  
ATOM   1949  HB3 LYS A 122      28.792  58.937   1.762  1.00 32.05           H  
ATOM   1950  O   LYS A 122      27.895  55.306   2.021  1.00 32.05           O  
ATOM   1951  CG  LYS A 122      27.268  59.839   2.956  1.00 32.05           C  
ATOM   1952  HG2 LYS A 122      26.477  59.532   3.640  1.00 32.05           H  
ATOM   1953  HG3 LYS A 122      26.804  60.339   2.105  1.00 32.05           H  
ATOM   1954  CD  LYS A 122      28.178  60.828   3.692  1.00 32.05           C  
ATOM   1955  HD2 LYS A 122      28.889  60.290   4.319  1.00 32.05           H  
ATOM   1956  HD3 LYS A 122      28.736  61.405   2.955  1.00 32.05           H  
ATOM   1957  CE  LYS A 122      27.336  61.771   4.562  1.00 32.05           C  
ATOM   1958  HE2 LYS A 122      27.961  62.609   4.872  1.00 32.05           H  
ATOM   1959  HE3 LYS A 122      26.521  62.165   3.954  1.00 32.05           H  
ATOM   1960  NZ  LYS A 122      26.798  61.073   5.761  1.00 32.05           N  
ATOM   1961  HZ1 LYS A 122      26.185  61.668   6.298  1.00 32.05           H  
ATOM   1962  HZ2 LYS A 122      26.271  60.250   5.506  1.00 32.05           H  
ATOM   1963  HZ3 LYS A 122      27.545  60.743   6.356  1.00 32.05           H  
ATOM   1964  N   GLU A 123      28.244  56.106   0.031  1.00 26.64           N  
ATOM   1965  H   GLU A 123      28.571  55.157  -0.081  1.00 26.64           H  
ATOM   1966  CA  GLU A 123      28.549  57.012  -1.108  1.00 26.64           C  
ATOM   1967  HA  GLU A 123      28.702  56.343  -1.955  1.00 26.64           H  
ATOM   1968  C   GLU A 123      29.861  57.823  -0.954  1.00 26.64           C  
ATOM   1969  CB  GLU A 123      27.384  57.943  -1.518  1.00 26.64           C  
ATOM   1970  HB2 GLU A 123      27.420  58.823  -0.876  1.00 26.64           H  
ATOM   1971  HB3 GLU A 123      27.577  58.317  -2.524  1.00 26.64           H  
ATOM   1972  O   GLU A 123      30.314  58.034   0.169  1.00 26.64           O  
ATOM   1973  CG  GLU A 123      25.957  57.361  -1.519  1.00 26.64           C  
ATOM   1974  HG2 GLU A 123      25.722  56.993  -2.517  1.00 26.64           H  
ATOM   1975  HG3 GLU A 123      25.876  56.517  -0.834  1.00 26.64           H  
ATOM   1976  CD  GLU A 123      24.958  58.447  -1.094  1.00 26.64           C  
ATOM   1977  OE1 GLU A 123      24.716  59.352  -1.921  1.00 26.64           O  
ATOM   1978  OE2 GLU A 123      24.527  58.407   0.086  1.00 26.64           O  
ATOM   1979  N   PRO A 124      30.474  58.346  -2.040  1.00 40.78           N  
ATOM   1980  CA  PRO A 124      30.257  58.064  -3.464  1.00 40.78           C  
ATOM   1981  HA  PRO A 124      29.382  57.437  -3.633  1.00 40.78           H  
ATOM   1982  C   PRO A 124      31.483  57.407  -4.145  1.00 40.78           C  
ATOM   1983  CB  PRO A 124      30.002  59.453  -4.054  1.00 40.78           C  
ATOM   1984  HB2 PRO A 124      30.195  59.491  -5.126  1.00 40.78           H  
ATOM   1985  HB3 PRO A 124      28.977  59.758  -3.843  1.00 40.78           H  
ATOM   1986  O   PRO A 124      32.631  57.700  -3.817  1.00 40.78           O  
ATOM   1987  CG  PRO A 124      30.974  60.344  -3.269  1.00 40.78           C  
ATOM   1988  HG2 PRO A 124      30.553  61.338  -3.116  1.00 40.78           H  
ATOM   1989  HG3 PRO A 124      31.924  60.415  -3.798  1.00 40.78           H  
ATOM   1990  CD  PRO A 124      31.186  59.616  -1.935  1.00 40.78           C  
ATOM   1991  HD2 PRO A 124      30.775  60.218  -1.125  1.00 40.78           H  
ATOM   1992  HD3 PRO A 124      32.247  59.441  -1.761  1.00 40.78           H  
ATOM   1993  N   ALA A 125      31.257  56.579  -5.171  1.00 27.77           N  
ATOM   1994  H   ALA A 125      30.306  56.356  -5.426  1.00 27.77           H  
ATOM   1995  CA  ALA A 125      32.319  56.045  -6.034  1.00 27.77           C  
ATOM   1996  HA  ALA A 125      33.146  56.755  -6.058  1.00 27.77           H  
ATOM   1997  C   ALA A 125      31.815  55.853  -7.476  1.00 27.77           C  
ATOM   1998  CB  ALA A 125      32.838  54.728  -5.441  1.00 27.77           C  
ATOM   1999  HB1 ALA A 125      32.030  53.998  -5.395  1.00 27.77           H  
ATOM   2000  HB2 ALA A 125      33.220  54.901  -4.435  1.00 27.77           H  
ATOM   2001  HB3 ALA A 125      33.643  54.334  -6.061  1.00 27.77           H  
ATOM   2002  O   ALA A 125      30.696  55.388  -7.679  1.00 27.77           O  
ATOM   2003  N   ALA A 126      32.625  56.211  -8.482  1.00 28.84           N  
ATOM   2004  H   ALA A 126      33.545  56.568  -8.269  1.00 28.84           H  
ATOM   2005  CA  ALA A 126      32.254  56.105  -9.897  1.00 28.84           C  
ATOM   2006  HA  ALA A 126      31.688  55.184 -10.037  1.00 28.84           H  
ATOM   2007  C   ALA A 126      33.473  56.064 -10.842  1.00 28.84           C  
ATOM   2008  CB  ALA A 126      31.348  57.293 -10.261  1.00 28.84           C  
ATOM   2009  HB1 ALA A 126      31.885  58.230 -10.113  1.00 28.84           H  
ATOM   2010  HB2 ALA A 126      30.458  57.289  -9.633  1.00 28.84           H  
ATOM   2011  HB3 ALA A 126      31.035  57.220 -11.303  1.00 28.84           H  
ATOM   2012  O   ALA A 126      34.521  56.643 -10.545  1.00 28.84           O  
ATOM   2013  N   ALA A 127      33.282  55.461 -12.027  1.00 28.39           N  
ATOM   2014  H   ALA A 127      32.384  55.021 -12.167  1.00 28.39           H  
ATOM   2015  CA  ALA A 127      34.295  55.281 -13.083  1.00 28.39           C  
ATOM   2016  HA  ALA A 127      33.814  54.716 -13.881  1.00 28.39           H  
ATOM   2017  C   ALA A 127      35.499  54.400 -12.622  1.00 28.39           C  
ATOM   2018  CB  ALA A 127      34.599  56.680 -13.658  1.00 28.39           C  
ATOM   2019  HB1 ALA A 127      33.665  57.219 -13.813  1.00 28.39           H  
ATOM   2020  HB2 ALA A 127      35.099  56.619 -14.625  1.00 28.39           H  
ATOM   2021  HB3 ALA A 127      35.211  57.250 -12.960  1.00 28.39           H  
ATOM   2022  O   ALA A 127      35.539  53.952 -11.484  1.00 28.39           O  
ATOM   2023  N   LYS A 128      36.494  54.010 -13.435  1.00 37.71           N  
ATOM   2024  H   LYS A 128      37.058  53.298 -12.994  1.00 37.71           H  
ATOM   2025  CA  LYS A 128      36.935  54.422 -14.788  1.00 37.71           C  
ATOM   2026  HA  LYS A 128      36.161  55.005 -15.288  1.00 37.71           H  
ATOM   2027  C   LYS A 128      37.157  53.176 -15.681  1.00 37.71           C  
ATOM   2028  CB  LYS A 128      38.215  55.288 -14.623  1.00 37.71           C  
ATOM   2029  HB2 LYS A 128      38.603  55.568 -15.602  1.00 37.71           H  
ATOM   2030  HB3 LYS A 128      38.973  54.691 -14.116  1.00 37.71           H  
ATOM   2031  O   LYS A 128      36.765  52.075 -15.313  1.00 37.71           O  
ATOM   2032  CG  LYS A 128      37.970  56.583 -13.814  1.00 37.71           C  
ATOM   2033  HG2 LYS A 128      37.413  56.340 -12.909  1.00 37.71           H  
ATOM   2034  HG3 LYS A 128      37.370  57.266 -14.417  1.00 37.71           H  
ATOM   2035  CD  LYS A 128      39.240  57.313 -13.356  1.00 37.71           C  
ATOM   2036  HD2 LYS A 128      39.781  57.699 -14.220  1.00 37.71           H  
ATOM   2037  HD3 LYS A 128      39.873  56.612 -12.812  1.00 37.71           H  
ATOM   2038  CE  LYS A 128      38.818  58.463 -12.422  1.00 37.71           C  
ATOM   2039  HE2 LYS A 128      38.137  58.059 -11.673  1.00 37.71           H  
ATOM   2040  HE3 LYS A 128      38.262  59.201 -13.000  1.00 37.71           H  
ATOM   2041  NZ  LYS A 128      39.970  59.104 -11.738  1.00 37.71           N  
ATOM   2042  HZ1 LYS A 128      40.610  59.514 -12.403  1.00 37.71           H  
ATOM   2043  HZ2 LYS A 128      39.646  59.832 -11.118  1.00 37.71           H  
ATOM   2044  HZ3 LYS A 128      40.469  58.429 -11.177  1.00 37.71           H  
ATOM   2045  N   ARG A 129      37.733  53.332 -16.883  1.00 35.88           N  
ATOM   2046  H   ARG A 129      38.093  54.247 -17.112  1.00 35.88           H  
ATOM   2047  CA  ARG A 129      38.050  52.232 -17.827  1.00 35.88           C  
ATOM   2048  HA  ARG A 129      38.020  51.286 -17.288  1.00 35.88           H  
ATOM   2049  C   ARG A 129      39.480  52.386 -18.377  1.00 35.88           C  
ATOM   2050  CB  ARG A 129      37.012  52.187 -18.974  1.00 35.88           C  
ATOM   2051  HB2 ARG A 129      37.358  51.475 -19.724  1.00 35.88           H  
ATOM   2052  HB3 ARG A 129      36.962  53.169 -19.444  1.00 35.88           H  
ATOM   2053  O   ARG A 129      39.929  53.521 -18.525  1.00 35.88           O  
ATOM   2054  CG  ARG A 129      35.593  51.762 -18.539  1.00 35.88           C  
ATOM   2055  HG2 ARG A 129      35.212  52.463 -17.796  1.00 35.88           H  
ATOM   2056  HG3 ARG A 129      35.644  50.771 -18.088  1.00 35.88           H  
ATOM   2057  CD  ARG A 129      34.621  51.728 -19.735  1.00 35.88           C  
ATOM   2058  HD2 ARG A 129      34.526  52.737 -20.135  1.00 35.88           H  
ATOM   2059  HD3 ARG A 129      35.039  51.082 -20.507  1.00 35.88           H  
ATOM   2060  NE  ARG A 129      33.284  51.217 -19.356  1.00 35.88           N  
ATOM   2061  HE  ARG A 129      33.193  50.830 -18.428  1.00 35.88           H  
ATOM   2062  NH1 ARG A 129      32.172  51.631 -21.336  1.00 35.88           N  
ATOM   2063 HH11 ARG A 129      33.006  52.041 -21.732  1.00 35.88           H  
ATOM   2064 HH12 ARG A 129      31.326  51.570 -21.884  1.00 35.88           H  
ATOM   2065  NH2 ARG A 129      31.093  50.648 -19.659  1.00 35.88           N  
ATOM   2066 HH21 ARG A 129      30.268  50.602 -20.238  1.00 35.88           H  
ATOM   2067 HH22 ARG A 129      31.051  50.256 -18.729  1.00 35.88           H  
ATOM   2068  CZ  ARG A 129      32.197  51.170 -20.116  1.00 35.88           C  
ATOM   2069  N   LYS A 130      40.122  51.266 -18.766  1.00 34.67           N  
ATOM   2070  H   LYS A 130      39.627  50.404 -18.586  1.00 34.67           H  
ATOM   2071  CA  LYS A 130      41.568  51.127 -19.119  1.00 34.67           C  
ATOM   2072  HA  LYS A 130      41.718  50.105 -19.469  1.00 34.67           H  
ATOM   2073  C   LYS A 130      42.486  51.265 -17.868  1.00 34.67           C  
ATOM   2074  CB  LYS A 130      41.937  52.069 -20.288  1.00 34.67           C  
ATOM   2075  HB2 LYS A 130      42.916  51.777 -20.670  1.00 34.67           H  
ATOM   2076  HB3 LYS A 130      42.020  53.081 -19.892  1.00 34.67           H  
ATOM   2077  O   LYS A 130      42.002  51.711 -16.836  1.00 34.67           O  
ATOM   2078  CG  LYS A 130      40.981  52.107 -21.496  1.00 34.67           C  
ATOM   2079  HG2 LYS A 130      40.946  51.125 -21.967  1.00 34.67           H  
ATOM   2080  HG3 LYS A 130      39.978  52.385 -21.173  1.00 34.67           H  
ATOM   2081  CD  LYS A 130      41.473  53.155 -22.510  1.00 34.67           C  
ATOM   2082  HD2 LYS A 130      42.456  52.861 -22.877  1.00 34.67           H  
ATOM   2083  HD3 LYS A 130      41.562  54.115 -22.001  1.00 34.67           H  
ATOM   2084  CE  LYS A 130      40.508  53.309 -23.692  1.00 34.67           C  
ATOM   2085  HE2 LYS A 130      39.520  53.552 -23.299  1.00 34.67           H  
ATOM   2086  HE3 LYS A 130      40.434  52.356 -24.215  1.00 34.67           H  
ATOM   2087  NZ  LYS A 130      40.952  54.378 -24.627  1.00 34.67           N  
ATOM   2088  HZ1 LYS A 130      41.847  54.151 -25.036  1.00 34.67           H  
ATOM   2089  HZ2 LYS A 130      40.288  54.499 -25.378  1.00 34.67           H  
ATOM   2090  HZ3 LYS A 130      41.043  55.260 -24.143  1.00 34.67           H  
ATOM   2091  N   TYR A 131      43.769  50.866 -17.840  1.00 33.12           N  
ATOM   2092  H   TYR A 131      44.155  50.846 -16.907  1.00 33.12           H  
ATOM   2093  CA  TYR A 131      44.750  50.566 -18.904  1.00 33.12           C  
ATOM   2094  HA  TYR A 131      44.242  50.322 -19.837  1.00 33.12           H  
ATOM   2095  C   TYR A 131      45.692  49.386 -18.549  1.00 33.12           C  
ATOM   2096  CB  TYR A 131      45.663  51.801 -19.102  1.00 33.12           C  
ATOM   2097  HB2 TYR A 131      46.151  52.025 -18.154  1.00 33.12           H  
ATOM   2098  HB3 TYR A 131      46.456  51.535 -19.801  1.00 33.12           H  
ATOM   2099  O   TYR A 131      45.974  49.169 -17.378  1.00 33.12           O  
ATOM   2100  CG  TYR A 131      45.012  53.075 -19.610  1.00 33.12           C  
ATOM   2101  CD1 TYR A 131      45.093  53.403 -20.978  1.00 33.12           C  
ATOM   2102  HD1 TYR A 131      45.639  52.766 -21.657  1.00 33.12           H  
ATOM   2103  CD2 TYR A 131      44.355  53.946 -18.717  1.00 33.12           C  
ATOM   2104  HD2 TYR A 131      44.316  53.712 -17.663  1.00 33.12           H  
ATOM   2105  CE1 TYR A 131      44.477  54.574 -21.460  1.00 33.12           C  
ATOM   2106  HE1 TYR A 131      44.551  54.847 -22.502  1.00 33.12           H  
ATOM   2107  CE2 TYR A 131      43.736  55.117 -19.196  1.00 33.12           C  
ATOM   2108  HE2 TYR A 131      43.215  55.769 -18.509  1.00 33.12           H  
ATOM   2109  OH  TYR A 131      43.149  56.520 -21.063  1.00 33.12           O  
ATOM   2110  HH  TYR A 131      42.818  57.080 -20.357  1.00 33.12           H  
ATOM   2111  CZ  TYR A 131      43.785  55.424 -20.573  1.00 33.12           C  
ATOM   2112  N   MET A 132      46.274  48.743 -19.581  1.00 30.13           N  
ATOM   2113  H   MET A 132      45.972  49.022 -20.504  1.00 30.13           H  
ATOM   2114  CA  MET A 132      47.310  47.671 -19.531  1.00 30.13           C  
ATOM   2115  HA  MET A 132      47.487  47.401 -20.572  1.00 30.13           H  
ATOM   2116  C   MET A 132      46.854  46.355 -18.840  1.00 30.13           C  
ATOM   2117  CB  MET A 132      48.652  48.223 -19.009  1.00 30.13           C  
ATOM   2118  HB2 MET A 132      49.443  47.559 -19.358  1.00 30.13           H  
ATOM   2119  HB3 MET A 132      48.654  48.225 -17.919  1.00 30.13           H  
ATOM   2120  O   MET A 132      45.774  46.333 -18.265  1.00 30.13           O  
ATOM   2121  CG  MET A 132      48.991  49.634 -19.511  1.00 30.13           C  
ATOM   2122  HG2 MET A 132      48.438  50.354 -18.907  1.00 30.13           H  
ATOM   2123  HG3 MET A 132      48.672  49.732 -20.549  1.00 30.13           H  
ATOM   2124  SD  MET A 132      50.753  50.052 -19.437  1.00 30.13           S  
ATOM   2125  CE  MET A 132      50.663  51.843 -19.705  1.00 30.13           C  
ATOM   2126  HE1 MET A 132      50.209  52.051 -20.673  1.00 30.13           H  
ATOM   2127  HE2 MET A 132      51.669  52.263 -19.679  1.00 30.13           H  
ATOM   2128  HE3 MET A 132      50.068  52.301 -18.915  1.00 30.13           H  
ATOM   2129  N   LYS A 133      47.463  45.157 -18.961  1.00 33.01           N  
ATOM   2130  H   LYS A 133      46.961  44.492 -18.391  1.00 33.01           H  
ATOM   2131  CA  LYS A 133      48.672  44.588 -19.627  1.00 33.01           C  
ATOM   2132  HA  LYS A 133      48.468  43.517 -19.609  1.00 33.01           H  
ATOM   2133  C   LYS A 133      50.046  44.665 -18.907  1.00 33.01           C  
ATOM   2134  CB  LYS A 133      48.774  44.937 -21.135  1.00 33.01           C  
ATOM   2135  HB2 LYS A 133      48.973  46.001 -21.262  1.00 33.01           H  
ATOM   2136  HB3 LYS A 133      49.634  44.406 -21.542  1.00 33.01           H  
ATOM   2137  O   LYS A 133      50.341  45.609 -18.193  1.00 33.01           O  
ATOM   2138  CG  LYS A 133      47.542  44.529 -21.968  1.00 33.01           C  
ATOM   2139  HG2 LYS A 133      47.254  43.515 -21.689  1.00 33.01           H  
ATOM   2140  HG3 LYS A 133      46.712  45.199 -21.741  1.00 33.01           H  
ATOM   2141  CD  LYS A 133      47.824  44.553 -23.484  1.00 33.01           C  
ATOM   2142  HD2 LYS A 133      48.059  45.571 -23.795  1.00 33.01           H  
ATOM   2143  HD3 LYS A 133      48.681  43.912 -23.691  1.00 33.01           H  
ATOM   2144  CE  LYS A 133      46.605  44.033 -24.268  1.00 33.01           C  
ATOM   2145  HE2 LYS A 133      45.783  44.738 -24.147  1.00 33.01           H  
ATOM   2146  HE3 LYS A 133      46.289  43.090 -23.820  1.00 33.01           H  
ATOM   2147  NZ  LYS A 133      46.892  43.817 -25.713  1.00 33.01           N  
ATOM   2148  HZ1 LYS A 133      47.619  43.128 -25.838  1.00 33.01           H  
ATOM   2149  HZ2 LYS A 133      47.174  44.673 -26.169  1.00 33.01           H  
ATOM   2150  HZ3 LYS A 133      46.071  43.467 -26.186  1.00 33.01           H  
ATOM   2151  N   LYS A 134      50.916  43.700 -19.274  1.00 33.62           N  
ATOM   2152  H   LYS A 134      50.499  42.928 -19.774  1.00 33.62           H  
ATOM   2153  CA  LYS A 134      52.405  43.705 -19.239  1.00 33.62           C  
ATOM   2154  HA  LYS A 134      52.650  42.995 -20.029  1.00 33.62           H  
ATOM   2155  C   LYS A 134      53.202  43.066 -18.067  1.00 33.62           C  
ATOM   2156  CB  LYS A 134      52.984  45.051 -19.750  1.00 33.62           C  
ATOM   2157  HB2 LYS A 134      53.333  45.638 -18.900  1.00 33.62           H  
ATOM   2158  HB3 LYS A 134      52.214  45.631 -20.258  1.00 33.62           H  
ATOM   2159  O   LYS A 134      54.330  43.483 -17.836  1.00 33.62           O  
ATOM   2160  CG  LYS A 134      54.131  44.826 -20.753  1.00 33.62           C  
ATOM   2161  HG2 LYS A 134      54.828  44.090 -20.352  1.00 33.62           H  
ATOM   2162  HG3 LYS A 134      53.711  44.431 -21.678  1.00 33.62           H  
ATOM   2163  CD  LYS A 134      54.911  46.111 -21.057  1.00 33.62           C  
ATOM   2164  HD2 LYS A 134      54.227  46.888 -21.400  1.00 33.62           H  
ATOM   2165  HD3 LYS A 134      55.397  46.442 -20.140  1.00 33.62           H  
ATOM   2166  CE  LYS A 134      55.966  45.824 -22.137  1.00 33.62           C  
ATOM   2167  HE2 LYS A 134      56.494  44.911 -21.860  1.00 33.62           H  
ATOM   2168  HE3 LYS A 134      55.460  45.641 -23.085  1.00 33.62           H  
ATOM   2169  NZ  LYS A 134      56.943  46.934 -22.274  1.00 33.62           N  
ATOM   2170  HZ1 LYS A 134      57.438  47.072 -21.404  1.00 33.62           H  
ATOM   2171  HZ2 LYS A 134      57.628  46.723 -22.985  1.00 33.62           H  
ATOM   2172  HZ3 LYS A 134      56.482  47.799 -22.515  1.00 33.62           H  
ATOM   2173  N   ALA A 135      52.711  41.980 -17.461  1.00 32.89           N  
ATOM   2174  H   ALA A 135      51.733  41.756 -17.577  1.00 32.89           H  
ATOM   2175  CA  ALA A 135      53.522  40.924 -16.806  1.00 32.89           C  
ATOM   2176  HA  ALA A 135      54.426  40.726 -17.383  1.00 32.89           H  
ATOM   2177  C   ALA A 135      52.683  39.630 -16.712  1.00 32.89           C  
ATOM   2178  CB  ALA A 135      53.921  41.383 -15.395  1.00 32.89           C  
ATOM   2179  HB1 ALA A 135      53.031  41.589 -14.800  1.00 32.89           H  
ATOM   2180  HB2 ALA A 135      54.502  40.601 -14.907  1.00 32.89           H  
ATOM   2181  HB3 ALA A 135      54.534  42.283 -15.450  1.00 32.89           H  
ATOM   2182  O   ALA A 135      51.471  39.749 -16.548  1.00 32.89           O  
ATOM   2183  N   LYS A 136      53.153  38.378 -16.854  1.00 34.45           N  
ATOM   2184  H   LYS A 136      52.436  37.716 -16.594  1.00 34.45           H  
ATOM   2185  CA  LYS A 136      54.374  37.752 -17.429  1.00 34.45           C  
ATOM   2186  HA  LYS A 136      54.142  36.690 -17.346  1.00 34.45           H  
ATOM   2187  C   LYS A 136      55.759  37.886 -16.745  1.00 34.45           C  
ATOM   2188  CB  LYS A 136      54.471  38.030 -18.950  1.00 34.45           C  
ATOM   2189  HB2 LYS A 136      55.154  38.864 -19.113  1.00 34.45           H  
ATOM   2190  HB3 LYS A 136      53.495  38.313 -19.344  1.00 34.45           H  
ATOM   2191  O   LYS A 136      56.269  38.990 -16.610  1.00 34.45           O  
ATOM   2192  CG  LYS A 136      54.957  36.790 -19.727  1.00 34.45           C  
ATOM   2193  HG2 LYS A 136      54.107  36.128 -19.890  1.00 34.45           H  
ATOM   2194  HG3 LYS A 136      55.685  36.248 -19.122  1.00 34.45           H  
ATOM   2195  CD  LYS A 136      55.623  37.107 -21.074  1.00 34.45           C  
ATOM   2196  HD2 LYS A 136      56.488  37.744 -20.889  1.00 34.45           H  
ATOM   2197  HD3 LYS A 136      54.922  37.630 -21.726  1.00 34.45           H  
ATOM   2198  CE  LYS A 136      56.068  35.787 -21.731  1.00 34.45           C  
ATOM   2199  HE2 LYS A 136      56.433  35.123 -20.948  1.00 34.45           H  
ATOM   2200  HE3 LYS A 136      55.203  35.304 -22.187  1.00 34.45           H  
ATOM   2201  NZ  LYS A 136      57.151  35.977 -22.729  1.00 34.45           N  
ATOM   2202  HZ1 LYS A 136      56.864  36.577 -23.489  1.00 34.45           H  
ATOM   2203  HZ2 LYS A 136      57.445  35.088 -23.106  1.00 34.45           H  
ATOM   2204  HZ3 LYS A 136      57.953  36.386 -22.270  1.00 34.45           H  
ATOM   2205  N   GLN A 137      56.411  36.715 -16.612  1.00 26.19           N  
ATOM   2206  H   GLN A 137      55.821  35.897 -16.660  1.00 26.19           H  
ATOM   2207  CA  GLN A 137      57.847  36.408 -16.396  1.00 26.19           C  
ATOM   2208  HA  GLN A 137      57.889  35.326 -16.519  1.00 26.19           H  
ATOM   2209  C   GLN A 137      58.449  36.579 -14.983  1.00 26.19           C  
ATOM   2210  CB  GLN A 137      58.734  36.981 -17.528  1.00 26.19           C  
ATOM   2211  HB2 GLN A 137      59.729  37.200 -17.138  1.00 26.19           H  
ATOM   2212  HB3 GLN A 137      58.316  37.915 -17.902  1.00 26.19           H  
ATOM   2213  O   GLN A 137      57.973  37.377 -14.186  1.00 26.19           O  
ATOM   2214  CG  GLN A 137      58.883  35.981 -18.687  1.00 26.19           C  
ATOM   2215  HG2 GLN A 137      59.433  35.107 -18.336  1.00 26.19           H  
ATOM   2216  HG3 GLN A 137      57.896  35.649 -19.010  1.00 26.19           H  
ATOM   2217  CD  GLN A 137      59.612  36.567 -19.892  1.00 26.19           C  
ATOM   2218  NE2 GLN A 137      60.919  36.692 -19.853  1.00 26.19           N  
ATOM   2219 HE21 GLN A 137      61.381  37.054 -20.675  1.00 26.19           H  
ATOM   2220 HE22 GLN A 137      61.445  36.392 -19.046  1.00 26.19           H  
ATOM   2221  OE1 GLN A 137      59.006  36.901 -20.904  1.00 26.19           O  
ATOM   2222  N   ALA A 138      59.522  35.795 -14.746  1.00 26.96           N  
ATOM   2223  H   ALA A 138      59.835  35.246 -15.534  1.00 26.96           H  
ATOM   2224  CA  ALA A 138      60.072  35.331 -13.455  1.00 26.96           C  
ATOM   2225  HA  ALA A 138      60.950  34.735 -13.706  1.00 26.96           H  
ATOM   2226  C   ALA A 138      59.120  34.382 -12.680  1.00 26.96           C  
ATOM   2227  CB  ALA A 138      60.593  36.510 -12.622  1.00 26.96           C  
ATOM   2228  HB1 ALA A 138      61.276  37.117 -13.216  1.00 26.96           H  
ATOM   2229  HB2 ALA A 138      61.120  36.133 -11.745  1.00 26.96           H  
ATOM   2230  HB3 ALA A 138      59.759  37.126 -12.287  1.00 26.96           H  
ATOM   2231  O   ALA A 138      57.911  34.577 -12.719  1.00 26.96           O  
ATOM   2232  N   GLY A 139      59.588  33.327 -11.997  1.00 25.53           N  
ATOM   2233  H   GLY A 139      58.876  32.782 -11.532  1.00 25.53           H  
ATOM   2234  CA  GLY A 139      60.941  32.737 -11.902  1.00 25.53           C  
ATOM   2235  HA2 GLY A 139      61.415  32.726 -12.884  1.00 25.53           H  
ATOM   2236  HA3 GLY A 139      61.555  33.313 -11.210  1.00 25.53           H  
ATOM   2237  C   GLY A 139      60.857  31.280 -11.392  1.00 25.53           C  
ATOM   2238  O   GLY A 139      59.855  30.937 -10.776  1.00 25.53           O  
ATOM   2239  N   ASP A 140      61.847  30.426 -11.697  1.00 29.88           N  
ATOM   2240  H   ASP A 140      62.713  30.776 -12.082  1.00 29.88           H  
ATOM   2241  CA  ASP A 140      61.662  28.951 -11.759  1.00 29.88           C  
ATOM   2242  HA  ASP A 140      60.895  28.682 -11.032  1.00 29.88           H  
ATOM   2243  C   ASP A 140      62.950  28.141 -11.356  1.00 29.88           C  
ATOM   2244  CB  ASP A 140      61.104  28.678 -13.175  1.00 29.88           C  
ATOM   2245  HB2 ASP A 140      61.935  28.533 -13.866  1.00 29.88           H  
ATOM   2246  HB3 ASP A 140      60.555  29.549 -13.529  1.00 29.88           H  
ATOM   2247  O   ASP A 140      63.881  28.767 -10.842  1.00 29.88           O  
ATOM   2248  CG  ASP A 140      60.121  27.507 -13.252  1.00 29.88           C  
ATOM   2249  OD1 ASP A 140      59.570  27.122 -12.199  1.00 29.88           O  
ATOM   2250  OD2 ASP A 140      59.973  26.993 -14.379  1.00 29.88           O  
ATOM   2251  N   PRO A 141      63.059  26.786 -11.431  1.00 60.81           N  
ATOM   2252  CA  PRO A 141      62.909  25.952 -10.231  1.00 60.81           C  
ATOM   2253  HA  PRO A 141      62.672  26.600  -9.387  1.00 60.81           H  
ATOM   2254  C   PRO A 141      64.120  25.039  -9.864  1.00 60.81           C  
ATOM   2255  CB  PRO A 141      61.682  25.095 -10.548  1.00 60.81           C  
ATOM   2256  HB2 PRO A 141      60.778  25.680 -10.378  1.00 60.81           H  
ATOM   2257  HB3 PRO A 141      61.649  24.178  -9.961  1.00 60.81           H  
ATOM   2258  O   PRO A 141      64.869  24.577 -10.731  1.00 60.81           O  
ATOM   2259  CG  PRO A 141      61.834  24.805 -12.045  1.00 60.81           C  
ATOM   2260  HG2 PRO A 141      62.313  23.837 -12.193  1.00 60.81           H  
ATOM   2261  HG3 PRO A 141      60.867  24.821 -12.547  1.00 60.81           H  
ATOM   2262  CD  PRO A 141      62.759  25.915 -12.564  1.00 60.81           C  
ATOM   2263  HD2 PRO A 141      63.689  25.462 -12.907  1.00 60.81           H  
ATOM   2264  HD3 PRO A 141      62.323  26.433 -13.419  1.00 60.81           H  
ATOM   2265  N   PRO A 142      64.298  24.667  -8.576  1.00 43.76           N  
ATOM   2266  CA  PRO A 142      65.500  23.986  -8.065  1.00 43.76           C  
ATOM   2267  HA  PRO A 142      66.360  24.337  -8.635  1.00 43.76           H  
ATOM   2268  C   PRO A 142      65.519  22.436  -8.170  1.00 43.76           C  
ATOM   2269  CB  PRO A 142      65.650  24.516  -6.632  1.00 43.76           C  
ATOM   2270  HB2 PRO A 142      66.098  25.509  -6.656  1.00 43.76           H  
ATOM   2271  HB3 PRO A 142      66.230  23.864  -5.978  1.00 43.76           H  
ATOM   2272  O   PRO A 142      66.046  21.770  -7.281  1.00 43.76           O  
ATOM   2273  CG  PRO A 142      64.196  24.628  -6.184  1.00 43.76           C  
ATOM   2274  HG2 PRO A 142      64.079  25.322  -5.352  1.00 43.76           H  
ATOM   2275  HG3 PRO A 142      63.813  23.642  -5.922  1.00 43.76           H  
ATOM   2276  CD  PRO A 142      63.500  25.136  -7.448  1.00 43.76           C  
ATOM   2277  HD2 PRO A 142      62.480  24.756  -7.499  1.00 43.76           H  
ATOM   2278  HD3 PRO A 142      63.494  26.226  -7.431  1.00 43.76           H  
ATOM   2279  N   ARG A 143      65.069  21.859  -9.299  1.00 32.56           N  
ATOM   2280  H   ARG A 143      64.678  22.493  -9.981  1.00 32.56           H  
ATOM   2281  CA  ARG A 143      65.179  20.415  -9.668  1.00 32.56           C  
ATOM   2282  HA  ARG A 143      64.818  20.336 -10.693  1.00 32.56           H  
ATOM   2283  C   ARG A 143      64.312  19.411  -8.861  1.00 32.56           C  
ATOM   2284  CB  ARG A 143      66.663  19.963  -9.667  1.00 32.56           C  
ATOM   2285  HB2 ARG A 143      66.732  18.976 -10.125  1.00 32.56           H  
ATOM   2286  HB3 ARG A 143      66.989  19.855  -8.632  1.00 32.56           H  
ATOM   2287  O   ARG A 143      63.576  19.760  -7.948  1.00 32.56           O  
ATOM   2288  CG  ARG A 143      67.659  20.876 -10.401  1.00 32.56           C  
ATOM   2289  HG2 ARG A 143      67.593  21.897 -10.027  1.00 32.56           H  
ATOM   2290  HG3 ARG A 143      67.438  20.869 -11.468  1.00 32.56           H  
ATOM   2291  CD  ARG A 143      69.081  20.356 -10.152  1.00 32.56           C  
ATOM   2292  HD2 ARG A 143      69.282  20.414  -9.083  1.00 32.56           H  
ATOM   2293  HD3 ARG A 143      69.135  19.313 -10.464  1.00 32.56           H  
ATOM   2294  NE  ARG A 143      70.089  21.136 -10.893  1.00 32.56           N  
ATOM   2295  HE  ARG A 143      69.740  21.779 -11.589  1.00 32.56           H  
ATOM   2296  NH1 ARG A 143      71.956  20.285  -9.856  1.00 32.56           N  
ATOM   2297 HH11 ARG A 143      71.358  19.743  -9.249  1.00 32.56           H  
ATOM   2298 HH12 ARG A 143      72.961  20.239  -9.763  1.00 32.56           H  
ATOM   2299  NH2 ARG A 143      72.190  21.767 -11.506  1.00 32.56           N  
ATOM   2300 HH21 ARG A 143      71.801  22.368 -12.219  1.00 32.56           H  
ATOM   2301 HH22 ARG A 143      73.192  21.697 -11.408  1.00 32.56           H  
ATOM   2302  CZ  ARG A 143      71.401  21.060 -10.747  1.00 32.56           C  
ATOM   2303  N   ARG A 144      64.402  18.130  -9.264  1.00 36.03           N  
ATOM   2304  H   ARG A 144      65.071  17.964 -10.002  1.00 36.03           H  
ATOM   2305  CA  ARG A 144      63.773  16.921  -8.676  1.00 36.03           C  
ATOM   2306  HA  ARG A 144      62.849  17.193  -8.166  1.00 36.03           H  
ATOM   2307  C   ARG A 144      64.705  16.206  -7.676  1.00 36.03           C  
ATOM   2308  CB  ARG A 144      63.497  15.901  -9.804  1.00 36.03           C  
ATOM   2309  HB2 ARG A 144      63.121  14.982  -9.354  1.00 36.03           H  
ATOM   2310  HB3 ARG A 144      64.462  15.663 -10.251  1.00 36.03           H  
ATOM   2311  O   ARG A 144      65.922  16.301  -7.818  1.00 36.03           O  
ATOM   2312  CG  ARG A 144      62.524  16.275 -10.940  1.00 36.03           C  
ATOM   2313  HG2 ARG A 144      61.498  16.173 -10.588  1.00 36.03           H  
ATOM   2314  HG3 ARG A 144      62.693  17.296 -11.281  1.00 36.03           H  
ATOM   2315  CD  ARG A 144      62.800  15.297 -12.099  1.00 36.03           C  
ATOM   2316  HD2 ARG A 144      63.720  15.607 -12.594  1.00 36.03           H  
ATOM   2317  HD3 ARG A 144      62.957  14.301 -11.684  1.00 36.03           H  
ATOM   2318  NE  ARG A 144      61.719  15.196 -13.094  1.00 36.03           N  
ATOM   2319  HE  ARG A 144      60.888  15.761 -12.993  1.00 36.03           H  
ATOM   2320  NH1 ARG A 144      62.825  13.876 -14.635  1.00 36.03           N  
ATOM   2321 HH11 ARG A 144      62.745  13.389 -15.517  1.00 36.03           H  
ATOM   2322 HH12 ARG A 144      63.720  14.194 -14.292  1.00 36.03           H  
ATOM   2323  NH2 ARG A 144      60.649  14.159 -14.802  1.00 36.03           N  
ATOM   2324 HH21 ARG A 144      60.744  14.166 -15.807  1.00 36.03           H  
ATOM   2325 HH22 ARG A 144      59.919  14.832 -14.618  1.00 36.03           H  
ATOM   2326  CZ  ARG A 144      61.738  14.423 -14.168  1.00 36.03           C  
ATOM   2327  N   TYR A 145      64.150  15.342  -6.815  1.00 32.56           N  
ATOM   2328  H   TYR A 145      63.143  15.326  -6.743  1.00 32.56           H  
ATOM   2329  CA  TYR A 145      64.857  14.185  -6.222  1.00 32.56           C  
ATOM   2330  HA  TYR A 145      65.594  13.847  -6.950  1.00 32.56           H  
ATOM   2331  C   TYR A 145      63.898  12.993  -5.981  1.00 32.56           C  
ATOM   2332  CB  TYR A 145      65.620  14.594  -4.946  1.00 32.56           C  
ATOM   2333  HB2 TYR A 145      65.076  14.265  -4.061  1.00 32.56           H  
ATOM   2334  HB3 TYR A 145      65.692  15.680  -4.892  1.00 32.56           H  
ATOM   2335  O   TYR A 145      62.700  13.124  -6.232  1.00 32.56           O  
ATOM   2336  CG  TYR A 145      67.033  14.037  -4.929  1.00 32.56           C  
ATOM   2337  CD1 TYR A 145      67.344  12.865  -4.209  1.00 32.56           C  
ATOM   2338  HD1 TYR A 145      66.597  12.376  -3.601  1.00 32.56           H  
ATOM   2339  CD2 TYR A 145      68.031  14.678  -5.690  1.00 32.56           C  
ATOM   2340  HD2 TYR A 145      67.792  15.576  -6.239  1.00 32.56           H  
ATOM   2341  CE1 TYR A 145      68.648  12.334  -4.265  1.00 32.56           C  
ATOM   2342  HE1 TYR A 145      68.900  11.439  -3.714  1.00 32.56           H  
ATOM   2343  CE2 TYR A 145      69.336  14.152  -5.742  1.00 32.56           C  
ATOM   2344  HE2 TYR A 145      70.097  14.649  -6.326  1.00 32.56           H  
ATOM   2345  OH  TYR A 145      70.899  12.453  -5.081  1.00 32.56           O  
ATOM   2346  HH  TYR A 145      71.496  12.983  -5.615  1.00 32.56           H  
ATOM   2347  CZ  TYR A 145      69.646  12.974  -5.030  1.00 32.56           C  
ATOM   2348  N   LYS A 146      64.400  11.820  -5.550  1.00 38.56           N  
ATOM   2349  H   LYS A 146      65.384  11.785  -5.326  1.00 38.56           H  
ATOM   2350  CA  LYS A 146      63.601  10.598  -5.274  1.00 38.56           C  
ATOM   2351  HA  LYS A 146      62.605  10.905  -4.954  1.00 38.56           H  
ATOM   2352  C   LYS A 146      64.175   9.743  -4.123  1.00 38.56           C  
ATOM   2353  CB  LYS A 146      63.472   9.741  -6.563  1.00 38.56           C  
ATOM   2354  HB2 LYS A 146      64.450   9.638  -7.033  1.00 38.56           H  
ATOM   2355  HB3 LYS A 146      63.134   8.741  -6.291  1.00 38.56           H  
ATOM   2356  O   LYS A 146      65.323   9.922  -3.730  1.00 38.56           O  
ATOM   2357  CG  LYS A 146      62.463  10.298  -7.587  1.00 38.56           C  
ATOM   2358  HG2 LYS A 146      62.879  11.189  -8.057  1.00 38.56           H  
ATOM   2359  HG3 LYS A 146      61.548  10.574  -7.062  1.00 38.56           H  
ATOM   2360  CD  LYS A 146      62.105   9.276  -8.683  1.00 38.56           C  
ATOM   2361  HD2 LYS A 146      63.000   9.037  -9.257  1.00 38.56           H  
ATOM   2362  HD3 LYS A 146      61.730   8.367  -8.213  1.00 38.56           H  
ATOM   2363  CE  LYS A 146      61.023   9.852  -9.612  1.00 38.56           C  
ATOM   2364  HE2 LYS A 146      60.175  10.164  -9.002  1.00 38.56           H  
ATOM   2365  HE3 LYS A 146      61.420  10.745 -10.094  1.00 38.56           H  
ATOM   2366  NZ  LYS A 146      60.569   8.875 -10.639  1.00 38.56           N  
ATOM   2367  HZ1 LYS A 146      61.335   8.579 -11.227  1.00 38.56           H  
ATOM   2368  HZ2 LYS A 146      60.160   8.059 -10.206  1.00 38.56           H  
ATOM   2369  HZ3 LYS A 146      59.864   9.288 -11.232  1.00 38.56           H  
ATOM   2370  N   THR A 147      63.395   8.733  -3.707  1.00 35.68           N  
ATOM   2371  H   THR A 147      62.461   8.736  -4.090  1.00 35.68           H  
ATOM   2372  CA  THR A 147      63.668   7.669  -2.702  1.00 35.68           C  
ATOM   2373  HA  THR A 147      62.878   6.935  -2.859  1.00 35.68           H  
ATOM   2374  C   THR A 147      63.520   8.062  -1.222  1.00 35.68           C  
ATOM   2375  CB  THR A 147      64.971   6.880  -2.949  1.00 35.68           C  
ATOM   2376  HB  THR A 147      64.941   5.985  -2.327  1.00 35.68           H  
ATOM   2377  O   THR A 147      63.579   9.234  -0.872  1.00 35.68           O  
ATOM   2378  CG2 THR A 147      65.156   6.422  -4.396  1.00 35.68           C  
ATOM   2379 HG21 THR A 147      64.281   5.860  -4.723  1.00 35.68           H  
ATOM   2380 HG22 THR A 147      66.031   5.774  -4.453  1.00 35.68           H  
ATOM   2381 HG23 THR A 147      65.315   7.276  -5.053  1.00 35.68           H  
ATOM   2382  OG1 THR A 147      66.102   7.616  -2.573  1.00 35.68           O  
ATOM   2383  HG1 THR A 147      66.008   8.509  -2.914  1.00 35.68           H  
ATOM   2384  N   GLY A 148      63.258   7.056  -0.373  1.00 31.03           N  
ATOM   2385  H   GLY A 148      63.182   6.126  -0.758  1.00 31.03           H  
ATOM   2386  CA  GLY A 148      62.990   7.179   1.069  1.00 31.03           C  
ATOM   2387  HA2 GLY A 148      62.622   8.180   1.296  1.00 31.03           H  
ATOM   2388  HA3 GLY A 148      63.921   7.030   1.617  1.00 31.03           H  
ATOM   2389  C   GLY A 148      61.943   6.160   1.560  1.00 31.03           C  
ATOM   2390  O   GLY A 148      61.006   5.850   0.827  1.00 31.03           O  
ATOM   2391  N   LYS A 149      62.107   5.620   2.779  1.00 38.91           N  
ATOM   2392  H   LYS A 149      62.899   5.937   3.319  1.00 38.91           H  
ATOM   2393  CA  LYS A 149      61.142   4.768   3.521  1.00 38.91           C  
ATOM   2394  HA  LYS A 149      60.136   5.141   3.331  1.00 38.91           H  
ATOM   2395  C   LYS A 149      61.385   4.896   5.040  1.00 38.91           C  
ATOM   2396  CB  LYS A 149      61.226   3.283   3.080  1.00 38.91           C  
ATOM   2397  HB2 LYS A 149      60.740   2.670   3.839  1.00 38.91           H  
ATOM   2398  HB3 LYS A 149      62.269   2.971   3.023  1.00 38.91           H  
ATOM   2399  O   LYS A 149      62.411   5.430   5.441  1.00 38.91           O  
ATOM   2400  CG  LYS A 149      60.523   3.000   1.738  1.00 38.91           C  
ATOM   2401  HG2 LYS A 149      59.595   3.572   1.700  1.00 38.91           H  
ATOM   2402  HG3 LYS A 149      61.169   3.321   0.921  1.00 38.91           H  
ATOM   2403  CD  LYS A 149      60.177   1.516   1.533  1.00 38.91           C  
ATOM   2404  HD2 LYS A 149      59.571   1.173   2.372  1.00 38.91           H  
ATOM   2405  HD3 LYS A 149      61.096   0.932   1.491  1.00 38.91           H  
ATOM   2406  CE  LYS A 149      59.383   1.352   0.227  1.00 38.91           C  
ATOM   2407  HE2 LYS A 149      58.532   2.032   0.256  1.00 38.91           H  
ATOM   2408  HE3 LYS A 149      60.017   1.657  -0.605  1.00 38.91           H  
ATOM   2409  NZ  LYS A 149      58.903  -0.041   0.026  1.00 38.91           N  
ATOM   2410  HZ1 LYS A 149      58.377  -0.116  -0.833  1.00 38.91           H  
ATOM   2411  HZ2 LYS A 149      58.295  -0.323   0.782  1.00 38.91           H  
ATOM   2412  HZ3 LYS A 149      59.677  -0.688  -0.021  1.00 38.91           H  
ATOM   2413  N   LYS A 150      60.451   4.385   5.862  1.00 44.49           N  
ATOM   2414  H   LYS A 150      59.662   3.940   5.416  1.00 44.49           H  
ATOM   2415  CA  LYS A 150      60.438   4.455   7.345  1.00 44.49           C  
ATOM   2416  HA  LYS A 150      59.444   4.132   7.652  1.00 44.49           H  
ATOM   2417  C   LYS A 150      60.502   5.895   7.905  1.00 44.49           C  
ATOM   2418  CB  LYS A 150      61.453   3.456   7.979  1.00 44.49           C  
ATOM   2419  HB2 LYS A 150      62.161   3.108   7.226  1.00 44.49           H  
ATOM   2420  HB3 LYS A 150      62.052   3.964   8.735  1.00 44.49           H  
ATOM   2421  O   LYS A 150      61.403   6.261   8.646  1.00 44.49           O  
ATOM   2422  CG  LYS A 150      60.780   2.227   8.638  1.00 44.49           C  
ATOM   2423  HG2 LYS A 150      60.831   1.376   7.959  1.00 44.49           H  
ATOM   2424  HG3 LYS A 150      59.727   2.443   8.824  1.00 44.49           H  
ATOM   2425  CD  LYS A 150      61.408   1.854   9.996  1.00 44.49           C  
ATOM   2426  HD2 LYS A 150      62.418   1.470   9.852  1.00 44.49           H  
ATOM   2427  HD3 LYS A 150      61.464   2.760  10.600  1.00 44.49           H  
ATOM   2428  CE  LYS A 150      60.545   0.819  10.744  1.00 44.49           C  
ATOM   2429  HE2 LYS A 150      60.871  -0.186  10.473  1.00 44.49           H  
ATOM   2430  HE3 LYS A 150      59.512   0.931  10.413  1.00 44.49           H  
ATOM   2431  NZ  LYS A 150      60.576   1.003  12.226  1.00 44.49           N  
ATOM   2432  HZ1 LYS A 150      60.229   1.905  12.517  1.00 44.49           H  
ATOM   2433  HZ2 LYS A 150      59.972   0.345  12.699  1.00 44.49           H  
ATOM   2434  HZ3 LYS A 150      61.505   0.921  12.612  1.00 44.49           H  
ATOM   2435  N   ALA A 151      59.493   6.694   7.551  1.00 32.95           N  
ATOM   2436  H   ALA A 151      58.806   6.337   6.902  1.00 32.95           H  
ATOM   2437  CA  ALA A 151      59.277   8.053   8.066  1.00 32.95           C  
ATOM   2438  HA  ALA A 151      59.638   8.103   9.093  1.00 32.95           H  
ATOM   2439  C   ALA A 151      57.770   8.422   8.103  1.00 32.95           C  
ATOM   2440  CB  ALA A 151      60.114   9.029   7.221  1.00 32.95           C  
ATOM   2441  HB1 ALA A 151      60.012  10.038   7.621  1.00 32.95           H  
ATOM   2442  HB2 ALA A 151      61.166   8.747   7.257  1.00 32.95           H  
ATOM   2443  HB3 ALA A 151      59.769   9.023   6.187  1.00 32.95           H  
ATOM   2444  O   ALA A 151      57.380   9.480   7.621  1.00 32.95           O  
ATOM   2445  N   ALA A 152      56.912   7.503   8.574  1.00 32.45           N  
ATOM   2446  H   ALA A 152      57.293   6.697   9.049  1.00 32.45           H  
ATOM   2447  CA  ALA A 152      55.457   7.714   8.665  1.00 32.45           C  
ATOM   2448  HA  ALA A 152      55.271   8.738   8.991  1.00 32.45           H  
ATOM   2449  C   ALA A 152      54.792   6.792   9.707  1.00 32.45           C  
ATOM   2450  CB  ALA A 152      54.822   7.535   7.275  1.00 32.45           C  
ATOM   2451  HB1 ALA A 152      53.743   7.668   7.351  1.00 32.45           H  
ATOM   2452  HB2 ALA A 152      55.211   8.289   6.590  1.00 32.45           H  
ATOM   2453  HB3 ALA A 152      55.034   6.543   6.876  1.00 32.45           H  
ATOM   2454  O   ALA A 152      54.376   7.259  10.759  1.00 32.45           O  
ATOM   2455  N   LEU A 153      54.735   5.481   9.435  1.00 39.00           N  
ATOM   2456  H   LEU A 153      55.068   5.165   8.535  1.00 39.00           H  
ATOM   2457  CA  LEU A 153      54.176   4.462  10.340  1.00 39.00           C  
ATOM   2458  HA  LEU A 153      53.305   4.870  10.852  1.00 39.00           H  
ATOM   2459  C   LEU A 153      55.178   4.103  11.447  1.00 39.00           C  
ATOM   2460  CB  LEU A 153      53.712   3.231   9.537  1.00 39.00           C  
ATOM   2461  HB2 LEU A 153      54.569   2.813   9.008  1.00 39.00           H  
ATOM   2462  HB3 LEU A 153      53.363   2.482  10.247  1.00 39.00           H  
ATOM   2463  O   LEU A 153      55.907   3.112  11.344  1.00 39.00           O  
ATOM   2464  CG  LEU A 153      52.582   3.500   8.526  1.00 39.00           C  
ATOM   2465  HG  LEU A 153      52.917   4.243   7.802  1.00 39.00           H  
ATOM   2466  CD1 LEU A 153      52.264   2.212   7.765  1.00 39.00           C  
ATOM   2467 HD11 LEU A 153      51.484   2.403   7.029  1.00 39.00           H  
ATOM   2468 HD12 LEU A 153      51.913   1.453   8.464  1.00 39.00           H  
ATOM   2469 HD13 LEU A 153      53.157   1.849   7.256  1.00 39.00           H  
ATOM   2470  CD2 LEU A 153      51.298   4.002   9.186  1.00 39.00           C  
ATOM   2471 HD21 LEU A 153      50.991   3.312   9.972  1.00 39.00           H  
ATOM   2472 HD22 LEU A 153      51.459   4.985   9.629  1.00 39.00           H  
ATOM   2473 HD23 LEU A 153      50.500   4.084   8.448  1.00 39.00           H  
ATOM   2474  N   GLN A 154      55.295   5.032  12.396  1.00 35.41           N  
ATOM   2475  H   GLN A 154      54.722   5.851  12.249  1.00 35.41           H  
ATOM   2476  CA  GLN A 154      55.842   4.908  13.749  1.00 35.41           C  
ATOM   2477  HA  GLN A 154      55.295   4.120  14.266  1.00 35.41           H  
ATOM   2478  C   GLN A 154      55.551   6.249  14.462  1.00 35.41           C  
ATOM   2479  CB  GLN A 154      57.348   4.545  13.713  1.00 35.41           C  
ATOM   2480  HB2 GLN A 154      57.933   5.362  13.289  1.00 35.41           H  
ATOM   2481  HB3 GLN A 154      57.490   3.662  13.090  1.00 35.41           H  
ATOM   2482  O   GLN A 154      56.452   7.061  14.667  1.00 35.41           O  
ATOM   2483  CG  GLN A 154      57.866   4.195  15.112  1.00 35.41           C  
ATOM   2484  HG2 GLN A 154      57.973   5.108  15.698  1.00 35.41           H  
ATOM   2485  HG3 GLN A 154      57.126   3.569  15.612  1.00 35.41           H  
ATOM   2486  CD  GLN A 154      59.192   3.435  15.148  1.00 35.41           C  
ATOM   2487  NE2 GLN A 154      59.662   3.167  16.343  1.00 35.41           N  
ATOM   2488 HE21 GLN A 154      60.466   2.571  16.474  1.00 35.41           H  
ATOM   2489 HE22 GLN A 154      59.072   3.387  17.133  1.00 35.41           H  
ATOM   2490  OE1 GLN A 154      59.794   3.030  14.143  1.00 35.41           O  
ATOM   2491  N   ALA A 155      54.265   6.554  14.679  1.00 32.81           N  
ATOM   2492  H   ALA A 155      53.583   5.828  14.513  1.00 32.81           H  
ATOM   2493  CA  ALA A 155      53.786   7.908  15.010  1.00 32.81           C  
ATOM   2494  HA  ALA A 155      54.573   8.437  15.546  1.00 32.81           H  
ATOM   2495  C   ALA A 155      52.530   7.983  15.907  1.00 32.81           C  
ATOM   2496  CB  ALA A 155      53.530   8.644  13.687  1.00 32.81           C  
ATOM   2497  HB1 ALA A 155      53.195   9.661  13.892  1.00 32.81           H  
ATOM   2498  HB2 ALA A 155      54.450   8.689  13.105  1.00 32.81           H  
ATOM   2499  HB3 ALA A 155      52.764   8.123  13.112  1.00 32.81           H  
ATOM   2500  O   ALA A 155      52.255   9.043  16.466  1.00 32.81           O  
ATOM   2501  N   ALA A 156      51.775   6.893  16.061  1.00 32.95           N  
ATOM   2502  H   ALA A 156      52.032   6.068  15.538  1.00 32.95           H  
ATOM   2503  CA  ALA A 156      50.605   6.808  16.949  1.00 32.95           C  
ATOM   2504  HA  ALA A 156      50.632   7.620  17.675  1.00 32.95           H  
ATOM   2505  C   ALA A 156      50.565   5.491  17.746  1.00 32.95           C  
ATOM   2506  CB  ALA A 156      49.344   6.967  16.088  1.00 32.95           C  
ATOM   2507  HB1 ALA A 156      49.367   7.928  15.576  1.00 32.95           H  
ATOM   2508  HB2 ALA A 156      48.461   6.925  16.725  1.00 32.95           H  
ATOM   2509  HB3 ALA A 156      49.292   6.165  15.351  1.00 32.95           H  
ATOM   2510  O   ALA A 156      50.059   5.444  18.864  1.00 32.95           O  
ATOM   2511  N   GLU A 157      51.144   4.433  17.183  1.00 35.88           N  
ATOM   2512  H   GLU A 157      51.564   4.572  16.275  1.00 35.88           H  
ATOM   2513  CA  GLU A 157      51.135   3.056  17.674  1.00 35.88           C  
ATOM   2514  HA  GLU A 157      50.103   2.729  17.802  1.00 35.88           H  
ATOM   2515  C   GLU A 157      51.839   2.922  19.037  1.00 35.88           C  
ATOM   2516  CB  GLU A 157      51.823   2.155  16.619  1.00 35.88           C  
ATOM   2517  HB2 GLU A 157      52.901   2.312  16.652  1.00 35.88           H  
ATOM   2518  HB3 GLU A 157      51.642   1.121  16.914  1.00 35.88           H  
ATOM   2519  O   GLU A 157      51.334   2.281  19.956  1.00 35.88           O  
ATOM   2520  CG  GLU A 157      51.350   2.323  15.154  1.00 35.88           C  
ATOM   2521  HG2 GLU A 157      51.399   1.342  14.681  1.00 35.88           H  
ATOM   2522  HG3 GLU A 157      50.304   2.629  15.143  1.00 35.88           H  
ATOM   2523  CD  GLU A 157      52.196   3.310  14.311  1.00 35.88           C  
ATOM   2524  OE1 GLU A 157      52.619   2.948  13.192  1.00 35.88           O  
ATOM   2525  OE2 GLU A 157      52.423   4.458  14.766  1.00 35.88           O  
ATOM   2526  N   GLU A 158      52.994   3.576  19.187  1.00 31.18           N  
ATOM   2527  H   GLU A 158      53.358   4.073  18.386  1.00 31.18           H  
ATOM   2528  CA  GLU A 158      53.816   3.539  20.406  1.00 31.18           C  
ATOM   2529  HA  GLU A 158      53.719   2.555  20.865  1.00 31.18           H  
ATOM   2530  C   GLU A 158      53.354   4.560  21.470  1.00 31.18           C  
ATOM   2531  CB  GLU A 158      55.301   3.732  20.024  1.00 31.18           C  
ATOM   2532  HB2 GLU A 158      55.415   4.693  19.521  1.00 31.18           H  
ATOM   2533  HB3 GLU A 158      55.902   3.745  20.934  1.00 31.18           H  
ATOM   2534  O   GLU A 158      53.801   4.505  22.614  1.00 31.18           O  
ATOM   2535  CG  GLU A 158      55.828   2.606  19.109  1.00 31.18           C  
ATOM   2536  HG2 GLU A 158      55.233   2.577  18.196  1.00 31.18           H  
ATOM   2537  HG3 GLU A 158      55.692   1.655  19.623  1.00 31.18           H  
ATOM   2538  CD  GLU A 158      57.306   2.769  18.708  1.00 31.18           C  
ATOM   2539  OE1 GLU A 158      58.067   1.779  18.787  1.00 31.18           O  
ATOM   2540  OE2 GLU A 158      57.691   3.856  18.221  1.00 31.18           O  
ATOM   2541  N   ALA A 159      52.441   5.479  21.127  1.00 32.51           N  
ATOM   2542  H   ALA A 159      52.019   5.414  20.212  1.00 32.51           H  
ATOM   2543  CA  ALA A 159      52.107   6.642  21.958  1.00 32.51           C  
ATOM   2544  HA  ALA A 159      53.040   7.080  22.314  1.00 32.51           H  
ATOM   2545  C   ALA A 159      51.268   6.316  23.211  1.00 32.51           C  
ATOM   2546  CB  ALA A 159      51.406   7.679  21.071  1.00 32.51           C  
ATOM   2547  HB1 ALA A 159      50.444   7.293  20.732  1.00 32.51           H  
ATOM   2548  HB2 ALA A 159      51.237   8.591  21.643  1.00 32.51           H  
ATOM   2549  HB3 ALA A 159      52.027   7.914  20.206  1.00 32.51           H  
ATOM   2550  O   ALA A 159      51.299   7.076  24.177  1.00 32.51           O  
ATOM   2551  N   ALA A 160      50.527   5.202  23.208  1.00 31.32           N  
ATOM   2552  H   ALA A 160      50.521   4.652  22.361  1.00 31.32           H  
ATOM   2553  CA  ALA A 160      49.651   4.797  24.316  1.00 31.32           C  
ATOM   2554  HA  ALA A 160      49.516   5.638  24.996  1.00 31.32           H  
ATOM   2555  C   ALA A 160      50.205   3.633  25.163  1.00 31.32           C  
ATOM   2556  CB  ALA A 160      48.277   4.458  23.726  1.00 31.32           C  
ATOM   2557  HB1 ALA A 160      47.588   4.200  24.530  1.00 31.32           H  
ATOM   2558  HB2 ALA A 160      47.882   5.320  23.188  1.00 31.32           H  
ATOM   2559  HB3 ALA A 160      48.358   3.613  23.042  1.00 31.32           H  
ATOM   2560  O   ALA A 160      49.829   3.478  26.323  1.00 31.32           O  
ATOM   2561  N   ALA A 161      51.108   2.814  24.614  1.00 30.49           N  
ATOM   2562  H   ALA A 161      51.433   3.018  23.679  1.00 30.49           H  
ATOM   2563  CA  ALA A 161      51.546   1.555  25.229  1.00 30.49           C  
ATOM   2564  HA  ALA A 161      50.674   1.075  25.673  1.00 30.49           H  
ATOM   2565  C   ALA A 161      52.581   1.711  26.369  1.00 30.49           C  
ATOM   2566  CB  ALA A 161      52.055   0.643  24.104  1.00 30.49           C  
ATOM   2567  HB1 ALA A 161      51.280   0.512  23.349  1.00 30.49           H  
ATOM   2568  HB2 ALA A 161      52.939   1.081  23.641  1.00 30.49           H  
ATOM   2569  HB3 ALA A 161      52.316  -0.333  24.513  1.00 30.49           H  
ATOM   2570  O   ALA A 161      53.012   0.720  26.953  1.00 30.49           O  
ATOM   2571  N   ALA A 162      52.998   2.941  26.688  1.00 28.17           N  
ATOM   2572  H   ALA A 162      52.582   3.712  26.186  1.00 28.17           H  
ATOM   2573  CA  ALA A 162      54.141   3.240  27.558  1.00 28.17           C  
ATOM   2574  HA  ALA A 162      54.824   2.392  27.512  1.00 28.17           H  
ATOM   2575  C   ALA A 162      53.805   3.426  29.059  1.00 28.17           C  
ATOM   2576  CB  ALA A 162      54.875   4.445  26.952  1.00 28.17           C  
ATOM   2577  HB1 ALA A 162      55.794   4.634  27.506  1.00 28.17           H  
ATOM   2578  HB2 ALA A 162      55.129   4.242  25.912  1.00 28.17           H  
ATOM   2579  HB3 ALA A 162      54.241   5.330  27.001  1.00 28.17           H  
ATOM   2580  O   ALA A 162      54.614   3.975  29.809  1.00 28.17           O  
ATOM   2581  N   ALA A 163      52.619   3.011  29.517  1.00 28.61           N  
ATOM   2582  H   ALA A 163      52.002   2.524  28.881  1.00 28.61           H  
ATOM   2583  CA  ALA A 163      52.197   3.182  30.909  1.00 28.61           C  
ATOM   2584  HA  ALA A 163      52.341   4.229  31.175  1.00 28.61           H  
ATOM   2585  C   ALA A 163      53.037   2.326  31.885  1.00 28.61           C  
ATOM   2586  CB  ALA A 163      50.698   2.880  31.016  1.00 28.61           C  
ATOM   2587  HB1 ALA A 163      50.509   1.840  30.749  1.00 28.61           H  
ATOM   2588  HB2 ALA A 163      50.139   3.530  30.343  1.00 28.61           H  
ATOM   2589  HB3 ALA A 163      50.360   3.051  32.038  1.00 28.61           H  
ATOM   2590  O   ALA A 163      53.128   1.107  31.748  1.00 28.61           O  
ATOM   2591  N   ALA A 164      53.639   2.960  32.897  1.00 28.98           N  
ATOM   2592  H   ALA A 164      53.533   3.962  32.972  1.00 28.98           H  
ATOM   2593  CA  ALA A 164      54.498   2.280  33.866  1.00 28.98           C  
ATOM   2594  HA  ALA A 164      55.160   1.611  33.316  1.00 28.98           H  
ATOM   2595  C   ALA A 164      53.682   1.431  34.862  1.00 28.98           C  
ATOM   2596  CB  ALA A 164      55.376   3.323  34.570  1.00 28.98           C  
ATOM   2597  HB1 ALA A 164      56.051   2.824  35.265  1.00 28.98           H  
ATOM   2598  HB2 ALA A 164      54.750   4.022  35.125  1.00 28.98           H  
ATOM   2599  HB3 ALA A 164      55.964   3.870  33.833  1.00 28.98           H  
ATOM   2600  O   ALA A 164      52.846   1.949  35.601  1.00 28.98           O  
ATOM   2601  N   ALA A 165      53.948   0.123  34.905  1.00 27.18           N  
ATOM   2602  H   ALA A 165      54.620  -0.248  34.248  1.00 27.18           H  
ATOM   2603  CA  ALA A 165      53.179  -0.836  35.696  1.00 27.18           C  
ATOM   2604  HA  ALA A 165      52.123  -0.586  35.597  1.00 27.18           H  
ATOM   2605  C   ALA A 165      53.523  -0.796  37.201  1.00 27.18           C  
ATOM   2606  CB  ALA A 165      53.375  -2.227  35.076  1.00 27.18           C  
ATOM   2607  HB1 ALA A 165      54.425  -2.517  35.127  1.00 27.18           H  
ATOM   2608  HB2 ALA A 165      53.052  -2.218  34.035  1.00 27.18           H  
ATOM   2609  HB3 ALA A 165      52.780  -2.958  35.624  1.00 27.18           H  
ATOM   2610  O   ALA A 165      54.420  -1.498  37.668  1.00 27.18           O  
ATOM   2611  N   ALA A 166      52.771  -0.006  37.971  1.00 27.42           N  
ATOM   2612  H   ALA A 166      52.114   0.613  37.518  1.00 27.42           H  
ATOM   2613  CA  ALA A 166      52.803   0.016  39.434  1.00 27.42           C  
ATOM   2614  HA  ALA A 166      53.244  -0.913  39.795  1.00 27.42           H  
ATOM   2615  C   ALA A 166      51.371   0.157  39.997  1.00 27.42           C  
ATOM   2616  CB  ALA A 166      53.704   1.175  39.883  1.00 27.42           C  
ATOM   2617  HB1 ALA A 166      53.310   2.118  39.504  1.00 27.42           H  
ATOM   2618  HB2 ALA A 166      54.713   1.028  39.498  1.00 27.42           H  
ATOM   2619  HB3 ALA A 166      53.740   1.218  40.972  1.00 27.42           H  
ATOM   2620  O   ALA A 166      50.633   1.030  39.557  1.00 27.42           O  
ATOM   2621  N   ALA A 167      50.915  -0.644  40.966  1.00 27.53           N  
ATOM   2622  H   ALA A 167      49.957  -0.469  41.235  1.00 27.53           H  
ATOM   2623  CA  ALA A 167      51.522  -1.833  41.578  1.00 27.53           C  
ATOM   2624  HA  ALA A 167      52.115  -2.371  40.838  1.00 27.53           H  
ATOM   2625  C   ALA A 167      50.422  -2.801  42.077  1.00 27.53           C  
ATOM   2626  CB  ALA A 167      52.433  -1.386  42.731  1.00 27.53           C  
ATOM   2627  HB1 ALA A 167      52.900  -2.255  43.196  1.00 27.53           H  
ATOM   2628  HB2 ALA A 167      51.846  -0.855  43.481  1.00 27.53           H  
ATOM   2629  HB3 ALA A 167      53.217  -0.727  42.359  1.00 27.53           H  
ATOM   2630  O   ALA A 167      49.253  -2.426  42.135  1.00 27.53           O  
ATOM   2631  N   ALA A 168      50.786  -4.035  42.449  1.00 25.75           N  
ATOM   2632  H   ALA A 168      51.765  -4.283  42.443  1.00 25.75           H  
ATOM   2633  CA  ALA A 168      49.849  -5.069  42.908  1.00 25.75           C  
ATOM   2634  HA  ALA A 168      48.939  -4.590  43.272  1.00 25.75           H  
ATOM   2635  C   ALA A 168      50.421  -5.910  44.068  1.00 25.75           C  
ATOM   2636  CB  ALA A 168      49.474  -5.952  41.710  1.00 25.75           C  
ATOM   2637  HB1 ALA A 168      48.750  -6.706  42.018  1.00 25.75           H  
ATOM   2638  HB2 ALA A 168      50.362  -6.448  41.318  1.00 25.75           H  
ATOM   2639  HB3 ALA A 168      49.028  -5.340  40.926  1.00 25.75           H  
ATOM   2640  O   ALA A 168      51.638  -6.048  44.194  1.00 25.75           O  
ATOM   2641  N   ALA A 169      49.541  -6.479  44.900  1.00 25.24           N  
ATOM   2642  H   ALA A 169      48.555  -6.354  44.717  1.00 25.24           H  
ATOM   2643  CA  ALA A 169      49.869  -7.343  46.040  1.00 25.24           C  
ATOM   2644  HA  ALA A 169      50.713  -7.982  45.777  1.00 25.24           H  
ATOM   2645  C   ALA A 169      48.673  -8.249  46.416  1.00 25.24           C  
ATOM   2646  CB  ALA A 169      50.268  -6.452  47.226  1.00 25.24           C  
ATOM   2647  HB1 ALA A 169      51.123  -5.833  46.954  1.00 25.24           H  
ATOM   2648  HB2 ALA A 169      50.544  -7.069  48.081  1.00 25.24           H  
ATOM   2649  HB3 ALA A 169      49.434  -5.808  47.504  1.00 25.24           H  
ATOM   2650  O   ALA A 169      47.559  -8.006  45.962  1.00 25.24           O  
ATOM   2651  N   SER A 170      48.902  -9.261  47.265  1.00 27.89           N  
ATOM   2652  H   SER A 170      49.863  -9.440  47.520  1.00 27.89           H  
ATOM   2653  CA  SER A 170      47.923 -10.264  47.734  1.00 27.89           C  
ATOM   2654  HA  SER A 170      48.462 -10.992  48.340  1.00 27.89           H  
ATOM   2655  C   SER A 170      47.240 -11.056  46.602  1.00 27.89           C  
ATOM   2656  CB  SER A 170      46.912  -9.595  48.677  1.00 27.89           C  
ATOM   2657  HB2 SER A 170      46.350  -8.829  48.143  1.00 27.89           H  
ATOM   2658  HB3 SER A 170      47.447  -9.129  49.505  1.00 27.89           H  
ATOM   2659  O   SER A 170      46.075 -10.829  46.297  1.00 27.89           O  
ATOM   2660  OG  SER A 170      46.018 -10.559  49.189  1.00 27.89           O  
ATOM   2661  HG  SER A 170      45.389 -10.747  48.489  1.00 27.89           H  
ATOM   2662  N   THR A 171      47.873 -12.016  45.915  1.00 29.86           N  
ATOM   2663  H   THR A 171      47.321 -12.336  45.132  1.00 29.86           H  
ATOM   2664  CA  THR A 171      49.093 -12.815  46.199  1.00 29.86           C  
ATOM   2665  HA  THR A 171      49.124 -13.501  45.352  1.00 29.86           H  
ATOM   2666  C   THR A 171      49.032 -13.802  47.380  1.00 29.86           C  
ATOM   2667  CB  THR A 171      50.449 -12.084  46.081  1.00 29.86           C  
ATOM   2668  HB  THR A 171      51.213 -12.848  45.939  1.00 29.86           H  
ATOM   2669  O   THR A 171      50.035 -14.009  48.064  1.00 29.86           O  
ATOM   2670  CG2 THR A 171      50.547 -11.139  44.882  1.00 29.86           C  
ATOM   2671 HG21 THR A 171      49.769 -10.376  44.919  1.00 29.86           H  
ATOM   2672 HG22 THR A 171      51.524 -10.655  44.880  1.00 29.86           H  
ATOM   2673 HG23 THR A 171      50.435 -11.710  43.960  1.00 29.86           H  
ATOM   2674  OG1 THR A 171      50.794 -11.390  47.256  1.00 29.86           O  
ATOM   2675  HG1 THR A 171      50.892 -12.066  47.931  1.00 29.86           H  
ATOM   2676  N   GLY A 172      47.893 -14.480  47.568  1.00 25.85           N  
ATOM   2677  H   GLY A 172      47.093 -14.194  47.021  1.00 25.85           H  
ATOM   2678  CA  GLY A 172      47.929 -15.910  47.935  1.00 25.85           C  
ATOM   2679  HA2 GLY A 172      46.938 -16.245  48.242  1.00 25.85           H  
ATOM   2680  HA3 GLY A 172      48.616 -16.048  48.769  1.00 25.85           H  
ATOM   2681  C   GLY A 172      48.391 -16.751  46.725  1.00 25.85           C  
ATOM   2682  O   GLY A 172      48.347 -16.250  45.603  1.00 25.85           O  
ATOM   2683  N   THR A 173      48.916 -17.981  46.797  1.00 29.93           N  
ATOM   2684  H   THR A 173      49.155 -18.316  45.874  1.00 29.93           H  
ATOM   2685  CA  THR A 173      49.086 -18.981  47.882  1.00 29.93           C  
ATOM   2686  HA  THR A 173      49.520 -19.833  47.359  1.00 29.93           H  
ATOM   2687  C   THR A 173      47.783 -19.534  48.492  1.00 29.93           C  
ATOM   2688  CB  THR A 173      50.146 -18.609  48.944  1.00 29.93           C  
ATOM   2689  HB  THR A 173      50.518 -19.536  49.382  1.00 29.93           H  
ATOM   2690  O   THR A 173      46.796 -18.815  48.583  1.00 29.93           O  
ATOM   2691  CG2 THR A 173      51.351 -17.846  48.392  1.00 29.93           C  
ATOM   2692 HG21 THR A 173      52.112 -17.752  49.167  1.00 29.93           H  
ATOM   2693 HG22 THR A 173      51.776 -18.391  47.549  1.00 29.93           H  
ATOM   2694 HG23 THR A 173      51.055 -16.850  48.064  1.00 29.93           H  
ATOM   2695  OG1 THR A 173      49.613 -17.847  49.991  1.00 29.93           O  
ATOM   2696  HG1 THR A 173      50.296 -17.256  50.316  1.00 29.93           H  
ATOM   2697  N   GLY A 174      47.699 -20.809  48.906  1.00 26.97           N  
ATOM   2698  H   GLY A 174      46.773 -21.068  49.213  1.00 26.97           H  
ATOM   2699  CA  GLY A 174      48.695 -21.903  48.852  1.00 26.97           C  
ATOM   2700  HA2 GLY A 174      48.692 -22.417  49.813  1.00 26.97           H  
ATOM   2701  HA3 GLY A 174      49.691 -21.480  48.720  1.00 26.97           H  
ATOM   2702  C   GLY A 174      48.430 -22.971  47.758  1.00 26.97           C  
ATOM   2703  O   GLY A 174      47.325 -23.003  47.224  1.00 26.97           O  
ATOM   2704  N   PRO A 175      49.411 -23.834  47.395  1.00 34.87           N  
ATOM   2705  CA  PRO A 175      49.321 -24.705  46.209  1.00 34.87           C  
ATOM   2706  HA  PRO A 175      48.457 -24.443  45.598  1.00 34.87           H  
ATOM   2707  C   PRO A 175      49.283 -26.230  46.479  1.00 34.87           C  
ATOM   2708  CB  PRO A 175      50.597 -24.355  45.444  1.00 34.87           C  
ATOM   2709  HB2 PRO A 175      50.873 -25.118  44.716  1.00 34.87           H  
ATOM   2710  HB3 PRO A 175      50.476 -23.388  44.955  1.00 34.87           H  
ATOM   2711  O   PRO A 175      49.814 -26.715  47.476  1.00 34.87           O  
ATOM   2712  CG  PRO A 175      51.628 -24.238  46.571  1.00 34.87           C  
ATOM   2713  HG2 PRO A 175      52.042 -25.220  46.800  1.00 34.87           H  
ATOM   2714  HG3 PRO A 175      52.427 -23.546  46.304  1.00 34.87           H  
ATOM   2715  CD  PRO A 175      50.820 -23.726  47.769  1.00 34.87           C  
ATOM   2716  HD2 PRO A 175      51.026 -24.334  48.650  1.00 34.87           H  
ATOM   2717  HD3 PRO A 175      51.109 -22.691  47.952  1.00 34.87           H  
ATOM   2718  N   GLY A 176      48.773 -26.998  45.506  1.00 23.92           N  
ATOM   2719  H   GLY A 176      48.255 -26.548  44.765  1.00 23.92           H  
ATOM   2720  CA  GLY A 176      48.913 -28.463  45.399  1.00 23.92           C  
ATOM   2721  HA2 GLY A 176      48.680 -28.917  46.361  1.00 23.92           H  
ATOM   2722  HA3 GLY A 176      49.946 -28.702  45.146  1.00 23.92           H  
ATOM   2723  C   GLY A 176      47.974 -29.070  44.335  1.00 23.92           C  
ATOM   2724  O   GLY A 176      46.975 -28.446  44.001  1.00 23.92           O  
ATOM   2725  N   ASN A 177      48.217 -30.256  43.760  1.00 30.50           N  
ATOM   2726  H   ASN A 177      47.498 -30.562  43.120  1.00 30.50           H  
ATOM   2727  CA  ASN A 177      49.427 -31.096  43.767  1.00 30.50           C  
ATOM   2728  HA  ASN A 177      50.303 -30.458  43.652  1.00 30.50           H  
ATOM   2729  C   ASN A 177      49.402 -32.101  42.575  1.00 30.50           C  
ATOM   2730  CB  ASN A 177      49.507 -31.857  45.110  1.00 30.50           C  
ATOM   2731  HB2 ASN A 177      48.771 -32.661  45.107  1.00 30.50           H  
ATOM   2732  HB3 ASN A 177      49.273 -31.190  45.939  1.00 30.50           H  
ATOM   2733  O   ASN A 177      48.357 -32.293  41.964  1.00 30.50           O  
ATOM   2734  CG  ASN A 177      50.880 -32.447  45.386  1.00 30.50           C  
ATOM   2735  ND2 ASN A 177      50.994 -33.314  46.361  1.00 30.50           N  
ATOM   2736 HD21 ASN A 177      51.911 -33.709  46.514  1.00 30.50           H  
ATOM   2737 HD22 ASN A 177      50.174 -33.623  46.863  1.00 30.50           H  
ATOM   2738  OD1 ASN A 177      51.867 -32.134  44.737  1.00 30.50           O  
ATOM   2739  N   THR A 178      50.528 -32.773  42.291  1.00 27.77           N  
ATOM   2740  H   THR A 178      51.317 -32.550  42.880  1.00 27.77           H  
ATOM   2741  CA  THR A 178      50.644 -34.043  41.519  1.00 27.77           C  
ATOM   2742  HA  THR A 178      51.696 -34.138  41.250  1.00 27.77           H  
ATOM   2743  C   THR A 178      49.890 -34.176  40.179  1.00 27.77           C  
ATOM   2744  CB  THR A 178      50.341 -35.272  42.402  1.00 27.77           C  
ATOM   2745  HB  THR A 178      50.169 -36.142  41.767  1.00 27.77           H  
ATOM   2746  O   THR A 178      48.788 -34.710  40.110  1.00 27.77           O  
ATOM   2747  CG2 THR A 178      51.506 -35.605  43.334  1.00 27.77           C  
ATOM   2748 HG21 THR A 178      51.747 -34.747  43.962  1.00 27.77           H  
ATOM   2749 HG22 THR A 178      51.229 -36.448  43.966  1.00 27.77           H  
ATOM   2750 HG23 THR A 178      52.380 -35.879  42.743  1.00 27.77           H  
ATOM   2751  OG1 THR A 178      49.203 -35.059  43.205  1.00 27.77           O  
ATOM   2752  HG1 THR A 178      48.489 -34.844  42.600  1.00 27.77           H  
ATOM   2753  N   LEU A 179      50.582 -33.827  39.089  1.00 25.44           N  
ATOM   2754  H   LEU A 179      51.479 -33.395  39.258  1.00 25.44           H  
ATOM   2755  CA  LEU A 179      50.396 -34.391  37.733  1.00 25.44           C  
ATOM   2756  HA  LEU A 179      49.340 -34.591  37.550  1.00 25.44           H  
ATOM   2757  C   LEU A 179      51.196 -35.725  37.611  1.00 25.44           C  
ATOM   2758  CB  LEU A 179      50.926 -33.338  36.730  1.00 25.44           C  
ATOM   2759  HB2 LEU A 179      50.704 -33.677  35.718  1.00 25.44           H  
ATOM   2760  HB3 LEU A 179      52.009 -33.291  36.839  1.00 25.44           H  
ATOM   2761  O   LEU A 179      51.963 -35.997  38.542  1.00 25.44           O  
ATOM   2762  CG  LEU A 179      50.366 -31.907  36.850  1.00 25.44           C  
ATOM   2763  HG  LEU A 179      50.505 -31.530  37.863  1.00 25.44           H  
ATOM   2764  CD1 LEU A 179      51.130 -30.984  35.898  1.00 25.44           C  
ATOM   2765 HD11 LEU A 179      52.190 -30.985  36.151  1.00 25.44           H  
ATOM   2766 HD12 LEU A 179      50.750 -29.967  35.997  1.00 25.44           H  
ATOM   2767 HD13 LEU A 179      51.000 -31.313  34.867  1.00 25.44           H  
ATOM   2768  CD2 LEU A 179      48.882 -31.854  36.491  1.00 25.44           C  
ATOM   2769 HD21 LEU A 179      48.523 -30.827  36.560  1.00 25.44           H  
ATOM   2770 HD22 LEU A 179      48.312 -32.459  37.195  1.00 25.44           H  
ATOM   2771 HD23 LEU A 179      48.718 -32.224  35.479  1.00 25.44           H  
ATOM   2772  N   PRO A 180      51.186 -36.505  36.493  1.00 32.15           N  
ATOM   2773  CA  PRO A 180      50.438 -36.413  35.216  1.00 32.15           C  
ATOM   2774  HA  PRO A 180      49.655 -35.656  35.258  1.00 32.15           H  
ATOM   2775  C   PRO A 180      49.794 -37.783  34.787  1.00 32.15           C  
ATOM   2776  CB  PRO A 180      51.565 -35.978  34.243  1.00 32.15           C  
ATOM   2777  HB2 PRO A 180      51.639 -34.891  34.213  1.00 32.15           H  
ATOM   2778  HB3 PRO A 180      51.431 -36.326  33.219  1.00 32.15           H  
ATOM   2779  O   PRO A 180      49.531 -38.622  35.638  1.00 32.15           O  
ATOM   2780  CG  PRO A 180      52.862 -36.541  34.846  1.00 32.15           C  
ATOM   2781  HG2 PRO A 180      53.540 -35.721  35.080  1.00 32.15           H  
ATOM   2782  HG3 PRO A 180      53.354 -37.250  34.180  1.00 32.15           H  
ATOM   2783  CD  PRO A 180      52.407 -37.218  36.138  1.00 32.15           C  
ATOM   2784  HD2 PRO A 180      52.185 -38.271  35.967  1.00 32.15           H  
ATOM   2785  HD3 PRO A 180      53.194 -37.142  36.889  1.00 32.15           H  
ATOM   2786  N   ILE A 181      49.659 -38.033  33.463  1.00 24.41           N  
ATOM   2787  H   ILE A 181      49.797 -37.229  32.867  1.00 24.41           H  
ATOM   2788  CA  ILE A 181      49.575 -39.345  32.741  1.00 24.41           C  
ATOM   2789  HA  ILE A 181      50.086 -39.146  31.799  1.00 24.41           H  
ATOM   2790  C   ILE A 181      48.175 -39.837  32.270  1.00 24.41           C  
ATOM   2791  CB  ILE A 181      50.470 -40.463  33.369  1.00 24.41           C  
ATOM   2792  HB  ILE A 181      50.094 -40.700  34.364  1.00 24.41           H  
ATOM   2793  O   ILE A 181      47.541 -40.672  32.903  1.00 24.41           O  
ATOM   2794  CG1 ILE A 181      51.949 -40.014  33.469  1.00 24.41           C  
ATOM   2795 HG12 ILE A 181      51.996 -38.984  33.821  1.00 24.41           H  
ATOM   2796 HG13 ILE A 181      52.409 -40.033  32.480  1.00 24.41           H  
ATOM   2797  CG2 ILE A 181      50.454 -41.766  32.542  1.00 24.41           C  
ATOM   2798 HG21 ILE A 181      51.119 -42.511  32.977  1.00 24.41           H  
ATOM   2799 HG22 ILE A 181      50.751 -41.572  31.512  1.00 24.41           H  
ATOM   2800 HG23 ILE A 181      49.457 -42.207  32.548  1.00 24.41           H  
ATOM   2801  CD1 ILE A 181      52.803 -40.845  34.437  1.00 24.41           C  
ATOM   2802 HD11 ILE A 181      52.935 -41.861  34.066  1.00 24.41           H  
ATOM   2803 HD12 ILE A 181      52.327 -40.874  35.418  1.00 24.41           H  
ATOM   2804 HD13 ILE A 181      53.785 -40.383  34.536  1.00 24.41           H  
ATOM   2805  N   THR A 182      47.808 -39.398  31.048  1.00 26.20           N  
ATOM   2806  H   THR A 182      48.354 -38.626  30.694  1.00 26.20           H  
ATOM   2807  CA  THR A 182      46.991 -40.106  30.013  1.00 26.20           C  
ATOM   2808  HA  THR A 182      46.741 -39.342  29.276  1.00 26.20           H  
ATOM   2809  C   THR A 182      45.577 -40.594  30.457  1.00 26.20           C  
ATOM   2810  CB  THR A 182      47.900 -41.094  29.242  1.00 26.20           C  
ATOM   2811  HB  THR A 182      47.352 -41.559  28.422  1.00 26.20           H  
ATOM   2812  O   THR A 182      45.069 -40.084  31.444  1.00 26.20           O  
ATOM   2813  CG2 THR A 182      49.093 -40.382  28.594  1.00 26.20           C  
ATOM   2814 HG21 THR A 182      48.743 -39.557  27.973  1.00 26.20           H  
ATOM   2815 HG22 THR A 182      49.631 -41.091  27.966  1.00 26.20           H  
ATOM   2816 HG23 THR A 182      49.777 -40.008  29.356  1.00 26.20           H  
ATOM   2817  OG1 THR A 182      48.451 -42.104  30.040  1.00 26.20           O  
ATOM   2818  HG1 THR A 182      47.755 -42.738  30.227  1.00 26.20           H  
ATOM   2819  N   THR A 183      44.760 -41.420  29.771  1.00 30.56           N  
ATOM   2820  H   THR A 183      43.835 -41.424  30.176  1.00 30.56           H  
ATOM   2821  CA  THR A 183      44.868 -42.279  28.557  1.00 30.56           C  
ATOM   2822  HA  THR A 183      45.539 -41.823  27.829  1.00 30.56           H  
ATOM   2823  C   THR A 183      43.501 -42.379  27.828  1.00 30.56           C  
ATOM   2824  CB  THR A 183      45.367 -43.698  28.928  1.00 30.56           C  
ATOM   2825  HB  THR A 183      44.513 -44.337  29.149  1.00 30.56           H  
ATOM   2826  O   THR A 183      42.520 -41.810  28.297  1.00 30.56           O  
ATOM   2827  CG2 THR A 183      46.212 -44.345  27.827  1.00 30.56           C  
ATOM   2828 HG21 THR A 183      47.073 -43.719  27.593  1.00 30.56           H  
ATOM   2829 HG22 THR A 183      45.623 -44.509  26.924  1.00 30.56           H  
ATOM   2830 HG23 THR A 183      46.570 -45.314  28.175  1.00 30.56           H  
ATOM   2831  OG1 THR A 183      46.204 -43.681  30.066  1.00 30.56           O  
ATOM   2832  HG1 THR A 183      45.651 -43.507  30.831  1.00 30.56           H  
ATOM   2833  N   SER A 184      43.423 -43.046  26.666  1.00 29.47           N  
ATOM   2834  H   SER A 184      44.241 -43.551  26.355  1.00 29.47           H  
ATOM   2835  CA  SER A 184      42.390 -42.806  25.629  1.00 29.47           C  
ATOM   2836  HA  SER A 184      41.761 -41.973  25.942  1.00 29.47           H  
ATOM   2837  C   SER A 184      41.459 -43.998  25.295  1.00 29.47           C  
ATOM   2838  CB  SER A 184      43.104 -42.394  24.326  1.00 29.47           C  
ATOM   2839  HB2 SER A 184      43.541 -43.279  23.865  1.00 29.47           H  
ATOM   2840  HB3 SER A 184      42.375 -41.968  23.636  1.00 29.47           H  
ATOM   2841  O   SER A 184      41.758 -45.133  25.651  1.00 29.47           O  
ATOM   2842  OG  SER A 184      44.137 -41.449  24.552  1.00 29.47           O  
ATOM   2843  HG  SER A 184      44.408 -41.074  23.710  1.00 29.47           H  
ATOM   2844  N   ALA A 185      40.434 -43.729  24.458  1.00 23.29           N  
ATOM   2845  H   ALA A 185      40.224 -42.751  24.318  1.00 23.29           H  
ATOM   2846  CA  ALA A 185      39.797 -44.653  23.485  1.00 23.29           C  
ATOM   2847  HA  ALA A 185      39.505 -43.965  22.691  1.00 23.29           H  
ATOM   2848  C   ALA A 185      38.424 -45.345  23.756  1.00 23.29           C  
ATOM   2849  CB  ALA A 185      40.845 -45.540  22.786  1.00 23.29           C  
ATOM   2850  HB1 ALA A 185      41.725 -44.955  22.519  1.00 23.29           H  
ATOM   2851  HB2 ALA A 185      40.418 -45.965  21.877  1.00 23.29           H  
ATOM   2852  HB3 ALA A 185      41.134 -46.359  23.445  1.00 23.29           H  
ATOM   2853  O   ALA A 185      38.160 -46.397  23.181  1.00 23.29           O  
ATOM   2854  N   SER A 186      37.487 -44.647  24.415  1.00 27.14           N  
ATOM   2855  H   SER A 186      37.820 -43.856  24.947  1.00 27.14           H  
ATOM   2856  CA  SER A 186      36.064 -44.550  23.971  1.00 27.14           C  
ATOM   2857  HA  SER A 186      35.614 -43.783  24.602  1.00 27.14           H  
ATOM   2858  C   SER A 186      35.093 -45.765  24.073  1.00 27.14           C  
ATOM   2859  CB  SER A 186      36.041 -43.987  22.533  1.00 27.14           C  
ATOM   2860  HB2 SER A 186      35.021 -43.708  22.266  1.00 27.14           H  
ATOM   2861  HB3 SER A 186      36.385 -44.753  21.839  1.00 27.14           H  
ATOM   2862  O   SER A 186      35.476 -46.887  24.380  1.00 27.14           O  
ATOM   2863  OG  SER A 186      36.866 -42.840  22.408  1.00 27.14           O  
ATOM   2864  HG  SER A 186      36.639 -42.375  21.600  1.00 27.14           H  
ATOM   2865  N   ARG A 187      33.809 -45.501  23.723  1.00 26.49           N  
ATOM   2866  H   ARG A 187      33.621 -44.521  23.566  1.00 26.49           H  
ATOM   2867  CA  ARG A 187      32.593 -46.371  23.727  1.00 26.49           C  
ATOM   2868  HA  ARG A 187      31.808 -45.786  23.247  1.00 26.49           H  
ATOM   2869  C   ARG A 187      31.987 -46.693  25.111  1.00 26.49           C  
ATOM   2870  CB  ARG A 187      32.785 -47.643  22.867  1.00 26.49           C  
ATOM   2871  HB2 ARG A 187      33.680 -48.179  23.182  1.00 26.49           H  
ATOM   2872  HB3 ARG A 187      31.939 -48.308  23.042  1.00 26.49           H  
ATOM   2873  O   ARG A 187      32.672 -46.592  26.118  1.00 26.49           O  
ATOM   2874  CG  ARG A 187      32.848 -47.367  21.357  1.00 26.49           C  
ATOM   2875  HG2 ARG A 187      31.951 -46.821  21.066  1.00 26.49           H  
ATOM   2876  HG3 ARG A 187      33.725 -46.764  21.123  1.00 26.49           H  
ATOM   2877  CD  ARG A 187      32.908 -48.690  20.574  1.00 26.49           C  
ATOM   2878  HD2 ARG A 187      33.905 -49.118  20.680  1.00 26.49           H  
ATOM   2879  HD3 ARG A 187      32.187 -49.380  21.012  1.00 26.49           H  
ATOM   2880  NE  ARG A 187      32.584 -48.504  19.143  1.00 26.49           N  
ATOM   2881  HE  ARG A 187      32.627 -47.559  18.787  1.00 26.49           H  
ATOM   2882  NH1 ARG A 187      32.110 -50.698  18.631  1.00 26.49           N  
ATOM   2883 HH11 ARG A 187      32.394 -50.971  19.561  1.00 26.49           H  
ATOM   2884 HH12 ARG A 187      31.756 -51.385  17.982  1.00 26.49           H  
ATOM   2885  NH2 ARG A 187      31.797 -49.120  17.091  1.00 26.49           N  
ATOM   2886 HH21 ARG A 187      31.440 -49.829  16.466  1.00 26.49           H  
ATOM   2887 HH22 ARG A 187      31.778 -48.155  16.796  1.00 26.49           H  
ATOM   2888  CZ  ARG A 187      32.171 -49.438  18.299  1.00 26.49           C  
ATOM   2889  N   ILE A 188      30.705 -47.120  25.098  1.00 27.88           N  
ATOM   2890  H   ILE A 188      30.259 -47.145  24.192  1.00 27.88           H  
ATOM   2891  CA  ILE A 188      29.814 -47.413  26.258  1.00 27.88           C  
ATOM   2892  HA  ILE A 188      28.882 -47.809  25.852  1.00 27.88           H  
ATOM   2893  C   ILE A 188      29.407 -46.103  26.993  1.00 27.88           C  
ATOM   2894  CB  ILE A 188      30.440 -48.560  27.112  1.00 27.88           C  
ATOM   2895  HB  ILE A 188      31.428 -48.246  27.447  1.00 27.88           H  
ATOM   2896  O   ILE A 188      30.176 -45.151  26.993  1.00 27.88           O  
ATOM   2897  CG1 ILE A 188      30.604 -49.837  26.244  1.00 27.88           C  
ATOM   2898 HG12 ILE A 188      31.187 -49.603  25.354  1.00 27.88           H  
ATOM   2899 HG13 ILE A 188      29.621 -50.178  25.918  1.00 27.88           H  
ATOM   2900  CG2 ILE A 188      29.652 -48.900  28.382  1.00 27.88           C  
ATOM   2901 HG21 ILE A 188      30.224 -49.589  29.004  1.00 27.88           H  
ATOM   2902 HG22 ILE A 188      28.694 -49.359  28.138  1.00 27.88           H  
ATOM   2903 HG23 ILE A 188      29.517 -47.993  28.972  1.00 27.88           H  
ATOM   2904  CD1 ILE A 188      31.321 -51.005  26.934  1.00 27.88           C  
ATOM   2905 HD11 ILE A 188      31.503 -51.796  26.206  1.00 27.88           H  
ATOM   2906 HD12 ILE A 188      32.277 -50.667  27.335  1.00 27.88           H  
ATOM   2907 HD13 ILE A 188      30.709 -51.413  27.738  1.00 27.88           H  
ATOM   2908  N   ILE A 189      28.206 -45.895  27.562  1.00 28.05           N  
ATOM   2909  H   ILE A 189      28.103 -44.932  27.848  1.00 28.05           H  
ATOM   2910  CA  ILE A 189      27.028 -46.747  27.877  1.00 28.05           C  
ATOM   2911  HA  ILE A 189      27.294 -47.800  27.783  1.00 28.05           H  
ATOM   2912  C   ILE A 189      25.853 -46.476  26.899  1.00 28.05           C  
ATOM   2913  CB  ILE A 189      26.585 -46.471  29.355  1.00 28.05           C  
ATOM   2914  HB  ILE A 189      26.177 -45.461  29.383  1.00 28.05           H  
ATOM   2915  O   ILE A 189      25.871 -45.491  26.165  1.00 28.05           O  
ATOM   2916  CG1 ILE A 189      27.742 -46.526  30.392  1.00 28.05           C  
ATOM   2917 HG12 ILE A 189      28.626 -46.020  30.004  1.00 28.05           H  
ATOM   2918 HG13 ILE A 189      28.006 -47.565  30.588  1.00 28.05           H  
ATOM   2919  CG2 ILE A 189      25.481 -47.444  29.826  1.00 28.05           C  
ATOM   2920 HG21 ILE A 189      25.303 -47.350  30.897  1.00 28.05           H  
ATOM   2921 HG22 ILE A 189      24.525 -47.210  29.357  1.00 28.05           H  
ATOM   2922 HG23 ILE A 189      25.760 -48.476  29.615  1.00 28.05           H  
ATOM   2923  CD1 ILE A 189      27.427 -45.841  31.730  1.00 28.05           C  
ATOM   2924 HD11 ILE A 189      26.664 -46.386  32.284  1.00 28.05           H  
ATOM   2925 HD12 ILE A 189      28.332 -45.812  32.337  1.00 28.05           H  
ATOM   2926 HD13 ILE A 189      27.090 -44.819  31.556  1.00 28.05           H  
ATOM   2927  N   SER A 190      24.822 -47.333  26.863  1.00 23.85           N  
ATOM   2928  H   SER A 190      24.839 -48.134  27.478  1.00 23.85           H  
ATOM   2929  CA  SER A 190      23.531 -47.095  26.177  1.00 23.85           C  
ATOM   2930  HA  SER A 190      23.264 -46.042  26.264  1.00 23.85           H  
ATOM   2931  C   SER A 190      22.383 -47.934  26.784  1.00 23.85           C  
ATOM   2932  CB  SER A 190      23.651 -47.452  24.688  1.00 23.85           C  
ATOM   2933  HB2 SER A 190      23.908 -48.506  24.587  1.00 23.85           H  
ATOM   2934  HB3 SER A 190      22.695 -47.279  24.193  1.00 23.85           H  
ATOM   2935  O   SER A 190      22.656 -48.962  27.398  1.00 23.85           O  
ATOM   2936  OG  SER A 190      24.638 -46.668  24.046  1.00 23.85           O  
ATOM   2937  HG  SER A 190      25.053 -46.104  24.703  1.00 23.85           H  
ATOM   2938  N   GLN A 191      21.125 -47.543  26.514  1.00 24.30           N  
ATOM   2939  H   GLN A 191      21.017 -46.648  26.058  1.00 24.30           H  
ATOM   2940  CA  GLN A 191      19.866 -48.280  26.789  1.00 24.30           C  
ATOM   2941  HA  GLN A 191      19.063 -47.660  26.390  1.00 24.30           H  
ATOM   2942  C   GLN A 191      19.466 -48.489  28.279  1.00 24.30           C  
ATOM   2943  CB  GLN A 191      19.834 -49.591  25.965  1.00 24.30           C  
ATOM   2944  HB2 GLN A 191      20.639 -50.248  26.296  1.00 24.30           H  
ATOM   2945  HB3 GLN A 191      18.892 -50.109  26.146  1.00 24.30           H  
ATOM   2946  O   GLN A 191      20.121 -47.991  29.189  1.00 24.30           O  
ATOM   2947  CG  GLN A 191      19.938 -49.386  24.443  1.00 24.30           C  
ATOM   2948  HG2 GLN A 191      19.157 -48.695  24.124  1.00 24.30           H  
ATOM   2949  HG3 GLN A 191      20.907 -48.955  24.189  1.00 24.30           H  
ATOM   2950  CD  GLN A 191      19.781 -50.691  23.662  1.00 24.30           C  
ATOM   2951  NE2 GLN A 191      19.576 -50.630  22.365  1.00 24.30           N  
ATOM   2952 HE21 GLN A 191      19.493 -49.746  21.882  1.00 24.30           H  
ATOM   2953 HE22 GLN A 191      19.456 -51.515  21.894  1.00 24.30           H  
ATOM   2954  OE1 GLN A 191      19.843 -51.787  24.191  1.00 24.30           O  
ATOM   2955  N   LEU A 192      18.362 -49.237  28.482  1.00 23.93           N  
ATOM   2956  H   LEU A 192      17.928 -49.582  27.638  1.00 23.93           H  
ATOM   2957  CA  LEU A 192      17.604 -49.528  29.721  1.00 23.93           C  
ATOM   2958  HA  LEU A 192      16.910 -50.318  29.435  1.00 23.93           H  
ATOM   2959  C   LEU A 192      16.658 -48.406  30.213  1.00 23.93           C  
ATOM   2960  CB  LEU A 192      18.497 -50.155  30.813  1.00 23.93           C  
ATOM   2961  HB2 LEU A 192      19.182 -49.392  31.183  1.00 23.93           H  
ATOM   2962  HB3 LEU A 192      17.863 -50.455  31.646  1.00 23.93           H  
ATOM   2963  O   LEU A 192      16.812 -47.241  29.860  1.00 23.93           O  
ATOM   2964  CG  LEU A 192      19.319 -51.381  30.356  1.00 23.93           C  
ATOM   2965  HG  LEU A 192      20.016 -51.087  29.572  1.00 23.93           H  
ATOM   2966  CD1 LEU A 192      20.131 -51.921  31.533  1.00 23.93           C  
ATOM   2967 HD11 LEU A 192      20.784 -51.134  31.910  1.00 23.93           H  
ATOM   2968 HD12 LEU A 192      19.466 -52.252  32.330  1.00 23.93           H  
ATOM   2969 HD13 LEU A 192      20.749 -52.756  31.201  1.00 23.93           H  
ATOM   2970  CD2 LEU A 192      18.443 -52.524  29.830  1.00 23.93           C  
ATOM   2971 HD21 LEU A 192      17.694 -52.797  30.573  1.00 23.93           H  
ATOM   2972 HD22 LEU A 192      17.951 -52.223  28.905  1.00 23.93           H  
ATOM   2973 HD23 LEU A 192      19.066 -53.390  29.609  1.00 23.93           H  
ATOM   2974  N   SER A 193      15.581 -48.796  30.920  1.00 28.78           N  
ATOM   2975  H   SER A 193      15.521 -49.761  31.210  1.00 28.78           H  
ATOM   2976  CA  SER A 193      14.318 -48.025  30.967  1.00 28.78           C  
ATOM   2977  HA  SER A 193      14.539 -46.972  31.138  1.00 28.78           H  
ATOM   2978  C   SER A 193      13.293 -48.504  32.020  1.00 28.78           C  
ATOM   2979  CB  SER A 193      13.628 -48.182  29.601  1.00 28.78           C  
ATOM   2980  HB2 SER A 193      12.666 -47.669  29.609  1.00 28.78           H  
ATOM   2981  HB3 SER A 193      14.249 -47.733  28.825  1.00 28.78           H  
ATOM   2982  O   SER A 193      13.283 -49.689  32.349  1.00 28.78           O  
ATOM   2983  OG  SER A 193      13.432 -49.557  29.301  1.00 28.78           O  
ATOM   2984  HG  SER A 193      13.056 -49.989  30.072  1.00 28.78           H  
ATOM   2985  N   ALA A 194      12.331 -47.630  32.373  1.00 24.25           N  
ATOM   2986  H   ALA A 194      12.448 -46.681  32.049  1.00 24.25           H  
ATOM   2987  CA  ALA A 194      11.091 -47.902  33.143  1.00 24.25           C  
ATOM   2988  HA  ALA A 194      10.538 -46.963  33.157  1.00 24.25           H  
ATOM   2989  C   ALA A 194      11.296 -48.262  34.649  1.00 24.25           C  
ATOM   2990  CB  ALA A 194      10.233 -48.879  32.320  1.00 24.25           C  
ATOM   2991  HB1 ALA A 194      10.633 -49.890  32.404  1.00 24.25           H  
ATOM   2992  HB2 ALA A 194       9.200 -48.876  32.666  1.00 24.25           H  
ATOM   2993  HB3 ALA A 194      10.233 -48.584  31.270  1.00 24.25           H  
ATOM   2994  O   ALA A 194      12.424 -48.449  35.087  1.00 24.25           O  
ATOM   2995  N   THR A 195      10.287 -48.307  35.542  1.00 27.33           N  
ATOM   2996  H   THR A 195      10.609 -48.381  36.497  1.00 27.33           H  
ATOM   2997  CA  THR A 195       8.807 -48.271  35.393  1.00 27.33           C  
ATOM   2998  HA  THR A 195       8.542 -47.753  34.471  1.00 27.33           H  
ATOM   2999  C   THR A 195       8.133 -47.525  36.572  1.00 27.33           C  
ATOM   3000  CB  THR A 195       8.225 -49.708  35.357  1.00 27.33           C  
ATOM   3001  HB  THR A 195       8.112 -50.074  36.378  1.00 27.33           H  
ATOM   3002  O   THR A 195       8.749 -47.331  37.616  1.00 27.33           O  
ATOM   3003  CG2 THR A 195       6.877 -49.808  34.638  1.00 27.33           C  
ATOM   3004 HG21 THR A 195       6.939 -49.351  33.650  1.00 27.33           H  
ATOM   3005 HG22 THR A 195       6.092 -49.327  35.220  1.00 27.33           H  
ATOM   3006 HG23 THR A 195       6.607 -50.858  34.524  1.00 27.33           H  
ATOM   3007  OG1 THR A 195       9.076 -50.600  34.676  1.00 27.33           O  
ATOM   3008  HG1 THR A 195       9.927 -50.591  35.119  1.00 27.33           H  
ATOM   3009  N   THR A 196       6.866 -47.124  36.419  1.00 27.29           N  
ATOM   3010  H   THR A 196       6.409 -47.344  35.546  1.00 27.29           H  
ATOM   3011  CA  THR A 196       5.959 -46.529  37.441  1.00 27.29           C  
ATOM   3012  HA  THR A 196       6.548 -46.006  38.194  1.00 27.29           H  
ATOM   3013  C   THR A 196       5.132 -47.637  38.167  1.00 27.29           C  
ATOM   3014  CB  THR A 196       5.078 -45.503  36.694  1.00 27.29           C  
ATOM   3015  HB  THR A 196       4.370 -45.027  37.373  1.00 27.29           H  
ATOM   3016  O   THR A 196       5.372 -48.803  37.841  1.00 27.29           O  
ATOM   3017  CG2 THR A 196       5.887 -44.377  36.048  1.00 27.29           C  
ATOM   3018 HG21 THR A 196       5.212 -43.624  35.644  1.00 27.29           H  
ATOM   3019 HG22 THR A 196       6.512 -44.761  35.242  1.00 27.29           H  
ATOM   3020 HG23 THR A 196       6.523 -43.907  36.798  1.00 27.29           H  
ATOM   3021  OG1 THR A 196       4.363 -46.137  35.659  1.00 27.29           O  
ATOM   3022  HG1 THR A 196       3.943 -45.457  35.128  1.00 27.29           H  
ATOM   3023  N   PRO A 197       4.164 -47.391  39.105  1.00 39.42           N  
ATOM   3024  CA  PRO A 197       3.578 -46.124  39.601  1.00 39.42           C  
ATOM   3025  HA  PRO A 197       4.182 -45.257  39.335  1.00 39.42           H  
ATOM   3026  C   PRO A 197       3.274 -46.038  41.139  1.00 39.42           C  
ATOM   3027  CB  PRO A 197       2.242 -46.141  38.832  1.00 39.42           C  
ATOM   3028  HB2 PRO A 197       1.497 -45.445  39.217  1.00 39.42           H  
ATOM   3029  HB3 PRO A 197       2.413 -45.929  37.776  1.00 39.42           H  
ATOM   3030  O   PRO A 197       3.628 -46.913  41.919  1.00 39.42           O  
ATOM   3031  CG  PRO A 197       1.788 -47.600  38.977  1.00 39.42           C  
ATOM   3032  HG2 PRO A 197       1.103 -47.711  39.818  1.00 39.42           H  
ATOM   3033  HG3 PRO A 197       1.318 -47.945  38.056  1.00 39.42           H  
ATOM   3034  CD  PRO A 197       3.083 -48.370  39.257  1.00 39.42           C  
ATOM   3035  HD2 PRO A 197       3.075 -48.765  40.273  1.00 39.42           H  
ATOM   3036  HD3 PRO A 197       3.162 -49.202  38.557  1.00 39.42           H  
ATOM   3037  N   ALA A 198       2.513 -44.997  41.529  1.00 24.78           N  
ATOM   3038  H   ALA A 198       2.388 -44.281  40.828  1.00 24.78           H  
ATOM   3039  CA  ALA A 198       1.493 -44.973  42.607  1.00 24.78           C  
ATOM   3040  HA  ALA A 198       0.989 -44.017  42.465  1.00 24.78           H  
ATOM   3041  C   ALA A 198       1.874 -44.954  44.122  1.00 24.78           C  
ATOM   3042  CB  ALA A 198       0.405 -46.009  42.278  1.00 24.78           C  
ATOM   3043  HB1 ALA A 198      -0.444 -45.871  42.947  1.00 24.78           H  
ATOM   3044  HB2 ALA A 198       0.064 -45.894  41.250  1.00 24.78           H  
ATOM   3045  HB3 ALA A 198       0.798 -47.016  42.423  1.00 24.78           H  
ATOM   3046  O   ALA A 198       1.636 -45.922  44.831  1.00 24.78           O  
ATOM   3047  N   ASN A 199       2.295 -43.774  44.618  1.00 26.10           N  
ATOM   3048  H   ASN A 199       2.883 -43.262  43.976  1.00 26.10           H  
ATOM   3049  CA  ASN A 199       1.521 -42.861  45.513  1.00 26.10           C  
ATOM   3050  HA  ASN A 199       2.221 -42.066  45.771  1.00 26.10           H  
ATOM   3051  C   ASN A 199       0.954 -43.330  46.907  1.00 26.10           C  
ATOM   3052  CB  ASN A 199       0.433 -42.214  44.609  1.00 26.10           C  
ATOM   3053  HB2 ASN A 199       0.849 -42.024  43.619  1.00 26.10           H  
ATOM   3054  HB3 ASN A 199      -0.394 -42.916  44.498  1.00 26.10           H  
ATOM   3055  O   ASN A 199       0.873 -44.506  47.226  1.00 26.10           O  
ATOM   3056  CG  ASN A 199      -0.116 -40.876  45.081  1.00 26.10           C  
ATOM   3057  ND2 ASN A 199      -1.221 -40.431  44.534  1.00 26.10           N  
ATOM   3058 HD21 ASN A 199      -1.701 -40.953  43.815  1.00 26.10           H  
ATOM   3059 HD22 ASN A 199      -1.531 -39.518  44.835  1.00 26.10           H  
ATOM   3060  OD1 ASN A 199       0.444 -40.207  45.931  1.00 26.10           O  
ATOM   3061  N   VAL A 200       0.450 -42.349  47.686  1.00 26.51           N  
ATOM   3062  H   VAL A 200       0.593 -41.419  47.319  1.00 26.51           H  
ATOM   3063  CA  VAL A 200      -0.471 -42.410  48.859  1.00 26.51           C  
ATOM   3064  HA  VAL A 200      -0.869 -41.396  48.903  1.00 26.51           H  
ATOM   3065  C   VAL A 200       0.122 -42.604  50.280  1.00 26.51           C  
ATOM   3066  CB  VAL A 200      -1.744 -43.264  48.606  1.00 26.51           C  
ATOM   3067  HB  VAL A 200      -1.503 -44.324  48.694  1.00 26.51           H  
ATOM   3068  O   VAL A 200      -0.036 -43.651  50.892  1.00 26.51           O  
ATOM   3069  CG1 VAL A 200      -2.853 -42.920  49.617  1.00 26.51           C  
ATOM   3070 HG11 VAL A 200      -3.126 -41.868  49.541  1.00 26.51           H  
ATOM   3071 HG12 VAL A 200      -3.733 -43.534  49.425  1.00 26.51           H  
ATOM   3072 HG13 VAL A 200      -2.522 -43.133  50.634  1.00 26.51           H  
ATOM   3073  CG2 VAL A 200      -2.365 -43.019  47.219  1.00 26.51           C  
ATOM   3074 HG21 VAL A 200      -2.517 -41.952  47.055  1.00 26.51           H  
ATOM   3075 HG22 VAL A 200      -1.714 -43.426  46.444  1.00 26.51           H  
ATOM   3076 HG23 VAL A 200      -3.321 -43.536  47.142  1.00 26.51           H  
ATOM   3077  N   ALA A 201       0.714 -41.518  50.806  1.00 26.01           N  
ATOM   3078  H   ALA A 201       1.097 -40.909  50.097  1.00 26.01           H  
ATOM   3079  CA  ALA A 201       0.333 -40.756  52.030  1.00 26.01           C  
ATOM   3080  HA  ALA A 201       1.172 -40.084  52.206  1.00 26.01           H  
ATOM   3081  C   ALA A 201       0.078 -41.410  53.433  1.00 26.01           C  
ATOM   3082  CB  ALA A 201      -0.850 -39.859  51.620  1.00 26.01           C  
ATOM   3083  HB1 ALA A 201      -1.741 -40.471  51.479  1.00 26.01           H  
ATOM   3084  HB2 ALA A 201      -0.624 -39.334  50.692  1.00 26.01           H  
ATOM   3085  HB3 ALA A 201      -1.054 -39.115  52.390  1.00 26.01           H  
ATOM   3086  O   ALA A 201      -0.094 -42.610  53.582  1.00 26.01           O  
ATOM   3087  N   ILE A 202      -0.055 -40.523  54.447  1.00 30.19           N  
ATOM   3088  H   ILE A 202       0.099 -39.559  54.187  1.00 30.19           H  
ATOM   3089  CA  ILE A 202      -0.463 -40.721  55.872  1.00 30.19           C  
ATOM   3090  HA  ILE A 202      -0.646 -39.709  56.235  1.00 30.19           H  
ATOM   3091  C   ILE A 202       0.626 -41.349  56.791  1.00 30.19           C  
ATOM   3092  CB  ILE A 202      -1.848 -41.422  55.969  1.00 30.19           C  
ATOM   3093  HB  ILE A 202      -1.753 -42.435  55.577  1.00 30.19           H  
ATOM   3094  O   ILE A 202       1.136 -42.411  56.466  1.00 30.19           O  
ATOM   3095  CG1 ILE A 202      -2.915 -40.666  55.132  1.00 30.19           C  
ATOM   3096 HG12 ILE A 202      -2.598 -40.632  54.090  1.00 30.19           H  
ATOM   3097 HG13 ILE A 202      -2.994 -39.640  55.492  1.00 30.19           H  
ATOM   3098  CG2 ILE A 202      -2.314 -41.531  57.431  1.00 30.19           C  
ATOM   3099 HG21 ILE A 202      -1.571 -42.050  58.037  1.00 30.19           H  
ATOM   3100 HG22 ILE A 202      -2.492 -40.539  57.846  1.00 30.19           H  
ATOM   3101 HG23 ILE A 202      -3.232 -42.116  57.495  1.00 30.19           H  
ATOM   3102  CD1 ILE A 202      -4.315 -41.295  55.138  1.00 30.19           C  
ATOM   3103 HD11 ILE A 202      -4.940 -40.783  54.406  1.00 30.19           H  
ATOM   3104 HD12 ILE A 202      -4.778 -41.191  56.119  1.00 30.19           H  
ATOM   3105 HD13 ILE A 202      -4.248 -42.350  54.871  1.00 30.19           H  
ATOM   3106  N   GLN A 203       1.117 -40.815  57.935  1.00 25.75           N  
ATOM   3107  H   GLN A 203       1.824 -41.443  58.292  1.00 25.75           H  
ATOM   3108  CA  GLN A 203       0.861 -39.653  58.840  1.00 25.75           C  
ATOM   3109  HA  GLN A 203       1.855 -39.365  59.180  1.00 25.75           H  
ATOM   3110  C   GLN A 203       0.051 -39.925  60.140  1.00 25.75           C  
ATOM   3111  CB  GLN A 203       0.324 -38.412  58.104  1.00 25.75           C  
ATOM   3112  HB2 GLN A 203       0.861 -38.292  57.163  1.00 25.75           H  
ATOM   3113  HB3 GLN A 203      -0.736 -38.567  57.904  1.00 25.75           H  
ATOM   3114  O   GLN A 203      -1.127 -40.251  60.069  1.00 25.75           O  
ATOM   3115  CG  GLN A 203       0.436 -37.096  58.893  1.00 25.75           C  
ATOM   3116  HG2 GLN A 203      -0.060 -37.201  59.858  1.00 25.75           H  
ATOM   3117  HG3 GLN A 203       1.487 -36.864  59.065  1.00 25.75           H  
ATOM   3118  CD  GLN A 203      -0.215 -35.924  58.156  1.00 25.75           C  
ATOM   3119  NE2 GLN A 203      -0.231 -34.744  58.735  1.00 25.75           N  
ATOM   3120 HE21 GLN A 203      -0.665 -34.007  58.196  1.00 25.75           H  
ATOM   3121 HE22 GLN A 203       0.182 -34.592  59.644  1.00 25.75           H  
ATOM   3122  OE1 GLN A 203      -0.721 -36.035  57.054  1.00 25.75           O  
ATOM   3123  N   GLY A 204       0.629 -39.639  61.328  1.00 26.62           N  
ATOM   3124  H   GLY A 204       1.622 -39.457  61.356  1.00 26.62           H  
ATOM   3125  CA  GLY A 204      -0.155 -39.377  62.559  1.00 26.62           C  
ATOM   3126  HA2 GLY A 204      -1.045 -40.007  62.540  1.00 26.62           H  
ATOM   3127  HA3 GLY A 204      -0.506 -38.346  62.526  1.00 26.62           H  
ATOM   3128  C   GLY A 204       0.504 -39.620  63.938  1.00 26.62           C  
ATOM   3129  O   GLY A 204       0.513 -40.752  64.407  1.00 26.62           O  
ATOM   3130  N   ASN A 205       0.870 -38.533  64.645  1.00 28.45           N  
ATOM   3131  H   ASN A 205       0.798 -37.646  64.168  1.00 28.45           H  
ATOM   3132  CA  ASN A 205       1.058 -38.430  66.120  1.00 28.45           C  
ATOM   3133  HA  ASN A 205       1.441 -37.427  66.310  1.00 28.45           H  
ATOM   3134  C   ASN A 205       2.143 -39.365  66.749  1.00 28.45           C  
ATOM   3135  CB  ASN A 205      -0.357 -38.467  66.738  1.00 28.45           C  
ATOM   3136  HB2 ASN A 205      -0.805 -39.443  66.556  1.00 28.45           H  
ATOM   3137  HB3 ASN A 205      -0.311 -38.307  67.816  1.00 28.45           H  
ATOM   3138  O   ASN A 205       2.863 -40.030  66.015  1.00 28.45           O  
ATOM   3139  CG  ASN A 205      -1.274 -37.376  66.206  1.00 28.45           C  
ATOM   3140  ND2 ASN A 205      -2.564 -37.512  66.398  1.00 28.45           N  
ATOM   3141 HD21 ASN A 205      -3.151 -36.777  66.030  1.00 28.45           H  
ATOM   3142 HD22 ASN A 205      -2.926 -38.335  66.857  1.00 28.45           H  
ATOM   3143  OD1 ASN A 205      -0.855 -36.384  65.632  1.00 28.45           O  
ATOM   3144  N   SER A 206       2.465 -39.400  68.058  1.00 30.23           N  
ATOM   3145  H   SER A 206       3.290 -39.964  68.208  1.00 30.23           H  
ATOM   3146  CA  SER A 206       1.919 -38.801  69.305  1.00 30.23           C  
ATOM   3147  HA  SER A 206       1.295 -37.935  69.083  1.00 30.23           H  
ATOM   3148  C   SER A 206       3.048 -38.330  70.257  1.00 30.23           C  
ATOM   3149  CB  SER A 206       1.099 -39.862  70.063  1.00 30.23           C  
ATOM   3150  HB2 SER A 206       0.810 -39.478  71.042  1.00 30.23           H  
ATOM   3151  HB3 SER A 206       1.715 -40.749  70.209  1.00 30.23           H  
ATOM   3152  O   SER A 206       4.214 -38.626  70.015  1.00 30.23           O  
ATOM   3153  OG  SER A 206      -0.075 -40.218  69.365  1.00 30.23           O  
ATOM   3154  HG  SER A 206      -0.303 -41.125  69.582  1.00 30.23           H  
ATOM   3155  N   GLN A 207       2.725 -37.625  71.357  1.00 28.02           N  
ATOM   3156  H   GLN A 207       1.750 -37.463  71.563  1.00 28.02           H  
ATOM   3157  CA  GLN A 207       3.707 -37.110  72.340  1.00 28.02           C  
ATOM   3158  HA  GLN A 207       4.715 -37.287  71.965  1.00 28.02           H  
ATOM   3159  C   GLN A 207       3.621 -37.756  73.738  1.00 28.02           C  
ATOM   3160  CB  GLN A 207       3.544 -35.594  72.538  1.00 28.02           C  
ATOM   3161  HB2 GLN A 207       4.232 -35.294  73.330  1.00 28.02           H  
ATOM   3162  HB3 GLN A 207       2.531 -35.383  72.881  1.00 28.02           H  
ATOM   3163  O   GLN A 207       2.536 -38.086  74.208  1.00 28.02           O  
ATOM   3164  CG  GLN A 207       3.843 -34.729  71.307  1.00 28.02           C  
ATOM   3165  HG2 GLN A 207       4.810 -35.011  70.890  1.00 28.02           H  
ATOM   3166  HG3 GLN A 207       3.078 -34.900  70.550  1.00 28.02           H  
ATOM   3167  CD  GLN A 207       3.885 -33.238  71.652  1.00 28.02           C  
ATOM   3168  NE2 GLN A 207       3.784 -32.364  70.676  1.00 28.02           N  
ATOM   3169 HE21 GLN A 207       3.830 -31.391  70.943  1.00 28.02           H  
ATOM   3170 HE22 GLN A 207       3.694 -32.662  69.715  1.00 28.02           H  
ATOM   3171  OE1 GLN A 207       4.022 -32.823  72.795  1.00 28.02           O  
ATOM   3172  N   ILE A 208       4.767 -37.801  74.433  1.00 28.60           N  
ATOM   3173  H   ILE A 208       5.606 -37.521  73.946  1.00 28.60           H  
ATOM   3174  CA  ILE A 208       4.937 -37.908  75.898  1.00 28.60           C  
ATOM   3175  HA  ILE A 208       4.030 -37.556  76.389  1.00 28.60           H  
ATOM   3176  C   ILE A 208       6.098 -36.959  76.281  1.00 28.60           C  
ATOM   3177  CB  ILE A 208       5.206 -39.374  76.340  1.00 28.60           C  
ATOM   3178  HB  ILE A 208       6.096 -39.729  75.820  1.00 28.60           H  
ATOM   3179  O   ILE A 208       6.982 -36.734  75.456  1.00 28.60           O  
ATOM   3180  CG1 ILE A 208       4.023 -40.296  75.951  1.00 28.60           C  
ATOM   3181 HG12 ILE A 208       3.910 -40.281  74.867  1.00 28.60           H  
ATOM   3182 HG13 ILE A 208       3.104 -39.909  76.392  1.00 28.60           H  
ATOM   3183  CG2 ILE A 208       5.477 -39.465  77.857  1.00 28.60           C  
ATOM   3184 HG21 ILE A 208       4.620 -39.093  78.419  1.00 28.60           H  
ATOM   3185 HG22 ILE A 208       5.677 -40.495  78.151  1.00 28.60           H  
ATOM   3186 HG23 ILE A 208       6.369 -38.900  78.128  1.00 28.60           H  
ATOM   3187  CD1 ILE A 208       4.169 -41.771  76.348  1.00 28.60           C  
ATOM   3188 HD11 ILE A 208       5.132 -42.154  76.010  1.00 28.60           H  
ATOM   3189 HD12 ILE A 208       3.374 -42.349  75.877  1.00 28.60           H  
ATOM   3190 HD13 ILE A 208       4.082 -41.890  77.428  1.00 28.60           H  
ATOM   3191  N   GLN A 209       6.110 -36.375  77.489  1.00 27.45           N  
ATOM   3192  H   GLN A 209       5.384 -36.604  78.152  1.00 27.45           H  
ATOM   3193  CA  GLN A 209       7.113 -35.379  77.910  1.00 27.45           C  
ATOM   3194  HA  GLN A 209       7.974 -35.417  77.242  1.00 27.45           H  
ATOM   3195  C   GLN A 209       7.616 -35.624  79.347  1.00 27.45           C  
ATOM   3196  CB  GLN A 209       6.507 -33.963  77.826  1.00 27.45           C  
ATOM   3197  HB2 GLN A 209       5.675 -33.897  78.526  1.00 27.45           H  
ATOM   3198  HB3 GLN A 209       7.269 -33.251  78.142  1.00 27.45           H  
ATOM   3199  O   GLN A 209       6.807 -35.670  80.270  1.00 27.45           O  
ATOM   3200  CG  GLN A 209       5.999 -33.543  76.432  1.00 27.45           C  
ATOM   3201  HG2 GLN A 209       5.220 -34.230  76.101  1.00 27.45           H  
ATOM   3202  HG3 GLN A 209       6.821 -33.586  75.717  1.00 27.45           H  
ATOM   3203  CD  GLN A 209       5.413 -32.131  76.424  1.00 27.45           C  
ATOM   3204  NE2 GLN A 209       4.775 -31.706  75.356  1.00 27.45           N  
ATOM   3205 HE21 GLN A 209       4.644 -32.277  74.533  1.00 27.45           H  
ATOM   3206 HE22 GLN A 209       4.407 -30.767  75.409  1.00 27.45           H  
ATOM   3207  OE1 GLN A 209       5.506 -31.373  77.376  1.00 27.45           O  
ATOM   3208  N   THR A 210       8.939 -35.725  79.548  1.00 27.75           N  
ATOM   3209  H   THR A 210       9.550 -35.697  78.745  1.00 27.75           H  
ATOM   3210  CA  THR A 210       9.597 -35.758  80.879  1.00 27.75           C  
ATOM   3211  HA  THR A 210       9.168 -34.966  81.493  1.00 27.75           H  
ATOM   3212  C   THR A 210      11.109 -35.518  80.778  1.00 27.75           C  
ATOM   3213  CB  THR A 210       9.436 -37.111  81.621  1.00 27.75           C  
ATOM   3214  HB  THR A 210      10.396 -37.392  82.054  1.00 27.75           H  
ATOM   3215  O   THR A 210      11.737 -35.995  79.837  1.00 27.75           O  
ATOM   3216  CG2 THR A 210       8.451 -37.032  82.786  1.00 27.75           C  
ATOM   3217 HG21 THR A 210       8.424 -37.993  83.300  1.00 27.75           H  
ATOM   3218 HG22 THR A 210       7.450 -36.802  82.420  1.00 27.75           H  
ATOM   3219 HG23 THR A 210       8.766 -36.261  83.490  1.00 27.75           H  
ATOM   3220  OG1 THR A 210       9.038 -38.171  80.782  1.00 27.75           O  
ATOM   3221  HG1 THR A 210       9.634 -38.180  80.029  1.00 27.75           H  
ATOM   3222  N   GLY A 211      11.704 -34.914  81.816  1.00 26.11           N  
ATOM   3223  H   GLY A 211      11.117 -34.478  82.512  1.00 26.11           H  
ATOM   3224  CA  GLY A 211      13.152 -34.956  82.086  1.00 26.11           C  
ATOM   3225  HA2 GLY A 211      13.293 -35.033  83.164  1.00 26.11           H  
ATOM   3226  HA3 GLY A 211      13.575 -35.856  81.641  1.00 26.11           H  
ATOM   3227  C   GLY A 211      13.984 -33.765  81.587  1.00 26.11           C  
ATOM   3228  O   GLY A 211      13.564 -33.000  80.725  1.00 26.11           O  
ATOM   3229  N   GLN A 212      15.184 -33.620  82.163  1.00 28.94           N  
ATOM   3230  H   GLN A 212      15.450 -34.279  82.880  1.00 28.94           H  
ATOM   3231  CA  GLN A 212      16.241 -32.677  81.768  1.00 28.94           C  
ATOM   3232  HA  GLN A 212      16.174 -32.475  80.699  1.00 28.94           H  
ATOM   3233  C   GLN A 212      17.610 -33.311  82.077  1.00 28.94           C  
ATOM   3234  CB  GLN A 212      16.127 -31.351  82.548  1.00 28.94           C  
ATOM   3235  HB2 GLN A 212      16.200 -31.558  83.616  1.00 28.94           H  
ATOM   3236  HB3 GLN A 212      16.972 -30.721  82.272  1.00 28.94           H  
ATOM   3237  O   GLN A 212      17.771 -33.904  83.144  1.00 28.94           O  
ATOM   3238  CG  GLN A 212      14.835 -30.559  82.293  1.00 28.94           C  
ATOM   3239  HG2 GLN A 212      13.976 -31.132  82.641  1.00 28.94           H  
ATOM   3240  HG3 GLN A 212      14.724 -30.378  81.223  1.00 28.94           H  
ATOM   3241  CD  GLN A 212      14.844 -29.227  83.032  1.00 28.94           C  
ATOM   3242  NE2 GLN A 212      15.411 -28.185  82.463  1.00 28.94           N  
ATOM   3243 HE21 GLN A 212      15.824 -28.258  81.544  1.00 28.94           H  
ATOM   3244 HE22 GLN A 212      15.401 -27.329  82.999  1.00 28.94           H  
ATOM   3245  OE1 GLN A 212      14.365 -29.099  84.145  1.00 28.94           O  
ATOM   3246  N   ILE A 213      18.590 -33.191  81.174  1.00 26.04           N  
ATOM   3247  H   ILE A 213      18.413 -32.670  80.327  1.00 26.04           H  
ATOM   3248  CA  ILE A 213      19.992 -33.603  81.385  1.00 26.04           C  
ATOM   3249  HA  ILE A 213      20.263 -33.307  82.398  1.00 26.04           H  
ATOM   3250  C   ILE A 213      20.923 -32.819  80.432  1.00 26.04           C  
ATOM   3251  CB  ILE A 213      20.121 -35.149  81.292  1.00 26.04           C  
ATOM   3252  HB  ILE A 213      19.246 -35.574  81.785  1.00 26.04           H  
ATOM   3253  O   ILE A 213      20.450 -31.949  79.702  1.00 26.04           O  
ATOM   3254  CG1 ILE A 213      21.349 -35.668  82.077  1.00 26.04           C  
ATOM   3255 HG12 ILE A 213      21.450 -35.100  83.003  1.00 26.04           H  
ATOM   3256 HG13 ILE A 213      22.256 -35.531  81.489  1.00 26.04           H  
ATOM   3257  CG2 ILE A 213      20.103 -35.659  79.841  1.00 26.04           C  
ATOM   3258 HG21 ILE A 213      21.014 -35.371  79.315  1.00 26.04           H  
ATOM   3259 HG22 ILE A 213      20.023 -36.746  79.825  1.00 26.04           H  
ATOM   3260 HG23 ILE A 213      19.245 -35.246  79.311  1.00 26.04           H  
ATOM   3261  CD1 ILE A 213      21.245 -37.150  82.457  1.00 26.04           C  
ATOM   3262 HD11 ILE A 213      22.123 -37.435  83.037  1.00 26.04           H  
ATOM   3263 HD12 ILE A 213      20.353 -37.318  83.061  1.00 26.04           H  
ATOM   3264 HD13 ILE A 213      21.201 -37.769  81.561  1.00 26.04           H  
ATOM   3265  N   HIS A 214      22.233 -33.075  80.475  1.00 26.47           N  
ATOM   3266  H   HIS A 214      22.554 -33.865  81.017  1.00 26.47           H  
ATOM   3267  CA  HIS A 214      23.274 -32.247  79.858  1.00 26.47           C  
ATOM   3268  HA  HIS A 214      22.852 -31.266  79.637  1.00 26.47           H  
ATOM   3269  C   HIS A 214      23.862 -32.790  78.537  1.00 26.47           C  
ATOM   3270  CB  HIS A 214      24.399 -32.036  80.891  1.00 26.47           C  
ATOM   3271  HB2 HIS A 214      24.428 -32.864  81.599  1.00 26.47           H  
ATOM   3272  HB3 HIS A 214      25.362 -32.031  80.381  1.00 26.47           H  
ATOM   3273  O   HIS A 214      24.278 -33.943  78.476  1.00 26.47           O  
ATOM   3274  CG  HIS A 214      24.296 -30.734  81.638  1.00 26.47           C  
ATOM   3275  CD2 HIS A 214      23.620 -30.490  82.802  1.00 26.47           C  
ATOM   3276  HD2 HIS A 214      23.041 -31.210  83.361  1.00 26.47           H  
ATOM   3277  ND1 HIS A 214      24.902 -29.560  81.266  1.00 26.47           N  
ATOM   3278  HD1 HIS A 214      25.476 -29.429  80.445  1.00 26.47           H  
ATOM   3279  CE1 HIS A 214      24.600 -28.628  82.181  1.00 26.47           C  
ATOM   3280  HE1 HIS A 214      24.938 -27.603  82.147  1.00 26.47           H  
ATOM   3281  NE2 HIS A 214      23.820 -29.148  83.145  1.00 26.47           N  
ATOM   3282  N   ASP A 215      24.026 -31.856  77.592  1.00 24.86           N  
ATOM   3283  H   ASP A 215      23.513 -31.001  77.758  1.00 24.86           H  
ATOM   3284  CA  ASP A 215      25.170 -31.673  76.676  1.00 24.86           C  
ATOM   3285  HA  ASP A 215      24.941 -30.724  76.192  1.00 24.86           H  
ATOM   3286  C   ASP A 215      25.471 -32.589  75.464  1.00 24.86           C  
ATOM   3287  CB  ASP A 215      26.447 -31.406  77.502  1.00 24.86           C  
ATOM   3288  HB2 ASP A 215      26.441 -31.975  78.432  1.00 24.86           H  
ATOM   3289  HB3 ASP A 215      27.327 -31.740  76.951  1.00 24.86           H  
ATOM   3290  O   ASP A 215      25.233 -33.792  75.441  1.00 24.86           O  
ATOM   3291  CG  ASP A 215      26.599 -29.917  77.781  1.00 24.86           C  
ATOM   3292  OD1 ASP A 215      26.891 -29.199  76.800  1.00 24.86           O  
ATOM   3293  OD2 ASP A 215      26.367 -29.506  78.942  1.00 24.86           O  
ATOM   3294  N   VAL A 216      26.170 -31.942  74.512  1.00 24.87           N  
ATOM   3295  H   VAL A 216      26.267 -30.951  74.683  1.00 24.87           H  
ATOM   3296  CA  VAL A 216      27.096 -32.483  73.490  1.00 24.87           C  
ATOM   3297  HA  VAL A 216      27.551 -31.577  73.090  1.00 24.87           H  
ATOM   3298  C   VAL A 216      26.543 -33.137  72.196  1.00 24.87           C  
ATOM   3299  CB  VAL A 216      28.279 -33.214  74.187  1.00 24.87           C  
ATOM   3300  HB  VAL A 216      27.899 -33.778  75.039  1.00 24.87           H  
ATOM   3301  O   VAL A 216      25.438 -33.652  72.091  1.00 24.87           O  
ATOM   3302  CG1 VAL A 216      29.101 -34.197  73.345  1.00 24.87           C  
ATOM   3303 HG11 VAL A 216      28.451 -34.991  72.977  1.00 24.87           H  
ATOM   3304 HG12 VAL A 216      29.589 -33.696  72.509  1.00 24.87           H  
ATOM   3305 HG13 VAL A 216      29.865 -34.661  73.970  1.00 24.87           H  
ATOM   3306  CG2 VAL A 216      29.281 -32.169  74.710  1.00 24.87           C  
ATOM   3307 HG21 VAL A 216      30.023 -32.657  75.343  1.00 24.87           H  
ATOM   3308 HG22 VAL A 216      29.785 -31.675  73.880  1.00 24.87           H  
ATOM   3309 HG23 VAL A 216      28.770 -31.412  75.305  1.00 24.87           H  
ATOM   3310  N   MET A 217      27.380 -32.993  71.161  1.00 23.44           N  
ATOM   3311  H   MET A 217      28.265 -32.578  71.417  1.00 23.44           H  
ATOM   3312  CA  MET A 217      27.318 -33.432  69.753  1.00 23.44           C  
ATOM   3313  HA  MET A 217      26.378 -33.123  69.295  1.00 23.44           H  
ATOM   3314  C   MET A 217      27.493 -34.960  69.585  1.00 23.44           C  
ATOM   3315  CB  MET A 217      28.518 -32.709  69.101  1.00 23.44           C  
ATOM   3316  HB2 MET A 217      29.400 -32.865  69.723  1.00 23.44           H  
ATOM   3317  HB3 MET A 217      28.769 -33.131  68.128  1.00 23.44           H  
ATOM   3318  O   MET A 217      28.110 -35.584  70.440  1.00 23.44           O  
ATOM   3319  CG  MET A 217      28.297 -31.200  68.946  1.00 23.44           C  
ATOM   3320  HG2 MET A 217      27.982 -30.782  69.902  1.00 23.44           H  
ATOM   3321  HG3 MET A 217      27.504 -31.029  68.219  1.00 23.44           H  
ATOM   3322  SD  MET A 217      29.788 -30.317  68.414  1.00 23.44           S  
ATOM   3323  CE  MET A 217      29.196 -28.610  68.544  1.00 23.44           C  
ATOM   3324  HE1 MET A 217      28.334 -28.470  67.891  1.00 23.44           H  
ATOM   3325  HE2 MET A 217      29.990 -27.927  68.242  1.00 23.44           H  
ATOM   3326  HE3 MET A 217      28.910 -28.397  69.574  1.00 23.44           H  
ATOM   3327  N   SER A 218      27.131 -35.644  68.487  1.00 26.45           N  
ATOM   3328  H   SER A 218      27.312 -36.631  68.596  1.00 26.45           H  
ATOM   3329  CA  SER A 218      26.394 -35.356  67.224  1.00 26.45           C  
ATOM   3330  HA  SER A 218      25.428 -34.904  67.447  1.00 26.45           H  
ATOM   3331  C   SER A 218      26.137 -36.732  66.523  1.00 26.45           C  
ATOM   3332  CB  SER A 218      27.209 -34.397  66.345  1.00 26.45           C  
ATOM   3333  HB2 SER A 218      27.239 -33.418  66.825  1.00 26.45           H  
ATOM   3334  HB3 SER A 218      26.724 -34.220  65.385  1.00 26.45           H  
ATOM   3335  O   SER A 218      26.392 -37.754  67.156  1.00 26.45           O  
ATOM   3336  OG  SER A 218      28.519 -34.880  66.129  1.00 26.45           O  
ATOM   3337  HG  SER A 218      28.823 -35.302  66.936  1.00 26.45           H  
ATOM   3338  N   SER A 219      25.658 -36.921  65.283  1.00 27.45           N  
ATOM   3339  H   SER A 219      25.538 -37.902  65.071  1.00 27.45           H  
ATOM   3340  CA  SER A 219      25.401 -36.037  64.129  1.00 27.45           C  
ATOM   3341  HA  SER A 219      25.150 -35.035  64.477  1.00 27.45           H  
ATOM   3342  C   SER A 219      24.160 -36.500  63.323  1.00 27.45           C  
ATOM   3343  CB  SER A 219      26.673 -35.961  63.255  1.00 27.45           C  
ATOM   3344  HB2 SER A 219      27.512 -35.595  63.848  1.00 27.45           H  
ATOM   3345  HB3 SER A 219      26.511 -35.265  62.432  1.00 27.45           H  
ATOM   3346  O   SER A 219      23.106 -36.701  63.920  1.00 27.45           O  
ATOM   3347  OG  SER A 219      27.006 -37.236  62.742  1.00 27.45           O  
ATOM   3348  HG  SER A 219      27.766 -37.165  62.160  1.00 27.45           H  
ATOM   3349  N   GLN A 220      24.242 -36.611  61.990  1.00 26.81           N  
ATOM   3350  H   GLN A 220      25.159 -36.556  61.570  1.00 26.81           H  
ATOM   3351  CA  GLN A 220      23.144 -36.928  61.064  1.00 26.81           C  
ATOM   3352  HA  GLN A 220      22.364 -37.483  61.585  1.00 26.81           H  
ATOM   3353  C   GLN A 220      23.660 -37.778  59.887  1.00 26.81           C  
ATOM   3354  CB  GLN A 220      22.554 -35.624  60.491  1.00 26.81           C  
ATOM   3355  HB2 GLN A 220      21.850 -35.882  59.700  1.00 26.81           H  
ATOM   3356  HB3 GLN A 220      23.359 -35.042  60.042  1.00 26.81           H  
ATOM   3357  O   GLN A 220      24.697 -37.442  59.320  1.00 26.81           O  
ATOM   3358  CG  GLN A 220      21.821 -34.743  61.514  1.00 26.81           C  
ATOM   3359  HG2 GLN A 220      22.471 -34.540  62.366  1.00 26.81           H  
ATOM   3360  HG3 GLN A 220      20.932 -35.264  61.871  1.00 26.81           H  
ATOM   3361  CD  GLN A 220      21.414 -33.402  60.913  1.00 26.81           C  
ATOM   3362  NE2 GLN A 220      20.486 -33.371  59.981  1.00 26.81           N  
ATOM   3363 HE21 GLN A 220      20.065 -34.224  59.641  1.00 26.81           H  
ATOM   3364 HE22 GLN A 220      20.278 -32.460  59.599  1.00 26.81           H  
ATOM   3365  OE1 GLN A 220      21.930 -32.355  61.263  1.00 26.81           O  
ATOM   3366  N   ASP A 221      22.914 -38.820  59.500  1.00 21.94           N  
ATOM   3367  H   ASP A 221      22.065 -39.018  60.010  1.00 21.94           H  
ATOM   3368  CA  ASP A 221      23.018 -39.522  58.205  1.00 21.94           C  
ATOM   3369  HA  ASP A 221      23.158 -38.768  57.430  1.00 21.94           H  
ATOM   3370  C   ASP A 221      21.680 -40.254  57.892  1.00 21.94           C  
ATOM   3371  CB  ASP A 221      24.248 -40.459  58.170  1.00 21.94           C  
ATOM   3372  HB2 ASP A 221      25.061 -40.010  58.741  1.00 21.94           H  
ATOM   3373  HB3 ASP A 221      23.996 -41.406  58.647  1.00 21.94           H  
ATOM   3374  O   ASP A 221      20.656 -39.943  58.507  1.00 21.94           O  
ATOM   3375  CG  ASP A 221      24.771 -40.719  56.743  1.00 21.94           C  
ATOM   3376  OD1 ASP A 221      24.021 -40.444  55.774  1.00 21.94           O  
ATOM   3377  OD2 ASP A 221      25.900 -41.239  56.629  1.00 21.94           O  
ATOM   3378  N   THR A 222      21.651 -41.171  56.914  1.00 29.70           N  
ATOM   3379  H   THR A 222      22.550 -41.392  56.511  1.00 29.70           H  
ATOM   3380  CA  THR A 222      20.526 -41.286  55.965  1.00 29.70           C  
ATOM   3381  HA  THR A 222      19.662 -40.776  56.391  1.00 29.70           H  
ATOM   3382  C   THR A 222      20.105 -42.736  55.625  1.00 29.70           C  
ATOM   3383  CB  THR A 222      20.923 -40.550  54.657  1.00 29.70           C  
ATOM   3384  HB  THR A 222      21.523 -41.221  54.042  1.00 29.70           H  
ATOM   3385  O   THR A 222      20.883 -43.678  55.754  1.00 29.70           O  
ATOM   3386  CG2 THR A 222      19.727 -40.053  53.839  1.00 29.70           C  
ATOM   3387 HG21 THR A 222      19.063 -39.462  54.471  1.00 29.70           H  
ATOM   3388 HG22 THR A 222      20.088 -39.426  53.024  1.00 29.70           H  
ATOM   3389 HG23 THR A 222      19.183 -40.888  53.397  1.00 29.70           H  
ATOM   3390  OG1 THR A 222      21.706 -39.400  54.895  1.00 29.70           O  
ATOM   3391  HG1 THR A 222      22.581 -39.705  55.143  1.00 29.70           H  
ATOM   3392  N   PHE A 223      18.892 -42.875  55.060  1.00 22.03           N  
ATOM   3393  H   PHE A 223      18.338 -42.031  55.034  1.00 22.03           H  
ATOM   3394  CA  PHE A 223      18.307 -44.050  54.372  1.00 22.03           C  
ATOM   3395  HA  PHE A 223      17.428 -43.659  53.859  1.00 22.03           H  
ATOM   3396  C   PHE A 223      17.772 -45.237  55.210  1.00 22.03           C  
ATOM   3397  CB  PHE A 223      19.240 -44.572  53.254  1.00 22.03           C  
ATOM   3398  HB2 PHE A 223      18.750 -45.398  52.738  1.00 22.03           H  
ATOM   3399  HB3 PHE A 223      20.140 -44.990  53.706  1.00 22.03           H  
ATOM   3400  O   PHE A 223      18.159 -45.473  56.348  1.00 22.03           O  
ATOM   3401  CG  PHE A 223      19.639 -43.581  52.183  1.00 22.03           C  
ATOM   3402  CD1 PHE A 223      18.730 -43.246  51.161  1.00 22.03           C  
ATOM   3403  HD1 PHE A 223      17.739 -43.676  51.151  1.00 22.03           H  
ATOM   3404  CD2 PHE A 223      20.936 -43.035  52.172  1.00 22.03           C  
ATOM   3405  HD2 PHE A 223      21.642 -43.297  52.945  1.00 22.03           H  
ATOM   3406  CE1 PHE A 223      19.111 -42.355  50.142  1.00 22.03           C  
ATOM   3407  HE1 PHE A 223      18.414 -42.093  49.360  1.00 22.03           H  
ATOM   3408  CE2 PHE A 223      21.313 -42.135  51.159  1.00 22.03           C  
ATOM   3409  HE2 PHE A 223      22.302 -41.702  51.167  1.00 22.03           H  
ATOM   3410  CZ  PHE A 223      20.401 -41.796  50.144  1.00 22.03           C  
ATOM   3411  HZ  PHE A 223      20.693 -41.102  49.370  1.00 22.03           H  
ATOM   3412  N   ASN A 224      16.952 -46.049  54.515  1.00 24.01           N  
ATOM   3413  H   ASN A 224      16.698 -45.706  53.600  1.00 24.01           H  
ATOM   3414  CA  ASN A 224      16.577 -47.453  54.772  1.00 24.01           C  
ATOM   3415  HA  ASN A 224      16.108 -47.772  53.841  1.00 24.01           H  
ATOM   3416  C   ASN A 224      15.525 -47.763  55.867  1.00 24.01           C  
ATOM   3417  CB  ASN A 224      17.865 -48.293  54.918  1.00 24.01           C  
ATOM   3418  HB2 ASN A 224      17.628 -49.327  55.167  1.00 24.01           H  
ATOM   3419  HB3 ASN A 224      18.467 -47.908  55.742  1.00 24.01           H  
ATOM   3420  O   ASN A 224      15.503 -47.141  56.917  1.00 24.01           O  
ATOM   3421  CG  ASN A 224      18.677 -48.294  53.638  1.00 24.01           C  
ATOM   3422  ND2 ASN A 224      19.933 -47.921  53.691  1.00 24.01           N  
ATOM   3423 HD21 ASN A 224      20.438 -47.882  52.817  1.00 24.01           H  
ATOM   3424 HD22 ASN A 224      20.321 -47.571  54.555  1.00 24.01           H  
ATOM   3425  OD1 ASN A 224      18.171 -48.599  52.570  1.00 24.01           O  
ATOM   3426  N   SER A 225      14.650 -48.776  55.709  1.00 25.05           N  
ATOM   3427  H   SER A 225      14.072 -48.935  56.521  1.00 25.05           H  
ATOM   3428  CA  SER A 225      14.216 -49.514  54.493  1.00 25.05           C  
ATOM   3429  HA  SER A 225      13.952 -48.799  53.714  1.00 25.05           H  
ATOM   3430  C   SER A 225      12.979 -50.400  54.774  1.00 25.05           C  
ATOM   3431  CB  SER A 225      15.315 -50.451  53.959  1.00 25.05           C  
ATOM   3432  HB2 SER A 225      16.188 -49.882  53.639  1.00 25.05           H  
ATOM   3433  HB3 SER A 225      14.954 -50.976  53.075  1.00 25.05           H  
ATOM   3434  O   SER A 225      12.687 -50.681  55.932  1.00 25.05           O  
ATOM   3435  OG  SER A 225      15.695 -51.398  54.935  1.00 25.05           O  
ATOM   3436  HG  SER A 225      15.637 -50.986  55.800  1.00 25.05           H  
ATOM   3437  N   ILE A 226      12.361 -50.938  53.705  1.00 24.85           N  
ATOM   3438  H   ILE A 226      12.660 -50.605  52.800  1.00 24.85           H  
ATOM   3439  CA  ILE A 226      11.396 -52.068  53.699  1.00 24.85           C  
ATOM   3440  HA  ILE A 226      11.205 -52.276  52.647  1.00 24.85           H  
ATOM   3441  C   ILE A 226       9.989 -51.749  54.273  1.00 24.85           C  
ATOM   3442  CB  ILE A 226      12.080 -53.359  54.251  1.00 24.85           C  
ATOM   3443  HB  ILE A 226      12.492 -53.138  55.236  1.00 24.85           H  
ATOM   3444  O   ILE A 226       9.791 -50.839  55.067  1.00 24.85           O  
ATOM   3445  CG1 ILE A 226      13.245 -53.785  53.317  1.00 24.85           C  
ATOM   3446 HG12 ILE A 226      12.838 -54.192  52.392  1.00 24.85           H  
ATOM   3447 HG13 ILE A 226      13.845 -52.915  53.053  1.00 24.85           H  
ATOM   3448  CG2 ILE A 226      11.117 -54.550  54.424  1.00 24.85           C  
ATOM   3449 HG21 ILE A 226      10.649 -54.808  53.474  1.00 24.85           H  
ATOM   3450 HG22 ILE A 226      10.351 -54.305  55.161  1.00 24.85           H  
ATOM   3451 HG23 ILE A 226      11.651 -55.418  54.810  1.00 24.85           H  
ATOM   3452  CD1 ILE A 226      14.215 -54.806  53.927  1.00 24.85           C  
ATOM   3453 HD11 ILE A 226      14.596 -54.432  54.878  1.00 24.85           H  
ATOM   3454 HD12 ILE A 226      13.723 -55.766  54.082  1.00 24.85           H  
ATOM   3455 HD13 ILE A 226      15.054 -54.953  53.247  1.00 24.85           H  
ATOM   3456  N   SER A 227       8.973 -52.479  53.794  1.00 28.81           N  
ATOM   3457  H   SER A 227       9.188 -53.216  53.137  1.00 28.81           H  
ATOM   3458  CA  SER A 227       7.543 -52.344  54.130  1.00 28.81           C  
ATOM   3459  HA  SER A 227       7.438 -52.045  55.173  1.00 28.81           H  
ATOM   3460  C   SER A 227       6.800 -53.678  53.909  1.00 28.81           C  
ATOM   3461  CB  SER A 227       6.927 -51.261  53.231  1.00 28.81           C  
ATOM   3462  HB2 SER A 227       5.900 -51.071  53.542  1.00 28.81           H  
ATOM   3463  HB3 SER A 227       7.497 -50.339  53.345  1.00 28.81           H  
ATOM   3464  O   SER A 227       7.397 -54.583  53.319  1.00 28.81           O  
ATOM   3465  OG  SER A 227       6.938 -51.660  51.870  1.00 28.81           O  
ATOM   3466  HG  SER A 227       6.769 -50.886  51.328  1.00 28.81           H  
ATOM   3467  N   ARG A 228       5.522 -53.810  54.345  1.00 28.48           N  
ATOM   3468  H   ARG A 228       5.181 -53.093  54.969  1.00 28.48           H  
ATOM   3469  CA  ARG A 228       4.495 -54.736  53.777  1.00 28.48           C  
ATOM   3470  HA  ARG A 228       4.354 -54.457  52.733  1.00 28.48           H  
ATOM   3471  C   ARG A 228       3.099 -54.683  54.455  1.00 28.48           C  
ATOM   3472  CB  ARG A 228       4.989 -56.206  53.827  1.00 28.48           C  
ATOM   3473  HB2 ARG A 228       4.198 -56.869  54.177  1.00 28.48           H  
ATOM   3474  HB3 ARG A 228       5.804 -56.291  54.546  1.00 28.48           H  
ATOM   3475  O   ARG A 228       2.992 -54.921  55.646  1.00 28.48           O  
ATOM   3476  CG  ARG A 228       5.444 -56.712  52.445  1.00 28.48           C  
ATOM   3477  HG2 ARG A 228       4.576 -56.863  51.804  1.00 28.48           H  
ATOM   3478  HG3 ARG A 228       6.069 -55.969  51.949  1.00 28.48           H  
ATOM   3479  CD  ARG A 228       6.229 -58.023  52.566  1.00 28.48           C  
ATOM   3480  HD2 ARG A 228       5.537 -58.849  52.735  1.00 28.48           H  
ATOM   3481  HD3 ARG A 228       6.890 -57.955  53.430  1.00 28.48           H  
ATOM   3482  NE  ARG A 228       7.063 -58.262  51.374  1.00 28.48           N  
ATOM   3483  HE  ARG A 228       8.018 -57.942  51.441  1.00 28.48           H  
ATOM   3484  NH1 ARG A 228       5.467 -59.188  49.990  1.00 28.48           N  
ATOM   3485 HH11 ARG A 228       5.199 -59.572  49.094  1.00 28.48           H  
ATOM   3486 HH12 ARG A 228       4.752 -59.063  50.691  1.00 28.48           H  
ATOM   3487  NH2 ARG A 228       7.550 -58.910  49.253  1.00 28.48           N  
ATOM   3488 HH21 ARG A 228       8.498 -58.585  49.380  1.00 28.48           H  
ATOM   3489 HH22 ARG A 228       7.259 -59.287  48.363  1.00 28.48           H  
ATOM   3490  CZ  ARG A 228       6.685 -58.785  50.222  1.00 28.48           C  
ATOM   3491  N   GLN A 229       2.059 -54.563  53.614  1.00 29.35           N  
ATOM   3492  H   GLN A 229       2.298 -54.154  52.723  1.00 29.35           H  
ATOM   3493  CA  GLN A 229       0.795 -55.347  53.593  1.00 29.35           C  
ATOM   3494  HA  GLN A 229       0.286 -54.990  52.698  1.00 29.35           H  
ATOM   3495  C   GLN A 229      -0.317 -55.287  54.689  1.00 29.35           C  
ATOM   3496  CB  GLN A 229       1.147 -56.819  53.305  1.00 29.35           C  
ATOM   3497  HB2 GLN A 229       0.290 -57.447  53.549  1.00 29.35           H  
ATOM   3498  HB3 GLN A 229       1.957 -57.144  53.959  1.00 29.35           H  
ATOM   3499  O   GLN A 229      -0.084 -55.395  55.882  1.00 29.35           O  
ATOM   3500  CG  GLN A 229       1.526 -57.067  51.838  1.00 29.35           C  
ATOM   3501  HG2 GLN A 229       2.363 -56.429  51.555  1.00 29.35           H  
ATOM   3502  HG3 GLN A 229       0.675 -56.819  51.204  1.00 29.35           H  
ATOM   3503  CD  GLN A 229       1.899 -58.525  51.600  1.00 29.35           C  
ATOM   3504  NE2 GLN A 229       0.941 -59.423  51.642  1.00 29.35           N  
ATOM   3505 HE21 GLN A 229       1.192 -60.393  51.518  1.00 29.35           H  
ATOM   3506 HE22 GLN A 229      -0.002 -59.141  51.867  1.00 29.35           H  
ATOM   3507  OE1 GLN A 229       3.053 -58.873  51.374  1.00 29.35           O  
ATOM   3508  N   ASN A 230      -1.563 -55.341  54.176  1.00 26.36           N  
ATOM   3509  H   ASN A 230      -1.608 -55.122  53.191  1.00 26.36           H  
ATOM   3510  CA  ASN A 230      -2.766 -56.062  54.663  1.00 26.36           C  
ATOM   3511  HA  ASN A 230      -3.506 -55.836  53.895  1.00 26.36           H  
ATOM   3512  C   ASN A 230      -3.548 -55.658  55.953  1.00 26.36           C  
ATOM   3513  CB  ASN A 230      -2.544 -57.588  54.532  1.00 26.36           C  
ATOM   3514  HB2 ASN A 230      -1.578 -57.868  54.951  1.00 26.36           H  
ATOM   3515  HB3 ASN A 230      -3.307 -58.113  55.106  1.00 26.36           H  
ATOM   3516  O   ASN A 230      -3.549 -56.377  56.943  1.00 26.36           O  
ATOM   3517  CG  ASN A 230      -2.659 -58.074  53.099  1.00 26.36           C  
ATOM   3518  ND2 ASN A 230      -3.857 -58.080  52.560  1.00 26.36           N  
ATOM   3519 HD21 ASN A 230      -4.653 -57.765  53.096  1.00 26.36           H  
ATOM   3520 HD22 ASN A 230      -3.941 -58.417  51.612  1.00 26.36           H  
ATOM   3521  OD1 ASN A 230      -1.692 -58.417  52.433  1.00 26.36           O  
ATOM   3522  N   SER A 231      -4.402 -54.626  55.820  1.00 28.94           N  
ATOM   3523  H   SER A 231      -4.050 -53.900  55.212  1.00 28.94           H  
ATOM   3524  CA  SER A 231      -5.899 -54.703  55.811  1.00 28.94           C  
ATOM   3525  HA  SER A 231      -6.257 -53.675  55.872  1.00 28.94           H  
ATOM   3526  C   SER A 231      -6.716 -55.509  56.861  1.00 28.94           C  
ATOM   3527  CB  SER A 231      -6.336 -55.247  54.436  1.00 28.94           C  
ATOM   3528  HB2 SER A 231      -5.904 -54.636  53.643  1.00 28.94           H  
ATOM   3529  HB3 SER A 231      -7.422 -55.196  54.358  1.00 28.94           H  
ATOM   3530  O   SER A 231      -6.509 -56.715  56.956  1.00 28.94           O  
ATOM   3531  OG  SER A 231      -5.918 -56.598  54.278  1.00 28.94           O  
ATOM   3532  HG  SER A 231      -6.077 -57.021  55.125  1.00 28.94           H  
ATOM   3533  N   TYR A 232      -7.787 -54.903  57.434  1.00 28.68           N  
ATOM   3534  H   TYR A 232      -7.665 -53.921  57.632  1.00 28.68           H  
ATOM   3535  CA  TYR A 232      -9.237 -55.317  57.458  1.00 28.68           C  
ATOM   3536  HA  TYR A 232      -9.684 -54.880  56.566  1.00 28.68           H  
ATOM   3537  C   TYR A 232     -10.030 -54.706  58.668  1.00 28.68           C  
ATOM   3538  CB  TYR A 232      -9.466 -56.844  57.350  1.00 28.68           C  
ATOM   3539  HB2 TYR A 232      -8.733 -57.297  56.682  1.00 28.68           H  
ATOM   3540  HB3 TYR A 232      -9.344 -57.302  58.332  1.00 28.68           H  
ATOM   3541  O   TYR A 232      -9.410 -54.203  59.598  1.00 28.68           O  
ATOM   3542  CG  TYR A 232     -10.794 -57.249  56.733  1.00 28.68           C  
ATOM   3543  CD1 TYR A 232     -11.814 -57.797  57.531  1.00 28.68           C  
ATOM   3544  HD1 TYR A 232     -11.675 -57.897  58.597  1.00 28.68           H  
ATOM   3545  CD2 TYR A 232     -10.989 -57.118  55.341  1.00 28.68           C  
ATOM   3546  HD2 TYR A 232     -10.199 -56.722  54.720  1.00 28.68           H  
ATOM   3547  CE1 TYR A 232     -13.035 -58.188  56.949  1.00 28.68           C  
ATOM   3548  HE1 TYR A 232     -13.825 -58.574  57.577  1.00 28.68           H  
ATOM   3549  CE2 TYR A 232     -12.208 -57.513  54.755  1.00 28.68           C  
ATOM   3550  HE2 TYR A 232     -12.370 -57.414  53.692  1.00 28.68           H  
ATOM   3551  OH  TYR A 232     -14.420 -58.405  54.999  1.00 28.68           O  
ATOM   3552  HH  TYR A 232     -15.042 -58.708  55.665  1.00 28.68           H  
ATOM   3553  CZ  TYR A 232     -13.238 -58.041  55.561  1.00 28.68           C  
ATOM   3554  N   ILE A 233     -11.381 -54.703  58.634  1.00 37.66           N  
ATOM   3555  H   ILE A 233     -11.808 -55.252  57.901  1.00 37.66           H  
ATOM   3556  CA  ILE A 233     -12.379 -54.064  59.567  1.00 37.66           C  
ATOM   3557  HA  ILE A 233     -12.012 -54.115  60.592  1.00 37.66           H  
ATOM   3558  C   ILE A 233     -13.739 -54.840  59.499  1.00 37.66           C  
ATOM   3559  CB  ILE A 233     -12.581 -52.574  59.169  1.00 37.66           C  
ATOM   3560  HB  ILE A 233     -13.361 -52.157  59.806  1.00 37.66           H  
ATOM   3561  O   ILE A 233     -13.758 -55.779  58.700  1.00 37.66           O  
ATOM   3562  CG1 ILE A 233     -13.049 -52.413  57.701  1.00 37.66           C  
ATOM   3563 HG12 ILE A 233     -12.280 -52.786  57.024  1.00 37.66           H  
ATOM   3564 HG13 ILE A 233     -13.951 -53.007  57.548  1.00 37.66           H  
ATOM   3565  CG2 ILE A 233     -11.326 -51.735  59.461  1.00 37.66           C  
ATOM   3566 HG21 ILE A 233     -10.549 -51.928  58.721  1.00 37.66           H  
ATOM   3567 HG22 ILE A 233     -11.571 -50.673  59.450  1.00 37.66           H  
ATOM   3568 HG23 ILE A 233     -10.939 -51.979  60.451  1.00 37.66           H  
ATOM   3569  CD1 ILE A 233     -13.373 -50.968  57.306  1.00 37.66           C  
ATOM   3570 HD11 ILE A 233     -13.801 -50.953  56.304  1.00 37.66           H  
ATOM   3571 HD12 ILE A 233     -12.466 -50.362  57.305  1.00 37.66           H  
ATOM   3572 HD13 ILE A 233     -14.090 -50.544  58.010  1.00 37.66           H  
ATOM   3573  N   PRO A 234     -14.897 -54.533  60.168  1.00 41.79           N  
ATOM   3574  CA  PRO A 234     -15.333 -53.481  61.132  1.00 41.79           C  
ATOM   3575  HA  PRO A 234     -14.496 -52.863  61.457  1.00 41.79           H  
ATOM   3576  C   PRO A 234     -15.943 -54.155  62.423  1.00 41.79           C  
ATOM   3577  CB  PRO A 234     -16.280 -52.655  60.242  1.00 41.79           C  
ATOM   3578  HB2 PRO A 234     -15.690 -51.933  59.678  1.00 41.79           H  
ATOM   3579  HB3 PRO A 234     -17.038 -52.097  60.793  1.00 41.79           H  
ATOM   3580  O   PRO A 234     -15.214 -54.998  62.945  1.00 41.79           O  
ATOM   3581  CG  PRO A 234     -16.878 -53.672  59.251  1.00 41.79           C  
ATOM   3582  HG2 PRO A 234     -16.622 -53.392  58.229  1.00 41.79           H  
ATOM   3583  HG3 PRO A 234     -17.958 -53.789  59.337  1.00 41.79           H  
ATOM   3584  CD  PRO A 234     -16.166 -54.973  59.590  1.00 41.79           C  
ATOM   3585  HD2 PRO A 234     -16.738 -55.541  60.322  1.00 41.79           H  
ATOM   3586  HD3 PRO A 234     -16.063 -55.573  58.685  1.00 41.79           H  
ATOM   3587  N   PRO A 235     -17.209 -54.007  62.940  1.00 41.15           N  
ATOM   3588  CA  PRO A 235     -18.219 -52.907  63.007  1.00 41.15           C  
ATOM   3589  HA  PRO A 235     -17.791 -51.949  62.714  1.00 41.15           H  
ATOM   3590  C   PRO A 235     -19.015 -52.705  64.353  1.00 41.15           C  
ATOM   3591  CB  PRO A 235     -19.281 -53.373  61.998  1.00 41.15           C  
ATOM   3592  HB2 PRO A 235     -20.275 -52.986  62.222  1.00 41.15           H  
ATOM   3593  HB3 PRO A 235     -19.022 -53.061  60.987  1.00 41.15           H  
ATOM   3594  O   PRO A 235     -19.430 -53.670  64.986  1.00 41.15           O  
ATOM   3595  CG  PRO A 235     -19.261 -54.905  62.107  1.00 41.15           C  
ATOM   3596  HG2 PRO A 235     -20.145 -55.265  62.634  1.00 41.15           H  
ATOM   3597  HG3 PRO A 235     -19.206 -55.349  61.113  1.00 41.15           H  
ATOM   3598  CD  PRO A 235     -18.002 -55.234  62.918  1.00 41.15           C  
ATOM   3599  HD2 PRO A 235     -18.265 -55.529  63.933  1.00 41.15           H  
ATOM   3600  HD3 PRO A 235     -17.470 -56.060  62.445  1.00 41.15           H  
ATOM   3601  N   THR A 236     -19.489 -51.467  64.626  1.00 32.96           N  
ATOM   3602  H   THR A 236     -19.068 -50.722  64.089  1.00 32.96           H  
ATOM   3603  CA  THR A 236     -20.765 -51.094  65.350  1.00 32.96           C  
ATOM   3604  HA  THR A 236     -20.772 -50.004  65.361  1.00 32.96           H  
ATOM   3605  C   THR A 236     -21.012 -51.501  66.838  1.00 32.96           C  
ATOM   3606  CB  THR A 236     -21.983 -51.549  64.513  1.00 32.96           C  
ATOM   3607  HB  THR A 236     -22.900 -51.344  65.065  1.00 32.96           H  
ATOM   3608  O   THR A 236     -20.264 -52.296  67.384  1.00 32.96           O  
ATOM   3609  CG2 THR A 236     -22.093 -50.811  63.177  1.00 32.96           C  
ATOM   3610 HG21 THR A 236     -21.190 -50.944  62.581  1.00 32.96           H  
ATOM   3611 HG22 THR A 236     -22.944 -51.202  62.619  1.00 32.96           H  
ATOM   3612 HG23 THR A 236     -22.247 -49.746  63.353  1.00 32.96           H  
ATOM   3613  OG1 THR A 236     -21.982 -52.933  64.264  1.00 32.96           O  
ATOM   3614  HG1 THR A 236     -21.195 -53.307  64.668  1.00 32.96           H  
ATOM   3615  N   ALA A 237     -22.089 -51.094  67.561  1.00 28.03           N  
ATOM   3616  H   ALA A 237     -22.244 -51.723  68.336  1.00 28.03           H  
ATOM   3617  CA  ALA A 237     -22.798 -49.795  67.779  1.00 28.03           C  
ATOM   3618  HA  ALA A 237     -22.089 -49.080  68.196  1.00 28.03           H  
ATOM   3619  C   ALA A 237     -23.982 -49.954  68.809  1.00 28.03           C  
ATOM   3620  CB  ALA A 237     -23.373 -49.217  66.469  1.00 28.03           C  
ATOM   3621  HB1 ALA A 237     -24.118 -49.895  66.053  1.00 28.03           H  
ATOM   3622  HB2 ALA A 237     -22.582 -49.027  65.744  1.00 28.03           H  
ATOM   3623  HB3 ALA A 237     -23.851 -48.256  66.660  1.00 28.03           H  
ATOM   3624  O   ALA A 237     -24.232 -51.063  69.269  1.00 28.03           O  
ATOM   3625  N   GLN A 238     -24.773 -48.877  69.039  1.00 31.65           N  
ATOM   3626  H   GLN A 238     -24.395 -48.001  68.707  1.00 31.65           H  
ATOM   3627  CA  GLN A 238     -26.189 -48.801  69.525  1.00 31.65           C  
ATOM   3628  HA  GLN A 238     -26.602 -47.973  68.947  1.00 31.65           H  
ATOM   3629  C   GLN A 238     -26.557 -48.435  70.999  1.00 31.65           C  
ATOM   3630  CB  GLN A 238     -27.049 -50.019  69.118  1.00 31.65           C  
ATOM   3631  HB2 GLN A 238     -26.721 -50.904  69.664  1.00 31.65           H  
ATOM   3632  HB3 GLN A 238     -28.064 -49.809  69.457  1.00 31.65           H  
ATOM   3633  O   GLN A 238     -25.899 -48.820  71.955  1.00 31.65           O  
ATOM   3634  CG  GLN A 238     -27.144 -50.350  67.622  1.00 31.65           C  
ATOM   3635  HG2 GLN A 238     -27.320 -49.436  67.054  1.00 31.65           H  
ATOM   3636  HG3 GLN A 238     -26.206 -50.792  67.288  1.00 31.65           H  
ATOM   3637  CD  GLN A 238     -28.289 -51.324  67.328  1.00 31.65           C  
ATOM   3638  NE2 GLN A 238     -28.249 -52.029  66.220  1.00 31.65           N  
ATOM   3639 HE21 GLN A 238     -27.452 -51.978  65.602  1.00 31.65           H  
ATOM   3640 HE22 GLN A 238     -29.018 -52.666  66.068  1.00 31.65           H  
ATOM   3641  OE1 GLN A 238     -29.256 -51.454  68.068  1.00 31.65           O  
ATOM   3642  N   GLN A 239     -27.758 -47.823  71.109  1.00 29.05           N  
ATOM   3643  H   GLN A 239     -28.121 -47.463  70.238  1.00 29.05           H  
ATOM   3644  CA  GLN A 239     -28.768 -47.855  72.201  1.00 29.05           C  
ATOM   3645  HA  GLN A 239     -29.623 -47.368  71.733  1.00 29.05           H  
ATOM   3646  C   GLN A 239     -28.649 -46.960  73.470  1.00 29.05           C  
ATOM   3647  CB  GLN A 239     -29.260 -49.305  72.437  1.00 29.05           C  
ATOM   3648  HB2 GLN A 239     -28.433 -50.007  72.326  1.00 29.05           H  
ATOM   3649  HB3 GLN A 239     -29.653 -49.420  73.447  1.00 29.05           H  
ATOM   3650  O   GLN A 239     -27.710 -46.191  73.644  1.00 29.05           O  
ATOM   3651  CG  GLN A 239     -30.383 -49.660  71.441  1.00 29.05           C  
ATOM   3652  HG2 GLN A 239     -31.244 -49.018  71.628  1.00 29.05           H  
ATOM   3653  HG3 GLN A 239     -30.047 -49.477  70.420  1.00 29.05           H  
ATOM   3654  CD  GLN A 239     -30.847 -51.107  71.559  1.00 29.05           C  
ATOM   3655  NE2 GLN A 239     -30.552 -51.962  70.604  1.00 29.05           N  
ATOM   3656 HE21 GLN A 239     -30.875 -52.909  70.743  1.00 29.05           H  
ATOM   3657 HE22 GLN A 239     -30.048 -51.688  69.772  1.00 29.05           H  
ATOM   3658  OE1 GLN A 239     -31.502 -51.493  72.510  1.00 29.05           O  
ATOM   3659  N   LEU A 240     -29.759 -46.937  74.235  1.00 34.06           N  
ATOM   3660  H   LEU A 240     -30.391 -47.713  74.098  1.00 34.06           H  
ATOM   3661  CA  LEU A 240     -30.266 -45.958  75.232  1.00 34.06           C  
ATOM   3662  HA  LEU A 240     -29.450 -45.535  75.818  1.00 34.06           H  
ATOM   3663  C   LEU A 240     -31.272 -46.696  76.180  1.00 34.06           C  
ATOM   3664  CB  LEU A 240     -31.023 -44.858  74.442  1.00 34.06           C  
ATOM   3665  HB2 LEU A 240     -31.823 -45.342  73.881  1.00 34.06           H  
ATOM   3666  HB3 LEU A 240     -31.493 -44.170  75.144  1.00 34.06           H  
ATOM   3667  O   LEU A 240     -31.479 -47.888  75.934  1.00 34.06           O  
ATOM   3668  CG  LEU A 240     -30.215 -43.982  73.468  1.00 34.06           C  
ATOM   3669  HG  LEU A 240     -29.730 -44.600  72.713  1.00 34.06           H  
ATOM   3670  CD1 LEU A 240     -31.170 -43.028  72.747  1.00 34.06           C  
ATOM   3671 HD11 LEU A 240     -31.666 -42.373  73.464  1.00 34.06           H  
ATOM   3672 HD12 LEU A 240     -30.609 -42.419  72.037  1.00 34.06           H  
ATOM   3673 HD13 LEU A 240     -31.919 -43.599  72.198  1.00 34.06           H  
ATOM   3674  CD2 LEU A 240     -29.167 -43.140  74.197  1.00 34.06           C  
ATOM   3675 HD21 LEU A 240     -29.637 -42.516  74.956  1.00 34.06           H  
ATOM   3676 HD22 LEU A 240     -28.643 -42.508  73.480  1.00 34.06           H  
ATOM   3677 HD23 LEU A 240     -28.431 -43.794  74.665  1.00 34.06           H  
ATOM   3678  N   PRO A 241     -31.999 -46.087  77.163  1.00 38.34           N  
ATOM   3679  CA  PRO A 241     -31.997 -44.710  77.707  1.00 38.34           C  
ATOM   3680  HA  PRO A 241     -31.209 -44.090  77.280  1.00 38.34           H  
ATOM   3681  C   PRO A 241     -31.921 -44.651  79.264  1.00 38.34           C  
ATOM   3682  CB  PRO A 241     -33.392 -44.225  77.281  1.00 38.34           C  
ATOM   3683  HB2 PRO A 241     -33.719 -43.328  77.806  1.00 38.34           H  
ATOM   3684  HB3 PRO A 241     -33.424 -44.050  76.205  1.00 38.34           H  
ATOM   3685  O   PRO A 241     -31.809 -45.683  79.915  1.00 38.34           O  
ATOM   3686  CG  PRO A 241     -34.269 -45.437  77.622  1.00 38.34           C  
ATOM   3687  HG2 PRO A 241     -34.628 -45.367  78.648  1.00 38.34           H  
ATOM   3688  HG3 PRO A 241     -35.109 -45.515  76.931  1.00 38.34           H  
ATOM   3689  CD  PRO A 241     -33.321 -46.635  77.486  1.00 38.34           C  
ATOM   3690  HD2 PRO A 241     -33.281 -47.198  78.419  1.00 38.34           H  
ATOM   3691  HD3 PRO A 241     -33.689 -47.284  76.691  1.00 38.34           H  
ATOM   3692  N   HIS A 242     -32.099 -43.463  79.877  1.00 30.63           N  
ATOM   3693  H   HIS A 242     -32.061 -42.636  79.298  1.00 30.63           H  
ATOM   3694  CA  HIS A 242     -32.907 -43.292  81.111  1.00 30.63           C  
ATOM   3695  HA  HIS A 242     -33.838 -43.829  80.931  1.00 30.63           H  
ATOM   3696  C   HIS A 242     -33.339 -41.815  81.331  1.00 30.63           C  
ATOM   3697  CB  HIS A 242     -32.258 -43.948  82.355  1.00 30.63           C  
ATOM   3698  HB2 HIS A 242     -31.959 -43.201  83.091  1.00 30.63           H  
ATOM   3699  HB3 HIS A 242     -31.350 -44.484  82.078  1.00 30.63           H  
ATOM   3700  O   HIS A 242     -33.370 -41.053  80.367  1.00 30.63           O  
ATOM   3701  CG  HIS A 242     -33.226 -44.931  82.981  1.00 30.63           C  
ATOM   3702  CD2 HIS A 242     -33.392 -46.242  82.612  1.00 30.63           C  
ATOM   3703  HD2 HIS A 242     -32.806 -46.775  81.878  1.00 30.63           H  
ATOM   3704  ND1 HIS A 242     -34.221 -44.645  83.895  1.00 30.63           N  
ATOM   3705  HD1 HIS A 242     -34.338 -43.785  84.410  1.00 30.63           H  
ATOM   3706  CE1 HIS A 242     -34.960 -45.756  84.067  1.00 30.63           C  
ATOM   3707  HE1 HIS A 242     -35.800 -45.846  84.740  1.00 30.63           H  
ATOM   3708  NE2 HIS A 242     -34.495 -46.754  83.305  1.00 30.63           N  
ATOM   3709  N   MET A 243     -33.748 -41.415  82.549  1.00 26.56           N  
ATOM   3710  H   MET A 243     -33.605 -42.046  83.325  1.00 26.56           H  
ATOM   3711  CA  MET A 243     -34.355 -40.104  82.878  1.00 26.56           C  
ATOM   3712  HA  MET A 243     -34.029 -39.363  82.148  1.00 26.56           H  
ATOM   3713  C   MET A 243     -33.975 -39.597  84.288  1.00 26.56           C  
ATOM   3714  CB  MET A 243     -35.892 -40.213  82.832  1.00 26.56           C  
ATOM   3715  HB2 MET A 243     -36.319 -39.244  83.089  1.00 26.56           H  
ATOM   3716  HB3 MET A 243     -36.216 -40.931  83.585  1.00 26.56           H  
ATOM   3717  O   MET A 243     -33.713 -40.415  85.168  1.00 26.56           O  
ATOM   3718  CG  MET A 243     -36.480 -40.634  81.483  1.00 26.56           C  
ATOM   3719  HG2 MET A 243     -36.177 -39.914  80.722  1.00 26.56           H  
ATOM   3720  HG3 MET A 243     -36.091 -41.614  81.209  1.00 26.56           H  
ATOM   3721  SD  MET A 243     -38.290 -40.731  81.520  1.00 26.56           S  
ATOM   3722  CE  MET A 243     -38.602 -41.289  79.826  1.00 26.56           C  
ATOM   3723  HE1 MET A 243     -38.221 -40.549  79.121  1.00 26.56           H  
ATOM   3724  HE2 MET A 243     -38.103 -42.243  79.655  1.00 26.56           H  
ATOM   3725  HE3 MET A 243     -39.674 -41.411  79.675  1.00 26.56           H  
ATOM   3726  N   TYR A 244     -34.091 -38.273  84.511  1.00 27.85           N  
ATOM   3727  H   TYR A 244     -34.341 -37.708  83.712  1.00 27.85           H  
ATOM   3728  CA  TYR A 244     -33.849 -37.532  85.776  1.00 27.85           C  
ATOM   3729  HA  TYR A 244     -34.070 -36.488  85.552  1.00 27.85           H  
ATOM   3730  C   TYR A 244     -32.369 -37.516  86.248  1.00 27.85           C  
ATOM   3731  CB  TYR A 244     -34.886 -37.961  86.838  1.00 27.85           C  
ATOM   3732  HB2 TYR A 244     -34.707 -37.433  87.774  1.00 27.85           H  
ATOM   3733  HB3 TYR A 244     -34.768 -39.022  87.057  1.00 27.85           H  
ATOM   3734  O   TYR A 244     -31.552 -38.275  85.744  1.00 27.85           O  
ATOM   3735  CG  TYR A 244     -36.321 -37.681  86.424  1.00 27.85           C  
ATOM   3736  CD1 TYR A 244     -36.840 -36.373  86.521  1.00 27.85           C  
ATOM   3737  HD1 TYR A 244     -36.229 -35.578  86.923  1.00 27.85           H  
ATOM   3738  CD2 TYR A 244     -37.126 -38.718  85.915  1.00 27.85           C  
ATOM   3739  HD2 TYR A 244     -36.731 -39.721  85.844  1.00 27.85           H  
ATOM   3740  CE1 TYR A 244     -38.154 -36.099  86.094  1.00 27.85           C  
ATOM   3741  HE1 TYR A 244     -38.548 -35.096  86.166  1.00 27.85           H  
ATOM   3742  CE2 TYR A 244     -38.440 -38.447  85.485  1.00 27.85           C  
ATOM   3743  HE2 TYR A 244     -39.061 -39.233  85.080  1.00 27.85           H  
ATOM   3744  OH  TYR A 244     -40.222 -36.882  85.151  1.00 27.85           O  
ATOM   3745  HH  TYR A 244     -40.456 -35.955  85.244  1.00 27.85           H  
ATOM   3746  CZ  TYR A 244     -38.956 -37.138  85.571  1.00 27.85           C  
ATOM   3747  N   ASN A 245     -31.915 -36.630  87.150  1.00 27.10           N  
ATOM   3748  H   ASN A 245     -30.908 -36.632  87.232  1.00 27.10           H  
ATOM   3749  CA  ASN A 245     -32.623 -35.679  88.028  1.00 27.10           C  
ATOM   3750  HA  ASN A 245     -33.639 -35.535  87.661  1.00 27.10           H  
ATOM   3751  C   ASN A 245     -31.968 -34.265  88.032  1.00 27.10           C  
ATOM   3752  CB  ASN A 245     -32.685 -36.332  89.432  1.00 27.10           C  
ATOM   3753  HB2 ASN A 245     -31.722 -36.212  89.928  1.00 27.10           H  
ATOM   3754  HB3 ASN A 245     -32.871 -37.401  89.329  1.00 27.10           H  
ATOM   3755  O   ASN A 245     -31.190 -33.938  87.142  1.00 27.10           O  
ATOM   3756  CG  ASN A 245     -33.778 -35.779  90.332  1.00 27.10           C  
ATOM   3757  ND2 ASN A 245     -33.867 -36.243  91.554  1.00 27.10           N  
ATOM   3758 HD21 ASN A 245     -33.222 -36.946  91.886  1.00 27.10           H  
ATOM   3759 HD22 ASN A 245     -34.595 -35.849  92.133  1.00 27.10           H  
ATOM   3760  OD1 ASN A 245     -34.552 -34.915  89.960  1.00 27.10           O  
ATOM   3761  N   MET A 246     -32.329 -33.395  88.984  1.00 25.29           N  
ATOM   3762  H   MET A 246     -33.000 -33.714  89.668  1.00 25.29           H  
ATOM   3763  CA  MET A 246     -32.021 -31.955  88.986  1.00 25.29           C  
ATOM   3764  HA  MET A 246     -32.056 -31.604  87.954  1.00 25.29           H  
ATOM   3765  C   MET A 246     -30.655 -31.532  89.576  1.00 25.29           C  
ATOM   3766  CB  MET A 246     -33.112 -31.211  89.784  1.00 25.29           C  
ATOM   3767  HB2 MET A 246     -33.087 -31.552  90.819  1.00 25.29           H  
ATOM   3768  HB3 MET A 246     -32.885 -30.145  89.781  1.00 25.29           H  
ATOM   3769  O   MET A 246     -30.150 -32.132  90.520  1.00 25.29           O  
ATOM   3770  CG  MET A 246     -34.538 -31.371  89.254  1.00 25.29           C  
ATOM   3771  HG2 MET A 246     -34.568 -31.060  88.210  1.00 25.29           H  
ATOM   3772  HG3 MET A 246     -34.832 -32.418  89.315  1.00 25.29           H  
ATOM   3773  SD  MET A 246     -35.731 -30.379  90.196  1.00 25.29           S  
ATOM   3774  CE  MET A 246     -37.270 -30.879  89.384  1.00 25.29           C  
ATOM   3775  HE1 MET A 246     -37.405 -31.955  89.488  1.00 25.29           H  
ATOM   3776  HE2 MET A 246     -37.228 -30.618  88.326  1.00 25.29           H  
ATOM   3777  HE3 MET A 246     -38.109 -30.363  89.849  1.00 25.29           H  
ATOM   3778  N   SER A 247     -30.241 -30.326  89.155  1.00 28.43           N  
ATOM   3779  H   SER A 247     -30.644 -30.024  88.279  1.00 28.43           H  
ATOM   3780  CA  SER A 247     -29.557 -29.259  89.926  1.00 28.43           C  
ATOM   3781  HA  SER A 247     -29.861 -28.360  89.390  1.00 28.43           H  
ATOM   3782  C   SER A 247     -28.012 -29.156  89.969  1.00 28.43           C  
ATOM   3783  CB  SER A 247     -30.197 -29.051  91.312  1.00 28.43           C  
ATOM   3784  HB2 SER A 247     -29.868 -28.097  91.723  1.00 28.43           H  
ATOM   3785  HB3 SER A 247     -31.281 -29.009  91.200  1.00 28.43           H  
ATOM   3786  O   SER A 247     -27.320 -29.979  90.553  1.00 28.43           O  
ATOM   3787  OG  SER A 247     -29.878 -30.065  92.237  1.00 28.43           O  
ATOM   3788  HG  SER A 247     -29.737 -30.884  91.756  1.00 28.43           H  
ATOM   3789  N   GLN A 248     -27.539 -27.989  89.492  1.00 25.64           N  
ATOM   3790  H   GLN A 248     -28.180 -27.451  88.926  1.00 25.64           H  
ATOM   3791  CA  GLN A 248     -26.264 -27.309  89.806  1.00 25.64           C  
ATOM   3792  HA  GLN A 248     -26.256 -26.401  89.204  1.00 25.64           H  
ATOM   3793  C   GLN A 248     -24.955 -28.026  89.378  1.00 25.64           C  
ATOM   3794  CB  GLN A 248     -26.296 -26.824  91.277  1.00 25.64           C  
ATOM   3795  HB2 GLN A 248     -25.386 -26.266  91.494  1.00 25.64           H  
ATOM   3796  HB3 GLN A 248     -26.337 -27.684  91.946  1.00 25.64           H  
ATOM   3797  O   GLN A 248     -24.981 -28.919  88.540  1.00 25.64           O  
ATOM   3798  CG  GLN A 248     -27.491 -25.891  91.565  1.00 25.64           C  
ATOM   3799  HG2 GLN A 248     -27.473 -25.057  90.863  1.00 25.64           H  
ATOM   3800  HG3 GLN A 248     -28.424 -26.436  91.420  1.00 25.64           H  
ATOM   3801  CD  GLN A 248     -27.500 -25.314  92.979  1.00 25.64           C  
ATOM   3802  NE2 GLN A 248     -28.623 -24.816  93.448  1.00 25.64           N  
ATOM   3803 HE21 GLN A 248     -28.569 -24.455  94.390  1.00 25.64           H  
ATOM   3804 HE22 GLN A 248     -29.476 -24.836  92.907  1.00 25.64           H  
ATOM   3805  OE1 GLN A 248     -26.510 -25.266  93.685  1.00 25.64           O  
ATOM   3806  N   SER A 249     -23.812 -27.543  89.891  1.00 30.50           N  
ATOM   3807  H   SER A 249     -23.908 -26.844  90.613  1.00 30.50           H  
ATOM   3808  CA  SER A 249     -22.433 -28.033  89.675  1.00 30.50           C  
ATOM   3809  HA  SER A 249     -21.788 -27.405  90.291  1.00 30.50           H  
ATOM   3810  C   SER A 249     -21.848 -27.928  88.251  1.00 30.50           C  
ATOM   3811  CB  SER A 249     -22.276 -29.440  90.257  1.00 30.50           C  
ATOM   3812  HB2 SER A 249     -22.949 -30.127  89.744  1.00 30.50           H  
ATOM   3813  HB3 SER A 249     -21.250 -29.780  90.116  1.00 30.50           H  
ATOM   3814  O   SER A 249     -21.821 -28.887  87.488  1.00 30.50           O  
ATOM   3815  OG  SER A 249     -22.576 -29.412  91.643  1.00 30.50           O  
ATOM   3816  HG  SER A 249     -22.790 -30.308  91.912  1.00 30.50           H  
ATOM   3817  N   THR A 250     -21.275 -26.761  87.937  1.00 28.15           N  
ATOM   3818  H   THR A 250     -21.326 -26.019  88.621  1.00 28.15           H  
ATOM   3819  CA  THR A 250     -20.235 -26.557  86.899  1.00 28.15           C  
ATOM   3820  HA  THR A 250     -20.396 -27.249  86.073  1.00 28.15           H  
ATOM   3821  C   THR A 250     -18.828 -26.831  87.483  1.00 28.15           C  
ATOM   3822  CB  THR A 250     -20.332 -25.108  86.380  1.00 28.15           C  
ATOM   3823  HB  THR A 250     -19.475 -24.872  85.750  1.00 28.15           H  
ATOM   3824  O   THR A 250     -18.724 -26.895  88.712  1.00 28.15           O  
ATOM   3825  CG2 THR A 250     -21.596 -24.873  85.555  1.00 28.15           C  
ATOM   3826 HG21 THR A 250     -21.619 -25.571  84.718  1.00 28.15           H  
ATOM   3827 HG22 THR A 250     -21.600 -23.855  85.164  1.00 28.15           H  
ATOM   3828 HG23 THR A 250     -22.483 -25.029  86.169  1.00 28.15           H  
ATOM   3829  OG1 THR A 250     -20.364 -24.185  87.446  1.00 28.15           O  
ATOM   3830  HG1 THR A 250     -20.402 -23.302  87.072  1.00 28.15           H  
ATOM   3831  N   PRO A 251     -17.725 -26.950  86.696  1.00 35.18           N  
ATOM   3832  CA  PRO A 251     -17.546 -26.666  85.261  1.00 35.18           C  
ATOM   3833  HA  PRO A 251     -18.479 -26.402  84.765  1.00 35.18           H  
ATOM   3834  C   PRO A 251     -16.913 -27.858  84.479  1.00 35.18           C  
ATOM   3835  CB  PRO A 251     -16.616 -25.443  85.348  1.00 35.18           C  
ATOM   3836  HB2 PRO A 251     -17.179 -24.585  85.716  1.00 35.18           H  
ATOM   3837  HB3 PRO A 251     -16.137 -25.176  84.406  1.00 35.18           H  
ATOM   3838  O   PRO A 251     -17.201 -29.006  84.794  1.00 35.18           O  
ATOM   3839  CG  PRO A 251     -15.604 -25.875  86.416  1.00 35.18           C  
ATOM   3840  HG2 PRO A 251     -14.751 -26.372  85.955  1.00 35.18           H  
ATOM   3841  HG3 PRO A 251     -15.274 -25.020  87.006  1.00 35.18           H  
ATOM   3842  CD  PRO A 251     -16.383 -26.878  87.276  1.00 35.18           C  
ATOM   3843  HD2 PRO A 251     -16.399 -26.530  88.309  1.00 35.18           H  
ATOM   3844  HD3 PRO A 251     -15.909 -27.859  87.232  1.00 35.18           H  
ATOM   3845  N   ALA A 252     -16.024 -27.561  83.512  1.00 22.61           N  
ATOM   3846  H   ALA A 252     -15.876 -26.577  83.338  1.00 22.61           H  
ATOM   3847  CA  ALA A 252     -15.227 -28.463  82.654  1.00 22.61           C  
ATOM   3848  HA  ALA A 252     -14.526 -27.787  82.165  1.00 22.61           H  
ATOM   3849  C   ALA A 252     -16.007 -29.158  81.503  1.00 22.61           C  
ATOM   3850  CB  ALA A 252     -14.387 -29.397  83.539  1.00 22.61           C  
ATOM   3851  HB1 ALA A 252     -13.916 -28.830  84.342  1.00 22.61           H  
ATOM   3852  HB2 ALA A 252     -13.602 -29.874  82.952  1.00 22.61           H  
ATOM   3853  HB3 ALA A 252     -15.021 -30.173  83.968  1.00 22.61           H  
ATOM   3854  O   ALA A 252     -17.211 -29.356  81.624  1.00 22.61           O  
ATOM   3855  N   SER A 253     -15.495 -29.456  80.292  1.00 26.79           N  
ATOM   3856  H   SER A 253     -16.231 -29.845  79.720  1.00 26.79           H  
ATOM   3857  CA  SER A 253     -14.153 -29.504  79.642  1.00 26.79           C  
ATOM   3858  HA  SER A 253     -14.405 -29.488  78.581  1.00 26.79           H  
ATOM   3859  C   SER A 253     -13.321 -30.794  79.831  1.00 26.79           C  
ATOM   3860  CB  SER A 253     -13.304 -28.233  79.832  1.00 26.79           C  
ATOM   3861  HB2 SER A 253     -12.601 -28.143  79.004  1.00 26.79           H  
ATOM   3862  HB3 SER A 253     -13.949 -27.354  79.818  1.00 26.79           H  
ATOM   3863  O   SER A 253     -13.091 -31.199  80.960  1.00 26.79           O  
ATOM   3864  OG  SER A 253     -12.547 -28.248  81.025  1.00 26.79           O  
ATOM   3865  HG  SER A 253     -12.159 -29.119  81.140  1.00 26.79           H  
ATOM   3866  N   SER A 254     -12.757 -31.437  78.794  1.00 29.89           N  
ATOM   3867  H   SER A 254     -12.167 -32.212  79.062  1.00 29.89           H  
ATOM   3868  CA  SER A 254     -12.859 -31.214  77.331  1.00 29.89           C  
ATOM   3869  HA  SER A 254     -13.908 -31.156  77.042  1.00 29.89           H  
ATOM   3870  C   SER A 254     -12.193 -32.347  76.519  1.00 29.89           C  
ATOM   3871  CB  SER A 254     -12.141 -29.920  76.908  1.00 29.89           C  
ATOM   3872  HB2 SER A 254     -11.957 -29.927  75.833  1.00 29.89           H  
ATOM   3873  HB3 SER A 254     -12.782 -29.063  77.115  1.00 29.89           H  
ATOM   3874  O   SER A 254     -11.171 -32.864  76.955  1.00 29.89           O  
ATOM   3875  OG  SER A 254     -10.916 -29.756  77.593  1.00 29.89           O  
ATOM   3876  HG  SER A 254     -10.364 -30.524  77.429  1.00 29.89           H  
ATOM   3877  N   GLN A 255     -12.695 -32.585  75.293  1.00 27.26           N  
ATOM   3878  H   GLN A 255     -13.552 -32.105  75.059  1.00 27.26           H  
ATOM   3879  CA  GLN A 255     -12.127 -33.430  74.211  1.00 27.26           C  
ATOM   3880  HA  GLN A 255     -12.830 -33.292  73.389  1.00 27.26           H  
ATOM   3881  C   GLN A 255     -12.139 -34.970  74.448  1.00 27.26           C  
ATOM   3882  CB  GLN A 255     -10.785 -32.829  73.735  1.00 27.26           C  
ATOM   3883  HB2 GLN A 255     -10.087 -32.740  74.568  1.00 27.26           H  
ATOM   3884  HB3 GLN A 255     -10.322 -33.485  72.998  1.00 27.26           H  
ATOM   3885  O   GLN A 255     -12.178 -35.398  75.594  1.00 27.26           O  
ATOM   3886  CG  GLN A 255     -11.011 -31.445  73.096  1.00 27.26           C  
ATOM   3887  HG2 GLN A 255     -11.858 -31.491  72.412  1.00 27.26           H  
ATOM   3888  HG3 GLN A 255     -11.242 -30.715  73.872  1.00 27.26           H  
ATOM   3889  CD  GLN A 255      -9.800 -30.948  72.322  1.00 27.26           C  
ATOM   3890  NE2 GLN A 255      -9.764 -31.130  71.021  1.00 27.26           N  
ATOM   3891 HE21 GLN A 255     -10.542 -31.558  70.537  1.00 27.26           H  
ATOM   3892 HE22 GLN A 255      -8.943 -30.786  70.545  1.00 27.26           H  
ATOM   3893  OE1 GLN A 255      -8.881 -30.367  72.870  1.00 27.26           O  
ATOM   3894  N   GLN A 256     -12.292 -35.885  73.463  1.00 32.89           N  
ATOM   3895  H   GLN A 256     -12.389 -36.803  73.873  1.00 32.89           H  
ATOM   3896  CA  GLN A 256     -12.060 -35.943  71.990  1.00 32.89           C  
ATOM   3897  HA  GLN A 256     -12.700 -36.755  71.642  1.00 32.89           H  
ATOM   3898  C   GLN A 256     -10.610 -36.331  71.607  1.00 32.89           C  
ATOM   3899  CB  GLN A 256     -12.535 -34.672  71.252  1.00 32.89           C  
ATOM   3900  HB2 GLN A 256     -11.874 -33.863  71.562  1.00 32.89           H  
ATOM   3901  HB3 GLN A 256     -13.552 -34.432  71.561  1.00 32.89           H  
ATOM   3902  O   GLN A 256      -9.690 -35.776  72.203  1.00 32.89           O  
ATOM   3903  CG  GLN A 256     -12.487 -34.685  69.712  1.00 32.89           C  
ATOM   3904  HG2 GLN A 256     -13.328 -35.264  69.331  1.00 32.89           H  
ATOM   3905  HG3 GLN A 256     -11.562 -35.144  69.364  1.00 32.89           H  
ATOM   3906  CD  GLN A 256     -12.510 -33.277  69.108  1.00 32.89           C  
ATOM   3907  NE2 GLN A 256     -12.968 -33.121  67.887  1.00 32.89           N  
ATOM   3908 HE21 GLN A 256     -13.311 -33.903  67.348  1.00 32.89           H  
ATOM   3909 HE22 GLN A 256     -12.938 -32.180  67.519  1.00 32.89           H  
ATOM   3910  OE1 GLN A 256     -12.081 -32.297  69.698  1.00 32.89           O  
ATOM   3911  N   PRO A 257     -10.364 -37.187  70.579  1.00 49.03           N  
ATOM   3912  CA  PRO A 257     -11.299 -37.976  69.742  1.00 49.03           C  
ATOM   3913  HA  PRO A 257     -12.244 -37.443  69.640  1.00 49.03           H  
ATOM   3914  C   PRO A 257     -11.638 -39.333  70.432  1.00 49.03           C  
ATOM   3915  CB  PRO A 257     -10.640 -37.986  68.348  1.00 49.03           C  
ATOM   3916  HB2 PRO A 257     -11.266 -37.461  67.626  1.00 49.03           H  
ATOM   3917  HB3 PRO A 257     -10.451 -38.996  67.986  1.00 49.03           H  
ATOM   3918  O   PRO A 257     -11.793 -39.295  71.648  1.00 49.03           O  
ATOM   3919  CG  PRO A 257      -9.295 -37.269  68.494  1.00 49.03           C  
ATOM   3920  HG2 PRO A 257      -9.393 -36.232  68.172  1.00 49.03           H  
ATOM   3921  HG3 PRO A 257      -8.504 -37.772  67.938  1.00 49.03           H  
ATOM   3922  CD  PRO A 257      -9.042 -37.316  69.992  1.00 49.03           C  
ATOM   3923  HD2 PRO A 257      -8.372 -36.506  70.282  1.00 49.03           H  
ATOM   3924  HD3 PRO A 257      -8.609 -38.275  70.275  1.00 49.03           H  
ATOM   3925  N   ILE A 258     -11.858 -40.527  69.845  1.00 35.81           N  
ATOM   3926  H   ILE A 258     -12.145 -41.220  70.520  1.00 35.81           H  
ATOM   3927  CA  ILE A 258     -11.813 -41.099  68.472  1.00 35.81           C  
ATOM   3928  HA  ILE A 258     -12.093 -40.345  67.737  1.00 35.81           H  
ATOM   3929  C   ILE A 258     -12.838 -42.261  68.382  1.00 35.81           C  
ATOM   3930  CB  ILE A 258     -10.419 -41.728  68.126  1.00 35.81           C  
ATOM   3931  HB  ILE A 258     -10.516 -42.809  68.226  1.00 35.81           H  
ATOM   3932  O   ILE A 258     -13.212 -42.793  69.424  1.00 35.81           O  
ATOM   3933  CG1 ILE A 258      -9.237 -41.358  69.060  1.00 35.81           C  
ATOM   3934 HG12 ILE A 258      -9.042 -40.286  69.026  1.00 35.81           H  
ATOM   3935 HG13 ILE A 258      -9.501 -41.624  70.083  1.00 35.81           H  
ATOM   3936  CG2 ILE A 258     -10.080 -41.460  66.645  1.00 35.81           C  
ATOM   3937 HG21 ILE A 258     -10.955 -41.613  66.013  1.00 35.81           H  
ATOM   3938 HG22 ILE A 258      -9.316 -42.163  66.311  1.00 35.81           H  
ATOM   3939 HG23 ILE A 258      -9.709 -40.446  66.500  1.00 35.81           H  
ATOM   3940  CD1 ILE A 258      -7.929 -42.088  68.731  1.00 35.81           C  
ATOM   3941 HD11 ILE A 258      -7.189 -41.863  69.498  1.00 35.81           H  
ATOM   3942 HD12 ILE A 258      -7.539 -41.759  67.767  1.00 35.81           H  
ATOM   3943 HD13 ILE A 258      -8.100 -43.165  68.708  1.00 35.81           H  
ATOM   3944  N   ASP A 259     -13.264 -42.686  67.181  1.00 29.24           N  
ATOM   3945  H   ASP A 259     -13.354 -41.971  66.473  1.00 29.24           H  
ATOM   3946  CA  ASP A 259     -12.808 -43.947  66.540  1.00 29.24           C  
ATOM   3947  HA  ASP A 259     -11.739 -43.833  66.359  1.00 29.24           H  
ATOM   3948  C   ASP A 259     -13.441 -44.112  65.123  1.00 29.24           C  
ATOM   3949  CB  ASP A 259     -12.950 -45.207  67.425  1.00 29.24           C  
ATOM   3950  HB2 ASP A 259     -13.960 -45.611  67.359  1.00 29.24           H  
ATOM   3951  HB3 ASP A 259     -12.736 -44.984  68.470  1.00 29.24           H  
ATOM   3952  O   ASP A 259     -13.658 -43.101  64.453  1.00 29.24           O  
ATOM   3953  CG  ASP A 259     -11.907 -46.233  66.969  1.00 29.24           C  
ATOM   3954  OD1 ASP A 259     -12.282 -47.151  66.206  1.00 29.24           O  
ATOM   3955  OD2 ASP A 259     -10.708 -46.000  67.223  1.00 29.24           O  
ATOM   3956  N   ASN A 260     -13.688 -45.341  64.638  1.00 38.65           N  
ATOM   3957  H   ASN A 260     -13.501 -46.115  65.259  1.00 38.65           H  
ATOM   3958  CA  ASN A 260     -13.840 -45.706  63.219  1.00 38.65           C  
ATOM   3959  HA  ASN A 260     -13.750 -44.805  62.612  1.00 38.65           H  
ATOM   3960  C   ASN A 260     -15.199 -46.365  62.850  1.00 38.65           C  
ATOM   3961  CB  ASN A 260     -12.659 -46.638  62.863  1.00 38.65           C  
ATOM   3962  HB2 ASN A 260     -12.678 -47.514  63.511  1.00 38.65           H  
ATOM   3963  HB3 ASN A 260     -12.741 -46.982  61.832  1.00 38.65           H  
ATOM   3964  O   ASN A 260     -16.095 -46.537  63.675  1.00 38.65           O  
ATOM   3965  CG  ASN A 260     -11.307 -45.961  62.985  1.00 38.65           C  
ATOM   3966  ND2 ASN A 260     -10.630 -46.113  64.097  1.00 38.65           N  
ATOM   3967 HD21 ASN A 260      -9.744 -45.639  64.193  1.00 38.65           H  
ATOM   3968 HD22 ASN A 260     -11.031 -46.613  64.879  1.00 38.65           H  
ATOM   3969  OD1 ASN A 260     -10.854 -45.293  62.072  1.00 38.65           O  
ATOM   3970  N   GLY A 261     -15.350 -46.757  61.575  1.00 42.46           N  
ATOM   3971  H   GLY A 261     -14.550 -46.652  60.966  1.00 42.46           H  
ATOM   3972  CA  GLY A 261     -16.512 -47.464  61.005  1.00 42.46           C  
ATOM   3973  HA2 GLY A 261     -17.255 -46.728  60.699  1.00 42.46           H  
ATOM   3974  HA3 GLY A 261     -16.956 -48.111  61.762  1.00 42.46           H  
ATOM   3975  C   GLY A 261     -16.129 -48.330  59.787  1.00 42.46           C  
ATOM   3976  O   GLY A 261     -14.950 -48.573  59.560  1.00 42.46           O  
ATOM   3977  N   ASN A 262     -17.051 -48.827  58.952  1.00 39.83           N  
ATOM   3978  H   ASN A 262     -16.672 -49.447  58.252  1.00 39.83           H  
ATOM   3979  CA  ASN A 262     -18.517 -48.763  59.010  1.00 39.83           C  
ATOM   3980  HA  ASN A 262     -18.804 -48.261  59.934  1.00 39.83           H  
ATOM   3981  C   ASN A 262     -19.106 -50.188  59.161  1.00 39.83           C  
ATOM   3982  CB  ASN A 262     -19.049 -47.876  57.865  1.00 39.83           C  
ATOM   3983  HB2 ASN A 262     -18.633 -46.876  57.986  1.00 39.83           H  
ATOM   3984  HB3 ASN A 262     -18.711 -48.254  56.900  1.00 39.83           H  
ATOM   3985  O   ASN A 262     -19.411 -50.540  60.296  1.00 39.83           O  
ATOM   3986  CG  ASN A 262     -20.563 -47.773  57.788  1.00 39.83           C  
ATOM   3987  ND2 ASN A 262     -21.097 -46.593  57.585  1.00 39.83           N  
ATOM   3988 HD21 ASN A 262     -20.524 -45.766  57.498  1.00 39.83           H  
ATOM   3989 HD22 ASN A 262     -22.104 -46.572  57.509  1.00 39.83           H  
ATOM   3990  OD1 ASN A 262     -21.286 -48.748  57.842  1.00 39.83           O  
ATOM   3991  N   THR A 263     -19.214 -51.100  58.180  1.00 36.50           N  
ATOM   3992  H   THR A 263     -19.511 -51.994  58.543  1.00 36.50           H  
ATOM   3993  CA  THR A 263     -19.108 -51.112  56.692  1.00 36.50           C  
ATOM   3994  HA  THR A 263     -19.700 -50.307  56.256  1.00 36.50           H  
ATOM   3995  C   THR A 263     -19.709 -52.474  56.244  1.00 36.50           C  
ATOM   3996  CB  THR A 263     -17.640 -51.084  56.170  1.00 36.50           C  
ATOM   3997  HB  THR A 263     -17.472 -51.967  55.554  1.00 36.50           H  
ATOM   3998  O   THR A 263     -19.551 -53.441  56.983  1.00 36.50           O  
ATOM   3999  CG2 THR A 263     -17.279 -49.860  55.326  1.00 36.50           C  
ATOM   4000 HG21 THR A 263     -18.147 -49.505  54.771  1.00 36.50           H  
ATOM   4001 HG22 THR A 263     -16.903 -49.049  55.950  1.00 36.50           H  
ATOM   4002 HG23 THR A 263     -16.495 -50.133  54.619  1.00 36.50           H  
ATOM   4003  OG1 THR A 263     -16.672 -51.088  57.191  1.00 36.50           O  
ATOM   4004  HG1 THR A 263     -15.823 -51.299  56.797  1.00 36.50           H  
ATOM   4005  N   LEU A 264     -20.347 -52.719  55.087  1.00 37.15           N  
ATOM   4006  H   LEU A 264     -20.689 -53.669  55.063  1.00 37.15           H  
ATOM   4007  CA  LEU A 264     -20.848 -51.917  53.949  1.00 37.15           C  
ATOM   4008  HA  LEU A 264     -21.349 -51.025  54.326  1.00 37.15           H  
ATOM   4009  C   LEU A 264     -21.905 -52.806  53.201  1.00 37.15           C  
ATOM   4010  CB  LEU A 264     -19.646 -51.516  53.047  1.00 37.15           C  
ATOM   4011  HB2 LEU A 264     -18.737 -51.537  53.649  1.00 37.15           H  
ATOM   4012  HB3 LEU A 264     -19.484 -52.261  52.268  1.00 37.15           H  
ATOM   4013  O   LEU A 264     -22.567 -53.609  53.849  1.00 37.15           O  
ATOM   4014  CG  LEU A 264     -19.733 -50.107  52.420  1.00 37.15           C  
ATOM   4015  HG  LEU A 264     -19.826 -49.376  53.222  1.00 37.15           H  
ATOM   4016  CD1 LEU A 264     -18.446 -49.820  51.645  1.00 37.15           C  
ATOM   4017 HD11 LEU A 264     -17.582 -49.903  52.304  1.00 37.15           H  
ATOM   4018 HD12 LEU A 264     -18.334 -50.524  50.821  1.00 37.15           H  
ATOM   4019 HD13 LEU A 264     -18.474 -48.807  51.244  1.00 37.15           H  
ATOM   4020  CD2 LEU A 264     -20.899 -49.897  51.455  1.00 37.15           C  
ATOM   4021 HD21 LEU A 264     -20.883 -48.869  51.093  1.00 37.15           H  
ATOM   4022 HD22 LEU A 264     -21.850 -50.048  51.966  1.00 37.15           H  
ATOM   4023 HD23 LEU A 264     -20.813 -50.560  50.593  1.00 37.15           H  
ATOM   4024  N   ILE A 265     -21.957 -52.768  51.856  1.00 31.30           N  
ATOM   4025  H   ILE A 265     -21.399 -52.042  51.430  1.00 31.30           H  
ATOM   4026  CA  ILE A 265     -22.624 -53.703  50.909  1.00 31.30           C  
ATOM   4027  HA  ILE A 265     -22.164 -53.481  49.947  1.00 31.30           H  
ATOM   4028  C   ILE A 265     -24.143 -53.498  50.678  1.00 31.30           C  
ATOM   4029  CB  ILE A 265     -22.255 -55.193  51.186  1.00 31.30           C  
ATOM   4030  HB  ILE A 265     -22.721 -55.494  52.124  1.00 31.30           H  
ATOM   4031  O   ILE A 265     -24.939 -53.419  51.605  1.00 31.30           O  
ATOM   4032  CG1 ILE A 265     -20.722 -55.400  51.316  1.00 31.30           C  
ATOM   4033 HG12 ILE A 265     -20.330 -54.745  52.094  1.00 31.30           H  
ATOM   4034 HG13 ILE A 265     -20.238 -55.131  50.377  1.00 31.30           H  
ATOM   4035  CG2 ILE A 265     -22.811 -56.117  50.081  1.00 31.30           C  
ATOM   4036 HG21 ILE A 265     -22.586 -57.160  50.307  1.00 31.30           H  
ATOM   4037 HG22 ILE A 265     -23.898 -56.046  50.034  1.00 31.30           H  
ATOM   4038 HG23 ILE A 265     -22.379 -55.860  49.114  1.00 31.30           H  
ATOM   4039  CD1 ILE A 265     -20.295 -56.823  51.705  1.00 31.30           C  
ATOM   4040 HD11 ILE A 265     -20.853 -57.152  52.581  1.00 31.30           H  
ATOM   4041 HD12 ILE A 265     -19.231 -56.826  51.942  1.00 31.30           H  
ATOM   4042 HD13 ILE A 265     -20.462 -57.515  50.880  1.00 31.30           H  
ATOM   4043  N   GLY A 266     -24.541 -53.487  49.394  1.00 27.63           N  
ATOM   4044  H   GLY A 266     -23.818 -53.461  48.689  1.00 27.63           H  
ATOM   4045  CA  GLY A 266     -25.926 -53.513  48.887  1.00 27.63           C  
ATOM   4046  HA2 GLY A 266     -26.368 -54.489  49.087  1.00 27.63           H  
ATOM   4047  HA3 GLY A 266     -26.520 -52.754  49.397  1.00 27.63           H  
ATOM   4048  C   GLY A 266     -25.960 -53.228  47.373  1.00 27.63           C  
ATOM   4049  O   GLY A 266     -25.308 -52.285  46.937  1.00 27.63           O  
ATOM   4050  N   THR A 267     -26.623 -54.061  46.553  1.00 35.37           N  
ATOM   4051  H   THR A 267     -27.230 -54.763  46.951  1.00 35.37           H  
ATOM   4052  CA  THR A 267     -26.569 -54.002  45.064  1.00 35.37           C  
ATOM   4053  HA  THR A 267     -26.522 -52.958  44.751  1.00 35.37           H  
ATOM   4054  C   THR A 267     -27.817 -54.622  44.385  1.00 35.37           C  
ATOM   4055  CB  THR A 267     -25.309 -54.721  44.518  1.00 35.37           C  
ATOM   4056  HB  THR A 267     -25.329 -54.683  43.429  1.00 35.37           H  
ATOM   4057  O   THR A 267     -28.732 -55.067  45.077  1.00 35.37           O  
ATOM   4058  CG2 THR A 267     -23.963 -54.133  44.938  1.00 35.37           C  
ATOM   4059 HG21 THR A 267     -23.168 -54.622  44.377  1.00 35.37           H  
ATOM   4060 HG22 THR A 267     -23.944 -53.067  44.713  1.00 35.37           H  
ATOM   4061 HG23 THR A 267     -23.787 -54.284  46.003  1.00 35.37           H  
ATOM   4062  OG1 THR A 267     -25.302 -56.071  44.909  1.00 35.37           O  
ATOM   4063  HG1 THR A 267     -25.146 -56.099  45.856  1.00 35.37           H  
ATOM   4064  N   SER A 268     -27.803 -54.717  43.043  1.00 30.38           N  
ATOM   4065  H   SER A 268     -27.016 -54.284  42.581  1.00 30.38           H  
ATOM   4066  CA  SER A 268     -28.816 -55.267  42.109  1.00 30.38           C  
ATOM   4067  HA  SER A 268     -28.255 -55.440  41.191  1.00 30.38           H  
ATOM   4068  C   SER A 268     -29.935 -54.306  41.665  1.00 30.38           C  
ATOM   4069  CB  SER A 268     -29.306 -56.667  42.506  1.00 30.38           C  
ATOM   4070  HB2 SER A 268     -29.753 -57.153  41.638  1.00 30.38           H  
ATOM   4071  HB3 SER A 268     -28.460 -57.268  42.839  1.00 30.38           H  
ATOM   4072  O   SER A 268     -30.130 -53.242  42.250  1.00 30.38           O  
ATOM   4073  OG  SER A 268     -30.269 -56.601  43.530  1.00 30.38           O  
ATOM   4074  HG  SER A 268     -29.896 -56.060  44.230  1.00 30.38           H  
ATOM   4075  N   ASN A 269     -30.587 -54.632  40.538  1.00 33.13           N  
ATOM   4076  H   ASN A 269     -30.453 -55.560  40.162  1.00 33.13           H  
ATOM   4077  CA  ASN A 269     -31.244 -53.663  39.650  1.00 33.13           C  
ATOM   4078  HA  ASN A 269     -31.383 -52.720  40.178  1.00 33.13           H  
ATOM   4079  C   ASN A 269     -32.621 -54.157  39.157  1.00 33.13           C  
ATOM   4080  CB  ASN A 269     -30.359 -53.422  38.400  1.00 33.13           C  
ATOM   4081  HB2 ASN A 269     -30.870 -52.703  37.760  1.00 33.13           H  
ATOM   4082  HB3 ASN A 269     -30.281 -54.352  37.838  1.00 33.13           H  
ATOM   4083  O   ASN A 269     -32.767 -55.328  38.808  1.00 33.13           O  
ATOM   4084  CG  ASN A 269     -28.937 -52.925  38.636  1.00 33.13           C  
ATOM   4085  ND2 ASN A 269     -28.500 -51.938  37.889  1.00 33.13           N  
ATOM   4086 HD21 ASN A 269     -27.550 -51.643  38.061  1.00 33.13           H  
ATOM   4087 HD22 ASN A 269     -29.097 -51.493  37.207  1.00 33.13           H  
ATOM   4088  OD1 ASN A 269     -28.169 -53.444  39.427  1.00 33.13           O  
ATOM   4089  N   GLY A 270     -33.586 -53.245  38.999  1.00 26.92           N  
ATOM   4090  H   GLY A 270     -33.453 -52.320  39.382  1.00 26.92           H  
ATOM   4091  CA  GLY A 270     -34.843 -53.489  38.276  1.00 26.92           C  
ATOM   4092  HA2 GLY A 270     -35.291 -54.419  38.626  1.00 26.92           H  
ATOM   4093  HA3 GLY A 270     -34.624 -53.596  37.214  1.00 26.92           H  
ATOM   4094  C   GLY A 270     -35.869 -52.363  38.464  1.00 26.92           C  
ATOM   4095  O   GLY A 270     -35.883 -51.720  39.509  1.00 26.92           O  
ATOM   4096  N   GLY A 271     -36.730 -52.121  37.467  1.00 28.63           N  
ATOM   4097  H   GLY A 271     -36.635 -52.630  36.599  1.00 28.63           H  
ATOM   4098  CA  GLY A 271     -37.832 -51.154  37.581  1.00 28.63           C  
ATOM   4099  HA2 GLY A 271     -37.464 -50.247  38.061  1.00 28.63           H  
ATOM   4100  HA3 GLY A 271     -38.602 -51.576  38.227  1.00 28.63           H  
ATOM   4101  C   GLY A 271     -38.464 -50.739  36.246  1.00 28.63           C  
ATOM   4102  O   GLY A 271     -37.781 -50.215  35.372  1.00 28.63           O  
ATOM   4103  N   PHE A 272     -39.774 -50.959  36.109  1.00 29.00           N  
ATOM   4104  H   PHE A 272     -40.248 -51.466  36.843  1.00 29.00           H  
ATOM   4105  CA  PHE A 272     -40.657 -50.432  35.055  1.00 29.00           C  
ATOM   4106  HA  PHE A 272     -40.458 -49.370  34.915  1.00 29.00           H  
ATOM   4107  C   PHE A 272     -42.111 -50.633  35.533  1.00 29.00           C  
ATOM   4108  CB  PHE A 272     -40.409 -51.186  33.729  1.00 29.00           C  
ATOM   4109  HB2 PHE A 272     -39.438 -51.681  33.765  1.00 29.00           H  
ATOM   4110  HB3 PHE A 272     -41.148 -51.978  33.611  1.00 29.00           H  
ATOM   4111  O   PHE A 272     -42.392 -51.688  36.103  1.00 29.00           O  
ATOM   4112  CG  PHE A 272     -40.411 -50.304  32.494  1.00 29.00           C  
ATOM   4113  CD1 PHE A 272     -41.553 -50.216  31.675  1.00 29.00           C  
ATOM   4114  HD1 PHE A 272     -42.447 -50.765  31.929  1.00 29.00           H  
ATOM   4115  CD2 PHE A 272     -39.250 -49.585  32.151  1.00 29.00           C  
ATOM   4116  HD2 PHE A 272     -38.372 -49.648  32.777  1.00 29.00           H  
ATOM   4117  CE1 PHE A 272     -41.531 -49.414  30.518  1.00 29.00           C  
ATOM   4118  HE1 PHE A 272     -42.408 -49.345  29.893  1.00 29.00           H  
ATOM   4119  CE2 PHE A 272     -39.227 -48.785  30.994  1.00 29.00           C  
ATOM   4120  HE2 PHE A 272     -38.335 -48.234  30.736  1.00 29.00           H  
ATOM   4121  CZ  PHE A 272     -40.368 -48.701  30.176  1.00 29.00           C  
ATOM   4122  HZ  PHE A 272     -40.353 -48.084  29.290  1.00 29.00           H  
ATOM   4123  N   GLY A 273     -43.036 -49.677  35.361  1.00 25.44           N  
ATOM   4124  H   GLY A 273     -42.804 -48.802  34.913  1.00 25.44           H  
ATOM   4125  CA  GLY A 273     -44.407 -49.862  35.873  1.00 25.44           C  
ATOM   4126  HA2 GLY A 273     -44.858 -50.695  35.333  1.00 25.44           H  
ATOM   4127  HA3 GLY A 273     -44.354 -50.153  36.922  1.00 25.44           H  
ATOM   4128  C   GLY A 273     -45.367 -48.669  35.781  1.00 25.44           C  
ATOM   4129  O   GLY A 273     -44.958 -47.531  35.571  1.00 25.44           O  
ATOM   4130  N   GLN A 274     -46.659 -48.981  35.931  1.00 29.73           N  
ATOM   4131  H   GLN A 274     -46.877 -49.951  36.109  1.00 29.73           H  
ATOM   4132  CA  GLN A 274     -47.855 -48.124  35.840  1.00 29.73           C  
ATOM   4133  HA  GLN A 274     -47.744 -47.251  36.483  1.00 29.73           H  
ATOM   4134  C   GLN A 274     -49.083 -48.965  36.304  1.00 29.73           C  
ATOM   4135  CB  GLN A 274     -48.024 -47.704  34.357  1.00 29.73           C  
ATOM   4136  HB2 GLN A 274     -47.280 -48.204  33.738  1.00 29.73           H  
ATOM   4137  HB3 GLN A 274     -48.994 -48.035  33.984  1.00 29.73           H  
ATOM   4138  O   GLN A 274     -48.919 -50.187  36.403  1.00 29.73           O  
ATOM   4139  CG  GLN A 274     -47.889 -46.188  34.142  1.00 29.73           C  
ATOM   4140  HG2 GLN A 274     -48.616 -45.667  34.766  1.00 29.73           H  
ATOM   4141  HG3 GLN A 274     -46.892 -45.865  34.439  1.00 29.73           H  
ATOM   4142  CD  GLN A 274     -48.110 -45.790  32.683  1.00 29.73           C  
ATOM   4143  NE2 GLN A 274     -48.735 -44.664  32.418  1.00 29.73           N  
ATOM   4144 HE21 GLN A 274     -48.907 -44.485  31.439  1.00 29.73           H  
ATOM   4145 HE22 GLN A 274     -49.134 -44.095  33.151  1.00 29.73           H  
ATOM   4146  OE1 GLN A 274     -47.735 -46.478  31.751  1.00 29.73           O  
ATOM   4147  N   PRO A 275     -50.310 -48.422  36.506  1.00 42.71           N  
ATOM   4148  CA  PRO A 275     -50.723 -47.010  36.545  1.00 42.71           C  
ATOM   4149  HA  PRO A 275     -49.865 -46.338  36.569  1.00 42.71           H  
ATOM   4150  C   PRO A 275     -51.699 -46.629  37.710  1.00 42.71           C  
ATOM   4151  CB  PRO A 275     -51.466 -46.882  35.209  1.00 42.71           C  
ATOM   4152  HB2 PRO A 275     -52.133 -46.021  35.171  1.00 42.71           H  
ATOM   4153  HB3 PRO A 275     -50.761 -46.805  34.382  1.00 42.71           H  
ATOM   4154  O   PRO A 275     -52.172 -47.479  38.452  1.00 42.71           O  
ATOM   4155  CG  PRO A 275     -52.235 -48.207  35.104  1.00 42.71           C  
ATOM   4156  HG2 PRO A 275     -52.230 -48.568  34.075  1.00 42.71           H  
ATOM   4157  HG3 PRO A 275     -53.259 -48.089  35.456  1.00 42.71           H  
ATOM   4158  CD  PRO A 275     -51.477 -49.166  36.030  1.00 42.71           C  
ATOM   4159  HD2 PRO A 275     -51.191 -50.057  35.470  1.00 42.71           H  
ATOM   4160  HD3 PRO A 275     -52.107 -49.457  36.871  1.00 42.71           H  
ATOM   4161  N   GLU A 276     -52.058 -45.336  37.766  1.00 26.48           N  
ATOM   4162  H   GLU A 276     -51.488 -44.730  37.194  1.00 26.48           H  
ATOM   4163  CA  GLU A 276     -53.425 -44.791  37.999  1.00 26.48           C  
ATOM   4164  HA  GLU A 276     -53.275 -43.717  37.885  1.00 26.48           H  
ATOM   4165  C   GLU A 276     -54.232 -44.860  39.335  1.00 26.48           C  
ATOM   4166  CB  GLU A 276     -54.324 -45.194  36.814  1.00 26.48           C  
ATOM   4167  HB2 GLU A 276     -55.369 -45.201  37.124  1.00 26.48           H  
ATOM   4168  HB3 GLU A 276     -54.089 -46.211  36.500  1.00 26.48           H  
ATOM   4169  O   GLU A 276     -54.162 -45.767  40.151  1.00 26.48           O  
ATOM   4170  CG  GLU A 276     -54.174 -44.223  35.634  1.00 26.48           C  
ATOM   4171  HG2 GLU A 276     -54.766 -43.330  35.832  1.00 26.48           H  
ATOM   4172  HG3 GLU A 276     -53.132 -43.911  35.559  1.00 26.48           H  
ATOM   4173  CD  GLU A 276     -54.606 -44.866  34.310  1.00 26.48           C  
ATOM   4174  OE1 GLU A 276     -53.773 -44.838  33.377  1.00 26.48           O  
ATOM   4175  OE2 GLU A 276     -55.739 -45.393  34.253  1.00 26.48           O  
ATOM   4176  N   PHE A 277     -55.088 -43.825  39.449  1.00 31.04           N  
ATOM   4177  H   PHE A 277     -54.938 -43.129  38.732  1.00 31.04           H  
ATOM   4178  CA  PHE A 277     -56.443 -43.719  40.032  1.00 31.04           C  
ATOM   4179  HA  PHE A 277     -56.616 -42.643  40.016  1.00 31.04           H  
ATOM   4180  C   PHE A 277     -56.816 -44.087  41.500  1.00 31.04           C  
ATOM   4181  CB  PHE A 277     -57.466 -44.298  39.025  1.00 31.04           C  
ATOM   4182  HB2 PHE A 277     -58.432 -44.426  39.513  1.00 31.04           H  
ATOM   4183  HB3 PHE A 277     -57.141 -45.299  38.742  1.00 31.04           H  
ATOM   4184  O   PHE A 277     -57.303 -45.177  41.776  1.00 31.04           O  
ATOM   4185  CG  PHE A 277     -57.712 -43.463  37.774  1.00 31.04           C  
ATOM   4186  CD1 PHE A 277     -57.968 -42.076  37.861  1.00 31.04           C  
ATOM   4187  HD1 PHE A 277     -57.983 -41.579  38.819  1.00 31.04           H  
ATOM   4188  CD2 PHE A 277     -57.717 -44.079  36.508  1.00 31.04           C  
ATOM   4189  HD2 PHE A 277     -57.527 -45.138  36.408  1.00 31.04           H  
ATOM   4190  CE1 PHE A 277     -58.187 -41.316  36.697  1.00 31.04           C  
ATOM   4191  HE1 PHE A 277     -58.360 -40.252  36.764  1.00 31.04           H  
ATOM   4192  CE2 PHE A 277     -57.925 -43.318  35.346  1.00 31.04           C  
ATOM   4193  HE2 PHE A 277     -57.872 -43.802  34.382  1.00 31.04           H  
ATOM   4194  CZ  PHE A 277     -58.157 -41.937  35.437  1.00 31.04           C  
ATOM   4195  HZ  PHE A 277     -58.299 -41.357  34.537  1.00 31.04           H  
ATOM   4196  N   GLN A 278     -56.997 -43.006  42.292  1.00 25.37           N  
ATOM   4197  H   GLN A 278     -56.376 -42.231  42.108  1.00 25.37           H  
ATOM   4198  CA  GLN A 278     -58.276 -42.642  42.973  1.00 25.37           C  
ATOM   4199  HA  GLN A 278     -58.085 -41.686  43.461  1.00 25.37           H  
ATOM   4200  C   GLN A 278     -58.758 -43.538  44.167  1.00 25.37           C  
ATOM   4201  CB  GLN A 278     -59.306 -42.374  41.843  1.00 25.37           C  
ATOM   4202  HB2 GLN A 278     -59.024 -42.872  40.915  1.00 25.37           H  
ATOM   4203  HB3 GLN A 278     -60.277 -42.809  42.079  1.00 25.37           H  
ATOM   4204  O   GLN A 278     -57.965 -44.372  44.597  1.00 25.37           O  
ATOM   4205  CG  GLN A 278     -59.451 -40.877  41.533  1.00 25.37           C  
ATOM   4206  HG2 GLN A 278     -59.469 -40.307  42.462  1.00 25.37           H  
ATOM   4207  HG3 GLN A 278     -58.600 -40.541  40.941  1.00 25.37           H  
ATOM   4208  CD  GLN A 278     -60.745 -40.583  40.789  1.00 25.37           C  
ATOM   4209  NE2 GLN A 278     -60.864 -40.916  39.521  1.00 25.37           N  
ATOM   4210 HE21 GLN A 278     -60.126 -41.388  39.018  1.00 25.37           H  
ATOM   4211 HE22 GLN A 278     -61.751 -40.701  39.089  1.00 25.37           H  
ATOM   4212  OE1 GLN A 278     -61.688 -40.066  41.361  1.00 25.37           O  
ATOM   4213  N   PRO A 279     -59.963 -43.368  44.805  1.00 41.38           N  
ATOM   4214  CA  PRO A 279     -61.118 -42.485  44.511  1.00 41.38           C  
ATOM   4215  HA  PRO A 279     -60.892 -41.768  43.721  1.00 41.38           H  
ATOM   4216  C   PRO A 279     -61.777 -41.666  45.666  1.00 41.38           C  
ATOM   4217  CB  PRO A 279     -62.165 -43.501  44.022  1.00 41.38           C  
ATOM   4218  HB2 PRO A 279     -61.981 -43.778  42.984  1.00 41.38           H  
ATOM   4219  HB3 PRO A 279     -63.186 -43.133  44.124  1.00 41.38           H  
ATOM   4220  O   PRO A 279     -62.159 -42.218  46.690  1.00 41.38           O  
ATOM   4221  CG  PRO A 279     -61.928 -44.726  44.916  1.00 41.38           C  
ATOM   4222  HG2 PRO A 279     -61.949 -45.638  44.319  1.00 41.38           H  
ATOM   4223  HG3 PRO A 279     -62.674 -44.776  45.709  1.00 41.38           H  
ATOM   4224  CD  PRO A 279     -60.537 -44.506  45.523  1.00 41.38           C  
ATOM   4225  HD2 PRO A 279     -59.948 -45.416  45.407  1.00 41.38           H  
ATOM   4226  HD3 PRO A 279     -60.621 -44.269  46.583  1.00 41.38           H  
ATOM   4227  N   VAL A 280     -62.128 -40.403  45.348  1.00 25.10           N  
ATOM   4228  H   VAL A 280     -61.667 -40.034  44.528  1.00 25.10           H  
ATOM   4229  CA  VAL A 280     -63.412 -39.707  45.677  1.00 25.10           C  
ATOM   4230  HA  VAL A 280     -63.322 -38.727  45.208  1.00 25.10           H  
ATOM   4231  C   VAL A 280     -63.774 -39.378  47.158  1.00 25.10           C  
ATOM   4232  CB  VAL A 280     -64.566 -40.426  44.912  1.00 25.10           C  
ATOM   4233  HB  VAL A 280     -64.621 -41.459  45.254  1.00 25.10           H  
ATOM   4234  O   VAL A 280     -63.350 -40.025  48.106  1.00 25.10           O  
ATOM   4235  CG1 VAL A 280     -65.972 -39.820  45.056  1.00 25.10           C  
ATOM   4236 HG11 VAL A 280     -66.670 -40.339  44.398  1.00 25.10           H  
ATOM   4237 HG12 VAL A 280     -65.962 -38.762  44.794  1.00 25.10           H  
ATOM   4238 HG13 VAL A 280     -66.340 -39.961  46.072  1.00 25.10           H  
ATOM   4239  CG2 VAL A 280     -64.303 -40.430  43.395  1.00 25.10           C  
ATOM   4240 HG21 VAL A 280     -64.229 -39.410  43.018  1.00 25.10           H  
ATOM   4241 HG22 VAL A 280     -65.107 -40.946  42.872  1.00 25.10           H  
ATOM   4242 HG23 VAL A 280     -63.378 -40.956  43.158  1.00 25.10           H  
ATOM   4243  N   SER A 281     -64.682 -38.392  47.321  1.00 27.94           N  
ATOM   4244  H   SER A 281     -64.910 -37.882  46.479  1.00 27.94           H  
ATOM   4245  CA  SER A 281     -65.501 -38.039  48.514  1.00 27.94           C  
ATOM   4246  HA  SER A 281     -66.343 -37.479  48.108  1.00 27.94           H  
ATOM   4247  C   SER A 281     -64.852 -37.109  49.573  1.00 27.94           C  
ATOM   4248  CB  SER A 281     -66.133 -39.308  49.122  1.00 27.94           C  
ATOM   4249  HB2 SER A 281     -66.419 -39.992  48.323  1.00 27.94           H  
ATOM   4250  HB3 SER A 281     -67.041 -39.057  49.670  1.00 27.94           H  
ATOM   4251  O   SER A 281     -63.679 -37.257  49.883  1.00 27.94           O  
ATOM   4252  OG  SER A 281     -65.257 -39.974  49.999  1.00 27.94           O  
ATOM   4253  HG  SER A 281     -64.422 -40.085  49.539  1.00 27.94           H  
ATOM   4254  N   ASN A 282     -65.545 -36.119  50.173  1.00 28.85           N  
ATOM   4255  H   ASN A 282     -64.999 -35.608  50.853  1.00 28.85           H  
ATOM   4256  CA  ASN A 282     -66.845 -35.497  49.839  1.00 28.85           C  
ATOM   4257  HA  ASN A 282     -66.955 -35.494  48.754  1.00 28.85           H  
ATOM   4258  C   ASN A 282     -66.917 -34.010  50.298  1.00 28.85           C  
ATOM   4259  CB  ASN A 282     -68.005 -36.300  50.472  1.00 28.85           C  
ATOM   4260  HB2 ASN A 282     -67.747 -37.357  50.532  1.00 28.85           H  
ATOM   4261  HB3 ASN A 282     -68.164 -35.957  51.495  1.00 28.85           H  
ATOM   4262  O   ASN A 282     -66.052 -33.533  51.025  1.00 28.85           O  
ATOM   4263  CG  ASN A 282     -69.317 -36.178  49.707  1.00 28.85           C  
ATOM   4264  ND2 ASN A 282     -70.325 -36.924  50.087  1.00 28.85           N  
ATOM   4265 HD21 ASN A 282     -71.178 -36.827  49.555  1.00 28.85           H  
ATOM   4266 HD22 ASN A 282     -70.231 -37.557  50.869  1.00 28.85           H  
ATOM   4267  OD1 ASN A 282     -69.463 -35.422  48.762  1.00 28.85           O  
ATOM   4268  N   ASN A 283     -67.965 -33.287  49.886  1.00 32.63           N  
ATOM   4269  H   ASN A 283     -68.635 -33.771  49.305  1.00 32.63           H  
ATOM   4270  CA  ASN A 283     -68.101 -31.824  49.964  1.00 32.63           C  
ATOM   4271  HA  ASN A 283     -67.215 -31.379  49.512  1.00 32.63           H  
ATOM   4272  C   ASN A 283     -68.273 -31.221  51.378  1.00 32.63           C  
ATOM   4273  CB  ASN A 283     -69.336 -31.417  49.132  1.00 32.63           C  
ATOM   4274  HB2 ASN A 283     -69.462 -30.336  49.184  1.00 32.63           H  
ATOM   4275  HB3 ASN A 283     -70.221 -31.881  49.568  1.00 32.63           H  
ATOM   4276  O   ASN A 283     -69.149 -31.647  52.131  1.00 32.63           O  
ATOM   4277  CG  ASN A 283     -69.272 -31.792  47.663  1.00 32.63           C  
ATOM   4278  ND2 ASN A 283     -70.392 -31.780  46.980  1.00 32.63           N  
ATOM   4279 HD21 ASN A 283     -70.309 -32.035  46.006  1.00 32.63           H  
ATOM   4280 HD22 ASN A 283     -71.269 -31.543  47.420  1.00 32.63           H  
ATOM   4281  OD1 ASN A 283     -68.234 -32.089  47.105  1.00 32.63           O  
ATOM   4282  N   ASN A 284     -67.553 -30.123  51.657  1.00 28.39           N  
ATOM   4283  H   ASN A 284     -66.767 -29.928  51.053  1.00 28.39           H  
ATOM   4284  CA  ASN A 284     -67.872 -29.014  52.589  1.00 28.39           C  
ATOM   4285  HA  ASN A 284     -68.874 -28.645  52.371  1.00 28.39           H  
ATOM   4286  C   ASN A 284     -66.875 -27.847  52.328  1.00 28.39           C  
ATOM   4287  CB  ASN A 284     -67.813 -29.510  54.050  1.00 28.39           C  
ATOM   4288  HB2 ASN A 284     -67.129 -28.896  54.635  1.00 28.39           H  
ATOM   4289  HB3 ASN A 284     -67.440 -30.534  54.097  1.00 28.39           H  
ATOM   4290  O   ASN A 284     -65.854 -28.084  51.692  1.00 28.39           O  
ATOM   4291  CG  ASN A 284     -69.183 -29.457  54.702  1.00 28.39           C  
ATOM   4292  ND2 ASN A 284     -70.016 -30.440  54.479  1.00 28.39           N  
ATOM   4293 HD21 ASN A 284     -70.927 -30.382  54.911  1.00 28.39           H  
ATOM   4294 HD22 ASN A 284     -69.759 -31.152  53.810  1.00 28.39           H  
ATOM   4295  OD1 ASN A 284     -69.554 -28.504  55.360  1.00 28.39           O  
ATOM   4296  N   MET A 285     -67.066 -26.582  52.732  1.00 25.59           N  
ATOM   4297  H   MET A 285     -66.308 -25.969  52.467  1.00 25.59           H  
ATOM   4298  CA  MET A 285     -68.164 -25.892  53.436  1.00 25.59           C  
ATOM   4299  HA  MET A 285     -69.096 -26.441  53.304  1.00 25.59           H  
ATOM   4300  C   MET A 285     -68.285 -24.445  52.879  1.00 25.59           C  
ATOM   4301  CB  MET A 285     -67.825 -25.810  54.938  1.00 25.59           C  
ATOM   4302  HB2 MET A 285     -67.595 -26.803  55.323  1.00 25.59           H  
ATOM   4303  HB3 MET A 285     -66.938 -25.192  55.074  1.00 25.59           H  
ATOM   4304  O   MET A 285     -67.247 -23.832  52.632  1.00 25.59           O  
ATOM   4305  CG  MET A 285     -68.966 -25.222  55.777  1.00 25.59           C  
ATOM   4306  HG2 MET A 285     -69.191 -24.216  55.422  1.00 25.59           H  
ATOM   4307  HG3 MET A 285     -69.853 -25.842  55.647  1.00 25.59           H  
ATOM   4308  SD  MET A 285     -68.596 -25.115  57.547  1.00 25.59           S  
ATOM   4309  CE  MET A 285     -70.133 -24.348  58.120  1.00 25.59           C  
ATOM   4310  HE1 MET A 285     -70.277 -23.394  57.612  1.00 25.59           H  
ATOM   4311  HE2 MET A 285     -70.973 -25.007  57.902  1.00 25.59           H  
ATOM   4312  HE3 MET A 285     -70.075 -24.179  59.195  1.00 25.59           H  
ATOM   4313  N   PRO A 286     -69.489 -23.866  52.679  1.00 40.10           N  
ATOM   4314  CA  PRO A 286     -69.644 -22.525  52.090  1.00 40.10           C  
ATOM   4315  HA  PRO A 286     -68.829 -22.328  51.393  1.00 40.10           H  
ATOM   4316  C   PRO A 286     -69.691 -21.375  53.121  1.00 40.10           C  
ATOM   4317  CB  PRO A 286     -70.950 -22.615  51.298  1.00 40.10           C  
ATOM   4318  HB2 PRO A 286     -71.427 -21.643  51.172  1.00 40.10           H  
ATOM   4319  HB3 PRO A 286     -70.755 -23.070  50.327  1.00 40.10           H  
ATOM   4320  O   PRO A 286     -70.396 -21.472  54.125  1.00 40.10           O  
ATOM   4321  CG  PRO A 286     -71.803 -23.563  52.144  1.00 40.10           C  
ATOM   4322  HG2 PRO A 286     -72.548 -24.080  51.538  1.00 40.10           H  
ATOM   4323  HG3 PRO A 286     -72.288 -23.008  52.947  1.00 40.10           H  
ATOM   4324  CD  PRO A 286     -70.782 -24.538  52.736  1.00 40.10           C  
ATOM   4325  HD2 PRO A 286     -71.050 -24.786  53.763  1.00 40.10           H  
ATOM   4326  HD3 PRO A 286     -70.751 -25.441  52.125  1.00 40.10           H  
ATOM   4327  N   ALA A 287     -69.021 -20.249  52.829  1.00 25.27           N  
ATOM   4328  H   ALA A 287     -68.422 -20.241  52.016  1.00 25.27           H  
ATOM   4329  CA  ALA A 287     -69.131 -18.972  53.556  1.00 25.27           C  
ATOM   4330  HA  ALA A 287     -70.166 -18.838  53.873  1.00 25.27           H  
ATOM   4331  C   ALA A 287     -68.737 -17.764  52.669  1.00 25.27           C  
ATOM   4332  CB  ALA A 287     -68.247 -19.030  54.809  1.00 25.27           C  
ATOM   4333  HB1 ALA A 287     -68.560 -19.854  55.449  1.00 25.27           H  
ATOM   4334  HB2 ALA A 287     -68.335 -18.098  55.367  1.00 25.27           H  
ATOM   4335  HB3 ALA A 287     -67.206 -19.176  54.521  1.00 25.27           H  
ATOM   4336  O   ALA A 287     -67.872 -17.899  51.811  1.00 25.27           O  
ATOM   4337  N   TYR A 288     -69.375 -16.604  52.879  1.00 28.09           N  
ATOM   4338  H   TYR A 288     -70.040 -16.573  53.638  1.00 28.09           H  
ATOM   4339  CA  TYR A 288     -69.240 -15.319  52.148  1.00 28.09           C  
ATOM   4340  HA  TYR A 288     -68.189 -15.079  51.989  1.00 28.09           H  
ATOM   4341  C   TYR A 288     -69.906 -14.196  53.001  1.00 28.09           C  
ATOM   4342  CB  TYR A 288     -69.971 -15.452  50.788  1.00 28.09           C  
ATOM   4343  HB2 TYR A 288     -70.527 -14.537  50.581  1.00 28.09           H  
ATOM   4344  HB3 TYR A 288     -70.733 -16.228  50.861  1.00 28.09           H  
ATOM   4345  O   TYR A 288     -70.678 -14.566  53.892  1.00 28.09           O  
ATOM   4346  CG  TYR A 288     -69.095 -15.740  49.576  1.00 28.09           C  
ATOM   4347  CD1 TYR A 288     -68.481 -14.684  48.869  1.00 28.09           C  
ATOM   4348  HD1 TYR A 288     -68.632 -13.660  49.175  1.00 28.09           H  
ATOM   4349  CD2 TYR A 288     -68.927 -17.063  49.122  1.00 28.09           C  
ATOM   4350  HD2 TYR A 288     -69.394 -17.878  49.655  1.00 28.09           H  
ATOM   4351  CE1 TYR A 288     -67.675 -14.950  47.744  1.00 28.09           C  
ATOM   4352  HE1 TYR A 288     -67.205 -14.138  47.211  1.00 28.09           H  
ATOM   4353  CE2 TYR A 288     -68.124 -17.335  47.998  1.00 28.09           C  
ATOM   4354  HE2 TYR A 288     -67.974 -18.350  47.661  1.00 28.09           H  
ATOM   4355  OH  TYR A 288     -66.713 -16.550  46.230  1.00 28.09           O  
ATOM   4356  HH  TYR A 288     -66.327 -15.754  45.858  1.00 28.09           H  
ATOM   4357  CZ  TYR A 288     -67.490 -16.281  47.311  1.00 28.09           C  
ATOM   4358  N   PRO A 289     -69.738 -12.869  52.745  1.00 43.74           N  
ATOM   4359  CA  PRO A 289     -68.921 -12.197  51.718  1.00 43.74           C  
ATOM   4360  HA  PRO A 289     -68.276 -12.902  51.193  1.00 43.74           H  
ATOM   4361  C   PRO A 289     -68.057 -10.985  52.204  1.00 43.74           C  
ATOM   4362  CB  PRO A 289     -70.014 -11.653  50.784  1.00 43.74           C  
ATOM   4363  HB2 PRO A 289     -70.436 -12.451  50.173  1.00 43.74           H  
ATOM   4364  HB3 PRO A 289     -69.665 -10.859  50.123  1.00 43.74           H  
ATOM   4365  O   PRO A 289     -68.188 -10.525  53.330  1.00 43.74           O  
ATOM   4366  CG  PRO A 289     -71.082 -11.148  51.763  1.00 43.74           C  
ATOM   4367  HG2 PRO A 289     -72.082 -11.331  51.369  1.00 43.74           H  
ATOM   4368  HG3 PRO A 289     -70.947 -10.086  51.968  1.00 43.74           H  
ATOM   4369  CD  PRO A 289     -70.838 -11.951  53.047  1.00 43.74           C  
ATOM   4370  HD2 PRO A 289     -70.558 -11.284  53.863  1.00 43.74           H  
ATOM   4371  HD3 PRO A 289     -71.751 -12.481  53.315  1.00 43.74           H  
ATOM   4372  N   ASN A 290     -67.297 -10.408  51.256  1.00 33.06           N  
ATOM   4373  H   ASN A 290     -67.193 -10.956  50.414  1.00 33.06           H  
ATOM   4374  CA  ASN A 290     -67.044  -8.963  51.027  1.00 33.06           C  
ATOM   4375  HA  ASN A 290     -66.452  -8.967  50.112  1.00 33.06           H  
ATOM   4376  C   ASN A 290     -66.207  -8.035  51.963  1.00 33.06           C  
ATOM   4377  CB  ASN A 290     -68.379  -8.282  50.642  1.00 33.06           C  
ATOM   4378  HB2 ASN A 290     -69.229  -8.773  51.116  1.00 33.06           H  
ATOM   4379  HB3 ASN A 290     -68.395  -7.260  51.021  1.00 33.06           H  
ATOM   4380  O   ASN A 290     -66.328  -8.023  53.181  1.00 33.06           O  
ATOM   4381  CG  ASN A 290     -68.606  -8.219  49.147  1.00 33.06           C  
ATOM   4382  ND2 ASN A 290     -68.893  -7.058  48.612  1.00 33.06           N  
ATOM   4383 HD21 ASN A 290     -69.013  -7.010  47.610  1.00 33.06           H  
ATOM   4384 HD22 ASN A 290     -68.904  -6.225  49.183  1.00 33.06           H  
ATOM   4385  OD1 ASN A 290     -68.501  -9.212  48.446  1.00 33.06           O  
ATOM   4386  N   ASP A 291     -65.527  -7.105  51.264  1.00 29.08           N  
ATOM   4387  H   ASP A 291     -65.325  -7.375  50.312  1.00 29.08           H  
ATOM   4388  CA  ASP A 291     -65.518  -5.629  51.432  1.00 29.08           C  
ATOM   4389  HA  ASP A 291     -65.415  -5.337  50.387  1.00 29.08           H  
ATOM   4390  C   ASP A 291     -64.356  -4.813  52.049  1.00 29.08           C  
ATOM   4391  CB  ASP A 291     -66.886  -5.037  51.851  1.00 29.08           C  
ATOM   4392  HB2 ASP A 291     -67.551  -5.791  52.274  1.00 29.08           H  
ATOM   4393  HB3 ASP A 291     -66.741  -4.299  52.640  1.00 29.08           H  
ATOM   4394  O   ASP A 291     -63.637  -5.227  52.952  1.00 29.08           O  
ATOM   4395  CG  ASP A 291     -67.536  -4.342  50.657  1.00 29.08           C  
ATOM   4396  OD1 ASP A 291     -66.889  -3.400  50.143  1.00 29.08           O  
ATOM   4397  OD2 ASP A 291     -68.606  -4.812  50.210  1.00 29.08           O  
ATOM   4398  N   ILE A 292     -64.318  -3.556  51.565  1.00 32.17           N  
ATOM   4399  H   ILE A 292     -65.014  -3.378  50.856  1.00 32.17           H  
ATOM   4400  CA  ILE A 292     -63.705  -2.338  52.134  1.00 32.17           C  
ATOM   4401  HA  ILE A 292     -63.942  -1.571  51.396  1.00 32.17           H  
ATOM   4402  C   ILE A 292     -62.158  -2.240  52.173  1.00 32.17           C  
ATOM   4403  CB  ILE A 292     -64.510  -1.921  53.404  1.00 32.17           C  
ATOM   4404  HB  ILE A 292     -64.770  -2.827  53.951  1.00 32.17           H  
ATOM   4405  O   ILE A 292     -61.408  -3.176  51.916  1.00 32.17           O  
ATOM   4406  CG1 ILE A 292     -65.822  -1.247  52.921  1.00 32.17           C  
ATOM   4407 HG12 ILE A 292     -65.584  -0.306  52.425  1.00 32.17           H  
ATOM   4408 HG13 ILE A 292     -66.306  -1.891  52.187  1.00 32.17           H  
ATOM   4409  CG2 ILE A 292     -63.797  -0.999  54.413  1.00 32.17           C  
ATOM   4410 HG21 ILE A 292     -62.855  -1.448  54.729  1.00 32.17           H  
ATOM   4411 HG22 ILE A 292     -63.624  -0.010  53.989  1.00 32.17           H  
ATOM   4412 HG23 ILE A 292     -64.408  -0.894  55.309  1.00 32.17           H  
ATOM   4413  CD1 ILE A 292     -66.859  -0.968  54.014  1.00 32.17           C  
ATOM   4414 HD11 ILE A 292     -67.780  -0.615  53.551  1.00 32.17           H  
ATOM   4415 HD12 ILE A 292     -67.069  -1.884  54.566  1.00 32.17           H  
ATOM   4416 HD13 ILE A 292     -66.498  -0.200  54.698  1.00 32.17           H  
ATOM   4417  N   GLN A 293     -61.681  -1.001  52.351  1.00 32.64           N  
ATOM   4418  H   GLN A 293     -62.352  -0.300  52.630  1.00 32.64           H  
ATOM   4419  CA  GLN A 293     -60.304  -0.539  52.152  1.00 32.64           C  
ATOM   4420  HA  GLN A 293     -59.735  -1.287  51.601  1.00 32.64           H  
ATOM   4421  C   GLN A 293     -59.595  -0.214  53.477  1.00 32.64           C  
ATOM   4422  CB  GLN A 293     -60.327   0.788  51.363  1.00 32.64           C  
ATOM   4423  HB2 GLN A 293     -59.299   1.084  51.152  1.00 32.64           H  
ATOM   4424  HB3 GLN A 293     -60.757   1.546  52.017  1.00 32.64           H  
ATOM   4425  O   GLN A 293     -60.180   0.460  54.327  1.00 32.64           O  
ATOM   4426  CG  GLN A 293     -61.119   0.830  50.046  1.00 32.64           C  
ATOM   4427  HG2 GLN A 293     -60.604   0.234  49.292  1.00 32.64           H  
ATOM   4428  HG3 GLN A 293     -62.114   0.411  50.194  1.00 32.64           H  
ATOM   4429  CD  GLN A 293     -61.290   2.263  49.532  1.00 32.64           C  
ATOM   4430  NE2 GLN A 293     -62.039   2.464  48.472  1.00 32.64           N  
ATOM   4431 HE21 GLN A 293     -62.489   1.693  47.999  1.00 32.64           H  
ATOM   4432 HE22 GLN A 293     -62.123   3.424  48.170  1.00 32.64           H  
ATOM   4433  OE1 GLN A 293     -60.777   3.230  50.070  1.00 32.64           O  
ATOM   4434  N   ASN A 294     -58.286  -0.482  53.562  1.00 35.47           N  
ATOM   4435  H   ASN A 294     -57.947  -1.266  53.023  1.00 35.47           H  
ATOM   4436  CA  ASN A 294     -57.278   0.566  53.815  1.00 35.47           C  
ATOM   4437  HA  ASN A 294     -57.448   1.359  53.086  1.00 35.47           H  
ATOM   4438  C   ASN A 294     -55.843   0.057  53.589  1.00 35.47           C  
ATOM   4439  CB  ASN A 294     -57.393   1.169  55.231  1.00 35.47           C  
ATOM   4440  HB2 ASN A 294     -58.132   0.639  55.831  1.00 35.47           H  
ATOM   4441  HB3 ASN A 294     -56.441   1.099  55.758  1.00 35.47           H  
ATOM   4442  O   ASN A 294     -55.553  -1.090  53.903  1.00 35.47           O  
ATOM   4443  CG  ASN A 294     -57.762   2.634  55.130  1.00 35.47           C  
ATOM   4444  ND2 ASN A 294     -59.033   2.938  55.048  1.00 35.47           N  
ATOM   4445 HD21 ASN A 294     -59.705   2.185  55.012  1.00 35.47           H  
ATOM   4446 HD22 ASN A 294     -59.283   3.908  54.919  1.00 35.47           H  
ATOM   4447  OD1 ASN A 294     -56.910   3.499  55.019  1.00 35.47           O  
ATOM   4448  N   PHE A 295     -54.948   0.921  53.084  1.00 41.45           N  
ATOM   4449  H   PHE A 295     -55.277   1.861  52.915  1.00 41.45           H  
ATOM   4450  CA  PHE A 295     -53.483   0.702  53.115  1.00 41.45           C  
ATOM   4451  HA  PHE A 295     -53.202   0.476  54.144  1.00 41.45           H  
ATOM   4452  C   PHE A 295     -52.661   1.933  52.680  1.00 41.45           C  
ATOM   4453  CB  PHE A 295     -53.073  -0.499  52.231  1.00 41.45           C  
ATOM   4454  HB2 PHE A 295     -52.460  -0.160  51.396  1.00 41.45           H  
ATOM   4455  HB3 PHE A 295     -53.953  -0.969  51.792  1.00 41.45           H  
ATOM   4456  O   PHE A 295     -51.570   2.167  53.196  1.00 41.45           O  
ATOM   4457  CG  PHE A 295     -52.289  -1.545  53.005  1.00 41.45           C  
ATOM   4458  CD1 PHE A 295     -50.958  -1.289  53.389  1.00 41.45           C  
ATOM   4459  HD1 PHE A 295     -50.481  -0.362  53.107  1.00 41.45           H  
ATOM   4460  CD2 PHE A 295     -52.900  -2.757  53.385  1.00 41.45           C  
ATOM   4461  HD2 PHE A 295     -53.924  -2.958  53.109  1.00 41.45           H  
ATOM   4462  CE1 PHE A 295     -50.246  -2.236  54.148  1.00 41.45           C  
ATOM   4463  HE1 PHE A 295     -49.225  -2.037  54.441  1.00 41.45           H  
ATOM   4464  CE2 PHE A 295     -52.187  -3.703  54.143  1.00 41.45           C  
ATOM   4465  HE2 PHE A 295     -52.663  -4.628  54.435  1.00 41.45           H  
ATOM   4466  CZ  PHE A 295     -50.860  -3.443  54.525  1.00 41.45           C  
ATOM   4467  HZ  PHE A 295     -50.313  -4.170  55.106  1.00 41.45           H  
ATOM   4468  N   GLN A 296     -53.187   2.741  51.750  1.00 40.65           N  
ATOM   4469  H   GLN A 296     -54.088   2.473  51.380  1.00 40.65           H  
ATOM   4470  CA  GLN A 296     -52.479   3.797  50.994  1.00 40.65           C  
ATOM   4471  HA  GLN A 296     -51.589   3.337  50.563  1.00 40.65           H  
ATOM   4472  C   GLN A 296     -51.985   5.015  51.823  1.00 40.65           C  
ATOM   4473  CB  GLN A 296     -53.408   4.221  49.835  1.00 40.65           C  
ATOM   4474  HB2 GLN A 296     -54.123   4.954  50.208  1.00 40.65           H  
ATOM   4475  HB3 GLN A 296     -53.971   3.350  49.498  1.00 40.65           H  
ATOM   4476  O   GLN A 296     -51.606   6.042  51.268  1.00 40.65           O  
ATOM   4477  CG  GLN A 296     -52.690   4.790  48.597  1.00 40.65           C  
ATOM   4478  HG2 GLN A 296     -52.108   5.672  48.866  1.00 40.65           H  
ATOM   4479  HG3 GLN A 296     -52.005   4.038  48.206  1.00 40.65           H  
ATOM   4480  CD  GLN A 296     -53.658   5.193  47.484  1.00 40.65           C  
ATOM   4481  NE2 GLN A 296     -53.163   5.576  46.328  1.00 40.65           N  
ATOM   4482 HE21 GLN A 296     -53.841   5.808  45.616  1.00 40.65           H  
ATOM   4483 HE22 GLN A 296     -52.166   5.590  46.166  1.00 40.65           H  
ATOM   4484  OE1 GLN A 296     -54.869   5.177  47.621  1.00 40.65           O  
ATOM   4485  N   MET A 297     -51.997   4.932  53.156  1.00 44.93           N  
ATOM   4486  H   MET A 297     -52.227   4.033  53.555  1.00 44.93           H  
ATOM   4487  CA  MET A 297     -51.748   6.054  54.071  1.00 44.93           C  
ATOM   4488  HA  MET A 297     -51.921   6.985  53.531  1.00 44.93           H  
ATOM   4489  C   MET A 297     -50.307   6.112  54.613  1.00 44.93           C  
ATOM   4490  CB  MET A 297     -52.788   5.968  55.199  1.00 44.93           C  
ATOM   4491  HB2 MET A 297     -53.749   5.696  54.763  1.00 44.93           H  
ATOM   4492  HB3 MET A 297     -52.500   5.192  55.907  1.00 44.93           H  
ATOM   4493  O   MET A 297     -49.824   7.192  54.951  1.00 44.93           O  
ATOM   4494  CG  MET A 297     -52.964   7.298  55.939  1.00 44.93           C  
ATOM   4495  HG2 MET A 297     -52.011   7.578  56.388  1.00 44.93           H  
ATOM   4496  HG3 MET A 297     -53.237   8.068  55.218  1.00 44.93           H  
ATOM   4497  SD  MET A 297     -54.214   7.277  57.256  1.00 44.93           S  
ATOM   4498  CE  MET A 297     -55.728   6.905  56.323  1.00 44.93           C  
ATOM   4499  HE1 MET A 297     -56.588   6.980  56.989  1.00 44.93           H  
ATOM   4500  HE2 MET A 297     -55.685   5.891  55.925  1.00 44.93           H  
ATOM   4501  HE3 MET A 297     -55.844   7.615  55.505  1.00 44.93           H  
ATOM   4502  N   PHE A 298     -49.593   4.979  54.669  1.00 46.29           N  
ATOM   4503  H   PHE A 298     -50.030   4.123  54.360  1.00 46.29           H  
ATOM   4504  CA  PHE A 298     -48.270   4.882  55.315  1.00 46.29           C  
ATOM   4505  HA  PHE A 298     -48.368   5.219  56.347  1.00 46.29           H  
ATOM   4506  C   PHE A 298     -47.180   5.771  54.692  1.00 46.29           C  
ATOM   4507  CB  PHE A 298     -47.811   3.414  55.336  1.00 46.29           C  
ATOM   4508  HB2 PHE A 298     -46.726   3.378  55.239  1.00 46.29           H  
ATOM   4509  HB3 PHE A 298     -48.221   2.877  54.480  1.00 46.29           H  
ATOM   4510  O   PHE A 298     -46.279   6.218  55.400  1.00 46.29           O  
ATOM   4511  CG  PHE A 298     -48.167   2.696  56.621  1.00 46.29           C  
ATOM   4512  CD1 PHE A 298     -47.397   2.933  57.777  1.00 46.29           C  
ATOM   4513  HD1 PHE A 298     -46.560   3.614  57.741  1.00 46.29           H  
ATOM   4514  CD2 PHE A 298     -49.255   1.805  56.674  1.00 46.29           C  
ATOM   4515  HD2 PHE A 298     -49.846   1.612  55.791  1.00 46.29           H  
ATOM   4516  CE1 PHE A 298     -47.714   2.283  58.982  1.00 46.29           C  
ATOM   4517  HE1 PHE A 298     -47.121   2.465  59.866  1.00 46.29           H  
ATOM   4518  CE2 PHE A 298     -49.570   1.153  57.881  1.00 46.29           C  
ATOM   4519  HE2 PHE A 298     -50.400   0.463  57.921  1.00 46.29           H  
ATOM   4520  CZ  PHE A 298     -48.800   1.392  59.034  1.00 46.29           C  
ATOM   4521  HZ  PHE A 298     -49.041   0.888  59.958  1.00 46.29           H  
ATOM   4522  N   GLN A 299     -47.286   6.098  53.399  1.00 41.27           N  
ATOM   4523  H   GLN A 299     -48.082   5.732  52.896  1.00 41.27           H  
ATOM   4524  CA  GLN A 299     -46.298   6.872  52.627  1.00 41.27           C  
ATOM   4525  HA  GLN A 299     -45.329   6.391  52.763  1.00 41.27           H  
ATOM   4526  C   GLN A 299     -46.137   8.346  53.081  1.00 41.27           C  
ATOM   4527  CB  GLN A 299     -46.687   6.777  51.137  1.00 41.27           C  
ATOM   4528  HB2 GLN A 299     -47.429   7.545  50.923  1.00 41.27           H  
ATOM   4529  HB3 GLN A 299     -47.146   5.807  50.945  1.00 41.27           H  
ATOM   4530  O   GLN A 299     -45.492   9.139  52.401  1.00 41.27           O  
ATOM   4531  CG  GLN A 299     -45.498   6.915  50.166  1.00 41.27           C  
ATOM   4532  HG2 GLN A 299     -44.832   6.062  50.300  1.00 41.27           H  
ATOM   4533  HG3 GLN A 299     -44.930   7.820  50.381  1.00 41.27           H  
ATOM   4534  CD  GLN A 299     -45.930   6.978  48.702  1.00 41.27           C  
ATOM   4535  NE2 GLN A 299     -45.008   6.857  47.772  1.00 41.27           N  
ATOM   4536 HE21 GLN A 299     -45.325   6.903  46.814  1.00 41.27           H  
ATOM   4537 HE22 GLN A 299     -44.037   6.724  48.015  1.00 41.27           H  
ATOM   4538  OE1 GLN A 299     -47.089   7.154  48.361  1.00 41.27           O  
ATOM   4539  N   ARG A 300     -46.761   8.754  54.196  1.00 41.26           N  
ATOM   4540  H   ARG A 300     -47.283   8.053  54.703  1.00 41.26           H  
ATOM   4541  CA  ARG A 300     -46.785  10.139  54.703  1.00 41.26           C  
ATOM   4542  HA  ARG A 300     -45.981  10.697  54.223  1.00 41.26           H  
ATOM   4543  C   ARG A 300     -46.486  10.264  56.205  1.00 41.26           C  
ATOM   4544  CB  ARG A 300     -48.117  10.809  54.307  1.00 41.26           C  
ATOM   4545  HB2 ARG A 300     -48.949  10.268  54.758  1.00 41.26           H  
ATOM   4546  HB3 ARG A 300     -48.125  11.833  54.680  1.00 41.26           H  
ATOM   4547  O   ARG A 300     -46.767  11.304  56.788  1.00 41.26           O  
ATOM   4548  CG  ARG A 300     -48.294  10.850  52.781  1.00 41.26           C  
ATOM   4549  HG2 ARG A 300     -48.423   9.837  52.399  1.00 41.26           H  
ATOM   4550  HG3 ARG A 300     -47.400  11.284  52.333  1.00 41.26           H  
ATOM   4551  CD  ARG A 300     -49.506  11.681  52.358  1.00 41.26           C  
ATOM   4552  HD2 ARG A 300     -49.390  12.689  52.757  1.00 41.26           H  
ATOM   4553  HD3 ARG A 300     -50.408  11.233  52.774  1.00 41.26           H  
ATOM   4554  NE  ARG A 300     -49.601  11.725  50.887  1.00 41.26           N  
ATOM   4555  HE  ARG A 300     -49.064  11.029  50.388  1.00 41.26           H  
ATOM   4556  NH1 ARG A 300     -51.006  13.530  50.690  1.00 41.26           N  
ATOM   4557 HH11 ARG A 300     -51.059  13.581  51.697  1.00 41.26           H  
ATOM   4558 HH12 ARG A 300     -51.498  14.195  50.111  1.00 41.26           H  
ATOM   4559  NH2 ARG A 300     -50.207  12.542  48.854  1.00 41.26           N  
ATOM   4560 HH21 ARG A 300     -49.635  11.840  48.407  1.00 41.26           H  
ATOM   4561 HH22 ARG A 300     -50.703  13.215  48.287  1.00 41.26           H  
ATOM   4562  CZ  ARG A 300     -50.270  12.596  50.154  1.00 41.26           C  
ATOM   4563  N   MET A 301     -45.923   9.225  56.835  1.00 33.42           N  
ATOM   4564  H   MET A 301     -45.744   8.389  56.297  1.00 33.42           H  
ATOM   4565  CA  MET A 301     -45.702   9.167  58.294  1.00 33.42           C  
ATOM   4566  HA  MET A 301     -46.019  10.121  58.716  1.00 33.42           H  
ATOM   4567  C   MET A 301     -44.220   9.032  58.710  1.00 33.42           C  
ATOM   4568  CB  MET A 301     -46.634   8.096  58.896  1.00 33.42           C  
ATOM   4569  HB2 MET A 301     -46.206   7.105  58.749  1.00 33.42           H  
ATOM   4570  HB3 MET A 301     -47.586   8.135  58.366  1.00 33.42           H  
ATOM   4571  O   MET A 301     -43.920   8.589  59.813  1.00 33.42           O  
ATOM   4572  CG  MET A 301     -46.920   8.323  60.388  1.00 33.42           C  
ATOM   4573  HG2 MET A 301     -47.125   9.380  60.559  1.00 33.42           H  
ATOM   4574  HG3 MET A 301     -46.030   8.058  60.960  1.00 33.42           H  
ATOM   4575  SD  MET A 301     -48.310   7.365  61.055  1.00 33.42           S  
ATOM   4576  CE  MET A 301     -49.713   8.275  60.351  1.00 33.42           C  
ATOM   4577  HE1 MET A 301     -49.692   8.210  59.263  1.00 33.42           H  
ATOM   4578  HE2 MET A 301     -49.662   9.320  60.656  1.00 33.42           H  
ATOM   4579  HE3 MET A 301     -50.644   7.839  60.715  1.00 33.42           H  
ATOM   4580  N   GLN A 302     -43.281   9.413  57.835  1.00 44.63           N  
ATOM   4581  H   GLN A 302     -43.586   9.749  56.932  1.00 44.63           H  
ATOM   4582  CA  GLN A 302     -41.829   9.392  58.100  1.00 44.63           C  
ATOM   4583  HA  GLN A 302     -41.678   9.357  59.179  1.00 44.63           H  
ATOM   4584  C   GLN A 302     -41.127  10.691  57.650  1.00 44.63           C  
ATOM   4585  CB  GLN A 302     -41.187   8.117  57.512  1.00 44.63           C  
ATOM   4586  HB2 GLN A 302     -40.105   8.182  57.626  1.00 44.63           H  
ATOM   4587  HB3 GLN A 302     -41.418   8.046  56.449  1.00 44.63           H  
ATOM   4588  O   GLN A 302     -40.033  10.666  57.093  1.00 44.63           O  
ATOM   4589  CG  GLN A 302     -41.650   6.841  58.234  1.00 44.63           C  
ATOM   4590  HG2 GLN A 302     -42.710   6.670  58.048  1.00 44.63           H  
ATOM   4591  HG3 GLN A 302     -41.505   6.969  59.307  1.00 44.63           H  
ATOM   4592  CD  GLN A 302     -40.884   5.607  57.772  1.00 44.63           C  
ATOM   4593  NE2 GLN A 302     -40.407   4.776  58.673  1.00 44.63           N  
ATOM   4594 HE21 GLN A 302     -40.519   4.960  59.660  1.00 44.63           H  
ATOM   4595 HE22 GLN A 302     -39.891   3.989  58.307  1.00 44.63           H  
ATOM   4596  OE1 GLN A 302     -40.707   5.353  56.594  1.00 44.63           O  
ATOM   4597  N   GLN A 303     -41.766  11.843  57.874  1.00 37.18           N  
ATOM   4598  H   GLN A 303     -42.644  11.817  58.374  1.00 37.18           H  
ATOM   4599  CA  GLN A 303     -41.166  13.170  57.694  1.00 37.18           C  
ATOM   4600  HA  GLN A 303     -40.082  13.083  57.764  1.00 37.18           H  
ATOM   4601  C   GLN A 303     -41.622  14.125  58.804  1.00 37.18           C  
ATOM   4602  CB  GLN A 303     -41.521  13.767  56.320  1.00 37.18           C  
ATOM   4603  HB2 GLN A 303     -41.230  14.817  56.321  1.00 37.18           H  
ATOM   4604  HB3 GLN A 303     -42.599  13.715  56.166  1.00 37.18           H  
ATOM   4605  O   GLN A 303     -42.753  14.027  59.277  1.00 37.18           O  
ATOM   4606  CG  GLN A 303     -40.799  13.083  55.148  1.00 37.18           C  
ATOM   4607  HG2 GLN A 303     -39.733  13.030  55.367  1.00 37.18           H  
ATOM   4608  HG3 GLN A 303     -41.175  12.066  55.027  1.00 37.18           H  
ATOM   4609  CD  GLN A 303     -40.983  13.826  53.826  1.00 37.18           C  
ATOM   4610  NE2 GLN A 303     -40.237  13.474  52.803  1.00 37.18           N  
ATOM   4611 HE21 GLN A 303     -40.366  14.002  51.951  1.00 37.18           H  
ATOM   4612 HE22 GLN A 303     -39.554  12.735  52.887  1.00 37.18           H  
ATOM   4613  OE1 GLN A 303     -41.787  14.732  53.685  1.00 37.18           O  
ATOM   4614  N   GLN A 304     -40.753  15.087  59.141  1.00 35.14           N  
ATOM   4615  H   GLN A 304     -39.866  15.073  58.658  1.00 35.14           H  
ATOM   4616  CA  GLN A 304     -40.862  16.008  60.286  1.00 35.14           C  
ATOM   4617  HA  GLN A 304     -39.986  16.654  60.231  1.00 35.14           H  
ATOM   4618  C   GLN A 304     -40.787  15.316  61.664  1.00 35.14           C  
ATOM   4619  CB  GLN A 304     -42.089  16.937  60.175  1.00 35.14           C  
ATOM   4620  HB2 GLN A 304     -42.995  16.369  60.387  1.00 35.14           H  
ATOM   4621  HB3 GLN A 304     -41.998  17.709  60.940  1.00 35.14           H  
ATOM   4622  O   GLN A 304     -41.059  14.130  61.792  1.00 35.14           O  
ATOM   4623  CG  GLN A 304     -42.242  17.621  58.805  1.00 35.14           C  
ATOM   4624  HG2 GLN A 304     -42.415  16.864  58.040  1.00 35.14           H  
ATOM   4625  HG3 GLN A 304     -41.323  18.154  58.560  1.00 35.14           H  
ATOM   4626  CD  GLN A 304     -43.402  18.613  58.757  1.00 35.14           C  
ATOM   4627  NE2 GLN A 304     -43.813  19.037  57.583  1.00 35.14           N  
ATOM   4628 HE21 GLN A 304     -43.390  18.696  56.731  1.00 35.14           H  
ATOM   4629 HE22 GLN A 304     -44.577  19.697  57.596  1.00 35.14           H  
ATOM   4630  OE1 GLN A 304     -43.950  19.045  59.758  1.00 35.14           O  
ATOM   4631  N   GLN A 305     -40.428  16.101  62.691  1.00 38.22           N  
ATOM   4632  H   GLN A 305     -40.263  17.073  62.472  1.00 38.22           H  
ATOM   4633  CA  GLN A 305     -40.207  15.697  64.092  1.00 38.22           C  
ATOM   4634  HA  GLN A 305     -39.876  16.600  64.606  1.00 38.22           H  
ATOM   4635  C   GLN A 305     -39.108  14.628  64.331  1.00 38.22           C  
ATOM   4636  CB  GLN A 305     -41.537  15.305  64.760  1.00 38.22           C  
ATOM   4637  HB2 GLN A 305     -42.052  14.541  64.177  1.00 38.22           H  
ATOM   4638  HB3 GLN A 305     -41.319  14.865  65.733  1.00 38.22           H  
ATOM   4639  O   GLN A 305     -39.247  13.479  63.941  1.00 38.22           O  
ATOM   4640  CG  GLN A 305     -42.465  16.511  64.967  1.00 38.22           C  
ATOM   4641  HG2 GLN A 305     -41.878  17.402  65.191  1.00 38.22           H  
ATOM   4642  HG3 GLN A 305     -43.037  16.696  64.058  1.00 38.22           H  
ATOM   4643  CD  GLN A 305     -43.403  16.271  66.140  1.00 38.22           C  
ATOM   4644  NE2 GLN A 305     -44.551  15.670  65.930  1.00 38.22           N  
ATOM   4645 HE21 GLN A 305     -44.799  15.352  65.004  1.00 38.22           H  
ATOM   4646 HE22 GLN A 305     -45.127  15.498  66.742  1.00 38.22           H  
ATOM   4647  OE1 GLN A 305     -43.089  16.590  67.277  1.00 38.22           O  
ATOM   4648  N   GLN A 306     -38.005  14.910  65.034  1.00 36.35           N  
ATOM   4649  H   GLN A 306     -37.356  14.138  65.088  1.00 36.35           H  
ATOM   4650  CA  GLN A 306     -37.520  16.170  65.627  1.00 36.35           C  
ATOM   4651  HA  GLN A 306     -37.970  17.027  65.127  1.00 36.35           H  
ATOM   4652  C   GLN A 306     -35.997  16.302  65.420  1.00 36.35           C  
ATOM   4653  CB  GLN A 306     -37.857  16.241  67.135  1.00 36.35           C  
ATOM   4654  HB2 GLN A 306     -37.448  17.168  67.535  1.00 36.35           H  
ATOM   4655  HB3 GLN A 306     -37.376  15.410  67.650  1.00 36.35           H  
ATOM   4656  O   GLN A 306     -35.328  15.355  65.014  1.00 36.35           O  
ATOM   4657  CG  GLN A 306     -39.364  16.217  67.445  1.00 36.35           C  
ATOM   4658  HG2 GLN A 306     -39.755  15.228  67.207  1.00 36.35           H  
ATOM   4659  HG3 GLN A 306     -39.869  16.964  66.833  1.00 36.35           H  
ATOM   4660  CD  GLN A 306     -39.711  16.501  68.905  1.00 36.35           C  
ATOM   4661  NE2 GLN A 306     -40.974  16.673  69.225  1.00 36.35           N  
ATOM   4662 HE21 GLN A 306     -41.160  16.855  70.201  1.00 36.35           H  
ATOM   4663 HE22 GLN A 306     -41.710  16.623  68.535  1.00 36.35           H  
ATOM   4664  OE1 GLN A 306     -38.873  16.577  69.784  1.00 36.35           O  
ATOM   4665  N   GLN A 307     -35.445  17.485  65.696  1.00 33.56           N  
ATOM   4666  H   GLN A 307     -36.022  18.211  66.094  1.00 33.56           H  
ATOM   4667  CA  GLN A 307     -34.014  17.789  65.619  1.00 33.56           C  
ATOM   4668  HA  GLN A 307     -33.437  16.871  65.730  1.00 33.56           H  
ATOM   4669  C   GLN A 307     -33.665  18.755  66.763  1.00 33.56           C  
ATOM   4670  CB  GLN A 307     -33.713  18.430  64.249  1.00 33.56           C  
ATOM   4671  HB2 GLN A 307     -34.189  17.846  63.461  1.00 33.56           H  
ATOM   4672  HB3 GLN A 307     -34.153  19.427  64.235  1.00 33.56           H  
ATOM   4673  O   GLN A 307     -34.471  19.640  67.042  1.00 33.56           O  
ATOM   4674  CG  GLN A 307     -32.212  18.531  63.924  1.00 33.56           C  
ATOM   4675  HG2 GLN A 307     -31.889  17.619  63.422  1.00 33.56           H  
ATOM   4676  HG3 GLN A 307     -31.626  18.630  64.838  1.00 33.56           H  
ATOM   4677  CD  GLN A 307     -31.903  19.742  63.048  1.00 33.56           C  
ATOM   4678  NE2 GLN A 307     -31.983  19.628  61.741  1.00 33.56           N  
ATOM   4679 HE21 GLN A 307     -32.215  18.746  61.307  1.00 33.56           H  
ATOM   4680 HE22 GLN A 307     -31.754  20.451  61.203  1.00 33.56           H  
ATOM   4681  OE1 GLN A 307     -31.598  20.818  63.539  1.00 33.56           O  
ATOM   4682  N   GLN A 308     -32.464  18.623  67.352  1.00 30.24           N  
ATOM   4683  H   GLN A 308     -31.891  17.849  67.049  1.00 30.24           H  
ATOM   4684  CA  GLN A 308     -31.961  19.418  68.494  1.00 30.24           C  
ATOM   4685  HA  GLN A 308     -30.946  19.074  68.693  1.00 30.24           H  
ATOM   4686  C   GLN A 308     -32.740  19.187  69.813  1.00 30.24           C  
ATOM   4687  CB  GLN A 308     -31.859  20.903  68.083  1.00 30.24           C  
ATOM   4688  HB2 GLN A 308     -32.812  21.271  67.704  1.00 30.24           H  
ATOM   4689  HB3 GLN A 308     -31.639  21.512  68.959  1.00 30.24           H  
ATOM   4690  O   GLN A 308     -33.887  18.761  69.794  1.00 30.24           O  
ATOM   4691  CG  GLN A 308     -30.777  21.126  67.015  1.00 30.24           C  
ATOM   4692  HG2 GLN A 308     -31.009  20.534  66.129  1.00 30.24           H  
ATOM   4693  HG3 GLN A 308     -29.808  20.803  67.396  1.00 30.24           H  
ATOM   4694  CD  GLN A 308     -30.675  22.592  66.619  1.00 30.24           C  
ATOM   4695  NE2 GLN A 308     -30.920  22.934  65.375  1.00 30.24           N  
ATOM   4696 HE21 GLN A 308     -31.170  22.235  64.690  1.00 30.24           H  
ATOM   4697 HE22 GLN A 308     -30.840  23.912  65.135  1.00 30.24           H  
ATOM   4698  OE1 GLN A 308     -30.371  23.447  67.438  1.00 30.24           O  
ATOM   4699  N   GLN A 309     -32.188  19.388  71.016  1.00 29.43           N  
ATOM   4700  H   GLN A 309     -32.805  19.092  71.760  1.00 29.43           H  
ATOM   4701  CA  GLN A 309     -30.829  19.758  71.478  1.00 29.43           C  
ATOM   4702  HA  GLN A 309     -30.093  19.444  70.738  1.00 29.43           H  
ATOM   4703  C   GLN A 309     -30.547  18.936  72.789  1.00 29.43           C  
ATOM   4704  CB  GLN A 309     -30.783  21.301  71.620  1.00 29.43           C  
ATOM   4705  HB2 GLN A 309     -31.710  21.737  71.246  1.00 29.43           H  
ATOM   4706  HB3 GLN A 309     -30.738  21.577  72.673  1.00 29.43           H  
ATOM   4707  O   GLN A 309     -31.289  17.998  73.058  1.00 29.43           O  
ATOM   4708  CG  GLN A 309     -29.619  21.964  70.846  1.00 29.43           C  
ATOM   4709  HG2 GLN A 309     -28.655  21.547  71.137  1.00 29.43           H  
ATOM   4710  HG3 GLN A 309     -29.711  21.772  69.777  1.00 29.43           H  
ATOM   4711  CD  GLN A 309     -29.585  23.470  71.084  1.00 29.43           C  
ATOM   4712  NE2 GLN A 309     -29.825  24.291  70.088  1.00 29.43           N  
ATOM   4713 HE21 GLN A 309     -30.020  23.952  69.157  1.00 29.43           H  
ATOM   4714 HE22 GLN A 309     -29.802  25.282  70.284  1.00 29.43           H  
ATOM   4715  OE1 GLN A 309     -29.351  23.932  72.191  1.00 29.43           O  
ATOM   4716  N   GLN A 310     -29.543  19.121  73.662  1.00 30.87           N  
ATOM   4717  H   GLN A 310     -29.516  18.389  74.358  1.00 30.87           H  
ATOM   4718  CA  GLN A 310     -28.644  20.254  73.912  1.00 30.87           C  
ATOM   4719  HA  GLN A 310     -28.686  20.914  73.045  1.00 30.87           H  
ATOM   4720  C   GLN A 310     -27.150  19.870  73.987  1.00 30.87           C  
ATOM   4721  CB  GLN A 310     -29.183  21.087  75.093  1.00 30.87           C  
ATOM   4722  HB2 GLN A 310     -29.065  20.542  76.030  1.00 30.87           H  
ATOM   4723  HB3 GLN A 310     -30.251  21.242  74.937  1.00 30.87           H  
ATOM   4724  O   GLN A 310     -26.554  19.674  72.933  1.00 30.87           O  
ATOM   4725  CG  GLN A 310     -28.511  22.467  75.207  1.00 30.87           C  
ATOM   4726  HG2 GLN A 310     -27.639  22.401  75.857  1.00 30.87           H  
ATOM   4727  HG3 GLN A 310     -28.179  22.798  74.223  1.00 30.87           H  
ATOM   4728  CD  GLN A 310     -29.464  23.519  75.761  1.00 30.87           C  
ATOM   4729  NE2 GLN A 310     -30.062  24.331  74.920  1.00 30.87           N  
ATOM   4730 HE21 GLN A 310     -30.694  25.010  75.318  1.00 30.87           H  
ATOM   4731 HE22 GLN A 310     -29.863  24.278  73.931  1.00 30.87           H  
ATOM   4732  OE1 GLN A 310     -29.701  23.613  76.951  1.00 30.87           O  
ATOM   4733  N   GLN A 311     -26.503  19.866  75.165  1.00 30.97           N  
ATOM   4734  H   GLN A 311     -27.029  19.958  76.022  1.00 30.97           H  
ATOM   4735  CA  GLN A 311     -25.033  19.925  75.275  1.00 30.97           C  
ATOM   4736  HA  GLN A 311     -24.580  19.413  74.426  1.00 30.97           H  
ATOM   4737  C   GLN A 311     -24.449  19.315  76.571  1.00 30.97           C  
ATOM   4738  CB  GLN A 311     -24.588  21.402  75.274  1.00 30.97           C  
ATOM   4739  HB2 GLN A 311     -23.504  21.418  75.384  1.00 30.97           H  
ATOM   4740  HB3 GLN A 311     -25.020  21.893  76.147  1.00 30.97           H  
ATOM   4741  O   GLN A 311     -25.149  19.183  77.570  1.00 30.97           O  
ATOM   4742  CG  GLN A 311     -24.884  22.262  74.038  1.00 30.97           C  
ATOM   4743  HG2 GLN A 311     -24.428  21.807  73.158  1.00 30.97           H  
ATOM   4744  HG3 GLN A 311     -25.959  22.331  73.874  1.00 30.97           H  
ATOM   4745  CD  GLN A 311     -24.329  23.677  74.208  1.00 30.97           C  
ATOM   4746  NE2 GLN A 311     -24.680  24.599  73.341  1.00 30.97           N  
ATOM   4747 HE21 GLN A 311     -25.301  24.382  72.574  1.00 30.97           H  
ATOM   4748 HE22 GLN A 311     -24.287  25.519  73.481  1.00 30.97           H  
ATOM   4749  OE1 GLN A 311     -23.574  23.983  75.122  1.00 30.97           O  
ATOM   4750  N   GLN A 312     -23.114  19.154  76.567  1.00 29.82           N  
ATOM   4751  H   GLN A 312     -22.667  19.224  75.663  1.00 29.82           H  
ATOM   4752  CA  GLN A 312     -22.199  19.149  77.729  1.00 29.82           C  
ATOM   4753  HA  GLN A 312     -21.199  19.077  77.303  1.00 29.82           H  
ATOM   4754  C   GLN A 312     -22.241  17.943  78.697  1.00 29.82           C  
ATOM   4755  CB  GLN A 312     -22.245  20.524  78.438  1.00 29.82           C  
ATOM   4756  HB2 GLN A 312     -23.279  20.849  78.560  1.00 29.82           H  
ATOM   4757  HB3 GLN A 312     -21.813  20.446  79.436  1.00 29.82           H  
ATOM   4758  O   GLN A 312     -23.028  17.012  78.561  1.00 29.82           O  
ATOM   4759  CG  GLN A 312     -21.451  21.600  77.678  1.00 29.82           C  
ATOM   4760  HG2 GLN A 312     -20.393  21.335  77.678  1.00 29.82           H  
ATOM   4761  HG3 GLN A 312     -21.779  21.658  76.640  1.00 29.82           H  
ATOM   4762  CD  GLN A 312     -21.597  22.971  78.328  1.00 29.82           C  
ATOM   4763  NE2 GLN A 312     -22.265  23.920  77.708  1.00 29.82           N  
ATOM   4764 HE21 GLN A 312     -22.671  23.793  76.792  1.00 29.82           H  
ATOM   4765 HE22 GLN A 312     -22.330  24.804  78.192  1.00 29.82           H  
ATOM   4766  OE1 GLN A 312     -21.114  23.210  79.421  1.00 29.82           O  
ATOM   4767  N   MET A 313     -21.257  17.917  79.609  1.00 30.24           N  
ATOM   4768  H   MET A 313     -20.646  18.721  79.656  1.00 30.24           H  
ATOM   4769  CA  MET A 313     -20.895  16.812  80.509  1.00 30.24           C  
ATOM   4770  HA  MET A 313     -21.792  16.384  80.958  1.00 30.24           H  
ATOM   4771  C   MET A 313     -19.959  17.330  81.620  1.00 30.24           C  
ATOM   4772  CB  MET A 313     -20.178  15.738  79.661  1.00 30.24           C  
ATOM   4773  HB2 MET A 313     -20.921  15.295  78.998  1.00 30.24           H  
ATOM   4774  HB3 MET A 313     -19.429  16.217  79.030  1.00 30.24           H  
ATOM   4775  O   MET A 313     -19.129  18.196  81.336  1.00 30.24           O  
ATOM   4776  CG  MET A 313     -19.509  14.590  80.436  1.00 30.24           C  
ATOM   4777  HG2 MET A 313     -19.586  13.688  79.830  1.00 30.24           H  
ATOM   4778  HG3 MET A 313     -20.070  14.407  81.352  1.00 30.24           H  
ATOM   4779  SD  MET A 313     -17.748  14.811  80.848  1.00 30.24           S  
ATOM   4780  CE  MET A 313     -16.991  14.655  79.204  1.00 30.24           C  
ATOM   4781  HE1 MET A 313     -15.907  14.708  79.298  1.00 30.24           H  
ATOM   4782  HE2 MET A 313     -17.266  13.699  78.759  1.00 30.24           H  
ATOM   4783  HE3 MET A 313     -17.330  15.466  78.558  1.00 30.24           H  
ATOM   4784  N   PRO A 314     -20.040  16.794  82.855  1.00 41.21           N  
ATOM   4785  CA  PRO A 314     -18.854  16.754  83.717  1.00 41.21           C  
ATOM   4786  HA  PRO A 314     -17.952  16.901  83.123  1.00 41.21           H  
ATOM   4787  C   PRO A 314     -18.694  15.445  84.528  1.00 41.21           C  
ATOM   4788  CB  PRO A 314     -19.024  17.964  84.636  1.00 41.21           C  
ATOM   4789  HB2 PRO A 314     -18.674  18.860  84.122  1.00 41.21           H  
ATOM   4790  HB3 PRO A 314     -18.495  17.844  85.581  1.00 41.21           H  
ATOM   4791  O   PRO A 314     -19.385  15.230  85.513  1.00 41.21           O  
ATOM   4792  CG  PRO A 314     -20.541  18.053  84.834  1.00 41.21           C  
ATOM   4793  HG2 PRO A 314     -20.873  19.088  84.755  1.00 41.21           H  
ATOM   4794  HG3 PRO A 314     -20.823  17.642  85.803  1.00 41.21           H  
ATOM   4795  CD  PRO A 314     -21.148  17.197  83.711  1.00 41.21           C  
ATOM   4796  HD2 PRO A 314     -21.887  17.777  83.158  1.00 41.21           H  
ATOM   4797  HD3 PRO A 314     -21.621  16.312  84.136  1.00 41.21           H  
ATOM   4798  N   THR A 315     -17.727  14.617  84.113  1.00 33.18           N  
ATOM   4799  H   THR A 315     -17.476  14.781  83.148  1.00 33.18           H  
ATOM   4800  CA  THR A 315     -16.635  13.953  84.882  1.00 33.18           C  
ATOM   4801  HA  THR A 315     -16.389  13.046  84.330  1.00 33.18           H  
ATOM   4802  C   THR A 315     -16.790  13.530  86.371  1.00 33.18           C  
ATOM   4803  CB  THR A 315     -15.395  14.868  84.831  1.00 33.18           C  
ATOM   4804  HB  THR A 315     -14.531  14.265  85.112  1.00 33.18           H  
ATOM   4805  O   THR A 315     -17.413  14.237  87.148  1.00 33.18           O  
ATOM   4806  CG2 THR A 315     -15.064  15.472  83.465  1.00 33.18           C  
ATOM   4807 HG21 THR A 315     -15.042  14.690  82.707  1.00 33.18           H  
ATOM   4808 HG22 THR A 315     -14.083  15.945  83.511  1.00 33.18           H  
ATOM   4809 HG23 THR A 315     -15.795  16.232  83.187  1.00 33.18           H  
ATOM   4810  OG1 THR A 315     -15.537  15.937  85.749  1.00 33.18           O  
ATOM   4811  HG1 THR A 315     -16.388  15.825  86.178  1.00 33.18           H  
ATOM   4812  N   GLN A 316     -15.945  12.565  86.811  1.00 28.39           N  
ATOM   4813  H   GLN A 316     -15.502  11.998  86.102  1.00 28.39           H  
ATOM   4814  CA  GLN A 316     -15.519  12.309  88.223  1.00 28.39           C  
ATOM   4815  HA  GLN A 316     -14.684  11.609  88.185  1.00 28.39           H  
ATOM   4816  C   GLN A 316     -16.575  11.637  89.148  1.00 28.39           C  
ATOM   4817  CB  GLN A 316     -14.970  13.630  88.816  1.00 28.39           C  
ATOM   4818  HB2 GLN A 316     -15.739  14.403  88.811  1.00 28.39           H  
ATOM   4819  HB3 GLN A 316     -14.730  13.501  89.871  1.00 28.39           H  
ATOM   4820  O   GLN A 316     -17.747  11.628  88.808  1.00 28.39           O  
ATOM   4821  CG  GLN A 316     -13.714  14.172  88.123  1.00 28.39           C  
ATOM   4822  HG2 GLN A 316     -12.873  13.492  88.262  1.00 28.39           H  
ATOM   4823  HG3 GLN A 316     -13.877  14.274  87.051  1.00 28.39           H  
ATOM   4824  CD  GLN A 316     -13.354  15.532  88.694  1.00 28.39           C  
ATOM   4825  NE2 GLN A 316     -13.753  16.611  88.061  1.00 28.39           N  
ATOM   4826 HE21 GLN A 316     -13.534  17.504  88.479  1.00 28.39           H  
ATOM   4827 HE22 GLN A 316     -14.307  16.536  87.220  1.00 28.39           H  
ATOM   4828  OE1 GLN A 316     -12.737  15.622  89.743  1.00 28.39           O  
ATOM   4829  N   GLN A 317     -16.287  11.032  90.322  1.00 33.20           N  
ATOM   4830  H   GLN A 317     -17.139  10.778  90.802  1.00 33.20           H  
ATOM   4831  CA  GLN A 317     -15.083  10.475  91.008  1.00 33.20           C  
ATOM   4832  HA  GLN A 317     -14.485   9.899  90.302  1.00 33.20           H  
ATOM   4833  C   GLN A 317     -15.574   9.513  92.141  1.00 33.20           C  
ATOM   4834  CB  GLN A 317     -14.241  11.595  91.668  1.00 33.20           C  
ATOM   4835  HB2 GLN A 317     -14.783  12.541  91.678  1.00 33.20           H  
ATOM   4836  HB3 GLN A 317     -14.101  11.373  92.726  1.00 33.20           H  
ATOM   4837  O   GLN A 317     -16.722   9.641  92.548  1.00 33.20           O  
ATOM   4838  CG  GLN A 317     -12.856  11.744  91.004  1.00 33.20           C  
ATOM   4839  HG2 GLN A 317     -12.418  10.755  90.867  1.00 33.20           H  
ATOM   4840  HG3 GLN A 317     -12.954  12.180  90.010  1.00 33.20           H  
ATOM   4841  CD  GLN A 317     -11.878  12.575  91.830  1.00 33.20           C  
ATOM   4842  NE2 GLN A 317     -11.915  13.886  91.794  1.00 33.20           N  
ATOM   4843 HE21 GLN A 317     -12.501  14.398  91.150  1.00 33.20           H  
ATOM   4844 HE22 GLN A 317     -11.271  14.394  92.383  1.00 33.20           H  
ATOM   4845  OE1 GLN A 317     -11.017  12.038  92.513  1.00 33.20           O  
ATOM   4846  N   ARG A 318     -14.819   8.581  92.763  1.00 33.16           N  
ATOM   4847  H   ARG A 318     -15.335   8.143  93.512  1.00 33.16           H  
ATOM   4848  CA  ARG A 318     -13.466   8.002  92.560  1.00 33.16           C  
ATOM   4849  HA  ARG A 318     -13.275   7.847  91.498  1.00 33.16           H  
ATOM   4850  C   ARG A 318     -13.369   6.655  93.320  1.00 33.16           C  
ATOM   4851  CB  ARG A 318     -12.385   8.902  93.204  1.00 33.16           C  
ATOM   4852  HB2 ARG A 318     -12.401   8.770  94.286  1.00 33.16           H  
ATOM   4853  HB3 ARG A 318     -12.600   9.957  93.032  1.00 33.16           H  
ATOM   4854  O   ARG A 318     -13.746   6.630  94.487  1.00 33.16           O  
ATOM   4855  CG  ARG A 318     -10.972   8.625  92.677  1.00 33.16           C  
ATOM   4856  HG2 ARG A 318     -10.804   7.552  92.585  1.00 33.16           H  
ATOM   4857  HG3 ARG A 318     -10.863   9.078  91.692  1.00 33.16           H  
ATOM   4858  CD  ARG A 318      -9.919   9.198  93.632  1.00 33.16           C  
ATOM   4859  HD2 ARG A 318     -10.159  10.232  93.880  1.00 33.16           H  
ATOM   4860  HD3 ARG A 318      -9.951   8.629  94.561  1.00 33.16           H  
ATOM   4861  NE  ARG A 318      -8.569   9.096  93.052  1.00 33.16           N  
ATOM   4862  HE  ARG A 318      -8.133   8.188  93.125  1.00 33.16           H  
ATOM   4863  NH1 ARG A 318      -8.369  11.244  92.235  1.00 33.16           N  
ATOM   4864 HH11 ARG A 318      -9.319  11.448  92.509  1.00 33.16           H  
ATOM   4865 HH12 ARG A 318      -7.830  11.962  91.772  1.00 33.16           H  
ATOM   4866  NH2 ARG A 318      -6.681   9.816  92.009  1.00 33.16           N  
ATOM   4867 HH21 ARG A 318      -6.264   8.906  92.144  1.00 33.16           H  
ATOM   4868 HH22 ARG A 318      -6.165  10.546  91.539  1.00 33.16           H  
ATOM   4869  CZ  ARG A 318      -7.888  10.051  92.441  1.00 33.16           C  
ATOM   4870  N   PHE A 319     -12.727   5.626  92.741  1.00 27.50           N  
ATOM   4871  H   PHE A 319     -12.494   5.712  91.762  1.00 27.50           H  
ATOM   4872  CA  PHE A 319     -12.349   4.359  93.425  1.00 27.50           C  
ATOM   4873  HA  PHE A 319     -11.997   3.659  92.668  1.00 27.50           H  
ATOM   4874  C   PHE A 319     -13.564   3.627  94.079  1.00 27.50           C  
ATOM   4875  CB  PHE A 319     -11.152   4.664  94.352  1.00 27.50           C  
ATOM   4876  HB2 PHE A 319     -11.483   5.366  95.117  1.00 27.50           H  
ATOM   4877  HB3 PHE A 319     -10.851   3.745  94.856  1.00 27.50           H  
ATOM   4878  O   PHE A 319     -14.696   3.996  93.792  1.00 27.50           O  
ATOM   4879  CG  PHE A 319      -9.866   5.208  93.740  1.00 27.50           C  
ATOM   4880  CD1 PHE A 319      -9.525   4.997  92.387  1.00 27.50           C  
ATOM   4881  HD1 PHE A 319     -10.195   4.472  91.722  1.00 27.50           H  
ATOM   4882  CD2 PHE A 319      -8.940   5.849  94.587  1.00 27.50           C  
ATOM   4883  HD2 PHE A 319      -9.180   5.984  95.632  1.00 27.50           H  
ATOM   4884  CE1 PHE A 319      -8.278   5.425  91.895  1.00 27.50           C  
ATOM   4885  HE1 PHE A 319      -8.014   5.229  90.866  1.00 27.50           H  
ATOM   4886  CE2 PHE A 319      -7.684   6.256  94.102  1.00 27.50           C  
ATOM   4887  HE2 PHE A 319      -6.964   6.691  94.779  1.00 27.50           H  
ATOM   4888  CZ  PHE A 319      -7.351   6.041  92.753  1.00 27.50           C  
ATOM   4889  HZ  PHE A 319      -6.371   6.302  92.384  1.00 27.50           H  
ATOM   4890  N   PHE A 320     -13.493   2.533  94.854  1.00 29.18           N  
ATOM   4891  H   PHE A 320     -14.417   2.161  95.020  1.00 29.18           H  
ATOM   4892  CA  PHE A 320     -12.425   1.669  95.413  1.00 29.18           C  
ATOM   4893  HA  PHE A 320     -11.495   1.777  94.856  1.00 29.18           H  
ATOM   4894  C   PHE A 320     -12.881   0.182  95.275  1.00 29.18           C  
ATOM   4895  CB  PHE A 320     -12.212   2.035  96.895  1.00 29.18           C  
ATOM   4896  HB2 PHE A 320     -13.085   1.705  97.459  1.00 29.18           H  
ATOM   4897  HB3 PHE A 320     -11.350   1.457  97.228  1.00 29.18           H  
ATOM   4898  O   PHE A 320     -13.943  -0.044  94.709  1.00 29.18           O  
ATOM   4899  CG  PHE A 320     -11.935   3.480  97.280  1.00 29.18           C  
ATOM   4900  CD1 PHE A 320     -10.637   3.867  97.674  1.00 29.18           C  
ATOM   4901  HD1 PHE A 320      -9.833   3.146  97.681  1.00 29.18           H  
ATOM   4902  CD2 PHE A 320     -12.977   4.429  97.312  1.00 29.18           C  
ATOM   4903  HD2 PHE A 320     -13.981   4.147  97.030  1.00 29.18           H  
ATOM   4904  CE1 PHE A 320     -10.380   5.192  98.074  1.00 29.18           C  
ATOM   4905  HE1 PHE A 320      -9.388   5.479  98.388  1.00 29.18           H  
ATOM   4906  CE2 PHE A 320     -12.716   5.756  97.694  1.00 29.18           C  
ATOM   4907  HE2 PHE A 320     -13.517   6.480  97.690  1.00 29.18           H  
ATOM   4908  CZ  PHE A 320     -11.419   6.139  98.076  1.00 29.18           C  
ATOM   4909  HZ  PHE A 320     -11.227   7.157  98.383  1.00 29.18           H  
ATOM   4910  N   GLN A 321     -12.223  -0.905  95.712  1.00 29.07           N  
ATOM   4911  H   GLN A 321     -12.665  -1.742  95.359  1.00 29.07           H  
ATOM   4912  CA  GLN A 321     -11.063  -1.237  96.576  1.00 29.07           C  
ATOM   4913  HA  GLN A 321     -10.318  -0.441  96.583  1.00 29.07           H  
ATOM   4914  C   GLN A 321     -10.416  -2.550  96.032  1.00 29.07           C  
ATOM   4915  CB  GLN A 321     -11.596  -1.566  98.005  1.00 29.07           C  
ATOM   4916  HB2 GLN A 321     -11.029  -2.410  98.398  1.00 29.07           H  
ATOM   4917  HB3 GLN A 321     -12.623  -1.925  97.941  1.00 29.07           H  
ATOM   4918  O   GLN A 321     -11.059  -3.224  95.235  1.00 29.07           O  
ATOM   4919  CG  GLN A 321     -11.530  -0.453  99.068  1.00 29.07           C  
ATOM   4920  HG2 GLN A 321     -12.469   0.099  99.081  1.00 29.07           H  
ATOM   4921  HG3 GLN A 321     -10.717   0.237  98.843  1.00 29.07           H  
ATOM   4922  CD  GLN A 321     -11.249  -1.011 100.460  1.00 29.07           C  
ATOM   4923  NE2 GLN A 321     -12.226  -1.567 101.140  1.00 29.07           N  
ATOM   4924 HE21 GLN A 321     -13.157  -1.637 100.753  1.00 29.07           H  
ATOM   4925 HE22 GLN A 321     -11.984  -1.944 102.045  1.00 29.07           H  
ATOM   4926  OE1 GLN A 321     -10.128  -0.975 100.945  1.00 29.07           O  
ATOM   4927  N   ASN A 322      -9.260  -3.078  96.472  1.00 30.11           N  
ATOM   4928  H   ASN A 322      -9.163  -4.041  96.182  1.00 30.11           H  
ATOM   4929  CA  ASN A 322      -8.017  -2.557  97.083  1.00 30.11           C  
ATOM   4930  HA  ASN A 322      -7.534  -1.861  96.397  1.00 30.11           H  
ATOM   4931  C   ASN A 322      -7.056  -3.758  97.326  1.00 30.11           C  
ATOM   4932  CB  ASN A 322      -8.304  -1.855  98.425  1.00 30.11           C  
ATOM   4933  HB2 ASN A 322      -8.991  -1.026  98.251  1.00 30.11           H  
ATOM   4934  HB3 ASN A 322      -8.758  -2.568  99.113  1.00 30.11           H  
ATOM   4935  O   ASN A 322      -7.526  -4.874  97.531  1.00 30.11           O  
ATOM   4936  CG  ASN A 322      -7.114  -1.212  99.111  1.00 30.11           C  
ATOM   4937  ND2 ASN A 322      -7.285  -0.835 100.353  1.00 30.11           N  
ATOM   4938 HD21 ASN A 322      -6.505  -0.394 100.820  1.00 30.11           H
[truncated: 888,822 more chars]
