# Supplementary material for: A glutamine-based single α-helix scaffold to target globular proteins
Source: Nat Commun. 2022 Nov 18;13:7073. doi: 10.1038/s41467-022-34793-6 (PMC9674830; doi:10.1038/s41467-022-34793-6)
Supplement: Supplementary file 7 — Supplementary Data 4 [file 41467_2022_34793_MOESM7_ESM.zip › ColabFold_p37n/p37n_with_MSAs/Q75AP6.pdb]

ATOM      1  N   MET A   1      30.050 -25.393 -93.097  1.00 41.74           N  
ATOM      2  H   MET A   1      30.162 -26.387 -93.241  1.00 41.74           H  
ATOM      3  H2  MET A   1      29.966 -24.923 -93.987  1.00 41.74           H  
ATOM      4  H3  MET A   1      29.210 -25.248 -92.556  1.00 41.74           H  
ATOM      5  CA  MET A   1      31.193 -24.863 -92.332  1.00 41.74           C  
ATOM      6  HA  MET A   1      32.125 -25.075 -92.858  1.00 41.74           H  
ATOM      7  C   MET A   1      31.244 -25.615 -91.006  1.00 41.74           C  
ATOM      8  CB  MET A   1      31.093 -23.335 -92.147  1.00 41.74           C  
ATOM      9  HB2 MET A   1      30.082 -23.064 -91.842  1.00 41.74           H  
ATOM     10  HB3 MET A   1      31.782 -23.032 -91.358  1.00 41.74           H  
ATOM     11  O   MET A   1      30.355 -25.418 -90.195  1.00 41.74           O  
ATOM     12  CG  MET A   1      31.472 -22.573 -93.428  1.00 41.74           C  
ATOM     13  HG2 MET A   1      30.825 -22.887 -94.246  1.00 41.74           H  
ATOM     14  HG3 MET A   1      32.500 -22.829 -93.685  1.00 41.74           H  
ATOM     15  SD  MET A   1      31.361 -20.770 -93.271  1.00 41.74           S  
ATOM     16  CE  MET A   1      32.257 -20.234 -94.756  1.00 41.74           C  
ATOM     17  HE1 MET A   1      31.769 -20.631 -95.646  1.00 41.74           H  
ATOM     18  HE2 MET A   1      33.286 -20.590 -94.712  1.00 41.74           H  
ATOM     19  HE3 MET A   1      32.258 -19.145 -94.803  1.00 41.74           H  
ATOM     20  N   SER A   2      32.214 -26.532 -90.927  1.00 40.36           N  
ATOM     21  H   SER A   2      32.776 -26.638 -91.760  1.00 40.36           H  
ATOM     22  CA  SER A   2      32.996 -27.034 -89.776  1.00 40.36           C  
ATOM     23  HA  SER A   2      33.604 -27.838 -90.190  1.00 40.36           H  
ATOM     24  C   SER A   2      32.334 -27.666 -88.534  1.00 40.36           C  
ATOM     25  CB  SER A   2      34.029 -25.978 -89.380  1.00 40.36           C  
ATOM     26  HB2 SER A   2      33.545 -25.194 -88.798  1.00 40.36           H  
ATOM     27  HB3 SER A   2      34.802 -26.444 -88.769  1.00 40.36           H  
ATOM     28  O   SER A   2      31.852 -26.975 -87.645  1.00 40.36           O  
ATOM     29  OG  SER A   2      34.609 -25.408 -90.554  1.00 40.36           O  
ATOM     30  HG  SER A   2      35.466 -25.061 -90.295  1.00 40.36           H  
ATOM     31  N   ASP A   3      32.385 -29.005 -88.519  1.00 46.78           N  
ATOM     32  H   ASP A   3      32.485 -29.407 -89.440  1.00 46.78           H  
ATOM     33  CA  ASP A   3      32.946 -29.952 -87.527  1.00 46.78           C  
ATOM     34  HA  ASP A   3      32.211 -30.749 -87.413  1.00 46.78           H  
ATOM     35  C   ASP A   3      33.332 -29.504 -86.096  1.00 46.78           C  
ATOM     36  CB  ASP A   3      34.195 -30.588 -88.181  1.00 46.78           C  
ATOM     37  HB2 ASP A   3      34.691 -31.249 -87.471  1.00 46.78           H  
ATOM     38  HB3 ASP A   3      34.899 -29.800 -88.449  1.00 46.78           H  
ATOM     39  O   ASP A   3      34.151 -28.607 -85.939  1.00 46.78           O  
ATOM     40  CG  ASP A   3      33.843 -31.412 -89.420  1.00 46.78           C  
ATOM     41  OD1 ASP A   3      32.842 -32.159 -89.342  1.00 46.78           O  
ATOM     42  OD2 ASP A   3      34.503 -31.209 -90.462  1.00 46.78           O  
ATOM     43  N   GLN A   4      32.800 -30.270 -85.114  1.00 47.72           N  
ATOM     44  H   GLN A   4      31.971 -30.753 -85.428  1.00 47.72           H  
ATOM     45  CA  GLN A   4      33.443 -30.964 -83.958  1.00 47.72           C  
ATOM     46  HA  GLN A   4      32.632 -31.236 -83.283  1.00 47.72           H  
ATOM     47  C   GLN A   4      34.488 -30.251 -83.052  1.00 47.72           C  
ATOM     48  CB  GLN A   4      34.066 -32.274 -84.499  1.00 47.72           C  
ATOM     49  HB2 GLN A   4      34.935 -32.542 -83.898  1.00 47.72           H  
ATOM     50  HB3 GLN A   4      34.455 -32.117 -85.504  1.00 47.72           H  
ATOM     51  O   GLN A   4      35.123 -29.291 -83.464  1.00 47.72           O  
ATOM     52  CG  GLN A   4      33.107 -33.474 -84.517  1.00 47.72           C  
ATOM     53  HG2 GLN A   4      32.330 -33.294 -85.260  1.00 47.72           H  
ATOM     54  HG3 GLN A   4      32.632 -33.578 -83.541  1.00 47.72           H  
ATOM     55  CD  GLN A   4      33.814 -34.791 -84.847  1.00 47.72           C  
ATOM     56  NE2 GLN A   4      33.086 -35.875 -84.991  1.00 47.72           N  
ATOM     57 HE21 GLN A   4      33.605 -36.705 -85.237  1.00 47.72           H  
ATOM     58 HE22 GLN A   4      32.077 -35.835 -84.966  1.00 47.72           H  
ATOM     59  OE1 GLN A   4      35.021 -34.896 -84.952  1.00 47.72           O  
ATOM     60  N   PRO A   5      34.853 -30.811 -81.870  1.00 52.26           N  
ATOM     61  CA  PRO A   5      34.164 -31.743 -80.963  1.00 52.26           C  
ATOM     62  HA  PRO A   5      33.114 -31.867 -81.229  1.00 52.26           H  
ATOM     63  C   PRO A   5      34.262 -31.313 -79.472  1.00 52.26           C  
ATOM     64  CB  PRO A   5      34.924 -33.065 -81.151  1.00 52.26           C  
ATOM     65  HB2 PRO A   5      34.903 -33.703 -80.267  1.00 52.26           H  
ATOM     66  HB3 PRO A   5      34.515 -33.623 -81.993  1.00 52.26           H  
ATOM     67  O   PRO A   5      34.857 -30.301 -79.114  1.00 52.26           O  
ATOM     68  CG  PRO A   5      36.357 -32.617 -81.465  1.00 52.26           C  
ATOM     69  HG2 PRO A   5      37.015 -32.816 -80.620  1.00 52.26           H  
ATOM     70  HG3 PRO A   5      36.725 -33.130 -82.354  1.00 52.26           H  
ATOM     71  CD  PRO A   5      36.272 -31.106 -81.709  1.00 52.26           C  
ATOM     72  HD2 PRO A   5      36.673 -30.562 -80.854  1.00 52.26           H  
ATOM     73  HD3 PRO A   5      36.851 -30.847 -82.596  1.00 52.26           H  
ATOM     74  N   ALA A   6      33.697 -32.135 -78.582  1.00 50.38           N  
ATOM     75  H   ALA A   6      33.246 -32.966 -78.936  1.00 50.38           H  
ATOM     76  CA  ALA A   6      33.992 -32.122 -77.152  1.00 50.38           C  
ATOM     77  HA  ALA A   6      33.843 -31.114 -76.764  1.00 50.38           H  
ATOM     78  C   ALA A   6      35.447 -32.552 -76.872  1.00 50.38           C  
ATOM     79  CB  ALA A   6      33.005 -33.081 -76.468  1.00 50.38           C  
ATOM     80  HB1 ALA A   6      33.141 -34.094 -76.849  1.00 50.38           H  
ATOM     81  HB2 ALA A   6      31.981 -32.756 -76.654  1.00 50.38           H  
ATOM     82  HB3 ALA A   6      33.183 -33.081 -75.393  1.00 50.38           H  
ATOM     83  O   ALA A   6      35.905 -33.552 -77.429  1.00 50.38           O  
ATOM     84  N   GLN A   7      36.129 -31.860 -75.953  1.00 46.54           N  
ATOM     85  H   GLN A   7      35.744 -30.998 -75.595  1.00 46.54           H  
ATOM     86  CA  GLN A   7      37.327 -32.368 -75.285  1.00 46.54           C  
ATOM     87  HA  GLN A   7      37.230 -33.453 -75.267  1.00 46.54           H  
ATOM     88  C   GLN A   7      37.390 -31.910 -73.822  1.00 46.54           C  
ATOM     89  CB  GLN A   7      38.618 -32.033 -76.059  1.00 46.54           C  
ATOM     90  HB2 GLN A   7      39.314 -31.497 -75.413  1.00 46.54           H  
ATOM     91  HB3 GLN A   7      38.388 -31.397 -76.914  1.00 46.54           H  
ATOM     92  O   GLN A   7      37.224 -30.738 -73.494  1.00 46.54           O  
ATOM     93  CG  GLN A   7      39.289 -33.327 -76.553  1.00 46.54           C  
ATOM     94  HG2 GLN A   7      38.579 -33.885 -77.163  1.00 46.54           H  
ATOM     95  HG3 GLN A   7      39.560 -33.938 -75.692  1.00 46.54           H  
ATOM     96  CD  GLN A   7      40.545 -33.098 -77.389  1.00 46.54           C  
ATOM     97  NE2 GLN A   7      41.148 -34.148 -77.901  1.00 46.54           N  
ATOM     98 HE21 GLN A   7      40.830 -35.082 -77.685  1.00 46.54           H  
ATOM     99 HE22 GLN A   7      42.004 -33.946 -78.398  1.00 46.54           H  
ATOM    100  OE1 GLN A   7      41.008 -31.998 -77.624  1.00 46.54           O  
ATOM    101  N   SER A   8      37.586 -32.926 -72.985  1.00 52.81           N  
ATOM    102  H   SER A   8      37.666 -33.826 -73.437  1.00 52.81           H  
ATOM    103  CA  SER A   8      38.070 -32.926 -71.609  1.00 52.81           C  
ATOM    104  HA  SER A   8      37.281 -32.635 -70.915  1.00 52.81           H  
ATOM    105  C   SER A   8      39.297 -32.032 -71.428  1.00 52.81           C  
ATOM    106  CB  SER A   8      38.494 -34.383 -71.361  1.00 52.81           C  
ATOM    107  HB2 SER A   8      37.621 -35.026 -71.473  1.00 52.81           H  
ATOM    108  HB3 SER A   8      39.237 -34.676 -72.102  1.00 52.81           H  
ATOM    109  O   SER A   8      40.151 -32.016 -72.306  1.00 52.81           O  
ATOM    110  OG  SER A   8      39.036 -34.612 -70.085  1.00 52.81           O  
ATOM    111  HG  SER A   8      39.978 -34.432 -70.114  1.00 52.81           H  
ATOM    112  N   ASP A   9      39.396 -31.330 -70.297  1.00 44.84           N  
ATOM    113  H   ASP A   9      38.518 -31.080 -69.864  1.00 44.84           H  
ATOM    114  CA  ASP A   9      40.469 -31.558 -69.316  1.00 44.84           C  
ATOM    115  HA  ASP A   9      40.284 -32.528 -68.855  1.00 44.84           H  
ATOM    116  C   ASP A   9      40.386 -30.542 -68.166  1.00 44.84           C  
ATOM    117  CB  ASP A   9      41.892 -31.592 -69.926  1.00 44.84           C  
ATOM    118  HB2 ASP A   9      42.609 -31.349 -69.142  1.00 44.84           H  
ATOM    119  HB3 ASP A   9      41.984 -30.833 -70.703  1.00 44.84           H  
ATOM    120  O   ASP A   9      40.436 -29.326 -68.355  1.00 44.84           O  
ATOM    121  CG  ASP A   9      42.279 -32.981 -70.474  1.00 44.84           C  
ATOM    122  OD1 ASP A   9      41.603 -33.975 -70.094  1.00 44.84           O  
ATOM    123  OD2 ASP A   9      43.261 -33.063 -71.243  1.00 44.84           O  
ATOM    124  N   LEU A  10      40.264 -31.072 -66.945  1.00 43.63           N  
ATOM    125  H   LEU A  10      40.251 -32.081 -66.894  1.00 43.63           H  
ATOM    126  CA  LEU A  10      40.660 -30.372 -65.726  1.00 43.63           C  
ATOM    127  HA  LEU A  10      40.095 -29.447 -65.614  1.00 43.63           H  
ATOM    128  C   LEU A  10      42.155 -30.025 -65.802  1.00 43.63           C  
ATOM    129  CB  LEU A  10      40.452 -31.294 -64.500  1.00 43.63           C  
ATOM    130  HB2 LEU A  10      41.187 -30.994 -63.753  1.00 43.63           H  
ATOM    131  HB3 LEU A  10      40.707 -32.321 -64.762  1.00 43.63           H  
ATOM    132  O   LEU A  10      42.963 -30.881 -66.166  1.00 43.63           O  
ATOM    133  CG  LEU A  10      39.065 -31.238 -63.832  1.00 43.63           C  
ATOM    134  HG  LEU A  10      38.504 -30.384 -64.213  1.00 43.63           H  
ATOM    135  CD1 LEU A  10      38.255 -32.514 -64.079  1.00 43.63           C  
ATOM    136 HD11 LEU A  10      38.100 -32.643 -65.150  1.00 43.63           H  
ATOM    137 HD12 LEU A  10      38.791 -33.377 -63.684  1.00 43.63           H  
ATOM    138 HD13 LEU A  10      37.286 -32.435 -63.586  1.00 43.63           H  
ATOM    139  CD2 LEU A  10      39.225 -31.074 -62.318  1.00 43.63           C  
ATOM    140 HD21 LEU A  10      38.244 -31.018 -61.845  1.00 43.63           H  
ATOM    141 HD22 LEU A  10      39.762 -30.150 -62.105  1.00 43.63           H  
ATOM    142 HD23 LEU A  10      39.781 -31.913 -61.901  1.00 43.63           H  
ATOM    143  N   PRO A  11      42.542 -28.860 -65.268  1.00 48.29           N  
ATOM    144  CA  PRO A  11      43.645 -28.847 -64.325  1.00 48.29           C  
ATOM    145  HA  PRO A  11      44.091 -29.839 -64.255  1.00 48.29           H  
ATOM    146  C   PRO A  11      43.148 -28.449 -62.935  1.00 48.29           C  
ATOM    147  CB  PRO A  11      44.700 -27.911 -64.901  1.00 48.29           C  
ATOM    148  HB2 PRO A  11      45.316 -27.454 -64.127  1.00 48.29           H  
ATOM    149  HB3 PRO A  11      45.317 -28.456 -65.615  1.00 48.29           H  
ATOM    150  O   PRO A  11      42.410 -27.484 -62.740  1.00 48.29           O  
ATOM    151  CG  PRO A  11      43.853 -26.880 -65.643  1.00 48.29           C  
ATOM    152  HG2 PRO A  11      43.588 -26.073 -64.961  1.00 48.29           H  
ATOM    153  HG3 PRO A  11      44.379 -26.483 -66.512  1.00 48.29           H  
ATOM    154  CD  PRO A  11      42.580 -27.634 -66.052  1.00 48.29           C  
ATOM    155  HD2 PRO A  11      41.699 -27.026 -65.850  1.00 48.29           H  
ATOM    156  HD3 PRO A  11      42.625 -27.878 -67.114  1.00 48.29           H  
ATOM    157  N   ASP A  12      43.570 -29.263 -61.982  1.00 51.07           N  
ATOM    158  H   ASP A  12      44.159 -30.032 -62.267  1.00 51.07           H  
ATOM    159  CA  ASP A  12      43.404 -29.099 -60.549  1.00 51.07           C  
ATOM    160  HA  ASP A  12      42.339 -29.009 -60.337  1.00 51.07           H  
ATOM    161  C   ASP A  12      44.139 -27.842 -60.028  1.00 51.07           C  
ATOM    162  CB  ASP A  12      43.961 -30.394 -59.912  1.00 51.07           C  
ATOM    163  HB2 ASP A  12      44.994 -30.232 -59.602  1.00 51.07           H  
ATOM    164  HB3 ASP A  12      43.976 -31.192 -60.654  1.00 51.07           H  
ATOM    165  O   ASP A  12      45.153 -27.430 -60.595  1.00 51.07           O  
ATOM    166  CG  ASP A  12      43.161 -30.918 -58.723  1.00 51.07           C  
ATOM    167  OD1 ASP A  12      42.377 -30.125 -58.152  1.00 51.07           O  
ATOM    168  OD2 ASP A  12      43.368 -32.105 -58.390  1.00 51.07           O  
ATOM    169  N   GLN A  13      43.678 -27.345 -58.875  1.00 49.45           N  
ATOM    170  H   GLN A  13      42.898 -27.866 -58.500  1.00 49.45           H  
ATOM    171  CA  GLN A  13      44.262 -26.322 -57.981  1.00 49.45           C  
ATOM    172  HA  GLN A  13      43.907 -26.634 -56.998  1.00 49.45           H  
ATOM    173  C   GLN A  13      43.803 -24.856 -58.090  1.00 49.45           C  
ATOM    174  CB  GLN A  13      45.790 -26.405 -57.842  1.00 49.45           C  
ATOM    175  HB2 GLN A  13      46.283 -26.141 -58.778  1.00 49.45           H  
ATOM    176  HB3 GLN A  13      46.085 -25.664 -57.099  1.00 49.45           H  
ATOM    177  O   GLN A  13      44.324 -24.043 -58.849  1.00 49.45           O  
ATOM    178  CG  GLN A  13      46.251 -27.789 -57.371  1.00 49.45           C  
ATOM    179  HG2 GLN A  13      45.597 -28.148 -56.576  1.00 49.45           H  
ATOM    180  HG3 GLN A  13      46.193 -28.492 -58.202  1.00 49.45           H  
ATOM    181  CD  GLN A  13      47.671 -27.767 -56.823  1.00 49.45           C  
ATOM    182  NE2 GLN A  13      48.447 -28.795 -57.074  1.00 49.45           N  
ATOM    183 HE21 GLN A  13      48.104 -29.553 -57.646  1.00 49.45           H  
ATOM    184 HE22 GLN A  13      49.383 -28.752 -56.697  1.00 49.45           H  
ATOM    185  OE1 GLN A  13      48.103 -26.857 -56.133  1.00 49.45           O  
ATOM    186  N   GLY A  14      42.943 -24.485 -57.135  1.00 47.04           N  
ATOM    187  H   GLY A  14      42.483 -25.221 -56.619  1.00 47.04           H  
ATOM    188  CA  GLY A  14      42.810 -23.118 -56.635  1.00 47.04           C  
ATOM    189  HA2 GLY A  14      42.930 -22.418 -57.462  1.00 47.04           H  
ATOM    190  HA3 GLY A  14      43.599 -22.918 -55.910  1.00 47.04           H  
ATOM    191  C   GLY A  14      41.447 -22.846 -56.004  1.00 47.04           C  
ATOM    192  O   GLY A  14      40.487 -22.607 -56.719  1.00 47.04           O  
ATOM    193  N   ALA A  15      41.399 -22.815 -54.671  1.00 45.71           N  
ATOM    194  H   ALA A  15      42.273 -22.964 -54.188  1.00 45.71           H  
ATOM    195  CA  ALA A  15      40.255 -22.432 -53.835  1.00 45.71           C  
ATOM    196  HA  ALA A  15      40.630 -22.422 -52.811  1.00 45.71           H  
ATOM    197  C   ALA A  15      39.060 -23.409 -53.792  1.00 45.71           C  
ATOM    198  CB  ALA A  15      39.867 -20.972 -54.113  1.00 45.71           C  
ATOM    199  HB1 ALA A  15      40.748 -20.331 -54.081  1.00 45.71           H  
ATOM    200  HB2 ALA A  15      39.392 -20.888 -55.091  1.00 45.71           H  
ATOM    201  HB3 ALA A  15      39.156 -20.636 -53.358  1.00 45.71           H  
ATOM    202  O   ALA A  15      37.978 -23.153 -54.316  1.00 45.71           O  
ATOM    203  N   LEU A  16      39.220 -24.476 -52.999  1.00 40.14           N  
ATOM    204  H   LEU A  16      40.151 -24.660 -52.654  1.00 40.14           H  
ATOM    205  CA  LEU A  16      38.117 -24.936 -52.148  1.00 40.14           C  
ATOM    206  HA  LEU A  16      37.365 -25.423 -52.769  1.00 40.14           H  
ATOM    207  C   LEU A  16      37.520 -23.699 -51.436  1.00 40.14           C  
ATOM    208  CB  LEU A  16      38.665 -25.918 -51.088  1.00 40.14           C  
ATOM    209  HB2 LEU A  16      37.950 -25.989 -50.269  1.00 40.14           H  
ATOM    210  HB3 LEU A  16      39.579 -25.492 -50.673  1.00 40.14           H  
ATOM    211  O   LEU A  16      38.298 -22.938 -50.847  1.00 40.14           O  
ATOM    212  CG  LEU A  16      38.953 -27.337 -51.611  1.00 40.14           C  
ATOM    213  HG  LEU A  16      39.351 -27.283 -52.625  1.00 40.14           H  
ATOM    214  CD1 LEU A  16      39.989 -28.034 -50.727  1.00 40.14           C  
ATOM    215 HD11 LEU A  16      39.623 -28.101 -49.703  1.00 40.14           H  
ATOM    216 HD12 LEU A  16      40.923 -27.471 -50.741  1.00 40.14           H  
ATOM    217 HD13 LEU A  16      40.183 -29.036 -51.108  1.00 40.14           H  
ATOM    218  CD2 LEU A  16      37.680 -28.186 -51.611  1.00 40.14           C  
ATOM    219 HD21 LEU A  16      37.284 -28.276 -50.600  1.00 40.14           H  
ATOM    220 HD22 LEU A  16      37.904 -29.180 -52.000  1.00 40.14           H  
ATOM    221 HD23 LEU A  16      36.929 -27.726 -52.253  1.00 40.14           H  
ATOM    222  N   PRO A  17      36.192 -23.468 -51.455  1.00 49.15           N  
ATOM    223  CA  PRO A  17      35.595 -22.548 -50.497  1.00 49.15           C  
ATOM    224  HA  PRO A  17      35.971 -21.541 -50.675  1.00 49.15           H  
ATOM    225  C   PRO A  17      36.002 -23.042 -49.104  1.00 49.15           C  
ATOM    226  CB  PRO A  17      34.083 -22.598 -50.732  1.00 49.15           C  
ATOM    227  HB2 PRO A  17      33.520 -22.472 -49.807  1.00 49.15           H  
ATOM    228  HB3 PRO A  17      33.802 -21.835 -51.458  1.00 49.15           H  
ATOM    229  O   PRO A  17      36.027 -24.262 -48.896  1.00 49.15           O  
ATOM    230  CG  PRO A  17      33.869 -23.981 -51.347  1.00 49.15           C  
ATOM    231  HG2 PRO A  17      33.763 -24.718 -50.552  1.00 49.15           H  
ATOM    232  HG3 PRO A  17      32.998 -23.998 -52.003  1.00 49.15           H  
ATOM    233  CD  PRO A  17      35.161 -24.249 -52.120  1.00 49.15           C  
ATOM    234  HD2 PRO A  17      35.377 -25.317 -52.094  1.00 49.15           H  
ATOM    235  HD3 PRO A  17      35.058 -23.908 -53.150  1.00 49.15           H  
ATOM    236  N   PRO A  18      36.407 -22.144 -48.187  1.00 48.35           N  
ATOM    237  CA  PRO A  18      36.845 -22.551 -46.867  1.00 48.35           C  
ATOM    238  HA  PRO A  18      37.803 -23.068 -46.934  1.00 48.35           H  
ATOM    239  C   PRO A  18      35.788 -23.491 -46.309  1.00 48.35           C  
ATOM    240  CB  PRO A  18      37.005 -21.267 -46.044  1.00 48.35           C  
ATOM    241  HB2 PRO A  18      36.673 -21.394 -45.014  1.00 48.35           H  
ATOM    242  HB3 PRO A  18      38.048 -20.952 -46.070  1.00 48.35           H  
ATOM    243  O   PRO A  18      34.609 -23.142 -46.256  1.00 48.35           O  
ATOM    244  CG  PRO A  18      36.149 -20.248 -46.796  1.00 48.35           C  
ATOM    245  HG2 PRO A  18      35.115 -20.324 -46.461  1.00 48.35           H  
ATOM    246  HG3 PRO A  18      36.520 -19.231 -46.664  1.00 48.35           H  
ATOM    247  CD  PRO A  18      36.249 -20.704 -48.249  1.00 48.35           C  
ATOM    248  HD2 PRO A  18      35.345 -20.418 -48.787  1.00 48.35           H  
ATOM    249  HD3 PRO A  18      37.129 -20.264 -48.720  1.00 48.35           H  
ATOM    250  N   GLN A  19      36.227 -24.705 -45.969  1.00 46.00           N  
ATOM    251  H   GLN A  19      37.197 -24.926 -46.145  1.00 46.00           H  
ATOM    252  CA  GLN A  19      35.491 -25.566 -45.072  1.00 46.00           C  
ATOM    253  HA  GLN A  19      34.590 -25.946 -45.553  1.00 46.00           H  
ATOM    254  C   GLN A  19      35.107 -24.665 -43.903  1.00 46.00           C  
ATOM    255  CB  GLN A  19      36.386 -26.730 -44.602  1.00 46.00           C  
ATOM    256  HB2 GLN A  19      35.929 -27.185 -43.723  1.00 46.00           H  
ATOM    257  HB3 GLN A  19      37.359 -26.336 -44.308  1.00 46.00           H  
ATOM    258  O   GLN A  19      35.966 -24.273 -43.110  1.00 46.00           O  
ATOM    259  CG  GLN A  19      36.572 -27.831 -45.659  1.00 46.00           C  
ATOM    260  HG2 GLN A  19      36.958 -27.393 -46.580  1.00 46.00           H  
ATOM    261  HG3 GLN A  19      35.601 -28.278 -45.874  1.00 46.00           H  
ATOM    262  CD  GLN A  19      37.541 -28.929 -45.212  1.00 46.00           C  
ATOM    263  NE2 GLN A  19      37.460 -30.112 -45.780  1.00 46.00           N  
ATOM    264 HE21 GLN A  19      38.129 -30.796 -45.456  1.00 46.00           H  
ATOM    265 HE22 GLN A  19      36.766 -30.301 -46.489  1.00 46.00           H  
ATOM    266  OE1 GLN A  19      38.403 -28.754 -44.370  1.00 46.00           O  
ATOM    267  N   GLU A  20      33.827 -24.307 -43.815  1.00 49.19           N  
ATOM    268  H   GLU A  20      33.216 -24.468 -44.603  1.00 49.19           H  
ATOM    269  CA  GLU A  20      33.214 -24.101 -42.522  1.00 49.19           C  
ATOM    270  HA  GLU A  20      33.724 -23.304 -41.980  1.00 49.19           H  
ATOM    271  C   GLU A  20      33.461 -25.418 -41.808  1.00 49.19           C  
ATOM    272  CB  GLU A  20      31.721 -23.753 -42.631  1.00 49.19           C  
ATOM    273  HB2 GLU A  20      31.229 -24.026 -41.698  1.00 49.19           H  
ATOM    274  HB3 GLU A  20      31.273 -24.321 -43.446  1.00 49.19           H  
ATOM    275  O   GLU A  20      32.752 -26.410 -41.986  1.00 49.19           O  
ATOM    276  CG  GLU A  20      31.523 -22.245 -42.847  1.00 49.19           C  
ATOM    277  HG2 GLU A  20      32.000 -21.713 -42.024  1.00 49.19           H  
ATOM    278  HG3 GLU A  20      32.025 -21.953 -43.770  1.00 49.19           H  
ATOM    279  CD  GLU A  20      30.043 -21.837 -42.931  1.00 49.19           C  
ATOM    280  OE1 GLU A  20      29.747 -20.677 -42.562  1.00 49.19           O  
ATOM    281  OE2 GLU A  20      29.222 -22.668 -43.380  1.00 49.19           O  
ATOM    282  N   ALA A  21      34.582 -25.449 -41.085  1.00 43.67           N  
ATOM    283  H   ALA A  21      35.222 -24.675 -41.187  1.00 43.67           H  
ATOM    284  CA  ALA A  21      34.784 -26.359 -39.999  1.00 43.67           C  
ATOM    285  HA  ALA A  21      34.982 -27.361 -40.378  1.00 43.67           H  
ATOM    286  C   ALA A  21      33.459 -26.316 -39.260  1.00 43.67           C  
ATOM    287  CB  ALA A  21      35.961 -25.868 -39.145  1.00 43.67           C  
ATOM    288  HB1 ALA A  21      35.774 -24.854 -38.791  1.00 43.67           H  
ATOM    289  HB2 ALA A  21      36.875 -25.878 -39.739  1.00 43.67           H  
ATOM    290  HB3 ALA A  21      36.087 -26.527 -38.286  1.00 43.67           H  
ATOM    291  O   ALA A  21      33.057 -25.255 -38.773  1.00 43.67           O  
ATOM    292  N   ALA A  22      32.758 -27.447 -39.286  1.00 46.10           N  
ATOM    293  H   ALA A  22      33.079 -28.196 -39.883  1.00 46.10           H  
ATOM    294  CA  ALA A  22      31.709 -27.738 -38.347  1.00 46.10           C  
ATOM    295  HA  ALA A  22      30.887 -27.034 -38.473  1.00 46.10           H  
ATOM    296  C   ALA A  22      32.361 -27.533 -36.984  1.00 46.10           C  
ATOM    297  CB  ALA A  22      31.209 -29.167 -38.591  1.00 46.10           C  
ATOM    298  HB1 ALA A  22      30.444 -29.412 -37.855  1.00 46.10           H  
ATOM    299  HB2 ALA A  22      30.777 -29.240 -39.590  1.00 46.10           H  
ATOM    300  HB3 ALA A  22      32.031 -29.878 -38.499  1.00 46.10           H  
ATOM    301  O   ALA A  22      33.029 -28.420 -36.450  1.00 46.10           O  
ATOM    302  N   GLN A  23      32.270 -26.297 -36.491  1.00 40.45           N  
ATOM    303  H   GLN A  23      31.877 -25.576 -37.080  1.00 40.45           H  
ATOM    304  CA  GLN A  23      32.602 -25.979 -35.131  1.00 40.45           C  
ATOM    305  HA  GLN A  23      33.663 -26.179 -34.980  1.00 40.45           H  
ATOM    306  C   GLN A  23      31.724 -26.944 -34.347  1.00 40.45           C  
ATOM    307  CB  GLN A  23      32.297 -24.512 -34.795  1.00 40.45           C  
ATOM    308  HB2 GLN A  23      32.413 -24.383 -33.719  1.00 40.45           H  
ATOM    309  HB3 GLN A  23      31.267 -24.276 -35.061  1.00 40.45           H  
ATOM    310  O   GLN A  23      30.517 -27.001 -34.627  1.00 40.45           O  
ATOM    311  CG  GLN A  23      33.249 -23.542 -35.514  1.00 40.45           C  
ATOM    312  HG2 GLN A  23      33.080 -23.604 -36.589  1.00 40.45           H  
ATOM    313  HG3 GLN A  23      34.280 -23.832 -35.313  1.00 40.45           H  
ATOM    314  CD  GLN A  23      33.071 -22.088 -35.080  1.00 40.45           C  
ATOM    315  NE2 GLN A  23      33.702 -21.155 -35.756  1.00 40.45           N  
ATOM    316 HE21 GLN A  23      34.236 -21.388 -36.581  1.00 40.45           H  
ATOM    317 HE22 GLN A  23      33.535 -20.207 -35.450  1.00 40.45           H  
ATOM    318  OE1 GLN A  23      32.384 -21.752 -34.132  1.00 40.45           O  
ATOM    319  N   PRO A  24      32.304 -27.776 -33.467  1.00 38.98           N  
ATOM    320  CA  PRO A  24      31.493 -28.579 -32.577  1.00 38.98           C  
ATOM    321  HA  PRO A  24      30.970 -29.361 -33.128  1.00 38.98           H  
ATOM    322  C   PRO A  24      30.501 -27.604 -31.965  1.00 38.98           C  
ATOM    323  CB  PRO A  24      32.460 -29.195 -31.561  1.00 38.98           C  
ATOM    324  HB2 PRO A  24      32.037 -29.226 -30.557  1.00 38.98           H  
ATOM    325  HB3 PRO A  24      32.729 -30.199 -31.888  1.00 38.98           H  
ATOM    326  O   PRO A  24      30.924 -26.589 -31.407  1.00 38.98           O  
ATOM    327  CG  PRO A  24      33.697 -28.298 -31.626  1.00 38.98           C  
ATOM    328  HG2 PRO A  24      33.575 -27.462 -30.938  1.00 38.98           H  
ATOM    329  HG3 PRO A  24      34.609 -28.849 -31.397  1.00 38.98           H  
ATOM    330  CD  PRO A  24      33.696 -27.780 -33.057  1.00 38.98           C  
ATOM    331  HD2 PRO A  24      34.260 -28.454 -33.702  1.00 38.98           H  
ATOM    332  HD3 PRO A  24      34.134 -26.782 -33.067  1.00 38.98           H  
ATOM    333  N   GLN A  25      29.206 -27.845 -32.212  1.00 38.32           N  
ATOM    334  H   GLN A  25      28.966 -28.652 -32.771  1.00 38.32           H  
ATOM    335  CA  GLN A  25      28.131 -27.067 -31.622  1.00 38.32           C  
ATOM    336  HA  GLN A  25      28.044 -26.098 -32.115  1.00 38.32           H  
ATOM    337  C   GLN A  25      28.534 -26.874 -30.174  1.00 38.32           C  
ATOM    338  CB  GLN A  25      26.800 -27.833 -31.694  1.00 38.32           C  
ATOM    339  HB2 GLN A  25      26.966 -28.869 -31.401  1.00 38.32           H  
ATOM    340  HB3 GLN A  25      26.104 -27.389 -30.982  1.00 38.32           H  
ATOM    341  O   GLN A  25      28.701 -27.866 -29.461  1.00 38.32           O  
ATOM    342  CG  GLN A  25      26.150 -27.785 -33.082  1.00 38.32           C  
ATOM    343  HG2 GLN A  25      26.846 -28.176 -33.825  1.00 38.32           H  
ATOM    344  HG3 GLN A  25      25.927 -26.748 -33.333  1.00 38.32           H  
ATOM    345  CD  GLN A  25      24.860 -28.601 -33.158  1.00 38.32           C  
ATOM    346  NE2 GLN A  25      24.064 -28.419 -34.187  1.00 38.32           N  
ATOM    347 HE21 GLN A  25      23.232 -28.992 -34.199  1.00 38.32           H  
ATOM    348 HE22 GLN A  25      24.302 -27.763 -34.917  1.00 38.32           H  
ATOM    349  OE1 GLN A  25      24.538 -29.426 -32.321  1.00 38.32           O  
ATOM    350  N   ALA A  26      28.798 -25.623 -29.792  1.00 37.71           N  
ATOM    351  H   ALA A  26      28.782 -24.879 -30.474  1.00 37.71           H  
ATOM    352  CA  ALA A  26      28.975 -25.284 -28.402  1.00 37.71           C  
ATOM    353  HA  ALA A  26      29.885 -25.743 -28.017  1.00 37.71           H  
ATOM    354  C   ALA A  26      27.755 -25.892 -27.726  1.00 37.71           C  
ATOM    355  CB  ALA A  26      29.055 -23.760 -28.250  1.00 37.71           C  
ATOM    356  HB1 ALA A  26      28.157 -23.292 -28.653  1.00 37.71           H  
ATOM    357  HB2 ALA A  26      29.141 -23.508 -27.193  1.00 37.71           H  
ATOM    358  HB3 ALA A  26      29.931 -23.382 -28.778  1.00 37.71           H  
ATOM    359  O   ALA A  26      26.624 -25.497 -28.029  1.00 37.71           O  
ATOM    360  N   VAL A  27      27.985 -26.944 -26.936  1.00 40.03           N  
ATOM    361  H   VAL A  27      28.933 -27.282 -26.854  1.00 40.03           H  
ATOM    362  CA  VAL A  27      26.990 -27.460 -26.012  1.00 40.03           C  
ATOM    363  HA  VAL A  27      26.175 -27.940 -26.553  1.00 40.03           H  
ATOM    364  C   VAL A  27      26.502 -26.199 -25.329  1.00 40.03           C  
ATOM    365  CB  VAL A  27      27.634 -28.453 -25.023  1.00 40.03           C  
ATOM    366  HB  VAL A  27      28.496 -27.985 -24.548  1.00 40.03           H  
ATOM    367  O   VAL A  27      27.306 -25.499 -24.715  1.00 40.03           O  
ATOM    368  CG1 VAL A  27      26.656 -28.891 -23.929  1.00 40.03           C  
ATOM    369 HG11 VAL A  27      25.768 -29.344 -24.370  1.00 40.03           H  
ATOM    370 HG12 VAL A  27      27.140 -29.609 -23.267  1.00 40.03           H  
ATOM    371 HG13 VAL A  27      26.359 -28.032 -23.328  1.00 40.03           H  
ATOM    372  CG2 VAL A  27      28.116 -29.709 -25.766  1.00 40.03           C  
ATOM    373 HG21 VAL A  27      28.564 -30.405 -25.057  1.00 40.03           H  
ATOM    374 HG22 VAL A  27      27.276 -30.193 -26.265  1.00 40.03           H  
ATOM    375 HG23 VAL A  27      28.868 -29.444 -26.510  1.00 40.03           H  
ATOM    376  N   ARG A  28      25.247 -25.812 -25.592  1.00 42.87           N  
ATOM    377  H   ARG A  28      24.683 -26.387 -26.201  1.00 42.87           H  
ATOM    378  CA  ARG A  28      24.616 -24.720 -24.864  1.00 42.87           C  
ATOM    379  HA  ARG A  28      25.214 -23.811 -24.927  1.00 42.87           H  
ATOM    380  C   ARG A  28      24.649 -25.200 -23.427  1.00 42.87           C  
ATOM    381  CB  ARG A  28      23.177 -24.454 -25.343  1.00 42.87           C  
ATOM    382  HB2 ARG A  28      22.618 -24.041 -24.504  1.00 42.87           H  
ATOM    383  HB3 ARG A  28      22.702 -25.394 -25.623  1.00 42.87           H  
ATOM    384  O   ARG A  28      23.848 -26.043 -23.038  1.00 42.87           O  
ATOM    385  CG  ARG A  28      23.086 -23.448 -26.501  1.00 42.87           C  
ATOM    386  HG2 ARG A  28      23.603 -23.842 -27.376  1.00 42.87           H  
ATOM    387  HG3 ARG A  28      23.550 -22.511 -26.195  1.00 42.87           H  
ATOM    388  CD  ARG A  28      21.605 -23.206 -26.826  1.00 42.87           C  
ATOM    389  HD2 ARG A  28      21.176 -24.130 -27.211  1.00 42.87           H  
ATOM    390  HD3 ARG A  28      21.095 -22.951 -25.897  1.00 42.87           H  
ATOM    391  NE  ARG A  28      21.406 -22.114 -27.802  1.00 42.87           N  
ATOM    392  HE  ARG A  28      22.241 -21.718 -28.210  1.00 42.87           H  
ATOM    393  NH1 ARG A  28      19.123 -22.008 -27.603  1.00 42.87           N  
ATOM    394 HH11 ARG A  28      19.178 -22.730 -26.899  1.00 42.87           H  
ATOM    395 HH12 ARG A  28      18.251 -21.519 -27.742  1.00 42.87           H  
ATOM    396  NH2 ARG A  28      20.178 -20.549 -28.920  1.00 42.87           N  
ATOM    397 HH21 ARG A  28      19.290 -20.097 -29.082  1.00 42.87           H  
ATOM    398 HH22 ARG A  28      21.031 -20.143 -29.278  1.00 42.87           H  
ATOM    399  CZ  ARG A  28      20.242 -21.566 -28.107  1.00 42.87           C  
ATOM    400  N   GLU A  29      25.663 -24.765 -22.694  1.00 41.03           N  
ATOM    401  H   GLU A  29      26.413 -24.265 -23.148  1.00 41.03           H  
ATOM    402  CA  GLU A  29      25.641 -24.797 -21.252  1.00 41.03           C  
ATOM    403  HA  GLU A  29      25.418 -25.800 -20.889  1.00 41.03           H  
ATOM    404  C   GLU A  29      24.483 -23.874 -20.910  1.00 41.03           C  
ATOM    405  CB  GLU A  29      26.985 -24.329 -20.665  1.00 41.03           C  
ATOM    406  HB2 GLU A  29      27.260 -23.368 -21.099  1.00 41.03           H  
ATOM    407  HB3 GLU A  29      26.858 -24.205 -19.589  1.00 41.03           H  
ATOM    408  O   GLU A  29      24.616 -22.651 -20.954  1.00 41.03           O  
ATOM    409  CG  GLU A  29      28.115 -25.345 -20.912  1.00 41.03           C  
ATOM    410  HG2 GLU A  29      27.783 -26.320 -20.554  1.00 41.03           H  
ATOM    411  HG3 GLU A  29      28.292 -25.425 -21.984  1.00 41.03           H  
ATOM    412  CD  GLU A  29      29.438 -24.979 -20.212  1.00 41.03           C  
ATOM    413  OE1 GLU A  29      30.312 -25.875 -20.145  1.00 41.03           O  
ATOM    414  OE2 GLU A  29      29.581 -23.827 -19.742  1.00 41.03           O  
ATOM    415  N   ASP A  30      23.301 -24.463 -20.712  1.00 44.17           N  
ATOM    416  H   ASP A  30      23.197 -25.452 -20.890  1.00 44.17           H  
ATOM    417  CA  ASP A  30      22.199 -23.747 -20.097  1.00 44.17           C  
ATOM    418  HA  ASP A  30      21.850 -22.982 -20.791  1.00 44.17           H  
ATOM    419  C   ASP A  30      22.787 -23.107 -18.834  1.00 44.17           C  
ATOM    420  CB  ASP A  30      21.031 -24.688 -19.762  1.00 44.17           C  
ATOM    421  HB2 ASP A  30      20.380 -24.185 -19.047  1.00 44.17           H  
ATOM    422  HB3 ASP A  30      21.416 -25.590 -19.285  1.00 44.17           H  
ATOM    423  O   ASP A  30      23.394 -23.821 -18.021  1.00 44.17           O  
ATOM    424  CG  ASP A  30      20.180 -25.061 -20.983  1.00 44.17           C  
ATOM    425  OD1 ASP A  30      20.036 -24.212 -21.896  1.00 44.17           O  
ATOM    426  OD2 ASP A  30      19.669 -26.204 -20.998  1.00 44.17           O  
ATOM    427  N   PRO A  31      22.734 -21.769 -18.705  1.00 44.20           N  
ATOM    428  CA  PRO A  31      23.394 -21.087 -17.610  1.00 44.20           C  
ATOM    429  HA  PRO A  31      24.468 -21.273 -17.647  1.00 44.20           H  
ATOM    430  C   PRO A  31      22.816 -21.646 -16.318  1.00 44.20           C  
ATOM    431  CB  PRO A  31      23.124 -19.593 -17.816  1.00 44.20           C  
ATOM    432  HB2 PRO A  31      22.958 -19.070 -16.874  1.00 44.20           H  
ATOM    433  HB3 PRO A  31      23.964 -19.149 -18.351  1.00 44.20           H  
ATOM    434  O   PRO A  31      21.629 -21.483 -16.033  1.00 44.20           O  
ATOM    435  CG  PRO A  31      21.883 -19.564 -18.709  1.00 44.20           C  
ATOM    436  HG2 PRO A  31      20.988 -19.642 -18.091  1.00 44.20           H  
ATOM    437  HG3 PRO A  31      21.848 -18.669 -19.329  1.00 44.20           H  
ATOM    438  CD  PRO A  31      22.019 -20.830 -19.548  1.00 44.20           C  
ATOM    439  HD2 PRO A  31      21.030 -21.203 -19.816  1.00 44.20           H  
ATOM    440  HD3 PRO A  31      22.608 -20.627 -20.443  1.00 44.20           H  
ATOM    441  N   GLN A  32      23.645 -22.359 -15.550  1.00 48.93           N  
ATOM    442  H   GLN A  32      24.563 -22.578 -15.909  1.00 48.93           H  
ATOM    443  CA  GLN A  32      23.192 -22.922 -14.288  1.00 48.93           C  
ATOM    444  HA  GLN A  32      22.409 -23.642 -14.525  1.00 48.93           H  
ATOM    445  C   GLN A  32      22.623 -21.778 -13.432  1.00 48.93           C  
ATOM    446  CB  GLN A  32      24.325 -23.635 -13.537  1.00 48.93           C  
ATOM    447  HB2 GLN A  32      24.023 -23.739 -12.495  1.00 48.93           H  
ATOM    448  HB3 GLN A  32      25.229 -23.026 -13.568  1.00 48.93           H  
ATOM    449  O   GLN A  32      23.289 -20.749 -13.289  1.00 48.93           O  
ATOM    450  CG  GLN A  32      24.617 -25.039 -14.083  1.00 48.93           C  
ATOM    451  HG2 GLN A  32      23.689 -25.611 -14.118  1.00 48.93           H  
ATOM    452  HG3 GLN A  32      25.009 -24.961 -15.097  1.00 48.93           H  
ATOM    453  CD  GLN A  32      25.621 -25.803 -13.220  1.00 48.93           C  
ATOM    454  NE2 GLN A  32      25.859 -27.063 -13.506  1.00 48.93           N  
ATOM    455 HE21 GLN A  32      25.447 -27.482 -14.328  1.00 48.93           H  
ATOM    456 HE22 GLN A  32      26.572 -27.514 -12.951  1.00 48.93           H  
ATOM    457  OE1 GLN A  32      26.200 -25.302 -12.271  1.00 48.93           O  
ATOM    458  N   PRO A  33      21.444 -21.943 -12.805  1.00 48.18           N  
ATOM    459  CA  PRO A  33      20.784 -20.889 -12.025  1.00 48.18           C  
ATOM    460  HA  PRO A  33      20.533 -20.067 -12.696  1.00 48.18           H  
ATOM    461  C   PRO A  33      21.656 -20.312 -10.892  1.00 48.18           C  
ATOM    462  CB  PRO A  33      19.479 -21.519 -11.513  1.00 48.18           C  
ATOM    463  HB2 PRO A  33      19.303 -21.302 -10.460  1.00 48.18           H  
ATOM    464  HB3 PRO A  33      18.646 -21.152 -12.113  1.00 48.18           H  
ATOM    465  O   PRO A  33      21.426 -19.193 -10.434  1.00 48.18           O  
ATOM    466  CG  PRO A  33      19.634 -23.024 -11.734  1.00 48.18           C  
ATOM    467  HG2 PRO A  33      18.679 -23.500 -11.958  1.00 48.18           H  
ATOM    468  HG3 PRO A  33      20.089 -23.475 -10.852  1.00 48.18           H  
ATOM    469  CD  PRO A  33      20.598 -23.119 -12.904  1.00 48.18           C  
ATOM    470  HD2 PRO A  33      20.047 -23.088 -13.843  1.00 48.18           H  
ATOM    471  HD3 PRO A  33      21.170 -24.044 -12.829  1.00 48.18           H  
ATOM    472  N   GLN A  34      22.715 -21.026 -10.483  1.00 51.60           N  
ATOM    473  H   GLN A  34      22.879 -21.910 -10.943  1.00 51.60           H  
ATOM    474  CA  GLN A  34      23.741 -20.538  -9.551  1.00 51.60           C  
ATOM    475  HA  GLN A  34      23.251 -20.224  -8.629  1.00 51.60           H  
ATOM    476  C   GLN A  34      24.523 -19.314 -10.060  1.00 51.60           C  
ATOM    477  CB  GLN A  34      24.723 -21.676  -9.228  1.00 51.60           C  
ATOM    478  HB2 GLN A  34      25.103 -22.111 -10.152  1.00 51.60           H  
ATOM    479  HB3 GLN A  34      25.564 -21.259  -8.673  1.00 51.60           H  
ATOM    480  O   GLN A  34      25.117 -18.599  -9.256  1.00 51.60           O  
ATOM    481  CG  GLN A  34      24.075 -22.767  -8.363  1.00 51.60           C  
ATOM    482  HG2 GLN A  34      23.635 -22.306  -7.479  1.00 51.60           H  
ATOM    483  HG3 GLN A  34      23.282 -23.256  -8.927  1.00 51.60           H  
ATOM    484  CD  GLN A  34      25.065 -23.834  -7.900  1.00 51.60           C  
ATOM    485  NE2 GLN A  34      24.628 -24.780  -7.100  1.00 51.60           N  
ATOM    486 HE21 GLN A  34      23.652 -24.834  -6.843  1.00 51.60           H  
ATOM    487 HE22 GLN A  34      25.311 -25.484  -6.861  1.00 51.60           H  
ATOM    488  OE1 GLN A  34      26.238 -23.847  -8.219  1.00 51.60           O  
ATOM    489  N   GLN A  35      24.514 -19.036 -11.364  1.00 53.91           N  
ATOM    490  H   GLN A  35      24.027 -19.655 -11.996  1.00 53.91           H  
ATOM    491  CA  GLN A  35      25.200 -17.878 -11.938  1.00 53.91           C  
ATOM    492  HA  GLN A  35      26.122 -17.703 -11.382  1.00 53.91           H  
ATOM    493  C   GLN A  35      24.380 -16.585 -11.838  1.00 53.91           C  
ATOM    494  CB  GLN A  35      25.585 -18.175 -13.392  1.00 53.91           C  
ATOM    495  HB2 GLN A  35      26.047 -17.283 -13.814  1.00 53.91           H  
ATOM    496  HB3 GLN A  35      24.688 -18.399 -13.970  1.00 53.91           H  
ATOM    497  O   GLN A  35      24.940 -15.502 -11.983  1.00 53.91           O  
ATOM    498  CG  GLN A  35      26.582 -19.342 -13.510  1.00 53.91           C  
ATOM    499  HG2 GLN A  35      27.448 -19.140 -12.879  1.00 53.91           H  
ATOM    500  HG3 GLN A  35      26.115 -20.266 -13.170  1.00 53.91           H  
ATOM    501  CD  GLN A  35      27.069 -19.553 -14.940  1.00 53.91           C  
ATOM    502  NE2 GLN A  35      27.968 -20.485 -15.168  1.00 53.91           N  
ATOM    503 HE21 GLN A  35      28.304 -21.092 -14.434  1.00 53.91           H  
ATOM    504 HE22 GLN A  35      28.230 -20.611 -16.135  1.00 53.91           H  
ATOM    505  OE1 GLN A  35      26.662 -18.889 -15.875  1.00 53.91           O  
ATOM    506  N   CYS A  36      23.071 -16.657 -11.561  1.00 53.32           N  
ATOM    507  H   CYS A  36      22.640 -17.565 -11.468  1.00 53.32           H  
ATOM    508  CA  CYS A  36      22.211 -15.471 -11.537  1.00 53.32           C  
ATOM    509  HA  CYS A  36      22.510 -14.811 -12.352  1.00 53.32           H  
ATOM    510  C   CYS A  36      22.345 -14.654 -10.249  1.00 53.32           C  
ATOM    511  CB  CYS A  36      20.758 -15.890 -11.781  1.00 53.32           C  
ATOM    512  HB2 CYS A  36      20.461 -16.660 -11.068  1.00 53.32           H  
ATOM    513  HB3 CYS A  36      20.101 -15.028 -11.665  1.00 53.32           H  
ATOM    514  O   CYS A  36      22.208 -13.433 -10.295  1.00 53.32           O  
ATOM    515  SG  CYS A  36      20.598 -16.532 -13.467  1.00 53.32           S  
ATOM    516  HG  CYS A  36      21.033 -15.457 -14.131  1.00 53.32           H  
ATOM    517  N   ALA A  37      22.641 -15.291  -9.113  1.00 55.40           N  
ATOM    518  H   ALA A  37      22.779 -16.291  -9.147  1.00 55.40           H  
ATOM    519  CA  ALA A  37      22.805 -14.632  -7.821  1.00 55.40           C  
ATOM    520  HA  ALA A  37      23.091 -13.591  -7.972  1.00 55.40           H  
ATOM    521  C   ALA A  37      23.892 -15.318  -6.995  1.00 55.40           C  
ATOM    522  CB  ALA A  37      21.475 -14.681  -7.062  1.00 55.40           C  
ATOM    523  HB1 ALA A  37      20.659 -14.326  -7.691  1.00 55.40           H  
ATOM    524  HB2 ALA A  37      21.551 -14.070  -6.162  1.00 55.40           H  
ATOM    525  HB3 ALA A  37      21.255 -15.710  -6.776  1.00 55.40           H  
ATOM    526  O   ALA A  37      23.842 -16.526  -6.789  1.00 55.40           O  
ATOM    527  N   GLN A  38      24.836 -14.549  -6.450  1.00 53.02           N  
ATOM    528  H   GLN A  38      24.858 -13.562  -6.666  1.00 53.02           H  
ATOM    529  CA  GLN A  38      25.882 -15.130  -5.600  1.00 53.02           C  
ATOM    530  HA  GLN A  38      26.251 -16.041  -6.071  1.00 53.02           H  
ATOM    531  C   GLN A  38      25.363 -15.530  -4.212  1.00 53.02           C  
ATOM    532  CB  GLN A  38      27.054 -14.156  -5.457  1.00 53.02           C  
ATOM    533  HB2 GLN A  38      27.775 -14.583  -4.760  1.00 53.02           H  
ATOM    534  HB3 GLN A  38      26.692 -13.218  -5.037  1.00 53.02           H  
ATOM    535  O   GLN A  38      25.962 -16.385  -3.561  1.00 53.02           O  
ATOM    536  CG  GLN A  38      27.775 -13.887  -6.784  1.00 53.02           C  
ATOM    537  HG2 GLN A  38      28.141 -14.831  -7.190  1.00 53.02           H  
ATOM    538  HG3 GLN A  38      27.082 -13.450  -7.503  1.00 53.02           H  
ATOM    539  CD  GLN A  38      28.954 -12.933  -6.619  1.00 53.02           C  
ATOM    540  NE2 GLN A  38      29.765 -12.773  -7.640  1.00 53.02           N  
ATOM    541 HE21 GLN A  38      30.549 -12.150  -7.510  1.00 53.02           H  
ATOM    542 HE22 GLN A  38      29.613 -13.279  -8.501  1.00 53.02           H  
ATOM    543  OE1 GLN A  38      29.160 -12.307  -5.589  1.00 53.02           O  
ATOM    544  N   GLN A  39      24.285 -14.903  -3.723  1.00 49.07           N  
ATOM    545  H   GLN A  39      23.838 -14.193  -4.284  1.00 49.07           H  
ATOM    546  CA  GLN A  39      23.722 -15.196  -2.404  1.00 49.07           C  
ATOM    547  HA  GLN A  39      24.007 -16.207  -2.113  1.00 49.07           H  
ATOM    548  C   GLN A  39      22.194 -15.145  -2.420  1.00 49.07           C  
ATOM    549  CB  GLN A  39      24.294 -14.227  -1.359  1.00 49.07           C  
ATOM    550  HB2 GLN A  39      23.718 -14.321  -0.437  1.00 49.07           H  
ATOM    551  HB3 GLN A  39      24.199 -13.207  -1.732  1.00 49.07           H  
ATOM    552  O   GLN A  39      21.585 -14.112  -2.707  1.00 49.07           O  
ATOM    553  CG  GLN A  39      25.771 -14.512  -1.046  1.00 49.07           C  
ATOM    554  HG2 GLN A  39      25.874 -15.540  -0.700  1.00 49.07           H  
ATOM    555  HG3 GLN A  39      26.365 -14.389  -1.952  1.00 49.07           H  
ATOM    556  CD  GLN A  39      26.367 -13.585   0.002  1.00 49.07           C  
ATOM    557  NE2 GLN A  39      27.628 -13.760   0.326  1.00 49.07           N  
ATOM    558 HE21 GLN A  39      28.000 -13.139   1.031  1.00 49.07           H  
ATOM    559 HE22 GLN A  39      28.162 -14.506  -0.096  1.00 49.07           H  
ATOM    560  OE1 GLN A  39      25.745 -12.681   0.531  1.00 49.07           O  
ATOM    561  N   VAL A  40      21.586 -16.271  -2.048  1.00 54.19           N  
ATOM    562  H   VAL A  40      22.158 -17.077  -1.843  1.00 54.19           H  
ATOM    563  CA  VAL A  40      20.144 -16.423  -1.851  1.00 54.19           C  
ATOM    564  HA  VAL A  40      19.647 -15.470  -2.035  1.00 54.19           H  
ATOM    565  C   VAL A  40      19.916 -16.827  -0.400  1.00 54.19           C  
ATOM    566  CB  VAL A  40      19.550 -17.458  -2.823  1.00 54.19           C  
ATOM    567  HB  VAL A  40      19.936 -18.450  -2.589  1.00 54.19           H  
ATOM    568  O   VAL A  40      20.355 -17.892   0.030  1.00 54.19           O  
ATOM    569  CG1 VAL A  40      18.025 -17.478  -2.712  1.00 54.19           C  
ATOM    570 HG11 VAL A  40      17.626 -16.494  -2.958  1.00 54.19           H  
ATOM    571 HG12 VAL A  40      17.724 -17.752  -1.701  1.00 54.19           H  
ATOM    572 HG13 VAL A  40      17.610 -18.211  -3.404  1.00 54.19           H  
ATOM    573  CG2 VAL A  40      19.903 -17.133  -4.276  1.00 54.19           C  
ATOM    574 HG21 VAL A  40      19.417 -17.854  -4.933  1.00 54.19           H  
ATOM    575 HG22 VAL A  40      19.575 -16.122  -4.519  1.00 54.19           H  
ATOM    576 HG23 VAL A  40      20.978 -17.212  -4.437  1.00 54.19           H  
ATOM    577  N   LEU A  41      19.267 -15.962   0.373  1.00 46.70           N  
ATOM    578  H   LEU A  41      18.923 -15.114  -0.054  1.00 46.70           H  
ATOM    579  CA  LEU A  41      18.948 -16.205   1.776  1.00 46.70           C  
ATOM    580  HA  LEU A  41      19.488 -17.083   2.128  1.00 46.70           H  
ATOM    581  C   LEU A  41      17.459 -16.491   1.917  1.00 46.70           C  
ATOM    582  CB  LEU A  41      19.365 -15.008   2.643  1.00 46.70           C  
ATOM    583  HB2 LEU A  41      18.980 -15.150   3.653  1.00 46.70           H  
ATOM    584  HB3 LEU A  41      18.891 -14.117   2.232  1.00 46.70           H  
ATOM    585  O   LEU A  41      16.617 -15.674   1.546  1.00 46.70           O  
ATOM    586  CG  LEU A  41      20.880 -14.761   2.721  1.00 46.70           C  
ATOM    587  HG  LEU A  41      21.310 -14.749   1.720  1.00 46.70           H  
ATOM    588  CD1 LEU A  41      21.134 -13.399   3.370  1.00 46.70           C  
ATOM    589 HD11 LEU A  41      22.207 -13.215   3.416  1.00 46.70           H  
ATOM    590 HD12 LEU A  41      20.676 -12.617   2.764  1.00 46.70           H  
ATOM    591 HD13 LEU A  41      20.716 -13.377   4.376  1.00 46.70           H  
ATOM    592  CD2 LEU A  41      21.580 -15.834   3.558  1.00 46.70           C  
ATOM    593 HD21 LEU A  41      21.488 -16.804   3.069  1.00 46.70           H  
ATOM    594 HD22 LEU A  41      21.144 -15.884   4.555  1.00 46.70           H  
ATOM    595 HD23 LEU A  41      22.641 -15.597   3.639  1.00 46.70           H  
ATOM    596  N   PHE A  42      17.149 -17.635   2.512  1.00 48.01           N  
ATOM    597  H   PHE A  42      17.894 -18.252   2.799  1.00 48.01           H  
ATOM    598  CA  PHE A  42      15.787 -18.026   2.840  1.00 48.01           C  
ATOM    599  HA  PHE A  42      15.086 -17.460   2.226  1.00 48.01           H  
ATOM    600  C   PHE A  42      15.527 -17.705   4.303  1.00 48.01           C  
ATOM    601  CB  PHE A  42      15.571 -19.509   2.533  1.00 48.01           C  
ATOM    602  HB2 PHE A  42      16.249 -20.108   3.141  1.00 48.01           H  
ATOM    603  HB3 PHE A  42      14.553 -19.781   2.808  1.00 48.01           H  
ATOM    604  O   PHE A  42      16.209 -18.212   5.192  1.00 48.01           O  
ATOM    605  CG  PHE A  42      15.794 -19.839   1.075  1.00 48.01           C  
ATOM    606  CD1 PHE A  42      14.714 -19.844   0.173  1.00 48.01           C  
ATOM    607  HD1 PHE A  42      13.712 -19.651   0.525  1.00 48.01           H  
ATOM    608  CD2 PHE A  42      17.096 -20.109   0.616  1.00 48.01           C  
ATOM    609  HD2 PHE A  42      17.931 -20.110   1.301  1.00 48.01           H  
ATOM    610  CE1 PHE A  42      14.941 -20.112  -1.188  1.00 48.01           C  
ATOM    611  HE1 PHE A  42      14.118 -20.127  -1.887  1.00 48.01           H  
ATOM    612  CE2 PHE A  42      17.322 -20.377  -0.739  1.00 48.01           C  
ATOM    613  HE2 PHE A  42      18.322 -20.581  -1.093  1.00 48.01           H  
ATOM    614  CZ  PHE A  42      16.247 -20.379  -1.635  1.00 48.01           C  
ATOM    615  HZ  PHE A  42      16.453 -20.601  -2.672  1.00 48.01           H  
ATOM    616  N   GLU A  43      14.532 -16.869   4.559  1.00 41.64           N  
ATOM    617  H   GLU A  43      14.011 -16.486   3.783  1.00 41.64           H  
ATOM    618  CA  GLU A  43      14.079 -16.575   5.909  1.00 41.64           C  
ATOM    619  HA  GLU A  43      14.703 -17.107   6.627  1.00 41.64           H  
ATOM    620  C   GLU A  43      12.646 -17.067   6.070  1.00 41.64           C  
ATOM    621  CB  GLU A  43      14.232 -15.083   6.204  1.00 41.64           C  
ATOM    622  HB2 GLU A  43      13.487 -14.535   5.627  1.00 41.64           H  
ATOM    623  HB3 GLU A  43      15.233 -14.770   5.907  1.00 41.64           H  
ATOM    624  O   GLU A  43      11.735 -16.645   5.352  1.00 41.64           O  
ATOM    625  CG  GLU A  43      14.060 -14.783   7.696  1.00 41.64           C  
ATOM    626  HG2 GLU A  43      13.102 -15.186   8.025  1.00 41.64           H  
ATOM    627  HG3 GLU A  43      14.844 -15.304   8.245  1.00 41.64           H  
ATOM    628  CD  GLU A  43      14.108 -13.285   8.039  1.00 41.64           C  
ATOM    629  OE1 GLU A  43      14.267 -12.987   9.243  1.00 41.64           O  
ATOM    630  OE2 GLU A  43      13.860 -12.425   7.157  1.00 41.64           O  
ATOM    631  N   GLN A  44      12.445 -17.965   7.029  1.00 40.00           N  
ATOM    632  H   GLN A  44      13.234 -18.293   7.569  1.00 40.00           H  
ATOM    633  CA  GLN A  44      11.123 -18.422   7.421  1.00 40.00           C  
ATOM    634  HA  GLN A  44      10.401 -18.128   6.659  1.00 40.00           H  
ATOM    635  C   GLN A  44      10.740 -17.743   8.738  1.00 40.00           C  
ATOM    636  CB  GLN A  44      11.109 -19.953   7.483  1.00 40.00           C  
ATOM    637  HB2 GLN A  44      11.703 -20.294   8.331  1.00 40.00           H  
ATOM    638  HB3 GLN A  44      11.550 -20.349   6.569  1.00 40.00           H  
ATOM    639  O   GLN A  44      11.323 -18.016   9.786  1.00 40.00           O  
ATOM    640  CG  GLN A  44       9.674 -20.488   7.598  1.00 40.00           C  
ATOM    641  HG2 GLN A  44       9.216 -20.120   8.516  1.00 40.00           H  
ATOM    642  HG3 GLN A  44       9.087 -20.129   6.753  1.00 40.00           H  
ATOM    643  CD  GLN A  44       9.617 -22.012   7.615  1.00 40.00           C  
ATOM    644  NE2 GLN A  44       8.447 -22.590   7.467  1.00 40.00           N  
ATOM    645 HE21 GLN A  44       8.440 -23.599   7.504  1.00 40.00           H  
ATOM    646 HE22 GLN A  44       7.610 -22.036   7.353  1.00 40.00           H  
ATOM    647  OE1 GLN A  44      10.605 -22.710   7.757  1.00 40.00           O  
ATOM    648  N   GLN A  45       9.755 -16.846   8.688  1.00 39.76           N  
ATOM    649  H   GLN A  45       9.296 -16.709   7.799  1.00 39.76           H  
ATOM    650  CA  GLN A  45       9.164 -16.234   9.879  1.00 39.76           C  
ATOM    651  HA  GLN A  45       9.687 -16.582  10.770  1.00 39.76           H  
ATOM    652  C   GLN A  45       7.711 -16.704  10.002  1.00 39.76           C  
ATOM    653  CB  GLN A  45       9.290 -14.700   9.857  1.00 39.76           C  
ATOM    654  HB2 GLN A  45       8.700 -14.313  10.687  1.00 39.76           H  
ATOM    655  HB3 GLN A  45       8.871 -14.310   8.929  1.00 39.76           H  
ATOM    656  O   GLN A  45       6.797 -16.139   9.397  1.00 39.76           O  
ATOM    657  CG  GLN A  45      10.736 -14.193  10.018  1.00 39.76           C  
ATOM    658  HG2 GLN A  45      11.294 -14.424   9.111  1.00 39.76           H  
ATOM    659  HG3 GLN A  45      11.211 -14.711  10.851  1.00 39.76           H  
ATOM    660  CD  GLN A  45      10.821 -12.685  10.279  1.00 39.76           C  
ATOM    661  NE2 GLN A  45      11.998 -12.128  10.418  1.00 39.76           N  
ATOM    662 HE21 GLN A  45      12.837 -12.625  10.155  1.00 39.76           H  
ATOM    663 HE22 GLN A  45      12.051 -11.127  10.542  1.00 39.76           H  
ATOM    664  OE1 GLN A  45       9.833 -11.960  10.366  1.00 39.76           O  
ATOM    665  N   GLY A  46       7.495 -17.765  10.783  1.00 53.27           N  
ATOM    666  H   GLY A  46       8.296 -18.243  11.171  1.00 53.27           H  
ATOM    667  CA  GLY A  46       6.179 -18.391  10.932  1.00 53.27           C  
ATOM    668  HA2 GLY A  46       6.230 -19.175  11.688  1.00 53.27           H  
ATOM    669  HA3 GLY A  46       5.457 -17.642  11.260  1.00 53.27           H  
ATOM    670  C   GLY A  46       5.698 -19.022   9.621  1.00 53.27           C  
ATOM    671  O   GLY A  46       6.429 -19.789   9.004  1.00 53.27           O  
ATOM    672  N   ALA A  47       4.483 -18.681   9.180  1.00 34.47           N  
ATOM    673  H   ALA A  47       3.917 -18.063   9.744  1.00 34.47           H  
ATOM    674  CA  ALA A  47       3.916 -19.150   7.908  1.00 34.47           C  
ATOM    675  HA  ALA A  47       4.193 -20.195   7.769  1.00 34.47           H  
ATOM    676  C   ALA A  47       4.442 -18.389   6.671  1.00 34.47           C  
ATOM    677  CB  ALA A  47       2.386 -19.078   8.010  1.00 34.47           C  
ATOM    678  HB1 ALA A  47       1.940 -19.490   7.105  1.00 34.47           H  
ATOM    679  HB2 ALA A  47       2.063 -18.043   8.124  1.00 34.47           H  
ATOM    680  HB3 ALA A  47       2.041 -19.665   8.861  1.00 34.47           H  
ATOM    681  O   ALA A  47       4.031 -18.671   5.547  1.00 34.47           O  
ATOM    682  N   GLN A  48       5.314 -17.391   6.860  1.00 37.94           N  
ATOM    683  H   GLN A  48       5.680 -17.231   7.788  1.00 37.94           H  
ATOM    684  CA  GLN A  48       5.883 -16.616   5.762  1.00 37.94           C  
ATOM    685  HA  GLN A  48       5.240 -16.709   4.887  1.00 37.94           H  
ATOM    686  C   GLN A  48       7.258 -17.148   5.385  1.00 37.94           C  
ATOM    687  CB  GLN A  48       5.963 -15.122   6.104  1.00 37.94           C  
ATOM    688  HB2 GLN A  48       6.570 -14.977   6.998  1.00 37.94           H  
ATOM    689  HB3 GLN A  48       6.444 -14.604   5.274  1.00 37.94           H  
ATOM    690  O   GLN A  48       8.171 -17.185   6.211  1.00 37.94           O  
ATOM    691  CG  GLN A  48       4.572 -14.521   6.322  1.00 37.94           C  
ATOM    692  HG2 GLN A  48       3.953 -14.730   5.450  1.00 37.94           H  
ATOM    693  HG3 GLN A  48       4.107 -14.993   7.188  1.00 37.94           H  
ATOM    694  CD  GLN A  48       4.584 -13.012   6.552  1.00 37.94           C  
ATOM    695  NE2 GLN A  48       3.423 -12.443   6.797  1.00 37.94           N  
ATOM    696 HE21 GLN A  48       3.408 -11.442   6.927  1.00 37.94           H  
ATOM    697 HE22 GLN A  48       2.589 -13.012   6.828  1.00 37.94           H  
ATOM    698  OE1 GLN A  48       5.592 -12.308   6.508  1.00 37.94           O  
ATOM    699  N   HIS A  49       7.405 -17.461   4.105  1.00 36.87           N  
ATOM    700  H   HIS A  49       6.597 -17.418   3.501  1.00 36.87           H  
ATOM    701  CA  HIS A  49       8.691 -17.682   3.466  1.00 36.87           C  
ATOM    702  HA  HIS A  49       9.435 -17.948   4.217  1.00 36.87           H  
ATOM    703  C   HIS A  49       9.115 -16.365   2.807  1.00 36.87           C  
ATOM    704  CB  HIS A  49       8.563 -18.862   2.491  1.00 36.87           C  
ATOM    705  HB2 HIS A  49       9.530 -19.048   2.024  1.00 36.87           H  
ATOM    706  HB3 HIS A  49       7.847 -18.609   1.709  1.00 36.87           H  
ATOM    707  O   HIS A  49       8.294 -15.672   2.195  1.00 36.87           O  
ATOM    708  CG  HIS A  49       8.092 -20.128   3.167  1.00 36.87           C  
ATOM    709  CD2 HIS A  49       6.793 -20.486   3.425  1.00 36.87           C  
ATOM    710  HD2 HIS A  49       5.910 -19.922   3.165  1.00 36.87           H  
ATOM    711  ND1 HIS A  49       8.892 -21.119   3.689  1.00 36.87           N  
ATOM    712  HD1 HIS A  49       9.898 -21.182   3.618  1.00 36.87           H  
ATOM    713  CE1 HIS A  49       8.096 -22.051   4.238  1.00 36.87           C  
ATOM    714  HE1 HIS A  49       8.440 -22.964   4.702  1.00 36.87           H  
ATOM    715  NE2 HIS A  49       6.808 -21.697   4.120  1.00 36.87           N  
ATOM    716  N   ARG A  50      10.380 -15.983   2.958  1.00 47.62           N  
ATOM    717  H   ARG A  50      10.978 -16.515   3.575  1.00 47.62           H  
ATOM    718  CA  ARG A  50      10.984 -14.835   2.273  1.00 47.62           C  
ATOM    719  HA  ARG A  50      10.329 -14.491   1.472  1.00 47.62           H  
ATOM    720  C   ARG A  50      12.286 -15.276   1.636  1.00 47.62           C  
ATOM    721  CB  ARG A  50      11.230 -13.678   3.250  1.00 47.62           C  
ATOM    722  HB2 ARG A  50      11.751 -12.879   2.722  1.00 47.62           H  
ATOM    723  HB3 ARG A  50      11.865 -14.022   4.067  1.00 47.62           H  
ATOM    724  O   ARG A  50      13.067 -15.977   2.275  1.00 47.62           O  
ATOM    725  CG  ARG A  50       9.919 -13.129   3.818  1.00 47.62           C  
ATOM    726  HG2 ARG A  50       9.264 -12.829   2.999  1.00 47.62           H  
ATOM    727  HG3 ARG A  50       9.426 -13.900   4.410  1.00 47.62           H  
ATOM    728  CD  ARG A  50      10.206 -11.925   4.710  1.00 47.62           C  
ATOM    729  HD2 ARG A  50      10.915 -12.231   5.479  1.00 47.62           H  
ATOM    730  HD3 ARG A  50      10.659 -11.135   4.111  1.00 47.62           H  
ATOM    731  NE  ARG A  50       8.963 -11.440   5.335  1.00 47.62           N  
ATOM    732  HE  ARG A  50       8.106 -11.892   5.051  1.00 47.62           H  
ATOM    733  NH1 ARG A  50       9.962 -10.021   6.823  1.00 47.62           N  
ATOM    734 HH11 ARG A  50       9.952  -9.575   7.729  1.00 47.62           H  
ATOM    735 HH12 ARG A  50      10.851 -10.268   6.411  1.00 47.62           H  
ATOM    736  NH2 ARG A  50       7.752 -10.415   6.944  1.00 47.62           N  
ATOM    737 HH21 ARG A  50       6.989 -11.029   6.698  1.00 47.62           H  
ATOM    738 HH22 ARG A  50       7.741  -9.958   7.845  1.00 47.62           H  
ATOM    739  CZ  ARG A  50       8.898 -10.616   6.357  1.00 47.62           C  
ATOM    740  N   VAL A  51      12.509 -14.841   0.401  1.00 38.69           N  
ATOM    741  H   VAL A  51      11.811 -14.269  -0.053  1.00 38.69           H  
ATOM    742  CA  VAL A  51      13.779 -15.045  -0.300  1.00 38.69           C  
ATOM    743  HA  VAL A  51      14.447 -15.638   0.326  1.00 38.69           H  
ATOM    744  C   VAL A  51      14.424 -13.684  -0.520  1.00 38.69           C  
ATOM    745  CB  VAL A  51      13.605 -15.825  -1.617  1.00 38.69           C  
ATOM    746  HB  VAL A  51      13.063 -15.215  -2.340  1.00 38.69           H  
ATOM    747  O   VAL A  51      13.856 -12.821  -1.197  1.00 38.69           O  
ATOM    748  CG1 VAL A  51      14.969 -16.193  -2.195  1.00 38.69           C  
ATOM    749 HG11 VAL A  51      15.558 -15.295  -2.380  1.00 38.69           H  
ATOM    750 HG12 VAL A  51      15.502 -16.839  -1.498  1.00 38.69           H  
ATOM    751 HG13 VAL A  51      14.843 -16.720  -3.141  1.00 38.69           H  
ATOM    752  CG2 VAL A  51      12.839 -17.130  -1.402  1.00 38.69           C  
ATOM    753 HG21 VAL A  51      13.241 -17.662  -0.539  1.00 38.69           H  
ATOM    754 HG22 VAL A  51      11.786 -16.896  -1.245  1.00 38.69           H  
ATOM    755 HG23 VAL A  51      12.911 -17.761  -2.288  1.00 38.69           H  
ATOM    756  N   TYR A  52      15.596 -13.483   0.077  1.00 45.76           N  
ATOM    757  H   TYR A  52      15.994 -14.243   0.610  1.00 45.76           H  
ATOM    758  CA  TYR A  52      16.448 -12.329  -0.185  1.00 45.76           C  
ATOM    759  HA  TYR A  52      15.851 -11.527  -0.620  1.00 45.76           H  
ATOM    760  C   TYR A  52      17.519 -12.736  -1.181  1.00 45.76           C  
ATOM    761  CB  TYR A  52      17.094 -11.786   1.090  1.00 45.76           C  
ATOM    762  HB2 TYR A  52      17.812 -12.516   1.465  1.00 45.76           H  
ATOM    763  HB3 TYR A  52      17.661 -10.892   0.833  1.00 45.76           H  
ATOM    764  O   TYR A  52      18.246 -13.701  -0.958  1.00 45.76           O  
ATOM    765  CG  TYR A  52      16.127 -11.448   2.198  1.00 45.76           C  
ATOM    766  CD1 TYR A  52      15.562 -10.160   2.279  1.00 45.76           C  
ATOM    767  HD1 TYR A  52      15.812  -9.418   1.535  1.00 45.76           H  
ATOM    768  CD2 TYR A  52      15.803 -12.423   3.154  1.00 45.76           C  
ATOM    769  HD2 TYR A  52      16.231 -13.413   3.088  1.00 45.76           H  
ATOM    770  CE1 TYR A  52      14.675  -9.844   3.328  1.00 45.76           C  
ATOM    771  HE1 TYR A  52      14.244  -8.857   3.413  1.00 45.76           H  
ATOM    772  CE2 TYR A  52      14.930 -12.101   4.202  1.00 45.76           C  
ATOM    773  HE2 TYR A  52      14.705 -12.845   4.951  1.00 45.76           H  
ATOM    774  OH  TYR A  52      13.531 -10.533   5.340  1.00 45.76           O  
ATOM    775  HH  TYR A  52      13.636 -11.221   6.001  1.00 45.76           H  
ATOM    776  CZ  TYR A  52      14.362 -10.818   4.300  1.00 45.76           C  
ATOM    777  N   ILE A  53      17.621 -11.985  -2.270  1.00 48.97           N  
ATOM    778  H   ILE A  53      16.992 -11.205  -2.390  1.00 48.97           H  
ATOM    779  CA  ILE A  53      18.575 -12.268  -3.339  1.00 48.97           C  
ATOM    780  HA  ILE A  53      19.152 -13.162  -3.101  1.00 48.97           H  
ATOM    781  C   ILE A  53      19.536 -11.090  -3.398  1.00 48.97           C  
ATOM    782  CB  ILE A  53      17.833 -12.540  -4.665  1.00 48.97           C  
ATOM    783  HB  ILE A  53      17.348 -11.621  -4.996  1.00 48.97           H  
ATOM    784  O   ILE A  53      19.135  -9.979  -3.750  1.00 48.97           O  
ATOM    785  CG1 ILE A  53      16.743 -13.620  -4.454  1.00 48.97           C  
ATOM    786 HG12 ILE A  53      15.997 -13.236  -3.758  1.00 48.97           H  
ATOM    787 HG13 ILE A  53      17.197 -14.505  -4.010  1.00 48.97           H  
ATOM    788  CG2 ILE A  53      18.851 -12.967  -5.729  1.00 48.97           C  
ATOM    789 HG21 ILE A  53      19.298 -13.919  -5.443  1.00 48.97           H  
ATOM    790 HG22 ILE A  53      19.635 -12.218  -5.842  1.00 48.97           H  
ATOM    791 HG23 ILE A  53      18.354 -13.081  -6.692  1.00 48.97           H  
ATOM    792  CD1 ILE A  53      15.973 -14.049  -5.702  1.00 48.97           C  
ATOM    793 HD11 ILE A  53      15.039 -14.527  -5.405  1.00 48.97           H  
ATOM    794 HD12 ILE A  53      15.756 -13.190  -6.336  1.00 48.97           H  
ATOM    795 HD13 ILE A  53      16.558 -14.793  -6.242  1.00 48.97           H  
ATOM    796  N   SER A  54      20.788 -11.310  -3.004  1.00 47.90           N  
ATOM    797  H   SER A  54      21.057 -12.250  -2.753  1.00 47.90           H  
ATOM    798  CA  SER A  54      21.843 -10.295  -3.048  1.00 47.90           C  
ATOM    799  HA  SER A  54      21.414  -9.360  -3.406  1.00 47.90           H  
ATOM    800  C   SER A  54      22.930 -10.679  -4.044  1.00 47.90           C  
ATOM    801  CB  SER A  54      22.417  -9.995  -1.658  1.00 47.90           C  
ATOM    802  HB2 SER A  54      21.646  -9.503  -1.064  1.00 47.90           H  
ATOM    803  HB3 SER A  54      23.259  -9.310  -1.756  1.00 47.90           H  
ATOM    804  O   SER A  54      23.235 -11.855  -4.234  1.00 47.90           O  
ATOM    805  OG  SER A  54      22.835 -11.148  -0.963  1.00 47.90           O  
ATOM    806  HG  SER A  54      23.509 -11.616  -1.462  1.00 47.90           H  
ATOM    807  N   ASN A  55      23.539  -9.656  -4.650  1.00 48.27           N  
ATOM    808  H   ASN A  55      23.241  -8.722  -4.407  1.00 48.27           H  
ATOM    809  CA  ASN A  55      24.616  -9.795  -5.635  1.00 48.27           C  
ATOM    810  HA  ASN A  55      24.861  -8.800  -6.007  1.00 48.27           H  
ATOM    811  C   ASN A  55      24.174 -10.600  -6.866  1.00 48.27           C  
ATOM    812  CB  ASN A  55      25.884 -10.339  -4.953  1.00 48.27           C  
ATOM    813  HB2 ASN A  55      25.692 -11.359  -4.618  1.00 48.27           H  
ATOM    814  HB3 ASN A  55      26.703 -10.375  -5.672  1.00 48.27           H  
ATOM    815  O   ASN A  55      24.758 -11.634  -7.191  1.00 48.27           O  
ATOM    816  CG  ASN A  55      26.331  -9.524  -3.759  1.00 48.27           C  
ATOM    817  ND2 ASN A  55      27.009 -10.149  -2.827  1.00 48.27           N  
ATOM    818 HD21 ASN A  55      27.303 -11.102  -2.986  1.00 48.27           H  
ATOM    819 HD22 ASN A  55      27.319  -9.610  -2.032  1.00 48.27           H  
ATOM    820  OD1 ASN A  55      26.056  -8.339  -3.634  1.00 48.27           O  
ATOM    821  N   LEU A  56      23.117 -10.116  -7.531  1.00 53.46           N  
ATOM    822  H   LEU A  56      22.675  -9.271  -7.199  1.00 53.46           H  
ATOM    823  CA  LEU A  56      22.761 -10.584  -8.868  1.00 53.46           C  
ATOM    824  HA  LEU A  56      22.561 -11.654  -8.813  1.00 53.46           H  
ATOM    825  C   LEU A  56      23.953 -10.375  -9.807  1.00 53.46           C  
ATOM    826  CB  LEU A  56      21.509  -9.856  -9.394  1.00 53.46           C  
ATOM    827  HB2 LEU A  56      21.418 -10.054 -10.462  1.00 53.46           H  
ATOM    828  HB3 LEU A  56      21.657  -8.783  -9.274  1.00 53.46           H  
ATOM    829  O   LEU A  56      24.566  -9.302  -9.788  1.00 53.46           O  
ATOM    830  CG  LEU A  56      20.193 -10.273  -8.712  1.00 53.46           C  
ATOM    831  HG  LEU A  56      20.299 -10.188  -7.630  1.00 53.46           H  
ATOM    832  CD1 LEU A  56      19.058  -9.349  -9.151  1.00 53.46           C  
ATOM    833 HD11 LEU A  56      18.140  -9.631  -8.636  1.00 53.46           H  
ATOM    834 HD12 LEU A  56      19.306  -8.317  -8.906  1.00 53.46           H  
ATOM    835 HD13 LEU A  56      18.908  -9.438 -10.227  1.00 53.46           H  
ATOM    836  CD2 LEU A  56      19.788 -11.699  -9.067  1.00 53.46           C  
ATOM    837 HD21 LEU A  56      20.500 -12.397  -8.626  1.00 53.46           H  
ATOM    838 HD22 LEU A  56      18.791 -11.923  -8.687  1.00 53.46           H  
ATOM    839 HD23 LEU A  56      19.797 -11.835 -10.149  1.00 53.46           H  
ATOM    840  N   SER A  57      24.290 -11.399 -10.590  1.00 51.36           N  
ATOM    841  H   SER A  57      23.705 -12.222 -10.592  1.00 51.36           H  
ATOM    842  CA  SER A  57      25.369 -11.295 -11.569  1.00 51.36           C  
ATOM    843  HA  SER A  57      26.277 -10.983 -11.052  1.00 51.36           H  
ATOM    844  C   SER A  57      25.017 -10.238 -12.610  1.00 51.36           C  
ATOM    845  CB  SER A  57      25.655 -12.636 -12.236  1.00 51.36           C  
ATOM    846  HB2 SER A  57      25.976 -13.347 -11.474  1.00 51.36           H  
ATOM    847  HB3 SER A  57      24.760 -13.004 -12.736  1.00 51.36           H  
ATOM    848  O   SER A  57      23.887 -10.182 -13.096  1.00 51.36           O  
ATOM    849  OG  SER A  57      26.691 -12.465 -13.178  1.00 51.36           O  
ATOM    850  HG  SER A  57      26.827 -13.293 -13.644  1.00 51.36           H  
ATOM    851  N   GLN A  58      25.986  -9.387 -12.944  1.00 48.13           N  
ATOM    852  H   GLN A  58      26.915  -9.555 -12.584  1.00 48.13           H  
ATOM    853  CA  GLN A  58      25.816  -8.364 -13.980  1.00 48.13           C  
ATOM    854  HA  GLN A  58      24.895  -7.814 -13.788  1.00 48.13           H  
ATOM    855  C   GLN A  58      25.672  -8.987 -15.372  1.00 48.13           C  
ATOM    856  CB  GLN A  58      26.999  -7.386 -13.945  1.00 48.13           C  
ATOM    857  HB2 GLN A  58      26.902  -6.691 -14.779  1.00 48.13           H  
ATOM    858  HB3 GLN A  58      27.934  -7.935 -14.062  1.00 48.13           H  
ATOM    859  O   GLN A  58      25.077  -8.368 -16.250  1.00 48.13           O  
ATOM    860  CG  GLN A  58      27.025  -6.588 -12.635  1.00 48.13           C  
ATOM    861  HG2 GLN A  58      26.073  -6.070 -12.516  1.00 48.13           H  
ATOM    862  HG3 GLN A  58      27.147  -7.274 -11.797  1.00 48.13           H  
ATOM    863  CD  GLN A  58      28.146  -5.556 -12.565  1.00 48.13           C  
ATOM    864  NE2 GLN A  58      28.341  -4.941 -11.421  1.00 48.13           N  
ATOM    865 HE21 GLN A  58      27.794  -5.199 -10.612  1.00 48.13           H  
ATOM    866 HE22 GLN A  58      29.131  -4.311 -11.416  1.00 48.13           H  
ATOM    867  OE1 GLN A  58      28.865  -5.253 -13.497  1.00 48.13           O  
ATOM    868  N   ASP A  59      26.158 -10.219 -15.530  1.00 48.07           N  
ATOM    869  H   ASP A  59      26.665 -10.636 -14.762  1.00 48.07           H  
ATOM    870  CA  ASP A  59      26.133 -10.982 -16.775  1.00 48.07           C  
ATOM    871  HA  ASP A  59      26.063 -10.288 -17.612  1.00 48.07           H  
ATOM    872  C   ASP A  59      24.917 -11.925 -16.861  1.00 48.07           C  
ATOM    873  CB  ASP A  59      27.465 -11.738 -16.911  1.00 48.07           C  
ATOM    874  HB2 ASP A  59      27.508 -12.513 -16.145  1.00 48.07           H  
ATOM    875  HB3 ASP A  59      27.503 -12.223 -17.887  1.00 48.07           H  
ATOM    876  O   ASP A  59      24.790 -12.694 -17.812  1.00 48.07           O  
ATOM    877  CG  ASP A  59      28.683 -10.815 -16.772  1.00 48.07           C  
ATOM    878  OD1 ASP A  59      28.692  -9.745 -17.422  1.00 48.07           O  
ATOM    879  OD2 ASP A  59      29.576 -11.160 -15.966  1.00 48.07           O  
ATOM    880  N   ALA A  60      24.011 -11.894 -15.871  1.00 49.62           N  
ATOM    881  H   ALA A  60      24.121 -11.207 -15.139  1.00 49.62           H  
ATOM    882  CA  ALA A  60      22.806 -12.718 -15.884  1.00 49.62           C  
ATOM    883  HA  ALA A  60      23.105 -13.755 -16.039  1.00 49.62           H  
ATOM    884  C   ALA A  60      21.883 -12.305 -17.041  1.00 49.62           C  
ATOM    885  CB  ALA A  60      22.095 -12.626 -14.526  1.00 49.62           C  
ATOM    886  HB1 ALA A  60      22.766 -12.956 -13.733  1.00 49.62           H  
ATOM    887  HB2 ALA A  60      21.208 -13.258 -14.536  1.00 49.62           H  
ATOM    888  HB3 ALA A  60      21.796 -11.595 -14.337  1.00 49.62           H  
ATOM    889  O   ALA A  60      21.382 -11.178 -17.086  1.00 49.62           O  
ATOM    890  N   THR A  61      21.626 -13.234 -17.964  1.00 52.49           N  
ATOM    891  H   THR A  61      22.081 -14.133 -17.902  1.00 52.49           H  
ATOM    892  CA  THR A  61      20.674 -13.020 -19.058  1.00 52.49           C  
ATOM    893  HA  THR A  61      20.896 -12.051 -19.504  1.00 52.49           H  
ATOM    894  C   THR A  61      19.236 -12.960 -18.529  1.00 52.49           C  
ATOM    895  CB  THR A  61      20.816 -14.077 -20.166  1.00 52.49           C  
ATOM    896  HB  THR A  61      20.114 -13.841 -20.965  1.00 52.49           H  
ATOM    897  O   THR A  61      18.908 -13.509 -17.473  1.00 52.49           O  
ATOM    898  CG2 THR A  61      22.226 -14.118 -20.758  1.00 52.49           C  
ATOM    899 HG21 THR A  61      22.251 -14.809 -21.600  1.00 52.49           H  
ATOM    900 HG22 THR A  61      22.946 -14.446 -20.008  1.00 52.49           H  
ATOM    901 HG23 THR A  61      22.508 -13.125 -21.108  1.00 52.49           H  
ATOM    902  OG1 THR A  61      20.519 -15.359 -19.671  1.00 52.49           O  
ATOM    903  HG1 THR A  61      20.623 -15.985 -20.392  1.00 52.49           H  
ATOM    904  N   GLU A  62      18.352 -12.277 -19.262  1.00 47.71           N  
ATOM    905  H   GLU A  62      18.666 -11.832 -20.112  1.00 47.71           H  
ATOM    906  CA  GLU A  62      16.938 -12.117 -18.886  1.00 47.71           C  
ATOM    907  HA  GLU A  62      16.878 -11.601 -17.927  1.00 47.71           H  
ATOM    908  C   GLU A  62      16.220 -13.465 -18.725  1.00 47.71           C  
ATOM    909  CB  GLU A  62      16.246 -11.257 -19.961  1.00 47.71           C  
ATOM    910  HB2 GLU A  62      16.350 -11.743 -20.931  1.00 47.71           H  
ATOM    911  HB3 GLU A  62      16.750 -10.292 -19.999  1.00 47.71           H  
ATOM    912  O   GLU A  62      15.432 -13.659 -17.795  1.00 47.71           O  
ATOM    913  CG  GLU A  62      14.752 -11.032 -19.671  1.00 47.71           C  
ATOM    914  HG2 GLU A  62      14.654 -10.594 -18.677  1.00 47.71           H  
ATOM    915  HG3 GLU A  62      14.241 -11.994 -19.663  1.00 47.71           H  
ATOM    916  CD  GLU A  62      14.040 -10.124 -20.688  1.00 47.71           C  
ATOM    917  OE1 GLU A  62      12.790 -10.059 -20.601  1.00 47.71           O  
ATOM    918  OE2 GLU A  62      14.722  -9.449 -21.494  1.00 47.71           O  
ATOM    919  N   GLU A  63      16.520 -14.405 -19.618  1.00 50.51           N  
ATOM    920  H   GLU A  63      17.173 -14.174 -20.353  1.00 50.51           H  
ATOM    921  CA  GLU A  63      15.957 -15.754 -19.627  1.00 50.51           C  
ATOM    922  HA  GLU A  63      14.869 -15.698 -19.614  1.00 50.51           H  
ATOM    923  C   GLU A  63      16.388 -16.529 -18.377  1.00 50.51           C  
ATOM    924  CB  GLU A  63      16.396 -16.447 -20.927  1.00 50.51           C  
ATOM    925  HB2 GLU A  63      16.136 -17.504 -20.887  1.00 50.51           H  
ATOM    926  HB3 GLU A  63      17.481 -16.358 -20.996  1.00 50.51           H  
ATOM    927  O   GLU A  63      15.528 -17.058 -17.670  1.00 50.51           O  
ATOM    928  CG  GLU A  63      15.706 -15.807 -22.154  1.00 50.51           C  
ATOM    929  HG2 GLU A  63      15.537 -14.746 -21.969  1.00 50.51           H  
ATOM    930  HG3 GLU A  63      14.725 -16.267 -22.269  1.00 50.51           H  
ATOM    931  CD  GLU A  63      16.490 -15.914 -23.474  1.00 50.51           C  
ATOM    932  OE1 GLU A  63      15.894 -15.544 -24.511  1.00 50.51           O  
ATOM    933  OE2 GLU A  63      17.679 -16.301 -23.448  1.00 50.51           O  
ATOM    934  N   ALA A  64      17.679 -16.476 -18.028  1.00 53.23           N  
ATOM    935  H   ALA A  64      18.327 -15.985 -18.628  1.00 53.23           H  
ATOM    936  CA  ALA A  64      18.226 -17.136 -16.846  1.00 53.23           C  
ATOM    937  HA  ALA A  64      17.954 -18.191 -16.879  1.00 53.23           H  
ATOM    938  C   ALA A  64      17.663 -16.549 -15.540  1.00 53.23           C  
ATOM    939  CB  ALA A  64      19.754 -17.027 -16.906  1.00 53.23           C  
ATOM    940  HB1 ALA A  64      20.192 -17.634 -16.114  1.00 53.23           H  
ATOM    941  HB2 ALA A  64      20.109 -17.405 -17.864  1.00 53.23           H  
ATOM    942  HB3 ALA A  64      20.067 -15.989 -16.792  1.00 53.23           H  
ATOM    943  O   ALA A  64      17.297 -17.292 -14.632  1.00 53.23           O  
ATOM    944  N   LEU A  65      17.509 -15.220 -15.453  1.00 52.60           N  
ATOM    945  H   LEU A  65      17.845 -14.653 -16.218  1.00 52.60           H  
ATOM    946  CA  LEU A  65      16.905 -14.575 -14.282  1.00 52.60           C  
ATOM    947  HA  LEU A  65      17.421 -14.950 -13.398  1.00 52.60           H  
ATOM    948  C   LEU A  65      15.418 -14.929 -14.140  1.00 52.60           C  
ATOM    949  CB  LEU A  65      17.104 -13.052 -14.385  1.00 52.60           C  
ATOM    950  HB2 LEU A  65      16.563 -12.692 -15.260  1.00 52.60           H  
ATOM    951  HB3 LEU A  65      18.162 -12.844 -14.541  1.00 52.60           H  
ATOM    952  O   LEU A  65      14.928 -15.143 -13.032  1.00 52.60           O  
ATOM    953  CG  LEU A  65      16.619 -12.277 -13.143  1.00 52.60           C  
ATOM    954  HG  LEU A  65      15.573 -12.510 -12.941  1.00 52.60           H  
ATOM    955  CD1 LEU A  65      17.451 -12.603 -11.900  1.00 52.60           C  
ATOM    956 HD11 LEU A  65      17.312 -13.649 -11.628  1.00 52.60           H  
ATOM    957 HD12 LEU A  65      17.130 -11.984 -11.063  1.00 52.60           H  
ATOM    958 HD13 LEU A  65      18.507 -12.426 -12.107  1.00 52.60           H  
ATOM    959  CD2 LEU A  65      16.715 -10.772 -13.394  1.00 52.60           C  
ATOM    960 HD21 LEU A  65      16.106 -10.510 -14.258  1.00 52.60           H  
ATOM    961 HD22 LEU A  65      17.751 -10.496 -13.593  1.00 52.60           H  
ATOM    962 HD23 LEU A  65      16.351 -10.226 -12.523  1.00 52.60           H  
ATOM    963  N   THR A  66      14.695 -14.990 -15.258  1.00 49.61           N  
ATOM    964  H   THR A  66      15.161 -14.817 -16.138  1.00 49.61           H  
ATOM    965  CA  THR A  66      13.273 -15.350 -15.267  1.00 49.61           C  
ATOM    966  HA  THR A  66      12.744 -14.720 -14.552  1.00 49.61           H  
ATOM    967  C   THR A  66      13.074 -16.799 -14.844  1.00 49.61           C  
ATOM    968  CB  THR A  66      12.660 -15.128 -16.655  1.00 49.61           C  
ATOM    969  HB  THR A  66      13.176 -15.743 -17.393  1.00 49.61           H  
ATOM    970  O   THR A  66      12.165 -17.085 -14.069  1.00 49.61           O  
ATOM    971  CG2 THR A  66      11.164 -15.445 -16.696  1.00 49.61           C  
ATOM    972 HG21 THR A  66      11.012 -16.516 -16.563  1.00 49.61           H  
ATOM    973 HG22 THR A  66      10.763 -15.148 -17.665  1.00 49.61           H  
ATOM    974 HG23 THR A  66      10.650 -14.896 -15.907  1.00 49.61           H  
ATOM    975  OG1 THR A  66      12.782 -13.775 -17.019  1.00 49.61           O  
ATOM    976  HG1 THR A  66      13.687 -13.645 -17.312  1.00 49.61           H  
ATOM    977  N   GLU A  67      13.908 -17.711 -15.336  1.00 55.92           N  
ATOM    978  H   GLU A  67      14.631 -17.427 -15.982  1.00 55.92           H  
ATOM    979  CA  GLU A  67      13.883 -19.119 -14.949  1.00 55.92           C  
ATOM    980  HA  GLU A  67      12.869 -19.500 -15.065  1.00 55.92           H  
ATOM    981  C   GLU A  67      14.250 -19.307 -13.476  1.00 55.92           C  
ATOM    982  CB  GLU A  67      14.786 -19.889 -15.912  1.00 55.92           C  
ATOM    983  HB2 GLU A  67      15.825 -19.585 -15.777  1.00 55.92           H  
ATOM    984  HB3 GLU A  67      14.469 -19.628 -16.921  1.00 55.92           H  
ATOM    985  O   GLU A  67      13.474 -19.898 -12.731  1.00 55.92           O  
ATOM    986  CG  GLU A  67      14.656 -21.405 -15.732  1.00 55.92           C  
ATOM    987  HG2 GLU A  67      15.175 -21.702 -14.821  1.00 55.92           H  
ATOM    988  HG3 GLU A  67      13.599 -21.645 -15.620  1.00 55.92           H  
ATOM    989  CD  GLU A  67      15.211 -22.182 -16.933  1.00 55.92           C  
ATOM    990  OE1 GLU A  67      14.855 -23.376 -17.031  1.00 55.92           O  
ATOM    991  OE2 GLU A  67      15.867 -21.555 -17.794  1.00 55.92           O  
ATOM    992  N   PHE A  68      15.321 -18.661 -13.017  1.00 56.58           N  
ATOM    993  H   PHE A  68      15.931 -18.212 -13.685  1.00 56.58           H  
ATOM    994  CA  PHE A  68      15.726 -18.639 -11.612  1.00 56.58           C  
ATOM    995  HA  PHE A  68      15.985 -19.651 -11.301  1.00 56.58           H  
ATOM    996  C   PHE A  68      14.616 -18.142 -10.669  1.00 56.58           C  
ATOM    997  CB  PHE A  68      16.971 -17.751 -11.529  1.00 56.58           C  
ATOM    998  HB2 PHE A  68      17.784 -18.241 -12.065  1.00 56.58           H  
ATOM    999  HB3 PHE A  68      16.768 -16.811 -12.042  1.00 56.58           H  
ATOM   1000  O   PHE A  68      14.420 -18.689  -9.587  1.00 56.58           O  
ATOM   1001  CG  PHE A  68      17.444 -17.433 -10.134  1.00 56.58           C  
ATOM   1002  CD1 PHE A  68      17.247 -16.145  -9.612  1.00 56.58           C  
ATOM   1003  HD1 PHE A  68      16.726 -15.402 -10.198  1.00 56.58           H  
ATOM   1004  CD2 PHE A  68      18.124 -18.404  -9.380  1.00 56.58           C  
ATOM   1005  HD2 PHE A  68      18.268 -19.394  -9.786  1.00 56.58           H  
ATOM   1006  CE1 PHE A  68      17.775 -15.814  -8.359  1.00 56.58           C  
ATOM   1007  HE1 PHE A  68      17.690 -14.796  -8.008  1.00 56.58           H  
ATOM   1008  CE2 PHE A  68      18.627 -18.082  -8.109  1.00 56.58           C  
ATOM   1009  HE2 PHE A  68      19.165 -18.827  -7.541  1.00 56.58           H  
ATOM   1010  CZ  PHE A  68      18.454 -16.782  -7.603  1.00 56.58           C  
ATOM   1011  HZ  PHE A  68      18.868 -16.510  -6.643  1.00 56.58           H  
ATOM   1012  N   LEU A  69      13.843 -17.124 -11.064  1.00 54.19           N  
ATOM   1013  H   LEU A  69      14.051 -16.687 -11.950  1.00 54.19           H  
ATOM   1014  CA  LEU A  69      12.746 -16.605 -10.239  1.00 54.19           C  
ATOM   1015  HA  LEU A  69      13.088 -16.580  -9.205  1.00 54.19           H  
ATOM   1016  C   LEU A  69      11.496 -17.503 -10.221  1.00 54.19           C  
ATOM   1017  CB  LEU A  69      12.411 -15.168 -10.670  1.00 54.19           C  
ATOM   1018  HB2 LEU A  69      12.258 -15.159 -11.749  1.00 54.19           H  
ATOM   1019  HB3 LEU A  69      11.472 -14.872 -10.200  1.00 54.19           H  
ATOM   1020  O   LEU A  69      10.685 -17.369  -9.299  1.00 54.19           O  
ATOM   1021  CG  LEU A  69      13.485 -14.125 -10.301  1.00 54.19           C  
ATOM   1022  HG  LEU A  69      14.455 -14.416 -10.704  1.00 54.19           H  
ATOM   1023  CD1 LEU A  69      13.093 -12.771 -10.897  1.00 54.19           C  
ATOM   1024 HD11 LEU A  69      13.863 -12.034 -10.671  1.00 54.19           H  
ATOM   1025 HD12 LEU A  69      12.134 -12.445 -10.496  1.00 54.19           H  
ATOM   1026 HD13 LEU A  69      13.021 -12.870 -11.980  1.00 54.19           H  
ATOM   1027  CD2 LEU A  69      13.644 -13.943  -8.789  1.00 54.19           C  
ATOM   1028 HD21 LEU A  69      12.673 -13.741  -8.337  1.00 54.19           H  
ATOM   1029 HD22 LEU A  69      14.327 -13.117  -8.589  1.00 54.19           H  
ATOM   1030 HD23 LEU A  69      14.072 -14.846  -8.353  1.00 54.19           H  
ATOM   1031  N   LYS A  70      11.325 -18.419 -11.188  1.00 55.44           N  
ATOM   1032  H   LYS A  70      12.064 -18.542 -11.866  1.00 55.44           H  
ATOM   1033  CA  LYS A  70      10.189 -19.364 -11.201  1.00 55.44           C  
ATOM   1034  HA  LYS A  70       9.259 -18.813 -11.065  1.00 55.44           H  
ATOM   1035  C   LYS A  70      10.267 -20.353 -10.044  1.00 55.44           C  
ATOM   1036  CB  LYS A  70      10.126 -20.148 -12.518  1.00 55.44           C  
ATOM   1037  HB2 LYS A  70       9.443 -20.988 -12.391  1.00 55.44           H  
ATOM   1038  HB3 LYS A  70      11.108 -20.568 -12.734  1.00 55.44           H  
ATOM   1039  O   LYS A  70       9.233 -20.649  -9.445  1.00 55.44           O  
ATOM   1040  CG  LYS A  70       9.623 -19.313 -13.701  1.00 55.44           C  
ATOM   1041  HG2 LYS A  70      10.170 -18.371 -13.751  1.00 55.44           H  
ATOM   1042  HG3 LYS A  70       8.564 -19.090 -13.569  1.00 55.44           H  
ATOM   1043  CD  LYS A  70       9.830 -20.105 -14.996  1.00 55.44           C  
ATOM   1044  HD2 LYS A  70       9.176 -20.977 -14.995  1.00 55.44           H  
ATOM   1045  HD3 LYS A  70      10.862 -20.455 -15.023  1.00 55.44           H  
ATOM   1046  CE  LYS A  70       9.562 -19.245 -16.231  1.00 55.44           C  
ATOM   1047  HE2 LYS A  70       8.497 -19.025 -16.293  1.00 55.44           H  
ATOM   1048  HE3 LYS A  70      10.107 -18.309 -16.106  1.00 55.44           H  
ATOM   1049  NZ  LYS A  70      10.041 -19.946 -17.450  1.00 55.44           N  
ATOM   1050  HZ1 LYS A  70       9.920 -19.388 -18.283  1.00 55.44           H  
ATOM   1051  HZ2 LYS A  70      11.028 -20.141 -17.362  1.00 55.44           H  
ATOM   1052  HZ3 LYS A  70       9.587 -20.842 -17.563  1.00 55.44           H  
ATOM   1053  N   ASP A  71      11.472 -20.785  -9.689  1.00 51.46           N  
ATOM   1054  H   ASP A  71      12.257 -20.551 -10.280  1.00 51.46           H  
ATOM   1055  CA  ASP A  71      11.704 -21.776  -8.632  1.00 51.46           C  
ATOM   1056  HA  ASP A  71      11.077 -22.647  -8.822  1.00 51.46           H  
ATOM   1057  C   ASP A  71      11.343 -21.258  -7.231  1.00 51.46           C  
ATOM   1058  CB  ASP A  71      13.171 -22.227  -8.683  1.00 51.46           C  
ATOM   1059  HB2 ASP A  71      13.364 -22.885  -7.836  1.00 51.46           H  
ATOM   1060  HB3 ASP A  71      13.817 -21.354  -8.584  1.00 51.46           H  
ATOM   1061  O   ASP A  71      11.125 -22.039  -6.305  1.00 51.46           O  
ATOM   1062  CG  ASP A  71      13.528 -22.989  -9.965  1.00 51.46           C  
ATOM   1063  OD1 ASP A  71      12.592 -23.511 -10.615  1.00 51.46           O  
ATOM   1064  OD2 ASP A  71      14.742 -23.059 -10.251  1.00 51.46           O  
ATOM   1065  N   PHE A  72      11.217 -19.936  -7.064  1.00 46.08           N  
ATOM   1066  H   PHE A  72      11.436 -19.346  -7.854  1.00 46.08           H  
ATOM   1067  CA  PHE A  72      10.833 -19.314  -5.796  1.00 46.08           C  
ATOM   1068  HA  PHE A  72      11.039 -20.028  -4.999  1.00 46.08           H  
ATOM   1069  C   PHE A  72       9.337 -19.021  -5.684  1.00 46.08           C  
ATOM   1070  CB  PHE A  72      11.703 -18.078  -5.525  1.00 46.08           C  
ATOM   1071  HB2 PHE A  72      11.467 -17.681  -4.537  1.00 46.08           H  
ATOM   1072  HB3 PHE A  72      11.462 -17.311  -6.260  1.00 46.08           H  
ATOM   1073  O   PHE A  72       8.918 -18.429  -4.695  1.00 46.08           O  
ATOM   1074  CG  PHE A  72      13.185 -18.384  -5.572  1.00 46.08           C  
ATOM   1075  CD1 PHE A  72      13.728 -19.376  -4.737  1.00 46.08           C  
ATOM   1076  HD1 PHE A  72      13.095 -19.903  -4.039  1.00 46.08           H  
ATOM   1077  CD2 PHE A  72      13.995 -17.780  -6.545  1.00 46.08           C  
ATOM   1078  HD2 PHE A  72      13.577 -17.049  -7.222  1.00 46.08           H  
ATOM   1079  CE1 PHE A  72      15.059 -19.784  -4.912  1.00 46.08           C  
ATOM   1080  HE1 PHE A  72      15.420 -20.660  -4.393  1.00 46.08           H  
ATOM   1081  CE2 PHE A  72      15.336 -18.165  -6.691  1.00 46.08           C  
ATOM   1082  HE2 PHE A  72      15.927 -17.744  -7.490  1.00 46.08           H  
ATOM   1083  CZ  PHE A  72      15.873 -19.169  -5.873  1.00 46.08           C  
ATOM   1084  HZ  PHE A  72      16.880 -19.520  -6.045  1.00 46.08           H  
ATOM   1085  N   HIS A  73       8.497 -19.422  -6.639  1.00 42.30           N  
ATOM   1086  H   HIS A  73       8.863 -19.946  -7.421  1.00 42.30           H  
ATOM   1087  CA  HIS A  73       7.049 -19.237  -6.525  1.00 42.30           C  
ATOM   1088  HA  HIS A  73       6.873 -18.247  -6.106  1.00 42.30           H  
ATOM   1089  C   HIS A  73       6.426 -20.296  -5.587  1.00 42.30           C  
ATOM   1090  CB  HIS A  73       6.437 -19.255  -7.929  1.00 42.30           C  
ATOM   1091  HB2 HIS A  73       6.495 -20.263  -8.339  1.00 42.30           H  
ATOM   1092  HB3 HIS A  73       7.015 -18.597  -8.579  1.00 42.30           H  
ATOM   1093  O   HIS A  73       6.701 -21.482  -5.770  1.00 42.30           O  
ATOM   1094  CG  HIS A  73       5.007 -18.791  -7.931  1.00 42.30           C  
ATOM   1095  CD2 HIS A  73       4.563 -17.509  -8.113  1.00 42.30           C  
ATOM   1096  HD2 HIS A  73       5.186 -16.649  -8.312  1.00 42.30           H  
ATOM   1097  ND1 HIS A  73       3.906 -19.571  -7.673  1.00 42.30           N  
ATOM   1098  HD1 HIS A  73       3.922 -20.571  -7.531  1.00 42.30           H  
ATOM   1099  CE1 HIS A  73       2.822 -18.780  -7.702  1.00 42.30           C  
ATOM   1100  HE1 HIS A  73       1.808 -19.119  -7.547  1.00 42.30           H  
ATOM   1101  NE2 HIS A  73       3.169 -17.507  -7.960  1.00 42.30           N  
ATOM   1102  N   PRO A  74       5.561 -19.937  -4.603  1.00 38.53           N  
ATOM   1103  CA  PRO A  74       4.822 -18.674  -4.410  1.00 38.53           C  
ATOM   1104  HA  PRO A  74       4.742 -18.131  -5.352  1.00 38.53           H  
ATOM   1105  C   PRO A  74       5.429 -17.701  -3.371  1.00 38.53           C  
ATOM   1106  CB  PRO A  74       3.423 -19.151  -3.997  1.00 38.53           C  
ATOM   1107  HB2 PRO A  74       2.831 -18.387  -3.494  1.00 38.53           H  
ATOM   1108  HB3 PRO A  74       2.887 -19.515  -4.874  1.00 38.53           H  
ATOM   1109  O   PRO A  74       4.708 -16.959  -2.698  1.00 38.53           O  
ATOM   1110  CG  PRO A  74       3.744 -20.328  -3.077  1.00 38.53           C  
ATOM   1111  HG2 PRO A  74       4.014 -19.960  -2.088  1.00 38.53           H  
ATOM   1112  HG3 PRO A  74       2.912 -21.029  -3.012  1.00 38.53           H  
ATOM   1113  CD  PRO A  74       4.964 -20.959  -3.745  1.00 38.53           C  
ATOM   1114  HD2 PRO A  74       4.641 -21.806  -4.350  1.00 38.53           H  
ATOM   1115  HD3 PRO A  74       5.679 -21.298  -2.995  1.00 38.53           H  
ATOM   1116  N   VAL A  75       6.744 -17.715  -3.181  1.00 30.62           N  
ATOM   1117  H   VAL A  75       7.327 -18.268  -3.792  1.00 30.62           H  
ATOM   1118  CA  VAL A  75       7.439 -16.938  -2.149  1.00 30.62           C  
ATOM   1119  HA  VAL A  75       6.800 -16.948  -1.266  1.00 30.62           H  
ATOM   1120  C   VAL A  75       7.615 -15.471  -2.570  1.00 30.62           C  
ATOM   1121  CB  VAL A  75       8.774 -17.611  -1.753  1.00 30.62           C  
ATOM   1122  HB  VAL A  75       9.530 -17.470  -2.525  1.00 30.62           H  
ATOM   1123  O   VAL A  75       7.844 -15.149  -3.732  1.00 30.62           O  
ATOM   1124  CG1 VAL A  75       9.291 -16.979  -0.468  1.00 30.62           C  
ATOM   1125 HG11 VAL A  75      10.102 -17.571  -0.046  1.00 30.62           H  
ATOM   1126 HG12 VAL A  75       8.461 -16.967   0.239  1.00 30.62           H  
ATOM   1127 HG13 VAL A  75       9.646 -15.965  -0.655  1.00 30.62           H  
ATOM   1128  CG2 VAL A  75       8.597 -19.112  -1.460  1.00 30.62           C  
ATOM   1129 HG21 VAL A  75       7.818 -19.270  -0.714  1.00 30.62           H  
ATOM   1130 HG22 VAL A  75       9.536 -19.538  -1.105  1.00 30.62           H  
ATOM   1131 HG23 VAL A  75       8.330 -19.646  -2.372  1.00 30.62           H  
ATOM   1132  N   SER A  76       7.495 -14.543  -1.614  1.00 37.33           N  
ATOM   1133  H   SER A  76       7.390 -14.861  -0.661  1.00 37.33           H  
ATOM   1134  CA  SER A  76       7.751 -13.117  -1.858  1.00 37.33           C  
ATOM   1135  HA  SER A  76       7.274 -12.824  -2.793  1.00 37.33           H  
ATOM   1136  C   SER A  76       9.255 -12.859  -1.985  1.00 37.33           C  
ATOM   1137  CB  SER A  76       7.160 -12.270  -0.729  1.00 37.33           C  
ATOM   1138  HB2 SER A  76       7.462 -11.230  -0.858  1.00 37.33           H  
ATOM   1139  HB3 SER A  76       7.530 -12.632   0.230  1.00 37.33           H  
ATOM   1140  O   SER A  76      10.001 -13.079  -1.027  1.00 37.33           O  
ATOM   1141  OG  SER A  76       5.747 -12.349  -0.751  1.00 37.33           O  
ATOM   1142  HG  SER A  76       5.509 -13.226  -1.059  1.00 37.33           H  
ATOM   1143  N   VAL A  77       9.689 -12.374  -3.151  1.00 34.87           N  
ATOM   1144  H   VAL A  77       9.026 -12.282  -3.908  1.00 34.87           H  
ATOM   1145  CA  VAL A  77      11.100 -12.104  -3.466  1.00 34.87           C  
ATOM   1146  HA  VAL A  77      11.725 -12.709  -2.809  1.00 34.87           H  
ATOM   1147  C   VAL A  77      11.438 -10.632  -3.213  1.00 34.87           C  
ATOM   1148  CB  VAL A  77      11.435 -12.523  -4.913  1.00 34.87           C  
ATOM   1149  HB  VAL A  77      10.844 -11.925  -5.607  1.00 34.87           H  
ATOM   1150  O   VAL A  77      10.756  -9.732  -3.707  1.00 34.87           O  
ATOM   1151  CG1 VAL A  77      12.921 -12.304  -5.215  1.00 34.87           C  
ATOM   1152 HG11 VAL A  77      13.531 -12.839  -4.488  1.00 34.87           H  
ATOM   1153 HG12 VAL A  77      13.153 -12.675  -6.213  1.00 34.87           H  
ATOM   1154 HG13 VAL A  77      13.165 -11.242  -5.185  1.00 34.87           H  
ATOM   1155  CG2 VAL A  77      11.116 -14.006  -5.155  1.00 34.87           C  
ATOM   1156 HG21 VAL A  77      11.673 -14.633  -4.458  1.00 34.87           H  
ATOM   1157 HG22 VAL A  77      10.050 -14.199  -5.035  1.00 34.87           H  
ATOM   1158 HG23 VAL A  77      11.391 -14.286  -6.172  1.00 34.87           H  
ATOM   1159  N   LEU A  78      12.500 -10.376  -2.445  1.00 36.56           N  
ATOM   1160  H   LEU A  78      13.023 -11.160  -2.082  1.00 36.56           H  
ATOM   1161  CA  LEU A  78      13.007  -9.029  -2.158  1.00 36.56           C  
ATOM   1162  HA  LEU A  78      12.359  -8.287  -2.624  1.00 36.56           H  
ATOM   1163  C   LEU A  78      14.407  -8.850  -2.760  1.00 36.56           C  
ATOM   1164  CB  LEU A  78      13.008  -8.790  -0.634  1.00 36.56           C  
ATOM   1165  HB2 LEU A  78      13.566  -7.879  -0.421  1.00 36.56           H  
ATOM   1166  HB3 LEU A  78      13.540  -9.617  -0.163  1.00 36.56           H  
ATOM   1167  O   LEU A  78      15.346  -9.541  -2.366  1.00 36.56           O  
ATOM   1168  CG  LEU A  78      11.610  -8.670   0.004  1.00 36.56           C  
ATOM   1169  HG  LEU A  78      10.993  -9.519  -0.290  1.00 36.56           H  
ATOM   1170  CD1 LEU A  78      11.733  -8.675   1.529  1.00 36.56           C  
ATOM   1171 HD11 LEU A  78      12.353  -7.842   1.860  1.00 36.56           H  
ATOM   1172 HD12 LEU A  78      10.744  -8.605   1.981  1.00 36.56           H  
ATOM   1173 HD13 LEU A  78      12.192  -9.612   1.845  1.00 36.56           H  
ATOM   1174  CD2 LEU A  78      10.899  -7.373  -0.401  1.00 36.56           C  
ATOM   1175 HD21 LEU A  78      10.703  -7.385  -1.473  1.00 36.56           H  
ATOM   1176 HD22 LEU A  78       9.942  -7.303   0.117  1.00 36.56           H  
ATOM   1177 HD23 LEU A  78      11.518  -6.511  -0.152  1.00 36.56           H  
ATOM   1178  N   ILE A  79      14.552  -7.883  -3.674  1.00 38.04           N  
ATOM   1179  H   ILE A  79      13.733  -7.364  -3.959  1.00 38.04           H  
ATOM   1180  CA  ILE A  79      15.829  -7.531  -4.316  1.00 38.04           C  
ATOM   1181  HA  ILE A  79      16.577  -8.271  -4.031  1.00 38.04           H  
ATOM   1182  C   ILE A  79      16.262  -6.134  -3.825  1.00 38.04           C  
ATOM   1183  CB  ILE A  79      15.735  -7.601  -5.860  1.00 38.04           C  
ATOM   1184  HB  ILE A  79      15.035  -6.838  -6.201  1.00 38.04           H  
ATOM   1185  O   ILE A  79      15.572  -5.150  -4.105  1.00 38.04           O  
ATOM   1186  CG1 ILE A  79      15.218  -8.983  -6.331  1.00 38.04           C  
ATOM   1187 HG12 ILE A  79      15.938  -9.754  -6.055  1.00 38.04           H  
ATOM   1188 HG13 ILE A  79      14.277  -9.209  -5.831  1.00 38.04           H  
ATOM   1189  CG2 ILE A  79      17.121  -7.307  -6.471  1.00 38.04           C  
ATOM   1190 HG21 ILE A  79      17.488  -6.331  -6.155  1.00 38.04           H  
ATOM   1191 HG22 ILE A  79      17.061  -7.293  -7.560  1.00 38.04           H  
ATOM   1192 HG23 ILE A  79      17.834  -8.073  -6.168  1.00 38.04           H  
ATOM   1193  CD1 ILE A  79      14.940  -9.076  -7.837  1.00 38.04           C  
ATOM   1194 HD11 ILE A  79      14.483 -10.041  -8.057  1.00 38.04           H  
ATOM   1195 HD12 ILE A  79      15.864  -8.997  -8.409  1.00 38.04           H  
ATOM   1196 HD13 ILE A  79      14.254  -8.284  -8.139  1.00 38.04           H  
ATOM   1197  N   PRO A  80      17.368  -6.001  -3.070  1.00 32.08           N  
ATOM   1198  CA  PRO A  80      17.839  -4.716  -2.564  1.00 32.08           C  
ATOM   1199  HA  PRO A  80      16.997  -4.181  -2.124  1.00 32.08           H  
ATOM   1200  C   PRO A  80      18.445  -3.832  -3.670  1.00 32.08           C  
ATOM   1201  CB  PRO A  80      18.831  -5.059  -1.448  1.00 32.08           C  
ATOM   1202  HB2 PRO A  80      19.631  -4.324  -1.362  1.00 32.08           H  
ATOM   1203  HB3 PRO A  80      18.294  -5.146  -0.504  1.00 32.08           H  
ATOM   1204  O   PRO A  80      19.117  -4.297  -4.590  1.00 32.08           O  
ATOM   1205  CG  PRO A  80      19.368  -6.435  -1.844  1.00 32.08           C  
ATOM   1206  HG2 PRO A  80      20.208  -6.312  -2.528  1.00 32.08           H  
ATOM   1207  HG3 PRO A  80      19.668  -7.022  -0.976  1.00 32.08           H  
ATOM   1208  CD  PRO A  80      18.208  -7.085  -2.591  1.00 32.08           C  
ATOM   1209  HD2 PRO A  80      18.599  -7.658  -3.432  1.00 32.08           H  
ATOM   1210  HD3 PRO A  80      17.641  -7.729  -1.919  1.00 32.08           H  
ATOM   1211  N   SER A  81      18.263  -2.512  -3.542  1.00 32.25           N  
ATOM   1212  H   SER A  81      17.734  -2.193  -2.743  1.00 32.25           H  
ATOM   1213  CA  SER A  81      18.569  -1.506  -4.580  1.00 32.25           C  
ATOM   1214  HA  SER A  81      18.017  -1.781  -5.479  1.00 32.25           H  
ATOM   1215  C   SER A  81      20.044  -1.389  -4.991  1.00 32.25           C  
ATOM   1216  CB  SER A  81      18.058  -0.133  -4.119  1.00 32.25           C  
ATOM   1217  HB2 SER A  81      18.184   0.589  -4.926  1.00 32.25           H  
ATOM   1218  HB3 SER A  81      16.994  -0.209  -3.896  1.00 32.25           H  
ATOM   1219  O   SER A  81      20.353  -0.787  -6.021  1.00 32.25           O  
ATOM   1220  OG  SER A  81      18.745   0.327  -2.965  1.00 32.25           O  
ATOM   1221  HG  SER A  81      18.129   0.888  -2.488  1.00 32.25           H  
ATOM   1222  N   GLN A  82      20.972  -1.952  -4.213  1.00 32.47           N  
ATOM   1223  H   GLN A  82      20.655  -2.483  -3.415  1.00 32.47           H  
ATOM   1224  CA  GLN A  82      22.406  -1.925  -4.518  1.00 32.47           C  
ATOM   1225  HA  GLN A  82      22.655  -0.948  -4.932  1.00 32.47           H  
ATOM   1226  C   GLN A  82      22.804  -2.954  -5.590  1.00 32.47           C  
ATOM   1227  CB  GLN A  82      23.219  -2.103  -3.226  1.00 32.47           C  
ATOM   1228  HB2 GLN A  82      24.277  -2.094  -3.486  1.00 32.47           H  
ATOM   1229  HB3 GLN A  82      22.983  -3.066  -2.774  1.00 32.47           H  
ATOM   1230  O   GLN A  82      23.792  -2.735  -6.286  1.00 32.47           O  
ATOM   1231  CG  GLN A  82      22.943  -0.976  -2.211  1.00 32.47           C  
ATOM   1232  HG2 GLN A  82      23.103  -0.010  -2.691  1.00 32.47           H  
ATOM   1233  HG3 GLN A  82      21.905  -1.029  -1.885  1.00 32.47           H  
ATOM   1234  CD  GLN A  82      23.836  -1.045  -0.976  1.00 32.47           C  
ATOM   1235  NE2 GLN A  82      23.500  -0.347   0.086  1.00 32.47           N  
ATOM   1236 HE21 GLN A  82      22.621   0.148   0.138  1.00 32.47           H  
ATOM   1237 HE22 GLN A  82      24.114  -0.473   0.878  1.00 32.47           H  
ATOM   1238  OE1 GLN A  82      24.860  -1.693  -0.936  1.00 32.47           O  
ATOM   1239  N   SER A  83      22.009  -4.012  -5.781  1.00 29.75           N  
ATOM   1240  H   SER A  83      21.199  -4.129  -5.188  1.00 29.75           H  
ATOM   1241  CA  SER A  83      22.293  -5.113  -6.715  1.00 29.75           C  
ATOM   1242  HA  SER A  83      23.374  -5.211  -6.815  1.00 29.75           H  
ATOM   1243  C   SER A  83      21.763  -4.885  -8.142  1.00 29.75           C  
ATOM   1244  CB  SER A  83      21.772  -6.435  -6.129  1.00 29.75           C  
ATOM   1245  HB2 SER A  83      20.685  -6.403  -6.056  1.00 29.75           H  
ATOM   1246  HB3 SER A  83      22.057  -7.259  -6.783  1.00 29.75           H  
ATOM   1247  O   SER A  83      21.919  -5.752  -8.988  1.00 29.75           O  
ATOM   1248  OG  SER A  83      22.326  -6.644  -4.836  1.00 29.75           O  
ATOM   1249  HG  SER A  83      23.278  -6.539  -4.893  1.00 29.75           H  
ATOM   1250  N   VAL A  84      21.163  -3.720  -8.432  1.00 37.10           N  
ATOM   1251  H   VAL A  84      21.045  -3.066  -7.671  1.00 37.10           H  
ATOM   1252  CA  VAL A  84      20.542  -3.383  -9.739  1.00 37.10           C  
ATOM   1253  HA  VAL A  84      20.553  -4.283 -10.354  1.00 37.10           H  
ATOM   1254  C   VAL A  84      21.359  -2.332 -10.520  1.00 37.10           C  
ATOM   1255  CB  VAL A  84      19.051  -2.985  -9.567  1.00 37.10           C  
ATOM   1256  HB  VAL A  84      19.002  -1.978  -9.152  1.00 37.10           H  
ATOM   1257  O   VAL A  84      20.903  -1.756 -11.508  1.00 37.10           O  
ATOM   1258  CG1 VAL A  84      18.245  -3.020 -10.877  1.00 37.10           C  
ATOM   1259 HG11 VAL A  84      17.190  -2.831 -10.674  1.00 37.10           H  
ATOM   1260 HG12 VAL A  84      18.335  -4.000 -11.345  1.00 37.10           H  
ATOM   1261 HG13 VAL A  84      18.575  -2.254 -11.579  1.00 37.10           H  
ATOM   1262  CG2 VAL A  84      18.313  -3.929  -8.601  1.00 37.10           C  
ATOM   1263 HG21 VAL A  84      18.721  -3.853  -7.592  1.00 37.10           H  
ATOM   1264 HG22 VAL A  84      17.256  -3.669  -8.548  1.00 37.10           H  
ATOM   1265 HG23 VAL A  84      18.405  -4.959  -8.946  1.00 37.10           H  
ATOM   1266  N   ARG A  85      22.594  -2.028 -10.093  1.00 32.47           N  
ATOM   1267  H   ARG A  85      22.971  -2.580  -9.336  1.00 32.47           H  
ATOM   1268  CA  ARG A  85      23.504  -1.147 -10.850  1.00 32.47           C  
ATOM   1269  HA  ARG A  85      22.942  -0.306 -11.257  1.00 32.47           H  
ATOM   1270  C   ARG A  85      24.060  -1.905 -12.064  1.00 32.47           C  
ATOM   1271  CB  ARG A  85      24.630  -0.607  -9.948  1.00 32.47           C  
ATOM   1272  HB2 ARG A  85      25.510  -0.424 -10.564  1.00 32.47           H  
ATOM   1273  HB3 ARG A  85      24.899  -1.353  -9.200  1.00 32.47           H  
ATOM   1274  O   ARG A  85      25.139  -2.468 -11.988  1.00 32.47           O  
ATOM   1275  CG  ARG A  85      24.276   0.723  -9.271  1.00 32.47           C  
ATOM   1276  HG2 ARG A  85      23.443   0.577  -8.583  1.00 32.47           H  
ATOM   1277  HG3 ARG A  85      23.999   1.449 -10.034  1.00 32.47           H  
ATOM   1278  CD  ARG A  85      25.507   1.229  -8.508  1.00 32.47           C  
ATOM   1279  HD2 ARG A  85      26.366   1.207  -9.179  1.00 32.47           H  
ATOM   1280  HD3 ARG A  85      25.703   0.545  -7.682  1.00 32.47           H  
ATOM   1281  NE  ARG A  85      25.331   2.605  -8.001  1.00 32.47           N  
ATOM   1282  HE  ARG A  85      24.524   3.104  -8.348  1.00 32.47           H  
ATOM   1283  NH1 ARG A  85      27.315   2.707  -6.850  1.00 32.47           N  
ATOM   1284 HH11 ARG A  85      27.518   1.759  -7.135  1.00 32.47           H  
ATOM   1285 HH12 ARG A  85      28.004   3.200  -6.300  1.00 32.47           H  
ATOM   1286  NH2 ARG A  85      25.986   4.491  -6.894  1.00 32.47           N  
ATOM   1287 HH21 ARG A  85      25.299   5.032  -7.401  1.00 32.47           H  
ATOM   1288 HH22 ARG A  85      26.712   4.965  -6.376  1.00 32.47           H  
ATOM   1289  CZ  ARG A  85      26.203   3.255  -7.250  1.00 32.47           C  
ATOM   1290  N   GLY A  86      23.311  -1.911 -13.164  1.00 32.92           N  
ATOM   1291  H   GLY A  86      22.383  -1.517 -13.099  1.00 32.92           H  
ATOM   1292  CA  GLY A  86      23.737  -2.524 -14.431  1.00 32.92           C  
ATOM   1293  HA2 GLY A  86      24.574  -1.963 -14.849  1.00 32.92           H  
ATOM   1294  HA3 GLY A  86      24.082  -3.539 -14.235  1.00 32.92           H  
ATOM   1295  C   GLY A  86      22.638  -2.613 -15.490  1.00 32.92           C  
ATOM   1296  O   GLY A  86      22.927  -2.551 -16.678  1.00 32.92           O  
ATOM   1297  N   PHE A  87      21.366  -2.641 -15.083  1.00 34.84           N  
ATOM   1298  H   PHE A  87      21.177  -2.755 -14.097  1.00 34.84           H  
ATOM   1299  CA  PHE A  87      20.234  -2.774 -16.003  1.00 34.84           C  
ATOM   1300  HA  PHE A  87      20.521  -3.456 -16.804  1.00 34.84           H  
ATOM   1301  C   PHE A  87      19.883  -1.436 -16.673  1.00 34.84           C  
ATOM   1302  CB  PHE A  87      19.059  -3.432 -15.265  1.00 34.84           C  
ATOM   1303  HB2 PHE A  87      18.173  -3.374 -15.897  1.00 34.84           H  
ATOM   1304  HB3 PHE A  87      18.845  -2.885 -14.347  1.00 34.84           H  
ATOM   1305  O   PHE A  87      18.937  -0.743 -16.292  1.00 34.84           O  
ATOM   1306  CG  PHE A  87      19.316  -4.893 -14.945  1.00 34.84           C  
ATOM   1307  CD1 PHE A  87      19.018  -5.879 -15.906  1.00 34.84           C  
ATOM   1308  HD1 PHE A  87      18.587  -5.606 -16.858  1.00 34.84           H  
ATOM   1309  CD2 PHE A  87      19.901  -5.268 -13.718  1.00 34.84           C  
ATOM   1310  HD2 PHE A  87      20.147  -4.521 -12.979  1.00 34.84           H  
ATOM   1311  CE1 PHE A  87      19.305  -7.230 -15.644  1.00 34.84           C  
ATOM   1312  HE1 PHE A  87      19.103  -7.985 -16.389  1.00 34.84           H  
ATOM   1313  CE2 PHE A  87      20.189  -6.621 -13.458  1.00 34.84           C  
ATOM   1314  HE2 PHE A  87      20.659  -6.916 -12.532  1.00 34.84           H  
ATOM   1315  CZ  PHE A  87      19.893  -7.600 -14.423  1.00 34.84           C  
ATOM   1316  HZ  PHE A  87      20.141  -8.636 -14.241  1.00 34.84           H  
ATOM   1317  N   GLN A  88      20.680  -1.032 -17.664  1.00 28.81           N  
ATOM   1318  H   GLN A  88      21.472  -1.615 -17.893  1.00 28.81           H  
ATOM   1319  CA  GLN A  88      20.332   0.058 -18.573  1.00 28.81           C  
ATOM   1320  HA  GLN A  88      19.602   0.711 -18.095  1.00 28.81           H  
ATOM   1321  C   GLN A  88      19.676  -0.520 -19.829  1.00 28.81           C  
ATOM   1322  CB  GLN A  88      21.552   0.927 -18.921  1.00 28.81           C  
ATOM   1323  HB2 GLN A  88      21.255   1.593 -19.732  1.00 28.81           H  
ATOM   1324  HB3 GLN A  88      22.370   0.300 -19.275  1.00 28.81           H  
ATOM   1325  O   GLN A  88      20.369  -0.977 -20.727  1.00 28.81           O  
ATOM   1326  CG  GLN A  88      22.030   1.780 -17.736  1.00 28.81           C  
ATOM   1327  HG2 GLN A  88      21.173   2.263 -17.266  1.00 28.81           H  
ATOM   1328  HG3 GLN A  88      22.501   1.128 -17.002  1.00 28.81           H  
ATOM   1329  CD  GLN A  88      23.018   2.874 -18.145  1.00 28.81           C  
ATOM   1330  NE2 GLN A  88      23.753   3.432 -17.209  1.00 28.81           N  
ATOM   1331 HE21 GLN A  88      23.758   3.050 -16.274  1.00 28.81           H  
ATOM   1332 HE22 GLN A  88      24.440   4.092 -17.543  1.00 28.81           H  
ATOM   1333  OE1 GLN A  88      23.121   3.293 -19.285  1.00 28.81           O  
ATOM   1334  N   LYS A  89      18.344  -0.387 -19.900  1.00 30.42           N  
ATOM   1335  H   LYS A  89      17.887  -0.101 -19.046  1.00 30.42           H  
ATOM   1336  CA  LYS A  89      17.474  -0.724 -21.043  1.00 30.42           C  
ATOM   1337  HA  LYS A  89      16.468  -0.361 -20.835  1.00 30.42           H  
ATOM   1338  C   LYS A  89      17.336  -2.229 -21.318  1.00 30.42           C  
ATOM   1339  CB  LYS A  89      17.959  -0.037 -22.342  1.00 30.42           C  
ATOM   1340  HB2 LYS A  89      18.888  -0.510 -22.659  1.00 30.42           H  
ATOM   1341  HB3 LYS A  89      17.225  -0.252 -23.118  1.00 30.42           H  
ATOM   1342  O   LYS A  89      18.106  -2.748 -22.108  1.00 30.42           O  
ATOM   1343  CG  LYS A  89      18.197   1.477 -22.326  1.00 30.42           C  
ATOM   1344  HG2 LYS A  89      17.246   2.003 -22.238  1.00 30.42           H  
ATOM   1345  HG3 LYS A  89      18.851   1.753 -21.499  1.00 30.42           H  
ATOM   1346  CD  LYS A  89      18.887   1.823 -23.655  1.00 30.42           C  
ATOM   1347  HD2 LYS A  89      19.824   1.269 -23.704  1.00 30.42           H  
ATOM   1348  HD3 LYS A  89      18.254   1.495 -24.480  1.00 30.42           H  
ATOM   1349  CE  LYS A  89      19.189   3.312 -23.806  1.00 30.42           C  
ATOM   1350  HE2 LYS A  89      18.248   3.861 -23.847  1.00 30.42           H  
ATOM   1351  HE3 LYS A  89      19.758   3.635 -22.934  1.00 30.42           H  
ATOM   1352  NZ  LYS A  89      19.980   3.542 -25.042  1.00 30.42           N  
ATOM   1353  HZ1 LYS A  89      20.842   3.017 -24.989  1.00 30.42           H  
ATOM   1354  HZ2 LYS A  89      20.222   4.514 -25.171  1.00 30.42           H  
ATOM   1355  HZ3 LYS A  89      19.490   3.201 -25.856  1.00 30.42           H  
ATOM   1356  N   THR A  90      16.289  -2.861 -20.784  1.00 28.43           N  
ATOM   1357  H   THR A  90      15.806  -2.430 -20.009  1.00 28.43           H  
ATOM   1358  CA  THR A  90      15.543  -3.939 -21.470  1.00 28.43           C  
ATOM   1359  HA  THR A  90      15.156  -3.519 -22.399  1.00 28.43           H  
ATOM   1360  C   THR A  90      14.320  -4.371 -20.661  1.00 28.43           C  
ATOM   1361  CB  THR A  90      16.365  -5.191 -21.851  1.00 28.43           C  
ATOM   1362  HB  THR A  90      15.745  -6.077 -21.717  1.00 28.43           H  
ATOM   1363  O   THR A  90      14.271  -4.280 -19.434  1.00 28.43           O  
ATOM   1364  CG2 THR A  90      16.778  -5.162 -23.332  1.00 28.43           C  
ATOM   1365 HG21 THR A  90      15.964  -5.567 -23.932  1.00 28.43           H  
ATOM   1366 HG22 THR A  90      17.657  -5.789 -23.482  1.00 28.43           H  
ATOM   1367 HG23 THR A  90      16.994  -4.154 -23.685  1.00 28.43           H  
ATOM   1368  OG1 THR A  90      17.494  -5.356 -21.029  1.00 28.43           O  
ATOM   1369  HG1 THR A  90      17.864  -6.220 -21.222  1.00 28.43           H  
ATOM   1370  N   SER A  91      13.292  -4.769 -21.400  1.00 30.89           N  
ATOM   1371  H   SER A  91      13.463  -4.920 -22.384  1.00 30.89           H  
ATOM   1372  CA  SER A  91      11.916  -5.042 -21.001  1.00 30.89           C  
ATOM   1373  HA  SER A  91      11.555  -4.234 -20.364  1.00 30.89           H  
ATOM   1374  C   SER A  91      11.749  -6.362 -20.240  1.00 30.89           C  
ATOM   1375  CB  SER A  91      11.091  -5.064 -22.296  1.00 30.89           C  
ATOM   1376  HB2 SER A  91      10.064  -5.360 -22.081  1.00 30.89           H  
ATOM   1377  HB3 SER A  91      11.085  -4.068 -22.738  1.00 30.89           H  
ATOM   1378  O   SER A  91      11.154  -7.296 -20.766  1.00 30.89           O  
ATOM   1379  OG  SER A  91      11.680  -5.973 -23.214  1.00 30.89           O  
ATOM   1380  HG  SER A  91      11.720  -6.829 -22.782  1.00 30.89           H  
ATOM   1381  N   VAL A  92      12.214  -6.437 -18.994  1.00 31.46           N  
ATOM   1382  H   VAL A  92      12.799  -5.690 -18.648  1.00 31.46           H  
ATOM   1383  CA  VAL A  92      11.956  -7.616 -18.150  1.00 31.46           C  
ATOM   1384  HA  VAL A  92      12.211  -8.506 -18.724  1.00 31.46           H  
ATOM   1385  C   VAL A  92      10.467  -7.675 -17.798  1.00 31.46           C  
ATOM   1386  CB  VAL A  92      12.829  -7.614 -16.882  1.00 31.46           C  
ATOM   1387  HB  VAL A  92      12.564  -6.759 -16.260  1.00 31.46           H  
ATOM   1388  O   VAL A  92       9.937  -6.747 -17.183  1.00 31.46           O  
ATOM   1389  CG1 VAL A  92      12.623  -8.895 -16.062  1.00 31.46           C  
ATOM   1390 HG11 VAL A  92      12.856  -9.767 -16.673  1.00 31.46           H  
ATOM   1391 HG12 VAL A  92      13.281  -8.891 -15.193  1.00 31.46           H  
ATOM   1392 HG13 VAL A  92      11.593  -8.969 -15.713  1.00 31.46           H  
ATOM   1393  CG2 VAL A  92      14.319  -7.506 -17.234  1.00 31.46           C  
ATOM   1394 HG21 VAL A  92      14.597  -8.306 -17.920  1.00 31.46           H  
ATOM   1395 HG22 VAL A  92      14.533  -6.548 -17.709  1.00 31.46           H  
ATOM   1396 HG23 VAL A  92      14.926  -7.584 -16.332  1.00 31.46           H  
ATOM   1397  N   ARG A  93       9.779  -8.762 -18.170  1.00 29.09           N  
ATOM   1398  H   ARG A  93      10.284  -9.458 -18.699  1.00 29.09           H  
ATOM   1399  CA  ARG A  93       8.384  -9.024 -17.764  1.00 29.09           C  
ATOM   1400  HA  ARG A  93       7.787  -8.136 -17.969  1.00 29.09           H  
ATOM   1401  C   ARG A  93       8.337  -9.329 -16.258  1.00 29.09           C  
ATOM   1402  CB  ARG A  93       7.803 -10.211 -18.555  1.00 29.09           C  
ATOM   1403  HB2 ARG A  93       8.449 -11.079 -18.422  1.00 29.09           H  
ATOM   1404  HB3 ARG A  93       6.825 -10.452 -18.139  1.00 29.09           H  
ATOM   1405  O   ARG A  93       8.831 -10.379 -15.852  1.00 29.09           O  
ATOM   1406  CG  ARG A  93       7.639  -9.937 -20.056  1.00 29.09           C  
ATOM   1407  HG2 ARG A  93       8.619  -9.762 -20.500  1.00 29.09           H  
ATOM   1408  HG3 ARG A  93       7.016  -9.055 -20.203  1.00 29.09           H  
ATOM   1409  CD  ARG A  93       6.983 -11.149 -20.729  1.00 29.09           C  
ATOM   1410  HD2 ARG A  93       7.575 -12.035 -20.499  1.00 29.09           H  
ATOM   1411  HD3 ARG A  93       5.980 -11.277 -20.321  1.00 29.09           H  
ATOM   1412  NE  ARG A  93       6.913 -10.988 -22.193  1.00 29.09           N  
ATOM   1413  HE  ARG A  93       7.456 -10.232 -22.584  1.00 29.09           H  
ATOM   1414  NH1 ARG A  93       5.661 -12.860 -22.653  1.00 29.09           N  
ATOM   1415 HH11 ARG A  93       5.243 -13.487 -23.325  1.00 29.09           H  
ATOM   1416 HH12 ARG A  93       5.658 -13.086 -21.668  1.00 29.09           H  
ATOM   1417  NH2 ARG A  93       6.371 -11.570 -24.327  1.00 29.09           N  
ATOM   1418 HH21 ARG A  93       5.949 -12.211 -24.983  1.00 29.09           H  
ATOM   1419 HH22 ARG A  93       6.920 -10.797 -24.673  1.00 29.09           H  
ATOM   1420  CZ  ARG A  93       6.316 -11.802 -23.046  1.00 29.09           C  
ATOM   1421  N   PRO A  94       7.731  -8.485 -15.402  1.00 31.32           N  
ATOM   1422  CA  PRO A  94       7.687  -8.773 -13.976  1.00 31.32           C  
ATOM   1423  HA  PRO A  94       8.625  -9.223 -13.649  1.00 31.32           H  
ATOM   1424  C   PRO A  94       6.540  -9.745 -13.670  1.00 31.32           C  
ATOM   1425  CB  PRO A  94       7.553  -7.409 -13.300  1.00 31.32           C  
ATOM   1426  HB2 PRO A  94       8.545  -6.977 -13.168  1.00 31.32           H  
ATOM   1427  HB3 PRO A  94       7.037  -7.473 -12.341  1.00 31.32           H  
ATOM   1428  O   PRO A  94       5.366  -9.368 -13.650  1.00 31.32           O  
ATOM   1429  CG  PRO A  94       6.773  -6.578 -14.319  1.00 31.32           C  
ATOM   1430  HG2 PRO A  94       7.054  -5.526 -14.267  1.00 31.32           H  
ATOM   1431  HG3 PRO A  94       5.703  -6.690 -14.140  1.00 31.32           H  
ATOM   1432  CD  PRO A  94       7.125  -7.189 -15.678  1.00 31.32           C  
ATOM   1433  HD2 PRO A  94       6.225  -7.306 -16.281  1.00 31.32           H  
ATOM   1434  HD3 PRO A  94       7.828  -6.530 -16.189  1.00 31.32           H  
ATOM   1435  N   LEU A  95       6.882 -11.005 -13.405  1.00 25.40           N  
ATOM   1436  H   LEU A  95       7.853 -11.261 -13.516  1.00 25.40           H  
ATOM   1437  CA  LEU A  95       6.015 -11.951 -12.705  1.00 25.40           C  
ATOM   1438  HA  LEU A  95       4.971 -11.738 -12.938  1.00 25.40           H  
ATOM   1439  C   LEU A  95       6.223 -11.751 -11.198  1.00 25.40           C  
ATOM   1440  CB  LEU A  95       6.342 -13.389 -13.156  1.00 25.40           C  
ATOM   1441  HB2 LEU A  95       5.988 -14.093 -12.404  1.00 25.40           H  
ATOM   1442  HB3 LEU A  95       7.426 -13.495 -13.207  1.00 25.40           H  
ATOM   1443  O   LEU A  95       7.278 -12.064 -10.661  1.00 25.40           O  
ATOM   1444  CG  LEU A  95       5.724 -13.769 -14.516  1.00 25.40           C  
ATOM   1445  HG  LEU A  95       5.823 -12.935 -15.210  1.00 25.40           H  
ATOM   1446  CD1 LEU A  95       6.448 -14.975 -15.111  1.00 25.40           C  
ATOM   1447 HD11 LEU A  95       6.005 -15.239 -16.072  1.00 25.40           H  
ATOM   1448 HD12 LEU A  95       6.383 -15.826 -14.433  1.00 25.40           H  
ATOM   1449 HD13 LEU A  95       7.498 -14.728 -15.269  1.00 25.40           H  
ATOM   1450  CD2 LEU A  95       4.240 -14.129 -14.373  1.00 25.40           C  
ATOM   1451 HD21 LEU A  95       4.125 -14.975 -13.694  1.00 25.40           H  
ATOM   1452 HD22 LEU A  95       3.837 -14.399 -15.349  1.00 25.40           H  
ATOM   1453 HD23 LEU A  95       3.683 -13.274 -13.991  1.00 25.40           H  
ATOM   1454  N   GLY A  96       5.216 -11.213 -10.512  1.00 24.09           N  
ATOM   1455  H   GLY A  96       4.414 -10.891 -11.034  1.00 24.09           H  
ATOM   1456  CA  GLY A  96       5.256 -11.013  -9.060  1.00 24.09           C  
ATOM   1457  HA2 GLY A  96       5.901 -11.761  -8.599  1.00 24.09           H  
ATOM   1458  HA3 GLY A  96       4.251 -11.155  -8.663  1.00 24.09           H  
ATOM   1459  C   GLY A  96       5.766  -9.631  -8.646  1.00 24.09           C  
ATOM   1460  O   GLY A  96       6.551  -8.984  -9.330  1.00 24.09           O  
ATOM   1461  N   ILE A  97       5.225  -9.121  -7.540  1.00 26.07           N  
ATOM   1462  H   ILE A  97       4.655  -9.738  -6.978  1.00 26.07           H  
ATOM   1463  CA  ILE A  97       5.377  -7.732  -7.094  1.00 26.07           C  
ATOM   1464  HA  ILE A  97       5.060  -7.072  -7.902  1.00 26.07           H  
ATOM   1465  C   ILE A  97       6.854  -7.429  -6.790  1.00 26.07           C  
ATOM   1466  CB  ILE A  97       4.457  -7.482  -5.870  1.00 26.07           C  
ATOM   1467  HB  ILE A  97       4.742  -8.182  -5.085  1.00 26.07           H  
ATOM   1468  O   ILE A  97       7.346  -7.749  -5.712  1.00 26.07           O  
ATOM   1469  CG1 ILE A  97       2.971  -7.737  -6.234  1.00 26.07           C  
ATOM   1470 HG12 ILE A  97       2.622  -6.958  -6.913  1.00 26.07           H  
ATOM   1471 HG13 ILE A  97       2.871  -8.692  -6.750  1.00 26.07           H  
ATOM   1472  CG2 ILE A  97       4.621  -6.050  -5.321  1.00 26.07           C  
ATOM   1473 HG21 ILE A  97       4.351  -5.322  -6.087  1.00 26.07           H  
ATOM   1474 HG22 ILE A  97       5.654  -5.877  -5.018  1.00 26.07           H  
ATOM   1475 HG23 ILE A  97       3.998  -5.906  -4.438  1.00 26.07           H  
ATOM   1476  CD1 ILE A  97       2.034  -7.806  -5.021  1.00 26.07           C  
ATOM   1477 HD11 ILE A  97       1.959  -6.833  -4.534  1.00 26.07           H  
ATOM   1478 HD12 ILE A  97       2.402  -8.545  -4.309  1.00 26.07           H  
ATOM   1479 HD13 ILE A  97       1.039  -8.103  -5.353  1.00 26.07           H  
ATOM   1480  N   ALA A  98       7.538  -6.762  -7.720  1.00 27.06           N  
ATOM   1481  H   ALA A  98       7.137  -6.693  -8.644  1.00 27.06           H  
ATOM   1482  CA  ALA A  98       8.876  -6.223  -7.515  1.00 27.06           C  
ATOM   1483  HA  ALA A  98       9.429  -6.900  -6.864  1.00 27.06           H  
ATOM   1484  C   ALA A  98       8.799  -4.844  -6.839  1.00 27.06           C  
ATOM   1485  CB  ALA A  98       9.611  -6.175  -8.861  1.00 27.06           C  
ATOM   1486  HB1 ALA A  98      10.629  -5.814  -8.713  1.00 27.06           H  
ATOM   1487  HB2 ALA A  98       9.653  -7.175  -9.292  1.00 27.06           H  
ATOM   1488  HB3 ALA A  98       9.092  -5.509  -9.550  1.00 27.06           H  
ATOM   1489  O   ALA A  98       8.096  -3.939  -7.298  1.00 27.06           O  
ATOM   1490  N   TYR A  99       9.540  -4.659  -5.746  1.00 29.31           N  
ATOM   1491  H   TYR A  99      10.100  -5.430  -5.411  1.00 29.31           H  
ATOM   1492  CA  TYR A  99       9.755  -3.339  -5.160  1.00 29.31           C  
ATOM   1493  HA  TYR A  99       8.868  -2.726  -5.323  1.00 29.31           H  
ATOM   1494  C   TYR A  99      10.937  -2.672  -5.872  1.00 29.31           C  
ATOM   1495  CB  TYR A  99       9.953  -3.462  -3.641  1.00 29.31           C  
ATOM   1496  HB2 TYR A  99      10.919  -3.921  -3.432  1.00 29.31           H  
ATOM   1497  HB3 TYR A  99       9.189  -4.130  -3.244  1.00 29.31           H  
ATOM   1498  O   TYR A  99      12.087  -2.994  -5.592  1.00 29.31           O  
ATOM   1499  CG  TYR A  99       9.849  -2.137  -2.907  1.00 29.31           C  
ATOM   1500  CD1 TYR A  99      10.996  -1.347  -2.695  1.00 29.31           C  
ATOM   1501  HD1 TYR A  99      11.953  -1.685  -3.063  1.00 29.31           H  
ATOM   1502  CD2 TYR A  99       8.596  -1.696  -2.438  1.00 29.31           C  
ATOM   1503  HD2 TYR A  99       7.723  -2.309  -2.606  1.00 29.31           H  
ATOM   1504  CE1 TYR A  99      10.895  -0.121  -2.007  1.00 29.31           C  
ATOM   1505  HE1 TYR A  99      11.782   0.474  -1.848  1.00 29.31           H  
ATOM   1506  CE2 TYR A  99       8.490  -0.472  -1.750  1.00 29.31           C  
ATOM   1507  HE2 TYR A  99       7.535  -0.126  -1.380  1.00 29.31           H  
ATOM   1508  OH  TYR A  99       9.534   1.494  -0.861  1.00 29.31           O  
ATOM   1509  HH  TYR A  99      10.398   1.904  -0.780  1.00 29.31           H  
ATOM   1510  CZ  TYR A  99       9.640   0.315  -1.530  1.00 29.31           C  
ATOM   1511  N   VAL A 100      10.660  -1.759  -6.808  1.00 32.43           N  
ATOM   1512  H   VAL A 100       9.694  -1.590  -7.049  1.00 32.43           H  
ATOM   1513  CA  VAL A 100      11.702  -1.018  -7.538  1.00 32.43           C  
ATOM   1514  HA  VAL A 100      12.667  -1.482  -7.337  1.00 32.43           H  
ATOM   1515  C   VAL A 100      11.764   0.419  -7.018  1.00 32.43           C  
ATOM   1516  CB  VAL A 100      11.508  -1.086  -9.067  1.00 32.43           C  
ATOM   1517  HB  VAL A 100      10.630  -0.505  -9.351  1.00 32.43           H  
ATOM   1518  O   VAL A 100      10.819   1.193  -7.169  1.00 32.43           O  
ATOM   1519  CG1 VAL A 100      12.740  -0.515  -9.781  1.00 32.43           C  
ATOM   1520 HG11 VAL A 100      13.632  -1.078  -9.504  1.00 32.43           H  
ATOM   1521 HG12 VAL A 100      12.606  -0.584 -10.860  1.00 32.43           H  
ATOM   1522 HG13 VAL A 100      12.878   0.534  -9.517  1.00 32.43           H  
ATOM   1523  CG2 VAL A 100      11.313  -2.529  -9.558  1.00 32.43           C  
ATOM   1524 HG21 VAL A 100      10.386  -2.944  -9.164  1.00 32.43           H  
ATOM   1525 HG22 VAL A 100      11.256  -2.549 -10.646  1.00 32.43           H  
ATOM   1526 HG23 VAL A 100      12.149  -3.151  -9.236  1.00 32.43           H  
ATOM   1527  N   GLU A 101      12.875   0.780  -6.375  1.00 28.94           N  
ATOM   1528  H   GLU A 101      13.612   0.096  -6.277  1.00 28.94           H  
ATOM   1529  CA  GLU A 101      13.141   2.137  -5.889  1.00 28.94           C  
ATOM   1530  HA  GLU A 101      12.191   2.652  -5.744  1.00 28.94           H  
ATOM   1531  C   GLU A 101      13.960   2.923  -6.926  1.00 28.94           C  
ATOM   1532  CB  GLU A 101      13.840   2.075  -4.519  1.00 28.94           C  
ATOM   1533  HB2 GLU A 101      14.818   1.608  -4.638  1.00 28.94           H  
ATOM   1534  HB3 GLU A 101      13.240   1.463  -3.846  1.00 28.94           H  
ATOM   1535  O   GLU A 101      15.101   2.571  -7.227  1.00 28.94           O  
ATOM   1536  CG  GLU A 101      14.005   3.473  -3.898  1.00 28.94           C  
ATOM   1537  HG2 GLU A 101      14.580   4.101  -4.579  1.00 28.94           H  
ATOM   1538  HG3 GLU A 101      13.016   3.919  -3.791  1.00 28.94           H  
ATOM   1539  CD  GLU A 101      14.710   3.469  -2.531  1.00 28.94           C  
ATOM   1540  OE1 GLU A 101      14.672   4.541  -1.882  1.00 28.94           O  
ATOM   1541  OE2 GLU A 101      15.296   2.430  -2.151  1.00 28.94           O  
ATOM   1542  N   PHE A 102      13.396   4.010  -7.464  1.00 34.21           N  
ATOM   1543  H   PHE A 102      12.454   4.251  -7.188  1.00 34.21           H  
ATOM   1544  CA  PHE A 102      14.055   4.849  -8.470  1.00 34.21           C  
ATOM   1545  HA  PHE A 102      14.848   4.269  -8.942  1.00 34.21           H  
ATOM   1546  C   PHE A 102      14.684   6.102  -7.850  1.00 34.21           C  
ATOM   1547  CB  PHE A 102      13.067   5.238  -9.569  1.00 34.21           C  
ATOM   1548  HB2 PHE A 102      12.299   5.874  -9.130  1.00 34.21           H  
ATOM   1549  HB3 PHE A 102      13.599   5.829 -10.314  1.00 34.21           H  
ATOM   1550  O   PHE A 102      14.086   6.757  -6.995  1.00 34.21           O  
ATOM   1551  CG  PHE A 102      12.400   4.070 -10.271  1.00 34.21           C  
ATOM   1552  CD1 PHE A 102      13.073   3.384 -11.299  1.00 34.21           C  
ATOM   1553  HD1 PHE A 102      14.071   3.676 -11.591  1.00 34.21           H  
ATOM   1554  CD2 PHE A 102      11.104   3.670  -9.896  1.00 34.21           C  
ATOM   1555  HD2 PHE A 102      10.586   4.179  -9.097  1.00 34.21           H  
ATOM   1556  CE1 PHE A 102      12.451   2.301 -11.945  1.00 34.21           C  
ATOM   1557  HE1 PHE A 102      12.975   1.759 -12.717  1.00 34.21           H  
ATOM   1558  CE2 PHE A 102      10.483   2.588 -10.544  1.00 34.21           C  
ATOM   1559  HE2 PHE A 102       9.498   2.265 -10.239  1.00 34.21           H  
ATOM   1560  CZ  PHE A 102      11.155   1.907 -11.571  1.00 34.21           C  
ATOM   1561  HZ  PHE A 102      10.685   1.066 -12.060  1.00 34.21           H  
ATOM   1562  N   LYS A 103      15.883   6.470  -8.318  1.00 29.64           N  
ATOM   1563  H   LYS A 103      16.308   5.891  -9.029  1.00 29.64           H  
ATOM   1564  CA  LYS A 103      16.637   7.630  -7.805  1.00 29.64           C  
ATOM   1565  HA  LYS A 103      16.342   7.797  -6.769  1.00 29.64           H  
ATOM   1566  C   LYS A 103      16.312   8.952  -8.506  1.00 29.64           C  
ATOM   1567  CB  LYS A 103      18.144   7.327  -7.819  1.00 29.64           C  
ATOM   1568  HB2 LYS A 103      18.688   8.243  -7.587  1.00 29.64           H  
ATOM   1569  HB3 LYS A 103      18.445   6.987  -8.810  1.00 29.64           H  
ATOM   1570  O   LYS A 103      16.518  10.007  -7.910  1.00 29.64           O  
ATOM   1571  CG  LYS A 103      18.492   6.269  -6.762  1.00 29.64           C  
ATOM   1572  HG2 LYS A 103      17.992   5.332  -7.009  1.00 29.64           H  
ATOM   1573  HG3 LYS A 103      18.129   6.608  -5.791  1.00 29.64           H  
ATOM   1574  CD  LYS A 103      20.001   6.016  -6.664  1.00 29.64           C  
ATOM   1575  HD2 LYS A 103      20.363   5.631  -7.617  1.00 29.64           H  
ATOM   1576  HD3 LYS A 103      20.512   6.949  -6.425  1.00 29.64           H  
ATOM   1577  CE  LYS A 103      20.230   4.986  -5.551  1.00 29.64           C  
ATOM   1578  HE2 LYS A 103      19.651   4.093  -5.787  1.00 29.64           H  
ATOM   1579  HE3 LYS A 103      19.832   5.387  -4.619  1.00 29.64           H  
ATOM   1580  NZ  LYS A 103      21.659   4.631  -5.388  1.00 29.64           N  
ATOM   1581  HZ1 LYS A 103      22.204   5.446  -5.147  1.00 29.64           H  
ATOM   1582  HZ2 LYS A 103      21.746   3.950  -4.647  1.00 29.64           H  
ATOM   1583  HZ3 LYS A 103      22.003   4.206  -6.237  1.00 29.64           H  
ATOM   1584  N   ASP A 104      15.765   8.917  -9.719  1.00 31.95           N  
ATOM   1585  H   ASP A 104      15.608   8.024 -10.163  1.00 31.95           H  
ATOM   1586  CA  ASP A 104      15.329  10.106 -10.451  1.00 31.95           C  
ATOM   1587  HA  ASP A 104      15.172  10.907  -9.729  1.00 31.95           H  
ATOM   1588  C   ASP A 104      13.971   9.888 -11.145  1.00 31.95           C  
ATOM   1589  CB  ASP A 104      16.439  10.591 -11.396  1.00 31.95           C  
ATOM   1590  HB2 ASP A 104      17.369  10.700 -10.839  1.00 31.95           H  
ATOM   1591  HB3 ASP A 104      16.166  11.573 -11.783  1.00 31.95           H  
ATOM   1592  O   ASP A 104      13.520   8.760 -11.365  1.00 31.95           O  
ATOM   1593  CG  ASP A 104      16.639   9.643 -12.567  1.00 31.95           C  
ATOM   1594  OD1 ASP A 104      15.700   9.565 -13.380  1.00 31.95           O  
ATOM   1595  OD2 ASP A 104      17.679   8.964 -12.629  1.00 31.95           O  
ATOM   1596  N   ALA A 105      13.272  10.994 -11.415  1.00 30.60           N  
ATOM   1597  H   ALA A 105      13.734  11.887 -11.314  1.00 30.60           H  
ATOM   1598  CA  ALA A 105      11.899  10.972 -11.910  1.00 30.60           C  
ATOM   1599  HA  ALA A 105      11.350  10.206 -11.361  1.00 30.60           H  
ATOM   1600  C   ALA A 105      11.793  10.613 -13.401  1.00 30.60           C  
ATOM   1601  CB  ALA A 105      11.258  12.335 -11.617  1.00 30.60           C  
ATOM   1602  HB1 ALA A 105      11.305  12.546 -10.549  1.00 30.60           H  
ATOM   1603  HB2 ALA A 105      11.784  13.113 -12.172  1.00 30.60           H  
ATOM   1604  HB3 ALA A 105      10.217  12.320 -11.937  1.00 30.60           H  
ATOM   1605  O   ALA A 105      10.741  10.127 -13.817  1.00 30.60           O  
ATOM   1606  N   ASP A 106      12.855  10.836 -14.176  1.00 34.38           N  
ATOM   1607  H   ASP A 106      13.729  11.110 -13.750  1.00 34.38           H  
ATOM   1608  CA  ASP A 106      12.871  10.625 -15.626  1.00 34.38           C  
ATOM   1609  HA  ASP A 106      11.898  10.894 -16.037  1.00 34.38           H  
ATOM   1610  C   ASP A 106      13.105   9.142 -15.958  1.00 34.38           C  
ATOM   1611  CB  ASP A 106      13.921  11.557 -16.261  1.00 34.38           C  
ATOM   1612  HB2 ASP A 106      13.980  11.337 -17.327  1.00 34.38           H  
ATOM   1613  HB3 ASP A 106      14.895  11.353 -15.818  1.00 34.38           H  
ATOM   1614  O   ASP A 106      12.417   8.576 -16.810  1.00 34.38           O  
ATOM   1615  CG  ASP A 106      13.571  13.046 -16.092  1.00 34.38           C  
ATOM   1616  OD1 ASP A 106      12.368  13.390 -16.187  1.00 34.38           O  
ATOM   1617  OD2 ASP A 106      14.500  13.845 -15.838  1.00 34.38           O  
ATOM   1618  N   THR A 107      13.973   8.471 -15.198  1.00 33.56           N  
ATOM   1619  H   THR A 107      14.547   9.002 -14.560  1.00 33.56           H  
ATOM   1620  CA  THR A 107      14.212   7.021 -15.243  1.00 33.56           C  
ATOM   1621  HA  THR A 107      14.450   6.731 -16.266  1.00 33.56           H  
ATOM   1622  C   THR A 107      12.971   6.252 -14.806  1.00 33.56           C  
ATOM   1623  CB  THR A 107      15.406   6.648 -14.346  1.00 33.56           C  
ATOM   1624  HB  THR A 107      15.186   6.893 -13.307  1.00 33.56           H  
ATOM   1625  O   THR A 107      12.555   5.304 -15.469  1.00 33.56           O  
ATOM   1626  CG2 THR A 107      15.789   5.174 -14.448  1.00 33.56           C  
ATOM   1627 HG21 THR A 107      14.983   4.546 -14.069  1.00 33.56           H  
ATOM   1628 HG22 THR A 107      15.991   4.915 -15.487  1.00 33.56           H  
ATOM   1629 HG23 THR A 107      16.686   4.992 -13.855  1.00 33.56           H  
ATOM   1630  OG1 THR A 107      16.544   7.357 -14.760  1.00 33.56           O  
ATOM   1631  HG1 THR A 107      16.634   8.123 -14.187  1.00 33.56           H  
ATOM   1632  N   ALA A 108      12.311   6.707 -13.741  1.00 31.55           N  
ATOM   1633  H   ALA A 108      12.701   7.484 -13.228  1.00 31.55           H  
ATOM   1634  CA  ALA A 108      11.066   6.109 -13.274  1.00 31.55           C  
ATOM   1635  HA  ALA A 108      11.221   5.042 -13.119  1.00 31.55           H  
ATOM   1636  C   ALA A 108       9.916   6.263 -14.292  1.00 31.55           C  
ATOM   1637  CB  ALA A 108      10.763   6.755 -11.929  1.00 31.55           C  
ATOM   1638  HB1 ALA A 108       9.826   6.363 -11.533  1.00 31.55           H  
ATOM   1639  HB2 ALA A 108      10.742   7.839 -12.038  1.00 31.55           H  
ATOM   1640  HB3 ALA A 108      11.567   6.527 -11.229  1.00 31.55           H  
ATOM   1641  O   ALA A 108       9.149   5.325 -14.502  1.00 31.55           O  
ATOM   1642  N   ALA A 109       9.821   7.404 -14.984  1.00 27.52           N  
ATOM   1643  H   ALA A 109      10.461   8.157 -14.774  1.00 27.52           H  
ATOM   1644  CA  ALA A 109       8.822   7.613 -16.033  1.00 27.52           C  
ATOM   1645  HA  ALA A 109       7.845   7.328 -15.645  1.00 27.52           H  
ATOM   1646  C   ALA A 109       9.086   6.751 -17.281  1.00 27.52           C  
ATOM   1647  CB  ALA A 109       8.787   9.106 -16.379  1.00 27.52           C  
ATOM   1648  HB1 ALA A 109       8.540   9.684 -15.488  1.00 27.52           H  
ATOM   1649  HB2 ALA A 109       8.033   9.284 -17.145  1.00 27.52           H  
ATOM   1650  HB3 ALA A 109       9.759   9.426 -16.753  1.00 27.52           H  
ATOM   1651  O   ALA A 109       8.141   6.225 -17.870  1.00 27.52           O  
ATOM   1652  N   LYS A 110      10.356   6.577 -17.662  1.00 28.58           N  
ATOM   1653  H   LYS A 110      11.077   7.074 -17.159  1.00 28.58           H  
ATOM   1654  CA  LYS A 110      10.759   5.752 -18.808  1.00 28.58           C  
ATOM   1655  HA  LYS A 110      10.167   6.044 -19.675  1.00 28.58           H  
ATOM   1656  C   LYS A 110      10.479   4.261 -18.583  1.00 28.58           C  
ATOM   1657  CB  LYS A 110      12.236   6.036 -19.102  1.00 28.58           C  
ATOM   1658  HB2 LYS A 110      12.380   7.113 -19.184  1.00 28.58           H  
ATOM   1659  HB3 LYS A 110      12.854   5.661 -18.286  1.00 28.58           H  
ATOM   1660  O   LYS A 110       9.905   3.619 -19.455  1.00 28.58           O  
ATOM   1661  CG  LYS A 110      12.661   5.382 -20.418  1.00 28.58           C  
ATOM   1662  HG2 LYS A 110      12.016   5.734 -21.222  1.00 28.58           H  
ATOM   1663  HG3 LYS A 110      12.566   4.299 -20.336  1.00 28.58           H  
ATOM   1664  CD  LYS A 110      14.112   5.732 -20.740  1.00 28.58           C  
ATOM   1665  HD2 LYS A 110      14.213   6.810 -20.859  1.00 28.58           H  
ATOM   1666  HD3 LYS A 110      14.754   5.382 -19.932  1.00 28.58           H  
ATOM   1667  CE  LYS A 110      14.466   5.014 -22.040  1.00 28.58           C  
ATOM   1668  HE2 LYS A 110      14.281   3.947 -21.911  1.00 28.58           H  
ATOM   1669  HE3 LYS A 110      13.794   5.355 -22.828  1.00 28.58           H  
ATOM   1670  NZ  LYS A 110      15.875   5.257 -22.408  1.00 28.58           N  
ATOM   1671  HZ1 LYS A 110      16.468   4.897 -21.674  1.00 28.58           H  
ATOM   1672  HZ2 LYS A 110      16.036   6.247 -22.532  1.00 28.58           H  
ATOM   1673  HZ3 LYS A 110      16.059   4.760 -23.268  1.00 28.58           H  
ATOM   1674  N   VAL A 111      10.774   3.745 -17.389  1.00 31.94           N  
ATOM   1675  H   VAL A 111      11.278   4.322 -16.730  1.00 31.94           H  
ATOM   1676  CA  VAL A 111      10.480   2.348 -17.017  1.00 31.94           C  
ATOM   1677  HA  VAL A 111      10.865   1.691 -17.797  1.00 31.94           H  
ATOM   1678  C   VAL A 111       8.965   2.091 -16.945  1.00 31.94           C  
ATOM   1679  CB  VAL A 111      11.212   1.999 -15.704  1.00 31.94           C  
ATOM   1680  HB  VAL A 111      10.954   2.736 -14.943  1.00 31.94           H  
ATOM   1681  O   VAL A 111       8.490   1.046 -17.373  1.00 31.94           O  
ATOM   1682  CG1 VAL A 111      10.847   0.608 -15.173  1.00 31.94           C  
ATOM   1683 HG11 VAL A 111      11.468   0.358 -14.312  1.00 31.94           H  
ATOM   1684 HG12 VAL A 111      11.009  -0.139 -15.950  1.00 31.94           H  
ATOM   1685 HG13 VAL A 111       9.801   0.579 -14.868  1.00 31.94           H  
ATOM   1686  CG2 VAL A 111      12.733   2.021 -15.924  1.00 31.94           C  
ATOM   1687 HG21 VAL A 111      13.010   1.255 -16.648  1.00 31.94           H  
ATOM   1688 HG22 VAL A 111      13.253   1.821 -14.987  1.00 31.94           H  
ATOM   1689 HG23 VAL A 111      13.064   2.988 -16.303  1.00 31.94           H  
ATOM   1690  N   ILE A 112       8.167   3.069 -16.497  1.00 27.61           N  
ATOM   1691  H   ILE A 112       8.600   3.902 -16.124  1.00 27.61           H  
ATOM   1692  CA  ILE A 112       6.690   2.987 -16.512  1.00 27.61           C  
ATOM   1693  HA  ILE A 112       6.390   2.050 -16.044  1.00 27.61           H  
ATOM   1694  C   ILE A 112       6.106   2.956 -17.932  1.00 27.61           C  
ATOM   1695  CB  ILE A 112       6.104   4.161 -15.696  1.00 27.61           C  
ATOM   1696  HB  ILE A 112       6.633   5.075 -15.965  1.00 27.61           H  
ATOM   1697  O   ILE A 112       5.067   2.331 -18.158  1.00 27.61           O  
ATOM   1698  CG1 ILE A 112       6.337   3.860 -14.207  1.00 27.61           C  
ATOM   1699 HG12 ILE A 112       7.380   3.597 -14.032  1.00 27.61           H  
ATOM   1700 HG13 ILE A 112       5.735   2.996 -13.925  1.00 27.61           H  
ATOM   1701  CG2 ILE A 112       4.597   4.393 -15.949  1.00 27.61           C  
ATOM   1702 HG21 ILE A 112       4.216   5.220 -15.351  1.00 27.61           H  
ATOM   1703 HG22 ILE A 112       4.037   3.485 -15.727  1.00 27.61           H  
ATOM   1704 HG23 ILE A 112       4.429   4.666 -16.991  1.00 27.61           H  
ATOM   1705  CD1 ILE A 112       5.983   5.029 -13.297  1.00 27.61           C  
ATOM   1706 HD11 ILE A 112       6.236   4.732 -12.279  1.00 27.61           H  
ATOM   1707 HD12 ILE A 112       6.538   5.913 -13.609  1.00 27.61           H  
ATOM   1708 HD13 ILE A 112       4.914   5.242 -13.316  1.00 27.61           H  
ATOM   1709  N   LEU A 113       6.735   3.651 -18.880  1.00 25.60           N  
ATOM   1710  H   LEU A 113       7.577   4.150 -18.631  1.00 25.60           H  
ATOM   1711  CA  LEU A 113       6.331   3.646 -20.287  1.00 25.60           C  
ATOM   1712  HA  LEU A 113       5.252   3.792 -20.349  1.00 25.60           H  
ATOM   1713  C   LEU A 113       6.608   2.290 -20.950  1.00 25.60           C  
ATOM   1714  CB  LEU A 113       7.037   4.807 -21.012  1.00 25.60           C  
ATOM   1715  HB2 LEU A 113       7.180   4.547 -22.061  1.00 25.60           H  
ATOM   1716  HB3 LEU A 113       8.028   4.949 -20.581  1.00 25.60           H  
ATOM   1717  O   LEU A 113       5.755   1.803 -21.684  1.00 25.60           O  
ATOM   1718  CG  LEU A 113       6.240   6.120 -20.926  1.00 25.60           C  
ATOM   1719  HG  LEU A 113       5.740   6.186 -19.960  1.00 25.60           H  
ATOM   1720  CD1 LEU A 113       7.156   7.336 -21.067  1.00 25.60           C  
ATOM   1721 HD11 LEU A 113       7.889   7.332 -20.259  1.00 25.60           H  
ATOM   1722 HD12 LEU A 113       6.568   8.252 -21.010  1.00 25.60           H  
ATOM   1723 HD13 LEU A 113       7.680   7.293 -22.022  1.00 25.60           H  
ATOM   1724  CD2 LEU A 113       5.192   6.190 -22.041  1.00 25.60           C  
ATOM   1725 HD21 LEU A 113       4.605   7.103 -21.946  1.00 25.60           H  
ATOM   1726 HD22 LEU A 113       5.680   6.171 -23.016  1.00 25.60           H  
ATOM   1727 HD23 LEU A 113       4.524   5.332 -21.973  1.00 25.60           H  
ATOM   1728  N   GLU A 114       7.737   1.653 -20.641  1.00 25.56           N  
ATOM   1729  H   GLU A 114       8.423   2.123 -20.068  1.00 25.56           H  
ATOM   1730  CA  GLU A 114       8.094   0.333 -21.186  1.00 25.56           C  
ATOM   1731  HA  GLU A 114       7.878   0.322 -22.254  1.00 25.56           H  
ATOM   1732  C   GLU A 114       7.241  -0.805 -20.581  1.00 25.56           C  
ATOM   1733  CB  GLU A 114       9.612   0.113 -21.020  1.00 25.56           C  
ATOM   1734  HB2 GLU A 114       9.844  -0.936 -21.208  1.00 25.56           H  
ATOM   1735  HB3 GLU A 114       9.896   0.355 -19.996  1.00 25.56           H  
ATOM   1736  O   GLU A 114       6.873  -1.741 -21.288  1.00 25.56           O  
ATOM   1737  CG  GLU A 114      10.418   0.981 -22.016  1.00 25.56           C  
ATOM   1738  HG2 GLU A 114      10.203   0.634 -23.027  1.00 25.56           H  
ATOM   1739  HG3 GLU A 114      10.070   2.011 -21.945  1.00 25.56           H  
ATOM   1740  CD  GLU A 114      11.948   0.983 -21.799  1.00 25.56           C  
ATOM   1741  OE1 GLU A 114      12.640   1.763 -22.506  1.00 25.56           O  
ATOM   1742  OE2 GLU A 114      12.438   0.285 -20.885  1.00 25.56           O  
ATOM   1743  N   LEU A 115       6.798  -0.682 -19.321  1.00 30.01           N  
ATOM   1744  H   LEU A 115       7.178   0.070 -18.764  1.00 30.01           H  
ATOM   1745  CA  LEU A 115       5.866  -1.631 -18.685  1.00 30.01           C  
ATOM   1746  HA  LEU A 115       6.215  -2.643 -18.890  1.00 30.01           H  
ATOM   1747  C   LEU A 115       4.424  -1.571 -19.237  1.00 30.01           C  
ATOM   1748  CB  LEU A 115       5.875  -1.397 -17.162  1.00 30.01           C  
ATOM   1749  HB2 LEU A 115       5.045  -1.945 -16.716  1.00 30.01           H  
ATOM   1750  HB3 LEU A 115       5.704  -0.335 -16.981  1.00 30.01           H  
ATOM   1751  O   LEU A 115       3.646  -2.494 -19.006  1.00 30.01           O  
ATOM   1752  CG  LEU A 115       7.173  -1.833 -16.454  1.00 30.01           C  
ATOM   1753  HG  LEU A 115       8.040  -1.407 -16.958  1.00 30.01           H  
ATOM   1754  CD1 LEU A 115       7.150  -1.328 -15.008  1.00 30.01           C  
ATOM   1755 HD11 LEU A 115       8.072  -1.627 -14.510  1.00 30.01           H  
ATOM   1756 HD12 LEU A 115       7.090  -0.239 -15.008  1.00 30.01           H  
ATOM   1757 HD13 LEU A 115       6.296  -1.751 -14.479  1.00 30.01           H  
ATOM   1758  CD2 LEU A 115       7.334  -3.354 -16.428  1.00 30.01           C  
ATOM   1759 HD21 LEU A 115       7.463  -3.734 -17.442  1.00 30.01           H  
ATOM   1760 HD22 LEU A 115       6.458  -3.822 -15.979  1.00 30.01           H  
ATOM   1761 HD23 LEU A 115       8.225  -3.624 -15.863  1.00 30.01           H  
ATOM   1762  N   ASN A 116       4.055  -0.513 -19.972  1.00 29.44           N  
ATOM   1763  H   ASN A 116       4.756   0.189 -20.160  1.00 29.44           H  
ATOM   1764  CA  ASN A 116       2.752  -0.386 -20.647  1.00 29.44           C  
ATOM   1765  HA  ASN A 116       2.010  -0.947 -20.078  1.00 29.44           H  
ATOM   1766  C   ASN A 116       2.715  -1.016 -22.053  1.00 29.44           C  
ATOM   1767  CB  ASN A 116       2.314   1.089 -20.673  1.00 29.44           C  
ATOM   1768  HB2 ASN A 116       3.187   1.735 -20.761  1.00 29.44           H  
ATOM   1769  HB3 ASN A 116       1.688   1.272 -21.547  1.00 29.44           H  
ATOM   1770  O   ASN A 116       1.676  -0.968 -22.705  1.00 29.44           O  
ATOM   1771  CG  ASN A 116       1.478   1.479 -19.471  1.00 29.44           C  
ATOM   1772  ND2 ASN A 116       1.874   2.506 -18.761  1.00 29.44           N  
ATOM   1773 HD21 ASN A 116       2.830   2.808 -18.881  1.00 29.44           H  
ATOM   1774 HD22 ASN A 116       1.344   2.660 -17.915  1.00 29.44           H  
ATOM   1775  OD1 ASN A 116       0.456   0.903 -19.144  1.00 29.44           O  
ATOM   1776  N   GLY A 117       3.804  -1.641 -22.513  1.00 23.80           N  
ATOM   1777  H   GLY A 117       4.657  -1.607 -21.973  1.00 23.80           H  
ATOM   1778  CA  GLY A 117       3.758  -2.565 -23.655  1.00 23.80           C  
ATOM   1779  HA2 GLY A 117       4.773  -2.732 -24.017  1.00 23.80           H  
ATOM   1780  HA3 GLY A 117       3.170  -2.125 -24.460  1.00 23.80           H  
ATOM   1781  C   GLY A 117       3.149  -3.933 -23.311  1.00 23.80           C  
ATOM   1782  O   GLY A 117       3.061  -4.797 -24.176  1.00 23.80           O  
ATOM   1783  N   VAL A 118       2.750  -4.150 -22.051  1.00 27.99           N  
ATOM   1784  H   VAL A 118       2.838  -3.395 -21.386  1.00 27.99           H  
ATOM   1785  CA  VAL A 118       2.224  -5.422 -21.550  1.00 27.99           C  
ATOM   1786  HA  VAL A 118       2.469  -6.211 -22.261  1.00 27.99           H  
ATOM   1787  C   VAL A 118       0.703  -5.346 -21.441  1.00 27.99           C  
ATOM   1788  CB  VAL A 118       2.886  -5.802 -20.209  1.00 27.99           C  
ATOM   1789  HB  VAL A 118       2.620  -5.066 -19.450  1.00 27.99           H  
ATOM   1790  O   VAL A 118       0.148  -4.628 -20.608  1.00 27.99           O  
ATOM   1791  CG1 VAL A 118       2.427  -7.186 -19.731  1.00 27.99           C  
ATOM   1792 HG11 VAL A 118       1.353  -7.180 -19.544  1.00 27.99           H  
ATOM   1793 HG12 VAL A 118       2.928  -7.438 -18.796  1.00 27.99           H  
ATOM   1794 HG13 VAL A 118       2.656  -7.942 -20.482  1.00 27.99           H  
ATOM   1795  CG2 VAL A 118       4.418  -5.835 -20.333  1.00 27.99           C  
ATOM   1796 HG21 VAL A 118       4.716  -6.516 -21.130  1.00 27.99           H  
ATOM   1797 HG22 VAL A 118       4.801  -4.838 -20.551  1.00 27.99           H  
ATOM   1798 HG23 VAL A 118       4.858  -6.163 -19.391  1.00 27.99           H  
ATOM   1799  N   THR A 119       0.016  -6.119 -22.275  1.00 23.88           N  
ATOM   1800  H   THR A 119       0.507  -6.628 -22.996  1.00 23.88           H  
ATOM   1801  CA  THR A 119      -1.400  -6.453 -22.118  1.00 23.88           C  
ATOM   1802  HA  THR A 119      -1.970  -5.529 -22.014  1.00 23.88           H  
ATOM   1803  C   THR A 119      -1.575  -7.273 -20.838  1.00 23.88           C  
ATOM   1804  CB  THR A 119      -1.929  -7.234 -23.346  1.00 23.88           C  
ATOM   1805  HB  THR A 119      -2.499  -8.103 -23.020  1.00 23.88           H  
ATOM   1806  O   THR A 119      -1.209  -8.443 -20.775  1.00 23.88           O  
ATOM   1807  CG2 THR A 119      -2.843  -6.366 -24.207  1.00 23.88           C  
ATOM   1808 HG21 THR A 119      -3.689  -6.018 -23.615  1.00 23.88           H  
ATOM   1809 HG22 THR A 119      -3.220  -6.948 -25.048  1.00 23.88           H  
ATOM   1810 HG23 THR A 119      -2.287  -5.508 -24.585  1.00 23.88           H  
ATOM   1811  OG1 THR A 119      -0.881  -7.658 -24.197  1.00 23.88           O  
ATOM   1812  HG1 THR A 119      -1.275  -8.112 -24.946  1.00 23.88           H  
ATOM   1813  N   PHE A 120      -2.132  -6.661 -19.792  1.00 27.95           N  
ATOM   1814  H   PHE A 120      -2.324  -5.672 -19.857  1.00 27.95           H  
ATOM   1815  CA  PHE A 120      -2.569  -7.377 -18.594  1.00 27.95           C  
ATOM   1816  HA  PHE A 120      -1.898  -8.213 -18.399  1.00 27.95           H  
ATOM   1817  C   PHE A 120      -3.970  -7.935 -18.846  1.00 27.95           C  
ATOM   1818  CB  PHE A 120      -2.538  -6.453 -17.363  1.00 27.95           C  
ATOM   1819  HB2 PHE A 120      -3.026  -6.966 -16.535  1.00 27.95           H  
ATOM   1820  HB3 PHE A 120      -3.115  -5.552 -17.571  1.00 27.95           H  
ATOM   1821  O   PHE A 120      -4.950  -7.195 -18.772  1.00 27.95           O  
ATOM   1822  CG  PHE A 120      -1.142  -6.061 -16.921  1.00 27.95           C  
ATOM   1823  CD1 PHE A 120      -0.428  -6.885 -16.030  1.00 27.95           C  
ATOM   1824  HD1 PHE A 120      -0.889  -7.779 -15.638  1.00 27.95           H  
ATOM   1825  CD2 PHE A 120      -0.535  -4.900 -17.435  1.00 27.95           C  
ATOM   1826  HD2 PHE A 120      -1.063  -4.278 -18.143  1.00 27.95           H  
ATOM   1827  CE1 PHE A 120       0.895  -6.564 -15.677  1.00 27.95           C  
ATOM   1828  HE1 PHE A 120       1.454  -7.216 -15.022  1.00 27.95           H  
ATOM   1829  CE2 PHE A 120       0.787  -4.579 -17.085  1.00 27.95           C  
ATOM   1830  HE2 PHE A 120       1.268  -3.720 -17.530  1.00 27.95           H  
ATOM   1831  CZ  PHE A 120       1.507  -5.420 -16.219  1.00 27.95           C  
ATOM   1832  HZ  PHE A 120       2.540  -5.203 -15.994  1.00 27.95           H  
ATOM   1833  N   MET A 121      -4.078  -9.233 -19.132  1.00 22.01           N  
ATOM   1834  H   MET A 121      -3.241  -9.787 -19.239  1.00 22.01           H  
ATOM   1835  CA  MET A 121      -5.348  -9.930 -18.940  1.00 22.01           C  
ATOM   1836  HA  MET A 121      -6.167  -9.278 -19.243  1.00 22.01           H  
ATOM   1837  C   MET A 121      -5.494 -10.181 -17.426  1.00 22.01           C  
ATOM   1838  CB  MET A 121      -5.445 -11.189 -19.824  1.00 22.01           C  
ATOM   1839  HB2 MET A 121      -6.399 -11.672 -19.610  1.00 22.01           H  
ATOM   1840  HB3 MET A 121      -4.645 -11.888 -19.582  1.00 22.01           H  
ATOM   1841  O   MET A 121      -4.689 -10.879 -16.815  1.00 22.01           O  
ATOM   1842  CG  MET A 121      -5.397 -10.842 -21.326  1.00 22.01           C  
ATOM   1843  HG2 MET A 121      -5.837  -9.856 -21.473  1.00 22.01           H  
ATOM   1844  HG3 MET A 121      -4.354 -10.798 -21.643  1.00 22.01           H  
ATOM   1845  SD  MET A 121      -6.294 -12.001 -22.399  1.00 22.01           S  
ATOM   1846  CE  MET A 121      -5.986 -11.286 -24.038  1.00 22.01           C  
ATOM   1847  HE1 MET A 121      -6.503 -11.877 -24.793  1.00 22.01           H  
ATOM   1848  HE2 MET A 121      -6.355 -10.261 -24.070  1.00 22.01           H  
ATOM   1849  HE3 MET A 121      -4.916 -11.297 -24.246  1.00 22.01           H  
ATOM   1850  N   ASP A 122      -6.465  -9.513 -16.806  1.00 24.94           N  
ATOM   1851  H   ASP A 122      -7.083  -8.989 -17.409  1.00 24.94           H  
ATOM   1852  CA  ASP A 122      -7.019  -9.788 -15.468  1.00 24.94           C  
ATOM   1853  HA  ASP A 122      -7.935  -9.196 -15.442  1.00 24.94           H  
ATOM   1854  C   ASP A 122      -6.331  -9.316 -14.168  1.00 24.94           C  
ATOM   1855  CB  ASP A 122      -7.505 -11.250 -15.388  1.00 24.94           C  
ATOM   1856  HB2 ASP A 122      -6.666 -11.934 -15.522  1.00 24.94           H  
ATOM   1857  HB3 ASP A 122      -7.929 -11.447 -14.403  1.00 24.94           H  
ATOM   1858  O   ASP A 122      -6.829  -9.666 -13.096  1.00 24.94           O  
ATOM   1859  CG  ASP A 122      -8.603 -11.553 -16.404  1.00 24.94           C  
ATOM   1860  OD1 ASP A 122      -9.306 -10.593 -16.797  1.00 24.94           O  
ATOM   1861  OD2 ASP A 122      -8.735 -12.744 -16.750  1.00 24.94           O  
ATOM   1862  N   ARG A 123      -5.271  -8.483 -14.145  1.00 26.47           N  
ATOM   1863  H   ARG A 123      -4.866  -8.193 -15.023  1.00 26.47           H  
ATOM   1864  CA  ARG A 123      -4.708  -7.991 -12.851  1.00 26.47           C  
ATOM   1865  HA  ARG A 123      -5.518  -7.999 -12.121  1.00 26.47           H  
ATOM   1866  C   ARG A 123      -4.219  -6.532 -12.872  1.00 26.47           C  
ATOM   1867  CB  ARG A 123      -3.632  -8.976 -12.328  1.00 26.47           C  
ATOM   1868  HB2 ARG A 123      -2.824  -9.049 -13.056  1.00 26.47           H  
ATOM   1869  HB3 ARG A 123      -3.223  -8.586 -11.396  1.00 26.47           H  
ATOM   1870  O   ARG A 123      -3.473  -6.130 -13.757  1.00 26.47           O  
ATOM   1871  CG  ARG A 123      -4.213 -10.383 -12.062  1.00 26.47           C  
ATOM   1872  HG2 ARG A 123      -5.070 -10.287 -11.396  1.00 26.47           H  
ATOM   1873  HG3 ARG A 123      -4.537 -10.813 -13.010  1.00 26.47           H  
ATOM   1874  CD  ARG A 123      -3.256 -11.398 -11.443  1.00 26.47           C  
ATOM   1875  HD2 ARG A 123      -2.945 -11.043 -10.461  1.00 26.47           H  
ATOM   1876  HD3 ARG A 123      -2.384 -11.494 -12.090  1.00 26.47           H  
ATOM   1877  NE  ARG A 123      -3.934 -12.706 -11.322  1.00 26.47           N  
ATOM   1878  HE  ARG A 123      -4.881 -12.744 -11.670  1.00 26.47           H  
ATOM   1879  NH1 ARG A 123      -2.175 -13.915 -10.485  1.00 26.47           N  
ATOM   1880 HH11 ARG A 123      -1.781 -14.801 -10.203  1.00 26.47           H  
ATOM   1881 HH12 ARG A 123      -1.591 -13.094 -10.555  1.00 26.47           H  
ATOM   1882  NH2 ARG A 123      -4.123 -14.931 -10.872  1.00 26.47           N  
ATOM   1883 HH21 ARG A 123      -5.064 -14.923 -11.241  1.00 26.47           H  
ATOM   1884 HH22 ARG A 123      -3.715 -15.808 -10.584  1.00 26.47           H  
ATOM   1885  CZ  ARG A 123      -3.411 -13.840 -10.893  1.00 26.47           C  
ATOM   1886  N   GLU A 124      -4.623  -5.736 -11.870  1.00 25.82           N  
ATOM   1887  H   GLU A 124      -5.244  -6.139 -11.183  1.00 25.82           H  
ATOM   1888  CA  GLU A 124      -4.245  -4.317 -11.699  1.00 25.82           C  
ATOM   1889  HA  GLU A 124      -4.556  -3.760 -12.583  1.00 25.82           H  
ATOM   1890  C   GLU A 124      -2.726  -4.119 -11.515  1.00 25.82           C  
ATOM   1891  CB  GLU A 124      -4.921  -3.697 -10.452  1.00 25.82           C  
ATOM   1892  HB2 GLU A 124      -4.905  -4.429  -9.645  1.00 25.82           H  
ATOM   1893  HB3 GLU A 124      -4.311  -2.851 -10.133  1.00 25.82           H  
ATOM   1894  O   GLU A 124      -2.141  -4.570 -10.527  1.00 25.82           O  
ATOM   1895  CG  GLU A 124      -6.347  -3.146 -10.612  1.00 25.82           C  
ATOM   1896  HG2 GLU A 124      -6.362  -2.475 -11.471  1.00 25.82           H  
ATOM   1897  HG3 GLU A 124      -7.028  -3.974 -10.809  1.00 25.82           H  
ATOM   1898  CD  GLU A 124      -6.801  -2.378  -9.347  1.00 25.82           C  
ATOM   1899  OE1 GLU A 124      -7.590  -1.416  -9.501  1.00 25.82           O  
ATOM   1900  OE2 GLU A 124      -6.298  -2.686  -8.228  1.00 25.82           O  
ATOM   1901  N   LEU A 125      -2.101  -3.314 -12.380  1.00 29.48           N  
ATOM   1902  H   LEU A 125      -2.587  -3.046 -13.224  1.00 29.48           H  
ATOM   1903  CA  LEU A 125      -0.758  -2.774 -12.157  1.00 29.48           C  
ATOM   1904  HA  LEU A 125      -0.113  -3.593 -11.837  1.00 29.48           H  
ATOM   1905  C   LEU A 125      -0.794  -1.697 -11.050  1.00 29.48           C  
ATOM   1906  CB  LEU A 125      -0.219  -2.220 -13.493  1.00 29.48           C  
ATOM   1907  HB2 LEU A 125      -0.826  -1.360 -13.776  1.00 29.48           H  
ATOM   1908  HB3 LEU A 125      -0.335  -2.974 -14.272  1.00 29.48           H  
ATOM   1909  O   LEU A 125      -1.325  -0.599 -11.239  1.00 29.48           O  
ATOM   1910  CG  LEU A 125       1.262  -1.795 -13.435  1.00 29.48           C  
ATOM   1911  HG  LEU A 125       1.455  -1.277 -12.496  1.00 29.48           H  
ATOM   1912  CD1 LEU A 125       2.201  -2.994 -13.535  1.00 29.48           C  
ATOM   1913 HD11 LEU A 125       1.984  -3.723 -12.754  1.00 29.48           H  
ATOM   1914 HD12 LEU A 125       2.077  -3.472 -14.507  1.00 29.48           H  
ATOM   1915 HD13 LEU A 125       3.237  -2.668 -13.438  1.00 29.48           H  
ATOM   1916  CD2 LEU A 125       1.594  -0.833 -14.575  1.00 29.48           C  
ATOM   1917 HD21 LEU A 125       0.974   0.061 -14.503  1.00 29.48           H  
ATOM   1918 HD22 LEU A 125       1.405  -1.319 -15.533  1.00 29.48           H  
ATOM   1919 HD23 LEU A 125       2.645  -0.548 -14.529  1.00 29.48           H  
ATOM   1920  N   ARG A 126      -0.203  -1.977  -9.880  1.00 29.55           N  
ATOM   1921  H   ARG A 126       0.165  -2.910  -9.766  1.00 29.55           H  
ATOM   1922  CA  ARG A 126      -0.122  -1.026  -8.751  1.00 29.55           C  
ATOM   1923  HA  ARG A 126      -0.863  -0.241  -8.903  1.00 29.55           H  
ATOM   1924  C   ARG A 126       1.235  -0.332  -8.688  1.00 29.55           C  
ATOM   1925  CB  ARG A 126      -0.461  -1.727  -7.427  1.00 29.55           C  
ATOM   1926  HB2 ARG A 126       0.157  -2.619  -7.316  1.00 29.55           H  
ATOM   1927  HB3 ARG A 126      -0.254  -1.051  -6.598  1.00 29.55           H  
ATOM   1928  O   ARG A 126       2.141  -0.781  -7.996  1.00 29.55           O  
ATOM   1929  CG  ARG A 126      -1.937  -2.113  -7.390  1.00 29.55           C  
ATOM   1930  HG2 ARG A 126      -2.160  -2.784  -8.220  1.00 29.55           H  
ATOM   1931  HG3 ARG A 126      -2.550  -1.218  -7.492  1.00 29.55           H  
ATOM   1932  CD  ARG A 126      -2.288  -2.821  -6.086  1.00 29.55           C  
ATOM   1933  HD2 ARG A 126      -2.090  -2.160  -5.242  1.00 29.55           H  
ATOM   1934  HD3 ARG A 126      -1.696  -3.732  -5.995  1.00 29.55           H  
ATOM   1935  NE  ARG A 126      -3.704  -3.168  -6.141  1.00 29.55           N  
ATOM   1936  HE  ARG A 126      -4.156  -3.163  -7.044  1.00 29.55           H  
ATOM   1937  NH1 ARG A 126      -4.174  -3.474  -3.906  1.00 29.55           N  
ATOM   1938 HH11 ARG A 126      -3.258  -3.836  -3.685  1.00 29.55           H  
ATOM   1939 HH12 ARG A 126      -4.968  -3.545  -3.286  1.00 29.55           H  
ATOM   1940  NH2 ARG A 126      -5.790  -3.349  -5.461  1.00 29.55           N  
ATOM   1941 HH21 ARG A 126      -6.102  -3.188  -6.407  1.00 29.55           H  
ATOM   1942 HH22 ARG A 126      -6.464  -3.326  -4.709  1.00 29.55           H  
ATOM   1943  CZ  ARG A 126      -4.537  -3.344  -5.152  1.00 29.55           C  
ATOM   1944  N   LEU A 127       1.355   0.822  -9.340  1.00 28.22           N  
ATOM   1945  H   LEU A 127       0.600   1.099  -9.950  1.00 28.22           H  
ATOM   1946  CA  LEU A 127       2.535   1.687  -9.223  1.00 28.22           C  
ATOM   1947  HA  LEU A 127       3.427   1.062  -9.176  1.00 28.22           H  
ATOM   1948  C   LEU A 127       2.473   2.514  -7.923  1.00 28.22           C  
ATOM   1949  CB  LEU A 127       2.635   2.570 -10.481  1.00 28.22           C  
ATOM   1950  HB2 LEU A 127       1.667   3.042 -10.648  1.00 28.22           H  
ATOM   1951  HB3 LEU A 127       3.362   3.364 -10.308  1.00 28.22           H  
ATOM   1952  O   LEU A 127       1.606   3.376  -7.761  1.00 28.22           O  
ATOM   1953  CG  LEU A 127       3.049   1.792 -11.748  1.00 28.22           C  
ATOM   1954  HG  LEU A 127       2.507   0.848 -11.795  1.00 28.22           H  
ATOM   1955  CD1 LEU A 127       2.696   2.598 -12.996  1.00 28.22           C  
ATOM   1956 HD11 LEU A 127       1.618   2.755 -13.044  1.00 28.22           H  
ATOM   1957 HD12 LEU A 127       3.211   3.559 -12.986  1.00 28.22           H  
ATOM   1958 HD13 LEU A 127       2.998   2.042 -13.883  1.00 28.22           H  
ATOM   1959  CD2 LEU A 127       4.552   1.506 -11.755  1.00 28.22           C  
ATOM   1960 HD21 LEU A 127       4.817   0.847 -10.928  1.00 28.22           H  
ATOM   1961 HD22 LEU A 127       5.122   2.432 -11.680  1.00 28.22           H  
ATOM   1962 HD23 LEU A 127       4.821   0.996 -12.681  1.00 28.22           H  
ATOM   1963  N   ARG A 128       3.401   2.279  -6.985  1.00 30.12           N  
ATOM   1964  H   ARG A 128       4.071   1.545  -7.167  1.00 30.12           H  
ATOM   1965  CA  ARG A 128       3.639   3.159  -5.823  1.00 30.12           C  
ATOM   1966  HA  ARG A 128       2.792   3.833  -5.693  1.00 30.12           H  
ATOM   1967  C   ARG A 128       4.870   4.022  -6.101  1.00 30.12           C  
ATOM   1968  CB  ARG A 128       3.806   2.342  -4.527  1.00 30.12           C  
ATOM   1969  HB2 ARG A 128       4.544   1.557  -4.686  1.00 30.12           H  
ATOM   1970  HB3 ARG A 128       4.184   3.008  -3.751  1.00 30.12           H  
ATOM   1971  O   ARG A 128       5.975   3.508  -6.174  1.00 30.12           O  
ATOM   1972  CG  ARG A 128       2.489   1.720  -4.034  1.00 30.12           C  
ATOM   1973  HG2 ARG A 128       2.133   0.998  -4.769  1.00 30.12           H  
ATOM   1974  HG3 ARG A 128       1.742   2.505  -3.914  1.00 30.12           H  
ATOM   1975  CD  ARG A 128       2.704   1.014  -2.687  1.00 30.12           C  
ATOM   1976  HD2 ARG A 128       3.450   0.232  -2.826  1.00 30.12           H  
ATOM   1977  HD3 ARG A 128       3.089   1.739  -1.969  1.00 30.12           H  
ATOM   1978  NE  ARG A 128       1.456   0.417  -2.167  1.00 30.12           N  
ATOM   1979  HE  ARG A 128       0.639   0.494  -2.756  1.00 30.12           H  
ATOM   1980  NH1 ARG A 128       2.350  -0.533  -0.276  1.00 30.12           N  
ATOM   1981 HH11 ARG A 128       2.272  -1.174   0.501  1.00 30.12           H  
ATOM   1982 HH12 ARG A 128       3.263  -0.204  -0.553  1.00 30.12           H  
ATOM   1983  NH2 ARG A 128       0.192  -0.840  -0.742  1.00 30.12           N  
ATOM   1984 HH21 ARG A 128       0.135  -1.467   0.048  1.00 30.12           H  
ATOM   1985 HH22 ARG A 128      -0.604  -0.760  -1.359  1.00 30.12           H  
ATOM   1986  CZ  ARG A 128       1.338  -0.309  -1.067  1.00 30.12           C  
ATOM   1987  N   TYR A 129       4.677   5.332  -6.251  1.00 29.45           N  
ATOM   1988  H   TYR A 129       3.734   5.689  -6.194  1.00 29.45           H  
ATOM   1989  CA  TYR A 129       5.760   6.284  -6.521  1.00 29.45           C  
ATOM   1990  HA  TYR A 129       6.593   5.748  -6.975  1.00 29.45           H  
ATOM   1991  C   TYR A 129       6.252   6.925  -5.217  1.00 29.45           C  
ATOM   1992  CB  TYR A 129       5.278   7.342  -7.529  1.00 29.45           C  
ATOM   1993  HB2 TYR A 129       4.355   7.000  -7.998  1.00 29.45           H  
ATOM   1994  HB3 TYR A 129       5.032   8.268  -7.008  1.00 29.45           H  
ATOM   1995  O   TYR A 129       5.455   7.520  -4.486  1.00 29.45           O  
ATOM   1996  CG  TYR A 129       6.254   7.639  -8.649  1.00 29.45           C  
ATOM   1997  CD1 TYR A 129       7.056   8.800  -8.627  1.00 29.45           C  
ATOM   1998  HD1 TYR A 129       7.034   9.456  -7.770  1.00 29.45           H  
ATOM   1999  CD2 TYR A 129       6.325   6.759  -9.742  1.00 29.45           C  
ATOM   2000  HD2 TYR A 129       5.761   5.838  -9.750  1.00 29.45           H  
ATOM   2001  CE1 TYR A 129       7.853   9.133  -9.744  1.00 29.45           C  
ATOM   2002  HE1 TYR A 129       8.434  10.044  -9.756  1.00 29.45           H  
ATOM   2003  CE2 TYR A 129       7.144   7.085 -10.834  1.00 29.45           C  
ATOM   2004  HE2 TYR A 129       7.272   6.419 -11.674  1.00 29.45           H  
ATOM   2005  OH  TYR A 129       8.464   8.635 -12.036  1.00 29.45           O  
ATOM   2006  HH  TYR A 129       8.998   9.432 -12.011  1.00 29.45           H  
ATOM   2007  CZ  TYR A 129       7.850   8.292 -10.875  1.00 29.45           C  
ATOM   2008  N   HIS A 130       7.555   6.853  -4.939  1.00 32.34           N  
ATOM   2009  H   HIS A 130       8.159   6.341  -5.566  1.00 32.34           H  
ATOM   2010  CA  HIS A 130       8.200   7.616  -3.869  1.00 32.34           C  
ATOM   2011  HA  HIS A 130       7.442   8.022  -3.199  1.00 32.34           H  
ATOM   2012  C   HIS A 130       8.964   8.792  -4.493  1.00 32.34           C  
ATOM   2013  CB  HIS A 130       9.099   6.691  -3.033  1.00 32.34           C  
ATOM   2014  HB2 HIS A 130       9.890   6.288  -3.664  1.00 32.34           H  
ATOM   2015  HB3 HIS A 130       8.506   5.855  -2.664  1.00 32.34           H  
ATOM   2016  O   HIS A 130       9.867   8.584  -5.295  1.00 32.34           O  
ATOM   2017  CG  HIS A 130       9.722   7.393  -1.852  1.00 32.34           C  
ATOM   2018  CD2 HIS A 130       9.106   7.719  -0.674  1.00 32.34           C  
ATOM   2019  HD2 HIS A 130       8.078   7.505  -0.418  1.00 32.34           H  
ATOM   2020  ND1 HIS A 130      11.025   7.824  -1.759  1.00 32.34           N  
ATOM   2021  HD1 HIS A 130      11.770   7.592  -2.400  1.00 32.34           H  
ATOM   2022  CE1 HIS A 130      11.187   8.396  -0.554  1.00 32.34           C  
ATOM   2023  HE1 HIS A 130      12.126   8.767  -0.170  1.00 32.34           H  
ATOM   2024  NE2 HIS A 130      10.032   8.383   0.135  1.00 32.34           N  
ATOM   2025  N   ILE A 131       8.584  10.034  -4.169  1.00 32.68           N  
ATOM   2026  H   ILE A 131       7.860  10.147  -3.474  1.00 32.68           H  
ATOM   2027  CA  ILE A 131       9.305  11.233  -4.625  1.00 32.68           C  
ATOM   2028  HA  ILE A 131       9.837  10.997  -5.547  1.00 32.68           H  
ATOM   2029  C   ILE A 131      10.312  11.597  -3.529  1.00 32.68           C  
ATOM   2030  CB  ILE A 131       8.355  12.412  -4.950  1.00 32.68           C  
ATOM   2031  HB  ILE A 131       7.813  12.681  -4.044  1.00 32.68           H  
ATOM   2032  O   ILE A 131       9.882  12.068  -2.471  1.00 32.68           O  
ATOM   2033  CG1 ILE A 131       7.322  12.011  -6.030  1.00 32.68           C  
ATOM   2034 HG12 ILE A 131       7.839  11.780  -6.961  1.00 32.68           H  
ATOM   2035 HG13 ILE A 131       6.797  11.112  -5.707  1.00 32.68           H  
ATOM   2036  CG2 ILE A 131       9.170  13.639  -5.416  1.00 32.68           C  
ATOM   2037 HG21 ILE A 131       9.878  13.938  -4.643  1.00 32.68           H  
ATOM   2038 HG22 ILE A 131       8.512  14.488  -5.600  1.00 32.68           H  
ATOM   2039 HG23 ILE A 131       9.721  13.395  -6.325  1.00 32.68           H  
ATOM   2040  CD1 ILE A 131       6.251  13.077  -6.304  1.00 32.68           C  
ATOM   2041 HD11 ILE A 131       5.479  12.650  -6.943  1.00 32.68           H  
ATOM   2042 HD12 ILE A 131       6.686  13.936  -6.814  1.00 32.68           H  
ATOM   2043 HD13 ILE A 131       5.795  13.397  -5.367  1.00 32.68           H  
ATOM   2044  N   PRO A 132      11.625  11.400  -3.737  1.00 33.77           N  
ATOM   2045  CA  PRO A 132      12.614  11.837  -2.766  1.00 33.77           C  
ATOM   2046  HA  PRO A 132      12.350  11.462  -1.777  1.00 33.77           H  
ATOM   2047  C   PRO A 132      12.661  13.371  -2.727  1.00 33.77           C  
ATOM   2048  CB  PRO A 132      13.932  11.192  -3.202  1.00 33.77           C  
ATOM   2049  HB2 PRO A 132      14.797  11.804  -2.947  1.00 33.77           H  
ATOM   2050  HB3 PRO A 132      14.019  10.205  -2.746  1.00 33.77           H  
ATOM   2051  O   PRO A 132      12.686  14.044  -3.761  1.00 33.77           O  
ATOM   2052  CG  PRO A 132      13.772  11.035  -4.714  1.00 33.77           C  
ATOM   2053  HG2 PRO A 132      14.370  10.211  -5.103  1.00 33.77           H  
ATOM   2054  HG3 PRO A 132      14.040  11.967  -5.210  1.00 33.77           H  
ATOM   2055  CD  PRO A 132      12.276  10.776  -4.885  1.00 33.77           C  
ATOM   2056  HD2 PRO A 132      11.935  11.202  -5.829  1.00 33.77           H  
ATOM   2057  HD3 PRO A 132      12.094   9.701  -4.867  1.00 33.77           H  
ATOM   2058  N   PHE A 133      12.678  13.926  -1.518  1.00 39.67           N  
ATOM   2059  H   PHE A 133      12.699  13.314  -0.715  1.00 39.67           H  
ATOM   2060  CA  PHE A 133      12.901  15.350  -1.269  1.00 39.67           C  
ATOM   2061  HA  PHE A 133      13.021  15.882  -2.213  1.00 39.67           H  
ATOM   2062  C   PHE A 133      14.194  15.495  -0.476  1.00 39.67           C  
ATOM   2063  CB  PHE A 133      11.709  15.957  -0.521  1.00 39.67           C  
ATOM   2064  HB2 PHE A 133      11.608  15.464   0.445  1.00 39.67           H  
ATOM   2065  HB3 PHE A 133      11.920  17.009  -0.330  1.00 39.67           H  
ATOM   2066  O   PHE A 133      14.405  14.747   0.477  1.00 39.67           O  
ATOM   2067  CG  PHE A 133      10.398  15.858  -1.275  1.00 39.67           C  
ATOM   2068  CD1 PHE A 133      10.106  16.779  -2.296  1.00 39.67           C  
ATOM   2069  HD1 PHE A 133      10.816  17.558  -2.535  1.00 39.67           H  
ATOM   2070  CD2 PHE A 133       9.485  14.830  -0.978  1.00 39.67           C  
ATOM   2071  HD2 PHE A 133       9.737  14.082  -0.241  1.00 39.67           H  
ATOM   2072  CE1 PHE A 133       8.891  16.690  -2.998  1.00 39.67           C  
ATOM   2073  HE1 PHE A 133       8.679  17.398  -3.786  1.00 39.67           H  
ATOM   2074  CE2 PHE A 133       8.274  14.735  -1.686  1.00 39.67           C  
ATOM   2075  HE2 PHE A 133       7.602  13.913  -1.489  1.00 39.67           H  
ATOM   2076  CZ  PHE A 133       7.972  15.670  -2.689  1.00 39.67           C  
ATOM   2077  HZ  PHE A 133       7.052  15.574  -3.248  1.00 39.67           H  
ATOM   2078  N   LYS A 134      15.052  16.454  -0.841  1.00 40.32           N  
ATOM   2079  H   LYS A 134      14.803  17.106  -1.572  1.00 40.32           H  
ATOM   2080  CA  LYS A 134      16.341  16.657  -0.158  1.00 40.32           C  
ATOM   2081  HA  LYS A 134      16.827  15.693  -0.014  1.00 40.32           H  
ATOM   2082  C   LYS A 134      16.161  17.245   1.241  1.00 40.32           C  
ATOM   2083  CB  LYS A 134      17.256  17.554  -1.007  1.00 40.32           C  
ATOM   2084  HB2 LYS A 134      16.799  18.536  -1.128  1.00 40.32           H  
ATOM   2085  HB3 LYS A 134      18.194  17.689  -0.468  1.00 40.32           H  
ATOM   2086  O   LYS A 134      17.059  17.163   2.067  1.00 40.32           O  
ATOM   2087  CG  LYS A 134      17.572  16.955  -2.388  1.00 40.32           C  
ATOM   2088  HG2 LYS A 134      16.654  16.837  -2.964  1.00 40.32           H  
ATOM   2089  HG3 LYS A 134      18.033  15.977  -2.253  1.00 40.32           H  
ATOM   2090  CD  LYS A 134      18.534  17.867  -3.163  1.00 40.32           C  
ATOM   2091  HD2 LYS A 134      18.052  18.829  -3.337  1.00 40.32           H  
ATOM   2092  HD3 LYS A 134      19.432  18.020  -2.564  1.00 40.32           H  
ATOM   2093  CE  LYS A 134      18.912  17.221  -4.502  1.00 40.32           C  
ATOM   2094  HE2 LYS A 134      19.306  16.225  -4.304  1.00 40.32           H  
ATOM   2095  HE3 LYS A 134      18.008  17.107  -5.101  1.00 40.32           H  
ATOM   2096  NZ  LYS A 134      19.922  18.026  -5.237  1.00 40.32           N  
ATOM   2097  HZ1 LYS A 134      20.170  17.578  -6.107  1.00 40.32           H  
ATOM   2098  HZ2 LYS A 134      19.573  18.953  -5.436  1.00 40.32           H  
ATOM   2099  HZ3 LYS A 134      20.767  18.114  -4.690  1.00 40.32           H  
ATOM   2100  N   SER A 135      15.007  17.856   1.506  1.00 37.17           N  
ATOM   2101  H   SER A 135      14.314  17.883   0.772  1.00 37.17           H  
ATOM   2102  CA  SER A 135      14.629  18.370   2.822  1.00 37.17           C  
ATOM   2103  HA  SER A 135      15.024  17.702   3.587  1.00 37.17           H  
ATOM   2104  C   SER A 135      13.109  18.431   2.978  1.00 37.17           C  
ATOM   2105  CB  SER A 135      15.237  19.761   3.040  1.00 37.17           C  
ATOM   2106  HB2 SER A 135      15.012  20.095   4.052  1.00 37.17           H  
ATOM   2107  HB3 SER A 135      16.320  19.712   2.927  1.00 37.17           H  
ATOM   2108  O   SER A 135      12.363  18.501   1.997  1.00 37.17           O  
ATOM   2109  OG  SER A 135      14.700  20.691   2.114  1.00 37.17           O  
ATOM   2110  HG  SER A 135      15.145  20.535   1.278  1.00 37.17           H  
ATOM   2111  N   GLU A 136      12.631  18.466   4.221  1.00 39.75           N  
ATOM   2112  H   GLU A 136      13.266  18.339   4.996  1.00 39.75           H  
ATOM   2113  CA  GLU A 136      11.204  18.612   4.536  1.00 39.75           C  
ATOM   2114  HA  GLU A 136      10.653  17.815   4.036  1.00 39.75           H  
ATOM   2115  C   GLU A 136      10.636  19.955   4.042  1.00 39.75           C  
ATOM   2116  CB  GLU A 136      11.048  18.429   6.049  1.00 39.75           C  
ATOM   2117  HB2 GLU A 136      11.603  17.535   6.334  1.00 39.75           H  
ATOM   2118  HB3 GLU A 136      11.475  19.287   6.567  1.00 39.75           H  
ATOM   2119  O   GLU A 136       9.516  20.024   3.533  1.00 39.75           O  
ATOM   2120  CG  GLU A 136       9.585  18.238   6.466  1.00 39.75           C  
ATOM   2121  HG2 GLU A 136       9.054  19.182   6.347  1.00 39.75           H  
ATOM   2122  HG3 GLU A 136       9.129  17.508   5.797  1.00 39.75           H  
ATOM   2123  CD  GLU A 136       9.453  17.745   7.914  1.00 39.75           C  
ATOM   2124  OE1 GLU A 136       8.359  17.218   8.215  1.00 39.75           O  
ATOM   2125  OE2 GLU A 136      10.438  17.873   8.672  1.00 39.75           O  
ATOM   2126  N   LYS A 137      11.460  21.011   4.054  1.00 47.20           N  
ATOM   2127  H   LYS A 137      12.369  20.880   4.475  1.00 47.20           H  
ATOM   2128  CA  LYS A 137      11.123  22.323   3.484  1.00 47.20           C  
ATOM   2129  HA  LYS A 137      10.167  22.634   3.907  1.00 47.20           H  
ATOM   2130  C   LYS A 137      10.929  22.257   1.961  1.00 47.20           C  
ATOM   2131  CB  LYS A 137      12.206  23.327   3.917  1.00 47.20           C  
ATOM   2132  HB2 LYS A 137      12.406  23.180   4.978  1.00 47.20           H  
ATOM   2133  HB3 LYS A 137      13.126  23.128   3.368  1.00 47.20           H  
ATOM   2134  O   LYS A 137      10.013  22.885   1.433  1.00 47.20           O  
ATOM   2135  CG  LYS A 137      11.787  24.792   3.714  1.00 47.20           C  
ATOM   2136  HG2 LYS A 137      11.653  24.990   2.651  1.00 47.20           H  
ATOM   2137  HG3 LYS A 137      10.844  24.970   4.230  1.00 47.20           H  
ATOM   2138  CD  LYS A 137      12.857  25.743   4.280  1.00 47.20           C  
ATOM   2139  HD2 LYS A 137      13.798  25.570   3.759  1.00 47.20           H  
ATOM   2140  HD3 LYS A 137      12.997  25.526   5.339  1.00 47.20           H  
ATOM   2141  CE  LYS A 137      12.439  27.212   4.114  1.00 47.20           C  
ATOM   2142  HE2 LYS A 137      12.296  27.417   3.053  1.00 47.20           H  
ATOM   2143  HE3 LYS A 137      11.481  27.357   4.614  1.00 47.20           H  
ATOM   2144  NZ  LYS A 137      13.451  28.143   4.683  1.00 47.20           N  
ATOM   2145  HZ1 LYS A 137      14.347  28.033   4.230  1.00 47.20           H  
ATOM   2146  HZ2 LYS A 137      13.159  29.104   4.573  1.00 47.20           H  
ATOM   2147  HZ3 LYS A 137      13.576  27.975   5.671  1.00 47.20           H  
ATOM   2148  N   GLU A 138      11.729  21.454   1.251  1.00 39.81           N  
ATOM   2149  H   GLU A 138      12.460  20.954   1.738  1.00 39.81           H  
ATOM   2150  CA  GLU A 138      11.548  21.207  -0.189  1.00 39.81           C  
ATOM   2151  HA  GLU A 138      11.436  22.167  -0.691  1.00 39.81           H  
ATOM   2152  C   GLU A 138      10.279  20.388  -0.472  1.00 39.81           C  
ATOM   2153  CB  GLU A 138      12.783  20.498  -0.774  1.00 39.81           C  
ATOM   2154  HB2 GLU A 138      12.826  19.480  -0.387  1.00 39.81           H  
ATOM   2155  HB3 GLU A 138      13.685  21.031  -0.471  1.00 39.81           H  
ATOM   2156  O   GLU A 138       9.537  20.704  -1.406  1.00 39.81           O  
ATOM   2157  CG  GLU A 138      12.729  20.465  -2.313  1.00 39.81           C  
ATOM   2158  HG2 GLU A 138      11.761  20.082  -2.635  1.00 39.81           H  
ATOM   2159  HG3 GLU A 138      12.818  21.486  -2.683  1.00 39.81           H  
ATOM   2160  CD  GLU A 138      13.803  19.588  -2.971  1.00 39.81           C  
ATOM   2161  OE1 GLU A 138      13.813  19.576  -4.227  1.00 39.81           O  
ATOM   2162  OE2 GLU A 138      14.540  18.884  -2.246  1.00 39.81           O  
ATOM   2163  N   LYS A 139       9.994  19.375   0.356  1.00 39.56           N  
ATOM   2164  H   LYS A 139      10.663  19.162   1.082  1.00 39.56           H  
ATOM   2165  CA  LYS A 139       8.762  18.575   0.278  1.00 39.56           C  
ATOM   2166  HA  LYS A 139       8.705  18.096  -0.699  1.00 39.56           H  
ATOM   2167  C   LYS A 139       7.516  19.443   0.391  1.00 39.56           C  
ATOM   2168  CB  LYS A 139       8.804  17.489   1.362  1.00 39.56           C  
ATOM   2169  HB2 LYS A 139       8.860  17.954   2.346  1.00 39.56           H  
ATOM   2170  HB3 LYS A 139       9.709  16.896   1.228  1.00 39.56           H  
ATOM   2171  O   LYS A 139       6.601  19.303  -0.419  1.00 39.56           O  
ATOM   2172  CG  LYS A 139       7.581  16.563   1.342  1.00 39.56           C  
ATOM   2173  HG2 LYS A 139       7.418  16.175   0.336  1.00 39.56           H  
ATOM   2174  HG3 LYS A 139       6.696  17.122   1.646  1.00 39.56           H  
ATOM   2175  CD  LYS A 139       7.807  15.407   2.322  1.00 39.56           C  
ATOM   2176  HD2 LYS A 139       7.949  15.821   3.320  1.00 39.56           H  
ATOM   2177  HD3 LYS A 139       8.709  14.865   2.038  1.00 39.56           H  
ATOM   2178  CE  LYS A 139       6.619  14.441   2.335  1.00 39.56           C  
ATOM   2179  HE2 LYS A 139       5.712  15.011   2.539  1.00 39.56           H  
ATOM   2180  HE3 LYS A 139       6.526  13.986   1.349  1.00 39.56           H  
ATOM   2181  NZ  LYS A 139       6.807  13.396   3.375  1.00 39.56           N  
ATOM   2182  HZ1 LYS A 139       6.909  13.819   4.287  1.00 39.56           H  
ATOM   2183  HZ2 LYS A 139       6.023  12.760   3.407  1.00 39.56           H  
ATOM   2184  HZ3 LYS A 139       7.644  12.860   3.197  1.00 39.56           H  
ATOM   2185  N   LEU A 140       7.505  20.367   1.346  1.00 39.25           N  
ATOM   2186  H   LEU A 140       8.278  20.384   1.997  1.00 39.25           H  
ATOM   2187  CA  LEU A 140       6.379  21.269   1.580  1.00 39.25           C  
ATOM   2188  HA  LEU A 140       5.455  20.690   1.582  1.00 39.25           H  
ATOM   2189  C   LEU A 140       6.224  22.309   0.459  1.00 39.25           C  
ATOM   2190  CB  LEU A 140       6.562  21.915   2.964  1.00 39.25           C  
ATOM   2191  HB2 LEU A 140       7.565  22.338   3.019  1.00 39.25           H  
ATOM   2192  HB3 LEU A 140       5.851  22.733   3.074  1.00 39.25           H  
ATOM   2193  O   LEU A 140       5.107  22.553   0.008  1.00 39.25           O  
ATOM   2194  CG  LEU A 140       6.362  20.926   4.132  1.00 39.25           C  
ATOM   2195  HG  LEU A 140       6.938  20.017   3.957  1.00 39.25           H  
ATOM   2196  CD1 LEU A 140       6.852  21.557   5.432  1.00 39.25           C  
ATOM   2197 HD11 LEU A 140       6.736  20.847   6.251  1.00 39.25           H  
ATOM   2198 HD12 LEU A 140       7.912  21.797   5.347  1.00 39.25           H  
ATOM   2199 HD13 LEU A 140       6.287  22.461   5.656  1.00 39.25           H  
ATOM   2200  CD2 LEU A 140       4.891  20.534   4.295  1.00 39.25           C  
ATOM   2201 HD21 LEU A 140       4.562  19.929   3.450  1.00 39.25           H  
ATOM   2202 HD22 LEU A 140       4.272  21.428   4.371  1.00 39.25           H  
ATOM   2203 HD23 LEU A 140       4.771  19.946   5.205  1.00 39.25           H  
ATOM   2204  N   ALA A 141       7.328  22.869  -0.045  1.00 41.83           N  
ATOM   2205  H   ALA A 141       8.213  22.671   0.400  1.00 41.83           H  
ATOM   2206  CA  ALA A 141       7.284  23.913  -1.072  1.00 41.83           C  
ATOM   2207  HA  ALA A 141       6.463  24.592  -0.844  1.00 41.83           H  
ATOM   2208  C   ALA A 141       7.044  23.378  -2.498  1.00 41.83           C  
ATOM   2209  CB  ALA A 141       8.592  24.709  -0.990  1.00 41.83           C  
ATOM   2210  HB1 ALA A 141       8.571  25.523  -1.714  1.00 41.83           H  
ATOM   2211  HB2 ALA A 141       8.702  25.130   0.009  1.00 41.83           H  
ATOM   2212  HB3 ALA A 141       9.442  24.058  -1.197  1.00 41.83           H  
ATOM   2213  O   ALA A 141       6.327  23.994  -3.287  1.00 41.83           O  
ATOM   2214  N   ARG A 142       7.660  22.245  -2.863  1.00 40.31           N  
ATOM   2215  H   ARG A 142       8.240  21.792  -2.172  1.00 40.31           H  
ATOM   2216  CA  ARG A 142       7.682  21.727  -4.248  1.00 40.31           C  
ATOM   2217  HA  ARG A 142       7.174  22.437  -4.900  1.00 40.31           H  
ATOM   2218  C   ARG A 142       6.928  20.411  -4.432  1.00 40.31           C  
ATOM   2219  CB  ARG A 142       9.137  21.602  -4.738  1.00 40.31           C  
ATOM   2220  HB2 ARG A 142       9.124  21.177  -5.742  1.00 40.31           H  
ATOM   2221  HB3 ARG A 142       9.685  20.919  -4.089  1.00 40.31           H  
ATOM   2222  O   ARG A 142       6.578  20.081  -5.567  1.00 40.31           O  
ATOM   2223  CG  ARG A 142       9.869  22.954  -4.793  1.00 40.31           C  
ATOM   2224  HG2 ARG A 142       9.991  23.347  -3.784  1.00 40.31           H  
ATOM   2225  HG3 ARG A 142       9.278  23.657  -5.380  1.00 40.31           H  
ATOM   2226  CD  ARG A 142      11.252  22.795  -5.441  1.00 40.31           C  
ATOM   2227  HD2 ARG A 142      11.855  22.121  -4.834  1.00 40.31           H  
ATOM   2228  HD3 ARG A 142      11.121  22.355  -6.430  1.00 40.31           H  
ATOM   2229  NE  ARG A 142      11.946  24.093  -5.570  1.00 40.31           N  
ATOM   2230  HE  ARG A 142      11.596  24.857  -5.011  1.00 40.31           H  
ATOM   2231  NH1 ARG A 142      13.546  23.448  -7.093  1.00 40.31           N  
ATOM   2232 HH11 ARG A 142      14.336  23.684  -7.676  1.00 40.31           H  
ATOM   2233 HH12 ARG A 142      13.274  22.483  -6.974  1.00 40.31           H  
ATOM   2234  NH2 ARG A 142      13.477  25.564  -6.408  1.00 40.31           N  
ATOM   2235 HH21 ARG A 142      14.266  25.766  -7.005  1.00 40.31           H  
ATOM   2236 HH22 ARG A 142      13.083  26.317  -5.862  1.00 40.31           H  
ATOM   2237  CZ  ARG A 142      12.981  24.360  -6.353  1.00 40.31           C  
ATOM   2238  N   GLY A 143       6.643  19.677  -3.355  1.00 46.37           N  
ATOM   2239  H   GLY A 143       6.942  20.006  -2.449  1.00 46.37           H  
ATOM   2240  CA  GLY A 143       5.904  18.411  -3.399  1.00 46.37           C  
ATOM   2241  HA2 GLY A 143       5.776  18.027  -2.387  1.00 46.37           H  
ATOM   2242  HA3 GLY A 143       6.479  17.686  -3.976  1.00 46.37           H  
ATOM   2243  C   GLY A 143       4.526  18.519  -4.053  1.00 46.37           C  
ATOM   2244  O   GLY A 143       4.255  17.747  -4.976  1.00 46.37           O  
ATOM   2245  N   PRO A 144       3.686  19.508  -3.691  1.00 44.57           N  
ATOM   2246  CA  PRO A 144       2.371  19.674  -4.308  1.00 44.57           C  
ATOM   2247  HA  PRO A 144       1.794  18.765  -4.135  1.00 44.57           H  
ATOM   2248  C   PRO A 144       2.433  19.932  -5.823  1.00 44.57           C  
ATOM   2249  CB  PRO A 144       1.712  20.834  -3.552  1.00 44.57           C  
ATOM   2250  HB2 PRO A 144       0.636  20.692  -3.457  1.00 44.57           H  
ATOM   2251  HB3 PRO A 144       1.926  21.780  -4.050  1.00 44.57           H  
ATOM   2252  O   PRO A 144       1.620  19.387  -6.566  1.00 44.57           O  
ATOM   2253  CG  PRO A 144       2.405  20.821  -2.188  1.00 44.57           C  
ATOM   2254  HG2 PRO A 144       2.386  21.801  -1.710  1.00 44.57           H  
ATOM   2255  HG3 PRO A 144       1.945  20.070  -1.547  1.00 44.57           H  
ATOM   2256  CD  PRO A 144       3.825  20.394  -2.539  1.00 44.57           C  
ATOM   2257  HD2 PRO A 144       4.412  21.270  -2.815  1.00 44.57           H  
ATOM   2258  HD3 PRO A 144       4.282  19.889  -1.688  1.00 44.57           H  
ATOM   2259  N   ASN A 145       3.411  20.711  -6.302  1.00 43.80           N  
ATOM   2260  H   ASN A 145       4.070  21.110  -5.648  1.00 43.80           H  
ATOM   2261  CA  ASN A 145       3.555  21.027  -7.728  1.00 43.80           C  
ATOM   2262  HA  ASN A 145       2.564  21.211  -8.143  1.00 43.80           H  
ATOM   2263  C   ASN A 145       4.111  19.851  -8.542  1.00 43.80           C  
ATOM   2264  CB  ASN A 145       4.392  22.310  -7.900  1.00 43.80           C  
ATOM   2265  HB2 ASN A 145       5.235  22.304  -7.208  1.00 43.80           H  
ATOM   2266  HB3 ASN A 145       4.788  22.344  -8.915  1.00 43.80           H  
ATOM   2267  O   ASN A 145       3.553  19.544  -9.595  1.00 43.80           O  
ATOM   2268  CG  ASN A 145       3.575  23.580  -7.714  1.00 43.80           C  
ATOM   2269  ND2 ASN A 145       4.218  24.697  -7.477  1.00 43.80           N  
ATOM   2270 HD21 ASN A 145       3.657  25.530  -7.369  1.00 43.80           H  
ATOM   2271 HD22 ASN A 145       5.226  24.728  -7.413  1.00 43.80           H  
ATOM   2272  OD1 ASN A 145       2.357  23.588  -7.796  1.00 43.80           O  
ATOM   2273  N   LYS A 146       5.132  19.139  -8.040  1.00 43.18           N  
ATOM   2274  H   LYS A 146       5.547  19.436  -7.169  1.00 43.18           H  
ATOM   2275  CA  LYS A 146       5.648  17.918  -8.693  1.00 43.18           C  
ATOM   2276  HA  LYS A 146       5.927  18.148  -9.721  1.00 43.18           H  
ATOM   2277  C   LYS A 146       4.567  16.837  -8.785  1.00 43.18           C  
ATOM   2278  CB  LYS A 146       6.887  17.385  -7.949  1.00 43.18           C  
ATOM   2279  HB2 LYS A 146       6.693  17.360  -6.876  1.00 43.18           H  
ATOM   2280  HB3 LYS A 146       7.068  16.363  -8.283  1.00 43.18           H  
ATOM   2281  O   LYS A 146       4.392  16.220  -9.831  1.00 43.18           O  
ATOM   2282  CG  LYS A 146       8.158  18.207  -8.232  1.00 43.18           C  
ATOM   2283  HG2 LYS A 146       8.316  18.253  -9.309  1.00 43.18           H  
ATOM   2284  HG3 LYS A 146       8.034  19.221  -7.850  1.00 43.18           H  
ATOM   2285  CD  LYS A 146       9.389  17.556  -7.573  1.00 43.18           C  
ATOM   2286  HD2 LYS A 146       9.265  17.582  -6.490  1.00 43.18           H  
ATOM   2287  HD3 LYS A 146       9.451  16.516  -7.892  1.00 43.18           H  
ATOM   2288  CE  LYS A 146      10.691  18.274  -7.963  1.00 43.18           C  
ATOM   2289  HE2 LYS A 146      10.790  18.231  -9.047  1.00 43.18           H  
ATOM   2290  HE3 LYS A 146      10.617  19.322  -7.674  1.00 43.18           H  
ATOM   2291  NZ  LYS A 146      11.888  17.649  -7.327  1.00 43.18           N  
ATOM   2292  HZ1 LYS A 146      11.876  17.741  -6.321  1.00 43.18           H  
ATOM   2293  HZ2 LYS A 146      12.743  18.075  -7.653  1.00 43.18           H  
ATOM   2294  HZ3 LYS A 146      11.942  16.664  -7.544  1.00 43.18           H  
ATOM   2295  N   PHE A 147       3.776  16.667  -7.726  1.00 40.59           N  
ATOM   2296  H   PHE A 147       3.980  17.180  -6.880  1.00 40.59           H  
ATOM   2297  CA  PHE A 147       2.670  15.713  -7.714  1.00 40.59           C  
ATOM   2298  HA  PHE A 147       3.051  14.739  -8.020  1.00 40.59           H  
ATOM   2299  C   PHE A 147       1.556  16.094  -8.702  1.00 40.59           C  
ATOM   2300  CB  PHE A 147       2.152  15.596  -6.280  1.00 40.59           C  
ATOM   2301  HB2 PHE A 147       1.687  16.537  -5.982  1.00 40.59           H  
ATOM   2302  HB3 PHE A 147       2.998  15.424  -5.615  1.00 40.59           H  
ATOM   2303  O   PHE A 147       1.089  15.244  -9.459  1.00 40.59           O  
ATOM   2304  CG  PHE A 147       1.178  14.459  -6.080  1.00 40.59           C  
ATOM   2305  CD1 PHE A 147      -0.194  14.718  -5.918  1.00 40.59           C  
ATOM   2306  HD1 PHE A 147      -0.565  15.731  -5.958  1.00 40.59           H  
ATOM   2307  CD2 PHE A 147       1.655  13.136  -6.021  1.00 40.59           C  
ATOM   2308  HD2 PHE A 147       2.708  12.931  -6.145  1.00 40.59           H  
ATOM   2309  CE1 PHE A 147      -1.077  13.659  -5.656  1.00 40.59           C  
ATOM   2310  HE1 PHE A 147      -2.121  13.868  -5.477  1.00 40.59           H  
ATOM   2311  CE2 PHE A 147       0.762  12.073  -5.798  1.00 40.59           C  
ATOM   2312  HE2 PHE A 147       1.132  11.060  -5.753  1.00 40.59           H  
ATOM   2313  CZ  PHE A 147      -0.605  12.335  -5.610  1.00 40.59           C  
ATOM   2314  HZ  PHE A 147      -1.284  11.520  -5.407  1.00 40.59           H  
ATOM   2315  N   ARG A 148       1.172  17.379  -8.771  1.00 46.34           N  
ATOM   2316  H   ARG A 148       1.572  18.035  -8.115  1.00 46.34           H  
ATOM   2317  CA  ARG A 148       0.190  17.868  -9.759  1.00 46.34           C  
ATOM   2318  HA  ARG A 148      -0.714  17.264  -9.691  1.00 46.34           H  
ATOM   2319  C   ARG A 148       0.677  17.718 -11.202  1.00 46.34           C  
ATOM   2320  CB  ARG A 148      -0.168  19.335  -9.488  1.00 46.34           C  
ATOM   2321  HB2 ARG A 148      -0.654  19.745 -10.373  1.00 46.34           H  
ATOM   2322  HB3 ARG A 148       0.748  19.900  -9.316  1.00 46.34           H  
ATOM   2323  O   ARG A 148      -0.132  17.383 -12.061  1.00 46.34           O  
ATOM   2324  CG  ARG A 148      -1.128  19.515  -8.303  1.00 46.34           C  
ATOM   2325  HG2 ARG A 148      -2.076  19.022  -8.515  1.00 46.34           H  
ATOM   2326  HG3 ARG A 148      -0.698  19.070  -7.405  1.00 46.34           H  
ATOM   2327  CD  ARG A 148      -1.363  21.015  -8.086  1.00 46.34           C  
ATOM   2328  HD2 ARG A 148      -2.002  21.390  -8.886  1.00 46.34           H  
ATOM   2329  HD3 ARG A 148      -0.403  21.529  -8.138  1.00 46.34           H  
ATOM   2330  NE  ARG A 148      -1.968  21.305  -6.773  1.00 46.34           N  
ATOM   2331  HE  ARG A 148      -2.066  20.528  -6.135  1.00 46.34           H  
ATOM   2332  NH1 ARG A 148      -2.201  23.572  -7.071  1.00 46.34           N  
ATOM   2333 HH11 ARG A 148      -1.802  23.493  -7.995  1.00 46.34           H  
ATOM   2334 HH12 ARG A 148      -2.435  24.486  -6.709  1.00 46.34           H  
ATOM   2335  NH2 ARG A 148      -2.729  22.666  -5.108  1.00 46.34           N  
ATOM   2336 HH21 ARG A 148      -2.968  23.590  -4.779  1.00 46.34           H  
ATOM   2337 HH22 ARG A 148      -2.810  21.878  -4.481  1.00 46.34           H  
ATOM   2338  CZ  ARG A 148      -2.297  22.506  -6.327  1.00 46.34           C  
ATOM   2339  N   GLN A 149       1.964  17.934 -11.478  1.00 44.82           N  
ATOM   2340  H   GLN A 149       2.572  18.251 -10.736  1.00 44.82           H  
ATOM   2341  CA  GLN A 149       2.540  17.737 -12.816  1.00 44.82           C  
ATOM   2342  HA  GLN A 149       1.963  18.308 -13.544  1.00 44.82           H  
ATOM   2343  C   GLN A 149       2.474  16.269 -13.253  1.00 44.82           C  
ATOM   2344  CB  GLN A 149       3.991  18.236 -12.839  1.00 44.82           C  
ATOM   2345  HB2 GLN A 149       4.490  17.835 -13.722  1.00 44.82           H  
ATOM   2346  HB3 GLN A 149       4.514  17.866 -11.957  1.00 44.82           H  
ATOM   2347  O   GLN A 149       2.039  15.986 -14.369  1.00 44.82           O  
ATOM   2348  CG  GLN A 149       4.083  19.768 -12.899  1.00 44.82           C  
ATOM   2349  HG2 GLN A 149       3.504  20.212 -12.089  1.00 44.82           H  
ATOM   2350  HG3 GLN A 149       3.660  20.111 -13.844  1.00 44.82           H  
ATOM   2351  CD  GLN A 149       5.520  20.275 -12.798  1.00 44.82           C  
ATOM   2352  NE2 GLN A 149       5.751  21.555 -12.984  1.00 44.82           N  
ATOM   2353 HE21 GLN A 149       5.014  22.188 -13.260  1.00 44.82           H  
ATOM   2354 HE22 GLN A 149       6.724  21.825 -12.989  1.00 44.82           H  
ATOM   2355  OE1 GLN A 149       6.461  19.547 -12.537  1.00 44.82           O  
ATOM   2356  N   ILE A 150       2.821  15.340 -12.355  1.00 41.01           N  
ATOM   2357  H   ILE A 150       3.216  15.643 -11.476  1.00 41.01           H  
ATOM   2358  CA  ILE A 150       2.708  13.895 -12.600  1.00 41.01           C  
ATOM   2359  HA  ILE A 150       3.239  13.652 -13.520  1.00 41.01           H  
ATOM   2360  C   ILE A 150       1.239  13.505 -12.822  1.00 41.01           C  
ATOM   2361  CB  ILE A 150       3.372  13.108 -11.444  1.00 41.01           C  
ATOM   2362  HB  ILE A 150       2.951  13.458 -10.501  1.00 41.01           H  
ATOM   2363  O   ILE A 150       0.926  12.815 -13.789  1.00 41.01           O  
ATOM   2364  CG1 ILE A 150       4.900  13.356 -11.431  1.00 41.01           C  
ATOM   2365 HG12 ILE A 150       5.108  14.418 -11.561  1.00 41.01           H  
ATOM   2366 HG13 ILE A 150       5.359  12.833 -12.270  1.00 41.01           H  
ATOM   2367  CG2 ILE A 150       3.092  11.598 -11.566  1.00 41.01           C  
ATOM   2368 HG21 ILE A 150       2.025  11.394 -11.475  1.00 41.01           H  
ATOM   2369 HG22 ILE A 150       3.444  11.226 -12.527  1.00 41.01           H  
ATOM   2370 HG23 ILE A 150       3.595  11.045 -10.773  1.00 41.01           H  
ATOM   2371  CD1 ILE A 150       5.588  12.915 -10.132  1.00 41.01           C  
ATOM   2372 HD11 ILE A 150       5.542  11.832 -10.017  1.00 41.01           H  
ATOM   2373 HD12 ILE A 150       5.109  13.397  -9.279  1.00 41.01           H  
ATOM   2374 HD13 ILE A 150       6.636  13.213 -10.163  1.00 41.01           H  
ATOM   2375  N   GLN A 151       0.310  14.006 -11.999  1.00 45.00           N  
ATOM   2376  H   GLN A 151       0.615  14.546 -11.202  1.00 45.00           H  
ATOM   2377  CA  GLN A 151      -1.124  13.742 -12.172  1.00 45.00           C  
ATOM   2378  HA  GLN A 151      -1.281  12.664 -12.200  1.00 45.00           H  
ATOM   2379  C   GLN A 151      -1.691  14.300 -13.481  1.00 45.00           C  
ATOM   2380  CB  GLN A 151      -1.922  14.333 -11.007  1.00 45.00           C  
ATOM   2381  HB2 GLN A 151      -1.598  15.354 -10.807  1.00 45.00           H  
ATOM   2382  HB3 GLN A 151      -2.973  14.360 -11.294  1.00 45.00           H  
ATOM   2383  O   GLN A 151      -2.484  13.617 -14.134  1.00 45.00           O  
ATOM   2384  CG  GLN A 151      -1.812  13.488  -9.736  1.00 45.00           C  
ATOM   2385  HG2 GLN A 151      -2.017  12.448  -9.986  1.00 45.00           H  
ATOM   2386  HG3 GLN A 151      -0.804  13.545  -9.323  1.00 45.00           H  
ATOM   2387  CD  GLN A 151      -2.811  13.931  -8.674  1.00 45.00           C  
ATOM   2388  NE2 GLN A 151      -3.151  13.059  -7.755  1.00 45.00           N  
ATOM   2389 HE21 GLN A 151      -2.693  12.160  -7.726  1.00 45.00           H  
ATOM   2390 HE22 GLN A 151      -3.825  13.370  -7.070  1.00 45.00           H  
ATOM   2391  OE1 GLN A 151      -3.332  15.035  -8.649  1.00 45.00           O  
ATOM   2392  N   ARG A 152      -1.302  15.523 -13.871  1.00 46.72           N  
ATOM   2393  H   ARG A 152      -0.681  16.043 -13.269  1.00 46.72           H  
ATOM   2394  CA  ARG A 152      -1.736  16.137 -15.133  1.00 46.72           C  
ATOM   2395  HA  ARG A 152      -2.825  16.101 -15.181  1.00 46.72           H  
ATOM   2396  C   ARG A 152      -1.246  15.306 -16.319  1.00 46.72           C  
ATOM   2397  CB  ARG A 152      -1.296  17.612 -15.200  1.00 46.72           C  
ATOM   2398  HB2 ARG A 152      -1.706  18.146 -14.343  1.00 46.72           H  
ATOM   2399  HB3 ARG A 152      -0.208  17.669 -15.159  1.00 46.72           H  
ATOM   2400  O   ARG A 152      -2.067  14.954 -17.156  1.00 46.72           O  
ATOM   2401  CG  ARG A 152      -1.790  18.286 -16.493  1.00 46.72           C  
ATOM   2402  HG2 ARG A 152      -1.337  17.765 -17.337  1.00 46.72           H  
ATOM   2403  HG3 ARG A 152      -2.872  18.186 -16.583  1.00 46.72           H  
ATOM   2404  CD  ARG A 152      -1.393  19.764 -16.619  1.00 46.72           C  
ATOM   2405  HD2 ARG A 152      -0.379  19.896 -16.243  1.00 46.72           H  
ATOM   2406  HD3 ARG A 152      -1.391  19.998 -17.684  1.00 46.72           H  
ATOM   2407  NE  ARG A 152      -2.332  20.687 -15.940  1.00 46.72           N  
ATOM   2408  HE  ARG A 152      -3.188  20.279 -15.594  1.00 46.72           H  
ATOM   2409  NH1 ARG A 152      -1.204  22.623 -16.441  1.00 46.72           N  
ATOM   2410 HH11 ARG A 152      -1.184  23.629 -16.527  1.00 46.72           H  
ATOM   2411 HH12 ARG A 152      -0.525  22.071 -16.944  1.00 46.72           H  
ATOM   2412  NH2 ARG A 152      -3.197  22.748 -15.455  1.00 46.72           N  
ATOM   2413 HH21 ARG A 152      -4.063  22.321 -15.158  1.00 46.72           H  
ATOM   2414 HH22 ARG A 152      -3.141  23.753 -15.539  1.00 46.72           H  
ATOM   2415  CZ  ARG A 152      -2.240  22.008 -15.943  1.00 46.72           C  
ATOM   2416  N   ARG A 153       0.027  14.894 -16.326  1.00 42.21           N  
ATOM   2417  H   ARG A 153       0.638  15.208 -15.585  1.00 42.21           H  
ATOM   2418  CA  ARG A 153       0.583  14.037 -17.387  1.00 42.21           C  
ATOM   2419  HA  ARG A 153       0.353  14.487 -18.353  1.00 42.21           H  
ATOM   2420  C   ARG A 153      -0.064  12.652 -17.438  1.00 42.21           C  
ATOM   2421  CB  ARG A 153       2.108  13.929 -17.253  1.00 42.21           C  
ATOM   2422  HB2 ARG A 153       2.441  13.075 -17.842  1.00 42.21           H  
ATOM   2423  HB3 ARG A 153       2.384  13.756 -16.213  1.00 42.21           H  
ATOM   2424  O   ARG A 153      -0.429  12.216 -18.521  1.00 42.21           O  
ATOM   2425  CG  ARG A 153       2.814  15.182 -17.793  1.00 42.21           C  
ATOM   2426  HG2 ARG A 153       2.477  15.370 -18.812  1.00 42.21           H  
ATOM   2427  HG3 ARG A 153       2.571  16.045 -17.172  1.00 42.21           H  
ATOM   2428  CD  ARG A 153       4.332  14.960 -17.802  1.00 42.21           C  
ATOM   2429  HD2 ARG A 153       4.540  14.025 -18.323  1.00 42.21           H  
ATOM   2430  HD3 ARG A 153       4.684  14.873 -16.774  1.00 42.21           H  
ATOM   2431  NE  ARG A 153       5.047  16.056 -18.485  1.00 42.21           N  
ATOM   2432  HE  ARG A 153       4.486  16.824 -18.824  1.00 42.21           H  
ATOM   2433  NH1 ARG A 153       7.143  15.100 -18.464  1.00 42.21           N  
ATOM   2434 HH11 ARG A 153       6.779  14.275 -18.009  1.00 42.21           H  
ATOM   2435 HH12 ARG A 153       8.124  15.130 -18.700  1.00 42.21           H  
ATOM   2436  NH2 ARG A 153       6.855  17.093 -19.411  1.00 42.21           N  
ATOM   2437 HH21 ARG A 153       6.273  17.848 -19.744  1.00 42.21           H  
ATOM   2438 HH22 ARG A 153       7.834  17.078 -19.658  1.00 42.21           H  
ATOM   2439  CZ  ARG A 153       6.338  16.077 -18.781  1.00 42.21           C  
ATOM   2440  N   LEU A 154      -0.283  11.991 -16.297  1.00 42.18           N  
ATOM   2441  H   LEU A 154       0.091  12.374 -15.441  1.00 42.18           H  
ATOM   2442  CA  LEU A 154      -0.998  10.704 -16.245  1.00 42.18           C  
ATOM   2443  HA  LEU A 154      -0.498   9.989 -16.899  1.00 42.18           H  
ATOM   2444  C   LEU A 154      -2.442  10.824 -16.757  1.00 42.18           C  
ATOM   2445  CB  LEU A 154      -1.004  10.168 -14.800  1.00 42.18           C  
ATOM   2446  HB2 LEU A 154      -1.750   9.376 -14.729  1.00 42.18           H  
ATOM   2447  HB3 LEU A 154      -1.316  10.973 -14.134  1.00 42.18           H  
ATOM   2448  O   LEU A 154      -2.940   9.931 -17.437  1.00 42.18           O  
ATOM   2449  CG  LEU A 154       0.337   9.594 -14.310  1.00 42.18           C  
ATOM   2450  HG  LEU A 154       1.132  10.325 -14.459  1.00 42.18           H  
ATOM   2451  CD1 LEU A 154       0.232   9.285 -12.814  1.00 42.18           C  
ATOM   2452 HD11 LEU A 154      -0.535   8.529 -12.643  1.00 42.18           H  
ATOM   2453 HD12 LEU A 154      -0.016  10.194 -12.267  1.00 42.18           H  
ATOM   2454 HD13 LEU A 154       1.189   8.907 -12.456  1.00 42.18           H  
ATOM   2455  CD2 LEU A 154       0.715   8.304 -15.039  1.00 42.18           C  
ATOM   2456 HD21 LEU A 154      -0.078   7.563 -14.944  1.00 42.18           H  
ATOM   2457 HD22 LEU A 154       1.634   7.896 -14.618  1.00 42.18           H  
ATOM   2458 HD23 LEU A 154       0.894   8.501 -16.096  1.00 42.18           H  
ATOM   2459  N   SER A 155      -3.113  11.937 -16.457  1.00 43.50           N  
ATOM   2460  H   SER A 155      -2.648  12.639 -15.899  1.00 43.50           H  
ATOM   2461  CA  SER A 155      -4.479  12.196 -16.926  1.00 43.50           C  
ATOM   2462  HA  SER A 155      -5.081  11.301 -16.768  1.00 43.50           H  
ATOM   2463  C   SER A 155      -4.528  12.523 -18.421  1.00 43.50           C  
ATOM   2464  CB  SER A 155      -5.116  13.340 -16.133  1.00 43.50           C  
ATOM   2465  HB2 SER A 155      -6.147  13.469 -16.464  1.00 43.50           H  
ATOM   2466  HB3 SER A 155      -4.569  14.264 -16.319  1.00 43.50           H  
ATOM   2467  O   SER A 155      -5.436  12.067 -19.110  1.00 43.50           O  
ATOM   2468  OG  SER A 155      -5.108  13.060 -14.746  1.00 43.50           O  
ATOM   2469  HG  SER A 155      -4.195  13.131 -14.457  1.00 43.50           H  
ATOM   2470  N   GLU A 156      -3.556  13.283 -18.932  1.00 39.60           N  
ATOM   2471  H   GLU A 156      -2.861  13.671 -18.310  1.00 39.60           H  
ATOM   2472  CA  GLU A 156      -3.401  13.575 -20.364  1.00 39.60           C  
ATOM   2473  HA  GLU A 156      -4.336  13.967 -20.763  1.00 39.60           H  
ATOM   2474  C   GLU A 156      -3.082  12.308 -21.166  1.00 39.60           C  
ATOM   2475  CB  GLU A 156      -2.299  14.630 -20.568  1.00 39.60           C  
ATOM   2476  HB2 GLU A 156      -1.450  14.380 -19.933  1.00 39.60           H  
ATOM   2477  HB3 GLU A 156      -1.971  14.606 -21.607  1.00 39.60           H  
ATOM   2478  O   GLU A 156      -3.693  12.085 -22.207  1.00 39.60           O  
ATOM   2479  CG  GLU A 156      -2.794  16.054 -20.257  1.00 39.60           C  
ATOM   2480  HG2 GLU A 156      -3.310  16.048 -19.297  1.00 39.60           H  
ATOM   2481  HG3 GLU A 156      -3.523  16.339 -21.016  1.00 39.60           H  
ATOM   2482  CD  GLU A 156      -1.671  17.106 -20.205  1.00 39.60           C  
ATOM   2483  OE1 GLU A 156      -1.992  18.262 -19.840  1.00 39.60           O  
ATOM   2484  OE2 GLU A 156      -0.492  16.757 -20.442  1.00 39.60           O  
ATOM   2485  N   LEU A 157      -2.206  11.440 -20.653  1.00 37.82           N  
ATOM   2486  H   LEU A 157      -1.700  11.707 -19.821  1.00 37.82           H  
ATOM   2487  CA  LEU A 157      -1.913  10.127 -21.238  1.00 37.82           C  
ATOM   2488  HA  LEU A 157      -1.619  10.255 -22.280  1.00 37.82           H  
ATOM   2489  C   LEU A 157      -3.146   9.217 -21.249  1.00 37.82           C  
ATOM   2490  CB  LEU A 157      -0.751   9.484 -20.458  1.00 37.82           C  
ATOM   2491  HB2 LEU A 157      -0.843   9.737 -19.401  1.00 37.82           H  
ATOM   2492  HB3 LEU A 157      -0.820   8.399 -20.532  1.00 37.82           H  
ATOM   2493  O   LEU A 157      -3.428   8.581 -22.259  1.00 37.82           O  
ATOM   2494  CG  LEU A 157       0.623   9.924 -20.994  1.00 37.82           C  
ATOM   2495  HG  LEU A 157       0.576  10.963 -21.320  1.00 37.82           H  
ATOM   2496  CD1 LEU A 157       1.699   9.816 -19.914  1.00 37.82           C  
ATOM   2497 HD11 LEU A 157       2.662  10.121 -20.325  1.00 37.82           H  
ATOM   2498 HD12 LEU A 157       1.772   8.785 -19.567  1.00 37.82           H  
ATOM   2499 HD13 LEU A 157       1.449  10.465 -19.074  1.00 37.82           H  
ATOM   2500  CD2 LEU A 157       1.041   9.042 -22.172  1.00 37.82           C  
ATOM   2501 HD21 LEU A 157       1.994   9.385 -22.575  1.00 37.82           H  
ATOM   2502 HD22 LEU A 157       0.293   9.087 -22.963  1.00 37.82           H  
ATOM   2503 HD23 LEU A 157       1.148   8.005 -21.854  1.00 37.82           H  
ATOM   2504  N   ARG A 158      -3.935   9.208 -20.165  1.00 43.83           N  
ATOM   2505  H   ARG A 158      -3.615   9.699 -19.343  1.00 43.83           H  
ATOM   2506  CA  ARG A 158      -5.187   8.440 -20.104  1.00 43.83           C  
ATOM   2507  HA  ARG A 158      -4.965   7.408 -20.374  1.00 43.83           H  
ATOM   2508  C   ARG A 158      -6.221   8.921 -21.123  1.00 43.83           C  
ATOM   2509  CB  ARG A 158      -5.747   8.477 -18.677  1.00 43.83           C  
ATOM   2510  HB2 ARG A 158      -4.961   8.178 -17.984  1.00 43.83           H  
ATOM   2511  HB3 ARG A 158      -6.063   9.492 -18.433  1.00 43.83           H  
ATOM   2512  O   ARG A 158      -6.902   8.089 -21.704  1.00 43.83           O  
ATOM   2513  CG  ARG A 158      -6.932   7.514 -18.518  1.00 43.83           C  
ATOM   2514  HG2 ARG A 158      -6.603   6.503 -18.754  1.00 43.83           H  
ATOM   2515  HG3 ARG A 158      -7.738   7.792 -19.198  1.00 43.83           H  
ATOM   2516  CD  ARG A 158      -7.467   7.556 -17.088  1.00 43.83           C  
ATOM   2517  HD2 ARG A 158      -6.648   7.344 -16.401  1.00 43.83           H  
ATOM   2518  HD3 ARG A 158      -7.854   8.556 -16.891  1.00 43.83           H  
ATOM   2519  NE  ARG A 158      -8.532   6.556 -16.901  1.00 43.83           N  
ATOM   2520  HE  ARG A 158      -8.669   5.906 -17.662  1.00 43.83           H  
ATOM   2521  NH1 ARG A 158      -9.212   7.197 -14.809  1.00 43.83           N  
ATOM   2522 HH11 ARG A 158      -8.528   7.940 -14.842  1.00 43.83           H  
ATOM   2523 HH12 ARG A 158      -9.810   7.048 -14.009  1.00 43.83           H  
ATOM   2524  NH2 ARG A 158     -10.165   5.431 -15.790  1.00 43.83           N  
ATOM   2525 HH21 ARG A 158     -10.746   5.270 -14.979  1.00 43.83           H  
ATOM   2526 HH22 ARG A 158     -10.240   4.789 -16.566  1.00 43.83           H  
ATOM   2527  CZ  ARG A 158      -9.297   6.400 -15.838  1.00 43.83           C  
ATOM   2528  N   ARG A 159      -6.340  10.237 -21.332  1.00 42.98           N  
ATOM   2529  H   ARG A 159      -5.743  10.854 -20.801  1.00 42.98           H  
ATOM   2530  CA  ARG A 159      -7.237  10.805 -22.354  1.00 42.98           C  
ATOM   2531  HA  ARG A 159      -8.226  10.355 -22.273  1.00 42.98           H  
ATOM   2532  C   ARG A 159      -6.776  10.434 -23.762  1.00 42.98           C  
ATOM   2533  CB  ARG A 159      -7.358  12.325 -22.193  1.00 42.98           C  
ATOM   2534  HB2 ARG A 159      -7.795  12.733 -23.104  1.00 42.98           H  
ATOM   2535  HB3 ARG A 159      -6.369  12.764 -22.058  1.00 42.98           H  
ATOM   2536  O   ARG A 159      -7.560   9.883 -24.519  1.00 42.98           O  
ATOM   2537  CG  ARG A 159      -8.268  12.695 -21.016  1.00 42.98           C  
ATOM   2538  HG2 ARG A 159      -7.864  12.289 -20.089  1.00 42.98           H  
ATOM   2539  HG3 ARG A 159      -9.259  12.276 -21.188  1.00 42.98           H  
ATOM   2540  CD  ARG A 159      -8.372  14.218 -20.910  1.00 42.98           C  
ATOM   2541  HD2 ARG A 159      -7.375  14.626 -20.739  1.00 42.98           H  
ATOM   2542  HD3 ARG A 159      -8.750  14.599 -21.859  1.00 42.98           H  
ATOM   2543  NE  ARG A 159      -9.274  14.626 -19.816  1.00 42.98           N  
ATOM   2544  HE  ARG A 159      -9.677  13.876 -19.273  1.00 42.98           H  
ATOM   2545  NH1 ARG A 159      -9.279  16.870 -20.289  1.00 42.98           N  
ATOM   2546 HH11 ARG A 159      -9.670  17.794 -20.172  1.00 42.98           H  
ATOM   2547 HH12 ARG A 159      -8.689  16.680 -21.086  1.00 42.98           H  
ATOM   2548  NH2 ARG A 159     -10.536  16.094 -18.616  1.00 42.98           N  
ATOM   2549 HH21 ARG A 159     -10.914  17.024 -18.510  1.00 42.98           H  
ATOM   2550 HH22 ARG A 159     -10.956  15.318 -18.125  1.00 42.98           H  
ATOM   2551  CZ  ARG A 159      -9.687  15.857 -19.577  1.00 42.98           C  
ATOM   2552  N   ARG A 160      -5.483  10.612 -24.060  1.00 38.32           N  
ATOM   2553  H   ARG A 160      -4.886  11.037 -23.365  1.00 38.32           H  
ATOM   2554  CA  ARG A 160      -4.901  10.220 -25.356  1.00 38.32           C  
ATOM   2555  HA  ARG A 160      -5.436  10.733 -26.155  1.00 38.32           H  
ATOM   2556  C   ARG A 160      -5.093   8.729 -25.665  1.00 38.32           C  
ATOM   2557  CB  ARG A 160      -3.415  10.606 -25.407  1.00 38.32           C  
ATOM   2558  HB2 ARG A 160      -2.912  10.226 -24.518  1.00 38.32           H  
ATOM   2559  HB3 ARG A 160      -2.965  10.134 -26.280  1.00 38.32           H  
ATOM   2560  O   ARG A 160      -5.332   8.393 -26.816  1.00 38.32           O  
ATOM   2561  CG  ARG A 160      -3.213  12.125 -25.520  1.00 38.32           C  
ATOM   2562  HG2 ARG A 160      -3.679  12.480 -26.439  1.00 38.32           H  
ATOM   2563  HG3 ARG A 160      -3.679  12.631 -24.675  1.00 38.32           H  
ATOM   2564  CD  ARG A 160      -1.716  12.451 -25.553  1.00 38.32           C  
ATOM   2565  HD2 ARG A 160      -1.244  12.019 -24.671  1.00 38.32           H  
ATOM   2566  HD3 ARG A 160      -1.290  11.983 -26.441  1.00 38.32           H  
ATOM   2567  NE  ARG A 160      -1.474  13.908 -25.569  1.00 38.32           N  
ATOM   2568  HE  ARG A 160      -2.217  14.486 -25.202  1.00 38.32           H  
ATOM   2569  NH1 ARG A 160       0.591  13.870 -26.576  1.00 38.32           N  
ATOM   2570 HH11 ARG A 160       1.375  14.352 -26.992  1.00 38.32           H  
ATOM   2571 HH12 ARG A 160       0.508  12.869 -26.681  1.00 38.32           H  
ATOM   2572  NH2 ARG A 160      -0.307  15.821 -25.978  1.00 38.32           N  
ATOM   2573 HH21 ARG A 160       0.494  16.287 -26.382  1.00 38.32           H  
ATOM   2574 HH22 ARG A 160      -1.062  16.366 -25.587  1.00 38.32           H  
ATOM   2575  CZ  ARG A 160      -0.402  14.523 -26.038  1.00 38.32           C  
ATOM   2576  N   ASN A 161      -5.047   7.862 -24.650  1.00 36.35           N  
ATOM   2577  H   ASN A 161      -4.744   8.200 -23.748  1.00 36.35           H  
ATOM   2578  CA  ASN A 161      -5.258   6.420 -24.816  1.00 36.35           C  
ATOM   2579  HA  ASN A 161      -4.895   6.126 -25.801  1.00 36.35           H  
ATOM   2580  C   ASN A 161      -6.734   5.978 -24.790  1.00 36.35           C  
ATOM   2581  CB  ASN A 161      -4.427   5.658 -23.767  1.00 36.35           C  
ATOM   2582  HB2 ASN A 161      -4.749   4.617 -23.760  1.00 36.35           H  
ATOM   2583  HB3 ASN A 161      -4.607   6.078 -22.777  1.00 36.35           H  
ATOM   2584  O   ASN A 161      -7.011   4.885 -25.265  1.00 36.35           O  
ATOM   2585  CG  ASN A 161      -2.934   5.650 -24.055  1.00 36.35           C  
ATOM   2586  ND2 ASN A 161      -2.131   5.192 -23.125  1.00 36.35           N  
ATOM   2587 HD21 ASN A 161      -1.175   5.073 -23.427  1.00 36.35           H  
ATOM   2588 HD22 ASN A 161      -2.511   4.706 -22.325  1.00 36.35           H  
ATOM   2589  OD1 ASN A 161      -2.451   6.039 -25.100  1.00 36.35           O  
ATOM   2590  N   SER A 162      -7.686   6.765 -24.261  1.00 37.06           N  
ATOM   2591  H   SER A 162      -7.435   7.659 -23.864  1.00 37.06           H  
ATOM   2592  CA  SER A 162      -9.121   6.438 -24.397  1.00 37.06           C  
ATOM   2593  HA  SER A 162      -9.224   5.353 -24.375  1.00 37.06           H  
ATOM   2594  C   SER A 162      -9.704   6.883 -25.735  1.00 37.06           C  
ATOM   2595  CB  SER A 162      -9.978   6.975 -23.244  1.00 37.06           C  
ATOM   2596  HB2 SER A 162      -9.484   6.750 -22.298  1.00 37.06           H  
ATOM   2597  HB3 SER A 162     -10.930   6.444 -23.263  1.00 37.06           H  
ATOM   2598  O   SER A 162     -10.689   6.307 -26.181  1.00 37.06           O  
ATOM   2599  OG  SER A 162     -10.260   8.362 -23.303  1.00 37.06           O  
ATOM   2600  HG  SER A 162     -10.487   8.615 -24.201  1.00 37.06           H  
ATOM   2601  N   ASP A 163      -9.103   7.898 -26.359  1.00 30.62           N  
ATOM   2602  H   ASP A 163      -8.376   8.407 -25.876  1.00 30.62           H  
ATOM   2603  CA  ASP A 163      -9.507   8.394 -27.680  1.00 30.62           C  
ATOM   2604  HA  ASP A 163     -10.595   8.395 -27.741  1.00 30.62           H  
ATOM   2605  C   ASP A 163      -8.998   7.483 -28.817  1.00 30.62           C  
ATOM   2606  CB  ASP A 163      -9.025   9.848 -27.841  1.00 30.62           C  
ATOM   2607  HB2 ASP A 163      -9.248  10.176 -28.856  1.00 30.62           H  
ATOM   2608  HB3 ASP A 163      -7.943   9.878 -27.711  1.00 30.62           H  
ATOM   2609  O   ASP A 163      -9.582   7.445 -29.899  1.00 30.62           O  
ATOM   2610  CG  ASP A 163      -9.681  10.844 -26.865  1.00 30.62           C  
ATOM   2611  OD1 ASP A 163     -10.762  10.534 -26.311  1.00 30.62           O  
ATOM   2612  OD2 ASP A 163      -9.081  11.926 -26.650  1.00 30.62           O  
ATOM   2613  N   ALA A 164      -7.952   6.688 -28.564  1.00 28.71           N  
ATOM   2614  H   ALA A 164      -7.516   6.760 -27.656  1.00 28.71           H  
ATOM   2615  CA  ALA A 164      -7.528   5.588 -29.424  1.00 28.71           C  
ATOM   2616  HA  ALA A 164      -7.685   5.861 -30.468  1.00 28.71           H  
ATOM   2617  C   ALA A 164      -8.388   4.350 -29.117  1.00 28.71           C  
ATOM   2618  CB  ALA A 164      -6.024   5.355 -29.213  1.00 28.71           C  
ATOM   2619  HB1 ALA A 164      -5.830   5.094 -28.172  1.00 28.71           H  
ATOM   2620  HB2 ALA A 164      -5.690   4.537 -29.851  1.00 28.71           H  
ATOM   2621  HB3 ALA A 164      -5.470   6.258 -29.466  1.00 28.71           H  
ATOM   2622  O   ALA A 164      -8.007   3.521 -28.296  1.00 28.71           O  
ATOM   2623  N   GLY A 165      -9.580   4.271 -29.717  1.00 30.59           N  
ATOM   2624  H   GLY A 165      -9.849   5.046 -30.306  1.00 30.59           H  
ATOM   2625  CA  GLY A 165     -10.555   3.196 -29.503  1.00 30.59           C  
ATOM   2626  HA2 GLY A 165     -11.314   3.241 -30.284  1.00 30.59           H  
ATOM   2627  HA3 GLY A 165     -11.045   3.348 -28.542  1.00 30.59           H  
ATOM   2628  C   GLY A 165      -9.933   1.796 -29.534  1.00 30.59           C  
ATOM   2629  O   GLY A 165      -9.697   1.232 -30.598  1.00 30.59           O  
ATOM   2630  N   ALA A 166      -9.679   1.232 -28.353  1.00 26.14           N  
ATOM   2631  H   ALA A 166      -9.773   1.804 -27.525  1.00 26.14           H  
ATOM   2632  CA  ALA A 166      -9.160  -0.115 -28.196  1.00 26.14           C  
ATOM   2633  HA  ALA A 166      -8.407  -0.298 -28.963  1.00 26.14           H  
ATOM   2634  C   ALA A 166     -10.305  -1.118 -28.394  1.00 26.14           C  
ATOM   2635  CB  ALA A 166      -8.475  -0.230 -26.827  1.00 26.14           C  
ATOM   2636  HB1 ALA A 166      -8.069  -1.235 -26.709  1.00 26.14           H  
ATOM   2637  HB2 ALA A 166      -9.194  -0.041 -26.030  1.00 26.14           H  
ATOM   2638  HB3 ALA A 166      -7.662   0.494 -26.762  1.00 26.14           H  
ATOM   2639  O   ALA A 166     -11.114  -1.352 -27.496  1.00 26.14           O  
ATOM   2640  N   THR A 167     -10.387  -1.695 -29.590  1.00 25.98           N  
ATOM   2641  H   THR A 167      -9.773  -1.381 -30.328  1.00 25.98           H  
ATOM   2642  CA  THR A 167     -11.199  -2.882 -29.870  1.00 25.98           C  
ATOM   2643  HA  THR A 167     -12.204  -2.733 -29.476  1.00 25.98           H  
ATOM   2644  C   THR A 167     -10.581  -4.094 -29.181  1.00 25.98           C  
ATOM   2645  CB  THR A 167     -11.299  -3.135 -31.383  1.00 25.98           C  
ATOM   2646  HB  THR A 167     -11.594  -4.169 -31.561  1.00 25.98           H  
ATOM   2647  O   THR A 167      -9.424  -4.430 -29.425  1.00 25.98           O  
ATOM   2648  CG2 THR A 167     -12.334  -2.217 -32.028  1.00 25.98           C  
ATOM   2649 HG21 THR A 167     -12.374  -2.417 -33.099  1.00 25.98           H  
ATOM   2650 HG22 THR A 167     -13.317  -2.404 -31.596  1.00 25.98           H  
ATOM   2651 HG23 THR A 167     -12.058  -1.174 -31.870  1.00 25.98           H  
ATOM   2652  OG1 THR A 167     -10.058  -2.885 -32.006  1.00 25.98           O  
ATOM   2653  HG1 THR A 167      -9.436  -3.534 -31.670  1.00 25.98           H  
ATOM   2654  N   VAL A 168     -11.354  -4.753 -28.318  1.00 26.73           N  
ATOM   2655  H   VAL A 168     -12.289  -4.411 -28.152  1.00 26.73           H  
ATOM   2656  CA  VAL A 168     -10.976  -6.021 -27.685  1.00 26.73           C  
ATOM   2657  HA  VAL A 168      -9.909  -6.015 -27.464  1.00 26.73           H  
ATOM   2658  C   VAL A 168     -11.259  -7.144 -28.682  1.00 26.73           C  
ATOM   2659  CB  VAL A 168     -11.743  -6.221 -26.357  1.00 26.73           C  
ATOM   2660  HB  VAL A 168     -12.815  -6.232 -26.556  1.00 26.73           H  
ATOM   2661  O   VAL A 168     -12.408  -7.537 -28.863  1.00 26.73           O  
ATOM   2662  CG1 VAL A 168     -11.359  -7.537 -25.668  1.00 26.73           C  
ATOM   2663 HG11 VAL A 168     -10.287  -7.566 -25.476  1.00 26.73           H  
ATOM   2664 HG12 VAL A 168     -11.634  -8.384 -26.297  1.00 26.73           H  
ATOM   2665 HG13 VAL A 168     -11.897  -7.633 -24.724  1.00 26.73           H  
ATOM   2666  CG2 VAL A 168     -11.456  -5.077 -25.371  1.00 26.73           C  
ATOM   2667 HG21 VAL A 168     -11.791  -4.126 -25.785  1.00 26.73           H  
ATOM   2668 HG22 VAL A 168     -10.387  -5.022 -25.168  1.00 26.73           H  
ATOM   2669 HG23 VAL A 168     -11.992  -5.253 -24.439  1.00 26.73           H  
ATOM   2670  N   THR A 169     -10.229  -7.641 -29.361  1.00 24.01           N  
ATOM   2671  H   THR A 169      -9.322  -7.205 -29.279  1.00 24.01           H  
ATOM   2672  CA  THR A 169     -10.302  -8.875 -30.155  1.00 24.01           C  
ATOM   2673  HA  THR A 169     -11.337  -9.082 -30.427  1.00 24.01           H  
ATOM   2674  C   THR A 169      -9.800 -10.040 -29.312  1.00 24.01           C  
ATOM   2675  CB  THR A 169      -9.495  -8.768 -31.460  1.00 24.01           C  
ATOM   2676  HB  THR A 169      -9.347  -9.764 -31.877  1.00 24.01           H  
ATOM   2677  O   THR A 169      -8.637 -10.059 -28.913  1.00 24.01           O  
ATOM   2678  CG2 THR A 169     -10.223  -7.913 -32.496  1.00 24.01           C  
ATOM   2679 HG21 THR A 169      -9.627  -7.870 -33.408  1.00 24.01           H  
ATOM   2680 HG22 THR A 169     -10.365  -6.903 -32.112  1.00 24.01           H  
ATOM   2681 HG23 THR A 169     -11.192  -8.356 -32.725  1.00 24.01           H  
ATOM   2682  OG1 THR A 169      -8.241  -8.170 -31.219  1.00 24.01           O  
ATOM   2683  HG1 THR A 169      -7.722  -8.813 -30.731  1.00 24.01           H  
ATOM   2684  N   THR A 170     -10.669 -11.006 -29.031  1.00 26.83           N  
ATOM   2685  H   THR A 170     -11.632 -10.914 -29.318  1.00 26.83           H  
ATOM   2686  CA  THR A 170     -10.284 -12.329 -28.535  1.00 26.83           C  
ATOM   2687  HA  THR A 170      -9.294 -12.284 -28.082  1.00 26.83           H  
ATOM   2688  C   THR A 170     -10.209 -13.282 -29.722  1.00 26.83           C  
ATOM   2689  CB  THR A 170     -11.269 -12.852 -27.475  1.00 26.83           C  
ATOM   2690  HB  THR A 170     -11.152 -13.931 -27.377  1.00 26.83           H  
ATOM   2691  O   THR A 170     -11.183 -13.442 -30.458  1.00 26.83           O  
ATOM   2692  CG2 THR A 170     -11.014 -12.205 -26.114  1.00 26.83           C  
ATOM   2693 HG21 THR A 170     -11.712 -12.606 -25.379  1.00 26.83           H  
ATOM   2694 HG22 THR A 170     -11.145 -11.125 -26.186  1.00 26.83           H  
ATOM   2695 HG23 THR A 170      -9.997 -12.423 -25.790  1.00 26.83           H  
ATOM   2696  OG1 THR A 170     -12.607 -12.551 -27.816  1.00 26.83           O  
ATOM   2697  HG1 THR A 170     -13.178 -13.156 -27.337  1.00 26.83           H  
ATOM   2698  N   ASP A 171      -9.057 -13.919 -29.918  1.00 27.22           N  
ATOM   2699  H   ASP A 171      -8.252 -13.704 -29.347  1.00 27.22           H  
ATOM   2700  CA  ASP A 171      -8.914 -14.987 -30.903  1.00 27.22           C  
ATOM   2701  HA  ASP A 171      -9.276 -14.631 -31.868  1.00 27.22           H  
ATOM   2702  C   ASP A 171      -9.802 -16.171 -30.470  1.00 27.22           C  
ATOM   2703  CB  ASP A 171      -7.430 -15.370 -31.074  1.00 27.22           C  
ATOM   2704  HB2 ASP A 171      -6.981 -15.527 -30.093  1.00 27.22           H  
ATOM   2705  HB3 ASP A 171      -7.378 -16.312 -31.619  1.00 27.22           H  
ATOM   2706  O   ASP A 171      -9.485 -16.893 -29.526  1.00 27.22           O  
ATOM   2707  CG  ASP A 171      -6.620 -14.328 -31.861  1.00 27.22           C  
ATOM   2708  OD1 ASP A 171      -7.181 -13.763 -32.827  1.00 27.22           O  
ATOM   2709  OD2 ASP A 171      -5.446 -14.108 -31.489  1.00 27.22           O  
ATOM   2710  N   ASN A 172     -10.929 -16.338 -31.175  1.00 29.50           N  
ATOM   2711  H   ASN A 172     -11.099 -15.626 -31.870  1.00 29.50           H  
ATOM   2712  CA  ASN A 172     -11.899 -17.451 -31.134  1.00 29.50           C  
ATOM   2713  HA  ASN A 172     -12.352 -17.423 -32.125  1.00 29.50           H  
ATOM   2714  C   ASN A 172     -13.145 -17.362 -30.218  1.00 29.50           C  
ATOM   2715  CB  ASN A 172     -11.190 -18.818 -31.090  1.00 29.50           C  
ATOM   2716  HB2 ASN A 172     -10.733 -18.970 -30.112  1.00 29.50           H  
ATOM   2717  HB3 ASN A 172     -11.921 -19.613 -31.237  1.00 29.50           H  
ATOM   2718  O   ASN A 172     -13.682 -18.396 -29.825  1.00 29.50           O  
ATOM   2719  CG  ASN A 172     -10.157 -18.963 -32.186  1.00 29.50           C  
ATOM   2720  ND2 ASN A 172      -8.966 -19.401 -31.861  1.00 29.50           N  
ATOM   2721 HD21 ASN A 172      -8.722 -19.475 -30.884  1.00 29.50           H  
ATOM   2722 HD22 ASN A 172      -8.278 -19.402 -32.601  1.00 29.50           H  
ATOM   2723  OD1 ASN A 172     -10.409 -18.679 -33.343  1.00 29.50           O  
ATOM   2724  N   GLY A 173     -13.703 -16.174 -29.958  1.00 26.78           N  
ATOM   2725  H   GLY A 173     -13.247 -15.341 -30.304  1.00 26.78           H  
ATOM   2726  CA  GLY A 173     -15.074 -16.032 -29.422  1.00 26.78           C  
ATOM   2727  HA2 GLY A 173     -15.025 -15.629 -28.410  1.00 26.78           H  
ATOM   2728  HA3 GLY A 173     -15.563 -17.005 -29.372  1.00 26.78           H  
ATOM   2729  C   GLY A 173     -15.945 -15.093 -30.271  1.00 26.78           C  
ATOM   2730  O   GLY A 173     -15.389 -14.223 -30.943  1.00 26.78           O  
ATOM   2731  N   PRO A 174     -17.291 -15.233 -30.283  1.00 25.60           N  
ATOM   2732  CA  PRO A 174     -18.153 -14.296 -31.002  1.00 25.60           C  
ATOM   2733  HA  PRO A 174     -17.909 -14.315 -32.064  1.00 25.60           H  
ATOM   2734  C   PRO A 174     -17.937 -12.878 -30.462  1.00 25.60           C  
ATOM   2735  CB  PRO A 174     -19.590 -14.795 -30.803  1.00 25.60           C  
ATOM   2736  HB2 PRO A 174     -20.306 -13.976 -30.737  1.00 25.60           H  
ATOM   2737  HB3 PRO A 174     -19.855 -15.465 -31.621  1.00 25.60           H  
ATOM   2738  O   PRO A 174     -17.933 -12.665 -29.250  1.00 25.60           O  
ATOM   2739  CG  PRO A 174     -19.515 -15.591 -29.500  1.00 25.60           C  
ATOM   2740  HG2 PRO A 174     -20.270 -16.377 -29.461  1.00 25.60           H  
ATOM   2741  HG3 PRO A 174     -19.626 -14.913 -28.653  1.00 25.60           H  
ATOM   2742  CD  PRO A 174     -18.096 -16.166 -29.508  1.00 25.60           C  
ATOM   2743  HD2 PRO A 174     -17.725 -16.261 -28.488  1.00 25.60           H  
ATOM   2744  HD3 PRO A 174     -18.094 -17.138 -30.002  1.00 25.60           H  
ATOM   2745  N   GLN A 175     -17.739 -11.917 -31.368  1.00 28.55           N  
ATOM   2746  H   GLN A 175     -17.735 -12.170 -32.346  1.00 28.55           H  
ATOM   2747  CA  GLN A 175     -17.587 -10.504 -31.027  1.00 28.55           C  
ATOM   2748  HA  GLN A 175     -16.715 -10.381 -30.385  1.00 28.55           H  
ATOM   2749  C   GLN A 175     -18.828 -10.036 -30.260  1.00 28.55           C  
ATOM   2750  CB  GLN A 175     -17.396  -9.664 -32.302  1.00 28.55           C  
ATOM   2751  HB2 GLN A 175     -18.182  -9.908 -33.016  1.00 28.55           H  
ATOM   2752  HB3 GLN A 175     -17.492  -8.611 -32.038  1.00 28.55           H  
ATOM   2753  O   GLN A 175     -19.928  -9.994 -30.810  1.00 28.55           O  
ATOM   2754  CG  GLN A 175     -16.021  -9.866 -32.959  1.00 28.55           C  
ATOM   2755  HG2 GLN A 175     -15.892 -10.916 -33.223  1.00 28.55           H  
ATOM   2756  HG3 GLN A 175     -15.243  -9.596 -32.245  1.00 28.55           H  
ATOM   2757  CD  GLN A 175     -15.835  -9.027 -34.224  1.00 28.55           C  
ATOM   2758  NE2 GLN A 175     -14.654  -9.020 -34.800  1.00 28.55           N  
ATOM   2759 HE21 GLN A 175     -13.891  -9.567 -34.427  1.00 28.55           H  
ATOM   2760 HE22 GLN A 175     -14.578  -8.463 -35.638  1.00 28.55           H  
ATOM   2761  OE1 GLN A 175     -16.730  -8.374 -34.730  1.00 28.55           O  
ATOM   2762  N   VAL A 176     -18.657  -9.699 -28.983  1.00 27.41           N  
ATOM   2763  H   VAL A 176     -17.742  -9.807 -28.569  1.00 27.41           H  
ATOM   2764  CA  VAL A 176     -19.716  -9.089 -28.180  1.00 27.41           C  
ATOM   2765  HA  VAL A 176     -20.683  -9.341 -28.615  1.00 27.41           H  
ATOM   2766  C   VAL A 176     -19.530  -7.582 -28.263  1.00 27.41           C  
ATOM   2767  CB  VAL A 176     -19.732  -9.603 -26.727  1.00 27.41           C  
ATOM   2768  HB  VAL A 176     -18.848  -9.242 -26.200  1.00 27.41           H  
ATOM   2769  O   VAL A 176     -18.513  -7.051 -27.822  1.00 27.41           O  
ATOM   2770  CG1 VAL A 176     -20.987  -9.103 -25.999  1.00 27.41           C  
ATOM   2771 HG11 VAL A 176     -21.885  -9.452 -26.509  1.00 27.41           H  
ATOM   2772 HG12 VAL A 176     -20.991  -9.472 -24.973  1.00 27.41           H  
ATOM   2773 HG13 VAL A 176     -20.990  -8.013 -25.968  1.00 27.41           H  
ATOM   2774  CG2 VAL A 176     -19.739 -11.137 -26.665  1.00 27.41           C  
ATOM   2775 HG21 VAL A 176     -19.845 -11.468 -25.632  1.00 27.41           H  
ATOM   2776 HG22 VAL A 176     -20.561 -11.533 -27.261  1.00 27.41           H  
ATOM   2777 HG23 VAL A 176     -18.798 -11.530 -27.050  1.00 27.41           H  
ATOM   2778  N   ASP A 177     -20.505  -6.900 -28.859  1.00 26.83           N  
ATOM   2779  H   ASP A 177     -21.277  -7.412 -29.262  1.00 26.83           H  
ATOM   2780  CA  ASP A 177     -20.557  -5.442 -28.905  1.00 26.83           C  
ATOM   2781  HA  ASP A 177     -19.718  -5.082 -29.501  1.00 26.83           H  
ATOM   2782  C   ASP A 177     -20.434  -4.879 -27.475  1.00 26.83           C  
ATOM   2783  CB  ASP A 177     -21.867  -5.030 -29.602  1.00 26.83           C  
ATOM   2784  HB2 ASP A 177     -21.994  -5.644 -30.494  1.00 26.83           H  
ATOM   2785  HB3 ASP A 177     -22.707  -5.228 -28.937  1.00 26.83           H  
ATOM   2786  O   ASP A 177     -21.146  -5.310 -26.563  1.00 26.83           O  
ATOM   2787  CG  ASP A 177     -21.903  -3.563 -30.036  1.00 26.83           C  
ATOM   2788  OD1 ASP A 177     -21.030  -2.793 -29.569  1.00 26.83           O  
ATOM   2789  OD2 ASP A 177     -22.835  -3.216 -30.792  1.00 26.83           O  
ATOM   2790  N   ALA A 178     -19.528  -3.925 -27.244  1.00 30.48           N  
ATOM   2791  H   ALA A 178     -19.036  -3.550 -28.042  1.00 30.48           H  
ATOM   2792  CA  ALA A 178     -19.265  -3.365 -25.913  1.00 30.48           C  
ATOM   2793  HA  ALA A 178     -18.999  -4.187 -25.248  1.00 30.48           H  
ATOM   2794  C   ALA A 178     -20.502  -2.667 -25.305  1.00 30.48           C  
ATOM   2795  CB  ALA A 178     -18.066  -2.414 -26.014  1.00 30.48           C  
ATOM   2796  HB1 ALA A 178     -17.828  -2.020 -25.026  1.00 30.48           H  
ATOM   2797  HB2 ALA A 178     -17.201  -2.955 -26.399  1.00 30.48           H  
ATOM   2798  HB3 ALA A 178     -18.303  -1.588 -26.686  1.00 30.48           H  
ATOM   2799  O   ALA A 178     -20.565  -2.447 -24.093  1.00 30.48           O  
ATOM   2800  N   ALA A 179     -21.506  -2.352 -26.132  1.00 29.89           N  
ATOM   2801  H   ALA A 179     -21.378  -2.536 -27.117  1.00 29.89           H  
ATOM   2802  CA  ALA A 179     -22.812  -1.861 -25.699  1.00 29.89           C  
ATOM   2803  HA  ALA A 179     -22.658  -1.093 -24.941  1.00 29.89           H  
ATOM   2804  C   ALA A 179     -23.716  -2.944 -25.065  1.00 29.89           C  
ATOM   2805  CB  ALA A 179     -23.478  -1.207 -26.914  1.00 29.89           C  
ATOM   2806  HB1 ALA A 179     -22.844  -0.412 -27.307  1.00 29.89           H  
ATOM   2807  HB2 ALA A 179     -24.442  -0.787 -26.625  1.00 29.89           H  
ATOM   2808  HB3 ALA A 179     -23.635  -1.948 -27.698  1.00 29.89           H  
ATOM   2809  O   ALA A 179     -24.668  -2.598 -24.366  1.00 29.89           O  
ATOM   2810  N   ALA A 180     -23.418  -4.233 -25.272  1.00 27.69           N  
ATOM   2811  H   ALA A 180     -22.621  -4.450 -25.854  1.00 27.69           H  
ATOM   2812  CA  ALA A 180     -24.209  -5.376 -24.805  1.00 27.69           C  
ATOM   2813  HA  ALA A 180     -25.213  -5.026 -24.566  1.00 27.69           H  
ATOM   2814  C   ALA A 180     -23.667  -6.036 -23.522  1.00 27.69           C  
ATOM   2815  CB  ALA A 180     -24.338  -6.377 -25.959  1.00 27.69           C  
ATOM   2816  HB1 ALA A 180     -25.000  -7.193 -25.667  1.00 27.69           H  
ATOM   2817  HB2 ALA A 180     -23.361  -6.789 -26.209  1.00 27.69           H  
ATOM   2818  HB3 ALA A 180     -24.753  -5.883 -26.837  1.00 27.69           H  
ATOM   2819  O   ALA A 180     -24.264  -6.991 -23.028  1.00 27.69           O  
ATOM   2820  N   VAL A 181     -22.573  -5.527 -22.943  1.00 27.06           N  
ATOM   2821  H   VAL A 181     -22.113  -4.749 -23.394  1.00 27.06           H  
ATOM   2822  CA  VAL A 181     -22.103  -5.963 -21.620  1.00 27.06           C  
ATOM   2823  HA  VAL A 181     -22.157  -7.051 -21.586  1.00 27.06           H  
ATOM   2824  C   VAL A 181     -23.029  -5.356 -20.555  1.00 27.06           C  
ATOM   2825  CB  VAL A 181     -20.631  -5.574 -21.377  1.00 27.06           C  
ATOM   2826  HB  VAL A 181     -20.532  -4.489 -21.392  1.00 27.06           H  
ATOM   2827  O   VAL A 181     -23.029  -4.130 -20.383  1.00 27.06           O  
ATOM   2828  CG1 VAL A 181     -20.138  -6.094 -20.018  1.00 27.06           C  
ATOM   2829 HG11 VAL A 181     -19.088  -5.836 -19.883  1.00 27.06           H  
ATOM   2830 HG12 VAL A 181     -20.710  -5.643 -19.207  1.00 27.06           H  
ATOM   2831 HG13 VAL A 181     -20.245  -7.178 -19.971  1.00 27.06           H  
ATOM   2832  CG2 VAL A 181     -19.717  -6.157 -22.463  1.00 27.06           C  
ATOM   2833 HG21 VAL A 181     -19.976  -5.746 -23.439  1.00 27.06           H  
ATOM   2834 HG22 VAL A 181     -19.820  -7.242 -22.499  1.00 27.06           H  
ATOM   2835 HG23 VAL A 181     -18.678  -5.903 -22.253  1.00 27.06           H  
ATOM   2836  N   PRO A 182     -23.832  -6.152 -19.819  1.00 26.24           N  
ATOM   2837  CA  PRO A 182     -24.647  -5.609 -18.744  1.00 26.24           C  
ATOM   2838  HA  PRO A 182     -25.314  -4.843 -19.140  1.00 26.24           H  
ATOM   2839  C   PRO A 182     -23.718  -4.988 -17.697  1.00 26.24           C  
ATOM   2840  CB  PRO A 182     -25.484  -6.779 -18.212  1.00 26.24           C  
ATOM   2841  HB2 PRO A 182     -25.645  -6.716 -17.135  1.00 26.24           H  
ATOM   2842  HB3 PRO A 182     -26.439  -6.807 -18.737  1.00 26.24           H  
ATOM   2843  O   PRO A 182     -22.795  -5.633 -17.202  1.00 26.24           O  
ATOM   2844  CG  PRO A 182     -24.670  -8.016 -18.588  1.00 26.24           C  
ATOM   2845  HG2 PRO A 182     -23.939  -8.221 -17.806  1.00 26.24           H  
ATOM   2846  HG3 PRO A 182     -25.306  -8.886 -18.750  1.00 26.24           H  
ATOM   2847  CD  PRO A 182     -23.942  -7.603 -19.866  1.00 26.24           C  
ATOM   2848  HD2 PRO A 182     -24.536  -7.900 -20.730  1.00 26.24           H  
ATOM   2849  HD3 PRO A 182     -22.963  -8.081 -19.898  1.00 26.24           H  
ATOM   2850  N   ARG A 183     -23.943  -3.711 -17.360  1.00 36.20           N  
ATOM   2851  H   ARG A 183     -24.668  -3.228 -17.871  1.00 36.20           H  
ATOM   2852  CA  ARG A 183     -23.268  -3.030 -16.244  1.00 36.20           C  
ATOM   2853  HA  ARG A 183     -22.193  -3.192 -16.327  1.00 36.20           H  
ATOM   2854  C   ARG A 183     -23.711  -3.674 -14.929  1.00 36.20           C  
ATOM   2855  CB  ARG A 183     -23.569  -1.519 -16.250  1.00 36.20           C  
ATOM   2856  HB2 ARG A 183     -24.646  -1.370 -16.321  1.00 36.20           H  
ATOM   2857  HB3 ARG A 183     -23.233  -1.106 -15.299  1.00 36.20           H  
ATOM   2858  O   ARG A 183     -24.573  -3.133 -14.236  1.00 36.20           O  
ATOM   2859  CG  ARG A 183     -22.870  -0.737 -17.370  1.00 36.20           C  
ATOM   2860  HG2 ARG A 183     -21.793  -0.881 -17.290  1.00 36.20           H  
ATOM   2861  HG3 ARG A 183     -23.210  -1.097 -18.341  1.00 36.20           H  
ATOM   2862  CD  ARG A 183     -23.209   0.752 -17.216  1.00 36.20           C  
ATOM   2863  HD2 ARG A 183     -24.282   0.879 -17.358  1.00 36.20           H  
ATOM   2864  HD3 ARG A 183     -22.943   1.065 -16.207  1.00 36.20           H  
ATOM   2865  NE  ARG A 183     -22.480   1.585 -18.191  1.00 36.20           N  
ATOM   2866  HE  ARG A 183     -21.955   1.085 -18.893  1.00 36.20           H  
ATOM   2867  NH1 ARG A 183     -23.190   3.632 -17.434  1.00 36.20           N  
ATOM   2868 HH11 ARG A 183     -23.782   3.147 -16.774  1.00 36.20           H  
ATOM   2869 HH12 ARG A 183     -23.249   4.632 -17.565  1.00 36.20           H  
ATOM   2870  NH2 ARG A 183     -21.801   3.519 -19.180  1.00 36.20           N  
ATOM   2871 HH21 ARG A 183     -21.843   4.523 -19.288  1.00 36.20           H  
ATOM   2872 HH22 ARG A 183     -21.303   2.974 -19.868  1.00 36.20           H  
ATOM   2873  CZ  ARG A 183     -22.490   2.904 -18.261  1.00 36.20           C  
ATOM   2874  N   GLU A 184     -23.160  -4.835 -14.596  1.00 26.34           N  
ATOM   2875  H   GLU A 184     -22.577  -5.312 -15.269  1.00 26.34           H  
ATOM   2876  CA  GLU A 184     -23.408  -5.463 -13.306  1.00 26.34           C  
ATOM   2877  HA  GLU A 184     -24.489  -5.508 -13.178  1.00 26.34           H  
ATOM   2878  C   GLU A 184     -22.866  -4.573 -12.187  1.00 26.34           C  
ATOM   2879  CB  GLU A 184     -22.883  -6.900 -13.224  1.00 26.34           C  
ATOM   2880  HB2 GLU A 184     -22.010  -7.022 -13.866  1.00 26.34           H  
ATOM   2881  HB3 GLU A 184     -22.593  -7.100 -12.193  1.00 26.34           H  
ATOM   2882  O   GLU A 184     -21.730  -4.092 -12.184  1.00 26.34           O  
ATOM   2883  CG  GLU A 184     -23.989  -7.895 -13.611  1.00 26.34           C  
ATOM   2884  HG2 GLU A 184     -24.199  -7.799 -14.676  1.00 26.34           H  
ATOM   2885  HG3 GLU A 184     -24.895  -7.633 -13.064  1.00 26.34           H  
ATOM   2886  CD  GLU A 184     -23.625  -9.347 -13.275  1.00 26.34           C  
ATOM   2887  OE1 GLU A 184     -24.580 -10.128 -13.073  1.00 26.34           O  
ATOM   2888  OE2 GLU A 184     -22.414  -9.637 -13.161  1.00 26.34           O  
ATOM   2889  N   MET A 185     -23.767  -4.278 -11.257  1.00 22.49           N  
ATOM   2890  H   MET A 185     -24.661  -4.742 -11.327  1.00 22.49           H  
ATOM   2891  CA  MET A 185     -23.575  -3.336 -10.173  1.00 22.49           C  
ATOM   2892  HA  MET A 185     -23.223  -2.389 -10.582  1.00 22.49           H  
ATOM   2893  C   MET A 185     -22.534  -3.882  -9.196  1.00 22.49           C  
ATOM   2894  CB  MET A 185     -24.920  -3.115  -9.460  1.00 22.49           C  
ATOM   2895  HB2 MET A 185     -24.766  -2.412  -8.642  1.00 22.49           H  
ATOM   2896  HB3 MET A 185     -25.264  -4.058  -9.036  1.00 22.49           H  
ATOM   2897  O   MET A 185     -22.799  -4.837  -8.470  1.00 22.49           O  
ATOM   2898  CG  MET A 185     -26.024  -2.569 -10.372  1.00 22.49           C  
ATOM   2899  HG2 MET A 185     -25.689  -1.638 -10.830  1.00 22.49           H  
ATOM   2900  HG3 MET A 185     -26.212  -3.289 -11.169  1.00 22.49           H  
ATOM   2901  SD  MET A 185     -27.576  -2.265  -9.482  1.00 22.49           S  
ATOM   2902  CE  MET A 185     -28.756  -2.949 -10.679  1.00 22.49           C  
ATOM   2903  HE1 MET A 185     -28.551  -4.008 -10.834  1.00 22.49           H  
ATOM   2904  HE2 MET A 185     -28.665  -2.424 -11.630  1.00 22.49           H  
ATOM   2905  HE3 MET A 185     -29.772  -2.834 -10.300  1.00 22.49           H  
ATOM   2906  N   SER A 186     -21.375  -3.231  -9.111  1.00 26.54           N  
ATOM   2907  H   SER A 186     -21.147  -2.553  -9.824  1.00 26.54           H  
ATOM   2908  CA  SER A 186     -20.403  -3.462  -8.042  1.00 26.54           C  
ATOM   2909  HA  SER A 186     -20.124  -4.515  -8.038  1.00 26.54           H  
ATOM   2910  C   SER A 186     -21.043  -3.118  -6.685  1.00 26.54           C  
ATOM   2911  CB  SER A 186     -19.136  -2.635  -8.322  1.00 26.54           C  
ATOM   2912  HB2 SER A 186     -18.444  -2.741  -7.486  1.00 26.54           H  
ATOM   2913  HB3 SER A 186     -18.654  -3.009  -9.225  1.00 26.54           H  
ATOM   2914  O   SER A 186     -21.068  -1.948  -6.289  1.00 26.54           O  
ATOM   2915  OG  SER A 186     -19.464  -1.266  -8.503  1.00 26.54           O  
ATOM   2916  HG  SER A 186     -20.070  -1.068  -7.785  1.00 26.54           H  
ATOM   2917  N   LYS A 187     -21.627  -4.110  -5.997  1.00 27.44           N  
ATOM   2918  H   LYS A 187     -21.676  -5.012  -6.448  1.00 27.44           H  
ATOM   2919  CA  LYS A 187     -22.130  -3.976  -4.621  1.00 27.44           C  
ATOM   2920  HA  LYS A 187     -22.743  -3.077  -4.559  1.00 27.44           H  
ATOM   2921  C   LYS A 187     -20.949  -3.792  -3.667  1.00 27.44           C  
ATOM   2922  CB  LYS A 187     -22.981  -5.195  -4.209  1.00 27.44           C  
ATOM   2923  HB2 LYS A 187     -22.919  -5.316  -3.128  1.00 27.44           H  
ATOM   2924  HB3 LYS A 187     -22.570  -6.095  -4.667  1.00 27.44           H  
ATOM   2925  O   LYS A 187     -19.953  -4.502  -3.754  1.00 27.44           O  
ATOM   2926  CG  LYS A 187     -24.468  -5.047  -4.576  1.00 27.44           C  
ATOM   2927  HG2 LYS A 187     -24.559  -4.872  -5.648  1.00 27.44           H  
ATOM   2928  HG3 LYS A 187     -24.887  -4.195  -4.040  1.00 27.44           H  
ATOM   2929  CD  LYS A 187     -25.242  -6.322  -4.202  1.00 27.44           C  
ATOM   2930  HD2 LYS A 187     -25.096  -6.534  -3.143  1.00 27.44           H  
ATOM   2931  HD3 LYS A 187     -24.832  -7.152  -4.778  1.00 27.44           H  
ATOM   2932  CE  LYS A 187     -26.739  -6.181  -4.515  1.00 27.44           C  
ATOM   2933  HE2 LYS A 187     -26.844  -5.926  -5.570  1.00 27.44           H  
ATOM   2934  HE3 LYS A 187     -27.150  -5.357  -3.933  1.00 27.44           H  
ATOM   2935  NZ  LYS A 187     -27.472  -7.446  -4.233  1.00 27.44           N  
ATOM   2936  HZ1 LYS A 187     -28.458  -7.351  -4.432  1.00 27.44           H  
ATOM   2937  HZ2 LYS A 187     -27.124  -8.183  -4.829  1.00 27.44           H  
ATOM   2938  HZ3 LYS A 187     -27.340  -7.745  -3.278  1.00 27.44           H  
ATOM   2939  N   VAL A 188     -21.085  -2.835  -2.755  1.00 28.35           N  
ATOM   2940  H   VAL A 188     -21.958  -2.327  -2.735  1.00 28.35           H  
ATOM   2941  CA  VAL A 188     -20.127  -2.545  -1.682  1.00 28.35           C  
ATOM   2942  HA  VAL A 188     -19.171  -3.021  -1.899  1.00 28.35           H  
ATOM   2943  C   VAL A 188     -20.674  -3.132  -0.381  1.00 28.35           C  
ATOM   2944  CB  VAL A 188     -19.900  -1.025  -1.573  1.00 28.35           C  
ATOM   2945  HB  VAL A 188     -20.859  -0.536  -1.402  1.00 28.35           H  
ATOM   2946  O   VAL A 188     -21.790  -2.799   0.013  1.00 28.35           O  
ATOM   2947  CG1 VAL A 188     -19.002  -0.685  -0.377  1.00 28.35           C  
ATOM   2948 HG11 VAL A 188     -18.650   0.345  -0.446  1.00 28.35           H  
ATOM   2949 HG12 VAL A 188     -18.151  -1.365  -0.334  1.00 28.35           H  
ATOM   2950 HG13 VAL A 188     -19.573  -0.793   0.545  1.00 28.35           H  
ATOM   2951  CG2 VAL A 188     -19.340  -0.464  -2.892  1.00 28.35           C  
ATOM   2952 HG21 VAL A 188     -19.011   0.565  -2.754  1.00 28.35           H  
ATOM   2953 HG22 VAL A 188     -20.113  -0.484  -3.661  1.00 28.35           H  
ATOM   2954 HG23 VAL A 188     -18.504  -1.075  -3.232  1.00 28.35           H  
ATOM   2955  N   THR A 189     -19.902  -3.987   0.285  1.00 29.00           N  
ATOM   2956  H   THR A 189     -18.989  -4.197  -0.094  1.00 29.00           H  
ATOM   2957  CA  THR A 189     -20.257  -4.686   1.529  1.00 29.00           C  
ATOM   2958  HA  THR A 189     -21.322  -4.563   1.725  1.00 29.00           H  
ATOM   2959  C   THR A 189     -19.467  -4.101   2.702  1.00 29.00           C  
ATOM   2960  CB  THR A 189     -19.978  -6.194   1.402  1.00 29.00           C  
ATOM   2961  HB  THR A 189     -18.903  -6.368   1.350  1.00 29.00           H  
ATOM   2962  O   THR A 189     -18.282  -4.364   2.858  1.00 29.00           O  
ATOM   2963  CG2 THR A 189     -20.570  -6.976   2.572  1.00 29.00           C  
ATOM   2964 HG21 THR A 189     -20.381  -8.041   2.436  1.00 29.00           H  
ATOM   2965 HG22 THR A 189     -20.108  -6.662   3.508  1.00 29.00           H  
ATOM   2966 HG23 THR A 189     -21.645  -6.808   2.630  1.00 29.00           H  
ATOM   2967  OG1 THR A 189     -20.572  -6.712   0.232  1.00 29.00           O  
ATOM   2968  HG1 THR A 189     -20.195  -7.582   0.082  1.00 29.00           H  
ATOM   2969  N   ILE A 190     -20.102  -3.285   3.541  1.00 30.75           N  
ATOM   2970  H   ILE A 190     -21.095  -3.149   3.417  1.00 30.75           H  
ATOM   2971  CA  ILE A 190     -19.455  -2.607   4.680  1.00 30.75           C  
ATOM   2972  HA  ILE A 190     -18.386  -2.518   4.487  1.00 30.75           H  
ATOM   2973  C   ILE A 190     -19.631  -3.462   5.943  1.00 30.75           C  
ATOM   2974  CB  ILE A 190     -20.026  -1.176   4.838  1.00 30.75           C  
ATOM   2975  HB  ILE A 190     -21.095  -1.260   5.029  1.00 30.75           H  
ATOM   2976  O   ILE A 190     -20.756  -3.813   6.289  1.00 30.75           O  
ATOM   2977  CG1 ILE A 190     -19.827  -0.372   3.528  1.00 30.75           C  
ATOM   2978 HG12 ILE A 190     -20.315  -0.900   2.709  1.00 30.75           H  
ATOM   2979 HG13 ILE A 190     -18.763  -0.303   3.301  1.00 30.75           H  
ATOM   2980  CG2 ILE A 190     -19.391  -0.431   6.027  1.00 30.75           C  
ATOM   2981 HG21 ILE A 190     -19.450  -1.029   6.936  1.00 30.75           H  
ATOM   2982 HG22 ILE A 190     -18.346  -0.201   5.818  1.00 30.75           H  
ATOM   2983 HG23 ILE A 190     -19.931   0.496   6.218  1.00 30.75           H  
ATOM   2984  CD1 ILE A 190     -20.424   1.040   3.544  1.00 30.75           C  
ATOM   2985 HD11 ILE A 190     -19.882   1.678   4.242  1.00 30.75           H  
ATOM   2986 HD12 ILE A 190     -20.344   1.473   2.547  1.00 30.75           H  
ATOM   2987 HD13 ILE A 190     -21.476   0.995   3.828  1.00 30.75           H  
ATOM   2988  N   TYR A 191     -18.540  -3.765   6.651  1.00 31.34           N  
ATOM   2989  H   TYR A 191     -17.662  -3.333   6.399  1.00 31.34           H  
ATOM   2990  CA  TYR A 191     -18.560  -4.563   7.883  1.00 31.34           C  
ATOM   2991  HA  TYR A 191     -19.535  -5.035   8.005  1.00 31.34           H  
ATOM   2992  C   TYR A 191     -18.313  -3.659   9.090  1.00 31.34           C  
ATOM   2993  CB  TYR A 191     -17.508  -5.679   7.808  1.00 31.34           C  
ATOM   2994  HB2 TYR A 191     -17.439  -6.160   8.784  1.00 31.34           H  
ATOM   2995  HB3 TYR A 191     -16.536  -5.238   7.589  1.00 31.34           H  
ATOM   2996  O   TYR A 191     -17.283  -3.004   9.167  1.00 31.34           O  
ATOM   2997  CG  TYR A 191     -17.800  -6.746   6.774  1.00 31.34           C  
ATOM   2998  CD1 TYR A 191     -18.682  -7.800   7.080  1.00 31.34           C  
ATOM   2999  HD1 TYR A 191     -19.151  -7.853   8.051  1.00 31.34           H  
ATOM   3000  CD2 TYR A 191     -17.186  -6.686   5.508  1.00 31.34           C  
ATOM   3001  HD2 TYR A 191     -16.513  -5.875   5.273  1.00 31.34           H  
ATOM   3002  CE1 TYR A 191     -18.950  -8.794   6.119  1.00 31.34           C  
ATOM   3003  HE1 TYR A 191     -19.618  -9.612   6.344  1.00 31.34           H  
ATOM   3004  CE2 TYR A 191     -17.445  -7.682   4.548  1.00 31.34           C  
ATOM   3005  HE2 TYR A 191     -16.971  -7.633   3.578  1.00 31.34           H  
ATOM   3006  OH  TYR A 191     -18.587  -9.702   3.934  1.00 31.34           O  
ATOM   3007  HH  TYR A 191     -18.013  -9.628   3.167  1.00 31.34           H  
ATOM   3008  CZ  TYR A 191     -18.329  -8.739   4.855  1.00 31.34           C  
ATOM   3009  N   VAL A 192     -19.221  -3.606  10.062  1.00 32.02           N  
ATOM   3010  H   VAL A 192     -20.037  -4.200  10.017  1.00 32.02           H  
ATOM   3011  CA  VAL A 192     -19.064  -2.746  11.248  1.00 32.02           C  
ATOM   3012  HA  VAL A 192     -18.175  -2.123  11.142  1.00 32.02           H  
ATOM   3013  C   VAL A 192     -18.851  -3.625  12.479  1.00 32.02           C  
ATOM   3014  CB  VAL A 192     -20.256  -1.782  11.383  1.00 32.02           C  
ATOM   3015  HB  VAL A 192     -21.173  -2.353  11.528  1.00 32.02           H  
ATOM   3016  O   VAL A 192     -19.644  -4.514  12.756  1.00 32.02           O  
ATOM   3017  CG1 VAL A 192     -20.063  -0.842  12.575  1.00 32.02           C  
ATOM   3018 HG11 VAL A 192     -20.013  -1.415  13.501  1.00 32.02           H  
ATOM   3019 HG12 VAL A 192     -20.925  -0.179  12.641  1.00 32.02           H  
ATOM   3020 HG13 VAL A 192     -19.149  -0.261  12.454  1.00 32.02           H  
ATOM   3021  CG2 VAL A 192     -20.410  -0.904  10.128  1.00 32.02           C  
ATOM   3022 HG21 VAL A 192     -21.225  -0.195  10.272  1.00 32.02           H  
ATOM   3023 HG22 VAL A 192     -19.486  -0.361   9.931  1.00 32.02           H  
ATOM   3024 HG23 VAL A 192     -20.654  -1.524   9.266  1.00 32.02           H  
ATOM   3025  N   GLY A 193     -17.765  -3.412  13.225  1.00 30.37           N  
ATOM   3026  H   GLY A 193     -17.155  -2.639  13.003  1.00 30.37           H  
ATOM   3027  CA  GLY A 193     -17.427  -4.249  14.380  1.00 30.37           C  
ATOM   3028  HA2 GLY A 193     -18.316  -4.764  14.745  1.00 30.37           H  
ATOM   3029  HA3 GLY A 193     -16.705  -5.008  14.078  1.00 30.37           H  
ATOM   3030  C   GLY A 193     -16.832  -3.447  15.531  1.00 30.37           C  
ATOM   3031  O   GLY A 193     -16.069  -2.499  15.317  1.00 30.37           O  
ATOM   3032  N   ARG A 194     -17.170  -3.833  16.769  1.00 31.99           N  
ATOM   3033  H   ARG A 194     -17.787  -4.627  16.868  1.00 31.99           H  
ATOM   3034  CA  ARG A 194     -16.532  -3.304  17.980  1.00 31.99           C  
ATOM   3035  HA  ARG A 194     -16.265  -2.262  17.802  1.00 31.99           H  
ATOM   3036  C   ARG A 194     -15.258  -4.096  18.242  1.00 31.99           C  
ATOM   3037  CB  ARG A 194     -17.502  -3.362  19.170  1.00 31.99           C  
ATOM   3038  HB2 ARG A 194     -17.677  -4.401  19.448  1.00 31.99           H  
ATOM   3039  HB3 ARG A 194     -18.454  -2.925  18.868  1.00 31.99           H  
ATOM   3040  O   ARG A 194     -15.291  -5.317  18.336  1.00 31.99           O  
ATOM   3041  CG  ARG A 194     -16.968  -2.581  20.383  1.00 31.99           C  
ATOM   3042  HG2 ARG A 194     -16.833  -1.536  20.104  1.00 31.99           H  
ATOM   3043  HG3 ARG A 194     -16.010  -2.994  20.699  1.00 31.99           H  
ATOM   3044  CD  ARG A 194     -17.958  -2.672  21.550  1.00 31.99           C  
ATOM   3045  HD2 ARG A 194     -18.938  -2.342  21.204  1.00 31.99           H  
ATOM   3046  HD3 ARG A 194     -18.029  -3.714  21.862  1.00 31.99           H  
ATOM   3047  NE  ARG A 194     -17.543  -1.833  22.692  1.00 31.99           N  
ATOM   3048  HE  ARG A 194     -16.811  -1.159  22.518  1.00 31.99           H  
ATOM   3049  NH1 ARG A 194     -19.069  -2.635  24.211  1.00 31.99           N  
ATOM   3050 HH11 ARG A 194     -19.525  -2.579  25.111  1.00 31.99           H  
ATOM   3051 HH12 ARG A 194     -19.405  -3.294  23.523  1.00 31.99           H  
ATOM   3052  NH2 ARG A 194     -17.704  -0.975  24.798  1.00 31.99           N  
ATOM   3053 HH21 ARG A 194     -18.181  -0.934  25.687  1.00 31.99           H  
ATOM   3054 HH22 ARG A 194     -17.035  -0.255  24.565  1.00 31.99           H  
ATOM   3055  CZ  ARG A 194     -18.101  -1.823  23.891  1.00 31.99           C  
ATOM   3056  N   LEU A 195     -14.143  -3.395  18.383  1.00 35.84           N  
ATOM   3057  H   LEU A 195     -14.193  -2.386  18.351  1.00 35.84           H  
ATOM   3058  CA  LEU A 195     -12.869  -4.016  18.725  1.00 35.84           C  
ATOM   3059  HA  LEU A 195     -12.929  -5.088  18.536  1.00 35.84           H  
ATOM   3060  C   LEU A 195     -12.559  -3.785  20.201  1.00 35.84           C  
ATOM   3061  CB  LEU A 195     -11.766  -3.440  17.858  1.00 35.84           C  
ATOM   3062  HB2 LEU A 195     -11.723  -2.369  18.056  1.00 35.84           H  
ATOM   3063  HB3 LEU A 195     -10.815  -3.876  18.166  1.00 35.84           H  
ATOM   3064  O   LEU A 195     -12.885  -2.709  20.720  1.00 35.84           O  
ATOM   3065  CG  LEU A 195     -11.979  -3.717  16.367  1.00 35.84           C  
ATOM   3066  HG  LEU A 195     -13.022  -3.571  16.084  1.00 35.84           H  
ATOM   3067  CD1 LEU A 195     -11.193  -2.627  15.678  1.00 35.84           C  
ATOM   3068 HD11 LEU A 195     -11.692  -1.686  15.909  1.00 35.84           H  
ATOM   3069 HD12 LEU A 195     -10.200  -2.531  16.117  1.00 35.84           H  
ATOM   3070 HD13 LEU A 195     -11.173  -2.802  14.602  1.00 35.84           H  
ATOM   3071  CD2 LEU A 195     -11.572  -5.137  15.975  1.00 35.84           C  
ATOM   3072 HD21 LEU A 195     -10.569  -5.372  16.331  1.00 35.84           H  
ATOM   3073 HD22 LEU A 195     -11.621  -5.251  14.892  1.00 35.84           H  
ATOM   3074 HD23 LEU A 195     -12.272  -5.846  16.417  1.00 35.84           H  
ATOM   3075  N   PRO A 196     -11.925  -4.753  20.879  1.00 30.98           N  
ATOM   3076  CA  PRO A 196     -11.516  -4.585  22.264  1.00 30.98           C  
ATOM   3077  HA  PRO A 196     -12.399  -4.414  22.880  1.00 30.98           H  
ATOM   3078  C   PRO A 196     -10.576  -3.379  22.398  1.00 30.98           C  
ATOM   3079  CB  PRO A 196     -10.881  -5.918  22.675  1.00 30.98           C  
ATOM   3080  HB2 PRO A 196     -11.641  -6.555  23.127  1.00 30.98           H  
ATOM   3081  HB3 PRO A 196     -10.045  -5.782  23.361  1.00 30.98           H  
ATOM   3082  O   PRO A 196      -9.704  -3.131  21.561  1.00 30.98           O  
ATOM   3083  CG  PRO A 196     -10.430  -6.536  21.351  1.00 30.98           C  
ATOM   3084  HG2 PRO A 196     -10.412  -7.624  21.396  1.00 30.98           H  
ATOM   3085  HG3 PRO A 196      -9.446  -6.147  21.086  1.00 30.98           H  
ATOM   3086  CD  PRO A 196     -11.462  -6.028  20.351  1.00 30.98           C  
ATOM   3087  HD2 PRO A 196     -12.299  -6.725  20.298  1.00 30.98           H  
ATOM   3088  HD3 PRO A 196     -10.998  -5.920  19.370  1.00 30.98           H  
ATOM   3089  N   GLY A 197     -10.791  -2.579  23.444  1.00 33.94           N  
ATOM   3090  H   GLY A 197     -11.504  -2.847  24.107  1.00 33.94           H  
ATOM   3091  CA  GLY A 197     -10.068  -1.327  23.659  1.00 33.94           C  
ATOM   3092  HA2 GLY A 197     -10.373  -0.618  22.890  1.00 33.94           H  
ATOM   3093  HA3 GLY A 197     -10.334  -0.918  24.634  1.00 33.94           H  
ATOM   3094  C   GLY A 197      -8.545  -1.509  23.613  1.00 33.94           C  
ATOM   3095  O   GLY A 197      -8.002  -2.379  24.284  1.00 33.94           O  
ATOM   3096  N   ARG A 198      -7.877  -0.620  22.856  1.00 32.92           N  
ATOM   3097  H   ARG A 198      -8.476   0.020  22.353  1.00 32.92           H  
ATOM   3098  CA  ARG A 198      -6.437  -0.584  22.496  1.00 32.92           C  
ATOM   3099  HA  ARG A 198      -6.264   0.414  22.094  1.00 32.92           H  
ATOM   3100  C   ARG A 198      -5.969  -1.476  21.332  1.00 32.92           C  
ATOM   3101  CB  ARG A 198      -5.490  -0.699  23.712  1.00 32.92           C  
ATOM   3102  HB2 ARG A 198      -5.577  -1.692  24.153  1.00 32.92           H  
ATOM   3103  HB3 ARG A 198      -4.465  -0.598  23.356  1.00 32.92           H  
ATOM   3104  O   ARG A 198      -4.768  -1.676  21.198  1.00 32.92           O  
ATOM   3105  CG  ARG A 198      -5.683   0.365  24.797  1.00 32.92           C  
ATOM   3106  HG2 ARG A 198      -6.636   0.210  25.302  1.00 32.92           H  
ATOM   3107  HG3 ARG A 198      -5.663   1.357  24.345  1.00 32.92           H  
ATOM   3108  CD  ARG A 198      -4.531   0.233  25.801  1.00 32.92           C  
ATOM   3109  HD2 ARG A 198      -3.591   0.350  25.262  1.00 32.92           H  
ATOM   3110  HD3 ARG A 198      -4.561  -0.766  26.235  1.00 32.92           H  
ATOM   3111  NE  ARG A 198      -4.618   1.235  26.879  1.00 32.92           N  
ATOM   3112  HE  ARG A 198      -5.533   1.619  27.064  1.00 32.92           H  
ATOM   3113  NH1 ARG A 198      -2.432   1.107  27.576  1.00 32.92           N  
ATOM   3114 HH11 ARG A 198      -2.269   0.382  26.893  1.00 32.92           H  
ATOM   3115 HH12 ARG A 198      -1.705   1.360  28.230  1.00 32.92           H  
ATOM   3116  NH2 ARG A 198      -3.848   2.470  28.631  1.00 32.92           N  
ATOM   3117 HH21 ARG A 198      -4.778   2.831  28.788  1.00 32.92           H  
ATOM   3118 HH22 ARG A 198      -3.109   2.718  29.272  1.00 32.92           H  
ATOM   3119  CZ  ARG A 198      -3.635   1.599  27.684  1.00 32.92           C  
ATOM   3120  N   THR A 199      -6.831  -1.904  20.412  1.00 38.89           N  
ATOM   3121  H   THR A 199      -7.824  -1.913  20.594  1.00 38.89           H  
ATOM   3122  CA  THR A 199      -6.357  -2.452  19.121  1.00 38.89           C  
ATOM   3123  HA  THR A 199      -5.623  -3.229  19.332  1.00 38.89           H  
ATOM   3124  C   THR A 199      -5.651  -1.392  18.263  1.00 38.89           C  
ATOM   3125  CB  THR A 199      -7.488  -3.105  18.316  1.00 38.89           C  
ATOM   3126  HB  THR A 199      -7.276  -3.005  17.251  1.00 38.89           H  
ATOM   3127  O   THR A 199      -6.201  -0.318  17.960  1.00 38.89           O  
ATOM   3128  CG2 THR A 199      -7.613  -4.591  18.631  1.00 38.89           C  
ATOM   3129 HG21 THR A 199      -8.438  -5.019  18.062  1.00 38.89           H  
ATOM   3130 HG22 THR A 199      -6.693  -5.109  18.359  1.00 38.89           H  
ATOM   3131 HG23 THR A 199      -7.806  -4.728  19.695  1.00 38.89           H  
ATOM   3132  OG1 THR A 199      -8.718  -2.480  18.604  1.00 38.89           O  
ATOM   3133  HG1 THR A 199      -8.738  -1.651  18.120  1.00 38.89           H  
ATOM   3134  N   THR A 200      -4.409  -1.674  17.866  1.00 41.25           N  
ATOM   3135  H   THR A 200      -4.010  -2.571  18.105  1.00 41.25           H  
ATOM   3136  CA  THR A 200      -3.626  -0.806  16.977  1.00 41.25           C  
ATOM   3137  HA  THR A 200      -3.857   0.230  17.225  1.00 41.25           H  
ATOM   3138  C   THR A 200      -4.018  -1.030  15.513  1.00 41.25           C  
ATOM   3139  CB  THR A 200      -2.113  -0.977  17.183  1.00 41.25           C  
ATOM   3140  HB  THR A 200      -1.618  -0.186  16.620  1.00 41.25           H  
ATOM   3141  O   THR A 200      -4.604  -2.049  15.165  1.00 41.25           O  
ATOM   3142  CG2 THR A 200      -1.676  -0.843  18.642  1.00 41.25           C  
ATOM   3143 HG21 THR A 200      -2.027   0.104  19.051  1.00 41.25           H  
ATOM   3144 HG22 THR A 200      -2.080  -1.664  19.234  1.00 41.25           H  
ATOM   3145 HG23 THR A 200      -0.588  -0.880  18.696  1.00 41.25           H  
ATOM   3146  OG1 THR A 200      -1.654  -2.195  16.665  1.00 41.25           O  
ATOM   3147  HG1 THR A 200      -1.975  -2.909  17.220  1.00 41.25           H  
ATOM   3148  N   ASP A 201      -3.701  -0.085  14.619  1.00 38.68           N  
ATOM   3149  H   ASP A 201      -3.195   0.738  14.914  1.00 38.68           H  
ATOM   3150  CA  ASP A 201      -4.028  -0.218  13.183  1.00 38.68           C  
ATOM   3151  HA  ASP A 201      -5.105  -0.342  13.068  1.00 38.68           H  
ATOM   3152  C   ASP A 201      -3.353  -1.441  12.540  1.00 38.68           C  
ATOM   3153  CB  ASP A 201      -3.584   1.040  12.414  1.00 38.68           C  
ATOM   3154  HB2 ASP A 201      -3.757   0.879  11.350  1.00 38.68           H  
ATOM   3155  HB3 ASP A 201      -2.514   1.184  12.561  1.00 38.68           H  
ATOM   3156  O   ASP A 201      -3.825  -1.959  11.527  1.00 38.68           O  
ATOM   3157  CG  ASP A 201      -4.321   2.316  12.820  1.00 38.68           C  
ATOM   3158  OD1 ASP A 201      -5.345   2.221  13.532  1.00 38.68           O  
ATOM   3159  OD2 ASP A 201      -3.811   3.408  12.507  1.00 38.68           O  
ATOM   3160  N   LYS A 202      -2.244  -1.892  13.136  1.00 40.88           N  
ATOM   3161  H   LYS A 202      -1.983  -1.459  14.010  1.00 40.88           H  
ATOM   3162  CA  LYS A 202      -1.502  -3.079  12.728  1.00 40.88           C  
ATOM   3163  HA  LYS A 202      -1.372  -3.067  11.646  1.00 40.88           H  
ATOM   3164  C   LYS A 202      -2.288  -4.349  13.055  1.00 40.88           C  
ATOM   3165  CB  LYS A 202      -0.126  -3.040  13.408  1.00 40.88           C  
ATOM   3166  HB2 LYS A 202      -0.251  -3.169  14.483  1.00 40.88           H  
ATOM   3167  HB3 LYS A 202       0.332  -2.067  13.228  1.00 40.88           H  
ATOM   3168  O   LYS A 202      -2.458  -5.176  12.171  1.00 40.88           O  
ATOM   3169  CG  LYS A 202       0.815  -4.127  12.876  1.00 40.88           C  
ATOM   3170  HG2 LYS A 202       0.970  -3.981  11.807  1.00 40.88           H  
ATOM   3171  HG3 LYS A 202       0.366  -5.107  13.037  1.00 40.88           H  
ATOM   3172  CD  LYS A 202       2.165  -4.072  13.603  1.00 40.88           C  
ATOM   3173  HD2 LYS A 202       2.638  -3.106  13.430  1.00 40.88           H  
ATOM   3174  HD3 LYS A 202       1.990  -4.204  14.671  1.00 40.88           H  
ATOM   3175  CE  LYS A 202       3.067  -5.200  13.088  1.00 40.88           C  
ATOM   3176  HE2 LYS A 202       3.280  -5.030  12.033  1.00 40.88           H  
ATOM   3177  HE3 LYS A 202       2.514  -6.136  13.164  1.00 40.88           H  
ATOM   3178  NZ  LYS A 202       4.327  -5.303  13.866  1.00 40.88           N  
ATOM   3179  HZ1 LYS A 202       4.869  -4.453  13.804  1.00 40.88           H  
ATOM   3180  HZ2 LYS A 202       4.885  -6.071  13.522  1.00 40.88           H  
ATOM   3181  HZ3 LYS A 202       4.118  -5.494  14.835  1.00 40.88           H  
ATOM   3182  N   ASP A 203      -2.832  -4.448  14.267  1.00 37.30           N  
ATOM   3183  H   ASP A 203      -2.628  -3.728  14.946  1.00 37.30           H  
ATOM   3184  CA  ASP A 203      -3.567  -5.631  14.741  1.00 37.30           C  
ATOM   3185  HA  ASP A 203      -2.928  -6.509  14.641  1.00 37.30           H  
ATOM   3186  C   ASP A 203      -4.837  -5.879  13.918  1.00 37.30           C  
ATOM   3187  CB  ASP A 203      -3.919  -5.467  16.231  1.00 37.30           C  
ATOM   3188  HB2 ASP A 203      -4.340  -6.402  16.602  1.00 37.30           H  
ATOM   3189  HB3 ASP A 203      -4.680  -4.692  16.330  1.00 37.30           H  
ATOM   3190  O   ASP A 203      -5.191  -7.017  13.630  1.00 37.30           O  
ATOM   3191  CG  ASP A 203      -2.710  -5.093  17.091  1.00 37.30           C  
ATOM   3192  OD1 ASP A 203      -1.599  -5.588  16.810  1.00 37.30           O  
ATOM   3193  OD2 ASP A 203      -2.870  -4.167  17.926  1.00 37.30           O  
ATOM   3194  N   LEU A 204      -5.481  -4.802  13.461  1.00 38.58           N  
ATOM   3195  H   LEU A 204      -5.142  -3.900  13.764  1.00 38.58           H  
ATOM   3196  CA  LEU A 204      -6.693  -4.872  12.642  1.00 38.58           C  
ATOM   3197  HA  LEU A 204      -7.340  -5.660  13.028  1.00 38.58           H  
ATOM   3198  C   LEU A 204      -6.419  -5.291  11.213  1.00 38.58           C  
ATOM   3199  CB  LEU A 204      -7.413  -3.517  12.687  1.00 38.58           C  
ATOM   3200  HB2 LEU A 204      -8.324  -3.585  12.094  1.00 38.58           H  
ATOM   3201  HB3 LEU A 204      -6.767  -2.756  12.248  1.00 38.58           H  
ATOM   3202  O   LEU A 204      -7.161  -6.097  10.662  1.00 38.58           O  
ATOM   3203  CG  LEU A 204      -7.773  -3.108  14.118  1.00 38.58           C  
ATOM   3204  HG  LEU A 204      -6.866  -3.029  14.717  1.00 38.58           H  
ATOM   3205  CD1 LEU A 204      -8.417  -1.721  14.107  1.00 38.58           C  
ATOM   3206 HD11 LEU A 204      -8.566  -1.382  15.132  1.00 38.58           H  
ATOM   3207 HD12 LEU A 204      -9.371  -1.759  13.582  1.00 38.58           H  
ATOM   3208 HD13 LEU A 204      -7.753  -1.017  13.606  1.00 38.58           H  
ATOM   3209  CD2 LEU A 204      -8.646  -4.183  14.755  1.00 38.58           C  
ATOM   3210 HD21 LEU A 204      -8.817  -3.951  15.806  1.00 38.58           H  
ATOM   3211 HD22 LEU A 204      -9.569  -4.317  14.190  1.00 38.58           H  
ATOM   3212 HD23 LEU A 204      -8.129  -5.141  14.807  1.00 38.58           H  
ATOM   3213  N   ARG A 205      -5.341  -4.784  10.612  1.00 41.44           N  
ATOM   3214  H   ARG A 205      -4.733  -4.171  11.136  1.00 41.44           H  
ATOM   3215  CA  ARG A 205      -4.939  -5.260   9.286  1.00 41.44           C  
ATOM   3216  HA  ARG A 205      -5.788  -5.201   8.605  1.00 41.44           H  
ATOM   3217  C   ARG A 205      -4.572  -6.728   9.325  1.00 41.44           C  
ATOM   3218  CB  ARG A 205      -3.774  -4.454   8.728  1.00 41.44           C  
ATOM   3219  HB2 ARG A 205      -3.346  -4.990   7.880  1.00 41.44           H  
ATOM   3220  HB3 ARG A 205      -3.006  -4.331   9.492  1.00 41.44           H  
ATOM   3221  O   ARG A 205      -4.983  -7.433   8.420  1.00 41.44           O  
ATOM   3222  CG  ARG A 205      -4.272  -3.098   8.243  1.00 41.44           C  
ATOM   3223  HG2 ARG A 205      -5.056  -3.225   7.496  1.00 41.44           H  
ATOM   3224  HG3 ARG A 205      -4.675  -2.547   9.093  1.00 41.44           H  
ATOM   3225  CD  ARG A 205      -3.102  -2.336   7.633  1.00 41.44           C  
ATOM   3226  HD2 ARG A 205      -2.963  -2.673   6.606  1.00 41.44           H  
ATOM   3227  HD3 ARG A 205      -2.199  -2.549   8.205  1.00 41.44           H  
ATOM   3228  NE  ARG A 205      -3.362  -0.892   7.689  1.00 41.44           N  
ATOM   3229  HE  ARG A 205      -4.129  -0.609   8.282  1.00 41.44           H  
ATOM   3230  NH1 ARG A 205      -1.628  -0.231   6.355  1.00 41.44           N  
ATOM   3231 HH11 ARG A 205      -1.062   0.498   5.944  1.00 41.44           H  
ATOM   3232 HH12 ARG A 205      -1.429  -1.207   6.186  1.00 41.44           H  
ATOM   3233  NH2 ARG A 205      -2.920   1.304   7.350  1.00 41.44           N  
ATOM   3234 HH21 ARG A 205      -3.687   1.535   7.965  1.00 41.44           H  
ATOM   3235 HH22 ARG A 205      -2.361   2.040   6.945  1.00 41.44           H  
ATOM   3236  CZ  ARG A 205      -2.639   0.051   7.129  1.00 41.44           C  
ATOM   3237  N   THR A 206      -3.847  -7.164  10.352  1.00 41.62           N  
ATOM   3238  H   THR A 206      -3.497  -6.504  11.032  1.00 41.62           H  
ATOM   3239  CA  THR A 206      -3.483  -8.573  10.523  1.00 41.62           C  
ATOM   3240  HA  THR A 206      -2.945  -8.913   9.637  1.00 41.62           H  
ATOM   3241  C   THR A 206      -4.727  -9.445  10.659  1.00 41.62           C  
ATOM   3242  CB  THR A 206      -2.565  -8.751  11.737  1.00 41.62           C  
ATOM   3243  HB  THR A 206      -3.111  -8.501  12.646  1.00 41.62           H  
ATOM   3244  O   THR A 206      -4.890 -10.367   9.870  1.00 41.62           O  
ATOM   3245  CG2 THR A 206      -2.014 -10.168  11.854  1.00 41.62           C  
ATOM   3246 HG21 THR A 206      -1.347 -10.243  12.713  1.00 41.62           H  
ATOM   3247 HG22 THR A 206      -1.474 -10.438  10.946  1.00 41.62           H  
ATOM   3248 HG23 THR A 206      -2.830 -10.876  11.997  1.00 41.62           H  
ATOM   3249  OG1 THR A 206      -1.441  -7.902  11.635  1.00 41.62           O  
ATOM   3250  HG1 THR A 206      -0.968  -8.018  12.463  1.00 41.62           H  
ATOM   3251  N   TYR A 207      -5.641  -9.100  11.572  1.00 35.19           N  
ATOM   3252  H   TYR A 207      -5.450  -8.333  12.202  1.00 35.19           H  
ATOM   3253  CA  TYR A 207      -6.845  -9.894  11.819  1.00 35.19           C  
ATOM   3254  HA  TYR A 207      -6.541 -10.912  12.063  1.00 35.19           H  
ATOM   3255  C   TYR A 207      -7.750  -9.982  10.581  1.00 35.19           C  
ATOM   3256  CB  TYR A 207      -7.585  -9.303  13.027  1.00 35.19           C  
ATOM   3257  HB2 TYR A 207      -7.988  -8.326  12.762  1.00 35.19           H  
ATOM   3258  HB3 TYR A 207      -6.868  -9.154  13.835  1.00 35.19           H  
ATOM   3259  O   TYR A 207      -8.163 -11.063  10.194  1.00 35.19           O  
ATOM   3260  CG  TYR A 207      -8.695 -10.184  13.561  1.00 35.19           C  
ATOM   3261  CD1 TYR A 207     -10.041  -9.910  13.247  1.00 35.19           C  
ATOM   3262  HD1 TYR A 207     -10.293  -9.078  12.606  1.00 35.19           H  
ATOM   3263  CD2 TYR A 207      -8.370 -11.295  14.364  1.00 35.19           C  
ATOM   3264  HD2 TYR A 207      -7.336 -11.531  14.568  1.00 35.19           H  
ATOM   3265  CE1 TYR A 207     -11.060 -10.743  13.749  1.00 35.19           C  
ATOM   3266  HE1 TYR A 207     -12.096 -10.561  13.502  1.00 35.19           H  
ATOM   3267  CE2 TYR A 207      -9.386 -12.134  14.858  1.00 35.19           C  
ATOM   3268  HE2 TYR A 207      -9.130 -13.004  15.446  1.00 35.19           H  
ATOM   3269  OH  TYR A 207     -11.725 -12.661  15.019  1.00 35.19           O  
ATOM   3270  HH  TYR A 207     -11.376 -13.466  15.408  1.00 35.19           H  
ATOM   3271  CZ  TYR A 207     -10.735 -11.858  14.551  1.00 35.19           C  
ATOM   3272  N   PHE A 208      -8.026  -8.875   9.885  1.00 38.03           N  
ATOM   3273  H   PHE A 208      -7.669  -7.985  10.202  1.00 38.03           H  
ATOM   3274  CA  PHE A 208      -8.908  -8.928   8.712  1.00 38.03           C  
ATOM   3275  HA  PHE A 208      -9.723  -9.617   8.936  1.00 38.03           H  
ATOM   3276  C   PHE A 208      -8.239  -9.511   7.453  1.00 38.03           C  
ATOM   3277  CB  PHE A 208      -9.543  -7.553   8.468  1.00 38.03           C  
ATOM   3278  HB2 PHE A 208     -10.074  -7.587   7.516  1.00 38.03           H  
ATOM   3279  HB3 PHE A 208      -8.757  -6.803   8.380  1.00 38.03           H  
ATOM   3280  O   PHE A 208      -8.948 -10.091   6.635  1.00 38.03           O  
ATOM   3281  CG  PHE A 208     -10.544  -7.141   9.538  1.00 38.03           C  
ATOM   3282  CD1 PHE A 208     -11.748  -7.855   9.687  1.00 38.03           C  
ATOM   3283  HD1 PHE A 208     -11.965  -8.691   9.038  1.00 38.03           H  
ATOM   3284  CD2 PHE A 208     -10.281  -6.053  10.390  1.00 38.03           C  
ATOM   3285  HD2 PHE A 208      -9.387  -5.463  10.251  1.00 38.03           H  
ATOM   3286  CE1 PHE A 208     -12.663  -7.501  10.694  1.00 38.03           C  
ATOM   3287  HE1 PHE A 208     -13.577  -8.065  10.809  1.00 38.03           H  
ATOM   3288  CE2 PHE A 208     -11.179  -5.715  11.418  1.00 38.03           C  
ATOM   3289  HE2 PHE A 208     -10.958  -4.894  12.083  1.00 38.03           H  
ATOM   3290  CZ  PHE A 208     -12.372  -6.441  11.570  1.00 38.03           C  
ATOM   3291  HZ  PHE A 208     -13.068  -6.188  12.356  1.00 38.03           H  
ATOM   3292  N   HIS A 209      -6.907  -9.425   7.303  1.00 41.16           N  
ATOM   3293  H   HIS A 209      -6.358  -8.958   8.012  1.00 41.16           H  
ATOM   3294  CA  HIS A 209      -6.186 -10.123   6.223  1.00 41.16           C  
ATOM   3295  HA  HIS A 209      -6.657  -9.886   5.269  1.00 41.16           H  
ATOM   3296  C   HIS A 209      -6.235 -11.643   6.364  1.00 41.16           C  
ATOM   3297  CB  HIS A 209      -4.703  -9.710   6.174  1.00 41.16           C  
ATOM   3298  HB2 HIS A 209      -4.363  -9.324   7.135  1.00 41.16           H  
ATOM   3299  HB3 HIS A 209      -4.095 -10.597   5.996  1.00 41.16           H  
ATOM   3300  O   HIS A 209      -6.141 -12.344   5.359  1.00 41.16           O  
ATOM   3301  CG  HIS A 209      -4.383  -8.761   5.055  1.00 41.16           C  
ATOM   3302  CD2 HIS A 209      -4.279  -7.399   5.107  1.00 41.16           C  
ATOM   3303  HD2 HIS A 209      -4.430  -6.793   5.988  1.00 41.16           H  
ATOM   3304  ND1 HIS A 209      -4.133  -9.140   3.760  1.00 41.16           N  
ATOM   3305  HD1 HIS A 209      -4.213 -10.083   3.405  1.00 41.16           H  
ATOM   3306  CE1 HIS A 209      -3.877  -8.035   3.045  1.00 41.16           C  
ATOM   3307  HE1 HIS A 209      -3.673  -8.025   1.985  1.00 41.16           H  
ATOM   3308  NE2 HIS A 209      -3.937  -6.939   3.826  1.00 41.16           N  
ATOM   3309  N   GLU A 210      -6.339 -12.135   7.597  1.00 35.56           N  
ATOM   3310  H   GLU A 210      -6.336 -11.504   8.385  1.00 35.56           H  
ATOM   3311  CA  GLU A 210      -6.365 -13.563   7.899  1.00 35.56           C  
ATOM   3312  HA  GLU A 210      -5.586 -14.064   7.323  1.00 35.56           H  
ATOM   3313  C   GLU A 210      -7.701 -14.210   7.497  1.00 35.56           C  
ATOM   3314  CB  GLU A 210      -6.027 -13.711   9.390  1.00 35.56           C  
ATOM   3315  HB2 GLU A 210      -5.160 -13.083   9.596  1.00 35.56           H  
ATOM   3316  HB3 GLU A 210      -6.863 -13.347   9.987  1.00 35.56           H  
ATOM   3317  O   GLU A 210      -7.714 -15.370   7.098  1.00 35.56           O  
ATOM   3318  CG  GLU A 210      -5.671 -15.139   9.821  1.00 35.56           C  
ATOM   3319  HG2 GLU A 210      -4.908 -15.523   9.144  1.00 35.56           H  
ATOM   3320  HG3 GLU A 210      -6.557 -15.767   9.734  1.00 35.56           H  
ATOM   3321  CD  GLU A 210      -5.138 -15.197  11.265  1.00 35.56           C  
ATOM   3322  OE1 GLU A 210      -4.603 -16.262  11.641  1.00 35.56           O  
ATOM   3323  OE2 GLU A 210      -5.248 -14.187  12.004  1.00 35.56           O  
ATOM   3324  N   TYR A 211      -8.807 -13.451   7.507  1.00 32.38           N  
ATOM   3325  H   TYR A 211      -8.717 -12.513   7.869  1.00 32.38           H  
ATOM   3326  CA  TYR A 211     -10.156 -14.006   7.303  1.00 32.38           C  
ATOM   3327  HA  TYR A 211     -10.067 -15.074   7.102  1.00 32.38           H  
ATOM   3328  C   TYR A 211     -10.935 -13.443   6.104  1.00 32.38           C  
ATOM   3329  CB  TYR A 211     -10.954 -13.876   8.609  1.00 32.38           C  
ATOM   3330  HB2 TYR A 211     -11.952 -14.287   8.456  1.00 32.38           H  
ATOM   3331  HB3 TYR A 211     -11.066 -12.820   8.856  1.00 32.38           H  
ATOM   3332  O   TYR A 211     -11.961 -14.013   5.737  1.00 32.38           O  
ATOM   3333  CG  TYR A 211     -10.316 -14.608   9.777  1.00 32.38           C  
ATOM   3334  CD1 TYR A 211     -10.406 -16.009   9.872  1.00 32.38           C  
ATOM   3335  HD1 TYR A 211     -10.961 -16.570   9.135  1.00 32.38           H  
ATOM   3336  CD2 TYR A 211      -9.579 -13.894  10.737  1.00 32.38           C  
ATOM   3337  HD2 TYR A 211      -9.546 -12.816  10.691  1.00 32.38           H  
ATOM   3338  CE1 TYR A 211      -9.736 -16.689  10.909  1.00 32.38           C  
ATOM   3339  HE1 TYR A 211      -9.775 -17.766  10.977  1.00 32.38           H  
ATOM   3340  CE2 TYR A 211      -8.852 -14.569  11.734  1.00 32.38           C  
ATOM   3341  HE2 TYR A 211      -8.223 -14.020  12.418  1.00 32.38           H  
ATOM   3342  OH  TYR A 211      -8.215 -16.636  12.764  1.00 32.38           O  
ATOM   3343  HH  TYR A 211      -7.452 -16.125  13.042  1.00 32.38           H  
ATOM   3344  CZ  TYR A 211      -8.931 -15.973  11.819  1.00 32.38           C  
ATOM   3345  N   LEU A 212     -10.499 -12.346   5.469  1.00 33.45           N  
ATOM   3346  H   LEU A 212      -9.663 -11.887   5.801  1.00 33.45           H  
ATOM   3347  CA  LEU A 212     -11.196 -11.767   4.313  1.00 33.45           C  
ATOM   3348  HA  LEU A 212     -11.911 -12.502   3.943  1.00 33.45           H  
ATOM   3349  C   LEU A 212     -10.208 -11.443   3.172  1.00 33.45           C  
ATOM   3350  CB  LEU A 212     -12.023 -10.547   4.760  1.00 33.45           C  
ATOM   3351  HB2 LEU A 212     -12.306  -9.969   3.880  1.00 33.45           H  
ATOM   3352  HB3 LEU A 212     -11.387  -9.920   5.384  1.00 33.45           H  
ATOM   3353  O   LEU A 212      -9.417 -10.509   3.288  1.00 33.45           O  
ATOM   3354  CG  LEU A 212     -13.305 -10.916   5.542  1.00 33.45           C  
ATOM   3355  HG  LEU A 212     -13.067 -11.643   6.319  1.00 33.45           H  
ATOM   3356  CD1 LEU A 212     -13.907  -9.696   6.240  1.00 33.45           C  
ATOM   3357 HD11 LEU A 212     -14.283  -8.984   5.505  1.00 33.45           H  
ATOM   3358 HD12 LEU A 212     -13.153  -9.227   6.871  1.00 33.45           H  
ATOM   3359 HD13 LEU A 212     -14.735 -10.018   6.872  1.00 33.45           H  
ATOM   3360  CD2 LEU A 212     -14.392 -11.490   4.625  1.00 33.45           C  
ATOM   3361 HD21 LEU A 212     -14.614 -10.797   3.814  1.00 33.45           H  
ATOM   3362 HD22 LEU A 212     -14.063 -12.445   4.216  1.00 33.45           H  
ATOM   3363 HD23 LEU A 212     -15.296 -11.677   5.205  1.00 33.45           H  
ATOM   3364  N   PRO A 213     -10.269 -12.156   2.028  1.00 33.44           N  
ATOM   3365  CA  PRO A 213      -9.300 -12.032   0.932  1.00 33.44           C  
ATOM   3366  HA  PRO A 213      -8.296 -12.004   1.355  1.00 33.44           H  
ATOM   3367  C   PRO A 213      -9.459 -10.760   0.067  1.00 33.44           C  
ATOM   3368  CB  PRO A 213      -9.452 -13.336   0.130  1.00 33.44           C  
ATOM   3369  HB2 PRO A 213      -8.809 -14.100   0.567  1.00 33.44           H  
ATOM   3370  HB3 PRO A 213      -9.219 -13.217  -0.928  1.00 33.44           H  
ATOM   3371  O   PRO A 213      -8.879 -10.682  -1.015  1.00 33.44           O  
ATOM   3372  CG  PRO A 213     -10.912 -13.726   0.347  1.00 33.44           C  
ATOM   3373  HG2 PRO A 213     -11.546 -13.165  -0.339  1.00 33.44           H  
ATOM   3374  HG3 PRO A 213     -11.067 -14.798   0.228  1.00 33.44           H  
ATOM   3375  CD  PRO A 213     -11.174 -13.272   1.777  1.00 33.44           C  
ATOM   3376  HD2 PRO A 213     -10.945 -14.085   2.466  1.00 33.44           H  
ATOM   3377  HD3 PRO A 213     -12.217 -12.972   1.880  1.00 33.44           H  
ATOM   3378  N   GLN A 214     -10.244  -9.761   0.495  1.00 34.47           N  
ATOM   3379  H   GLN A 214     -10.529  -9.778   1.464  1.00 34.47           H  
ATOM   3380  CA  GLN A 214     -10.573  -8.563  -0.298  1.00 34.47           C  
ATOM   3381  HA  GLN A 214      -9.963  -8.564  -1.201  1.00 34.47           H  
ATOM   3382  C   GLN A 214     -10.240  -7.249   0.428  1.00 34.47           C  
ATOM   3383  CB  GLN A 214     -12.044  -8.598  -0.748  1.00 34.47           C  
ATOM   3384  HB2 GLN A 214     -12.256  -7.671  -1.282  1.00 34.47           H  
ATOM   3385  HB3 GLN A 214     -12.695  -8.648   0.125  1.00 34.47           H  
ATOM   3386  O   GLN A 214     -10.128  -7.201   1.649  1.00 34.47           O  
ATOM   3387  CG  GLN A 214     -12.344  -9.781  -1.685  1.00 34.47           C  
ATOM   3388  HG2 GLN A 214     -11.588  -9.819  -2.470  1.00 34.47           H  
ATOM   3389  HG3 GLN A 214     -12.294 -10.712  -1.121  1.00 34.47           H  
ATOM   3390  CD  GLN A 214     -13.714  -9.690  -2.355  1.00 34.47           C  
ATOM   3391  NE2 GLN A 214     -14.099 -10.691  -3.116  1.00 34.47           N  
ATOM   3392 HE21 GLN A 214     -14.993 -10.590  -3.575  1.00 34.47           H  
ATOM   3393 HE22 GLN A 214     -13.501 -11.491  -3.261  1.00 34.47           H  
ATOM   3394  OE1 GLN A 214     -14.454  -8.727  -2.230  1.00 34.47           O  
ATOM   3395  N   GLU A 215     -10.071  -6.165  -0.339  1.00 35.81           N  
ATOM   3396  H   GLU A 215     -10.218  -6.264  -1.334  1.00 35.81           H  
ATOM   3397  CA  GLU A 215      -9.595  -4.861   0.141  1.00 35.81           C  
ATOM   3398  HA  GLU A 215      -8.622  -5.007   0.610  1.00 35.81           H  
ATOM   3399  C   GLU A 215     -10.524  -4.213   1.178  1.00 35.81           C  
ATOM   3400  CB  GLU A 215      -9.409  -3.883  -1.028  1.00 35.81           C  
ATOM   3401  HB2 GLU A 215     -10.375  -3.635  -1.468  1.00 35.81           H  
ATOM   3402  HB3 GLU A 215      -8.970  -2.971  -0.624  1.00 35.81           H  
ATOM   3403  O   GLU A 215     -11.512  -3.562   0.839  1.00 35.81           O  
ATOM   3404  CG  GLU A 215      -8.508  -4.424  -2.132  1.00 35.81           C  
ATOM   3405  HG2 GLU A 215      -7.691  -4.989  -1.683  1.00 35.81           H  
ATOM   3406  HG3 GLU A 215      -9.076  -5.096  -2.775  1.00 35.81           H  
ATOM   3407  CD  GLU A 215      -7.941  -3.269  -2.945  1.00 35.81           C  
ATOM   3408  OE1 GLU A 215      -6.695  -3.207  -3.007  1.00 35.81           O  
ATOM   3409  OE2 GLU A 215      -8.687  -2.416  -3.464  1.00 35.81           O  
ATOM   3410  N   ILE A 216     -10.175  -4.344   2.457  1.00 32.51           N  
ATOM   3411  H   ILE A 216      -9.449  -5.009   2.683  1.00 32.51           H  
ATOM   3412  CA  ILE A 216     -10.877  -3.683   3.558  1.00 32.51           C  
ATOM   3413  HA  ILE A 216     -11.878  -3.407   3.227  1.00 32.51           H  
ATOM   3414  C   ILE A 216     -10.135  -2.405   3.942  1.00 32.51           C  
ATOM   3415  CB  ILE A 216     -11.043  -4.649   4.746  1.00 32.51           C  
ATOM   3416  HB  ILE A 216     -10.063  -5.045   5.012  1.00 32.51           H  
ATOM   3417  O   ILE A 216      -8.960  -2.434   4.316  1.00 32.51           O  
ATOM   3418  CG1 ILE A 216     -11.972  -5.815   4.350  1.00 32.51           C  
ATOM   3419 HG12 ILE A 216     -11.739  -6.166   3.345  1.00 32.51           H  
ATOM   3420 HG13 ILE A 216     -13.007  -5.474   4.345  1.00 32.51           H  
ATOM   3421  CG2 ILE A 216     -11.629  -3.915   5.964  1.00 32.51           C  
ATOM   3422 HG21 ILE A 216     -11.776  -4.622   6.780  1.00 32.51           H  
ATOM   3423 HG22 ILE A 216     -12.580  -3.454   5.696  1.00 32.51           H  
ATOM   3424 HG23 ILE A 216     -10.939  -3.151   6.321  1.00 32.51           H  
ATOM   3425  CD1 ILE A 216     -11.850  -7.018   5.280  1.00 32.51           C  
ATOM   3426 HD11 ILE A 216     -10.819  -7.370   5.299  1.00 32.51           H  
ATOM   3427 HD12 ILE A 216     -12.482  -7.807   4.873  1.00 32.51           H  
ATOM   3428 HD13 ILE A 216     -12.185  -6.775   6.288  1.00 32.51           H  
ATOM   3429  N   ILE A 217     -10.835  -1.268   3.921  1.00 34.86           N  
ATOM   3430  H   ILE A 217     -11.779  -1.300   3.562  1.00 34.86           H  
ATOM   3431  CA  ILE A 217     -10.323  -0.028   4.517  1.00 34.86           C  
ATOM   3432  HA  ILE A 217      -9.236  -0.094   4.564  1.00 34.86           H  
ATOM   3433  C   ILE A 217     -10.840   0.080   5.953  1.00 34.86           C  
ATOM   3434  CB  ILE A 217     -10.640   1.220   3.668  1.00 34.86           C  
ATOM   3435  HB  ILE A 217     -11.713   1.410   3.698  1.00 34.86           H  
ATOM   3436  O   ILE A 217     -12.041   0.222   6.178  1.00 34.86           O  
ATOM   3437  CG1 ILE A 217     -10.217   1.015   2.194  1.00 34.86           C  
ATOM   3438 HG12 ILE A 217      -9.154   0.779   2.147  1.00 34.86           H  
ATOM   3439 HG13 ILE A 217     -10.767   0.170   1.780  1.00 34.86           H  
ATOM   3440  CG2 ILE A 217      -9.891   2.419   4.287  1.00 34.86           C  
ATOM   3441 HG21 ILE A 217     -10.090   3.330   3.723  1.00 34.86           H  
ATOM   3442 HG22 ILE A 217     -10.222   2.587   5.311  1.00 34.86           H  
ATOM   3443 HG23 ILE A 217      -8.817   2.231   4.286  1.00 34.86           H  
ATOM   3444  CD1 ILE A 217     -10.502   2.215   1.285  1.00 34.86           C  
ATOM   3445 HD11 ILE A 217      -9.826   3.039   1.515  1.00 34.86           H  
ATOM   3446 HD12 ILE A 217     -11.534   2.539   1.416  1.00 34.86           H  
ATOM   3447 HD13 ILE A 217     -10.342   1.922   0.248  1.00 34.86           H  
ATOM   3448  N   VAL A 218      -9.930   0.020   6.927  1.00 36.16           N  
ATOM   3449  H   VAL A 218      -8.969  -0.148   6.665  1.00 36.16           H  
ATOM   3450  CA  VAL A 218     -10.243   0.176   8.354  1.00 36.16           C  
ATOM   3451  HA  VAL A 218     -11.268  -0.158   8.516  1.00 36.16           H  
ATOM   3452  C   VAL A 218     -10.132   1.652   8.748  1.00 36.16           C  
ATOM   3453  CB  VAL A 218      -9.340  -0.705   9.241  1.00 36.16           C  
ATOM   3454  HB  VAL A 218      -8.315  -0.338   9.180  1.00 36.16           H  
ATOM   3455  O   VAL A 218      -9.067   2.253   8.594  1.00 36.16           O  
ATOM   3456  CG1 VAL A 218      -9.791  -0.651  10.705  1.00 36.16           C  
ATOM   3457 HG11 VAL A 218      -9.714   0.365  11.095  1.00 36.16           H  
ATOM   3458 HG12 VAL A 218      -9.150  -1.298  11.303  1.00 36.16           H  
ATOM   3459 HG13 VAL A 218     -10.822  -0.993  10.792  1.00 36.16           H  
ATOM   3460  CG2 VAL A 218      -9.336  -2.178   8.808  1.00 36.16           C  
ATOM   3461 HG21 VAL A 218      -8.693  -2.760   9.468  1.00 36.16           H  
ATOM   3462 HG22 VAL A 218      -8.956  -2.282   7.792  1.00 36.16           H  
ATOM   3463 HG23 VAL A 218     -10.344  -2.592   8.852  1.00 36.16           H  
ATOM   3464  N   PHE A 219     -11.204   2.238   9.284  1.00 36.30           N  
ATOM   3465  H   PHE A 219     -12.044   1.685   9.375  1.00 36.30           H  
ATOM   3466  CA  PHE A 219     -11.250   3.632   9.725  1.00 36.30           C  
ATOM   3467  HA  PHE A 219     -10.303   4.115   9.481  1.00 36.30           H  
ATOM   3468  C   PHE A 219     -11.472   3.756  11.236  1.00 36.30           C  
ATOM   3469  CB  PHE A 219     -12.349   4.393   8.983  1.00 36.30           C  
ATOM   3470  HB2 PHE A 219     -12.367   5.414   9.365  1.00 36.30           H  
ATOM   3471  HB3 PHE A 219     -13.308   3.940   9.231  1.00 36.30           H  
ATOM   3472  O   PHE A 219     -12.408   3.187  11.804  1.00 36.30           O  
ATOM   3473  CG  PHE A 219     -12.210   4.462   7.474  1.00 36.30           C  
ATOM   3474  CD1 PHE A 219     -11.434   5.475   6.879  1.00 36.30           C  
ATOM   3475  HD1 PHE A 219     -10.880   6.166   7.497  1.00 36.30           H  
ATOM   3476  CD2 PHE A 219     -12.935   3.569   6.661  1.00 36.30           C  
ATOM   3477  HD2 PHE A 219     -13.519   2.778   7.108  1.00 36.30           H  
ATOM   3478  CE1 PHE A 219     -11.399   5.607   5.480  1.00 36.30           C  
ATOM   3479  HE1 PHE A 219     -10.809   6.391   5.028  1.00 36.30           H  
ATOM   3480  CE2 PHE A 219     -12.913   3.712   5.263  1.00 36.30           C  
ATOM   3481  HE2 PHE A 219     -13.475   3.029   4.644  1.00 36.30           H  
ATOM   3482  CZ  PHE A 219     -12.155   4.738   4.673  1.00 36.30           C  
ATOM   3483  HZ  PHE A 219     -12.143   4.845   3.599  1.00 36.30           H  
ATOM   3484  N   LYS A 220     -10.662   4.605  11.881  1.00 31.90           N  
ATOM   3485  H   LYS A 220      -9.917   5.032  11.349  1.00 31.90           H  
ATOM   3486  CA  LYS A 220     -10.892   5.066  13.256  1.00 31.90           C  
ATOM   3487  HA  LYS A 220     -11.434   4.285  13.790  1.00 31.90           H  
ATOM   3488  C   LYS A 220     -11.776   6.314  13.258  1.00 31.90           C  
ATOM   3489  CB  LYS A 220      -9.549   5.289  13.975  1.00 31.90           C  
ATOM   3490  HB2 LYS A 220      -9.711   5.923  14.847  1.00 31.90           H  
ATOM   3491  HB3 LYS A 220      -8.845   5.787  13.308  1.00 31.90           H  
ATOM   3492  O   LYS A 220     -11.452   7.310  12.612  1.00 31.90           O  
ATOM   3493  CG  LYS A 220      -8.971   3.950  14.453  1.00 31.90           C  
ATOM   3494  HG2 LYS A 220      -8.865   3.274  13.605  1.00 31.90           H  
ATOM   3495  HG3 LYS A 220      -9.673   3.507  15.160  1.00 31.90           H  
ATOM   3496  CD  LYS A 220      -7.606   4.102  15.136  1.00 31.90           C  
ATOM   3497  HD2 LYS A 220      -6.862   4.351  14.380  1.00 31.90           H  
ATOM   3498  HD3 LYS A 220      -7.642   4.885  15.894  1.00 31.90           H  
ATOM   3499  CE  LYS A 220      -7.267   2.759  15.792  1.00 31.90           C  
ATOM   3500  HE2 LYS A 220      -7.887   2.617  16.677  1.00 31.90           H  
ATOM   3501  HE3 LYS A 220      -7.513   1.970  15.082  1.00 31.90           H  
ATOM   3502  NZ  LYS A 220      -5.834   2.639  16.125  1.00 31.90           N  
ATOM   3503  HZ1 LYS A 220      -5.678   1.763  16.602  1.00 31.90           H  
ATOM   3504  HZ2 LYS A 220      -5.487   3.428  16.652  1.00 31.90           H  
ATOM   3505  HZ3 LYS A 220      -5.363   2.586  15.233  1.00 31.90           H  
ATOM   3506  N   HIS A 221     -12.849   6.285  14.053  1.00 35.62           N  
ATOM   3507  H   HIS A 221     -13.059   5.400  14.492  1.00 35.62           H  
ATOM   3508  CA  HIS A 221     -13.905   7.309  14.133  1.00 35.62           C  
ATOM   3509  HA  HIS A 221     -14.552   7.206  13.261  1.00 35.62           H  
ATOM   3510  C   HIS A 221     -13.418   8.778  14.160  1.00 35.62           C  
ATOM   3511  CB  HIS A 221     -14.738   6.988  15.385  1.00 35.62           C  
ATOM   3512  HB2 HIS A 221     -14.094   7.003  16.264  1.00 35.62           H  
ATOM   3513  HB3 HIS A 221     -15.147   5.982  15.289  1.00 35.62           H  
ATOM   3514  O   HIS A 221     -14.044   9.648  13.562  1.00 35.62           O  
ATOM   3515  CG  HIS A 221     -15.887   7.935  15.620  1.00 35.62           C  
ATOM   3516  CD2 HIS A 221     -17.085   7.933  14.964  1.00 35.62           C  
ATOM   3517  HD2 HIS A 221     -17.373   7.270  14.161  1.00 35.62           H  
ATOM   3518  ND1 HIS A 221     -15.916   8.992  16.504  1.00 35.62           N  
ATOM   3519  HD1 HIS A 221     -15.183   9.260  17.145  1.00 35.62           H  
ATOM   3520  CE1 HIS A 221     -17.108   9.602  16.383  1.00 35.62           C  
ATOM   3521  HE1 HIS A 221     -17.445  10.461  16.944  1.00 35.62           H  
ATOM   3522  NE2 HIS A 221     -17.844   8.991  15.455  1.00 35.62           N  
ATOM   3523  N   ARG A 222     -12.275   9.090  14.797  1.00 31.09           N  
ATOM   3524  H   ARG A 222     -11.741   8.334  15.199  1.00 31.09           H  
ATOM   3525  CA  ARG A 222     -11.771  10.479  14.896  1.00 31.09           C  
ATOM   3526  HA  ARG A 222     -12.605  11.114  15.197  1.00 31.09           H  
ATOM   3527  C   ARG A 222     -11.324  11.112  13.565  1.00 31.09           C  
ATOM   3528  CB  ARG A 222     -10.667  10.596  15.966  1.00 31.09           C  
ATOM   3529  HB2 ARG A 222     -10.128  11.531  15.810  1.00 31.09           H  
ATOM   3530  HB3 ARG A 222      -9.955   9.778  15.857  1.00 31.09           H  
ATOM   3531  O   ARG A 222     -11.110  12.318  13.547  1.00 31.09           O  
ATOM   3532  CG  ARG A 222     -11.231  10.621  17.397  1.00 31.09           C  
ATOM   3533  HG2 ARG A 222     -11.665   9.650  17.635  1.00 31.09           H  
ATOM   3534  HG3 ARG A 222     -12.008  11.383  17.461  1.00 31.09           H  
ATOM   3535  CD  ARG A 222     -10.126  10.958  18.412  1.00 31.09           C  
ATOM   3536  HD2 ARG A 222      -9.676  11.909  18.130  1.00 31.09           H  
ATOM   3537  HD3 ARG A 222      -9.361  10.183  18.369  1.00 31.09           H  
ATOM   3538  NE  ARG A 222     -10.649  11.061  19.791  1.00 31.09           N  
ATOM   3539  HE  ARG A 222     -11.632  10.874  19.928  1.00 31.09           H  
ATOM   3540  NH1 ARG A 222      -8.683  11.660  20.824  1.00 31.09           N  
ATOM   3541 HH11 ARG A 222      -8.185  11.933  21.659  1.00 31.09           H  
ATOM   3542 HH12 ARG A 222      -8.206  11.653  19.934  1.00 31.09           H  
ATOM   3543  NH2 ARG A 222     -10.537  11.452  22.038  1.00 31.09           N  
ATOM   3544 HH21 ARG A 222     -11.517  11.233  22.149  1.00 31.09           H  
ATOM   3545 HH22 ARG A 222     -10.007  11.716  22.857  1.00 31.09           H  
ATOM   3546  CZ  ARG A 222      -9.957  11.389  20.872  1.00 31.09           C  
ATOM   3547  N   GLN A 223     -11.183  10.357  12.474  1.00 35.73           N  
ATOM   3548  H   GLN A 223     -11.383   9.369  12.541  1.00 35.73           H  
ATOM   3549  CA  GLN A 223     -10.646  10.866  11.198  1.00 35.73           C  
ATOM   3550  HA  GLN A 223     -10.270  11.878  11.346  1.00 35.73           H  
ATOM   3551  C   GLN A 223     -11.694  10.999  10.076  1.00 35.73           C  
ATOM   3552  CB  GLN A 223      -9.443  10.006  10.776  1.00 35.73           C  
ATOM   3553  HB2 GLN A 223      -9.754   8.966  10.680  1.00 35.73           H  
ATOM   3554  HB3 GLN A 223      -9.086  10.349   9.804  1.00 35.73           H  
ATOM   3555  O   GLN A 223     -11.340  11.324   8.947  1.00 35.73           O  
ATOM   3556  CG  GLN A 223      -8.279  10.111  11.779  1.00 35.73           C  
ATOM   3557  HG2 GLN A 223      -8.009  11.160  11.904  1.00 35.73           H  
ATOM   3558  HG3 GLN A 223      -8.590   9.717  12.746  1.00 35.73           H  
ATOM   3559  CD  GLN A 223      -7.035   9.347  11.335  1.00 35.73           C  
ATOM   3560  NE2 GLN A 223      -5.958   9.411  12.085  1.00 35.73           N  
ATOM   3561 HE21 GLN A 223      -5.919   9.994  12.909  1.00 35.73           H  
ATOM   3562 HE22 GLN A 223      -5.169   8.879  11.748  1.00 35.73           H  
ATOM   3563  OE1 GLN A 223      -6.997   8.672  10.325  1.00 35.73           O  
ATOM   3564  N   PHE A 224     -12.982  10.771  10.367  1.00 34.42           N  
ATOM   3565  H   PHE A 224     -13.226  10.518  11.313  1.00 34.42           H  
ATOM   3566  CA  PHE A 224     -14.000  10.569   9.326  1.00 34.42           C  
ATOM   3567  HA  PHE A 224     -13.499  10.109   8.474  1.00 34.42           H  
ATOM   3568  C   PHE A 224     -14.653  11.851   8.768  1.00 34.42           C  
ATOM   3569  CB  PHE A 224     -15.037   9.550   9.830  1.00 34.42           C  
ATOM   3570  HB2 PHE A 224     -14.651   9.023  10.703  1.00 34.42           H  
ATOM   3571  HB3 PHE A 224     -15.942  10.069  10.146  1.00 34.42           H  
ATOM   3572  O   PHE A 224     -15.335  11.805   7.745  1.00 34.42           O  
ATOM   3573  CG  PHE A 224     -15.387   8.516   8.780  1.00 34.42           C  
ATOM   3574  CD1 PHE A 224     -16.301   8.825   7.761  1.00 34.42           C  
ATOM   3575  HD1 PHE A 224     -16.797   9.785   7.738  1.00 34.42           H  
ATOM   3576  CD2 PHE A 224     -14.744   7.264   8.777  1.00 34.42           C  
ATOM   3577  HD2 PHE A 224     -14.049   7.011   9.564  1.00 34.42           H  
ATOM   3578  CE1 PHE A 224     -16.521   7.911   6.722  1.00 34.42           C  
ATOM   3579  HE1 PHE A 224     -17.125   8.201   5.875  1.00 34.42           H  
ATOM   3580  CE2 PHE A 224     -15.040   6.324   7.775  1.00 34.42           C  
ATOM   3581  HE2 PHE A 224     -14.609   5.334   7.801  1.00 34.42           H  
ATOM   3582  CZ  PHE A 224     -15.917   6.649   6.735  1.00 34.42           C  
ATOM   3583  HZ  PHE A 224     -16.119   5.937   5.948  1.00 34.42           H  
ATOM   3584  N   ARG A 225     -14.452  13.029   9.378  1.00 29.91           N  
ATOM   3585  H   ARG A 225     -13.827  13.062  10.171  1.00 29.91           H  
ATOM   3586  CA  ARG A 225     -15.040  14.274   8.845  1.00 29.91           C  
ATOM   3587  HA  ARG A 225     -16.069  14.054   8.559  1.00 29.91           H  
ATOM   3588  C   ARG A 225     -14.330  14.710   7.555  1.00 29.91           C  
ATOM   3589  CB  ARG A 225     -15.081  15.395   9.906  1.00 29.91           C  
ATOM   3590  HB2 ARG A 225     -14.930  16.351   9.406  1.00 29.91           H  
ATOM   3591  HB3 ARG A 225     -14.275  15.263  10.627  1.00 29.91           H  
ATOM   3592  O   ARG A 225     -13.168  15.100   7.583  1.00 29.91           O  
ATOM   3593  CG  ARG A 225     -16.440  15.452  10.628  1.00 29.91           C  
ATOM   3594  HG2 ARG A 225     -17.233  15.529   9.884  1.00 29.91           H  
ATOM   3595  HG3 ARG A 225     -16.586  14.538  11.204  1.00 29.91           H  
ATOM   3596  CD  ARG A 225     -16.529  16.669  11.562  1.00 29.91           C  
ATOM   3597  HD2 ARG A 225     -15.807  16.547  12.369  1.00 29.91           H  
ATOM   3598  HD3 ARG A 225     -16.273  17.563  10.994  1.00 29.91           H  
ATOM   3599  NE  ARG A 225     -17.886  16.832  12.128  1.00 29.91           N  
ATOM   3600  HE  ARG A 225     -18.570  16.128  11.893  1.00 29.91           H  
ATOM   3601  NH1 ARG A 225     -17.518  18.783  13.292  1.00 29.91           N  
ATOM   3602 HH11 ARG A 225     -17.878  19.529  13.870  1.00 29.91           H  
ATOM   3603 HH12 ARG A 225     -16.557  18.794  12.983  1.00 29.91           H  
ATOM   3604  NH2 ARG A 225     -19.545  17.858  13.310  1.00 29.91           N  
ATOM   3605 HH21 ARG A 225     -20.201  17.138  13.045  1.00 29.91           H  
ATOM   3606 HH22 ARG A 225     -19.879  18.610  13.897  1.00 29.91           H  
ATOM   3607  CZ  ARG A 225     -18.308  17.820  12.904  1.00 29.91           C  
ATOM   3608  N   GLY A 226     -15.058  14.690   6.433  1.00 30.97           N  
ATOM   3609  H   GLY A 226     -15.973  14.266   6.484  1.00 30.97           H  
ATOM   3610  CA  GLY A 226     -14.667  15.350   5.177  1.00 30.97           C  
ATOM   3611  HA2 GLY A 226     -15.565  15.761   4.716  1.00 30.97           H  
ATOM   3612  HA3 GLY A 226     -14.004  16.185   5.404  1.00 30.97           H  
ATOM   3613  C   GLY A 226     -13.968  14.485   4.119  1.00 30.97           C  
ATOM   3614  O   GLY A 226     -13.488  15.027   3.123  1.00 30.97           O  
ATOM   3615  N   TRP A 227     -13.909  13.161   4.280  1.00 29.33           N  
ATOM   3616  H   TRP A 227     -14.336  12.738   5.091  1.00 29.33           H  
ATOM   3617  CA  TRP A 227     -13.262  12.285   3.297  1.00 29.33           C  
ATOM   3618  HA  TRP A 227     -12.447  12.836   2.828  1.00 29.33           H  
ATOM   3619  C   TRP A 227     -14.229  11.871   2.179  1.00 29.33           C  
ATOM   3620  CB  TRP A 227     -12.608  11.090   3.999  1.00 29.33           C  
ATOM   3621  HB2 TRP A 227     -13.290  10.681   4.744  1.00 29.33           H  
ATOM   3622  HB3 TRP A 227     -12.429  10.311   3.259  1.00 29.33           H  
ATOM   3623  O   TRP A 227     -15.259  11.251   2.418  1.00 29.33           O  
ATOM   3624  CG  TRP A 227     -11.294  11.411   4.652  1.00 29.33           C  
ATOM   3625  CD1 TRP A 227     -11.089  12.352   5.603  1.00 29.33           C  
ATOM   3626  HD1 TRP A 227     -11.853  12.977   6.041  1.00 29.33           H  
ATOM   3627  CD2 TRP A 227      -9.990  10.788   4.428  1.00 29.33           C  
ATOM   3628  CE2 TRP A 227      -9.033  11.426   5.274  1.00 29.33           C  
ATOM   3629  CE3 TRP A 227      -9.523   9.734   3.612  1.00 29.33           C  
ATOM   3630  HE3 TRP A 227     -10.223   9.208   2.980  1.00 29.33           H  
ATOM   3631  NE1 TRP A 227      -9.758  12.369   5.967  1.00 29.33           N  
ATOM   3632  HE1 TRP A 227      -9.408  12.930   6.730  1.00 29.33           H  
ATOM   3633  CH2 TRP A 227      -7.253   9.992   4.484  1.00 29.33           C  
ATOM   3634  HH2 TRP A 227      -6.222   9.669   4.514  1.00 29.33           H  
ATOM   3635  CZ2 TRP A 227      -7.684  11.045   5.307  1.00 29.33           C  
ATOM   3636  HZ2 TRP A 227      -6.995  11.539   5.976  1.00 29.33           H  
ATOM   3637  CZ3 TRP A 227      -8.170   9.338   3.641  1.00 29.33           C  
ATOM   3638  HZ3 TRP A 227      -7.838   8.514   3.028  1.00 29.33           H  
ATOM   3639  N   ARG A 228     -13.877  12.194   0.927  1.00 29.82           N  
ATOM   3640  H   ARG A 228     -13.017  12.712   0.814  1.00 29.82           H  
ATOM   3641  CA  ARG A 228     -14.548  11.672  -0.276  1.00 29.82           C  
ATOM   3642  HA  ARG A 228     -15.584  11.433  -0.038  1.00 29.82           H  
ATOM   3643  C   ARG A 228     -13.863  10.373  -0.696  1.00 29.82           C  
ATOM   3644  CB  ARG A 228     -14.528  12.706  -1.418  1.00 29.82           C  
ATOM   3645  HB2 ARG A 228     -14.854  12.206  -2.331  1.00 29.82           H  
ATOM   3646  HB3 ARG A 228     -13.508  13.060  -1.569  1.00 29.82           H  
ATOM   3647  O   ARG A 228     -12.697  10.407  -1.092  1.00 29.82           O  
ATOM   3648  CG  ARG A 228     -15.459  13.905  -1.171  1.00 29.82           C  
ATOM   3649  HG2 ARG A 228     -16.472  13.539  -1.000  1.00 29.82           H  
ATOM   3650  HG3 ARG A 228     -15.128  14.453  -0.288  1.00 29.82           H  
ATOM   3651  CD  ARG A 228     -15.460  14.843  -2.389  1.00 29.82           C  
ATOM   3652  HD2 ARG A 228     -14.457  15.248  -2.522  1.00 29.82           H  
ATOM   3653  HD3 ARG A 228     -15.731  14.262  -3.271  1.00 29.82           H  
ATOM   3654  NE  ARG A 228     -16.420  15.954  -2.233  1.00 29.82           N  
ATOM   3655  HE  ARG A 228     -16.923  15.998  -1.359  1.00 29.82           H  
ATOM   3656  NH1 ARG A 228     -16.165  16.912  -4.312  1.00 29.82           N  
ATOM   3657 HH11 ARG A 228     -15.544  16.163  -4.585  1.00 29.82           H  
ATOM   3658 HH12 ARG A 228     -16.461  17.604  -4.986  1.00 29.82           H  
ATOM   3659  NH2 ARG A 228     -17.616  17.789  -2.872  1.00 29.82           N  
ATOM   3660 HH21 ARG A 228     -18.101  17.796  -1.986  1.00 29.82           H  
ATOM   3661 HH22 ARG A 228     -17.873  18.481  -3.561  1.00 29.82           H  
ATOM   3662  CZ  ARG A 228     -16.725  16.875  -3.135  1.00 29.82           C  
ATOM   3663  N   ILE A 229     -14.571   9.248  -0.646  1.00 33.28           N  
ATOM   3664  H   ILE A 229     -15.513   9.279  -0.284  1.00 33.28           H  
ATOM   3665  CA  ILE A 229     -14.065   7.968  -1.155  1.00 33.28           C  
ATOM   3666  HA  ILE A 229     -13.038   7.840  -0.813  1.00 33.28           H  
ATOM   3667  C   ILE A 229     -14.066   8.046  -2.693  1.00 33.28           C  
ATOM   3668  CB  ILE A 229     -14.890   6.781  -0.601  1.00 33.28           C  
ATOM   3669  HB  ILE A 229     -15.899   6.834  -1.011  1.00 33.28           H  
ATOM   3670  O   ILE A 229     -15.119   8.018  -3.318  1.00 33.28           O  
ATOM   3671  CG1 ILE A 229     -14.987   6.810   0.945  1.00 33.28           C  
ATOM   3672 HG12 ILE A 229     -13.989   6.728   1.376  1.00 33.28           H  
ATOM   3673 HG13 ILE A 229     -15.411   7.762   1.264  1.00 33.28           H  
ATOM   3674  CG2 ILE A 229     -14.231   5.472  -1.060  1.00 33.28           C  
ATOM   3675 HG21 ILE A 229     -13.241   5.366  -0.617  1.00 33.28           H  
ATOM   3676 HG22 ILE A 229     -14.146   5.439  -2.146  1.00 33.28           H  
ATOM   3677 HG23 ILE A 229     -14.842   4.621  -0.758  1.00 33.28           H  
ATOM   3678  CD1 ILE A 229     -15.878   5.714   1.546  1.00 33.28           C  
ATOM   3679 HD11 ILE A 229     -16.860   5.730   1.074  1.00 33.28           H  
ATOM   3680 HD12 ILE A 229     -15.998   5.895   2.615  1.00 33.28           H  
ATOM   3681 HD13 ILE A 229     -15.424   4.732   1.415  1.00 33.28           H  
ATOM   3682  N   ARG A 230     -12.888   8.232  -3.310  1.00 28.35           N  
ATOM   3683  H   ARG A 230     -12.075   8.314  -2.718  1.00 28.35           H  
ATOM   3684  CA  ARG A 230     -12.734   8.451  -4.770  1.00 28.35           C  
ATOM   3685  HA  ARG A 230     -13.664   8.874  -5.149  1.00 28.35           H  
ATOM   3686  C   ARG A 230     -12.550   7.161  -5.597  1.00 28.35           C  
ATOM   3687  CB  ARG A 230     -11.598   9.460  -5.062  1.00 28.35           C  
ATOM   3688  HB2 ARG A 230     -10.662   9.063  -4.668  1.00 28.35           H  
ATOM   3689  HB3 ARG A 230     -11.491   9.549  -6.143  1.00 28.35           H  
ATOM   3690  O   ARG A 230     -12.212   7.256  -6.773  1.00 28.35           O  
ATOM   3691  CG  ARG A 230     -11.815  10.881  -4.514  1.00 28.35           C  
ATOM   3692  HG2 ARG A 230     -11.746  10.862  -3.426  1.00 28.35           H  
ATOM   3693  HG3 ARG A 230     -12.801  11.240  -4.808  1.00 28.35           H  
ATOM   3694  CD  ARG A 230     -10.736  11.819  -5.081  1.00 28.35           C  
ATOM   3695  HD2 ARG A 230     -10.867  11.872  -6.161  1.00 28.35           H  
ATOM   3696  HD3 ARG A 230      -9.756  11.391  -4.868  1.00 28.35           H  
ATOM   3697  NE  ARG A 230     -10.804  13.176  -4.498  1.00 28.35           N  
ATOM   3698  HE  ARG A 230     -11.338  13.266  -3.646  1.00 28.35           H  
ATOM   3699  NH1 ARG A 230      -9.435  14.226  -6.018  1.00 28.35           N  
ATOM   3700 HH11 ARG A 230      -8.987  15.062  -6.368  1.00 28.35           H  
ATOM   3701 HH12 ARG A 230      -9.350  13.358  -6.527  1.00 28.35           H  
ATOM   3702  NH2 ARG A 230     -10.302  15.397  -4.333  1.00 28.35           N  
ATOM   3703 HH21 ARG A 230     -10.820  15.456  -3.468  1.00 28.35           H  
ATOM   3704 HH22 ARG A 230      -9.823  16.215  -4.682  1.00 28.35           H  
ATOM   3705  CZ  ARG A 230     -10.184  14.254  -4.951  1.00 28.35           C  
ATOM   3706  N   ARG A 231     -12.692   5.969  -5.002  1.00 32.92           N  
ATOM   3707  H   ARG A 231     -13.103   5.958  -4.079  1.00 32.92           H  
ATOM   3708  CA  ARG A 231     -12.468   4.650  -5.641  1.00 32.92           C  
ATOM   3709  HA  ARG A 231     -12.475   4.759  -6.725  1.00 32.92           H  
ATOM   3710  C   ARG A 231     -13.593   3.672  -5.290  1.00 32.92           C  
ATOM   3711  CB  ARG A 231     -11.116   4.053  -5.201  1.00 32.92           C  
ATOM   3712  HB2 ARG A 231     -11.081   4.001  -4.113  1.00 32.92           H  
ATOM   3713  HB3 ARG A 231     -11.049   3.035  -5.585  1.00 32.92           H  
ATOM   3714  O   ARG A 231     -14.224   3.858  -4.257  1.00 32.92           O  
ATOM   3715  CG  ARG A 231      -9.900   4.838  -5.716  1.00 32.92           C  
ATOM   3716  HG2 ARG A 231      -9.974   4.944  -6.798  1.00 32.92           H  
ATOM   3717  HG3 ARG A 231      -9.880   5.827  -5.258  1.00 32.92           H  
ATOM   3718  CD  ARG A 231      -8.609   4.087  -5.368  1.00 32.92           C  
ATOM   3719  HD2 ARG A 231      -8.546   3.970  -4.286  1.00 32.92           H  
ATOM   3720  HD3 ARG A 231      -8.657   3.095  -5.817  1.00 32.92           H  
ATOM   3721  NE  ARG A 231      -7.409   4.792  -5.864  1.00 32.92           N  
ATOM   3722  HE  ARG A 231      -7.561   5.671  -6.337  1.00 32.92           H  
ATOM   3723  NH1 ARG A 231      -5.896   3.149  -5.327  1.00 32.92           N  
ATOM   3724 HH11 ARG A 231      -6.655   2.556  -5.024  1.00 32.92           H  
ATOM   3725 HH12 ARG A 231      -4.988   2.721  -5.442  1.00 32.92           H  
ATOM   3726  NH2 ARG A 231      -5.194   4.994  -6.363  1.00 32.92           N  
ATOM   3727 HH21 ARG A 231      -5.380   5.846  -6.873  1.00 32.92           H  
ATOM   3728 HH22 ARG A 231      -4.280   4.567  -6.412  1.00 32.92           H  
ATOM   3729  CZ  ARG A 231      -6.177   4.312  -5.844  1.00 32.92           C  
ATOM   3730  N   HIS A 232     -13.803   2.642  -6.116  1.00 29.02           N  
ATOM   3731  H   HIS A 232     -13.208   2.548  -6.927  1.00 29.02           H  
ATOM   3732  CA  HIS A 232     -14.686   1.503  -5.833  1.00 29.02           C  
ATOM   3733  HA  HIS A 232     -15.689   1.851  -5.587  1.00 29.02           H  
ATOM   3734  C   HIS A 232     -14.138   0.725  -4.630  1.00 29.02           C  
ATOM   3735  CB  HIS A 232     -14.796   0.605  -7.082  1.00 29.02           C  
ATOM   3736  HB2 HIS A 232     -13.803   0.263  -7.376  1.00 29.02           H  
ATOM   3737  HB3 HIS A 232     -15.382  -0.278  -6.827  1.00 29.02           H  
ATOM   3738  O   HIS A 232     -13.196  -0.043  -4.770  1.00 29.02           O  
ATOM   3739  CG  HIS A 232     -15.450   1.286  -8.258  1.00 29.02           C  
ATOM   3740  CD2 HIS A 232     -14.818   1.969  -9.263  1.00 29.02           C  
ATOM   3741  HD2 HIS A 232     -13.751   2.101  -9.367  1.00 29.02           H  
ATOM   3742  ND1 HIS A 232     -16.799   1.320  -8.532  1.00 29.02           N  
ATOM   3743  HD1 HIS A 232     -17.503   0.735  -8.106  1.00 29.02           H  
ATOM   3744  CE1 HIS A 232     -16.972   2.024  -9.663  1.00 29.02           C  
ATOM   3745  HE1 HIS A 232     -17.917   2.156 -10.169  1.00 29.02           H  
ATOM   3746  NE2 HIS A 232     -15.794   2.472 -10.127  1.00 29.02           N  
ATOM   3747  N   VAL A 233     -14.661   0.990  -3.434  1.00 32.65           N  
ATOM   3748  H   VAL A 233     -15.429   1.643  -3.373  1.00 32.65           H  
ATOM   3749  CA  VAL A 233     -14.294   0.259  -2.215  1.00 32.65           C  
ATOM   3750  HA  VAL A 233     -13.307  -0.191  -2.320  1.00 32.65           H  
ATOM   3751  C   VAL A 233     -15.310  -0.851  -2.039  1.00 32.65           C  
ATOM   3752  CB  VAL A 233     -14.278   1.200  -0.994  1.00 32.65           C  
ATOM   3753  HB  VAL A 233     -15.229   1.728  -0.925  1.00 32.65           H  
ATOM   3754  O   VAL A 233     -16.484  -0.536  -1.911  1.00 32.65           O  
ATOM   3755  CG1 VAL A 233     -14.042   0.451   0.323  1.00 32.65           C  
ATOM   3756 HG11 VAL A 233     -13.951   1.156   1.150  1.00 32.65           H  
ATOM   3757 HG12 VAL A 233     -14.889  -0.202   0.534  1.00 32.65           H  
ATOM   3758 HG13 VAL A 233     -13.135  -0.150   0.263  1.00 32.65           H  
ATOM   3759  CG2 VAL A 233     -13.161   2.237  -1.149  1.00 32.65           C  
ATOM   3760 HG21 VAL A 233     -12.204   1.726  -1.257  1.00 32.65           H  
ATOM   3761 HG22 VAL A 233     -13.339   2.849  -2.033  1.00 32.65           H  
ATOM   3762 HG23 VAL A 233     -13.135   2.881  -0.270  1.00 32.65           H  
ATOM   3763  N   THR A 234     -14.888  -2.114  -2.038  1.00 28.05           N  
ATOM   3764  H   THR A 234     -13.932  -2.330  -2.282  1.00 28.05           H  
ATOM   3765  CA  THR A 234     -15.786  -3.266  -1.855  1.00 28.05           C  
ATOM   3766  HA  THR A 234     -16.729  -3.041  -2.353  1.00 28.05           H  
ATOM   3767  C   THR A 234     -16.130  -3.512  -0.391  1.00 28.05           C  
ATOM   3768  CB  THR A 234     -15.226  -4.565  -2.474  1.00 28.05           C  
ATOM   3769  HB  THR A 234     -15.124  -5.329  -1.703  1.00 28.05           H  
ATOM   3770  O   THR A 234     -17.210  -4.028  -0.137  1.00 28.05           O  
ATOM   3771  CG2 THR A 234     -16.145  -5.097  -3.572  1.00 28.05           C  
ATOM   3772 HG21 THR A 234     -17.136  -5.289  -3.159  1.00 28.05           H  
ATOM   3773 HG22 THR A 234     -16.225  -4.370  -4.380  1.00 28.05           H  
ATOM   3774 HG23 THR A 234     -15.747  -6.033  -3.962  1.00 28.05           H  
ATOM   3775  OG1 THR A 234     -13.961  -4.353  -3.062  1.00 28.05           O  
ATOM   3776  HG1 THR A 234     -13.671  -5.197  -3.416  1.00 28.05           H  
ATOM   3777  N   ALA A 235     -15.284  -3.107   0.568  1.00 30.12           N  
ATOM   3778  H   ALA A 235     -14.369  -2.768   0.306  1.00 30.12           H  
ATOM   3779  CA  ALA A 235     -15.596  -3.178   1.994  1.00 30.12           C  
ATOM   3780  HA  ALA A 235     -16.663  -2.981   2.097  1.00 30.12           H  
ATOM   3781  C   ALA A 235     -14.886  -2.116   2.850  1.00 30.12           C  
ATOM   3782  CB  ALA A 235     -15.276  -4.593   2.499  1.00 30.12           C  
ATOM   3783  HB1 ALA A 235     -15.504  -4.667   3.562  1.00 30.12           H  
ATOM   3784  HB2 ALA A 235     -14.220  -4.811   2.340  1.00 30.12           H  
ATOM   3785  HB3 ALA A 235     -15.874  -5.326   1.959  1.00 30.12           H  
ATOM   3786  O   ALA A 235     -13.733  -1.753   2.614  1.00 30.12           O  
ATOM   3787  N   ALA A 236     -15.567  -1.628   3.887  1.00 34.83           N  
ATOM   3788  H   ALA A 236     -16.488  -2.002   4.070  1.00 34.83           H  
ATOM   3789  CA  ALA A 236     -14.996  -0.726   4.886  1.00 34.83           C  
ATOM   3790  HA  ALA A 236     -13.911  -0.720   4.787  1.00 34.83           H  
ATOM   3791  C   ALA A 236     -15.321  -1.229   6.296  1.00 34.83           C  
ATOM   3792  CB  ALA A 236     -15.497   0.704   4.639  1.00 34.83           C  
ATOM   3793  HB1 ALA A 236     -16.586   0.733   4.672  1.00 34.83           H  
ATOM   3794  HB2 ALA A 236     -15.098   1.367   5.407  1.00 34.83           H  
ATOM   3795  HB3 ALA A 236     -15.160   1.043   3.659  1.00 34.83           H  
ATOM   3796  O   ALA A 236     -16.441  -1.675   6.534  1.00 34.83           O  
ATOM   3797  N   VAL A 237     -14.348  -1.145   7.208  1.00 38.70           N  
ATOM   3798  H   VAL A 237     -13.468  -0.737   6.924  1.00 38.70           H  
ATOM   3799  CA  VAL A 237     -14.514  -1.470   8.631  1.00 38.70           C  
ATOM   3800  HA  VAL A 237     -15.543  -1.800   8.772  1.00 38.70           H  
ATOM   3801  C   VAL A 237     -14.375  -0.220   9.474  1.00 38.70           C  
ATOM   3802  CB  VAL A 237     -13.598  -2.614   9.107  1.00 38.70           C  
ATOM   3803  HB  VAL A 237     -12.570  -2.369   8.843  1.00 38.70           H  
ATOM   3804  O   VAL A 237     -13.380   0.493   9.371  1.00 38.70           O  
ATOM   3805  CG1 VAL A 237     -13.682  -2.835  10.625  1.00 38.70           C  
ATOM   3806 HG11 VAL A 237     -13.080  -3.701  10.901  1.00 38.70           H  
ATOM   3807 HG12 VAL A 237     -14.716  -3.018  10.919  1.00 38.70           H  
ATOM   3808 HG13 VAL A 237     -13.296  -1.969  11.163  1.00 38.70           H  
ATOM   3809  CG2 VAL A 237     -13.976  -3.945   8.453  1.00 38.70           C  
ATOM   3810 HG21 VAL A 237     -14.073  -3.840   7.373  1.00 38.70           H  
ATOM   3811 HG22 VAL A 237     -14.933  -4.286   8.851  1.00 38.70           H  
ATOM   3812 HG23 VAL A 237     -13.223  -4.699   8.680  1.00 38.70           H  
ATOM   3813  N   ILE A 238     -15.370   0.066  10.311  1.00 40.52           N  
ATOM   3814  H   ILE A 238     -16.149  -0.575  10.368  1.00 40.52           H  
ATOM   3815  CA  ILE A 238     -15.420   1.296  11.108  1.00 40.52           C  
ATOM   3816  HA  ILE A 238     -14.480   1.835  10.986  1.00 40.52           H  
ATOM   3817  C   ILE A 238     -15.544   0.934  12.577  1.00 40.52           C  
ATOM   3818  CB  ILE A 238     -16.537   2.244  10.634  1.00 40.52           C  
ATOM   3819  HB  ILE A 238     -17.504   1.774  10.813  1.00 40.52           H  
ATOM   3820  O   ILE A 238     -16.421   0.172  12.973  1.00 40.52           O  
ATOM   3821  CG1 ILE A 238     -16.367   2.486   9.116  1.00 40.52           C  
ATOM   3822 HG12 ILE A 238     -16.416   1.540   8.575  1.00 40.52           H  
ATOM   3823 HG13 ILE A 238     -15.394   2.938   8.923  1.00 40.52           H  
ATOM   3824  CG2 ILE A 238     -16.463   3.564  11.431  1.00 40.52           C  
ATOM   3825 HG21 ILE A 238     -15.517   4.070  11.236  1.00 40.52           H  
ATOM   3826 HG22 ILE A 238     -16.559   3.370  12.500  1.00 40.52           H  
ATOM   3827 HG23 ILE A 238     -17.289   4.219  11.154  1.00 40.52           H  
ATOM   3828  CD1 ILE A 238     -17.443   3.363   8.508  1.00 40.52           C  
ATOM   3829 HD11 ILE A 238     -17.276   3.444   7.434  1.00 40.52           H  
ATOM   3830 HD12 ILE A 238     -18.419   2.909   8.684  1.00 40.52           H  
ATOM   3831 HD13 ILE A 238     -17.381   4.357   8.951  1.00 40.52           H  
ATOM   3832  N   THR A 239     -14.630   1.478  13.374  1.00 37.68           N  
ATOM   3833  H   THR A 239     -13.922   2.059  12.948  1.00 37.68           H  
ATOM   3834  CA  THR A 239     -14.430   1.066  14.763  1.00 37.68           C  
ATOM   3835  HA  THR A 239     -15.044   0.191  14.977  1.00 37.68           H  
ATOM   3836  C   THR A 239     -14.851   2.195  15.700  1.00 37.68           C  
ATOM   3837  CB  THR A 239     -12.964   0.656  14.980  1.00 37.68           C  
ATOM   3838  HB  THR A 239     -12.862   0.228  15.977  1.00 37.68           H  
ATOM   3839  O   THR A 239     -14.271   3.290  15.634  1.00 37.68           O  
ATOM   3840  CG2 THR A 239     -12.495  -0.351  13.927  1.00 37.68           C  
ATOM   3841 HG21 THR A 239     -12.625   0.037  12.917  1.00 37.68           H  
ATOM   3842 HG22 THR A 239     -11.426  -0.530  14.047  1.00 37.68           H  
ATOM   3843 HG23 THR A 239     -13.061  -1.278  14.021  1.00 37.68           H  
ATOM   3844  OG1 THR A 239     -12.112   1.777  14.878  1.00 37.68           O  
ATOM   3845  HG1 THR A 239     -12.670   2.525  15.103  1.00 37.68           H  
ATOM   3846  N   PHE A 240     -15.819   1.938  16.584  1.00 40.78           N  
ATOM   3847  H   PHE A 240     -16.275   1.037  16.560  1.00 40.78           H  
ATOM   3848  CA  PHE A 240     -16.339   2.929  17.531  1.00 40.78           C  
ATOM   3849  HA  PHE A 240     -16.007   3.912  17.195  1.00 40.78           H  
ATOM   3850  C   PHE A 240     -15.829   2.669  18.952  1.00 40.78           C  
ATOM   3851  CB  PHE A 240     -17.868   2.979  17.496  1.00 40.78           C  
ATOM   3852  HB2 PHE A 240     -18.218   3.774  18.156  1.00 40.78           H  
ATOM   3853  HB3 PHE A 240     -18.269   2.039  17.874  1.00 40.78           H  
ATOM   3854  O   PHE A 240     -15.926   1.543  19.440  1.00 40.78           O  
ATOM   3855  CG  PHE A 240     -18.401   3.235  16.106  1.00 40.78           C  
ATOM   3856  CD1 PHE A 240     -18.210   4.487  15.494  1.00 40.78           C  
ATOM   3857  HD1 PHE A 240     -17.743   5.294  16.038  1.00 40.78           H  
ATOM   3858  CD2 PHE A 240     -19.024   2.195  15.395  1.00 40.78           C  
ATOM   3859  HD2 PHE A 240     -19.184   1.233  15.858  1.00 40.78           H  
ATOM   3860  CE1 PHE A 240     -18.619   4.677  14.164  1.00 40.78           C  
ATOM   3861  HE1 PHE A 240     -18.442   5.615  13.660  1.00 40.78           H  
ATOM   3862  CE2 PHE A 240     -19.479   2.416  14.087  1.00 40.78           C  
ATOM   3863  HE2 PHE A 240     -20.008   1.636  13.559  1.00 40.78           H  
ATOM   3864  CZ  PHE A 240     -19.278   3.655  13.468  1.00 40.78           C  
ATOM   3865  HZ  PHE A 240     -19.635   3.820  12.462  1.00 40.78           H  
ATOM   3866  N   PRO A 241     -15.284   3.690  19.632  1.00 32.38           N  
ATOM   3867  CA  PRO A 241     -14.855   3.550  21.018  1.00 32.38           C  
ATOM   3868  HA  PRO A 241     -14.365   2.587  21.161  1.00 32.38           H  
ATOM   3869  C   PRO A 241     -16.013   3.628  22.031  1.00 32.38           C  
ATOM   3870  CB  PRO A 241     -13.822   4.663  21.214  1.00 32.38           C  
ATOM   3871  HB2 PRO A 241     -13.785   5.014  22.245  1.00 32.38           H  
ATOM   3872  HB3 PRO A 241     -12.841   4.300  20.903  1.00 32.38           H  
ATOM   3873  O   PRO A 241     -15.801   3.252  23.177  1.00 32.38           O  
ATOM   3874  CG  PRO A 241     -14.286   5.760  20.256  1.00 32.38           C  
ATOM   3875  HG2 PRO A 241     -15.055   6.360  20.741  1.00 32.38           H  
ATOM   3876  HG3 PRO A 241     -13.458   6.389  19.929  1.00 32.38           H  
ATOM   3877  CD  PRO A 241     -14.905   4.989  19.094  1.00 32.38           C  
ATOM   3878  HD2 PRO A 241     -14.165   4.852  18.306  1.00 32.38           H  
ATOM   3879  HD3 PRO A 241     -15.774   5.525  18.712  1.00 32.38           H  
ATOM   3880  N   ASP A 242     -17.202   4.106  21.638  1.00 39.37           N  
ATOM   3881  H   ASP A 242     -17.374   4.287  20.659  1.00 39.37           H  
ATOM   3882  CA  ASP A 242     -18.319   4.417  22.545  1.00 39.37           C  
ATOM   3883  HA  ASP A 242     -18.278   3.755  23.409  1.00 39.37           H  
ATOM   3884  C   ASP A 242     -19.691   4.236  21.854  1.00 39.37           C  
ATOM   3885  CB  ASP A 242     -18.130   5.863  23.025  1.00 39.37           C  
ATOM   3886  HB2 ASP A 242     -18.398   6.546  22.220  1.00 39.37           H  
ATOM   3887  HB3 ASP A 242     -17.078   6.024  23.260  1.00 39.37           H  
ATOM   3888  O   ASP A 242     -19.797   4.512  20.655  1.00 39.37           O  
ATOM   3889  CG  ASP A 242     -18.937   6.208  24.271  1.00 39.37           C  
ATOM   3890  OD1 ASP A 242     -19.753   5.358  24.690  1.00 39.37           O  
ATOM   3891  OD2 ASP A 242     -18.677   7.332  24.753  1.00 39.37           O  
ATOM   3892  N   HIS A 243     -20.710   3.779  22.594  1.00 35.26           N  
ATOM   3893  H   HIS A 243     -20.588   3.828  23.595  1.00 35.26           H  
ATOM   3894  CA  HIS A 243     -22.035   3.376  22.085  1.00 35.26           C  
ATOM   3895  HA  HIS A 243     -21.895   2.787  21.178  1.00 35.26           H  
ATOM   3896  C   HIS A 243     -22.913   4.581  21.714  1.00 35.26           C  
ATOM   3897  CB  HIS A 243     -22.731   2.483  23.129  1.00 35.26           C  
ATOM   3898  HB2 HIS A 243     -22.003   1.774  23.524  1.00 35.26           H  
ATOM   3899  HB3 HIS A 243     -23.076   3.098  23.961  1.00 35.26           H  
ATOM   3900  O   HIS A 243     -23.520   4.592  20.649  1.00 35.26           O  
ATOM   3901  CG  HIS A 243     -23.901   1.687  22.592  1.00 35.26           C  
ATOM   3902  CD2 HIS A 243     -23.917   0.337  22.358  1.00 35.26           C  
ATOM   3903  HD2 HIS A 243     -23.091  -0.342  22.510  1.00 35.26           H  
ATOM   3904  ND1 HIS A 243     -25.158   2.158  22.271  1.00 35.26           N  
ATOM   3905  HD1 HIS A 243     -25.478   3.116  22.283  1.00 35.26           H  
ATOM   3906  CE1 HIS A 243     -25.903   1.118  21.855  1.00 35.26           C  
ATOM   3907  HE1 HIS A 243     -26.926   1.190  21.519  1.00 35.26           H  
ATOM   3908  NE2 HIS A 243     -25.185  -0.018  21.898  1.00 35.26           N  
ATOM   3909  N   GLU A 244     -22.905   5.657  22.507  1.00 35.81           N  
ATOM   3910  H   GLU A 244     -22.426   5.614  23.395  1.00 35.81           H  
ATOM   3911  CA  GLU A 244     -23.650   6.893  22.184  1.00 35.81           C  
ATOM   3912  HA  GLU A 244     -24.704   6.666  22.028  1.00 35.81           H  
ATOM   3913  C   GLU A 244     -23.126   7.567  20.903  1.00 35.81           C  
ATOM   3914  CB  GLU A 244     -23.524   7.883  23.349  1.00 35.81           C  
ATOM   3915  HB2 GLU A 244     -22.466   8.041  23.559  1.00 35.81           H  
ATOM   3916  HB3 GLU A 244     -23.961   8.832  23.039  1.00 35.81           H  
ATOM   3917  O   GLU A 244     -23.843   8.254  20.179  1.00 35.81           O  
ATOM   3918  CG  GLU A 244     -24.242   7.412  24.622  1.00 35.81           C  
ATOM   3919  HG2 GLU A 244     -23.795   6.475  24.955  1.00 35.81           H  
ATOM   3920  HG3 GLU A 244     -25.288   7.223  24.382  1.00 35.81           H  
ATOM   3921  CD  GLU A 244     -24.153   8.443  25.761  1.00 35.81           C  
ATOM   3922  OE1 GLU A 244     -24.885   8.258  26.756  1.00 35.81           O  
ATOM   3923  OE2 GLU A 244     -23.339   9.393  25.641  1.00 35.81           O  
ATOM   3924  N   ARG A 245     -21.850   7.332  20.573  1.00 37.91           N  
ATOM   3925  H   ARG A 245     -21.338   6.709  21.181  1.00 37.91           H  
ATOM   3926  CA  ARG A 245     -21.216   7.847  19.350  1.00 37.91           C  
ATOM   3927  HA  ARG A 245     -21.685   8.798  19.099  1.00 37.91           H  
ATOM   3928  C   ARG A 245     -21.453   6.953  18.130  1.00 37.91           C  
ATOM   3929  CB  ARG A 245     -19.722   8.085  19.600  1.00 37.91           C  
ATOM   3930  HB2 ARG A 245     -19.275   8.468  18.682  1.00 37.91           H  
ATOM   3931  HB3 ARG A 245     -19.244   7.137  19.848  1.00 37.91           H  
ATOM   3932  O   ARG A 245     -21.155   7.383  17.018  1.00 37.91           O  
ATOM   3933  CG  ARG A 245     -19.481   9.096  20.732  1.00 37.91           C  
ATOM   3934  HG2 ARG A 245     -20.011  10.024  20.516  1.00 37.91           H  
ATOM   3935  HG3 ARG A 245     -19.849   8.689  21.674  1.00 37.91           H  
ATOM   3936  CD  ARG A 245     -17.983   9.376  20.857  1.00 37.91           C  
ATOM   3937  HD2 ARG A 245     -17.641   9.829  19.926  1.00 37.91           H  
ATOM   3938  HD3 ARG A 245     -17.467   8.427  20.998  1.00 37.91           H  
ATOM   3939  NE  ARG A 245     -17.705  10.240  22.019  1.00 37.91           N  
ATOM   3940  HE  ARG A 245     -18.184   9.969  22.866  1.00 37.91           H  
ATOM   3941  NH1 ARG A 245     -16.265  11.734  21.039  1.00 37.91           N  
ATOM   3942 HH11 ARG A 245     -16.527  11.311  20.160  1.00 37.91           H  
ATOM   3943 HH12 ARG A 245     -15.870  12.663  21.079  1.00 37.91           H  
ATOM   3944  NH2 ARG A 245     -16.831  11.978  23.187  1.00 37.91           N  
ATOM   3945 HH21 ARG A 245     -16.339  12.857  23.257  1.00 37.91           H  
ATOM   3946 HH22 ARG A 245     -17.385  11.670  23.973  1.00 37.91           H  
ATOM   3947  CZ  ARG A 245     -16.932  11.306  22.077  1.00 37.91           C  
ATOM   3948  N   GLN A 246     -21.960   5.734  18.320  1.00 39.68           N  
ATOM   3949  H   GLN A 246     -22.239   5.476  19.256  1.00 39.68           H  
ATOM   3950  CA  GLN A 246     -22.248   4.776  17.250  1.00 39.68           C  
ATOM   3951  HA  GLN A 246     -21.410   4.759  16.554  1.00 39.68           H  
ATOM   3952  C   GLN A 246     -23.497   5.181  16.461  1.00 39.68           C  
ATOM   3953  CB  GLN A 246     -22.387   3.376  17.871  1.00 39.68           C  
ATOM   3954  HB2 GLN A 246     -23.215   3.378  18.580  1.00 39.68           H  
ATOM   3955  HB3 GLN A 246     -21.467   3.145  18.408  1.00 39.68           H  
ATOM   3956  O   GLN A 246     -23.455   5.169  15.234  1.00 39.68           O  
ATOM   3957  CG  GLN A 246     -22.671   2.257  16.860  1.00 39.68           C  
ATOM   3958  HG2 GLN A 246     -21.893   2.243  16.097  1.00 39.68           H  
ATOM   3959  HG3 GLN A 246     -23.629   2.451  16.377  1.00 39.68           H  
ATOM   3960  CD  GLN A 246     -22.742   0.880  17.520  1.00 39.68           C  
ATOM   3961  NE2 GLN A 246     -23.188  -0.133  16.810  1.00 39.68           N  
ATOM   3962 HE21 GLN A 246     -23.635   0.026  15.919  1.00 39.68           H  
ATOM   3963 HE22 GLN A 246     -23.333  -0.993  17.320  1.00 39.68           H  
ATOM   3964  OE1 GLN A 246     -22.355   0.669  18.657  1.00 39.68           O  
ATOM   3965  N   GLU A 247     -24.567   5.603  17.137  1.00 38.33           N  
ATOM   3966  H   GLU A 247     -24.562   5.556  18.146  1.00 38.33           H  
ATOM   3967  CA  GLU A 247     -25.825   6.009  16.489  1.00 38.33           C  
ATOM   3968  HA  GLU A 247     -26.181   5.202  15.848  1.00 38.33           H  
ATOM   3969  C   GLU A 247     -25.620   7.235  15.587  1.00 38.33           C  
ATOM   3970  CB  GLU A 247     -26.896   6.265  17.561  1.00 38.33           C  
ATOM   3971  HB2 GLU A 247     -27.782   6.673  17.076  1.00 38.33           H  
ATOM   3972  HB3 GLU A 247     -26.516   6.992  18.279  1.00 38.33           H  
ATOM   3973  O   GLU A 247     -25.935   7.196  14.398  1.00 38.33           O  
ATOM   3974  CG  GLU A 247     -27.279   4.961  18.286  1.00 38.33           C  
ATOM   3975  HG2 GLU A 247     -27.639   4.249  17.544  1.00 38.33           H  
ATOM   3976  HG3 GLU A 247     -26.387   4.538  18.748  1.00 38.33           H  
ATOM   3977  CD  GLU A 247     -28.349   5.147  19.372  1.00 38.33           C  
ATOM   3978  OE1 GLU A 247     -28.741   4.107  19.946  1.00 38.33           O  
ATOM   3979  OE2 GLU A 247     -28.731   6.308  19.636  1.00 38.33           O  
ATOM   3980  N   SER A 248     -24.936   8.267  16.097  1.00 36.39           N  
ATOM   3981  H   SER A 248     -24.752   8.247  17.090  1.00 36.39           H  
ATOM   3982  CA  SER A 248     -24.588   9.474  15.328  1.00 36.39           C  
ATOM   3983  HA  SER A 248     -25.508   9.907  14.934  1.00 36.39           H  
ATOM   3984  C   SER A 248     -23.653   9.191  14.140  1.00 36.39           C  
ATOM   3985  CB  SER A 248     -23.933  10.480  16.281  1.00 36.39           C  
ATOM   3986  HB2 SER A 248     -23.030  10.042  16.708  1.00 36.39           H  
ATOM   3987  HB3 SER A 248     -24.627  10.710  17.090  1.00 36.39           H  
ATOM   3988  O   SER A 248     -23.725   9.844  13.092  1.00 36.39           O  
ATOM   3989  OG  SER A 248     -23.594  11.676  15.605  1.00 36.39           O  
ATOM   3990  HG  SER A 248     -24.406  12.010  15.217  1.00 36.39           H  
ATOM   3991  N   ALA A 249     -22.760   8.206  14.268  1.00 38.59           N  
ATOM   3992  H   ALA A 249     -22.740   7.678  15.129  1.00 38.59           H  
ATOM   3993  CA  ALA A 249     -21.839   7.845  13.200  1.00 38.59           C  
ATOM   3994  HA  ALA A 249     -21.506   8.759  12.707  1.00 38.59           H  
ATOM   3995  C   ALA A 249     -22.485   6.956  12.131  1.00 38.59           C  
ATOM   3996  CB  ALA A 249     -20.615   7.184  13.808  1.00 38.59           C  
ATOM   3997  HB1 ALA A 249     -20.171   7.845  14.552  1.00 38.59           H  
ATOM   3998  HB2 ALA A 249     -19.900   7.008  13.004  1.00 38.59           H  
ATOM   3999  HB3 ALA A 249     -20.900   6.245  14.283  1.00 38.59           H  
ATOM   4000  O   ALA A 249     -22.182   7.130  10.954  1.00 38.59           O  
ATOM   4001  N   LEU A 250     -23.385   6.046  12.507  1.00 43.27           N  
ATOM   4002  H   LEU A 250     -23.589   5.943  13.491  1.00 43.27           H  
ATOM   4003  CA  LEU A 250     -24.195   5.269  11.564  1.00 43.27           C  
ATOM   4004  HA  LEU A 250     -23.542   4.793  10.832  1.00 43.27           H  
ATOM   4005  C   LEU A 250     -25.137   6.182  10.771  1.00 43.27           C  
ATOM   4006  CB  LEU A 250     -24.968   4.183  12.331  1.00 43.27           C  
ATOM   4007  HB2 LEU A 250     -25.452   4.642  13.193  1.00 43.27           H  
ATOM   4008  HB3 LEU A 250     -25.755   3.789  11.689  1.00 43.27           H  
ATOM   4009  O   LEU A 250     -25.220   6.064   9.547  1.00 43.27           O  
ATOM   4010  CG  LEU A 250     -24.094   3.006  12.804  1.00 43.27           C  
ATOM   4011  HG  LEU A 250     -23.217   3.378  13.334  1.00 43.27           H  
ATOM   4012  CD1 LEU A 250     -24.894   2.118  13.755  1.00 43.27           C  
ATOM   4013 HD11 LEU A 250     -25.231   2.707  14.608  1.00 43.27           H  
ATOM   4014 HD12 LEU A 250     -25.770   1.716  13.245  1.00 43.27           H  
ATOM   4015 HD13 LEU A 250     -24.276   1.292  14.109  1.00 43.27           H  
ATOM   4016  CD2 LEU A 250     -23.619   2.131  11.638  1.00 43.27           C  
ATOM   4017 HD21 LEU A 250     -22.970   2.700  10.972  1.00 43.27           H  
ATOM   4018 HD22 LEU A 250     -24.481   1.764  11.081  1.00 43.27           H  
ATOM   4019 HD23 LEU A 250     -23.060   1.279  12.024  1.00 43.27           H  
ATOM   4020  N   GLU A 251     -25.736   7.172  11.433  1.00 41.19           N  
ATOM   4021  H   GLU A 251     -25.709   7.174  12.443  1.00 41.19           H  
ATOM   4022  CA  GLU A 251     -26.504   8.232  10.778  1.00 41.19           C  
ATOM   4023  HA  GLU A 251     -27.306   7.778  10.197  1.00 41.19           H  
ATOM   4024  C   GLU A 251     -25.617   9.051   9.819  1.00 41.19           C  
ATOM   4025  CB  GLU A 251     -27.136   9.101  11.870  1.00 41.19           C  
ATOM   4026  HB2 GLU A 251     -26.352   9.661  12.380  1.00 41.19           H  
ATOM   4027  HB3 GLU A 251     -27.631   8.450  12.591  1.00 41.19           H  
ATOM   4028  O   GLU A 251     -25.974   9.274   8.660  1.00 41.19           O  
ATOM   4029  CG  GLU A 251     -28.183  10.065  11.303  1.00 41.19           C  
ATOM   4030  HG2 GLU A 251     -27.696  10.740  10.599  1.00 41.19           H  
ATOM   4031  HG3 GLU A 251     -28.928   9.487  10.756  1.00 41.19           H  
ATOM   4032  CD  GLU A 251     -28.870  10.892  12.399  1.00 41.19           C  
ATOM   4033  OE1 GLU A 251     -29.945  11.447  12.084  1.00 41.19           O  
ATOM   4034  OE2 GLU A 251     -28.280  11.026  13.496  1.00 41.19           O  
ATOM   4035  N   SER A 252     -24.393   9.398  10.231  1.00 35.40           N  
ATOM   4036  H   SER A 252     -24.166   9.231  11.201  1.00 35.40           H  
ATOM   4037  CA  SER A 252     -23.410  10.069   9.363  1.00 35.40           C  
ATOM   4038  HA  SER A 252     -23.864  10.976   8.964  1.00 35.40           H  
ATOM   4039  C   SER A 252     -22.972   9.209   8.167  1.00 35.40           C  
ATOM   4040  CB  SER A 252     -22.167  10.470  10.160  1.00 35.40           C  
ATOM   4041  HB2 SER A 252     -21.446  10.925   9.481  1.00 35.40           H  
ATOM   4042  HB3 SER A 252     -21.711   9.586  10.606  1.00 35.40           H  
ATOM   4043  O   SER A 252     -22.724   9.747   7.087  1.00 35.40           O  
ATOM   4044  OG  SER A 252     -22.473  11.407  11.174  1.00 35.40           O  
ATOM   4045  HG  SER A 252     -23.033  10.979  11.826  1.00 35.40           H  
ATOM   4046  N   LEU A 253     -22.883   7.885   8.331  1.00 41.34           N  
ATOM   4047  H   LEU A 253     -23.077   7.513   9.250  1.00 41.34           H  
ATOM   4048  CA  LEU A 253     -22.488   6.941   7.280  1.00 41.34           C  
ATOM   4049  HA  LEU A 253     -21.632   7.363   6.753  1.00 41.34           H  
ATOM   4050  C   LEU A 253     -23.587   6.746   6.236  1.00 41.34           C  
ATOM   4051  CB  LEU A 253     -22.091   5.592   7.908  1.00 41.34           C  
ATOM   4052  HB2 LEU A 253     -22.078   4.824   7.135  1.00 41.34           H  
ATOM   4053  HB3 LEU A 253     -22.854   5.309   8.633  1.00 41.34           H  
ATOM   4054  O   LEU A 253     -23.287   6.700   5.042  1.00 41.34           O  
ATOM   4055  CG  LEU A 253     -20.716   5.615   8.593  1.00 41.34           C  
ATOM   4056  HG  LEU A 253     -20.592   6.540   9.157  1.00 41.34           H  
ATOM   4057  CD1 LEU A 253     -20.575   4.431   9.548  1.00 41.34           C  
ATOM   4058 HD11 LEU A 253     -20.700   3.491   9.009  1.00 41.34           H  
ATOM   4059 HD12 LEU A 253     -19.601   4.465  10.036  1.00 41.34           H  
ATOM   4060 HD13 LEU A 253     -21.340   4.501  10.320  1.00 41.34           H  
ATOM   4061  CD2 LEU A 253     -19.586   5.545   7.574  1.00 41.34           C  
ATOM   4062 HD21 LEU A 253     -19.752   6.284   6.791  1.00 41.34           H  
ATOM   4063 HD22 LEU A 253     -18.645   5.806   8.060  1.00 41.34           H  
ATOM   4064 HD23 LEU A 253     -19.543   4.557   7.116  1.00 41.34           H  
ATOM   4065  N   SER A 254     -24.849   6.707   6.670  1.00 40.11           N  
ATOM   4066  H   SER A 254     -25.010   6.693   7.667  1.00 40.11           H  
ATOM   4067  CA  SER A 254     -26.016   6.652   5.778  1.00 40.11           C  
ATOM   4068  HA  SER A 254     -25.914   5.779   5.133  1.00 40.11           H  
ATOM   4069  C   SER A 254     -26.127   7.883   4.864  1.00 40.11           C  
ATOM   4070  CB  SER A 254     -27.286   6.469   6.616  1.00 40.11           C  
ATOM   4071  HB2 SER A 254     -27.128   5.680   7.352  1.00 40.11           H  
ATOM   4072  HB3 SER A 254     -28.098   6.164   5.956  1.00 40.11           H  
ATOM   4073  O   SER A 254     -26.663   7.801   3.759  1.00 40.11           O  
ATOM   4074  OG  SER A 254     -27.678   7.656   7.276  1.00 40.11           O  
ATOM   4075  HG  SER A 254     -26.976   8.025   7.817  1.00 40.11           H  
ATOM   4076  N   ASN A 255     -25.535   9.002   5.296  1.00 35.73           N  
ATOM   4077  H   ASN A 255     -25.149   8.981   6.229  1.00 35.73           H  
ATOM   4078  CA  ASN A 255     -25.549  10.288   4.606  1.00 35.73           C  
ATOM   4079  HA  ASN A 255     -26.374  10.294   3.894  1.00 35.73           H  
ATOM   4080  C   ASN A 255     -24.286  10.574   3.778  1.00 35.73           C  
ATOM   4081  CB  ASN A 255     -25.822  11.371   5.661  1.00 35.73           C  
ATOM   4082  HB2 ASN A 255     -25.654  12.358   5.231  1.00 35.73           H  
ATOM   4083  HB3 ASN A 255     -25.150  11.247   6.510  1.00 35.73           H  
ATOM   4084  O   ASN A 255     -24.178  11.646   3.178  1.00 35.73           O  
ATOM   4085  CG  ASN A 255     -27.266  11.339   6.129  1.00 35.73           C  
ATOM   4086  ND2 ASN A 255     -27.515  11.452   7.410  1.00 35.73           N  
ATOM   4087 HD21 ASN A 255     -26.790  11.258   8.085  1.00 35.73           H  
ATOM   4088 HD22 ASN A 255     -28.485  11.372   7.681  1.00 35.73           H  
ATOM   4089  OD1 ASN A 255     -28.183  11.239   5.335  1.00 35.73           O  
ATOM   4090  N   LEU A 256     -23.317   9.653   3.711  1.00 35.52           N  
ATOM   4091  H   LEU A 256     -23.442   8.772   4.189  1.00 35.52           H  
ATOM   4092  CA  LEU A 256     -22.119   9.872   2.902  1.00 35.52           C  
ATOM   4093  HA  LEU A 256     -21.781  10.888   3.107  1.00 35.52           H  
ATOM   4094  C   LEU A 256     -22.422   9.717   1.410  1.00 35.52           C  
ATOM   4095  CB  LEU A 256     -20.994   8.926   3.299  1.00 35.52           C  
ATOM   4096  HB2 LEU A 256     -21.438   7.946   3.475  1.00 35.52           H  
ATOM   4097  HB3 LEU A 256     -20.288   8.820   2.475  1.00 35.52           H  
ATOM   4098  O   LEU A 256     -22.821   8.637   0.964  1.00 35.52           O  
ATOM   4099  CG  LEU A 256     -20.239   9.436   4.529  1.00 35.52           C  
ATOM   4100  HG  LEU A 256     -20.936   9.844   5.262  1.00 35.52           H  
ATOM   4101  CD1 LEU A 256     -19.541   8.242   5.131  1.00 35.52           C  
ATOM   4102 HD11 LEU A 256     -20.247   7.412   5.158  1.00 35.52           H  
ATOM   4103 HD12 LEU A 256     -19.231   8.487   6.147  1.00 35.52           H  
ATOM   4104 HD13 LEU A 256     -18.709   7.935   4.497  1.00 35.52           H  
ATOM   4105  CD2 LEU A 256     -19.178  10.490   4.185  1.00 35.52           C  
ATOM   4106 HD21 LEU A 256     -18.636  10.761   5.091  1.00 35.52           H  
ATOM   4107 HD22 LEU A 256     -19.666  11.382   3.790  1.00 35.52           H  
ATOM   4108 HD23 LEU A 256     -18.478  10.099   3.447  1.00 35.52           H  
ATOM   4109  N   PRO A 257     -22.156  10.755   0.601  1.00 31.95           N  
ATOM   4110  CA  PRO A 257     -22.269  10.638  -0.837  1.00 31.95           C  
ATOM   4111  HA  PRO A 257     -23.197  10.132  -1.103  1.00 31.95           H  
ATOM   4112  C   PRO A 257     -21.078   9.836  -1.373  1.00 31.95           C  
ATOM   4113  CB  PRO A 257     -22.322  12.081  -1.345  1.00 31.95           C  
ATOM   4114  HB2 PRO A 257     -23.357  12.423  -1.335  1.00 31.95           H  
ATOM   4115  HB3 PRO A 257     -21.902  12.182  -2.345  1.00 31.95           H  
ATOM   4116  O   PRO A 257     -19.943  10.321  -1.404  1.00 31.95           O  
ATOM   4117  CG  PRO A 257     -21.521  12.868  -0.306  1.00 31.95           C  
ATOM   4118  HG2 PRO A 257     -20.460  12.835  -0.555  1.00 31.95           H  
ATOM   4119  HG3 PRO A 257     -21.863  13.900  -0.233  1.00 31.95           H  
ATOM   4120  CD  PRO A 257     -21.764  12.104   0.990  1.00 31.95           C  
ATOM   4121  HD2 PRO A 257     -22.578  12.579   1.539  1.00 31.95           H  
ATOM   4122  HD3 PRO A 257     -20.855  12.096   1.591  1.00 31.95           H  
ATOM   4123  N   PHE A 258     -21.336   8.628  -1.863  1.00 34.37           N  
ATOM   4124  H   PHE A 258     -22.279   8.270  -1.797  1.00 34.37           H  
ATOM   4125  CA  PHE A 258     -20.389   7.902  -2.701  1.00 34.37           C  
ATOM   4126  HA  PHE A 258     -19.371   8.187  -2.435  1.00 34.37           H  
ATOM   4127  C   PHE A 258     -20.650   8.301  -4.157  1.00 34.37           C  
ATOM   4128  CB  PHE A 258     -20.518   6.398  -2.450  1.00 34.37           C  
ATOM   4129  HB2 PHE A 258     -20.468   6.214  -1.377  1.00 34.37           H  
ATOM   4130  HB3 PHE A 258     -21.490   6.049  -2.798  1.00 34.37           H  
ATOM   4131  O   PHE A 258     -21.703   7.993  -4.712  1.00 34.37           O  
ATOM   4132  CG  PHE A 258     -19.417   5.610  -3.124  1.00 34.37           C  
ATOM   4133  CD1 PHE A 258     -19.615   5.083  -4.413  1.00 34.37           C  
ATOM   4134  HD1 PHE A 258     -20.563   5.219  -4.911  1.00 34.37           H  
ATOM   4135  CD2 PHE A 258     -18.186   5.423  -2.468  1.00 34.37           C  
ATOM   4136  HD2 PHE A 258     -18.041   5.808  -1.469  1.00 34.37           H  
ATOM   4137  CE1 PHE A 258     -18.585   4.369  -5.047  1.00 34.37           C  
ATOM   4138  HE1 PHE A 258     -18.741   3.948  -6.029  1.00 34.37           H  
ATOM   4139  CE2 PHE A 258     -17.160   4.704  -3.102  1.00 34.37           C  
ATOM   4140  HE2 PHE A 258     -16.223   4.522  -2.598  1.00 34.37           H  
ATOM   4141  CZ  PHE A 258     -17.360   4.186  -4.391  1.00 34.37           C  
ATOM   4142  HZ  PHE A 258     -16.577   3.627  -4.881  1.00 34.37           H  
ATOM   4143  N   ASN A 259     -19.739   9.070  -4.766  1.00 27.11           N  
ATOM   4144  H   ASN A 259     -18.873   9.255  -4.279  1.00 27.11           H  
ATOM   4145  CA  ASN A 259     -19.917   9.633  -6.116  1.00 27.11           C  
ATOM   4146  HA  ASN A 259     -19.188  10.435  -6.232  1.00 27.11           H  
ATOM   4147  C   ASN A 259     -21.284  10.328  -6.341  1.00 27.11           C  
ATOM   4148  CB  ASN A 259     -19.586   8.555  -7.170  1.00 27.11           C  
ATOM   4149  HB2 ASN A 259     -20.110   7.630  -6.929  1.00 27.11           H  
ATOM   4150  HB3 ASN A 259     -19.929   8.882  -8.152  1.00 27.11           H  
ATOM   4151  O   ASN A 259     -21.869  10.236  -7.417  1.00 27.11           O  
ATOM   4152  CG  ASN A 259     -18.102   8.281  -7.314  1.00 27.11           C  
ATOM   4153  ND2 ASN A 259     -17.749   7.164  -7.902  1.00 27.11           N  
ATOM   4154 HD21 ASN A 259     -16.759   6.979  -7.984  1.00 27.11           H  
ATOM   4155 HD22 ASN A 259     -18.448   6.500  -8.205  1.00 27.11           H  
ATOM   4156  OD1 ASN A 259     -17.249   9.074  -6.943  1.00 27.11           O  
ATOM   4157  N   GLY A 260     -21.808  11.026  -5.326  1.00 26.59           N  
ATOM   4158  H   GLY A 260     -21.319  11.023  -4.443  1.00 26.59           H  
ATOM   4159  CA  GLY A 260     -23.071  11.771  -5.428  1.00 26.59           C  
ATOM   4160  HA2 GLY A 260     -23.129  12.252  -6.404  1.00 26.59           H  
ATOM   4161  HA3 GLY A 260     -23.079  12.554  -4.669  1.00 26.59           H  
ATOM   4162  C   GLY A 260     -24.350  10.943  -5.244  1.00 26.59           C  
ATOM   4163  O   GLY A 260     -25.432  11.471  -5.482  1.00 26.59           O  
ATOM   4164  N   ARG A 261     -24.259   9.679  -4.806  1.00 28.91           N  
ATOM   4165  H   ARG A 261     -23.343   9.271  -4.680  1.00 28.91           H  
ATOM   4166  CA  ARG A 261     -25.416   8.852  -4.417  1.00 28.91           C  
ATOM   4167  HA  ARG A 261     -26.316   9.466  -4.430  1.00 28.91           H  
ATOM   4168  C   ARG A 261     -25.256   8.347  -2.979  1.00 28.91           C  
ATOM   4169  CB  ARG A 261     -25.608   7.698  -5.419  1.00 28.91           C  
ATOM   4170  HB2 ARG A 261     -24.708   7.084  -5.434  1.00 28.91           H  
ATOM   4171  HB3 ARG A 261     -26.441   7.080  -5.083  1.00 28.91           H  
ATOM   4172  O   ARG A 261     -24.141   8.055  -2.547  1.00 28.91           O  
ATOM   4173  CG  ARG A 261     -25.907   8.206  -6.842  1.00 28.91           C  
ATOM   4174  HG2 ARG A 261     -26.784   8.853  -6.817  1.00 28.91           H  
ATOM   4175  HG3 ARG A 261     -25.056   8.780  -7.208  1.00 28.91           H  
ATOM   4176  CD  ARG A 261     -26.165   7.042  -7.807  1.00 28.91           C  
ATOM   4177  HD2 ARG A 261     -27.050   6.501  -7.471  1.00 28.91           H  
ATOM   4178  HD3 ARG A 261     -25.308   6.369  -7.777  1.00 28.91           H  
ATOM   4179  NE  ARG A 261     -26.366   7.521  -9.190  1.00 28.91           N  
ATOM   4180  HE  ARG A 261     -26.288   8.517  -9.335  1.00 28.91           H  
ATOM   4181  NH1 ARG A 261     -26.787   5.484 -10.165  1.00 28.91           N  
ATOM   4182 HH11 ARG A 261     -26.688   5.038  -9.264  1.00 28.91           H  
ATOM   4183 HH12 ARG A 261     -27.044   4.934 -10.972  1.00 28.91           H  
ATOM   4184  NH2 ARG A 261     -26.814   7.328 -11.417  1.00 28.91           N  
ATOM   4185 HH21 ARG A 261     -26.760   8.331 -11.519  1.00 28.91           H  
ATOM   4186 HH22 ARG A 261     -27.082   6.764 -12.210  1.00 28.91           H  
ATOM   4187  CZ  ARG A 261     -26.652   6.778 -10.246  1.00 28.91           C  
ATOM   4188  N   THR A 262     -26.359   8.270  -2.241  1.00 30.42           N  
ATOM   4189  H   THR A 262     -27.249   8.534  -2.639  1.00 30.42           H  
ATOM   4190  CA  THR A 262     -26.423   7.697  -0.888  1.00 30.42           C  
ATOM   4191  HA  THR A 262     -25.607   8.110  -0.294  1.00 30.42           H  
ATOM   4192  C   THR A 262     -26.221   6.182  -0.947  1.00 30.42           C  
ATOM   4193  CB  THR A 262     -27.756   8.046  -0.190  1.00 30.42           C  
ATOM   4194  HB  THR A 262     -28.090   7.203   0.415  1.00 30.42           H  
ATOM   4195  O   THR A 262     -26.809   5.497  -1.787  1.00 30.42           O  
ATOM   4196  CG2 THR A 262     -27.603   9.260   0.721  1.00 30.42           C  
ATOM   4197 HG21 THR A 262     -26.825   9.069   1.460  1.00 30.42           H  
ATOM   4198 HG22 THR A 262     -27.329  10.140   0.139  1.00 30.42           H  
ATOM   4199 HG23 THR A 262     -28.534   9.448   1.255  1.00 30.42           H  
ATOM   4200  OG1 THR A 262     -28.765   8.395  -1.122  1.00 30.42           O  
ATOM   4201  HG1 THR A 262     -29.465   8.806  -0.609  1.00 30.42           H  
ATOM   4202  N   VAL A 263     -25.355   5.654  -0.081  1.00 32.76           N  
ATOM   4203  H   VAL A 263     -24.923   6.262   0.600  1.00 32.76           H  
ATOM   4204  CA  VAL A 263     -25.045   4.219   0.002  1.00 32.76           C  
ATOM   4205  HA  VAL A 263     -24.798   3.851  -0.994  1.00 32.76           H  
ATOM   4206  C   VAL A 263     -26.286   3.472   0.507  1.00 32.76           C  
ATOM   4207  CB  VAL A 263     -23.825   3.989   0.923  1.00 32.76           C  
ATOM   4208  HB  VAL A 263     -24.047   4.372   1.919  1.00 32.76           H  
ATOM   4209  O   VAL A 263     -26.717   3.689   1.635  1.00 32.76           O  
ATOM   4210  CG1 VAL A 263     -23.466   2.502   1.043  1.00 32.76           C  
ATOM   4211 HG11 VAL A 263     -24.287   1.953   1.504  1.00 32.76           H  
ATOM   4212 HG12 VAL A 263     -22.590   2.385   1.680  1.00 32.76           H  
ATOM   4213 HG13 VAL A 263     -23.255   2.079   0.061  1.00 32.76           H  
ATOM   4214  CG2 VAL A 263     -22.582   4.723   0.392  1.00 32.76           C  
ATOM   4215 HG21 VAL A 263     -22.349   4.386  -0.618  1.00 32.76           H  
ATOM   4216 HG22 VAL A 263     -21.732   4.524   1.045  1.00 32.76           H  
ATOM   4217 HG23 VAL A 263     -22.752   5.800   0.385  1.00 32.76           H  
ATOM   4218  N   ARG A 264     -26.878   2.596  -0.318  1.00 31.21           N  
ATOM   4219  H   ARG A 264     -26.483   2.472  -1.239  1.00 31.21           H  
ATOM   4220  CA  ARG A 264     -27.974   1.699   0.090  1.00 31.21           C  
ATOM   4221  HA  ARG A 264     -28.371   2.038   1.047  1.00 31.21           H  
ATOM   4222  C   ARG A 264     -27.435   0.285   0.315  1.00 31.21           C  
ATOM   4223  CB  ARG A 264     -29.133   1.719  -0.927  1.00 31.21           C  
ATOM   4224  HB2 ARG A 264     -28.744   1.544  -1.930  1.00 31.21           H  
ATOM   4225  HB3 ARG A 264     -29.812   0.903  -0.680  1.00 31.21           H  
ATOM   4226  O   ARG A 264     -26.797  -0.277  -0.572  1.00 31.21           O  
ATOM   4227  CG  ARG A 264     -29.929   3.037  -0.898  1.00 31.21           C  
ATOM   4228  HG2 ARG A 264     -30.233   3.239   0.129  1.00 31.21           H  
ATOM   4229  HG3 ARG A 264     -29.300   3.856  -1.246  1.00 31.21           H  
ATOM   4230  CD  ARG A 264     -31.186   2.940  -1.777  1.00 31.21           C  
ATOM   4231  HD2 ARG A 264     -31.737   2.044  -1.493  1.00 31.21           H  
ATOM   4232  HD3 ARG A 264     -30.881   2.848  -2.820  1.00 31.21           H  
ATOM   4233  NE  ARG A 264     -32.066   4.117  -1.614  1.00 31.21           N  
ATOM   4234  HE  ARG A 264     -31.709   4.869  -1.042  1.00 31.21           H  
ATOM   4235  NH1 ARG A 264     -33.856   3.347  -2.838  1.00 31.21           N  
ATOM   4236 HH11 ARG A 264     -33.359   2.488  -3.023  1.00 31.21           H  
ATOM   4237 HH12 ARG A 264     -34.810   3.454  -3.154  1.00 31.21           H  
ATOM   4238  NH2 ARG A 264     -33.990   5.326  -1.824  1.00 31.21           N  
ATOM   4239 HH21 ARG A 264     -34.939   5.411  -2.159  1.00 31.21           H  
ATOM   4240 HH22 ARG A 264     -33.621   6.035  -1.206  1.00 31.21           H  
ATOM   4241  CZ  ARG A 264     -33.293   4.257  -2.092  1.00 31.21           C  
ATOM   4242  N   MET A 265     -27.704  -0.272   1.495  1.00 30.69           N  
ATOM   4243  H   MET A 265     -28.226   0.278   2.161  1.00 30.69           H  
ATOM   4244  CA  MET A 265     -27.418  -1.667   1.861  1.00 30.69           C  
ATOM   4245  HA  MET A 265     -26.343  -1.844   1.823  1.00 30.69           H  
ATOM   4246  C   MET A 265     -28.114  -2.641   0.891  1.00 30.69           C  
ATOM   4247  CB  MET A 265     -27.922  -1.905   3.293  1.00 30.69           C  
ATOM   4248  HB2 MET A 265     -28.928  -1.494   3.379  1.00 30.69           H  
ATOM   4249  HB3 MET A 265     -28.010  -2.977   3.472  1.00 30.69           H  
ATOM   4250  O   MET A 265     -29.257  -2.414   0.500  1.00 30.69           O  
ATOM   4251  CG  MET A 265     -27.045  -1.273   4.386  1.00 30.69           C  
ATOM   4252  HG2 MET A 265     -27.642  -1.219   5.296  1.00 30.69           H  
ATOM   4253  HG3 MET A 265     -26.793  -0.252   4.102  1.00 30.69           H  
ATOM   4254  SD  MET A 265     -25.518  -2.161   4.803  1.00 30.69           S  
ATOM   4255  CE  MET A 265     -26.165  -3.799   5.253  1.00 30.69           C  
ATOM   4256  HE1 MET A 265     -26.970  -3.695   5.981  1.00 30.69           H  
ATOM   4257  HE2 MET A 265     -25.364  -4.392   5.694  1.00 30.69           H  
ATOM   4258  HE3 MET A 265     -26.533  -4.322   4.370  1.00 30.69           H  
ATOM   4259  N   ALA A 266     -27.436  -3.719   0.486  1.00 31.66           N  
ATOM   4260  H   ALA A 266     -26.528  -3.901   0.889  1.00 31.66           H  
ATOM   4261  CA  ALA A 266     -27.954  -4.675  -0.494  1.00 31.66           C  
ATOM   4262  HA  ALA A 266     -28.602  -4.127  -1.179  1.00 31.66           H  
ATOM   4263  C   ALA A 266     -28.743  -5.843   0.151  1.00 31.66           C  
ATOM   4264  CB  ALA A 266     -26.772  -5.206  -1.303  1.00 31.66           C  
ATOM   4265  HB1 ALA A 266     -26.355  -4.410  -1.920  1.00 31.66           H  
ATOM   4266  HB2 ALA A 266     -27.122  -6.038  -1.915  1.00 31.66           H  
ATOM   4267  HB3 ALA A 266     -26.003  -5.581  -0.628  1.00 31.66           H  
ATOM   4268  O   ALA A 266     -28.219  -6.456   1.074  1.00 31.66           O  
ATOM   4269  N   PRO A 267     -29.922  -6.235  -0.382  1.00 34.55           N  
ATOM   4270  CA  PRO A 267     -30.800  -7.260   0.213  1.00 34.55           C  
ATOM   4271  HA  PRO A 267     -30.885  -7.074   1.283  1.00 34.55           H  
ATOM   4272  C   PRO A 267     -30.330  -8.723   0.061  1.00 34.55           C  
ATOM   4273  CB  PRO A 267     -32.181  -7.030  -0.416  1.00 34.55           C  
ATOM   4274  HB2 PRO A 267     -32.758  -6.363   0.226  1.00 34.55           H  
ATOM   4275  HB3 PRO A 267     -32.728  -7.961  -0.568  1.00 34.55           H  
ATOM   4276  O   PRO A 267     -30.702  -9.560   0.865  1.00 34.55           O  
ATOM   4277  CG  PRO A 267     -31.883  -6.326  -1.736  1.00 34.55           C  
ATOM   4278  HG2 PRO A 267     -31.667  -7.071  -2.502  1.00 34.55           H  
ATOM   4279  HG3 PRO A 267     -32.709  -5.686  -2.048  1.00 34.55           H  
ATOM   4280  CD  PRO A 267     -30.625  -5.522  -1.436  1.00 34.55           C  
ATOM   4281  HD2 PRO A 267     -30.017  -5.434  -2.337  1.00 34.55           H  
ATOM   4282  HD3 PRO A 267     -30.907  -4.534  -1.073  1.00 34.55           H  
ATOM   4283  N   ALA A 268     -29.434  -9.044  -0.882  1.00 32.19           N  
ATOM   4284  H   ALA A 268     -29.137  -8.304  -1.501  1.00 32.19           H  
ATOM   4285  CA  ALA A 268     -28.863 -10.399  -1.065  1.00 32.19           C  
ATOM   4286  HA  ALA A 268     -29.678 -11.120  -1.004  1.00 32.19           H  
ATOM   4287  C   ALA A 268     -27.841 -10.814   0.026  1.00 32.19           C  
ATOM   4288  CB  ALA A 268     -28.255 -10.484  -2.473  1.00 32.19           C  
ATOM   4289  HB1 ALA A 268     -28.997 -10.191  -3.216  1.00 32.19           H  
ATOM   4290  HB2 ALA A 268     -27.968 -11.516  -2.671  1.00 32.19           H  
ATOM   4291  HB3 ALA A 268     -27.367  -9.855  -2.536  1.00 32.19           H  
ATOM   4292  O   ALA A 268     -26.976 -11.660  -0.191  1.00 32.19           O  
ATOM   4293  N   PHE A 269     -27.864 -10.118   1.158  1.00 36.62           N  
ATOM   4294  H   PHE A 269     -28.664  -9.519   1.308  1.00 36.62           H  
ATOM   4295  CA  PHE A 269     -26.887 -10.209   2.233  1.00 36.62           C  
ATOM   4296  HA  PHE A 269     -26.011 -10.762   1.893  1.00 36.62           H  
ATOM   4297  C   PHE A 269     -27.440 -10.968   3.447  1.00 36.62           C  
ATOM   4298  CB  PHE A 269     -26.456  -8.775   2.562  1.00 36.62           C  
ATOM   4299  HB2 PHE A 269     -26.073  -8.305   1.657  1.00 36.62           H  
ATOM   4300  HB3 PHE A 269     -27.332  -8.212   2.882  1.00 36.62           H  
ATOM   4301  O   PHE A 269     -26.659 -11.518   4.216  1.00 36.62           O  
ATOM   4302  CG  PHE A 269     -25.395  -8.675   3.630  1.00 36.62           C  
ATOM   4303  CD1 PHE A 269     -25.770  -8.326   4.935  1.00 36.62           C  
ATOM   4304  HD1 PHE A 269     -26.805  -8.124   5.169  1.00 36.62           H  
ATOM   4305  CD2 PHE A 269     -24.051  -8.972   3.337  1.00 36.62           C  
ATOM   4306  HD2 PHE A 269     -23.766  -9.257   2.335  1.00 36.62           H  
ATOM   4307  CE1 PHE A 269     -24.806  -8.299   5.947  1.00 36.62           C  
ATOM   4308  HE1 PHE A 269     -25.130  -8.083   6.954  1.00 36.62           H  
ATOM   4309  CE2 PHE A 269     -23.082  -8.932   4.356  1.00 36.62           C  
ATOM   4310  HE2 PHE A 269     -22.054  -9.184   4.141  1.00 36.62           H  
ATOM   4311  CZ  PHE A 269     -23.462  -8.602   5.666  1.00 36.62           C  
ATOM   4312  HZ  PHE A 269     -22.723  -8.608   6.453  1.00 36.62           H  
ATOM   4313  N   GLU A 270     -28.765 -11.053   3.595  1.00 35.20           N  
ATOM   4314  H   GLU A 270     -29.374 -10.630   2.909  1.00 35.20           H  
ATOM   4315  CA  GLU A 270     -29.418 -11.778   4.693  1.00 35.20           C  
ATOM   4316  HA  GLU A 270     -28.957 -11.481   5.635  1.00 35.20           H  
ATOM   4317  C   GLU A 270     -29.223 -13.299   4.585  1.00 35.20           C  
ATOM   4318  CB  GLU A 270     -30.904 -11.390   4.758  1.00 35.20           C  
ATOM   4319  HB2 GLU A 270     -31.367 -11.545   3.784  1.00 35.20           H  
ATOM   4320  HB3 GLU A 270     -31.398 -12.025   5.494  1.00 35.20           H  
ATOM   4321  O   GLU A 270     -28.954 -13.947   5.597  1.00 35.20           O  
ATOM   4322  CG  GLU A 270     -31.060  -9.921   5.194  1.00 35.20           C  
ATOM   4323  HG2 GLU A 270     -30.498  -9.777   6.116  1.00 35.20           H  
ATOM   4324  HG3 GLU A 270     -30.617  -9.276   4.435  1.00 35.20           H  
ATOM   4325  CD  GLU A 270     -32.514  -9.479   5.424  1.00 35.20           C  
ATOM   4326  OE1 GLU A 270     -32.674  -8.439   6.106  1.00 35.20           O  
ATOM   4327  OE2 GLU A 270     -33.437 -10.145   4.914  1.00 35.20           O  
ATOM   4328  N   ASP A 271     -29.222 -13.845   3.365  1.00 40.49           N  
ATOM   4329  H   ASP A 271     -29.581 -13.292   2.600  1.00 40.49           H  
ATOM   4330  CA  ASP A 271     -29.052 -15.285   3.123  1.00 40.49           C  
ATOM   4331  HA  ASP A 271     -29.748 -15.831   3.761  1.00 40.49           H  
ATOM   4332  C   ASP A 271     -27.632 -15.769   3.466  1.00 40.49           C  
ATOM   4333  CB  ASP A 271     -29.404 -15.607   1.662  1.00 40.49           C  
ATOM   4334  HB2 ASP A 271     -28.704 -15.089   1.008  1.00 40.49           H  
ATOM   4335  HB3 ASP A 271     -29.288 -16.679   1.501  1.00 40.49           H  
ATOM   4336  O   ASP A 271     -27.456 -16.722   4.225  1.00 40.49           O  
ATOM   4337  CG  ASP A 271     -30.838 -15.210   1.295  1.00 40.49           C  
ATOM   4338  OD1 ASP A 271     -31.732 -15.405   2.144  1.00 40.49           O  
ATOM   4339  OD2 ASP A 271     -30.998 -14.657   0.184  1.00 40.49           O  
ATOM   4340  N   LYS A 272     -26.597 -15.043   3.014  1.00 38.74           N  
ATOM   4341  H   LYS A 272     -26.810 -14.261   2.411  1.00 38.74           H  
ATOM   4342  CA  LYS A 272     -25.192 -15.336   3.377  1.00 38.74           C  
ATOM   4343  HA  LYS A 272     -24.989 -16.387   3.171  1.00 38.74           H  
ATOM   4344  C   LYS A 272     -24.920 -15.157   4.872  1.00 38.74           C  
ATOM   4345  CB  LYS A 272     -24.224 -14.464   2.563  1.00 38.74           C  
ATOM   4346  HB2 LYS A 272     -24.528 -13.418   2.606  1.00 38.74           H  
ATOM   4347  HB3 LYS A 272     -23.237 -14.555   3.017  1.00 38.74           H  
ATOM   4348  O   LYS A 272     -24.021 -15.777   5.433  1.00 38.74           O  
ATOM   4349  CG  LYS A 272     -24.133 -14.934   1.106  1.00 38.74           C  
ATOM   4350  HG2 LYS A 272     -25.025 -14.623   0.563  1.00 38.74           H  
ATOM   4351  HG3 LYS A 272     -24.073 -16.022   1.090  1.00 38.74           H  
ATOM   4352  CD  LYS A 272     -22.878 -14.370   0.427  1.00 38.74           C  
ATOM   4353  HD2 LYS A 272     -22.008 -14.643   1.024  1.00 38.74           H  
ATOM   4354  HD3 LYS A 272     -22.952 -13.285   0.354  1.00 38.74           H  
ATOM   4355  CE  LYS A 272     -22.758 -14.997  -0.965  1.00 38.74           C  
ATOM   4356  HE2 LYS A 272     -22.925 -16.069  -0.862  1.00 38.74           H  
ATOM   4357  HE3 LYS A 272     -23.551 -14.604  -1.601  1.00 38.74           H  
ATOM   4358  NZ  LYS A 272     -21.422 -14.762  -1.562  1.00 38.74           N  
ATOM   4359  HZ1 LYS A 272     -21.370 -15.217  -2.463  1.00 38.74           H  
ATOM   4360  HZ2 LYS A 272     -20.719 -15.184  -0.972  1.00 38.74           H  
ATOM   4361  HZ3 LYS A 272     -21.236 -13.775  -1.665  1.00 38.74           H  
ATOM   4362  N   LEU A 273     -25.699 -14.307   5.535  1.00 38.24           N  
ATOM   4363  H   LEU A 273     -26.429 -13.840   5.016  1.00 38.24           H  
ATOM   4364  CA  LEU A 273     -25.617 -14.082   6.973  1.00 38.24           C  
ATOM   4365  HA  LEU A 273     -24.567 -13.958   7.241  1.00 38.24           H  
ATOM   4366  C   LEU A 273     -26.161 -15.257   7.790  1.00 38.24           C  
ATOM   4367  CB  LEU A 273     -26.410 -12.810   7.302  1.00 38.24           C  
ATOM   4368  HB2 LEU A 273     -26.969 -12.486   6.425  1.00 38.24           H  
ATOM   4369  HB3 LEU A 273     -27.159 -13.030   8.063  1.00 38.24           H  
ATOM   4370  O   LEU A 273     -25.655 -15.519   8.882  1.00 38.24           O  
ATOM   4371  CG  LEU A 273     -25.537 -11.655   7.784  1.00 38.24           C  
ATOM   4372  HG  LEU A 273     -24.700 -11.487   7.105  1.00 38.24           H  
ATOM   4373  CD1 LEU A 273     -26.422 -10.413   7.830  1.00 38.24           C  
ATOM   4374 HD11 LEU A 273     -25.892  -9.586   8.302  1.00 38.24           H  
ATOM   4375 HD12 LEU A 273     -26.713 -10.144   6.814  1.00 38.24           H  
ATOM   4376 HD13 LEU A 273     -27.327 -10.611   8.404  1.00 38.24           H  
ATOM   4377  CD2 LEU A 273     -25.021 -11.976   9.189  1.00 38.24           C  
ATOM   4378 HD21 LEU A 273     -24.403 -11.165   9.573  1.00 38.24           H  
ATOM   4379 HD22 LEU A 273     -24.398 -12.870   9.163  1.00 38.24           H  
ATOM   4380 HD23 LEU A 273     -25.855 -12.150   9.870  1.00 38.24           H  
ATOM   4381  N   ALA A 274     -27.201 -15.928   7.296  1.00 44.88           N  
ATOM   4382  H   ALA A 274     -27.595 -15.641   6.411  1.00 44.88           H  
ATOM   4383  CA  ALA A 274     -27.745 -17.130   7.920  1.00 44.88           C  
ATOM   4384  HA  ALA A 274     -27.912 -16.940   8.981  1.00 44.88           H  
ATOM   4385  C   ALA A 274     -26.757 -18.303   7.810  1.00 44.88           C  
ATOM   4386  CB  ALA A 274     -29.094 -17.442   7.265  1.00 44.88           C  
ATOM   4387  HB1 ALA A 274     -28.961 -17.653   6.204  1.00 44.88           H  
ATOM   4388  HB2 ALA A 274     -29.538 -18.317   7.742  1.00 44.88           H  
ATOM   4389  HB3 ALA A 274     -29.770 -16.594   7.374  1.00 44.88           H  
ATOM   4390  O   ALA A 274     -26.558 -19.035   8.779  1.00 44.88           O  
ATOM   4391  N   GLU A 275     -26.075 -18.410   6.668  1.00 42.72           N  
ATOM   4392  H   GLU A 275     -26.347 -17.818   5.897  1.00 42.72           H  
ATOM   4393  CA  GLU A 275     -25.034 -19.407   6.407  1.00 42.72           C  
ATOM   4394  HA  GLU A 275     -25.448 -20.403   6.564  1.00 42.72           H  
ATOM   4395  C   GLU A 275     -23.836 -19.249   7.362  1.00 42.72           C  
ATOM   4396  CB  GLU A 275     -24.647 -19.275   4.927  1.00 42.72           C  
ATOM   4397  HB2 GLU A 275     -25.566 -19.222   4.343  1.00 42.72           H  
ATOM   4398  HB3 GLU A 275     -24.097 -18.346   4.782  1.00 42.72           H  
ATOM   4399  O   GLU A 275     -23.487 -20.186   8.079  1.00 42.72           O  
ATOM   4400  CG  GLU A 275     -23.817 -20.446   4.390  1.00 42.72           C  
ATOM   4401  HG2 GLU A 275     -22.864 -20.471   4.918  1.00 42.72           H  
ATOM   4402  HG3 GLU A 275     -24.352 -21.373   4.596  1.00 42.72           H  
ATOM   4403  CD  GLU A 275     -23.563 -20.326   2.874  1.00 42.72           C  
ATOM   4404  OE1 GLU A 275     -23.076 -21.317   2.290  1.00 42.72           O  
ATOM   4405  OE2 GLU A 275     -23.842 -19.245   2.294  1.00 42.72           O  
ATOM   4406  N   ILE A 276     -23.296 -18.030   7.498  1.00 40.14           N  
ATOM   4407  H   ILE A 276     -23.598 -17.312   6.855  1.00 40.14           H  
ATOM   4408  CA  ILE A 276     -22.182 -17.738   8.423  1.00 40.14           C  
ATOM   4409  HA  ILE A 276     -21.362 -18.417   8.190  1.00 40.14           H  
ATOM   4410  C   ILE A 276     -22.572 -18.006   9.889  1.00 40.14           C  
ATOM   4411  CB  ILE A 276     -21.686 -16.285   8.211  1.00 40.14           C  
ATOM   4412  HB  ILE A 276     -22.547 -15.620   8.282  1.00 40.14           H  
ATOM   4413  O   ILE A 276     -21.753 -18.500  10.666  1.00 40.14           O  
ATOM   4414  CG1 ILE A 276     -21.049 -16.126   6.809  1.00 40.14           C  
ATOM   4415 HG12 ILE A 276     -20.085 -16.634   6.790  1.00 40.14           H  
ATOM   4416 HG13 ILE A 276     -21.677 -16.606   6.058  1.00 40.14           H  
ATOM   4417  CG2 ILE A 276     -20.663 -15.868   9.288  1.00 40.14           C  
ATOM   4418 HG21 ILE A 276     -20.281 -14.865   9.095  1.00 40.14           H  
ATOM   4419 HG22 ILE A 276     -21.127 -15.857  10.274  1.00 40.14           H  
ATOM   4420 HG23 ILE A 276     -19.831 -16.572   9.298  1.00 40.14           H  
ATOM   4421  CD1 ILE A 276     -20.856 -14.665   6.379  1.00 40.14           C  
ATOM   4422 HD11 ILE A 276     -20.532 -14.640   5.338  1.00 40.14           H  
ATOM   4423 HD12 ILE A 276     -21.798 -14.124   6.466  1.00 40.14           H  
ATOM   4424 HD13 ILE A 276     -20.095 -14.178   6.989  1.00 40.14           H  
ATOM   4425  N   ARG A 277     -23.820 -17.714  10.290  1.00 45.06           N  
ATOM   4426  H   ARG A 277     -24.461 -17.346   9.601  1.00 45.06           H  
ATOM   4427  CA  ARG A 277     -24.313 -18.024  11.648  1.00 45.06           C  
ATOM   4428  HA  ARG A 277     -23.628 -17.605  12.385  1.00 45.06           H  
ATOM   4429  C   ARG A 277     -24.330 -19.524  11.917  1.00 45.06           C  
ATOM   4430  CB  ARG A 277     -25.722 -17.459  11.867  1.00 45.06           C  
ATOM   4431  HB2 ARG A 277     -26.337 -17.652  10.987  1.00 45.06           H  
ATOM   4432  HB3 ARG A 277     -26.174 -17.973  12.715  1.00 45.06           H  
ATOM   4433  O   ARG A 277     -23.903 -19.945  12.991  1.00 45.06           O  
ATOM   4434  CG  ARG A 277     -25.716 -15.960  12.178  1.00 45.06           C  
ATOM   4435  HG2 ARG A 277     -25.129 -15.785  13.080  1.00 45.06           H  
ATOM   4436  HG3 ARG A 277     -25.249 -15.414  11.359  1.00 45.06           H  
ATOM   4437  CD  ARG A 277     -27.152 -15.472  12.418  1.00 45.06           C  
ATOM   4438  HD2 ARG A 277     -27.243 -15.168  13.461  1.00 45.06           H  
ATOM   4439  HD3 ARG A 277     -27.851 -16.290  12.239  1.00 45.06           H  
ATOM   4440  NE  ARG A 277     -27.504 -14.344  11.539  1.00 45.06           N  
ATOM   4441  HE  ARG A 277     -26.827 -14.111  10.827  1.00 45.06           H  
ATOM   4442  NH1 ARG A 277     -29.643 -14.044  12.315  1.00 45.06           N  
ATOM   4443 HH11 ARG A 277     -30.531 -13.564  12.277  1.00 45.06           H  
ATOM   4444 HH12 ARG A 277     -29.519 -14.839  12.926  1.00 45.06           H  
ATOM   4445  NH2 ARG A 277     -28.850 -12.690  10.734  1.00 45.06           N  
ATOM   4446 HH21 ARG A 277     -29.759 -12.253  10.681  1.00 45.06           H  
ATOM   4447 HH22 ARG A 277     -28.141 -12.445  10.058  1.00 45.06           H  
ATOM   4448  CZ  ARG A 277     -28.657 -13.699  11.535  1.00 45.06           C  
ATOM   4449  N   ALA A 278     -24.806 -20.308  10.955  1.00 46.25           N  
ATOM   4450  H   ALA A 278     -25.117 -19.892  10.089  1.00 46.25           H  
ATOM   4451  CA  ALA A 278     -24.851 -21.758  11.080  1.00 46.25           C  
ATOM   4452  HA  ALA A 278     -25.374 -22.013  12.002  1.00 46.25           H  
ATOM   4453  C   ALA A 278     -23.438 -22.357  11.171  1.00 46.25           C  
ATOM   4454  CB  ALA A 278     -25.650 -22.317   9.898  1.00 46.25           C  
ATOM   4455  HB1 ALA A 278     -25.146 -22.084   8.960  1.00 46.25           H  
ATOM   4456  HB2 ALA A 278     -25.735 -23.399   9.996  1.00 46.25           H  
ATOM   4457  HB3 ALA A 278     -26.648 -21.879   9.883  1.00 46.25           H  
ATOM   4458  O   ALA A 278     -23.199 -23.223  12.010  1.00 46.25           O  
ATOM   4459  N   GLU A 279     -22.496 -21.853  10.371  1.00 41.77           N  
ATOM   4460  H   GLU A 279     -22.776 -21.200   9.654  1.00 41.77           H  
ATOM   4461  CA  GLU A 279     -21.094 -22.293  10.358  1.00 41.77           C  
ATOM   4462  HA  GLU A 279     -21.053 -23.361  10.144  1.00 41.77           H  
ATOM   4463  C   GLU A 279     -20.398 -22.037  11.706  1.00 41.77           C  
ATOM   4464  CB  GLU A 279     -20.363 -21.537   9.233  1.00 41.77           C  
ATOM   4465  HB2 GLU A 279     -21.040 -21.366   8.397  1.00 41.77           H  
ATOM   4466  HB3 GLU A 279     -20.079 -20.550   9.599  1.00 41.77           H  
ATOM   4467  O   GLU A 279     -19.815 -22.939  12.307  1.00 41.77           O  
ATOM   4468  CG  GLU A 279     -19.093 -22.248   8.736  1.00 41.77           C  
ATOM   4469  HG2 GLU A 279     -18.570 -22.685   9.586  1.00 41.77           H  
ATOM   4470  HG3 GLU A 279     -18.437 -21.497   8.294  1.00 41.77           H  
ATOM   4471  CD  GLU A 279     -19.372 -23.329   7.681  1.00 41.77           C  
ATOM   4472  OE1 GLU A 279     -18.705 -24.382   7.743  1.00 41.77           O  
ATOM   4473  OE2 GLU A 279     -20.270 -23.112   6.840  1.00 41.77           O  
ATOM   4474  N   VAL A 280     -20.514 -20.815  12.238  1.00 39.78           N  
ATOM   4475  H   VAL A 280     -21.001 -20.112  11.701  1.00 39.78           H  
ATOM   4476  CA  VAL A 280     -19.888 -20.432  13.515  1.00 39.78           C  
ATOM   4477  HA  VAL A 280     -18.831 -20.697  13.480  1.00 39.78           H  
ATOM   4478  C   VAL A 280     -20.491 -21.208  14.686  1.00 39.78           C  
ATOM   4479  CB  VAL A 280     -19.998 -18.909  13.725  1.00 39.78           C  
ATOM   4480  HB  VAL A 280     -21.038 -18.605  13.606  1.00 39.78           H  
ATOM   4481  O   VAL A 280     -19.768 -21.613  15.597  1.00 39.78           O  
ATOM   4482  CG1 VAL A 280     -19.522 -18.459  15.114  1.00 39.78           C  
ATOM   4483 HG11 VAL A 280     -18.508 -18.818  15.293  1.00 39.78           H  
ATOM   4484 HG12 VAL A 280     -19.536 -17.371  15.177  1.00 39.78           H  
ATOM   4485 HG13 VAL A 280     -20.182 -18.854  15.886  1.00 39.78           H  
ATOM   4486  CG2 VAL A 280     -19.141 -18.161  12.693  1.00 39.78           C  
ATOM   4487 HG21 VAL A 280     -19.421 -18.450  11.680  1.00 39.78           H  
ATOM   4488 HG22 VAL A 280     -18.088 -18.399  12.840  1.00 39.78           H  
ATOM   4489 HG23 VAL A 280     -19.289 -17.086  12.797  1.00 39.78           H  
ATOM   4490  N   GLN A 281     -21.802 -21.460  14.661  1.00 45.50           N  
ATOM   4491  H   GLN A 281     -22.350 -21.109  13.889  1.00 45.50           H  
ATOM   4492  CA  GLN A 281     -22.475 -22.239  15.697  1.00 45.50           C  
ATOM   4493  HA  GLN A 281     -22.163 -21.846  16.664  1.00 45.50           H  
ATOM   4494  C   GLN A 281     -22.067 -23.718  15.660  1.00 45.50           C  
ATOM   4495  CB  GLN A 281     -23.988 -22.031  15.557  1.00 45.50           C  
ATOM   4496  HB2 GLN A 281     -24.169 -20.962  15.443  1.00 45.50           H  
ATOM   4497  HB3 GLN A 281     -24.355 -22.542  14.667  1.00 45.50           H  
ATOM   4498  O   GLN A 281     -21.893 -24.314  16.721  1.00 45.50           O  
ATOM   4499  CG  GLN A 281     -24.765 -22.505  16.792  1.00 45.50           C  
ATOM   4500  HG2 GLN A 281     -24.737 -23.593  16.845  1.00 45.50           H  
ATOM   4501  HG3 GLN A 281     -24.290 -22.105  17.688  1.00 45.50           H  
ATOM   4502  CD  GLN A 281     -26.222 -22.045  16.782  1.00 45.50           C  
ATOM   4503  NE2 GLN A 281     -26.950 -22.268  17.853  1.00 45.50           N  
ATOM   4504 HE21 GLN A 281     -27.917 -21.982  17.789  1.00 45.50           H  
ATOM   4505 HE22 GLN A 281     -26.570 -22.780  18.636  1.00 45.50           H  
ATOM   4506  OE1 GLN A 281     -26.742 -21.474  15.840  1.00 45.50           O  
ATOM   4507  N   ARG A 282     -21.840 -24.294  14.470  1.00 46.37           N  
ATOM   4508  H   ARG A 282     -22.004 -23.755  13.632  1.00 46.37           H  
ATOM   4509  CA  ARG A 282     -21.277 -25.649  14.335  1.00 46.37           C  
ATOM   4510  HA  ARG A 282     -21.854 -26.351  14.936  1.00 46.37           H  
ATOM   4511  C   ARG A 282     -19.853 -25.721  14.881  1.00 46.37           C  
ATOM   4512  CB  ARG A 282     -21.305 -26.109  12.873  1.00 46.37           C  
ATOM   4513  HB2 ARG A 282     -20.891 -25.326  12.238  1.00 46.37           H  
ATOM   4514  HB3 ARG A 282     -20.670 -26.990  12.775  1.00 46.37           H  
ATOM   4515  O   ARG A 282     -19.587 -26.546  15.749  1.00 46.37           O  
ATOM   4516  CG  ARG A 282     -22.711 -26.484  12.388  1.00 46.37           C  
ATOM   4517  HG2 ARG A 282     -23.096 -27.321  12.971  1.00 46.37           H  
ATOM   4518  HG3 ARG A 282     -23.383 -25.635  12.504  1.00 46.37           H  
ATOM   4519  CD  ARG A 282     -22.615 -26.885  10.914  1.00 46.37           C  
ATOM   4520  HD2 ARG A 282     -22.210 -27.894  10.846  1.00 46.37           H  
ATOM   4521  HD3 ARG A 282     -21.921 -26.205  10.421  1.00 46.37           H  
ATOM   4522  NE  ARG A 282     -23.916 -26.805  10.224  1.00 46.37           N  
ATOM   4523  HE  ARG A 282     -24.734 -26.671  10.802  1.00 46.37           H  
ATOM   4524  NH1 ARG A 282     -23.063 -26.968   8.099  1.00 46.37           N  
ATOM   4525 HH11 ARG A 282     -22.133 -27.046   8.485  1.00 46.37           H  
ATOM   4526 HH12 ARG A 282     -23.148 -26.822   7.103  1.00 46.37           H  
ATOM   4527  NH2 ARG A 282     -25.243 -26.601   8.382  1.00 46.37           N  
ATOM   4528 HH21 ARG A 282     -25.322 -26.558   7.376  1.00 46.37           H  
ATOM   4529 HH22 ARG A 282     -26.049 -26.444   8.970  1.00 46.37           H  
ATOM   4530  CZ  ARG A 282     -24.069 -26.797   8.912  1.00 46.37           C  
ATOM   4531  N   MET A 283     -18.977 -24.802  14.471  1.00 35.81           N  
ATOM   4532  H   MET A 283     -19.263 -24.165  13.741  1.00 35.81           H  
ATOM   4533  CA  MET A 283     -17.577 -24.780  14.920  1.00 35.81           C  
ATOM   4534  HA  MET A 283     -17.124 -25.745  14.691  1.00 35.81           H  
ATOM   4535  C   MET A 283     -17.439 -24.571  16.438  1.00 35.81           C  
ATOM   4536  CB  MET A 283     -16.809 -23.689  14.159  1.00 35.81           C  
ATOM   4537  HB2 MET A 283     -17.339 -22.740  14.243  1.00 35.81           H  
ATOM   4538  HB3 MET A 283     -15.825 -23.575  14.615  1.00 35.81           H  
ATOM   4539  O   MET A 283     -16.563 -25.161  17.070  1.00 35.81           O  
ATOM   4540  CG  MET A 283     -16.605 -24.043  12.681  1.00 35.81           C  
ATOM   4541  HG2 MET A 283     -17.569 -24.113  12.178  1.00 35.81           H  
ATOM   4542  HG3 MET A 283     -16.135 -25.025  12.628  1.00 35.81           H  
ATOM   4543  SD  MET A 283     -15.549 -22.878  11.771  1.00 35.81           S  
ATOM   4544  CE  MET A 283     -16.649 -21.448  11.632  1.00 35.81           C  
ATOM   4545  HE1 MET A 283     -16.759 -20.978  12.609  1.00 35.81           H  
ATOM   4546  HE2 MET A 283     -17.627 -21.770  11.273  1.00 35.81           H  
ATOM   4547  HE3 MET A 283     -16.224 -20.731  10.930  1.00 35.81           H  
ATOM   4548  N   ALA A 284     -18.323 -23.773  17.048  1.00 39.37           N  
ATOM   4549  H   ALA A 284     -18.983 -23.263  16.479  1.00 39.37           H  
ATOM   4550  CA  ALA A 284     -18.347 -23.568  18.497  1.00 39.37           C  
ATOM   4551  HA  ALA A 284     -17.337 -23.326  18.830  1.00 39.37           H  
ATOM   4552  C   ALA A 284     -18.798 -24.816  19.281  1.00 39.37           C  
ATOM   4553  CB  ALA A 284     -19.257 -22.370  18.793  1.00 39.37           C  
ATOM   4554  HB1 ALA A 284     -20.272 -22.583  18.459  1.00 39.37           H  
ATOM   4555  HB2 ALA A 284     -19.264 -22.177  19.866  1.00 39.37           H  
ATOM   4556  HB3 ALA A 284     -18.885 -21.487  18.274  1.00 39.37           H  
ATOM   4557  O   ALA A 284     -18.341 -25.029  20.404  1.00 39.37           O  
ATOM   4558  N   VAL A 285     -19.682 -25.634  18.700  1.00 45.98           N  
ATOM   4559  H   VAL A 285     -20.002 -25.410  17.769  1.00 45.98           H  
ATOM   4560  CA  VAL A 285     -20.169 -26.883  19.309  1.00 45.98           C  
ATOM   4561  HA  VAL A 285     -20.294 -26.730  20.381  1.00 45.98           H  
ATOM   4562  C   VAL A 285     -19.146 -28.011  19.153  1.00 45.98           C  
ATOM   4563  CB  VAL A 285     -21.545 -27.258  18.720  1.00 45.98           C  
ATOM   4564  HB  VAL A 285     -21.492 -27.232  17.631  1.00 45.98           H  
ATOM   4565  O   VAL A 285     -18.932 -28.768  20.098  1.00 45.98           O  
ATOM   4566  CG1 VAL A 285     -22.030 -28.649  19.148  1.00 45.98           C  
ATOM   4567 HG11 VAL A 285     -21.379 -29.415  18.725  1.00 45.98           H  
ATOM   4568 HG12 VAL A 285     -23.039 -28.824  18.774  1.00 45.98           H  
ATOM   4569 HG13 VAL A 285     -22.021 -28.734  20.234  1.00 45.98           H  
ATOM   4570  CG2 VAL A 285     -22.616 -26.258  19.186  1.00 45.98           C  
ATOM   4571 HG21 VAL A 285     -22.783 -26.366  20.258  1.00 45.98           H  
ATOM   4572 HG22 VAL A 285     -22.299 -25.235  18.988  1.00 45.98           H  
ATOM   4573 HG23 VAL A 285     -23.547 -26.445  18.651  1.00 45.98           H  
ATOM   4574  N   GLU A 286     -18.478 -28.102  18.002  1.00 42.38           N  
ATOM   4575  H   GLU A 286     -18.733 -27.486  17.244  1.00 42.38           H  
ATOM   4576  CA  GLU A 286     -17.523 -29.178  17.706  1.00 42.38           C  
ATOM   4577  HA  GLU A 286     -17.961 -30.134  17.994  1.00 42.38           H  
ATOM   4578  C   GLU A 286     -16.204 -29.064  18.483  1.00 42.38           C  
ATOM   4579  CB  GLU A 286     -17.254 -29.216  16.194  1.00 42.38           C  
ATOM   4580  HB2 GLU A 286     -16.376 -29.835  16.006  1.00 42.38           H  
ATOM   4581  HB3 GLU A 286     -17.050 -28.205  15.842  1.00 42.38           H  
ATOM   4582  O   GLU A 286     -15.611 -30.085  18.822  1.00 42.38           O  
ATOM   4583  CG  GLU A 286     -18.445 -29.820  15.429  1.00 42.38           C  
ATOM   4584  HG2 GLU A 286     -18.579 -30.850  15.760  1.00 42.38           H  
ATOM   4585  HG3 GLU A 286     -19.351 -29.272  15.685  1.00 42.38           H  
ATOM   4586  CD  GLU A 286     -18.271 -29.800  13.902  1.00 42.38           C  
ATOM   4587  OE1 GLU A 286     -19.210 -30.275  13.223  1.00 42.38           O  
ATOM   4588  OE2 GLU A 286     -17.232 -29.292  13.422  1.00 42.38           O  
ATOM   4589  N   GLN A 287     -15.743 -27.850  18.808  1.00 37.98           N  
ATOM   4590  H   GLN A 287     -16.242 -27.043  18.463  1.00 37.98           H  
ATOM   4591  CA  GLN A 287     -14.406 -27.665  19.392  1.00 37.98           C  
ATOM   4592  HA  GLN A 287     -13.827 -28.571  19.213  1.00 37.98           H  
ATOM   4593  C   GLN A 287     -14.354 -27.499  20.919  1.00 37.98           C  
ATOM   4594  CB  GLN A 287     -13.658 -26.542  18.660  1.00 37.98           C  
ATOM   4595  HB2 GLN A 287     -14.239 -25.620  18.687  1.00 37.98           H  
ATOM   4596  HB3 GLN A 287     -12.712 -26.374  19.175  1.00 37.98           H  
ATOM   4597  O   GLN A 287     -13.255 -27.345  21.445  1.00 37.98           O  
ATOM   4598  CG  GLN A 287     -13.339 -26.921  17.206  1.00 37.98           C  
ATOM   4599  HG2 GLN A 287     -14.247 -26.855  16.608  1.00 37.98           H  
ATOM   4600  HG3 GLN A 287     -12.982 -27.951  17.168  1.00 37.98           H  
ATOM   4601  CD  GLN A 287     -12.260 -26.041  16.579  1.00 37.98           C  
ATOM   4602  NE2 GLN A 287     -12.020 -26.187  15.296  1.00 37.98           N  
ATOM   4603 HE21 GLN A 287     -12.563 -26.838  14.748  1.00 37.98           H  
ATOM   4604 HE22 GLN A 287     -11.312 -25.586  14.900  1.00 37.98           H  
ATOM   4605  OE1 GLN A 287     -11.601 -25.228  17.209  1.00 37.98           O  
ATOM   4606  N   GLN A 288     -15.488 -27.515  21.642  1.00 36.30           N  
ATOM   4607  H   GLN A 288     -16.349 -27.696  21.147  1.00 36.30           H  
ATOM   4608  CA  GLN A 288     -15.546 -27.301  23.108  1.00 36.30           C  
ATOM   4609  HA  GLN A 288     -16.544 -26.926  23.336  1.00 36.30           H  
ATOM   4610  C   GLN A 288     -14.572 -26.207  23.607  1.00 36.30           C  
ATOM   4611  CB  GLN A 288     -15.362 -28.618  23.892  1.00 36.30           C  
ATOM   4612  HB2 GLN A 288     -15.318 -28.381  24.955  1.00 36.30           H  
ATOM   4613  HB3 GLN A 288     -14.417 -29.082  23.606  1.00 36.30           H  
ATOM   4614  O   GLN A 288     -13.890 -26.366  24.621  1.00 36.30           O  
ATOM   4615  CG  GLN A 288     -16.503 -29.625  23.708  1.00 36.30           C  
ATOM   4616  HG2 GLN A 288     -16.511 -29.978  22.676  1.00 36.30           H  
ATOM   4617  HG3 GLN A 288     -17.454 -29.132  23.909  1.00 36.30           H  
ATOM   4618  CD  GLN A 288     -16.380 -30.833  24.640  1.00 36.30           C  
ATOM   4619  NE2 GLN A 288     -17.312 -31.757  24.581  1.00 36.30           N  
ATOM   4620 HE21 GLN A 288     -17.169 -32.559  25.179  1.00 36.30           H  
ATOM   4621 HE22 GLN A 288     -18.036 -31.705  23.880  1.00 36.30           H  
ATOM   4622  OE1 GLN A 288     -15.477 -30.979  25.446  1.00 36.30           O  
ATOM   4623  N   LEU A 289     -14.458 -25.096  22.868  1.00 37.77           N  
ATOM   4624  H   LEU A 289     -15.010 -25.021  22.025  1.00 37.77           H  
ATOM   4625  CA  LEU A 289     -13.504 -24.040  23.196  1.00 37.77           C  
ATOM   4626  HA  LEU A 289     -12.523 -24.510  23.262  1.00 37.77           H  
ATOM   4627  C   LEU A 289     -13.873 -23.430  24.564  1.00 37.77           C  
ATOM   4628  CB  LEU A 289     -13.475 -22.979  22.078  1.00 37.77           C  
ATOM   4629  HB2 LEU A 289     -12.971 -22.085  22.447  1.00 37.77           H  
ATOM   4630  HB3 LEU A 289     -14.503 -22.704  21.844  1.00 37.77           H  
ATOM   4631  O   LEU A 289     -15.031 -23.042  24.757  1.00 37.77           O  
ATOM   4632  CG  LEU A 289     -12.764 -23.449  20.794  1.00 37.77           C  
ATOM   4633  HG  LEU A 289     -13.101 -24.455  20.545  1.00 37.77           H  
ATOM   4634  CD1 LEU A 289     -13.116 -22.525  19.628  1.00 37.77           C  
ATOM   4635 HD11 LEU A 289     -12.789 -21.506  19.838  1.00 37.77           H  
ATOM   4636 HD12 LEU A 289     -14.193 -22.541  19.459  1.00 37.77           H  
ATOM   4637 HD13 LEU A 289     -12.625 -22.886  18.724  1.00 37.77           H  
ATOM   4638  CD2 LEU A 289     -11.241 -23.453  20.954  1.00 37.77           C  
ATOM   4639 HD21 LEU A 289     -10.949 -24.163  21.728  1.00 37.77           H  
ATOM   4640 HD22 LEU A 289     -10.880 -22.456  21.206  1.00 37.77           H  
ATOM   4641 HD23 LEU A 289     -10.787 -23.776  20.017  1.00 37.77           H  
ATOM   4642  N   PRO A 290     -12.928 -23.314  25.520  1.00 35.23           N  
ATOM   4643  CA  PRO A 290     -13.185 -22.656  26.794  1.00 35.23           C  
ATOM   4644  HA  PRO A 290     -14.007 -23.154  27.309  1.00 35.23           H  
ATOM   4645  C   PRO A 290     -13.554 -21.198  26.528  1.00 35.23           C  
ATOM   4646  CB  PRO A 290     -11.899 -22.812  27.616  1.00 35.23           C  
ATOM   4647  HB2 PRO A 290     -11.975 -23.710  28.230  1.00 35.23           H  
ATOM   4648  HB3 PRO A 290     -11.699 -21.942  28.242  1.00 35.23           H  
ATOM   4649  O   PRO A 290     -12.750 -20.445  25.984  1.00 35.23           O  
ATOM   4650  CG  PRO A 290     -10.810 -23.018  26.563  1.00 35.23           C  
ATOM   4651  HG2 PRO A 290     -10.456 -22.049  26.210  1.00 35.23           H  
ATOM   4652  HG3 PRO A 290      -9.981 -23.611  26.947  1.00 35.23           H  
ATOM   4653  CD  PRO A 290     -11.540 -23.735  25.430  1.00 35.23           C  
ATOM   4654  HD2 PRO A 290     -11.095 -23.455  24.475  1.00 35.23           H  
ATOM   4655  HD3 PRO A 290     -11.482 -24.814  25.572  1.00 35.23           H  
ATOM   4656  N   GLN A 291     -14.781 -20.816  26.894  1.00 37.74           N  
ATOM   4657  H   GLN A 291     -15.395 -21.525  27.268  1.00 37.74           H  
ATOM   4658  CA  GLN A 291     -15.320 -19.469  26.715  1.00 37.74           C  
ATOM   4659  HA  GLN A 291     -15.419 -19.260  25.650  1.00 37.74           H  
ATOM   4660  C   GLN A 291     -14.395 -18.422  27.363  1.00 37.74           C  
ATOM   4661  CB  GLN A 291     -16.713 -19.371  27.370  1.00 37.74           C  
ATOM   4662  HB2 GLN A 291     -17.006 -18.321  27.366  1.00 37.74           H  
ATOM   4663  HB3 GLN A 291     -16.651 -19.698  28.407  1.00 37.74           H  
ATOM   4664  O   GLN A 291     -14.323 -18.359  28.593  1.00 37.74           O  
ATOM   4665  CG  GLN A 291     -17.816 -20.169  26.660  1.00 37.74           C  
ATOM   4666  HG2 GLN A 291     -17.837 -19.889  25.607  1.00 37.74           H  
ATOM   4667  HG3 GLN A 291     -17.599 -21.235  26.728  1.00 37.74           H  
ATOM   4668  CD  GLN A 291     -19.201 -19.907  27.256  1.00 37.74           C  
ATOM   4669  NE2 GLN A 291     -20.241 -20.481  26.693  1.00 37.74           N  
ATOM   4670 HE21 GLN A 291     -20.120 -21.117  25.919  1.00 37.74           H  
ATOM   4671 HE22 GLN A 291     -21.131 -20.287  27.130  1.00 37.74           H  
ATOM   4672  OE1 GLN A 291     -19.388 -19.200  28.232  1.00 37.74           O  
ATOM   4673  N   PRO A 292     -13.708 -17.556  26.595  1.00 33.02           N  
ATOM   4674  CA  PRO A 292     -13.049 -16.399  27.168  1.00 33.02           C  
ATOM   4675  HA  PRO A 292     -12.640 -16.648  28.147  1.00 33.02           H  
ATOM   4676  C   PRO A 292     -14.062 -15.257  27.321  1.00 33.02           C  
ATOM   4677  CB  PRO A 292     -11.884 -16.074  26.234  1.00 33.02           C  
ATOM   4678  HB2 PRO A 292     -11.759 -14.998  26.109  1.00 33.02           H  
ATOM   4679  HB3 PRO A 292     -10.969 -16.511  26.634  1.00 33.02           H  
ATOM   4680  O   PRO A 292     -14.805 -14.923  26.400  1.00 33.02           O  
ATOM   4681  CG  PRO A 292     -12.227 -16.756  24.905  1.00 33.02           C  
ATOM   4682  HG2 PRO A 292     -11.417 -17.421  24.607  1.00 33.02           H  
ATOM   4683  HG3 PRO A 292     -12.405 -16.012  24.128  1.00 33.02           H  
ATOM   4684  CD  PRO A 292     -13.505 -17.562  25.154  1.00 33.02           C  
ATOM   4685  HD2 PRO A 292     -14.349 -17.064  24.675  1.00 33.02           H  
ATOM   4686  HD3 PRO A 292     -13.403 -18.566  24.742  1.00 33.02           H  
ATOM   4687  N   ALA A 293     -14.053 -14.636  28.500  1.00 30.99           N  
ATOM   4688  H   ALA A 293     -13.445 -15.021  29.209  1.00 30.99           H  
ATOM   4689  CA  ALA A 293     -14.875 -13.496  28.898  1.00 30.99           C  
ATOM   4690  HA  ALA A 293     -15.921 -13.748  28.727  1.00 30.99           H  
ATOM   4691  C   ALA A 293     -14.559 -12.217  28.090  1.00 30.99           C  
ATOM   4692  CB  ALA A 293     -14.664 -13.302  30.408  1.00 30.99           C  
ATOM   4693  HB1 ALA A 293     -14.950 -14.209  30.942  1.00 30.99           H  
ATOM   4694  HB2 ALA A 293     -13.619 -13.073  30.617  1.00 30.99           H  
ATOM   4695  HB3 ALA A 293     -15.285 -12.479  30.760  1.00 30.99           H  
ATOM   4696  O   ALA A 293     -13.909 -11.293  28.580  1.00 30.99           O  
ATOM   4697  N   SER A 294     -15.016 -12.153  26.839  1.00 28.74           N  
ATOM   4698  H   SER A 294     -15.439 -12.983  26.449  1.00 28.74           H  
ATOM   4699  CA  SER A 294     -14.924 -10.961  25.994  1.00 28.74           C  
ATOM   4700  HA  SER A 294     -14.765 -10.085  26.624  1.00 28.74           H  
ATOM   4701  C   SER A 294     -16.222 -10.762  25.212  1.00 28.74           C  
ATOM   4702  CB  SER A 294     -13.721 -11.075  25.057  1.00 28.74           C  
ATOM   4703  HB2 SER A 294     -13.891 -11.885  24.348  1.00 28.74           H  
ATOM   4704  HB3 SER A 294     -12.828 -11.298  25.641  1.00 28.74           H  
ATOM   4705  O   SER A 294     -16.593 -11.580  24.375  1.00 28.74           O  
ATOM   4706  OG  SER A 294     -13.527  -9.857  24.360  1.00 28.74           O  
ATOM   4707  HG  SER A 294     -12.992 -10.057  23.588  1.00 28.74           H  
ATOM   4708  N   ASN A 295     -16.921  -9.659  25.495  1.00 37.35           N  
ATOM   4709  H   ASN A 295     -16.559  -9.056  26.220  1.00 37.35           H  
ATOM   4710  CA  ASN A 295     -18.170  -9.267  24.840  1.00 37.35           C  
ATOM   4711  HA  ASN A 295     -18.839 -10.128  24.805  1.00 37.35           H  
ATOM   4712  C   ASN A 295     -17.908  -8.819  23.391  1.00 37.35           C  
ATOM   4713  CB  ASN A 295     -18.844  -8.149  25.665  1.00 37.35           C  
ATOM   4714  HB2 ASN A 295     -18.141  -7.328  25.808  1.00 37.35           H  
ATOM   4715  HB3 ASN A 295     -19.705  -7.772  25.113  1.00 37.35           H  
ATOM   4716  O   ASN A 295     -17.772  -7.622  23.114  1.00 37.35           O  
ATOM   4717  CG  ASN A 295     -19.362  -8.621  27.009  1.00 37.35           C  
ATOM   4718  ND2 ASN A 295     -19.339  -7.783  28.019  1.00 37.35           N  
ATOM   4719 HD21 ASN A 295     -19.719  -8.141  28.883  1.00 37.35           H  
ATOM   4720 HD22 ASN A 295     -19.018  -6.831  27.912  1.00 37.35           H  
ATOM   4721  OD1 ASN A 295     -19.807  -9.736  27.168  1.00 37.35           O  
ATOM   4722  N   LEU A 296     -17.833  -9.769  22.458  1.00 31.29           N  
ATOM   4723  H   LEU A 296     -17.846 -10.733  22.758  1.00 31.29           H  
ATOM   4724  CA  LEU A 296     -17.824  -9.486  21.025  1.00 31.29           C  
ATOM   4725  HA  LEU A 296     -17.254  -8.573  20.854  1.00 31.29           H  
ATOM   4726  C   LEU A 296     -19.269  -9.262  20.550  1.00 31.29           C  
ATOM   4727  CB  LEU A 296     -17.125 -10.638  20.279  1.00 31.29           C  
ATOM   4728  HB2 LEU A 296     -16.195 -10.893  20.787  1.00 31.29           H  
ATOM   4729  HB3 LEU A 296     -17.769 -11.517  20.320  1.00 31.29           H  
ATOM   4730  O   LEU A 296     -20.037 -10.207  20.414  1.00 31.29           O  
ATOM   4731  CG  LEU A 296     -16.815 -10.297  18.808  1.00 31.29           C  
ATOM   4732  HG  LEU A 296     -17.653  -9.754  18.371  1.00 31.29           H  
ATOM   4733  CD1 LEU A 296     -15.552  -9.436  18.691  1.00 31.29           C  
ATOM   4734 HD11 LEU A 296     -15.358  -9.219  17.641  1.00 31.29           H  
ATOM   4735 HD12 LEU A 296     -14.698  -9.970  19.106  1.00 31.29           H  
ATOM   4736 HD13 LEU A 296     -15.686  -8.493  19.220  1.00 31.29           H  
ATOM   4737  CD2 LEU A 296     -16.602 -11.571  17.995  1.00 31.29           C  
ATOM   4738 HD21 LEU A 296     -15.772 -12.146  18.404  1.00 31.29           H  
ATOM   4739 HD22 LEU A 296     -16.388 -11.320  16.956  1.00 31.29           H  
ATOM   4740 HD23 LEU A 296     -17.505 -12.180  18.026  1.00 31.29           H  
ATOM   4741  N   GLY A 297     -19.641  -8.004  20.308  1.00 31.51           N  
ATOM   4742  H   GLY A 297     -18.963  -7.273  20.472  1.00 31.51           H  
ATOM   4743  CA  GLY A 297     -20.892  -7.656  19.630  1.00 31.51           C  
ATOM   4744  HA2 GLY A 297     -21.632  -8.445  19.765  1.00 31.51           H  
ATOM   4745  HA3 GLY A 297     -21.301  -6.737  20.050  1.00 31.51           H  
ATOM   4746  C   GLY A 297     -20.644  -7.436  18.140  1.00 31.51           C  
ATOM   4747  O   GLY A 297     -19.916  -6.508  17.775  1.00 31.51           O  
ATOM   4748  N   ILE A 298     -21.234  -8.272  17.283  1.00 33.30           N  
ATOM   4749  H   ILE A 298     -21.806  -9.013  17.663  1.00 33.30           H  
ATOM   4750  CA  ILE A 298     -21.191  -8.112  15.821  1.00 33.30           C  
ATOM   4751  HA  ILE A 298     -20.348  -7.473  15.554  1.00 33.30           H  
ATOM   4752  C   ILE A 298     -22.476  -7.403  15.388  1.00 33.30           C  
ATOM   4753  CB  ILE A 298     -20.985  -9.464  15.094  1.00 33.30           C  
ATOM   4754  HB  ILE A 298     -21.837 -10.108  15.312  1.00 33.30           H  
ATOM   4755  O   ILE A 298     -23.569  -7.942  15.559  1.00 33.30           O  
ATOM   4756  CG1 ILE A 298     -19.699 -10.168  15.593  1.00 33.30           C  
ATOM   4757 HG12 ILE A 298     -18.832  -9.550  15.360  1.00 33.30           H  
ATOM   4758 HG13 ILE A 298     -19.746 -10.286  16.675  1.00 33.30           H  
ATOM   4759  CG2 ILE A 298     -20.922  -9.233  13.570  1.00 33.30           C  
ATOM   4760 HG21 ILE A 298     -21.834  -8.750  13.216  1.00 33.30           H  
ATOM   4761 HG22 ILE A 298     -20.064  -8.610  13.317  1.00 33.30           H  
ATOM   4762 HG23 ILE A 298     -20.841 -10.184  13.044  1.00 33.30           H  
ATOM   4763  CD1 ILE A 298     -19.480 -11.570  15.009  1.00 33.30           C  
ATOM   4764 HD11 ILE A 298     -20.370 -12.181  15.164  1.00 33.30           H  
ATOM   4765 HD12 ILE A 298     -19.254 -11.513  13.944  1.00 33.30           H  
ATOM   4766 HD13 ILE A 298     -18.638 -12.043  15.513  1.00 33.30           H  
ATOM   4767  N   TYR A 299     -22.346  -6.196  14.839  1.00 34.25           N  
ATOM   4768  H   TYR A 299     -21.418  -5.846  14.646  1.00 34.25           H  
ATOM   4769  CA  TYR A 299     -23.462  -5.404  14.324  1.00 34.25           C  
ATOM   4770  HA  TYR A 299     -24.415  -5.830  14.637  1.00 34.25           H  
ATOM   4771  C   TYR A 299     -23.410  -5.406  12.803  1.00 34.25           C  
ATOM   4772  CB  TYR A 299     -23.383  -3.962  14.845  1.00 34.25           C  
ATOM   4773  HB2 TYR A 299     -24.103  -3.360  14.291  1.00 34.25           H  
ATOM   4774  HB3 TYR A 299     -22.395  -3.557  14.631  1.00 34.25           H  
ATOM   4775  O   TYR A 299     -22.363  -5.107  12.230  1.00 34.25           O  
ATOM   4776  CG  TYR A 299     -23.673  -3.808  16.323  1.00 34.25           C  
ATOM   4777  CD1 TYR A 299     -24.967  -3.448  16.744  1.00 34.25           C  
ATOM   4778  HD1 TYR A 299     -25.754  -3.294  16.022  1.00 34.25           H  
ATOM   4779  CD2 TYR A 299     -22.651  -4.008  17.273  1.00 34.25           C  
ATOM   4780  HD2 TYR A 299     -21.662  -4.296  16.948  1.00 34.25           H  
ATOM   4781  CE1 TYR A 299     -25.237  -3.284  18.115  1.00 34.25           C  
ATOM   4782  HE1 TYR A 299     -26.224  -3.004  18.452  1.00 34.25           H  
ATOM   4783  CE2 TYR A 299     -22.923  -3.853  18.646  1.00 34.25           C  
ATOM   4784  HE2 TYR A 299     -22.148  -4.029  19.378  1.00 34.25           H  
ATOM   4785  OH  TYR A 299     -24.526  -3.409  20.387  1.00 34.25           O  
ATOM   4786  HH  TYR A 299     -23.769  -3.497  20.971  1.00 34.25           H  
ATOM   4787  CZ  TYR A 299     -24.223  -3.494  19.068  1.00 34.25           C  
ATOM   4788  N   ILE A 300     -24.525  -5.693  12.133  1.00 32.72           N  
ATOM   4789  H   ILE A 300     -25.376  -5.910  12.632  1.00 32.72           H  
ATOM   4790  CA  ILE A 300     -24.602  -5.463  10.690  1.00 32.72           C  
ATOM   4791  HA  ILE A 300     -23.787  -4.784  10.438  1.00 32.72           H  
ATOM   4792  C   ILE A 300     -25.879  -4.706  10.346  1.00 32.72           C  
ATOM   4793  CB  ILE A 300     -24.379  -6.734   9.844  1.00 32.72           C  
ATOM   4794  HB  ILE A 300     -25.299  -7.317   9.804  1.00 32.72           H  
ATOM   4795  O   ILE A 300     -26.992  -5.145  10.632  1.00 32.72           O  
ATOM   4796  CG1 ILE A 300     -23.244  -7.635  10.395  1.00 32.72           C  
ATOM   4797 HG12 ILE A 300     -23.519  -7.973  11.394  1.00 32.72           H  
ATOM   4798 HG13 ILE A 300     -22.324  -7.057  10.481  1.00 32.72           H  
ATOM   4799  CG2 ILE A 300     -24.063  -6.230   8.427  1.00 32.72           C  
ATOM   4800 HG21 ILE A 300     -23.372  -5.387   8.451  1.00 32.72           H  
ATOM   4801 HG22 ILE A 300     -24.977  -5.925   7.916  1.00 32.72           H  
ATOM   4802 HG23 ILE A 300     -23.552  -7.001   7.850  1.00 32.72           H  
ATOM   4803  CD1 ILE A 300     -22.943  -8.881   9.559  1.00 32.72           C  
ATOM   4804 HD11 ILE A 300     -22.175  -8.647   8.822  1.00 32.72           H  
ATOM   4805 HD12 ILE A 300     -22.573  -9.678  10.205  1.00 32.72           H  
ATOM   4806 HD13 ILE A 300     -23.840  -9.201   9.029  1.00 32.72           H  
ATOM   4807  N   GLY A 301     -25.699  -3.516   9.769  1.00 34.82           N  
ATOM   4808  H   GLY A 301     -24.751  -3.210   9.601  1.00 34.82           H  
ATOM   4809  CA  GLY A 301     -26.759  -2.511   9.701  1.00 34.82           C  
ATOM   4810  HA2 GLY A 301     -26.417  -1.645   9.135  1.00 34.82           H  
ATOM   4811  HA3 GLY A 301     -27.625  -2.938   9.197  1.00 34.82           H  
ATOM   4812  C   GLY A 301     -27.167  -2.043  11.104  1.00 34.82           C  
ATOM   4813  O   GLY A 301     -26.310  -1.854  11.965  1.00 34.82           O  
ATOM   4814  N   ASN A 302     -28.474  -1.892  11.339  1.00 27.32           N  
ATOM   4815  H   ASN A 302     -29.123  -2.055  10.583  1.00 27.32           H  
ATOM   4816  CA  ASN A 302     -29.033  -1.536  12.653  1.00 27.32           C  
ATOM   4817  HA  ASN A 302     -28.320  -0.904  13.182  1.00 27.32           H  
ATOM   4818  C   ASN A 302     -29.267  -2.751  13.567  1.00 27.32           C  
ATOM   4819  CB  ASN A 302     -30.331  -0.727  12.459  1.00 27.32           C  
ATOM   4820  HB2 ASN A 302     -31.000  -1.251  11.776  1.00 27.32           H  
ATOM   4821  HB3 ASN A 302     -30.839  -0.640  13.419  1.00 27.32           H  
ATOM   4822  O   ASN A 302     -29.731  -2.584  14.691  1.00 27.32           O  
ATOM   4823  CG  ASN A 302     -30.100   0.687  11.959  1.00 27.32           C  
ATOM   4824  ND2 ASN A 302     -31.156   1.437  11.758  1.00 27.32           N  
ATOM   4825 HD21 ASN A 302     -32.074   1.107  12.020  1.00 27.32           H  
ATOM   4826 HD22 ASN A 302     -30.976   2.399  11.509  1.00 27.32           H  
ATOM   4827  OD1 ASN A 302     -28.991   1.136  11.728  1.00 27.32           O  
ATOM   4828  N   ASN A 303     -28.961  -3.967  13.102  1.00 25.97           N  
ATOM   4829  H   ASN A 303     -28.497  -4.056  12.210  1.00 25.97           H  
ATOM   4830  CA  ASN A 303     -29.271  -5.190  13.831  1.00 25.97           C  
ATOM   4831  HA  ASN A 303     -29.926  -4.949  14.668  1.00 25.97           H  
ATOM   4832  C   ASN A 303     -28.002  -5.799  14.433  1.00 25.97           C  
ATOM   4833  CB  ASN A 303     -30.064  -6.139  12.920  1.00 25.97           C  
ATOM   4834  HB2 ASN A 303     -30.164  -7.108  13.410  1.00 25.97           H  
ATOM   4835  HB3 ASN A 303     -29.525  -6.280  11.983  1.00 25.97           H  
ATOM   4836  O   ASN A 303     -27.032  -6.123  13.744  1.00 25.97           O  
ATOM   4837  CG  ASN A 303     -31.469  -5.619  12.644  1.00 25.97           C  
ATOM   4838  ND2 ASN A 303     -32.009  -5.863  11.474  1.00 25.97           N  
ATOM   4839 HD21 ASN A 303     -32.962  -5.550  11.355  1.00 25.97           H  
ATOM   4840 HD22 ASN A 303     -31.534  -6.419  10.778  1.00 25.97           H  
ATOM   4841  OD1 ASN A 303     -32.106  -4.991  13.469  1.00 25.97           O  
ATOM   4842  N   LEU A 304     -28.027  -5.950  15.752  1.00 33.41           N  
ATOM   4843  H   LEU A 304     -28.855  -5.638  16.239  1.00 33.41           H  
ATOM   4844  CA  LEU A 304     -27.051  -6.697  16.529  1.00 33.41           C  
ATOM   4845  HA  LEU A 304     -26.041  -6.416  16.232  1.00 33.41           H  
ATOM   4846  C   LEU A 304     -27.264  -8.198  16.287  1.00 33.41           C  
ATOM   4847  CB  LEU A 304     -27.287  -6.300  17.987  1.00 33.41           C  
ATOM   4848  HB2 LEU A 304     -28.349  -6.426  18.193  1.00 33.41           H  
ATOM   4849  HB3 LEU A 304     -27.047  -5.245  18.117  1.00 33.41           H  
ATOM   4850  O   LEU A 304     -28.342  -8.722  16.555  1.00 33.41           O  
ATOM   4851  CG  LEU A 304     -26.512  -7.126  19.012  1.00 33.41           C  
ATOM   4852  HG  LEU A 304     -26.787  -8.175  18.906  1.00 33.41           H  
ATOM   4853  CD1 LEU A 304     -24.992  -7.010  18.895  1.00 33.41           C  
ATOM   4854 HD11 LEU A 304     -24.691  -5.969  19.010  1.00 33.41           H  
ATOM   4855 HD12 LEU A 304     -24.657  -7.379  17.926  1.00 33.41           H  
ATOM   4856 HD13 LEU A 304     -24.524  -7.605  19.680  1.00 33.41           H  
ATOM   4857  CD2 LEU A 304     -26.962  -6.665  20.386  1.00 33.41           C  
ATOM   4858 HD21 LEU A 304     -26.355  -5.836  20.750  1.00 33.41           H  
ATOM   4859 HD22 LEU A 304     -26.892  -7.531  21.044  1.00 33.41           H  
ATOM   4860 HD23 LEU A 304     -28.009  -6.360  20.383  1.00 33.41           H  
ATOM   4861  N   ILE A 305     -26.247  -8.887  15.769  1.00 36.80           N  
ATOM   4862  H   ILE A 305     -25.385  -8.397  15.576  1.00 36.80           H  
ATOM   4863  CA  ILE A 305     -26.380 -10.271  15.280  1.00 36.80           C  
ATOM   4864  HA  ILE A 305     -27.440 -10.478  15.134  1.00 36.80           H  
ATOM   4865  C   ILE A 305     -25.917 -11.304  16.315  1.00 36.80           C  
ATOM   4866  CB  ILE A 305     -25.714 -10.412  13.889  1.00 36.80           C  
ATOM   4867  HB  ILE A 305     -24.643 -10.240  13.987  1.00 36.80           H  
ATOM   4868  O   ILE A 305     -26.353 -12.451  16.275  1.00 36.80           O  
ATOM   4869  CG1 ILE A 305     -26.307  -9.321  12.962  1.00 36.80           C  
ATOM   4870 HG12 ILE A 305     -25.841  -8.368  13.216  1.00 36.80           H  
ATOM   4871 HG13 ILE A 305     -27.378  -9.231  13.145  1.00 36.80           H  
ATOM   4872  CG2 ILE A 305     -25.918 -11.826  13.312  1.00 36.80           C  
ATOM   4873 HG21 ILE A 305     -25.451 -12.571  13.956  1.00 36.80           H  
ATOM   4874 HG22 ILE A 305     -25.438 -11.920  12.339  1.00 36.80           H  
ATOM   4875 HG23 ILE A 305     -26.984 -12.041  13.232  1.00 36.80           H  
ATOM   4876  CD1 ILE A 305     -26.124  -9.527  11.462  1.00 36.80           C  
ATOM   4877 HD11 ILE A 305     -26.514  -8.653  10.940  1.00 36.80           H  
ATOM   4878 HD12 ILE A 305     -26.705 -10.388  11.130  1.00 36.80           H  
ATOM   4879 HD13 ILE A 305     -25.069  -9.676  11.234  1.00 36.80           H  
ATOM   4880  N   ALA A 306     -25.111 -10.906  17.299  1.00 28.18           N  
ATOM   4881  H   ALA A 306     -24.782  -9.952  17.298  1.00 28.18           H  
ATOM   4882  CA  ALA A 306     -24.833 -11.736  18.465  1.00 28.18           C  
ATOM   4883  HA  ALA A 306     -25.702 -12.361  18.671  1.00 28.18           H  
ATOM   4884  C   ALA A 306     -24.575 -10.862  19.696  1.00 28.18           C  
ATOM   4885  CB  ALA A 306     -23.650 -12.667  18.161  1.00 28.18           C  
ATOM   4886  HB1 ALA A 306     -22.761 -12.080  17.931  1.00 28.18           H  
ATOM   4887  HB2 ALA A 306     -23.889 -13.307  17.312  1.00 28.18           H  
ATOM   4888  HB3 ALA A 306     -23.447 -13.295  19.028  1.00 28.18           H  
ATOM   4889  O   ALA A 306     -23.622 -10.085  19.734  1.00 28.18           O  
ATOM   4890  N   MET A 307     -25.424 -11.023  20.709  1.00 28.48           N  
ATOM   4891  H   MET A 307     -26.216 -11.631  20.562  1.00 28.48           H  
ATOM   4892  CA  MET A 307     -25.110 -10.728  22.104  1.00 28.48           C  
ATOM   4893  HA  MET A 307     -24.094 -10.345  22.201  1.00 28.48           H  
ATOM   4894  C   MET A 307     -25.206 -12.060  22.837  1.00 28.48           C  
ATOM   4895  CB  MET A 307     -26.113  -9.722  22.707  1.00 28.48           C  
ATOM   4896  HB2 MET A 307     -26.467 -10.097  23.667  1.00 28.48           H  
ATOM   4897  HB3 MET A 307     -26.976  -9.623  22.049  1.00 28.48           H  
ATOM   4898  O   MET A 307     -26.289 -12.636  22.898  1.00 28.48           O  
ATOM   4899  CG  MET A 307     -25.485  -8.350  22.974  1.00 28.48           C  
ATOM   4900  HG2 MET A 307     -24.615  -8.499  23.614  1.00 28.48           H  
ATOM   4901  HG3 MET A 307     -25.107  -7.941  22.037  1.00 28.48           H  
ATOM   4902  SD  MET A 307     -26.548  -7.111  23.797  1.00 28.48           S  
ATOM   4903  CE  MET A 307     -28.258  -7.689  23.533  1.00 28.48           C  
ATOM   4904  HE1 MET A 307     -28.487  -7.770  22.470  1.00 28.48           H  
ATOM   4905  HE2 MET A 307     -28.400  -8.658  24.012  1.00 28.48           H  
ATOM   4906  HE3 MET A 307     -28.946  -6.973  23.983  1.00 28.48           H  
ATOM   4907  N   GLN A 308     -24.112 -12.556  23.409  1.00 31.92           N  
ATOM   4908  H   GLN A 308     -23.233 -12.066  23.314  1.00 31.92           H  
ATOM   4909  CA  GLN A 308     -24.267 -13.439  24.559  1.00 31.92           C  
ATOM   4910  HA  GLN A 308     -25.155 -14.056  24.424  1.00 31.92           H  
ATOM   4911  C   GLN A 308     -24.460 -12.545  25.785  1.00 31.92           C  
ATOM   4912  CB  GLN A 308     -23.083 -14.395  24.737  1.00 31.92           C  
ATOM   4913  HB2 GLN A 308     -22.150 -13.919  24.435  1.00 31.92           H  
ATOM   4914  HB3 GLN A 308     -23.014 -14.638  25.797  1.00 31.92           H  
ATOM   4915  O   GLN A 308     -23.572 -11.746  26.091  1.00 31.92           O  
ATOM   4916  CG  GLN A 308     -23.295 -15.708  23.966  1.00 31.92           C  
ATOM   4917  HG2 GLN A 308     -23.149 -15.535  22.899  1.00 31.92           H  
ATOM   4918  HG3 GLN A 308     -24.314 -16.063  24.122  1.00 31.92           H  
ATOM   4919  CD  GLN A 308     -22.351 -16.814  24.430  1.00 31.92           C  
ATOM   4920  NE2 GLN A 308     -22.533 -18.032  23.973  1.00 31.92           N  
ATOM   4921 HE21 GLN A 308     -23.262 -18.243  23.306  1.00 31.92           H  
ATOM   4922 HE22 GLN A 308     -21.868 -18.718  24.302  1.00 31.92           H  
ATOM   4923  OE1 GLN A 308     -21.444 -16.620  25.216  1.00 31.92           O  
ATOM   4924  N   PRO A 309     -25.608 -12.616  26.477  1.00 26.81           N  
ATOM   4925  CA  PRO A 309     -25.761 -11.917  27.736  1.00 26.81           C  
ATOM   4926  HA  PRO A 309     -25.449 -10.876  27.640  1.00 26.81           H  
ATOM   4927  C   PRO A 309     -24.890 -12.618  28.782  1.00 26.81           C  
ATOM   4928  CB  PRO A 309     -27.259 -11.969  28.051  1.00 26.81           C  
ATOM   4929  HB2 PRO A 309     -27.454 -11.988  29.123  1.00 26.81           H  
ATOM   4930  HB3 PRO A 309     -27.751 -11.110  27.593  1.00 26.81           H  
ATOM   4931  O   PRO A 309     -25.159 -13.756  29.166  1.00 26.81           O  
ATOM   4932  CG  PRO A 309     -27.735 -13.248  27.361  1.00 26.81           C  
ATOM   4933  HG2 PRO A 309     -28.778 -13.175  27.053  1.00 26.81           H  
ATOM   4934  HG3 PRO A 309     -27.597 -14.098  28.029  1.00 26.81           H  
ATOM   4935  CD  PRO A 309     -26.803 -13.387  26.159  1.00 26.81           C  
ATOM   4936  HD2 PRO A 309     -26.568 -14.440  25.999  1.00 26.81           H  
ATOM   4937  HD3 PRO A 309     -27.283 -12.967  25.275  1.00 26.81           H  
ATOM   4938  N   LEU A 310     -23.867 -11.929  29.288  1.00 29.39           N
[truncated: 197,325 more chars]
