# Supplementary material for: A glutamine-based single α-helix scaffold to target globular proteins
Source: Nat Commun. 2022 Nov 18;13:7073. doi: 10.1038/s41467-022-34793-6 (PMC9674830; doi:10.1038/s41467-022-34793-6)
Supplement: Supplementary file 7 — Supplementary Data 4 [file 41467_2022_34793_MOESM7_ESM.zip › ColabFold_p37n/p37n_with_MSAs/Q28462.pdb]

ATOM      1  N   ILE A   1      30.415 -13.817 -14.144  1.00 37.82           N  
ATOM      2  H   ILE A   1      30.525 -12.841 -14.382  1.00 37.82           H  
ATOM      3  H2  ILE A   1      29.505 -14.118 -14.460  1.00 37.82           H  
ATOM      4  H3  ILE A   1      31.131 -14.356 -14.609  1.00 37.82           H  
ATOM      5  CA  ILE A   1      30.527 -13.960 -12.672  1.00 37.82           C  
ATOM      6  HA  ILE A   1      30.327 -14.990 -12.378  1.00 37.82           H  
ATOM      7  C   ILE A   1      29.464 -13.053 -12.065  1.00 37.82           C  
ATOM      8  CB  ILE A   1      31.940 -13.572 -12.163  1.00 37.82           C  
ATOM      9  HB  ILE A   1      32.136 -12.534 -12.432  1.00 37.82           H  
ATOM     10  O   ILE A   1      29.576 -11.851 -12.279  1.00 37.82           O  
ATOM     11  CG1 ILE A   1      33.026 -14.453 -12.828  1.00 37.82           C  
ATOM     12 HG12 ILE A   1      32.897 -14.445 -13.910  1.00 37.82           H  
ATOM     13 HG13 ILE A   1      32.922 -15.483 -12.485  1.00 37.82           H  
ATOM     14  CG2 ILE A   1      32.015 -13.693 -10.630  1.00 37.82           C  
ATOM     15 HG21 ILE A   1      31.289 -13.038 -10.148  1.00 37.82           H  
ATOM     16 HG22 ILE A   1      32.996 -13.384 -10.269  1.00 37.82           H  
ATOM     17 HG23 ILE A   1      31.832 -14.719 -10.311  1.00 37.82           H  
ATOM     18  CD1 ILE A   1      34.462 -13.982 -12.562  1.00 37.82           C  
ATOM     19 HD11 ILE A   1      35.154 -14.579 -13.156  1.00 37.82           H  
ATOM     20 HD12 ILE A   1      34.721 -14.109 -11.510  1.00 37.82           H  
ATOM     21 HD13 ILE A   1      34.571 -12.934 -12.841  1.00 37.82           H  
ATOM     22  N   PRO A   2      28.408 -13.576 -11.420  1.00 38.65           N  
ATOM     23  CA  PRO A   2      27.504 -12.732 -10.646  1.00 38.65           C  
ATOM     24  HA  PRO A   2      27.140 -11.902 -11.251  1.00 38.65           H  
ATOM     25  C   PRO A   2      28.259 -12.180  -9.429  1.00 38.65           C  
ATOM     26  CB  PRO A   2      26.327 -13.633 -10.263  1.00 38.65           C  
ATOM     27  HB2 PRO A   2      25.579 -13.610 -11.055  1.00 38.65           H  
ATOM     28  HB3 PRO A   2      25.881 -13.344  -9.311  1.00 38.65           H  
ATOM     29  O   PRO A   2      28.943 -12.929  -8.732  1.00 38.65           O  
ATOM     30  CG  PRO A   2      26.955 -15.027 -10.196  1.00 38.65           C  
ATOM     31  HG2 PRO A   2      26.225 -15.807 -10.413  1.00 38.65           H  
ATOM     32  HG3 PRO A   2      27.392 -15.182  -9.210  1.00 38.65           H  
ATOM     33  CD  PRO A   2      28.068 -14.983 -11.247  1.00 38.65           C  
ATOM     34  HD2 PRO A   2      27.695 -15.387 -12.189  1.00 38.65           H  
ATOM     35  HD3 PRO A   2      28.924 -15.560 -10.898  1.00 38.65           H  
ATOM     36  N   LEU A   3      28.172 -10.869  -9.203  1.00 43.25           N  
ATOM     37  H   LEU A   3      27.574 -10.313  -9.797  1.00 43.25           H  
ATOM     38  CA  LEU A   3      28.708 -10.233  -7.997  1.00 43.25           C  
ATOM     39  HA  LEU A   3      29.735 -10.571  -7.855  1.00 43.25           H  
ATOM     40  C   LEU A   3      27.887 -10.670  -6.769  1.00 43.25           C  
ATOM     41  CB  LEU A   3      28.689  -8.703  -8.179  1.00 43.25           C  
ATOM     42  HB2 LEU A   3      27.726  -8.418  -8.603  1.00 43.25           H  
ATOM     43  HB3 LEU A   3      28.764  -8.220  -7.204  1.00 43.25           H  
ATOM     44  O   LEU A   3      26.684 -10.910  -6.910  1.00 43.25           O  
ATOM     45  CG  LEU A   3      29.827  -8.183  -9.077  1.00 43.25           C  
ATOM     46  HG  LEU A   3      29.953  -8.847  -9.932  1.00 43.25           H  
ATOM     47  CD1 LEU A   3      29.498  -6.788  -9.606  1.00 43.25           C  
ATOM     48 HD11 LEU A   3      29.367  -6.095  -8.775  1.00 43.25           H  
ATOM     49 HD12 LEU A   3      28.580  -6.820 -10.192  1.00 43.25           H  
ATOM     50 HD13 LEU A   3      30.308  -6.433 -10.243  1.00 43.25           H  
ATOM     51  CD2 LEU A   3      31.149  -8.101  -8.308  1.00 43.25           C  
ATOM     52 HD21 LEU A   3      31.931  -7.714  -8.961  1.00 43.25           H  
ATOM     53 HD22 LEU A   3      31.044  -7.437  -7.450  1.00 43.25           H  
ATOM     54 HD23 LEU A   3      31.447  -9.091  -7.963  1.00 43.25           H  
ATOM     55  N   PRO A   4      28.496 -10.772  -5.573  1.00 40.24           N  
ATOM     56  CA  PRO A   4      27.745 -11.059  -4.357  1.00 40.24           C  
ATOM     57  HA  PRO A   4      27.224 -12.008  -4.481  1.00 40.24           H  
ATOM     58  C   PRO A   4      26.730  -9.933  -4.081  1.00 40.24           C  
ATOM     59  CB  PRO A   4      28.789 -11.193  -3.245  1.00 40.24           C  
ATOM     60  HB2 PRO A   4      28.409 -10.861  -2.279  1.00 40.24           H  
ATOM     61  HB3 PRO A   4      29.126 -12.228  -3.187  1.00 40.24           H  
ATOM     62  O   PRO A   4      27.028  -8.763  -4.344  1.00 40.24           O  
ATOM     63  CG  PRO A   4      29.938 -10.312  -3.736  1.00 40.24           C  
ATOM     64  HG2 PRO A   4      30.896 -10.626  -3.324  1.00 40.24           H  
ATOM     65  HG3 PRO A   4      29.735  -9.271  -3.484  1.00 40.24           H  
ATOM     66  CD  PRO A   4      29.889 -10.489  -5.255  1.00 40.24           C  
ATOM     67  HD2 PRO A   4      30.506 -11.338  -5.549  1.00 40.24           H  
ATOM     68  HD3 PRO A   4      30.236  -9.579  -5.744  1.00 40.24           H  
ATOM     69  N   PRO A   5      25.534 -10.253  -3.558  1.00 46.83           N  
ATOM     70  CA  PRO A   5      24.521  -9.247  -3.267  1.00 46.83           C  
ATOM     71  HA  PRO A   5      24.297  -8.677  -4.168  1.00 46.83           H  
ATOM     72  C   PRO A   5      25.013  -8.291  -2.174  1.00 46.83           C  
ATOM     73  CB  PRO A   5      23.275 -10.033  -2.842  1.00 46.83           C  
ATOM     74  HB2 PRO A   5      22.681  -9.496  -2.101  1.00 46.83           H  
ATOM     75  HB3 PRO A   5      22.671 -10.256  -3.722  1.00 46.83           H  
ATOM     76  O   PRO A   5      25.479  -8.725  -1.120  1.00 46.83           O  
ATOM     77  CG  PRO A   5      23.848 -11.334  -2.276  1.00 46.83           C  
ATOM     78  HG2 PRO A   5      24.155 -11.182  -1.242  1.00 46.83           H  
ATOM     79  HG3 PRO A   5      23.135 -12.155  -2.348  1.00 46.83           H  
ATOM     80  CD  PRO A   5      25.080 -11.574  -3.148  1.00 46.83           C  
ATOM     81  HD2 PRO A   5      25.843 -12.100  -2.574  1.00 46.83           H  
ATOM     82  HD3 PRO A   5      24.802 -12.150  -4.030  1.00 46.83           H  
ATOM     83  N   HIS A   6      24.879  -6.984  -2.407  1.00 47.35           N  
ATOM     84  H   HIS A   6      24.498  -6.678  -3.292  1.00 47.35           H  
ATOM     85  CA  HIS A   6      25.168  -5.983  -1.382  1.00 47.35           C  
ATOM     86  HA  HIS A   6      26.176  -6.177  -1.018  1.00 47.35           H  
ATOM     87  C   HIS A   6      24.166  -6.119  -0.218  1.00 47.35           C  
ATOM     88  CB  HIS A   6      25.142  -4.565  -1.979  1.00 47.35           C  
ATOM     89  HB2 HIS A   6      24.640  -4.567  -2.946  1.00 47.35           H  
ATOM     90  HB3 HIS A   6      24.570  -3.907  -1.323  1.00 47.35           H  
ATOM     91  O   HIS A   6      22.953  -6.098  -0.463  1.00 47.35           O  
ATOM     92  CG  HIS A   6      26.518  -3.969  -2.134  1.00 47.35           C  
ATOM     93  CD2 HIS A   6      27.412  -4.220  -3.140  1.00 47.35           C  
ATOM     94  HD2 HIS A   6      27.261  -4.889  -3.975  1.00 47.35           H  
ATOM     95  ND1 HIS A   6      27.116  -3.075  -1.273  1.00 47.35           N  
ATOM     96  HD1 HIS A   6      26.704  -2.674  -0.443  1.00 47.35           H  
ATOM     97  CE1 HIS A   6      28.337  -2.788  -1.755  1.00 47.35           C  
ATOM     98  HE1 HIS A   6      29.040  -2.104  -1.303  1.00 47.35           H  
ATOM     99  NE2 HIS A   6      28.562  -3.464  -2.891  1.00 47.35           N  
ATOM    100  N   PRO A   7      24.627  -6.212   1.044  1.00 46.60           N  
ATOM    101  CA  PRO A   7      23.744  -6.277   2.203  1.00 46.60           C  
ATOM    102  HA  PRO A   7      22.944  -6.997   2.031  1.00 46.60           H  
ATOM    103  C   PRO A   7      23.127  -4.893   2.452  1.00 46.60           C  
ATOM    104  CB  PRO A   7      24.630  -6.781   3.349  1.00 46.60           C  
ATOM    105  HB2 PRO A   7      24.652  -7.870   3.334  1.00 46.60           H  
ATOM    106  HB3 PRO A   7      24.293  -6.426   4.323  1.00 46.60           H  
ATOM    107  O   PRO A   7      23.697  -4.064   3.155  1.00 46.60           O  
ATOM    108  CG  PRO A   7      26.016  -6.243   2.992  1.00 46.60           C  
ATOM    109  HG2 PRO A   7      26.114  -5.212   3.331  1.00 46.60           H  
ATOM    110  HG3 PRO A   7      26.809  -6.859   3.416  1.00 46.60           H  
ATOM    111  CD  PRO A   7      26.022  -6.286   1.464  1.00 46.60           C  
ATOM    112  HD2 PRO A   7      26.600  -5.449   1.072  1.00 46.60           H  
ATOM    113  HD3 PRO A   7      26.450  -7.229   1.126  1.00 46.60           H  
ATOM    114  N   GLY A   8      21.977  -4.624   1.830  1.00 46.32           N  
ATOM    115  H   GLY A   8      21.610  -5.323   1.200  1.00 46.32           H  
ATOM    116  CA  GLY A   8      21.274  -3.346   1.991  1.00 46.32           C  
ATOM    117  HA2 GLY A   8      21.991  -2.537   1.850  1.00 46.32           H  
ATOM    118  HA3 GLY A   8      20.900  -3.278   3.013  1.00 46.32           H  
ATOM    119  C   GLY A   8      20.102  -3.076   1.044  1.00 46.32           C  
ATOM    120  O   GLY A   8      19.270  -2.240   1.374  1.00 46.32           O  
ATOM    121  N   HIS A   9      19.985  -3.773  -0.096  1.00 44.06           N  
ATOM    122  H   HIS A   9      20.704  -4.434  -0.350  1.00 44.06           H  
ATOM    123  CA  HIS A   9      18.906  -3.510  -1.062  1.00 44.06           C  
ATOM    124  HA  HIS A   9      18.141  -2.898  -0.584  1.00 44.06           H  
ATOM    125  C   HIS A   9      18.204  -4.782  -1.565  1.00 44.06           C  
ATOM    126  CB  HIS A   9      19.437  -2.653  -2.219  1.00 44.06           C  
ATOM    127  HB2 HIS A   9      18.763  -2.747  -3.070  1.00 44.06           H  
ATOM    128  HB3 HIS A   9      20.422  -3.003  -2.529  1.00 44.06           H  
ATOM    129  O   HIS A   9      18.705  -5.444  -2.478  1.00 44.06           O  
ATOM    130  CG  HIS A   9      19.494  -1.192  -1.852  1.00 44.06           C  
ATOM    131  CD2 HIS A   9      20.615  -0.433  -1.652  1.00 44.06           C  
ATOM    132  HD2 HIS A   9      21.637  -0.775  -1.723  1.00 44.06           H  
ATOM    133  ND1 HIS A   9      18.407  -0.366  -1.665  1.00 44.06           N  
ATOM    134  HD1 HIS A   9      17.433  -0.613  -1.767  1.00 44.06           H  
ATOM    135  CE1 HIS A   9      18.864   0.861  -1.369  1.00 44.06           C  
ATOM    136  HE1 HIS A   9      18.246   1.728  -1.189  1.00 44.06           H  
ATOM    137  NE2 HIS A   9      20.206   0.870  -1.356  1.00 44.06           N  
ATOM    138  N   PRO A  10      17.016  -5.119  -1.025  1.00 43.58           N  
ATOM    139  CA  PRO A  10      16.161  -6.145  -1.602  1.00 43.58           C  
ATOM    140  HA  PRO A  10      16.749  -7.023  -1.873  1.00 43.58           H  
ATOM    141  C   PRO A  10      15.459  -5.601  -2.857  1.00 43.58           C  
ATOM    142  CB  PRO A  10      15.189  -6.531  -0.481  1.00 43.58           C  
ATOM    143  HB2 PRO A  10      14.232  -6.883  -0.867  1.00 43.58           H  
ATOM    144  HB3 PRO A  10      15.646  -7.296   0.147  1.00 43.58           H  
ATOM    145  O   PRO A  10      14.491  -4.855  -2.767  1.00 43.58           O  
ATOM    146  CG  PRO A  10      15.036  -5.240   0.323  1.00 43.58           C  
ATOM    147  HG2 PRO A  10      14.257  -4.620  -0.121  1.00 43.58           H  
ATOM    148  HG3 PRO A  10      14.807  -5.441   1.369  1.00 43.58           H  
ATOM    149  CD  PRO A  10      16.392  -4.548   0.166  1.00 43.58           C  
ATOM    150  HD2 PRO A  10      17.013  -4.754   1.037  1.00 43.58           H  
ATOM    151  HD3 PRO A  10      16.235  -3.475   0.061  1.00 43.58           H  
ATOM    152  N   GLY A  11      15.934  -6.016  -4.034  1.00 43.48           N  
ATOM    153  H   GLY A  11      16.794  -6.546  -4.027  1.00 43.48           H  
ATOM    154  CA  GLY A  11      15.180  -5.918  -5.286  1.00 43.48           C  
ATOM    155  HA2 GLY A  11      14.133  -6.141  -5.080  1.00 43.48           H  
ATOM    156  HA3 GLY A  11      15.546  -6.680  -5.975  1.00 43.48           H  
ATOM    157  C   GLY A  11      15.220  -4.569  -6.008  1.00 43.48           C  
ATOM    158  O   GLY A  11      14.222  -3.856  -6.051  1.00 43.48           O  
ATOM    159  N   TYR A  12      16.315  -4.295  -6.722  1.00 47.07           N  
ATOM    160  H   TYR A  12      17.114  -4.907  -6.637  1.00 47.07           H  
ATOM    161  CA  TYR A  12      16.233  -3.473  -7.933  1.00 47.07           C  
ATOM    162  HA  TYR A  12      15.341  -2.849  -7.886  1.00 47.07           H  
ATOM    163  C   TYR A  12      16.079  -4.387  -9.149  1.00 47.07           C  
ATOM    164  CB  TYR A  12      17.422  -2.515  -8.052  1.00 47.07           C  
ATOM    165  HB2 TYR A  12      17.423  -2.084  -9.053  1.00 47.07           H  
ATOM    166  HB3 TYR A  12      18.351  -3.072  -7.930  1.00 47.07           H  
ATOM    167  O   TYR A  12      16.953  -5.198  -9.454  1.00 47.07           O  
ATOM    168  CG  TYR A  12      17.357  -1.374  -7.055  1.00 47.07           C  
ATOM    169  CD1 TYR A  12      16.355  -0.390  -7.180  1.00 47.07           C  
ATOM    170  HD1 TYR A  12      15.646  -0.441  -7.993  1.00 47.07           H  
ATOM    171  CD2 TYR A  12      18.281  -1.303  -5.996  1.00 47.07           C  
ATOM    172  HD2 TYR A  12      19.057  -2.048  -5.899  1.00 47.07           H  
ATOM    173  CE1 TYR A  12      16.255   0.648  -6.233  1.00 47.07           C  
ATOM    174  HE1 TYR A  12      15.471   1.385  -6.319  1.00 47.07           H  
ATOM    175  CE2 TYR A  12      18.201  -0.251  -5.065  1.00 47.07           C  
ATOM    176  HE2 TYR A  12      18.928  -0.163  -4.271  1.00 47.07           H  
ATOM    177  OH  TYR A  12      17.086   1.700  -4.239  1.00 47.07           O  
ATOM    178  HH  TYR A  12      16.357   2.297  -4.424  1.00 47.07           H  
ATOM    179  CZ  TYR A  12      17.178   0.713  -5.167  1.00 47.07           C  
ATOM    180  N   ILE A  13      14.937  -4.268  -9.823  1.00 47.60           N  
ATOM    181  H   ILE A  13      14.270  -3.579  -9.505  1.00 47.60           H  
ATOM    182  CA  ILE A  13      14.632  -4.979 -11.065  1.00 47.60           C  
ATOM    183  HA  ILE A  13      15.002  -6.001 -10.983  1.00 47.60           H  
ATOM    184  C   ILE A  13      15.381  -4.274 -12.207  1.00 47.60           C  
ATOM    185  CB  ILE A  13      13.099  -5.027 -11.297  1.00 47.60           C  
ATOM    186  HB  ILE A  13      12.753  -4.008 -11.474  1.00 47.60           H  
ATOM    187  O   ILE A  13      15.398  -3.045 -12.268  1.00 47.60           O  
ATOM    188  CG1 ILE A  13      12.343  -5.587 -10.062  1.00 47.60           C  
ATOM    189 HG12 ILE A  13      12.644  -5.046  -9.165  1.00 47.60           H  
ATOM    190 HG13 ILE A  13      12.604  -6.636  -9.921  1.00 47.60           H  
ATOM    191  CG2 ILE A  13      12.776  -5.871 -12.545  1.00 47.60           C  
ATOM    192 HG21 ILE A  13      13.263  -5.455 -13.427  1.00 47.60           H  
ATOM    193 HG22 ILE A  13      11.704  -5.857 -12.744  1.00 47.60           H  
ATOM    194 HG23 ILE A  13      13.099  -6.903 -12.403  1.00 47.60           H  
ATOM    195  CD1 ILE A  13      10.816  -5.458 -10.143  1.00 47.60           C  
ATOM    196 HD11 ILE A  13      10.380  -5.757  -9.190  1.00 47.60           H  
ATOM    197 HD12 ILE A  13      10.415  -6.104 -10.923  1.00 47.60           H  
ATOM    198 HD13 ILE A  13      10.541  -4.423 -10.347  1.00 47.60           H  
ATOM    199  N   ASN A  14      15.995  -5.032 -13.121  1.00 44.48           N  
ATOM    200  H   ASN A  14      15.932  -6.037 -13.039  1.00 44.48           H  
ATOM    201  CA  ASN A  14      16.579  -4.460 -14.336  1.00 44.48           C  
ATOM    202  HA  ASN A  14      17.232  -3.629 -14.067  1.00 44.48           H  
ATOM    203  C   ASN A  14      15.462  -3.901 -15.231  1.00 44.48           C  
ATOM    204  CB  ASN A  14      17.414  -5.516 -15.091  1.00 44.48           C  
ATOM    205  HB2 ASN A  14      16.959  -6.502 -14.997  1.00 44.48           H  
ATOM    206  HB3 ASN A  14      17.424  -5.265 -16.152  1.00 44.48           H  
ATOM    207  O   ASN A  14      14.743  -4.666 -15.871  1.00 44.48           O  
ATOM    208  CG  ASN A  14      18.863  -5.541 -14.654  1.00 44.48           C  
ATOM    209  ND2 ASN A  14      19.336  -6.630 -14.092  1.00 44.48           N  
ATOM    210 HD21 ASN A  14      18.746  -7.437 -13.948  1.00 44.48           H  
ATOM    211 HD22 ASN A  14      20.303  -6.586 -13.803  1.00 44.48           H  
ATOM    212  OD1 ASN A  14      19.599  -4.588 -14.815  1.00 44.48           O  
ATOM    213  N   PHE A  15      15.335  -2.576 -15.299  1.00 44.66           N  
ATOM    214  H   PHE A  15      15.905  -2.002 -14.695  1.00 44.66           H  
ATOM    215  CA  PHE A  15      14.482  -1.915 -16.284  1.00 44.66           C  
ATOM    216  HA  PHE A  15      13.581  -2.511 -16.429  1.00 44.66           H  
ATOM    217  C   PHE A  15      15.214  -1.826 -17.627  1.00 44.66           C  
ATOM    218  CB  PHE A  15      14.048  -0.532 -15.779  1.00 44.66           C  
ATOM    219  HB2 PHE A  15      13.534  -0.013 -16.588  1.00 44.66           H  
ATOM    220  HB3 PHE A  15      14.932   0.055 -15.529  1.00 44.66           H  
ATOM    221  O   PHE A  15      16.329  -1.307 -17.699  1.00 44.66           O  
ATOM    222  CG  PHE A  15      13.116  -0.585 -14.582  1.00 44.66           C  
ATOM    223  CD1 PHE A  15      11.741  -0.822 -14.773  1.00 44.66           C  
ATOM    224  HD1 PHE A  15      11.347  -0.953 -15.770  1.00 44.66           H  
ATOM    225  CD2 PHE A  15      13.619  -0.421 -13.277  1.00 44.66           C  
ATOM    226  HD2 PHE A  15      14.675  -0.261 -13.119  1.00 44.66           H  
ATOM    227  CE1 PHE A  15      10.875  -0.892 -13.667  1.00 44.66           C  
ATOM    228  HE1 PHE A  15       9.821  -1.074 -13.817  1.00 44.66           H  
ATOM    229  CE2 PHE A  15      12.752  -0.489 -12.172  1.00 44.66           C  
ATOM    230  HE2 PHE A  15      13.145  -0.371 -11.172  1.00 44.66           H  
ATOM    231  CZ  PHE A  15      11.380  -0.725 -12.366  1.00 44.66           C  
ATOM    232  HZ  PHE A  15      10.715  -0.781 -11.517  1.00 44.66           H  
ATOM    233  N   SER A  16      14.580  -2.316 -18.694  1.00 43.89           N  
ATOM    234  H   SER A  16      13.714  -2.818 -18.566  1.00 43.89           H  
ATOM    235  CA  SER A  16      15.098  -2.211 -20.061  1.00 43.89           C  
ATOM    236  HA  SER A  16      16.035  -2.765 -20.118  1.00 43.89           H  
ATOM    237  C   SER A  16      15.356  -0.752 -20.441  1.00 43.89           C  
ATOM    238  CB  SER A  16      14.112  -2.829 -21.060  1.00 43.89           C  
ATOM    239  HB2 SER A  16      13.187  -2.253 -21.065  1.00 43.89           H  
ATOM    240  HB3 SER A  16      14.546  -2.809 -22.060  1.00 43.89           H  
ATOM    241  O   SER A  16      14.541   0.127 -20.153  1.00 43.89           O  
ATOM    242  OG  SER A  16      13.830  -4.164 -20.694  1.00 43.89           O  
ATOM    243  HG  SER A  16      13.290  -4.560 -21.381  1.00 43.89           H  
ATOM    244  N   TYR A  17      16.470  -0.496 -21.133  1.00 47.06           N  
ATOM    245  H   TYR A  17      17.091  -1.266 -21.334  1.00 47.06           H  
ATOM    246  CA  TYR A  17      16.926   0.860 -21.479  1.00 47.06           C  
ATOM    247  HA  TYR A  17      17.101   1.397 -20.548  1.00 47.06           H  
ATOM    248  C   TYR A  17      15.885   1.670 -22.278  1.00 47.06           C  
ATOM    249  CB  TYR A  17      18.261   0.753 -22.240  1.00 47.06           C  
ATOM    250  HB2 TYR A  17      18.657  -0.259 -22.152  1.00 47.06           H  
ATOM    251  HB3 TYR A  17      18.091   0.925 -23.303  1.00 47.06           H  
ATOM    252  O   TYR A  17      15.838   2.892 -22.171  1.00 47.06           O  
ATOM    253  CG  TYR A  17      19.338   1.699 -21.743  1.00 47.06           C  
ATOM    254  CD1 TYR A  17      19.576   2.919 -22.404  1.00 47.06           C  
ATOM    255  HD1 TYR A  17      18.971   3.196 -23.255  1.00 47.06           H  
ATOM    256  CD2 TYR A  17      20.123   1.338 -20.629  1.00 47.06           C  
ATOM    257  HD2 TYR A  17      19.937   0.402 -20.123  1.00 47.06           H  
ATOM    258  CE1 TYR A  17      20.606   3.772 -21.960  1.00 47.06           C  
ATOM    259  HE1 TYR A  17      20.804   4.701 -22.474  1.00 47.06           H  
ATOM    260  CE2 TYR A  17      21.154   2.186 -20.183  1.00 47.06           C  
ATOM    261  HE2 TYR A  17      21.756   1.898 -19.334  1.00 47.06           H  
ATOM    262  OH  TYR A  17      22.389   4.232 -20.424  1.00 47.06           O  
ATOM    263  HH  TYR A  17      22.904   3.820 -19.726  1.00 47.06           H  
ATOM    264  CZ  TYR A  17      21.398   3.406 -20.852  1.00 47.06           C  
ATOM    265  N   GLU A  18      15.002   0.984 -23.009  1.00 46.54           N  
ATOM    266  H   GLU A  18      15.122  -0.017 -23.069  1.00 46.54           H  
ATOM    267  CA  GLU A  18      13.906   1.556 -23.802  1.00 46.54           C  
ATOM    268  HA  GLU A  18      14.307   2.340 -24.444  1.00 46.54           H  
ATOM    269  C   GLU A  18      12.792   2.206 -22.956  1.00 46.54           C  
ATOM    270  CB  GLU A  18      13.330   0.449 -24.702  1.00 46.54           C  
ATOM    271  HB2 GLU A  18      12.963  -0.360 -24.069  1.00 46.54           H  
ATOM    272  HB3 GLU A  18      12.495   0.853 -25.273  1.00 46.54           H  
ATOM    273  O   GLU A  18      12.085   3.082 -23.449  1.00 46.54           O  
ATOM    274  CG  GLU A  18      14.388  -0.090 -25.683  1.00 46.54           C  
ATOM    275  HG2 GLU A  18      14.747   0.740 -26.293  1.00 46.54           H  
ATOM    276  HG3 GLU A  18      15.237  -0.484 -25.124  1.00 46.54           H  
ATOM    277  CD  GLU A  18      13.852  -1.209 -26.582  1.00 46.54           C  
ATOM    278  OE1 GLU A  18      14.214  -1.201 -27.778  1.00 46.54           O  
ATOM    279  OE2 GLU A  18      13.136  -2.083 -26.043  1.00 46.54           O  
ATOM    280  N   VAL A  19      12.664   1.855 -21.668  1.00 51.11           N  
ATOM    281  H   VAL A  19      13.289   1.151 -21.303  1.00 51.11           H  
ATOM    282  CA  VAL A  19      11.690   2.474 -20.743  1.00 51.11           C  
ATOM    283  HA  VAL A  19      10.785   2.709 -21.303  1.00 51.11           H  
ATOM    284  C   VAL A  19      12.213   3.805 -20.173  1.00 51.11           C  
ATOM    285  CB  VAL A  19      11.299   1.481 -19.622  1.00 51.11           C  
ATOM    286  HB  VAL A  19      12.178   1.270 -19.012  1.00 51.11           H  
ATOM    287  O   VAL A  19      11.434   4.670 -19.777  1.00 51.11           O  
ATOM    288  CG1 VAL A  19      10.193   2.021 -18.704  1.00 51.11           C  
ATOM    289 HG11 VAL A  19       9.905   1.261 -17.977  1.00 51.11           H  
ATOM    290 HG12 VAL A  19       9.322   2.303 -19.294  1.00 51.11           H  
ATOM    291 HG13 VAL A  19      10.550   2.890 -18.152  1.00 51.11           H  
ATOM    292  CG2 VAL A  19      10.781   0.154 -20.200  1.00 51.11           C  
ATOM    293 HG21 VAL A  19      11.563  -0.341 -20.775  1.00 51.11           H  
ATOM    294 HG22 VAL A  19      10.483  -0.516 -19.393  1.00 51.11           H  
ATOM    295 HG23 VAL A  19       9.925   0.338 -20.849  1.00 51.11           H  
ATOM    296  N   LEU A  20      13.536   4.017 -20.165  1.00 50.06           N  
ATOM    297  H   LEU A  20      14.126   3.312 -20.582  1.00 50.06           H  
ATOM    298  CA  LEU A  20      14.172   5.224 -19.613  1.00 50.06           C  
ATOM    299  HA  LEU A  20      13.543   5.609 -18.811  1.00 50.06           H  
ATOM    300  C   LEU A  20      14.293   6.384 -20.618  1.00 50.06           C  
ATOM    301  CB  LEU A  20      15.542   4.839 -19.022  1.00 50.06           C  
ATOM    302  HB2 LEU A  20      16.082   4.245 -19.759  1.00 50.06           H  
ATOM    303  HB3 LEU A  20      16.122   5.744 -18.841  1.00 50.06           H  
ATOM    304  O   LEU A  20      14.608   7.509 -20.220  1.00 50.06           O  
ATOM    305  CG  LEU A  20      15.447   4.054 -17.699  1.00 50.06           C  
ATOM    306  HG  LEU A  20      14.756   3.219 -17.812  1.00 50.06           H  
ATOM    307  CD1 LEU A  20      16.822   3.496 -17.332  1.00 50.06           C  
ATOM    308 HD11 LEU A  20      16.748   2.916 -16.412  1.00 50.06           H  
ATOM    309 HD12 LEU A  20      17.539   4.306 -17.197  1.00 50.06           H  
ATOM    310 HD13 LEU A  20      17.167   2.832 -18.125  1.00 50.06           H  
ATOM    311  CD2 LEU A  20      14.981   4.944 -16.540  1.00 50.06           C  
ATOM    312 HD21 LEU A  20      15.636   5.808 -16.436  1.00 50.06           H  
ATOM    313 HD22 LEU A  20      14.990   4.369 -15.614  1.00 50.06           H  
ATOM    314 HD23 LEU A  20      13.958   5.279 -16.712  1.00 50.06           H  
ATOM    315  N   THR A  21      14.040   6.140 -21.905  1.00 46.16           N  
ATOM    316  H   THR A  21      13.874   5.184 -22.187  1.00 46.16           H  
ATOM    317  CA  THR A  21      14.194   7.133 -22.979  1.00 46.16           C  
ATOM    318  HA  THR A  21      15.165   7.604 -22.828  1.00 46.16           H  
ATOM    319  C   THR A  21      13.152   8.267 -22.951  1.00 46.16           C  
ATOM    320  CB  THR A  21      14.238   6.464 -24.366  1.00 46.16           C  
ATOM    321  HB  THR A  21      13.226   6.359 -24.759  1.00 46.16           H  
ATOM    322  O   THR A  21      13.571   9.428 -22.975  1.00 46.16           O  
ATOM    323  CG2 THR A  21      15.089   7.271 -25.345  1.00 46.16           C  
ATOM    324 HG21 THR A  21      14.684   8.279 -25.443  1.00 46.16           H  
ATOM    325 HG22 THR A  21      16.118   7.326 -24.992  1.00 46.16           H  
ATOM    326 HG23 THR A  21      15.071   6.793 -26.324  1.00 46.16           H  
ATOM    327  OG1 THR A  21      14.823   5.187 -24.291  1.00 46.16           O  
ATOM    328  HG1 THR A  21      14.555   4.689 -25.066  1.00 46.16           H  
ATOM    329  N   PRO A  22      11.823   8.019 -22.845  1.00 45.26           N  
ATOM    330  CA  PRO A  22      10.835   9.107 -22.865  1.00 45.26           C  
ATOM    331  HA  PRO A  22      11.013   9.747 -23.729  1.00 45.26           H  
ATOM    332  C   PRO A  22      10.891   9.996 -21.610  1.00 45.26           C  
ATOM    333  CB  PRO A  22       9.473   8.423 -23.038  1.00 45.26           C  
ATOM    334  HB2 PRO A  22       8.673   8.957 -22.525  1.00 45.26           H  
ATOM    335  HB3 PRO A  22       9.245   8.338 -24.100  1.00 45.26           H  
ATOM    336  O   PRO A  22      10.636  11.199 -21.691  1.00 45.26           O  
ATOM    337  CG  PRO A  22       9.685   7.027 -22.454  1.00 45.26           C  
ATOM    338  HG2 PRO A  22       9.006   6.296 -22.893  1.00 45.26           H  
ATOM    339  HG3 PRO A  22       9.567   7.058 -21.371  1.00 45.26           H  
ATOM    340  CD  PRO A  22      11.142   6.726 -22.803  1.00 45.26           C  
ATOM    341  HD2 PRO A  22      11.556   6.061 -22.045  1.00 45.26           H  
ATOM    342  HD3 PRO A  22      11.191   6.251 -23.783  1.00 45.26           H  
ATOM    343  N   LEU A  23      11.296   9.444 -20.457  1.00 51.65           N  
ATOM    344  H   LEU A  23      11.506   8.456 -20.450  1.00 51.65           H  
ATOM    345  CA  LEU A  23      11.335  10.180 -19.187  1.00 51.65           C  
ATOM    346  HA  LEU A  23      10.349  10.621 -19.039  1.00 51.65           H  
ATOM    347  C   LEU A  23      12.347  11.343 -19.192  1.00 51.65           C  
ATOM    348  CB  LEU A  23      11.638   9.205 -18.027  1.00 51.65           C  
ATOM    349  HB2 LEU A  23      12.661   9.369 -17.690  1.00 51.65           H  
ATOM    350  HB3 LEU A  23      11.580   8.170 -18.365  1.00 51.65           H  
ATOM    351  O   LEU A  23      12.127  12.359 -18.533  1.00 51.65           O  
ATOM    352  CG  LEU A  23      10.670   9.404 -16.843  1.00 51.65           C  
ATOM    353  HG  LEU A  23      10.372  10.451 -16.782  1.00 51.65           H  
ATOM    354  CD1 LEU A  23       9.426   8.532 -17.022  1.00 51.65           C  
ATOM    355 HD11 LEU A  23       8.926   8.788 -17.956  1.00 51.65           H  
ATOM    356 HD12 LEU A  23       9.699   7.477 -17.040  1.00 51.65           H  
ATOM    357 HD13 LEU A  23       8.732   8.706 -16.199  1.00 51.65           H  
ATOM    358  CD2 LEU A  23      11.334   9.035 -15.518  1.00 51.65           C  
ATOM    359 HD21 LEU A  23      12.201   9.673 -15.349  1.00 51.65           H  
ATOM    360 HD22 LEU A  23      11.650   7.991 -15.539  1.00 51.65           H  
ATOM    361 HD23 LEU A  23      10.626   9.177 -14.702  1.00 51.65           H  
ATOM    362  N   LYS A  24      13.452  11.213 -19.941  1.00 51.77           N  
ATOM    363  H   LYS A  24      13.561  10.361 -20.472  1.00 51.77           H  
ATOM    364  CA  LYS A  24      14.478  12.266 -20.052  1.00 51.77           C  
ATOM    365  HA  LYS A  24      14.616  12.727 -19.074  1.00 51.77           H  
ATOM    366  C   LYS A  24      14.051  13.414 -20.967  1.00 51.77           C  
ATOM    367  CB  LYS A  24      15.818  11.664 -20.498  1.00 51.77           C  
ATOM    368  HB2 LYS A  24      15.658  10.981 -21.333  1.00 51.77           H  
ATOM    369  HB3 LYS A  24      16.471  12.471 -20.831  1.00 51.77           H  
ATOM    370  O   LYS A  24      14.333  14.564 -20.646  1.00 51.77           O  
ATOM    371  CG  LYS A  24      16.508  10.931 -19.337  1.00 51.77           C  
ATOM    372  HG2 LYS A  24      15.875  10.113 -18.992  1.00 51.77           H  
ATOM    373  HG3 LYS A  24      16.661  11.631 -18.516  1.00 51.77           H  
ATOM    374  CD  LYS A  24      17.864  10.369 -19.778  1.00 51.77           C  
ATOM    375  HD2 LYS A  24      17.698   9.624 -20.556  1.00 51.77           H  
ATOM    376  HD3 LYS A  24      18.477  11.176 -20.178  1.00 51.77           H  
ATOM    377  CE  LYS A  24      18.576   9.724 -18.583  1.00 51.77           C  
ATOM    378  HE2 LYS A  24      17.914   8.970 -18.158  1.00 51.77           H  
ATOM    379  HE3 LYS A  24      18.745  10.488 -17.824  1.00 51.77           H  
ATOM    380  NZ  LYS A  24      19.861   9.102 -18.990  1.00 51.77           N  
ATOM    381  HZ1 LYS A  24      20.321   8.679 -18.196  1.00 51.77           H  
ATOM    382  HZ2 LYS A  24      19.695   8.381 -19.678  1.00 51.77           H  
ATOM    383  HZ3 LYS A  24      20.479   9.791 -19.395  1.00 51.77           H  
ATOM    384  N   TRP A  25      13.335  13.124 -22.055  1.00 47.83           N  
ATOM    385  H   TRP A  25      13.101  12.159 -22.240  1.00 47.83           H  
ATOM    386  CA  TRP A  25      12.805  14.158 -22.955  1.00 47.83           C  
ATOM    387  HA  TRP A  25      13.624  14.798 -23.283  1.00 47.83           H  
ATOM    388  C   TRP A  25      11.814  15.080 -22.233  1.00 47.83           C  
ATOM    389  CB  TRP A  25      12.180  13.497 -24.197  1.00 47.83           C  
ATOM    390  HB2 TRP A  25      12.093  12.420 -24.050  1.00 47.83           H  
ATOM    391  HB3 TRP A  25      11.166  13.875 -24.328  1.00 47.83           H  
ATOM    392  O   TRP A  25      11.929  16.303 -22.315  1.00 47.83           O  
ATOM    393  CG  TRP A  25      12.923  13.742 -25.474  1.00 47.83           C  
ATOM    394  CD1 TRP A  25      14.228  13.462 -25.696  1.00 47.83           C  
ATOM    395  HD1 TRP A  25      14.893  13.012 -24.974  1.00 47.83           H  
ATOM    396  CD2 TRP A  25      12.426  14.335 -26.716  1.00 47.83           C  
ATOM    397  CE2 TRP A  25      13.504  14.399 -27.649  1.00 47.83           C  
ATOM    398  CE3 TRP A  25      11.175  14.828 -27.148  1.00 47.83           C  
ATOM    399  HE3 TRP A  25      10.332  14.801 -26.473  1.00 47.83           H  
ATOM    400  NE1 TRP A  25      14.576  13.854 -26.975  1.00 47.83           N  
ATOM    401  HE1 TRP A  25      15.502  13.751 -27.364  1.00 47.83           H  
ATOM    402  CH2 TRP A  25      12.096  15.411 -29.337  1.00 47.83           C  
ATOM    403  HH2 TRP A  25      11.961  15.825 -30.325  1.00 47.83           H  
ATOM    404  CZ2 TRP A  25      13.355  14.928 -28.939  1.00 47.83           C  
ATOM    405  HZ2 TRP A  25      14.194  14.965 -29.618  1.00 47.83           H  
ATOM    406  CZ3 TRP A  25      11.011  15.358 -28.444  1.00 47.83           C  
ATOM    407  HZ3 TRP A  25      10.047  15.734 -28.753  1.00 47.83           H  
ATOM    408  N   TYR A  26      10.904  14.503 -21.444  1.00 49.58           N  
ATOM    409  H   TYR A  26      10.840  13.495 -21.433  1.00 49.58           H  
ATOM    410  CA  TYR A  26       9.902  15.272 -20.701  1.00 49.58           C  
ATOM    411  HA  TYR A  26       9.439  15.969 -21.399  1.00 49.58           H  
ATOM    412  C   TYR A  26      10.518  16.123 -19.569  1.00 49.58           C  
ATOM    413  CB  TYR A  26       8.825  14.292 -20.212  1.00 49.58           C  
ATOM    414  HB2 TYR A  26       8.625  13.570 -21.005  1.00 49.58           H  
ATOM    415  HB3 TYR A  26       9.217  13.735 -19.361  1.00 49.58           H  
ATOM    416  O   TYR A  26      10.113  17.268 -19.369  1.00 49.58           O  
ATOM    417  CG  TYR A  26       7.492  14.919 -19.852  1.00 49.58           C  
ATOM    418  CD1 TYR A  26       6.927  14.697 -18.582  1.00 49.58           C  
ATOM    419  HD1 TYR A  26       7.451  14.104 -17.847  1.00 49.58           H  
ATOM    420  CD2 TYR A  26       6.782  15.672 -20.812  1.00 49.58           C  
ATOM    421  HD2 TYR A  26       7.197  15.828 -21.797  1.00 49.58           H  
ATOM    422  CE1 TYR A  26       5.660  15.228 -18.272  1.00 49.58           C  
ATOM    423  HE1 TYR A  26       5.211  15.057 -17.305  1.00 49.58           H  
ATOM    424  CE2 TYR A  26       5.535  16.240 -20.490  1.00 49.58           C  
ATOM    425  HE2 TYR A  26       5.012  16.842 -21.219  1.00 49.58           H  
ATOM    426  OH  TYR A  26       3.788  16.589 -18.874  1.00 49.58           O  
ATOM    427  HH  TYR A  26       3.424  17.127 -19.581  1.00 49.58           H  
ATOM    428  CZ  TYR A  26       4.975  16.025 -19.213  1.00 49.58           C  
ATOM    429  N   GLN A  27      11.567  15.631 -18.890  1.00 51.73           N  
ATOM    430  H   GLN A  27      11.863  14.683 -19.072  1.00 51.73           H  
ATOM    431  CA  GLN A  27      12.319  16.439 -17.913  1.00 51.73           C  
ATOM    432  HA  GLN A  27      11.610  16.883 -17.215  1.00 51.73           H  
ATOM    433  C   GLN A  27      13.085  17.611 -18.546  1.00 51.73           C  
ATOM    434  CB  GLN A  27      13.309  15.575 -17.116  1.00 51.73           C  
ATOM    435  HB2 GLN A  27      13.862  14.920 -17.790  1.00 51.73           H  
ATOM    436  HB3 GLN A  27      14.022  16.243 -16.632  1.00 51.73           H  
ATOM    437  O   GLN A  27      13.162  18.676 -17.931  1.00 51.73           O  
ATOM    438  CG  GLN A  27      12.625  14.743 -16.024  1.00 51.73           C  
ATOM    439  HG2 GLN A  27      11.985  15.390 -15.423  1.00 51.73           H  
ATOM    440  HG3 GLN A  27      11.995  13.986 -16.491  1.00 51.73           H  
ATOM    441  CD  GLN A  27      13.622  14.068 -15.083  1.00 51.73           C  
ATOM    442  NE2 GLN A  27      13.253  12.961 -14.478  1.00 51.73           N  
ATOM    443 HE21 GLN A  27      13.910  12.564 -13.821  1.00 51.73           H  
ATOM    444 HE22 GLN A  27      12.333  12.576 -14.640  1.00 51.73           H  
ATOM    445  OE1 GLN A  27      14.731  14.523 -14.841  1.00 51.73           O  
ATOM    446  N   SER A  28      13.645  17.447 -19.750  1.00 44.99           N  
ATOM    447  H   SER A  28      13.619  16.538 -20.191  1.00 44.99           H  
ATOM    448  CA  SER A  28      14.311  18.552 -20.455  1.00 44.99           C  
ATOM    449  HA  SER A  28      15.017  19.027 -19.774  1.00 44.99           H  
ATOM    450  C   SER A  28      13.329  19.641 -20.888  1.00 44.99           C  
ATOM    451  CB  SER A  28      15.097  18.051 -21.669  1.00 44.99           C  
ATOM    452  HB2 SER A  28      15.228  18.871 -22.376  1.00 44.99           H  
ATOM    453  HB3 SER A  28      14.554  17.245 -22.163  1.00 44.99           H  
ATOM    454  O   SER A  28      13.668  20.816 -20.784  1.00 44.99           O  
ATOM    455  OG  SER A  28      16.378  17.606 -21.260  1.00 44.99           O  
ATOM    456  HG  SER A  28      17.031  18.134 -21.725  1.00 44.99           H  
ATOM    457  N   MET A  29      12.112  19.280 -21.308  1.00 47.45           N  
ATOM    458  H   MET A  29      11.897  18.298 -21.403  1.00 47.45           H  
ATOM    459  CA  MET A  29      11.095  20.261 -21.707  1.00 47.45           C  
ATOM    460  HA  MET A  29      11.558  20.968 -22.395  1.00 47.45           H  
ATOM    461  C   MET A  29      10.580  21.084 -20.510  1.00 47.45           C  
ATOM    462  CB  MET A  29       9.978  19.531 -22.471  1.00 47.45           C  
ATOM    463  HB2 MET A  29      10.436  18.879 -23.216  1.00 47.45           H  
ATOM    464  HB3 MET A  29       9.405  18.912 -21.781  1.00 47.45           H  
ATOM    465  O   MET A  29      10.466  22.301 -20.612  1.00 47.45           O  
ATOM    466  CG  MET A  29       9.030  20.489 -23.201  1.00 47.45           C  
ATOM    467  HG2 MET A  29       8.498  21.083 -22.457  1.00 47.45           H  
ATOM    468  HG3 MET A  29       9.607  21.173 -23.823  1.00 47.45           H  
ATOM    469  SD  MET A  29       7.799  19.645 -24.239  1.00 47.45           S  
ATOM    470  CE  MET A  29       8.768  19.347 -25.744  1.00 47.45           C  
ATOM    471  HE1 MET A  29       8.149  18.833 -26.478  1.00 47.45           H  
ATOM    472  HE2 MET A  29       9.096  20.301 -26.158  1.00 47.45           H  
ATOM    473  HE3 MET A  29       9.638  18.733 -25.510  1.00 47.45           H  
ATOM    474  N   MET A  30      10.363  20.471 -19.338  1.00 46.26           N  
ATOM    475  H   MET A  30      10.436  19.464 -19.293  1.00 46.26           H  
ATOM    476  CA  MET A  30       9.897  21.215 -18.152  1.00 46.26           C  
ATOM    477  HA  MET A  30       9.065  21.853 -18.449  1.00 46.26           H  
ATOM    478  C   MET A  30      10.939  22.148 -17.517  1.00 46.26           C  
ATOM    479  CB  MET A  30       9.401  20.260 -17.063  1.00 46.26           C  
ATOM    480  HB2 MET A  30       9.280  20.833 -16.144  1.00 46.26           H  
ATOM    481  HB3 MET A  30      10.140  19.480 -16.877  1.00 46.26           H  
ATOM    482  O   MET A  30      10.563  23.107 -16.845  1.00 46.26           O  
ATOM    483  CG  MET A  30       8.050  19.628 -17.382  1.00 46.26           C  
ATOM    484  HG2 MET A  30       8.201  18.771 -18.037  1.00 46.26           H  
ATOM    485  HG3 MET A  30       7.414  20.353 -17.890  1.00 46.26           H  
ATOM    486  SD  MET A  30       7.213  19.111 -15.861  1.00 46.26           S  
ATOM    487  CE  MET A  30       5.982  18.013 -16.578  1.00 46.26           C  
ATOM    488  HE1 MET A  30       5.335  18.574 -17.253  1.00 46.26           H  
ATOM    489  HE2 MET A  30       6.512  17.240 -17.135  1.00 46.26           H  
ATOM    490  HE3 MET A  30       5.383  17.559 -15.789  1.00 46.26           H  
ATOM    491  N   ARG A  31      12.243  21.889 -17.680  1.00 52.78           N  
ATOM    492  H   ARG A  31      12.506  21.102 -18.257  1.00 52.78           H  
ATOM    493  CA  ARG A  31      13.292  22.676 -17.000  1.00 52.78           C  
ATOM    494  HA  ARG A  31      12.949  22.899 -15.990  1.00 52.78           H  
ATOM    495  C   ARG A  31      13.545  24.063 -17.593  1.00 52.78           C  
ATOM    496  CB  ARG A  31      14.594  21.866 -16.908  1.00 52.78           C  
ATOM    497  HB2 ARG A  31      15.437  22.546 -16.782  1.00 52.78           H  
ATOM    498  HB3 ARG A  31      14.749  21.301 -17.828  1.00 52.78           H  
ATOM    499  O   ARG A  31      14.263  24.832 -16.960  1.00 52.78           O  
ATOM    500  CG  ARG A  31      14.562  20.925 -15.699  1.00 52.78           C  
ATOM    501  HG2 ARG A  31      13.762  20.195 -15.819  1.00 52.78           H  
ATOM    502  HG3 ARG A  31      14.380  21.507 -14.796  1.00 52.78           H  
ATOM    503  CD  ARG A  31      15.905  20.206 -15.564  1.00 52.78           C  
ATOM    504  HD2 ARG A  31      16.069  19.608 -16.460  1.00 52.78           H  
ATOM    505  HD3 ARG A  31      16.693  20.955 -15.487  1.00 52.78           H  
ATOM    506  NE  ARG A  31      15.924  19.337 -14.373  1.00 52.78           N  
ATOM    507  HE  ARG A  31      15.044  19.224 -13.891  1.00 52.78           H  
ATOM    508  NH1 ARG A  31      18.137  18.749 -14.475  1.00 52.78           N  
ATOM    509 HH11 ARG A  31      18.930  18.250 -14.099  1.00 52.78           H  
ATOM    510 HH12 ARG A  31      18.233  19.341 -15.287  1.00 52.78           H  
ATOM    511  NH2 ARG A  31      16.847  17.915 -12.855  1.00 52.78           N  
ATOM    512 HH21 ARG A  31      17.633  17.379 -12.517  1.00 52.78           H  
ATOM    513 HH22 ARG A  31      15.943  17.813 -12.415  1.00 52.78           H  
ATOM    514  CZ  ARG A  31      16.965  18.674 -13.908  1.00 52.78           C  
ATOM    515  N   HIS A  32      12.994  24.378 -18.766  1.00 50.59           N  
ATOM    516  H   HIS A  32      12.406  23.697 -19.226  1.00 50.59           H  
ATOM    517  CA  HIS A  32      13.348  25.597 -19.497  1.00 50.59           C  
ATOM    518  HA  HIS A  32      14.196  26.064 -18.997  1.00 50.59           H  
ATOM    519  C   HIS A  32      12.295  26.714 -19.512  1.00 50.59           C  
ATOM    520  CB  HIS A  32      13.844  25.218 -20.902  1.00 50.59           C  
ATOM    521  HB2 HIS A  32      13.262  24.387 -21.301  1.00 50.59           H  
ATOM    522  HB3 HIS A  32      13.714  26.067 -21.572  1.00 50.59           H  
ATOM    523  O   HIS A  32      12.687  27.843 -19.790  1.00 50.59           O  
ATOM    524  CG  HIS A  32      15.312  24.869 -20.879  1.00 50.59           C  
ATOM    525  CD2 HIS A  32      15.874  23.622 -20.828  1.00 50.59           C  
ATOM    526  HD2 HIS A  32      15.334  22.687 -20.841  1.00 50.59           H  
ATOM    527  ND1 HIS A  32      16.340  25.779 -20.799  1.00 50.59           N  
ATOM    528  HD1 HIS A  32      16.233  26.784 -20.809  1.00 50.59           H  
ATOM    529  CE1 HIS A  32      17.493  25.099 -20.705  1.00 50.59           C  
ATOM    530  HE1 HIS A  32      18.472  25.549 -20.631  1.00 50.59           H  
ATOM    531  NE2 HIS A  32      17.263  23.775 -20.713  1.00 50.59           N  
ATOM    532  N   GLU A  33      11.016  26.463 -19.191  1.00 44.34           N  
ATOM    533  H   GLU A  33      10.736  25.508 -19.018  1.00 44.34           H  
ATOM    534  CA  GLU A  33       9.959  27.462 -19.472  1.00 44.34           C  
ATOM    535  HA  GLU A  33      10.427  28.400 -19.772  1.00 44.34           H  
ATOM    536  C   GLU A  33       9.063  27.901 -18.299  1.00 44.34           C  
ATOM    537  CB  GLU A  33       9.133  27.020 -20.694  1.00 44.34           C  
ATOM    538  HB2 GLU A  33       8.715  26.029 -20.519  1.00 44.34           H  
ATOM    539  HB3 GLU A  33       8.315  27.727 -20.838  1.00 44.34           H  
ATOM    540  O   GLU A  33       8.429  28.945 -18.418  1.00 44.34           O  
ATOM    541  CG  GLU A  33      10.001  27.016 -21.965  1.00 44.34           C  
ATOM    542  HG2 GLU A  33      10.682  26.166 -21.932  1.00 44.34           H  
ATOM    543  HG3 GLU A  33      10.606  27.923 -21.983  1.00 44.34           H  
ATOM    544  CD  GLU A  33       9.169  26.948 -23.251  1.00 44.34           C  
ATOM    545  OE1 GLU A  33       9.434  27.776 -24.152  1.00 44.34           O  
ATOM    546  OE2 GLU A  33       8.304  26.047 -23.336  1.00 44.34           O  
ATOM    547  N   TYR A  34       9.026  27.205 -17.151  1.00 42.35           N  
ATOM    548  H   TYR A  34       9.571  26.358 -17.074  1.00 42.35           H  
ATOM    549  CA  TYR A  34       8.088  27.559 -16.063  1.00 42.35           C  
ATOM    550  HA  TYR A  34       7.734  28.577 -16.223  1.00 42.35           H  
ATOM    551  C   TYR A  34       8.704  27.594 -14.651  1.00 42.35           C  
ATOM    552  CB  TYR A  34       6.828  26.683 -16.162  1.00 42.35           C  
ATOM    553  HB2 TYR A  34       7.113  25.631 -16.164  1.00 42.35           H  
ATOM    554  HB3 TYR A  34       6.205  26.858 -15.285  1.00 42.35           H  
ATOM    555  O   TYR A  34       8.449  26.711 -13.828  1.00 42.35           O  
ATOM    556  CG  TYR A  34       6.003  27.004 -17.396  1.00 42.35           C  
ATOM    557  CD1 TYR A  34       5.179  28.147 -17.405  1.00 42.35           C  
ATOM    558  HD1 TYR A  34       5.101  28.762 -16.521  1.00 42.35           H  
ATOM    559  CD2 TYR A  34       6.133  26.223 -18.561  1.00 42.35           C  
ATOM    560  HD2 TYR A  34       6.790  25.365 -18.572  1.00 42.35           H  
ATOM    561  CE1 TYR A  34       4.492  28.516 -18.578  1.00 42.35           C  
ATOM    562  HE1 TYR A  34       3.876  29.403 -18.588  1.00 42.35           H  
ATOM    563  CE2 TYR A  34       5.450  26.589 -19.737  1.00 42.35           C  
ATOM    564  HE2 TYR A  34       5.573  26.021 -20.647  1.00 42.35           H  
ATOM    565  OH  TYR A  34       3.976  28.093 -20.883  1.00 42.35           O  
ATOM    566  HH  TYR A  34       3.537  28.941 -20.789  1.00 42.35           H  
ATOM    567  CZ  TYR A  34       4.633  27.737 -19.748  1.00 42.35           C  
ATOM    568  N   PRO A  35       9.478  28.644 -14.312  1.00 49.51           N  
ATOM    569  CA  PRO A  35       9.756  28.985 -12.925  1.00 49.51           C  
ATOM    570  HA  PRO A  35      10.037  28.096 -12.361  1.00 49.51           H  
ATOM    571  C   PRO A  35       8.510  29.630 -12.290  1.00 49.51           C  
ATOM    572  CB  PRO A  35      10.949  29.942 -12.991  1.00 49.51           C  
ATOM    573  HB2 PRO A  35      11.872  29.364 -13.040  1.00 49.51           H  
ATOM    574  HB3 PRO A  35      10.974  30.628 -12.144  1.00 49.51           H  
ATOM    575  O   PRO A  35       8.021  30.649 -12.768  1.00 49.51           O  
ATOM    576  CG  PRO A  35      10.742  30.680 -14.316  1.00 49.51           C  
ATOM    577  HG2 PRO A  35      10.098  31.546 -14.162  1.00 49.51           H  
ATOM    578  HG3 PRO A  35      11.690  30.992 -14.754  1.00 49.51           H  
ATOM    579  CD  PRO A  35      10.023  29.660 -15.206  1.00 49.51           C  
ATOM    580  HD2 PRO A  35      10.738  29.198 -15.888  1.00 49.51           H  
ATOM    581  HD3 PRO A  35       9.235  30.154 -15.774  1.00 49.51           H  
ATOM    582  N   SER A  36       8.043  29.067 -11.173  1.00 47.88           N  
ATOM    583  H   SER A  36       8.509  28.230 -10.853  1.00 47.88           H  
ATOM    584  CA  SER A  36       6.934  29.584 -10.347  1.00 47.88           C  
ATOM    585  HA  SER A  36       6.909  28.973  -9.445  1.00 47.88           H  
ATOM    586  C   SER A  36       5.522  29.508 -10.954  1.00 47.88           C  
ATOM    587  CB  SER A  36       7.219  31.021  -9.868  1.00 47.88           C  
ATOM    588  HB2 SER A  36       6.460  31.315  -9.143  1.00 47.88           H  
ATOM    589  HB3 SER A  36       7.163  31.709 -10.712  1.00 47.88           H  
ATOM    590  O   SER A  36       4.969  30.515 -11.379  1.00 47.88           O  
ATOM    591  OG  SER A  36       8.497  31.127  -9.272  1.00 47.88           O  
ATOM    592  HG  SER A  36       8.819  32.016  -9.440  1.00 47.88           H  
ATOM    593  N   TYR A  37       4.856  28.357 -10.810  1.00 42.44           N  
ATOM    594  H   TYR A  37       5.387  27.515 -10.638  1.00 42.44           H  
ATOM    595  CA  TYR A  37       3.479  28.331 -10.287  1.00 42.44           C  
ATOM    596  HA  TYR A  37       3.418  29.127  -9.544  1.00 42.44           H  
ATOM    597  C   TYR A  37       3.218  27.019  -9.529  1.00 42.44           C  
ATOM    598  CB  TYR A  37       2.411  28.641 -11.352  1.00 42.44           C  
ATOM    599  HB2 TYR A  37       2.888  29.033 -12.250  1.00 42.44           H  
ATOM    600  HB3 TYR A  37       1.898  27.723 -11.639  1.00 42.44           H  
ATOM    601  O   TYR A  37       3.948  26.043  -9.692  1.00 42.44           O  
ATOM    602  CG  TYR A  37       1.401  29.675 -10.866  1.00 42.44           C  
ATOM    603  CD1 TYR A  37       0.122  29.286 -10.418  1.00 42.44           C  
ATOM    604  HD1 TYR A  37      -0.169  28.246 -10.447  1.00 42.44           H  
ATOM    605  CD2 TYR A  37       1.760  31.039 -10.834  1.00 42.44           C  
ATOM    606  HD2 TYR A  37       2.730  31.349 -11.195  1.00 42.44           H  
ATOM    607  CE1 TYR A  37      -0.787  30.257  -9.948  1.00 42.44           C  
ATOM    608  HE1 TYR A  37      -1.774  29.969  -9.616  1.00 42.44           H  
ATOM    609  CE2 TYR A  37       0.859  32.011 -10.360  1.00 42.44           C  
ATOM    610  HE2 TYR A  37       1.145  33.052 -10.353  1.00 42.44           H  
ATOM    611  OH  TYR A  37      -1.302  32.555  -9.473  1.00 42.44           O  
ATOM    612  HH  TYR A  37      -0.939  33.441  -9.537  1.00 42.44           H  
ATOM    613  CZ  TYR A  37      -0.422  31.620  -9.919  1.00 42.44           C  
ATOM    614  N   GLY A  38       2.260  27.037  -8.601  1.00 40.85           N  
ATOM    615  H   GLY A  38       1.636  27.830  -8.568  1.00 40.85           H  
ATOM    616  CA  GLY A  38       2.165  26.034  -7.538  1.00 40.85           C  
ATOM    617  HA2 GLY A  38       3.164  25.865  -7.137  1.00 40.85           H  
ATOM    618  HA3 GLY A  38       1.553  26.436  -6.731  1.00 40.85           H  
ATOM    619  C   GLY A  38       1.563  24.678  -7.930  1.00 40.85           C  
ATOM    620  O   GLY A  38       0.659  24.601  -8.749  1.00 40.85           O  
ATOM    621  N   TYR A  39       2.048  23.646  -7.233  1.00 44.70           N  
ATOM    622  H   TYR A  39       2.948  23.819  -6.808  1.00 44.70           H  
ATOM    623  CA  TYR A  39       1.259  22.620  -6.534  1.00 44.70           C  
ATOM    624  HA  TYR A  39       1.956  21.818  -6.293  1.00 44.70           H  
ATOM    625  C   TYR A  39       0.075  21.953  -7.276  1.00 44.70           C  
ATOM    626  CB  TYR A  39       0.822  23.229  -5.184  1.00 44.70           C  
ATOM    627  HB2 TYR A  39      -0.090  23.811  -5.321  1.00 44.70           H  
ATOM    628  HB3 TYR A  39       1.585  23.931  -4.846  1.00 44.70           H  
ATOM    629  O   TYR A  39      -1.007  22.517  -7.332  1.00 44.70           O  
ATOM    630  CG  TYR A  39       0.623  22.230  -4.063  1.00 44.70           C  
ATOM    631  CD1 TYR A  39      -0.661  21.744  -3.756  1.00 44.70           C  
ATOM    632  HD1 TYR A  39      -1.510  22.056  -4.345  1.00 44.70           H  
ATOM    633  CD2 TYR A  39       1.736  21.806  -3.309  1.00 44.70           C  
ATOM    634  HD2 TYR A  39       2.721  22.184  -3.543  1.00 44.70           H  
ATOM    635  CE1 TYR A  39      -0.832  20.827  -2.699  1.00 44.70           C  
ATOM    636  HE1 TYR A  39      -1.811  20.435  -2.467  1.00 44.70           H  
ATOM    637  CE2 TYR A  39       1.570  20.890  -2.254  1.00 44.70           C  
ATOM    638  HE2 TYR A  39       2.425  20.561  -1.682  1.00 44.70           H  
ATOM    639  OH  TYR A  39       0.116  19.513  -0.931  1.00 44.70           O  
ATOM    640  HH  TYR A  39       0.953  19.257  -0.537  1.00 44.70           H  
ATOM    641  CZ  TYR A  39       0.282  20.398  -1.948  1.00 44.70           C  
ATOM    642  N   GLU A  40       0.296  20.693  -7.690  1.00 45.68           N  
ATOM    643  H   GLU A  40       1.266  20.411  -7.692  1.00 45.68           H  
ATOM    644  CA  GLU A  40      -0.652  19.550  -7.706  1.00 45.68           C  
ATOM    645  HA  GLU A  40      -0.189  18.781  -8.325  1.00 45.68           H  
ATOM    646  C   GLU A  40      -2.068  19.737  -8.308  1.00 45.68           C  
ATOM    647  CB  GLU A  40      -0.734  18.972  -6.279  1.00 45.68           C  
ATOM    648  HB2 GLU A  40      -0.867  19.793  -5.574  1.00 45.68           H  
ATOM    649  HB3 GLU A  40      -1.611  18.332  -6.183  1.00 45.68           H  
ATOM    650  O   GLU A  40      -2.869  20.551  -7.856  1.00 45.68           O  
ATOM    651  CG  GLU A  40       0.501  18.156  -5.867  1.00 45.68           C  
ATOM    652  HG2 GLU A  40       1.412  18.679  -6.158  1.00 45.68           H  
ATOM    653  HG3 GLU A  40       0.508  18.058  -4.781  1.00 45.68           H  
ATOM    654  CD  GLU A  40       0.448  16.760  -6.500  1.00 45.68           C  
ATOM    655  OE1 GLU A  40       0.924  16.623  -7.650  1.00 45.68           O  
ATOM    656  OE2 GLU A  40      -0.154  15.845  -5.899  1.00 45.68           O  
ATOM    657  N   PRO A  41      -2.472  18.838  -9.231  1.00 48.89           N  
ATOM    658  CA  PRO A  41      -3.156  17.640  -8.715  1.00 48.89           C  
ATOM    659  HA  PRO A  41      -2.929  17.493  -7.659  1.00 48.89           H  
ATOM    660  C   PRO A  41      -2.812  16.317  -9.428  1.00 48.89           C  
ATOM    661  CB  PRO A  41      -4.645  17.981  -8.843  1.00 48.89           C  
ATOM    662  HB2 PRO A  41      -4.932  18.659  -8.040  1.00 48.89           H  
ATOM    663  HB3 PRO A  41      -5.289  17.101  -8.835  1.00 48.89           H  
ATOM    664  O   PRO A  41      -3.477  15.306  -9.201  1.00 48.89           O  
ATOM    665  CG  PRO A  41      -4.701  18.719 -10.178  1.00 48.89           C  
ATOM    666  HG2 PRO A  41      -4.889  18.011 -10.985  1.00 48.89           H  
ATOM    667  HG3 PRO A  41      -5.468  19.494 -10.164  1.00 48.89           H  
ATOM    668  CD  PRO A  41      -3.301  19.320 -10.339  1.00 48.89           C  
ATOM    669  HD2 PRO A  41      -2.870  19.003 -11.289  1.00 48.89           H  
ATOM    670  HD3 PRO A  41      -3.368  20.408 -10.328  1.00 48.89           H  
ATOM    671  N   MET A  42      -1.807  16.289 -10.312  1.00 50.19           N  
ATOM    672  H   MET A  42      -1.261  17.129 -10.441  1.00 50.19           H  
ATOM    673  CA  MET A  42      -1.477  15.092 -11.106  1.00 50.19           C  
ATOM    674  HA  MET A  42      -2.383  14.490 -11.178  1.00 50.19           H  
ATOM    675  C   MET A  42      -0.476  14.120 -10.449  1.00 50.19           C  
ATOM    676  CB  MET A  42      -1.121  15.472 -12.554  1.00 50.19           C  
ATOM    677  HB2 MET A  42      -0.615  14.635 -13.034  1.00 50.19           H  
ATOM    678  HB3 MET A  42      -0.453  16.334 -12.567  1.00 50.19           H  
ATOM    679  O   MET A  42      -0.290  13.022 -10.974  1.00 50.19           O  
ATOM    680  CG  MET A  42      -2.395  15.773 -13.358  1.00 50.19           C  
ATOM    681  HG2 MET A  42      -2.891  16.646 -12.934  1.00 50.19           H  
ATOM    682  HG3 MET A  42      -3.066  14.919 -13.262  1.00 50.19           H  
ATOM    683  SD  MET A  42      -2.117  16.060 -15.127  1.00 50.19           S  
ATOM    684  CE  MET A  42      -3.816  15.912 -15.743  1.00 50.19           C  
ATOM    685  HE1 MET A  42      -4.199  14.914 -15.530  1.00 50.19           H  
ATOM    686  HE2 MET A  42      -3.826  16.081 -16.820  1.00 50.19           H  
ATOM    687  HE3 MET A  42      -4.448  16.656 -15.257  1.00 50.19           H  
ATOM    688  N   GLY A  43       0.095  14.428  -9.277  1.00 47.42           N  
ATOM    689  H   GLY A  43       0.020  15.358  -8.891  1.00 47.42           H  
ATOM    690  CA  GLY A  43       0.798  13.443  -8.442  1.00 47.42           C  
ATOM    691  HA2 GLY A  43       1.334  13.982  -7.661  1.00 47.42           H  
ATOM    692  HA3 GLY A  43       1.521  12.894  -9.046  1.00 47.42           H  
ATOM    693  C   GLY A  43      -0.143  12.441  -7.757  1.00 47.42           C  
ATOM    694  O   GLY A  43       0.199  11.265  -7.599  1.00 47.42           O  
ATOM    695  N   GLY A  44      -1.370  12.864  -7.431  1.00 50.85           N  
ATOM    696  H   GLY A  44      -1.549  13.854  -7.517  1.00 50.85           H  
ATOM    697  CA  GLY A  44      -2.360  12.039  -6.728  1.00 50.85           C  
ATOM    698  HA2 GLY A  44      -1.957  11.762  -5.753  1.00 50.85           H  
ATOM    699  HA3 GLY A  44      -3.254  12.641  -6.567  1.00 50.85           H  
ATOM    700  C   GLY A  44      -2.781  10.754  -7.456  1.00 50.85           C  
ATOM    701  O   GLY A  44      -3.073   9.752  -6.803  1.00 50.85           O  
ATOM    702  N   TRP A  45      -2.766  10.731  -8.796  1.00 47.01           N  
ATOM    703  H   TRP A  45      -2.487  11.567  -9.288  1.00 47.01           H  
ATOM    704  CA  TRP A  45      -3.207   9.553  -9.563  1.00 47.01           C  
ATOM    705  HA  TRP A  45      -4.098   9.157  -9.074  1.00 47.01           H  
ATOM    706  C   TRP A  45      -2.176   8.414  -9.555  1.00 47.01           C  
ATOM    707  CB  TRP A  45      -3.613   9.962 -10.988  1.00 47.01           C  
ATOM    708  HB2 TRP A  45      -2.754   9.878 -11.653  1.00 47.01           H  
ATOM    709  HB3 TRP A  45      -3.918  11.009 -10.985  1.00 47.01           H  
ATOM    710  O   TRP A  45      -2.548   7.242  -9.486  1.00 47.01           O  
ATOM    711  CG  TRP A  45      -4.762   9.175 -11.548  1.00 47.01           C  
ATOM    712  CD1 TRP A  45      -6.050   9.328 -11.164  1.00 47.01           C  
ATOM    713  HD1 TRP A  45      -6.389  10.031 -10.418  1.00 47.01           H  
ATOM    714  CD2 TRP A  45      -4.776   8.122 -12.568  1.00 47.01           C  
ATOM    715  CE2 TRP A  45      -6.125   7.687 -12.746  1.00 47.01           C  
ATOM    716  CE3 TRP A  45      -3.794   7.490 -13.363  1.00 47.01           C  
ATOM    717  HE3 TRP A  45      -2.761   7.787 -13.254  1.00 47.01           H  
ATOM    718  NE1 TRP A  45      -6.855   8.452 -11.864  1.00 47.01           N  
ATOM    719  HE1 TRP A  45      -7.855   8.389 -11.733  1.00 47.01           H  
ATOM    720  CH2 TRP A  45      -5.482   6.084 -14.442  1.00 47.01           C  
ATOM    721  HH2 TRP A  45      -5.739   5.317 -15.157  1.00 47.01           H  
ATOM    722  CZ2 TRP A  45      -6.484   6.686 -13.662  1.00 47.01           C  
ATOM    723  HZ2 TRP A  45      -7.516   6.388 -13.767  1.00 47.01           H  
ATOM    724  CZ3 TRP A  45      -4.142   6.486 -14.290  1.00 47.01           C  
ATOM    725  HZ3 TRP A  45      -3.374   6.022 -14.891  1.00 47.01           H  
ATOM    726  N   LEU A  46      -0.877   8.741  -9.542  1.00 50.72           N  
ATOM    727  H   LEU A  46      -0.624   9.719  -9.543  1.00 50.72           H  
ATOM    728  CA  LEU A  46       0.190   7.738  -9.437  1.00 50.72           C  
ATOM    729  HA  LEU A  46      -0.063   6.912 -10.103  1.00 50.72           H  
ATOM    730  C   LEU A  46       0.290   7.157  -8.015  1.00 50.72           C  
ATOM    731  CB  LEU A  46       1.531   8.353  -9.884  1.00 50.72           C  
ATOM    732  HB2 LEU A  46       2.061   8.716  -9.003  1.00 50.72           H  
ATOM    733  HB3 LEU A  46       1.359   9.212 -10.534  1.00 50.72           H  
ATOM    734  O   LEU A  46       0.625   5.986  -7.840  1.00 50.72           O  
ATOM    735  CG  LEU A  46       2.403   7.327 -10.634  1.00 50.72           C  
ATOM    736  HG  LEU A  46       2.266   6.337 -10.198  1.00 50.72           H  
ATOM    737  CD1 LEU A  46       2.022   7.282 -12.117  1.00 50.72           C  
ATOM    738 HD11 LEU A  46       2.621   6.527 -12.627  1.00 50.72           H  
ATOM    739 HD12 LEU A  46       0.969   7.020 -12.221  1.00 50.72           H  
ATOM    740 HD13 LEU A  46       2.196   8.253 -12.581  1.00 50.72           H  
ATOM    741  CD2 LEU A  46       3.885   7.681 -10.537  1.00 50.72           C  
ATOM    742 HD21 LEU A  46       4.059   8.673 -10.955  1.00 50.72           H  
ATOM    743 HD22 LEU A  46       4.193   7.673  -9.491  1.00 50.72           H  
ATOM    744 HD23 LEU A  46       4.477   6.946 -11.082  1.00 50.72           H  
ATOM    745  N   HIS A  47      -0.041   7.962  -7.001  1.00 48.78           N  
ATOM    746  H   HIS A  47      -0.270   8.923  -7.211  1.00 48.78           H  
ATOM    747  CA  HIS A  47      -0.021   7.552  -5.596  1.00 48.78           C  
ATOM    748  HA  HIS A  47       0.932   7.063  -5.395  1.00 48.78           H  
ATOM    749  C   HIS A  47      -1.137   6.539  -5.267  1.00 48.78           C  
ATOM    750  CB  HIS A  47      -0.113   8.823  -4.734  1.00 48.78           C  
ATOM    751  HB2 HIS A  47       0.449   9.622  -5.218  1.00 48.78           H  
ATOM    752  HB3 HIS A  47      -1.152   9.148  -4.673  1.00 48.78           H  
ATOM    753  O   HIS A  47      -0.938   5.632  -4.461  1.00 48.78           O  
ATOM    754  CG  HIS A  47       0.454   8.677  -3.344  1.00 48.78           C  
ATOM    755  CD2 HIS A  47       1.772   8.487  -3.025  1.00 48.78           C  
ATOM    756  HD2 HIS A  47       2.584   8.375  -3.729  1.00 48.78           H  
ATOM    757  ND1 HIS A  47      -0.228   8.827  -2.157  1.00 48.78           N  
ATOM    758  HD1 HIS A  47      -1.217   9.002  -2.055  1.00 48.78           H  
ATOM    759  CE1 HIS A  47       0.659   8.724  -1.152  1.00 48.78           C  
ATOM    760  HE1 HIS A  47       0.419   8.801  -0.102  1.00 48.78           H  
ATOM    761  NE2 HIS A  47       1.893   8.513  -1.633  1.00 48.78           N  
ATOM    762  N   HIS A  48      -2.302   6.643  -5.918  1.00 50.16           N  
ATOM    763  H   HIS A  48      -2.428   7.415  -6.556  1.00 50.16           H  
ATOM    764  CA  HIS A  48      -3.482   5.860  -5.533  1.00 50.16           C  
ATOM    765  HA  HIS A  48      -3.438   5.745  -4.450  1.00 50.16           H  
ATOM    766  C   HIS A  48      -3.546   4.425  -6.089  1.00 50.16           C  
ATOM    767  CB  HIS A  48      -4.759   6.657  -5.846  1.00 50.16           C  
ATOM    768  HB2 HIS A  48      -5.328   6.159  -6.631  1.00 50.16           H  
ATOM    769  HB3 HIS A  48      -4.510   7.656  -6.203  1.00 50.16           H  
ATOM    770  O   HIS A  48      -4.232   3.587  -5.506  1.00 50.16           O  
ATOM    771  CG  HIS A  48      -5.621   6.793  -4.621  1.00 50.16           C  
ATOM    772  CD2 HIS A  48      -5.854   7.939  -3.910  1.00 50.16           C  
ATOM    773  HD2 HIS A  48      -5.490   8.925  -4.157  1.00 50.16           H  
ATOM    774  ND1 HIS A  48      -6.216   5.757  -3.938  1.00 50.16           N  
ATOM    775  HD1 HIS A  48      -6.168   4.781  -4.192  1.00 50.16           H  
ATOM    776  CE1 HIS A  48      -6.804   6.270  -2.844  1.00 50.16           C  
ATOM    777  HE1 HIS A  48      -7.343   5.698  -2.103  1.00 50.16           H  
ATOM    778  NE2 HIS A  48      -6.610   7.597  -2.784  1.00 50.16           N  
ATOM    779  N   GLN A  49      -2.822   4.119  -7.173  1.00 51.78           N  
ATOM    780  H   GLN A  49      -2.308   4.864  -7.621  1.00 51.78           H  
ATOM    781  CA  GLN A  49      -2.809   2.784  -7.804  1.00 51.78           C  
ATOM    782  HA  GLN A  49      -3.748   2.278  -7.577  1.00 51.78           H  
ATOM    783  C   GLN A  49      -1.703   1.850  -7.276  1.00 51.78           C  
ATOM    784  CB  GLN A  49      -2.720   2.950  -9.334  1.00 51.78           C  
ATOM    785  HB2 GLN A  49      -2.451   1.999  -9.792  1.00 51.78           H  
ATOM    786  HB3 GLN A  49      -1.932   3.666  -9.567  1.00 51.78           H  
ATOM    787  O   GLN A  49      -1.713   0.662  -7.587  1.00 51.78           O  
ATOM    788  CG  GLN A  49      -4.039   3.429  -9.966  1.00 51.78           C  
ATOM    789  HG2 GLN A  49      -4.456   4.258  -9.393  1.00 51.78           H  
ATOM    790  HG3 GLN A  49      -3.828   3.796 -10.970  1.00 51.78           H  
ATOM    791  CD  GLN A  49      -5.073   2.309 -10.059  1.00 51.78           C  
ATOM    792  NE2 GLN A  49      -5.175   1.626 -11.179  1.00 51.78           N  
ATOM    793 HE21 GLN A  49      -4.590   1.844 -11.973  1.00 51.78           H  
ATOM    794 HE22 GLN A  49      -5.869   0.892 -11.178  1.00 51.78           H  
ATOM    795  OE1 GLN A  49      -5.796   2.007  -9.129  1.00 51.78           O  
ATOM    796  N   ILE A  50      -0.749   2.360  -6.485  1.00 52.67           N  
ATOM    797  H   ILE A  50      -0.784   3.350  -6.290  1.00 52.67           H  
ATOM    798  CA  ILE A  50       0.440   1.602  -6.039  1.00 52.67           C  
ATOM    799  HA  ILE A  50       0.447   0.636  -6.544  1.00 52.67           H  
ATOM    800  C   ILE A  50       0.390   1.256  -4.532  1.00 52.67           C  
ATOM    801  CB  ILE A  50       1.728   2.338  -6.509  1.00 52.67           C  
ATOM    802  HB  ILE A  50       1.738   3.334  -6.066  1.00 52.67           H  
ATOM    803  O   ILE A  50       1.053   0.319  -4.091  1.00 52.67           O  
ATOM    804  CG1 ILE A  50       1.716   2.489  -8.056  1.00 52.67           C  
ATOM    805 HG12 ILE A  50       0.838   3.063  -8.354  1.00 52.67           H  
ATOM    806 HG13 ILE A  50       1.638   1.502  -8.512  1.00 52.67           H  
ATOM    807  CG2 ILE A  50       3.007   1.603  -6.061  1.00 52.67           C  
ATOM    808 HG21 ILE A  50       3.024   0.593  -6.469  1.00 52.67           H  
ATOM    809 HG22 ILE A  50       3.897   2.145  -6.383  1.00 52.67           H  
ATOM    810 HG23 ILE A  50       3.053   1.552  -4.973  1.00 52.67           H  
ATOM    811  CD1 ILE A  50       2.926   3.211  -8.666  1.00 52.67           C  
ATOM    812 HD11 ILE A  50       3.821   2.595  -8.587  1.00 52.67           H  
ATOM    813 HD12 ILE A  50       3.085   4.162  -8.157  1.00 52.67           H  
ATOM    814 HD13 ILE A  50       2.734   3.404  -9.722  1.00 52.67           H  
ATOM    815  N   ILE A  51      -0.447   1.939  -3.737  1.00 48.31           N  
ATOM    816  H   ILE A  51      -0.980   2.690  -4.152  1.00 48.31           H  
ATOM    817  CA  ILE A  51      -0.519   1.786  -2.267  1.00 48.31           C  
ATOM    818  HA  ILE A  51       0.272   1.087  -1.995  1.00 48.31           H  
ATOM    819  C   ILE A  51      -1.808   1.094  -1.727  1.00 48.31           C  
ATOM    820  CB  ILE A  51      -0.128   3.112  -1.539  1.00 48.31           C  
ATOM    821  HB  ILE A  51      -1.006   3.757  -1.498  1.00 48.31           H  
ATOM    822  O   ILE A  51      -2.186   1.356  -0.591  1.00 48.31           O  
ATOM    823  CG1 ILE A  51       1.006   3.872  -2.281  1.00 48.31           C  
ATOM    824 HG12 ILE A  51       1.898   3.248  -2.320  1.00 48.31           H  
ATOM    825 HG13 ILE A  51       0.705   4.082  -3.307  1.00 48.31           H  
ATOM    826  CG2 ILE A  51       0.378   2.845  -0.099  1.00 48.31           C  
ATOM    827 HG21 ILE A  51       1.297   2.260  -0.126  1.00 48.31           H  
ATOM    828 HG22 ILE A  51       0.566   3.784   0.420  1.00 48.31           H  
ATOM    829 HG23 ILE A  51      -0.355   2.312   0.506  1.00 48.31           H  
ATOM    830  CD1 ILE A  51       1.380   5.228  -1.676  1.00 48.31           C  
ATOM    831 HD11 ILE A  51       1.912   5.104  -0.733  1.00 48.31           H  
ATOM    832 HD12 ILE A  51       0.481   5.824  -1.522  1.00 48.31           H  
ATOM    833 HD13 ILE A  51       2.042   5.748  -2.369  1.00 48.31           H  
ATOM    834  N   PRO A  52      -2.477   0.158  -2.444  1.00 43.58           N  
ATOM    835  CA  PRO A  52      -3.389  -0.802  -1.799  1.00 43.58           C  
ATOM    836  HA  PRO A  52      -3.615  -0.498  -0.777  1.00 43.58           H  
ATOM    837  C   PRO A  52      -2.831  -2.238  -1.700  1.00 43.58           C  
ATOM    838  CB  PRO A  52      -4.688  -0.703  -2.596  1.00 43.58           C  
ATOM    839  HB2 PRO A  52      -5.250   0.171  -2.266  1.00 43.58           H  
ATOM    840  HB3 PRO A  52      -5.301  -1.601  -2.518  1.00 43.58           H  
ATOM    841  O   PRO A  52      -3.531  -3.129  -1.229  1.00 43.58           O  
ATOM    842  CG  PRO A  52      -4.186  -0.476  -4.019  1.00 43.58           C  
ATOM    843  HG2 PRO A  52      -4.907   0.083  -4.614  1.00 43.58           H  
ATOM    844  HG3 PRO A  52      -3.972  -1.437  -4.487  1.00 43.58           H  
ATOM    845  CD  PRO A  52      -2.877   0.302  -3.843  1.00 43.58           C  
ATOM    846  HD2 PRO A  52      -3.060   1.353  -4.068  1.00 43.58           H  
ATOM    847  HD3 PRO A  52      -2.116  -0.098  -4.512  1.00 43.58           H  
ATOM    848  N   VAL A  53      -1.574  -2.489  -2.099  1.00 49.98           N  
ATOM    849  H   VAL A  53      -1.068  -1.745  -2.557  1.00 49.98           H  
ATOM    850  CA  VAL A  53      -0.907  -3.807  -1.930  1.00 49.98           C  
ATOM    851  HA  VAL A  53      -1.676  -4.561  -1.765  1.00 49.98           H  
ATOM    852  C   VAL A  53      -0.017  -3.860  -0.673  1.00 49.98           C  
ATOM    853  CB  VAL A  53      -0.169  -4.230  -3.223  1.00 49.98           C  
ATOM    854  HB  VAL A  53       0.635  -3.521  -3.422  1.00 49.98           H  
ATOM    855  O   VAL A  53       0.334  -4.940  -0.206  1.00 49.98           O  
ATOM    856  CG1 VAL A  53       0.428  -5.645  -3.155  1.00 49.98           C  
ATOM    857 HG11 VAL A  53      -0.339  -6.363  -2.865  1.00 49.98           H  
ATOM    858 HG12 VAL A  53       0.839  -5.926  -4.124  1.00 49.98           H  
ATOM    859 HG13 VAL A  53       1.243  -5.675  -2.431  1.00 49.98           H  
ATOM    860  CG2 VAL A  53      -1.133  -4.229  -4.422  1.00 49.98           C  
ATOM    861 HG21 VAL A  53      -0.612  -4.559  -5.321  1.00 49.98           H  
ATOM    862 HG22 VAL A  53      -1.974  -4.894  -4.229  1.00 49.98           H  
ATOM    863 HG23 VAL A  53      -1.507  -3.222  -4.610  1.00 49.98           H  
ATOM    864  N   LEU A  54       0.290  -2.709  -0.060  1.00 49.44           N  
ATOM    865  H   LEU A  54      -0.036  -1.851  -0.482  1.00 49.44           H  
ATOM    866  CA  LEU A  54       1.063  -2.613   1.190  1.00 49.44           C  
ATOM    867  HA  LEU A  54       1.479  -3.595   1.419  1.00 49.44           H  
ATOM    868  C   LEU A  54       0.215  -2.287   2.435  1.00 49.44           C  
ATOM    869  CB  LEU A  54       2.250  -1.650   0.989  1.00 49.44           C  
ATOM    870  HB2 LEU A  54       1.875  -0.715   0.573  1.00 49.44           H  
ATOM    871  HB3 LEU A  54       2.695  -1.425   1.958  1.00 49.44           H  
ATOM    872  O   LEU A  54       0.743  -2.262   3.541  1.00 49.44           O  
ATOM    873  CG  LEU A  54       3.356  -2.216   0.073  1.00 49.44           C  
ATOM    874  HG  LEU A  54       2.921  -2.536  -0.873  1.00 49.44           H  
ATOM    875  CD1 LEU A  54       4.388  -1.128  -0.225  1.00 49.44           C  
ATOM    876 HD11 LEU A  54       4.855  -0.790   0.700  1.00 49.44           H  
ATOM    877 HD12 LEU A  54       3.899  -0.283  -0.711  1.00 49.44           H  
ATOM    878 HD13 LEU A  54       5.153  -1.517  -0.896  1.00 49.44           H  
ATOM    879  CD2 LEU A  54       4.096  -3.399   0.706  1.00 49.44           C  
ATOM    880 HD21 LEU A  54       4.477  -3.122   1.689  1.00 49.44           H  
ATOM    881 HD22 LEU A  54       3.427  -4.254   0.804  1.00 49.44           H  
ATOM    882 HD23 LEU A  54       4.929  -3.697   0.069  1.00 49.44           H  
ATOM    883  N   SER A  55      -1.103  -2.115   2.296  1.00 46.65           N  
ATOM    884  H   SER A  55      -1.495  -2.080   1.366  1.00 46.65           H  
ATOM    885  CA  SER A  55      -2.024  -1.861   3.422  1.00 46.65           C  
ATOM    886  HA  SER A  55      -1.527  -1.195   4.128  1.00 46.65           H  
ATOM    887  C   SER A  55      -2.421  -3.124   4.207  1.00 46.65           C  
ATOM    888  CB  SER A  55      -3.293  -1.155   2.929  1.00 46.65           C  
ATOM    889  HB2 SER A  55      -3.946  -1.891   2.461  1.00 46.65           H  
ATOM    890  HB3 SER A  55      -3.819  -0.708   3.772  1.00 46.65           H  
ATOM    891  O   SER A  55      -3.159  -3.033   5.183  1.00 46.65           O  
ATOM    892  OG  SER A  55      -2.984  -0.166   1.967  1.00 46.65           O  
ATOM    893  HG  SER A  55      -2.663   0.628   2.400  1.00 46.65           H  
ATOM    894  N   GLN A  56      -1.952  -4.309   3.797  1.00 48.67           N  
ATOM    895  H   GLN A  56      -1.340  -4.315   2.994  1.00 48.67           H  
ATOM    896  CA  GLN A  56      -2.249  -5.596   4.449  1.00 48.67           C  
ATOM    897  HA  GLN A  56      -3.259  -5.538   4.856  1.00 48.67           H  
ATOM    898  C   GLN A  56      -1.380  -5.899   5.684  1.00 48.67           C  
ATOM    899  CB  GLN A  56      -2.231  -6.732   3.405  1.00 48.67           C  
ATOM    900  HB2 GLN A  56      -1.875  -7.657   3.860  1.00 48.67           H  
ATOM    901  HB3 GLN A  56      -1.526  -6.486   2.611  1.00 48.67           H  
ATOM    902  O   GLN A  56      -1.469  -6.996   6.234  1.00 48.67           O  
ATOM    903  CG  GLN A  56      -3.621  -6.993   2.793  1.00 48.67           C  
ATOM    904  HG2 GLN A  56      -4.340  -6.237   3.109  1.00 48.67           H  
ATOM    905  HG3 GLN A  56      -3.540  -6.925   1.708  1.00 48.67           H  
ATOM    906  CD  GLN A  56      -4.163  -8.372   3.165  1.00 48.67           C  
ATOM    907  NE2 GLN A  56      -4.132  -9.329   2.262  1.00 48.67           N  
ATOM    908 HE21 GLN A  56      -4.498 -10.221   2.564  1.00 48.67           H  
ATOM    909 HE22 GLN A  56      -3.770  -9.156   1.336  1.00 48.67           H  
ATOM    910  OE1 GLN A  56      -4.606  -8.632   4.268  1.00 48.67           O  
ATOM    911  N   GLN A  57      -0.577  -4.947   6.171  1.00 51.83           N  
ATOM    912  H   GLN A  57      -0.524  -4.057   5.695  1.00 51.83           H  
ATOM    913  CA  GLN A  57      -0.015  -5.018   7.521  1.00 51.83           C  
ATOM    914  HA  GLN A  57      -0.603  -5.739   8.089  1.00 51.83           H  
ATOM    915  C   GLN A  57      -0.168  -3.688   8.269  1.00 51.83           C  
ATOM    916  CB  GLN A  57       1.436  -5.541   7.514  1.00 51.83           C  
ATOM    917  HB2 GLN A  57       2.046  -4.961   6.822  1.00 51.83           H  
ATOM    918  HB3 GLN A  57       1.843  -5.428   8.519  1.00 51.83           H  
ATOM    919  O   GLN A  57       0.119  -2.620   7.743  1.00 51.83           O  
ATOM    920  CG  GLN A  57       1.485  -7.035   7.147  1.00 51.83           C  
ATOM    921  HG2 GLN A  57       1.281  -7.156   6.083  1.00 51.83           H  
ATOM    922  HG3 GLN A  57       0.706  -7.558   7.703  1.00 51.83           H  
ATOM    923  CD  GLN A  57       2.808  -7.723   7.462  1.00 51.83           C  
ATOM    924  NE2 GLN A  57       2.799  -9.029   7.631  1.00 51.83           N  
ATOM    925 HE21 GLN A  57       1.943  -9.553   7.522  1.00 51.83           H  
ATOM    926 HE22 GLN A  57       3.699  -9.446   7.822  1.00 51.83           H  
ATOM    927  OE1 GLN A  57       3.869  -7.139   7.556  1.00 51.83           O  
ATOM    928  N   HIS A  58      -0.579  -3.814   9.537  1.00 46.42           N  
ATOM    929  H   HIS A  58      -0.755  -4.760   9.842  1.00 46.42           H  
ATOM    930  CA  HIS A  58      -0.678  -2.768  10.564  1.00 46.42           C  
ATOM    931  HA  HIS A  58      -0.853  -3.306  11.496  1.00 46.42           H  
ATOM    932  C   HIS A  58      -1.859  -1.782  10.474  1.00 46.42           C  
ATOM    933  CB  HIS A  58       0.682  -2.077  10.770  1.00 46.42           C  
ATOM    934  HB2 HIS A  58       0.650  -1.492  11.690  1.00 46.42           H  
ATOM    935  HB3 HIS A  58       0.864  -1.385   9.948  1.00 46.42           H  
ATOM    936  O   HIS A  58      -1.678  -0.605  10.176  1.00 46.42           O  
ATOM    937  CG  HIS A  58       1.834  -3.046  10.848  1.00 46.42           C  
ATOM    938  CD2 HIS A  58       2.855  -3.157   9.944  1.00 46.42           C  
ATOM    939  HD2 HIS A  58       2.994  -2.546   9.064  1.00 46.42           H  
ATOM    940  ND1 HIS A  58       2.005  -4.046  11.782  1.00 46.42           N  
ATOM    941  HD1 HIS A  58       1.445  -4.199  12.609  1.00 46.42           H  
ATOM    942  CE1 HIS A  58       3.108  -4.737  11.449  1.00 46.42           C  
ATOM    943  HE1 HIS A  58       3.517  -5.570  12.001  1.00 46.42           H  
ATOM    944  NE2 HIS A  58       3.659  -4.229  10.341  1.00 46.42           N  
ATOM    945  N   SER A  59      -3.045  -2.235  10.912  1.00 38.22           N  
ATOM    946  H   SER A  59      -3.194  -3.232  10.848  1.00 38.22           H  
ATOM    947  CA  SER A  59      -3.842  -1.548  11.958  1.00 38.22           C  
ATOM    948  HA  SER A  59      -3.223  -1.413  12.844  1.00 38.22           H  
ATOM    949  C   SER A  59      -5.094  -2.345  12.373  1.00 38.22           C  
ATOM    950  CB  SER A  59      -4.322  -0.150  11.523  1.00 38.22           C  
ATOM    951  HB2 SER A  59      -4.629  -0.162  10.477  1.00 38.22           H  
ATOM    952  HB3 SER A  59      -5.170   0.155  12.136  1.00 38.22           H  
ATOM    953  O   SER A  59      -6.103  -2.285  11.678  1.00 38.22           O  
ATOM    954  OG  SER A  59      -3.283   0.783  11.722  1.00 38.22           O  
ATOM    955  HG  SER A  59      -2.598   0.562  11.087  1.00 38.22           H  
ATOM    956  N   PRO A  60      -5.094  -3.040  13.528  1.00 38.74           N  
ATOM    957  CA  PRO A  60      -6.313  -3.454  14.216  1.00 38.74           C  
ATOM    958  HA  PRO A  60      -7.153  -3.529  13.525  1.00 38.74           H  
ATOM    959  C   PRO A  60      -6.665  -2.421  15.300  1.00 38.74           C  
ATOM    960  CB  PRO A  60      -5.989  -4.847  14.753  1.00 38.74           C  
ATOM    961  HB2 PRO A  60      -6.612  -5.128  15.603  1.00 38.74           H  
ATOM    962  HB3 PRO A  60      -6.093  -5.577  13.950  1.00 38.74           H  
ATOM    963  O   PRO A  60      -6.519  -2.667  16.495  1.00 38.74           O  
ATOM    964  CG  PRO A  60      -4.511  -4.718  15.134  1.00 38.74           C  
ATOM    965  HG2 PRO A  60      -4.424  -4.370  16.164  1.00 38.74           H  
ATOM    966  HG3 PRO A  60      -3.990  -5.668  15.016  1.00 38.74           H  
ATOM    967  CD  PRO A  60      -3.947  -3.647  14.186  1.00 38.74           C  
ATOM    968  HD2 PRO A  60      -3.301  -4.118  13.446  1.00 38.74           H  
ATOM    969  HD3 PRO A  60      -3.391  -2.900  14.753  1.00 38.74           H  
ATOM    970  N   SER A  61      -7.102  -1.237  14.873  1.00 43.27           N  
ATOM    971  H   SER A  61      -7.238  -1.107  13.881  1.00 43.27           H  
ATOM    972  CA  SER A  61      -7.726  -0.233  15.740  1.00 43.27           C  
ATOM    973  HA  SER A  61      -8.110  -0.724  16.634  1.00 43.27           H  
ATOM    974  C   SER A  61      -8.904   0.390  14.995  1.00 43.27           C  
ATOM    975  CB  SER A  61      -6.724   0.838  16.179  1.00 43.27           C  
ATOM    976  HB2 SER A  61      -6.496   1.492  15.338  1.00 43.27           H  
ATOM    977  HB3 SER A  61      -5.807   0.361  16.524  1.00 43.27           H  
ATOM    978  O   SER A  61      -8.906   0.398  13.767  1.00 43.27           O  
ATOM    979  OG  SER A  61      -7.285   1.585  17.244  1.00 43.27           O  
ATOM    980  HG  SER A  61      -6.849   2.439  17.276  1.00 43.27           H  
ATOM    981  N   HIS A  62      -9.869   0.918  15.749  1.00 44.58           N  
ATOM    982  H   HIS A  62      -9.657   0.989  16.734  1.00 44.58           H  
ATOM    983  CA  HIS A  62     -11.229   1.294  15.333  1.00 44.58           C  
ATOM    984  HA  HIS A  62     -11.630   1.800  16.211  1.00 44.58           H  
ATOM    985  C   HIS A  62     -12.144   0.082  15.079  1.00 44.58           C  
ATOM    986  CB  HIS A  62     -11.207   2.353  14.220  1.00 44.58           C  
ATOM    987  HB2 HIS A  62     -12.228   2.635  13.962  1.00 44.58           H  
ATOM    988  HB3 HIS A  62     -10.744   1.962  13.315  1.00 44.58           H  
ATOM    989  O   HIS A  62     -11.899  -0.750  14.217  1.00 44.58           O  
ATOM    990  CG  HIS A  62     -10.466   3.572  14.698  1.00 44.58           C  
ATOM    991  CD2 HIS A  62      -9.149   3.869  14.474  1.00 44.58           C  
ATOM    992  HD2 HIS A  62      -8.475   3.310  13.842  1.00 44.58           H  
ATOM    993  ND1 HIS A  62     -10.934   4.461  15.636  1.00 44.58           N  
ATOM    994  HD1 HIS A  62     -11.873   4.469  16.009  1.00 44.58           H  
ATOM    995  CE1 HIS A  62      -9.926   5.285  15.962  1.00 44.58           C  
ATOM    996  HE1 HIS A  62      -9.992   6.097  16.672  1.00 44.58           H  
ATOM    997  NE2 HIS A  62      -8.812   4.958  15.288  1.00 44.58           N  
ATOM    998  N   SER A  63     -13.115  -0.205  15.949  1.00 36.13           N  
ATOM    999  H   SER A  63     -13.316  -1.194  15.891  1.00 36.13           H  
ATOM   1000  CA  SER A  63     -14.303   0.588  16.326  1.00 36.13           C  
ATOM   1001  HA  SER A  63     -14.748   0.012  17.138  1.00 36.13           H  
ATOM   1002  C   SER A  63     -15.369   0.646  15.223  1.00 36.13           C  
ATOM   1003  CB  SER A  63     -14.056   1.965  16.972  1.00 36.13           C  
ATOM   1004  HB2 SER A  63     -14.967   2.263  17.492  1.00 36.13           H  
ATOM   1005  HB3 SER A  63     -13.260   1.888  17.713  1.00 36.13           H  
ATOM   1006  O   SER A  63     -15.185   1.284  14.195  1.00 36.13           O  
ATOM   1007  OG  SER A  63     -13.745   2.978  16.035  1.00 36.13           O  
ATOM   1008  HG  SER A  63     -14.330   2.879  15.281  1.00 36.13           H  
ATOM   1009  N   LEU A  64     -16.499  -0.001  15.528  1.00 41.85           N  
ATOM   1010  H   LEU A  64     -16.456  -0.535  16.384  1.00 41.85           H  
ATOM   1011  CA  LEU A  64     -17.860   0.135  14.974  1.00 41.85           C  
ATOM   1012  HA  LEU A  64     -17.992  -0.509  14.105  1.00 41.85           H  
ATOM   1013  C   LEU A  64     -18.275   1.590  14.629  1.00 41.85           C  
ATOM   1014  CB  LEU A  64     -18.760  -0.307  16.156  1.00 41.85           C  
ATOM   1015  HB2 LEU A  64     -18.493   0.312  17.013  1.00 41.85           H  
ATOM   1016  HB3 LEU A  64     -19.804  -0.074  15.947  1.00 41.85           H  
ATOM   1017  O   LEU A  64     -17.696   2.505  15.218  1.00 41.85           O  
ATOM   1018  CG  LEU A  64     -18.668  -1.785  16.580  1.00 41.85           C  
ATOM   1019  HG  LEU A  64     -17.634  -2.127  16.542  1.00 41.85           H  
ATOM   1020  CD1 LEU A  64     -19.164  -1.950  18.017  1.00 41.85           C  
ATOM   1021 HD11 LEU A  64     -19.106  -2.999  18.307  1.00 41.85           H  
ATOM   1022 HD12 LEU A  64     -18.541  -1.367  18.695  1.00 41.85           H  
ATOM   1023 HD13 LEU A  64     -20.198  -1.613  18.099  1.00 41.85           H  
ATOM   1024  CD2 LEU A  64     -19.518  -2.666  15.667  1.00 41.85           C  
ATOM   1025 HD21 LEU A  64     -20.567  -2.374  15.725  1.00 41.85           H  
ATOM   1026 HD22 LEU A  64     -19.173  -2.573  14.637  1.00 41.85           H  
ATOM   1027 HD23 LEU A  64     -19.420  -3.709  15.971  1.00 41.85           H  
ATOM   1028  N   PRO A  65     -19.406   1.841  13.918  1.00 56.83           N  
ATOM   1029  CA  PRO A  65     -20.183   1.029  12.952  1.00 56.83           C  
ATOM   1030  HA  PRO A  65     -19.675   0.098  12.704  1.00 56.83           H  
ATOM   1031  C   PRO A  65     -20.467   1.822  11.626  1.00 56.83           C  
ATOM   1032  CB  PRO A  65     -21.468   0.741  13.734  1.00 56.83           C  
ATOM   1033  HB2 PRO A  65     -22.310   0.461  13.101  1.00 56.83           H  
ATOM   1034  HB3 PRO A  65     -21.297  -0.073  14.438  1.00 56.83           H  
ATOM   1035  O   PRO A  65     -19.956   2.930  11.473  1.00 56.83           O  
ATOM   1036  CG  PRO A  65     -21.711   2.054  14.496  1.00 56.83           C  
ATOM   1037  HG2 PRO A  65     -22.455   2.661  13.980  1.00 56.83           H  
ATOM   1038  HG3 PRO A  65     -22.038   1.845  15.515  1.00 56.83           H  
ATOM   1039  CD  PRO A  65     -20.361   2.782  14.492  1.00 56.83           C  
ATOM   1040  HD2 PRO A  65     -20.096   3.060  15.512  1.00 56.83           H  
ATOM   1041  HD3 PRO A  65     -20.417   3.681  13.878  1.00 56.83           H  
ATOM   1042  N   PRO A  66     -21.266   1.317  10.652  1.00 40.13           N  
ATOM   1043  CA  PRO A  66     -22.719   1.578  10.675  1.00 40.13           C  
ATOM   1044  HA  PRO A  66     -23.050   1.837  11.681  1.00 40.13           H  
ATOM   1045  C   PRO A  66     -23.597   0.405  10.170  1.00 40.13           C  
ATOM   1046  CB  PRO A  66     -22.906   2.826   9.807  1.00 40.13           C  
ATOM   1047  HB2 PRO A  66     -22.663   3.712  10.394  1.00 40.13           H  
ATOM   1048  HB3 PRO A  66     -23.911   2.914   9.396  1.00 40.13           H  
ATOM   1049  O   PRO A  66     -23.116  -0.627   9.714  1.00 40.13           O  
ATOM   1050  CG  PRO A  66     -21.861   2.648   8.710  1.00 40.13           C  
ATOM   1051  HG2 PRO A  66     -22.327   2.283   7.794  1.00 40.13           H  
ATOM   1052  HG3 PRO A  66     -21.340   3.587   8.524  1.00 40.13           H  
ATOM   1053  CD  PRO A  66     -20.897   1.588   9.259  1.00 40.13           C  
ATOM   1054  HD2 PRO A  66     -20.996   0.672   8.677  1.00 40.13           H  
ATOM   1055  HD3 PRO A  66     -19.869   1.941   9.175  1.00 40.13           H  
ATOM   1056  N   GLN A  67     -24.916   0.556  10.309  1.00 52.35           N  
ATOM   1057  H   GLN A  67     -25.260   1.468  10.573  1.00 52.35           H  
ATOM   1058  CA  GLN A  67     -25.919  -0.506  10.159  1.00 52.35           C  
ATOM   1059  HA  GLN A  67     -25.529  -1.430  10.584  1.00 52.35           H  
ATOM   1060  C   GLN A  67     -26.344  -0.773   8.705  1.00 52.35           C  
ATOM   1061  CB  GLN A  67     -27.183  -0.084  10.931  1.00 52.35           C  
ATOM   1062  HB2 GLN A  67     -27.952  -0.846  10.797  1.00 52.35           H  
ATOM   1063  HB3 GLN A  67     -27.550   0.841  10.488  1.00 52.35           H  
ATOM   1064  O   GLN A  67     -26.646   0.164   7.972  1.00 52.35           O  
ATOM   1065  CG  GLN A  67     -26.983   0.135  12.441  1.00 52.35           C  
ATOM   1066  HG2 GLN A  67     -26.773  -0.825  12.912  1.00 52.35           H  
ATOM   1067  HG3 GLN A  67     -26.137   0.799  12.619  1.00 52.35           H  
ATOM   1068  CD  GLN A  67     -28.210   0.758  13.106  1.00 52.35           C  
ATOM   1069  NE2 GLN A  67     -28.331   0.678  14.412  1.00 52.35           N  
ATOM   1070 HE21 GLN A  67     -29.166   1.101  14.791  1.00 52.35           H  
ATOM   1071 HE22 GLN A  67     -27.636   0.217  14.982  1.00 52.35           H  
ATOM   1072  OE1 GLN A  67     -29.076   1.341  12.483  1.00 52.35           O  
ATOM   1073  N   HIS A  68     -26.572  -2.046   8.358  1.00 48.85           N  
ATOM   1074  H   HIS A  68     -26.206  -2.783   8.945  1.00 48.85           H  
ATOM   1075  CA  HIS A  68     -27.601  -2.414   7.377  1.00 48.85           C  
ATOM   1076  HA  HIS A  68     -28.336  -1.610   7.385  1.00 48.85           H  
ATOM   1077  C   HIS A  68     -28.372  -3.681   7.798  1.00 48.85           C  
ATOM   1078  CB  HIS A  68     -27.049  -2.462   5.939  1.00 48.85           C  
ATOM   1079  HB2 HIS A  68     -27.245  -3.435   5.488  1.00 48.85           H  
ATOM   1080  HB3 HIS A  68     -25.969  -2.315   5.945  1.00 48.85           H  
ATOM   1081  O   HIS A  68     -27.968  -4.810   7.552  1.00 48.85           O  
ATOM   1082  CG  HIS A  68     -27.682  -1.395   5.073  1.00 48.85           C  
ATOM   1083  CD2 HIS A  68     -27.224  -0.117   4.893  1.00 48.85           C  
ATOM   1084  HD2 HIS A  68     -26.329   0.304   5.326  1.00 48.85           H  
ATOM   1085  ND1 HIS A  68     -28.875  -1.497   4.390  1.00 48.85           N  
ATOM   1086  HD1 HIS A  68     -29.424  -2.337   4.273  1.00 48.85           H  
ATOM   1087  CE1 HIS A  68     -29.118  -0.313   3.800  1.00 48.85           C  
ATOM   1088  HE1 HIS A  68     -29.966  -0.093   3.167  1.00 48.85           H  
ATOM   1089  NE2 HIS A  68     -28.143   0.561   4.085  1.00 48.85           N  
ATOM   1090  N   HIS A  69     -29.487  -3.442   8.490  1.00 51.09           N  
ATOM   1091  H   HIS A  69     -29.595  -2.485   8.794  1.00 51.09           H  
ATOM   1092  CA  HIS A  69     -30.774  -4.145   8.406  1.00 51.09           C  
ATOM   1093  HA  HIS A  69     -31.166  -4.203   9.422  1.00 51.09           H  
ATOM   1094  C   HIS A  69     -30.819  -5.596   7.849  1.00 51.09           C  
ATOM   1095  CB  HIS A  69     -31.716  -3.200   7.636  1.00 51.09           C  
ATOM   1096  HB2 HIS A  69     -31.363  -3.092   6.610  1.00 51.09           H  
ATOM   1097  HB3 HIS A  69     -32.711  -3.643   7.602  1.00 51.09           H  
ATOM   1098  O   HIS A  69     -31.001  -5.806   6.656  1.00 51.09           O  
ATOM   1099  CG  HIS A  69     -31.813  -1.829   8.274  1.00 51.09           C  
ATOM   1100  CD2 HIS A  69     -32.626  -1.491   9.322  1.00 51.09           C  
ATOM   1101  HD2 HIS A  69     -33.341  -2.138   9.808  1.00 51.09           H  
ATOM   1102  ND1 HIS A  69     -31.043  -0.717   7.987  1.00 51.09           N  
ATOM   1103  HD1 HIS A  69     -30.413  -0.598   7.206  1.00 51.09           H  
ATOM   1104  CE1 HIS A  69     -31.385   0.259   8.848  1.00 51.09           C  
ATOM   1105  HE1 HIS A  69     -30.970   1.255   8.860  1.00 51.09           H  
ATOM   1106  NE2 HIS A  69     -32.344  -0.172   9.680  1.00 51.09           N  
ATOM   1107  N   ILE A  70     -30.748  -6.572   8.768  1.00 49.39           N  
ATOM   1108  H   ILE A  70     -30.219  -6.307   9.587  1.00 49.39           H  
ATOM   1109  CA  ILE A  70     -31.751  -7.637   9.051  1.00 49.39           C  
ATOM   1110  HA  ILE A  70     -31.210  -8.463   9.513  1.00 49.39           H  
ATOM   1111  C   ILE A  70     -32.518  -8.245   7.843  1.00 49.39           C  
ATOM   1112  CB  ILE A  70     -32.749  -7.083  10.111  1.00 49.39           C  
ATOM   1113  HB  ILE A  70     -33.291  -6.258   9.649  1.00 49.39           H  
ATOM   1114  O   ILE A  70     -33.281  -7.542   7.182  1.00 49.39           O  
ATOM   1115  CG1 ILE A  70     -32.068  -6.544  11.397  1.00 49.39           C  
ATOM   1116 HG12 ILE A  70     -31.771  -7.378  12.032  1.00 49.39           H  
ATOM   1117 HG13 ILE A  70     -31.165  -5.984  11.152  1.00 49.39           H  
ATOM   1118  CG2 ILE A  70     -33.771  -8.150  10.529  1.00 49.39           C  
ATOM   1119 HG21 ILE A  70     -34.515  -8.267   9.742  1.00 49.39           H  
ATOM   1120 HG22 ILE A  70     -33.253  -9.090  10.722  1.00 49.39           H  
ATOM   1121 HG23 ILE A  70     -34.316  -7.849  11.424  1.00 49.39           H  
ATOM   1122  CD1 ILE A  70     -32.964  -5.588  12.199  1.00 49.39           C  
ATOM   1123 HD11 ILE A  70     -33.792  -6.121  12.667  1.00 49.39           H  
ATOM   1124 HD12 ILE A  70     -33.355  -4.808  11.546  1.00 49.39           H  
ATOM   1125 HD13 ILE A  70     -32.371  -5.117  12.983  1.00 49.39           H  
ATOM   1126  N   PRO A  71     -32.490  -9.586   7.670  1.00 41.34           N  
ATOM   1127  CA  PRO A  71     -33.710 -10.374   7.957  1.00 41.34           C  
ATOM   1128  HA  PRO A  71     -34.515  -9.689   8.223  1.00 41.34           H  
ATOM   1129  C   PRO A  71     -33.550 -11.404   9.089  1.00 41.34           C  
ATOM   1130  CB  PRO A  71     -34.157 -11.069   6.664  1.00 41.34           C  
ATOM   1131  HB2 PRO A  71     -33.963 -12.140   6.720  1.00 41.34           H  
ATOM   1132  HB3 PRO A  71     -35.211 -10.888   6.454  1.00 41.34           H  
ATOM   1133  O   PRO A  71     -32.553 -12.115   9.181  1.00 41.34           O  
ATOM   1134  CG  PRO A  71     -33.268 -10.459   5.591  1.00 41.34           C  
ATOM   1135  HG2 PRO A  71     -33.043 -11.169   4.794  1.00 41.34           H  
ATOM   1136  HG3 PRO A  71     -33.734  -9.559   5.188  1.00 41.34           H  
ATOM   1137  CD  PRO A  71     -32.020 -10.083   6.384  1.00 41.34           C  
ATOM   1138  HD2 PRO A  71     -31.402 -10.966   6.544  1.00 41.34           H  
ATOM   1139  HD3 PRO A  71     -31.446  -9.327   5.848  1.00 41.34           H  
ATOM   1140  N   ILE A  72     -34.582 -11.514   9.927  1.00 52.79           N  
ATOM   1141  H   ILE A  72     -35.395 -10.947   9.733  1.00 52.79           H  
ATOM   1142  CA  ILE A  72     -34.710 -12.496  11.015  1.00 52.79           C  
ATOM   1143  HA  ILE A  72     -33.735 -12.667  11.472  1.00 52.79           H  
ATOM   1144  C   ILE A  72     -35.239 -13.829  10.468  1.00 52.79           C  
ATOM   1145  CB  ILE A  72     -35.685 -11.929  12.083  1.00 52.79           C  
ATOM   1146  HB  ILE A  72     -36.572 -11.585  11.552  1.00 52.79           H  
ATOM   1147  O   ILE A  72     -36.239 -13.841   9.753  1.00 52.79           O  
ATOM   1148  CG1 ILE A  72     -35.071 -10.730  12.841  1.00 52.79           C  
ATOM   1149 HG12 ILE A  72     -34.619 -11.068  13.773  1.00 52.79           H  
ATOM   1150 HG13 ILE A  72     -34.271 -10.280  12.252  1.00 52.79           H  
ATOM   1151  CG2 ILE A  72     -36.158 -12.968  13.119  1.00 52.79           C  
ATOM   1152 HG21 ILE A  72     -36.761 -12.481  13.885  1.00 52.79           H  
ATOM   1153 HG22 ILE A  72     -35.301 -13.447  13.592  1.00 52.79           H  
ATOM   1154 HG23 ILE A  72     -36.782 -13.722  12.639  1.00 52.79           H  
ATOM   1155  CD1 ILE A  72     -36.110  -9.642  13.144  1.00 52.79           C  
ATOM   1156 HD11 ILE A  72     -35.629  -8.824  13.680  1.00 52.79           H  
ATOM   1157 HD12 ILE A  72     -36.529  -9.259  12.214  1.00 52.79           H  
ATOM   1158 HD13 ILE A  72     -36.910 -10.049  13.761  1.00 52.79           H  
ATOM   1159  N   MET A  73     -34.688 -14.951  10.937  1.00 51.68           N  
ATOM   1160  H   MET A  73     -33.815 -14.877  11.441  1.00 51.68           H  
ATOM   1161  CA  MET A  73     -35.492 -16.143  11.238  1.00 51.68           C  
ATOM   1162  HA  MET A  73     -36.545 -15.860  11.217  1.00 51.68           H  
ATOM   1163  C   MET A  73     -35.192 -16.585  12.671  1.00 51.68           C  
ATOM   1164  CB  MET A  73     -35.314 -17.268  10.210  1.00 51.68           C  
ATOM   1165  HB2 MET A  73     -35.799 -18.167  10.592  1.00 51.68           H  
ATOM   1166  HB3 MET A  73     -34.256 -17.479  10.054  1.00 51.68           H  
ATOM   1167  O   MET A  73     -34.048 -16.549  13.118  1.00 51.68           O  
ATOM   1168  CG  MET A  73     -35.981 -16.891   8.882  1.00 51.68           C  
ATOM   1169  HG2 MET A  73     -35.365 -16.142   8.384  1.00 51.68           H  
ATOM   1170  HG3 MET A  73     -36.955 -16.447   9.086  1.00 51.68           H  
ATOM   1171  SD  MET A  73     -36.241 -18.282   7.753  1.00 51.68           S  
ATOM   1172  CE  MET A  73     -36.871 -17.372   6.318  1.00 51.68           C  
ATOM   1173  HE1 MET A  73     -37.101 -18.074   5.516  1.00 51.68           H  
ATOM   1174  HE2 MET A  73     -37.776 -16.831   6.595  1.00 51.68           H  
ATOM   1175  HE3 MET A  73     -36.117 -16.665   5.973  1.00 51.68           H  
ATOM   1176  N   ALA A  74     -36.248 -16.881  13.427  1.00 47.46           N  
ATOM   1177  H   ALA A  74     -37.150 -16.985  12.986  1.00 47.46           H  
ATOM   1178  CA  ALA A  74     -36.211 -16.854  14.884  1.00 47.46           C  
ATOM   1179  HA  ALA A  74     -35.405 -16.191  15.197  1.00 47.46           H  
ATOM   1180  C   ALA A  74     -35.961 -18.226  15.525  1.00 47.46           C  
ATOM   1181  CB  ALA A  74     -37.531 -16.247  15.380  1.00 47.46           C  
ATOM   1182  HB1 ALA A  74     -38.366 -16.887  15.094  1.00 47.46           H  
ATOM   1183  HB2 ALA A  74     -37.509 -16.157  16.466  1.00 47.46           H  
ATOM   1184  HB3 ALA A  74     -37.670 -15.255  14.948  1.00 47.46           H  
ATOM   1185  O   ALA A  74     -36.515 -19.235  15.100  1.00 47.46           O  
ATOM   1186  N   ALA A  75     -35.257 -18.210  16.656  1.00 51.67           N  
ATOM   1187  H   ALA A  75     -34.750 -17.369  16.893  1.00 51.67           H  
ATOM   1188  CA  ALA A  75     -35.419 -19.182  17.732  1.00 51.67           C  
ATOM   1189  HA  ALA A  75     -36.348 -19.736  17.593  1.00 51.67           H  
ATOM   1190  C   ALA A  75     -35.511 -18.387  19.044  1.00 51.67           C  
ATOM   1191  CB  ALA A  75     -34.257 -20.181  17.701  1.00 51.67           C  
ATOM   1192  HB1 ALA A  75     -34.257 -20.714  16.750  1.00 51.67           H  
ATOM   1193  HB2 ALA A  75     -34.370 -20.900  18.512  1.00 51.67           H  
ATOM   1194  HB3 ALA A  75     -33.309 -19.656  17.819  1.00 51.67           H  
ATOM   1195  O   ALA A  75     -34.535 -17.768  19.466  1.00 51.67           O  
ATOM   1196  N   GLN A  76     -36.704 -18.316  19.642  1.00 46.18           N  
ATOM   1197  H   GLN A  76     -37.466 -18.882  19.296  1.00 46.18           H  
ATOM   1198  CA  GLN A  76     -36.923 -17.518  20.852  1.00 46.18           C  
ATOM   1199  HA  GLN A  76     -36.502 -16.524  20.696  1.00 46.18           H  
ATOM   1200  C   GLN A  76     -36.211 -18.147  22.056  1.00 46.18           C  
ATOM   1201  CB  GLN A  76     -38.421 -17.357  21.162  1.00 46.18           C  
ATOM   1202  HB2 GLN A  76     -38.508 -16.869  22.133  1.00 46.18           H  
ATOM   1203  HB3 GLN A  76     -38.883 -18.341  21.238  1.00 46.18           H  
ATOM   1204  O   GLN A  76     -36.426 -19.317  22.369  1.00 46.18           O  
ATOM   1205  CG  GLN A  76     -39.189 -16.513  20.131  1.00 46.18           C  
ATOM   1206  HG2 GLN A  76     -38.705 -15.542  20.026  1.00 46.18           H  
ATOM   1207  HG3 GLN A  76     -39.166 -17.016  19.165  1.00 46.18           H  
ATOM   1208  CD  GLN A  76     -40.648 -16.282  20.531  1.00 46.18           C  
ATOM   1209  NE2 GLN A  76     -41.493 -15.851  19.620  1.00 46.18           N  
ATOM   1210 HE21 GLN A  76     -41.201 -15.670  18.670  1.00 46.18           H  
ATOM   1211 HE22 GLN A  76     -42.438 -15.713  19.946  1.00 46.18           H  
ATOM   1212  OE1 GLN A  76     -41.069 -16.473  21.655  1.00 46.18           O  
ATOM   1213  N   GLN A  77     -35.418 -17.347  22.767  1.00 56.04           N  
ATOM   1214  H   GLN A  77     -35.290 -16.394  22.456  1.00 56.04           H  
ATOM   1215  CA  GLN A  77     -35.008 -17.661  24.134  1.00 56.04           C  
ATOM   1216  HA  GLN A  77     -34.719 -18.710  24.189  1.00 56.04           H  
ATOM   1217  C   GLN A  77     -36.176 -17.382  25.098  1.00 56.04           C  
ATOM   1218  CB  GLN A  77     -33.809 -16.791  24.545  1.00 56.04           C  
ATOM   1219  HB2 GLN A  77     -34.062 -15.742  24.392  1.00 56.04           H  
ATOM   1220  HB3 GLN A  77     -33.626 -16.941  25.610  1.00 56.04           H  
ATOM   1221  O   GLN A  77     -36.803 -16.326  24.977  1.00 56.04           O  
ATOM   1222  CG  GLN A  77     -32.513 -17.119  23.790  1.00 56.04           C  
ATOM   1223  HG2 GLN A  77     -32.274 -18.171  23.941  1.00 56.04           H  
ATOM   1224  HG3 GLN A  77     -32.650 -16.946  22.723  1.00 56.04           H  
ATOM   1225  CD  GLN A  77     -31.339 -16.267  24.273  1.00 56.04           C  
ATOM   1226  NE2 GLN A  77     -30.120 -16.744  24.150  1.00 56.04           N  
ATOM   1227 HE21 GLN A  77     -29.383 -16.138  24.483  1.00 56.04           H  
ATOM   1228 HE22 GLN A  77     -29.953 -17.654  23.747  1.00 56.04           H  
ATOM   1229  OE1 GLN A  77     -31.477 -15.160  24.761  1.00 56.04           O  
ATOM   1230  N   PRO A  78     -36.459 -18.253  26.084  1.00 47.04           N  
ATOM   1231  CA  PRO A  78     -37.293 -17.882  27.224  1.00 47.04           C  
ATOM   1232  HA  PRO A  78     -38.215 -17.428  26.862  1.00 47.04           H  
ATOM   1233  C   PRO A  78     -36.571 -16.863  28.130  1.00 47.04           C  
ATOM   1234  CB  PRO A  78     -37.640 -19.198  27.922  1.00 47.04           C  
ATOM   1235  HB2 PRO A  78     -37.771 -19.073  28.997  1.00 47.04           H  
ATOM   1236  HB3 PRO A  78     -38.541 -19.617  27.474  1.00 47.04           H  
ATOM   1237  O   PRO A  78     -35.346 -16.846  28.235  1.00 47.04           O  
ATOM   1238  CG  PRO A  78     -36.447 -20.096  27.594  1.00 47.04           C  
ATOM   1239  HG2 PRO A  78     -36.724 -21.150  27.589  1.00 47.04           H  
ATOM   1240  HG3 PRO A  78     -35.651 -19.916  28.317  1.00 47.04           H  
ATOM   1241  CD  PRO A  78     -35.990 -19.624  26.213  1.00 47.04           C  
ATOM   1242  HD2 PRO A  78     -34.903 -19.681  26.146  1.00 47.04           H  
ATOM   1243  HD3 PRO A  78     -36.450 -20.237  25.439  1.00 47.04           H  
ATOM   1244  N   ALA A  79     -37.355 -15.981  28.752  1.00 45.54           N  
ATOM   1245  H   ALA A  79     -38.353 -16.112  28.675  1.00 45.54           H  
ATOM   1246  CA  ALA A  79     -36.915 -14.677  29.252  1.00 45.54           C  
ATOM   1247  HA  ALA A  79     -36.296 -14.222  28.478  1.00 45.54           H  
ATOM   1248  C   ALA A  79     -36.124 -14.661  30.582  1.00 45.54           C  
ATOM   1249  CB  ALA A  79     -38.179 -13.821  29.411  1.00 45.54           C  
ATOM   1250  HB1 ALA A  79     -38.826 -14.248  30.177  1.00 45.54           H  
ATOM   1251  HB2 ALA A  79     -37.901 -12.809  29.706  1.00 45.54           H  
ATOM   1252  HB3 ALA A  79     -38.718 -13.771  28.464  1.00 45.54           H  
ATOM   1253  O   ALA A  79     -36.469 -15.377  31.522  1.00 45.54           O  
ATOM   1254  N   PRO A  80     -35.200 -13.695  30.736  1.00 58.71           N  
ATOM   1255  CA  PRO A  80     -34.970 -12.940  31.970  1.00 58.71           C  
ATOM   1256  HA  PRO A  80     -35.317 -13.491  32.844  1.00 58.71           H  
ATOM   1257  C   PRO A  80     -35.704 -11.580  31.881  1.00 58.71           C  
ATOM   1258  CB  PRO A  80     -33.448 -12.788  32.008  1.00 58.71           C  
ATOM   1259  HB2 PRO A  80     -33.134 -11.920  32.587  1.00 58.71           H  
ATOM   1260  HB3 PRO A  80     -33.007 -13.697  32.417  1.00 58.71           H  
ATOM   1261  O   PRO A  80     -35.601 -10.913  30.848  1.00 58.71           O  
ATOM   1262  CG  PRO A  80     -33.057 -12.657  30.528  1.00 58.71           C  
ATOM   1263  HG2 PRO A  80     -32.090 -13.121  30.336  1.00 58.71           H  
ATOM   1264  HG3 PRO A  80     -33.029 -11.605  30.245  1.00 58.71           H  
ATOM   1265  CD  PRO A  80     -34.177 -13.365  29.753  1.00 58.71           C  
ATOM   1266  HD2 PRO A  80     -34.579 -12.703  28.986  1.00 58.71           H  
ATOM   1267  HD3 PRO A  80     -33.794 -14.278  29.297  1.00 58.71           H  
ATOM   1268  N   PRO A  81     -36.437 -11.124  32.919  1.00 50.15           N  
ATOM   1269  CA  PRO A  81     -35.745 -10.465  34.038  1.00 50.15           C  
ATOM   1270  HA  PRO A  81     -34.720 -10.822  34.129  1.00 50.15           H  
ATOM   1271  C   PRO A  81     -36.443 -10.576  35.417  1.00 50.15           C  
ATOM   1272  CB  PRO A  81     -35.748  -8.992  33.609  1.00 50.15           C  
ATOM   1273  HB2 PRO A  81     -34.970  -8.829  32.862  1.00 50.15           H  
ATOM   1274  HB3 PRO A  81     -35.610  -8.309  34.448  1.00 50.15           H  
ATOM   1275  O   PRO A  81     -37.656 -10.744  35.514  1.00 50.15           O  
ATOM   1276  CG  PRO A  81     -37.126  -8.819  32.958  1.00 50.15           C  
ATOM   1277  HG2 PRO A  81     -37.830  -8.390  33.671  1.00 50.15           H  
ATOM   1278  HG3 PRO A  81     -37.053  -8.193  32.069  1.00 50.15           H  
ATOM   1279  CD  PRO A  81     -37.563 -10.242  32.595  1.00 50.15           C  
ATOM   1280  HD2 PRO A  81     -38.438 -10.525  33.180  1.00 50.15           H  
ATOM   1281  HD3 PRO A  81     -37.832 -10.291  31.540  1.00 50.15           H  
ATOM   1282  N   GLN A  82     -35.698 -10.329  36.500  1.00 60.25           N  
ATOM   1283  H   GLN A  82     -34.705 -10.180  36.382  1.00 60.25           H  
ATOM   1284  CA  GLN A  82     -36.281  -9.796  37.741  1.00 60.25           C  
ATOM   1285  HA  GLN A  82     -37.351  -9.651  37.592  1.00 60.25           H  
ATOM   1286  C   GLN A  82     -35.721  -8.400  38.021  1.00 60.25           C  
ATOM   1287  CB  GLN A  82     -36.133 -10.749  38.937  1.00 60.25           C  
ATOM   1288  HB2 GLN A  82     -35.100 -11.079  39.045  1.00 60.25           H  
ATOM   1289  HB3 GLN A  82     -36.415 -10.194  39.831  1.00 60.25           H  
ATOM   1290  O   GLN A  82     -34.542  -8.133  37.793  1.00 60.25           O  
ATOM   1291  CG  GLN A  82     -37.071 -11.963  38.791  1.00 60.25           C  
ATOM   1292  HG2 GLN A  82     -36.608 -12.699  38.134  1.00 60.25           H  
ATOM   1293  HG3 GLN A  82     -38.005 -11.644  38.328  1.00 60.25           H  
ATOM   1294  CD  GLN A  82     -37.436 -12.629  40.116  1.00 60.25           C  
ATOM   1295  NE2 GLN A  82     -38.296 -13.623  40.094  1.00 60.25           N  
ATOM   1296 HE21 GLN A  82     -38.695 -13.947  39.225  1.00 60.25           H  
ATOM   1297 HE22 GLN A  82     -38.524 -14.021  40.994  1.00 60.25           H  
ATOM   1298  OE1 GLN A  82     -36.992 -12.273  41.192  1.00 60.25           O  
ATOM   1299  N   GLN A  83     -36.605  -7.490  38.431  1.00 64.51           N  
ATOM   1300  H   GLN A  83     -37.534  -7.796  38.683  1.00 64.51           H  
ATOM   1301  CA  GLN A  83     -36.315  -6.062  38.534  1.00 64.51           C  
ATOM   1302  HA  GLN A  83     -35.623  -5.806  37.731  1.00 64.51           H  
ATOM   1303  C   GLN A  83     -35.653  -5.687  39.871  1.00 64.51           C  
ATOM   1304  CB  GLN A  83     -37.604  -5.249  38.337  1.00 64.51           C  
ATOM   1305  HB2 GLN A  83     -37.401  -4.209  38.595  1.00 64.51           H  
ATOM   1306  HB3 GLN A  83     -38.377  -5.616  39.012  1.00 64.51           H  
ATOM   1307  O   GLN A  83     -35.929  -6.322  40.892  1.00 64.51           O  
ATOM   1308  CG  GLN A  83     -38.116  -5.288  36.889  1.00 64.51           C  
ATOM   1309  HG2 GLN A  83     -38.463  -6.292  36.645  1.00 64.51           H  
ATOM   1310  HG3 GLN A  83     -37.297  -5.033  36.217  1.00 64.51           H  
ATOM   1311  CD  GLN A  83     -39.256  -4.300  36.650  1.00 64.51           C  
ATOM   1312  NE2 GLN A  83     -39.555  -3.970  35.413  1.00 64.51           N  
ATOM   1313 HE21 GLN A  83     -39.054  -4.361  34.627  1.00 64.51           H  
ATOM   1314 HE22 GLN A  83     -40.317  -3.315  35.314  1.00 64.51           H  
ATOM   1315  OE1 GLN A  83     -39.900  -3.799  37.552  1.00 64.51           O  
ATOM   1316  N   PRO A  84     -34.834  -4.620  39.899  1.00 64.92           N  
ATOM   1317  CA  PRO A  84     -34.318  -4.056  41.140  1.00 64.92           C  
ATOM   1318  HA  PRO A  84     -33.905  -4.844  41.770  1.00 64.92           H  
ATOM   1319  C   PRO A  84     -35.435  -3.327  41.902  1.00 64.92           C  
ATOM   1320  CB  PRO A  84     -33.191  -3.113  40.708  1.00 64.92           C  
ATOM   1321  HB2 PRO A  84     -32.264  -3.678  40.616  1.00 64.92           H  
ATOM   1322  HB3 PRO A  84     -33.059  -2.282  41.401  1.00 64.92           H  
ATOM   1323  O   PRO A  84     -35.939  -2.296  41.459  1.00 64.92           O  
ATOM   1324  CG  PRO A  84     -33.632  -2.635  39.323  1.00 64.92           C  
ATOM   1325  HG2 PRO A  84     -32.780  -2.354  38.703  1.00 64.92           H  
ATOM   1326  HG3 PRO A  84     -34.322  -1.797  39.421  1.00 64.92           H  
ATOM   1327  CD  PRO A  84     -34.369  -3.846  38.753  1.00 64.92           C  
ATOM   1328  HD2 PRO A  84     -33.677  -4.453  38.168  1.00 64.92           H  
ATOM   1329  HD3 PRO A  84     -35.198  -3.512  38.129  1.00 64.92           H  
ATOM   1330  N   VAL A  85     -35.803  -3.842  43.074  1.00 68.04           N  
ATOM   1331  H   VAL A  85     -35.387  -4.712  43.373  1.00 68.04           H  
ATOM   1332  CA  VAL A  85     -36.734  -3.163  43.987  1.00 68.04           C  
ATOM   1333  HA  VAL A  85     -37.501  -2.660  43.399  1.00 68.04           H  
ATOM   1334  C   VAL A  85     -35.968  -2.104  44.782  1.00 68.04           C  
ATOM   1335  CB  VAL A  85     -37.449  -4.175  44.907  1.00 68.04           C  
ATOM   1336  HB  VAL A  85     -36.707  -4.729  45.482  1.00 68.04           H  
ATOM   1337  O   VAL A  85     -35.104  -2.437  45.592  1.00 68.04           O  
ATOM   1338  CG1 VAL A  85     -38.410  -3.484  45.883  1.00 68.04           C  
ATOM   1339 HG11 VAL A  85     -38.946  -4.232  46.468  1.00 68.04           H  
ATOM   1340 HG12 VAL A  85     -39.127  -2.869  45.340  1.00 68.04           H  
ATOM   1341 HG13 VAL A  85     -37.850  -2.857  46.577  1.00 68.04           H  
ATOM   1342  CG2 VAL A  85     -38.270  -5.178  44.084  1.00 68.04           C  
ATOM   1343 HG21 VAL A  85     -38.777  -5.877  44.749  1.00 68.04           H  
ATOM   1344 HG22 VAL A  85     -37.620  -5.750  43.422  1.00 68.04           H  
ATOM   1345 HG23 VAL A  85     -39.013  -4.652  43.484  1.00 68.04           H  
ATOM   1346  N   MET A  86     -36.285  -0.823  44.570  1.00 67.24           N  
ATOM   1347  H   MET A  86     -36.987  -0.610  43.875  1.00 67.24           H  
ATOM   1348  CA  MET A  86     -35.844   0.245  45.476  1.00 67.24           C  
ATOM   1349  HA  MET A  86     -34.781   0.101  45.669  1.00 67.24           H  
ATOM   1350  C   MET A  86     -36.595   0.153  46.818  1.00 67.24           C  
ATOM   1351  CB  MET A  86     -36.038   1.637  44.856  1.00 67.24           C  
ATOM   1352  HB2 MET A  86     -35.901   2.384  45.638  1.00 67.24           H  
ATOM   1353  HB3 MET A  86     -37.053   1.733  44.470  1.00 67.24           H  
ATOM   1354  O   MET A  86     -37.775  -0.204  46.829  1.00 67.24           O  
ATOM   1355  CG  MET A  86     -35.023   1.931  43.747  1.00 67.24           C  
ATOM   1356  HG2 MET A  86     -34.046   1.572  44.068  1.00 67.24           H  
ATOM   1357  HG3 MET A  86     -35.304   1.382  42.848  1.00 67.24           H  
ATOM   1358  SD  MET A  86     -34.843   3.694  43.345  1.00 67.24           S  
ATOM   1359  CE  MET A  86     -36.488   4.072  42.683  1.00 67.24           C  
ATOM   1360  HE1 MET A  86     -36.521   5.117  42.375  1.00 67.24           H  
ATOM   1361  HE2 MET A  86     -37.245   3.902  43.449  1.00 67.24           H  
ATOM   1362  HE3 MET A  86     -36.691   3.436  41.821  1.00 67.24           H  
ATOM   1363  N   PRO A  87     -35.952   0.484  47.953  1.00 58.05           N  
ATOM   1364  CA  PRO A  87     -36.581   0.382  49.266  1.00 58.05           C  
ATOM   1365  HA  PRO A  87     -37.026  -0.606  49.385  1.00 58.05           H  
ATOM   1366  C   PRO A  87     -37.668   1.449  49.452  1.00 58.05           C  
ATOM   1367  CB  PRO A  87     -35.436   0.542  50.272  1.00 58.05           C  
ATOM   1368  HB2 PRO A  87     -34.988  -0.432  50.467  1.00 58.05           H  
ATOM   1369  HB3 PRO A  87     -35.767   1.001  51.204  1.00 58.05           H  
ATOM   1370  O   PRO A  87     -37.424   2.635  49.239  1.00 58.05           O  
ATOM   1371  CG  PRO A  87     -34.432   1.424  49.528  1.00 58.05           C  
ATOM   1372  HG2 PRO A  87     -33.415   1.277  49.893  1.00 58.05           H  
ATOM   1373  HG3 PRO A  87     -34.722   2.471  49.617  1.00 58.05           H  
ATOM   1374  CD  PRO A  87     -34.584   0.969  48.077  1.00 58.05           C  
ATOM   1375  HD2 PRO A  87     -34.390   1.802  47.402  1.00 58.05           H  
ATOM   1376  HD3 PRO A  87     -33.892   0.151  47.875  1.00 58.05           H  
ATOM   1377  N   VAL A  88     -38.853   1.035  49.907  1.00 60.08           N  
ATOM   1378  H   VAL A  88     -38.992   0.046  50.059  1.00 60.08           H  
ATOM   1379  CA  VAL A  88     -39.940   1.948  50.296  1.00 60.08           C  
ATOM   1380  HA  VAL A  88     -39.861   2.859  49.704  1.00 60.08           H  
ATOM   1381  C   VAL A  88     -39.811   2.285  51.788  1.00 60.08           C  
ATOM   1382  CB  VAL A  88     -41.327   1.354  49.981  1.00 60.08           C  
ATOM   1383  HB  VAL A  88     -41.444   0.404  50.502  1.00 60.08           H  
ATOM   1384  O   VAL A  88     -39.890   1.372  52.613  1.00 60.08           O  
ATOM   1385  CG1 VAL A  88     -42.458   2.299  50.414  1.00 60.08           C  
ATOM   1386 HG11 VAL A  88     -43.421   1.877  50.129  1.00 60.08           H  
ATOM   1387 HG12 VAL A  88     -42.340   3.273  49.940  1.00 60.08           H  
ATOM   1388 HG13 VAL A  88     -42.455   2.427  51.497  1.00 60.08           H  
ATOM   1389  CG2 VAL A  88     -41.483   1.108  48.473  1.00 60.08           C  
ATOM   1390 HG21 VAL A  88     -42.470   0.697  48.265  1.00 60.08           H  
ATOM   1391 HG22 VAL A  88     -41.359   2.042  47.925  1.00 60.08           H  
ATOM   1392 HG23 VAL A  88     -40.735   0.394  48.127  1.00 60.08           H  
ATOM   1393  N   PRO A  89     -39.637   3.563  52.174  1.00 57.22           N  
ATOM   1394  CA  PRO A  89     -39.622   3.958  53.577  1.00 57.22           C  
ATOM   1395  HA  PRO A  89     -39.020   3.245  54.141  1.00 57.22           H  
ATOM   1396  C   PRO A  89     -41.039   4.015  54.160  1.00 57.22           C  
ATOM   1397  CB  PRO A  89     -38.943   5.337  53.633  1.00 57.22           C  
ATOM   1398  HB2 PRO A  89     -39.679   6.120  53.820  1.00 57.22           H  
ATOM   1399  HB3 PRO A  89     -38.168   5.366  54.399  1.00 57.22           H  
ATOM   1400  O   PRO A  89     -41.907   4.685  53.612  1.00 57.22           O  
ATOM   1401  CG  PRO A  89     -38.350   5.534  52.238  1.00 57.22           C  
ATOM   1402  HG2 PRO A  89     -37.343   5.119  52.207  1.00 57.22           H  
ATOM   1403  HG3 PRO A  89     -38.345   6.584  51.944  1.00 57.22           H  
ATOM   1404  CD  PRO A  89     -39.268   4.702  51.351  1.00 57.22           C  
ATOM   1405  HD2 PRO A  89     -38.730   4.416  50.448  1.00 57.22           H  
ATOM   1406  HD3 PRO A  89     -40.163   5.272  51.097  1.00 57.22           H  
ATOM   1407  N   GLY A  90     -41.227   3.384  55.322  1.00 67.07           N  
ATOM   1408  H   GLY A  90     -40.475   2.791  55.643  1.00 67.07           H  
ATOM   1409  CA  GLY A  90     -42.304   3.679  56.271  1.00 67.07           C  
ATOM   1410  HA2 GLY A  90     -42.296   4.752  56.466  1.00 67.07           H  
ATOM   1411  HA3 GLY A  90     -42.081   3.179  57.214  1.00 67.07           H  
ATOM   1412  C   GLY A  90     -43.736   3.314  55.860  1.00 67.07           C  
ATOM   1413  O   GLY A  90     -44.451   4.153  55.327  1.00 67.07           O  
ATOM   1414  N   GLN A  91     -44.209   2.134  56.285  1.00 59.69           N  
ATOM   1415  H   GLN A  91     -43.549   1.446  56.619  1.00 59.69           H  
ATOM   1416  CA  GLN A  91     -45.617   1.928  56.665  1.00 59.69           C  
ATOM   1417  HA  GLN A  91     -46.029   2.890  56.971  1.00 59.69           H  
ATOM   1418  C   GLN A  91     -45.752   0.997  57.887  1.00 59.69           C  
ATOM   1419  CB  GLN A  91     -46.495   1.432  55.495  1.00 59.69           C  
ATOM   1420  HB2 GLN A  91     -47.429   1.065  55.921  1.00 59.69           H  
ATOM   1421  HB3 GLN A  91     -46.012   0.603  54.977  1.00 59.69           H  
ATOM   1422  O   GLN A  91     -45.632  -0.219  57.788  1.00 59.69           O  
ATOM   1423  CG  GLN A  91     -46.835   2.556  54.499  1.00 59.69           C  
ATOM   1424  HG2 GLN A  91     -46.964   3.495  55.037  1.00 59.69           H  
ATOM   1425  HG3 GLN A  91     -46.006   2.676  53.801  1.00 59.69           H  
ATOM   1426  CD  GLN A  91     -48.130   2.324  53.731  1.00 59.69           C  
ATOM   1427  NE2 GLN A  91     -48.115   2.398  52.417  1.00 59.69           N  
ATOM   1428 HE21 GLN A  91     -49.008   2.277  51.963  1.00 59.69           H  
ATOM   1429 HE22 GLN A  91     -47.255   2.597  51.927  1.00 59.69           H  
ATOM   1430  OE1 GLN A  91     -49.193   2.109  54.285  1.00 59.69           O  
ATOM   1431  N   HIS A  92     -46.055   1.601  59.038  1.00 50.62           N  
ATOM   1432  H   HIS A  92     -46.029   2.610  58.996  1.00 50.62           H  
ATOM   1433  CA  HIS A  92     -47.106   1.102  59.939  1.00 50.62           C  
ATOM   1434  HA  HIS A  92     -47.095   0.013  59.976  1.00 50.62           H  
ATOM   1435  C   HIS A  92     -48.457   1.588  59.351  1.00 50.62           C  
ATOM   1436  CB  HIS A  92     -46.863   1.696  61.342  1.00 50.62           C  
ATOM   1437  HB2 HIS A  92     -46.909   2.783  61.270  1.00 50.62           H  
ATOM   1438  HB3 HIS A  92     -47.663   1.393  62.017  1.00 50.62           H  
ATOM   1439  O   HIS A  92     -48.421   2.606  58.653  1.00 50.62           O  
ATOM   1440  CG  HIS A  92     -45.548   1.323  61.986  1.00 50.62           C  
ATOM   1441  CD2 HIS A  92     -44.392   2.056  61.958  1.00 50.62           C  
ATOM   1442  HD2 HIS A  92     -44.249   2.996  61.445  1.00 50.62           H  
ATOM   1443  ND1 HIS A  92     -45.307   0.226  62.784  1.00 50.62           N  
ATOM   1444  HD1 HIS A  92     -45.953  -0.524  62.984  1.00 50.62           H  
ATOM   1445  CE1 HIS A  92     -44.036   0.297  63.218  1.00 50.62           C  
ATOM   1446  HE1 HIS A  92     -43.552  -0.431  63.851  1.00 50.62           H  
ATOM   1447  NE2 HIS A  92     -43.439   1.398  62.740  1.00 50.62           N  
ATOM   1448  N   PRO A  93     -49.635   0.975  59.606  1.00 52.03           N  
ATOM   1449  CA  PRO A  93     -50.030   0.165  60.767  1.00 52.03           C  
ATOM   1450  HA  PRO A  93     -49.226   0.087  61.499  1.00 52.03           H  
ATOM   1451  C   PRO A  93     -50.375  -1.295  60.329  1.00 52.03           C  
ATOM   1452  CB  PRO A  93     -51.127   1.078  61.346  1.00 52.03           C  
ATOM   1453  HB2 PRO A  93     -50.634   1.874  61.905  1.00 52.03           H  
ATOM   1454  HB3 PRO A  93     -51.831   0.596  62.024  1.00 52.03           H  
ATOM   1455  O   PRO A  93     -49.759  -1.764  59.383  1.00 52.03           O  
ATOM   1456  CG  PRO A  93     -51.830   1.719  60.144  1.00 52.03           C  
ATOM   1457  HG2 PRO A  93     -52.806   1.273  59.953  1.00 52.03           H  
ATOM   1458  HG3 PRO A  93     -51.933   2.794  60.299  1.00 52.03           H  
ATOM   1459  CD  PRO A  93     -50.879   1.433  58.989  1.00 52.03           C  
ATOM   1460  HD2 PRO A  93     -51.285   0.638  58.364  1.00 52.03           H  
ATOM   1461  HD3 PRO A  93     -50.754   2.330  58.383  1.00 52.03           H  
ATOM   1462  N   MET A  94     -51.231  -2.132  60.941  1.00 55.22           N  
ATOM   1463  H   MET A  94     -51.229  -3.053  60.527  1.00 55.22           H  
ATOM   1464  CA  MET A  94     -52.213  -1.974  62.028  1.00 55.22           C  
ATOM   1465  HA  MET A  94     -51.819  -1.292  62.782  1.00 55.22           H  
ATOM   1466  C   MET A  94     -52.501  -3.320  62.731  1.00 55.22           C  
ATOM   1467  CB  MET A  94     -53.525  -1.434  61.415  1.00 55.22           C  
ATOM   1468  HB2 MET A  94     -53.284  -0.794  60.566  1.00 55.22           H  
ATOM   1469  HB3 MET A  94     -54.117  -2.261  61.023  1.00 55.22           H  
ATOM   1470  O   MET A  94     -52.296  -4.382  62.152  1.00 55.22           O  
ATOM   1471  CG  MET A  94     -54.385  -0.613  62.384  1.00 55.22           C  
ATOM   1472  HG2 MET A  94     -53.757   0.103  62.914  1.00 55.22           H  
ATOM   1473  HG3 MET A  94     -54.834  -1.278  63.121  1.00 55.22           H  
ATOM   1474  SD  MET A  94     -55.705   0.309  61.555  1.00 55.22           S  
ATOM   1475  CE  MET A  94     -56.526   1.050  62.990  1.00 55.22           C  
ATOM   1476  HE1 MET A  94     -57.363   1.660  62.651  1.00 55.22           H  
ATOM   1477  HE2 MET A  94     -55.821   1.679  63.534  1.00 55.22           H  
ATOM   1478  HE3 MET A  94     -56.897   0.262  63.646  1.00 55.22           H  
ATOM   1479  N   ALA A  95     -53.021  -3.273  63.962  1.00 44.37           N  
ATOM   1480  H   ALA A  95     -53.203  -2.362  64.359  1.00 44.37           H  
ATOM   1481  CA  ALA A  95     -53.678  -4.408  64.632  1.00 44.37           C  
ATOM   1482  HA  ALA A  95     -53.217  -5.340  64.305  1.00 44.37           H  
ATOM   1483  C   ALA A  95     -55.178  -4.439  64.233  1.00 44.37           C  
ATOM   1484  CB  ALA A  95     -53.441  -4.233  66.140  1.00 44.37           C  
ATOM   1485  HB1 ALA A  95     -54.055  -3.417  66.523  1.00 44.37           H  
ATOM   1486  HB2 ALA A  95     -52.391  -4.009  66.326  1.00 44.37           H  
ATOM   1487  HB3 ALA A  95     -53.676  -5.155  66.672  1.00 44.37           H  
ATOM   1488  O   ALA A  95     -55.703  -3.363  63.933  1.00 44.37           O  
ATOM   1489  N   PRO A  96     -55.902  -5.584  64.249  1.00 48.48           N  
ATOM   1490  CA  PRO A  96     -56.285  -6.191  65.535  1.00 48.48           C  
ATOM   1491  HA  PRO A  96     -55.577  -5.944  66.327  1.00 48.48           H  
ATOM   1492  C   PRO A  96     -56.540  -7.718  65.549  1.00 48.48           C  
ATOM   1493  CB  PRO A  96     -57.624  -5.503  65.827  1.00 48.48           C  
ATOM   1494  HB2 PRO A  96     -57.439  -4.498  66.207  1.00 48.48           H  
ATOM   1495  HB3 PRO A  96     -58.240  -6.061  66.532  1.00 48.48           H  
ATOM   1496  O   PRO A  96     -57.194  -8.257  64.665  1.00 48.48           O  
ATOM   1497  CG  PRO A  96     -58.287  -5.416  64.445  1.00 48.48           C  
ATOM   1498  HG2 PRO A  96     -59.018  -6.215  64.320  1.00 48.48           H  
ATOM   1499  HG3 PRO A  96     -58.760  -4.442  64.312  1.00 48.48           H  
ATOM   1500  CD  PRO A  96     -57.133  -5.602  63.453  1.00 48.48           C  
ATOM   1501  HD2 PRO A  96     -57.155  -4.812  62.702  1.00 48.48           H  
ATOM   1502  HD3 PRO A  96     -57.227  -6.556  62.935  1.00 48.48           H  
ATOM   1503  N   THR A  97     -56.236  -8.367  66.679  1.00 52.45           N  
ATOM   1504  H   THR A  97     -55.617  -7.926  67.343  1.00 52.45           H  
ATOM   1505  CA  THR A  97     -57.064  -9.486  67.175  1.00 52.45           C  
ATOM   1506  HA  THR A  97     -58.065  -9.388  66.753  1.00 52.45           H  
ATOM   1507  C   THR A  97     -57.172  -9.386  68.693  1.00 52.45           C  
ATOM   1508  CB  THR A  97     -56.554 -10.886  66.774  1.00 52.45           C  
ATOM   1509  HB  THR A  97     -55.618 -11.103  67.288  1.00 52.45           H  
ATOM   1510  O   THR A  97     -56.248  -9.747  69.417  1.00 52.45           O  
ATOM   1511  CG2 THR A  97     -57.588 -11.966  67.106  1.00 52.45           C  
ATOM   1512 HG21 THR A  97     -57.766 -12.002  68.180  1.00 52.45           H  
ATOM   1513 HG22 THR A  97     -57.217 -12.941  66.791  1.00 52.45           H  
ATOM   1514 HG23 THR A  97     -58.526 -11.756  66.592  1.00 52.45           H  
ATOM   1515  OG1 THR A  97     -56.344 -10.982  65.390  1.00 52.45           O  
ATOM   1516  HG1 THR A  97     -56.084 -11.883  65.183  1.00 52.45           H  
ATOM   1517  N   GLN A  98     -58.303  -8.883  69.191  1.00 50.48           N  
ATOM   1518  H   GLN A  98     -59.045  -8.639  68.551  1.00 50.48           H  
ATOM   1519  CA  GLN A  98     -58.668  -9.071  70.593  1.00 50.48           C  
ATOM   1520  HA  GLN A  98     -57.782  -9.014  71.225  1.00 50.48           H  
ATOM   1521  C   GLN A  98     -59.313 -10.449  70.758  1.00 50.48           C  
ATOM   1522  CB  GLN A  98     -59.688  -8.020  71.068  1.00 50.48           C  
ATOM   1523  HB2 GLN A  98     -60.553  -8.034  70.404  1.00 50.48           H  
ATOM   1524  HB3 GLN A  98     -60.027  -8.327  72.057  1.00 50.48           H  
ATOM   1525  O   GLN A  98     -60.275 -10.754  70.062  1.00 50.48           O  
ATOM   1526  CG  GLN A  98     -59.177  -6.576  71.178  1.00 50.48           C  
ATOM   1527  HG2 GLN A  98     -58.268  -6.557  71.780  1.00 50.48           H  
ATOM   1528  HG3 GLN A  98     -58.944  -6.198  70.183  1.00 50.48           H  
ATOM   1529  CD  GLN A  98     -60.212  -5.656  71.834  1.00 50.48           C  
ATOM   1530  NE2 GLN A  98     -59.967  -4.367  71.903  1.00 50.48           N  
ATOM   1531 HE21 GLN A  98     -60.687  -3.816  72.347  1.00 50.48           H  
ATOM   1532 HE22 GLN A  98     -59.121  -3.967  71.521  1.00 50.48           H  
ATOM   1533  OE1 GLN A  98     -61.250  -6.067  72.319  1.00 50.48           O  
ATOM   1534  N   HIS A  99     -58.886 -11.210  71.763  1.00 59.35           N  
ATOM   1535  H   HIS A  99     -57.938 -11.080  72.084  1.00 59.35           H  
ATOM   1536  CA  HIS A  99     -59.832 -11.658  72.785  1.00 59.35           C  
ATOM   1537  HA  HIS A  99     -60.514 -10.827  72.966  1.00 59.35           H  
ATOM   1538  C   HIS A  99     -59.093 -11.922  74.100  1.00 59.35           C  
ATOM   1539  CB  HIS A  99     -60.687 -12.856  72.337  1.00 59.35           C  
ATOM   1540  HB2 HIS A  99     -60.519 -13.707  72.996  1.00 59.35           H  
ATOM   1541  HB3 HIS A  99     -60.416 -13.163  71.326  1.00 59.35           H  
ATOM   1542  O   HIS A  99     -58.057 -12.578  74.126  1.00 59.35           O  
ATOM   1543  CG  HIS A  99     -62.153 -12.493  72.364  1.00 59.35           C  
ATOM   1544  CD2 HIS A  99     -62.888 -11.996  71.319  1.00 59.35           C  
ATOM   1545  HD2 HIS A  99     -62.539 -11.844  70.309  1.00 59.35           H  
ATOM   1546  ND1 HIS A  99     -62.964 -12.467  73.479  1.00 59.35           N  
ATOM   1547  HD1 HIS A  99     -62.728 -12.808  74.400  1.00 59.35           H  
ATOM   1548  CE1 HIS A  99     -64.159 -11.975  73.109  1.00 59.35           C  
ATOM   1549  HE1 HIS A  99     -65.010 -11.850  73.762  1.00 59.35           H  
ATOM   1550  NE2 HIS A  99     -64.160 -11.672  71.804  1.00 59.35           N  
ATOM   1551  N   HIS A 100     -59.604 -11.348  75.188  1.00 60.79           N  
ATOM   1552  H   HIS A 100     -60.491 -10.871  75.113  1.00 60.79           H  
ATOM   1553  CA  HIS A 100     -59.053 -11.516  76.533  1.00 60.79           C  
ATOM   1554  HA  HIS A 100     -57.970 -11.628  76.483  1.00 60.79           H  
ATOM   1555  C   HIS A 100     -59.650 -12.749  77.223  1.00 60.79           C  
ATOM   1556  CB  HIS A 100     -59.392 -10.286  77.396  1.00 60.79           C  
ATOM   1557  HB2 HIS A 100     -60.467 -10.112  77.359  1.00 60.79           H  
ATOM   1558  HB3 HIS A 100     -59.142 -10.520  78.431  1.00 60.79           H  
ATOM   1559  O   HIS A 100     -60.845 -13.001  77.085  1.00 60.79           O  
ATOM   1560  CG  HIS A 100     -58.693  -8.992  77.058  1.00 60.79           C  
ATOM   1561  CD2 HIS A 100     -58.348  -8.020  77.959  1.00 60.79           C  
ATOM   1562  HD2 HIS A 100     -58.506  -8.057  79.027  1.00 60.79           H  
ATOM   1563  ND1 HIS A 100     -58.341  -8.525  75.811  1.00 60.79           N  
ATOM   1564  HD1 HIS A 100     -58.459  -9.015  74.936  1.00 60.79           H  
ATOM   1565  CE1 HIS A 100     -57.794  -7.306  75.962  1.00 60.79           C  
ATOM   1566  HE1 HIS A 100     -57.417  -6.687  75.161  1.00 60.79           H  
ATOM   1567  NE2 HIS A 100     -57.774  -6.959  77.256  1.00 60.79           N  
ATOM   1568  N   GLN A 101     -58.856 -13.394  78.077  1.00 52.99           N  
ATOM   1569  H   GLN A 101     -57.859 -13.263  77.975  1.00 52.99           H  
ATOM   1570  CA  GLN A 101     -59.260 -13.864  79.412  1.00 52.99           C  
ATOM   1571  HA  GLN A 101     -60.037 -13.208  79.802  1.00 52.99           H  
ATOM   1572  C   GLN A 101     -58.007 -13.783  80.316  1.00 52.99           C  
ATOM   1573  CB  GLN A 101     -59.812 -15.304  79.382  1.00 52.99           C  
ATOM   1574  HB2 GLN A 101     -59.495 -15.828  80.284  1.00 52.99           H  
ATOM   1575  HB3 GLN A 101     -59.368 -15.833  78.538  1.00 52.99           H  
ATOM   1576  O   GLN A 101     -56.936 -14.206  79.874  1.00 52.99           O  
ATOM   1577  CG  GLN A 101     -61.348 -15.423  79.289  1.00 52.99           C  
ATOM   1578  HG2 GLN A 101     -61.737 -14.782  78.498  1.00 52.99           H  
ATOM   1579  HG3 GLN A 101     -61.580 -16.450  79.007  1.00 52.99           H  
ATOM   1580  CD  GLN A 101     -62.108 -15.129  80.583  1.00 52.99           C  
ATOM   1581  NE2 GLN A 101     -63.410 -15.314  80.602  1.00 52.99           N  
ATOM   1582 HE21 GLN A 101     -63.865 -15.123  81.484  1.00 52.99           H  
ATOM   1583 HE22 GLN A 101     -63.899 -15.644  79.782  1.00 52.99           H  
ATOM   1584  OE1 GLN A 101     -61.573 -14.736  81.601  1.00 52.99           O  
ATOM   1585  N   PRO A 102     -58.080 -13.209  81.531  1.00 58.98           N  
ATOM   1586  CA  PRO A 102     -56.930 -13.083  82.423  1.00 58.98           C  
ATOM   1587  HA  PRO A 102     -55.997 -13.045  81.861  1.00 58.98           H  
ATOM   1588  C   PRO A 102     -56.863 -14.230  83.445  1.00 58.98           C  
ATOM   1589  CB  PRO A 102     -57.156 -11.738  83.121  1.00 58.98           C  
ATOM   1590  HB2 PRO A 102     -56.641 -11.676  84.080  1.00 58.98           H  
ATOM   1591  HB3 PRO A 102     -56.832 -10.930  82.464  1.00 58.98           H  
ATOM   1592  O   PRO A 102     -57.888 -14.623  83.994  1.00 58.98           O  
ATOM   1593  CG  PRO A 102     -58.676 -11.684  83.286  1.00 58.98           C  
ATOM   1594  HG2 PRO A 102     -59.039 -10.657  83.303  1.00 58.98           H  
ATOM   1595  HG3 PRO A 102     -58.969 -12.201  84.200  1.00 58.98           H  
ATOM   1596  CD  PRO A 102     -59.202 -12.446  82.068  1.00 58.98           C  
ATOM   1597  HD2 PRO A 102     -59.558 -11.731  81.326  1.00 58.98           H  
ATOM   1598  HD3 PRO A 102     -60.011 -13.107  82.380  1.00 58.98           H  
ATOM   1599  N   ASN A 103     -55.657 -14.696  83.791  1.00 47.59           N  
ATOM   1600  H   ASN A 103     -54.955 -14.680  83.065  1.00 47.59           H  
ATOM   1601  CA  ASN A 103     -55.103 -14.501  85.143  1.00 47.59           C  
ATOM   1602  HA  ASN A 103     -54.882 -13.437  85.225  1.00 47.59           H  
ATOM   1603  C   ASN A 103     -53.753 -15.205  85.376  1.00 47.59           C  
ATOM   1604  CB  ASN A 103     -56.088 -14.881  86.278  1.00 47.59           C  
ATOM   1605  HB2 ASN A 103     -55.539 -15.274  87.134  1.00 47.59           H  
ATOM   1606  HB3 ASN A 103     -56.759 -15.675  85.951  1.00 47.59           H  
ATOM   1607  O   ASN A 103     -53.456 -16.269  84.843  1.00 47.59           O  
ATOM   1608  CG  ASN A 103     -56.875 -13.684  86.795  1.00 47.59           C  
ATOM   1609  ND2 ASN A 103     -58.031 -13.902  87.374  1.00 47.59           N  
ATOM   1610 HD21 ASN A 103     -58.425 -14.832  87.360  1.00 47.59           H  
ATOM   1611 HD22 ASN A 103     -58.540 -13.088  87.686  1.00 47.59           H  
ATOM   1612  OD1 ASN A 103     -56.446 -12.543  86.729  1.00 47.59           O  
ATOM   1613  N   LEU A 104     -52.970 -14.563  86.242  1.00 51.47           N  
ATOM   1614  H   LEU A 104     -53.367 -13.712  86.614  1.00 51.47           H  
ATOM   1615  CA  LEU A 104     -51.807 -15.069  86.982  1.00 51.47           C  
ATOM   1616  HA  LEU A 104     -51.061 -15.456  86.287  1.00 51.47           H  
ATOM   1617  C   LEU A 104     -52.211 -16.231  87.935  1.00 51.47           C  
ATOM   1618  CB  LEU A 104     -51.276 -13.809  87.711  1.00 51.47           C  
ATOM   1619  HB2 LEU A 104     -50.775 -14.049  88.649  1.00 51.47           H  
ATOM   1620  HB3 LEU A 104     -52.124 -13.196  88.015  1.00 51.47           H  
ATOM   1621  O   LEU A 104     -53.392 -16.302  88.279  1.00 51.47           O  
ATOM   1622  CG  LEU A 104     -50.339 -12.979  86.808  1.00 51.47           C  
ATOM   1623  HG  LEU A 104     -50.547 -13.192  85.759  1.00 51.47           H  
ATOM   1624  CD1 LEU A 104     -50.551 -11.482  87.023  1.00 51.47           C  
ATOM   1625 HD11 LEU A 104     -51.579 -11.217  86.776  1.00 51.47           H  
ATOM   1626 HD12 LEU A 104     -49.883 -10.916  86.374  1.00 51.47           H  
ATOM   1627 HD13 LEU A 104     -50.353 -11.219  88.062  1.00 51.47           H  
ATOM   1628  CD2 LEU A 104     -48.872 -13.309  87.094  1.00 51.47           C  
ATOM   1629 HD21 LEU A 104     -48.233 -12.718  86.438  1.00 51.47           H  
ATOM   1630 HD22 LEU A 104     -48.689 -14.364  86.893  1.00 51.47           H  
ATOM   1631 HD23 LEU A 104     -48.629 -13.080  88.132  1.00 51.47           H  
ATOM   1632  N   PRO A 105     -51.285 -17.111  88.401  1.00 50.98           N  
ATOM   1633  CA  PRO A 105     -49.942 -16.725  88.851  1.00 50.98           C  
ATOM   1634  HA  PRO A 105     -49.687 -15.714  88.533  1.00 50.98           H  
ATOM   1635  C   PRO A 105     -48.738 -17.599  88.435  1.00 50.98           C  
ATOM   1636  CB  PRO A 105     -50.108 -16.742  90.377  1.00 50.98           C  
ATOM   1637  HB2 PRO A 105     -50.641 -15.845  90.691  1.00 50.98           H  
ATOM   1638  HB3 PRO A 105     -49.162 -16.819  90.913  1.00 50.98           H  
ATOM   1639  O   PRO A 105     -48.844 -18.690  87.887  1.00 50.98           O  
ATOM   1640  CG  PRO A 105     -50.994 -17.969  90.619  1.00 50.98           C  
ATOM   1641  HG2 PRO A 105     -50.383 -18.831  90.888  1.00 50.98           H  
ATOM   1642  HG3 PRO A 105     -51.728 -17.764  91.398  1.00 50.98           H  
ATOM   1643  CD  PRO A 105     -51.675 -18.221  89.270  1.00 50.98           C  
ATOM   1644  HD2 PRO A 105     -52.754 -18.294  89.406  1.00 50.98           H  
ATOM   1645  HD3 PRO A 105     -51.310 -19.157  88.846  1.00 50.98           H  
ATOM   1646  N   GLN A 106     -47.564 -17.047  88.764  1.00 57.27           N  
ATOM   1647  H   GLN A 106     -47.638 -16.139  89.199  1.00 57.27           H  
ATOM   1648  CA  GLN A 106     -46.250 -17.692  88.939  1.00 57.27           C  
ATOM   1649  HA  GLN A 106     -45.877 -18.061  87.983  1.00 57.27           H  
ATOM   1650  C   GLN A 106     -46.299 -18.864  89.967  1.00 57.27           C  
ATOM   1651  CB  GLN A 106     -45.343 -16.567  89.491  1.00 57.27           C  
ATOM   1652  HB2 GLN A 106     -44.344 -16.953  89.695  1.00 57.27           H  
ATOM   1653  HB3 GLN A 106     -45.753 -16.235  90.444  1.00 57.27           H  
ATOM   1654  O   GLN A 106     -47.324 -18.983  90.641  1.00 57.27           O  
ATOM   1655  CG  GLN A 106     -45.146 -15.335  88.591  1.00 57.27           C  
ATOM   1656  HG2 GLN A 106     -44.746 -15.654  87.629  1.00 57.27           H  
ATOM   1657  HG3 GLN A 106     -46.100 -14.834  88.423  1.00 57.27           H  
ATOM   1658  CD  GLN A 106     -44.178 -14.332  89.222  1.00 57.27           C  
ATOM   1659  NE2 GLN A 106     -43.828 -13.270  88.532  1.00 57.27           N  
ATOM   1660 HE21 GLN A 106     -43.186 -12.643  88.995  1.00 57.27           H  
ATOM   1661 HE22 GLN A 106     -44.176 -13.110  87.597  1.00 57.27           H  
ATOM   1662  OE1 GLN A 106     -43.713 -14.473  90.338  1.00 57.27           O  
ATOM   1663  N   PRO A 107     -45.222 -19.663  90.212  1.00 52.36           N  
ATOM   1664  CA  PRO A 107     -43.837 -19.533  89.724  1.00 52.36           C  
ATOM   1665  HA  PRO A 107     -43.747 -18.760  88.961  1.00 52.36           H  
ATOM   1666  C   PRO A 107     -43.186 -20.815  89.152  1.00 52.36           C  
ATOM   1667  CB  PRO A 107     -43.077 -19.131  90.995  1.00 52.36           C  
ATOM   1668  HB2 PRO A 107     -42.013 -19.357  90.931  1.00 52.36           H  
ATOM   1669  HB3 PRO A 107     -43.218 -18.071  91.207  1.00 52.36           H  
ATOM   1670  O   PRO A 107     -43.401 -21.925  89.629  1.00 52.36           O  
ATOM   1671  CG  PRO A 107     -43.767 -19.957  92.090  1.00 52.36           C  
ATOM   1672  HG2 PRO A 107     -43.895 -19.361  92.993  1.00 52.36           H  
ATOM   1673  HG3 PRO A 107     -43.189 -20.855  92.310  1.00 52.36           H  
ATOM   1674  CD  PRO A 107     -45.125 -20.354  91.498  1.00 52.36           C  
ATOM   1675  HD2 PRO A 107     -45.173 -21.433  91.347  1.00 52.36           H  
ATOM   1676  HD3 PRO A 107     -45.912 -20.061  92.193  1.00 52.36           H  
ATOM   1677  N   GLY A 108     -42.270 -20.640  88.193  1.00 57.74           N  
ATOM   1678  H   GLY A 108     -42.121 -19.710  87.829  1.00 57.74           H  
ATOM   1679  CA  GLY A 108     -41.437 -21.712  87.636  1.00 57.74           C  
ATOM   1680  HA2 GLY A 108     -41.875 -22.061  86.701  1.00 57.74           H  
ATOM   1681  HA3 GLY A 108     -41.387 -22.557  88.323  1.00 57.74           H  
ATOM   1682  C   GLY A 108     -40.023 -21.214  87.347  1.00 57.74           C  
ATOM   1683  O   GLY A 108     -39.773 -20.621  86.305  1.00 57.74           O  
ATOM   1684  N   GLN A 109     -39.118 -21.428  88.301  1.00 61.61           N  
ATOM   1685  H   GLN A 109     -39.426 -21.945  89.112  1.00 61.61           H  
ATOM   1686  CA  GLN A 109     -37.697 -21.066  88.248  1.00 61.61           C  
ATOM   1687  HA  GLN A 109     -37.572 -19.996  88.414  1.00 61.61           H  
ATOM   1688  C   GLN A 109     -37.007 -21.462  86.929  1.00 61.61           C  
ATOM   1689  CB  GLN A 109     -36.991 -21.854  89.373  1.00 61.61           C  
ATOM   1690  HB2 GLN A 109     -35.912 -21.784  89.230  1.00 61.61           H  
ATOM   1691  HB3 GLN A 109     -37.249 -22.908  89.274  1.00 61.61           H  
ATOM   1692  O   GLN A 109     -36.834 -22.654  86.691  1.00 61.61           O  
ATOM   1693  CG  GLN A 109     -37.337 -21.417  90.804  1.00 61.61           C  
ATOM   1694  HG2 GLN A 109     -37.542 -22.308  91.398  1.00 61.61           H  
ATOM   1695  HG3 GLN A 109     -38.228 -20.790  90.818  1.00 61.61           H  
ATOM   1696  CD  GLN A 109     -36.184 -20.653  91.443  1.00 61.61           C  
ATOM   1697  NE2 GLN A 109     -35.730 -21.040  92.615  1.00 61.61           N  
ATOM   1698 HE21 GLN A 109     -34.963 -20.499  92.987  1.00 61.61           H  
ATOM   1699 HE22 GLN A 109     -36.135 -21.828  93.101  1.00 61.61           H  
ATOM   1700  OE1 GLN A 109     -35.657 -19.706  90.890  1.00 61.61           O  
ATOM   1701  N   GLN A 110     -36.475 -20.492  86.174  1.00 62.63           N  
ATOM   1702  H   GLN A 110     -36.810 -19.548  86.306  1.00 62.63           H  
ATOM   1703  CA  GLN A 110     -35.149 -20.610  85.546  1.00 62.63           C  
ATOM   1704  HA  GLN A 110     -34.570 -21.298  86.162  1.00 62.63           H  
ATOM   1705  C   GLN A 110     -34.436 -19.242  85.546  1.00 62.63           C  
ATOM   1706  CB  GLN A 110     -35.177 -21.199  84.120  1.00 62.63           C  
ATOM   1707  HB2 GLN A 110     -35.917 -20.683  83.508  1.00 62.63           H  
ATOM   1708  HB3 GLN A 110     -34.193 -21.032  83.683  1.00 62.63           H  
ATOM   1709  O   GLN A 110     -35.036 -18.249  85.131  1.00 62.63           O  
ATOM   1710  CG  GLN A 110     -35.455 -22.714  84.128  1.00 62.63           C  
ATOM   1711  HG2 GLN A 110     -36.532 -22.877  84.169  1.00 62.63           H  
ATOM   1712  HG3 GLN A 110     -35.004 -23.155  85.017  1.00 62.63           H  
ATOM   1713  CD  GLN A 110     -34.897 -23.500  82.950  1.00 62.63           C  
ATOM   1714  NE2 GLN A 110     -35.087 -24.802  82.943  1.00 62.63           N  
ATOM   1715 HE21 GLN A 110     -34.707 -25.295  82.148  1.00 62.63           H  
ATOM   1716 HE22 GLN A 110     -35.615 -25.246  83.681  1.00 62.63           H  
ATOM   1717  OE1 GLN A 110     -34.262 -23.002  82.040  1.00 62.63           O  
ATOM   1718  N   PRO A 111     -33.182 -19.155  86.032  1.00 69.25           N  
ATOM   1719  CA  PRO A 111     -32.406 -17.920  86.014  1.00 69.25           C  
ATOM   1720  HA  PRO A 111     -33.032 -17.087  86.334  1.00 69.25           H  
ATOM   1721  C   PRO A 111     -31.851 -17.605  84.617  1.00 69.25           C  
ATOM   1722  CB  PRO A 111     -31.292 -18.131  87.044  1.00 69.25           C  
ATOM   1723  HB2 PRO A 111     -30.396 -17.553  86.818  1.00 69.25           H  
ATOM   1724  HB3 PRO A 111     -31.664 -17.883  88.038  1.00 69.25           H  
ATOM   1725  O   PRO A 111     -31.703 -18.481  83.768  1.00 69.25           O  
ATOM   1726  CG  PRO A 111     -31.033 -19.635  86.960  1.00 69.25           C  
ATOM   1727  HG2 PRO A 111     -30.609 -20.026  87.885  1.00 69.25           H  
ATOM   1728  HG3 PRO A 111     -30.376 -19.846  86.117  1.00 69.25           H  
ATOM   1729  CD  PRO A 111     -32.421 -20.212  86.686  1.00 69.25           C  
ATOM   1730  HD2 PRO A 111     -32.902 -20.471  87.629  1.00 69.25           H  
ATOM   1731  HD3 PRO A 111     -32.337 -21.091  86.047  1.00 69.25           H  
ATOM   1732  N   TYR A 112     -31.500 -16.333  84.415  1.00 57.72           N  
ATOM   1733  H   TYR A 112     -31.647 -15.686  85.177  1.00 57.72           H  
ATOM   1734  CA  TYR A 112     -30.865 -15.802  83.208  1.00 57.72           C  
ATOM   1735  HA  TYR A 112     -31.614 -15.698  82.423  1.00 57.72           H  
ATOM   1736  C   TYR A 112     -29.710 -16.671  82.681  1.00 57.72           C  
ATOM   1737  CB  TYR A 112     -30.272 -14.416  83.535  1.00 57.72           C  
ATOM   1738  HB2 TYR A 112     -29.816 -14.442  84.525  1.00 57.72           H  
ATOM   1739  HB3 TYR A 112     -29.458 -14.221  82.837  1.00 57.72           H  
ATOM   1740  O   TYR A 112     -28.755 -16.945  83.407  1.00 57.72           O  
ATOM   1741  CG  TYR A 112     -31.220 -13.233  83.460  1.00 57.72           C  
ATOM   1742  CD1 TYR A 112     -31.105 -12.331  82.383  1.00 57.72           C  
ATOM   1743  HD1 TYR A 112     -30.378 -12.506  81.604  1.00 57.72           H  
ATOM   1744  CD2 TYR A 112     -32.168 -12.996  84.475  1.00 57.72           C  
ATOM   1745  HD2 TYR A 112     -32.255 -13.671  85.313  1.00 57.72           H  
ATOM   1746  CE1 TYR A 112     -31.931 -11.193  82.317  1.00 57.72           C  
ATOM   1747  HE1 TYR A 112     -31.837 -10.504  81.491  1.00 57.72           H  
ATOM   1748  CE2 TYR A 112     -33.002 -11.862  84.407  1.00 57.72           C  
ATOM   1749  HE2 TYR A 112     -33.734 -11.668  85.177  1.00 57.72           H  
ATOM   1750  OH  TYR A 112     -33.686  -9.864  83.279  1.00 57.72           O  
ATOM   1751  HH  TYR A 112     -33.520  -9.329  82.499  1.00 57.72           H  
ATOM   1752  CZ  TYR A 112     -32.883 -10.958  83.331  1.00 57.72           C  
ATOM   1753  N   GLN A 113     -29.700 -16.917  81.368  1.00 58.49           N  
ATOM   1754  H   GLN A 113     -30.545 -16.746  80.841  1.00 58.49           H  
ATOM   1755  CA  GLN A 113     -28.451 -16.913  80.606  1.00 58.49           C  
ATOM   1756  HA  GLN A 113     -27.620 -16.769  81.297  1.00 58.49           H  
ATOM   1757  C   GLN A 113     -28.466 -15.748  79.608  1.00 58.49           C  
ATOM   1758  CB  GLN A 113     -28.187 -18.239  79.880  1.00 58.49           C  
ATOM   1759  HB2 GLN A 113     -27.385 -18.055  79.165  1.00 58.49           H  
ATOM   1760  HB3 GLN A 113     -29.072 -18.557  79.329  1.00 58.49           H  
ATOM   1761  O   GLN A 113     -29.367 -15.687  78.769  1.00 58.49           O  
ATOM   1762  CG  GLN A 113     -27.738 -19.348  80.845  1.00 58.49           C  
ATOM   1763  HG2 GLN A 113     -27.065 -18.930  81.594  1.00 58.49           H  
ATOM   1764  HG3 GLN A 113     -28.611 -19.745  81.362  1.00 58.49           H  
ATOM   1765  CD  GLN A 113     -26.993 -20.489  80.153  1.00 58.49           C  
ATOM   1766  NE2 GLN A 113     -26.722 -21.567  80.854  1.00 58.49           N  
ATOM   1767 HE21 GLN A 113     -26.231 -22.298  80.359  1.00 58.49           H  
ATOM   1768 HE22 GLN A 113     -27.029 -21.649  81.812  1.00 58.49           H  
ATOM   1769  OE1 GLN A 113     -26.610 -20.442  78.997  1.00 58.49           O  
ATOM   1770  N   PRO A 114     -27.489 -14.824  79.658  1.00 65.98           N  
ATOM   1771  CA  PRO A 114     -27.272 -13.893  78.562  1.00 65.98           C  
ATOM   1772  HA  PRO A 114     -28.205 -13.410  78.271  1.00 65.98           H  
ATOM   1773  C   PRO A 114     -26.697 -14.671  77.372  1.00 65.98           C  
ATOM   1774  CB  PRO A 114     -26.299 -12.846  79.116  1.00 65.98           C  
ATOM   1775  HB2 PRO A 114     -26.864 -12.058  79.614  1.00 65.98           H  
ATOM   1776  HB3 PRO A 114     -25.667 -12.421  78.336  1.00 65.98           H  
ATOM   1777  O   PRO A 114     -25.589 -15.203  77.460  1.00 65.98           O  
ATOM   1778  CG  PRO A 114     -25.482 -13.614  80.157  1.00 65.98           C  
ATOM   1779  HG2 PRO A 114     -25.134 -12.961  80.957  1.00 65.98           H  
ATOM   1780  HG3 PRO A 114     -24.635 -14.103  79.676  1.00 65.98           H  
ATOM   1781  CD  PRO A 114     -26.458 -14.670  80.679  1.00 65.98           C  
ATOM   1782  HD2 PRO A 114     -26.914 -14.326  81.607  1.00 65.98           H  
ATOM   1783  HD3 PRO A 114     -25.920 -15.603  80.845  1.00 65.98           H  
ATOM   1784  N   GLN A 115     -27.417 -14.735  76.249  1.00 58.72           N  
ATOM   1785  H   GLN A 115     -28.332 -14.310  76.210  1.00 58.72           H  
ATOM   1786  CA  GLN A 115     -26.788 -15.189  75.008  1.00 58.72           C  
ATOM   1787  HA  GLN A 115     -26.269 -16.119  75.240  1.00 58.72           H  
ATOM   1788  C   GLN A 115     -25.742 -14.147  74.566  1.00 58.72           C  
ATOM   1789  CB  GLN A 115     -27.810 -15.503  73.906  1.00 58.72           C  
ATOM   1790  HB2 GLN A 115     -27.294 -15.484  72.946  1.00 58.72           H  
ATOM   1791  HB3 GLN A 115     -28.598 -14.751  73.895  1.00 58.72           H  
ATOM   1792  O   GLN A 115     -26.030 -12.947  74.581  1.00 58.72           O  
ATOM   1793  CG  GLN A 115     -28.405 -16.909  74.099  1.00 58.72           C  
ATOM   1794  HG2 GLN A 115     -27.592 -17.623  74.229  1.00 58.72           H  
ATOM   1795  HG3 GLN A 115     -29.020 -16.924  74.999  1.00 58.72           H  
ATOM   1796  CD  GLN A 115     -29.251 -17.377  72.918  1.00 58.72           C  
ATOM   1797  NE2 GLN A 115     -29.532 -18.658  72.817  1.00 58.72           N  
ATOM   1798 HE21 GLN A 115     -30.095 -18.918  72.020  1.00 58.72           H  
ATOM   1799 HE22 GLN A 115     -29.213 -19.317  73.512  1.00 58.72           H  
ATOM   1800  OE1 GLN A 115     -29.676 -16.621  72.064  1.00 58.72           O  
ATOM   1801  N   PRO A 116     -24.512 -14.572  74.224  1.00 66.81           N  
ATOM   1802  CA  PRO A 116     -23.399 -13.659  73.998  1.00 66.81           C  
ATOM   1803  HA  PRO A 116     -23.336 -12.956  74.829  1.00 66.81           H  
ATOM   1804  C   PRO A 116     -23.552 -12.872  72.692  1.00 66.81           C  
ATOM   1805  CB  PRO A 116     -22.144 -14.540  73.998  1.00 66.81           C  
ATOM   1806  HB2 PRO A 116     -21.763 -14.628  75.015  1.00 66.81           H  
ATOM   1807  HB3 PRO A 116     -21.369 -14.156  73.335  1.00 66.81           H  
ATOM   1808  O   PRO A 116     -23.807 -13.437  71.631  1.00 66.81           O  
ATOM   1809  CG  PRO A 116     -22.664 -15.900  73.533  1.00 66.81           C  
ATOM   1810  HG2 PRO A 116     -22.035 -16.718  73.884  1.00 66.81           H  
ATOM   1811  HG3 PRO A 116     -22.743 -15.914  72.446  1.00 66.81           H  
ATOM   1812  CD  PRO A 116     -24.058 -15.953  74.151  1.00 66.81           C  
ATOM   1813  HD2 PRO A 116     -23.995 -16.367  75.158  1.00 66.81           H  
ATOM   1814  HD3 PRO A 116     -24.720 -16.556  73.530  1.00 66.81           H  
ATOM   1815  N   ALA A 117     -23.294 -11.565  72.754  1.00 60.38           N  
ATOM   1816  H   ALA A 117     -23.123 -11.148  73.658  1.00 60.38           H  
ATOM   1817  CA  ALA A 117     -23.162 -10.715  71.576  1.00 60.38           C  
ATOM   1818  HA  ALA A 117     -23.959 -10.958  70.874  1.00 60.38           H  
ATOM   1819  C   ALA A 117     -21.813 -10.973  70.875  1.00 60.38           C  
ATOM   1820  CB  ALA A 117     -23.343  -9.254  72.010  1.00 60.38           C  
ATOM   1821  HB1 ALA A 117     -23.260  -8.603  71.140  1.00 60.38           H  
ATOM   1822  HB2 ALA A 117     -24.327  -9.121  72.459  1.00 60.38           H  
ATOM   1823  HB3 ALA A 117     -22.576  -8.977  72.733  1.00 60.38           H  
ATOM   1824  O   ALA A 117     -20.807 -10.341  71.192  1.00 60.38           O  
ATOM   1825  N   GLN A 118     -21.789 -11.928  69.943  1.00 59.98           N  
ATOM   1826  H   GLN A 118     -22.630 -12.473  69.814  1.00 59.98           H  
ATOM   1827  CA  GLN A 118     -20.642 -12.304  69.105  1.00 59.98           C  
ATOM   1828  HA  GLN A 118     -20.037 -11.425  68.885  1.00 59.98           H  
ATOM   1829  C   GLN A 118     -21.166 -12.891  67.782  1.00 59.98           C  
ATOM   1830  CB  GLN A 118     -19.793 -13.358  69.849  1.00 59.98           C  
ATOM   1831  HB2 GLN A 118     -20.440 -14.127  70.270  1.00 59.98           H  
ATOM   1832  HB3 GLN A 118     -19.141 -13.856  69.131  1.00 59.98           H  
ATOM   1833  O   GLN A 118     -22.146 -13.625  67.804  1.00 59.98           O  
ATOM   1834  CG  GLN A 118     -18.954 -12.726  70.978  1.00 59.98           C  
ATOM   1835  HG2 GLN A 118     -19.590 -12.595  71.853  1.00 59.98           H  
ATOM   1836  HG3 GLN A 118     -18.603 -11.743  70.664  1.00 59.98           H  
ATOM   1837  CD  GLN A 118     -17.719 -13.520  71.380  1.00 59.98           C  
ATOM   1838  NE2 GLN A 118     -17.277 -13.421  72.614  1.00 59.98           N  
ATOM   1839 HE21 GLN A 118     -17.758 -12.841  73.287  1.00 59.98           H  
ATOM   1840 HE22 GLN A 118     -16.443 -13.946  72.834  1.00 59.98           H  
ATOM   1841  OE1 GLN A 118     -17.079 -14.189  70.590  1.00 59.98           O  
ATOM   1842  N   GLN A 119     -20.605 -12.645  66.598  1.00 64.71           N  
ATOM   1843  H   GLN A 119     -21.099 -13.097  65.842  1.00 64.71           H  
ATOM   1844  CA  GLN A 119     -19.507 -11.782  66.129  1.00 64.71           C  
ATOM   1845  HA  GLN A 119     -19.380 -10.911  66.772  1.00 64.71           H  
ATOM   1846  C   GLN A 119     -19.886 -11.310  64.701  1.00 64.71           C  
ATOM   1847  CB  GLN A 119     -18.200 -12.606  66.050  1.00 64.71           C  
ATOM   1848  HB2 GLN A 119     -18.448 -13.663  65.948  1.00 64.71           H  
ATOM   1849  HB3 GLN A 119     -17.652 -12.326  65.150  1.00 64.71           H  
ATOM   1850  O   GLN A 119     -20.732 -11.955  64.072  1.00 64.71           O  
ATOM   1851  CG  GLN A 119     -17.237 -12.430  67.236  1.00 64.71           C  
ATOM   1852  HG2 GLN A 119     -16.825 -11.421  67.220  1.00 64.71           H  
ATOM   1853  HG3 GLN A 119     -17.771 -12.551  68.179  1.00 64.71           H  
ATOM   1854  CD  GLN A 119     -16.077 -13.426  67.180  1.00 64.71           C  
ATOM   1855  NE2 GLN A 119     -15.527 -13.851  68.292  1.00 64.71           N  
ATOM   1856 HE21 GLN A 119     -14.795 -14.536  68.168  1.00 64.71           H  
ATOM   1857 HE22 GLN A 119     -16.001 -13.749  69.178  1.00 64.71           H  
ATOM   1858  OE1 GLN A 119     -15.633 -13.851  66.130  1.00 64.71           O  
ATOM   1859  N   PRO A 120     -19.285 -10.240  64.140  1.00 67.57           N  
ATOM   1860  CA  PRO A 120     -19.434  -9.953  62.712  1.00 67.57           C  
ATOM   1861  HA  PRO A 120     -20.480  -9.764  62.469  1.00 67.57           H  
ATOM   1862  C   PRO A 120     -18.928 -11.151  61.895  1.00 67.57           C  
ATOM   1863  CB  PRO A 120     -18.610  -8.685  62.456  1.00 67.57           C  
ATOM   1864  HB2 PRO A 120     -18.161  -8.677  61.463  1.00 67.57           H  
ATOM   1865  HB3 PRO A 120     -19.246  -7.809  62.590  1.00 67.57           H  
ATOM   1866  O   PRO A 120     -17.767 -11.538  62.022  1.00 67.57           O  
ATOM   1867  CG  PRO A 120     -17.551  -8.714  63.560  1.00 67.57           C  
ATOM   1868  HG2 PRO A 120     -16.717  -9.346  63.255  1.00 67.57           H  
ATOM   1869  HG3 PRO A 120     -17.199  -7.713  63.809  1.00 67.57           H  
ATOM   1870  CD  PRO A 120     -18.286  -9.363  64.734  1.00 67.57           C  
ATOM   1871  HD2 PRO A 120     -18.787  -8.596  65.325  1.00 67.57           H  
ATOM   1872  HD3 PRO A 120     -17.578  -9.913  65.354  1.00 67.57           H  
ATOM   1873  N   GLN A 121     -19.796 -11.764  61.083  1.00 65.13           N  
ATOM   1874  H   GLN A 121     -20.746 -11.427  61.016  1.00 65.13           H  
ATOM   1875  CA  GLN A 121     -19.373 -12.889  60.249  1.00 65.13           C  
ATOM   1876  HA  GLN A 121     -18.854 -13.580  60.913  1.00 65.13           H  
ATOM   1877  C   GLN A 121     -18.347 -12.431  59.198  1.00 65.13           C  
ATOM   1878  CB  GLN A 121     -20.558 -13.643  59.624  1.00 65.13           C  
ATOM   1879  HB2 GLN A 121     -20.178 -14.234  58.791  1.00 65.13           H  
ATOM   1880  HB3 GLN A 121     -21.295 -12.942  59.232  1.00 65.13           H  
ATOM   1881  O   GLN A 121     -18.446 -11.309  58.691  1.00 65.13           O  
ATOM   1882  CG  GLN A 121     -21.211 -14.597  60.643  1.00 65.13           C  
ATOM   1883  HG2 GLN A 121     -21.865 -14.029  61.304  1.00 65.13           H  
ATOM   1884  HG3 GLN A 121     -20.436 -15.057  61.255  1.00 65.13           H  
ATOM   1885  CD  GLN A 121     -22.006 -15.736  60.003  1.00 65.13           C  
ATOM   1886  NE2 GLN A 121     -22.494 -16.671  60.788  1.00 65.13           N  
ATOM   1887 HE21 GLN A 121     -23.010 -17.405  60.325  1.00 65.13           H  
ATOM   1888 HE22 GLN A 121     -22.364 -16.630  61.789  1.00 65.13           H  
ATOM   1889  OE1 GLN A 121     -22.194 -15.834  58.804  1.00 65.13           O  
ATOM   1890  N   PRO A 122     -17.341 -13.274  58.901  1.00 70.18           N  
ATOM   1891  CA  PRO A 122     -16.189 -12.883  58.100  1.00 70.18           C  
ATOM   1892  HA  PRO A 122     -15.702 -12.027  58.566  1.00 70.18           H  
ATOM   1893  C   PRO A 122     -16.576 -12.504  56.670  1.00 70.18           C  
ATOM   1894  CB  PRO A 122     -15.236 -14.086  58.134  1.00 70.18           C  
ATOM   1895  HB2 PRO A 122     -14.546 -13.976  58.970  1.00 70.18           H  
ATOM   1896  HB3 PRO A 122     -14.684 -14.207  57.202  1.00 70.18           H  
ATOM   1897  O   PRO A 122     -17.559 -13.001  56.117  1.00 70.18           O  
ATOM   1898  CG  PRO A 122     -16.166 -15.270  58.395  1.00 70.18           C  
ATOM   1899  HG2 PRO A 122     -15.643 -16.104  58.864  1.00 70.18           H  
ATOM   1900  HG3 PRO A 122     -16.637 -15.582  57.464  1.00 70.18           H  
ATOM   1901  CD  PRO A 122     -17.210 -14.661  59.324  1.00 70.18           C  
ATOM   1902  HD2 PRO A 122     -18.149 -15.207  59.230  1.00 70.18           H  
ATOM   1903  HD3 PRO A 122     -16.854 -14.695  60.354  1.00 70.18           H  
ATOM   1904  N   HIS A 123     -15.749 -11.659  56.047  1.00 75.92           N  
ATOM   1905  H   HIS A 123     -14.962 -11.282  56.554  1.00 75.92           H  
ATOM   1906  CA  HIS A 123     -15.835 -11.412  54.612  1.00 75.92           C  
ATOM   1907  HA  HIS A 123     -16.780 -10.908  54.408  1.00 75.92           H  
ATOM   1908  C   HIS A 123     -15.827 -12.746  53.856  1.00 75.92           C  
ATOM   1909  CB  HIS A 123     -14.684 -10.507  54.147  1.00 75.92           C  
ATOM   1910  HB2 HIS A 123     -13.736 -10.913  54.501  1.00 75.92           H  
ATOM   1911  HB3 HIS A 123     -14.658 -10.509  53.058  1.00 75.92           H  
ATOM   1912  O   HIS A 123     -14.939 -13.576  54.057  1.00 75.92           O  
ATOM   1913  CG  HIS A 123     -14.827  -9.077  54.603  1.00 75.92           C  
ATOM   1914  CD2 HIS A 123     -13.987  -8.390  55.438  1.00 75.92           C  
ATOM   1915  HD2 HIS A 123     -13.090  -8.777  55.899  1.00 75.92           H  
ATOM   1916  ND1 HIS A 123     -15.831  -8.207  54.236  1.00 75.92           N  
ATOM   1917  HD1 HIS A 123     -16.600  -8.406  53.613  1.00 75.92           H  
ATOM   1918  CE1 HIS A 123     -15.605  -7.030  54.843  1.00 75.92           C  
ATOM   1919  HE1 HIS A 123     -16.225  -6.151  54.750  1.00 75.92           H  
ATOM   1920  NE2 HIS A 123     -14.491  -7.094  55.586  1.00 75.92           N  
ATOM   1921  N   GLN A 124     -16.839 -12.931  53.004  1.00 71.65           N  
ATOM   1922  H   GLN A 124     -17.546 -12.212  52.942  1.00 71.65           H  
ATOM   1923  CA  GLN A 124     -16.976 -14.095  52.131  1.00 71.65           C  
ATOM   1924  HA  GLN A 124     -17.213 -14.963  52.747  1.00 71.65           H  
ATOM   1925  C   GLN A 124     -15.661 -14.344  51.374  1.00 71.65           C  
ATOM   1926  CB  GLN A 124     -18.119 -13.846  51.129  1.00 71.65           C  
ATOM   1927  HB2 GLN A 124     -17.990 -12.852  50.701  1.00 71.65           H  
ATOM   1928  HB3 GLN A 124     -18.047 -14.557  50.306  1.00 71.65           H  
ATOM   1929  O   GLN A 124     -15.027 -13.374  50.939  1.00 71.65           O  
ATOM   1930  CG  GLN A 124     -19.524 -13.933  51.756  1.00 71.65           C  
ATOM   1931  HG2 GLN A 124     -19.527 -13.452  52.734  1.00 71.65           H  
ATOM   1932  HG3 GLN A 124     -20.216 -13.384  51.117  1.00 71.65           H  
ATOM   1933  CD  GLN A 124     -20.067 -15.355  51.892  1.00 71.65           C  
ATOM   1934  NE2 GLN A 124     -21.195 -15.535  52.544  1.00 71.65           N  
ATOM   1935 HE21 GLN A 124     -21.664 -14.766  53.000  1.00 71.65           H  
ATOM   1936 HE22 GLN A 124     -21.506 -16.493  52.624  1.00 71.65           H  
ATOM   1937  OE1 GLN A 124     -19.519 -16.329  51.410  1.00 71.65           O  
ATOM   1938  N   PRO A 125     -15.240 -15.611  51.197  1.00 72.45           N  
ATOM   1939  CA  PRO A 125     -14.030 -15.921  50.453  1.00 72.45           C  
ATOM   1940  HA  PRO A 125     -13.167 -15.497  50.967  1.00 72.45           H  
ATOM   1941  C   PRO A 125     -14.117 -15.333  49.043  1.00 72.45           C  
ATOM   1942  CB  PRO A 125     -13.918 -17.449  50.444  1.00 72.45           C  
ATOM   1943  HB2 PRO A 125     -13.489 -17.828  49.516  1.00 72.45           H  
ATOM   1944  HB3 PRO A 125     -13.322 -17.773  51.297  1.00 72.45           H  
ATOM   1945  O   PRO A 125     -15.146 -15.432  48.371  1.00 72.45           O  
ATOM   1946  CG  PRO A 125     -15.363 -17.913  50.631  1.00 72.45           C  
ATOM   1947  HG2 PRO A 125     -15.418 -18.901  51.089  1.00 72.45           H  
ATOM   1948  HG3 PRO A 125     -15.880 -17.904  49.671  1.00 72.45           H  
ATOM   1949  CD  PRO A 125     -15.950 -16.834  51.539  1.00 72.45           C  
ATOM   1950  HD2 PRO A 125     -15.763 -17.082  52.584  1.00 72.45           H  
ATOM   1951  HD3 PRO A 125     -17.021 -16.747  51.356  1.00 72.45           H  
ATOM   1952  N   ILE A 126     -13.018 -14.725  48.595  1.00 74.15           N  
ATOM   1953  H   ILE A 126     -12.213 -14.672  49.203  1.00 74.15           H  
ATOM   1954  CA  ILE A 126     -12.886 -14.245  47.219  1.00 74.15           C  
ATOM   1955  HA  ILE A 126     -13.675 -13.519  47.026  1.00 74.15           H  
ATOM   1956  C   ILE A 126     -13.095 -15.453  46.301  1.00 74.15           C  
ATOM   1957  CB  ILE A 126     -11.518 -13.555  47.008  1.00 74.15           C  
ATOM   1958  HB  ILE A 126     -10.732 -14.250  47.305  1.00 74.15           H  
ATOM   1959  O   ILE A 126     -12.378 -16.448  46.410  1.00 74.15           O  
ATOM   1960  CG1 ILE A 126     -11.423 -12.287  47.894  1.00 74.15           C  
ATOM   1961 HG12 ILE A 126     -11.692 -12.537  48.920  1.00 74.15           H  
ATOM   1962 HG13 ILE A 126     -12.134 -11.541  47.538  1.00 74.15           H  
ATOM   1963  CG2 ILE A 126     -11.303 -13.191  45.526  1.00 74.15           C  
ATOM   1964 HG21 ILE A 126     -10.326 -12.730  45.383  1.00 74.15           H  
ATOM   1965 HG22 ILE A 126     -12.079 -12.505  45.186  1.00 74.15           H  
ATOM   1966 HG23 ILE A 126     -11.324 -14.089  44.907  1.00 74.15           H  
ATOM   1967  CD1 ILE A 126     -10.024 -11.658  47.945  1.00 74.15           C  
ATOM   1968 HD11 ILE A 126      -9.291 -12.407  48.242  1.00 74.15           H  
ATOM   1969 HD12 ILE A 126     -10.021 -10.851  48.678  1.00 74.15           H  
ATOM   1970 HD13 ILE A 126      -9.753 -11.243  46.975  1.00 74.15           H  
ATOM   1971  N   GLN A 127     -14.105 -15.365  45.430  1.00 69.56           N  
ATOM   1972  H   GLN A 127     -14.676 -14.532  45.447  1.00 69.56           H  
ATOM   1973  CA  GLN A 127     -14.430 -16.409  44.457  1.00 69.56           C  
ATOM   1974  HA  GLN A 127     -14.806 -17.279  44.996  1.00 69.56           H  
ATOM   1975  C   GLN A 127     -13.166 -16.792  43.669  1.00 69.56           C  
ATOM   1976  CB  GLN A 127     -15.511 -15.899  43.488  1.00 69.56           C  
ATOM   1977  HB2 GLN A 127     -15.236 -14.896  43.162  1.00 69.56           H  
ATOM   1978  HB3 GLN A 127     -15.528 -16.528  42.598  1.00 69.56           H  
ATOM   1979  O   GLN A 127     -12.440 -15.890  43.232  1.00 69.56           O  
ATOM   1980  CG  GLN A 127     -16.926 -15.850  44.094  1.00 69.56           C  
ATOM   1981  HG2 GLN A 127     -16.881 -15.494  45.123  1.00 69.56           H  
ATOM   1982  HG3 GLN A 127     -17.512 -15.131  43.521  1.00 69.56           H  
ATOM   1983  CD  GLN A 127     -17.674 -17.183  44.054  1.00 69.56           C  
ATOM   1984  NE2 GLN A 127     -18.931 -17.205  44.438  1.00 69.56           N  
ATOM   1985 HE21 GLN A 127     -19.380 -16.375  44.798  1.00 69.56           H  
ATOM   1986 HE22 GLN A 127     -19.378 -18.110  44.411  1.00 69.56           H  
ATOM   1987  OE1 GLN A 127     -17.172 -18.224  43.669  1.00 69.56           O  
ATOM   1988  N   PRO A 128     -12.884 -18.093  43.466  1.00 71.85           N  
ATOM   1989  CA  PRO A 128     -11.732 -18.509  42.682  1.00 71.85           C  
ATOM   1990  HA  PRO A 128     -10.818 -18.151  43.156  1.00 71.85           H  
ATOM   1991  C   PRO A 128     -11.836 -17.923  41.273  1.00 71.85           C  
ATOM   1992  CB  PRO A 128     -11.744 -20.041  42.693  1.00 71.85           C  
ATOM   1993  HB2 PRO A 128     -11.380 -20.463  41.756  1.00 71.85           H  
ATOM   1994  HB3 PRO A 128     -11.144 -20.400  43.529  1.00 71.85           H  
ATOM   1995  O   PRO A 128     -12.861 -18.052  40.600  1.00 71.85           O  
ATOM   1996  CG  PRO A 128     -13.213 -20.385  42.938  1.00 71.85           C  
ATOM   1997  HG2 PRO A 128     -13.328 -21.356  43.421  1.00 71.85           H  
ATOM   1998  HG3 PRO A 128     -13.759 -20.359  41.995  1.00 71.85           H  
ATOM   1999  CD  PRO A 128     -13.689 -19.246  43.837  1.00 71.85           C  
ATOM   2000  HD2 PRO A 128     -14.751 -19.068  43.669  1.00 71.85           H  
ATOM   2001  HD3 PRO A 128     -13.506 -19.493  44.883  1.00 71.85           H  
ATOM   2002  N   ILE A 129     -10.763 -17.269  40.828  1.00 76.99           N  
ATOM   2003  H   ILE A 129      -9.963 -17.180  41.439  1.00 76.99           H  
ATOM   2004  CA  ILE A 129     -10.666 -16.754  39.463  1.00 76.99           C  
ATOM   2005  HA  ILE A 129     -11.514 -16.093  39.285  1.00 76.99           H  
ATOM   2006  C   ILE A 129     -10.777 -17.952  38.515  1.00 76.99           C  
ATOM   2007  CB  ILE A 129      -9.366 -15.939  39.270  1.00 76.99           C  
ATOM   2008  HB  ILE A 129      -8.521 -16.568  39.551  1.00 76.99           H  
ATOM   2009  O   ILE A 129     -10.039 -18.928  38.656  1.00 76.99           O  
ATOM   2010  CG1 ILE A 129      -9.386 -14.690  40.187  1.00 76.99           C  
ATOM   2011 HG12 ILE A 129     -10.179 -14.015  39.863  1.00 76.99           H  
ATOM   2012 HG13 ILE A 129      -9.608 -14.993  41.210  1.00 76.99           H  
ATOM   2013  CG2 ILE A 129      -9.188 -15.522  37.797  1.00 76.99           C  
ATOM   2014 HG21 ILE A 129     -10.019 -14.893  37.476  1.00 76.99           H  
ATOM   2015 HG22 ILE A 129      -8.252 -14.979  37.665  1.00 76.99           H  
ATOM   2016 HG23 ILE A 129      -9.135 -16.403  37.156  1.00 76.99           H  
ATOM   2017  CD1 ILE A 129      -8.063 -13.915  40.232  1.00 76.99           C  
ATOM   2018 HD11 ILE A 129      -7.856 -13.450  39.269  1.00 76.99           H  
ATOM   2019 HD12 ILE A 129      -7.247 -14.588  40.497  1.00 76.99           H  
ATOM   2020 HD13 ILE A 129      -8.132 -13.131  40.986  1.00 76.99           H  
ATOM   2021  N   GLN A 130     -11.725 -17.878  37.576  1.00 67.63           N  
ATOM   2022  H   GLN A 130     -12.309 -17.054  37.555  1.00 67.63           H  
ATOM   2023  CA  GLN A 130     -11.971 -18.927  36.585  1.00 67.63           C  
ATOM   2024  HA  GLN A 130     -12.366 -19.801  37.102  1.00 67.63           H  
ATOM   2025  C   GLN A 130     -10.663 -19.302  35.867  1.00 67.63           C  
ATOM   2026  CB  GLN A 130     -13.001 -18.435  35.552  1.00 67.63           C  
ATOM   2027  HB2 GLN A 130     -12.707 -17.440  35.219  1.00 67.63           H  
ATOM   2028  HB3 GLN A 130     -12.978 -19.086  34.678  1.00 67.63           H  
ATOM   2029  O   GLN A 130      -9.907 -18.399  35.489  1.00 67.63           O  
ATOM   2030  CG  GLN A 130     -14.444 -18.370  36.084  1.00 67.63           C  
ATOM   2031  HG2 GLN A 130     -15.015 -17.714  35.427  1.00 67.63           H  
ATOM   2032  HG3 GLN A 130     -14.456 -17.932  37.082  1.00 67.63           H  
ATOM   2033  CD  GLN A 130     -15.163 -19.719  36.119  1.00 67.63           C  
ATOM   2034  NE2 GLN A 130     -16.431 -19.742  36.466  1.00 67.63           N  
ATOM   2035 HE21 GLN A 130     -16.857 -20.657  36.495  1.00 67.63           H  
ATOM   2036 HE22 GLN A 130     -16.908 -18.898  36.750  1.00 67.63           H  
ATOM   2037  OE1 GLN A 130     -14.628 -20.772  35.827  1.00 67.63           O  
ATOM   2038  N   PRO A 131     -10.382 -20.600  35.647  1.00 68.68           N  
ATOM   2039  CA  PRO A 131      -9.192 -21.012  34.922  1.00 68.68           C  
ATOM   2040  HA  PRO A 131      -8.305 -20.658  35.449  1.00 68.68           H  
ATOM   2041  C   PRO A 131      -9.210 -20.420  33.511  1.00 68.68           C  
ATOM   2042  CB  PRO A 131      -9.203 -22.544  34.924  1.00 68.68           C  
ATOM   2043  HB2 PRO A 131      -8.783 -22.961  34.009  1.00 68.68           H  
ATOM   2044  HB3 PRO A 131      -8.654 -22.907  35.793  1.00 68.68           H  
ATOM   2045  O   PRO A 131     -10.200 -20.513  32.784  1.00 68.68           O  
ATOM   2046  CG  PRO A 131     -10.684 -22.889  35.079  1.00 68.68           C  
ATOM   2047  HG2 PRO A 131     -10.827 -23.863  35.547  1.00 68.68           H  
ATOM   2048  HG3 PRO A 131     -11.173 -22.854  34.106  1.00 68.68           H  
ATOM   2049  CD  PRO A 131     -11.210 -21.756  35.958  1.00 68.68           C  
ATOM   2050  HD2 PRO A 131     -12.260 -21.574  35.727  1.00 68.68           H  
ATOM   2051  HD3 PRO A 131     -11.091 -22.013  37.011  1.00 68.68           H  
ATOM   2052  N   ILE A 132      -8.092 -19.805  33.128  1.00 75.13           N  
ATOM   2053  H   ILE A 132      -7.327 -19.750  33.785  1.00 75.13           H  
ATOM   2054  CA  ILE A 132      -7.893 -19.276  31.780  1.00 75.13           C  
ATOM   2055  HA  ILE A 132      -8.712 -18.593  31.554  1.00 75.13           H  
ATOM   2056  C   ILE A 132      -7.962 -20.454  30.798  1.00 75.13           C  
ATOM   2057  CB  ILE A 132      -6.565 -18.487  31.705  1.00 75.13           C  
ATOM   2058  HB  ILE A 132      -5.760 -19.140  32.044  1.00 75.13           H  
ATOM   2059  O   ILE A 132      -7.292 -21.468  30.994  1.00 75.13           O  
ATOM   2060  CG1 ILE A 132      -6.629 -17.251  32.640  1.00 75.13           C  
ATOM   2061 HG12 ILE A 132      -6.969 -17.557  33.630  1.00 75.13           H  
ATOM   2062 HG13 ILE A 132      -7.354 -16.537  32.249  1.00 75.13           H  
ATOM   2063  CG2 ILE A 132      -6.256 -18.056  30.259  1.00 75.13           C  
ATOM   2064 HG21 ILE A 132      -5.315 -17.508  30.218  1.00 75.13           H  
ATOM   2065 HG22 ILE A 132      -6.141 -18.932  29.621  1.00 75.13           H  
ATOM   2066 HG23 ILE A 132      -7.057 -17.428  29.870  1.00 75.13           H  
ATOM   2067  CD1 ILE A 132      -5.286 -16.537  32.840  1.00 75.13           C  
ATOM   2068 HD11 ILE A 132      -5.404 -15.759  33.595  1.00 75.13           H  
ATOM   2069 HD12 ILE A 132      -4.535 -17.248  33.182  1.00 75.13           H  
ATOM   2070 HD13 ILE A 132      -4.955 -16.070  31.913  1.00 75.13           H  
ATOM   2071  N   GLN A 133      -8.794 -20.316  29.761  1.00 64.51           N  
ATOM   2072  H   GLN A 133      -9.319 -19.456  29.685  1.00 64.51           H  
ATOM   2073  CA  GLN A 133      -8.992 -21.340  28.730  1.00 64.51           C  
ATOM   2074  HA  GLN A 133      -9.469 -22.202  29.198  1.00 64.51           H  
ATOM   2075  C   GLN A 133      -7.643 -21.773  28.121  1.00 64.51           C  
ATOM   2076  CB  GLN A 133      -9.911 -20.795  27.622  1.00 64.51           C  
ATOM   2077  HB2 GLN A 133      -9.860 -21.453  26.754  1.00 64.51           H  
ATOM   2078  HB3 GLN A 133      -9.535 -19.821  27.308  1.00 64.51           H  
ATOM   2079  O   GLN A 133      -6.798 -20.911  27.859  1.00 64.51           O  
ATOM   2080  CG  GLN A 133     -11.387 -20.642  28.038  1.00 64.51           C  
ATOM   2081  HG2 GLN A 133     -11.452 -20.188  29.027  1.00 64.51           H  
ATOM   2082  HG3 GLN A 133     -11.866 -19.965  27.331  1.00 64.51           H  
ATOM   2083  CD  GLN A 133     -12.181 -21.948  28.029  1.00 64.51           C  
ATOM   2084  NE2 GLN A 133     -13.469 -21.899  28.286  1.00 64.51           N  
ATOM   2085 HE21 GLN A 133     -13.920 -21.029  28.531  1.00 64.51           H  
ATOM   2086 HE22 GLN A 133     -13.945 -22.790  28.283  1.00 64.51           H  
ATOM   2087  OE1 GLN A 133     -11.686 -23.032  27.779  1.00 64.51           O  
ATOM   2088  N   PRO A 134      -7.423 -23.078  27.871  1.00 64.35           N  
ATOM   2089  CA  PRO A 134      -6.168 -23.562  27.312  1.00 64.35           C  
ATOM   2090  HA  PRO A 134      -5.349 -23.277  27.973  1.00 64.35           H  
ATOM   2091  C   PRO A 134      -5.915 -22.966  25.923  1.00 64.35           C  
ATOM   2092  CB  PRO A 134      -6.279 -25.089  27.284  1.00 64.35           C  
ATOM   2093  HB2 PRO A 134      -5.757 -25.527  26.433  1.00 64.35           H  
ATOM   2094  HB3 PRO A 134      -5.891 -25.496  28.218  1.00 64.35           H  
ATOM   2095  O   PRO A 134      -6.811 -22.878  25.082  1.00 64.35           O  
ATOM   2096  CG  PRO A 134      -7.785 -25.333  27.213  1.00 64.35           C  
ATOM   2097  HG2 PRO A 134      -8.122 -25.250  26.180  1.00 64.35           H  
ATOM   2098  HG3 PRO A 134      -8.061 -26.302  27.629  1.00 64.35           H  
ATOM   2099  CD  PRO A 134      -8.359 -24.180  28.034  1.00 64.35           C  
ATOM   2100  HD2 PRO A 134      -9.349 -23.922  27.659  1.00 64.35           H  
ATOM   2101  HD3 PRO A 134      -8.411 -24.460  29.087  1.00 64.35           H  
ATOM   2102  N   ILE A 135      -4.665 -22.572  25.683  1.00 72.93           N  
ATOM   2103  H   ILE A 135      -3.979 -22.688  26.414  1.00 72.93           H  
ATOM   2104  CA  ILE A 135      -4.222 -22.038  24.394  1.00 72.93           C  
ATOM   2105  HA  ILE A 135      -4.908 -21.242  24.106  1.00 72.93           H  
ATOM   2106  C   ILE A 135      -4.318 -23.152  23.340  1.00 72.93           C  
ATOM   2107  CB  ILE A 135      -2.805 -21.426  24.520  1.00 72.93           C  
ATOM   2108  HB  ILE A 135      -2.131 -22.197  24.892  1.00 72.93           H  
ATOM   2109  O   ILE A 135      -3.857 -24.271  23.564  1.00 72.93           O  
ATOM   2110  CG1 ILE A 135      -2.823 -20.250  25.531  1.00 72.93           C  
ATOM   2111 HG12 ILE A 135      -3.272 -20.580  26.468  1.00 72.93           H  
ATOM   2112 HG13 ILE A 135      -3.438 -19.441  25.137  1.00 72.93           H  
ATOM   2113  CG2 ILE A 135      -2.284 -20.950  23.151  1.00 72.93           C  
ATOM   2114 HG21 ILE A 135      -2.940 -20.183  22.739  1.00 72.93           H  
ATOM   2115 HG22 ILE A 135      -1.275 -20.547  23.246  1.00 72.93           H  
ATOM   2116 HG23 ILE A 135      -2.224 -21.786  22.455  1.00 72.93           H  
ATOM   2117  CD1 ILE A 135      -1.438 -19.694  25.885  1.00 72.93           C  
ATOM   2118 HD11 ILE A 135      -1.539 -18.964  26.688  1.00 72.93           H  
ATOM   2119 HD12 ILE A 135      -0.991 -19.198  25.023  1.00 72.93           H  
ATOM   2120 HD13 ILE A 135      -0.788 -20.502  26.222  1.00 72.93           H  
ATOM   2121  N   GLN A 136      -4.935 -22.834  22.198  1.00 61.33           N  
ATOM   2122  H   GLN A 136      -5.284 -21.892  22.101  1.00 61.33           H  
ATOM   2123  CA  GLN A 136      -5.132 -23.758  21.075  1.00 61.33           C  
ATOM   2124  HA  GLN A 136      -5.766 -24.575  21.419  1.00 61.33           H  
ATOM   2125  C   GLN A 136      -3.791 -24.345  20.579  1.00 61.33           C  
ATOM   2126  CB  GLN A 136      -5.849 -23.018  19.931  1.00 61.33           C  
ATOM   2127  HB2 GLN A 136      -5.785 -23.607  19.016  1.00 61.33           H  
ATOM   2128  HB3 GLN A 136      -5.319 -22.084  19.745  1.00 61.33           H  
ATOM   2129  O   GLN A 136      -2.777 -23.640  20.586  1.00 61.33           O  
ATOM   2130  CG  GLN A 136      -7.330 -22.694  20.214  1.00 61.33           C  
ATOM   2131  HG2 GLN A 136      -7.619 -21.865  19.567  1.00 61.33           H  
ATOM   2132  HG3 GLN A 136      -7.453 -22.363  21.245  1.00 61.33           H  
ATOM   2133  CD  GLN A 136      -8.299 -23.844  19.935  1.00 61.33           C  
ATOM   2134  NE2 GLN A 136      -9.590 -23.605  20.008  1.00 61.33           N  
ATOM   2135 HE21 GLN A 136     -10.189 -24.398  19.830  1.00 61.33           H  
ATOM   2136 HE22 GLN A 136      -9.938 -22.699  20.287  1.00 61.33           H  
ATOM   2137  OE1 GLN A 136      -7.938 -24.965  19.627  1.00 61.33           O  
ATOM   2138  N   PRO A 137      -3.762 -25.617  20.135  1.00 63.82           N  
ATOM   2139  CA  PRO A 137      -2.526 -26.316  19.806  1.00 63.82           C  
ATOM   2140  HA  PRO A 137      -1.857 -26.263  20.665  1.00 63.82           H  
ATOM   2141  C   PRO A 137      -1.794 -25.725  18.593  1.00 63.82           C  
ATOM   2142  CB  PRO A 137      -2.921 -27.780  19.584  1.00 63.82           C  
ATOM   2143  HB2 PRO A 137      -2.302 -28.270  18.832  1.00 63.82           H  
ATOM   2144  HB3 PRO A 137      -2.865 -28.318  20.530  1.00 63.82           H  
ATOM   2145  O   PRO A 137      -2.390 -25.182  17.661  1.00 63.82           O  
ATOM   2146  CG  PRO A 137      -4.379 -27.685  19.141  1.00 63.82           C  
ATOM   2147  HG2 PRO A 137      -4.425 -27.449  18.077  1.00 63.82           H  
ATOM   2148  HG3 PRO A 137      -4.931 -28.600  19.357  1.00 63.82           H  
ATOM   2149  CD  PRO A 137      -4.902 -26.503  19.952  1.00 63.82           C  
ATOM   2150  HD2 PRO A 137      -5.260 -26.846  20.923  1.00 63.82           H  
ATOM   2151  HD3 PRO A 137      -5.703 -26.010  19.402  1.00 63.82           H  
ATOM   2152  N   MET A 138      -0.471 -25.889  18.605  1.00 72.09           N  
ATOM   2153  H   MET A 138      -0.066 -26.377  19.391  1.00 72.09           H  
ATOM   2154  CA  MET A 138       0.431 -25.460  17.538  1.00 72.09           C  
ATOM   2155  HA  MET A 138       0.273 -24.393  17.381  1.00 72.09           H  
ATOM   2156  C   MET A 138       0.118 -26.208  16.231  1.00 72.09           C  
ATOM   2157  CB  MET A 138       1.875 -25.685  18.019  1.00 72.09           C  
ATOM   2158  HB2 MET A 138       1.926 -25.445  19.081  1.00 72.09           H  
ATOM   2159  HB3 MET A 138       2.148 -26.733  17.899  1.00 72.09           H  
ATOM   2160  O   MET A 138      -0.005 -27.432  16.223  1.00 72.09           O  
ATOM   2161  CG  MET A 138       2.908 -24.802  17.316  1.00 72.09           C  
ATOM   2162  HG2 MET A 138       3.015 -25.116  16.278  1.00 72.09           H  
ATOM   2163  HG3 MET A 138       2.556 -23.771  17.339  1.00 72.09           H  
ATOM   2164  SD  MET A 138       4.526 -24.877  18.137  1.00 72.09           S  
ATOM   2165  CE  MET A 138       5.269 -23.330  17.560  1.00 72.09           C  
ATOM   2166  HE1 MET A 138       5.381 -23.364  16.476  1.00 72.09           H  
ATOM   2167  HE2 MET A 138       4.634 -22.488  17.835  1.00 72.09           H  
ATOM   2168  HE3 MET A 138       6.250 -23.206  18.019  1.00 72.09           H  
ATOM   2169  N   GLN A 139      -0.028 -25.466  15.130  1.00 71.69           N  
ATOM   2170  H   GLN A 139       0.094 -24.467  15.206  1.00 71.69           H  
ATOM   2171  CA  GLN A 139      -0.373 -26.020  13.815  1.00 71.69           C  
ATOM   2172  HA  GLN A 139      -1.247 -26.657  13.947  1.00 71.69           H  
ATOM   2173  C   GLN A 139       0.758 -26.909  13.248  1.00 71.69           C  
ATOM   2174  CB  GLN A 139      -0.748 -24.868  12.864  1.00 71.69           C  
ATOM   2175  HB2 GLN A 139       0.010 -24.088  12.937  1.00 71.69           H  
ATOM   2176  HB3 GLN A 139      -0.751 -25.219  11.832  1.00 71.69           H  
ATOM   2177  O   GLN A 139       1.929 -26.687  13.568  1.00 71.69           O  
ATOM   2178  CG  GLN A 139      -2.127 -24.262  13.192  1.00 71.69           C  
ATOM   2179  HG2 GLN A 139      -2.169 -24.002  14.250  1.00 71.69           H  
ATOM   2180  HG3 GLN A 139      -2.248 -23.341  12.622  1.00 71.69           H  
ATOM   2181  CD  GLN A 139      -3.304 -25.175  12.845  1.00 71.69           C  
ATOM   2182  NE2 GLN A 139      -4.397 -25.106  13.573  1.00 71.69           N  
ATOM   2183 HE21 GLN A 139      -5.141 -25.737  13.314  1.00 71.69           H  
ATOM   2184 HE22 GLN A 139      -4.436 -24.518  14.393  1.00 71.69           H  
ATOM   2185  OE1 GLN A 139      -3.277 -25.960  11.914  1.00 71.69           O  
ATOM   2186  N   PRO A 140       0.430 -27.929  12.429  1.00 67.88           N  
ATOM   2187  CA  PRO A 140       1.354 -29.004  12.083  1.00 67.88           C  
ATOM   2188  HA  PRO A 140       1.802 -29.383  13.002  1.00 67.88           H  
ATOM   2189  C   PRO A 140       2.488 -28.575  11.144  1.00 67.88           C  
ATOM   2190  CB  PRO A 140       0.493 -30.113  11.471  1.00 67.88           C  
ATOM   2191  HB2 PRO A 140       0.131 -30.771  12.261  1.00 67.88           H  
ATOM   2192  HB3 PRO A 140       1.027 -30.688  10.714  1.00 67.88           H  
ATOM   2193  O   PRO A 140       2.339 -27.711  10.278  1.00 67.88           O  
ATOM   2194  CG  PRO A 140      -0.683 -29.346  10.872  1.00 67.88           C  
ATOM   2195  HG2 PRO A 140      -1.573 -29.969  10.781  1.00 67.88           H  
ATOM   2196  HG3 PRO A 140      -0.398 -28.937   9.902  1.00 67.88           H  
ATOM   2197  CD  PRO A 140      -0.886 -28.210  11.870  1.00 67.88           C  
ATOM   2198  HD2 PRO A 140      -1.289 -27.342  11.349  1.00 67.88           H  
ATOM   2199  HD3 PRO A 140      -1.564 -28.529  12.662  1.00 67.88           H  
ATOM   2200  N   MET A 141       3.623 -29.258  11.297  1.00 72.87           N  
ATOM   2201  H   MET A 141       3.645 -29.977  12.006  1.00 72.87           H  
ATOM   2202  CA  MET A 141       4.832 -29.068  10.498  1.00 72.87           C  
ATOM   2203  HA  MET A 141       5.089 -28.009  10.528  1.00 72.87           H  
ATOM   2204  C   MET A 141       4.590 -29.484   9.037  1.00 72.87           C  
ATOM   2205  CB  MET A 141       5.964 -29.872  11.160  1.00 72.87           C  
ATOM   2206  HB2 MET A 141       5.882 -30.924  10.889  1.00 72.87           H  
ATOM   2207  HB3 MET A 141       5.859 -29.796  12.242  1.00 72.87           H  
ATOM   2208  O   MET A 141       4.180 -30.610   8.763  1.00 72.87           O  
ATOM   2209  CG  MET A 141       7.364 -29.362  10.815  1.00 72.87           C  
ATOM   2210  HG2 MET A 141       7.556 -29.499   9.751  1.00 72.87           H  
ATOM   2211  HG3 MET A 141       7.409 -28.298  11.047  1.00 72.87           H  
ATOM   2212  SD  MET A 141       8.647 -30.217  11.775  1.00 72.87           S  
ATOM   2213  CE  MET A 141       9.967 -28.978  11.737  1.00 72.87           C  
ATOM   2214  HE1 MET A 141       9.629 -28.066  12.229  1.00 72.87           H  
ATOM   2215  HE2 MET A 141      10.842 -29.366  12.260  1.00 72.87           H  
ATOM   2216  HE3 MET A 141      10.232 -28.759  10.703  1.00 72.87           H  
ATOM   2217  N   GLN A 142       4.832 -28.563   8.102  1.00 70.95           N  
ATOM   2218  H   GLN A 142       5.170 -27.660   8.402  1.00 70.95           H  
ATOM   2219  CA  GLN A 142       4.647 -28.774   6.661  1.00 70.95           C  
ATOM   2220  HA  GLN A 142       3.780 -29.420   6.527  1.00 70.95           H  
ATOM   2221  C   GLN A 142       5.841 -29.536   6.034  1.00 70.95           C  
ATOM   2222  CB  GLN A 142       4.332 -27.412   6.012  1.00 70.95           C  
ATOM   2223  HB2 GLN A 142       4.462 -27.455   4.930  1.00 70.95           H  
ATOM   2224  HB3 GLN A 142       5.032 -26.666   6.387  1.00 70.95           H  
ATOM   2225  O   GLN A 142       6.918 -29.576   6.635  1.00 70.95           O  
ATOM   2226  CG  GLN A 142       2.891 -26.955   6.322  1.00 70.95           C  
ATOM   2227  HG2 GLN A 142       2.762 -25.936   5.958  1.00 70.95           H  
ATOM   2228  HG3 GLN A 142       2.742 -26.938   7.402  1.00 70.95           H  
ATOM   2229  CD  GLN A 142       1.804 -27.821   5.680  1.00 70.95           C  
ATOM   2230  NE2 GLN A 142       0.617 -27.865   6.242  1.00 70.95           N  
ATOM   2231 HE21 GLN A 142      -0.067 -28.454   5.790  1.00 70.95           H  
ATOM   2232 HE22 GLN A 142       0.443 -27.383   7.113  1.00 70.95           H  
ATOM   2233  OE1 GLN A 142       1.987 -28.465   4.662  1.00 70.95           O  
ATOM   2234  N   PRO A 143       5.651 -30.214   4.882  1.00 67.96           N  
ATOM   2235  CA  PRO A 143       6.413 -31.416   4.546  1.00 67.96           C  
ATOM   2236  HA  PRO A 143       6.418 -32.062   5.424  1.00 67.96           H  
ATOM   2237  C   PRO A 143       7.874 -31.191   4.142  1.00 67.96           C  
ATOM   2238  CB  PRO A 143       5.621 -32.129   3.442  1.00 67.96           C  
ATOM   2239  HB2 PRO A 143       4.920 -32.831   3.893  1.00 67.96           H  
ATOM   2240  HB3 PRO A 143       6.264 -32.643   2.728  1.00 67.96           H  
ATOM   2241  O   PRO A 143       8.286 -30.137   3.659  1.00 67.96           O  
ATOM   2242  CG  PRO A 143       4.847 -30.994   2.782  1.00 67.96           C  
ATOM   2243  HG2 PRO A 143       5.494 -30.462   2.085  1.00 67.96           H  
ATOM   2244  HG3 PRO A 143       3.946 -31.350   2.283  1.00 67.96           H  
ATOM   2245  CD  PRO A 143       4.520 -30.099   3.971  1.00 67.96           C  
ATOM   2246  HD2 PRO A 143       3.615 -30.460   4.461  1.00 67.96           H  
ATOM   2247  HD3 PRO A 143       4.381 -29.078   3.616  1.00 67.96           H  
ATOM   2248  N   MET A 144       8.644 -32.267   4.307  1.00 76.60           N  
ATOM   2249  H   MET A 144       8.203 -33.100   4.670  1.00 76.60           H  
ATOM   2250  CA  MET A 144      10.054 -32.366   3.944  1.00 76.60           C  
ATOM   2251  HA  MET A 144      10.592 -31.589   4.488  1.00 76.60           H  
ATOM   2252  C   MET A 144      10.250 -32.148   2.435  1.00 76.60           C  
ATOM   2253  CB  MET A 144      10.559 -33.744   4.405  1.00 76.60           C  
ATOM   2254  HB2 MET A 144      10.082 -33.990   5.354  1.00 76.60           H  
ATOM   2255  HB3 MET A 144      10.274 -34.507   3.680  1.00 76.60           H  
ATOM   2256  O   MET A 144       9.567 -32.763   1.616  1.00 76.60           O  
ATOM   2257  CG  MET A 144      12.067 -33.803   4.644  1.00 76.60           C  
ATOM   2258  HG2 MET A 144      12.343 -32.985   5.311  1.00 76.60           H  
ATOM   2259  HG3 MET A 144      12.596 -33.680   3.699  1.00 76.60           H  
ATOM   2260  SD  MET A 144      12.565 -35.368   5.417  1.00 76.60           S  
ATOM   2261  CE  MET A 144      14.114 -34.867   6.209  1.00 76.60           C  
ATOM   2262  HE1 MET A 144      14.793 -34.462   5.459  1.00 76.60           H  
ATOM   2263  HE2 MET A 144      14.575 -35.734   6.682  1.00 76.60           H  
ATOM   2264  HE3 MET A 144      13.911 -34.109   6.966  1.00 76.60           H  
ATOM   2265  N   GLN A 145      11.189 -31.271   2.074  1.00 71.30           N  
ATOM   2266  H   GLN A 145      11.714 -30.806   2.800  1.00 71.30           H  
ATOM   2267  CA  GLN A 145      11.527 -30.969   0.679  1.00 71.30           C  
ATOM   2268  HA  GLN A 145      10.625 -30.620   0.178  1.00 71.30           H  
ATOM   2269  C   GLN A 145      12.045 -32.224  -0.053  1.00 71.30           C  
ATOM   2270  CB  GLN A 145      12.592 -29.858   0.640  1.00 71.30           C  
ATOM   2271  HB2 GLN A 145      13.408 -30.133   1.308  1.00 71.30           H  
ATOM   2272  HB3 GLN A 145      13.007 -29.784  -0.365  1.00 71.30           H  
ATOM   2273  O   GLN A 145      12.756 -33.026   0.561  1.00 71.30           O  
ATOM   2274  CG  GLN A 145      12.051 -28.479   1.063  1.00 71.30           C  
ATOM   2275  HG2 GLN A 145      11.503 -28.570   2.001  1.00 71.30           H  
ATOM   2276  HG3 GLN A 145      12.897 -27.814   1.237  1.00 71.30           H  
ATOM   2277  CD  GLN A 145      11.159 -27.818   0.014  1.00 71.30           C  
ATOM   2278  NE2 GLN A 145      10.299 -26.904   0.407  1.00 71.30           N  
ATOM   2279 HE21 GLN A 145       9.715 -26.511  -0.317  1.00 71.30           H  
ATOM   2280 HE22 GLN A 145      10.177 -26.693   1.387  1.00 71.30           H  
ATOM   2281  OE1 GLN A 145      11.223 -28.084  -1.172  1.00 71.30           O  
ATOM   2282  N   PRO A 146      11.749 -32.396  -1.357  1.00 71.56           N  
ATOM   2283  CA  PRO A 146      12.275 -33.512  -2.132  1.00 71.56           C  
ATOM   2284  HA  PRO A 146      11.968 -34.450  -1.668  1.00 71.56           H  
ATOM   2285  C   PRO A 146      13.806 -33.460  -2.188  1.00 71.56           C  
ATOM   2286  CB  PRO A 146      11.633 -33.405  -3.518  1.00 71.56           C  
ATOM   2287  HB2 PRO A 146      12.297 -33.750  -4.311  1.00 71.56           H  
ATOM   2288  HB3 PRO A 146      10.701 -33.970  -3.530  1.00 71.56           H  
ATOM   2289  O   PRO A 146      14.410 -32.414  -2.437  1.00 71.56           O  
ATOM   2290  CG  PRO A 146      11.322 -31.914  -3.648  1.00 71.56           C  
ATOM   2291  HG2 PRO A 146      12.213 -31.380  -3.978  1.00 71.56           H  
ATOM   2292  HG3 PRO A 146      10.490 -31.730  -4.329  1.00 71.56           H  
ATOM   2293  CD  PRO A 146      10.980 -31.506  -2.215  1.00 71.56           C  
ATOM   2294  HD2 PRO A 146      11.252 -30.462  -2.058  1.00 71.56           H  
ATOM   2295  HD3 PRO A 146       9.916 -31.652  -2.029  1.00 71.56           H  
ATOM   2296  N   MET A 147      14.434 -34.613  -1.963  1.00 80.53           N  
ATOM   2297  H   MET A 147      13.879 -35.433  -1.767  1.00 80.53           H  
ATOM   2298  CA  MET A 147      15.885 -34.758  -2.020  1.00 80.53           C  
ATOM   2299  HA  MET A 147      16.321 -34.022  -1.345  1.00 80.53           H  
ATOM   2300  C   MET A 147      16.373 -34.480  -3.448  1.00 80.53           C  
ATOM   2301  CB  MET A 147      16.260 -36.164  -1.526  1.00 80.53           C  
ATOM   2302  HB2 MET A 147      16.044 -36.901  -2.299  1.00 80.53           H  
ATOM   2303  HB3 MET A 147      15.650 -36.399  -0.653  1.00 80.53           H  
ATOM   2304  O   MET A 147      15.898 -35.093  -4.403  1.00 80.53           O  
ATOM   2305  CG  MET A 147      17.725 -36.279  -1.102  1.00 80.53           C  
ATOM   2306  HG2 MET A 147      18.371 -36.165  -1.973  1.00 80.53           H  
ATOM   2307  HG3 MET A 147      17.943 -35.477  -0.397  1.00 80.53           H  
ATOM   2308  SD  MET A 147      18.082 -37.863  -0.291  1.00 80.53           S  
ATOM   2309  CE  MET A 147      19.612 -37.447   0.583  1.00 80.53           C  
ATOM   2310  HE1 MET A 147      19.426 -36.633   1.284  1.00 80.53           H  
ATOM   2311  HE2 MET A 147      19.964 -38.321   1.131  1.00 80.53           H  
ATOM   2312  HE3 MET A 147      20.373 -37.143  -0.137  1.00 80.53           H  
ATOM   2313  N   GLN A 148      17.309 -33.538  -3.592  1.00 71.62           N  
ATOM   2314  H   GLN A 148      17.636 -33.056  -2.766  1.00 71.62           H  
ATOM   2315  CA  GLN A 148      17.900 -33.183  -4.885  1.00 71.62           C  
ATOM   2316  HA  GLN A 148      17.108 -32.805  -5.531  1.00 71.62           H  
ATOM   2317  C   GLN A 148      18.542 -34.419  -5.542  1.00 71.62           C  
ATOM   2318  CB  GLN A 148      18.964 -32.089  -4.685  1.00 71.62           C  
ATOM   2319  HB2 GLN A 148      19.624 -32.389  -3.871  1.00 71.62           H  
ATOM   2320  HB3 GLN A 148      19.577 -32.008  -5.583  1.00 71.62           H  
ATOM   2321  O   GLN A 148      19.190 -35.201  -4.838  1.00 71.62           O  
ATOM   2322  CG  GLN A 148      18.371 -30.707  -4.356  1.00 71.62           C  
ATOM   2323  HG2 GLN A 148      17.616 -30.805  -3.576  1.00 71.62           H  
ATOM   2324  HG3 GLN A 148      19.169 -30.074  -3.966  1.00 71.62           H  
ATOM   2325  CD  GLN A 148      17.762 -29.989  -5.559  1.00 71.62           C  
ATOM   2326  NE2 GLN A 148      16.959 -28.971  -5.341  1.00 71.62           N  
ATOM   2327 HE21 GLN A 148      16.690 -28.714  -4.402  1.00 71.62           H  
ATOM   2328 HE22 GLN A 148      16.566 -28.538  -6.164  1.00 71.62           H  
ATOM   2329  OE1 GLN A 148      17.999 -30.302  -6.712  1.00 71.62           O  
ATOM   2330  N   PRO A 149      18.420 -34.601  -6.872  1.00 71.24           N  
ATOM   2331  CA  PRO A 149      19.097 -35.689  -7.561  1.00 71.24           C  
ATOM   2332  HA  PRO A 149      18.778 -36.641  -7.136  1.00 71.24           H  
ATOM   2333  C   PRO A 149      20.613 -35.546  -7.402  1.00 71.24           C  
ATOM   2334  CB  PRO A 149      18.643 -35.614  -9.022  1.00 71.24           C  
ATOM   2335  HB2 PRO A 149      19.425 -35.925  -9.714  1.00 71.24           H  
ATOM   2336  HB3 PRO A 149      17.752 -36.227  -9.155  1.00 71.24           H  
ATOM   2337  O   PRO A 149      21.195 -34.494  -7.676  1.00 71.24           O  
ATOM   2338  CG  PRO A 149      18.276 -34.141  -9.202  1.00 71.24           C  
ATOM   2339  HG2 PRO A 149      17.533 -34.001  -9.987  1.00 71.24           H  
ATOM   2340  HG3 PRO A 149      19.174 -33.562  -9.418  1.00 71.24           H  
ATOM   2341  CD  PRO A 149      17.731 -33.747  -7.830  1.00 71.24           C  
ATOM   2342  HD2 PRO A 149      16.660 -33.944  -7.783  1.00 71.24           H  
ATOM   2343  HD3 PRO A 149      17.931 -32.692  -7.645  1.00 71.24           H  
ATOM   2344  N   MET A 150      21.251 -36.626  -6.956  1.00 78.80           N  
ATOM   2345  H   MET A 150      20.703 -37.443  -6.728  1.00 78.80           H  
ATOM   2346  CA  MET A 150      22.696 -36.699  -6.776  1.00 78.80           C  
ATOM   2347  HA  MET A 150      23.007 -35.870  -6.140  1.00 78.80           H  
ATOM   2348  C   MET A 150      23.379 -36.567  -8.143  1.00 78.80           C  
ATOM   2349  CB  MET A 150      23.023 -38.020  -6.059  1.00 78.80           C  
ATOM   2350  HB2 MET A 150      22.890 -38.858  -6.742  1.00 78.80           H  
ATOM   2351  HB3 MET A 150      22.324 -38.145  -5.232  1.00 78.80           H  
ATOM   2352  O   MET A 150      23.334 -37.487  -8.958  1.00 78.80           O  
ATOM   2353  CG  MET A 150      24.433 -38.064  -5.468  1.00 78.80           C  
ATOM   2354  HG2 MET A 150      25.171 -37.987  -6.267  1.00 78.80           H  
ATOM   2355  HG3 MET A 150      24.553 -37.211  -4.800  1.00 78.80           H  
ATOM   2356  SD  MET A 150      24.724 -39.585  -4.521  1.00 78.80           S  
ATOM   2357  CE  MET A 150      26.085 -39.055  -3.450  1.00 78.80           C  
ATOM   2358  HE1 MET A 150      26.398 -39.891  -2.824  1.00 78.80           H  
ATOM   2359  HE2 MET A 150      25.755 -38.233  -2.816  1.00 78.80           H  
ATOM   2360  HE3 MET A 150      26.926 -38.730  -4.062  1.00 78.80           H  
ATOM   2361  N   GLN A 151      23.989 -35.409  -8.409  1.00 73.63           N  
ATOM   2362  H   GLN A 151      23.919 -34.659  -7.737  1.00 73.63           H  
ATOM   2363  CA  GLN A 151      24.776 -35.200  -9.626  1.00 73.63           C  
ATOM   2364  HA  GLN A 151      24.125 -35.382 -10.481  1.00 73.63           H  
ATOM   2365  C   GLN A 151      25.941 -36.207  -9.651  1.00 73.63           C  
ATOM   2366  CB  GLN A 151      25.294 -33.754  -9.695  1.00 73.63           C  
ATOM   2367  HB2 GLN A 151      26.055 -33.680 -10.472  1.00 73.63           H  
ATOM   2368  HB3 GLN A 151      25.768 -33.503  -8.745  1.00 73.63           H  
ATOM   2369  O   GLN A 151      26.611 -36.376  -8.626  1.00 73.63           O  
ATOM   2370  CG  GLN A 151      24.184 -32.728  -9.986  1.00 73.63           C  
ATOM   2371  HG2 GLN A 151      24.585 -31.728  -9.822  1.00 73.63           H  
ATOM   2372  HG3 GLN A 151      23.360 -32.873  -9.287  1.00 73.63           H  
ATOM   2373  CD  GLN A 151      23.644 -32.782 -11.416  1.00 73.63           C  
ATOM   2374  NE2 GLN A 151      22.555 -32.101 -11.697  1.00 73.63           N  
ATOM   2375 HE21 GLN A 151      22.061 -31.597 -10.975  1.00 73.63           H  
ATOM   2376 HE22 GLN A 151      22.222 -32.177 -12.647  1.00 73.63           H  
ATOM   2377  OE1 GLN A 151      24.182 -33.412 -12.310  1.00 73.63           O  
ATOM   2378  N   PRO A 152      26.197 -36.891 -10.781  1.00 69.56           N  
ATOM   2379  CA  PRO A 152      27.230 -37.915 -10.845  1.00 69.56           C  
ATOM   2380  HA  PRO A 152      27.044 -38.666 -10.077  1.00 69.56           H  
ATOM   2381  C   PRO A 152      28.619 -37.305 -10.623  1.00 69.56           C  
ATOM   2382  CB  PRO A 152      27.085 -38.563 -12.227  1.00 69.56           C  
ATOM   2383  HB2 PRO A 152      28.045 -38.875 -12.640  1.00 69.56           H  
ATOM   2384  HB3 PRO A 152      26.409 -39.415 -12.157  1.00 69.56           H  
ATOM   2385  O   PRO A 152      28.976 -36.304 -11.247  1.00 69.56           O  
ATOM   2386  CG  PRO A 152      26.433 -37.468 -13.073  1.00 69.56           C  
ATOM   2387  HG2 PRO A 152      27.197 -36.783 -13.438  1.00 69.56           H  
ATOM   2388  HG3 PRO A 152      25.859 -37.883 -13.902  1.00 69.56           H  
ATOM   2389  CD  PRO A 152      25.535 -36.749 -12.068  1.00 69.56           C  
ATOM   2390  HD2 PRO A 152      24.558 -37.231 -12.028  1.00 69.56           H  
ATOM   2391  HD3 PRO A 152      25.431 -35.701 -12.350  1.00 69.56           H  
ATOM   2392  N   MET A 153      29.428 -37.948  -9.775  1.00 71.02           N  
ATOM   2393  H   MET A 153      29.066 -38.748  -9.276  1.00 71.02           H  
ATOM   2394  CA  MET A 153      30.857 -37.647  -9.655  1.00 71.02           C  
ATOM   2395  HA  MET A 153      30.986 -36.586  -9.444  1.00 71.02           H  
ATOM   2396  C   MET A 153      31.559 -37.954 -10.984  1.00 71.02           C  
ATOM   2397  CB  MET A 153      31.500 -38.457  -8.514  1.00 71.02           C  
ATOM   2398  HB2 MET A 153      32.579 -38.472  -8.666  1.00 71.02           H  
ATOM   2399  HB3 MET A 153      31.143 -39.487  -8.544  1.00 71.02           H  
ATOM   2400  O   MET A 153      31.944 -39.090 -11.252  1.00 71.02           O  
ATOM   2401  CG  MET A 153      31.253 -37.868  -7.124  1.00 71.02           C  
ATOM   2402  HG2 MET A 153      31.637 -36.847  -7.106  1.00 71.02           H  
ATOM   2403  HG3 MET A 153      30.182 -37.842  -6.925  1.00 71.02           H  
ATOM   2404  SD  MET A 153      32.077 -38.824  -5.819  1.00 71.02           S  
ATOM   2405  CE  MET A 153      32.015 -37.642  -4.450  1.00 71.02           C  
ATOM   2406  HE1 MET A 153      30.981 -37.352  -4.264  1.00 71.02           H  
ATOM   2407  HE2 MET A 153      32.602 -36.759  -4.702  1.00 71.02           H  
ATOM   2408  HE3 MET A 153      32.427 -38.106  -3.553  1.00 71.02           H  
ATOM   2409  N   GLN A 154      31.730 -36.931 -11.819  1.00 68.46           N  
ATOM   2410  H   GLN A 154      31.291 -36.051 -11.588  1.00 68.46           H  
ATOM   2411  CA  GLN A 154      32.624 -36.986 -12.974  1.00 68.46           C  
ATOM   2412  HA  GLN A 154      32.381 -37.874 -13.557  1.00 68.46           H  
ATOM   2413  C   GLN A 154      34.074 -37.078 -12.455  1.00 68.46           C  
ATOM   2414  CB  GLN A 154      32.405 -35.747 -13.859  1.00 68.46           C  
ATOM   2415  HB2 GLN A 154      32.382 -34.867 -13.216  1.00 68.46           H  
ATOM   2416  HB3 GLN A 154      33.251 -35.626 -14.535  1.00 68.46           H  
ATOM   2417  O   GLN A 154      34.469 -36.254 -11.622  1.00 68.46           O  
ATOM   2418  CG  GLN A 154      31.089 -35.797 -14.667  1.00 68.46           C  
ATOM   2419  HG2 GLN A 154      30.759 -34.772 -14.839  1.00 68.46           H  
ATOM   2420  HG3 GLN A 154      30.313 -36.291 -14.082  1.00 68.46           H  
ATOM   2421  CD  GLN A 154      31.197 -36.467 -16.038  1.00 68.46           C  
ATOM   2422  NE2 GLN A 154      30.100 -36.919 -16.606  1.00 68.46           N  
ATOM   2423 HE21 GLN A 154      29.206 -36.838 -16.144  1.00 68.46           H  
ATOM   2424 HE22 GLN A 154      30.222 -37.346 -17.513  1.00 68.46           H  
ATOM   2425  OE1 GLN A 154      32.245 -36.578 -16.647  1.00 68.46           O  
ATOM   2426  N   PRO A 155      34.865 -38.078 -12.882  1.00 63.73           N  
ATOM   2427  CA  PRO A 155      36.208 -38.298 -12.356  1.00 63.73           C  
ATOM   2428  HA  PRO A 155      36.163 -38.366 -11.269  1.00 63.73           H  
ATOM   2429  C   PRO A 155      37.159 -37.159 -12.740  1.00 63.73           C  
ATOM   2430  CB  PRO A 155      36.658 -39.650 -12.921  1.00 63.73           C  
ATOM   2431  HB2 PRO A 155      36.369 -40.443 -12.231  1.00 63.73           H  
ATOM   2432  HB3 PRO A 155      37.730 -39.684 -13.111  1.00 63.73           H  
ATOM   2433  O   PRO A 155      37.171 -36.692 -13.877  1.00 63.73           O  
ATOM   2434  CG  PRO A 155      35.849 -39.784 -14.212  1.00 63.73           C  
ATOM   2435  HG2 PRO A 155      36.345 -39.236 -15.013  1.00 63.73           H  
ATOM   2436  HG3 PRO A 155      35.701 -40.826 -14.493  1.00 63.73           H  
ATOM   2437  CD  PRO A 155      34.531 -39.098 -13.865  1.00 63.73           C  
ATOM   2438  HD2 PRO A 155      33.843 -39.817 -13.420  1.00 63.73           H  
ATOM   2439  HD3 PRO A 155      34.096 -38.658 -14.762  1.00 63.73           H  
ATOM   2440  N   GLN A 156      38.000 -36.739 -11.793  1.00 58.70           N  
ATOM   2441  H   GLN A 156      37.963 -37.168 -10.880  1.00 58.70           H  
ATOM   2442  CA  GLN A 156      39.077 -35.791 -12.071  1.00 58.70           C  
ATOM   2443  HA  GLN A 156      38.688 -34.977 -12.682  1.00 58.70           H  
ATOM   2444  C   GLN A 156      40.196 -36.485 -12.857  1.00 58.70           C  
ATOM   2445  CB  GLN A 156      39.631 -35.194 -10.765  1.00 58.70           C  
ATOM   2446  HB2 GLN A 156      40.523 -34.616 -11.008  1.00 58.70           H  
ATOM   2447  HB3 GLN A 156      39.921 -36.000 -10.092  1.00 58.70           H  
ATOM   2448  O   GLN A 156      40.966 -37.264 -12.298  1.00 58.70           O  
ATOM   2449  CG  GLN A 156      38.640 -34.265 -10.045  1.00 58.70           C  
ATOM   2450  HG2 GLN A 156      37.760 -34.833  -9.744  1.00 58.70           H  
ATOM   2451  HG3 GLN A 156      38.322 -33.482 -10.733  1.00 58.70           H  
ATOM   2452  CD  GLN A 156      39.242 -33.607  -8.804  1.00 58.70           C  
ATOM   2453  NE2 GLN A 156      38.528 -32.705  -8.166  1.00 58.70           N  
ATOM   2454 HE21 GLN A 156      38.963 -32.309  -7.345  1.00 58.70           H  
ATOM   2455 HE22 GLN A 156      37.595 -32.470  -8.474  1.00 58.70           H  
ATOM   2456  OE1 GLN A 156      40.350 -33.871  -8.373  1.00 58.70           O  
ATOM   2457  N   THR A 157      40.329 -36.151 -14.138  1.00 54.67           N  
ATOM   2458  H   THR A 157      39.589 -35.628 -14.584  1.00 54.67           H  
ATOM   2459  CA  THR A 157      41.550 -36.380 -14.925  1.00 54.67           C  
ATOM   2460  HA  THR A 157      42.288 -36.808 -14.247  1.00 54.67           H  
ATOM   2461  C   THR A 157      42.146 -35.045 -15.388  1.00 54.67           C  
ATOM   2462  CB  THR A 157      41.363 -37.393 -16.070  1.00 54.67           C  
ATOM   2463  HB  THR A 157      42.020 -37.133 -16.900  1.00 54.67           H  
ATOM   2464  O   THR A 157      41.429 -34.049 -15.509  1.00 54.67           O  
ATOM   2465  CG2 THR A 157      41.719 -38.803 -15.603  1.00 54.67           C  
ATOM   2466 HG21 THR A 157      41.599 -39.508 -16.425  1.00 54.67           H  
ATOM   2467 HG22 THR A 157      41.067 -39.093 -14.779  1.00 54.67           H  
ATOM   2468 HG23 THR A 157      42.755 -38.834 -15.264  1.00 54.67           H  
ATOM   2469  OG1 THR A 157      40.037 -37.439 -16.536  1.00 54.67           O  
ATOM   2470  HG1 THR A 157      39.962 -38.151 -17.176  1.00 54.67           H  
ATOM   2471  N   PRO A 158      43.483 -34.965 -15.526  1.00 54.75           N  
ATOM   2472  CA  PRO A 158      44.202 -33.706 -15.364  1.00 54.75           C  
ATOM   2473  HA  PRO A 158      43.789 -33.179 -14.504  1.00 54.75           H  
ATOM   2474  C   PRO A 158      44.135 -32.771 -16.573  1.00 54.75           C  
ATOM   2475  CB  PRO A 158      45.647 -34.098 -15.041  1.00 54.75           C  
ATOM   2476  HB2 PRO A 158      45.753 -34.244 -13.966  1.00 54.75           H  
ATOM   2477  HB3 PRO A 158      46.369 -33.364 -15.400  1.00 54.75           H  
ATOM   2478  O   PRO A 158      44.068 -33.194 -17.723  1.00 54.75           O  
ATOM   2479  CG  PRO A 158      45.802 -35.438 -15.755  1.00 54.75           C  
ATOM   2480  HG2 PRO A 158      46.594 -36.044 -15.316  1.00 54.75           H  
ATOM   2481  HG3 PRO A 158      45.985 -35.273 -16.817  1.00 54.75           H  
ATOM   2482  CD  PRO A 158      44.428 -36.073 -15.560  1.00 54.75           C  
ATOM   2483  HD2 PRO A 158      44.412 -36.606 -14.609  1.00 54.75           H  
ATOM   2484  HD3 PRO A 158      44.211 -36.754 -16.383  1.00 54.75           H  
ATOM   2485  N   VAL A 159      44.257 -31.480 -16.251  1.00 52.29           N  
ATOM   2486  H   VAL A 159      44.256 -31.286 -15.260  1.00 52.29           H  
ATOM   2487  CA  VAL A 159      44.526 -30.325 -17.120  1.00 52.29           C  
ATOM   2488  HA  VAL A 159      43.599 -29.761 -17.225  1.00 52.29           H  
ATOM   2489  C   VAL A 159      45.036 -30.683 -18.525  1.00 52.29           C  
ATOM   2490  CB  VAL A 159      45.568 -29.407 -16.431  1.00 52.29           C  
ATOM   2491  HB  VAL A 159      46.525 -29.927 -16.367  1.00 52.29           H  
ATOM   2492  O   VAL A 159      46.197 -31.046 -18.715  1.00 52.29           O  
ATOM   2493  CG1 VAL A 159      45.778 -28.095 -17.201  1.00 52.29           C  
ATOM   2494 HG11 VAL A 159      44.843 -27.538 -17.255  1.00 52.29           H  
ATOM   2495 HG12 VAL A 159      46.139 -28.296 -18.210  1.00 52.29           H  
ATOM   2496 HG13 VAL A 159      46.529 -27.488 -16.694  1.00 52.29           H  
ATOM   2497  CG2 VAL A 159      45.151 -29.028 -15.000  1.00 52.29           C  
ATOM   2498 HG21 VAL A 159      44.155 -28.585 -15.003  1.00 52.29           H  
ATOM   2499 HG22 VAL A 159      45.857 -28.306 -14.588  1.00 52.29           H  
ATOM   2500 HG23 VAL A 159      45.162 -29.903 -14.350  1.00 52.29           H  
ATOM   2501  N   HIS A 160      44.209 -30.427 -19.536  1.00 61.76           N  
ATOM   2502  H   HIS A 160      43.239 -30.232 -19.331  1.00 61.76           H  
ATOM   2503  CA  HIS A 160      44.691 -30.048 -20.862  1.00 61.76           C  
ATOM   2504  HA  HIS A 160      45.781 -30.055 -20.866  1.00 61.76           H  
ATOM   2505  C   HIS A 160      44.288 -28.602 -21.121  1.00 61.76           C  
ATOM   2506  CB  HIS A 160      44.238 -31.041 -21.941  1.00 61.76           C  
ATOM   2507  HB2 HIS A 160      43.243 -31.420 -21.711  1.00 61.76           H  
ATOM   2508  HB3 HIS A 160      44.191 -30.521 -22.898  1.00 61.76           H  
ATOM   2509  O   HIS A 160      43.112 -28.243 -21.081  1.00 61.76           O  
ATOM   2510  CG  HIS A 160      45.203 -32.194 -22.094  1.00 61.76           C  
ATOM   2511  CD2 HIS A 160      45.332 -33.008 -23.188  1.00 61.76           C  
ATOM   2512  HD2 HIS A 160      44.735 -32.964 -24.087  1.00 61.76           H  
ATOM   2513  ND1 HIS A 160      46.177 -32.576 -21.194  1.00 61.76           N  
ATOM   2514  HD1 HIS A 160      46.291 -32.216 -20.258  1.00 61.76           H  
ATOM   2515  CE1 HIS A 160      46.874 -33.586 -21.736  1.00 61.76           C  
ATOM   2516  HE1 HIS A 160      47.685 -34.110 -21.252  1.00 61.76           H  
ATOM   2517  NE2 HIS A 160      46.398 -33.883 -22.955  1.00 61.76           N  
ATOM   2518  N   ALA A 161      45.298 -27.754 -21.312  1.00 62.63           N  
ATOM   2519  H   ALA A 161      46.239 -28.118 -21.352  1.00 62.63           H  
ATOM   2520  CA  ALA A 161      45.112 -26.325 -21.470  1.00 62.63           C  
ATOM   2521  HA  ALA A 161      44.542 -25.947 -20.622  1.00 62.63           H  
ATOM   2522  C   ALA A 161      44.327 -26.039 -22.755  1.00 62.63           C  
ATOM   2523  CB  ALA A 161      46.491 -25.651 -21.464  1.00 62.63           C  
ATOM   2524  HB1 ALA A 161      46.370 -24.573 -21.571  1.00 62.63           H  
ATOM   2525  HB2 ALA A 161      47.095 -26.023 -22.292  1.00 62.63           H  
ATOM   2526  HB3 ALA A 161      47.002 -25.856 -20.523  1.00 62.63           H  
ATOM   2527  O   ALA A 161      44.854 -26.185 -23.860  1.00 62.63           O  
ATOM   2528  N   VAL A 162      43.083 -25.573 -22.611  1.00 54.34           N  
ATOM   2529  H   VAL A 162      42.667 -25.562 -21.691  1.00 54.34           H  
ATOM   2530  CA  VAL A 162      42.388 -24.901 -23.709  1.00 54.34           C  
ATOM   2531  HA  VAL A 162      42.452 -25.526 -24.600  1.00 54.34           H  
ATOM   2532  C   VAL A 162      43.149 -23.607 -23.962  1.00 54.34           C  
ATOM   2533  CB  VAL A 162      40.895 -24.660 -23.419  1.00 54.34           C  
ATOM   2534  HB  VAL A 162      40.783 -24.035 -22.534  1.00 54.34           H  
ATOM   2535  O   VAL A 162      43.027 -22.636 -23.215  1.00 54.34           O  
ATOM   2536  CG1 VAL A 162      40.216 -23.974 -24.613  1.00 54.34           C  
ATOM   2537 HG11 VAL A 162      40.325 -24.582 -25.511  1.00 54.34           H  
ATOM   2538 HG12 VAL A 162      40.657 -22.992 -24.788  1.00 54.34           H  
ATOM   2539 HG13 VAL A 162      39.155 -23.837 -24.404  1.00 54.34           H  
ATOM   2540  CG2 VAL A 162      40.174 -25.993 -23.178  1.00 54.34           C  
ATOM   2541 HG21 VAL A 162      39.107 -25.819 -23.039  1.00 54.34           H  
ATOM   2542 HG22 VAL A 162      40.563 -26.476 -22.281  1.00 54.34           H  
ATOM   2543 HG23 VAL A 162      40.318 -26.658 -24.029  1.00 54.34           H  
ATOM   2544  N   ARG A 163      44.009 -23.643 -24.983  1.00 64.19           N  
ATOM   2545  H   ARG A 163      44.123 -24.534 -25.445  1.00 64.19           H  
ATOM   2546  CA  ARG A 163      44.810 -22.508 -25.440  1.00 64.19           C  
ATOM   2547  HA  ARG A 163      45.550 -22.287 -24.670  1.00 64.19           H  
ATOM   2548  C   ARG A 163      43.858 -21.317 -25.625  1.00 64.19           C  
ATOM   2549  CB  ARG A 163      45.506 -22.930 -26.745  1.00 64.19           C  
ATOM   2550  HB2 ARG A 163      44.771 -22.970 -27.548  1.00 64.19           H  
ATOM   2551  HB3 ARG A 163      45.901 -23.936 -26.605  1.00 64.19           H  
ATOM   2552  O   ARG A 163      42.880 -21.478 -26.357  1.00 64.19           O  
ATOM   2553  CG  ARG A 163      46.675 -22.030 -27.164  1.00 64.19           C  
ATOM   2554  HG2 ARG A 163      46.321 -21.015 -27.343  1.00 64.19           H  
ATOM   2555  HG3 ARG A 163      47.422 -22.022 -26.371  1.00 64.19           H  
ATOM   2556  CD  ARG A 163      47.291 -22.605 -28.450  1.00 64.19           C  
ATOM   2557  HD2 ARG A 163      47.458 -23.673 -28.311  1.00 64.19           H  
ATOM   2558  HD3 ARG A 163      46.578 -22.469 -29.263  1.00 64.19           H  
ATOM   2559  NE  ARG A 163      48.577 -21.969 -28.797  1.00 64.19           N  
ATOM   2560  HE  ARG A 163      48.934 -21.280 -28.149  1.00 64.19           H  
ATOM   2561  NH1 ARG A 163      48.925 -23.076 -30.782  1.00 64.19           N  
ATOM   2562 HH11 ARG A 163      49.499 -23.267 -31.591  1.00 64.19           H  
ATOM   2563 HH12 ARG A 163      48.029 -23.531 -30.678  1.00 64.19           H  
ATOM   2564  NH2 ARG A 163      50.466 -21.650 -30.034  1.00 64.19           N  
ATOM   2565 HH21 ARG A 163      50.809 -20.987 -29.354  1.00 64.19           H  
ATOM   2566 HH22 ARG A 163      51.024 -21.858 -30.850  1.00 64.19           H  
ATOM   2567  CZ  ARG A 163      49.312 -22.233 -29.864  1.00 64.19           C  
ATOM   2568  N   PRO A 164      44.082 -20.168 -24.956  1.00 65.13           N  
ATOM   2569  CA  PRO A 164      43.167 -19.040 -25.061  1.00 65.13           C  
ATOM   2570  HA  PRO A 164      42.192 -19.324 -24.664  1.00 65.13           H  
ATOM   2571  C   PRO A 164      43.017 -18.649 -26.530  1.00 65.13           C  
ATOM   2572  CB  PRO A 164      43.759 -17.920 -24.199  1.00 65.13           C  
ATOM   2573  HB2 PRO A 164      43.322 -17.962 -23.202  1.00 65.13           H  
ATOM   2574  HB3 PRO A 164      43.605 -16.934 -24.639  1.00 65.13           H  
ATOM   2575  O   PRO A 164      43.996 -18.677 -27.283  1.00 65.13           O  
ATOM   2576  CG  PRO A 164      45.243 -18.278 -24.118  1.00 65.13           C  
ATOM   2577  HG2 PRO A 164      45.759 -17.901 -25.001  1.00 65.13           H  
ATOM   2578  HG3 PRO A 164      45.705 -17.891 -23.210  1.00 65.13           H  
ATOM   2579  CD  PRO A 164      45.232 -19.806 -24.143  1.00 65.13           C  
ATOM   2580  HD2 PRO A 164      45.098 -20.195 -23.134  1.00 65.13           H  
ATOM   2581  HD3 PRO A 164      46.164 -20.174 -24.573  1.00 65.13           H  
ATOM   2582  N   LEU A 165      41.783 -18.326 -26.929  1.00 73.91           N  
ATOM   2583  H   LEU A 165      41.036 -18.328 -26.250  1.00 73.91           H  
ATOM   2584  CA  LEU A 165      41.479 -17.901 -28.292  1.00 73.91           C  
ATOM   2585  HA  LEU A 165      41.655 -18.755 -28.947  1.00 73.91           H  
ATOM   2586  C   LEU A 165      42.433 -16.747 -28.655  1.00 73.91           C  
ATOM   2587  CB  LEU A 165      39.999 -17.461 -28.378  1.00 73.91           C  
ATOM   2588  HB2 LEU A 165      39.951 -16.380 -28.248  1.00 73.91           H  
ATOM   2589  HB3 LEU A 165      39.426 -17.906 -27.564  1.00 73.91           H  
ATOM   2590  O   LEU A 165      42.554 -15.819 -27.846  1.00 73.91           O  
ATOM   2591  CG  LEU A 165      39.327 -17.844 -29.708  1.00 73.91           C  
ATOM   2592  HG  LEU A 165      40.025 -17.692 -30.530  1.00 73.91           H  
ATOM   2593  CD1 LEU A 165      38.880 -19.309 -29.682  1.00 73.91           C  
ATOM   2594 HD11 LEU A 165      38.139 -19.464 -28.898  1.00 73.91           H  
ATOM   2595 HD12 LEU A 165      38.440 -19.574 -30.644  1.00 73.91           H  
ATOM   2596 HD13 LEU A 165      39.736 -19.959 -29.500  1.00 73.91           H  
ATOM   2597  CD2 LEU A 165      38.098 -16.976 -29.971  1.00 73.91           C  
ATOM   2598 HD21 LEU A 165      37.634 -17.270 -30.912  1.00 73.91           H  
ATOM   2599 HD22 LEU A 165      37.377 -17.088 -29.161  1.00 73.91           H  
ATOM   2600 HD23 LEU A 165      38.401 -15.931 -30.042  1.00 73.91           H  
ATOM   2601  N   PRO A 166      43.134 -16.781 -29.805  1.00 76.26           N  
ATOM   2602  CA  PRO A 166      43.978 -15.660 -30.193  1.00 76.26           C  
ATOM   2603  HA  PRO A 166      44.779 -15.555 -29.462  1.00 76.26           H  
ATOM   2604  C   PRO A 166      43.124 -14.383 -30.233  1.00 76.26           C  
ATOM   2605  CB  PRO A 166      44.570 -16.021 -31.558  1.00 76.26           C  
ATOM   2606  HB2 PRO A 166      44.666 -15.152 -32.209  1.00 76.26           H  
ATOM   2607  HB3 PRO A 166      45.539 -16.500 -31.416  1.00 76.26           H  
ATOM   2608  O   PRO A 166      41.982 -14.443 -30.705  1.00 76.26           O  
ATOM   2609  CG  PRO A 166      43.576 -17.041 -32.118  1.00 76.26           C  
ATOM   2610  HG2 PRO A 166      44.047 -17.718 -32.830  1.00 76.26           H  
ATOM   2611  HG3 PRO A 166      42.737 -16.520 -32.579  1.00 76.26           H  
ATOM   2612  CD  PRO A 166      43.097 -17.775 -30.866  1.00 76.26           C  
ATOM   2613  HD2 PRO A 166      43.785 -18.585 -30.622  1.00 76.26           H  
ATOM   2614  HD3 PRO A 166      42.095 -18.170 -31.030  1.00 76.26           H  
ATOM   2615  N   PRO A 167      43.634 -13.243 -29.727  1.00 76.68           N  
ATOM   2616  CA  PRO A 167      42.891 -11.993 -29.765  1.00 76.68           C  
ATOM   2617  HA  PRO A 167      41.983 -12.083 -29.169  1.00 76.68           H  
ATOM   2618  C   PRO A 167      42.521 -11.684 -31.216  1.00 76.68           C  
ATOM   2619  CB  PRO A 167      43.809 -10.934 -29.145  1.00 76.68           C  
ATOM   2620  HB2 PRO A 167      43.698  -9.961 -29.622  1.00 76.68           H  
ATOM   2621  HB3 PRO A 167      43.603 -10.859 -28.077  1.00 76.68           H  
ATOM   2622  O   PRO A 167      43.365 -11.773 -32.110  1.00 76.68           O  
ATOM   2623  CG  PRO A 167      45.211 -11.509 -29.350  1.00 76.68           C  
ATOM   2624  HG2 PRO A 167      45.564 -11.266 -30.352  1.00 76.68           H  
ATOM   2625  HG3 PRO A 167      45.913 -11.148 -28.598  1.00 76.68           H  
ATOM   2626  CD  PRO A 167      44.985 -13.016 -29.237  1.00 76.68           C  
ATOM   2627  HD2 PRO A 167      45.726 -13.545 -29.837  1.00 76.68           H  
ATOM   2628  HD3 PRO A 167      45.047 -13.325 -28.194  1.00 76.68           H  
ATOM   2629  N   GLN A 168      41.248 -11.362 -31.452  1.00 78.85           N  
ATOM   2630  H   GLN A 168      40.601 -11.287 -30.680  1.00 78.85           H  
ATOM   2631  CA  GLN A 168      40.794 -11.009 -32.792  1.00 78.85           C  
ATOM   2632  HA  GLN A 168      41.032 -11.845 -33.449  1.00 78.85           H  
ATOM   2633  C   GLN A 168      41.560  -9.768 -33.275  1.00 78.85           C  
ATOM   2634  CB  GLN A 168      39.276 -10.777 -32.823  1.00 78.85           C  
ATOM   2635  HB2 GLN A 168      39.001 -10.032 -32.076  1.00 78.85           H  
ATOM   2636  HB3 GLN A 168      39.008 -10.393 -33.807  1.00 78.85           H  
ATOM   2637  O   GLN A 168      41.804  -8.861 -32.472  1.00 78.85           O  
ATOM   2638  CG  GLN A 168      38.492 -12.078 -32.576  1.00 78.85           C  
ATOM   2639  HG2 GLN A 168      38.669 -12.426 -31.558  1.00 78.85           H  
ATOM   2640  HG3 GLN A 168      38.852 -12.844 -33.264  1.00 78.85           H  
ATOM   2641  CD  GLN A 168      36.987 -11.927 -32.783  1.00 78.85           C  
ATOM   2642  NE2 GLN A 168      36.233 -13.001 -32.695  1.00 78.85           N  
ATOM   2643 HE21 GLN A 168      36.636 -13.908 -32.507  1.00 78.85           H  
ATOM   2644 HE22 GLN A 168      35.248 -12.849 -32.856  1.00 78.85           H  
ATOM   2645  OE1 GLN A 168      36.447 -10.865 -33.028  1.00 78.85           O  
ATOM   2646  N   PRO A 169      41.953  -9.708 -34.561  1.00 77.53           N  
ATOM   2647  CA  PRO A 169      42.556  -8.502 -35.104  1.00 77.53           C  
ATOM   2648  HA  PRO A 169      43.480  -8.291 -34.566  1.00 77.53           H  
ATOM   2649  C   PRO A 169      41.568  -7.335 -34.951  1.00 77.53           C  
ATOM   2650  CB  PRO A 169      42.871  -8.816 -36.570  1.00 77.53           C  
ATOM   2651  HB2 PRO A 169      42.778  -7.938 -37.209  1.00 77.53           H  
ATOM   2652  HB3 PRO A 169      43.875  -9.236 -36.643  1.00 77.53           H  
ATOM   2653  O   PRO A 169      40.363  -7.538 -35.136  1.00 77.53           O  
ATOM   2654  CG  PRO A 169      41.844  -9.891 -36.929  1.00 77.53           C  
ATOM   2655  HG2 PRO A 169      40.897  -9.419 -37.191  1.00 77.53           H  
ATOM   2656  HG3 PRO A 169      42.191 -10.531 -37.740  1.00 77.53           H  
ATOM   2657  CD  PRO A 169      41.685 -10.668 -35.622  1.00 77.53           C  
ATOM   2658  HD2 PRO A 169      42.419 -11.472 -35.575  1.00 77.53           H  
ATOM   2659  HD3 PRO A 169      40.674 -11.071 -35.556  1.00 77.53           H  
ATOM   2660  N   PRO A 170      42.039  -6.120 -34.617  1.00 78.54           N  
ATOM   2661  CA  PRO A 170      41.166  -4.958 -34.585  1.00 78.54           C  
ATOM   2662  HA  PRO A 170      40.381  -5.104 -33.842  1.00 78.54           H  
ATOM   2663  C   PRO A 170      40.532  -4.767 -35.965  1.00 78.54           C  
ATOM   2664  CB  PRO A 170      42.053  -3.778 -34.175  1.00 78.54           C  
ATOM   2665  HB2 PRO A 170      42.045  -3.681 -33.089  1.00 78.54           H  
ATOM   2666  HB3 PRO A 170      41.740  -2.845 -34.643  1.00 78.54           H  
ATOM   2667  O   PRO A 170      41.200  -4.919 -36.991  1.00 78.54           O  
ATOM   2668  CG  PRO A 170      43.446  -4.207 -34.637  1.00 78.54           C  
ATOM   2669  HG2 PRO A 170      43.566  -3.980 -35.697  1.00 78.54           H  
ATOM   2670  HG3 PRO A 170      44.233  -3.732 -34.051  1.00 78.54           H  
ATOM   2671  CD  PRO A 170      43.427  -5.723 -34.438  1.00 78.54           C  
ATOM   2672  HD2 PRO A 170      43.745  -5.970 -33.425  1.00 78.54           H  
ATOM   2673  HD3 PRO A 170      44.080  -6.198 -35.169  1.00 78.54           H  
ATOM   2674  N   LEU A 171      39.239  -4.434 -35.985  1.00 78.78           N  
ATOM   2675  H   LEU A 171      38.747  -4.331 -35.109  1.00 78.78           H  
ATOM   2676  CA  LEU A 171      38.549  -4.094 -37.226  1.00 78.78           C  
ATOM   2677  HA  LEU A 171      38.581  -4.969 -37.875  1.00 78.78           H  
ATOM   2678  C   LEU A 171      39.298  -2.940 -37.914  1.00 78.78           C  
ATOM   2679  CB  LEU A 171      37.085  -3.715 -36.937  1.00 78.78           C  
ATOM   2680  HB2 LEU A 171      37.078  -2.917 -36.195  1.00 78.78           H  
ATOM   2681  HB3 LEU A 171      36.641  -3.316 -37.850  1.00 78.78           H  
ATOM   2682  O   LEU A 171      39.720  -2.005 -37.224  1.00 78.78           O  
ATOM   2683  CG  LEU A 171      36.211  -4.879 -36.435  1.00 78.78           C  
ATOM   2684  HG  LEU A 171      36.681  -5.341 -35.567  1.00 78.78           H  
ATOM   2685  CD1 LEU A 171      34.843  -4.348 -36.010  1.00 78.78           C  
ATOM   2686 HD11 LEU A 171      34.231  -5.166 -35.630  1.00 78.78           H  
ATOM   2687 HD12 LEU A 171      34.964  -3.607 -35.219  1.00 78.78           H  
ATOM   2688 HD13 LEU A 171      34.339  -3.886 -36.859  1.00 78.78           H  
ATOM   2689  CD2 LEU A 171      35.993  -5.945 -37.512  1.00 78.78           C  
ATOM   2690 HD21 LEU A 171      36.939  -6.428 -37.759  1.00 78.78           H  
ATOM   2691 HD22 LEU A 171      35.567  -5.494 -38.409  1.00 78.78           H  
ATOM   2692 HD23 LEU A 171      35.313  -6.710 -37.138  1.00 78.78           H  
ATOM   2693  N   PRO A 172      39.481  -2.984 -39.247  1.00 73.21           N  
ATOM   2694  CA  PRO A 172      40.133  -1.893 -39.954  1.00 73.21           C  
ATOM   2695  HA  PRO A 172      41.154  -1.793 -39.584  1.00 73.21           H  
ATOM   2696  C   PRO A 172      39.349  -0.595 -39.715  1.00 73.21           C  
ATOM   2697  CB  PRO A 172      40.155  -2.302 -41.430  1.00 73.21           C  
ATOM   2698  HB2 PRO A 172      41.078  -2.842 -41.640  1.00 73.21           H  
ATOM   2699  HB3 PRO A 172      40.054  -1.445 -42.097  1.00 73.21           H  
ATOM   2700  O   PRO A 172      38.113  -0.634 -39.681  1.00 73.21           O  
ATOM   2701  CG  PRO A 172      38.970  -3.260 -41.550  1.00 73.21           C  
ATOM   2702  HG2 PRO A 172      39.103  -3.970 -42.367  1.00 73.21           H  
ATOM   2703  HG3 PRO A 172      38.050  -2.691 -41.685  1.00 73.21           H  
ATOM   2704  CD  PRO A 172      38.951  -3.957 -40.190  1.00 73.21           C  
ATOM   2705  HD2 PRO A 172      39.604  -4.830 -40.209  1.00 73.21           H  
ATOM   2706  HD3 PRO A 172      37.932  -4.249 -39.937  1.00 73.21           H  
ATOM   2707  N   PRO A 173      40.029   0.555 -39.547  1.00 72.68           N  
ATOM   2708  CA  PRO A 173      39.339   1.826 -39.402  1.00 72.68           C  
ATOM   2709  HA  PRO A 173      38.723   1.817 -38.503  1.00 72.68           H  
ATOM   2710  C   PRO A 173      38.456   2.036 -40.630  1.00 72.68           C  
ATOM   2711  CB  PRO A 173      40.438   2.888 -39.269  1.00 72.68           C  
ATOM   2712  HB2 PRO A 173      40.669   3.038 -38.214  1.00 72.68           H  
ATOM   2713  HB3 PRO A 173      40.156   3.834 -39.733  1.00 72.68           H  
ATOM   2714  O   PRO A 173      38.935   1.974 -41.764  1.00 72.68           O  
ATOM   2715  CG  PRO A 173      41.640   2.250 -39.967  1.00 72.68           C  
ATOM   2716  HG2 PRO A 173      42.584   2.632 -39.580  1.00 72.68           H  
ATOM   2717  HG3 PRO A 173      41.571   2.416 -41.042  1.00 72.68           H  
ATOM   2718  CD  PRO A 173      41.464   0.762 -39.666  1.00 72.68           C  
ATOM   2719  HD2 PRO A 173      41.892   0.170 -40.475  1.00 72.68           H  
ATOM   2720  HD3 PRO A 173      41.942   0.515 -38.718  1.00 72.68           H  
ATOM   2721  N   MET A 174      37.159   2.263 -40.407  1.00 71.78           N  
ATOM   2722  H   MET A 174      36.816   2.258 -39.457  1.00 71.78           H  
ATOM   2723  CA  MET A 174      36.250   2.627 -41.488  1.00 71.78           C  
ATOM   2724  HA  MET A 174      36.237   1.827 -42.229  1.00 71.78           H  
ATOM   2725  C   MET A 174      36.802   3.895 -42.133  1.00 71.78           C  
ATOM   2726  CB  MET A 174      34.823   2.849 -40.969  1.00 71.78           C  
ATOM   2727  HB2 MET A 174      34.834   3.618 -40.197  1.00 71.78           H  
ATOM   2728  HB3 MET A 174      34.202   3.196 -41.794  1.00 71.78           H  
ATOM   2729  O   MET A 174      36.937   4.917 -41.457  1.00 71.78           O  
ATOM   2730  CG  MET A 174      34.209   1.562 -40.405  1.00 71.78           C  
ATOM   2731  HG2 MET A 174      34.308   0.778 -41.155  1.00 71.78           H  
ATOM   2732  HG3 MET A 174      34.769   1.253 -39.523  1.00 71.78           H  
ATOM   2733  SD  MET A 174      32.453   1.683 -39.960  1.00 71.78           S  
ATOM   2734  CE  MET A 174      32.511   2.905 -38.621  1.00 71.78           C  
ATOM   2735  HE1 MET A 174      31.513   3.024 -38.199  1.00 71.78           H  
ATOM   2736  HE2 MET A 174      32.847   3.866 -39.009  1.00 71.78           H  
ATOM   2737  HE3 MET A 174      33.193   2.565 -37.841  1.00 71.78           H  
ATOM   2738  N   PHE A 175      37.175   3.804 -43.412  1.00 68.11           N  
ATOM   2739  H   PHE A 175      37.130   2.905 -43.871  1.00 68.11           H  
ATOM   2740  CA  PHE A 175      37.733   4.932 -44.148  1.00 68.11           C  
ATOM   2741  HA  PHE A 175      38.708   5.162 -43.719  1.00 68.11           H  
ATOM   2742  C   PHE A 175      36.795   6.135 -43.998  1.00 68.11           C  
ATOM   2743  CB  PHE A 175      37.916   4.574 -45.629  1.00 68.11           C  
ATOM   2744  HB2 PHE A 175      36.979   4.182 -46.025  1.00 68.11           H  
ATOM   2745  HB3 PHE A 175      38.137   5.489 -46.180  1.00 68.11           H  
ATOM   2746  O   PHE A 175      35.586   5.975 -44.200  1.00 68.11           O  
ATOM   2747  CG  PHE A 175      39.031   3.582 -45.894  1.00 68.11           C  
ATOM   2748  CD1 PHE A 175      40.336   4.045 -46.148  1.00 68.11           C  
ATOM   2749  HD1 PHE A 175      40.543   5.105 -46.157  1.00 68.11           H  
ATOM   2750  CD2 PHE A 175      38.771   2.198 -45.888  1.00 68.11           C  
ATOM   2751  HD2 PHE A 175      37.771   1.834 -45.702  1.00 68.11           H  
ATOM   2752  CE1 PHE A 175      41.376   3.130 -46.393  1.00 68.11           C  
ATOM   2753  HE1 PHE A 175      42.375   3.488 -46.592  1.00 68.11           H  
ATOM   2754  CE2 PHE A 175      39.812   1.283 -46.126  1.00 68.11           C  
ATOM   2755  HE2 PHE A 175      39.611   0.222 -46.116  1.00 68.11           H  
ATOM   2756  CZ  PHE A 175      41.114   1.749 -46.380  1.00 68.11           C  
ATOM   2757  HZ  PHE A 175      41.912   1.046 -46.567  1.00 68.11           H  
ATOM   2758  N   PRO A 176      37.306   7.324 -43.632  1.00 65.38           N  
ATOM   2759  CA  PRO A 176      36.455   8.493 -43.514  1.00 65.38           C  
ATOM   2760  HA  PRO A 176      35.675   8.317 -42.773  1.00 65.38           H  
ATOM   2761  C   PRO A 176      35.822   8.759 -44.878  1.00 65.38           C  
ATOM   2762  CB  PRO A 176      37.369   9.630 -43.043  1.00 65.38           C  
ATOM   2763  HB2 PRO A 176      37.360   9.672 -41.954  1.00 65.38           H  
ATOM   2764  HB3 PRO A 176      37.076  10.594 -43.461  1.00 65.38           H  
ATOM   2765  O   PRO A 176      36.536   8.956 -45.863  1.00 65.38           O  
ATOM   2766  CG  PRO A 176      38.758   9.203 -43.521  1.00 65.38           C  
ATOM   2767  HG2 PRO A 176      39.548   9.618 -42.895  1.00 65.38           H  
ATOM   2768  HG3 PRO A 176      38.898   9.500 -44.561  1.00 65.38           H  
ATOM   2769  CD  PRO A 176      38.703   7.678 -43.427  1.00 65.38           C  
ATOM   2770  HD2 PRO A 176      39.014   7.355 -42.433  1.00 65.38           H  
ATOM   2771  HD3 PRO A 176      39.345   7.238 -44.189  1.00 65.38           H  
ATOM   2772  N   MET A 177      34.487   8.777 -44.934  1.00 55.59           N  
ATOM   2773  H   MET A 177      33.960   8.533 -44.107  1.00 55.59           H  
ATOM   2774  CA  MET A 177      33.772   9.333 -46.078  1.00 55.59           C  
ATOM   2775  HA  MET A 177      34.112   8.853 -46.996  1.00 55.59           H  
ATOM   2776  C   MET A 177      34.122  10.818 -46.147  1.00 55.59           C  
ATOM   2777  CB  MET A 177      32.251   9.146 -45.952  1.00 55.59           C  
ATOM   2778  HB2 MET A 177      31.770   9.764 -46.711  1.00 55.59           H  
ATOM   2779  HB3 MET A 177      31.914   9.490 -44.974  1.00 55.59           H  
ATOM   2780  O   MET A 177      33.502  11.641 -45.474  1.00 55.59           O  
ATOM   2781  CG  MET A 177      31.787   7.704 -46.167  1.00 55.59           C  
ATOM   2782  HG2 MET A 177      32.155   7.086 -45.349  1.00 55.59           H  
ATOM   2783  HG3 MET A 177      32.206   7.333 -47.102  1.00 55.59           H  
ATOM   2784  SD  MET A 177      29.979   7.572 -46.253  1.00 55.59           S  
ATOM   2785  CE  MET A 177      29.784   5.780 -46.427  1.00 55.59           C  
ATOM   2786  HE1 MET A 177      30.286   5.444 -47.335  1.00 55.59           H  
ATOM   2787  HE2 MET A 177      28.724   5.535 -46.490  1.00 55.59           H  
ATOM   2788  HE3 MET A 177      30.220   5.278 -45.564  1.00 55.59           H  
ATOM   2789  N   GLN A 178      35.155  11.162 -46.914  1.00 69.03           N  
ATOM   2790  H   GLN A 178      35.702  10.439 -47.358  1.00 69.03           H  
ATOM   2791  CA  GLN A 178      35.436  12.555 -47.206  1.00 69.03           C  
ATOM   2792  HA  GLN A 178      35.461  13.097 -46.261  1.00 69.03           H  
ATOM   2793  C   GLN A 178      34.293  13.087 -48.075  1.00 69.03           C  
ATOM   2794  CB  GLN A 178      36.794  12.739 -47.893  1.00 69.03           C  
ATOM   2795  HB2 GLN A 178      36.874  13.789 -48.174  1.00 69.03           H  
ATOM   2796  HB3 GLN A 178      36.852  12.133 -48.797  1.00 69.03           H  
ATOM   2797  O   GLN A 178      33.991  12.475 -49.105  1.00 69.03           O  
ATOM   2798  CG  GLN A 178      37.953  12.391 -46.943  1.00 69.03           C  
ATOM   2799  HG2 GLN A 178      37.707  12.743 -45.941  1.00 69.03           H  
ATOM   2800  HG3 GLN A 178      38.082  11.310 -46.898  1.00 69.03           H  
ATOM   2801  CD  GLN A 178      39.275  13.047 -47.335  1.00 69.03           C  
ATOM   2802  NE2 GLN A 178      40.262  13.027 -46.467  1.00 69.03           N  
ATOM   2803 HE21 GLN A 178      41.095  13.518 -46.758  1.00 69.03           H  
ATOM   2804 HE22 GLN A 178      40.160  12.579 -45.567  1.00 69.03           H  
ATOM   2805  OE1 GLN A 178      39.457  13.614 -48.395  1.00 69.03           O  
ATOM   2806  N   PRO A 179      33.641  14.196 -47.690  1.00 62.83           N  
ATOM   2807  CA  PRO A 179      32.668  14.826 -48.558  1.00 62.83           C  
ATOM   2808  HA  PRO A 179      31.899  14.111 -48.851  1.00 62.83           H  
ATOM   2809  C   PRO A 179      33.402  15.331 -49.800  1.00 62.83           C  
ATOM   2810  CB  PRO A 179      32.030  15.945 -47.729  1.00 62.83           C  
ATOM   2811  HB2 PRO A 179      31.746  16.802 -48.340  1.00 62.83           H  
ATOM   2812  HB3 PRO A 179      31.159  15.551 -47.204  1.00 62.83           H  
ATOM   2813  O   PRO A 179      34.203  16.263 -49.732  1.00 62.83           O  
ATOM   2814  CG  PRO A 179      33.112  16.305 -46.711  1.00 62.83           C  
ATOM   2815  HG2 PRO A 179      32.685  16.700 -45.789  1.00 62.83           H  
ATOM   2816  HG3 PRO A 179      33.804  17.026 -47.148  1.00 62.83           H  
ATOM   2817  CD  PRO A 179      33.833  14.979 -46.476  1.00 62.83           C  
ATOM   2818  HD2 PRO A 179      34.889  15.168 -46.283  1.00 62.83           H  
ATOM   2819  HD3 PRO A 179      33.379  14.454 -45.636  1.00 62.83           H  
ATOM   2820  N   MET A 180      33.116  14.715 -50.946  1.00 53.76           N  
ATOM   2821  H   MET A 180      32.530  13.893 -50.920  1.00 53.76           H  
ATOM   2822  CA  MET A 180      33.431  15.304 -52.241  1.00 53.76           C  
ATOM   2823  HA  MET A 180      34.468  15.638 -52.254  1.00 53.76           H  
ATOM   2824  C   MET A 180      32.529  16.526 -52.426  1.00 53.76           C  
ATOM   2825  CB  MET A 180      33.221  14.285 -53.374  1.00 53.76           C  
ATOM   2826  HB2 MET A 180      33.283  14.809 -54.328  1.00 53.76           H  
ATOM   2827  HB3 MET A 180      32.226  13.846 -53.292  1.00 53.76           H  
ATOM   2828  O   MET A 180      31.448  16.418 -52.999  1.00 53.76           O  
ATOM   2829  CG  MET A 180      34.261  13.163 -53.387  1.00 53.76           C  
ATOM   2830  HG2 MET A 180      35.251  13.605 -53.497  1.00 53.76           H  
ATOM   2831  HG3 MET A 180      34.223  12.625 -52.440  1.00 53.76           H  
ATOM   2832  SD  MET A 180      33.992  11.985 -54.741  1.00 53.76           S  
ATOM   2833  CE  MET A 180      35.455  10.939 -54.540  1.00 53.76           C  
ATOM   2834  HE1 MET A 180      36.354  11.543 -54.661  1.00 53.76           H  
ATOM   2835  HE2 MET A 180      35.444  10.152 -55.294  1.00 53.76           H  
ATOM   2836  HE3 MET A 180      35.450  10.490 -53.547  1.00 53.76           H  
ATOM   2837  N   SER A 181      32.956  17.685 -51.925  1.00 51.22           N  
ATOM   2838  H   SER A 181      33.778  17.687 -51.338  1.00 51.22           H  
ATOM   2839  CA  SER A 181      32.400  18.963 -52.370  1.00 51.22           C  
ATOM   2840  HA  SER A 181      31.312  18.907 -52.344  1.00 51.22           H  
ATOM   2841  C   SER A 181      32.898  19.203 -53.797  1.00 51.22           C  
ATOM   2842  CB  SER A 181      32.824  20.115 -51.457  1.00 51.22           C  
ATOM   2843  HB2 SER A 181      33.903  20.091 -51.308  1.00 51.22           H  
ATOM   2844  HB3 SER A 181      32.550  21.060 -51.926  1.00 51.22           H  
ATOM   2845  O   SER A 181      34.104  19.395 -53.975  1.00 51.22           O  
ATOM   2846  OG  SER A 181      32.158  20.009 -50.213  1.00 51.22           O  
ATOM   2847  HG  SER A 181      32.433  20.744 -49.660  1.00 51.22           H  
ATOM   2848  N   PRO A 182      32.031  19.148 -54.825  1.00 60.01           N  
ATOM   2849  CA  PRO A 182      32.452  19.410 -56.193  1.00 60.01           C  
ATOM   2850  HA  PRO A 182      33.273  18.746 -56.464  1.00 60.01           H  
ATOM   2851  C   PRO A 182      32.916  20.863 -56.335  1.00 60.01           C  
ATOM   2852  CB  PRO A 182      31.233  19.100 -57.067  1.00 60.01           C  
ATOM   2853  HB2 PRO A 182      31.196  19.718 -57.964  1.00 60.01           H  
ATOM   2854  HB3 PRO A 182      31.237  18.043 -57.333  1.00 60.01           H  
ATOM   2855  O   PRO A 182      32.406  21.756 -55.656  1.00 60.01           O  
ATOM   2856  CG  PRO A 182      30.056  19.383 -56.135  1.00 60.01           C  
ATOM   2857  HG2 PRO A 182      29.847  20.453 -56.124  1.00 60.01           H  
ATOM   2858  HG3 PRO A 182      29.166  18.822 -56.421  1.00 60.01           H  
ATOM   2859  CD  PRO A 182      30.587  18.948 -54.772  1.00 60.01           C  
ATOM   2860  HD2 PRO A 182      30.125  19.552 -53.991  1.00 60.01           H  
ATOM   2861  HD3 PRO A 182      30.364  17.893 -54.620  1.00 60.01           H  
ATOM   2862  N   MET A 183      33.856  21.098 -57.253  1.00 52.97           N  
ATOM   2863  H   MET A 183      34.231  20.318 -57.774  1.00 52.97           H  
ATOM   2864  CA  MET A 183      34.209  22.447 -57.698  1.00 52.97           C  
ATOM   2865  HA  MET A 183      34.675  22.996 -56.879  1.00 52.97           H  
ATOM   2866  C   MET A 183      32.941  23.188 -58.131  1.00 52.97           C  
ATOM   2867  CB  MET A 183      35.189  22.377 -58.885  1.00 52.97           C  
ATOM   2868  HB2 MET A 183      34.836  21.630 -59.597  1.00 52.97           H  
ATOM   2869  HB3 MET A 183      35.209  23.342 -59.391  1.00 52.97           H  
ATOM   2870  O   MET A 183      32.295  22.798 -59.104  1.00 52.97           O  
ATOM   2871  CG  MET A 183      36.621  22.037 -58.457  1.00 52.97           C  
ATOM   2872  HG2 MET A 183      36.576  21.294 -57.660  1.00 52.97           H  
ATOM   2873  HG3 MET A 183      37.090  22.933 -58.051  1.00 52.97           H  
ATOM   2874  SD  MET A 183      37.679  21.351 -59.767  1.00 52.97           S  
ATOM   2875  CE  MET A 183      37.717  22.716 -60.963  1.00 52.97           C  
ATOM   2876  HE1 MET A 183      36.707  22.941 -61.306  1.00 52.97           H  
ATOM   2877  HE2 MET A 183      38.330  22.435 -61.820  1.00 52.97           H  
ATOM   2878  HE3 MET A 183      38.143  23.604 -60.496  1.00 52.97           H  
ATOM   2879  N   LEU A 184      32.610  24.275 -57.433  1.00 63.53           N  
ATOM   2880  H   LEU A 184      33.169  24.515 -56.626  1.00 63.53           H  
ATOM   2881  CA  LEU A 184      31.809  25.333 -58.032  1.00 63.53           C  
ATOM   2882  HA  LEU A 184      30.969  24.881 -58.558  1.00 63.53           H  
ATOM   2883  C   LEU A 184      32.724  26.053 -59.038  1.00 63.53           C  
ATOM   2884  CB  LEU A 184      31.269  26.284 -56.948  1.00 63.53           C  
ATOM   2885  HB2 LEU A 184      30.843  27.160 -57.438  1.00 63.53           H  
ATOM   2886  HB3 LEU A 184      32.106  26.624 -56.338  1.00 63.53           H  
ATOM   2887  O   LEU A 184      33.815  26.465 -58.636  1.00 63.53           O  
ATOM   2888  CG  LEU A 184      30.196  25.657 -56.037  1.00 63.53           C  
ATOM   2889  HG  LEU A 184      30.581  24.738 -55.596  1.00 63.53           H  
ATOM   2890  CD1 LEU A 184      29.853  26.623 -54.902  1.00 63.53           C  
ATOM   2891 HD11 LEU A 184      29.452  27.551 -55.310  1.00 63.53           H  
ATOM   2892 HD12 LEU A 184      29.117  26.169 -54.239  1.00 63.53           H  
ATOM   2893 HD13 LEU A 184      30.753  26.846 -54.328  1.00 63.53           H  
ATOM   2894  CD2 LEU A 184      28.899  25.343 -56.790  1.00 63.53           C  
ATOM   2895 HD21 LEU A 184      28.527  26.240 -57.284  1.00 63.53           H  
ATOM   2896 HD22 LEU A 184      29.077  24.565 -57.533  1.00 63.53           H  
ATOM   2897 HD23 LEU A 184      28.148  24.977 -56.090  1.00 63.53           H  
ATOM   2898  N   PRO A 185      32.345  26.151 -60.325  1.00 52.79           N  
ATOM   2899  CA  PRO A 185      33.142  26.862 -61.318  1.00 52.79           C  
ATOM   2900  HA  PRO A 185      34.158  26.469 -61.324  1.00 52.79           H  
ATOM   2901  C   PRO A 185      33.217  28.363 -61.010  1.00 52.79           C  
ATOM   2902  CB  PRO A 185      32.484  26.567 -62.669  1.00 52.79           C  
ATOM   2903  HB2 PRO A 185      32.579  27.398 -63.368  1.00 52.79           H  
ATOM   2904  HB3 PRO A 185      32.920  25.662 -63.093  1.00 52.79           H  
ATOM   2905  O   PRO A 185      32.383  28.904 -60.281  1.00 52.79           O  
ATOM   2906  CG  PRO A 185      31.026  26.301 -62.298  1.00 52.79           C  
ATOM   2907  HG2 PRO A 185      30.531  25.662 -63.029  1.00 52.79           H  
ATOM   2908  HG3 PRO A 185      30.499  27.250 -62.197  1.00 52.79           H  
ATOM   2909  CD  PRO A 185      31.129  25.629 -60.931  1.00 52.79           C  
ATOM   2910  HD2 PRO A 185      31.219  24.549 -61.053  1.00 52.79           H  
ATOM   2911  HD3 PRO A 185      30.248  25.874 -60.337  1.00 52.79           H  
ATOM   2912  N   ASP A 186      34.238  29.004 -61.576  1.00 51.63           N  
ATOM   2913  H   ASP A 186      34.877  28.481 -62.158  1.00 51.63           H  
ATOM   2914  CA  ASP A 186      34.655  30.378 -61.310  1.00 51.63           C  
ATOM   2915  HA  ASP A 186      35.195  30.385 -60.363  1.00 51.63           H  
ATOM   2916  C   ASP A 186      33.529  31.410 -61.222  1.00 51.63           C  
ATOM   2917  CB  ASP A 186      35.633  30.817 -62.405  1.00 51.63           C  
ATOM   2918  HB2 ASP A 186      35.813  31.888 -62.318  1.00 51.63           H  
ATOM   2919  HB3 ASP A 186      35.211  30.619 -63.391  1.00 51.63           H  
ATOM   2920  O   ASP A 186      32.697  31.554 -62.119  1.00 51.63           O  
ATOM   2921  CG  ASP A 186      36.957  30.085 -62.235  1.00 51.63           C  
ATOM   2922  OD1 ASP A 186      37.769  30.584 -61.426  1.00 51.63           O  
ATOM   2923  OD2 ASP A 186      37.083  28.980 -62.812  1.00 51.63           O  
ATOM   2924  N   MET A 187      33.613  32.246 -60.185  1.00 53.91           N  
ATOM   2925  H   MET A 187      34.334  32.068 -59.500  1.00 53.91           H  
ATOM   2926  CA  MET A 187      32.975  33.557 -60.185  1.00 53.91           C  
ATOM   2927  HA  MET A 187      32.161  33.530 -60.910  1.00 53.91           H  
ATOM   2928  C   MET A 187      33.968  34.607 -60.707  1.00 53.91           C  
ATOM   2929  CB  MET A 187      32.329  33.854 -58.821  1.00 53.91           C  
ATOM   2930  HB2 MET A 187      31.848  32.946 -58.458  1.00 53.91           H  
ATOM   2931  HB3 MET A 187      33.082  34.162 -58.096  1.00 53.91           H  
ATOM   2932  O   MET A 187      34.361  35.533 -59.993  1.00 53.91           O  
ATOM   2933  CG  MET A 187      31.248  34.934 -58.959  1.00 53.91           C  
ATOM   2934  HG2 MET A 187      30.597  34.664 -59.790  1.00 53.91           H  
ATOM   2935  HG3 MET A 187      31.725  35.885 -59.194  1.00 53.91           H  
ATOM   2936  SD  MET A 187      30.206  35.146 -57.489  1.00 53.91           S  
ATOM   2937  CE  MET A 187      28.968  36.281 -58.168  1.00 53.91           C  
ATOM   2938  HE1 MET A 187      29.459  37.190 -58.517  1.00 53.91           H  
ATOM   2939  HE2 MET A 187      28.453  35.805 -59.002  1.00 53.91           H  
ATOM   2940  HE3 MET A 187      28.245  36.536 -57.393  1.00 53.91           H  
ATOM   2941  N   GLU A 188      34.361  34.465 -61.979  1.00 60.07           N  
ATOM   2942  H   GLU A 188      34.046  33.649 -62.484  1.00 60.07           H  
ATOM   2943  CA  GLU A 188      34.936  35.559 -62.772  1.00 60.07           C  
ATOM   2944  HA  GLU A 188      35.774  35.995 -62.228  1.00 60.07           H  
ATOM   2945  C   GLU A 188      33.878  36.661 -62.952  1.00 60.07           C  
ATOM   2946  CB  GLU A 188      35.462  35.090 -64.145  1.00 60.07           C  
ATOM   2947  HB2 GLU A 188      34.787  34.344 -64.566  1.00 60.07           H  
ATOM   2948  HB3 GLU A 188      35.469  35.953 -64.811  1.00 60.07           H  
ATOM   2949  O   GLU A 188      33.180  36.754 -63.959  1.00 60.07           O  
ATOM   2950  CG  GLU A 188      36.899  34.554 -64.124  1.00 60.07           C  
ATOM   2951  HG2 GLU A 188      36.909  33.560 -63.677  1.00 60.07           H  
ATOM   2952  HG3 GLU A 188      37.510  35.211 -63.506  1.00 60.07           H  
ATOM   2953  CD  GLU A 188      37.477  34.505 -65.551  1.00 60.07           C  
ATOM   2954  OE1 GLU A 188      38.540  35.133 -65.770  1.00 60.07           O  
ATOM   2955  OE2 GLU A 188      36.833  33.882 -66.425  1.00 60.07           O  
ATOM   2956  N   ALA A 189      33.734  37.500 -61.930  1.00 58.73           N  
ATOM   2957  H   ALA A 189      34.189  37.245 -61.064  1.00 58.73           H  
ATOM   2958  CA  ALA A 189      32.914  38.704 -61.966  1.00 58.73           C  
ATOM   2959  HA  ALA A 189      32.940  39.100 -62.981  1.00 58.73           H  
ATOM   2960  C   ALA A 189      33.506  39.794 -61.059  1.00 58.73           C  
ATOM   2961  CB  ALA A 189      31.456  38.352 -61.646  1.00 58.73           C  
ATOM   2962  HB1 ALA A 189      31.385  37.957 -60.632  1.00 58.73           H  
ATOM   2963  HB2 ALA A 189      30.835  39.244 -61.727  1.00 58.73           H  
ATOM   2964  HB3 ALA A 189      31.092  37.603 -62.349  1.00 58.73           H  
ATOM   2965  O   ALA A 189      32.798  40.426 -60.277  1.00 58.73           O  
ATOM   2966  N   TRP A 190      34.816  40.030 -61.186  1.00 42.76           N  
ATOM   2967  H   TRP A 190      35.337  39.439 -61.818  1.00 42.76           H  
ATOM   2968  CA  TRP A 190      35.438  41.294 -60.788  1.00 42.76           C  
ATOM   2969  HA  TRP A 190      34.844  41.785 -60.018  1.00 42.76           H  
ATOM   2970  C   TRP A 190      35.513  42.236 -62.003  1.00 42.76           C  
ATOM   2971  CB  TRP A 190      36.853  41.064 -60.215  1.00 42.76           C  
ATOM   2972  HB2 TRP A 190      37.365  42.026 -60.202  1.00 42.76           H  
ATOM   2973  HB3 TRP A 190      37.410  40.422 -60.899  1.00 42.76           H  
ATOM   2974  O   TRP A 190      36.549  42.286 -62.668  1.00 42.76           O  
ATOM   2975  CG  TRP A 190      36.987  40.498 -58.834  1.00 42.76           C  
ATOM   2976  CD1 TRP A 190      36.595  39.264 -58.449  1.00 42.76           C  
ATOM   2977  HD1 TRP A 190      36.105  38.544 -59.087  1.00 42.76           H  
ATOM   2978  CD2 TRP A 190      37.629  41.097 -57.660  1.00 42.76           C  
ATOM   2979  CE2 TRP A 190      37.593  40.148 -56.594  1.00 42.76           C  
ATOM   2980  CE3 TRP A 190      38.254  42.337 -57.388  1.00 42.76           C  
ATOM   2981  HE3 TRP A 190      38.301  43.079 -58.171  1.00 42.76           H  
ATOM   2982  NE1 TRP A 190      36.940  39.057 -57.128  1.00 42.76           N  
ATOM   2983  HE1 TRP A 190      36.744  38.195 -56.641  1.00 42.76           H  
ATOM   2984  CH2 TRP A 190      38.761  41.651 -55.096  1.00 42.76           C  
ATOM   2985  HH2 TRP A 190      39.191  41.868 -54.130  1.00 42.76           H  
ATOM   2986  CZ2 TRP A 190      38.147  40.409 -55.332  1.00 42.76           C  
ATOM   2987  HZ2 TRP A 190      38.099  39.661 -54.553  1.00 42.76           H  
ATOM   2988  CZ3 TRP A 190      38.813  42.612 -56.123  1.00 42.76           C  
ATOM   2989  HZ3 TRP A 190      39.285  43.566 -55.941  1.00 42.76           H  
ATOM   2990  N   PRO A 191      34.490  43.056 -62.294  1.00 49.79           N  
ATOM   2991  CA  PRO A 191      34.765  44.401 -62.751  1.00 49.79           C  
ATOM   2992  HA  PRO A 191      35.540  44.410 -63.516  1.00 49.79           H  
ATOM   2993  C   PRO A 191      35.225  45.202 -61.527  1.00 49.79           C  
ATOM   2994  CB  PRO A 191      33.457  44.899 -63.360  1.00 49.79           C  
ATOM   2995  HB2 PRO A 191      33.355  45.981 -63.287  1.00 49.79           H  
ATOM   2996  HB3 PRO A 191      33.400  44.581 -64.402  1.00 49.79           H  
ATOM   2997  O   PRO A 191      34.470  45.439 -60.584  1.00 49.79           O  
ATOM   2998  CG  PRO A 191      32.382  44.170 -62.550  1.00 49.79           C  
ATOM   2999  HG2 PRO A 191      32.060  44.798 -61.720  1.00 49.79           H  
ATOM   3000  HG3 PRO A 191      31.527  43.909 -63.174  1.00 49.79           H  
ATOM   3001  CD  PRO A 191      33.072  42.915 -61.999  1.00 49.79           C  
ATOM   3002  HD2 PRO A 191      32.678  42.031 -62.500  1.00 49.79           H  
ATOM   3003  HD3 PRO A 191      32.907  42.853 -60.924  1.00 49.79           H  
ATOM   3004  N   ALA A 192      36.493  45.606 -61.532  1.00 51.34           N  
ATOM   3005  H   ALA A 192      37.070  45.349 -62.321  1.00 51.34           H  
ATOM   3006  CA  ALA A 192      36.938  46.696 -60.677  1.00 51.34           C  
ATOM   3007  HA  ALA A 192      36.646  46.478 -59.649  1.00 51.34           H  
ATOM   3008  C   ALA A 192      36.255  48.015 -61.104  1.00 51.34           C  
ATOM   3009  CB  ALA A 192      38.470  46.773 -60.753  1.00 51.34           C  
ATOM   3010  HB1 ALA A 192      38.844  47.461 -59.996  1.00 51.34           H  
ATOM   3011  HB2 ALA A 192      38.898  45.787 -60.573  1.00 51.34           H  
ATOM   3012  HB3 ALA A 192      38.773  47.122 -61.740  1.00 51.34           H  
ATOM   3013  O   ALA A 192      35.536  48.063 -62.103  1.00 51.34           O  
ATOM   3014  N   THR A 193      36.577  49.102 -60.397  1.00 48.08           N  
ATOM   3015  H   THR A 193      37.202  48.958 -59.617  1.00 48.08           H  
ATOM   3016  CA  THR A 193      36.012  50.459 -60.552  1.00 48.08           C  
ATOM   3017  HA  THR A 193      36.552  51.023 -59.792  1.00 48.08           H  
ATOM   3018  C   THR A 193      34.522  50.594 -60.166  1.00 48.08           C  
ATOM   3019  CB  THR A 193      36.342  51.153 -61.903  1.00 48.08           C  
ATOM   3020  HB  THR A 193      35.521  51.815 -62.177  1.00 48.08           H  
ATOM   3021  O   THR A 193      33.719  49.704 -60.397  1.00 48.08           O  
ATOM   3022  CG2 THR A 193      37.615  51.988 -61.791  1.00 48.08           C  
ATOM   3023 HG21 THR A 193      38.463  51.346 -61.551  1.00 48.08           H  
ATOM   3024 HG22 THR A 193      37.799  52.490 -62.741  1.00 48.08           H  
ATOM   3025 HG23 THR A 193      37.504  52.748 -61.018  1.00 48.08           H  
ATOM   3026  OG1 THR A 193      36.589  50.280 -62.982  1.00 48.08           O  
ATOM   3027  HG1 THR A 193      36.000  49.530 -62.874  1.00 48.08           H  
ATOM   3028  N   ASP A 194      34.083  51.681 -59.528  1.00 45.79           N  
ATOM   3029  H   ASP A 194      33.113  51.649 -59.246  1.00 45.79           H  
ATOM   3030  CA  ASP A 194      34.798  52.929 -59.233  1.00 45.79           C  
ATOM   3031  HA  ASP A 194      35.873  52.749 -59.216  1.00 45.79           H  
ATOM   3032  C   ASP A 194      34.451  53.499 -57.848  1.00 45.79           C  
ATOM   3033  CB  ASP A 194      34.519  53.962 -60.344  1.00 45.79           C  
ATOM   3034  HB2 ASP A 194      34.267  53.442 -61.269  1.00 45.79           H  
ATOM   3035  HB3 ASP A 194      33.658  54.572 -60.069  1.00 45.79           H  
ATOM   3036  O   ASP A 194      33.422  53.183 -57.248  1.00 45.79           O  
ATOM   3037  CG  ASP A 194      35.726  54.868 -60.625  1.00 45.79           C  
ATOM   3038  OD1 ASP A 194      36.555  55.054 -59.698  1.00 45.79           O  
ATOM   3039  OD2 ASP A 194      35.851  55.313 -61.784  1.00 45.79           O  
ATOM   3040  N   LYS A 195      35.327  54.368 -57.344  1.00 53.23           N  
ATOM   3041  H   LYS A 195      36.045  54.653 -57.995  1.00 53.23           H  
ATOM   3042  CA  LYS A 195      35.004  55.302 -56.262  1.00 53.23           C  
ATOM   3043  HA  LYS A 195      34.477  54.772 -55.469  1.00 53.23           H  
ATOM   3044  C   LYS A 195      34.073  56.400 -56.801  1.00 53.23           C  
ATOM   3045  CB  LYS A 195      36.311  55.928 -55.735  1.00 53.23           C  
ATOM   3046  HB2 LYS A 195      36.069  56.761 -55.075  1.00 53.23           H  
ATOM   3047  HB3 LYS A 195      36.870  56.328 -56.581  1.00 53.23           H  
ATOM   3048  O   LYS A 195      33.980  56.622 -58.004  1.00 53.23           O  
ATOM   3049  CG  LYS A 195      37.200  54.952 -54.950  1.00 53.23           C  
ATOM   3050  HG2 LYS A 195      37.437  54.087 -55.569  1.00 53.23           H  
ATOM   3051  HG3 LYS A 195      36.664  54.619 -54.061  1.00 53.23           H  
ATOM   3052  CD  LYS A 195      38.504  55.649 -54.535  1.00 53.23           C  
ATOM   3053  HD2 LYS A 195      38.266  56.557 -53.980  1.00 53.23           H  
ATOM   3054  HD3 LYS A 195      39.057  55.919 -55.435  1.00 53.23           H  
ATOM   3055  CE  LYS A 195      39.356  54.724 -53.660  1.00 53.23           C  
ATOM   3056  HE2 LYS A 195      38.793  54.485 -52.757  1.00 53.23           H  
ATOM   3057  HE3 LYS A 195      39.523  53.794 -54.203  1.00 53.23           H  
ATOM   3058  NZ  LYS A 195      40.653  55.356 -53.311  1.00 53.23           N  
ATOM   3059  HZ1 LYS A 195      40.498  56.218 -52.809  1.00 53.23           H  
ATOM   3060  HZ2 LYS A 195      41.173  55.562 -54.152  1.00 53.23           H  
ATOM   3061  HZ3 LYS A 195      41.203  54.735 -52.735  1.00 53.23           H  
ATOM   3062  N   THR A 196      33.586  57.234 -55.879  1.00 50.68           N  
ATOM   3063  H   THR A 196      33.700  56.946 -54.917  1.00 50.68           H  
ATOM   3064  CA  THR A 196      32.971  58.560 -56.117  1.00 50.68           C  
ATOM   3065  HA  THR A 196      33.113  59.109 -55.187  1.00 50.68           H  
ATOM   3066  C   THR A 196      31.463  58.547 -56.394  1.00 50.68           C  
ATOM   3067  CB  THR A 196      33.683  59.393 -57.216  1.00 50.68           C  
ATOM   3068  HB  THR A 196      33.203  59.203 -58.176  1.00 50.68           H  
ATOM   3069  O   THR A 196      30.994  57.817 -57.259  1.00 50.68           O  
ATOM   3070  CG2 THR A 196      33.637  60.894 -56.932  1.00 50.68           C  
ATOM   3071 HG21 THR A 196      34.089  61.433 -57.764  1.00 50.68           H  
ATOM   3072 HG22 THR A 196      32.610  61.237 -56.805  1.00 50.68           H  
ATOM   3073 HG23 THR A 196      34.199  61.115 -56.024  1.00 50.68           H  
ATOM   3074  OG1 THR A 196      35.052  59.088 -57.345  1.00 50.68           O  
ATOM   3075  HG1 THR A 196      35.077  58.292 -57.880  1.00 50.68           H  
ATOM   3076  N   LYS A 197      30.756  59.494 -55.744  1.00 52.01           N  
ATOM   3077  H   LYS A 197      31.272  60.042 -55.070  1.00 52.01           H  
ATOM   3078  CA  LYS A 197      29.302  59.777 -55.814  1.00 52.01           C  
ATOM   3079  HA  LYS A 197      29.126  60.714 -55.285  1.00 52.01           H  
ATOM   3080  C   LYS A 197      28.466  58.708 -55.092  1.00 52.01           C  
ATOM   3081  CB  LYS A 197      28.850  59.986 -57.277  1.00 52.01           C  
ATOM   3082  HB2 LYS A 197      28.891  59.033 -57.805  1.00 52.01           H  
ATOM   3083  HB3 LYS A 197      27.808  60.305 -57.292  1.00 52.01           H  
ATOM   3084  O   LYS A 197      28.644  57.526 -55.335  1.00 52.01           O  
ATOM   3085  CG  LYS A 197      29.707  61.018 -58.030  1.00 52.01           C  
ATOM   3086  HG2 LYS A 197      29.586  61.997 -57.566  1.00 52.01           H  
ATOM   3087  HG3 LYS A 197      30.757  60.730 -57.978  1.00 52.01           H  
ATOM   3088  CD  LYS A 197      29.344  61.100 -59.513  1.00 52.01           C  
ATOM   3089  HD2 LYS A 197      29.400  60.101 -59.945  1.00 52.01           H  
ATOM   3090  HD3 LYS A 197      28.332  61.491 -59.623  1.00 52.01           H  
ATOM   3091  CE  LYS A 197      30.357  62.022 -60.202  1.00 52.01           C  
ATOM   3092  HE2 LYS A 197      31.359  61.671 -59.954  1.00 52.01           H  
ATOM   3093  HE3 LYS A 197      30.248  63.028 -59.798  1.00 52.01           H  
ATOM   3094  NZ  LYS A 197      30.181  62.026 -61.674  1.00 52.01           N  
ATOM   3095  HZ1 LYS A 197      29.260  62.358 -61.922  1.00 52.01           H  
ATOM   3096  HZ2 LYS A 197      30.875  62.617 -62.109  1.00 52.01           H  
ATOM   3097  HZ3 LYS A 197      30.297  61.089 -62.034  1.00 52.01           H  
ATOM   3098  N   ARG A 198      27.539  59.035 -54.191  1.00 59.32           N  
ATOM   3099  H   ARG A 198      27.146  58.218 -53.745  1.00 59.32           H  
ATOM   3100  CA  ARG A 198      26.916  60.298 -53.724  1.00 59.32           C  
ATOM   3101  HA  ARG A 198      27.579  61.161 -53.771  1.00 59.32           H  
ATOM   3102  C   ARG A 198      26.552  60.040 -52.242  1.00 59.32           C  
ATOM   3103  CB  ARG A 198      25.640  60.502 -54.573  1.00 59.32           C  
ATOM   3104  HB2 ARG A 198      24.775  60.574 -53.914  1.00 59.32           H  
ATOM   3105  HB3 ARG A 198      25.458  59.618 -55.184  1.00 59.32           H  
ATOM   3106  O   ARG A 198      26.216  58.905 -51.930  1.00 59.32           O  
ATOM   3107  CG  ARG A 198      25.668  61.726 -55.498  1.00 59.32           C  
ATOM   3108  HG2 ARG A 198      26.506  61.655 -56.192  1.00 59.32           H  
ATOM   3109  HG3 ARG A 198      25.780  62.641 -54.916  1.00 59.32           H  
ATOM   3110  CD  ARG A 198      24.349  61.757 -56.278  1.00 59.32           C  
ATOM   3111  HD2 ARG A 198      24.263  60.838 -56.857  1.00 59.32           H  
ATOM   3112  HD3 ARG A 198      23.532  61.784 -55.557  1.00 59.32           H  
ATOM   3113  NE  ARG A 198      24.249  62.951 -57.137  1.00 59.32           N  
ATOM   3114  HE  ARG A 198      24.396  63.822 -56.647  1.00 59.32           H  
ATOM   3115  NH1 ARG A 198      23.477  61.953 -59.062  1.00 59.32           N  
ATOM   3116 HH11 ARG A 198      23.030  62.037 -59.964  1.00 59.32           H  
ATOM   3117 HH12 ARG A 198      23.487  61.069 -58.574  1.00 59.32           H  
ATOM   3118  NH2 ARG A 198      23.627  64.178 -58.942  1.00 59.32           N  
ATOM   3119 HH21 ARG A 198      23.766  65.005 -58.379  1.00 59.32           H  
ATOM   3120 HH22 ARG A 198      23.175  64.257 -59.842  1.00 59.32           H  
ATOM   3121  CZ  ARG A 198      23.791  63.017 -58.372  1.00 59.32           C  
ATOM   3122  N   GLU A 199      26.703  60.908 -51.243  1.00 59.57           N  
ATOM   3123  H   GLU A 199      26.620  60.425 -50.360  1.00 59.57           H  
ATOM   3124  CA  GLU A 199      26.414  62.348 -51.131  1.00 59.57           C  
ATOM   3125  HA  GLU A 199      26.467  62.556 -50.063  1.00 59.57           H  
ATOM   3126  C   GLU A 199      24.976  62.707 -51.537  1.00 59.57           C  
ATOM   3127  CB  GLU A 199      27.502  63.255 -51.737  1.00 59.57           C  
ATOM   3128  HB2 GLU A 199      27.457  63.222 -52.826  1.00 59.57           H  
ATOM   3129  HB3 GLU A 199      28.471  62.875 -51.414  1.00 59.57           H  
ATOM   3130  O   GLU A 199      24.653  62.682 -52.715  1.00 59.57           O  
ATOM   3131  CG  GLU A 199      27.349  64.711 -51.248  1.00 59.57           C  
ATOM   3132  HG2 GLU A 199      27.116  64.695 -50.184  1.00 59.57           H  
ATOM   3133  HG3 GLU A 199      26.515  65.168 -51.782  1.00 59.57           H  
ATOM   3134  CD  GLU A 199      28.614  65.560 -51.457  1.00 59.57           C  
ATOM   3135  OE1 GLU A 199      28.848  66.476 -50.639  1.00 59.57           O  
ATOM   3136  OE2 GLU A 199      29.388  65.235 -52.393  1.00 59.57           O  
ATOM   3137  N   GLU A 200      24.159  63.055 -50.533  1.00 55.69           N  
ATOM   3138  H   GLU A 200      24.561  63.057 -49.607  1.00 55.69           H  
ATOM   3139  CA  GLU A 200      22.842  63.714 -50.634  1.00 55.69           C  
ATOM   3140  HA  GLU A 200      22.473  63.833 -49.615  1.00 55.69           H  
ATOM   3141  C   GLU A 200      21.715  62.976 -51.401  1.00 55.69           C  
ATOM   3142  CB  GLU A 200      23.030  65.146 -51.166  1.00 55.69           C  
ATOM   3143  HB2 GLU A 200      22.059  65.641 -51.178  1.00 55.69           H  
ATOM   3144  HB3 GLU A 200      23.400  65.088 -52.190  1.00 55.69           H  
ATOM   3145  O   GLU A 200      21.773  62.762 -52.611  1.00 55.69           O  
ATOM   3146  CG  GLU A 200      23.959  66.032 -50.322  1.00 55.69           C  
ATOM   3147  HG2 GLU A 200      23.497  66.181 -49.346  1.00 55.69           H  
ATOM   3148  HG3 GLU A 200      24.913  65.532 -50.155  1.00 55.69           H  
ATOM   3149  CD  GLU A 200      24.212  67.387 -51.005  1.00 55.69           C  
ATOM   3150  OE1 GLU A 200      24.097  68.415 -50.299  1.00 55.69           O  
ATOM   3151  OE2 GLU A 200      24.489  67.393 -52.229  1.00 55.69           O  
ATOM   3152  N   VAL A 201      20.619  62.648 -50.704  1.00 50.99           N  
ATOM   3153  H   VAL A 201      20.802  62.166 -49.835  1.00 50.99           H  
ATOM   3154  CA  VAL A 201      19.352  63.425 -50.621  1.00 50.99           C  
ATOM   3155  HA  VAL A 201      19.487  64.244 -49.915  1.00 50.99           H  
ATOM   3156  C   VAL A 201      18.252  62.495 -50.062  1.00 50.99           C  
ATOM   3157  CB  VAL A 201      18.856  64.038 -51.964  1.00 50.99           C  
ATOM   3158  HB  VAL A 201      18.859  63.277 -52.744  1.00 50.99           H  
ATOM   3159  O   VAL A 201      18.044  61.430 -50.631  1.00 50.99           O  
ATOM   3160  CG1 VAL A 201      17.433  64.611 -51.845  1.00 50.99           C  
ATOM   3161 HG11 VAL A 201      17.129  65.100 -52.771  1.00 50.99           H  
ATOM   3162 HG12 VAL A 201      16.716  63.810 -51.664  1.00 50.99           H  
ATOM   3163 HG13 VAL A 201      17.370  65.325 -51.023  1.00 50.99           H  
ATOM   3164  CG2 VAL A 201      19.684  65.249 -52.438  1.00 50.99           C  
ATOM   3165 HG21 VAL A 201      19.198  65.733 -53.285  1.00 50.99           H  
ATOM   3166 HG22 VAL A 201      20.668  64.940 -52.789  1.00 50.99           H  
ATOM   3167 HG23 VAL A 201      19.784  65.974 -51.630  1.00 50.99           H  
ATOM   3168  N   ASP A 202      17.589  62.948 -48.985  1.00 44.70           N  
ATOM   3169  H   ASP A 202      17.887  63.846 -48.632  1.00 44.70           H  
ATOM   3170  CA  ASP A 202      16.313  62.492 -48.367  1.00 44.70           C  
ATOM   3171  HA  ASP A 202      16.392  62.759 -47.313  1.00 44.70           H  
ATOM   3172  C   ASP A 202      15.976  60.979 -48.291  1.00 44.70           C  
ATOM   3173  CB  ASP A 202      15.141  63.352 -48.901  1.00 44.70           C  
ATOM   3174  HB2 ASP A 202      14.210  62.949 -48.502  1.00 44.70           H  
ATOM   3175  HB3 ASP A 202      15.096  63.263 -49.986  1.00 44.70           H  
ATOM   3176  O   ASP A 202      15.459  60.401 -49.274  1.00 44.70           O  
ATOM   3177  CG  ASP A 202      15.211  64.841 -48.497  1.00 44.70           C  
ATOM   3178  OD1 ASP A 202      15.443  65.129 -47.297  1.00 44.70           O  
ATOM   3179  OD2 ASP A 202      15.020  65.708 -49.384  1.00 44.70           O  
ATOM   3180  OXT ASP A 202      16.157  60.431 -47.177  1.00 44.70           O  
TER    3181      ASP A 202                                                       
END   
