# Supplementary material for: A glutamine-based single α-helix scaffold to target globular proteins
Source: Nat Commun. 2022 Nov 18;13:7073. doi: 10.1038/s41467-022-34793-6 (PMC9674830; doi:10.1038/s41467-022-34793-6)
Supplement: Supplementary file 7 — Supplementary Data 4 [file 41467_2022_34793_MOESM7_ESM.zip › ColabFold_p37n/p37n_with_MSAs/Q7MAC6.pdb]

ATOM      1  N   MET A   1      12.639  24.677   3.515  1.00 26.09           N  
ATOM      2  H   MET A   1      12.592  25.686   3.527  1.00 26.09           H  
ATOM      3  H2  MET A   1      13.481  24.393   3.034  1.00 26.09           H  
ATOM      4  H3  MET A   1      12.679  24.338   4.465  1.00 26.09           H  
ATOM      5  CA  MET A   1      11.443  24.138   2.830  1.00 26.09           C  
ATOM      6  HA  MET A   1      11.503  23.052   2.768  1.00 26.09           H  
ATOM      7  C   MET A   1      11.394  24.707   1.421  1.00 26.09           C  
ATOM      8  CB  MET A   1      10.152  24.517   3.574  1.00 26.09           C  
ATOM      9  HB2 MET A   1      10.092  25.601   3.677  1.00 26.09           H  
ATOM     10  HB3 MET A   1       9.302  24.186   2.977  1.00 26.09           H  
ATOM     11  O   MET A   1      11.168  25.903   1.283  1.00 26.09           O  
ATOM     12  CG  MET A   1      10.027  23.892   4.964  1.00 26.09           C  
ATOM     13  HG2 MET A   1      10.105  22.808   4.892  1.00 26.09           H  
ATOM     14  HG3 MET A   1      10.833  24.263   5.597  1.00 26.09           H  
ATOM     15  SD  MET A   1       8.443  24.313   5.729  1.00 26.09           S  
ATOM     16  CE  MET A   1       8.958  24.594   7.445  1.00 26.09           C  
ATOM     17  HE1 MET A   1       9.670  25.418   7.491  1.00 26.09           H  
ATOM     18  HE2 MET A   1       9.418  23.690   7.845  1.00 26.09           H  
ATOM     19  HE3 MET A   1       8.085  24.843   8.048  1.00 26.09           H  
ATOM     20  N   LYS A   2      11.682  23.914   0.384  1.00 20.44           N  
ATOM     21  H   LYS A   2      11.794  22.920   0.524  1.00 20.44           H  
ATOM     22  CA  LYS A   2      11.485  24.360  -1.005  1.00 20.44           C  
ATOM     23  HA  LYS A   2      11.574  25.446  -1.044  1.00 20.44           H  
ATOM     24  C   LYS A   2      10.067  23.984  -1.454  1.00 20.44           C  
ATOM     25  CB  LYS A   2      12.547  23.774  -1.950  1.00 20.44           C  
ATOM     26  HB2 LYS A   2      12.145  23.771  -2.963  1.00 20.44           H  
ATOM     27  HB3 LYS A   2      12.762  22.742  -1.673  1.00 20.44           H  
ATOM     28  O   LYS A   2       9.642  22.870  -1.158  1.00 20.44           O  
ATOM     29  CG  LYS A   2      13.841  24.606  -1.958  1.00 20.44           C  
ATOM     30  HG2 LYS A   2      14.271  24.619  -0.957  1.00 20.44           H  
ATOM     31  HG3 LYS A   2      13.608  25.629  -2.256  1.00 20.44           H  
ATOM     32  CD  LYS A   2      14.860  24.014  -2.944  1.00 20.44           C  
ATOM     33  HD2 LYS A   2      15.112  23.004  -2.621  1.00 20.44           H  
ATOM     34  HD3 LYS A   2      14.409  23.959  -3.934  1.00 20.44           H  
ATOM     35  CE  LYS A   2      16.138  24.863  -3.017  1.00 20.44           C  
ATOM     36  HE2 LYS A   2      16.538  24.977  -2.009  1.00 20.44           H  
ATOM     37  HE3 LYS A   2      15.882  25.853  -3.393  1.00 20.44           H  
ATOM     38  NZ  LYS A   2      17.162  24.230  -3.893  1.00 20.44           N  
ATOM     39  HZ1 LYS A   2      16.814  24.114  -4.835  1.00 20.44           H  
ATOM     40  HZ2 LYS A   2      17.414  23.315  -3.549  1.00 20.44           H  
ATOM     41  HZ3 LYS A   2      18.004  24.786  -3.933  1.00 20.44           H  
ATOM     42  N   PRO A   3       9.327  24.885  -2.121  1.00 20.36           N  
ATOM     43  CA  PRO A   3       8.009  24.564  -2.645  1.00 20.36           C  
ATOM     44  HA  PRO A   3       7.404  24.083  -1.876  1.00 20.36           H  
ATOM     45  C   PRO A   3       8.153  23.612  -3.838  1.00 20.36           C  
ATOM     46  CB  PRO A   3       7.378  25.910  -3.015  1.00 20.36           C  
ATOM     47  HB2 PRO A   3       6.701  25.827  -3.865  1.00 20.36           H  
ATOM     48  HB3 PRO A   3       6.851  26.309  -2.148  1.00 20.36           H  
ATOM     49  O   PRO A   3       8.927  23.882  -4.756  1.00 20.36           O  
ATOM     50  CG  PRO A   3       8.578  26.804  -3.331  1.00 20.36           C  
ATOM     51  HG2 PRO A   3       8.374  27.850  -3.102  1.00 20.36           H  
ATOM     52  HG3 PRO A   3       8.840  26.692  -4.383  1.00 20.36           H  
ATOM     53  CD  PRO A   3       9.709  26.246  -2.471  1.00 20.36           C  
ATOM     54  HD2 PRO A   3       9.802  26.841  -1.563  1.00 20.36           H  
ATOM     55  HD3 PRO A   3      10.643  26.260  -3.032  1.00 20.36           H  
ATOM     56  N   LEU A   4       7.410  22.505  -3.820  1.00 23.98           N  
ATOM     57  H   LEU A   4       6.832  22.312  -3.015  1.00 23.98           H  
ATOM     58  CA  LEU A   4       7.236  21.650  -4.992  1.00 23.98           C  
ATOM     59  HA  LEU A   4       8.207  21.511  -5.468  1.00 23.98           H  
ATOM     60  C   LEU A   4       6.312  22.373  -5.986  1.00 23.98           C  
ATOM     61  CB  LEU A   4       6.673  20.269  -4.583  1.00 23.98           C  
ATOM     62  HB2 LEU A   4       6.406  20.251  -3.527  1.00 23.98           H  
ATOM     63  HB3 LEU A   4       5.749  20.108  -5.139  1.00 23.98           H  
ATOM     64  O   LEU A   4       5.202  22.775  -5.629  1.00 23.98           O  
ATOM     65  CG  LEU A   4       7.625  19.098  -4.897  1.00 23.98           C  
ATOM     66  HG  LEU A   4       8.173  19.310  -5.814  1.00 23.98           H  
ATOM     67  CD1 LEU A   4       8.620  18.868  -3.758  1.00 23.98           C  
ATOM     68 HD11 LEU A   4       9.202  19.774  -3.585  1.00 23.98           H  
ATOM     69 HD12 LEU A   4       8.092  18.592  -2.845  1.00 23.98           H  
ATOM     70 HD13 LEU A   4       9.300  18.060  -4.029  1.00 23.98           H  
ATOM     71  CD2 LEU A   4       6.826  17.816  -5.115  1.00 23.98           C  
ATOM     72 HD21 LEU A   4       7.505  16.992  -5.333  1.00 23.98           H  
ATOM     73 HD22 LEU A   4       6.246  17.571  -4.226  1.00 23.98           H  
ATOM     74 HD23 LEU A   4       6.154  17.933  -5.966  1.00 23.98           H  
ATOM     75  N   PHE A   5       6.788  22.577  -7.214  1.00 23.86           N  
ATOM     76  H   PHE A   5       7.684  22.177  -7.451  1.00 23.86           H  
ATOM     77  CA  PHE A   5       6.056  23.256  -8.282  1.00 23.86           C  
ATOM     78  HA  PHE A   5       5.315  23.926  -7.847  1.00 23.86           H  
ATOM     79  C   PHE A   5       5.328  22.234  -9.152  1.00 23.86           C  
ATOM     80  CB  PHE A   5       7.019  24.097  -9.134  1.00 23.86           C  
ATOM     81  HB2 PHE A   5       6.527  24.337 -10.076  1.00 23.86           H  
ATOM     82  HB3 PHE A   5       7.899  23.502  -9.381  1.00 23.86           H  
ATOM     83  O   PHE A   5       5.955  21.326  -9.686  1.00 23.86           O  
ATOM     84  CG  PHE A   5       7.455  25.398  -8.490  1.00 23.86           C  
ATOM     85  CD1 PHE A   5       6.752  26.586  -8.766  1.00 23.86           C  
ATOM     86  HD1 PHE A   5       5.905  26.568  -9.435  1.00 23.86           H  
ATOM     87  CD2 PHE A   5       8.571  25.431  -7.635  1.00 23.86           C  
ATOM     88  HD2 PHE A   5       9.115  24.523  -7.420  1.00 23.86           H  
ATOM     89  CE1 PHE A   5       7.163  27.802  -8.190  1.00 23.86           C  
ATOM     90  HE1 PHE A   5       6.633  28.715  -8.416  1.00 23.86           H  
ATOM     91  CE2 PHE A   5       8.989  26.647  -7.070  1.00 23.86           C  
ATOM     92  HE2 PHE A   5       9.864  26.665  -6.437  1.00 23.86           H  
ATOM     93  CZ  PHE A   5       8.283  27.832  -7.341  1.00 23.86           C  
ATOM     94  HZ  PHE A   5       8.613  28.767  -6.912  1.00 23.86           H  
ATOM     95  N   ILE A   6       4.019  22.415  -9.333  1.00 25.18           N  
ATOM     96  H   ILE A   6       3.556  23.167  -8.843  1.00 25.18           H  
ATOM     97  CA  ILE A   6       3.211  21.587 -10.231  1.00 25.18           C  
ATOM     98  HA  ILE A   6       3.833  20.788 -10.634  1.00 25.18           H  
ATOM     99  C   ILE A   6       2.757  22.463 -11.399  1.00 25.18           C  
ATOM    100  CB  ILE A   6       2.039  20.898  -9.495  1.00 25.18           C  
ATOM    101  HB  ILE A   6       1.304  21.656  -9.223  1.00 25.18           H  
ATOM    102  O   ILE A   6       2.026  23.442 -11.222  1.00 25.18           O  
ATOM    103  CG1 ILE A   6       2.513  20.194  -8.198  1.00 25.18           C  
ATOM    104 HG12 ILE A   6       3.225  19.409  -8.451  1.00 25.18           H  
ATOM    105 HG13 ILE A   6       3.019  20.913  -7.554  1.00 25.18           H  
ATOM    106  CG2 ILE A   6       1.378  19.886 -10.452  1.00 25.18           C  
ATOM    107 HG21 ILE A   6       1.060  20.371 -11.376  1.00 25.18           H  
ATOM    108 HG22 ILE A   6       2.075  19.085 -10.696  1.00 25.18           H  
ATOM    109 HG23 ILE A   6       0.493  19.446  -9.993  1.00 25.18           H  
ATOM    110  CD1 ILE A   6       1.380  19.589  -7.360  1.00 25.18           C  
ATOM    111 HD11 ILE A   6       0.624  20.346  -7.153  1.00 25.18           H  
ATOM    112 HD12 ILE A   6       0.925  18.746  -7.881  1.00 25.18           H  
ATOM    113 HD13 ILE A   6       1.787  19.227  -6.416  1.00 25.18           H  
ATOM    114  N   SER A   7       3.224  22.119 -12.595  1.00 22.86           N  
ATOM    115  H   SER A   7       3.813  21.300 -12.643  1.00 22.86           H  
ATOM    116  CA  SER A   7       2.776  22.691 -13.862  1.00 22.86           C  
ATOM    117  HA  SER A   7       2.631  23.766 -13.758  1.00 22.86           H  
ATOM    118  C   SER A   7       1.449  22.042 -14.251  1.00 22.86           C  
ATOM    119  CB  SER A   7       3.858  22.452 -14.922  1.00 22.86           C  
ATOM    120  HB2 SER A   7       4.278  21.454 -14.798  1.00 22.86           H  
ATOM    121  HB3 SER A   7       4.657  23.183 -14.793  1.00 22.86           H  
ATOM    122  O   SER A   7       1.415  20.887 -14.666  1.00 22.86           O  
ATOM    123  OG  SER A   7       3.336  22.547 -16.227  1.00 22.86           O  
ATOM    124  HG  SER A   7       2.922  21.707 -16.439  1.00 22.86           H  
ATOM    125  N   ALA A   8       0.351  22.785 -14.131  1.00 23.42           N  
ATOM    126  H   ALA A   8       0.440  23.722 -13.766  1.00 23.42           H  
ATOM    127  CA  ALA A   8      -0.917  22.393 -14.723  1.00 23.42           C  
ATOM    128  HA  ALA A   8      -1.010  21.308 -14.678  1.00 23.42           H  
ATOM    129  C   ALA A   8      -0.953  22.827 -16.197  1.00 23.42           C  
ATOM    130  CB  ALA A   8      -2.069  22.991 -13.902  1.00 23.42           C  
ATOM    131  HB1 ALA A   8      -2.022  24.079 -13.934  1.00 23.42           H  
ATOM    132  HB2 ALA A   8      -3.023  22.662 -14.314  1.00 23.42           H  
ATOM    133  HB3 ALA A   8      -1.994  22.655 -12.868  1.00 23.42           H  
ATOM    134  O   ALA A   8      -0.801  24.011 -16.492  1.00 23.42           O  
ATOM    135  N   THR A   9      -1.273  21.874 -17.075  1.00 27.49           N  
ATOM    136  H   THR A   9      -1.253  20.928 -16.722  1.00 27.49           H  
ATOM    137  CA  THR A   9      -1.773  22.040 -18.454  1.00 27.49           C  
ATOM    138  HA  THR A   9      -2.066  21.039 -18.770  1.00 27.49           H  
ATOM    139  C   THR A   9      -0.776  22.516 -19.514  1.00 27.49           C  
ATOM    140  CB  THR A   9      -3.075  22.868 -18.503  1.00 27.49           C  
ATOM    141  HB  THR A   9      -3.440  22.873 -19.530  1.00 27.49           H  
ATOM    142  O   THR A   9      -0.121  23.543 -19.372  1.00 27.49           O  
ATOM    143  CG2 THR A   9      -4.165  22.271 -17.611  1.00 27.49           C  
ATOM    144 HG21 THR A   9      -4.330  21.228 -17.882  1.00 27.49           H  
ATOM    145 HG22 THR A   9      -5.089  22.828 -17.766  1.00 27.49           H  
ATOM    146 HG23 THR A   9      -3.882  22.338 -16.561  1.00 27.49           H  
ATOM    147  OG1 THR A   9      -2.910  24.203 -18.087  1.00 27.49           O  
ATOM    148  HG1 THR A   9      -2.047  24.283 -17.674  1.00 27.49           H  
ATOM    149  N   GLY A  10      -0.744  21.808 -20.648  1.00 24.41           N  
ATOM    150  H   GLY A  10      -1.287  20.958 -20.694  1.00 24.41           H  
ATOM    151  CA  GLY A  10      -0.065  22.198 -21.892  1.00 24.41           C  
ATOM    152  HA2 GLY A  10      -0.121  21.373 -22.602  1.00 24.41           H  
ATOM    153  HA3 GLY A  10       0.985  22.386 -21.672  1.00 24.41           H  
ATOM    154  C   GLY A  10      -0.632  23.453 -22.576  1.00 24.41           C  
ATOM    155  O   GLY A  10      -0.630  23.547 -23.796  1.00 24.41           O  
ATOM    156  N   THR A  11      -1.107  24.434 -21.814  1.00 26.57           N  
ATOM    157  H   THR A  11      -1.041  24.308 -20.814  1.00 26.57           H  
ATOM    158  CA  THR A  11      -1.513  25.760 -22.287  1.00 26.57           C  
ATOM    159  HA  THR A  11      -0.997  25.997 -23.217  1.00 26.57           H  
ATOM    160  C   THR A  11      -1.093  26.760 -21.217  1.00 26.57           C  
ATOM    161  CB  THR A  11      -3.029  25.841 -22.539  1.00 26.57           C  
ATOM    162  HB  THR A  11      -3.288  26.881 -22.739  1.00 26.57           H  
ATOM    163  O   THR A  11      -1.722  26.837 -20.165  1.00 26.57           O  
ATOM    164  CG2 THR A  11      -3.474  25.000 -23.734  1.00 26.57           C  
ATOM    165 HG21 THR A  11      -4.530  25.183 -23.933  1.00 26.57           H  
ATOM    166 HG22 THR A  11      -3.335  23.940 -23.523  1.00 26.57           H  
ATOM    167 HG23 THR A  11      -2.893  25.268 -24.617  1.00 26.57           H  
ATOM    168  OG1 THR A  11      -3.759  25.401 -21.414  1.00 26.57           O  
ATOM    169  HG1 THR A  11      -3.326  25.772 -20.642  1.00 26.57           H  
ATOM    170  N   GLY A  12       0.015  27.470 -21.424  1.00 24.99           N  
ATOM    171  H   GLY A  12       0.507  27.354 -22.298  1.00 24.99           H  
ATOM    172  CA  GLY A  12       0.644  28.280 -20.384  1.00 24.99           C  
ATOM    173  HA2 GLY A  12       1.039  27.616 -19.615  1.00 24.99           H  
ATOM    174  HA3 GLY A  12       1.483  28.824 -20.818  1.00 24.99           H  
ATOM    175  C   GLY A  12      -0.284  29.302 -19.723  1.00 24.99           C  
ATOM    176  O   GLY A  12      -0.513  30.353 -20.297  1.00 24.99           O  
ATOM    177  N   VAL A  13      -0.734  29.026 -18.493  1.00 24.85           N  
ATOM    178  H   VAL A  13      -0.733  28.049 -18.236  1.00 24.85           H  
ATOM    179  CA  VAL A  13      -0.968  30.001 -17.411  1.00 24.85           C  
ATOM    180  HA  VAL A  13      -0.192  30.764 -17.469  1.00 24.85           H  
ATOM    181  C   VAL A  13      -0.834  29.254 -16.081  1.00 24.85           C  
ATOM    182  CB  VAL A  13      -2.337  30.726 -17.460  1.00 24.85           C  
ATOM    183  HB  VAL A  13      -3.141  30.000 -17.332  1.00 24.85           H  
ATOM    184  O   VAL A  13      -1.725  28.514 -15.663  1.00 24.85           O  
ATOM    185  CG1 VAL A  13      -2.423  31.759 -16.321  1.00 24.85           C  
ATOM    186 HG11 VAL A  13      -1.628  32.496 -16.426  1.00 24.85           H  
ATOM    187 HG12 VAL A  13      -3.386  32.269 -16.354  1.00 24.85           H  
ATOM    188 HG13 VAL A  13      -2.335  31.272 -15.350  1.00 24.85           H  
ATOM    189  CG2 VAL A  13      -2.617  31.518 -18.741  1.00 24.85           C  
ATOM    190 HG21 VAL A  13      -1.782  32.179 -18.974  1.00 24.85           H  
ATOM    191 HG22 VAL A  13      -2.788  30.827 -19.567  1.00 24.85           H  
ATOM    192 HG23 VAL A  13      -3.524  32.112 -18.634  1.00 24.85           H  
ATOM    193  N   GLY A  14       0.289  29.465 -15.393  1.00 25.07           N  
ATOM    194  H   GLY A  14       0.987  30.073 -15.796  1.00 25.07           H  
ATOM    195  CA  GLY A  14       0.539  28.920 -14.065  1.00 25.07           C  
ATOM    196  HA2 GLY A  14       1.544  29.195 -13.743  1.00 25.07           H  
ATOM    197  HA3 GLY A  14       0.480  27.832 -14.109  1.00 25.07           H  
ATOM    198  C   GLY A  14      -0.458  29.448 -13.034  1.00 25.07           C  
ATOM    199  O   GLY A  14      -0.503  30.642 -12.743  1.00 25.07           O  
ATOM    200  N   LYS A  15      -1.227  28.544 -12.425  1.00 28.49           N  
ATOM    201  H   LYS A  15      -1.212  27.598 -12.777  1.00 28.49           H  
ATOM    202  CA  LYS A  15      -1.871  28.792 -11.132  1.00 28.49           C  
ATOM    203  HA  LYS A  15      -1.605  29.792 -10.788  1.00 28.49           H  
ATOM    204  C   LYS A  15      -1.287  27.815 -10.124  1.00 28.49           C  
ATOM    205  CB  LYS A  15      -3.401  28.745 -11.242  1.00 28.49           C  
ATOM    206  HB2 LYS A  15      -3.709  27.855 -11.791  1.00 28.49           H  
ATOM    207  HB3 LYS A  15      -3.820  28.695 -10.237  1.00 28.49           H  
ATOM    208  O   LYS A  15      -1.504  26.614 -10.201  1.00 28.49           O  
ATOM    209  CG  LYS A  15      -3.927  30.012 -11.938  1.00 28.49           C  
ATOM    210  HG2 LYS A  15      -3.527  30.891 -11.432  1.00 28.49           H  
ATOM    211  HG3 LYS A  15      -3.589  30.021 -12.974  1.00 28.49           H  
ATOM    212  CD  LYS A  15      -5.458  30.082 -11.906  1.00 28.49           C  
ATOM    213  HD2 LYS A  15      -5.863  29.218 -12.431  1.00 28.49           H  
ATOM    214  HD3 LYS A  15      -5.799  30.067 -10.871  1.00 28.49           H  
ATOM    215  CE  LYS A  15      -5.924  31.374 -12.590  1.00 28.49           C  
ATOM    216  HE2 LYS A  15      -5.483  32.224 -12.069  1.00 28.49           H  
ATOM    217  HE3 LYS A  15      -5.540  31.378 -13.610  1.00 28.49           H  
ATOM    218  NZ  LYS A  15      -7.405  31.488 -12.603  1.00 28.49           N  
ATOM    219  HZ1 LYS A  15      -7.772  31.496 -11.662  1.00 28.49           H  
ATOM    220  HZ2 LYS A  15      -7.808  30.710 -13.105  1.00 28.49           H  
ATOM    221  HZ3 LYS A  15      -7.685  32.340 -13.067  1.00 28.49           H  
ATOM    222  N   SER A  16      -0.496  28.361  -9.208  1.00 30.06           N  
ATOM    223  H   SER A  16      -0.371  29.363  -9.221  1.00 30.06           H  
ATOM    224  CA  SER A  16       0.214  27.641  -8.158  1.00 30.06           C  
ATOM    225  HA  SER A  16       0.755  26.808  -8.605  1.00 30.06           H  
ATOM    226  C   SER A  16      -0.761  27.082  -7.120  1.00 30.06           C  
ATOM    227  CB  SER A  16       1.243  28.586  -7.519  1.00 30.06           C  
ATOM    228  HB2 SER A  16       1.640  28.136  -6.610  1.00 30.06           H  
ATOM    229  HB3 SER A  16       2.064  28.723  -8.223  1.00 30.06           H  
ATOM    230  O   SER A  16      -1.346  27.825  -6.319  1.00 30.06           O  
ATOM    231  OG  SER A  16       0.679  29.861  -7.228  1.00 30.06           O  
ATOM    232  HG  SER A  16       1.406  30.475  -7.097  1.00 30.06           H  
ATOM    233  N   TYR A  17      -0.915  25.759  -7.113  1.00 30.71           N  
ATOM    234  H   TYR A  17      -0.469  25.208  -7.833  1.00 30.71           H  
ATOM    235  CA  TYR A  17      -1.576  25.035  -6.033  1.00 30.71           C  
ATOM    236  HA  TYR A  17      -2.164  25.727  -5.431  1.00 30.71           H  
ATOM    237  C   TYR A  17      -0.504  24.433  -5.131  1.00 30.71           C  
ATOM    238  CB  TYR A  17      -2.562  24.000  -6.586  1.00 30.71           C  
ATOM    239  HB2 TYR A  17      -2.079  23.400  -7.357  1.00 30.71           H  
ATOM    240  HB3 TYR A  17      -2.848  23.331  -5.775  1.00 30.71           H  
ATOM    241  O   TYR A  17       0.180  23.485  -5.495  1.00 30.71           O  
ATOM    242  CG  TYR A  17      -3.824  24.637  -7.140  1.00 30.71           C  
ATOM    243  CD1 TYR A  17      -4.935  24.840  -6.298  1.00 30.71           C  
ATOM    244  HD1 TYR A  17      -4.910  24.485  -5.279  1.00 30.71           H  
ATOM    245  CD2 TYR A  17      -3.880  25.048  -8.485  1.00 30.71           C  
ATOM    246  HD2 TYR A  17      -3.036  24.874  -9.137  1.00 30.71           H  
ATOM    247  CE1 TYR A  17      -6.096  25.465  -6.793  1.00 30.71           C  
ATOM    248  HE1 TYR A  17      -6.953  25.594  -6.148  1.00 30.71           H  
ATOM    249  CE2 TYR A  17      -5.036  25.678  -8.985  1.00 30.71           C  
ATOM    250  HE2 TYR A  17      -5.084  25.984 -10.019  1.00 30.71           H  
ATOM    251  OH  TYR A  17      -7.261  26.495  -8.622  1.00 30.71           O  
ATOM    252  HH  TYR A  17      -7.966  26.479  -7.971  1.00 30.71           H  
ATOM    253  CZ  TYR A  17      -6.145  25.888  -8.139  1.00 30.71           C  
ATOM    254  N   THR A  18      -0.331  25.022  -3.951  1.00 33.23           N  
ATOM    255  H   THR A  18      -0.922  25.801  -3.697  1.00 33.23           H  
ATOM    256  CA  THR A  18       0.416  24.383  -2.867  1.00 33.23           C  
ATOM    257  HA  THR A  18       1.390  24.064  -3.237  1.00 33.23           H  
ATOM    258  C   THR A  18      -0.348  23.139  -2.406  1.00 33.23           C  
ATOM    259  CB  THR A  18       0.619  25.367  -1.700  1.00 33.23           C  
ATOM    260  HB  THR A  18       1.082  24.841  -0.865  1.00 33.23           H  
ATOM    261  O   THR A  18      -1.577  23.111  -2.513  1.00 33.23           O  
ATOM    262  CG2 THR A  18       1.503  26.550  -2.093  1.00 33.23           C  
ATOM    263 HG21 THR A  18       2.462  26.181  -2.457  1.00 33.23           H  
ATOM    264 HG22 THR A  18       1.684  27.179  -1.221  1.00 33.23           H  
ATOM    265 HG23 THR A  18       1.029  27.143  -2.875  1.00 33.23           H  
ATOM    266  OG1 THR A  18      -0.608  25.923  -1.279  1.00 33.23           O  
ATOM    267  HG1 THR A  18      -0.425  26.440  -0.490  1.00 33.23           H  
ATOM    268  N   THR A  19       0.333  22.144  -1.822  1.00 33.24           N  
ATOM    269  H   THR A  19       1.340  22.104  -1.893  1.00 33.24           H  
ATOM    270  CA  THR A  19      -0.315  21.017  -1.120  1.00 33.24           C  
ATOM    271  HA  THR A  19      -0.791  20.371  -1.858  1.00 33.24           H  
ATOM    272  C   THR A  19      -1.401  21.545  -0.171  1.00 33.24           C  
ATOM    273  CB  THR A  19       0.729  20.186  -0.346  1.00 33.24           C  
ATOM    274  HB  THR A  19       1.000  20.714   0.569  1.00 33.24           H  
ATOM    275  O   THR A  19      -2.516  21.048  -0.163  1.00 33.24           O  
ATOM    276  CG2 THR A  19       0.245  18.785   0.016  1.00 33.24           C  
ATOM    277 HG21 THR A  19      -0.655  18.847   0.629  1.00 33.24           H  
ATOM    278 HG22 THR A  19       0.017  18.221  -0.888  1.00 33.24           H  
ATOM    279 HG23 THR A  19       1.016  18.260   0.581  1.00 33.24           H  
ATOM    280  OG1 THR A  19       1.890  20.043  -1.130  1.00 33.24           O  
ATOM    281  HG1 THR A  19       2.175  19.128  -1.072  1.00 33.24           H  
ATOM    282  N   GLN A  20      -1.152  22.677   0.501  1.00 30.85           N  
ATOM    283  H   GLN A  20      -0.216  23.054   0.444  1.00 30.85           H  
ATOM    284  CA  GLN A  20      -2.141  23.415   1.297  1.00 30.85           C  
ATOM    285  HA  GLN A  20      -2.558  22.737   2.041  1.00 30.85           H  
ATOM    286  C   GLN A  20      -3.344  23.983   0.515  1.00 30.85           C  
ATOM    287  CB  GLN A  20      -1.432  24.559   2.034  1.00 30.85           C  
ATOM    288  HB2 GLN A  20      -2.161  25.324   2.299  1.00 30.85           H  
ATOM    289  HB3 GLN A  20      -0.695  25.011   1.370  1.00 30.85           H  
ATOM    290  O   GLN A  20      -4.442  23.951   1.052  1.00 30.85           O  
ATOM    291  CG  GLN A  20      -0.761  24.090   3.334  1.00 30.85           C  
ATOM    292  HG2 GLN A  20      -1.530  23.753   4.030  1.00 30.85           H  
ATOM    293  HG3 GLN A  20      -0.094  23.253   3.127  1.00 30.85           H  
ATOM    294  CD  GLN A  20       0.056  25.200   3.990  1.00 30.85           C  
ATOM    295  NE2 GLN A  20       0.339  25.106   5.270  1.00 30.85           N  
ATOM    296 HE21 GLN A  20       0.893  25.854   5.662  1.00 30.85           H  
ATOM    297 HE22 GLN A  20       0.037  24.318   5.824  1.00 30.85           H  
ATOM    298  OE1 GLN A  20       0.467  26.157   3.355  1.00 30.85           O  
ATOM    299  N   LYS A  21      -3.205  24.478  -0.724  1.00 34.82           N  
ATOM    300  H   LYS A  21      -2.285  24.454  -1.140  1.00 34.82           H  
ATOM    301  CA  LYS A  21      -4.330  24.968  -1.556  1.00 34.82           C  
ATOM    302  HA  LYS A  21      -5.005  25.553  -0.932  1.00 34.82           H  
ATOM    303  C   LYS A  21      -5.159  23.838  -2.170  1.00 34.82           C  
ATOM    304  CB  LYS A  21      -3.825  25.875  -2.683  1.00 34.82           C  
ATOM    305  HB2 LYS A  21      -4.586  25.908  -3.462  1.00 34.82           H  
ATOM    306  HB3 LYS A  21      -2.921  25.445  -3.114  1.00 34.82           H  
ATOM    307  O   LYS A  21      -6.367  23.995  -2.352  1.00 34.82           O  
ATOM    308  CG  LYS A  21      -3.573  27.322  -2.241  1.00 34.82           C  
ATOM    309  HG2 LYS A  21      -4.500  27.760  -1.871  1.00 34.82           H  
ATOM    310  HG3 LYS A  21      -2.822  27.353  -1.453  1.00 34.82           H  
ATOM    311  CD  LYS A  21      -3.085  28.102  -3.466  1.00 34.82           C  
ATOM    312  HD2 LYS A  21      -3.847  28.055  -4.245  1.00 34.82           H  
ATOM    313  HD3 LYS A  21      -2.178  27.624  -3.836  1.00 34.82           H  
ATOM    314  CE  LYS A  21      -2.772  29.564  -3.154  1.00 34.82           C  
ATOM    315  HE2 LYS A  21      -2.008  29.594  -2.377  1.00 34.82           H  
ATOM    316  HE3 LYS A  21      -3.668  30.052  -2.769  1.00 34.82           H  
ATOM    317  NZ  LYS A  21      -2.287  30.239  -4.385  1.00 34.82           N  
ATOM    318  HZ1 LYS A  21      -1.921  31.158  -4.181  1.00 34.82           H  
ATOM    319  HZ2 LYS A  21      -1.569  29.685  -4.828  1.00 34.82           H  
ATOM    320  HZ3 LYS A  21      -3.034  30.318  -5.059  1.00 34.82           H  
ATOM    321  N   LEU A  22      -4.521  22.711  -2.483  1.00 35.46           N  
ATOM    322  H   LEU A  22      -3.520  22.690  -2.347  1.00 35.46           H  
ATOM    323  CA  LEU A  22      -5.175  21.477  -2.934  1.00 35.46           C  
ATOM    324  HA  LEU A  22      -5.872  21.726  -3.734  1.00 35.46           H  
ATOM    325  C   LEU A  22      -6.007  20.878  -1.787  1.00 35.46           C  
ATOM    326  CB  LEU A  22      -4.079  20.525  -3.474  1.00 35.46           C  
ATOM    327  HB2 LEU A  22      -3.983  19.658  -2.821  1.00 35.46           H  
ATOM    328  HB3 LEU A  22      -3.115  21.032  -3.435  1.00 35.46           H  
ATOM    329  O   LEU A  22      -7.173  20.537  -1.970  1.00 35.46           O  
ATOM    330  CG  LEU A  22      -4.316  20.060  -4.928  1.00 35.46           C  
ATOM    331  HG  LEU A  22      -4.986  20.754  -5.435  1.00 35.46           H  
ATOM    332  CD1 LEU A  22      -3.007  20.032  -5.716  1.00 35.46           C  
ATOM    333 HD11 LEU A  22      -3.201  19.722  -6.743  1.00 35.46           H  
ATOM    334 HD12 LEU A  22      -2.546  21.019  -5.729  1.00 35.46           H  
ATOM    335 HD13 LEU A  22      -2.314  19.322  -5.264  1.00 35.46           H  
ATOM    336  CD2 LEU A  22      -4.932  18.662  -4.962  1.00 35.46           C  
ATOM    337 HD21 LEU A  22      -5.872  18.657  -4.411  1.00 35.46           H  
ATOM    338 HD22 LEU A  22      -4.251  17.938  -4.513  1.00 35.46           H  
ATOM    339 HD23 LEU A  22      -5.125  18.367  -5.993  1.00 35.46           H  
ATOM    340  N   LEU A  23      -5.452  20.909  -0.572  1.00 34.70           N  
ATOM    341  H   LEU A  23      -4.470  21.140  -0.517  1.00 34.70           H  
ATOM    342  CA  LEU A  23      -6.122  20.544   0.678  1.00 34.70           C  
ATOM    343  HA  LEU A  23      -6.645  19.599   0.529  1.00 34.70           H  
ATOM    344  C   LEU A  23      -7.182  21.559   1.136  1.00 34.70           C  
ATOM    345  CB  LEU A  23      -5.052  20.345   1.757  1.00 34.70           C  
ATOM    346  HB2 LEU A  23      -4.439  21.244   1.817  1.00 34.70           H  
ATOM    347  HB3 LEU A  23      -5.546  20.215   2.720  1.00 34.70           H  
ATOM    348  O   LEU A  23      -8.222  21.158   1.643  1.00 34.70           O  
ATOM    349  CG  LEU A  23      -4.153  19.126   1.496  1.00 34.70           C  
ATOM    350  HG  LEU A  23      -3.748  19.144   0.484  1.00 34.70           H  
ATOM    351  CD1 LEU A  23      -2.976  19.149   2.477  1.00 34.70           C  
ATOM    352 HD11 LEU A  23      -3.306  19.406   3.484  1.00 34.70           H  
ATOM    353 HD12 LEU A  23      -2.278  19.927   2.168  1.00 34.70           H  
ATOM    354 HD13 LEU A  23      -2.442  18.199   2.458  1.00 34.70           H  
ATOM    355  CD2 LEU A  23      -4.937  17.832   1.583  1.00 34.70           C  
ATOM    356 HD21 LEU A  23      -4.224  17.009   1.537  1.00 34.70           H  
ATOM    357 HD22 LEU A  23      -5.561  17.731   0.695  1.00 34.70           H  
ATOM    358 HD23 LEU A  23      -5.593  17.800   2.453  1.00 34.70           H  
ATOM    359  N   GLN A  24      -6.981  22.860   0.913  1.00 34.60           N  
ATOM    360  H   GLN A  24      -6.061  23.162   0.628  1.00 34.60           H  
ATOM    361  CA  GLN A  24      -8.009  23.885   1.140  1.00 34.60           C  
ATOM    362  HA  GLN A  24      -8.442  23.741   2.130  1.00 34.60           H  
ATOM    363  C   GLN A  24      -9.157  23.768   0.137  1.00 34.60           C  
ATOM    364  CB  GLN A  24      -7.412  25.298   1.072  1.00 34.60           C  
ATOM    365  HB2 GLN A  24      -6.681  25.336   0.265  1.00 34.60           H  
ATOM    366  HB3 GLN A  24      -8.204  26.009   0.835  1.00 34.60           H  
ATOM    367  O   GLN A  24     -10.294  24.007   0.515  1.00 34.60           O  
ATOM    368  CG  GLN A  24      -6.782  25.743   2.400  1.00 34.60           C  
ATOM    369  HG2 GLN A  24      -6.082  24.986   2.753  1.00 34.60           H  
ATOM    370  HG3 GLN A  24      -7.572  25.840   3.145  1.00 34.60           H  
ATOM    371  CD  GLN A  24      -6.037  27.073   2.290  1.00 34.60           C  
ATOM    372  NE2 GLN A  24      -5.797  27.742   3.397  1.00 34.60           N  
ATOM    373 HE21 GLN A  24      -6.091  27.383   4.293  1.00 34.60           H  
ATOM    374 HE22 GLN A  24      -5.298  28.614   3.296  1.00 34.60           H  
ATOM    375  OE1 GLN A  24      -5.646  27.535   1.228  1.00 34.60           O  
ATOM    376  N   SER A  25      -8.901  23.351  -1.107  1.00 33.96           N  
ATOM    377  H   SER A  25      -7.939  23.206  -1.377  1.00 33.96           H  
ATOM    378  CA  SER A  25      -9.961  23.075  -2.091  1.00 33.96           C  
ATOM    379  HA  SER A  25     -10.673  23.900  -2.078  1.00 33.96           H  
ATOM    380  C   SER A  25     -10.744  21.795  -1.746  1.00 33.96           C  
ATOM    381  CB  SER A  25      -9.374  22.994  -3.505  1.00 33.96           C  
ATOM    382  HB2 SER A  25     -10.179  22.801  -4.213  1.00 33.96           H  
ATOM    383  HB3 SER A  25      -8.657  22.175  -3.559  1.00 33.96           H  
ATOM    384  O   SER A  25     -11.960  21.749  -1.939  1.00 33.96           O  
ATOM    385  OG  SER A  25      -8.734  24.210  -3.854  1.00 33.96           O  
ATOM    386  HG  SER A  25      -7.957  24.288  -3.295  1.00 33.96           H  
ATOM    387  N   LEU A  26     -10.076  20.793  -1.154  1.00 33.26           N  
ATOM    388  H   LEU A  26      -9.069  20.862  -1.110  1.00 33.26           H  
ATOM    389  CA  LEU A  26     -10.693  19.622  -0.507  1.00 33.26           C  
ATOM    390  HA  LEU A  26     -11.338  19.110  -1.221  1.00 33.26           H  
ATOM    391  C   LEU A  26     -11.581  20.024   0.680  1.00 33.26           C  
ATOM    392  CB  LEU A  26      -9.580  18.654  -0.040  1.00 33.26           C  
ATOM    393  HB2 LEU A  26      -8.687  19.230   0.206  1.00 33.26           H  
ATOM    394  HB3 LEU A  26      -9.889  18.137   0.869  1.00 33.26           H  
ATOM    395  O   LEU A  26     -12.732  19.606   0.744  1.00 33.26           O  
ATOM    396  CG  LEU A  26      -9.214  17.618  -1.100  1.00 33.26           C  
ATOM    397  HG  LEU A  26      -9.337  18.111  -2.064  1.00 33.26           H  
ATOM    398  CD1 LEU A  26      -7.766  17.149  -1.058  1.00 33.26           C  
ATOM    399 HD11 LEU A  26      -7.580  16.446  -1.869  1.00 33.26           H  
ATOM    400 HD12 LEU A  26      -7.565  16.656  -0.107  1.00 33.26           H  
ATOM    401 HD13 LEU A  26      -7.098  18.001  -1.184  1.00 33.26           H  
ATOM    402  CD2 LEU A  26     -10.106  16.385  -0.971  1.00 33.26           C  
ATOM    403 HD21 LEU A  26     -11.154  16.657  -1.096  1.00 33.26           H  
ATOM    404 HD22 LEU A  26      -9.815  15.661  -1.732  1.00 33.26           H  
ATOM    405 HD23 LEU A  26      -9.974  15.923   0.008  1.00 33.26           H  
ATOM    406  N   HIS A  27     -11.079  20.881   1.572  1.00 32.75           N  
ATOM    407  H   HIS A  27     -10.101  21.120   1.492  1.00 32.75           H  
ATOM    408  CA  HIS A  27     -11.794  21.340   2.769  1.00 32.75           C  
ATOM    409  HA  HIS A  27     -12.268  20.479   3.241  1.00 32.75           H  
ATOM    410  C   HIS A  27     -12.927  22.343   2.483  1.00 32.75           C  
ATOM    411  CB  HIS A  27     -10.788  21.944   3.767  1.00 32.75           C  
ATOM    412  HB2 HIS A  27      -9.878  22.261   3.256  1.00 32.75           H  
ATOM    413  HB3 HIS A  27     -11.226  22.840   4.207  1.00 32.75           H  
ATOM    414  O   HIS A  27     -13.937  22.331   3.178  1.00 32.75           O  
ATOM    415  CG  HIS A  27     -10.428  21.025   4.904  1.00 32.75           C  
ATOM    416  CD2 HIS A  27      -9.908  19.761   4.816  1.00 32.75           C  
ATOM    417  HD2 HIS A  27      -9.666  19.230   3.907  1.00 32.75           H  
ATOM    418  ND1 HIS A  27     -10.597  21.301   6.243  1.00 32.75           N  
ATOM    419  HD1 HIS A  27     -11.025  22.126   6.640  1.00 32.75           H  
ATOM    420  CE1 HIS A  27     -10.192  20.231   6.946  1.00 32.75           C  
ATOM    421  HE1 HIS A  27     -10.225  20.131   8.020  1.00 32.75           H  
ATOM    422  NE2 HIS A  27      -9.756  19.276   6.114  1.00 32.75           N  
ATOM    423  N   GLN A  28     -12.791  23.220   1.481  1.00 32.56           N  
ATOM    424  H   GLN A  28     -11.911  23.244   0.985  1.00 32.56           H  
ATOM    425  CA  GLN A  28     -13.785  24.260   1.169  1.00 32.56           C  
ATOM    426  HA  GLN A  28     -14.234  24.613   2.098  1.00 32.56           H  
ATOM    427  C   GLN A  28     -14.937  23.762   0.298  1.00 32.56           C  
ATOM    428  CB  GLN A  28     -13.116  25.457   0.472  1.00 32.56           C  
ATOM    429  HB2 GLN A  28     -13.888  26.083   0.027  1.00 32.56           H  
ATOM    430  HB3 GLN A  28     -12.473  25.100  -0.333  1.00 32.56           H  
ATOM    431  O   GLN A  28     -15.998  24.383   0.284  1.00 32.56           O  
ATOM    432  CG  GLN A  28     -12.322  26.335   1.450  1.00 32.56           C  
ATOM    433  HG2 GLN A  28     -11.569  25.737   1.962  1.00 32.56           H  
ATOM    434  HG3 GLN A  28     -13.007  26.726   2.202  1.00 32.56           H  
ATOM    435  CD  GLN A  28     -11.630  27.512   0.768  1.00 32.56           C  
ATOM    436  NE2 GLN A  28     -11.061  28.420   1.530  1.00 32.56           N  
ATOM    437 HE21 GLN A  28     -10.645  29.201   1.044  1.00 32.56           H  
ATOM    438 HE22 GLN A  28     -11.107  28.348   2.537  1.00 32.56           H  
ATOM    439  OE1 GLN A  28     -11.580  27.658  -0.442  1.00 32.56           O  
ATOM    440  N   SER A  29     -14.753  22.672  -0.453  1.00 31.80           N  
ATOM    441  H   SER A  29     -13.864  22.194  -0.429  1.00 31.80           H  
ATOM    442  CA  SER A  29     -15.778  22.255  -1.411  1.00 31.80           C  
ATOM    443  HA  SER A  29     -16.185  23.160  -1.862  1.00 31.80           H  
ATOM    444  C   SER A  29     -16.966  21.547  -0.771  1.00 31.80           C  
ATOM    445  CB  SER A  29     -15.194  21.447  -2.567  1.00 31.80           C  
ATOM    446  HB2 SER A  29     -14.372  21.997  -3.026  1.00 31.80           H  
ATOM    447  HB3 SER A  29     -15.970  21.294  -3.317  1.00 31.80           H  
ATOM    448  O   SER A  29     -18.027  21.601  -1.386  1.00 31.80           O  
ATOM    449  OG  SER A  29     -14.741  20.190  -2.126  1.00 31.80           O  
ATOM    450  HG  SER A  29     -13.843  20.279  -1.801  1.00 31.80           H  
ATOM    451  N   GLY A  30     -16.823  20.933   0.417  1.00 28.87           N  
ATOM    452  H   GLY A  30     -15.886  20.931   0.794  1.00 28.87           H  
ATOM    453  CA  GLY A  30     -17.870  20.391   1.310  1.00 28.87           C  
ATOM    454  HA2 GLY A  30     -18.398  21.236   1.754  1.00 28.87           H  
ATOM    455  HA3 GLY A  30     -17.378  19.855   2.122  1.00 28.87           H  
ATOM    456  C   GLY A  30     -18.939  19.445   0.725  1.00 28.87           C  
ATOM    457  O   GLY A  30     -19.677  18.825   1.482  1.00 28.87           O  
ATOM    458  N   ARG A  31     -19.078  19.358  -0.601  1.00 28.54           N  
ATOM    459  H   ARG A  31     -18.436  19.942  -1.117  1.00 28.54           H  
ATOM    460  CA  ARG A  31     -20.220  18.822  -1.356  1.00 28.54           C  
ATOM    461  HA  ARG A  31     -20.500  17.859  -0.928  1.00 28.54           H  
ATOM    462  C   ARG A  31     -19.909  18.550  -2.838  1.00 28.54           C  
ATOM    463  CB  ARG A  31     -21.420  19.796  -1.252  1.00 28.54           C  
ATOM    464  HB2 ARG A  31     -21.098  20.814  -1.472  1.00 28.54           H  
ATOM    465  HB3 ARG A  31     -22.175  19.517  -1.987  1.00 28.54           H  
ATOM    466  O   ARG A  31     -20.844  18.315  -3.601  1.00 28.54           O  
ATOM    467  CG  ARG A  31     -22.107  19.751   0.119  1.00 28.54           C  
ATOM    468  HG2 ARG A  31     -21.526  20.325   0.841  1.00 28.54           H  
ATOM    469  HG3 ARG A  31     -22.178  18.714   0.447  1.00 28.54           H  
ATOM    470  CD  ARG A  31     -23.512  20.343   0.081  1.00 28.54           C  
ATOM    471  HD2 ARG A  31     -23.441  21.414  -0.112  1.00 28.54           H  
ATOM    472  HD3 ARG A  31     -24.074  19.867  -0.723  1.00 28.54           H  
ATOM    473  NE  ARG A  31     -24.199  20.101   1.362  1.00 28.54           N  
ATOM    474  HE  ARG A  31     -23.665  19.619   2.071  1.00 28.54           H  
ATOM    475  NH1 ARG A  31     -26.211  21.052   0.812  1.00 28.54           N  
ATOM    476 HH11 ARG A  31     -27.167  21.272   1.053  1.00 28.54           H  
ATOM    477 HH12 ARG A  31     -25.829  21.316  -0.086  1.00 28.54           H  
ATOM    478  NH2 ARG A  31     -25.958  20.073   2.802  1.00 28.54           N  
ATOM    479 HH21 ARG A  31     -25.402  19.561   3.473  1.00 28.54           H  
ATOM    480 HH22 ARG A  31     -26.917  20.295   3.027  1.00 28.54           H  
ATOM    481  CZ  ARG A  31     -25.448  20.410   1.652  1.00 28.54           C  
ATOM    482  N   LYS A  32     -18.650  18.571  -3.297  1.00 31.24           N  
ATOM    483  H   LYS A  32     -17.890  18.729  -2.650  1.00 31.24           H  
ATOM    484  CA  LYS A  32     -18.325  18.156  -4.676  1.00 31.24           C  
ATOM    485  HA  LYS A  32     -19.198  17.641  -5.076  1.00 31.24           H  
ATOM    486  C   LYS A  32     -17.168  17.155  -4.700  1.00 31.24           C  
ATOM    487  CB  LYS A  32     -18.081  19.364  -5.596  1.00 31.24           C  
ATOM    488  HB2 LYS A  32     -17.619  19.010  -6.517  1.00 31.24           H  
ATOM    489  HB3 LYS A  32     -17.404  20.069  -5.114  1.00 31.24           H  
ATOM    490  O   LYS A  32     -16.093  17.497  -4.216  1.00 31.24           O  
ATOM    491  CG  LYS A  32     -19.414  20.049  -5.945  1.00 31.24           C  
ATOM    492  HG2 LYS A  32     -20.108  19.303  -6.333  1.00 31.24           H  
ATOM    493  HG3 LYS A  32     -19.840  20.487  -5.042  1.00 31.24           H  
ATOM    494  CD  LYS A  32     -19.245  21.149  -6.996  1.00 31.24           C  
ATOM    495  HD2 LYS A  32     -18.814  20.720  -7.900  1.00 31.24           H  
ATOM    496  HD3 LYS A  32     -18.576  21.916  -6.605  1.00 31.24           H  
ATOM    497  CE  LYS A  32     -20.619  21.757  -7.307  1.00 31.24           C  
ATOM    498  HE2 LYS A  32     -21.040  22.146  -6.380  1.00 31.24           H  
ATOM    499  HE3 LYS A  32     -21.276  20.963  -7.661  1.00 31.24           H  
ATOM    500  NZ  LYS A  32     -20.527  22.837  -8.321  1.00 31.24           N  
ATOM    501  HZ1 LYS A  32     -20.146  22.478  -9.185  1.00 31.24           H  
ATOM    502  HZ2 LYS A  32     -21.442  23.220  -8.511  1.00 31.24           H  
ATOM    503  HZ3 LYS A  32     -19.931  23.582  -7.988  1.00 31.24           H  
ATOM    504  N   PRO A  33     -17.375  15.943  -5.254  1.00 30.45           N  
ATOM    505  CA  PRO A  33     -16.313  14.958  -5.393  1.00 30.45           C  
ATOM    506  HA  PRO A  33     -15.918  14.693  -4.413  1.00 30.45           H  
ATOM    507  C   PRO A  33     -15.201  15.559  -6.244  1.00 30.45           C  
ATOM    508  CB  PRO A  33     -16.950  13.720  -6.034  1.00 30.45           C  
ATOM    509  HB2 PRO A  33     -17.290  13.044  -5.249  1.00 30.45           H  
ATOM    510  HB3 PRO A  33     -16.265  13.201  -6.704  1.00 30.45           H  
ATOM    511  O   PRO A  33     -15.457  16.188  -7.276  1.00 30.45           O  
ATOM    512  CG  PRO A  33     -18.159  14.281  -6.777  1.00 30.45           C  
ATOM    513  HG2 PRO A  33     -18.958  13.544  -6.865  1.00 30.45           H  
ATOM    514  HG3 PRO A  33     -17.850  14.631  -7.762  1.00 30.45           H  
ATOM    515  CD  PRO A  33     -18.579  15.472  -5.924  1.00 30.45           C  
ATOM    516  HD2 PRO A  33     -19.306  15.153  -5.177  1.00 30.45           H  
ATOM    517  HD3 PRO A  33     -19.008  16.235  -6.573  1.00 30.45           H  
ATOM    518  N   LEU A  34     -13.964  15.389  -5.790  1.00 32.25           N  
ATOM    519  H   LEU A  34     -13.825  14.853  -4.946  1.00 32.25           H  
ATOM    520  CA  LEU A  34     -12.799  15.793  -6.553  1.00 32.25           C  
ATOM    521  HA  LEU A  34     -12.954  16.815  -6.897  1.00 32.25           H  
ATOM    522  C   LEU A  34     -12.722  14.890  -7.780  1.00 32.25           C  
ATOM    523  CB  LEU A  34     -11.554  15.735  -5.651  1.00 32.25           C  
ATOM    524  HB2 LEU A  34     -10.855  14.984  -6.020  1.00 32.25           H  
ATOM    525  HB3 LEU A  34     -11.865  15.432  -4.652  1.00 32.25           H  
ATOM    526  O   LEU A  34     -12.239  13.762  -7.722  1.00 32.25           O  
ATOM    527  CG  LEU A  34     -10.826  17.081  -5.554  1.00 32.25           C  
ATOM    528  HG  LEU A  34     -11.489  17.902  -5.824  1.00 32.25           H  
ATOM    529  CD1 LEU A  34     -10.374  17.305  -4.134  1.00 32.25           C  
ATOM    530 HD11 LEU A  34      -9.890  18.281  -4.091  1.00 32.25           H  
ATOM    531 HD12 LEU A  34      -9.665  16.528  -3.848  1.00 32.25           H  
ATOM    532 HD13 LEU A  34     -11.236  17.308  -3.467  1.00 32.25           H  
ATOM    533  CD2 LEU A  34      -9.581  17.128  -6.438  1.00 32.25           C  
ATOM    534 HD21 LEU A  34      -9.100  18.103  -6.355  1.00 32.25           H  
ATOM    535 HD22 LEU A  34      -8.873  16.354  -6.140  1.00 32.25           H  
ATOM    536 HD23 LEU A  34      -9.866  16.963  -7.477  1.00 32.25           H  
ATOM    537  N   ALA A  35     -13.228  15.397  -8.900  1.00 29.11           N  
ATOM    538  H   ALA A  35     -13.766  16.249  -8.838  1.00 29.11           H  
ATOM    539  CA  ALA A  35     -12.900  14.868 -10.207  1.00 29.11           C  
ATOM    540  HA  ALA A  35     -13.019  13.784 -10.205  1.00 29.11           H  
ATOM    541  C   ALA A  35     -11.423  15.196 -10.449  1.00 29.11           C  
ATOM    542  CB  ALA A  35     -13.856  15.461 -11.251  1.00 29.11           C  
ATOM    543  HB1 ALA A  35     -14.881  15.176 -11.014  1.00 29.11           H  
ATOM    544  HB2 ALA A  35     -13.774  16.548 -11.264  1.00 29.11           H  
ATOM    545  HB3 ALA A  35     -13.599  15.072 -12.236  1.00 29.11           H  
ATOM    546  O   ALA A  35     -11.090  16.232 -11.028  1.00 29.11           O  
ATOM    547  N   LEU A  36     -10.531  14.346  -9.933  1.00 31.32           N  
ATOM    548  H   LEU A  36     -10.878  13.591  -9.358  1.00 31.32           H  
ATOM    549  CA  LEU A  36      -9.163  14.260 -10.424  1.00 31.32           C  
ATOM    550  HA  LEU A  36      -8.609  15.173 -10.205  1.00 31.32           H  
ATOM    551  C   LEU A  36      -9.293  14.090 -11.926  1.00 31.32           C  
ATOM    552  CB  LEU A  36      -8.472  13.027  -9.813  1.00 31.32           C  
ATOM    553  HB2 LEU A  36      -7.660  12.715 -10.471  1.00 31.32           H  
ATOM    554  HB3 LEU A  36      -9.187  12.205  -9.776  1.00 31.32           H  
ATOM    555  O   LEU A  36      -9.802  13.062 -12.349  1.00 31.32           O  
ATOM    556  CG  LEU A  36      -7.890  13.258  -8.413  1.00 31.32           C  
ATOM    557  HG  LEU A  36      -8.623  13.759  -7.781  1.00 31.32           H  
ATOM    558  CD1 LEU A  36      -7.545  11.909  -7.794  1.00 31.32           C  
ATOM    559 HD11 LEU A  36      -7.182  11.215  -8.553  1.00 31.32           H  
ATOM    560 HD12 LEU A  36      -8.433  11.503  -7.308  1.00 31.32           H  
ATOM    561 HD13 LEU A  36      -6.760  12.023  -7.047  1.00 31.32           H  
ATOM    562  CD2 LEU A  36      -6.619  14.108  -8.469  1.00 31.32           C  
ATOM    563 HD21 LEU A  36      -6.832  15.091  -8.889  1.00 31.32           H  
ATOM    564 HD22 LEU A  36      -6.224  14.244  -7.463  1.00 31.32           H  
ATOM    565 HD23 LEU A  36      -5.863  13.611  -9.079  1.00 31.32           H  
ATOM    566  N   LYS A  37      -8.960  15.108 -12.727  1.00 29.84           N  
ATOM    567  H   LYS A  37      -8.573  15.948 -12.322  1.00 29.84           H  
ATOM    568  CA  LYS A  37      -9.038  14.950 -14.180  1.00 29.84           C  
ATOM    569  HA  LYS A  37     -10.086  14.816 -14.448  1.00 29.84           H  
ATOM    570  C   LYS A  37      -8.271  13.674 -14.537  1.00 29.84           C  
ATOM    571  CB  LYS A  37      -8.450  16.147 -14.932  1.00 29.84           C  
ATOM    572  HB2 LYS A  37      -7.531  16.475 -14.446  1.00 29.84           H  
ATOM    573  HB3 LYS A  37      -8.197  15.820 -15.941  1.00 29.84           H  
ATOM    574  O   LYS A  37      -7.175  13.498 -13.999  1.00 29.84           O  
ATOM    575  CG  LYS A  37      -9.445  17.308 -15.037  1.00 29.84           C  
ATOM    576  HG2 LYS A  37      -9.649  17.713 -14.046  1.00 29.84           H  
ATOM    577  HG3 LYS A  37     -10.375  16.949 -15.478  1.00 29.84           H  
ATOM    578  CD  LYS A  37      -8.848  18.396 -15.935  1.00 29.84           C  
ATOM    579  HD2 LYS A  37      -7.941  18.783 -15.470  1.00 29.84           H  
ATOM    580  HD3 LYS A  37      -8.583  17.951 -16.894  1.00 29.84           H  
ATOM    581  CE  LYS A  37      -9.841  19.536 -16.168  1.00 29.84           C  
ATOM    582  HE2 LYS A  37     -10.068  20.006 -15.211  1.00 29.84           H  
ATOM    583  HE3 LYS A  37     -10.763  19.112 -16.568  1.00 29.84           H  
ATOM    584  NZ  LYS A  37      -9.278  20.525 -17.122  1.00 29.84           N  
ATOM    585  HZ1 LYS A  37      -9.065  20.072 -17.999  1.00 29.84           H  
ATOM    586  HZ2 LYS A  37      -8.414  20.910 -16.767  1.00 29.84           H  
ATOM    587  HZ3 LYS A  37      -9.930  21.274 -17.304  1.00 29.84           H  
ATOM    588  N   PRO A  38      -8.842  12.790 -15.374  1.00 28.96           N  
ATOM    589  CA  PRO A  38      -8.094  11.640 -15.843  1.00 28.96           C  
ATOM    590  HA  PRO A  38      -7.903  10.949 -15.023  1.00 28.96           H  
ATOM    591  C   PRO A  38      -6.774  12.173 -16.395  1.00 28.96           C  
ATOM    592  CB  PRO A  38      -8.976  10.964 -16.900  1.00 28.96           C  
ATOM    593  HB2 PRO A  38      -9.551  10.168 -16.427  1.00 28.96           H  
ATOM    594  HB3 PRO A  38      -8.390  10.561 -17.726  1.00 28.96           H  
ATOM    595  O   PRO A  38      -6.781  13.140 -17.163  1.00 28.96           O  
ATOM    596  CG  PRO A  38      -9.927  12.069 -17.361  1.00 28.96           C  
ATOM    597  HG2 PRO A  38      -9.459  12.632 -18.168  1.00 28.96           H  
ATOM    598  HG3 PRO A  38     -10.887  11.667 -17.682  1.00 28.96           H  
ATOM    599  CD  PRO A  38     -10.068  12.964 -16.135  1.00 28.96           C  
ATOM    600  HD2 PRO A  38     -10.201  13.997 -16.459  1.00 28.96           H  
ATOM    601  HD3 PRO A  38     -10.922  12.643 -15.538  1.00 28.96           H  
ATOM    602  N   ILE A  39      -5.657  11.597 -15.942  1.00 30.31           N  
ATOM    603  H   ILE A  39      -5.735  10.858 -15.258  1.00 30.31           H  
ATOM    604  CA  ILE A  39      -4.372  11.762 -16.624  1.00 30.31           C  
ATOM    605  HA  ILE A  39      -4.033  12.794 -16.539  1.00 30.31           H  
ATOM    606  C   ILE A  39      -4.690  11.437 -18.077  1.00 30.31           C  
ATOM    607  CB  ILE A  39      -3.305  10.811 -16.037  1.00 30.31           C  
ATOM    608  HB  ILE A  39      -3.680   9.790 -16.097  1.00 30.31           H  
ATOM    609  O   ILE A  39      -5.214  10.349 -18.333  1.00 30.31           O  
ATOM    610  CG1 ILE A  39      -3.054  11.151 -14.548  1.00 30.31           C  
ATOM    611 HG12 ILE A  39      -2.638  12.155 -14.467  1.00 30.31           H  
ATOM    612 HG13 ILE A  39      -4.001  11.134 -14.008  1.00 30.31           H  
ATOM    613  CG2 ILE A  39      -2.001  10.889 -16.853  1.00 30.31           C  
ATOM    614 HG21 ILE A  39      -2.183  10.629 -17.895  1.00 30.31           H  
ATOM    615 HG22 ILE A  39      -1.578  11.892 -16.798  1.00 30.31           H  
ATOM    616 HG23 ILE A  39      -1.267  10.180 -16.470  1.00 30.31           H  
ATOM    617  CD1 ILE A  39      -2.118  10.168 -13.838  1.00 30.31           C  
ATOM    618 HD11 ILE A  39      -2.440   9.145 -14.036  1.00 30.31           H  
ATOM    619 HD12 ILE A  39      -2.149  10.352 -12.765  1.00 30.31           H  
ATOM    620 HD13 ILE A  39      -1.094  10.308 -14.182  1.00 30.31           H  
ATOM    621  N   GLU A  40      -4.535  12.430 -18.963  1.00 27.42           N  
ATOM    622  H   GLU A  40      -4.127  13.300 -18.651  1.00 27.42           H  
ATOM    623  CA  GLU A  40      -5.040  12.364 -20.333  1.00 27.42           C  
ATOM    624  HA  GLU A  40      -6.124  12.478 -20.311  1.00 27.42           H  
ATOM    625  C   GLU A  40      -4.713  10.993 -20.909  1.00 27.42           C  
ATOM    626  CB  GLU A  40      -4.450  13.473 -21.217  1.00 27.42           C  
ATOM    627  HB2 GLU A  40      -4.590  13.192 -22.261  1.00 27.42           H  
ATOM    628  HB3 GLU A  40      -3.382  13.566 -21.022  1.00 27.42           H  
ATOM    629  O   GLU A  40      -3.555  10.570 -20.920  1.00 27.42           O  
ATOM    630  CG  GLU A  40      -5.151  14.822 -20.995  1.00 27.42           C  
ATOM    631  HG2 GLU A  40      -6.221  14.683 -21.146  1.00 27.42           H  
ATOM    632  HG3 GLU A  40      -4.997  15.131 -19.961  1.00 27.42           H  
ATOM    633  CD  GLU A  40      -4.650  15.935 -21.933  1.00 27.42           C  
ATOM    634  OE1 GLU A  40      -5.376  16.951 -22.039  1.00 27.42           O  
ATOM    635  OE2 GLU A  40      -3.543  15.795 -22.497  1.00 27.42           O  
ATOM    636  N   THR A  41      -5.769  10.268 -21.276  1.00 27.49           N  
ATOM    637  H   THR A  41      -6.684  10.692 -21.223  1.00 27.49           H  
ATOM    638  CA  THR A  41      -5.726   8.886 -21.745  1.00 27.49           C  
ATOM    639  HA  THR A  41      -5.402   8.237 -20.931  1.00 27.49           H  
ATOM    640  C   THR A  41      -4.722   8.783 -22.889  1.00 27.49           C  
ATOM    641  CB  THR A  41      -7.129   8.454 -22.211  1.00 27.49           C  
ATOM    642  HB  THR A  41      -7.043   7.579 -22.854  1.00 27.49           H  
ATOM    643  O   THR A  41      -5.042   9.137 -24.020  1.00 27.49           O  
ATOM    644  CG2 THR A  41      -8.044   8.102 -21.039  1.00 27.49           C  
ATOM    645 HG21 THR A  41      -7.621   7.270 -20.477  1.00 27.49           H  
ATOM    646 HG22 THR A  41      -8.152   8.961 -20.376  1.00 27.49           H  
ATOM    647 HG23 THR A  41      -9.025   7.814 -21.417  1.00 27.49           H  
ATOM    648  OG1 THR A  41      -7.753   9.502 -22.924  1.00 27.49           O  
ATOM    649  HG1 THR A  41      -7.149   9.726 -23.635  1.00 27.49           H  
ATOM    650  N   GLY A  42      -3.493   8.363 -22.578  1.00 28.94           N  
ATOM    651  H   GLY A  42      -3.282   8.242 -21.598  1.00 28.94           H  
ATOM    652  CA  GLY A  42      -2.372   8.348 -23.521  1.00 28.94           C  
ATOM    653  HA2 GLY A  42      -2.589   9.021 -24.350  1.00 28.94           H  
ATOM    654  HA3 GLY A  42      -2.263   7.341 -23.924  1.00 28.94           H  
ATOM    655  C   GLY A  42      -1.018   8.780 -22.944  1.00 28.94           C  
ATOM    656  O   GLY A  42       0.005   8.406 -23.513  1.00 28.94           O  
ATOM    657  N   ALA A  43      -0.967   9.504 -21.822  1.00 32.52           N  
ATOM    658  H   ALA A  43      -1.826   9.836 -21.406  1.00 32.52           H  
ATOM    659  CA  ALA A  43       0.295   9.864 -21.174  1.00 32.52           C  
ATOM    660  HA  ALA A  43       1.065   9.968 -21.938  1.00 32.52           H  
ATOM    661  C   ALA A  43       0.746   8.767 -20.197  1.00 32.52           C  
ATOM    662  CB  ALA A  43       0.148  11.233 -20.502  1.00 32.52           C  
ATOM    663  HB1 ALA A  43      -0.628  11.190 -19.738  1.00 32.52           H  
ATOM    664  HB2 ALA A  43      -0.124  11.984 -21.244  1.00 32.52           H  
ATOM    665  HB3 ALA A  43       1.090  11.518 -20.033  1.00 32.52           H  
ATOM    666  O   ALA A  43      -0.029   8.344 -19.337  1.00 32.52           O  
ATOM    667  N   ASN A  44       2.001   8.311 -20.319  1.00 36.94           N  
ATOM    668  H   ASN A  44       2.590   8.709 -21.035  1.00 36.94           H  
ATOM    669  CA  ASN A  44       2.615   7.480 -19.286  1.00 36.94           C  
ATOM    670  HA  ASN A  44       1.985   6.600 -19.153  1.00 36.94           H  
ATOM    671  C   ASN A  44       2.662   8.316 -18.000  1.00 36.94           C  
ATOM    672  CB  ASN A  44       4.029   7.020 -19.679  1.00 36.94           C  
ATOM    673  HB2 ASN A  44       4.540   7.824 -20.208  1.00 36.94           H  
ATOM    674  HB3 ASN A  44       4.596   6.813 -18.771  1.00 36.94           H  
ATOM    675  O   ASN A  44       3.329   9.351 -17.992  1.00 36.94           O  
ATOM    676  CG  ASN A  44       4.049   5.747 -20.503  1.00 36.94           C  
ATOM    677  ND2 ASN A  44       5.058   5.576 -21.322  1.00 36.94           N  
ATOM    678 HD21 ASN A  44       5.022   4.750 -21.903  1.00 36.94           H  
ATOM    679 HD22 ASN A  44       5.756   6.299 -21.422  1.00 36.94           H  
ATOM    680  OD1 ASN A  44       3.205   4.873 -20.406  1.00 36.94           O  
ATOM    681  N   PRO A  45       1.939   7.910 -16.955  1.00 37.14           N  
ATOM    682  CA  PRO A  45       1.829   8.695 -15.739  1.00 37.14           C  
ATOM    683  HA  PRO A  45       1.403   9.674 -15.958  1.00 37.14           H  
ATOM    684  C   PRO A  45       3.207   8.883 -15.110  1.00 37.14           C  
ATOM    685  CB  PRO A  45       0.869   7.905 -14.871  1.00 37.14           C  
ATOM    686  HB2 PRO A  45       1.100   8.046 -13.815  1.00 37.14           H  
ATOM    687  HB3 PRO A  45      -0.146   8.242 -15.083  1.00 37.14           H  
ATOM    688  O   PRO A  45       3.986   7.923 -15.022  1.00 37.14           O  
ATOM    689  CG  PRO A  45       1.029   6.462 -15.374  1.00 37.14           C  
ATOM    690  HG2 PRO A  45       1.928   6.008 -14.957  1.00 37.14           H  
ATOM    691  HG3 PRO A  45       0.144   5.848 -15.204  1.00 37.14           H  
ATOM    692  CD  PRO A  45       1.240   6.645 -16.849  1.00 37.14           C  
ATOM    693  HD2 PRO A  45       1.833   5.814 -17.231  1.00 37.14           H  
ATOM    694  HD3 PRO A  45       0.279   6.706 -17.359  1.00 37.14           H  
ATOM    695  N   THR A  46       3.528  10.118 -14.720  1.00 41.29           N  
ATOM    696  H   THR A  46       2.836  10.853 -14.689  1.00 41.29           H  
ATOM    697  CA  THR A  46       4.833  10.377 -14.120  1.00 41.29           C  
ATOM    698  HA  THR A  46       5.542   9.790 -14.704  1.00 41.29           H  
ATOM    699  C   THR A  46       4.816   9.887 -12.675  1.00 41.29           C  
ATOM    700  CB  THR A  46       5.341  11.819 -14.233  1.00 41.29           C  
ATOM    701  HB  THR A  46       6.426  11.777 -14.131  1.00 41.29           H  
ATOM    702  O   THR A  46       3.755   9.772 -12.057  1.00 41.29           O  
ATOM    703  CG2 THR A  46       5.043  12.470 -15.582  1.00 41.29           C  
ATOM    704 HG21 THR A  46       5.412  11.837 -16.389  1.00 41.29           H  
ATOM    705 HG22 THR A  46       5.537  13.440 -15.627  1.00 41.29           H  
ATOM    706 HG23 THR A  46       3.968  12.616 -15.692  1.00 41.29           H  
ATOM    707  OG1 THR A  46       4.866  12.635 -13.199  1.00 41.29           O  
ATOM    708  HG1 THR A  46       5.648  12.861 -12.690  1.00 41.29           H  
ATOM    709  N   PRO A  47       5.957   9.529 -12.089  1.00 40.63           N  
ATOM    710  CA  PRO A  47       5.907   8.986 -10.726  1.00 40.63           C  
ATOM    711  HA  PRO A  47       5.055   8.309 -10.662  1.00 40.63           H  
ATOM    712  C   PRO A  47       5.687  10.025  -9.636  1.00 40.63           C  
ATOM    713  CB  PRO A  47       7.138   8.126 -10.593  1.00 40.63           C  
ATOM    714  HB2 PRO A  47       7.975   8.787 -10.367  1.00 40.63           H  
ATOM    715  HB3 PRO A  47       7.009   7.328  -9.862  1.00 40.63           H  
ATOM    716  O   PRO A  47       5.304   9.663  -8.527  1.00 40.63           O  
ATOM    717  CG  PRO A  47       7.119   7.624 -12.041  1.00 40.63           C  
ATOM    718  HG2 PRO A  47       6.199   7.067 -12.222  1.00 40.63           H  
ATOM    719  HG3 PRO A  47       7.894   6.933 -12.371  1.00 40.63           H  
ATOM    720  CD  PRO A  47       7.071   8.932 -12.788  1.00 40.63           C  
ATOM    721  HD2 PRO A  47       7.974   9.524 -12.641  1.00 40.63           H  
ATOM    722  HD3 PRO A  47       6.901   8.726 -13.845  1.00 40.63           H  
ATOM    723  N   GLU A  48       5.768  11.309  -9.976  1.00 43.42           N  
ATOM    724  H   GLU A  48       6.166  11.553 -10.872  1.00 43.42           H  
ATOM    725  CA  GLU A  48       5.154  12.385  -9.203  1.00 43.42           C  
ATOM    726  HA  GLU A  48       5.508  12.320  -8.174  1.00 43.42           H  
ATOM    727  C   GLU A  48       3.618  12.257  -9.168  1.00 43.42           C  
ATOM    728  CB  GLU A  48       5.558  13.757  -9.770  1.00 43.42           C  
ATOM    729  HB2 GLU A  48       5.095  14.514  -9.136  1.00 43.42           H  
ATOM    730  HB3 GLU A  48       5.145  13.887 -10.771  1.00 43.42           H  
ATOM    731  O   GLU A  48       3.019  12.490  -8.117  1.00 43.42           O  
ATOM    732  CG  GLU A  48       7.074  14.040  -9.783  1.00 43.42           C  
ATOM    733  HG2 GLU A  48       7.206  15.116  -9.896  1.00 43.42           H  
ATOM    734  HG3 GLU A  48       7.489  13.762  -8.815  1.00 43.42           H  
ATOM    735  CD  GLU A  48       7.859  13.343 -10.910  1.00 43.42           C  
ATOM    736  OE1 GLU A  48       9.106  13.360 -10.830  1.00 43.42           O  
ATOM    737  OE2 GLU A  48       7.217  12.803 -11.848  1.00 43.42           O  
ATOM    738  N   ASP A  49       2.977  11.815 -10.258  1.00 44.44           N  
ATOM    739  H   ASP A  49       3.508  11.640 -11.099  1.00 44.44           H  
ATOM    740  CA  ASP A  49       1.532  11.540 -10.302  1.00 44.44           C  
ATOM    741  HA  ASP A  49       1.010  12.406  -9.896  1.00 44.44           H  
ATOM    742  C   ASP A  49       1.158  10.317  -9.443  1.00 44.44           C  
ATOM    743  CB  ASP A  49       1.020  11.318 -11.741  1.00 44.44           C  
ATOM    744  HB2 ASP A  49      -0.059  11.178 -11.682  1.00 44.44           H  
ATOM    745  HB3 ASP A  49       1.419  10.389 -12.148  1.00 44.44           H  
ATOM    746  O   ASP A  49       0.130  10.332  -8.763  1.00 44.44           O  
ATOM    747  CG  ASP A  49       1.271  12.468 -12.722  1.00 44.44           C  
ATOM    748  OD1 ASP A  49       1.066  13.633 -12.309  1.00 44.44           O  
ATOM    749  OD2 ASP A  49       1.532  12.152 -13.910  1.00 44.44           O  
ATOM    750  N   ALA A  50       1.996   9.272  -9.424  1.00 42.04           N  
ATOM    751  H   ALA A  50       2.807   9.325 -10.024  1.00 42.04           H  
ATOM    752  CA  ALA A  50       1.804   8.084  -8.582  1.00 42.04           C  
ATOM    753  HA  ALA A  50       0.782   7.728  -8.712  1.00 42.04           H  
ATOM    754  C   ALA A  50       1.993   8.398  -7.085  1.00 42.04           C  
ATOM    755  CB  ALA A  50       2.760   6.978  -9.050  1.00 42.04           C  
ATOM    756  HB1 ALA A  50       3.795   7.287  -8.899  1.00 42.04           H  
ATOM    757  HB2 ALA A  50       2.595   6.769 -10.107  1.00 42.04           H  
ATOM    758  HB3 ALA A  50       2.575   6.070  -8.477  1.00 42.04           H  
ATOM    759  O   ALA A  50       1.192   7.971  -6.252  1.00 42.04           O  
ATOM    760  N   LEU A  51       3.005   9.203  -6.747  1.00 44.07           N  
ATOM    761  H   LEU A  51       3.645   9.494  -7.471  1.00 44.07           H  
ATOM    762  CA  LEU A  51       3.260   9.672  -5.384  1.00 44.07           C  
ATOM    763  HA  LEU A  51       3.320   8.801  -4.732  1.00 44.07           H  
ATOM    764  C   LEU A  51       2.122  10.570  -4.873  1.00 44.07           C  
ATOM    765  CB  LEU A  51       4.608  10.414  -5.384  1.00 44.07           C  
ATOM    766  HB2 LEU A  51       5.331   9.844  -5.968  1.00 44.07           H  
ATOM    767  HB3 LEU A  51       4.474  11.376  -5.879  1.00 44.07           H  
ATOM    768  O   LEU A  51       1.688  10.427  -3.732  1.00 44.07           O  
ATOM    769  CG  LEU A  51       5.207  10.640  -3.987  1.00 44.07           C  
ATOM    770  HG  LEU A  51       4.459  11.066  -3.319  1.00 44.07           H  
ATOM    771  CD1 LEU A  51       5.730   9.323  -3.409  1.00 44.07           C  
ATOM    772 HD11 LEU A  51       4.901   8.659  -3.163  1.00 44.07           H  
ATOM    773 HD12 LEU A  51       6.314   9.514  -2.509  1.00 44.07           H  
ATOM    774 HD13 LEU A  51       6.379   8.828  -4.131  1.00 44.07           H  
ATOM    775  CD2 LEU A  51       6.385  11.611  -4.080  1.00 44.07           C  
ATOM    776 HD21 LEU A  51       6.812  11.768  -3.089  1.00 44.07           H  
ATOM    777 HD22 LEU A  51       6.041  12.567  -4.474  1.00 44.07           H  
ATOM    778 HD23 LEU A  51       7.151  11.204  -4.740  1.00 44.07           H  
ATOM    779  N   LEU A  52       1.588  11.448  -5.728  1.00 45.55           N  
ATOM    780  H   LEU A  52       2.021  11.554  -6.634  1.00 45.55           H  
ATOM    781  CA  LEU A  52       0.423  12.283  -5.424  1.00 45.55           C  
ATOM    782  HA  LEU A  52       0.630  12.832  -4.505  1.00 45.55           H  
ATOM    783  C   LEU A  52      -0.843  11.440  -5.195  1.00 45.55           C  
ATOM    784  CB  LEU A  52       0.243  13.280  -6.585  1.00 45.55           C  
ATOM    785  HB2 LEU A  52       0.051  12.713  -7.496  1.00 45.55           H  
ATOM    786  HB3 LEU A  52       1.177  13.824  -6.728  1.00 45.55           H  
ATOM    787  O   LEU A  52      -1.634  11.756  -4.306  1.00 45.55           O  
ATOM    788  CG  LEU A  52      -0.890  14.304  -6.399  1.00 45.55           C  
ATOM    789  HG  LEU A  52      -1.827  13.788  -6.187  1.00 45.55           H  
ATOM    790  CD1 LEU A  52      -0.595  15.290  -5.265  1.00 45.55           C  
ATOM    791 HD11 LEU A  52      -1.393  16.030  -5.202  1.00 45.55           H  
ATOM    792 HD12 LEU A  52      -0.544  14.752  -4.318  1.00 45.55           H  
ATOM    793 HD13 LEU A  52       0.358  15.786  -5.445  1.00 45.55           H  
ATOM    794  CD2 LEU A  52      -1.079  15.106  -7.687  1.00 45.55           C  
ATOM    795 HD21 LEU A  52      -1.897  15.817  -7.571  1.00 45.55           H  
ATOM    796 HD22 LEU A  52      -1.313  14.426  -8.506  1.00 45.55           H  
ATOM    797 HD23 LEU A  52      -0.159  15.637  -7.932  1.00 45.55           H  
ATOM    798  N   HIS A  53      -1.029  10.362  -5.963  1.00 45.17           N  
ATOM    799  H   HIS A  53      -0.367  10.184  -6.705  1.00 45.17           H  
ATOM    800  CA  HIS A  53      -2.152   9.432  -5.802  1.00 45.17           C  
ATOM    801  HA  HIS A  53      -3.072  10.015  -5.795  1.00 45.17           H  
ATOM    802  C   HIS A  53      -2.078   8.679  -4.465  1.00 45.17           C  
ATOM    803  CB  HIS A  53      -2.193   8.465  -6.998  1.00 45.17           C  
ATOM    804  HB2 HIS A  53      -1.575   7.590  -6.796  1.00 45.17           H  
ATOM    805  HB3 HIS A  53      -1.782   8.958  -7.879  1.00 45.17           H  
ATOM    806  O   HIS A  53      -3.076   8.600  -3.748  1.00 45.17           O  
ATOM    807  CG  HIS A  53      -3.588   8.033  -7.363  1.00 45.17           C  
ATOM    808  CD2 HIS A  53      -4.163   6.805  -7.168  1.00 45.17           C  
ATOM    809  HD2 HIS A  53      -3.700   5.953  -6.694  1.00 45.17           H  
ATOM    810  ND1 HIS A  53      -4.515   8.821  -8.003  1.00 45.17           N  
ATOM    811  HD1 HIS A  53      -4.366   9.776  -8.296  1.00 45.17           H  
ATOM    812  CE1 HIS A  53      -5.627   8.092  -8.185  1.00 45.17           C  
ATOM    813  HE1 HIS A  53      -6.533   8.442  -8.659  1.00 45.17           H  
ATOM    814  NE2 HIS A  53      -5.458   6.854  -7.705  1.00 45.17           N  
ATOM    815  N   LEU A  54      -0.882   8.216  -4.086  1.00 45.64           N  
ATOM    816  H   LEU A  54      -0.115   8.293  -4.737  1.00 45.64           H  
ATOM    817  CA  LEU A  54      -0.626   7.567  -2.798  1.00 45.64           C  
ATOM    818  HA  LEU A  54      -1.351   6.764  -2.660  1.00 45.64           H  
ATOM    819  C   LEU A  54      -0.810   8.516  -1.609  1.00 45.64           C  
ATOM    820  CB  LEU A  54       0.794   6.978  -2.806  1.00 45.64           C  
ATOM    821  HB2 LEU A  54       1.060   6.718  -1.781  1.00 45.64           H  
ATOM    822  HB3 LEU A  54       1.498   7.737  -3.147  1.00 45.64           H  
ATOM    823  O   LEU A  54      -1.461   8.152  -0.634  1.00 45.64           O  
ATOM    824  CG  LEU A  54       0.948   5.716  -3.670  1.00 45.64           C  
ATOM    825  HG  LEU A  54       0.721   5.948  -4.711  1.00 45.64           H  
ATOM    826  CD1 LEU A  54       2.400   5.252  -3.600  1.00 45.64           C  
ATOM    827 HD11 LEU A  54       3.047   5.980  -4.091  1.00 45.64           H  
ATOM    828 HD12 LEU A  54       2.492   4.286  -4.095  1.00 45.64           H  
ATOM    829 HD13 LEU A  54       2.705   5.133  -2.560  1.00 45.64           H  
ATOM    830  CD2 LEU A  54       0.002   4.602  -3.213  1.00 45.64           C  
ATOM    831 HD21 LEU A  54      -0.236   4.696  -2.154  1.00 45.64           H  
ATOM    832 HD22 LEU A  54       0.430   3.616  -3.394  1.00 45.64           H  
ATOM    833 HD23 LEU A  54      -0.935   4.679  -3.765  1.00 45.64           H  
ATOM    834  N   GLN A  55      -0.321   9.756  -1.701  1.00 45.99           N  
ATOM    835  H   GLN A  55       0.242   9.987  -2.507  1.00 45.99           H  
ATOM    836  CA  GLN A  55      -0.507  10.772  -0.656  1.00 45.99           C  
ATOM    837  HA  GLN A  55      -0.160  10.371   0.297  1.00 45.99           H  
ATOM    838  C   GLN A  55      -1.979  11.171  -0.473  1.00 45.99           C  
ATOM    839  CB  GLN A  55       0.318  12.017  -1.010  1.00 45.99           C  
ATOM    840  HB2 GLN A  55      -0.004  12.847  -0.382  1.00 45.99           H  
ATOM    841  HB3 GLN A  55       0.134  12.284  -2.051  1.00 45.99           H  
ATOM    842  O   GLN A  55      -2.415  11.455   0.644  1.00 45.99           O  
ATOM    843  CG  GLN A  55       1.822  11.808  -0.784  1.00 45.99           C  
ATOM    844  HG2 GLN A  55       2.164  10.917  -1.311  1.00 45.99           H  
ATOM    845  HG3 GLN A  55       1.996  11.648   0.280  1.00 45.99           H  
ATOM    846  CD  GLN A  55       2.665  12.997  -1.241  1.00 45.99           C  
ATOM    847  NE2 GLN A  55       3.948  12.987  -0.960  1.00 45.99           N  
ATOM    848 HE21 GLN A  55       4.498  13.746  -1.337  1.00 45.99           H  
ATOM    849 HE22 GLN A  55       4.365  12.169  -0.540  1.00 45.99           H  
ATOM    850  OE1 GLN A  55       2.206  13.965  -1.831  1.00 45.99           O  
ATOM    851  N   LEU A  56      -2.761  11.199  -1.558  1.00 47.55           N  
ATOM    852  H   LEU A  56      -2.343  10.998  -2.455  1.00 47.55           H  
ATOM    853  CA  LEU A  56      -4.194  11.486  -1.502  1.00 47.55           C  
ATOM    854  HA  LEU A  56      -4.342  12.372  -0.885  1.00 47.55           H  
ATOM    855  C   LEU A  56      -4.972  10.332  -0.852  1.00 47.55           C  
ATOM    856  CB  LEU A  56      -4.707  11.774  -2.921  1.00 47.55           C  
ATOM    857  HB2 LEU A  56      -3.990  12.403  -3.449  1.00 47.55           H  
ATOM    858  HB3 LEU A  56      -4.765  10.828  -3.460  1.00 47.55           H  
ATOM    859  O   LEU A  56      -5.841  10.591  -0.024  1.00 47.55           O  
ATOM    860  CG  LEU A  56      -6.082  12.470  -2.918  1.00 47.55           C  
ATOM    861  HG  LEU A  56      -6.606  12.292  -1.979  1.00 47.55           H  
ATOM    862  CD1 LEU A  56      -5.924  13.982  -3.114  1.00 47.55           C  
ATOM    863 HD11 LEU A  56      -5.314  14.384  -2.304  1.00 47.55           H  
ATOM    864 HD12 LEU A  56      -5.438  14.187  -4.068  1.00 47.55           H  
ATOM    865 HD13 LEU A  56      -6.906  14.455  -3.092  1.00 47.55           H  
ATOM    866  CD2 LEU A  56      -6.947  11.936  -4.051  1.00 47.55           C  
ATOM    867 HD21 LEU A  56      -7.142  10.876  -3.886  1.00 47.55           H  
ATOM    868 HD22 LEU A  56      -7.899  12.464  -4.087  1.00 47.55           H  
ATOM    869 HD23 LEU A  56      -6.402  12.057  -4.987  1.00 47.55           H  
ATOM    870  N   MET A  57      -4.639   9.081  -1.188  1.00 45.16           N  
ATOM    871  H   MET A  57      -3.922   8.941  -1.886  1.00 45.16           H  
ATOM    872  CA  MET A  57      -5.222   7.887  -0.561  1.00 45.16           C  
ATOM    873  HA  MET A  57      -6.308   7.941  -0.633  1.00 45.16           H  
ATOM    874  C   MET A  57      -4.890   7.832   0.927  1.00 45.16           C  
ATOM    875  CB  MET A  57      -4.750   6.618  -1.286  1.00 45.16           C  
ATOM    876  HB2 MET A  57      -3.673   6.650  -1.451  1.00 45.16           H  
ATOM    877  HB3 MET A  57      -4.988   5.743  -0.681  1.00 45.16           H  
ATOM    878  O   MET A  57      -5.805   7.797   1.742  1.00 45.16           O  
ATOM    879  CG  MET A  57      -5.482   6.495  -2.621  1.00 45.16           C  
ATOM    880  HG2 MET A  57      -5.313   7.399  -3.206  1.00 45.16           H  
ATOM    881  HG3 MET A  57      -6.550   6.425  -2.413  1.00 45.16           H  
ATOM    882  SD  MET A  57      -5.024   5.076  -3.642  1.00 45.16           S  
ATOM    883  CE  MET A  57      -6.339   5.284  -4.867  1.00 45.16           C  
ATOM    884  HE1 MET A  57      -6.084   4.769  -5.794  1.00 45.16           H  
ATOM    885  HE2 MET A  57      -6.464   6.343  -5.095  1.00 45.16           H  
ATOM    886  HE3 MET A  57      -7.273   4.886  -4.471  1.00 45.16           H  
ATOM    887  N   GLN A  58      -3.615   7.981   1.288  1.00 44.82           N  
ATOM    888  H   GLN A  58      -2.908   7.996   0.567  1.00 44.82           H  
ATOM    889  CA  GLN A  58      -3.159   7.981   2.678  1.00 44.82           C  
ATOM    890  HA  GLN A  58      -3.388   7.010   3.118  1.00 44.82           H  
ATOM    891  C   GLN A  58      -3.856   9.063   3.515  1.00 44.82           C  
ATOM    892  CB  GLN A  58      -1.637   8.177   2.660  1.00 44.82           C  
ATOM    893  HB2 GLN A  58      -1.201   7.482   1.943  1.00 44.82           H  
ATOM    894  HB3 GLN A  58      -1.403   9.193   2.343  1.00 44.82           H  
ATOM    895  O   GLN A  58      -4.267   8.824   4.646  1.00 44.82           O  
ATOM    896  CG  GLN A  58      -0.993   7.897   4.022  1.00 44.82           C  
ATOM    897  HG2 GLN A  58      -1.379   8.594   4.766  1.00 44.82           H  
ATOM    898  HG3 GLN A  58      -1.253   6.885   4.333  1.00 44.82           H  
ATOM    899  CD  GLN A  58       0.526   8.026   3.982  1.00 44.82           C  
ATOM    900  NE2 GLN A  58       1.224   7.410   4.909  1.00 44.82           N  
ATOM    901 HE21 GLN A  58       2.229   7.469   4.833  1.00 44.82           H  
ATOM    902 HE22 GLN A  58       0.760   6.789   5.556  1.00 44.82           H  
ATOM    903  OE1 GLN A  58       1.109   8.700   3.147  1.00 44.82           O  
ATOM    904  N   LYS A  59      -4.069  10.258   2.954  1.00 42.58           N  
ATOM    905  H   LYS A  59      -3.692  10.431   2.033  1.00 42.58           H  
ATOM    906  CA  LYS A  59      -4.765  11.328   3.672  1.00 42.58           C  
ATOM    907  HA  LYS A  59      -4.375  11.346   4.690  1.00 42.58           H  
ATOM    908  C   LYS A  59      -6.271  11.097   3.814  1.00 42.58           C  
ATOM    909  CB  LYS A  59      -4.440  12.659   3.005  1.00 42.58           C  
ATOM    910  HB2 LYS A  59      -4.921  12.724   2.029  1.00 42.58           H  
ATOM    911  HB3 LYS A  59      -3.360  12.744   2.886  1.00 42.58           H  
ATOM    912  O   LYS A  59      -6.848  11.481   4.824  1.00 42.58           O  
ATOM    913  CG  LYS A  59      -4.936  13.765   3.927  1.00 42.58           C  
ATOM    914  HG2 LYS A  59      -4.563  13.587   4.936  1.00 42.58           H  
ATOM    915  HG3 LYS A  59      -6.026  13.770   3.944  1.00 42.58           H  
ATOM    916  CD  LYS A  59      -4.455  15.115   3.451  1.00 42.58           C  
ATOM    917  HD2 LYS A  59      -3.365  15.133   3.431  1.00 42.58           H  
ATOM    918  HD3 LYS A  59      -4.888  15.281   2.464  1.00 42.58           H  
ATOM    919  CE  LYS A  59      -5.017  16.079   4.488  1.00 42.58           C  
ATOM    920  HE2 LYS A  59      -6.070  16.269   4.278  1.00 42.58           H  
ATOM    921  HE3 LYS A  59      -5.009  15.572   5.453  1.00 42.58           H  
ATOM    922  NZ  LYS A  59      -4.246  17.318   4.620  1.00 42.58           N  
ATOM    923  HZ1 LYS A  59      -3.324  17.079   4.956  1.00 42.58           H  
ATOM    924  HZ2 LYS A  59      -4.708  17.874   5.325  1.00 42.58           H  
ATOM    925  HZ3 LYS A  59      -4.202  17.797   3.732  1.00 42.58           H  
ATOM    926  N   LEU A  60      -6.919  10.478   2.831  1.00 43.38           N  
ATOM    927  H   LEU A  60      -6.389  10.157   2.033  1.00 43.38           H  
ATOM    928  CA  LEU A  60      -8.338  10.123   2.920  1.00 43.38           C  
ATOM    929  HA  LEU A  60      -8.894  10.985   3.288  1.00 43.38           H  
ATOM    930  C   LEU A  60      -8.594   9.009   3.942  1.00 43.38           C  
ATOM    931  CB  LEU A  60      -8.838   9.738   1.522  1.00 43.38           C  
ATOM    932  HB2 LEU A  60      -8.136   9.027   1.086  1.00 43.38           H  
ATOM    933  HB3 LEU A  60      -9.803   9.239   1.609  1.00 43.38           H  
ATOM    934  O   LEU A  60      -9.635   9.028   4.595  1.00 43.38           O  
ATOM    935  CG  LEU A  60      -8.986  10.951   0.593  1.00 43.38           C  
ATOM    936  HG  LEU A  60      -8.104  11.588   0.657  1.00 43.38           H  
ATOM    937  CD1 LEU A  60      -9.120  10.467  -0.850  1.00 43.38           C  
ATOM    938 HD11 LEU A  60      -9.201  11.322  -1.522  1.00 43.38           H  
ATOM    939 HD12 LEU A  60      -8.230   9.900  -1.122  1.00 43.38           H  
ATOM    940 HD13 LEU A  60      -9.988   9.816  -0.948  1.00 43.38           H  
ATOM    941  CD2 LEU A  60     -10.202  11.793   0.991  1.00 43.38           C  
ATOM    942 HD21 LEU A  60     -10.082  12.173   2.006  1.00 43.38           H  
ATOM    943 HD22 LEU A  60     -11.106  11.186   0.950  1.00 43.38           H  
ATOM    944 HD23 LEU A  60     -10.283  12.652   0.325  1.00 43.38           H  
ATOM    945  N   GLN A  61      -7.630   8.107   4.133  1.00 42.41           N  
ATOM    946  H   GLN A  61      -6.836   8.100   3.509  1.00 42.41           H  
ATOM    947  CA  GLN A  61      -7.664   7.104   5.201  1.00 42.41           C  
ATOM    948  HA  GLN A  61      -8.648   6.635   5.217  1.00 42.41           H  
ATOM    949  C   GLN A  61      -7.446   7.748   6.577  1.00 42.41           C  
ATOM    950  CB  GLN A  61      -6.615   6.010   4.935  1.00 42.41           C  
ATOM    951  HB2 GLN A  61      -6.641   5.296   5.758  1.00 42.41           H  
ATOM    952  HB3 GLN A  61      -5.620   6.452   4.894  1.00 42.41           H  
ATOM    953  O   GLN A  61      -8.218   7.500   7.499  1.00 42.41           O  
ATOM    954  CG  GLN A  61      -6.887   5.256   3.629  1.00 42.41           C  
ATOM    955  HG2 GLN A  61      -6.791   5.937   2.784  1.00 42.41           H  
ATOM    956  HG3 GLN A  61      -7.900   4.855   3.624  1.00 42.41           H  
ATOM    957  CD  GLN A  61      -5.930   4.117   3.378  1.00 42.41           C  
ATOM    958  NE2 GLN A  61      -6.368   2.888   3.523  1.00 42.41           N  
ATOM    959 HE21 GLN A  61      -5.636   2.191   3.531  1.00 42.41           H  
ATOM    960 HE22 GLN A  61      -7.258   2.745   3.978  1.00 42.41           H  
ATOM    961  OE1 GLN A  61      -4.793   4.319   2.998  1.00 42.41           O  
ATOM    962  N   LEU A  62      -6.454   8.639   6.700  1.00 38.71           N  
ATOM    963  H   LEU A  62      -5.821   8.746   5.919  1.00 38.71           H  
ATOM    964  CA  LEU A  62      -6.091   9.278   7.971  1.00 38.71           C  
ATOM    965  HA  LEU A  62      -6.067   8.511   8.745  1.00 38.71           H  
ATOM    966  C   LEU A  62      -7.104  10.330   8.460  1.00 38.71           C  
ATOM    967  CB  LEU A  62      -4.685   9.894   7.839  1.00 38.71           C  
ATOM    968  HB2 LEU A  62      -4.670  10.522   6.948  1.00 38.71           H  
ATOM    969  HB3 LEU A  62      -4.507  10.542   8.698  1.00 38.71           H  
ATOM    970  O   LEU A  62      -7.409  10.367   9.648  1.00 38.71           O  
ATOM    971  CG  LEU A  62      -3.536   8.869   7.761  1.00 38.71           C  
ATOM    972  HG  LEU A  62      -3.751   8.114   7.005  1.00 38.71           H  
ATOM    973  CD1 LEU A  62      -2.242   9.593   7.380  1.00 38.71           C  
ATOM    974 HD11 LEU A  62      -1.995  10.340   8.135  1.00 38.71           H  
ATOM    975 HD12 LEU A  62      -1.432   8.868   7.308  1.00 38.71           H  
ATOM    976 HD13 LEU A  62      -2.370  10.077   6.411  1.00 38.71           H  
ATOM    977  CD2 LEU A  62      -3.303   8.157   9.094  1.00 38.71           C  
ATOM    978 HD21 LEU A  62      -3.104   8.879   9.887  1.00 38.71           H  
ATOM    979 HD22 LEU A  62      -2.459   7.473   9.001  1.00 38.71           H  
ATOM    980 HD23 LEU A  62      -4.177   7.561   9.356  1.00 38.71           H  
ATOM    981  N   ASP A  63      -7.642  11.178   7.575  1.00 44.14           N  
ATOM    982  H   ASP A  63      -7.323  11.139   6.618  1.00 44.14           H  
ATOM    983  CA  ASP A  63      -8.546  12.273   7.974  1.00 44.14           C  
ATOM    984  HA  ASP A  63      -8.261  12.628   8.964  1.00 44.14           H  
ATOM    985  C   ASP A  63     -10.019  11.839   8.071  1.00 44.14           C  
ATOM    986  CB  ASP A  63      -8.439  13.463   6.996  1.00 44.14           C  
ATOM    987  HB2 ASP A  63      -8.497  13.096   5.971  1.00 44.14           H  
ATOM    988  HB3 ASP A  63      -9.308  14.104   7.143  1.00 44.14           H  
ATOM    989  O   ASP A  63     -10.823  12.535   8.695  1.00 44.14           O  
ATOM    990  CG  ASP A  63      -7.209  14.370   7.156  1.00 44.14           C  
ATOM    991  OD1 ASP A  63      -6.485  14.289   8.169  1.00 44.14           O  
ATOM    992  OD2 ASP A  63      -7.010  15.222   6.253  1.00 44.14           O  
ATOM    993  N   GLN A  64     -10.413  10.739   7.418  1.00 38.83           N  
ATOM    994  H   GLN A  64      -9.717  10.204   6.918  1.00 38.83           H  
ATOM    995  CA  GLN A  64     -11.824  10.328   7.327  1.00 38.83           C  
ATOM    996  HA  GLN A  64     -12.408  10.934   8.020  1.00 38.83           H  
ATOM    997  C   GLN A  64     -12.088   8.891   7.786  1.00 38.83           C  
ATOM    998  CB  GLN A  64     -12.386  10.603   5.918  1.00 38.83           C  
ATOM    999  HB2 GLN A  64     -13.440  10.326   5.902  1.00 38.83           H  
ATOM   1000  HB3 GLN A  64     -11.859   9.996   5.182  1.00 38.83           H  
ATOM   1001  O   GLN A  64     -13.245   8.475   7.762  1.00 38.83           O  
ATOM   1002  CG  GLN A  64     -12.267  12.082   5.523  1.00 38.83           C  
ATOM   1003  HG2 GLN A  64     -12.708  12.699   6.306  1.00 38.83           H  
ATOM   1004  HG3 GLN A  64     -11.211  12.340   5.446  1.00 38.83           H  
ATOM   1005  CD  GLN A  64     -12.936  12.434   4.199  1.00 38.83           C  
ATOM   1006  NE2 GLN A  64     -12.570  13.552   3.616  1.00 38.83           N  
ATOM   1007 HE21 GLN A  64     -12.959  13.737   2.703  1.00 38.83           H  
ATOM   1008 HE22 GLN A  64     -11.822  14.091   4.028  1.00 38.83           H  
ATOM   1009  OE1 GLN A  64     -13.819  11.774   3.668  1.00 38.83           O  
ATOM   1010  N   GLY A  65     -11.058   8.152   8.221  1.00 37.57           N  
ATOM   1011  H   GLY A  65     -10.125   8.537   8.206  1.00 37.57           H  
ATOM   1012  CA  GLY A  65     -11.195   6.768   8.682  1.00 37.57           C  
ATOM   1013  HA2 GLY A  65     -11.886   6.729   9.524  1.00 37.57           H  
ATOM   1014  HA3 GLY A  65     -10.220   6.406   9.007  1.00 37.57           H  
ATOM   1015  C   GLY A  65     -11.707   5.817   7.600  1.00 37.57           C  
ATOM   1016  O   GLY A  65     -12.273   4.781   7.928  1.00 37.57           O  
ATOM   1017  N   LEU A  66     -11.561   6.194   6.327  1.00 37.66           N  
ATOM   1018  H   LEU A  66     -11.022   7.027   6.137  1.00 37.66           H  
ATOM   1019  CA  LEU A  66     -12.052   5.412   5.202  1.00 37.66           C  
ATOM   1020  HA  LEU A  66     -13.013   4.969   5.463  1.00 37.66           H  
ATOM   1021  C   LEU A  66     -11.077   4.272   4.927  1.00 37.66           C  
ATOM   1022  CB  LEU A  66     -12.231   6.311   3.965  1.00 37.66           C  
ATOM   1023  HB2 LEU A  66     -11.265   6.757   3.729  1.00 37.66           H  
ATOM   1024  HB3 LEU A  66     -12.529   5.682   3.126  1.00 37.66           H  
ATOM   1025  O   LEU A  66      -9.881   4.494   4.761  1.00 37.66           O  
ATOM   1026  CG  LEU A  66     -13.273   7.430   4.129  1.00 37.66           C  
ATOM   1027  HG  LEU A  66     -13.059   7.997   5.035  1.00 37.66           H  
ATOM   1028  CD1 LEU A  66     -13.193   8.390   2.938  1.00 37.66           C  
ATOM   1029 HD11 LEU A  66     -13.417   7.850   2.018  1.00 37.66           H  
ATOM   1030 HD12 LEU A  66     -12.186   8.803   2.882  1.00 37.66           H  
ATOM   1031 HD13 LEU A  66     -13.903   9.203   3.084  1.00 37.66           H  
ATOM   1032  CD2 LEU A  66     -14.706   6.905   4.212  1.00 37.66           C  
ATOM   1033 HD21 LEU A  66     -15.404   7.732   4.345  1.00 37.66           H  
ATOM   1034 HD22 LEU A  66     -14.804   6.236   5.067  1.00 37.66           H  
ATOM   1035 HD23 LEU A  66     -14.959   6.349   3.309  1.00 37.66           H  
ATOM   1036  N   SER A  67     -11.586   3.056   4.832  1.00 39.53           N  
ATOM   1037  H   SER A  67     -12.571   2.945   5.029  1.00 39.53           H  
ATOM   1038  CA  SER A  67     -10.873   1.930   4.245  1.00 39.53           C  
ATOM   1039  HA  SER A  67      -9.938   1.796   4.789  1.00 39.53           H  
ATOM   1040  C   SER A  67     -10.548   2.219   2.778  1.00 39.53           C  
ATOM   1041  CB  SER A  67     -11.693   0.646   4.385  1.00 39.53           C  
ATOM   1042  HB2 SER A  67     -11.122  -0.197   3.996  1.00 39.53           H  
ATOM   1043  HB3 SER A  67     -11.921   0.465   5.435  1.00 39.53           H  
ATOM   1044  O   SER A  67     -11.204   3.015   2.100  1.00 39.53           O  
ATOM   1045  OG  SER A  67     -12.888   0.768   3.656  1.00 39.53           O  
ATOM   1046  HG  SER A  67     -13.455   1.351   4.166  1.00 39.53           H  
ATOM   1047  N   LEU A  68      -9.511   1.566   2.256  1.00 40.16           N  
ATOM   1048  H   LEU A  68      -8.994   0.916   2.831  1.00 40.16           H  
ATOM   1049  CA  LEU A  68      -9.124   1.739   0.856  1.00 40.16           C  
ATOM   1050  HA  LEU A  68      -8.959   2.805   0.701  1.00 40.16           H  
ATOM   1051  C   LEU A  68     -10.261   1.307  -0.086  1.00 40.16           C  
ATOM   1052  CB  LEU A  68      -7.813   0.974   0.618  1.00 40.16           C  
ATOM   1053  HB2 LEU A  68      -7.305   0.846   1.573  1.00 40.16           H  
ATOM   1054  HB3 LEU A  68      -8.037  -0.029   0.252  1.00 40.16           H  
ATOM   1055  O   LEU A  68     -10.497   1.941  -1.109  1.00 40.16           O  
ATOM   1056  CG  LEU A  68      -6.869   1.721  -0.349  1.00 40.16           C  
ATOM   1057  HG  LEU A  68      -7.289   2.696  -0.594  1.00 40.16           H  
ATOM   1058  CD1 LEU A  68      -5.520   2.024   0.318  1.00 40.16           C  
ATOM   1059 HD11 LEU A  68      -5.211   1.231   1.000  1.00 40.16           H  
ATOM   1060 HD12 LEU A  68      -4.751   2.227  -0.427  1.00 40.16           H  
ATOM   1061 HD13 LEU A  68      -5.632   2.931   0.911  1.00 40.16           H  
ATOM   1062  CD2 LEU A  68      -6.727   0.995  -1.688  1.00 40.16           C  
ATOM   1063 HD21 LEU A  68      -7.578   1.276  -2.308  1.00 40.16           H  
ATOM   1064 HD22 LEU A  68      -5.820   1.304  -2.207  1.00 40.16           H  
ATOM   1065 HD23 LEU A  68      -6.740  -0.088  -1.567  1.00 40.16           H  
ATOM   1066  N   GLU A  69     -11.033   0.308   0.339  1.00 40.43           N  
ATOM   1067  H   GLU A  69     -10.796  -0.127   1.219  1.00 40.43           H  
ATOM   1068  CA  GLU A  69     -12.283  -0.126  -0.275  1.00 40.43           C  
ATOM   1069  HA  GLU A  69     -12.084  -0.416  -1.307  1.00 40.43           H  
ATOM   1070  C   GLU A  69     -13.337   0.998  -0.317  1.00 40.43           C  
ATOM   1071  CB  GLU A  69     -12.742  -1.379   0.487  1.00 40.43           C  
ATOM   1072  HB2 GLU A  69     -11.950  -2.125   0.411  1.00 40.43           H  
ATOM   1073  HB3 GLU A  69     -12.889  -1.134   1.539  1.00 40.43           H  
ATOM   1074  O   GLU A  69     -13.867   1.280  -1.389  1.00 40.43           O  
ATOM   1075  CG  GLU A  69     -14.032  -1.974  -0.079  1.00 40.43           C  
ATOM   1076  HG2 GLU A  69     -14.844  -1.302   0.198  1.00 40.43           H  
ATOM   1077  HG3 GLU A  69     -13.946  -2.009  -1.165  1.00 40.43           H  
ATOM   1078  CD  GLU A  69     -14.359  -3.377   0.452  1.00 40.43           C  
ATOM   1079  OE1 GLU A  69     -15.173  -4.055  -0.219  1.00 40.43           O  
ATOM   1080  OE2 GLU A  69     -13.792  -3.766   1.496  1.00 40.43           O  
ATOM   1081  N   GLU A  70     -13.564   1.741   0.770  1.00 42.64           N  
ATOM   1082  H   GLU A  70     -13.127   1.466   1.638  1.00 42.64           H  
ATOM   1083  CA  GLU A  70     -14.466   2.911   0.801  1.00 42.64           C  
ATOM   1084  HA  GLU A  70     -15.434   2.624   0.389  1.00 42.64           H  
ATOM   1085  C   GLU A  70     -13.945   4.098  -0.032  1.00 42.64           C  
ATOM   1086  CB  GLU A  70     -14.679   3.362   2.252  1.00 42.64           C  
ATOM   1087  HB2 GLU A  70     -13.703   3.475   2.725  1.00 42.64           H  
ATOM   1088  HB3 GLU A  70     -15.163   4.338   2.249  1.00 42.64           H  
ATOM   1089  O   GLU A  70     -14.725   4.847  -0.631  1.00 42.64           O  
ATOM   1090  CG  GLU A  70     -15.574   2.399   3.053  1.00 42.64           C  
ATOM   1091  HG2 GLU A  70     -16.608   2.558   2.747  1.00 42.64           H  
ATOM   1092  HG3 GLU A  70     -15.319   1.367   2.811  1.00 42.64           H  
ATOM   1093  CD  GLU A  70     -15.427   2.603   4.567  1.00 42.64           C  
ATOM   1094  OE1 GLU A  70     -16.449   2.671   5.278  1.00 42.64           O  
ATOM   1095  OE2 GLU A  70     -14.260   2.668   5.012  1.00 42.64           O  
ATOM   1096  N   ILE A  71     -12.624   4.262  -0.142  1.00 42.87           N  
ATOM   1097  H   ILE A  71     -12.040   3.648   0.408  1.00 42.87           H  
ATOM   1098  CA  ILE A  71     -11.991   5.261  -1.021  1.00 42.87           C  
ATOM   1099  HA  ILE A  71     -12.467   6.225  -0.842  1.00 42.87           H  
ATOM   1100  C   ILE A  71     -12.232   4.920  -2.496  1.00 42.87           C  
ATOM   1101  CB  ILE A  71     -10.490   5.392  -0.678  1.00 42.87           C  
ATOM   1102  HB  ILE A  71     -10.046   4.397  -0.639  1.00 42.87           H  
ATOM   1103  O   ILE A  71     -12.451   5.824  -3.310  1.00 42.87           O  
ATOM   1104  CG1 ILE A  71     -10.376   6.044   0.713  1.00 42.87           C  
ATOM   1105 HG12 ILE A  71     -10.731   7.073   0.666  1.00 42.87           H  
ATOM   1106 HG13 ILE A  71     -11.006   5.507   1.422  1.00 42.87           H  
ATOM   1107  CG2 ILE A  71      -9.712   6.218  -1.722  1.00 42.87           C  
ATOM   1108 HG21 ILE A  71      -8.662   6.291  -1.439  1.00 42.87           H  
ATOM   1109 HG22 ILE A  71     -10.140   7.217  -1.806  1.00 42.87           H  
ATOM   1110 HG23 ILE A  71      -9.746   5.724  -2.692  1.00 42.87           H  
ATOM   1111  CD1 ILE A  71      -8.967   6.030   1.287  1.00 42.87           C  
ATOM   1112 HD11 ILE A  71      -8.294   6.655   0.700  1.00 42.87           H  
ATOM   1113 HD12 ILE A  71      -9.019   6.433   2.299  1.00 42.87           H  
ATOM   1114 HD13 ILE A  71      -8.590   5.008   1.316  1.00 42.87           H  
ATOM   1115  N   CYS A  72     -12.248   3.631  -2.828  1.00 42.26           N  
ATOM   1116  H   CYS A  72     -12.014   2.959  -2.111  1.00 42.26           H  
ATOM   1117  CA  CYS A  72     -12.511   3.123  -4.171  1.00 42.26           C  
ATOM   1118  HA  CYS A  72     -12.081   3.808  -4.900  1.00 42.26           H  
ATOM   1119  C   CYS A  72     -14.005   2.978  -4.501  1.00 42.26           C  
ATOM   1120  CB  CYS A  72     -11.807   1.776  -4.306  1.00 42.26           C  
ATOM   1121  HB2 CYS A  72     -12.042   1.340  -5.277  1.00 42.26           H  
ATOM   1122  HB3 CYS A  72     -12.203   1.113  -3.536  1.00 42.26           H  
ATOM   1123  O   CYS A  72     -14.359   3.034  -5.680  1.00 42.26           O  
ATOM   1124  SG  CYS A  72     -10.012   1.850  -4.120  1.00 42.26           S  
ATOM   1125  N   LEU A  73     -14.874   2.792  -3.500  1.00 36.31           N  
ATOM   1126  H   LEU A  73     -14.491   2.627  -2.580  1.00 36.31           H  
ATOM   1127  CA  LEU A  73     -16.302   2.511  -3.686  1.00 36.31           C  
ATOM   1128  HA  LEU A  73     -16.475   2.254  -4.731  1.00 36.31           H  
ATOM   1129  C   LEU A  73     -17.223   3.712  -3.422  1.00 36.31           C  
ATOM   1130  CB  LEU A  73     -16.714   1.295  -2.830  1.00 36.31           C  
ATOM   1131  HB2 LEU A  73     -16.403   1.471  -1.800  1.00 36.31           H  
ATOM   1132  HB3 LEU A  73     -17.802   1.229  -2.822  1.00 36.31           H  
ATOM   1133  O   LEU A  73     -18.231   3.831  -4.117  1.00 36.31           O  
ATOM   1134  CG  LEU A  73     -16.160  -0.064  -3.311  1.00 36.31           C  
ATOM   1135  HG  LEU A  73     -15.076  -0.011  -3.414  1.00 36.31           H  
ATOM   1136  CD1 LEU A  73     -16.514  -1.155  -2.310  1.00 36.31           C  
ATOM   1137 HD11 LEU A  73     -15.966  -2.071  -2.530  1.00 36.31           H  
ATOM   1138 HD12 LEU A  73     -16.255  -0.821  -1.305  1.00 36.31           H  
ATOM   1139 HD13 LEU A  73     -17.584  -1.362  -2.322  1.00 36.31           H  
ATOM   1140  CD2 LEU A  73     -16.772  -0.492  -4.649  1.00 36.31           C  
ATOM   1141 HD21 LEU A  73     -16.411  -1.490  -4.899  1.00 36.31           H  
ATOM   1142 HD22 LEU A  73     -17.859  -0.511  -4.571  1.00 36.31           H  
ATOM   1143 HD23 LEU A  73     -16.471   0.206  -5.431  1.00 36.31           H  
ATOM   1144  N   GLU A  74     -16.915   4.625  -2.491  1.00 37.08           N  
ATOM   1145  H   GLU A  74     -16.094   4.471  -1.922  1.00 37.08           H  
ATOM   1146  CA  GLU A  74     -17.949   5.541  -1.970  1.00 37.08           C  
ATOM   1147  HA  GLU A  74     -18.890   5.342  -2.484  1.00 37.08           H  
ATOM   1148  C   GLU A  74     -17.744   7.050  -2.186  1.00 37.08           C  
ATOM   1149  CB  GLU A  74     -18.237   5.244  -0.493  1.00 37.08           C  
ATOM   1150  HB2 GLU A  74     -17.312   5.239   0.085  1.00 37.08           H  
ATOM   1151  HB3 GLU A  74     -18.850   6.069  -0.130  1.00 37.08           H  
ATOM   1152  O   GLU A  74     -18.735   7.786  -2.178  1.00 37.08           O  
ATOM   1153  CG  GLU A  74     -19.005   3.923  -0.281  1.00 37.08           C  
ATOM   1154  HG2 GLU A  74     -18.290   3.127  -0.073  1.00 37.08           H  
ATOM   1155  HG3 GLU A  74     -19.530   3.663  -1.200  1.00 37.08           H  
ATOM   1156  CD  GLU A  74     -20.038   4.025   0.857  1.00 37.08           C  
ATOM   1157  OE1 GLU A  74     -21.081   3.340   0.747  1.00 37.08           O  
ATOM   1158  OE2 GLU A  74     -19.843   4.868   1.764  1.00 37.08           O  
ATOM   1159  N   ARG A  75     -16.531   7.581  -2.415  1.00 32.67           N  
ATOM   1160  H   ARG A  75     -15.739   6.957  -2.352  1.00 32.67           H  
ATOM   1161  CA  ARG A  75     -16.353   9.062  -2.453  1.00 32.67           C  
ATOM   1162  HA  ARG A  75     -17.331   9.527  -2.568  1.00 32.67           H  
ATOM   1163  C   ARG A  75     -15.608   9.653  -3.631  1.00 32.67           C  
ATOM   1164  CB  ARG A  75     -15.788   9.556  -1.117  1.00 32.67           C  
ATOM   1165  HB2 ARG A  75     -15.385  10.562  -1.242  1.00 32.67           H  
ATOM   1166  HB3 ARG A  75     -14.988   8.899  -0.774  1.00 32.67           H  
ATOM   1167  O   ARG A  75     -15.853  10.813  -3.976  1.00 32.67           O  
ATOM   1168  CG  ARG A  75     -16.919   9.611  -0.084  1.00 32.67           C  
ATOM   1169  HG2 ARG A  75     -17.274   8.601   0.124  1.00 32.67           H  
ATOM   1170  HG3 ARG A  75     -17.745  10.200  -0.482  1.00 32.67           H  
ATOM   1171  CD  ARG A  75     -16.454  10.245   1.223  1.00 32.67           C  
ATOM   1172  HD2 ARG A  75     -16.028  11.228   1.023  1.00 32.67           H  
ATOM   1173  HD3 ARG A  75     -15.689   9.608   1.669  1.00 32.67           H  
ATOM   1174  NE  ARG A  75     -17.593  10.371   2.144  1.00 32.67           N  
ATOM   1175  HE  ARG A  75     -18.429   9.870   1.878  1.00 32.67           H  
ATOM   1176  NH1 ARG A  75     -16.501  11.392   3.901  1.00 32.67           N  
ATOM   1177 HH11 ARG A  75     -16.478  11.619   4.885  1.00 32.67           H  
ATOM   1178 HH12 ARG A  75     -15.603  11.325   3.443  1.00 32.67           H  
ATOM   1179  NH2 ARG A  75     -18.640  10.851   4.093  1.00 32.67           N  
ATOM   1180 HH21 ARG A  75     -18.568  11.093   5.070  1.00 32.67           H  
ATOM   1181 HH22 ARG A  75     -19.422  10.290   3.785  1.00 32.67           H  
ATOM   1182  CZ  ARG A  75     -17.565  10.874   3.361  1.00 32.67           C  
ATOM   1183  N   TYR A  76     -14.786   8.872  -4.311  1.00 33.45           N  
ATOM   1184  H   TYR A  76     -14.625   7.926  -3.997  1.00 33.45           H  
ATOM   1185  CA  TYR A  76     -14.158   9.313  -5.540  1.00 33.45           C  
ATOM   1186  HA  TYR A  76     -14.467  10.328  -5.790  1.00 33.45           H  
ATOM   1187  C   TYR A  76     -14.655   8.408  -6.648  1.00 33.45           C  
ATOM   1188  CB  TYR A  76     -12.637   9.363  -5.388  1.00 33.45           C  
ATOM   1189  HB2 TYR A  76     -12.227   9.599  -6.370  1.00 33.45           H  
ATOM   1190  HB3 TYR A  76     -12.260   8.393  -5.065  1.00 33.45           H  
ATOM   1191  O   TYR A  76     -14.152   7.310  -6.850  1.00 33.45           O  
ATOM   1192  CG  TYR A  76     -12.166  10.437  -4.432  1.00 33.45           C  
ATOM   1193  CD1 TYR A  76     -11.639  11.643  -4.932  1.00 33.45           C  
ATOM   1194  HD1 TYR A  76     -11.512  11.780  -5.996  1.00 33.45           H  
ATOM   1195  CD2 TYR A  76     -12.284  10.239  -3.043  1.00 33.45           C  
ATOM   1196  HD2 TYR A  76     -12.642   9.296  -2.658  1.00 33.45           H  
ATOM   1197  CE1 TYR A  76     -11.238  12.650  -4.040  1.00 33.45           C  
ATOM   1198  HE1 TYR A  76     -10.747  13.538  -4.409  1.00 33.45           H  
ATOM   1199  CE2 TYR A  76     -11.970  11.283  -2.158  1.00 33.45           C  
ATOM   1200  HE2 TYR A  76     -12.103  11.154  -1.094  1.00 33.45           H  
ATOM   1201  OH  TYR A  76     -11.138  13.501  -1.815  1.00 33.45           O  
ATOM   1202  HH  TYR A  76     -10.716  14.234  -2.269  1.00 33.45           H  
ATOM   1203  CZ  TYR A  76     -11.445  12.488  -2.658  1.00 33.45           C  
ATOM   1204  N   LYS A  77     -15.621   8.907  -7.427  1.00 33.41           N  
ATOM   1205  H   LYS A  77     -16.043   9.777  -7.137  1.00 33.41           H  
ATOM   1206  CA  LYS A  77     -15.732   8.512  -8.833  1.00 33.41           C  
ATOM   1207  HA  LYS A  77     -15.802   7.427  -8.909  1.00 33.41           H  
ATOM   1208  C   LYS A  77     -14.426   8.944  -9.506  1.00 33.41           C  
ATOM   1209  CB  LYS A  77     -16.957   9.166  -9.502  1.00 33.41           C  
ATOM   1210  HB2 LYS A  77     -16.905  10.247  -9.371  1.00 33.41           H  
ATOM   1211  HB3 LYS A  77     -16.912   8.951 -10.570  1.00 33.41           H  
ATOM   1212  O   LYS A  77     -14.414   9.965 -10.190  1.00 33.41           O  
ATOM   1213  CG  LYS A  77     -18.303   8.662  -8.967  1.00 33.41           C  
ATOM   1214  HG2 LYS A  77     -18.396   8.922  -7.913  1.00 33.41           H  
ATOM   1215  HG3 LYS A  77     -18.344   7.578  -9.069  1.00 33.41           H  
ATOM   1216  CD  LYS A  77     -19.461   9.293  -9.754  1.00 33.41           C  
ATOM   1217  HD2 LYS A  77     -19.422  10.378  -9.650  1.00 33.41           H  
ATOM   1218  HD3 LYS A  77     -19.363   9.025 -10.806  1.00 33.41           H  
ATOM   1219  CE  LYS A  77     -20.790   8.763  -9.207  1.00 33.41           C  
ATOM   1220  HE2 LYS A  77     -20.758   7.673  -9.228  1.00 33.41           H  
ATOM   1221  HE3 LYS A  77     -20.882   9.059  -8.162  1.00 33.41           H  
ATOM   1222  NZ  LYS A  77     -21.954   9.248  -9.990  1.00 33.41           N  
ATOM   1223  HZ1 LYS A  77     -22.803   8.867  -9.598  1.00 33.41           H  
ATOM   1224  HZ2 LYS A  77     -22.006  10.257  -9.971  1.00 33.41           H  
ATOM   1225  HZ3 LYS A  77     -21.885   8.927 -10.945  1.00 33.41           H  
ATOM   1226  N   LEU A  78     -13.314   8.265  -9.206  1.00 32.50           N  
ATOM   1227  H   LEU A  78     -13.397   7.488  -8.565  1.00 32.50           H  
ATOM   1228  CA  LEU A  78     -12.029   8.490  -9.844  1.00 32.50           C  
ATOM   1229  HA  LEU A  78     -11.733   9.529  -9.698  1.00 32.50           H  
ATOM   1230  C   LEU A  78     -12.310   8.219 -11.316  1.00 32.50           C  
ATOM   1231  CB  LEU A  78     -10.936   7.554  -9.282  1.00 32.50           C  
ATOM   1232  HB2 LEU A  78     -10.078   7.583  -9.954  1.00 32.50           H  
ATOM   1233  HB3 LEU A  78     -11.316   6.533  -9.282  1.00 32.50           H  
ATOM   1234  O   LEU A  78     -12.655   7.085 -11.661  1.00 32.50           O  
ATOM   1235  CG  LEU A  78     -10.449   7.899  -7.865  1.00 32.50           C  
ATOM   1236  HG  LEU A  78     -11.311   7.883  -7.197  1.00 32.50           H  
ATOM   1237  CD1 LEU A  78      -9.463   6.860  -7.344  1.00 32.50           C  
ATOM   1238 HD11 LEU A  78      -8.577   6.813  -7.978  1.00 32.50           H  
ATOM   1239 HD12 LEU A  78      -9.940   5.880  -7.328  1.00 32.50           H  
ATOM   1240 HD13 LEU A  78      -9.164   7.103  -6.325  1.00 32.50           H  
ATOM   1241  CD2 LEU A  78      -9.757   9.264  -7.811  1.00 32.50           C  
ATOM   1242 HD21 LEU A  78     -10.465  10.062  -8.035  1.00 32.50           H  
ATOM   1243 HD22 LEU A  78      -9.372   9.421  -6.804  1.00 32.50           H  
ATOM   1244 HD23 LEU A  78      -8.931   9.287  -8.522  1.00 32.50           H  
ATOM   1245  N   PRO A  79     -12.308   9.254 -12.173  1.00 32.01           N  
ATOM   1246  CA  PRO A  79     -12.576   9.028 -13.577  1.00 32.01           C  
ATOM   1247  HA  PRO A  79     -13.569   8.599 -13.706  1.00 32.01           H  
ATOM   1248  C   PRO A  79     -11.523   8.053 -14.070  1.00 32.01           C  
ATOM   1249  CB  PRO A  79     -12.502  10.387 -14.263  1.00 32.01           C  
ATOM   1250  HB2 PRO A  79     -13.495  10.836 -14.282  1.00 32.01           H  
ATOM   1251  HB3 PRO A  79     -12.089  10.322 -15.270  1.00 32.01           H  
ATOM   1252  O   PRO A  79     -10.366   8.163 -13.664  1.00 32.01           O  
ATOM   1253  CG  PRO A  79     -11.607  11.186 -13.334  1.00 32.01           C  
ATOM   1254  HG2 PRO A  79     -11.868  12.243 -13.380  1.00 32.01           H  
ATOM   1255  HG3 PRO A  79     -10.569  11.017 -13.621  1.00 32.01           H  
ATOM   1256  CD  PRO A  79     -11.847  10.611 -11.942  1.00 32.01           C  
ATOM   1257  HD2 PRO A  79     -12.617  11.189 -11.432  1.00 32.01           H  
ATOM   1258  HD3 PRO A  79     -10.916  10.628 -11.375  1.00 32.01           H  
ATOM   1259  N   ALA A  80     -11.969   7.096 -14.888  1.00 32.59           N  
ATOM   1260  H   ALA A  80     -12.958   7.079 -15.094  1.00 32.59           H  
ATOM   1261  CA  ALA A  80     -11.160   6.040 -15.476  1.00 32.59           C  
ATOM   1262  HA  ALA A  80     -11.067   5.222 -14.762  1.00 32.59           H  
ATOM   1263  C   ALA A  80      -9.757   6.564 -15.807  1.00 32.59           C  
ATOM   1264  CB  ALA A  80     -11.890   5.521 -16.718  1.00 32.59           C  
ATOM   1265  HB1 ALA A  80     -12.085   6.341 -17.408  1.00 32.59           H  
ATOM   1266  HB2 ALA A  80     -12.830   5.050 -16.430  1.00 32.59           H  
ATOM   1267  HB3 ALA A  80     -11.260   4.788 -17.223  1.00 32.59           H  
ATOM   1268  O   ALA A  80      -9.537   7.279 -16.783  1.00 32.59           O  
ATOM   1269  N   SER A  81      -8.839   6.264 -14.904  1.00 32.51           N  
ATOM   1270  H   SER A  81      -9.128   5.687 -14.126  1.00 32.51           H  
ATOM   1271  CA  SER A  81      -7.435   6.597 -14.990  1.00 32.51           C  
ATOM   1272  HA  SER A  81      -7.288   7.461 -15.638  1.00 32.51           H  
ATOM   1273  C   SER A  81      -6.754   5.369 -15.581  1.00 32.51           C  
ATOM   1274  CB  SER A  81      -6.960   6.931 -13.574  1.00 32.51           C  
ATOM   1275  HB2 SER A  81      -7.351   6.184 -12.884  1.00 32.51           H  
ATOM   1276  HB3 SER A  81      -7.345   7.908 -13.285  1.00 32.51           H  
ATOM   1277  O   SER A  81      -7.223   4.260 -15.331  1.00 32.51           O  
ATOM   1278  OG  SER A  81      -5.560   6.920 -13.479  1.00 32.51           O  
ATOM   1279  HG  SER A  81      -5.336   7.004 -12.550  1.00 32.51           H  
ATOM   1280  N   PRO A  82      -5.638   5.484 -16.313  1.00 35.10           N  
ATOM   1281  CA  PRO A  82      -4.833   4.306 -16.645  1.00 35.10           C  
ATOM   1282  HA  PRO A  82      -5.408   3.651 -17.300  1.00 35.10           H  
ATOM   1283  C   PRO A  82      -4.432   3.474 -15.400  1.00 35.10           C  
ATOM   1284  CB  PRO A  82      -3.633   4.856 -17.425  1.00 35.10           C  
ATOM   1285  HB2 PRO A  82      -3.835   4.777 -18.493  1.00 35.10           H  
ATOM   1286  HB3 PRO A  82      -2.709   4.331 -17.181  1.00 35.10           H  
ATOM   1287  O   PRO A  82      -4.064   2.314 -15.544  1.00 35.10           O  
ATOM   1288  CG  PRO A  82      -3.558   6.335 -17.036  1.00 35.10           C  
ATOM   1289  HG2 PRO A  82      -3.126   6.944 -17.830  1.00 35.10           H  
ATOM   1290  HG3 PRO A  82      -2.975   6.438 -16.121  1.00 35.10           H  
ATOM   1291  CD  PRO A  82      -5.007   6.714 -16.756  1.00 35.10           C  
ATOM   1292  HD2 PRO A  82      -5.044   7.498 -15.999  1.00 35.10           H  
ATOM   1293  HD3 PRO A  82      -5.484   7.057 -17.674  1.00 35.10           H  
ATOM   1294  N   TRP A  83      -4.569   4.039 -14.190  1.00 34.60           N  
ATOM   1295  H   TRP A  83      -4.816   5.018 -14.173  1.00 34.60           H  
ATOM   1296  CA  TRP A  83      -4.379   3.405 -12.877  1.00 34.60           C  
ATOM   1297  HA  TRP A  83      -3.624   2.624 -12.966  1.00 34.60           H  
ATOM   1298  C   TRP A  83      -5.631   2.756 -12.259  1.00 34.60           C  
ATOM   1299  CB  TRP A  83      -3.859   4.483 -11.926  1.00 34.60           C  
ATOM   1300  HB2 TRP A  83      -3.627   4.013 -10.970  1.00 34.60           H  
ATOM   1301  HB3 TRP A  83      -4.647   5.212 -11.734  1.00 34.60           H  
ATOM   1302  O   TRP A  83      -5.548   2.124 -11.209  1.00 34.60           O  
ATOM   1303  CG  TRP A  83      -2.627   5.188 -12.388  1.00 34.60           C  
ATOM   1304  CD1 TRP A  83      -2.517   6.476 -12.784  1.00 34.60           C  
ATOM   1305  HD1 TRP A  83      -3.315   7.203 -12.836  1.00 34.60           H  
ATOM   1306  CD2 TRP A  83      -1.276   4.649 -12.403  1.00 34.60           C  
ATOM   1307  CE2 TRP A  83      -0.375   5.713 -12.669  1.00 34.60           C  
ATOM   1308  CE3 TRP A  83      -0.717   3.386 -12.127  1.00 34.60           C  
ATOM   1309  HE3 TRP A  83      -1.372   2.560 -11.892  1.00 34.60           H  
ATOM   1310  NE1 TRP A  83      -1.190   6.786 -12.958  1.00 34.60           N  
ATOM   1311  HE1 TRP A  83      -0.854   7.722 -13.136  1.00 34.60           H  
ATOM   1312  CH2 TRP A  83       1.544   4.273 -12.349  1.00 34.60           C  
ATOM   1313  HH2 TRP A  83       2.614   4.134 -12.288  1.00 34.60           H  
ATOM   1314  CZ2 TRP A  83       1.015   5.547 -12.580  1.00 34.60           C  
ATOM   1315  HZ2 TRP A  83       1.691   6.385 -12.670  1.00 34.60           H  
ATOM   1316  CZ3 TRP A  83       0.677   3.193 -12.123  1.00 34.60           C  
ATOM   1317  HZ3 TRP A  83       1.080   2.218 -11.893  1.00 34.60           H  
ATOM   1318  N   VAL A  84      -6.797   2.923 -12.885  1.00 32.80           N  
ATOM   1319  H   VAL A  84      -6.782   3.401 -13.774  1.00 32.80           H  
ATOM   1320  CA  VAL A  84      -8.078   2.333 -12.483  1.00 32.80           C  
ATOM   1321  HA  VAL A  84      -7.923   1.640 -11.656  1.00 32.80           H  
ATOM   1322  C   VAL A  84      -8.591   1.555 -13.685  1.00 32.80           C  
ATOM   1323  CB  VAL A  84      -9.086   3.405 -12.018  1.00 32.80           C  
ATOM   1324  HB  VAL A  84      -9.275   4.105 -12.832  1.00 32.80           H  
ATOM   1325  O   VAL A  84      -9.070   2.134 -14.659  1.00 32.80           O  
ATOM   1326  CG1 VAL A  84     -10.419   2.774 -11.592  1.00 32.80           C  
ATOM   1327 HG11 VAL A  84     -10.885   2.262 -12.435  1.00 32.80           H  
ATOM   1328 HG12 VAL A  84     -10.256   2.058 -10.787  1.00 32.80           H  
ATOM   1329 HG13 VAL A  84     -11.102   3.549 -11.244  1.00 32.80           H  
ATOM   1330  CG2 VAL A  84      -8.547   4.202 -10.822  1.00 32.80           C  
ATOM   1331 HG21 VAL A  84      -8.340   3.528  -9.991  1.00 32.80           H  
ATOM   1332 HG22 VAL A  84      -7.624   4.718 -11.088  1.00 32.80           H  
ATOM   1333 HG23 VAL A  84      -9.282   4.942 -10.505  1.00 32.80           H  
ATOM   1334  N   SER A  85      -8.459   0.229 -13.635  1.00 31.12           N  
ATOM   1335  H   SER A  85      -8.042  -0.176 -12.809  1.00 31.12           H  
ATOM   1336  CA  SER A  85      -8.962  -0.662 -14.681  1.00 31.12           C  
ATOM   1337  HA  SER A  85      -8.413  -0.472 -15.603  1.00 31.12           H  
ATOM   1338  C   SER A  85     -10.448  -0.384 -14.923  1.00 31.12           C  
ATOM   1339  CB  SER A  85      -8.724  -2.124 -14.274  1.00 31.12           C  
ATOM   1340  HB2 SER A  85      -8.930  -2.240 -13.210  1.00 31.12           H  
ATOM   1341  HB3 SER A  85      -7.680  -2.382 -14.454  1.00 31.12           H  
ATOM   1342  O   SER A  85     -11.310  -0.825 -14.170  1.00 31.12           O  
ATOM   1343  OG  SER A  85      -9.567  -3.014 -14.987  1.00 31.12           O  
ATOM   1344  HG  SER A  85     -10.278  -3.263 -14.391  1.00 31.12           H  
ATOM   1345  N   ALA A  86     -10.764   0.293 -16.029  1.00 26.49           N  
ATOM   1346  H   ALA A  86     -10.008   0.773 -16.498  1.00 26.49           H  
ATOM   1347  CA  ALA A  86     -12.126   0.520 -16.517  1.00 26.49           C  
ATOM   1348  HA  ALA A  86     -12.725   0.861 -15.672  1.00 26.49           H  
ATOM   1349  C   ALA A  86     -12.798  -0.768 -17.045  1.00 26.49           C  
ATOM   1350  CB  ALA A  86     -12.085   1.650 -17.551  1.00 26.49           C  
ATOM   1351  HB1 ALA A  86     -11.531   1.331 -18.434  1.00 26.49           H  
ATOM   1352  HB2 ALA A  86     -13.100   1.920 -17.843  1.00 26.49           H  
ATOM   1353  HB3 ALA A  86     -11.599   2.523 -17.115  1.00 26.49           H  
ATOM   1354  O   ALA A  86     -13.656  -0.733 -17.926  1.00 26.49           O  
ATOM   1355  N   LYS A  87     -12.400  -1.932 -16.524  1.00 30.44           N  
ATOM   1356  H   LYS A  87     -11.741  -1.874 -15.760  1.00 30.44           H  
ATOM   1357  CA  LYS A  87     -13.023  -3.227 -16.764  1.00 30.44           C  
ATOM   1358  HA  LYS A  87     -13.912  -3.098 -17.382  1.00 30.44           H  
ATOM   1359  C   LYS A  87     -13.476  -3.783 -15.418  1.00 30.44           C  
ATOM   1360  CB  LYS A  87     -12.058  -4.161 -17.511  1.00 30.44           C  
ATOM   1361  HB2 LYS A  87     -12.463  -5.172 -17.476  1.00 30.44           H  
ATOM   1362  HB3 LYS A  87     -11.087  -4.165 -17.015  1.00 30.44           H  
ATOM   1363  O   LYS A  87     -12.704  -4.446 -14.734  1.00 30.44           O  
ATOM   1364  CG  LYS A  87     -11.891  -3.751 -18.982  1.00 30.44           C  
ATOM   1365  HG2 LYS A  87     -11.421  -2.769 -19.038  1.00 30.44           H  
ATOM   1366  HG3 LYS A  87     -12.873  -3.701 -19.454  1.00 30.44           H  
ATOM   1367  CD  LYS A  87     -11.027  -4.773 -19.731  1.00 30.44           C  
ATOM   1368  HD2 LYS A  87     -10.037  -4.798 -19.274  1.00 30.44           H  
ATOM   1369  HD3 LYS A  87     -11.483  -5.759 -19.647  1.00 30.44           H  
ATOM   1370  CE  LYS A  87     -10.907  -4.384 -21.208  1.00 30.44           C  
ATOM   1371  HE2 LYS A  87     -10.480  -3.383 -21.266  1.00 30.44           H  
ATOM   1372  HE3 LYS A  87     -11.907  -4.343 -21.641  1.00 30.44           H  
ATOM   1373  NZ  LYS A  87     -10.059  -5.347 -21.957  1.00 30.44           N  
ATOM   1374  HZ1 LYS A  87      -9.977  -5.068 -22.924  1.00 30.44           H  
ATOM   1375  HZ2 LYS A  87     -10.452  -6.276 -21.918  1.00 30.44           H  
ATOM   1376  HZ3 LYS A  87      -9.131  -5.375 -21.558  1.00 30.44           H  
ATOM   1377  N   LYS A  88     -14.762  -3.553 -15.138  1.00 27.97           N  
ATOM   1378  H   LYS A  88     -15.221  -2.925 -15.783  1.00 27.97           H  
ATOM   1379  CA  LYS A  88     -15.563  -3.956 -13.970  1.00 27.97           C  
ATOM   1380  HA  LYS A  88     -16.594  -4.008 -14.320  1.00 27.97           H  
ATOM   1381  C   LYS A  88     -15.576  -2.929 -12.840  1.00 27.97           C  
ATOM   1382  CB  LYS A  88     -15.247  -5.376 -13.464  1.00 27.97           C  
ATOM   1383  HB2 LYS A  88     -15.925  -5.597 -12.641  1.00 27.97           H  
ATOM   1384  HB3 LYS A  88     -14.234  -5.422 -13.065  1.00 27.97           H  
ATOM   1385  O   LYS A  88     -14.559  -2.622 -12.234  1.00 27.97           O  
ATOM   1386  CG  LYS A  88     -15.446  -6.435 -14.560  1.00 27.97           C  
ATOM   1387  HG2 LYS A  88     -16.477  -6.390 -14.910  1.00 27.97           H  
ATOM   1388  HG3 LYS A  88     -14.780  -6.241 -15.401  1.00 27.97           H  
ATOM   1389  CD  LYS A  88     -15.156  -7.838 -14.023  1.00 27.97           C  
ATOM   1390  HD2 LYS A  88     -14.111  -7.898 -13.721  1.00 27.97           H  
ATOM   1391  HD3 LYS A  88     -15.793  -8.025 -13.158  1.00 27.97           H  
ATOM   1392  CE  LYS A  88     -15.452  -8.869 -15.117  1.00 27.97           C  
ATOM   1393  HE2 LYS A  88     -14.804  -8.666 -15.970  1.00 27.97           H  
ATOM   1394  HE3 LYS A  88     -16.485  -8.738 -15.442  1.00 27.97           H  
ATOM   1395  NZ  LYS A  88     -15.246 -10.256 -14.631  1.00 27.97           N  
ATOM   1396  HZ1 LYS A  88     -15.859 -10.446 -13.851  1.00 27.97           H  
ATOM   1397  HZ2 LYS A  88     -14.292 -10.389 -14.328  1.00 27.97           H  
ATOM   1398  HZ3 LYS A  88     -15.451 -10.925 -15.358  1.00 27.97           H  
ATOM   1399  N   GLU A  89     -16.780  -2.423 -12.597  1.00 25.59           N  
ATOM   1400  H   GLU A  89     -17.550  -2.749 -13.164  1.00 25.59           H  
ATOM   1401  CA  GLU A  89     -17.184  -1.694 -11.399  1.00 25.59           C  
ATOM   1402  HA  GLU A  89     -16.874  -0.652 -11.475  1.00 25.59           H  
ATOM   1403  C   GLU A  89     -16.560  -2.317 -10.136  1.00 25.59           C  
ATOM   1404  CB  GLU A  89     -18.723  -1.765 -11.309  1.00 25.59           C  
ATOM   1405  HB2 GLU A  89     -19.012  -2.816 -11.305  1.00 25.59           H  
ATOM   1406  HB3 GLU A  89     -19.045  -1.318 -10.369  1.00 25.59           H  
ATOM   1407  O   GLU A  89     -16.540  -3.540  -9.986  1.00 25.59           O  
ATOM   1408  CG  GLU A  89     -19.432  -1.033 -12.467  1.00 25.59           C  
ATOM   1409  HG2 GLU A  89     -18.987  -1.336 -13.414  1.00 25.59           H  
ATOM   1410  HG3 GLU A  89     -19.258   0.037 -12.353  1.00 25.59           H  
ATOM   1411  CD  GLU A  89     -20.941  -1.321 -12.550  1.00 25.59           C  
ATOM   1412  OE1 GLU A  89     -21.676  -0.394 -12.958  1.00 25.59           O  
ATOM   1413  OE2 GLU A  89     -21.328  -2.483 -12.297  1.00 25.59           O  
ATOM   1414  N   GLY A  90     -16.054  -1.471  -9.236  1.00 29.25           N  
ATOM   1415  H   GLY A  90     -16.076  -0.481  -9.437  1.00 29.25           H  
ATOM   1416  CA  GLY A  90     -15.771  -1.863  -7.855  1.00 29.25           C  
ATOM   1417  HA2 GLY A  90     -15.746  -0.956  -7.251  1.00 29.25           H  
ATOM   1418  HA3 GLY A  90     -16.589  -2.481  -7.485  1.00 29.25           H  
ATOM   1419  C   GLY A  90     -14.465  -2.610  -7.579  1.00 29.25           C  
ATOM   1420  O   GLY A  90     -14.444  -3.440  -6.678  1.00 29.25           O  
ATOM   1421  N   ARG A  91     -13.362  -2.343  -8.292  1.00 27.45           N  
ATOM   1422  H   ARG A  91     -13.414  -1.678  -9.051  1.00 27.45           H  
ATOM   1423  CA  ARG A  91     -12.037  -2.835  -7.866  1.00 27.45           C  
ATOM   1424  HA  ARG A  91     -12.123  -3.240  -6.857  1.00 27.45           H  
ATOM   1425  C   ARG A  91     -11.031  -1.699  -7.759  1.00 27.45           C  
ATOM   1426  CB  ARG A  91     -11.550  -3.992  -8.748  1.00 27.45           C  
ATOM   1427  HB2 ARG A  91     -11.492  -3.665  -9.786  1.00 27.45           H  
ATOM   1428  HB3 ARG A  91     -10.555  -4.289  -8.416  1.00 27.45           H  
ATOM   1429  O   ARG A  91     -10.773  -1.004  -8.741  1.00 27.45           O  
ATOM   1430  CG  ARG A  91     -12.502  -5.191  -8.627  1.00 27.45           C  
ATOM   1431  HG2 ARG A  91     -13.460  -4.927  -9.073  1.00 27.45           H  
ATOM   1432  HG3 ARG A  91     -12.657  -5.437  -7.577  1.00 27.45           H  
ATOM   1433  CD  ARG A  91     -11.943  -6.417  -9.344  1.00 27.45           C  
ATOM   1434  HD2 ARG A  91     -11.582  -6.116 -10.328  1.00 27.45           H  
ATOM   1435  HD3 ARG A  91     -11.108  -6.806  -8.761  1.00 27.45           H  
ATOM   1436  NE  ARG A  91     -12.995  -7.437  -9.503  1.00 27.45           N  
ATOM   1437  HE  ARG A  91     -13.928  -7.128  -9.272  1.00 27.45           H  
ATOM   1438  NH1 ARG A  91     -11.627  -9.204 -10.014  1.00 27.45           N  
ATOM   1439 HH11 ARG A  91     -11.472 -10.201 -10.067  1.00 27.45           H  
ATOM   1440 HH12 ARG A  91     -10.835  -8.595  -9.869  1.00 27.45           H  
ATOM   1441  NH2 ARG A  91     -13.836  -9.515  -9.852  1.00 27.45           N  
ATOM   1442 HH21 ARG A  91     -14.715  -9.171  -9.493  1.00 27.45           H  
ATOM   1443 HH22 ARG A  91     -13.663 -10.510  -9.830  1.00 27.45           H  
ATOM   1444  CZ  ARG A  91     -12.813  -8.709  -9.795  1.00 27.45           C  
ATOM   1445  N   CYS A  92     -10.513  -1.526  -6.542  1.00 31.85           N  
ATOM   1446  H   CYS A  92     -10.840  -2.131  -5.803  1.00 31.85           H  
ATOM   1447  CA  CYS A  92      -9.400  -0.646  -6.213  1.00 31.85           C  
ATOM   1448  HA  CYS A  92      -9.723   0.391  -6.313  1.00 31.85           H  
ATOM   1449  C   CYS A  92      -8.207  -0.851  -7.144  1.00 31.85           C  
ATOM   1450  CB  CYS A  92      -8.919  -0.927  -4.779  1.00 31.85           C  
ATOM   1451  HB2 CYS A  92      -7.860  -0.676  -4.719  1.00 31.85           H  
ATOM   1452  HB3 CYS A  92      -8.979  -1.995  -4.572  1.00 31.85           H  
ATOM   1453  O   CYS A  92      -8.060  -1.908  -7.757  1.00 31.85           O  
ATOM   1454  SG  CYS A  92      -9.692  -0.027  -3.431  1.00 31.85           S  
ATOM   1455  N   VAL A  93      -7.358   0.180  -7.195  1.00 35.95           N  
ATOM   1456  H   VAL A  93      -7.596   0.983  -6.631  1.00 35.95           H  
ATOM   1457  CA  VAL A  93      -5.998   0.164  -7.747  1.00 35.95           C  
ATOM   1458  HA  VAL A  93      -6.025   0.463  -8.794  1.00 35.95           H  
ATOM   1459  C   VAL A  93      -5.385  -1.229  -7.641  1.00 35.95           C  
ATOM   1460  CB  VAL A  93      -5.129   1.165  -6.958  1.00 35.95           C  
ATOM   1461  HB  VAL A  93      -5.170   0.925  -5.895  1.00 35.95           H  
ATOM   1462  O   VAL A  93      -5.324  -1.797  -6.555  1.00 35.95           O  
ATOM   1463  CG1 VAL A  93      -3.659   1.177  -7.387  1.00 35.95           C  
ATOM   1464 HG11 VAL A  93      -3.115   1.914  -6.797  1.00 35.95           H  
ATOM   1465 HG12 VAL A  93      -3.203   0.206  -7.195  1.00 35.95           H  
ATOM   1466 HG13 VAL A  93      -3.576   1.413  -8.448  1.00 35.95           H  
ATOM   1467  CG2 VAL A  93      -5.669   2.585  -7.153  1.00 35.95           C  
ATOM   1468 HG21 VAL A  93      -5.768   2.808  -8.215  1.00 35.95           H  
ATOM   1469 HG22 VAL A  93      -6.635   2.698  -6.660  1.00 35.95           H  
ATOM   1470 HG23 VAL A  93      -4.963   3.290  -6.715  1.00 35.95           H  
ATOM   1471  N   ASP A  94      -4.931  -1.764  -8.772  1.00 43.71           N  
ATOM   1472  H   ASP A  94      -5.030  -1.243  -9.631  1.00 43.71           H  
ATOM   1473  CA  ASP A  94      -4.074  -2.942  -8.792  1.00 43.71           C  
ATOM   1474  HA  ASP A  94      -4.541  -3.750  -8.229  1.00 43.71           H  
ATOM   1475  C   ASP A  94      -2.761  -2.554  -8.089  1.00 43.71           C  
ATOM   1476  CB  ASP A  94      -3.917  -3.402 -10.254  1.00 43.71           C  
ATOM   1477  HB2 ASP A  94      -3.494  -2.590 -10.845  1.00 43.71           H  
ATOM   1478  HB3 ASP A  94      -4.908  -3.617 -10.653  1.00 43.71           H  
ATOM   1479  O   ASP A  94      -1.867  -1.950  -8.687  1.00 43.71           O  
ATOM   1480  CG  ASP A  94      -3.051  -4.652 -10.430  1.00 43.71           C  
ATOM   1481  OD1 ASP A  94      -2.437  -5.077  -9.434  1.00 43.71           O  
ATOM   1482  OD2 ASP A  94      -2.974  -5.136 -11.584  1.00 43.71           O  
ATOM   1483  N   VAL A  95      -2.709  -2.782  -6.774  1.00 36.64           N  
ATOM   1484  H   VAL A  95      -3.545  -3.141  -6.336  1.00 36.64           H  
ATOM   1485  CA  VAL A  95      -1.579  -2.429  -5.905  1.00 36.64           C  
ATOM   1486  HA  VAL A  95      -1.401  -1.356  -5.981  1.00 36.64           H  
ATOM   1487  C   VAL A  95      -0.313  -3.133  -6.393  1.00 36.64           C  
ATOM   1488  CB  VAL A  95      -1.900  -2.760  -4.429  1.00 36.64           C  
ATOM   1489  HB  VAL A  95      -2.146  -3.819  -4.346  1.00 36.64           H  
ATOM   1490  O   VAL A  95       0.752  -2.522  -6.376  1.00 36.64           O  
ATOM   1491  CG1 VAL A  95      -0.726  -2.461  -3.492  1.00 36.64           C  
ATOM   1492 HG11 VAL A  95       0.105  -3.129  -3.722  1.00 36.64           H  
ATOM   1493 HG12 VAL A  95      -0.405  -1.425  -3.601  1.00 36.64           H  
ATOM   1494 HG13 VAL A  95      -1.018  -2.642  -2.458  1.00 36.64           H  
ATOM   1495  CG2 VAL A  95      -3.097  -1.939  -3.925  1.00 36.64           C  
ATOM   1496 HG21 VAL A  95      -3.257  -2.130  -2.863  1.00 36.64           H  
ATOM   1497 HG22 VAL A  95      -2.916  -0.874  -4.071  1.00 36.64           H  
ATOM   1498 HG23 VAL A  95      -4.005  -2.232  -4.451  1.00 36.64           H  
ATOM   1499  N   ASP A  96      -0.431  -4.337  -6.964  1.00 39.54           N  
ATOM   1500  H   ASP A  96      -1.342  -4.768  -7.017  1.00 39.54           H  
ATOM   1501  CA  ASP A  96       0.679  -5.037  -7.616  1.00 39.54           C  
ATOM   1502  HA  ASP A  96       1.512  -5.099  -6.916  1.00 39.54           H  
ATOM   1503  C   ASP A  96       1.173  -4.283  -8.858  1.00 39.54           C  
ATOM   1504  CB  ASP A  96       0.275  -6.469  -8.015  1.00 39.54           C  
ATOM   1505  HB2 ASP A  96      -0.640  -6.457  -8.608  1.00 39.54           H  
ATOM   1506  HB3 ASP A  96       1.062  -6.872  -8.653  1.00 39.54           H  
ATOM   1507  O   ASP A  96       2.381  -4.192  -9.090  1.00 39.54           O  
ATOM   1508  CG  ASP A  96       0.106  -7.437  -6.846  1.00 39.54           C  
ATOM   1509  OD1 ASP A  96       0.663  -7.145  -5.766  1.00 39.54           O  
ATOM   1510  OD2 ASP A  96      -0.486  -8.512  -7.090  1.00 39.54           O  
ATOM   1511  N   HIS A  97       0.279  -3.684  -9.649  1.00 41.40           N  
ATOM   1512  H   HIS A  97      -0.698  -3.832  -9.440  1.00 41.40           H  
ATOM   1513  CA  HIS A  97       0.654  -2.820 -10.774  1.00 41.40           C  
ATOM   1514  HA  HIS A  97       1.395  -3.352 -11.371  1.00 41.40           H  
ATOM   1515  C   HIS A  97       1.295  -1.503 -10.314  1.00 41.40           C  
ATOM   1516  CB  HIS A  97      -0.566  -2.549 -11.665  1.00 41.40           C  
ATOM   1517  HB2 HIS A  97      -1.273  -1.903 -11.143  1.00 41.40           H  
ATOM   1518  HB3 HIS A  97      -1.054  -3.499 -11.881  1.00 41.40           H  
ATOM   1519  O   HIS A  97       2.287  -1.064 -10.901  1.00 41.40           O  
ATOM   1520  CG  HIS A  97      -0.209  -1.916 -12.983  1.00 41.40           C  
ATOM   1521  CD2 HIS A  97      -0.274  -0.592 -13.329  1.00 41.40           C  
ATOM   1522  HD2 HIS A  97      -0.602   0.212 -12.686  1.00 41.40           H  
ATOM   1523  ND1 HIS A  97       0.260  -2.598 -14.076  1.00 41.40           N  
ATOM   1524  HD1 HIS A  97       0.340  -3.603 -14.134  1.00 41.40           H  
ATOM   1525  CE1 HIS A  97       0.480  -1.712 -15.058  1.00 41.40           C  
ATOM   1526  HE1 HIS A  97       0.830  -1.966 -16.048  1.00 41.40           H  
ATOM   1527  NE2 HIS A  97       0.186  -0.467 -14.652  1.00 41.40           N  
ATOM   1528  N   LEU A  98       0.770  -0.882  -9.256  1.00 40.85           N  
ATOM   1529  H   LEU A  98      -0.041  -1.302  -8.825  1.00 40.85           H  
ATOM   1530  CA  LEU A  98       1.296   0.368  -8.701  1.00 40.85           C  
ATOM   1531  HA  LEU A  98       1.399   1.081  -9.518  1.00 40.85           H  
ATOM   1532  C   LEU A  98       2.691   0.159  -8.081  1.00 40.85           C  
ATOM   1533  CB  LEU A  98       0.286   0.926  -7.680  1.00 40.85           C  
ATOM   1534  HB2 LEU A  98      -0.731   0.684  -7.990  1.00 40.85           H  
ATOM   1535  HB3 LEU A  98       0.454   0.434  -6.722  1.00 40.85           H  
ATOM   1536  O   LEU A  98       3.609   0.929  -8.365  1.00 40.85           O  
ATOM   1537  CG  LEU A  98       0.410   2.453  -7.522  1.00 40.85           C  
ATOM   1538  HG  LEU A  98       1.426   2.767  -7.760  1.00 40.85           H  
ATOM   1539  CD1 LEU A  98      -0.564   3.191  -8.443  1.00 40.85           C  
ATOM   1540 HD11 LEU A  98      -0.391   4.265  -8.374  1.00 40.85           H  
ATOM   1541 HD12 LEU A  98      -0.394   2.874  -9.472  1.00 40.85           H  
ATOM   1542 HD13 LEU A  98      -1.595   2.975  -8.165  1.00 40.85           H  
ATOM   1543  CD2 LEU A  98       0.120   2.878  -6.091  1.00 40.85           C  
ATOM   1544 HD21 LEU A  98       0.199   3.962  -6.012  1.00 40.85           H  
ATOM   1545 HD22 LEU A  98       0.850   2.420  -5.423  1.00 40.85           H  
ATOM   1546 HD23 LEU A  98      -0.881   2.562  -5.796  1.00 40.85           H  
ATOM   1547  N   LEU A  99       2.879  -0.927  -7.323  1.00 42.76           N  
ATOM   1548  H   LEU A  99       2.073  -1.501  -7.119  1.00 42.76           H  
ATOM   1549  CA  LEU A  99       4.160  -1.351  -6.746  1.00 42.76           C  
ATOM   1550  HA  LEU A  99       4.591  -0.518  -6.191  1.00 42.76           H  
ATOM   1551  C   LEU A  99       5.172  -1.729  -7.833  1.00 42.76           C  
ATOM   1552  CB  LEU A  99       3.933  -2.536  -5.785  1.00 42.76           C  
ATOM   1553  HB2 LEU A  99       3.327  -3.285  -6.293  1.00 42.76           H  
ATOM   1554  HB3 LEU A  99       4.896  -2.997  -5.567  1.00 42.76           H  
ATOM   1555  O   LEU A  99       6.315  -1.281  -7.781  1.00 42.76           O  
ATOM   1556  CG  LEU A  99       3.267  -2.176  -4.441  1.00 42.76           C  
ATOM   1557  HG  LEU A  99       2.353  -1.607  -4.613  1.00 42.76           H  
ATOM   1558  CD1 LEU A  99       2.920  -3.455  -3.680  1.00 42.76           C  
ATOM   1559 HD11 LEU A  99       3.822  -4.023  -3.455  1.00 42.76           H  
ATOM   1560 HD12 LEU A  99       2.252  -4.073  -4.280  1.00 42.76           H  
ATOM   1561 HD13 LEU A  99       2.412  -3.206  -2.748  1.00 42.76           H  
ATOM   1562  CD2 LEU A  99       4.192  -1.343  -3.555  1.00 42.76           C  
ATOM   1563 HD21 LEU A  99       5.137  -1.864  -3.400  1.00 42.76           H  
ATOM   1564 HD22 LEU A  99       3.717  -1.177  -2.588  1.00 42.76           H  
ATOM   1565 HD23 LEU A  99       4.370  -0.371  -4.015  1.00 42.76           H  
ATOM   1566  N   ARG A 100       4.767  -2.475  -8.872  1.00 43.17           N  
ATOM   1567  H   ARG A 100       3.833  -2.857  -8.847  1.00 43.17           H  
ATOM   1568  CA  ARG A 100       5.643  -2.789 -10.019  1.00 43.17           C  
ATOM   1569  HA  ARG A 100       6.558  -3.249  -9.645  1.00 43.17           H  
ATOM   1570  C   ARG A 100       6.087  -1.538 -10.770  1.00 43.17           C  
ATOM   1571  CB  ARG A 100       4.949  -3.761 -10.980  1.00 43.17           C  
ATOM   1572  HB2 ARG A 100       5.460  -3.738 -11.943  1.00 43.17           H  
ATOM   1573  HB3 ARG A 100       3.919  -3.441 -11.137  1.00 43.17           H  
ATOM   1574  O   ARG A 100       7.245  -1.463 -11.165  1.00 43.17           O  
ATOM   1575  CG  ARG A 100       4.990  -5.203 -10.458  1.00 43.17           C  
ATOM   1576  HG2 ARG A 100       6.020  -5.560 -10.459  1.00 43.17           H  
ATOM   1577  HG3 ARG A 100       4.613  -5.246  -9.436  1.00 43.17           H  
ATOM   1578  CD  ARG A 100       4.138  -6.099 -11.359  1.00 43.17           C  
ATOM   1579  HD2 ARG A 100       4.583  -6.112 -12.354  1.00 43.17           H  
ATOM   1580  HD3 ARG A 100       3.135  -5.676 -11.422  1.00 43.17           H  
ATOM   1581  NE  ARG A 100       4.036  -7.464 -10.812  1.00 43.17           N  
ATOM   1582  HE  ARG A 100       4.025  -7.530  -9.804  1.00 43.17           H  
ATOM   1583  NH1 ARG A 100       3.709  -8.596 -12.783  1.00 43.17           N  
ATOM   1584 HH11 ARG A 100       3.493  -9.459 -13.262  1.00 43.17           H  
ATOM   1585 HH12 ARG A 100       3.774  -7.715 -13.273  1.00 43.17           H  
ATOM   1586  NH2 ARG A 100       3.667  -9.704 -10.843  1.00 43.17           N  
ATOM   1587 HH21 ARG A 100       3.644  -9.697  -9.833  1.00 43.17           H  
ATOM   1588 HH22 ARG A 100       3.437 -10.560 -11.327  1.00 43.17           H  
ATOM   1589  CZ  ARG A 100       3.809  -8.578 -11.481  1.00 43.17           C  
ATOM   1590  N   ARG A 101       5.213  -0.541 -10.938  1.00 41.04           N  
ATOM   1591  H   ARG A 101       4.268  -0.686 -10.612  1.00 41.04           H  
ATOM   1592  CA  ARG A 101       5.558   0.738 -11.582  1.00 41.04           C  
ATOM   1593  HA  ARG A 101       6.162   0.531 -12.466  1.00 41.04           H  
ATOM   1594  C   ARG A 101       6.441   1.628 -10.706  1.00 41.04           C  
ATOM   1595  CB  ARG A 101       4.277   1.467 -12.009  1.00 41.04           C  
ATOM   1596  HB2 ARG A 101       4.526   2.500 -12.252  1.00 41.04           H  
ATOM   1597  HB3 ARG A 101       3.576   1.487 -11.175  1.00 41.04           H  
ATOM   1598  O   ARG A 101       7.338   2.275 -11.238  1.00 41.04           O  
ATOM   1599  CG  ARG A 101       3.586   0.845 -13.232  1.00 41.04           C  
ATOM   1600  HG2 ARG A 101       2.687   1.425 -13.441  1.00 41.04           H  
ATOM   1601  HG3 ARG A 101       3.290  -0.184 -13.028  1.00 41.04           H  
ATOM   1602  CD  ARG A 101       4.488   0.862 -14.466  1.00 41.04           C  
ATOM   1603  HD2 ARG A 101       5.168   0.013 -14.410  1.00 41.04           H  
ATOM   1604  HD3 ARG A 101       5.072   1.783 -14.471  1.00 41.04           H  
ATOM   1605  NE  ARG A 101       3.695   0.788 -15.704  1.00 41.04           N  
ATOM   1606  HE  ARG A 101       2.695   0.700 -15.594  1.00 41.04           H  
ATOM   1607  NH1 ARG A 101       5.483   0.970 -17.121  1.00 41.04           N  
ATOM   1608 HH11 ARG A 101       5.860   0.989 -18.058  1.00 41.04           H  
ATOM   1609 HH12 ARG A 101       6.073   0.598 -16.391  1.00 41.04           H  
ATOM   1610  NH2 ARG A 101       3.396   1.060 -17.935  1.00 41.04           N  
ATOM   1611 HH21 ARG A 101       2.400   1.090 -17.768  1.00 41.04           H  
ATOM   1612 HH22 ARG A 101       3.769   1.277 -18.848  1.00 41.04           H  
ATOM   1613  CZ  ARG A 101       4.196   0.940 -16.912  1.00 41.04           C  
ATOM   1614  N   LEU A 102       6.251   1.616  -9.387  1.00 42.57           N  
ATOM   1615  H   LEU A 102       5.449   1.118  -9.027  1.00 42.57           H  
ATOM   1616  CA  LEU A 102       7.139   2.275  -8.418  1.00 42.57           C  
ATOM   1617  HA  LEU A 102       7.277   3.316  -8.712  1.00 42.57           H  
ATOM   1618  C   LEU A 102       8.538   1.640  -8.400  1.00 42.57           C  
ATOM   1619  CB  LEU A 102       6.478   2.229  -7.028  1.00 42.57           C  
ATOM   1620  HB2 LEU A 102       5.984   1.266  -6.901  1.00 42.57           H  
ATOM   1621  HB3 LEU A 102       7.241   2.302  -6.253  1.00 42.57           H  
ATOM   1622  O   LEU A 102       9.534   2.360  -8.401  1.00 42.57           O  
ATOM   1623  CG  LEU A 102       5.464   3.370  -6.839  1.00 42.57           C  
ATOM   1624  HG  LEU A 102       4.967   3.575  -7.786  1.00 42.57           H  
ATOM   1625  CD1 LEU A 102       4.391   3.012  -5.818  1.00 42.57           C  
ATOM   1626 HD11 LEU A 102       3.623   3.785  -5.849  1.00 42.57           H  
ATOM   1627 HD12 LEU A 102       4.819   2.943  -4.818  1.00 42.57           H  
ATOM   1628 HD13 LEU A 102       3.928   2.059  -6.074  1.00 42.57           H  
ATOM   1629  CD2 LEU A 102       6.167   4.644  -6.356  1.00 42.57           C  
ATOM   1630 HD21 LEU A 102       5.436   5.446  -6.253  1.00 42.57           H  
ATOM   1631 HD22 LEU A 102       6.641   4.469  -5.390  1.00 42.57           H  
ATOM   1632 HD23 LEU A 102       6.924   4.950  -7.078  1.00 42.57           H  
ATOM   1633  N   LEU A 103       8.619   0.311  -8.485  1.00 41.60           N  
ATOM   1634  H   LEU A 103       7.762  -0.217  -8.394  1.00 41.60           H  
ATOM   1635  CA  LEU A 103       9.874  -0.439  -8.608  1.00 41.60           C  
ATOM   1636  HA  LEU A 103      10.577  -0.075  -7.858  1.00 41.60           H  
ATOM   1637  C   LEU A 103      10.542  -0.240  -9.981  1.00 41.60           C  
ATOM   1638  CB  LEU A 103       9.585  -1.929  -8.345  1.00 41.60           C  
ATOM   1639  HB2 LEU A 103       8.750  -2.233  -8.976  1.00 41.60           H  
ATOM   1640  HB3 LEU A 103      10.453  -2.515  -8.645  1.00 41.60           H  
ATOM   1641  O   LEU A 103      11.761  -0.109 -10.065  1.00 41.60           O  
ATOM   1642  CG  LEU A 103       9.258  -2.267  -6.876  1.00 41.60           C  
ATOM   1643  HG  LEU A 103       8.519  -1.569  -6.483  1.00 41.60           H  
ATOM   1644  CD1 LEU A 103       8.683  -3.683  -6.796  1.00 41.60           C  
ATOM   1645 HD11 LEU A 103       9.406  -4.410  -7.166  1.00 41.60           H  
ATOM   1646 HD12 LEU A 103       7.765  -3.741  -7.380  1.00 41.60           H  
ATOM   1647 HD13 LEU A 103       8.444  -3.918  -5.759  1.00 41.60           H  
ATOM   1648  CD2 LEU A 103      10.503  -2.206  -5.992  1.00 41.60           C  
ATOM   1649 HD21 LEU A 103      10.239  -2.477  -4.970  1.00 41.60           H  
ATOM   1650 HD22 LEU A 103      10.904  -1.192  -5.971  1.00 41.60           H  
ATOM   1651 HD23 LEU A 103      11.268  -2.893  -6.353  1.00 41.60           H  
ATOM   1652  N   GLU A 104       9.772  -0.176 -11.073  1.00 40.80           N  
ATOM   1653  H   GLU A 104       8.789  -0.386 -10.976  1.00 40.80           H  
ATOM   1654  CA  GLU A 104      10.282   0.186 -12.406  1.00 40.80           C  
ATOM   1655  HA  GLU A 104      11.123  -0.461 -12.656  1.00 40.80           H  
ATOM   1656  C   GLU A 104      10.800   1.625 -12.456  1.00 40.80           C  
ATOM   1657  CB  GLU A 104       9.197   0.030 -13.484  1.00 40.80           C  
ATOM   1658  HB2 GLU A 104       9.477   0.643 -14.341  1.00 40.80           H  
ATOM   1659  HB3 GLU A 104       8.247   0.403 -13.103  1.00 40.80           H  
ATOM   1660  O   GLU A 104      11.785   1.894 -13.146  1.00 40.80           O  
ATOM   1661  CG  GLU A 104       9.040  -1.408 -13.991  1.00 40.80           C  
ATOM   1662  HG2 GLU A 104       8.756  -2.060 -13.165  1.00 40.80           H  
ATOM   1663  HG3 GLU A 104      10.010  -1.744 -14.357  1.00 40.80           H  
ATOM   1664  CD  GLU A 104       8.008  -1.535 -15.130  1.00 40.80           C  
ATOM   1665  OE1 GLU A 104       7.967  -2.633 -15.724  1.00 40.80           O  
ATOM   1666  OE2 GLU A 104       7.308  -0.542 -15.472  1.00 40.80           O  
ATOM   1667  N   PHE A 105      10.166   2.540 -11.720  1.00 36.04           N  
ATOM   1668  H   PHE A 105       9.319   2.277 -11.238  1.00 36.04           H  
ATOM   1669  CA  PHE A 105      10.638   3.910 -11.585  1.00 36.04           C  
ATOM   1670  HA  PHE A 105      10.900   4.278 -12.577  1.00 36.04           H  
ATOM   1671  C   PHE A 105      11.906   3.993 -10.735  1.00 36.04           C  
ATOM   1672  CB  PHE A 105       9.532   4.798 -11.024  1.00 36.04           C  
ATOM   1673  HB2 PHE A 105       8.641   4.688 -11.641  1.00 36.04           H  
ATOM   1674  HB3 PHE A 105       9.281   4.477 -10.013  1.00 36.04           H  
ATOM   1675  O   PHE A 105      12.860   4.632 -11.154  1.00 36.04           O  
ATOM   1676  CG  PHE A 105       9.930   6.259 -11.016  1.00 36.04           C  
ATOM   1677  CD1 PHE A 105      10.052   6.965  -9.806  1.00 36.04           C  
ATOM   1678  HD1 PHE A 105       9.922   6.456  -8.863  1.00 36.04           H  
ATOM   1679  CD2 PHE A 105      10.154   6.929 -12.236  1.00 36.04           C  
ATOM   1680  HD2 PHE A 105      10.105   6.389 -13.170  1.00 36.04           H  
ATOM   1681  CE1 PHE A 105      10.316   8.347  -9.824  1.00 36.04           C  
ATOM   1682  HE1 PHE A 105      10.395   8.895  -8.897  1.00 36.04           H  
ATOM   1683  CE2 PHE A 105      10.296   8.327 -12.256  1.00 36.04           C  
ATOM   1684  HE2 PHE A 105      10.391   8.854 -13.194  1.00 36.04           H  
ATOM   1685  CZ  PHE A 105      10.380   9.038 -11.049  1.00 36.04           C  
ATOM   1686  HZ  PHE A 105      10.514  10.110 -11.060  1.00 36.04           H  
ATOM   1687  N   GLN A 106      11.996   3.272  -9.616  1.00 36.78           N  
ATOM   1688  H   GLN A 106      11.176   2.787  -9.280  1.00 36.78           H  
ATOM   1689  CA  GLN A 106      13.236   3.175  -8.830  1.00 36.78           C  
ATOM   1690  HA  GLN A 106      13.552   4.177  -8.540  1.00 36.78           H  
ATOM   1691  C   GLN A 106      14.403   2.565  -9.619  1.00 36.78           C  
ATOM   1692  CB  GLN A 106      12.984   2.350  -7.564  1.00 36.78           C  
ATOM   1693  HB2 GLN A 106      13.935   1.958  -7.203  1.00 36.78           H  
ATOM   1694  HB3 GLN A 106      12.337   1.505  -7.799  1.00 36.78           H  
ATOM   1695  O   GLN A 106      15.547   2.951  -9.411  1.00 36.78           O  
ATOM   1696  CG  GLN A 106      12.376   3.193  -6.436  1.00 36.78           C  
ATOM   1697  HG2 GLN A 106      13.059   4.006  -6.192  1.00 36.78           H  
ATOM   1698  HG3 GLN A 106      11.428   3.620  -6.762  1.00 36.78           H  
ATOM   1699  CD  GLN A 106      12.127   2.363  -5.179  1.00 36.78           C  
ATOM   1700  NE2 GLN A 106      12.019   2.982  -4.025  1.00 36.78           N  
ATOM   1701 HE21 GLN A 106      11.883   2.380  -3.225  1.00 36.78           H  
ATOM   1702 HE22 GLN A 106      12.122   3.984  -3.952  1.00 36.78           H  
ATOM   1703  OE1 GLN A 106      12.019   1.151  -5.208  1.00 36.78           O  
ATOM   1704  N   LYS A 107      14.131   1.664 -10.572  1.00 36.26           N  
ATOM   1705  H   LYS A 107      13.183   1.319 -10.626  1.00 36.26           H  
ATOM   1706  CA  LYS A 107      15.147   1.111 -11.487  1.00 36.26           C  
ATOM   1707  HA  LYS A 107      16.038   0.866 -10.908  1.00 36.26           H  
ATOM   1708  C   LYS A 107      15.632   2.099 -12.557  1.00 36.26           C  
ATOM   1709  CB  LYS A 107      14.603  -0.172 -12.141  1.00 36.26           C  
ATOM   1710  HB2 LYS A 107      15.213  -0.416 -13.011  1.00 36.26           H  
ATOM   1711  HB3 LYS A 107      13.580  -0.004 -12.478  1.00 36.26           H  
ATOM   1712  O   LYS A 107      16.627   1.812 -13.219  1.00 36.26           O  
ATOM   1713  CG  LYS A 107      14.651  -1.369 -11.182  1.00 36.26           C  
ATOM   1714  HG2 LYS A 107      15.690  -1.561 -10.912  1.00 36.26           H  
ATOM   1715  HG3 LYS A 107      14.099  -1.137 -10.271  1.00 36.26           H  
ATOM   1716  CD  LYS A 107      14.060  -2.629 -11.829  1.00 36.26           C  
ATOM   1717  HD2 LYS A 107      14.626  -2.874 -12.727  1.00 36.26           H  
ATOM   1718  HD3 LYS A 107      13.018  -2.443 -12.089  1.00 36.26           H  
ATOM   1719  CE  LYS A 107      14.147  -3.786 -10.824  1.00 36.26           C  
ATOM   1720  HE2 LYS A 107      15.188  -3.912 -10.527  1.00 36.26           H  
ATOM   1721  HE3 LYS A 107      13.590  -3.502  -9.931  1.00 36.26           H  
ATOM   1722  NZ  LYS A 107      13.615  -5.062 -11.367  1.00 36.26           N  
ATOM   1723  HZ1 LYS A 107      12.640  -4.964 -11.615  1.00 36.26           H  
ATOM   1724  HZ2 LYS A 107      13.680  -5.782 -10.662  1.00 36.26           H  
ATOM   1725  HZ3 LYS A 107      14.146  -5.363 -12.172  1.00 36.26           H  
ATOM   1726  N   ARG A 108      14.927   3.214 -12.780  1.00 33.59           N  
ATOM   1727  H   ARG A 108      14.130   3.384 -12.183  1.00 33.59           H  
ATOM   1728  CA  ARG A 108      15.202   4.184 -13.861  1.00 33.59           C  
ATOM   1729  HA  ARG A 108      16.112   3.895 -14.386  1.00 33.59           H  
ATOM   1730  C   ARG A 108      15.489   5.606 -13.368  1.00 33.59           C  
ATOM   1731  CB  ARG A 108      14.033   4.180 -14.860  1.00 33.59           C  
ATOM   1732  HB2 ARG A 108      13.106   4.387 -14.325  1.00 33.59           H  
ATOM   1733  HB3 ARG A 108      14.190   4.972 -15.592  1.00 33.59           H  
ATOM   1734  O   ARG A 108      15.848   6.447 -14.188  1.00 33.59           O  
ATOM   1735  CG  ARG A 108      13.907   2.847 -15.612  1.00 33.59           C  
ATOM   1736  HG2 ARG A 108      14.837   2.638 -16.140  1.00 33.59           H  
ATOM   1737  HG3 ARG A 108      13.715   2.038 -14.907  1.00 33.59           H  
ATOM   1738  CD  ARG A 108      12.757   2.926 -16.618  1.00 33.59           C  
ATOM   1739  HD2 ARG A 108      11.849   3.201 -16.081  1.00 33.59           H  
ATOM   1740  HD3 ARG A 108      12.990   3.703 -17.346  1.00 33.59           H  
ATOM   1741  NE  ARG A 108      12.546   1.632 -17.295  1.00 33.59           N  
ATOM   1742  HE  ARG A 108      12.924   0.824 -16.821  1.00 33.59           H  
ATOM   1743  NH1 ARG A 108      11.298   2.406 -19.056  1.00 33.59           N  
ATOM   1744 HH11 ARG A 108      10.771   2.236 -19.901  1.00 33.59           H  
ATOM   1745 HH12 ARG A 108      11.402   3.339 -18.683  1.00 33.59           H  
ATOM   1746  NH2 ARG A 108      11.692   0.215 -18.856  1.00 33.59           N  
ATOM   1747 HH21 ARG A 108      12.048  -0.566 -18.324  1.00 33.59           H  
ATOM   1748 HH22 ARG A 108      11.124   0.045 -19.673  1.00 33.59           H  
ATOM   1749  CZ  ARG A 108      11.850   1.425 -18.397  1.00 33.59           C  
ATOM   1750  N   SER A 109      15.344   5.863 -12.071  1.00 31.94           N  
ATOM   1751  H   SER A 109      15.033   5.116 -11.467  1.00 31.94           H  
ATOM   1752  CA  SER A 109      15.429   7.196 -11.475  1.00 31.94           C  
ATOM   1753  HA  SER A 109      15.457   7.939 -12.272  1.00 31.94           H  
ATOM   1754  C   SER A 109      16.683   7.382 -10.630  1.00 31.94           C  
ATOM   1755  CB  SER A 109      14.178   7.477 -10.647  1.00 31.94           C  
ATOM   1756  HB2 SER A 109      14.040   6.689  -9.907  1.00 31.94           H  
ATOM   1757  HB3 SER A 109      14.278   8.436 -10.138  1.00 31.94           H  
ATOM   1758  O   SER A 109      17.167   6.455  -9.987  1.00 31.94           O  
ATOM   1759  OG  SER A 109      13.083   7.517 -11.535  1.00 31.94           O  
ATOM   1760  HG  SER A 109      12.263   7.552 -11.038  1.00 31.94           H  
ATOM   1761  N   ASP A 110      17.182   8.617 -10.642  1.00 33.81           N  
ATOM   1762  H   ASP A 110      16.709   9.307 -11.209  1.00 33.81           H  
ATOM   1763  CA  ASP A 110      18.317   9.101  -9.856  1.00 33.81           C  
ATOM   1764  HA  ASP A 110      19.224   8.646 -10.252  1.00 33.81           H  
ATOM   1765  C   ASP A 110      18.129   8.749  -8.359  1.00 33.81           C  
ATOM   1766  CB  ASP A 110      18.399  10.628 -10.080  1.00 33.81           C  
ATOM   1767  HB2 ASP A 110      17.951  10.872 -11.043  1.00 33.81           H  
ATOM   1768  HB3 ASP A 110      17.816  11.146  -9.318  1.00 33.81           H  
ATOM   1769  O   ASP A 110      17.036   8.991  -7.831  1.00 33.81           O  
ATOM   1770  CG  ASP A 110      19.826  11.175 -10.085  1.00 33.81           C  
ATOM   1771  OD1 ASP A 110      20.584  10.814  -9.161  1.00 33.81           O  
ATOM   1772  OD2 ASP A 110      20.131  11.967 -11.003  1.00 33.81           O  
ATOM   1773  N   PRO A 111      19.138   8.203  -7.646  1.00 32.19           N  
ATOM   1774  CA  PRO A 111      19.040   7.826  -6.228  1.00 32.19           C  
ATOM   1775  HA  PRO A 111      18.378   6.963  -6.150  1.00 32.19           H  
ATOM   1776  C   PRO A 111      18.512   8.933  -5.298  1.00 32.19           C  
ATOM   1777  CB  PRO A 111      20.461   7.410  -5.829  1.00 32.19           C  
ATOM   1778  HB2 PRO A 111      21.027   8.281  -5.499  1.00 32.19           H  
ATOM   1779  HB3 PRO A 111      20.452   6.644  -5.053  1.00 32.19           H  
ATOM   1780  O   PRO A 111      17.979   8.645  -4.230  1.00 32.19           O  
ATOM   1781  CG  PRO A 111      21.056   6.888  -7.133  1.00 32.19           C  
ATOM   1782  HG2 PRO A 111      22.144   6.963  -7.142  1.00 32.19           H  
ATOM   1783  HG3 PRO A 111      20.740   5.856  -7.290  1.00 32.19           H  
ATOM   1784  CD  PRO A 111      20.419   7.779  -8.189  1.00 32.19           C  
ATOM   1785  HD2 PRO A 111      20.297   7.216  -9.114  1.00 32.19           H  
ATOM   1786  HD3 PRO A 111      21.063   8.643  -8.353  1.00 32.19           H  
ATOM   1787  N   LEU A 112      18.592  10.200  -5.715  1.00 31.96           N  
ATOM   1788  H   LEU A 112      19.042  10.360  -6.605  1.00 31.96           H  
ATOM   1789  CA  LEU A 112      18.052  11.363  -5.002  1.00 31.96           C  
ATOM   1790  HA  LEU A 112      18.315  11.276  -3.948  1.00 31.96           H  
ATOM   1791  C   LEU A 112      16.510  11.481  -5.038  1.00 31.96           C  
ATOM   1792  CB  LEU A 112      18.737  12.615  -5.582  1.00 31.96           C  
ATOM   1793  HB2 LEU A 112      18.728  12.543  -6.669  1.00 31.96           H  
ATOM   1794  HB3 LEU A 112      18.166  13.501  -5.306  1.00 31.96           H  
ATOM   1795  O   LEU A 112      15.938  12.165  -4.194  1.00 31.96           O  
ATOM   1796  CG  LEU A 112      20.187  12.785  -5.083  1.00 31.96           C  
ATOM   1797  HG  LEU A 112      20.680  11.814  -5.030  1.00 31.96           H  
ATOM   1798  CD1 LEU A 112      20.985  13.666  -6.043  1.00 31.96           C  
ATOM   1799 HD11 LEU A 112      22.006  13.778  -5.677  1.00 31.96           H  
ATOM   1800 HD12 LEU A 112      20.515  14.645  -6.135  1.00 31.96           H  
ATOM   1801 HD13 LEU A 112      21.021  13.189  -7.022  1.00 31.96           H  
ATOM   1802  CD2 LEU A 112      20.217  13.438  -3.699  1.00 31.96           C  
ATOM   1803 HD21 LEU A 112      19.757  14.426  -3.732  1.00 31.96           H  
ATOM   1804 HD22 LEU A 112      21.248  13.528  -3.355  1.00 31.96           H  
ATOM   1805 HD23 LEU A 112      19.672  12.823  -2.982  1.00 31.96           H  
ATOM   1806  N   LEU A 113      15.807  10.793  -5.949  1.00 31.49           N  
ATOM   1807  H   LEU A 113      16.320  10.235  -6.616  1.00 31.49           H  
ATOM   1808  CA  LEU A 113      14.332  10.685  -5.947  1.00 31.49           C  
ATOM   1809  HA  LEU A 113      13.913  11.657  -5.687  1.00 31.49           H  
ATOM   1810  C   LEU A 113      13.807   9.704  -4.873  1.00 31.49           C  
ATOM   1811  CB  LEU A 113      13.848  10.308  -7.368  1.00 31.49           C  
ATOM   1812  HB2 LEU A 113      14.578   9.639  -7.825  1.00 31.49           H  
ATOM   1813  HB3 LEU A 113      12.915   9.749  -7.301  1.00 31.49           H  
ATOM   1814  O   LEU A 113      12.604   9.665  -4.601  1.00 31.49           O  
ATOM   1815  CG  LEU A 113      13.621  11.536  -8.273  1.00 31.49           C  
ATOM   1816  HG  LEU A 113      14.316  12.328  -7.994  1.00 31.49           H  
ATOM   1817  CD1 LEU A 113      13.859  11.201  -9.746  1.00 31.49           C  
ATOM   1818 HD11 LEU A 113      13.724  12.098 -10.350  1.00 31.49           H  
ATOM   1819 HD12 LEU A 113      14.880  10.842  -9.877  1.00 31.49           H  
ATOM   1820 HD13 LEU A 113      13.153  10.439 -10.076  1.00 31.49           H  
ATOM   1821  CD2 LEU A 113      12.186  12.053  -8.133  1.00 31.49           C  
ATOM   1822 HD21 LEU A 113      12.048  12.940  -8.751  1.00 31.49           H  
ATOM   1823 HD22 LEU A 113      11.474  11.293  -8.455  1.00 31.49           H  
ATOM   1824 HD23 LEU A 113      11.987  12.312  -7.093  1.00 31.49           H  
ATOM   1825  N   ILE A 114      14.696   8.932  -4.236  1.00 31.41           N  
ATOM   1826  H   ILE A 114      15.668   9.029  -4.493  1.00 31.41           H  
ATOM   1827  CA  ILE A 114      14.368   7.894  -3.241  1.00 31.41           C  
ATOM   1828  HA  ILE A 114      13.419   7.442  -3.529  1.00 31.41           H  
ATOM   1829  C   ILE A 114      14.150   8.490  -1.840  1.00 31.41           C  
ATOM   1830  CB  ILE A 114      15.441   6.772  -3.278  1.00 31.41           C  
ATOM   1831  HB  ILE A 114      16.404   7.201  -3.000  1.00 31.41           H  
ATOM   1832  O   ILE A 114      13.390   7.927  -1.053  1.00 31.41           O  
ATOM   1833  CG1 ILE A 114      15.538   6.198  -4.718  1.00 31.41           C  
ATOM   1834 HG12 ILE A 114      15.839   6.990  -5.403  1.00 31.41           H  
ATOM   1835 HG13 ILE A 114      14.556   5.842  -5.030  1.00 31.41           H  
ATOM   1836  CG2 ILE A 114      15.140   5.652  -2.264  1.00 31.41           C  
ATOM   1837 HG21 ILE A 114      14.180   5.186  -2.483  1.00 31.41           H  
ATOM   1838 HG22 ILE A 114      15.124   6.050  -1.249  1.00 31.41           H  
ATOM   1839 HG23 ILE A 114      15.925   4.896  -2.286  1.00 31.41           H  
ATOM   1840  CD1 ILE A 114      16.546   5.059  -4.907  1.00 31.41           C  
ATOM   1841 HD11 ILE A 114      16.197   4.152  -4.413  1.00 31.41           H  
ATOM   1842 HD12 ILE A 114      16.656   4.849  -5.971  1.00 31.41           H  
ATOM   1843 HD13 ILE A 114      17.515   5.350  -4.501  1.00 31.41           H  
ATOM   1844  N   GLU A 115      14.688   9.681  -1.561  1.00 31.93           N  
ATOM   1845  H   GLU A 115      15.294  10.107  -2.247  1.00 31.93           H  
ATOM   1846  CA  GLU A 115      14.551  10.363  -0.262  1.00 31.93           C  
ATOM   1847  HA  GLU A 115      14.851   9.665   0.519  1.00 31.93           H  
ATOM   1848  C   GLU A 115      13.096  10.782   0.054  1.00 31.93           C  
ATOM   1849  CB  GLU A 115      15.518  11.568  -0.236  1.00 31.93           C  
ATOM   1850  HB2 GLU A 115      14.951  12.486  -0.391  1.00 31.93           H  
ATOM   1851  HB3 GLU A 115      16.237  11.476  -1.050  1.00 31.93           H  
ATOM   1852  O   GLU A 115      12.726  10.936   1.214  1.00 31.93           O  
ATOM   1853  CG  GLU A 115      16.313  11.656   1.079  1.00 31.93           C  
ATOM   1854  HG2 GLU A 115      15.607  11.736   1.906  1.00 31.93           H  
ATOM   1855  HG3 GLU A 115      16.874  10.731   1.203  1.00 31.93           H  
ATOM   1856  CD  GLU A 115      17.289  12.849   1.132  1.00 31.93           C  
ATOM   1857  OE1 GLU A 115      18.050  12.928   2.121  1.00 31.93           O  
ATOM   1858  OE2 GLU A 115      17.258  13.702   0.212  1.00 31.93           O  
ATOM   1859  N   GLY A 116      12.239  10.916  -0.970  1.00 31.83           N  
ATOM   1860  H   GLY A 116      12.616  10.786  -1.898  1.00 31.83           H  
ATOM   1861  CA  GLY A 116      10.816  11.260  -0.820  1.00 31.83           C  
ATOM   1862  HA2 GLY A 116      10.579  12.045  -1.538  1.00 31.83           H  
ATOM   1863  HA3 GLY A 116      10.632  11.657   0.179  1.00 31.83           H  
ATOM   1864  C   GLY A 116       9.829  10.108  -1.055  1.00 31.83           C  
ATOM   1865  O   GLY A 116       8.719  10.141  -0.528  1.00 31.83           O  
ATOM   1866  N   ALA A 117      10.215   9.087  -1.831  1.00 30.79           N  
ATOM   1867  H   ALA A 117      11.138   9.127  -2.239  1.00 30.79           H  
ATOM   1868  CA  ALA A 117       9.357   7.948  -2.179  1.00 30.79           C  
ATOM   1869  HA  ALA A 117       8.313   8.242  -2.075  1.00 30.79           H  
ATOM   1870  C   ALA A 117       9.565   6.730  -1.258  1.00 30.79           C  
ATOM   1871  CB  ALA A 117       9.592   7.606  -3.655  1.00 30.79           C  
ATOM   1872  HB1 ALA A 117       9.373   8.474  -4.276  1.00 30.79           H  
ATOM   1873  HB2 ALA A 117      10.629   7.308  -3.811  1.00 30.79           H  
ATOM   1874  HB3 ALA A 117       8.935   6.787  -3.949  1.00 30.79           H  
ATOM   1875  O   ALA A 117       8.618   5.983  -1.004  1.00 30.79           O  
ATOM   1876  N   GLY A 118      10.769   6.565  -0.692  1.00 32.58           N  
ATOM   1877  H   GLY A 118      11.516   7.203  -0.924  1.00 32.58           H  
ATOM   1878  CA  GLY A 118      11.062   5.542   0.319  1.00 32.58           C  
ATOM   1879  HA2 GLY A 118      10.842   4.553  -0.082  1.00 32.58           H  
ATOM   1880  HA3 GLY A 118      12.122   5.587   0.573  1.00 32.58           H  
ATOM   1881  C   GLY A 118      10.258   5.733   1.608  1.00 32.58           C  
ATOM   1882  O   GLY A 118       9.839   4.758   2.215  1.00 32.58           O  
ATOM   1883  N   GLY A 119       9.916   6.976   1.962  1.00 33.41           N  
ATOM   1884  H   GLY A 119      10.309   7.748   1.443  1.00 33.41           H  
ATOM   1885  CA  GLY A 119       9.040   7.276   3.102  1.00 33.41           C  
ATOM   1886  HA2 GLY A 119       9.382   6.714   3.972  1.00 33.41           H  
ATOM   1887  HA3 GLY A 119       9.119   8.338   3.335  1.00 33.41           H  
ATOM   1888  C   GLY A 119       7.554   6.951   2.888  1.00 33.41           C  
ATOM   1889  O   GLY A 119       6.796   6.949   3.852  1.00 33.41           O  
ATOM   1890  N   LEU A 120       7.122   6.676   1.649  1.00 35.97           N  
ATOM   1891  H   LEU A 120       7.806   6.665   0.905  1.00 35.97           H  
ATOM   1892  CA  LEU A 120       5.727   6.365   1.300  1.00 35.97           C  
ATOM   1893  HA  LEU A 120       5.087   6.587   2.154  1.00 35.97           H  
ATOM   1894  C   LEU A 120       5.496   4.870   1.034  1.00 35.97           C  
ATOM   1895  CB  LEU A 120       5.291   7.273   0.126  1.00 35.97           C  
ATOM   1896  HB2 LEU A 120       4.615   6.726  -0.531  1.00 35.97           H  
ATOM   1897  HB3 LEU A 120       6.165   7.545  -0.467  1.00 35.97           H  
ATOM   1898  O   LEU A 120       4.410   4.377   1.316  1.00 35.97           O  
ATOM   1899  CG  LEU A 120       4.582   8.542   0.646  1.00 35.97           C  
ATOM   1900  HG  LEU A 120       4.881   8.728   1.678  1.00 35.97           H  
ATOM   1901  CD1 LEU A 120       4.919   9.805  -0.141  1.00 35.97           C  
ATOM   1902 HD11 LEU A 120       4.444   9.770  -1.121  1.00 35.97           H  
ATOM   1903 HD12 LEU A 120       4.542  10.655   0.426  1.00 35.97           H  
ATOM   1904 HD13 LEU A 120       6.001   9.900  -0.232  1.00 35.97           H  
ATOM   1905  CD2 LEU A 120       3.064   8.376   0.591  1.00 35.97           C  
ATOM   1906 HD21 LEU A 120       2.773   7.508   1.183  1.00 35.97           H  
ATOM   1907 HD22 LEU A 120       2.576   9.251   1.020  1.00 35.97           H  
ATOM   1908 HD23 LEU A 120       2.726   8.234  -0.435  1.00 35.97           H  
ATOM   1909  N   LEU A 121       6.511   4.128   0.579  1.00 38.41           N  
ATOM   1910  H   LEU A 121       7.376   4.596   0.349  1.00 38.41           H  
ATOM   1911  CA  LEU A 121       6.417   2.681   0.334  1.00 38.41           C  
ATOM   1912  HA  LEU A 121       5.496   2.490  -0.216  1.00 38.41           H  
ATOM   1913  C   LEU A 121       6.348   1.859   1.640  1.00 38.41           C  
ATOM   1914  CB  LEU A 121       7.627   2.278  -0.535  1.00 38.41           C  
ATOM   1915  HB2 LEU A 121       8.499   2.197   0.114  1.00 38.41           H  
ATOM   1916  HB3 LEU A 121       7.832   3.068  -1.257  1.00 38.41           H  
ATOM   1917  O   LEU A 121       5.677   0.835   1.697  1.00 38.41           O  
ATOM   1918  CG  LEU A 121       7.452   0.960  -1.311  1.00 38.41           C  
ATOM   1919  HG  LEU A 121       7.097   0.175  -0.643  1.00 38.41           H  
ATOM   1920  CD1 LEU A 121       6.473   1.123  -2.477  1.00 38.41           C  
ATOM   1921 HD11 LEU A 121       6.478   0.214  -3.078  1.00 38.41           H  
ATOM   1922 HD12 LEU A 121       5.464   1.283  -2.096  1.00 38.41           H  
ATOM   1923 HD13 LEU A 121       6.767   1.965  -3.104  1.00 38.41           H  
ATOM   1924  CD2 LEU A 121       8.796   0.527  -1.900  1.00 38.41           C  
ATOM   1925 HD21 LEU A 121       9.516   0.378  -1.095  1.00 38.41           H  
ATOM   1926 HD22 LEU A 121       8.679  -0.418  -2.430  1.00 38.41           H  
ATOM   1927 HD23 LEU A 121       9.172   1.284  -2.588  1.00 38.41           H  
ATOM   1928  N   VAL A 122       7.005   2.333   2.701  1.00 36.62           N  
ATOM   1929  H   VAL A 122       7.539   3.181   2.574  1.00 36.62           H  
ATOM   1930  CA  VAL A 122       7.156   1.631   3.991  1.00 36.62           C  
ATOM   1931  HA  VAL A 122       7.341   0.579   3.775  1.00 36.62           H  
ATOM   1932  C   VAL A 122       5.882   1.649   4.856  1.00 36.62           C  
ATOM   1933  CB  VAL A 122       8.406   2.157   4.729  1.00 36.62           C  
ATOM   1934  HB  VAL A 122       8.337   3.232   4.894  1.00 36.62           H  
ATOM   1935  O   VAL A 122       5.516   0.598   5.379  1.00 36.62           O  
ATOM   1936  CG1 VAL A 122       8.626   1.478   6.084  1.00 36.62           C  
ATOM   1937 HG11 VAL A 122       7.816   1.725   6.770  1.00 36.62           H  
ATOM   1938 HG12 VAL A 122       8.669   0.396   5.960  1.00 36.62           H  
ATOM   1939 HG13 VAL A 122       9.561   1.820   6.527  1.00 36.62           H  
ATOM   1940  CG2 VAL A 122       9.630   1.898   3.850  1.00 36.62           C  
ATOM   1941 HG21 VAL A 122       9.646   0.843   3.577  1.00 36.62           H  
ATOM   1942 HG22 VAL A 122      10.541   2.174   4.381  1.00 36.62           H  
ATOM   1943 HG23 VAL A 122       9.583   2.475   2.926  1.00 36.62           H  
ATOM   1944  N   PRO A 123       5.124   2.760   4.958  1.00 35.30           N  
ATOM   1945  CA  PRO A 123       3.810   2.760   5.613  1.00 35.30           C  
ATOM   1946  HA  PRO A 123       3.918   2.352   6.618  1.00 35.30           H  
ATOM   1947  C   PRO A 123       2.752   1.937   4.860  1.00 35.30           C  
ATOM   1948  CB  PRO A 123       3.399   4.234   5.714  1.00 35.30           C  
ATOM   1949  HB2 PRO A 123       2.878   4.440   6.649  1.00 35.30           H  
ATOM   1950  HB3 PRO A 123       2.774   4.510   4.865  1.00 35.30           H  
ATOM   1951  O   PRO A 123       1.944   1.264   5.490  1.00 35.30           O  
ATOM   1952  CG  PRO A 123       4.723   4.989   5.627  1.00 35.30           C  
ATOM   1953  HG2 PRO A 123       5.205   5.007   6.604  1.00 35.30           H  
ATOM   1954  HG3 PRO A 123       4.587   6.000   5.242  1.00 35.30           H  
ATOM   1955  CD  PRO A 123       5.530   4.124   4.672  1.00 35.30           C  
ATOM   1956  HD2 PRO A 123       6.592   4.301   4.843  1.00 35.30           H  
ATOM   1957  HD3 PRO A 123       5.267   4.376   3.644  1.00 35.30           H  
ATOM   1958  N   LEU A 124       2.799   1.932   3.521  1.00 37.63           N  
ATOM   1959  H   LEU A 124       3.486   2.516   3.065  1.00 37.63           H  
ATOM   1960  CA  LEU A 124       1.920   1.116   2.669  1.00 37.63           C  
ATOM   1961  HA  LEU A 124       0.885   1.280   2.969  1.00 37.63           H  
ATOM   1962  C   LEU A 124       2.179  -0.383   2.840  1.00 37.63           C  
ATOM   1963  CB  LEU A 124       2.114   1.550   1.201  1.00 37.63           C  
ATOM   1964  HB2 LEU A 124       3.113   1.968   1.076  1.00 37.63           H  
ATOM   1965  HB3 LEU A 124       2.045   0.684   0.544  1.00 37.63           H  
ATOM   1966  O   LEU A 124       1.246  -1.176   2.836  1.00 37.63           O  
ATOM   1967  CG  LEU A 124       1.050   2.579   0.786  1.00 37.63           C  
ATOM   1968  HG  LEU A 124       0.785   3.194   1.646  1.00 37.63           H  
ATOM   1969  CD1 LEU A 124       1.550   3.513  -0.309  1.00 37.63           C  
ATOM   1970 HD11 LEU A 124       0.845   4.340  -0.390  1.00 37.63           H  
ATOM   1971 HD12 LEU A 124       2.516   3.937  -0.035  1.00 37.63           H  
ATOM   1972 HD13 LEU A 124       1.647   2.978  -1.254  1.00 37.63           H  
ATOM   1973  CD2 LEU A 124      -0.201   1.875   0.258  1.00 37.63           C  
ATOM   1974 HD21 LEU A 124       0.032   1.295  -0.635  1.00 37.63           H  
ATOM   1975 HD22 LEU A 124      -0.583   1.201   1.025  1.00 37.63           H  
ATOM   1976 HD23 LEU A 124      -0.971   2.612   0.027  1.00 37.63           H  
ATOM   1977  N   LEU A 125       3.437  -0.764   3.050  1.00 37.58           N  
ATOM   1978  H   LEU A 125       4.166  -0.069   2.968  1.00 37.58           H  
ATOM   1979  CA  LEU A 125       3.821  -2.119   3.423  1.00 37.58           C  
ATOM   1980  HA  LEU A 125       3.288  -2.821   2.782  1.00 37.58           H  
ATOM   1981  C   LEU A 125       3.364  -2.441   4.862  1.00 37.58           C  
ATOM   1982  CB  LEU A 125       5.336  -2.243   3.163  1.00 37.58           C  
ATOM   1983  HB2 LEU A 125       5.834  -1.358   3.559  1.00 37.58           H  
ATOM   1984  HB3 LEU A 125       5.752  -3.094   3.702  1.00 37.58           H  
ATOM   1985  O   LEU A 125       2.772  -3.490   5.089  1.00 37.58           O  
ATOM   1986  CG  LEU A 125       5.700  -2.403   1.672  1.00 37.58           C  
ATOM   1987  HG  LEU A 125       5.238  -1.606   1.089  1.00 37.58           H  
ATOM   1988  CD1 LEU A 125       7.214  -2.316   1.499  1.00 37.58           C  
ATOM   1989 HD11 LEU A 125       7.572  -1.368   1.901  1.00 37.58           H  
ATOM   1990 HD12 LEU A 125       7.470  -2.366   0.440  1.00 37.58           H  
ATOM   1991 HD13 LEU A 125       7.690  -3.142   2.027  1.00 37.58           H  
ATOM   1992  CD2 LEU A 125       5.252  -3.743   1.079  1.00 37.58           C  
ATOM   1993 HD21 LEU A 125       5.602  -3.826   0.050  1.00 37.58           H  
ATOM   1994 HD22 LEU A 125       4.164  -3.804   1.073  1.00 37.58           H  
ATOM   1995 HD23 LEU A 125       5.655  -4.569   1.665  1.00 37.58           H  
ATOM   1996  N   LYS A 126       3.521  -1.527   5.825  1.00 34.21           N  
ATOM   1997  H   LYS A 126       4.025  -0.682   5.595  1.00 34.21           H  
ATOM   1998  CA  LYS A 126       3.052  -1.713   7.212  1.00 34.21           C  
ATOM   1999  HA  LYS A 126       3.526  -2.608   7.616  1.00 34.21           H  
ATOM   2000  C   LYS A 126       1.535  -1.956   7.328  1.00 34.21           C  
ATOM   2001  CB  LYS A 126       3.497  -0.496   8.044  1.00 34.21           C  
ATOM   2002  HB2 LYS A 126       4.522  -0.238   7.780  1.00 34.21           H  
ATOM   2003  HB3 LYS A 126       2.854   0.354   7.819  1.00 34.21           H  
ATOM   2004  O   LYS A 126       1.117  -2.778   8.137  1.00 34.21           O  
ATOM   2005  CG  LYS A 126       3.456  -0.787   9.549  1.00 34.21           C  
ATOM   2006  HG2 LYS A 126       4.171  -1.582   9.757  1.00 34.21           H  
ATOM   2007  HG3 LYS A 126       2.462  -1.132   9.836  1.00 34.21           H  
ATOM   2008  CD  LYS A 126       3.806   0.449  10.392  1.00 34.21           C  
ATOM   2009  HD2 LYS A 126       2.972   1.151  10.380  1.00 34.21           H  
ATOM   2010  HD3 LYS A 126       4.683   0.945   9.976  1.00 34.21           H  
ATOM   2011  CE  LYS A 126       4.084  -0.021  11.827  1.00 34.21           C  
ATOM   2012  HE2 LYS A 126       3.140  -0.249  12.322  1.00 34.21           H  
ATOM   2013  HE3 LYS A 126       4.645  -0.954  11.777  1.00 34.21           H  
ATOM   2014  NZ  LYS A 126       4.882   0.942  12.624  1.00 34.21           N  
ATOM   2015  HZ1 LYS A 126       5.124   0.502  13.500  1.00 34.21           H  
ATOM   2016  HZ2 LYS A 126       4.386   1.805  12.795  1.00 34.21           H  
ATOM   2017  HZ3 LYS A 126       5.767   1.119  12.170  1.00 34.21           H  
ATOM   2018  N   GLU A 127       0.713  -1.275   6.527  1.00 33.89           N  
ATOM   2019  H   GLU A 127       1.112  -0.554   5.943  1.00 33.89           H  
ATOM   2020  CA  GLU A 127      -0.758  -1.364   6.610  1.00 33.89           C  
ATOM   2021  HA  GLU A 127      -1.042  -1.544   7.647  1.00 33.89           H  
ATOM   2022  C   GLU A 127      -1.388  -2.525   5.819  1.00 33.89           C  
ATOM   2023  CB  GLU A 127      -1.394  -0.027   6.184  1.00 33.89           C  
ATOM   2024  HB2 GLU A 127      -2.410  -0.210   5.836  1.00 33.89           H  
ATOM   2025  HB3 GLU A 127      -0.825   0.399   5.357  1.00 33.89           H  
ATOM   2026  O   GLU A 127      -2.439  -3.018   6.217  1.00 33.89           O  
ATOM   2027  CG  GLU A 127      -1.476   0.965   7.355  1.00 33.89           C  
ATOM   2028  HG2 GLU A 127      -0.468   1.164   7.718  1.00 33.89           H  
ATOM   2029  HG3 GLU A 127      -2.036   0.497   8.165  1.00 33.89           H  
ATOM   2030  CD  GLU A 127      -2.146   2.298   6.976  1.00 33.89           C  
ATOM   2031  OE1 GLU A 127      -2.736   2.927   7.885  1.00 33.89           O  
ATOM   2032  OE2 GLU A 127      -2.023   2.717   5.802  1.00 33.89           O  
ATOM   2033  N   TYR A 128      -0.776  -3.001   4.730  1.00 33.78           N  
ATOM   2034  H   TYR A 128       0.076  -2.552   4.423  1.00 33.78           H  
ATOM   2035  CA  TYR A 128      -1.405  -3.996   3.837  1.00 33.78           C  
ATOM   2036  HA  TYR A 128      -2.486  -3.858   3.866  1.00 33.78           H  
ATOM   2037  C   TYR A 128      -1.171  -5.463   4.201  1.00 33.78           C  
ATOM   2038  CB  TYR A 128      -0.936  -3.741   2.404  1.00 33.78           C  
ATOM   2039  HB2 TYR A 128       0.057  -3.294   2.392  1.00 33.78           H  
ATOM   2040  HB3 TYR A 128      -0.845  -4.688   1.872  1.00 33.78           H  
ATOM   2041  O   TYR A 128      -1.792  -6.361   3.638  1.00 33.78           O  
ATOM   2042  CG  TYR A 128      -1.916  -2.881   1.652  1.00 33.78           C  
ATOM   2043  CD1 TYR A 128      -2.870  -3.515   0.839  1.00 33.78           C  
ATOM   2044  HD1 TYR A 128      -2.884  -4.592   0.759  1.00 33.78           H  
ATOM   2045  CD2 TYR A 128      -1.920  -1.482   1.813  1.00 33.78           C  
ATOM   2046  HD2 TYR A 128      -1.214  -1.013   2.483  1.00 33.78           H  
ATOM   2047  CE1 TYR A 128      -3.799  -2.745   0.129  1.00 33.78           C  
ATOM   2048  HE1 TYR A 128      -4.523  -3.214  -0.521  1.00 33.78           H  
ATOM   2049  CE2 TYR A 128      -2.851  -0.704   1.107  1.00 33.78           C  
ATOM   2050  HE2 TYR A 128      -2.854   0.371   1.215  1.00 33.78           H  
ATOM   2051  OH  TYR A 128      -4.610  -0.633  -0.513  1.00 33.78           O  
ATOM   2052  HH  TYR A 128      -4.546   0.306  -0.325  1.00 33.78           H  
ATOM   2053  CZ  TYR A 128      -3.766  -1.348   0.248  1.00 33.78           C  
ATOM   2054  N   PHE A 129      -0.229  -5.714   5.099  1.00 32.13           N  
ATOM   2055  H   PHE A 129       0.226  -4.907   5.500  1.00 32.13           H  
ATOM   2056  CA  PHE A 129       0.501  -6.977   5.116  1.00 32.13           C  
ATOM   2057  HA  PHE A 129      -0.042  -7.731   4.547  1.00 32.13           H  
ATOM   2058  C   PHE A 129       0.640  -7.558   6.537  1.00 32.13           C  
ATOM   2059  CB  PHE A 129       1.813  -6.655   4.373  1.00 32.13           C  
ATOM   2060  HB2 PHE A 129       2.706  -7.012   4.885  1.00 32.13           H  
ATOM   2061  HB3 PHE A 129       1.983  -5.583   4.480  1.00 32.13           H  
ATOM   2062  O   PHE A 129       1.114  -8.681   6.691  1.00 32.13           O  
ATOM   2063  CG  PHE A 129       1.834  -6.924   2.874  1.00 32.13           C  
ATOM   2064  CD1 PHE A 129       1.502  -8.179   2.321  1.00 32.13           C  
ATOM   2065  HD1 PHE A 129       1.258  -9.007   2.969  1.00 32.13           H  
ATOM   2066  CD2 PHE A 129       2.132  -5.851   2.013  1.00 32.13           C  
ATOM   2067  HD2 PHE A 129       2.368  -4.881   2.424  1.00 32.13           H  
ATOM   2068  CE1 PHE A 129       1.453  -8.343   0.921  1.00 32.13           C  
ATOM   2069  HE1 PHE A 129       1.179  -9.299   0.502  1.00 32.13           H  
ATOM   2070  CE2 PHE A 129       2.081  -6.013   0.619  1.00 32.13           C  
ATOM   2071  HE2 PHE A 129       2.283  -5.174  -0.032  1.00 32.13           H  
ATOM   2072  CZ  PHE A 129       1.736  -7.259   0.071  1.00 32.13           C  
ATOM   2073  HZ  PHE A 129       1.677  -7.383  -1.000  1.00 32.13           H  
ATOM   2074  N   MET A 130       0.193  -6.824   7.571  1.00 32.73           N  
ATOM   2075  H   MET A 130      -0.225  -5.932   7.350  1.00 32.73           H  
ATOM   2076  CA  MET A 130       0.206  -7.224   8.993  1.00 32.73           C  
ATOM   2077  HA  MET A 130       0.132  -6.300   9.566  1.00 32.73           H  
ATOM   2078  C   MET A 130       1.526  -7.866   9.480  1.00 32.73           C  
ATOM   2079  CB  MET A 130      -1.029  -8.068   9.368  1.00 32.73           C  
ATOM   2080  HB2 MET A 130      -1.044  -8.984   8.778  1.00 32.73           H  
ATOM   2081  HB3 MET A 130      -0.949  -8.346  10.419  1.00 32.73           H  
ATOM   2082  O   MET A 130       1.528  -8.702  10.378  1.00 32.73           O  
ATOM   2083  CG  MET A 130      -2.361  -7.329   9.196  1.00 32.73           C  
ATOM   2084  HG2 MET A 130      -2.610  -7.308   8.135  1.00 32.73           H  
ATOM   2085  HG3 MET A 130      -2.251  -6.300   9.537  1.00 32.73           H  
ATOM   2086  SD  MET A 130      -3.743  -8.087  10.103  1.00 32.73           S  
ATOM   2087  CE  MET A 130      -3.450  -7.433  11.770  1.00 32.73           C  
ATOM   2088  HE1 MET A 130      -3.474  -6.344  11.745  1.00 32.73           H  
ATOM   2089  HE2 MET A 130      -2.479  -7.770  12.133  1.00 32.73           H  
ATOM   2090  HE3 MET A 130      -4.230  -7.796  12.440  1.00 32.73           H  
ATOM   2091  N   ILE A 131       2.661  -7.456   8.913  1.00 29.85           N  
ATOM   2092  H   ILE A 131       2.575  -6.740   8.205  1.00 29.85           H  
ATOM   2093  CA  ILE A 131       3.991  -7.612   9.520  1.00 29.85           C  
ATOM   2094  HA  ILE A 131       3.965  -8.382  10.291  1.00 29.85           H  
ATOM   2095  C   ILE A 131       4.305  -6.273  10.206  1.00 29.85           C  
ATOM   2096  CB  ILE A 131       5.025  -8.032   8.437  1.00 29.85           C  
ATOM   2097  HB  ILE A 131       4.925  -7.369   7.578  1.00 29.85           H  
ATOM   2098  O   ILE A 131       3.878  -5.238   9.684  1.00 29.85           O  
ATOM   2099  CG1 ILE A 131       4.753  -9.475   7.965  1.00 29.85           C  
ATOM   2100 HG12 ILE A 131       3.717  -9.561   7.636  1.00 29.85           H  
ATOM   2101 HG13 ILE A 131       4.860 -10.151   8.814  1.00 29.85           H  
ATOM   2102  CG2 ILE A 131       6.476  -7.963   8.948  1.00 29.85           C  
ATOM   2103 HG21 ILE A 131       6.741  -6.942   9.222  1.00 29.85           H  
ATOM   2104 HG22 ILE A 131       7.191  -8.263   8.181  1.00 29.85           H  
ATOM   2105 HG23 ILE A 131       6.601  -8.607   9.819  1.00 29.85           H  
ATOM   2106  CD1 ILE A 131       5.702  -9.955   6.850  1.00 29.85           C  
ATOM   2107 HD11 ILE A 131       6.672 -10.217   7.272  1.00 29.85           H  
ATOM   2108 HD12 ILE A 131       5.298 -10.859   6.394  1.00 29.85           H  
ATOM   2109 HD13 ILE A 131       5.848  -9.177   6.101  1.00 29.85           H  
ATOM   2110  N   ASP A 132       5.072  -6.234  11.311  1.00 40.97           N  
ATOM   2111  H   ASP A 132       5.391  -7.093  11.736  1.00 40.97           H  
ATOM   2112  CA  ASP A 132       5.775  -4.985  11.669  1.00 40.97           C  
ATOM   2113  HA  ASP A 132       5.051  -4.179  11.555  1.00 40.97           H  
ATOM   2114  C   ASP A 132       6.888  -4.735  10.643  1.00 40.97           C  
ATOM   2115  CB  ASP A 132       6.263  -4.877  13.120  1.00 40.97           C  
ATOM   2116  HB2 ASP A 132       5.510  -5.315  13.775  1.00 40.97           H  
ATOM   2117  HB3 ASP A 132       7.199  -5.418  13.257  1.00 40.97           H  
ATOM   2118  O   ASP A 132       8.074  -5.007  10.811  1.00 40.97           O  
ATOM   2119  CG  ASP A 132       6.437  -3.385  13.488  1.00 40.97           C  
ATOM   2120  OD1 ASP A 132       6.635  -2.543  12.564  1.00 40.97           O  
ATOM   2121  OD2 ASP A 132       6.166  -3.042  14.655  1.00 40.97           O  
ATOM   2122  N   LEU A 133       6.419  -4.326   9.474  1.00 32.04           N  
ATOM   2123  H   LEU A 133       5.414  -4.239   9.420  1.00 32.04           H  
ATOM   2124  CA  LEU A 133       7.151  -4.188   8.234  1.00 32.04           C  
ATOM   2125  HA  LEU A 133       7.929  -4.951   8.219  1.00 32.04           H  
ATOM   2126  C   LEU A 133       7.826  -2.814   8.177  1.00 32.04           C  
ATOM   2127  CB  LEU A 133       6.136  -4.452   7.099  1.00 32.04           C  
ATOM   2128  HB2 LEU A 133       5.450  -5.233   7.427  1.00 32.04           H  
ATOM   2129  HB3 LEU A 133       5.542  -3.551   6.950  1.00 32.04           H  
ATOM   2130  O   LEU A 133       8.494  -2.514   7.202  1.00 32.04           O  
ATOM   2131  CG  LEU A 133       6.700  -4.890   5.736  1.00 32.04           C  
ATOM   2132  HG  LEU A 133       7.217  -4.055   5.264  1.00 32.04           H  
ATOM   2133  CD1 LEU A 133       7.631  -6.098   5.794  1.00 32.04           C  
ATOM   2134 HD11 LEU A 133       8.543  -5.837   6.329  1.00 32.04           H  
ATOM   2135 HD12 LEU A 133       7.141  -6.934   6.293  1.00 32.04           H  
ATOM   2136 HD13 LEU A 133       7.914  -6.400   4.785  1.00 32.04           H  
ATOM   2137  CD2 LEU A 133       5.561  -5.367   4.840  1.00 32.04           C  
ATOM   2138 HD21 LEU A 133       4.761  -4.627   4.811  1.00 32.04           H  
ATOM   2139 HD22 LEU A 133       5.137  -6.294   5.226  1.00 32.04           H  
ATOM   2140 HD23 LEU A 133       5.928  -5.546   3.829  1.00 32.04           H  
ATOM   2141  N   ALA A 134       7.643  -1.980   9.209  1.00 30.23           N  
ATOM   2142  H   ALA A 134       7.135  -2.344  10.002  1.00 30.23           H  
ATOM   2143  CA  ALA A 134       8.356  -0.726   9.406  1.00 30.23           C  
ATOM   2144  HA  ALA A 134       8.670  -0.335   8.439  1.00 30.23           H  
ATOM   2145  C   ALA A 134       9.626  -0.954  10.224  1.00 30.23           C  
ATOM   2146  CB  ALA A 134       7.418   0.296  10.040  1.00 30.23           C  
ATOM   2147  HB1 ALA A 134       7.985   1.191  10.296  1.00 30.23           H  
ATOM   2148  HB2 ALA A 134       6.658   0.554   9.303  1.00 30.23           H  
ATOM   2149  HB3 ALA A 134       6.974  -0.126  10.941  1.00 30.23           H  
ATOM   2150  O   ALA A 134      10.682  -0.564   9.749  1.00 30.23           O  
ATOM   2151  N   GLU A 135       9.586  -1.692  11.339  1.00 37.33           N  
ATOM   2152  H   GLU A 135       8.706  -1.996  11.730  1.00 37.33           H  
ATOM   2153  CA  GLU A 135      10.826  -2.129  12.002  1.00 37.33           C  
ATOM   2154  HA  GLU A 135      11.437  -1.256  12.233  1.00 37.33           H  
ATOM   2155  C   GLU A 135      11.661  -3.032  11.079  1.00 37.33           C  
ATOM   2156  CB  GLU A 135      10.514  -2.859  13.316  1.00 37.33           C  
ATOM   2157  HB2 GLU A 135      11.424  -3.352  13.658  1.00 37.33           H  
ATOM   2158  HB3 GLU A 135       9.753  -3.618  13.134  1.00 37.33           H  
ATOM   2159  O   GLU A 135      12.858  -2.812  10.908  1.00 37.33           O  
ATOM   2160  CG  GLU A 135      10.047  -1.895  14.418  1.00 37.33           C  
ATOM   2161  HG2 GLU A 135      10.795  -1.109  14.526  1.00 37.33           H  
ATOM   2162  HG3 GLU A 135       9.113  -1.426  14.109  1.00 37.33           H  
ATOM   2163  CD  GLU A 135       9.843  -2.588  15.777  1.00 37.33           C  
ATOM   2164  OE1 GLU A 135       9.873  -1.861  16.799  1.00 37.33           O  
ATOM   2165  OE2 GLU A 135       9.699  -3.832  15.798  1.00 37.33           O  
ATOM   2166  N   ALA A 136      11.030  -3.980  10.377  1.00 34.34           N  
ATOM   2167  H   ALA A 136      10.057  -4.154  10.586  1.00 34.34           H  
ATOM   2168  CA  ALA A 136      11.716  -4.905   9.472  1.00 34.34           C  
ATOM   2169  HA  ALA A 136      12.550  -5.346  10.019  1.00 34.34           H  
ATOM   2170  C   ALA A 136      12.308  -4.260   8.203  1.00 34.34           C  
ATOM   2171  CB  ALA A 136      10.744  -6.031   9.104  1.00 34.34           C  
ATOM   2172  HB1 ALA A 136      10.327  -6.474  10.009  1.00 34.34           H  
ATOM   2173  HB2 ALA A 136      11.272  -6.803   8.545  1.00 34.34           H  
ATOM   2174  HB3 ALA A 136       9.938  -5.635   8.486  1.00 34.34           H  
ATOM   2175  O   ALA A 136      13.014  -4.935   7.464  1.00 34.34           O  
ATOM   2176  N   LEU A 137      12.030  -2.985   7.919  1.00 34.41           N  
ATOM   2177  H   LEU A 137      11.462  -2.482   8.586  1.00 34.41           H  
ATOM   2178  CA  LEU A 137      12.401  -2.305   6.668  1.00 34.41           C  
ATOM   2179  HA  LEU A 137      13.053  -2.958   6.088  1.00 34.41           H  
ATOM   2180  C   LEU A 137      13.192  -1.017   6.942  1.00 34.41           C  
ATOM   2181  CB  LEU A 137      11.097  -2.128   5.878  1.00 34.41           C  
ATOM   2182  HB2 LEU A 137      10.552  -1.260   6.250  1.00 34.41           H  
ATOM   2183  HB3 LEU A 137      10.514  -3.024   6.092  1.00 34.41           H  
ATOM   2184  O   LEU A 137      14.114  -0.694   6.199  1.00 34.41           O  
ATOM   2185  CG  LEU A 137      11.173  -2.103   4.349  1.00 34.41           C  
ATOM   2186  HG  LEU A 137      11.815  -2.914   4.005  1.00 34.41           H  
ATOM   2187  CD1 LEU A 137       9.773  -2.356   3.790  1.00 34.41           C  
ATOM   2188 HD11 LEU A 137       9.815  -2.347   2.701  1.00 34.41           H  
ATOM   2189 HD12 LEU A 137       9.414  -3.331   4.120  1.00 34.41           H  
ATOM   2190 HD13 LEU A 137       9.086  -1.588   4.145  1.00 34.41           H  
ATOM   2191  CD2 LEU A 137      11.721  -0.786   3.814  1.00 34.41           C  
ATOM   2192 HD21 LEU A 137      11.440   0.031   4.478  1.00 34.41           H  
ATOM   2193 HD22 LEU A 137      12.810  -0.838   3.819  1.00 34.41           H  
ATOM   2194 HD23 LEU A 137      11.388  -0.603   2.792  1.00 34.41           H  
ATOM   2195  N   GLU A 138      12.939  -0.360   8.072  1.00 37.41           N  
ATOM   2196  H   GLU A 138      12.143  -0.642   8.627  1.00 37.41           H  
ATOM   2197  CA  GLU A 138      13.765   0.702   8.653  1.00 37.41           C  
ATOM   2198  HA  GLU A 138      14.004   1.429   7.876  1.00 37.41           H  
ATOM   2199  C   GLU A 138      15.087   0.127   9.187  1.00 37.41           C  
ATOM   2200  CB  GLU A 138      12.912   1.401   9.727  1.00 37.41           C  
ATOM   2201  HB2 GLU A 138      11.923   1.557   9.298  1.00 37.41           H  
ATOM   2202  HB3 GLU A 138      12.823   0.748  10.596  1.00 37.41           H  
ATOM   2203  O   GLU A 138      16.154   0.648   8.870  1.00 37.41           O  
ATOM   2204  CG  GLU A 138      13.386   2.783  10.178  1.00 37.41           C  
ATOM   2205  HG2 GLU A 138      14.295   2.675  10.768  1.00 37.41           H  
ATOM   2206  HG3 GLU A 138      13.624   3.372   9.292  1.00 37.41           H  
ATOM   2207  CD  GLU A 138      12.302   3.512  11.003  1.00 37.41           C  
ATOM   2208  OE1 GLU A 138      12.259   4.762  10.918  1.00 37.41           O  
ATOM   2209  OE2 GLU A 138      11.506   2.835  11.692  1.00 37.41           O  
ATOM   2210  N   ALA A 139      15.063  -1.035   9.849  1.00 35.11           N  
ATOM   2211  H   ALA A 139      14.174  -1.432  10.118  1.00 35.11           H  
ATOM   2212  CA  ALA A 139      16.274  -1.761  10.226  1.00 35.11           C  
ATOM   2213  HA  ALA A 139      16.943  -1.069  10.738  1.00 35.11           H  
ATOM   2214  C   ALA A 139      17.017  -2.302   8.977  1.00 35.11           C  
ATOM   2215  CB  ALA A 139      15.846  -2.840  11.227  1.00 35.11           C  
ATOM   2216  HB1 ALA A 139      15.362  -3.673  10.716  1.00 35.11           H  
ATOM   2217  HB2 ALA A 139      15.160  -2.415  11.959  1.00 35.11           H  
ATOM   2218  HB3 ALA A 139      16.707  -3.197  11.793  1.00 35.11           H  
ATOM   2219  O   ALA A 139      18.227  -2.135   8.812  1.00 35.11           O  
ATOM   2220  N   HIS A 140      16.293  -2.859   8.005  1.00 37.23           N  
ATOM   2221  H   HIS A 140      15.300  -2.969   8.150  1.00 37.23           H  
ATOM   2222  CA  HIS A 140      16.898  -3.377   6.770  1.00 37.23           C  
ATOM   2223  HA  HIS A 140      17.686  -4.075   7.052  1.00 37.23           H  
ATOM   2224  C   HIS A 140      17.548  -2.267   5.920  1.00 37.23           C  
ATOM   2225  CB  HIS A 140      15.826  -4.154   6.003  1.00 37.23           C  
ATOM   2226  HB2 HIS A 140      15.226  -3.478   5.394  1.00 37.23           H  
ATOM   2227  HB3 HIS A 140      15.182  -4.623   6.747  1.00 37.23           H  
ATOM   2228  O   HIS A 140      18.639  -2.454   5.383  1.00 37.23           O  
ATOM   2229  CG  HIS A 140      16.340  -5.292   5.171  1.00 37.23           C  
ATOM   2230  CD2 HIS A 140      16.533  -5.318   3.818  1.00 37.23           C  
ATOM   2231  HD2 HIS A 140      16.376  -4.493   3.140  1.00 37.23           H  
ATOM   2232  ND1 HIS A 140      16.608  -6.554   5.639  1.00 37.23           N  
ATOM   2233  HD1 HIS A 140      16.497  -6.872   6.591  1.00 37.23           H  
ATOM   2234  CE1 HIS A 140      16.988  -7.317   4.601  1.00 37.23           C  
ATOM   2235  HE1 HIS A 140      17.264  -8.359   4.662  1.00 37.23           H  
ATOM   2236  NE2 HIS A 140      16.956  -6.605   3.465  1.00 37.23           N  
ATOM   2237  N   MET A 141      16.947  -1.073   5.855  1.00 33.61           N  
ATOM   2238  H   MET A 141      16.036  -0.969   6.280  1.00 33.61           H  
ATOM   2239  CA  MET A 141      17.538   0.102   5.205  1.00 33.61           C  
ATOM   2240  HA  MET A 141      17.944  -0.204   4.241  1.00 33.61           H  
ATOM   2241  C   MET A 141      18.708   0.702   5.991  1.00 33.61           C  
ATOM   2242  CB  MET A 141      16.478   1.183   4.964  1.00 33.61           C  
ATOM   2243  HB2 MET A 141      17.000   2.135   4.871  1.00 33.61           H  
ATOM   2244  HB3 MET A 141      15.800   1.259   5.815  1.00 33.61           H  
ATOM   2245  O   MET A 141      19.685   1.117   5.373  1.00 33.61           O  
ATOM   2246  CG  MET A 141      15.694   0.938   3.670  1.00 33.61           C  
ATOM   2247  HG2 MET A 141      16.403   0.728   2.869  1.00 33.61           H  
ATOM   2248  HG3 MET A 141      15.069   0.054   3.803  1.00 33.61           H  
ATOM   2249  SD  MET A 141      14.643   2.319   3.127  1.00 33.61           S  
ATOM   2250  CE  MET A 141      15.851   3.668   3.012  1.00 33.61           C  
ATOM   2251  HE1 MET A 141      15.379   4.532   2.544  1.00 33.61           H  
ATOM   2252  HE2 MET A 141      16.697   3.348   2.404  1.00 33.61           H  
ATOM   2253  HE3 MET A 141      16.190   3.956   4.007  1.00 33.61           H  
ATOM   2254  N   VAL A 142      18.668   0.724   7.325  1.00 36.96           N  
ATOM   2255  H   VAL A 142      17.825   0.422   7.792  1.00 36.96           H  
ATOM   2256  CA  VAL A 142      19.785   1.206   8.158  1.00 36.96           C  
ATOM   2257  HA  VAL A 142      20.061   2.205   7.819  1.00 36.96           H  
ATOM   2258  C   VAL A 142      21.040   0.334   7.985  1.00 36.96           C  
ATOM   2259  CB  VAL A 142      19.329   1.325   9.628  1.00 36.96           C  
ATOM   2260  HB  VAL A 142      18.775   0.428   9.905  1.00 36.96           H  
ATOM   2261  O   VAL A 142      22.145   0.870   7.894  1.00 36.96           O  
ATOM   2262  CG1 VAL A 142      20.492   1.489  10.616  1.00 36.96           C  
ATOM   2263 HG11 VAL A 142      21.083   0.575  10.655  1.00 36.96           H  
ATOM   2264 HG12 VAL A 142      21.126   2.324  10.318  1.00 36.96           H  
ATOM   2265 HG13 VAL A 142      20.099   1.674  11.616  1.00 36.96           H  
ATOM   2266  CG2 VAL A 142      18.425   2.555   9.802  1.00 36.96           C  
ATOM   2267 HG21 VAL A 142      17.937   2.513  10.776  1.00 36.96           H  
ATOM   2268 HG22 VAL A 142      19.014   3.470   9.734  1.00 36.96           H  
ATOM   2269 HG23 VAL A 142      17.654   2.587   9.033  1.00 36.96           H  
ATOM   2270  N   LEU A 143      20.916  -0.991   7.846  1.00 34.21           N  
ATOM   2271  H   LEU A 143      19.998  -1.395   7.968  1.00 34.21           H  
ATOM   2272  CA  LEU A 143      22.052  -1.890   7.561  1.00 34.21           C  
ATOM   2273  HA  LEU A 143      22.859  -1.704   8.269  1.00 34.21           H  
ATOM   2274  C   LEU A 143      22.637  -1.748   6.153  1.00 34.21           C  
ATOM   2275  CB  LEU A 143      21.595  -3.335   7.681  1.00 34.21           C  
ATOM   2276  HB2 LEU A 143      20.641  -3.441   7.164  1.00 34.21           H  
ATOM   2277  HB3 LEU A 143      22.321  -3.965   7.168  1.00 34.21           H  
ATOM   2278  O   LEU A 143      23.848  -1.881   5.970  1.00 34.21           O  
ATOM   2279  CG  LEU A 143      21.467  -3.846   9.108  1.00 34.21           C  
ATOM   2280  HG  LEU A 143      20.810  -3.169   9.654  1.00 34.21           H  
ATOM   2281  CD1 LEU A 143      20.840  -5.220   8.937  1.00 34.21           C  
ATOM   2282 HD11 LEU A 143      21.349  -5.708   8.105  1.00 34.21           H  
ATOM   2283 HD12 LEU A 143      19.786  -5.131   8.673  1.00 34.21           H  
ATOM   2284 HD13 LEU A 143      20.980  -5.871   9.800  1.00 34.21           H  
ATOM   2285  CD2 LEU A 143      22.805  -3.975   9.845  1.00 34.21           C  
ATOM   2286 HD21 LEU A 143      22.642  -4.425  10.824  1.00 34.21           H  
ATOM   2287 HD22 LEU A 143      23.254  -2.993   9.991  1.00 34.21           H  
ATOM   2288 HD23 LEU A 143      23.480  -4.612   9.272  1.00 34.21           H  
ATOM   2289  N   VAL A 144      21.781  -1.483   5.165  1.00 31.85           N  
ATOM   2290  H   VAL A 144      20.796  -1.476   5.387  1.00 31.85           H  
ATOM   2291  CA  VAL A 144      22.180  -1.273   3.765  1.00 31.85           C  
ATOM   2292  HA  VAL A 144      22.929  -2.018   3.495  1.00 31.85           H  
ATOM   2293  C   VAL A 144      22.838   0.101   3.589  1.00 31.85           C  
ATOM   2294  CB  VAL A 144      20.958  -1.471   2.845  1.00 31.85           C  
ATOM   2295  HB  VAL A 144      20.130  -0.868   3.219  1.00 31.85           H  
ATOM   2296  O   VAL A 144      23.839   0.218   2.887  1.00 31.85           O  
ATOM   2297  CG1 VAL A 144      21.223  -1.069   1.388  1.00 31.85           C  
ATOM   2298 HG11 VAL A 144      20.353  -1.306   0.777  1.00 31.85           H  
ATOM   2299 HG12 VAL A 144      21.407   0.003   1.321  1.00 31.85           H  
ATOM   2300 HG13 VAL A 144      22.091  -1.608   1.007  1.00 31.85           H  
ATOM   2301  CG2 VAL A 144      20.535  -2.946   2.829  1.00 31.85           C  
ATOM   2302 HG21 VAL A 144      21.299  -3.551   2.340  1.00 31.85           H  
ATOM   2303 HG22 VAL A 144      19.589  -3.053   2.298  1.00 31.85           H  
ATOM   2304 HG23 VAL A 144      20.401  -3.325   3.842  1.00 31.85           H  
ATOM   2305  N   ILE A 145      22.336   1.131   4.276  1.00 29.69           N  
ATOM   2306  H   ILE A 145      21.491   0.972   4.806  1.00 29.69           H  
ATOM   2307  CA  ILE A 145      22.878   2.502   4.262  1.00 29.69           C  
ATOM   2308  HA  ILE A 145      23.169   2.747   3.241  1.00 29.69           H  
ATOM   2309  C   ILE A 145      24.160   2.621   5.109  1.00 29.69           C  
ATOM   2310  CB  ILE A 145      21.767   3.496   4.690  1.00 29.69           C  
ATOM   2311  HB  ILE A 145      21.332   3.143   5.626  1.00 29.69           H  
ATOM   2312  O   ILE A 145      25.027   3.432   4.790  1.00 29.69           O  
ATOM   2313  CG1 ILE A 145      20.665   3.544   3.602  1.00 29.69           C  
ATOM   2314 HG12 ILE A 145      20.378   2.532   3.316  1.00 29.69           H  
ATOM   2315 HG13 ILE A 145      21.062   4.030   2.711  1.00 29.69           H  
ATOM   2316  CG2 ILE A 145      22.310   4.917   4.937  1.00 29.69           C  
ATOM   2317 HG21 ILE A 145      23.032   4.912   5.753  1.00 29.69           H  
ATOM   2318 HG22 ILE A 145      22.792   5.296   4.036  1.00 29.69           H  
ATOM   2319 HG23 ILE A 145      21.506   5.592   5.231  1.00 29.69           H  
ATOM   2320  CD1 ILE A 145      19.385   4.272   4.032  1.00 29.69           C  
ATOM   2321 HD11 ILE A 145      18.989   3.827   4.944  1.00 29.69           H  
ATOM   2322 HD12 ILE A 145      19.576   5.333   4.194  1.00 29.69           H  
ATOM   2323 HD13 ILE A 145      18.645   4.179   3.236  1.00 29.69           H  
ATOM   2324  N   SER A 146      24.333   1.795   6.147  1.00 34.53           N  
ATOM   2325  H   SER A 146      23.569   1.187   6.405  1.00 34.53           H  
ATOM   2326  CA  SER A 146      25.563   1.750   6.961  1.00 34.53           C  
ATOM   2327  HA  SER A 146      25.983   2.756   6.987  1.00 34.53           H  
ATOM   2328  C   SER A 146      26.673   0.851   6.395  1.00 34.53           C  
ATOM   2329  CB  SER A 146      25.251   1.373   8.413  1.00 34.53           C  
ATOM   2330  HB2 SER A 146      24.567   2.108   8.838  1.00 34.53           H  
ATOM   2331  HB3 SER A 146      26.173   1.384   8.993  1.00 34.53           H  
ATOM   2332  O   SER A 146      27.762   0.802   6.967  1.00 34.53           O  
ATOM   2333  OG  SER A 146      24.667   0.092   8.495  1.00 34.53           O  
ATOM   2334  HG  SER A 146      23.730   0.221   8.332  1.00 34.53           H  
ATOM   2335  N   GLY A 147      26.431   0.155   5.276  1.00 35.29           N  
ATOM   2336  H   GLY A 147      25.517   0.242   4.854  1.00 35.29           H  
ATOM   2337  CA  GLY A 147      27.421  -0.691   4.595  1.00 35.29           C  
ATOM   2338  HA2 GLY A 147      27.062  -0.895   3.586  1.00 35.29           H  
ATOM   2339  HA3 GLY A 147      28.363  -0.148   4.520  1.00 35.29           H  
ATOM   2340  C   GLY A 147      27.705  -2.042   5.267  1.00 35.29           C  
ATOM   2341  O   GLY A 147      28.719  -2.662   4.954  1.00 35.29           O  
ATOM   2342  N   LYS A 148      26.843  -2.499   6.190  1.00 36.12           N  
ATOM   2343  H   LYS A 148      26.007  -1.957   6.352  1.00 36.12           H  
ATOM   2344  CA  LYS A 148      27.031  -3.732   6.981  1.00 36.12           C  
ATOM   2345  HA  LYS A 148      28.098  -3.944   7.036  1.00 36.12           H  
ATOM   2346  C   LYS A 148      26.437  -5.005   6.354  1.00 36.12           C  
ATOM   2347  CB  LYS A 148      26.522  -3.521   8.421  1.00 36.12           C  
ATOM   2348  HB2 LYS A 148      25.542  -3.043   8.396  1.00 36.12           H  
ATOM   2349  HB3 LYS A 148      26.401  -4.498   8.888  1.00 36.12           H  
ATOM   2350  O   LYS A 148      26.752  -6.082   6.845  1.00 36.12           O  
ATOM   2351  CG  LYS A 148      27.485  -2.697   9.295  1.00 36.12           C  
ATOM   2352  HG2 LYS A 148      27.532  -1.672   8.926  1.00 36.12           H  
ATOM   2353  HG3 LYS A 148      28.480  -3.141   9.251  1.00 36.12           H  
ATOM   2354  CD  LYS A 148      26.993  -2.707  10.750  1.00 36.12           C  
ATOM   2355  HD2 LYS A 148      26.880  -3.742  11.075  1.00 36.12           H  
ATOM   2356  HD3 LYS A 148      26.014  -2.228  10.789  1.00 36.12           H  
ATOM   2357  CE  LYS A 148      27.950  -1.988  11.708  1.00 36.12           C  
ATOM   2358  HE2 LYS A 148      28.931  -2.459  11.635  1.00 36.12           H  
ATOM   2359  HE3 LYS A 148      28.043  -0.949  11.391  1.00 36.12           H  
ATOM   2360  NZ  LYS A 148      27.444  -2.063  13.106  1.00 36.12           N  
ATOM   2361  HZ1 LYS A 148      26.535  -1.627  13.178  1.00 36.12           H  
ATOM   2362  HZ2 LYS A 148      27.319  -3.023  13.393  1.00 36.12           H  
ATOM   2363  HZ3 LYS A 148      28.064  -1.608  13.761  1.00 36.12           H  
ATOM   2364  N   LEU A 149      25.650  -4.912   5.274  1.00 33.00           N  
ATOM   2365  H   LEU A 149      25.447  -3.988   4.918  1.00 33.00           H  
ATOM   2366  CA  LEU A 149      25.177  -6.062   4.481  1.00 33.00           C  
ATOM   2367  HA  LEU A 149      25.719  -6.943   4.825  1.00 33.00           H  
ATOM   2368  C   LEU A 149      25.518  -5.919   2.993  1.00 33.00           C  
ATOM   2369  CB  LEU A 149      23.665  -6.282   4.669  1.00 33.00           C  
ATOM   2370  HB2 LEU A 149      23.180  -6.234   3.695  1.00 33.00           H  
ATOM   2371  HB3 LEU A 149      23.222  -5.498   5.283  1.00 33.00           H  
ATOM   2372  O   LEU A 149      25.495  -4.799   2.482  1.00 33.00           O  
ATOM   2373  CG  LEU A 149      23.417  -7.663   5.289  1.00 33.00           C  
ATOM   2374  HG  LEU A 149      24.182  -8.361   4.948  1.00 33.00           H  
ATOM   2375  CD1 LEU A 149      23.546  -7.533   6.801  1.00 33.00           C  
ATOM   2376 HD11 LEU A 149      22.896  -6.744   7.177  1.00 33.00           H  
ATOM   2377 HD12 LEU A 149      24.573  -7.273   7.058  1.00 33.00           H  
ATOM   2378 HD13 LEU A 149      23.348  -8.497   7.270  1.00 33.00           H  
ATOM   2379  CD2 LEU A 149      22.101  -8.235   4.770  1.00 33.00           C  
ATOM   2380 HD21 LEU A 149      21.945  -9.233   5.178  1.00 33.00           H  
ATOM   2381 HD22 LEU A 149      21.266  -7.575   5.006  1.00 33.00           H  
ATOM   2382 HD23 LEU A 149      22.158  -8.343   3.687  1.00 33.00           H  
ATOM   2383  N   GLY A 150      25.843  -7.030   2.316  1.00 34.28           N  
ATOM   2384  H   GLY A 150      25.682  -7.920   2.765  1.00 34.28           H  
ATOM   2385  CA  GLY A 150      26.543  -7.122   1.020  1.00 34.28           C  
ATOM   2386  HA2 GLY A 150      27.442  -6.510   1.087  1.00 34.28           H  
ATOM   2387  HA3 GLY A 150      26.881  -8.146   0.857  1.00 34.28           H  
ATOM   2388  C   GLY A 150      25.776  -6.652  -0.225  1.00 34.28           C  
ATOM   2389  O   GLY A 150      25.673  -7.317  -1.255  1.00 34.28           O  
ATOM   2390  N   GLY A 151      25.339  -5.399  -0.186  1.00 39.70           N  
ATOM   2391  H   GLY A 151      25.402  -4.926   0.704  1.00 39.70           H  
ATOM   2392  CA  GLY A 151      24.821  -4.673  -1.332  1.00 39.70           C  
ATOM   2393  HA2 GLY A 151      25.398  -4.938  -2.218  1.00 39.70           H  
ATOM   2394  HA3 GLY A 151      24.957  -3.608  -1.145  1.00 39.70           H  
ATOM   2395  C   GLY A 151      23.343  -4.929  -1.625  1.00 39.70           C  
ATOM   2396  O   GLY A 151      22.703  -5.867  -1.155  1.00 39.70           O  
ATOM   2397  N   ILE A 152      22.795  -4.045  -2.457  1.00 34.21           N  
ATOM   2398  H   ILE A 152      23.393  -3.296  -2.775  1.00 34.21           H  
ATOM   2399  CA  ILE A 152      21.374  -3.966  -2.834  1.00 34.21           C  
ATOM   2400  HA  ILE A 152      20.791  -3.736  -1.942  1.00 34.21           H  
ATOM   2401  C   ILE A 152      20.806  -5.292  -3.373  1.00 34.21           C  
ATOM   2402  CB  ILE A 152      21.234  -2.787  -3.833  1.00 34.21           C  
ATOM   2403  HB  ILE A 152      22.119  -2.774  -4.470  1.00 34.21           H  
ATOM   2404  O   ILE A 152      19.623  -5.558  -3.194  1.00 34.21           O  
ATOM   2405  CG1 ILE A 152      21.194  -1.465  -3.030  1.00 34.21           C  
ATOM   2406 HG12 ILE A 152      20.244  -1.391  -2.501  1.00 34.21           H  
ATOM   2407 HG13 ILE A 152      21.988  -1.476  -2.283  1.00 34.21           H  
ATOM   2408  CG2 ILE A 152      20.026  -2.895  -4.778  1.00 34.21           C  
ATOM   2409 HG21 ILE A 152      20.123  -3.774  -5.416  1.00 34.21           H  
ATOM   2410 HG22 ILE A 152      19.106  -2.971  -4.198  1.00 34.21           H  
ATOM   2411 HG23 ILE A 152      19.965  -2.025  -5.431  1.00 34.21           H  
ATOM   2412  CD1 ILE A 152      21.392  -0.201  -3.878  1.00 34.21           C  
ATOM   2413 HD11 ILE A 152      20.542  -0.048  -4.543  1.00 34.21           H  
ATOM   2414 HD12 ILE A 152      22.307  -0.285  -4.463  1.00 34.21           H  
ATOM   2415 HD13 ILE A 152      21.472   0.663  -3.218  1.00 34.21           H  
ATOM   2416  N   ASN A 153      21.628  -6.146  -3.988  1.00 36.34           N  
ATOM   2417  H   ASN A 153      22.611  -5.920  -4.027  1.00 36.34           H  
ATOM   2418  CA  ASN A 153      21.176  -7.430  -4.531  1.00 36.34           C  
ATOM   2419  HA  ASN A 153      20.259  -7.272  -5.098  1.00 36.34           H  
ATOM   2420  C   ASN A 153      20.828  -8.457  -3.441  1.00 36.34           C  
ATOM   2421  CB  ASN A 153      22.252  -7.973  -5.484  1.00 36.34           C  
ATOM   2422  HB2 ASN A 153      21.999  -8.999  -5.753  1.00 36.34           H  
ATOM   2423  HB3 ASN A 153      23.216  -7.990  -4.975  1.00 36.34           H  
ATOM   2424  O   ASN A 153      19.882  -9.220  -3.612  1.00 36.34           O  
ATOM   2425  CG  ASN A 153      22.352  -7.181  -6.776  1.00 36.34           C  
ATOM   2426  ND2 ASN A 153      23.521  -7.121  -7.368  1.00 36.34           N  
ATOM   2427 HD21 ASN A 153      24.316  -7.597  -6.966  1.00 36.34           H  
ATOM   2428 HD22 ASN A 153      23.558  -6.596  -8.229  1.00 36.34           H  
ATOM   2429  OD1 ASN A 153      21.400  -6.614  -7.283  1.00 36.34           O  
ATOM   2430  N   GLU A 154      21.542  -8.456  -2.316  1.00 38.38           N  
ATOM   2431  H   GLU A 154      22.284  -7.782  -2.194  1.00 38.38           H  
ATOM   2432  CA  GLU A 154      21.302  -9.376  -1.195  1.00 38.38           C  
ATOM   2433  HA  GLU A 154      21.037 -10.362  -1.576  1.00 38.38           H  
ATOM   2434  C   GLU A 154      20.122  -8.903  -0.330  1.00 38.38           C  
ATOM   2435  CB  GLU A 154      22.603  -9.525  -0.393  1.00 38.38           C  
ATOM   2436  HB2 GLU A 154      22.398 -10.070   0.528  1.00 38.38           H  
ATOM   2437  HB3 GLU A 154      22.977  -8.533  -0.140  1.00 38.38           H  
ATOM   2438  O   GLU A 154      19.322  -9.716   0.136  1.00 38.38           O  
ATOM   2439  CG  GLU A 154      23.654 -10.302  -1.213  1.00 38.38           C  
ATOM   2440  HG2 GLU A 154      23.723  -9.872  -2.212  1.00 38.38           H  
ATOM   2441  HG3 GLU A 154      23.313 -11.331  -1.324  1.00 38.38           H  
ATOM   2442  CD  GLU A 154      25.061 -10.291  -0.600  1.00 38.38           C  
ATOM   2443  OE1 GLU A 154      25.970 -10.851  -1.258  1.00 38.38           O  
ATOM   2444  OE2 GLU A 154      25.222  -9.731   0.507  1.00 38.38           O  
ATOM   2445  N   ALA A 155      19.922  -7.584  -0.237  1.00 39.59           N  
ATOM   2446  H   ALA A 155      20.640  -6.974  -0.603  1.00 39.59           H  
ATOM   2447  CA  ALA A 155      18.723  -6.978   0.345  1.00 39.59           C  
ATOM   2448  HA  ALA A 155      18.558  -7.402   1.335  1.00 39.59           H  
ATOM   2449  C   ALA A 155      17.464  -7.257  -0.498  1.00 39.59           C  
ATOM   2450  CB  ALA A 155      18.979  -5.475   0.499  1.00 39.59           C  
ATOM   2451  HB1 ALA A 155      19.861  -5.320   1.120  1.00 39.59           H  
ATOM   2452  HB2 ALA A 155      19.134  -5.014  -0.477  1.00 39.59           H  
ATOM   2453  HB3 ALA A 155      18.121  -5.013   0.985  1.00 39.59           H  
ATOM   2454  O   ALA A 155      16.405  -7.560   0.042  1.00 39.59           O  
ATOM   2455  N   LEU A 156      17.577  -7.226  -1.831  1.00 37.96           N  
ATOM   2456  H   LEU A 156      18.456  -6.921  -2.225  1.00 37.96           H  
ATOM   2457  CA  LEU A 156      16.487  -7.578  -2.750  1.00 37.96           C  
ATOM   2458  HA  LEU A 156      15.582  -7.062  -2.431  1.00 37.96           H  
ATOM   2459  C   LEU A 156      16.152  -9.075  -2.723  1.00 37.96           C  
ATOM   2460  CB  LEU A 156      16.855  -7.126  -4.173  1.00 37.96           C  
ATOM   2461  HB2 LEU A 156      17.886  -7.418  -4.374  1.00 37.96           H  
ATOM   2462  HB3 LEU A 156      16.223  -7.655  -4.887  1.00 37.96           H  
ATOM   2463  O   LEU A 156      14.975  -9.419  -2.741  1.00 37.96           O  
ATOM   2464  CG  LEU A 156      16.690  -5.613  -4.408  1.00 37.96           C  
ATOM   2465  HG  LEU A 156      17.140  -5.051  -3.590  1.00 37.96           H  
ATOM   2466  CD1 LEU A 156      17.379  -5.218  -5.716  1.00 37.96           C  
ATOM   2467 HD11 LEU A 156      16.917  -5.742  -6.553  1.00 37.96           H  
ATOM   2468 HD12 LEU A 156      17.301  -4.141  -5.859  1.00 37.96           H  
ATOM   2469 HD13 LEU A 156      18.433  -5.491  -5.664  1.00 37.96           H  
ATOM   2470  CD2 LEU A 156      15.216  -5.213  -4.519  1.00 37.96           C  
ATOM   2471 HD21 LEU A 156      14.726  -5.791  -5.304  1.00 37.96           H  
ATOM   2472 HD22 LEU A 156      14.708  -5.402  -3.573  1.00 37.96           H  
ATOM   2473 HD23 LEU A 156      15.138  -4.149  -4.740  1.00 37.96           H  
ATOM   2474  N   LEU A 157      17.152  -9.956  -2.620  1.00 36.26           N  
ATOM   2475  H   LEU A 157      18.100  -9.611  -2.670  1.00 36.26           H  
ATOM   2476  CA  LEU A 157      16.948 -11.398  -2.418  1.00 36.26           C  
ATOM   2477  HA  LEU A 157      16.289 -11.775  -3.200  1.00 36.26           H  
ATOM   2478  C   LEU A 157      16.257 -11.700  -1.077  1.00 36.26           C  
ATOM   2479  CB  LEU A 157      18.315 -12.107  -2.508  1.00 36.26           C  
ATOM   2480  HB2 LEU A 157      19.079 -11.451  -2.092  1.00 36.26           H  
ATOM   2481  HB3 LEU A 157      18.303 -13.004  -1.889  1.00 36.26           H  
ATOM   2482  O   LEU A 157      15.392 -12.574  -1.017  1.00 36.26           O  
ATOM   2483  CG  LEU A 157      18.692 -12.504  -3.947  1.00 36.26           C  
ATOM   2484  HG  LEU A 157      18.347 -11.740  -4.644  1.00 36.26           H  
ATOM   2485  CD1 LEU A 157      20.207 -12.642  -4.104  1.00 36.26           C  
ATOM   2486 HD11 LEU A 157      20.684 -11.687  -3.882  1.00 36.26           H  
ATOM   2487 HD12 LEU A 157      20.589 -13.391  -3.410  1.00 36.26           H  
ATOM   2488 HD13 LEU A 157      20.452 -12.924  -5.128  1.00 36.26           H  
ATOM   2489  CD2 LEU A 157      18.062 -13.852  -4.317  1.00 36.26           C  
ATOM   2490 HD21 LEU A 157      18.423 -14.628  -3.642  1.00 36.26           H  
ATOM   2491 HD22 LEU A 157      16.978 -13.771  -4.239  1.00 36.26           H  
ATOM   2492 HD23 LEU A 157      18.320 -14.101  -5.346  1.00 36.26           H  
ATOM   2493  N   SER A 158      16.594 -10.947  -0.027  1.00 38.88           N  
ATOM   2494  H   SER A 158      17.361 -10.299  -0.138  1.00 38.88           H  
ATOM   2495  CA  SER A 158      15.978 -11.048   1.303  1.00 38.88           C  
ATOM   2496  HA  SER A 158      15.940 -12.097   1.597  1.00 38.88           H  
ATOM   2497  C   SER A 158      14.544 -10.506   1.321  1.00 38.88           C  
ATOM   2498  CB  SER A 158      16.831 -10.308   2.336  1.00 38.88           C  
ATOM   2499  HB2 SER A 158      16.870  -9.245   2.097  1.00 38.88           H  
ATOM   2500  HB3 SER A 158      16.382 -10.432   3.322  1.00 38.88           H  
ATOM   2501  O   SER A 158      13.669 -11.116   1.932  1.00 38.88           O  
ATOM   2502  OG  SER A 158      18.142 -10.837   2.362  1.00 38.88           O  
ATOM   2503  HG  SER A 158      18.637 -10.499   1.612  1.00 38.88           H  
ATOM   2504  N   LEU A 159      14.265  -9.417   0.592  1.00 40.45           N  
ATOM   2505  H   LEU A 159      15.039  -8.918   0.178  1.00 40.45           H  
ATOM   2506  CA  LEU A 159      12.917  -8.865   0.408  1.00 40.45           C  
ATOM   2507  HA  LEU A 159      12.444  -8.804   1.388  1.00 40.45           H  
ATOM   2508  C   LEU A 159      12.024  -9.763  -0.454  1.00 40.45           C  
ATOM   2509  CB  LEU A 159      12.989  -7.459  -0.228  1.00 40.45           C  
ATOM   2510  HB2 LEU A 159      12.400  -7.467  -1.145  1.00 40.45           H  
ATOM   2511  HB3 LEU A 159      14.006  -7.229  -0.546  1.00 40.45           H  
ATOM   2512  O   LEU A 159      10.860  -9.962  -0.114  1.00 40.45           O  
ATOM   2513  CG  LEU A 159      12.456  -6.337   0.686  1.00 40.45           C  
ATOM   2514  HG  LEU A 159      11.911  -6.758   1.531  1.00 40.45           H  
ATOM   2515  CD1 LEU A 159      13.600  -5.476   1.220  1.00 40.45           C  
ATOM   2516 HD11 LEU A 159      14.303  -6.110   1.762  1.00 40.45           H  
ATOM   2517 HD12 LEU A 159      14.125  -4.990   0.398  1.00 40.45           H  
ATOM   2518 HD13 LEU A 159      13.210  -4.724   1.905  1.00 40.45           H  
ATOM   2519  CD2 LEU A 159      11.488  -5.435  -0.083  1.00 40.45           C  
ATOM   2520 HD21 LEU A 159      11.120  -4.651   0.579  1.00 40.45           H  
ATOM   2521 HD22 LEU A 159      10.641  -6.025  -0.431  1.00 40.45           H  
ATOM   2522 HD23 LEU A 159      11.995  -4.984  -0.936  1.00 40.45           H  
ATOM   2523  N   GLU A 160      12.553 -10.329  -1.543  1.00 39.67           N  
ATOM   2524  H   GLU A 160      13.491 -10.074  -1.818  1.00 39.67           H  
ATOM   2525  CA  GLU A 160      11.841 -11.321  -2.355  1.00 39.67           C  
ATOM   2526  HA  GLU A 160      10.889 -10.902  -2.680  1.00 39.67           H  
ATOM   2527  C   GLU A 160      11.521 -12.564  -1.524  1.00 39.67           C  
ATOM   2528  CB  GLU A 160      12.657 -11.729  -3.597  1.00 39.67           C  
ATOM   2529  HB2 GLU A 160      12.326 -12.718  -3.914  1.00 39.67           H  
ATOM   2530  HB3 GLU A 160      13.714 -11.795  -3.339  1.00 39.67           H  
ATOM   2531  O   GLU A 160      10.416 -13.091  -1.616  1.00 39.67           O  
ATOM   2532  CG  GLU A 160      12.454 -10.776  -4.787  1.00 39.67           C  
ATOM   2533  HG2 GLU A 160      12.816  -9.785  -4.516  1.00 39.67           H  
ATOM   2534  HG3 GLU A 160      11.384 -10.698  -4.983  1.00 39.67           H  
ATOM   2535  CD  GLU A 160      13.162 -11.241  -6.076  1.00 39.67           C  
ATOM   2536  OE1 GLU A 160      12.793 -10.723  -7.159  1.00 39.67           O  
ATOM   2537  OE2 GLU A 160      14.052 -12.122  -6.002  1.00 39.67           O  
ATOM   2538  N   ALA A 161      12.435 -13.009  -0.660  1.00 39.44           N  
ATOM   2539  H   ALA A 161      13.344 -12.569  -0.644  1.00 39.44           H  
ATOM   2540  CA  ALA A 161      12.185 -14.111   0.259  1.00 39.44           C  
ATOM   2541  HA  ALA A 161      11.797 -14.957  -0.310  1.00 39.44           H  
ATOM   2542  C   ALA A 161      11.143 -13.773   1.340  1.00 39.44           C  
ATOM   2543  CB  ALA A 161      13.516 -14.518   0.869  1.00 39.44           C  
ATOM   2544  HB1 ALA A 161      14.196 -14.849   0.084  1.00 39.44           H  
ATOM   2545  HB2 ALA A 161      13.338 -15.324   1.580  1.00 39.44           H  
ATOM   2546  HB3 ALA A 161      13.959 -13.670   1.391  1.00 39.44           H  
ATOM   2547  O   ALA A 161      10.290 -14.615   1.630  1.00 39.44           O  
ATOM   2548  N   LEU A 162      11.152 -12.548   1.884  1.00 43.21           N  
ATOM   2549  H   LEU A 162      11.916 -11.932   1.648  1.00 43.21           H  
ATOM   2550  CA  LEU A 162      10.158 -12.067   2.853  1.00 43.21           C  
ATOM   2551  HA  LEU A 162      10.097 -12.803   3.655  1.00 43.21           H  
ATOM   2552  C   LEU A 162       8.763 -11.956   2.223  1.00 43.21           C  
ATOM   2553  CB  LEU A 162      10.585 -10.703   3.444  1.00 43.21           C  
ATOM   2554  HB2 LEU A 162      11.587 -10.429   3.114  1.00 43.21           H  
ATOM   2555  HB3 LEU A 162       9.922  -9.930   3.054  1.00 43.21           H  
ATOM   2556  O   LEU A 162       7.797 -12.481   2.774  1.00 43.21           O  
ATOM   2557  CG  LEU A 162      10.537 -10.671   4.984  1.00 43.21           C  
ATOM   2558  HG  LEU A 162       9.818 -11.406   5.347  1.00 43.21           H  
ATOM   2559  CD1 LEU A 162      11.915 -10.993   5.560  1.00 43.21           C  
ATOM   2560 HD11 LEU A 162      12.247 -11.955   5.171  1.00 43.21           H  
ATOM   2561 HD12 LEU A 162      11.863 -11.043   6.648  1.00 43.21           H  
ATOM   2562 HD13 LEU A 162      12.634 -10.226   5.272  1.00 43.21           H  
ATOM   2563  CD2 LEU A 162      10.095  -9.302   5.496  1.00 43.21           C  
ATOM   2564 HD21 LEU A 162      10.088  -9.300   6.586  1.00 43.21           H  
ATOM   2565 HD22 LEU A 162       9.088  -9.082   5.141  1.00 43.21           H  
ATOM   2566 HD23 LEU A 162      10.779  -8.530   5.143  1.00 43.21           H  
ATOM   2567  N   GLN A 163       8.662 -11.356   1.032  1.00 41.18           N  
ATOM   2568  H   GLN A 163       9.493 -10.934   0.642  1.00 41.18           H  
ATOM   2569  CA  GLN A 163       7.419 -11.271   0.259  1.00 41.18           C  
ATOM   2570  HA  GLN A 163       6.649 -10.794   0.866  1.00 41.18           H  
ATOM   2571  C   GLN A 163       6.901 -12.654  -0.127  1.00 41.18           C  
ATOM   2572  CB  GLN A 163       7.634 -10.458  -1.028  1.00 41.18           C  
ATOM   2573  HB2 GLN A 163       8.605 -10.694  -1.464  1.00 41.18           H  
ATOM   2574  HB3 GLN A 163       6.867 -10.739  -1.750  1.00 41.18           H  
ATOM   2575  O   GLN A 163       5.705 -12.920  -0.031  1.00 41.18           O  
ATOM   2576  CG  GLN A 163       7.504  -8.950  -0.796  1.00 41.18           C  
ATOM   2577  HG2 GLN A 163       8.301  -8.611  -0.135  1.00 41.18           H  
ATOM   2578  HG3 GLN A 163       6.548  -8.748  -0.313  1.00 41.18           H  
ATOM   2579  CD  GLN A 163       7.580  -8.163  -2.102  1.00 41.18           C  
ATOM   2580  NE2 GLN A 163       6.806  -7.110  -2.245  1.00 41.18           N  
ATOM   2581 HE21 GLN A 163       6.866  -6.632  -3.132  1.00 41.18           H  
ATOM   2582 HE22 GLN A 163       6.166  -6.845  -1.510  1.00 41.18           H  
ATOM   2583  OE1 GLN A 163       8.316  -8.474  -3.023  1.00 41.18           O  
ATOM   2584  N   HIS A 164       7.779 -13.570  -0.531  1.00 39.37           N  
ATOM   2585  H   HIS A 164       8.744 -13.299  -0.658  1.00 39.37           H  
ATOM   2586  CA  HIS A 164       7.372 -14.922  -0.902  1.00 39.37           C  
ATOM   2587  HA  HIS A 164       6.535 -14.840  -1.595  1.00 39.37           H  
ATOM   2588  C   HIS A 164       6.887 -15.721   0.316  1.00 39.37           C  
ATOM   2589  CB  HIS A 164       8.533 -15.602  -1.636  1.00 39.37           C  
ATOM   2590  HB2 HIS A 164       9.266 -15.979  -0.923  1.00 39.37           H  
ATOM   2591  HB3 HIS A 164       9.019 -14.860  -2.269  1.00 39.37           H  
ATOM   2592  O   HIS A 164       5.952 -16.517   0.194  1.00 39.37           O  
ATOM   2593  CG  HIS A 164       8.116 -16.689  -2.583  1.00 39.37           C  
ATOM   2594  CD2 HIS A 164       8.313 -16.685  -3.938  1.00 39.37           C  
ATOM   2595  HD2 HIS A 164       8.805 -15.905  -4.501  1.00 39.37           H  
ATOM   2596  ND1 HIS A 164       7.439 -17.842  -2.272  1.00 39.37           N  
ATOM   2597  HD1 HIS A 164       7.034 -18.065  -1.374  1.00 39.37           H  
ATOM   2598  CE1 HIS A 164       7.217 -18.509  -3.415  1.00 39.37           C  
ATOM   2599  HE1 HIS A 164       6.638 -19.417  -3.489  1.00 39.37           H  
ATOM   2600  NE2 HIS A 164       7.771 -17.868  -4.460  1.00 39.37           N  
ATOM   2601  N   ARG A 165       7.475 -15.494   1.496  1.00 39.11           N  
ATOM   2602  H   ARG A 165       8.262 -14.861   1.514  1.00 39.11           H  
ATOM   2603  CA  ARG A 165       7.060 -16.101   2.766  1.00 39.11           C  
ATOM   2604  HA  ARG A 165       6.922 -17.172   2.615  1.00 39.11           H  
ATOM   2605  C   ARG A 165       5.728 -15.545   3.242  1.00 39.11           C  
ATOM   2606  CB  ARG A 165       8.179 -15.879   3.786  1.00 39.11           C  
ATOM   2607  HB2 ARG A 165       8.185 -14.844   4.127  1.00 39.11           H  
ATOM   2608  HB3 ARG A 165       9.128 -16.086   3.291  1.00 39.11           H  
ATOM   2609  O   ARG A 165       4.867 -16.322   3.626  1.00 39.11           O  
ATOM   2610  CG  ARG A 165       8.083 -16.828   4.978  1.00 39.11           C  
ATOM   2611  HG2 ARG A 165       8.032 -17.856   4.619  1.00 39.11           H  
ATOM   2612  HG3 ARG A 165       7.194 -16.610   5.569  1.00 39.11           H  
ATOM   2613  CD  ARG A 165       9.336 -16.628   5.829  1.00 39.11           C  
ATOM   2614  HD2 ARG A 165       9.223 -15.719   6.421  1.00 39.11           H  
ATOM   2615  HD3 ARG A 165      10.201 -16.509   5.176  1.00 39.11           H  
ATOM   2616  NE  ARG A 165       9.578 -17.775   6.705  1.00 39.11           N  
ATOM   2617  HE  ARG A 165       8.891 -18.515   6.740  1.00 39.11           H  
ATOM   2618  NH1 ARG A 165      11.558 -17.009   7.526  1.00 39.11           N  
ATOM   2619 HH11 ARG A 165      11.460 -16.104   7.087  1.00 39.11           H  
ATOM   2620 HH12 ARG A 165      12.274 -17.162   8.221  1.00 39.11           H  
ATOM   2621  NH2 ARG A 165      10.815 -19.037   8.103  1.00 39.11           N  
ATOM   2622 HH21 ARG A 165      11.637 -19.126   8.683  1.00 39.11           H  
ATOM   2623 HH22 ARG A 165      10.150 -19.797   8.127  1.00 39.11           H  
ATOM   2624  CZ  ARG A 165      10.654 -17.936   7.442  1.00 39.11           C  
ATOM   2625  N   GLN A 166       5.527 -14.242   3.111  1.00 42.10           N  
ATOM   2626  H   GLN A 166       6.306 -13.668   2.822  1.00 42.10           H  
ATOM   2627  CA  GLN A 166       4.290 -13.563   3.463  1.00 42.10           C  
ATOM   2628  HA  GLN A 166       4.008 -13.849   4.477  1.00 42.10           H  
ATOM   2629  C   GLN A 166       3.137 -13.928   2.529  1.00 42.10           C  
ATOM   2630  CB  GLN A 166       4.594 -12.076   3.439  1.00 42.10           C  
ATOM   2631  HB2 GLN A 166       5.500 -11.897   4.017  1.00 42.10           H  
ATOM   2632  HB3 GLN A 166       4.760 -11.741   2.415  1.00 42.10           H  
ATOM   2633  O   GLN A 166       2.074 -14.300   3.006  1.00 42.10           O  
ATOM   2634  CG  GLN A 166       3.470 -11.276   4.073  1.00 42.10           C  
ATOM   2635  HG2 GLN A 166       2.577 -11.307   3.450  1.00 42.10           H  
ATOM   2636  HG3 GLN A 166       3.232 -11.692   5.052  1.00 42.10           H  
ATOM   2637  CD  GLN A 166       3.908  -9.841   4.237  1.00 42.10           C  
ATOM   2638  NE2 GLN A 166       3.361  -9.174   5.201  1.00 42.10           N  
ATOM   2639 HE21 GLN A 166       2.594  -9.523   5.758  1.00 42.10           H  
ATOM   2640 HE22 GLN A 166       3.718  -8.239   5.333  1.00 42.10           H  
ATOM   2641  OE1 GLN A 166       4.770  -9.306   3.559  1.00 42.10           O  
ATOM   2642  N   MET A 167       3.364 -13.959   1.213  1.00 35.84           N  
ATOM   2643  H   MET A 167       4.236 -13.594   0.860  1.00 35.84           H  
ATOM   2644  CA  MET A 167       2.374 -14.477   0.264  1.00 35.84           C  
ATOM   2645  HA  MET A 167       1.448 -13.913   0.371  1.00 35.84           H  
ATOM   2646  C   MET A 167       2.047 -15.947   0.532  1.00 35.84           C  
ATOM   2647  CB  MET A 167       2.868 -14.349  -1.178  1.00 35.84           C  
ATOM   2648  HB2 MET A 167       2.217 -14.951  -1.812  1.00 35.84           H  
ATOM   2649  HB3 MET A 167       3.879 -14.752  -1.243  1.00 35.84           H  
ATOM   2650  O   MET A 167       0.887 -16.324   0.438  1.00 35.84           O  
ATOM   2651  CG  MET A 167       2.838 -12.920  -1.725  1.00 35.84           C  
ATOM   2652  HG2 MET A 167       1.869 -12.474  -1.501  1.00 35.84           H  
ATOM   2653  HG3 MET A 167       3.600 -12.328  -1.217  1.00 35.84           H  
ATOM   2654  SD  MET A 167       3.107 -12.799  -3.521  1.00 35.84           S  
ATOM   2655  CE  MET A 167       4.352 -14.084  -3.818  1.00 35.84           C  
ATOM   2656  HE1 MET A 167       5.219 -13.900  -3.183  1.00 35.84           H  
ATOM   2657  HE2 MET A 167       3.935 -15.069  -3.607  1.00 35.84           H  
ATOM   2658  HE3 MET A 167       4.661 -14.047  -4.863  1.00 35.84           H  
ATOM   2659  N   SER A 168       3.031 -16.777   0.899  1.00 36.84           N  
ATOM   2660  H   SER A 168       3.972 -16.416   0.960  1.00 36.84           H  
ATOM   2661  CA  SER A 168       2.776 -18.185   1.242  1.00 36.84           C  
ATOM   2662  HA  SER A 168       2.141 -18.620   0.470  1.00 36.84           H  
ATOM   2663  C   SER A 168       2.022 -18.322   2.569  1.00 36.84           C  
ATOM   2664  CB  SER A 168       4.073 -19.001   1.284  1.00 36.84           C  
ATOM   2665  HB2 SER A 168       3.827 -20.048   1.462  1.00 36.84           H  
ATOM   2666  HB3 SER A 168       4.703 -18.646   2.100  1.00 36.84           H  
ATOM   2667  O   SER A 168       1.169 -19.191   2.685  1.00 36.84           O  
ATOM   2668  OG  SER A 168       4.782 -18.890   0.062  1.00 36.84           O  
ATOM   2669  HG  SER A 168       5.103 -17.986   0.026  1.00 36.84           H  
ATOM   2670  N   TYR A 169       2.280 -17.452   3.550  1.00 39.13           N  
ATOM   2671  H   TYR A 169       3.010 -16.769   3.410  1.00 39.13           H  
ATOM   2672  CA  TYR A 169       1.596 -17.444   4.848  1.00 39.13           C  
ATOM   2673  HA  TYR A 169       1.539 -18.470   5.209  1.00 39.13           H  
ATOM   2674  C   TYR A 169       0.159 -16.922   4.736  1.00 39.13           C  
ATOM   2675  CB  TYR A 169       2.406 -16.622   5.866  1.00 39.13           C  
ATOM   2676  HB2 TYR A 169       3.416 -16.444   5.499  1.00 39.13           H  
ATOM   2677  HB3 TYR A 169       1.952 -15.639   5.997  1.00 39.13           H  
ATOM   2678  O   TYR A 169      -0.754 -17.555   5.249  1.00 39.13           O  
ATOM   2679  CG  TYR A 169       2.554 -17.293   7.212  1.00 39.13           C  
ATOM   2680  CD1 TYR A 169       1.664 -16.983   8.255  1.00 39.13           C  
ATOM   2681  HD1 TYR A 169       0.867 -16.274   8.090  1.00 39.13           H  
ATOM   2682  CD2 TYR A 169       3.596 -18.218   7.419  1.00 39.13           C  
ATOM   2683  HD2 TYR A 169       4.277 -18.452   6.614  1.00 39.13           H  
ATOM   2684  CE1 TYR A 169       1.817 -17.591   9.515  1.00 39.13           C  
ATOM   2685  HE1 TYR A 169       1.134 -17.348  10.316  1.00 39.13           H  
ATOM   2686  CE2 TYR A 169       3.753 -18.829   8.678  1.00 39.13           C  
ATOM   2687  HE2 TYR A 169       4.550 -19.535   8.858  1.00 39.13           H  
ATOM   2688  OH  TYR A 169       3.024 -19.107  10.938  1.00 39.13           O  
ATOM   2689  HH  TYR A 169       2.361 -18.818  11.569  1.00 39.13           H  
ATOM   2690  CZ  TYR A 169       2.865 -18.513   9.727  1.00 39.13           C  
ATOM   2691  N   THR A 170      -0.064 -15.824   4.010  1.00 38.09           N  
ATOM   2692  H   THR A 170       0.731 -15.301   3.671  1.00 38.09           H  
ATOM   2693  CA  THR A 170      -1.394 -15.266   3.715  1.00 38.09           C  
ATOM   2694  HA  THR A 170      -1.938 -15.122   4.648  1.00 38.09           H  
ATOM   2695  C   THR A 170      -2.214 -16.213   2.843  1.00 38.09           C  
ATOM   2696  CB  THR A 170      -1.256 -13.901   3.021  1.00 38.09           C  
ATOM   2697  HB  THR A 170      -0.712 -14.029   2.085  1.00 38.09           H  
ATOM   2698  O   THR A 170      -3.398 -16.394   3.095  1.00 38.09           O  
ATOM   2699  CG2 THR A 170      -2.593 -13.222   2.731  1.00 38.09           C  
ATOM   2700 HG21 THR A 170      -2.420 -12.221   2.334  1.00 38.09           H  
ATOM   2701 HG22 THR A 170      -3.150 -13.794   1.989  1.00 38.09           H  
ATOM   2702 HG23 THR A 170      -3.188 -13.154   3.642  1.00 38.09           H  
ATOM   2703  OG1 THR A 170      -0.536 -13.013   3.843  1.00 38.09           O  
ATOM   2704  HG1 THR A 170      -1.145 -12.663   4.497  1.00 38.09           H  
ATOM   2705  N   LEU A 171      -1.600 -16.880   1.860  1.00 33.91           N  
ATOM   2706  H   LEU A 171      -0.635 -16.669   1.651  1.00 33.91           H  
ATOM   2707  CA  LEU A 171      -2.272 -17.901   1.054  1.00 33.91           C  
ATOM   2708  HA  LEU A 171      -3.201 -17.476   0.673  1.00 33.91           H  
ATOM   2709  C   LEU A 171      -2.644 -19.131   1.895  1.00 33.91           C  
ATOM   2710  CB  LEU A 171      -1.365 -18.266  -0.133  1.00 33.91           C  
ATOM   2711  HB2 LEU A 171      -0.461 -18.729   0.262  1.00 33.91           H  
ATOM   2712  HB3 LEU A 171      -1.085 -17.348  -0.649  1.00 33.91           H  
ATOM   2713  O   LEU A 171      -3.751 -19.634   1.759  1.00 33.91           O  
ATOM   2714  CG  LEU A 171      -1.991 -19.206  -1.174  1.00 33.91           C  
ATOM   2715  HG  LEU A 171      -2.428 -20.075  -0.683  1.00 33.91           H  
ATOM   2716  CD1 LEU A 171      -3.061 -18.495  -2.005  1.00 33.91           C  
ATOM   2717 HD11 LEU A 171      -3.439 -19.170  -2.772  1.00 33.91           H  
ATOM   2718 HD12 LEU A 171      -2.647 -17.603  -2.476  1.00 33.91           H  
ATOM   2719 HD13 LEU A 171      -3.896 -18.214  -1.363  1.00 33.91           H  
ATOM   2720  CD2 LEU A 171      -0.895 -19.692  -2.122  1.00 33.91           C  
ATOM   2721 HD21 LEU A 171      -0.402 -18.841  -2.592  1.00 33.91           H  
ATOM   2722 HD22 LEU A 171      -0.162 -20.272  -1.561  1.00 33.91           H  
ATOM   2723 HD23 LEU A 171      -1.332 -20.328  -2.892  1.00 33.91           H  
ATOM   2724  N   VAL A 172      -1.763 -19.592   2.791  1.00 31.91           N  
ATOM   2725  H   VAL A 172      -0.851 -19.160   2.839  1.00 31.91           H  
ATOM   2726  CA  VAL A 172      -2.057 -20.697   3.721  1.00 31.91           C  
ATOM   2727  HA  VAL A 172      -2.483 -21.522   3.150  1.00 31.91           H  
ATOM   2728  C   VAL A 172      -3.123 -20.299   4.748  1.00 31.91           C  
ATOM   2729  CB  VAL A 172      -0.763 -21.208   4.391  1.00 31.91           C  
ATOM   2730  HB  VAL A 172      -0.195 -20.354   4.761  1.00 31.91           H  
ATOM   2731  O   VAL A 172      -3.973 -21.123   5.054  1.00 31.91           O  
ATOM   2732  CG1 VAL A 172      -1.008 -22.159   5.570  1.00 31.91           C  
ATOM   2733 HG11 VAL A 172      -1.521 -21.633   6.375  1.00 31.91           H  
ATOM   2734 HG12 VAL A 172      -1.621 -23.005   5.259  1.00 31.91           H  
ATOM   2735 HG13 VAL A 172      -0.058 -22.525   5.962  1.00 31.91           H  
ATOM   2736  CG2 VAL A 172       0.100 -21.987   3.384  1.00 31.91           C  
ATOM   2737 HG21 VAL A 172       1.091 -22.156   3.806  1.00 31.91           H  
ATOM   2738 HG22 VAL A 172      -0.363 -22.947   3.153  1.00 31.91           H  
ATOM   2739 HG23 VAL A 172       0.202 -21.434   2.450  1.00 31.91           H  
ATOM   2740  N   LEU A 173      -3.134 -19.055   5.238  1.00 37.54           N  
ATOM   2741  H   LEU A 173      -2.379 -18.434   4.983  1.00 37.54           H  
ATOM   2742  CA  LEU A 173      -4.159 -18.539   6.154  1.00 37.54           C  
ATOM   2743  HA  LEU A 173      -4.307 -19.261   6.956  1.00 37.54           H  
ATOM   2744  C   LEU A 173      -5.521 -18.385   5.468  1.00 37.54           C  
ATOM   2745  CB  LEU A 173      -3.696 -17.204   6.764  1.00 37.54           C  
ATOM   2746  HB2 LEU A 173      -4.564 -16.687   7.174  1.00 37.54           H  
ATOM   2747  HB3 LEU A 173      -3.294 -16.577   5.968  1.00 37.54           H  
ATOM   2748  O   LEU A 173      -6.514 -18.845   6.017  1.00 37.54           O  
ATOM   2749  CG  LEU A 173      -2.653 -17.353   7.887  1.00 37.54           C  
ATOM   2750  HG  LEU A 173      -1.849 -18.015   7.567  1.00 37.54           H  
ATOM   2751  CD1 LEU A 173      -2.053 -15.984   8.212  1.00 37.54           C  
ATOM   2752 HD11 LEU A 173      -1.337 -16.075   9.029  1.00 37.54           H  
ATOM   2753 HD12 LEU A 173      -2.846 -15.296   8.506  1.00 37.54           H  
ATOM   2754 HD13 LEU A 173      -1.546 -15.590   7.331  1.00 37.54           H  
ATOM   2755  CD2 LEU A 173      -3.265 -17.920   9.170  1.00 37.54           C  
ATOM   2756 HD21 LEU A 173      -2.512 -17.956   9.957  1.00 37.54           H  
ATOM   2757 HD22 LEU A 173      -4.095 -17.293   9.495  1.00 37.54           H  
ATOM   2758 HD23 LEU A 173      -3.632 -18.932   9.000  1.00 37.54           H  
ATOM   2759  N   ASN A 174      -5.568 -17.852   4.245  1.00 40.50           N  
ATOM   2760  H   ASN A 174      -4.733 -17.424   3.872  1.00 40.50           H  
ATOM   2761  CA  ASN A 174      -6.807 -17.748   3.469  1.00 40.50           C  
ATOM   2762  HA  ASN A 174      -7.570 -17.260   4.076  1.00 40.50           H  
ATOM   2763  C   ASN A 174      -7.348 -19.131   3.091  1.00 40.50           C  
ATOM   2764  CB  ASN A 174      -6.557 -16.905   2.207  1.00 40.50           C  
ATOM   2765  HB2 ASN A 174      -5.680 -17.283   1.681  1.00 40.50           H  
ATOM   2766  HB3 ASN A 174      -7.421 -17.002   1.550  1.00 40.50           H  
ATOM   2767  O   ASN A 174      -8.538 -19.384   3.227  1.00 40.50           O  
ATOM   2768  CG  ASN A 174      -6.376 -15.424   2.488  1.00 40.50           C  
ATOM   2769  ND2 ASN A 174      -5.955 -14.665   1.504  1.00 40.50           N  
ATOM   2770 HD21 ASN A 174      -5.907 -13.681   1.729  1.00 40.50           H  
ATOM   2771 HD22 ASN A 174      -5.817 -15.056   0.584  1.00 40.50           H  
ATOM   2772  OD1 ASN A 174      -6.612 -14.907   3.559  1.00 40.50           O  
ATOM   2773  N   LEU A 175      -6.479 -20.062   2.682  1.00 35.41           N  
ATOM   2774  H   LEU A 175      -5.510 -19.804   2.561  1.00 35.41           H  
ATOM   2775  CA  LEU A 175      -6.877 -21.450   2.431  1.00 35.41           C  
ATOM   2776  HA  LEU A 175      -7.758 -21.449   1.789  1.00 35.41           H  
ATOM   2777  C   LEU A 175      -7.296 -22.169   3.728  1.00 35.41           C  
ATOM   2778  CB  LEU A 175      -5.732 -22.189   1.713  1.00 35.41           C  
ATOM   2779  HB2 LEU A 175      -5.943 -23.259   1.737  1.00 35.41           H  
ATOM   2780  HB3 LEU A 175      -4.816 -22.014   2.277  1.00 35.41           H  
ATOM   2781  O   LEU A 175      -8.151 -23.048   3.687  1.00 35.41           O  
ATOM   2782  CG  LEU A 175      -5.504 -21.775   0.246  1.00 35.41           C  
ATOM   2783  HG  LEU A 175      -5.432 -20.691   0.166  1.00 35.41           H  
ATOM   2784  CD1 LEU A 175      -4.197 -22.391  -0.269  1.00 35.41           C  
ATOM   2785 HD11 LEU A 175      -3.373 -22.062   0.363  1.00 35.41           H  
ATOM   2786 HD12 LEU A 175      -4.267 -23.478  -0.237  1.00 35.41           H  
ATOM   2787 HD13 LEU A 175      -4.018 -22.057  -1.292  1.00 35.41           H  
ATOM   2788  CD2 LEU A 175      -6.633 -22.249  -0.670  1.00 35.41           C  
ATOM   2789 HD21 LEU A 175      -6.413 -21.981  -1.703  1.00 35.41           H  
ATOM   2790 HD22 LEU A 175      -7.568 -21.763  -0.388  1.00 35.41           H  
ATOM   2791 HD23 LEU A 175      -6.758 -23.329  -0.589  1.00 35.41           H  
ATOM   2792  N   TRP A 176      -6.749 -21.795   4.888  1.00 37.38           N  
ATOM   2793  H   TRP A 176      -6.020 -21.096   4.868  1.00 37.38           H  
ATOM   2794  CA  TRP A 176      -7.137 -22.332   6.200  1.00 37.38           C  
ATOM   2795  HA  TRP A 176      -7.279 -23.411   6.130  1.00 37.38           H  
ATOM   2796  C   TRP A 176      -8.496 -21.805   6.665  1.00 37.38           C  
ATOM   2797  CB  TRP A 176      -5.998 -22.065   7.192  1.00 37.38           C  
ATOM   2798  HB2 TRP A 176      -5.803 -20.993   7.228  1.00 37.38           H  
ATOM   2799  HB3 TRP A 176      -5.098 -22.556   6.823  1.00 37.38           H  
ATOM   2800  O   TRP A 176      -9.323 -22.586   7.145  1.00 37.38           O  
ATOM   2801  CG  TRP A 176      -6.213 -22.537   8.590  1.00 37.38           C  
ATOM   2802  CD1 TRP A 176      -6.297 -23.827   8.972  1.00 37.38           C  
ATOM   2803  HD1 TRP A 176      -6.220 -24.661   8.291  1.00 37.38           H  
ATOM   2804  CD2 TRP A 176      -6.373 -21.747   9.803  1.00 37.38           C  
ATOM   2805  CE2 TRP A 176      -6.569 -22.643  10.898  1.00 37.38           C  
ATOM   2806  CE3 TRP A 176      -6.380 -20.366  10.088  1.00 37.38           C  
ATOM   2807  HE3 TRP A 176      -6.268 -19.657   9.280  1.00 37.38           H  
ATOM   2808  NE1 TRP A 176      -6.532 -23.898  10.329  1.00 37.38           N  
ATOM   2809  HE1 TRP A 176      -6.720 -24.766  10.811  1.00 37.38           H  
ATOM   2810  CH2 TRP A 176      -6.746 -20.809  12.464  1.00 37.38           C  
ATOM   2811  HH2 TRP A 176      -6.890 -20.435  13.467  1.00 37.38           H  
ATOM   2812  CZ2 TRP A 176      -6.755 -22.192  12.213  1.00 37.38           C  
ATOM   2813  HZ2 TRP A 176      -6.902 -22.897  13.017  1.00 37.38           H  
ATOM   2814  CZ3 TRP A 176      -6.561 -19.902  11.404  1.00 37.38           C  
ATOM   2815  HZ3 TRP A 176      -6.577 -18.838  11.592  1.00 37.38           H  
ATOM   2816  N   GLU A 177      -8.766 -20.521   6.436  1.00 47.72           N  
ATOM   2817  H   GLU A 177      -8.024 -19.933   6.083  1.00 47.72           H  
ATOM   2818  CA  GLU A 177     -10.053 -19.877   6.704  1.00 47.72           C  
ATOM   2819  HA  GLU A 177     -10.388 -20.164   7.701  1.00 47.72           H  
ATOM   2820  C   GLU A 177     -11.156 -20.331   5.727  1.00 47.72           C  
ATOM   2821  CB  GLU A 177      -9.876 -18.348   6.684  1.00 47.72           C  
ATOM   2822  HB2 GLU A 177     -10.865 -17.889   6.670  1.00 47.72           H  
ATOM   2823  HB3 GLU A 177      -9.345 -18.055   5.778  1.00 47.72           H  
ATOM   2824  O   GLU A 177     -12.288 -20.570   6.157  1.00 47.72           O  
ATOM   2825  CG  GLU A 177      -9.126 -17.837   7.929  1.00 47.72           C  
ATOM   2826  HG2 GLU A 177      -9.677 -18.165   8.811  1.00 47.72           H  
ATOM   2827  HG3 GLU A 177      -8.139 -18.297   7.976  1.00 47.72           H  
ATOM   2828  CD  GLU A 177      -8.972 -16.306   7.986  1.00 47.72           C  
ATOM   2829  OE1 GLU A 177      -8.523 -15.826   9.053  1.00 47.72           O  
ATOM   2830  OE2 GLU A 177      -9.340 -15.624   7.004  1.00 47.72           O  
ATOM   2831  N   GLU A 178     -10.842 -20.520   4.439  1.00 51.92           N  
ATOM   2832  H   GLU A 178      -9.926 -20.225   4.131  1.00 51.92           H  
ATOM   2833  CA  GLU A 178     -11.804 -20.934   3.405  1.00 51.92           C  
ATOM   2834  HA  GLU A 178     -12.767 -20.470   3.621  1.00 51.92           H  
ATOM   2835  C   GLU A 178     -12.050 -22.451   3.367  1.00 51.92           C  
ATOM   2836  CB  GLU A 178     -11.355 -20.451   2.011  1.00 51.92           C  
ATOM   2837  HB2 GLU A 178     -10.322 -20.754   1.838  1.00 51.92           H  
ATOM   2838  HB3 GLU A 178     -11.978 -20.951   1.268  1.00 51.92           H  
ATOM   2839  O   GLU A 178     -13.196 -22.887   3.229  1.00 51.92           O  
ATOM   2840  CG  GLU A 178     -11.511 -18.933   1.801  1.00 51.92           C  
ATOM   2841  HG2 GLU A 178     -12.546 -18.668   2.013  1.00 51.92           H  
ATOM   2842  HG3 GLU A 178     -10.882 -18.400   2.514  1.00 51.92           H  
ATOM   2843  CD  GLU A 178     -11.163 -18.471   0.369  1.00 51.92           C  
ATOM   2844  OE1 GLU A 178     -11.522 -17.320   0.029  1.00 51.92           O  
ATOM   2845  OE2 GLU A 178     -10.592 -19.269  -0.412  1.00 51.92           O  
ATOM   2846  N   GLU A 179     -11.011 -23.287   3.489  1.00 45.76           N  
ATOM   2847  H   GLU A 179     -10.085 -22.895   3.585  1.00 45.76           H  
ATOM   2848  CA  GLU A 179     -11.131 -24.735   3.255  1.00 45.76           C  
ATOM   2849  HA  GLU A 179     -12.024 -24.897   2.651  1.00 45.76           H  
ATOM   2850  C   GLU A 179     -11.354 -25.563   4.533  1.00 45.76           C  
ATOM   2851  CB  GLU A 179      -9.958 -25.288   2.418  1.00 45.76           C  
ATOM   2852  HB2 GLU A 179     -10.190 -26.328   2.189  1.00 45.76           H  
ATOM   2853  HB3 GLU A 179      -9.044 -25.288   3.012  1.00 45.76           H  
ATOM   2854  O   GLU A 179     -11.633 -26.760   4.424  1.00 45.76           O  
ATOM   2855  CG  GLU A 179      -9.721 -24.565   1.076  1.00 45.76           C  
ATOM   2856  HG2 GLU A 179     -10.685 -24.429   0.585  1.00 45.76           H  
ATOM   2857  HG3 GLU A 179      -9.287 -23.582   1.255  1.00 45.76           H  
ATOM   2858  CD  GLU A 179      -8.796 -25.380   0.153  1.00 45.76           C  
ATOM   2859  OE1 GLU A 179      -9.168 -25.637  -1.015  1.00 45.76           O  
ATOM   2860  OE2 GLU A 179      -7.798 -25.971   0.622  1.00 45.76           O  
ATOM   2861  N   LYS A 180     -11.260 -24.967   5.736  1.00 50.46           N  
ATOM   2862  H   LYS A 180     -11.020 -23.986   5.735  1.00 50.46           H  
ATOM   2863  CA  LYS A 180     -11.373 -25.652   7.049  1.00 50.46           C  
ATOM   2864  HA  LYS A 180     -10.965 -24.968   7.793  1.00 50.46           H  
ATOM   2865  C   LYS A 180     -10.519 -26.931   7.180  1.00 50.46           C  
ATOM   2866  CB  LYS A 180     -12.843 -25.941   7.416  1.00 50.46           C  
ATOM   2867  HB2 LYS A 180     -12.860 -26.464   8.372  1.00 50.46           H  
ATOM   2868  HB3 LYS A 180     -13.274 -26.601   6.663  1.00 50.46           H  
ATOM   2869  O   LYS A 180     -10.871 -27.832   7.944  1.00 50.46           O  
ATOM   2870  CG  LYS A 180     -13.726 -24.701   7.568  1.00 50.46           C  
ATOM   2871  HG2 LYS A 180     -13.253 -24.002   8.258  1.00 50.46           H  
ATOM   2872  HG3 LYS A 180     -13.856 -24.218   6.600  1.00 50.46           H  
ATOM   2873  CD  LYS A 180     -15.088 -25.130   8.127  1.00 50.46           C  
ATOM   2874  HD2 LYS A 180     -14.941 -25.622   9.089  1.00 50.46           H  
ATOM   2875  HD3 LYS A 180     -15.558 -25.825   7.431  1.00 50.46           H  
ATOM   2876  CE  LYS A 180     -15.970 -23.897   8.309  1.00 50.46           C  
ATOM   2877  HE2 LYS A 180     -15.440 -23.186   8.944  1.00 50.46           H  
ATOM   2878  HE3 LYS A 180     -16.102 -23.423   7.336  1.00 50.46           H  
ATOM   2879  NZ  LYS A 180     -17.279 -24.255   8.905  1.00 50.46           N  
ATOM   2880  HZ1 LYS A 180     -17.760 -24.904   8.300  1.00 50.46           H  
ATOM   2881  HZ2 LYS A 180     -17.135 -24.677   9.811  1.00 50.46           H  
ATOM   2882  HZ3 LYS A 180     -17.837 -23.420   9.011  1.00 50.46           H  
ATOM   2883  N   ARG A 181      -9.424 -27.048   6.424  1.00 40.36           N  
ATOM   2884  H   ARG A 181      -9.188 -26.253   5.847  1.00 40.36           H  
ATOM   2885  CA  ARG A 181      -8.453 -28.156   6.529  1.00 40.36           C  
ATOM   2886  HA  ARG A 181      -8.962 -29.056   6.873  1.00 40.36           H  
ATOM   2887  C   ARG A 181      -7.413 -27.826   7.594  1.00 40.36           C  
ATOM   2888  CB  ARG A 181      -7.823 -28.464   5.164  1.00 40.36           C  
ATOM   2889  HB2 ARG A 181      -7.102 -29.274   5.276  1.00 40.36           H  
ATOM   2890  HB3 ARG A 181      -7.297 -27.582   4.800  1.00 40.36           H  
ATOM   2891  O   ARG A 181      -7.310 -26.669   8.002  1.00 40.36           O  
ATOM   2892  CG  ARG A 181      -8.868 -28.868   4.121  1.00 40.36           C  
ATOM   2893  HG2 ARG A 181      -9.546 -28.028   3.965  1.00 40.36           H  
ATOM   2894  HG3 ARG A 181      -9.437 -29.730   4.471  1.00 40.36           H  
ATOM   2895  CD  ARG A 181      -8.202 -29.194   2.784  1.00 40.36           C  
ATOM   2896  HD2 ARG A 181      -7.748 -30.183   2.840  1.00 40.36           H  
ATOM   2897  HD3 ARG A 181      -7.419 -28.455   2.614  1.00 40.36           H  
ATOM   2898  NE  ARG A 181      -9.183 -29.131   1.683  1.00 40.36           N  
ATOM   2899  HE  ARG A 181     -10.156 -29.120   1.956  1.00 40.36           H  
ATOM   2900  NH1 ARG A 181      -7.690 -28.639   0.021  1.00 40.36           N  
ATOM   2901 HH11 ARG A 181      -6.974 -28.900   0.684  1.00 40.36           H  
ATOM   2902 HH12 ARG A 181      -7.528 -27.740  -0.409  1.00 40.36           H  
ATOM   2903  NH2 ARG A 181      -9.842 -28.255  -0.318  1.00 40.36           N  
ATOM   2904 HH21 ARG A 181      -9.529 -27.525  -0.941  1.00 40.36           H  
ATOM   2905 HH22 ARG A 181     -10.772 -28.125   0.054  1.00 40.36           H  
ATOM   2906  CZ  ARG A 181      -8.907 -28.710   0.462  1.00 40.36           C  
ATOM   2907  N   SER A 182      -6.661 -28.807   8.092  1.00 43.00           N  
ATOM   2908  H   SER A 182      -6.677 -29.723   7.666  1.00 43.00           H  
ATOM   2909  CA  SER A 182      -5.640 -28.493   9.099  1.00 43.00           C  
ATOM   2910  HA  SER A 182      -6.123 -27.900   9.876  1.00 43.00           H  
ATOM   2911  C   SER A 182      -4.536 -27.626   8.479  1.00 43.00           C  
ATOM   2912  CB  SER A 182      -5.098 -29.750   9.788  1.00 43.00           C  
ATOM   2913  HB2 SER A 182      -4.638 -29.465  10.734  1.00 43.00           H  
ATOM   2914  HB3 SER A 182      -5.916 -30.441   9.990  1.00 43.00           H  
ATOM   2915  O   SER A 182      -4.215 -27.751   7.295  1.00 43.00           O  
ATOM   2916  OG  SER A 182      -4.123 -30.381   8.993  1.00 43.00           O  
ATOM   2917  HG  SER A 182      -3.851 -31.194   9.424  1.00 43.00           H  
ATOM   2918  N   PHE A 183      -3.944 -26.730   9.273  1.00 35.89           N  
ATOM   2919  H   PHE A 183      -4.258 -26.633  10.228  1.00 35.89           H  
ATOM   2920  CA  PHE A 183      -2.826 -25.893   8.824  1.00 35.89           C  
ATOM   2921  HA  PHE A 183      -3.174 -25.213   8.046  1.00 35.89           H  
ATOM   2922  C   PHE A 183      -1.696 -26.749   8.224  1.00 35.89           C  
ATOM   2923  CB  PHE A 183      -2.335 -25.066  10.021  1.00 35.89           C  
ATOM   2924  HB2 PHE A 183      -2.051 -25.742  10.828  1.00 35.89           H  
ATOM   2925  HB3 PHE A 183      -3.163 -24.456  10.384  1.00 35.89           H  
ATOM   2926  O   PHE A 183      -1.095 -26.370   7.222  1.00 35.89           O  
ATOM   2927  CG  PHE A 183      -1.164 -24.151   9.722  1.00 35.89           C  
ATOM   2928  CD1 PHE A 183       0.156 -24.593   9.941  1.00 35.89           C  
ATOM   2929  HD1 PHE A 183       0.340 -25.590  10.314  1.00 35.89           H  
ATOM   2930  CD2 PHE A 183      -1.391 -22.848   9.240  1.00 35.89           C  
ATOM   2931  HD2 PHE A 183      -2.400 -22.500   9.072  1.00 35.89           H  
ATOM   2932  CE1 PHE A 183       1.241 -23.738   9.678  1.00 35.89           C  
ATOM   2933  HE1 PHE A 183       2.251 -24.080   9.848  1.00 35.89           H  
ATOM   2934  CE2 PHE A 183      -0.306 -21.990   8.987  1.00 35.89           C  
ATOM   2935  HE2 PHE A 183      -0.485 -20.986   8.630  1.00 35.89           H  
ATOM   2936  CZ  PHE A 183       1.010 -22.435   9.204  1.00 35.89           C  
ATOM   2937  HZ  PHE A 183       1.841 -21.771   9.016  1.00 35.89           H  
ATOM   2938  N   GLU A 184      -1.463 -27.945   8.773  1.00 43.95           N  
ATOM   2939  H   GLU A 184      -2.019 -28.210   9.573  1.00 43.95           H  
ATOM   2940  CA  GLU A 184      -0.477 -28.931   8.308  1.00 43.95           C  
ATOM   2941  HA  GLU A 184       0.497 -28.454   8.199  1.00 43.95           H  
ATOM   2942  C   GLU A 184      -0.833 -29.545   6.941  1.00 43.95           C  
ATOM   2943  CB  GLU A 184      -0.351 -30.018   9.387  1.00 43.95           C  
ATOM   2944  HB2 GLU A 184       0.226 -30.857   8.998  1.00 43.95           H  
ATOM   2945  HB3 GLU A 184      -1.354 -30.375   9.619  1.00 43.95           H  
ATOM   2946  O   GLU A 184       0.055 -29.788   6.127  1.00 43.95           O  
ATOM   2947  CG  GLU A 184       0.363 -29.470  10.643  1.00 43.95           C  
ATOM   2948  HG2 GLU A 184       1.438 -29.585  10.499  1.00 43.95           H  
ATOM   2949  HG3 GLU A 184       0.171 -28.401  10.739  1.00 43.95           H  
ATOM   2950  CD  GLU A 184      -0.063 -30.125  11.966  1.00 43.95           C  
ATOM   2951  OE1 GLU A 184       0.731 -30.032  12.927  1.00 43.95           O  
ATOM   2952  OE2 GLU A 184      -1.194 -30.662  12.031  1.00 43.95           O  
ATOM   2953  N   GLU A 185      -2.117 -29.738   6.631  1.00 48.74           N  
ATOM   2954  H   GLU A 185      -2.821 -29.511   7.319  1.00 48.74           H  
ATOM   2955  CA  GLU A 185      -2.585 -30.241   5.329  1.00 48.74           C  
ATOM   2956  HA  GLU A 185      -1.973 -31.091   5.027  1.00 48.74           H  
ATOM   2957  C   GLU A 185      -2.480 -29.192   4.213  1.00 48.74           C  
ATOM   2958  CB  GLU A 185      -4.044 -30.704   5.455  1.00 48.74           C  
ATOM   2959  HB2 GLU A 185      -4.612 -29.934   5.977  1.00 48.74           H  
ATOM   2960  HB3 GLU A 185      -4.471 -30.819   4.459  1.00 48.74           H  
ATOM   2961  O   GLU A 185      -2.171 -29.531   3.069  1.00 48.74           O  
ATOM   2962  CG  GLU A 185      -4.172 -32.051   6.181  1.00 48.74           C  
ATOM   2963  HG2 GLU A 185      -3.752 -32.822   5.534  1.00 48.74           H  
ATOM   2964  HG3 GLU A 185      -3.576 -32.041   7.094  1.00 48.74           H  
ATOM   2965  CD  GLU A 185      -5.627 -32.412   6.531  1.00 48.74           C  
ATOM   2966  OE1 GLU A 185      -5.867 -33.620   6.753  1.00 48.74           O  
ATOM   2967  OE2 GLU A 185      -6.493 -31.501   6.576  1.00 48.74           O  
ATOM   2968  N   ILE A 186      -2.711 -27.920   4.543  1.00 39.02           N  
ATOM   2969  H   ILE A 186      -3.002 -27.740   5.493  1.00 39.02           H  
ATOM   2970  CA  ILE A 186      -2.679 -26.792   3.595  1.00 39.02           C  
ATOM   2971  HA  ILE A 186      -3.099 -27.112   2.641  1.00 39.02           H  
ATOM   2972  C   ILE A 186      -1.245 -26.334   3.331  1.00 39.02           C  
ATOM   2973  CB  ILE A 186      -3.543 -25.642   4.147  1.00 39.02           C  
ATOM   2974  HB  ILE A 186      -3.182 -25.396   5.146  1.00 39.02           H  
ATOM   2975  O   ILE A 186      -0.904 -25.937   2.217  1.00 39.02           O  
ATOM   2976  CG1 ILE A 186      -5.012 -26.109   4.242  1.00 39.02           C  
ATOM   2977 HG12 ILE A 186      -5.458 -26.130   3.247  1.00 39.02           H  
ATOM   2978 HG13 ILE A 186      -5.075 -27.111   4.665  1.00 39.02           H  
ATOM   2979  CG2 ILE A 186      -3.446 -24.376   3.272  1.00 39.02           C  
ATOM   2980 HG21 ILE A 186      -3.853 -24.572   2.280  1.00 39.02           H  
ATOM   2981 HG22 ILE A 186      -3.993 -23.556   3.736  1.00 39.02           H  
ATOM   2982 HG23 ILE A 186      -2.414 -24.040   3.174  1.00 39.02           H  
ATOM   2983  CD1 ILE A 186      -5.829 -25.195   5.142  1.00 39.02           C  
ATOM   2984 HD11 ILE A 186      -6.881 -25.479   5.126  1.00 39.02           H  
ATOM   2985 HD12 ILE A 186      -5.452 -25.249   6.163  1.00 39.02           H  
ATOM   2986 HD13 ILE A 186      -5.744 -24.172   4.775  1.00 39.02           H  
ATOM   2987  N   SER A 187      -0.386 -26.416   4.344  1.00 40.26           N  
ATOM   2988  H   SER A 187      -0.739 -26.718   5.241  1.00 40.26           H  
ATOM   2989  CA  SER A 187       1.026 -26.051   4.250  1.00 40.26           C  
ATOM   2990  HA  SER A 187       1.113 -25.168   3.617  1.00 40.26           H  
ATOM   2991  C   SER A 187       1.884 -27.150   3.608  1.00 40.26           C  
ATOM   2992  CB  SER A 187       1.549 -25.666   5.635  1.00 40.26           C  
ATOM   2993  HB2 SER A 187       1.028 -24.781   6.000  1.00 40.26           H  
ATOM   2994  HB3 SER A 187       2.618 -25.460   5.579  1.00 40.26           H  
ATOM   2995  O   SER A 187       2.799 -26.835   2.850  1.00 40.26           O  
ATOM   2996  OG  SER A 187       1.394 -26.717   6.551  1.00 40.26           O  
ATOM   2997  HG  SER A 187       0.514 -26.622   6.922  1.00 40.26           H  
ATOM   2998  N   ALA A 188       1.578 -28.440   3.793  1.00 45.86           N  
ATOM   2999  H   ALA A 188       0.852 -28.663   4.459  1.00 45.86           H  
ATOM   3000  CA  ALA A 188       2.389 -29.552   3.273  1.00 45.86           C  
ATOM   3001  HA  ALA A 188       3.324 -29.545   3.833  1.00 45.86           H  
ATOM   3002  C   ALA A 188       2.791 -29.480   1.774  1.00 45.86           C  
ATOM   3003  CB  ALA A 188       1.680 -30.876   3.593  1.00 45.86           C  
ATOM   3004  HB1 ALA A 188       0.650 -30.863   3.238  1.00 45.86           H  
ATOM   3005  HB2 ALA A 188       1.678 -31.034   4.671  1.00 45.86           H  
ATOM   3006  HB3 ALA A 188       2.217 -31.703   3.128  1.00 45.86           H  
ATOM   3007  O   ALA A 188       3.930 -29.844   1.467  1.00 45.86           O  
ATOM   3008  N   PRO A 189       1.952 -29.014   0.824  1.00 42.93           N  
ATOM   3009  CA  PRO A 189       2.336 -28.849  -0.586  1.00 42.93           C  
ATOM   3010  HA  PRO A 189       2.768 -29.782  -0.948  1.00 42.93           H  
ATOM   3011  C   PRO A 189       3.345 -27.716  -0.821  1.00 42.93           C  
ATOM   3012  CB  PRO A 189       1.029 -28.572  -1.344  1.00 42.93           C  
ATOM   3013  HB2 PRO A 189       0.998 -29.103  -2.295  1.00 42.93           H  
ATOM   3014  HB3 PRO A 189       0.908 -27.501  -1.510  1.00 42.93           H  
ATOM   3015  O   PRO A 189       4.221 -27.837  -1.671  1.00 42.93           O  
ATOM   3016  CG  PRO A 189      -0.069 -29.051  -0.398  1.00 42.93           C  
ATOM   3017  HG2 PRO A 189      -0.222 -30.124  -0.519  1.00 42.93           H  
ATOM   3018  HG3 PRO A 189      -1.002 -28.507  -0.547  1.00 42.93           H  
ATOM   3019  CD  PRO A 189       0.529 -28.772   0.972  1.00 42.93           C  
ATOM   3020  HD2 PRO A 189       0.373 -27.725   1.230  1.00 42.93           H  
ATOM   3021  HD3 PRO A 189       0.065 -29.418   1.717  1.00 42.93           H  
ATOM   3022  N   TYR A 190       3.255 -26.634  -0.045  1.00 43.42           N  
ATOM   3023  H   TYR A 190       2.541 -26.617   0.669  1.00 43.42           H  
ATOM   3024  CA  TYR A 190       4.133 -25.463  -0.154  1.00 43.42           C  
ATOM   3025  HA  TYR A 190       4.387 -25.308  -1.203  1.00 43.42           H  
ATOM   3026  C   TYR A 190       5.456 -25.655   0.604  1.00 43.42           C  
ATOM   3027  CB  TYR A 190       3.365 -24.225   0.336  1.00 43.42           C  
ATOM   3028  HB2 TYR A 190       3.016 -24.387   1.355  1.00 43.42           H  
ATOM   3029  HB3 TYR A 190       4.045 -23.373   0.352  1.00 43.42           H  
ATOM   3030  O   TYR A 190       6.473 -25.055   0.256  1.00 43.42           O  
ATOM   3031  CG  TYR A 190       2.172 -23.871  -0.530  1.00 43.42           C  
ATOM   3032  CD1 TYR A 190       2.354 -23.088  -1.685  1.00 43.42           C  
ATOM   3033  HD1 TYR A 190       3.338 -22.726  -1.944  1.00 43.42           H  
ATOM   3034  CD2 TYR A 190       0.886 -24.338  -0.193  1.00 43.42           C  
ATOM   3035  HD2 TYR A 190       0.740 -24.925   0.702  1.00 43.42           H  
ATOM   3036  CE1 TYR A 190       1.253 -22.782  -2.509  1.00 43.42           C  
ATOM   3037  HE1 TYR A 190       1.377 -22.182  -3.398  1.00 43.42           H  
ATOM   3038  CE2 TYR A 190      -0.218 -24.031  -1.011  1.00 43.42           C  
ATOM   3039  HE2 TYR A 190      -1.201 -24.382  -0.735  1.00 43.42           H  
ATOM   3040  OH  TYR A 190      -1.088 -22.969  -2.980  1.00 43.42           O  
ATOM   3041  HH  TYR A 190      -1.912 -23.284  -2.603  1.00 43.42           H  
ATOM   3042  CZ  TYR A 190      -0.032 -23.257  -2.176  1.00 43.42           C  
ATOM   3043  N   TRP A 191       5.456 -26.530   1.614  1.00 39.39           N  
ATOM   3044  H   TRP A 191       4.563 -26.915   1.887  1.00 39.39           H  
ATOM   3045  CA  TRP A 191       6.596 -26.802   2.491  1.00 39.39           C  
ATOM   3046  HA  TRP A 191       7.262 -25.939   2.489  1.00 39.39           H  
ATOM   3047  C   TRP A 191       7.441 -27.998   2.018  1.00 39.39           C  
ATOM   3048  CB  TRP A 191       6.081 -26.966   3.929  1.00 39.39           C  
ATOM   3049  HB2 TRP A 191       6.908 -27.315   4.547  1.00 39.39           H  
ATOM   3050  HB3 TRP A 191       5.314 -27.741   3.950  1.00 39.39           H  
ATOM   3051  O   TRP A 191       8.592 -28.123   2.427  1.00 39.39           O  
ATOM   3052  CG  TRP A 191       5.523 -25.723   4.575  1.00 39.39           C  
ATOM   3053  CD1 TRP A 191       4.582 -24.892   4.065  1.00 39.39           C  
ATOM   3054  HD1 TRP A 191       4.110 -24.996   3.099  1.00 39.39           H  
ATOM   3055  CD2 TRP A 191       5.909 -25.101   5.840  1.00 39.39           C  
ATOM   3056  CE2 TRP A 191       5.078 -23.961   6.064  1.00 39.39           C  
ATOM   3057  CE3 TRP A 191       6.906 -25.358   6.804  1.00 39.39           C  
ATOM   3058  HE3 TRP A 191       7.570 -26.199   6.669  1.00 39.39           H  
ATOM   3059  NE1 TRP A 191       4.297 -23.874   4.943  1.00 39.39           N  
ATOM   3060  HE1 TRP A 191       3.610 -23.154   4.771  1.00 39.39           H  
ATOM   3061  CH2 TRP A 191       6.180 -23.441   8.142  1.00 39.39           C  
ATOM   3062  HH2 TRP A 191       6.286 -22.830   9.026  1.00 39.39           H  
ATOM   3063  CZ2 TRP A 191       5.182 -23.152   7.200  1.00 39.39           C  
ATOM   3064  HZ2 TRP A 191       4.522 -22.308   7.339  1.00 39.39           H  
ATOM   3065  CZ3 TRP A 191       7.046 -24.530   7.935  1.00 39.39           C  
ATOM   3066  HZ3 TRP A 191       7.814 -24.743   8.664  1.00 39.39           H  
ATOM   3067  N   LYS A 192       6.923 -28.844   1.112  1.00 38.44           N  
ATOM   3068  H   LYS A 192       5.954 -28.712   0.857  1.00 38.44           H  
ATOM   3069  CA  LYS A 192       7.648 -29.989   0.522  1.00 38.44           C  
ATOM   3070  HA  LYS A 192       8.224 -30.472   1.311  1.00 38.44           H  
ATOM   3071  C   LYS A 192       8.693 -29.618  -0.535  1.00 38.44           C  
ATOM   3072  CB  LYS A 192       6.649 -31.006  -0.059  1.00 38.44           C  
ATOM   3073  HB2 LYS A 192       5.756 -30.492  -0.415  1.00 38.44           H  
ATOM   3074  HB3 LYS A 192       7.102 -31.509  -0.913  1.00 38.44           H  
ATOM   3075  O   LYS A 192       9.615 -30.399  -0.739  1.00 38.44           O  
ATOM   3076  CG  LYS A 192       6.279 -32.081   0.972  1.00 38.44           C  
ATOM   3077  HG2 LYS A 192       5.871 -31.608   1.866  1.00 38.44           H  
ATOM   3078  HG3 LYS A 192       7.178 -32.632   1.248  1.00 38.44           H  
ATOM   3079  CD  LYS A 192       5.249 -33.053   0.390  1.00 38.44           C  
ATOM   3080  HD2 LYS A 192       5.644 -33.490  -0.527  1.00 38.44           H  
ATOM   3081  HD3 LYS A 192       4.338 -32.501   0.162  1.00 38.44           H  
ATOM   3082  CE  LYS A 192       4.950 -34.157   1.407  1.00 38.44           C  
ATOM   3083  HE2 LYS A 192       4.621 -33.687   2.334  1.00 38.44           H  
ATOM   3084  HE3 LYS A 192       5.874 -34.697   1.617  1.00 38.44           H  
ATOM   3085  NZ  LYS A 192       3.907 -35.084   0.905  1.00 38.44           N  
ATOM   3086  HZ1 LYS A 192       3.055 -34.571   0.730  1.00 38.44           H  
ATOM   3087  HZ2 LYS A 192       3.711 -35.798   1.592  1.00 38.44           H  
ATOM   3088  HZ3 LYS A 192       4.207 -35.518   0.044  1.00 38.44           H  
ATOM   3089  N   GLU A 193       8.582 -28.462  -1.191  1.00 38.95           N  
ATOM   3090  H   GLU A 193       7.756 -27.902  -1.035  1.00 38.95           H  
ATOM   3091  CA  GLU A 193       9.495 -28.094  -2.290  1.00 38.95           C  
ATOM   3092  HA  GLU A 193      10.052 -28.975  -2.611  1.00 38.95           H  
ATOM   3093  C   GLU A 193      10.574 -27.072  -1.913  1.00 38.95           C  
ATOM   3094  CB  GLU A 193       8.702 -27.610  -3.513  1.00 38.95           C  
ATOM   3095  HB2 GLU A 193       9.410 -27.180  -4.221  1.00 38.95           H  
ATOM   3096  HB3 GLU A 193       7.998 -26.832  -3.215  1.00 38.95           H  
ATOM   3097  O   GLU A 193      11.502 -26.854  -2.691  1.00 38.95           O  
ATOM   3098  CG  GLU A 193       7.958 -28.754  -4.220  1.00 38.95           C  
ATOM   3099  HG2 GLU A 193       7.082 -29.026  -3.632  1.00 38.95           H  
ATOM   3100  HG3 GLU A 193       8.616 -29.623  -4.263  1.00 38.95           H  
ATOM   3101  CD  GLU A 193       7.534 -28.390  -5.654  1.00 38.95           C  
ATOM   3102  OE1 GLU A 193       7.241 -29.338  -6.416  1.00 38.95           O  
ATOM   3103  OE2 GLU A 193       7.533 -27.180  -5.991  1.00 38.95           O  
ATOM   3104  N   ARG A 194      10.476 -26.405  -0.753  1.00 40.19           N  
ATOM   3105  H   ARG A 194       9.707 -26.633  -0.139  1.00 40.19           H  
ATOM   3106  CA  ARG A 194      11.377 -25.287  -0.402  1.00 40.19           C  
ATOM   3107  HA  ARG A 194      12.318 -25.447  -0.928  1.00 40.19           H  
ATOM   3108  C   ARG A 194      11.807 -25.168   1.079  1.00 40.19           C  
ATOM   3109  CB  ARG A 194      10.767 -23.972  -0.938  1.00 40.19           C  
ATOM   3110  HB2 ARG A 194      11.450 -23.150  -0.725  1.00 40.19           H  
ATOM   3111  HB3 ARG A 194       9.825 -23.776  -0.426  1.00 40.19           H  
ATOM   3112  O   ARG A 194      12.103 -24.044   1.490  1.00 40.19           O  
ATOM   3113  CG  ARG A 194      10.528 -23.995  -2.456  1.00 40.19           C  
ATOM   3114  HG2 ARG A 194      11.444 -24.304  -2.960  1.00 40.19           H  
ATOM   3115  HG3 ARG A 194       9.724 -24.692  -2.693  1.00 40.19           H  
ATOM   3116  CD  ARG A 194      10.130 -22.625  -2.986  1.00 40.19           C  
ATOM   3117  HD2 ARG A 194      10.941 -21.922  -2.793  1.00 40.19           H  
ATOM   3118  HD3 ARG A 194       9.236 -22.293  -2.457  1.00 40.19           H  
ATOM   3119  NE  ARG A 194       9.852 -22.694  -4.431  1.00 40.19           N  
ATOM   3120  HE  ARG A 194       9.828 -23.618  -4.839  1.00 40.19           H  
ATOM   3121  NH1 ARG A 194       9.437 -20.463  -4.733  1.00 40.19           N  
ATOM   3122 HH11 ARG A 194       9.625 -20.305  -3.754  1.00 40.19           H  
ATOM   3123 HH12 ARG A 194       9.024 -19.703  -5.255  1.00 40.19           H  
ATOM   3124  NH2 ARG A 194       9.196 -21.882  -6.449  1.00 40.19           N  
ATOM   3125 HH21 ARG A 194       8.884 -21.107  -7.016  1.00 40.19           H  
ATOM   3126 HH22 ARG A 194       9.131 -22.827  -6.798  1.00 40.19           H  
ATOM   3127  CZ  ARG A 194       9.501 -21.681  -5.199  1.00 40.19           C  
ATOM   3128  N   PRO A 195      11.901 -26.246   1.889  1.00 34.43           N  
ATOM   3129  CA  PRO A 195      12.258 -26.113   3.304  1.00 34.43           C  
ATOM   3130  HA  PRO A 195      11.569 -25.422   3.790  1.00 34.43           H  
ATOM   3131  C   PRO A 195      13.680 -25.557   3.488  1.00 34.43           C  
ATOM   3132  CB  PRO A 195      12.062 -27.505   3.915  1.00 34.43           C  
ATOM   3133  HB2 PRO A 195      12.779 -27.711   4.710  1.00 34.43           H  
ATOM   3134  HB3 PRO A 195      11.044 -27.586   4.298  1.00 34.43           H  
ATOM   3135  O   PRO A 195      13.880 -24.632   4.266  1.00 34.43           O  
ATOM   3136  CG  PRO A 195      12.230 -28.462   2.737  1.00 34.43           C  
ATOM   3137  HG2 PRO A 195      11.636 -29.368   2.864  1.00 34.43           H  
ATOM   3138  HG3 PRO A 195      13.284 -28.713   2.621  1.00 34.43           H  
ATOM   3139  CD  PRO A 195      11.766 -27.653   1.530  1.00 34.43           C  
ATOM   3140  HD2 PRO A 195      10.722 -27.888   1.325  1.00 34.43           H  
ATOM   3141  HD3 PRO A 195      12.376 -27.899   0.660  1.00 34.43           H  
ATOM   3142  N   GLU A 196      14.660 -26.011   2.704  1.00 35.29           N  
ATOM   3143  H   GLU A 196      14.468 -26.789   2.090  1.00 35.29           H  
ATOM   3144  CA  GLU A 196      16.067 -25.600   2.861  1.00 35.29           C  
ATOM   3145  HA  GLU A 196      16.396 -25.805   3.880  1.00 35.29           H  
ATOM   3146  C   GLU A 196      16.306 -24.104   2.611  1.00 35.29           C  
ATOM   3147  CB  GLU A 196      16.936 -26.412   1.895  1.00 35.29           C  
ATOM   3148  HB2 GLU A 196      16.526 -26.310   0.890  1.00 35.29           H  
ATOM   3149  HB3 GLU A 196      17.949 -26.008   1.902  1.00 35.29           H  
ATOM   3150  O   GLU A 196      17.158 -23.492   3.249  1.00 35.29           O  
ATOM   3151  CG  GLU A 196      17.000 -27.895   2.291  1.00 35.29           C  
ATOM   3152  HG2 GLU A 196      15.988 -28.295   2.342  1.00 35.29           H  
ATOM   3153  HG3 GLU A 196      17.442 -27.969   3.285  1.00 35.29           H  
ATOM   3154  CD  GLU A 196      17.809 -28.745   1.301  1.00 35.29           C  
ATOM   3155  OE1 GLU A 196      18.150 -29.886   1.680  1.00 35.29           O  
ATOM   3156  OE2 GLU A 196      18.047 -28.267   0.167  1.00 35.29           O  
ATOM   3157  N   ARG A 197      15.533 -23.491   1.708  1.00 32.81           N  
ATOM   3158  H   ARG A 197      14.803 -24.039   1.275  1.00 32.81           H  
ATOM   3159  CA  ARG A 197      15.670 -22.069   1.374  1.00 32.81           C  
ATOM   3160  HA  ARG A 197      16.729 -21.817   1.417  1.00 32.81           H  
ATOM   3161  C   ARG A 197      15.001 -21.177   2.423  1.00 32.81           C  
ATOM   3162  CB  ARG A 197      15.169 -21.848  -0.062  1.00 32.81           C  
ATOM   3163  HB2 ARG A 197      15.457 -22.714  -0.657  1.00 32.81           H  
ATOM   3164  HB3 ARG A 197      14.081 -21.781  -0.065  1.00 32.81           H  
ATOM   3165  O   ARG A 197      15.501 -20.095   2.671  1.00 32.81           O  
ATOM   3166  CG  ARG A 197      15.773 -20.604  -0.731  1.00 32.81           C  
ATOM   3167  HG2 ARG A 197      15.350 -19.708  -0.276  1.00 32.81           H  
ATOM   3168  HG3 ARG A 197      16.855 -20.598  -0.593  1.00 32.81           H  
ATOM   3169  CD  ARG A 197      15.458 -20.631  -2.234  1.00 32.81           C  
ATOM   3170  HD2 ARG A 197      14.380 -20.739  -2.359  1.00 32.81           H  
ATOM   3171  HD3 ARG A 197      15.954 -21.494  -2.676  1.00 32.81           H  
ATOM   3172  NE  ARG A 197      15.901 -19.399  -2.916  1.00 32.81           N  
ATOM   3173  HE  ARG A 197      16.291 -18.677  -2.328  1.00 32.81           H  
ATOM   3174  NH1 ARG A 197      15.306 -20.000  -5.052  1.00 32.81           N  
ATOM   3175 HH11 ARG A 197      15.072 -20.922  -4.710  1.00 32.81           H  
ATOM   3176 HH12 ARG A 197      15.244 -19.770  -6.033  1.00 32.81           H  
ATOM   3177  NH2 ARG A 197      16.134 -17.961  -4.665  1.00 32.81           N  
ATOM   3178 HH21 ARG A 197      16.002 -17.713  -5.635  1.00 32.81           H  
ATOM   3179 HH22 ARG A 197      16.464 -17.248  -4.031  1.00 32.81           H  
ATOM   3180  CZ  ARG A 197      15.781 -19.128  -4.204  1.00 32.81           C  
ATOM   3181  N   LEU A 198      13.932 -21.649   3.067  1.00 30.62           N  
ATOM   3182  H   LEU A 198      13.618 -22.582   2.841  1.00 30.62           H  
ATOM   3183  CA  LEU A 198      13.266 -20.963   4.182  1.00 30.62           C  
ATOM   3184  HA  LEU A 198      13.200 -19.899   3.957  1.00 30.62           H  
ATOM   3185  C   LEU A 198      14.066 -21.061   5.492  1.00 30.62           C  
ATOM   3186  CB  LEU A 198      11.839 -21.532   4.321  1.00 30.62           C  
ATOM   3187  HB2 LEU A 198      11.510 -21.441   5.356  1.00 30.62           H  
ATOM   3188  HB3 LEU A 198      11.853 -22.595   4.082  1.00 30.62           H  
ATOM   3189  O   LEU A 198      14.195 -20.054   6.176  1.00 30.62           O  
ATOM   3190  CG  LEU A 198      10.839 -20.797   3.410  1.00 30.62           C  
ATOM   3191  HG  LEU A 198      11.343 -20.469   2.501  1.00 30.62           H  
ATOM   3192  CD1 LEU A 198       9.673 -21.694   2.998  1.00 30.62           C  
ATOM   3193 HD11 LEU A 198      10.052 -22.547   2.435  1.00 30.62           H  
ATOM   3194 HD12 LEU A 198       9.153 -22.060   3.884  1.00 30.62           H  
ATOM   3195 HD13 LEU A 198       8.975 -21.138   2.372  1.00 30.62           H  
ATOM   3196  CD2 LEU A 198      10.256 -19.584   4.127  1.00 30.62           C  
ATOM   3197 HD21 LEU A 198       9.646 -19.913   4.968  1.00 30.62           H  
ATOM   3198 HD22 LEU A 198       9.649 -19.011   3.425  1.00 30.62           H  
ATOM   3199 HD23 LEU A 198      11.066 -18.950   4.489  1.00 30.62           H  
ATOM   3200  N   PHE A 199      14.669 -22.219   5.794  1.00 31.58           N  
ATOM   3201  H   PHE A 199      14.472 -23.031   5.227  1.00 31.58           H  
ATOM   3202  CA  PHE A 199      15.516 -22.398   6.985  1.00 31.58           C  
ATOM   3203  HA  PHE A 199      14.987 -22.006   7.854  1.00 31.58           H  
ATOM   3204  C   PHE A 199      16.838 -21.627   6.906  1.00 31.58           C  
ATOM   3205  CB  PHE A 199      15.795 -23.893   7.212  1.00 31.58           C  
ATOM   3206  HB2 PHE A 199      16.000 -24.380   6.259  1.00 31.58           H  
ATOM   3207  HB3 PHE A 199      16.692 -23.991   7.823  1.00 31.58           H  
ATOM   3208  O   PHE A 199      17.293 -21.083   7.904  1.00 31.58           O  
ATOM   3209  CG  PHE A 199      14.681 -24.615   7.944  1.00 31.58           C  
ATOM   3210  CD1 PHE A 199      14.466 -24.346   9.308  1.00 31.58           C  
ATOM   3211  HD1 PHE A 199      15.088 -23.629   9.824  1.00 31.58           H  
ATOM   3212  CD2 PHE A 199      13.861 -25.550   7.288  1.00 31.58           C  
ATOM   3213  HD2 PHE A 199      14.064 -25.822   6.263  1.00 31.58           H  
ATOM   3214  CE1 PHE A 199      13.421 -24.985   9.998  1.00 31.58           C  
ATOM   3215  HE1 PHE A 199      13.252 -24.756  11.039  1.00 31.58           H  
ATOM   3216  CE2 PHE A 199      12.796 -26.167   7.966  1.00 31.58           C  
ATOM   3217  HE2 PHE A 199      12.161 -26.873   7.452  1.00 31.58           H  
ATOM   3218  CZ  PHE A 199      12.576 -25.883   9.324  1.00 31.58           C  
ATOM   3219  HZ  PHE A 199      11.762 -26.356   9.854  1.00 31.58           H  
ATOM   3220  N   ARG A 200      17.448 -21.546   5.718  1.00 33.27           N  
ATOM   3221  H   ARG A 200      17.066 -22.070   4.944  1.00 33.27           H  
ATOM   3222  CA  ARG A 200      18.683 -20.778   5.514  1.00 33.27           C  
ATOM   3223  HA  ARG A 200      19.379 -21.029   6.314  1.00 33.27           H  
ATOM   3224  C   ARG A 200      18.444 -19.268   5.623  1.00 33.27           C  
ATOM   3225  CB  ARG A 200      19.282 -21.209   4.175  1.00 33.27           C  
ATOM   3226  HB2 ARG A 200      18.672 -20.822   3.359  1.00 33.27           H  
ATOM   3227  HB3 ARG A 200      19.281 -22.298   4.132  1.00 33.27           H  
ATOM   3228  O   ARG A 200      19.254 -18.561   6.212  1.00 33.27           O  
ATOM   3229  CG  ARG A 200      20.724 -20.741   4.018  1.00 33.27           C  
ATOM   3230  HG2 ARG A 200      20.744 -19.652   3.993  1.00 33.27           H  
ATOM   3231  HG3 ARG A 200      21.327 -21.096   4.854  1.00 33.27           H  
ATOM   3232  CD  ARG A 200      21.274 -21.299   2.708  1.00 33.27           C  
ATOM   3233  HD2 ARG A 200      21.296 -22.387   2.776  1.00 33.27           H  
ATOM   3234  HD3 ARG A 200      20.616 -20.996   1.894  1.00 33.27           H  
ATOM   3235  NE  ARG A 200      22.622 -20.776   2.455  1.00 33.27           N  
ATOM   3236  HE  ARG A 200      22.829 -19.905   2.923  1.00 33.27           H  
ATOM   3237  NH1 ARG A 200      23.218 -22.267   0.820  1.00 33.27           N  
ATOM   3238 HH11 ARG A 200      22.299 -22.676   0.905  1.00 33.27           H  
ATOM   3239 HH12 ARG A 200      23.917 -22.648   0.197  1.00 33.27           H  
ATOM   3240  NH2 ARG A 200      24.688 -20.736   1.533  1.00 33.27           N  
ATOM   3241 HH21 ARG A 200      24.872 -19.932   2.117  1.00 33.27           H  
ATOM   3242 HH22 ARG A 200      25.381 -21.065   0.877  1.00 33.27           H  
ATOM   3243  CZ  ARG A 200      23.501 -21.262   1.606  1.00 33.27           C  
ATOM   3244  N   LEU A 201      17.287 -18.812   5.145  1.00 33.69           N  
ATOM   3245  H   LEU A 201      16.673 -19.465   4.680  1.00 33.69           H  
ATOM   3246  CA  LEU A 201      16.827 -17.435   5.301  1.00 33.69           C  
ATOM   3247  HA  LEU A 201      17.652 -16.767   5.053  1.00 33.69           H  
ATOM   3248  C   LEU A 201      16.441 -17.086   6.743  1.00 33.69           C  
ATOM   3249  CB  LEU A 201      15.670 -17.182   4.320  1.00 33.69           C  
ATOM   3250  HB2 LEU A 201      15.163 -18.120   4.094  1.00 33.69           H  
ATOM   3251  HB3 LEU A 201      14.925 -16.548   4.802  1.00 33.69           H  
ATOM   3252  O   LEU A 201      16.627 -15.937   7.116  1.00 33.69           O  
ATOM   3253  CG  LEU A 201      16.171 -16.495   3.033  1.00 33.69           C  
ATOM   3254  HG  LEU A 201      17.245 -16.640   2.919  1.00 33.69           H  
ATOM   3255  CD1 LEU A 201      15.519 -17.069   1.772  1.00 33.69           C  
ATOM   3256 HD11 LEU A 201      15.998 -18.021   1.544  1.00 33.69           H  
ATOM   3257 HD12 LEU A 201      15.703 -16.397   0.933  1.00 33.69           H  
ATOM   3258 HD13 LEU A 201      14.451 -17.217   1.931  1.00 33.69           H  
ATOM   3259  CD2 LEU A 201      15.897 -14.994   3.132  1.00 33.69           C  
ATOM   3260 HD21 LEU A 201      14.839 -14.798   3.306  1.00 33.69           H  
ATOM   3261 HD22 LEU A 201      16.237 -14.492   2.227  1.00 33.69           H  
ATOM   3262 HD23 LEU A 201      16.466 -14.590   3.969  1.00 33.69           H  
ATOM   3263  N   ASP A 202      15.964 -18.035   7.559  1.00 35.66           N  
ATOM   3264  H   ASP A 202      15.752 -18.949   7.183  1.00 35.66           H  
ATOM   3265  CA  ASP A 202      15.764 -17.817   9.003  1.00 35.66           C  
ATOM   3266  HA  ASP A 202      15.156 -16.924   9.149  1.00 35.66           H  
ATOM   3267  C   ASP A 202      17.079 -17.543   9.725  1.00 35.66           C  
ATOM   3268  CB  ASP A 202      15.075 -19.021   9.673  1.00 35.66           C  
ATOM   3269  HB2 ASP A 202      15.338 -19.039  10.731  1.00 35.66           H  
ATOM   3270  HB3 ASP A 202      15.427 -19.951   9.228  1.00 35.66           H  
ATOM   3271  O   ASP A 202      17.174 -16.560  10.449  1.00 35.66           O  
ATOM   3272  CG  ASP A 202      13.560 -18.956   9.595  1.00 35.66           C  
ATOM   3273  OD1 ASP A 202      13.001 -17.842   9.550  1.00 35.66           O  
ATOM   3274  OD2 ASP A 202      12.897 -20.012   9.513  1.00 35.66           O  
ATOM   3275  N   SER A 203      18.108 -18.357   9.480  1.00 36.98           N  
ATOM   3276  H   SER A 203      17.966 -19.175   8.906  1.00 36.98           H  
ATOM   3277  CA  SER A 203      19.437 -18.130  10.057  1.00 36.98           C  
ATOM   3278  HA  SER A 203      19.330 -18.032  11.138  1.00 36.98           H  
ATOM   3279  C   SER A 203      20.081 -16.829   9.564  1.00 36.98           C  
ATOM   3280  CB  SER A 203      20.351 -19.332   9.788  1.00 36.98           C  
ATOM   3281  HB2 SER A 203      20.105 -20.117  10.503  1.00 36.98           H  
ATOM   3282  HB3 SER A 203      21.388 -19.038   9.952  1.00 36.98           H  
ATOM   3283  O   SER A 203      20.673 -16.104  10.358  1.00 36.98           O  
ATOM   3284  OG  SER A 203      20.203 -19.866   8.480  1.00 36.98           O  
ATOM   3285  HG  SER A 203      20.160 -19.144   7.850  1.00 36.98           H  
ATOM   3286  N   GLU A 204      19.916 -16.494   8.279  1.00 41.00           N  
ATOM   3287  H   GLU A 204      19.412 -17.120   7.669  1.00 41.00           H  
ATOM   3288  CA  GLU A 204      20.440 -15.251   7.694  1.00 41.00           C  
ATOM   3289  HA  GLU A 204      21.480 -15.128   7.995  1.00 41.00           H  
ATOM   3290  C   GLU A 204      19.684 -14.016   8.226  1.00 41.00           C  
ATOM   3291  CB  GLU A 204      20.391 -15.348   6.151  1.00 41.00           C  
ATOM   3292  HB2 GLU A 204      20.561 -14.358   5.728  1.00 41.00           H  
ATOM   3293  HB3 GLU A 204      19.393 -15.673   5.857  1.00 41.00           H  
ATOM   3294  O   GLU A 204      20.304 -12.984   8.466  1.00 41.00           O  
ATOM   3295  CG  GLU A 204      21.455 -16.312   5.567  1.00 41.00           C  
ATOM   3296  HG2 GLU A 204      21.463 -17.233   6.150  1.00 41.00           H  
ATOM   3297  HG3 GLU A 204      22.434 -15.851   5.694  1.00 41.00           H  
ATOM   3298  CD  GLU A 204      21.273 -16.686   4.074  1.00 41.00           C  
ATOM   3299  OE1 GLU A 204      22.061 -17.538   3.573  1.00 41.00           O  
ATOM   3300  OE2 GLU A 204      20.334 -16.179   3.418  1.00 41.00           O  
ATOM   3301  N   LEU A 205      18.371 -14.114   8.487  1.00 39.28           N  
ATOM   3302  H   LEU A 205      17.908 -14.982   8.258  1.00 39.28           H  
ATOM   3303  CA  LEU A 205      17.565 -13.062   9.129  1.00 39.28           C  
ATOM   3304  HA  LEU A 205      17.830 -12.105   8.680  1.00 39.28           H  
ATOM   3305  C   LEU A 205      17.835 -12.932  10.631  1.00 39.28           C  
ATOM   3306  CB  LEU A 205      16.063 -13.322   8.893  1.00 39.28           C  
ATOM   3307  HB2 LEU A 205      15.491 -12.941   9.740  1.00 39.28           H  
ATOM   3308  HB3 LEU A 205      15.880 -14.396   8.870  1.00 39.28           H  
ATOM   3309  O   LEU A 205      17.786 -11.825  11.158  1.00 39.28           O  
ATOM   3310  CG  LEU A 205      15.544 -12.644   7.614  1.00 39.28           C  
ATOM   3311  HG  LEU A 205      16.335 -12.621   6.863  1.00 39.28           H  
ATOM   3312  CD1 LEU A 205      14.347 -13.384   7.017  1.00 39.28           C  
ATOM   3313 HD11 LEU A 205      13.506 -13.355   7.710  1.00 39.28           H  
ATOM   3314 HD12 LEU A 205      14.622 -14.422   6.829  1.00 39.28           H  
ATOM   3315 HD13 LEU A 205      14.081 -12.920   6.067  1.00 39.28           H  
ATOM   3316  CD2 LEU A 205      15.093 -11.212   7.924  1.00 39.28           C  
ATOM   3317 HD21 LEU A 205      14.251 -11.222   8.617  1.00 39.28           H  
ATOM   3318 HD22 LEU A 205      15.916 -10.665   8.384  1.00 39.28           H  
ATOM   3319 HD23 LEU A 205      14.801 -10.710   7.002  1.00 39.28           H  
ATOM   3320  N   GLU A 206      18.120 -14.025  11.334  1.00 41.65           N  
ATOM   3321  H   GLU A 206      18.063 -14.926  10.880  1.00 41.65           H  
ATOM   3322  CA  GLU A 206      18.466 -13.997  12.757  1.00 41.65           C  
ATOM   3323  HA  GLU A 206      17.737 -13.367  13.268  1.00 41.65           H  
ATOM   3324  C   GLU A 206      19.849 -13.353  12.972  1.00 41.65           C  
ATOM   3325  CB  GLU A 206      18.337 -15.419  13.331  1.00 41.65           C  
ATOM   3326  HB2 GLU A 206      17.434 -15.873  12.921  1.00 41.65           H  
ATOM   3327  HB3 GLU A 206      19.197 -16.017  13.027  1.00 41.65           H  
ATOM   3328  O   GLU A 206      19.992 -12.478  13.832  1.00 41.65           O  
ATOM   3329  CG  GLU A 206      18.187 -15.439  14.858  1.00 41.65           C  
ATOM   3330  HG2 GLU A 206      17.398 -14.740  15.136  1.00 41.65           H  
ATOM   3331  HG3 GLU A 206      19.115 -15.088  15.309  1.00 41.65           H  
ATOM   3332  CD  GLU A 206      17.843 -16.835  15.416  1.00 41.65           C  
ATOM   3333  OE1 GLU A 206      17.272 -16.876  16.533  1.00 41.65           O  
ATOM   3334  OE2 GLU A 206      18.176 -17.852  14.766  1.00 41.65           O  
ATOM   3335  N   GLU A 207      20.832 -13.663  12.115  1.00 42.10           N  
ATOM   3336  H   GLU A 207      20.675 -14.411  11.455  1.00 42.10           H  
ATOM   3337  CA  GLU A 207      22.126 -12.958  12.055  1.00 42.10           C  
ATOM   3338  HA  GLU A 207      22.587 -12.974  13.042  1.00 42.10           H  
ATOM   3339  C   GLU A 207      21.963 -11.483  11.659  1.00 42.10           C  
ATOM   3340  CB  GLU A 207      23.076 -13.645  11.053  1.00 42.10           C  
ATOM   3341  HB2 GLU A 207      22.517 -13.960  10.173  1.00 42.10           H  
ATOM   3342  HB3 GLU A 207      23.826 -12.920  10.736  1.00 42.10           H  
ATOM   3343  O   GLU A 207      22.617 -10.602  12.228  1.00 42.10           O  
ATOM   3344  CG  GLU A 207      23.825 -14.835  11.671  1.00 42.10           C  
ATOM   3345  HG2 GLU A 207      24.323 -14.493  12.577  1.00 42.10           H  
ATOM   3346  HG3 GLU A 207      23.102 -15.599  11.957  1.00 42.10           H  
ATOM   3347  CD  GLU A 207      24.872 -15.457  10.726  1.00 42.10           C  
ATOM   3348  OE1 GLU A 207      25.865 -16.016  11.251  1.00 42.10           O  
ATOM   3349  OE2 GLU A 207      24.697 -15.379   9.488  1.00 42.10           O  
ATOM   3350  N   LEU A 208      21.059 -11.185  10.723  1.00 38.47           N  
ATOM   3351  H   LEU A 208      20.615 -11.954  10.240  1.00 38.47           H  
ATOM   3352  CA  LEU A 208      20.752  -9.827  10.281  1.00 38.47           C  
ATOM   3353  HA  LEU A 208      21.686  -9.369   9.956  1.00 38.47           H  
ATOM   3354  C   LEU A 208      20.154  -8.971  11.400  1.00 38.47           C  
ATOM   3355  CB  LEU A 208      19.761  -9.928   9.111  1.00 38.47           C  
ATOM   3356  HB2 LEU A 208      20.149 -10.628   8.372  1.00 38.47           H  
ATOM   3357  HB3 LEU A 208      18.808 -10.308   9.480  1.00 38.47           H  
ATOM   3358  O   LEU A 208      20.597  -7.846  11.641  1.00 38.47           O  
ATOM   3359  CG  LEU A 208      19.491  -8.611   8.401  1.00 38.47           C  
ATOM   3360  HG  LEU A 208      19.169  -7.837   9.098  1.00 38.47           H  
ATOM   3361  CD1 LEU A 208      20.755  -8.200   7.706  1.00 38.47           C  
ATOM   3362 HD11 LEU A 208      20.550  -7.366   7.034  1.00 38.47           H  
ATOM   3363 HD12 LEU A 208      21.140  -9.054   7.148  1.00 38.47           H  
ATOM   3364 HD13 LEU A 208      21.480  -7.903   8.464  1.00 38.47           H  
ATOM   3365  CD2 LEU A 208      18.440  -8.780   7.319  1.00 38.47           C  
ATOM   3366 HD21 LEU A 208      17.472  -8.976   7.779  1.00 38.47           H  
ATOM   3367 HD22 LEU A 208      18.707  -9.609   6.662  1.00 38.47           H  
ATOM   3368 HD23 LEU A 208      18.409  -7.855   6.743  1.00 38.47           H  
ATOM   3369  N   THR A 209      19.170  -9.521  12.108  1.00 37.90           N  
ATOM   3370  H   THR A 209      18.830 -10.426  11.815  1.00 37.90           H  
ATOM   3371  CA  THR A 209      18.495  -8.880  13.237  1.00 37.90           C  
ATOM   3372  HA  THR A 209      18.173  -7.885  12.928  1.00 37.90           H  
ATOM   3373  C   THR A 209      19.451  -8.712  14.423  1.00 37.90           C  
ATOM   3374  CB  THR A 209      17.233  -9.672  13.614  1.00 37.90           C  
ATOM   3375  HB  THR A 209      17.497 -10.707  13.833  1.00 37.90           H  
ATOM   3376  O   THR A 209      19.446  -7.657  15.059  1.00 37.90           O  
ATOM   3377  CG2 THR A 209      16.484  -9.073  14.804  1.00 37.90           C  
ATOM   3378 HG21 THR A 209      17.090  -9.167  15.705  1.00 37.90           H  
ATOM   3379 HG22 THR A 209      16.272  -8.019  14.623  1.00 37.90           H  
ATOM   3380 HG23 THR A 209      15.547  -9.606  14.962  1.00 37.90           H  
ATOM   3381  OG1 THR A 209      16.321  -9.644  12.540  1.00 37.90           O  
ATOM   3382  HG1 THR A 209      15.775 -10.431  12.601  1.00 37.90           H  
ATOM   3383  N   GLN A 210      20.347  -9.671  14.693  1.00 38.30           N  
ATOM   3384  H   GLN A 210      20.308 -10.538  14.176  1.00 38.30           H  
ATOM   3385  CA  GLN A 210      21.407  -9.507  15.703  1.00 38.30           C  
ATOM   3386  HA  GLN A 210      20.952  -9.178  16.637  1.00 38.30           H  
ATOM   3387  C   GLN A 210      22.433  -8.432  15.319  1.00 38.30           C  
ATOM   3388  CB  GLN A 210      22.127 -10.839  15.956  1.00 38.30           C  
ATOM   3389  HB2 GLN A 210      22.290 -11.361  15.013  1.00 38.30           H  
ATOM   3390  HB3 GLN A 210      23.100 -10.634  16.403  1.00 38.30           H  
ATOM   3391  O   GLN A 210      22.848  -7.642  16.170  1.00 38.30           O  
ATOM   3392  CG  GLN A 210      21.346 -11.730  16.930  1.00 38.30           C  
ATOM   3393  HG2 GLN A 210      20.366 -11.952  16.507  1.00 38.30           H  
ATOM   3394  HG3 GLN A 210      21.203 -11.198  17.870  1.00 38.30           H  
ATOM   3395  CD  GLN A 210      22.051 -13.051  17.227  1.00 38.30           C  
ATOM   3396  NE2 GLN A 210      21.501 -13.871  18.093  1.00 38.30           N  
ATOM   3397 HE21 GLN A 210      21.933 -14.784  18.122  1.00 38.30           H  
ATOM   3398 HE22 GLN A 210      20.546 -13.723  18.386  1.00 38.30           H  
ATOM   3399  OE1 GLN A 210      23.110 -13.373  16.721  1.00 38.30           O  
ATOM   3400  N   THR A 211      22.814  -8.352  14.043  1.00 36.99           N  
ATOM   3401  H   THR A 211      22.489  -9.067  13.408  1.00 36.99           H  
ATOM   3402  CA  THR A 211      23.718  -7.310  13.516  1.00 36.99           C  
ATOM   3403  HA  THR A 211      24.632  -7.302  14.110  1.00 36.99           H  
ATOM   3404  C   THR A 211      23.089  -5.916  13.607  1.00 36.99           C  
ATOM   3405  CB  THR A 211      24.101  -7.629  12.063  1.00 36.99           C  
ATOM   3406  HB  THR A 211      23.213  -7.632  11.431  1.00 36.99           H  
ATOM   3407  O   THR A 211      23.785  -4.919  13.805  1.00 36.99           O  
ATOM   3408  CG2 THR A 211      25.128  -6.654  11.485  1.00 36.99           C  
ATOM   3409 HG21 THR A 211      25.415  -6.988  10.488  1.00 36.99           H  
ATOM   3410 HG22 THR A 211      26.011  -6.626  12.123  1.00 36.99           H  
ATOM   3411 HG23 THR A 211      24.698  -5.655  11.405  1.00 36.99           H  
ATOM   3412  OG1 THR A 211      24.715  -8.894  12.008  1.00 36.99           O  
ATOM   3413  HG1 THR A 211      24.030  -9.565  12.054  1.00 36.99           H  
ATOM   3414  N   LEU A 212      21.761  -5.847  13.511  1.00 35.13           N  
ATOM   3415  H   LEU A 212      21.267  -6.695  13.270  1.00 35.13           H  
ATOM   3416  CA  LEU A 212      20.970  -4.635  13.687  1.00 35.13           C  
ATOM   3417  HA  LEU A 212      21.466  -3.830  13.144  1.00 35.13           H  
ATOM   3418  C   LEU A 212      20.866  -4.166  15.124  1.00 35.13           C  
ATOM   3419  CB  LEU A 212      19.558  -4.900  13.144  1.00 35.13           C  
ATOM   3420  HB2 LEU A 212      18.799  -4.417  13.761  1.00 35.13           H  
ATOM   3421  HB3 LEU A 212      19.350  -5.970  13.145  1.00 35.13           H  
ATOM   3422  O   LEU A 212      21.154  -3.008  15.409  1.00 35.13           O  
ATOM   3423  CG  LEU A 212      19.471  -4.366  11.736  1.00 35.13           C  
ATOM   3424  HG  LEU A 212      20.435  -4.621  11.295  1.00 35.13           H  
ATOM   3425  CD1 LEU A 212      18.356  -5.085  10.968  1.00 35.13           C  
ATOM   3426 HD11 LEU A 212      18.685  -6.096  10.727  1.00 35.13           H  
ATOM   3427 HD12 LEU A 212      18.122  -4.553  10.046  1.00 35.13           H  
ATOM   3428 HD13 LEU A 212      17.463  -5.180  11.586  1.00 35.13           H  
ATOM   3429  CD2 LEU A 212      19.401  -2.836  11.800  1.00 35.13           C  
ATOM   3430 HD21 LEU A 212      19.201  -2.398  10.822  1.00 35.13           H  
ATOM   3431 HD22 LEU A 212      20.346  -2.414  12.142  1.00 35.13           H  
ATOM   3432 HD23 LEU A 212      18.626  -2.512  12.495  1.00 35.13           H  
ATOM   3433  N   LEU A 213      20.495  -5.071  16.026  1.00 35.45           N  
ATOM   3434  H   LEU A 213      20.235  -5.990  15.695  1.00 35.45           H  
ATOM   3435  CA  LEU A 213      20.356  -4.787  17.453  1.00 35.45           C  
ATOM   3436  HA  LEU A 213      19.688  -3.936  17.587  1.00 35.45           H  
ATOM   3437  C   LEU A 213      21.685  -4.398  18.110  1.00 35.45           C  
ATOM   3438  CB  LEU A 213      19.769  -6.030  18.140  1.00 35.45           C  
ATOM   3439  HB2 LEU A 213      20.323  -6.906  17.803  1.00 35.45           H  
ATOM   3440  HB3 LEU A 213      19.915  -5.944  19.217  1.00 35.45           H  
ATOM   3441  O   LEU A 213      21.684  -3.717  19.124  1.00 35.45           O  
ATOM   3442  CG  LEU A 213      18.268  -6.237  17.874  1.00 35.45           C  
ATOM   3443  HG  LEU A 213      18.059  -6.144  16.808  1.00 35.45           H  
ATOM   3444  CD1 LEU A 213      17.863  -7.640  18.328  1.00 35.45           C  
ATOM   3445 HD11 LEU A 213      16.802  -7.793  18.131  1.00 35.45           H  
ATOM   3446 HD12 LEU A 213      18.057  -7.762  19.394  1.00 35.45           H  
ATOM   3447 HD13 LEU A 213      18.429  -8.382  17.765  1.00 35.45           H  
ATOM   3448  CD2 LEU A 213      17.417  -5.221  18.639  1.00 35.45           C  
ATOM   3449 HD21 LEU A 213      17.624  -5.280  19.708  1.00 35.45           H  
ATOM   3450 HD22 LEU A 213      16.360  -5.425  18.465  1.00 35.45           H  
ATOM   3451 HD23 LEU A 213      17.628  -4.211  18.287  1.00 35.45           H  
ATOM   3452  N   SER A 214      22.815  -4.818  17.538  1.00 36.03           N  
ATOM   3453  H   SER A 214      22.736  -5.413  16.726  1.00 36.03           H  
ATOM   3454  CA  SER A 214      24.157  -4.424  17.984  1.00 36.03           C  
ATOM   3455  HA  SER A 214      24.119  -4.218  19.054  1.00 36.03           H  
ATOM   3456  C   SER A 214      24.675  -3.132  17.332  1.00 36.03           C  
ATOM   3457  CB  SER A 214      25.131  -5.590  17.782  1.00 36.03           C  
ATOM   3458  HB2 SER A 214      26.150  -5.247  17.966  1.00 36.03           H  
ATOM   3459  HB3 SER A 214      24.897  -6.371  18.505  1.00 36.03           H  
ATOM   3460  O   SER A 214      25.730  -2.630  17.723  1.00 36.03           O  
ATOM   3461  OG  SER A 214      25.048  -6.143  16.482  1.00 36.03           O  
ATOM   3462  HG  SER A 214      24.273  -6.707  16.439  1.00 36.03           H  
ATOM   3463  N   ALA A 215      23.970  -2.599  16.326  1.00 30.38           N  
ATOM   3464  H   ALA A 215      23.100  -3.044  16.072  1.00 30.38           H  
ATOM   3465  CA  ALA A 215      24.286  -1.333  15.662  1.00 30.38           C  
ATOM   3466  HA  ALA A 215      25.337  -1.100  15.834  1.00 30.38           H  
ATOM   3467  C   ALA A 215      23.487  -0.130  16.206  1.00 30.38           C  
ATOM   3468  CB  ALA A 215      24.069  -1.516  14.152  1.00 30.38           C  
ATOM   3469  HB1 ALA A 215      24.381  -0.615  13.624  1.00 30.38           H  
ATOM   3470  HB2 ALA A 215      24.631  -2.378  13.793  1.00 30.38           H  
ATOM   3471  HB3 ALA A 215      23.010  -1.684  13.956  1.00 30.38           H  
ATOM   3472  O   ALA A 215      23.853   1.004  15.891  1.00 30.38           O  
ATOM   3473  N   ILE A 216      22.430  -0.387  16.981  1.00 26.98           N  
ATOM   3474  H   ILE A 216      22.279  -1.351  17.242  1.00 26.98           H  
ATOM   3475  CA  ILE A 216      21.589   0.581  17.708  1.00 26.98           C  
ATOM   3476  HA  ILE A 216      21.660   1.565  17.245  1.00 26.98           H  
ATOM   3477  C   ILE A 216      22.130   0.739  19.132  1.00 26.98           C  
ATOM   3478  CB  ILE A 216      20.117   0.098  17.677  1.00 26.98           C  
ATOM   3479  HB  ILE A 216      20.083  -0.898  18.118  1.00 26.98           H  
ATOM   3480  O   ILE A 216      22.153   1.891  19.621  1.00 26.98           O  
ATOM   3481  CG1 ILE A 216      19.586   0.020  16.224  1.00 26.98           C  
ATOM   3482 HG12 ILE A 216      19.499   1.028  15.817  1.00 26.98           H  
ATOM   3483 HG13 ILE A 216      20.295  -0.523  15.599  1.00 26.98           H  
ATOM   3484  CG2 ILE A 216      19.224   1.033  18.512  1.00 26.98           C  
ATOM   3485 HG21 ILE A 216      18.191   0.685  18.511  1.00 26.98           H  
ATOM   3486 HG22 ILE A 216      19.276   2.047  18.116  1.00 26.98           H  
ATOM   3487 HG23 ILE A 216      19.566   1.044  19.547  1.00 26.98           H  
ATOM   3488  CD1 ILE A 216      18.236  -0.695  16.086  1.00 26.98           C  
ATOM   3489 HD11 ILE A 216      17.997  -0.809  15.028  1.00 26.98           H  
ATOM   3490 HD12 ILE A 216      18.293  -1.684  16.542  1.00 26.98           H  
ATOM   3491 HD13 ILE A 216      17.442  -0.118  16.559  1.00 26.98           H  
ATOM   3492  OXT ILE A 216      22.530  -0.301  19.696  1.00 26.98           O  
TER    3493      ILE A 216                                                       
END   
