# Supplementary material for: A glutamine-based single α-helix scaffold to target globular proteins
Source: Nat Commun. 2022 Nov 18;13:7073. doi: 10.1038/s41467-022-34793-6 (PMC9674830; doi:10.1038/s41467-022-34793-6)
Supplement: Supplementary file 7 — Supplementary Data 4 [file 41467_2022_34793_MOESM7_ESM.zip › ColabFold_p37n/p37n_with_MSAs/P93194.pdb]

ATOM      1  N   MET A   1      -4.364 -54.351 -36.499  1.00 26.04           N  
ATOM      2  H   MET A   1      -4.597 -54.233 -35.523  1.00 26.04           H  
ATOM      3  H2  MET A   1      -5.063 -54.951 -36.913  1.00 26.04           H  
ATOM      4  H3  MET A   1      -3.466 -54.805 -36.589  1.00 26.04           H  
ATOM      5  CA  MET A   1      -4.364 -53.046 -37.204  1.00 26.04           C  
ATOM      6  HA  MET A   1      -4.159 -53.251 -38.255  1.00 26.04           H  
ATOM      7  C   MET A   1      -3.233 -52.119 -36.748  1.00 26.04           C  
ATOM      8  CB  MET A   1      -5.753 -52.401 -37.150  1.00 26.04           C  
ATOM      9  HB2 MET A   1      -6.490 -53.172 -36.924  1.00 26.04           H  
ATOM     10  HB3 MET A   1      -5.802 -51.644 -36.367  1.00 26.04           H  
ATOM     11  O   MET A   1      -2.593 -51.527 -37.601  1.00 26.04           O  
ATOM     12  CG  MET A   1      -6.128 -51.789 -38.502  1.00 26.04           C  
ATOM     13  HG2 MET A   1      -5.717 -52.391 -39.313  1.00 26.04           H  
ATOM     14  HG3 MET A   1      -5.709 -50.785 -38.568  1.00 26.04           H  
ATOM     15  SD  MET A   1      -7.921 -51.715 -38.726  1.00 26.04           S  
ATOM     16  CE  MET A   1      -8.023 -50.615 -40.163  1.00 26.04           C  
ATOM     17  HE1 MET A   1      -7.585 -49.647 -39.922  1.00 26.04           H  
ATOM     18  HE2 MET A   1      -7.489 -51.055 -41.006  1.00 26.04           H  
ATOM     19  HE3 MET A   1      -9.068 -50.473 -40.437  1.00 26.04           H  
ATOM     20  N   LYS A   2      -2.895 -52.087 -35.447  1.00 24.79           N  
ATOM     21  H   LYS A   2      -3.538 -52.460 -34.762  1.00 24.79           H  
ATOM     22  CA  LYS A   2      -1.725 -51.367 -34.895  1.00 24.79           C  
ATOM     23  HA  LYS A   2      -1.803 -50.320 -35.188  1.00 24.79           H  
ATOM     24  C   LYS A   2      -0.361 -51.846 -35.441  1.00 24.79           C  
ATOM     25  CB  LYS A   2      -1.809 -51.449 -33.352  1.00 24.79           C  
ATOM     26  HB2 LYS A   2      -2.859 -51.488 -33.062  1.00 24.79           H  
ATOM     27  HB3 LYS A   2      -1.332 -52.366 -33.005  1.00 24.79           H  
ATOM     28  O   LYS A   2       0.554 -51.052 -35.584  1.00 24.79           O  
ATOM     29  CG  LYS A   2      -1.191 -50.243 -32.622  1.00 24.79           C  
ATOM     30  HG2 LYS A   2      -1.611 -49.327 -33.037  1.00 24.79           H  
ATOM     31  HG3 LYS A   2      -0.113 -50.236 -32.778  1.00 24.79           H  
ATOM     32  CD  LYS A   2      -1.497 -50.287 -31.109  1.00 24.79           C  
ATOM     33  HD2 LYS A   2      -1.023 -51.166 -30.673  1.00 24.79           H  
ATOM     34  HD3 LYS A   2      -2.576 -50.355 -30.963  1.00 24.79           H  
ATOM     35  CE  LYS A   2      -0.979 -49.020 -30.407  1.00 24.79           C  
ATOM     36  HE2 LYS A   2      -1.423 -48.149 -30.890  1.00 24.79           H  
ATOM     37  HE3 LYS A   2       0.099 -48.955 -30.557  1.00 24.79           H  
ATOM     38  NZ  LYS A   2      -1.289 -48.995 -28.949  1.00 24.79           N  
ATOM     39  HZ1 LYS A   2      -0.931 -48.147 -28.534  1.00 24.79           H  
ATOM     40  HZ2 LYS A   2      -2.285 -49.010 -28.783  1.00 24.79           H  
ATOM     41  HZ3 LYS A   2      -0.859 -49.771 -28.465  1.00 24.79           H  
ATOM     42  N   VAL A   3      -0.242 -53.127 -35.817  1.00 27.79           N  
ATOM     43  H   VAL A   3      -0.984 -53.768 -35.572  1.00 27.79           H  
ATOM     44  CA  VAL A   3       0.993 -53.682 -36.413  1.00 27.79           C  
ATOM     45  HA  VAL A   3       1.846 -53.303 -35.849  1.00 27.79           H  
ATOM     46  C   VAL A   3       1.211 -53.210 -37.856  1.00 27.79           C  
ATOM     47  CB  VAL A   3       1.027 -55.221 -36.302  1.00 27.79           C  
ATOM     48  HB  VAL A   3       0.129 -55.625 -36.769  1.00 27.79           H  
ATOM     49  O   VAL A   3       2.319 -52.816 -38.185  1.00 27.79           O  
ATOM     50  CG1 VAL A   3       2.251 -55.846 -36.979  1.00 27.79           C  
ATOM     51 HG11 VAL A   3       2.235 -55.664 -38.054  1.00 27.79           H  
ATOM     52 HG12 VAL A   3       3.168 -55.420 -36.570  1.00 27.79           H  
ATOM     53 HG13 VAL A   3       2.261 -56.924 -36.821  1.00 27.79           H  
ATOM     54  CG2 VAL A   3       1.044 -55.644 -34.825  1.00 27.79           C  
ATOM     55 HG21 VAL A   3       1.073 -56.732 -34.756  1.00 27.79           H  
ATOM     56 HG22 VAL A   3       1.931 -55.244 -34.334  1.00 27.79           H  
ATOM     57 HG23 VAL A   3       0.154 -55.291 -34.303  1.00 27.79           H  
ATOM     58  N   ALA A   4       0.171 -53.156 -38.697  1.00 26.81           N  
ATOM     59  H   ALA A   4      -0.750 -53.420 -38.378  1.00 26.81           H  
ATOM     60  CA  ALA A   4       0.331 -52.751 -40.100  1.00 26.81           C  
ATOM     61  HA  ALA A   4       1.135 -53.339 -40.542  1.00 26.81           H  
ATOM     62  C   ALA A   4       0.737 -51.272 -40.252  1.00 26.81           C  
ATOM     63  CB  ALA A   4      -0.964 -53.070 -40.858  1.00 26.81           C  
ATOM     64  HB1 ALA A   4      -1.791 -52.489 -40.452  1.00 26.81           H  
ATOM     65  HB2 ALA A   4      -0.834 -52.810 -41.908  1.00 26.81           H  
ATOM     66  HB3 ALA A   4      -1.184 -54.135 -40.788  1.00 26.81           H  
ATOM     67  O   ALA A   4       1.522 -50.941 -41.135  1.00 26.81           O  
ATOM     68  N   VAL A   5       0.272 -50.397 -39.353  1.00 31.91           N  
ATOM     69  H   VAL A   5      -0.391 -50.710 -38.658  1.00 31.91           H  
ATOM     70  CA  VAL A   5       0.699 -48.987 -39.333  1.00 31.91           C  
ATOM     71  HA  VAL A   5       0.673 -48.601 -40.352  1.00 31.91           H  
ATOM     72  C   VAL A   5       2.156 -48.855 -38.865  1.00 31.91           C  
ATOM     73  CB  VAL A   5      -0.275 -48.135 -38.494  1.00 31.91           C  
ATOM     74  HB  VAL A   5      -0.306 -48.527 -37.477  1.00 31.91           H  
ATOM     75  O   VAL A   5       2.911 -48.067 -39.426  1.00 31.91           O  
ATOM     76  CG1 VAL A   5       0.140 -46.662 -38.439  1.00 31.91           C  
ATOM     77 HG11 VAL A   5      -0.602 -46.081 -37.891  1.00 31.91           H  
ATOM     78 HG12 VAL A   5       0.236 -46.258 -39.447  1.00 31.91           H  
ATOM     79 HG13 VAL A   5       1.095 -46.556 -37.924  1.00 31.91           H  
ATOM     80  CG2 VAL A   5      -1.693 -48.198 -39.085  1.00 31.91           C  
ATOM     81 HG21 VAL A   5      -2.077 -49.218 -39.064  1.00 31.91           H  
ATOM     82 HG22 VAL A   5      -1.680 -47.839 -40.114  1.00 31.91           H  
ATOM     83 HG23 VAL A   5      -2.363 -47.566 -38.502  1.00 31.91           H  
ATOM     84  N   ASN A   6       2.603 -49.686 -37.918  1.00 31.87           N  
ATOM     85  H   ASN A   6       1.956 -50.322 -37.474  1.00 31.87           H  
ATOM     86  CA  ASN A   6       3.980 -49.625 -37.420  1.00 31.87           C  
ATOM     87  HA  ASN A   6       4.260 -48.578 -37.300  1.00 31.87           H  
ATOM     88  C   ASN A   6       5.006 -50.217 -38.397  1.00 31.87           C  
ATOM     89  CB  ASN A   6       4.053 -50.294 -36.040  1.00 31.87           C  
ATOM     90  HB2 ASN A   6       3.579 -51.275 -36.075  1.00 31.87           H  
ATOM     91  HB3 ASN A   6       5.102 -50.428 -35.776  1.00 31.87           H  
ATOM     92  O   ASN A   6       6.108 -49.684 -38.506  1.00 31.87           O  
ATOM     93  CG  ASN A   6       3.416 -49.462 -34.940  1.00 31.87           C  
ATOM     94  ND2 ASN A   6       3.386 -49.972 -33.732  1.00 31.87           N  
ATOM     95 HD21 ASN A   6       3.881 -50.831 -33.540  1.00 31.87           H  
ATOM     96 HD22 ASN A   6       3.106 -49.318 -33.015  1.00 31.87           H  
ATOM     97  OD1 ASN A   6       2.960 -48.349 -35.116  1.00 31.87           O  
ATOM     98  N   THR A   7       4.673 -51.285 -39.133  1.00 29.99           N  
ATOM     99  H   THR A   7       3.793 -51.754 -38.973  1.00 29.99           H  
ATOM    100  CA  THR A   7       5.616 -51.858 -40.110  1.00 29.99           C  
ATOM    101  HA  THR A   7       6.588 -51.944 -39.624  1.00 29.99           H  
ATOM    102  C   THR A   7       5.823 -50.933 -41.314  1.00 29.99           C  
ATOM    103  CB  THR A   7       5.201 -53.265 -40.571  1.00 29.99           C  
ATOM    104  HB  THR A   7       4.417 -53.188 -41.324  1.00 29.99           H  
ATOM    105  O   THR A   7       6.923 -50.891 -41.853  1.00 29.99           O  
ATOM    106  CG2 THR A   7       6.385 -54.054 -41.130  1.00 29.99           C  
ATOM    107 HG21 THR A   7       6.061 -55.060 -41.397  1.00 29.99           H  
ATOM    108 HG22 THR A   7       6.763 -53.567 -42.028  1.00 29.99           H  
ATOM    109 HG23 THR A   7       7.188 -54.114 -40.396  1.00 29.99           H  
ATOM    110  OG1 THR A   7       4.717 -54.032 -39.492  1.00 29.99           O  
ATOM    111  HG1 THR A   7       5.467 -54.214 -38.921  1.00 29.99           H  
ATOM    112  N   PHE A   8       4.821 -50.131 -41.695  1.00 30.10           N  
ATOM    113  H   PHE A   8       3.925 -50.195 -41.233  1.00 30.10           H  
ATOM    114  CA  PHE A   8       4.993 -49.134 -42.757  1.00 30.10           C  
ATOM    115  HA  PHE A   8       5.538 -49.601 -43.577  1.00 30.10           H  
ATOM    116  C   PHE A   8       5.843 -47.929 -42.307  1.00 30.10           C  
ATOM    117  CB  PHE A   8       3.617 -48.724 -43.296  1.00 30.10           C  
ATOM    118  HB2 PHE A   8       3.097 -48.132 -42.543  1.00 30.10           H  
ATOM    119  HB3 PHE A   8       3.025 -49.621 -43.476  1.00 30.10           H  
ATOM    120  O   PHE A   8       6.673 -47.451 -43.075  1.00 30.10           O  
ATOM    121  CG  PHE A   8       3.693 -47.946 -44.597  1.00 30.10           C  
ATOM    122  CD1 PHE A   8       3.549 -46.546 -44.597  1.00 30.10           C  
ATOM    123  HD1 PHE A   8       3.381 -46.017 -43.671  1.00 30.10           H  
ATOM    124  CD2 PHE A   8       3.940 -48.621 -45.809  1.00 30.10           C  
ATOM    125  HD2 PHE A   8       4.066 -49.694 -45.815  1.00 30.10           H  
ATOM    126  CE1 PHE A   8       3.647 -45.826 -45.801  1.00 30.10           C  
ATOM    127  HE1 PHE A   8       3.549 -44.751 -45.796  1.00 30.10           H  
ATOM    128  CE2 PHE A   8       4.039 -47.901 -47.013  1.00 30.10           C  
ATOM    129  HE2 PHE A   8       4.240 -48.418 -47.940  1.00 30.10           H  
ATOM    130  CZ  PHE A   8       3.892 -46.503 -47.009  1.00 30.10           C  
ATOM    131  HZ  PHE A   8       3.979 -45.946 -47.930  1.00 30.10           H  
ATOM    132  N   LEU A   9       5.723 -47.481 -41.049  1.00 30.15           N  
ATOM    133  H   LEU A   9       5.012 -47.882 -40.454  1.00 30.15           H  
ATOM    134  CA  LEU A   9       6.526 -46.363 -40.526  1.00 30.15           C  
ATOM    135  HA  LEU A   9       6.578 -45.591 -41.294  1.00 30.15           H  
ATOM    136  C   LEU A   9       7.996 -46.728 -40.241  1.00 30.15           C  
ATOM    137  CB  LEU A   9       5.830 -45.768 -39.287  1.00 30.15           C  
ATOM    138  HB2 LEU A   9       6.523 -45.093 -38.784  1.00 30.15           H  
ATOM    139  HB3 LEU A   9       5.598 -46.578 -38.596  1.00 30.15           H  
ATOM    140  O   LEU A   9       8.852 -45.848 -40.252  1.00 30.15           O  
ATOM    141  CG  LEU A   9       4.542 -44.983 -39.609  1.00 30.15           C  
ATOM    142  HG  LEU A   9       3.873 -45.604 -40.206  1.00 30.15           H  
ATOM    143  CD1 LEU A   9       3.822 -44.615 -38.311  1.00 30.15           C  
ATOM    144 HD11 LEU A   9       2.896 -44.088 -38.540  1.00 30.15           H  
ATOM    145 HD12 LEU A   9       3.582 -45.523 -37.758  1.00 30.15           H  
ATOM    146 HD13 LEU A   9       4.459 -43.976 -37.699  1.00 30.15           H  
ATOM    147  CD2 LEU A   9       4.824 -43.688 -40.378  1.00 30.15           C  
ATOM    148 HD21 LEU A   9       3.899 -43.126 -40.507  1.00 30.15           H  
ATOM    149 HD22 LEU A   9       5.225 -43.911 -41.367  1.00 30.15           H  
ATOM    150 HD23 LEU A   9       5.540 -43.074 -39.832  1.00 30.15           H  
ATOM    151  N   LEU A  10       8.324 -48.010 -40.047  1.00 29.77           N  
ATOM    152  H   LEU A  10       7.578 -48.690 -39.998  1.00 29.77           H  
ATOM    153  CA  LEU A  10       9.709 -48.458 -39.835  1.00 29.77           C  
ATOM    154  HA  LEU A  10      10.214 -47.708 -39.226  1.00 29.77           H  
ATOM    155  C   LEU A  10      10.548 -48.543 -41.123  1.00 29.77           C  
ATOM    156  CB  LEU A  10       9.697 -49.787 -39.051  1.00 29.77           C  
ATOM    157  HB2 LEU A  10      10.453 -50.462 -39.452  1.00 29.77           H  
ATOM    158  HB3 LEU A  10       8.732 -50.275 -39.185  1.00 29.77           H  
ATOM    159  O   LEU A  10      11.771 -48.480 -41.039  1.00 29.77           O  
ATOM    160  CG  LEU A  10       9.971 -49.569 -37.550  1.00 29.77           C  
ATOM    161  HG  LEU A  10       9.505 -48.640 -37.223  1.00 29.77           H  
ATOM    162  CD1 LEU A  10       9.377 -50.705 -36.718  1.00 29.77           C  
ATOM    163 HD11 LEU A  10       9.583 -50.531 -35.663  1.00 29.77           H  
ATOM    164 HD12 LEU A  10       8.297 -50.733 -36.868  1.00 29.77           H  
ATOM    165 HD13 LEU A  10       9.814 -51.656 -37.022  1.00 29.77           H  
ATOM    166  CD2 LEU A  10      11.476 -49.505 -37.271  1.00 29.77           C  
ATOM    167 HD21 LEU A  10      11.924 -48.700 -37.854  1.00 29.77           H  
ATOM    168 HD22 LEU A  10      11.648 -49.305 -36.214  1.00 29.77           H  
ATOM    169 HD23 LEU A  10      11.954 -50.446 -37.544  1.00 29.77           H  
ATOM    170  N   PHE A  11       9.935 -48.645 -42.308  1.00 28.12           N  
ATOM    171  H   PHE A  11       8.926 -48.670 -42.339  1.00 28.12           H  
ATOM    172  CA  PHE A  11      10.686 -48.792 -43.566  1.00 28.12           C  
ATOM    173  HA  PHE A  11      11.614 -49.317 -43.335  1.00 28.12           H  
ATOM    174  C   PHE A  11      11.124 -47.456 -44.200  1.00 28.12           C  
ATOM    175  CB  PHE A  11       9.909 -49.697 -44.537  1.00 28.12           C  
ATOM    176  HB2 PHE A  11       9.330 -50.420 -43.963  1.00 28.12           H  
ATOM    177  HB3 PHE A  11       9.202 -49.093 -45.105  1.00 28.12           H  
ATOM    178  O   PHE A  11      11.983 -47.452 -45.074  1.00 28.12           O  
ATOM    179  CG  PHE A  11      10.805 -50.478 -45.485  1.00 28.12           C  
ATOM    180  CD1 PHE A  11      11.072 -49.996 -46.781  1.00 28.12           C  
ATOM    181  HD1 PHE A  11      10.648 -49.057 -47.105  1.00 28.12           H  
ATOM    182  CD2 PHE A  11      11.397 -51.684 -45.059  1.00 28.12           C  
ATOM    183  HD2 PHE A  11      11.207 -52.053 -44.062  1.00 28.12           H  
ATOM    184  CE1 PHE A  11      11.918 -50.716 -47.644  1.00 28.12           C  
ATOM    185  HE1 PHE A  11      12.132 -50.332 -48.631  1.00 28.12           H  
ATOM    186  CE2 PHE A  11      12.243 -52.404 -45.922  1.00 28.12           C  
ATOM    187  HE2 PHE A  11      12.701 -53.324 -45.588  1.00 28.12           H  
ATOM    188  CZ  PHE A  11      12.503 -51.921 -47.216  1.00 28.12           C  
ATOM    189  HZ  PHE A  11      13.161 -52.466 -47.877  1.00 28.12           H  
ATOM    190  N   LEU A  12      10.597 -46.310 -43.747  1.00 25.63           N  
ATOM    191  H   LEU A  12       9.890 -46.361 -43.027  1.00 25.63           H  
ATOM    192  CA  LEU A  12      10.968 -44.981 -44.269  1.00 25.63           C  
ATOM    193  HA  LEU A  12      11.478 -45.117 -45.223  1.00 25.63           H  
ATOM    194  C   LEU A  12      12.002 -44.223 -43.413  1.00 25.63           C  
ATOM    195  CB  LEU A  12       9.684 -44.172 -44.550  1.00 25.63           C  
ATOM    196  HB2 LEU A  12       8.929 -44.438 -43.811  1.00 25.63           H  
ATOM    197  HB3 LEU A  12       9.885 -43.107 -44.438  1.00 25.63           H  
ATOM    198  O   LEU A  12      12.467 -43.165 -43.829  1.00 25.63           O  
ATOM    199  CG  LEU A  12       9.138 -44.419 -45.972  1.00 25.63           C  
ATOM    200  HG  LEU A  12       9.233 -45.476 -46.220  1.00 25.63           H  
ATOM    201  CD1 LEU A  12       7.657 -44.049 -46.054  1.00 25.63           C  
ATOM    202 HD11 LEU A  12       7.290 -44.216 -47.067  1.00 25.63           H  
ATOM    203 HD12 LEU A  12       7.518 -43.002 -45.785  1.00 25.63           H  
ATOM    204 HD13 LEU A  12       7.087 -44.677 -45.370  1.00 25.63           H  
ATOM    205  CD2 LEU A  12       9.895 -43.589 -47.015  1.00 25.63           C  
ATOM    206 HD21 LEU A  12       9.502 -43.800 -48.010  1.00 25.63           H  
ATOM    207 HD22 LEU A  12       9.784 -42.526 -46.801  1.00 25.63           H  
ATOM    208 HD23 LEU A  12      10.954 -43.843 -46.997  1.00 25.63           H  
ATOM    209  N   CYS A  13      12.420 -44.766 -42.263  1.00 27.86           N  
ATOM    210  H   CYS A  13      11.995 -45.632 -41.965  1.00 27.86           H  
ATOM    211  CA  CYS A  13      13.386 -44.115 -41.362  1.00 27.86           C  
ATOM    212  HA  CYS A  13      13.446 -43.058 -41.621  1.00 27.86           H  
ATOM    213  C   CYS A  13      14.840 -44.625 -41.472  1.00 27.86           C  
ATOM    214  CB  CYS A  13      12.862 -44.181 -39.918  1.00 27.86           C  
ATOM    215  HB2 CYS A  13      12.554 -45.198 -39.677  1.00 27.86           H  
ATOM    216  HB3 CYS A  13      13.656 -43.881 -39.234  1.00 27.86           H  
ATOM    217  O   CYS A  13      15.692 -44.132 -40.739  1.00 27.86           O  
ATOM    218  SG  CYS A  13      11.468 -43.033 -39.715  1.00 27.86           S  
ATOM    219  HG  CYS A  13      11.196 -43.317 -38.438  1.00 27.86           H  
ATOM    220  N   SER A  14      15.171 -45.586 -42.348  1.00 24.26           N  
ATOM    221  H   SER A  14      14.459 -45.984 -42.944  1.00 24.26           H  
ATOM    222  CA  SER A  14      16.516 -46.202 -42.374  1.00 24.26           C  
ATOM    223  HA  SER A  14      17.022 -45.944 -41.444  1.00 24.26           H  
ATOM    224  C   SER A  14      17.478 -45.713 -43.469  1.00 24.26           C  
ATOM    225  CB  SER A  14      16.416 -47.730 -42.346  1.00 24.26           C  
ATOM    226  HB2 SER A  14      15.873 -48.036 -41.452  1.00 24.26           H  
ATOM    227  HB3 SER A  14      17.416 -48.163 -42.314  1.00 24.26           H  
ATOM    228  O   SER A  14      18.611 -46.185 -43.508  1.00 24.26           O  
ATOM    229  OG  SER A  14      15.732 -48.196 -43.488  1.00 24.26           O  
ATOM    230  HG  SER A  14      15.701 -49.155 -43.471  1.00 24.26           H  
ATOM    231  N   THR A  15      17.112 -44.746 -44.322  1.00 25.83           N  
ATOM    232  H   THR A  15      16.150 -44.438 -44.329  1.00 25.83           H  
ATOM    233  CA  THR A  15      18.003 -44.251 -45.402  1.00 25.83           C  
ATOM    234  HA  THR A  15      18.902 -44.866 -45.412  1.00 25.83           H  
ATOM    235  C   THR A  15      18.560 -42.832 -45.223  1.00 25.83           C  
ATOM    236  CB  THR A  15      17.378 -44.439 -46.793  1.00 25.83           C  
ATOM    237  HB  THR A  15      17.936 -43.863 -47.532  1.00 25.83           H  
ATOM    238  O   THR A  15      19.339 -42.392 -46.064  1.00 25.83           O  
ATOM    239  CG2 THR A  15      17.407 -45.908 -47.218  1.00 25.83           C  
ATOM    240 HG21 THR A  15      16.960 -46.013 -48.207  1.00 25.83           H  
ATOM    241 HG22 THR A  15      18.437 -46.261 -47.256  1.00 25.83           H  
ATOM    242 HG23 THR A  15      16.846 -46.514 -46.506  1.00 25.83           H  
ATOM    243  OG1 THR A  15      16.039 -44.004 -46.787  1.00 25.83           O  
ATOM    244  HG1 THR A  15      15.866 -43.565 -47.622  1.00 25.83           H  
ATOM    245  N   SER A  16      18.279 -42.122 -44.123  1.00 23.66           N  
ATOM    246  H   SER A  16      17.611 -42.483 -43.458  1.00 23.66           H  
ATOM    247  CA  SER A  16      18.890 -40.804 -43.840  1.00 23.66           C  
ATOM    248  HA  SER A  16      19.291 -40.401 -44.770  1.00 23.66           H  
ATOM    249  C   SER A  16      20.089 -40.838 -42.876  1.00 23.66           C  
ATOM    250  CB  SER A  16      17.822 -39.800 -43.397  1.00 23.66           C  
ATOM    251  HB2 SER A  16      18.293 -38.864 -43.099  1.00 23.66           H  
ATOM    252  HB3 SER A  16      17.151 -39.606 -44.234  1.00 23.66           H  
ATOM    253  O   SER A  16      20.785 -39.831 -42.744  1.00 23.66           O  
ATOM    254  OG  SER A  16      17.072 -40.329 -42.323  1.00 23.66           O  
ATOM    255  HG  SER A  16      16.374 -39.713 -42.088  1.00 23.66           H  
ATOM    256  N   SER A  17      20.415 -41.981 -42.259  1.00 24.70           N  
ATOM    257  H   SER A  17      19.831 -42.796 -42.381  1.00 24.70           H  
ATOM    258  CA  SER A  17      21.562 -42.101 -41.338  1.00 24.70           C  
ATOM    259  HA  SER A  17      21.650 -41.165 -40.787  1.00 24.70           H  
ATOM    260  C   SER A  17      22.922 -42.309 -42.022  1.00 24.70           C  
ATOM    261  CB  SER A  17      21.303 -43.189 -40.293  1.00 24.70           C  
ATOM    262  HB2 SER A  17      20.471 -42.884 -39.658  1.00 24.70           H  
ATOM    263  HB3 SER A  17      22.190 -43.321 -39.673  1.00 24.70           H  
ATOM    264  O   SER A  17      23.946 -42.098 -41.378  1.00 24.70           O  
ATOM    265  OG  SER A  17      20.974 -44.406 -40.932  1.00 24.70           O  
ATOM    266  HG  SER A  17      20.887 -45.093 -40.267  1.00 24.70           H  
ATOM    267  N   ILE A  18      22.976 -42.633 -43.322  1.00 24.98           N  
ATOM    268  H   ILE A  18      22.113 -42.838 -43.805  1.00 24.98           H  
ATOM    269  CA  ILE A  18      24.262 -42.747 -44.044  1.00 24.98           C  
ATOM    270  HA  ILE A  18      24.991 -43.180 -43.360  1.00 24.98           H  
ATOM    271  C   ILE A  18      24.838 -41.365 -44.408  1.00 24.98           C  
ATOM    272  CB  ILE A  18      24.156 -43.731 -45.238  1.00 24.98           C  
ATOM    273  HB  ILE A  18      23.342 -43.408 -45.887  1.00 24.98           H  
ATOM    274  O   ILE A  18      26.054 -41.204 -44.435  1.00 24.98           O  
ATOM    275  CG1 ILE A  18      23.837 -45.148 -44.696  1.00 24.98           C  
ATOM    276 HG12 ILE A  18      24.627 -45.460 -44.013  1.00 24.98           H  
ATOM    277 HG13 ILE A  18      22.905 -45.112 -44.131  1.00 24.98           H  
ATOM    278  CG2 ILE A  18      25.454 -43.758 -46.069  1.00 24.98           C  
ATOM    279 HG21 ILE A  18      25.364 -44.447 -46.909  1.00 24.98           H  
ATOM    280 HG22 ILE A  18      26.296 -44.055 -45.444  1.00 24.98           H  
ATOM    281 HG23 ILE A  18      25.659 -42.774 -46.493  1.00 24.98           H  
ATOM    282  CD1 ILE A  18      23.667 -46.234 -45.766  1.00 24.98           C  
ATOM    283 HD11 ILE A  18      23.292 -47.144 -45.297  1.00 24.98           H  
ATOM    284 HD12 ILE A  18      24.623 -46.462 -46.238  1.00 24.98           H  
ATOM    285 HD13 ILE A  18      22.952 -45.904 -46.520  1.00 24.98           H  
ATOM    286  N   TYR A  19      24.010 -40.328 -44.585  1.00 22.92           N  
ATOM    287  H   TYR A  19      23.013 -40.473 -44.517  1.00 22.92           H  
ATOM    288  CA  TYR A  19      24.521 -38.979 -44.882  1.00 22.92           C  
ATOM    289  HA  TYR A  19      25.444 -39.085 -45.453  1.00 22.92           H  
ATOM    290  C   TYR A  19      24.936 -38.170 -43.642  1.00 22.92           C  
ATOM    291  CB  TYR A  19      23.543 -38.219 -45.789  1.00 22.92           C  
ATOM    292  HB2 TYR A  19      23.529 -37.167 -45.501  1.00 22.92           H  
ATOM    293  HB3 TYR A  19      22.530 -38.599 -45.659  1.00 22.92           H  
ATOM    294  O   TYR A  19      25.716 -37.232 -43.772  1.00 22.92           O  
ATOM    295  CG  TYR A  19      23.943 -38.292 -47.251  1.00 22.92           C  
ATOM    296  CD1 TYR A  19      24.904 -37.390 -47.751  1.00 22.92           C  
ATOM    297  HD1 TYR A  19      25.338 -36.649 -47.097  1.00 22.92           H  
ATOM    298  CD2 TYR A  19      23.399 -39.278 -48.097  1.00 22.92           C  
ATOM    299  HD2 TYR A  19      22.673 -39.980 -47.714  1.00 22.92           H  
ATOM    300  CE1 TYR A  19      25.310 -37.459 -49.098  1.00 22.92           C  
ATOM    301  HE1 TYR A  19      26.049 -36.766 -49.473  1.00 22.92           H  
ATOM    302  CE2 TYR A  19      23.804 -39.351 -49.444  1.00 22.92           C  
ATOM    303  HE2 TYR A  19      23.394 -40.101 -50.104  1.00 22.92           H  
ATOM    304  OH  TYR A  19      25.142 -38.516 -51.248  1.00 22.92           O  
ATOM    305  HH  TYR A  19      25.808 -37.857 -51.460  1.00 22.92           H  
ATOM    306  CZ  TYR A  19      24.757 -38.441 -49.947  1.00 22.92           C  
ATOM    307  N   ALA A  20      24.486 -38.536 -42.436  1.00 24.14           N  
ATOM    308  H   ALA A  20      23.851 -39.318 -42.363  1.00 24.14           H  
ATOM    309  CA  ALA A  20      24.922 -37.864 -41.206  1.00 24.14           C  
ATOM    310  HA  ALA A  20      25.006 -36.795 -41.403  1.00 24.14           H  
ATOM    311  C   ALA A  20      26.314 -38.325 -40.724  1.00 24.14           C  
ATOM    312  CB  ALA A  20      23.843 -38.047 -40.134  1.00 24.14           C  
ATOM    313  HB1 ALA A  20      23.736 -39.104 -39.890  1.00 24.14           H  
ATOM    314  HB2 ALA A  20      22.890 -37.659 -40.495  1.00 24.14           H  
ATOM    315  HB3 ALA A  20      24.130 -37.504 -39.234  1.00 24.14           H  
ATOM    316  O   ALA A  20      26.986 -37.592 -40.003  1.00 24.14           O  
ATOM    317  N   ALA A  21      26.786 -39.500 -41.157  1.00 20.82           N  
ATOM    318  H   ALA A  21      26.204 -40.075 -41.749  1.00 20.82           H  
ATOM    319  CA  ALA A  21      28.083 -40.037 -40.740  1.00 20.82           C  
ATOM    320  HA  ALA A  21      28.206 -39.841 -39.674  1.00 20.82           H  
ATOM    321  C   ALA A  21      29.295 -39.383 -41.436  1.00 20.82           C  
ATOM    322  CB  ALA A  21      28.058 -41.557 -40.922  1.00 20.82           C  
ATOM    323  HB1 ALA A  21      28.990 -41.983 -40.552  1.00 20.82           H  
ATOM    324  HB2 ALA A  21      27.226 -41.986 -40.363  1.00 20.82           H  
ATOM    325  HB3 ALA A  21      27.950 -41.804 -41.978  1.00 20.82           H  
ATOM    326  O   ALA A  21      30.416 -39.552 -40.967  1.00 20.82           O  
ATOM    327  N   PHE A  22      29.091 -38.600 -42.503  1.00 22.14           N  
ATOM    328  H   PHE A  22      28.153 -38.502 -42.864  1.00 22.14           H  
ATOM    329  CA  PHE A  22      30.170 -37.837 -43.151  1.00 22.14           C  
ATOM    330  HA  PHE A  22      31.113 -38.355 -42.979  1.00 22.14           H  
ATOM    331  C   PHE A  22      30.393 -36.435 -42.561  1.00 22.14           C  
ATOM    332  CB  PHE A  22      29.953 -37.801 -44.673  1.00 22.14           C  
ATOM    333  HB2 PHE A  22      28.887 -37.812 -44.900  1.00 22.14           H  
ATOM    334  HB3 PHE A  22      30.352 -36.869 -45.073  1.00 22.14           H  
ATOM    335  O   PHE A  22      31.380 -35.798 -42.907  1.00 22.14           O  
ATOM    336  CG  PHE A  22      30.656 -38.936 -45.392  1.00 22.14           C  
ATOM    337  CD1 PHE A  22      32.046 -38.864 -45.607  1.00 22.14           C  
ATOM    338  HD1 PHE A  22      32.601 -38.003 -45.263  1.00 22.14           H  
ATOM    339  CD2 PHE A  22      29.941 -40.069 -45.824  1.00 22.14           C  
ATOM    340  HD2 PHE A  22      28.877 -40.136 -45.650  1.00 22.14           H  
ATOM    341  CE1 PHE A  22      32.718 -39.915 -46.254  1.00 22.14           C  
ATOM    342  HE1 PHE A  22      33.786 -39.856 -46.408  1.00 22.14           H  
ATOM    343  CE2 PHE A  22      30.613 -41.119 -46.475  1.00 22.14           C  
ATOM    344  HE2 PHE A  22      30.063 -41.989 -46.803  1.00 22.14           H  
ATOM    345  CZ  PHE A  22      32.001 -41.043 -46.690  1.00 22.14           C  
ATOM    346  HZ  PHE A  22      32.519 -41.852 -47.184  1.00 22.14           H  
ATOM    347  N   ALA A  23      29.525 -35.949 -41.666  1.00 23.98           N  
ATOM    348  H   ALA A  23      28.732 -36.511 -41.389  1.00 23.98           H  
ATOM    349  CA  ALA A  23      29.650 -34.598 -41.104  1.00 23.98           C  
ATOM    350  HA  ALA A  23      30.330 -34.012 -41.723  1.00 23.98           H  
ATOM    351  C   ALA A  23      30.245 -34.549 -39.684  1.00 23.98           C  
ATOM    352  CB  ALA A  23      28.283 -33.911 -41.189  1.00 23.98           C  
ATOM    353  HB1 ALA A  23      27.564 -34.435 -40.559  1.00 23.98           H  
ATOM    354  HB2 ALA A  23      28.372 -32.881 -40.843  1.00 23.98           H  
ATOM    355  HB3 ALA A  23      27.933 -33.906 -42.221  1.00 23.98           H  
ATOM    356  O   ALA A  23      30.470 -33.460 -39.170  1.00 23.98           O  
ATOM    357  N   LEU A  24      30.489 -35.696 -39.038  1.00 23.16           N  
ATOM    358  H   LEU A  24      30.292 -36.565 -39.515  1.00 23.16           H  
ATOM    359  CA  LEU A  24      30.863 -35.747 -37.614  1.00 23.16           C  
ATOM    360  HA  LEU A  24      31.037 -34.730 -37.263  1.00 23.16           H  
ATOM    361  C   LEU A  24      32.198 -36.438 -37.309  1.00 23.16           C  
ATOM    362  CB  LEU A  24      29.675 -36.315 -36.807  1.00 23.16           C  
ATOM    363  HB2 LEU A  24      29.061 -36.933 -37.462  1.00 23.16           H  
ATOM    364  HB3 LEU A  24      30.030 -36.959 -36.002  1.00 23.16           H  
ATOM    365  O   LEU A  24      32.546 -36.563 -36.144  1.00 23.16           O  
ATOM    366  CG  LEU A  24      28.818 -35.189 -36.196  1.00 23.16           C  
ATOM    367  HG  LEU A  24      28.752 -34.357 -36.896  1.00 23.16           H  
ATOM    368  CD1 LEU A  24      27.397 -35.685 -35.931  1.00 23.16           C  
ATOM    369 HD11 LEU A  24      27.422 -36.524 -35.235  1.00 23.16           H  
ATOM    370 HD12 LEU A  24      26.806 -34.876 -35.502  1.00 23.16           H  
ATOM    371 HD13 LEU A  24      26.940 -36.000 -36.869  1.00 23.16           H  
ATOM    372  CD2 LEU A  24      29.411 -34.694 -34.875  1.00 23.16           C  
ATOM    373 HD21 LEU A  24      29.445 -35.502 -34.144  1.00 23.16           H  
ATOM    374 HD22 LEU A  24      28.810 -33.874 -34.481  1.00 23.16           H  
ATOM    375 HD23 LEU A  24      30.425 -34.329 -35.038  1.00 23.16           H  
ATOM    376  N   ASN A  25      32.964 -36.859 -38.319  1.00 22.97           N  
ATOM    377  H   ASN A  25      32.663 -36.686 -39.267  1.00 22.97           H  
ATOM    378  CA  ASN A  25      34.277 -37.474 -38.109  1.00 22.97           C  
ATOM    379  HA  ASN A  25      34.711 -37.121 -37.174  1.00 22.97           H  
ATOM    380  C   ASN A  25      35.252 -37.098 -39.231  1.00 22.97           C  
ATOM    381  CB  ASN A  25      34.111 -39.010 -38.033  1.00 22.97           C  
ATOM    382  HB2 ASN A  25      33.352 -39.331 -38.747  1.00 22.97           H  
ATOM    383  HB3 ASN A  25      35.050 -39.484 -38.319  1.00 22.97           H  
ATOM    384  O   ASN A  25      35.262 -37.772 -40.256  1.00 22.97           O  
ATOM    385  CG  ASN A  25      33.787 -39.543 -36.652  1.00 22.97           C  
ATOM    386  ND2 ASN A  25      33.089 -40.651 -36.573  1.00 22.97           N  
ATOM    387 HD21 ASN A  25      32.720 -41.081 -37.409  1.00 22.97           H  
ATOM    388 HD22 ASN A  25      32.895 -40.960 -35.631  1.00 22.97           H  
ATOM    389  OD1 ASN A  25      34.215 -39.047 -35.630  1.00 22.97           O  
ATOM    390  N   SER A  26      36.083 -36.070 -39.023  1.00 21.95           N  
ATOM    391  H   SER A  26      35.816 -35.430 -38.289  1.00 21.95           H  
ATOM    392  CA  SER A  26      37.539 -36.163 -39.245  1.00 21.95           C  
ATOM    393  HA  SER A  26      37.946 -36.814 -38.471  1.00 21.95           H  
ATOM    394  C   SER A  26      38.226 -34.800 -39.113  1.00 21.95           C  
ATOM    395  CB  SER A  26      37.957 -36.782 -40.596  1.00 21.95           C  
ATOM    396  HB2 SER A  26      37.651 -37.827 -40.648  1.00 21.95           H  
ATOM    397  HB3 SER A  26      39.044 -36.759 -40.666  1.00 21.95           H  
ATOM    398  O   SER A  26      38.201 -33.986 -40.038  1.00 21.95           O  
ATOM    399  OG  SER A  26      37.424 -36.076 -41.695  1.00 21.95           O  
ATOM    400  HG  SER A  26      37.484 -35.143 -41.476  1.00 21.95           H  
ATOM    401  N   ASP A  27      38.942 -34.632 -38.003  1.00 27.37           N  
ATOM    402  H   ASP A  27      38.790 -35.273 -37.238  1.00 27.37           H  
ATOM    403  CA  ASP A  27      40.081 -33.726 -37.820  1.00 27.37           C  
ATOM    404  HA  ASP A  27      39.774 -32.708 -38.061  1.00 27.37           H  
ATOM    405  C   ASP A  27      41.272 -34.093 -38.738  1.00 27.37           C  
ATOM    406  CB  ASP A  27      40.514 -33.774 -36.340  1.00 27.37           C  
ATOM    407  HB2 ASP A  27      40.639 -34.811 -36.030  1.00 27.37           H  
ATOM    408  HB3 ASP A  27      41.476 -33.272 -36.229  1.00 27.37           H  
ATOM    409  O   ASP A  27      42.393 -34.316 -38.281  1.00 27.37           O  
ATOM    410  CG  ASP A  27      39.555 -33.054 -35.402  1.00 27.37           C  
ATOM    411  OD1 ASP A  27      39.197 -31.905 -35.737  1.00 27.37           O  
ATOM    412  OD2 ASP A  27      39.207 -33.667 -34.370  1.00 27.37           O  
ATOM    413  N   GLY A  28      41.078 -34.192 -40.058  1.00 24.87           N  
ATOM    414  H   GLY A  28      40.151 -34.035 -40.428  1.00 24.87           H  
ATOM    415  CA  GLY A  28      42.223 -34.391 -40.947  1.00 24.87           C  
ATOM    416  HA2 GLY A  28      42.878 -35.146 -40.512  1.00 24.87           H  
ATOM    417  HA3 GLY A  28      42.788 -33.459 -40.969  1.00 24.87           H  
ATOM    418  C   GLY A  28      41.949 -34.849 -42.377  1.00 24.87           C  
ATOM    419  O   GLY A  28      41.272 -35.840 -42.621  1.00 24.87           O  
ATOM    420  N   ALA A  29      42.659 -34.181 -43.294  1.00 23.45           N  
ATOM    421  H   ALA A  29      43.082 -33.329 -42.953  1.00 23.45           H  
ATOM    422  CA  ALA A  29      43.308 -34.760 -44.479  1.00 23.45           C  
ATOM    423  HA  ALA A  29      44.149 -34.088 -44.653  1.00 23.45           H  
ATOM    424  C   ALA A  29      42.616 -34.761 -45.863  1.00 23.45           C  
ATOM    425  CB  ALA A  29      43.981 -36.098 -44.117  1.00 23.45           C  
ATOM    426  HB1 ALA A  29      44.530 -36.006 -43.181  1.00 23.45           H  
ATOM    427  HB2 ALA A  29      44.679 -36.387 -44.903  1.00 23.45           H  
ATOM    428  HB3 ALA A  29      43.228 -36.880 -44.019  1.00 23.45           H  
ATOM    429  O   ALA A  29      43.186 -35.341 -46.783  1.00 23.45           O  
ATOM    430  N   ALA A  30      41.517 -34.035 -46.107  1.00 20.87           N  
ATOM    431  H   ALA A  30      41.023 -33.621 -45.330  1.00 20.87           H  
ATOM    432  CA  ALA A  30      40.898 -33.999 -47.450  1.00 20.87           C  
ATOM    433  HA  ALA A  30      41.421 -34.713 -48.088  1.00 20.87           H  
ATOM    434  C   ALA A  30      41.024 -32.682 -48.248  1.00 20.87           C  
ATOM    435  CB  ALA A  30      39.479 -34.560 -47.379  1.00 20.87           C  
ATOM    436  HB1 ALA A  30      38.836 -33.878 -46.823  1.00 20.87           H  
ATOM    437  HB2 ALA A  30      39.486 -35.531 -46.884  1.00 20.87           H  
ATOM    438  HB3 ALA A  30      39.076 -34.685 -48.384  1.00 20.87           H  
ATOM    439  O   ALA A  30      40.294 -32.498 -49.215  1.00 20.87           O  
ATOM    440  N   LEU A  31      41.984 -31.807 -47.917  1.00 22.05           N  
ATOM    441  H   LEU A  31      42.455 -31.956 -47.036  1.00 22.05           H  
ATOM    442  CA  LEU A  31      42.622 -30.892 -48.887  1.00 22.05           C  
ATOM    443  HA  LEU A  31      42.734 -31.462 -49.809  1.00 22.05           H  
ATOM    444  C   LEU A  31      44.065 -30.558 -48.460  1.00 22.05           C  
ATOM    445  CB  LEU A  31      41.722 -29.674 -49.218  1.00 22.05           C  
ATOM    446  HB2 LEU A  31      40.914 -29.630 -48.488  1.00 22.05           H  
ATOM    447  HB3 LEU A  31      42.275 -28.738 -49.129  1.00 22.05           H  
ATOM    448  O   LEU A  31      44.513 -29.419 -48.422  1.00 22.05           O  
ATOM    449  CG  LEU A  31      41.108 -29.740 -50.637  1.00 22.05           C  
ATOM    450  HG  LEU A  31      40.664 -30.719 -50.817  1.00 22.05           H  
ATOM    451  CD1 LEU A  31      39.996 -28.702 -50.768  1.00 22.05           C  
ATOM    452 HD11 LEU A  31      39.553 -28.758 -51.762  1.00 22.05           H  
ATOM    453 HD12 LEU A  31      40.397 -27.702 -50.605  1.00 22.05           H  
ATOM    454 HD13 LEU A  31      39.220 -28.903 -50.030  1.00 22.05           H  
ATOM    455  CD2 LEU A  31      42.138 -29.490 -51.742  1.00 22.05           C  
ATOM    456 HD21 LEU A  31      41.648 -29.534 -52.715  1.00 22.05           H  
ATOM    457 HD22 LEU A  31      42.587 -28.505 -51.613  1.00 22.05           H  
ATOM    458 HD23 LEU A  31      42.919 -30.249 -51.713  1.00 22.05           H  
ATOM    459  N   LEU A  32      44.824 -31.615 -48.161  1.00 22.12           N  
ATOM    460  H   LEU A  32      44.380 -32.521 -48.198  1.00 22.12           H  
ATOM    461  CA  LEU A  32      46.285 -31.611 -48.061  1.00 22.12           C  
ATOM    462  HA  LEU A  32      46.604 -30.610 -47.770  1.00 22.12           H  
ATOM    463  C   LEU A  32      46.882 -31.901 -49.457  1.00 22.12           C  
ATOM    464  CB  LEU A  32      46.680 -32.590 -46.930  1.00 22.12           C  
ATOM    465  HB2 LEU A  32      45.860 -32.585 -46.211  1.00 22.12           H  
ATOM    466  HB3 LEU A  32      46.747 -33.608 -47.312  1.00 22.12           H  
ATOM    467  O   LEU A  32      47.603 -32.873 -49.651  1.00 22.12           O  
ATOM    468  CG  LEU A  32      47.956 -32.224 -46.143  1.00 22.12           C  
ATOM    469  HG  LEU A  32      48.006 -31.142 -46.018  1.00 22.12           H  
ATOM    470  CD1 LEU A  32      47.873 -32.842 -44.744  1.00 22.12           C  
ATOM    471 HD11 LEU A  32      48.752 -32.561 -44.163  1.00 22.12           H  
ATOM    472 HD12 LEU A  32      47.817 -33.928 -44.811  1.00 22.12           H  
ATOM    473 HD13 LEU A  32      46.993 -32.464 -44.223  1.00 22.12           H  
ATOM    474  CD2 LEU A  32      49.242 -32.702 -46.815  1.00 22.12           C  
ATOM    475 HD21 LEU A  32      49.128 -33.734 -47.148  1.00 22.12           H  
ATOM    476 HD22 LEU A  32      49.451 -32.076 -47.682  1.00 22.12           H  
ATOM    477 HD23 LEU A  32      50.081 -32.639 -46.122  1.00 22.12           H  
ATOM    478  N   SER A  33      46.523 -31.085 -50.459  1.00 20.09           N  
ATOM    479  H   SER A  33      45.889 -30.330 -50.240  1.00 20.09           H  
ATOM    480  CA  SER A  33      46.986 -31.238 -51.854  1.00 20.09           C  
ATOM    481  HA  SER A  33      48.012 -31.603 -51.826  1.00 20.09           H  
ATOM    482  C   SER A  33      47.030 -29.906 -52.629  1.00 20.09           C  
ATOM    483  CB  SER A  33      46.160 -32.315 -52.576  1.00 20.09           C  
ATOM    484  HB2 SER A  33      46.281 -33.269 -52.064  1.00 20.09           H  
ATOM    485  HB3 SER A  33      45.107 -32.035 -52.548  1.00 20.09           H  
ATOM    486  O   SER A  33      46.597 -29.817 -53.774  1.00 20.09           O  
ATOM    487  OG  SER A  33      46.558 -32.459 -53.923  1.00 20.09           O  
ATOM    488  HG  SER A  33      46.488 -31.589 -54.322  1.00 20.09           H  
ATOM    489  N   LEU A  34      47.569 -28.860 -52.005  1.00 20.36           N  
ATOM    490  H   LEU A  34      47.705 -28.944 -51.007  1.00 20.36           H  
ATOM    491  CA  LEU A  34      48.393 -27.847 -52.681  1.00 20.36           C  
ATOM    492  HA  LEU A  34      49.086 -28.393 -53.321  1.00 20.36           H  
ATOM    493  C   LEU A  34      49.272 -27.176 -51.624  1.00 20.36           C  
ATOM    494  CB  LEU A  34      47.571 -26.900 -53.587  1.00 20.36           C  
ATOM    495  HB2 LEU A  34      47.667 -25.865 -53.257  1.00 20.36           H  
ATOM    496  HB3 LEU A  34      46.515 -27.154 -53.498  1.00 20.36           H  
ATOM    497  O   LEU A  34      49.080 -26.062 -51.153  1.00 20.36           O  
ATOM    498  CG  LEU A  34      48.003 -27.020 -55.071  1.00 20.36           C  
ATOM    499  HG  LEU A  34      48.477 -27.985 -55.253  1.00 20.36           H  
ATOM    500  CD1 LEU A  34      46.802 -26.949 -56.009  1.00 20.36           C  
ATOM    501 HD11 LEU A  34      46.281 -26.001 -55.876  1.00 20.36           H  
ATOM    502 HD12 LEU A  34      47.133 -27.041 -57.043  1.00 20.36           H  
ATOM    503 HD13 LEU A  34      46.120 -27.769 -55.784  1.00 20.36           H  
ATOM    504  CD2 LEU A  34      48.994 -25.920 -55.457  1.00 20.36           C  
ATOM    505 HD21 LEU A  34      49.866 -25.965 -54.805  1.00 20.36           H  
ATOM    506 HD22 LEU A  34      49.315 -26.057 -56.490  1.00 20.36           H  
ATOM    507 HD23 LEU A  34      48.525 -24.942 -55.354  1.00 20.36           H  
ATOM    508  N   THR A  35      50.218 -27.997 -51.190  1.00 19.80           N  
ATOM    509  H   THR A  35      50.246 -28.900 -51.642  1.00 19.80           H  
ATOM    510  CA  THR A  35      51.447 -27.660 -50.490  1.00 19.80           C  
ATOM    511  HA  THR A  35      51.249 -27.574 -49.422  1.00 19.80           H  
ATOM    512  C   THR A  35      52.107 -26.373 -50.993  1.00 19.80           C  
ATOM    513  CB  THR A  35      52.444 -28.809 -50.749  1.00 19.80           C  
ATOM    514  HB  THR A  35      53.465 -28.459 -50.593  1.00 19.80           H  
ATOM    515  O   THR A  35      52.383 -26.240 -52.180  1.00 19.80           O  
ATOM    516  CG2 THR A  35      52.207 -29.999 -49.825  1.00 19.80           C  
ATOM    517 HG21 THR A  35      52.330 -29.694 -48.786  1.00 19.80           H  
ATOM    518 HG22 THR A  35      52.926 -30.785 -50.055  1.00 19.80           H  
ATOM    519 HG23 THR A  35      51.199 -30.390 -49.969  1.00 19.80           H  
ATOM    520  OG1 THR A  35      52.314 -29.290 -52.072  1.00 19.80           O  
ATOM    521  HG1 THR A  35      52.518 -28.557 -52.658  1.00 19.80           H  
ATOM    522  N   ARG A  36      52.525 -25.543 -50.031  1.00 19.10           N  
ATOM    523  H   ARG A  36      51.982 -25.565 -49.179  1.00 19.10           H  
ATOM    524  CA  ARG A  36      53.914 -25.078 -49.890  1.00 19.10           C  
ATOM    525  HA  ARG A  36      53.911 -24.283 -49.144  1.00 19.10           H  
ATOM    526  C   ARG A  36      54.530 -24.466 -51.158  1.00 19.10           C  
ATOM    527  CB  ARG A  36      54.737 -26.264 -49.326  1.00 19.10           C  
ATOM    528  HB2 ARG A  36      54.099 -26.832 -48.650  1.00 19.10           H  
ATOM    529  HB3 ARG A  36      55.018 -26.931 -50.141  1.00 19.10           H  
ATOM    530  O   ARG A  36      55.402 -25.071 -51.767  1.00 19.10           O  
ATOM    531  CG  ARG A  36      55.993 -25.889 -48.531  1.00 19.10           C  
ATOM    532  HG2 ARG A  36      56.667 -25.294 -49.147  1.00 19.10           H  
ATOM    533  HG3 ARG A  36      55.698 -25.311 -47.655  1.00 19.10           H  
ATOM    534  CD  ARG A  36      56.699 -27.183 -48.091  1.00 19.10           C  
ATOM    535  HD2 ARG A  36      57.175 -27.631 -48.963  1.00 19.10           H  
ATOM    536  HD3 ARG A  36      55.948 -27.876 -47.711  1.00 19.10           H  
ATOM    537  NE  ARG A  36      57.699 -26.951 -47.031  1.00 19.10           N  
ATOM    538  HE  ARG A  36      57.831 -25.996 -46.732  1.00 19.10           H  
ATOM    539  NH1 ARG A  36      58.322 -29.145 -46.733  1.00 19.10           N  
ATOM    540 HH11 ARG A  36      57.718 -29.409 -47.498  1.00 19.10           H  
ATOM    541 HH12 ARG A  36      58.855 -29.843 -46.235  1.00 19.10           H  
ATOM    542  NH2 ARG A  36      59.194 -27.561 -45.424  1.00 19.10           N  
ATOM    543 HH21 ARG A  36      59.721 -28.270 -44.935  1.00 19.10           H  
ATOM    544 HH22 ARG A  36      59.273 -26.596 -45.134  1.00 19.10           H  
ATOM    545  CZ  ARG A  36      58.399 -27.883 -46.404  1.00 19.10           C  
ATOM    546  N   HIS A  37      54.207 -23.206 -51.434  1.00 19.69           N  
ATOM    547  H   HIS A  37      53.371 -22.813 -51.027  1.00 19.69           H  
ATOM    548  CA  HIS A  37      55.223 -22.261 -51.890  1.00 19.69           C  
ATOM    549  HA  HIS A  37      56.170 -22.587 -51.460  1.00 19.69           H  
ATOM    550  C   HIS A  37      54.954 -20.866 -51.323  1.00 19.69           C  
ATOM    551  CB  HIS A  37      55.405 -22.270 -53.420  1.00 19.69           C  
ATOM    552  HB2 HIS A  37      54.484 -22.596 -53.903  1.00 19.69           H  
ATOM    553  HB3 HIS A  37      55.615 -21.257 -53.764  1.00 19.69           H  
ATOM    554  O   HIS A  37      53.876 -20.314 -51.497  1.00 19.69           O  
ATOM    555  CG  HIS A  37      56.560 -23.148 -53.857  1.00 19.69           C  
ATOM    556  CD2 HIS A  37      56.513 -24.189 -54.746  1.00 19.69           C  
ATOM    557  HD2 HIS A  37      55.634 -24.530 -55.273  1.00 19.69           H  
ATOM    558  ND1 HIS A  37      57.861 -23.075 -53.399  1.00 19.69           N  
ATOM    559  HD1 HIS A  37      58.242 -22.380 -52.774  1.00 19.69           H  
ATOM    560  CE1 HIS A  37      58.569 -24.050 -53.991  1.00 19.69           C  
ATOM    561  HE1 HIS A  37      59.624 -24.231 -53.846  1.00 19.69           H  
ATOM    562  NE2 HIS A  37      57.795 -24.749 -54.828  1.00 19.69           N  
ATOM    563  N   TRP A  38      55.998 -20.354 -50.664  1.00 18.66           N  
ATOM    564  H   TRP A  38      56.802 -20.959 -50.583  1.00 18.66           H  
ATOM    565  CA  TRP A  38      56.213 -18.988 -50.174  1.00 18.66           C  
ATOM    566  HA  TRP A  38      57.297 -18.878 -50.135  1.00 18.66           H  
ATOM    567  C   TRP A  38      55.830 -18.709 -48.716  1.00 18.66           C  
ATOM    568  CB  TRP A  38      55.816 -17.923 -51.204  1.00 18.66           C  
ATOM    569  HB2 TRP A  38      54.739 -17.949 -51.373  1.00 18.66           H  
ATOM    570  HB3 TRP A  38      56.037 -16.947 -50.773  1.00 18.66           H  
ATOM    571  O   TRP A  38      55.168 -17.739 -48.379  1.00 18.66           O  
ATOM    572  CG  TRP A  38      56.523 -17.977 -52.531  1.00 18.66           C  
ATOM    573  CD1 TRP A  38      57.335 -18.952 -53.014  1.00 18.66           C  
ATOM    574  HD1 TRP A  38      57.603 -19.863 -52.500  1.00 18.66           H  
ATOM    575  CD2 TRP A  38      56.522 -16.940 -53.555  1.00 18.66           C  
ATOM    576  CE2 TRP A  38      57.351 -17.362 -54.636  1.00 18.66           C  
ATOM    577  CE3 TRP A  38      55.916 -15.671 -53.665  1.00 18.66           C  
ATOM    578  HE3 TRP A  38      55.282 -15.315 -52.867  1.00 18.66           H  
ATOM    579  NE1 TRP A  38      57.799 -18.607 -54.265  1.00 18.66           N  
ATOM    580  HE1 TRP A  38      58.417 -19.178 -54.824  1.00 18.66           H  
ATOM    581  CH2 TRP A  38      56.966 -15.308 -55.843  1.00 18.66           C  
ATOM    582  HH2 TRP A  38      57.127 -14.675 -56.703  1.00 18.66           H  
ATOM    583  CZ2 TRP A  38      57.581 -16.568 -55.766  1.00 18.66           C  
ATOM    584  HZ2 TRP A  38      58.220 -16.915 -56.564  1.00 18.66           H  
ATOM    585  CZ3 TRP A  38      56.132 -14.867 -54.800  1.00 18.66           C  
ATOM    586  HZ3 TRP A  38      55.660 -13.897 -54.865  1.00 18.66           H  
ATOM    587  N   THR A  39      56.406 -19.504 -47.811  1.00 18.05           N  
ATOM    588  H   THR A  39      56.838 -20.356 -48.139  1.00 18.05           H  
ATOM    589  CA  THR A  39      57.065 -18.906 -46.640  1.00 18.05           C  
ATOM    590  HA  THR A  39      56.389 -18.195 -46.164  1.00 18.05           H  
ATOM    591  C   THR A  39      58.323 -18.160 -47.112  1.00 18.05           C  
ATOM    592  CB  THR A  39      57.460 -19.979 -45.609  1.00 18.05           C  
ATOM    593  HB  THR A  39      58.164 -19.548 -44.897  1.00 18.05           H  
ATOM    594  O   THR A  39      59.123 -18.750 -47.839  1.00 18.05           O  
ATOM    595  CG2 THR A  39      56.248 -20.492 -44.834  1.00 18.05           C  
ATOM    596 HG21 THR A  39      55.528 -20.940 -45.518  1.00 18.05           H  
ATOM    597 HG22 THR A  39      56.570 -21.236 -44.105  1.00 18.05           H  
ATOM    598 HG23 THR A  39      55.772 -19.665 -44.307  1.00 18.05           H  
ATOM    599  OG1 THR A  39      58.071 -21.080 -46.258  1.00 18.05           O  
ATOM    600  HG1 THR A  39      58.865 -20.726 -46.664  1.00 18.05           H  
ATOM    601  N   SER A  40      58.470 -16.902 -46.680  1.00 20.37           N  
ATOM    602  H   SER A  40      57.687 -16.523 -46.168  1.00 20.37           H  
ATOM    603  CA  SER A  40      59.639 -16.003 -46.776  1.00 20.37           C  
ATOM    604  HA  SER A  40      59.329 -15.075 -46.296  1.00 20.37           H  
ATOM    605  C   SER A  40      60.121 -15.576 -48.176  1.00 20.37           C  
ATOM    606  CB  SER A  40      60.804 -16.512 -45.907  1.00 20.37           C  
ATOM    607  HB2 SER A  40      60.457 -16.663 -44.885  1.00 20.37           H  
ATOM    608  HB3 SER A  40      61.589 -15.756 -45.894  1.00 20.37           H  
ATOM    609  O   SER A  40      61.021 -16.193 -48.744  1.00 20.37           O  
ATOM    610  OG  SER A  40      61.343 -17.722 -46.398  1.00 20.37           O  
ATOM    611  HG  SER A  40      61.370 -17.639 -47.354  1.00 20.37           H  
ATOM    612  N   ILE A  41      59.624 -14.433 -48.661  1.00 19.56           N  
ATOM    613  H   ILE A  41      58.844 -14.016 -48.175  1.00 19.56           H  
ATOM    614  CA  ILE A  41      60.481 -13.467 -49.367  1.00 19.56           C  
ATOM    615  HA  ILE A  41      61.295 -13.997 -49.862  1.00 19.56           H  
ATOM    616  C   ILE A  41      61.036 -12.534 -48.274  1.00 19.56           C  
ATOM    617  CB  ILE A  41      59.718 -12.705 -50.475  1.00 19.56           C  
ATOM    618  HB  ILE A  41      58.824 -12.253 -50.045  1.00 19.56           H  
ATOM    619  O   ILE A  41      60.233 -11.928 -47.563  1.00 19.56           O  
ATOM    620  CG1 ILE A  41      59.298 -13.705 -51.577  1.00 19.56           C  
ATOM    621 HG12 ILE A  41      60.190 -14.164 -52.004  1.00 19.56           H  
ATOM    622 HG13 ILE A  41      58.695 -14.497 -51.132  1.00 19.56           H  
ATOM    623  CG2 ILE A  41      60.600 -11.584 -51.064  1.00 19.56           C  
ATOM    624 HG21 ILE A  41      60.889 -10.875 -50.289  1.00 19.56           H  
ATOM    625 HG22 ILE A  41      60.047 -11.014 -51.811  1.00 19.56           H  
ATOM    626 HG23 ILE A  41      61.499 -12.001 -51.519  1.00 19.56           H  
ATOM    627  CD1 ILE A  41      58.474 -13.095 -52.715  1.00 19.56           C  
ATOM    628 HD11 ILE A  41      59.061 -12.366 -53.275  1.00 19.56           H  
ATOM    629 HD12 ILE A  41      57.577 -12.621 -52.317  1.00 19.56           H  
ATOM    630 HD13 ILE A  41      58.188 -13.892 -53.402  1.00 19.56           H  
ATOM    631  N   PRO A  42      62.361 -12.468 -48.054  1.00 20.32           N  
ATOM    632  CA  PRO A  42      62.959 -11.567 -47.073  1.00 20.32           C  
ATOM    633  HA  PRO A  42      62.486 -11.728 -46.104  1.00 20.32           H  
ATOM    634  C   PRO A  42      62.785 -10.105 -47.493  1.00 20.32           C  
ATOM    635  CB  PRO A  42      64.447 -11.939 -46.987  1.00 20.32           C  
ATOM    636  HB2 PRO A  42      64.778 -12.028 -45.952  1.00 20.32           H  
ATOM    637  HB3 PRO A  42      65.052 -11.197 -47.508  1.00 20.32           H  
ATOM    638  O   PRO A  42      62.829  -9.781 -48.679  1.00 20.32           O  
ATOM    639  CG  PRO A  42      64.553 -13.273 -47.723  1.00 20.32           C  
ATOM    640  HG2 PRO A  42      64.393 -14.089 -47.019  1.00 20.32           H  
ATOM    641  HG3 PRO A  42      65.515 -13.385 -48.224  1.00 20.32           H  
ATOM    642  CD  PRO A  42      63.400 -13.232 -48.716  1.00 20.32           C  
ATOM    643  HD2 PRO A  42      63.091 -14.253 -48.941  1.00 20.32           H  
ATOM    644  HD3 PRO A  42      63.707 -12.713 -49.623  1.00 20.32           H  
ATOM    645  N   SER A  43      62.645  -9.232 -46.500  1.00 20.40           N  
ATOM    646  H   SER A  43      62.649  -9.589 -45.555  1.00 20.40           H  
ATOM    647  CA  SER A  43      62.840  -7.787 -46.604  1.00 20.40           C  
ATOM    648  HA  SER A  43      62.020  -7.328 -47.156  1.00 20.40           H  
ATOM    649  C   SER A  43      64.175  -7.470 -47.289  1.00 20.40           C  
ATOM    650  CB  SER A  43      62.875  -7.231 -45.170  1.00 20.40           C  
ATOM    651  HB2 SER A  43      63.149  -6.176 -45.193  1.00 20.40           H  
ATOM    652  HB3 SER A  43      61.887  -7.327 -44.720  1.00 20.40           H  
ATOM    653  O   SER A  43      65.211  -7.756 -46.700  1.00 20.40           O  
ATOM    654  OG  SER A  43      63.818  -7.955 -44.391  1.00 20.40           O  
ATOM    655  HG  SER A  43      64.654  -7.856 -44.852  1.00 20.40           H  
ATOM    656  N   ASP A  44      64.147  -6.966 -48.526  1.00 19.34           N  
ATOM    657  H   ASP A  44      63.266  -7.056 -49.012  1.00 19.34           H  
ATOM    658  CA  ASP A  44      65.121  -6.015 -49.103  1.00 19.34           C  
ATOM    659  HA  ASP A  44      64.845  -5.013 -48.772  1.00 19.34           H  
ATOM    660  C   ASP A  44      65.019  -5.988 -50.637  1.00 19.34           C  
ATOM    661  CB  ASP A  44      66.601  -6.259 -48.692  1.00 19.34           C  
ATOM    662  HB2 ASP A  44      66.814  -7.328 -48.651  1.00 19.34           H  
ATOM    663  HB3 ASP A  44      67.258  -5.830 -49.448  1.00 19.34           H  
ATOM    664  O   ASP A  44      65.885  -6.504 -51.337  1.00 19.34           O  
ATOM    665  CG  ASP A  44      67.015  -5.562 -47.389  1.00 19.34           C  
ATOM    666  OD1 ASP A  44      66.298  -4.622 -46.972  1.00 19.34           O  
ATOM    667  OD2 ASP A  44      68.103  -5.908 -46.875  1.00 19.34           O  
ATOM    668  N   ILE A  45      63.979  -5.354 -51.195  1.00 19.01           N  
ATOM    669  H   ILE A  45      63.251  -5.013 -50.583  1.00 19.01           H  
ATOM    670  CA  ILE A  45      64.058  -4.789 -52.557  1.00 19.01           C  
ATOM    671  HA  ILE A  45      65.109  -4.565 -52.741  1.00 19.01           H  
ATOM    672  C   ILE A  45      63.330  -3.437 -52.589  1.00 19.01           C  
ATOM    673  CB  ILE A  45      63.625  -5.751 -53.704  1.00 19.01           C  
ATOM    674  HB  ILE A  45      62.543  -5.877 -53.663  1.00 19.01           H  
ATOM    675  O   ILE A  45      62.298  -3.255 -53.227  1.00 19.01           O  
ATOM    676  CG1 ILE A  45      64.277  -7.154 -53.625  1.00 19.01           C  
ATOM    677 HG12 ILE A  45      64.004  -7.611 -52.674  1.00 19.01           H  
ATOM    678 HG13 ILE A  45      65.361  -7.050 -53.673  1.00 19.01           H  
ATOM    679  CG2 ILE A  45      64.012  -5.120 -55.063  1.00 19.01           C  
ATOM    680 HG21 ILE A  45      63.598  -4.117 -55.169  1.00 19.01           H  
ATOM    681 HG22 ILE A  45      63.607  -5.713 -55.883  1.00 19.01           H  
ATOM    682 HG23 ILE A  45      65.097  -5.070 -55.157  1.00 19.01           H  
ATOM    683  CD1 ILE A  45      63.868  -8.151 -54.713  1.00 19.01           C  
ATOM    684 HD11 ILE A  45      64.270  -7.853 -55.681  1.00 19.01           H  
ATOM    685 HD12 ILE A  45      62.781  -8.213 -54.767  1.00 19.01           H  
ATOM    686 HD13 ILE A  45      64.267  -9.134 -54.464  1.00 19.01           H  
ATOM    687  N   THR A  46      63.915  -2.444 -51.924  1.00 19.34           N  
ATOM    688  H   THR A  46      64.658  -2.679 -51.282  1.00 19.34           H  
ATOM    689  CA  THR A  46      63.873  -1.055 -52.397  1.00 19.34           C  
ATOM    690  HA  THR A  46      63.112  -0.943 -53.170  1.00 19.34           H  
ATOM    691  C   THR A  46      65.233  -0.742 -53.003  1.00 19.34           C  
ATOM    692  CB  THR A  46      63.559  -0.038 -51.285  1.00 19.34           C  
ATOM    693  HB  THR A  46      63.833   0.957 -51.637  1.00 19.34           H  
ATOM    694  O   THR A  46      66.170  -0.497 -52.254  1.00 19.34           O  
ATOM    695  CG2 THR A  46      62.077  -0.009 -50.927  1.00 19.34           C  
ATOM    696 HG21 THR A  46      61.908   0.720 -50.135  1.00 19.34           H  
ATOM    697 HG22 THR A  46      61.485   0.266 -51.800  1.00 19.34           H  
ATOM    698 HG23 THR A  46      61.764  -0.992 -50.575  1.00 19.34           H  
ATOM    699  OG1 THR A  46      64.291  -0.315 -50.117  1.00 19.34           O  
ATOM    700  HG1 THR A  46      65.217  -0.385 -50.360  1.00 19.34           H  
ATOM    701  N   GLN A  47      65.336  -0.792 -54.336  1.00 18.75           N  
ATOM    702  H   GLN A  47      64.562  -1.246 -54.800  1.00 18.75           H  
ATOM    703  CA  GLN A  47      66.233  -0.006 -55.210  1.00 18.75           C  
ATOM    704  HA  GLN A  47      65.691   0.890 -55.513  1.00 18.75           H  
ATOM    705  C   GLN A  47      66.550  -0.781 -56.497  1.00 18.75           C  
ATOM    706  CB  GLN A  47      67.558   0.467 -54.566  1.00 18.75           C  
ATOM    707  HB2 GLN A  47      67.975  -0.307 -53.920  1.00 18.75           H  
ATOM    708  HB3 GLN A  47      68.288   0.643 -55.356  1.00 18.75           H  
ATOM    709  O   GLN A  47      67.525  -1.520 -56.580  1.00 18.75           O  
ATOM    710  CG  GLN A  47      67.403   1.805 -53.819  1.00 18.75           C  
ATOM    711  HG2 GLN A  47      67.124   2.578 -54.535  1.00 18.75           H  
ATOM    712  HG3 GLN A  47      66.605   1.750 -53.078  1.00 18.75           H  
ATOM    713  CD  GLN A  47      68.683   2.253 -53.123  1.00 18.75           C  
ATOM    714  NE2 GLN A  47      68.614   3.266 -52.288  1.00 18.75           N  
ATOM    715 HE21 GLN A  47      67.720   3.652 -52.020  1.00 18.75           H  
ATOM    716 HE22 GLN A  47      69.478   3.490 -51.815  1.00 18.75           H  
ATOM    717  OE1 GLN A  47      69.773   1.756 -53.342  1.00 18.75           O  
ATOM    718  N   SER A  48      65.724  -0.592 -57.525  1.00 21.08           N  
ATOM    719  H   SER A  48      64.814  -0.216 -57.300  1.00 21.08           H  
ATOM    720  CA  SER A  48      66.162  -0.380 -58.919  1.00 21.08           C  
ATOM    721  HA  SER A  48      66.608   0.613 -58.976  1.00 21.08           H  
ATOM    722  C   SER A  48      64.940  -0.356 -59.835  1.00 21.08           C  
ATOM    723  CB  SER A  48      67.235  -1.353 -59.445  1.00 21.08           C  
ATOM    724  HB2 SER A  48      68.205  -1.063 -59.042  1.00 21.08           H  
ATOM    725  HB3 SER A  48      67.292  -1.281 -60.531  1.00 21.08           H  
ATOM    726  O   SER A  48      64.677  -1.248 -60.631  1.00 21.08           O  
ATOM    727  OG  SER A  48      66.984  -2.686 -59.080  1.00 21.08           O  
ATOM    728  HG  SER A  48      67.153  -2.743 -58.137  1.00 21.08           H  
ATOM    729  N   TRP A  49      64.165   0.719 -59.725  1.00 19.37           N  
ATOM    730  H   TRP A  49      64.398   1.418 -59.034  1.00 19.37           H  
ATOM    731  CA  TRP A  49      63.351   1.172 -60.843  1.00 19.37           C  
ATOM    732  HA  TRP A  49      62.902   0.329 -61.368  1.00 19.37           H  
ATOM    733  C   TRP A  49      64.270   1.904 -61.812  1.00 19.37           C  
ATOM    734  CB  TRP A  49      62.237   2.098 -60.345  1.00 19.37           C  
ATOM    735  HB2 TRP A  49      62.028   2.827 -61.128  1.00 19.37           H  
ATOM    736  HB3 TRP A  49      62.576   2.659 -59.474  1.00 19.37           H  
ATOM    737  O   TRP A  49      64.660   3.036 -61.543  1.00 19.37           O  
ATOM    738  CG  TRP A  49      60.928   1.453 -60.031  1.00 19.37           C  
ATOM    739  CD1 TRP A  49      60.696   0.142 -59.781  1.00 19.37           C  
ATOM    740  HD1 TRP A  49      61.449  -0.632 -59.754  1.00 19.37           H  
ATOM    741  CD2 TRP A  49      59.628   2.108 -59.976  1.00 19.37           C  
ATOM    742  CE2 TRP A  49      58.636   1.122 -59.702  1.00 19.37           C  
ATOM    743  CE3 TRP A  49      59.193   3.442 -60.138  1.00 19.37           C  
ATOM    744  HE3 TRP A  49      59.920   4.213 -60.343  1.00 19.37           H  
ATOM    745  NE1 TRP A  49      59.343  -0.056 -59.586  1.00 19.37           N  
ATOM    746  HE1 TRP A  49      58.934  -0.956 -59.380  1.00 19.37           H  
ATOM    747  CH2 TRP A  49      56.873   2.777 -59.764  1.00 19.37           C  
ATOM    748  HH2 TRP A  49      55.828   3.038 -59.679  1.00 19.37           H  
ATOM    749  CZ2 TRP A  49      57.276   1.440 -59.597  1.00 19.37           C  
ATOM    750  HZ2 TRP A  49      56.550   0.670 -59.383  1.00 19.37           H  
ATOM    751  CZ3 TRP A  49      57.829   3.773 -60.032  1.00 19.37           C  
ATOM    752  HZ3 TRP A  49      57.511   4.799 -60.153  1.00 19.37           H  
ATOM    753  N   ASN A  50      64.637   1.251 -62.911  1.00 18.35           N  
ATOM    754  H   ASN A  50      64.440   0.263 -62.971  1.00 18.35           H  
ATOM    755  CA  ASN A  50      64.977   1.942 -64.149  1.00 18.35           C  
ATOM    756  HA  ASN A  50      64.228   2.719 -64.301  1.00 18.35           H  
ATOM    757  C   ASN A  50      64.874   0.991 -65.346  1.00 18.35           C  
ATOM    758  CB  ASN A  50      66.366   2.614 -64.062  1.00 18.35           C  
ATOM    759  HB2 ASN A  50      66.877   2.523 -65.021  1.00 18.35           H  
ATOM    760  HB3 ASN A  50      66.976   2.107 -63.313  1.00 18.35           H  
ATOM    761  O   ASN A  50      65.659   0.061 -65.473  1.00 18.35           O  
ATOM    762  CG  ASN A  50      66.284   4.102 -63.743  1.00 18.35           C  
ATOM    763  ND2 ASN A  50      67.337   4.678 -63.215  1.00 18.35           N  
ATOM    764 HD21 ASN A  50      68.142   4.126 -62.955  1.00 18.35           H  
ATOM    765 HD22 ASN A  50      67.221   5.652 -62.975  1.00 18.35           H  
ATOM    766  OD1 ASN A  50      65.309   4.784 -64.010  1.00 18.35           O  
ATOM    767  N   ALA A  51      63.912   1.318 -66.212  1.00 20.19           N  
ATOM    768  H   ALA A  51      63.293   2.055 -65.905  1.00 20.19           H  
ATOM    769  CA  ALA A  51      63.846   1.039 -67.646  1.00 20.19           C  
ATOM    770  HA  ALA A  51      62.847   1.330 -67.970  1.00 20.19           H  
ATOM    771  C   ALA A  51      64.041  -0.414 -68.129  1.00 20.19           C  
ATOM    772  CB  ALA A  51      64.819   2.004 -68.340  1.00 20.19           C  
ATOM    773  HB1 ALA A  51      64.594   3.034 -68.062  1.00 20.19           H  
ATOM    774  HB2 ALA A  51      65.844   1.767 -68.054  1.00 20.19           H  
ATOM    775  HB3 ALA A  51      64.726   1.900 -69.421  1.00 20.19           H  
ATOM    776  O   ALA A  51      65.160  -0.907 -68.231  1.00 20.19           O  
ATOM    777  N   SER A  52      62.962  -1.039 -68.612  1.00 19.68           N  
ATOM    778  H   SER A  52      62.091  -0.868 -68.130  1.00 19.68           H  
ATOM    779  CA  SER A  52      62.774  -1.315 -70.054  1.00 19.68           C  
ATOM    780  HA  SER A  52      62.617  -0.358 -70.552  1.00 19.68           H  
ATOM    781  C   SER A  52      61.523  -2.172 -70.325  1.00 19.68           C  
ATOM    782  CB  SER A  52      63.991  -1.956 -70.754  1.00 19.68           C  
ATOM    783  HB2 SER A  52      64.719  -1.175 -70.973  1.00 19.68           H  
ATOM    784  HB3 SER A  52      63.684  -2.400 -71.701  1.00 19.68           H  
ATOM    785  O   SER A  52      61.290  -3.194 -69.692  1.00 19.68           O  
ATOM    786  OG  SER A  52      64.622  -2.936 -69.961  1.00 19.68           O  
ATOM    787  HG  SER A  52      64.925  -2.483 -69.171  1.00 19.68           H  
ATOM    788  N   ASP A  53      60.736  -1.693 -71.290  1.00 18.15           N  
ATOM    789  H   ASP A  53      61.044  -0.810 -71.669  1.00 18.15           H  
ATOM    790  CA  ASP A  53      60.045  -2.452 -72.338  1.00 18.15           C  
ATOM    791  HA  ASP A  53      59.540  -1.686 -72.927  1.00 18.15           H  
ATOM    792  C   ASP A  53      58.906  -3.433 -71.994  1.00 18.15           C  
ATOM    793  CB  ASP A  53      61.093  -2.999 -73.321  1.00 18.15           C  
ATOM    794  HB2 ASP A  53      61.710  -3.741 -72.815  1.00 18.15           H  
ATOM    795  HB3 ASP A  53      60.581  -3.490 -74.149  1.00 18.15           H  
ATOM    796  O   ASP A  53      59.065  -4.634 -71.816  1.00 18.15           O  
ATOM    797  CG  ASP A  53      61.982  -1.877 -73.889  1.00 18.15           C  
ATOM    798  OD1 ASP A  53      61.573  -0.691 -73.806  1.00 18.15           O  
ATOM    799  OD2 ASP A  53      63.093  -2.194 -74.360  1.00 18.15           O  
ATOM    800  N   SER A  54      57.690  -2.881 -72.069  1.00 20.95           N  
ATOM    801  H   SER A  54      57.720  -1.875 -71.989  1.00 20.95           H  
ATOM    802  CA  SER A  54      56.581  -3.363 -72.913  1.00 20.95           C  
ATOM    803  HA  SER A  54      55.656  -3.080 -72.409  1.00 20.95           H  
ATOM    804  C   SER A  54      56.471  -4.871 -73.221  1.00 20.95           C  
ATOM    805  CB  SER A  54      56.615  -2.589 -74.245  1.00 20.95           C  
ATOM    806  HB2 SER A  54      56.514  -1.522 -74.047  1.00 20.95           H  
ATOM    807  HB3 SER A  54      55.779  -2.907 -74.868  1.00 20.95           H  
ATOM    808  O   SER A  54      57.068  -5.362 -74.178  1.00 20.95           O  
ATOM    809  OG  SER A  54      57.823  -2.810 -74.945  1.00 20.95           O  
ATOM    810  HG  SER A  54      58.023  -3.747 -74.892  1.00 20.95           H  
ATOM    811  N   THR A  55      55.525  -5.561 -72.575  1.00 21.64           N  
ATOM    812  H   THR A  55      55.308  -5.272 -71.632  1.00 21.64           H  
ATOM    813  CA  THR A  55      54.477  -6.356 -73.261  1.00 21.64           C  
ATOM    814  HA  THR A  55      54.076  -5.701 -74.035  1.00 21.64           H  
ATOM    815  C   THR A  55      53.342  -6.733 -72.286  1.00 21.64           C  
ATOM    816  CB  THR A  55      54.961  -7.646 -73.966  1.00 21.64           C  
ATOM    817  HB  THR A  55      54.375  -8.496 -73.613  1.00 21.64           H  
ATOM    818  O   THR A  55      53.621  -7.120 -71.154  1.00 21.64           O  
ATOM    819  CG2 THR A  55      54.780  -7.546 -75.484  1.00 21.64           C  
ATOM    820 HG21 THR A  55      55.162  -8.455 -75.949  1.00 21.64           H  
ATOM    821 HG22 THR A  55      55.333  -6.691 -75.871  1.00 21.64           H  
ATOM    822 HG23 THR A  55      53.724  -7.447 -75.734  1.00 21.64           H  
ATOM    823  OG1 THR A  55      56.316  -7.935 -73.750  1.00 21.64           O  
ATOM    824  HG1 THR A  55      56.805  -7.118 -73.869  1.00 21.64           H  
ATOM    825  N   PRO A  56      52.058  -6.612 -72.683  1.00 23.26           N  
ATOM    826  CA  PRO A  56      50.901  -6.846 -71.818  1.00 23.26           C  
ATOM    827  HA  PRO A  56      51.135  -6.581 -70.788  1.00 23.26           H  
ATOM    828  C   PRO A  56      50.419  -8.308 -71.864  1.00 23.26           C  
ATOM    829  CB  PRO A  56      49.836  -5.885 -72.357  1.00 23.26           C  
ATOM    830  HB2 PRO A  56      48.824  -6.218 -72.128  1.00 23.26           H  
ATOM    831  HB3 PRO A  56      50.008  -4.889 -71.950  1.00 23.26           H  
ATOM    832  O   PRO A  56      50.371  -8.920 -72.930  1.00 23.26           O  
ATOM    833  CG  PRO A  56      50.105  -5.875 -73.863  1.00 23.26           C  
ATOM    834  HG2 PRO A  56      49.576  -6.702 -74.337  1.00 23.26           H  
ATOM    835  HG3 PRO A  56      49.808  -4.929 -74.315  1.00 23.26           H  
ATOM    836  CD  PRO A  56      51.611  -6.102 -73.972  1.00 23.26           C  
ATOM    837  HD2 PRO A  56      52.087  -5.145 -74.184  1.00 23.26           H  
ATOM    838  HD3 PRO A  56      51.819  -6.819 -74.767  1.00 23.26           H  
ATOM    839  N   CYS A  57      49.976  -8.848 -70.724  1.00 19.57           N  
ATOM    840  H   CYS A  57      50.046  -8.308 -69.874  1.00 19.57           H  
ATOM    841  CA  CYS A  57      49.195 -10.086 -70.677  1.00 19.57           C  
ATOM    842  HA  CYS A  57      49.475 -10.721 -71.517  1.00 19.57           H  
ATOM    843  C   CYS A  57      47.700  -9.777 -70.824  1.00 19.57           C  
ATOM    844  CB  CYS A  57      49.490 -10.879 -69.393  1.00 19.57           C  
ATOM    845  HB2 CYS A  57      48.646 -11.530 -69.166  1.00 19.57           H  
ATOM    846  HB3 CYS A  57      49.633 -10.205 -68.548  1.00 19.57           H  
ATOM    847  O   CYS A  57      47.033  -9.365 -69.880  1.00 19.57           O  
ATOM    848  SG  CYS A  57      50.954 -11.920 -69.641  1.00 19.57           S  
ATOM    849  HG  CYS A  57      51.833 -10.928 -69.815  1.00 19.57           H  
ATOM    850  N   SER A  58      47.170 -10.043 -72.016  1.00 21.23           N  
ATOM    851  H   SER A  58      47.801 -10.239 -72.780  1.00 21.23           H  
ATOM    852  CA  SER A  58      45.771 -10.396 -72.236  1.00 21.23           C  
ATOM    853  HA  SER A  58      45.129  -9.792 -71.595  1.00 21.23           H  
ATOM    854  C   SER A  58      45.576 -11.879 -71.883  1.00 21.23           C  
ATOM    855  CB  SER A  58      45.410 -10.112 -73.703  1.00 21.23           C  
ATOM    856  HB2 SER A  58      45.504  -9.044 -73.900  1.00 21.23           H  
ATOM    857  HB3 SER A  58      44.379 -10.412 -73.889  1.00 21.23           H  
ATOM    858  O   SER A  58      45.704 -12.744 -72.750  1.00 21.23           O  
ATOM    859  OG  SER A  58      46.276 -10.824 -74.570  1.00 21.23           O  
ATOM    860  HG  SER A  58      46.208 -11.748 -74.317  1.00 21.23           H  
ATOM    861  N   TRP A  59      45.314 -12.200 -70.616  1.00 22.48           N  
ATOM    862  H   TRP A  59      45.281 -11.461 -69.927  1.00 22.48           H  
ATOM    863  CA  TRP A  59      44.792 -13.509 -70.206  1.00 22.48           C  
ATOM    864  HA  TRP A  59      44.681 -14.153 -71.078  1.00 22.48           H  
ATOM    865  C   TRP A  59      43.395 -13.286 -69.627  1.00 22.48           C  
ATOM    866  CB  TRP A  59      45.744 -14.237 -69.237  1.00 22.48           C  
ATOM    867  HB2 TRP A  59      45.140 -14.847 -68.566  1.00 22.48           H  
ATOM    868  HB3 TRP A  59      46.267 -13.508 -68.619  1.00 22.48           H  
ATOM    869  O   TRP A  59      43.255 -12.610 -68.617  1.00 22.48           O  
ATOM    870  CG  TRP A  59      46.750 -15.156 -69.879  1.00 22.48           C  
ATOM    871  CD1 TRP A  59      47.494 -14.877 -70.975  1.00 22.48           C  
ATOM    872  HD1 TRP A  59      47.466 -13.945 -71.519  1.00 22.48           H  
ATOM    873  CD2 TRP A  59      47.143 -16.510 -69.480  1.00 22.48           C  
ATOM    874  CE2 TRP A  59      48.121 -16.992 -70.403  1.00 22.48           C  
ATOM    875  CE3 TRP A  59      46.781 -17.380 -68.427  1.00 22.48           C  
ATOM    876  HE3 TRP A  59      46.056 -17.049 -67.698  1.00 22.48           H  
ATOM    877  NE1 TRP A  59      48.294 -15.955 -71.292  1.00 22.48           N  
ATOM    878  HE1 TRP A  59      48.952 -15.951 -72.059  1.00 22.48           H  
ATOM    879  CH2 TRP A  59      48.321 -19.101 -69.237  1.00 22.48           C  
ATOM    880  HH2 TRP A  59      48.766 -20.079 -69.129  1.00 22.48           H  
ATOM    881  CZ2 TRP A  59      48.703 -18.263 -70.298  1.00 22.48           C  
ATOM    882  HZ2 TRP A  59      49.445 -18.585 -71.013  1.00 22.48           H  
ATOM    883  CZ3 TRP A  59      47.364 -18.658 -68.306  1.00 22.48           C  
ATOM    884  HZ3 TRP A  59      47.079 -19.300 -67.485  1.00 22.48           H  
ATOM    885  N   LEU A  60      42.395 -13.863 -70.305  1.00 20.82           N  
ATOM    886  H   LEU A  60      42.677 -14.405 -71.110  1.00 20.82           H  
ATOM    887  CA  LEU A  60      40.947 -13.789 -70.056  1.00 20.82           C  
ATOM    888  HA  LEU A  60      40.487 -14.550 -70.686  1.00 20.82           H  
ATOM    889  C   LEU A  60      40.311 -12.461 -70.485  1.00 20.82           C  
ATOM    890  CB  LEU A  60      40.614 -14.199 -68.608  1.00 20.82           C  
ATOM    891  HB2 LEU A  60      41.098 -13.512 -67.914  1.00 20.82           H  
ATOM    892  HB3 LEU A  60      39.542 -14.087 -68.442  1.00 20.82           H  
ATOM    893  O   LEU A  60      40.272 -11.496 -69.736  1.00 20.82           O  
ATOM    894  CG  LEU A  60      41.028 -15.648 -68.286  1.00 20.82           C  
ATOM    895  HG  LEU A  60      41.923 -15.926 -68.844  1.00 20.82           H  
ATOM    896  CD1 LEU A  60      41.352 -15.810 -66.805  1.00 20.82           C  
ATOM    897 HD11 LEU A  60      41.636 -16.840 -66.593  1.00 20.82           H  
ATOM    898 HD12 LEU A  60      40.486 -15.539 -66.201  1.00 20.82           H  
ATOM    899 HD13 LEU A  60      42.184 -15.155 -66.542  1.00 20.82           H  
ATOM    900  CD2 LEU A  60      39.906 -16.617 -68.664  1.00 20.82           C  
ATOM    901 HD21 LEU A  60      39.012 -16.396 -68.081  1.00 20.82           H  
ATOM    902 HD22 LEU A  60      39.676 -16.531 -69.726  1.00 20.82           H  
ATOM    903 HD23 LEU A  60      40.221 -17.639 -68.453  1.00 20.82           H  
ATOM    904  N   GLY A  61      39.782 -12.444 -71.715  1.00 19.82           N  
ATOM    905  H   GLY A  61      39.855 -13.292 -72.259  1.00 19.82           H  
ATOM    906  CA  GLY A  61      39.009 -11.351 -72.318  1.00 19.82           C  
ATOM    907  HA2 GLY A  61      38.821 -11.571 -73.369  1.00 19.82           H  
ATOM    908  HA3 GLY A  61      39.593 -10.433 -72.258  1.00 19.82           H  
ATOM    909  C   GLY A  61      37.664 -11.091 -71.636  1.00 19.82           C  
ATOM    910  O   GLY A  61      36.620 -11.143 -72.278  1.00 19.82           O  
ATOM    911  N   VAL A  62      37.698 -10.823 -70.336  1.00 19.13           N  
ATOM    912  H   VAL A  62      38.602 -10.811 -69.886  1.00 19.13           H  
ATOM    913  CA  VAL A  62      36.602 -10.221 -69.596  1.00 19.13           C  
ATOM    914  HA  VAL A  62      35.662 -10.403 -70.118  1.00 19.13           H  
ATOM    915  C   VAL A  62      36.884  -8.730 -69.600  1.00 19.13           C  
ATOM    916  CB  VAL A  62      36.470 -10.808 -68.181  1.00 19.13           C  
ATOM    917  HB  VAL A  62      37.359 -10.575 -67.596  1.00 19.13           H  
ATOM    918  O   VAL A  62      37.783  -8.235 -68.924  1.00 19.13           O  
ATOM    919  CG1 VAL A  62      35.236 -10.231 -67.477  1.00 19.13           C  
ATOM    920 HG11 VAL A  62      35.342  -9.151 -67.367  1.00 19.13           H  
ATOM    921 HG12 VAL A  62      34.335 -10.443 -68.052  1.00 19.13           H  
ATOM    922 HG13 VAL A  62      35.141 -10.665 -66.482  1.00 19.13           H  
ATOM    923  CG2 VAL A  62      36.311 -12.336 -68.240  1.00 19.13           C  
ATOM    924 HG21 VAL A  62      37.218 -12.790 -68.641  1.00 19.13           H  
ATOM    925 HG22 VAL A  62      36.151 -12.725 -67.235  1.00 19.13           H  
ATOM    926 HG23 VAL A  62      35.462 -12.599 -68.870  1.00 19.13           H  
ATOM    927  N   GLU A  63      36.150  -8.027 -70.447  1.00 19.15           N  
ATOM    928  H   GLU A  63      35.479  -8.520 -71.020  1.00 19.15           H  
ATOM    929  CA  GLU A  63      36.030  -6.580 -70.409  1.00 19.15           C  
ATOM    930  HA  GLU A  63      37.006  -6.132 -70.595  1.00 19.15           H  
ATOM    931  C   GLU A  63      35.552  -6.216 -68.992  1.00 19.15           C  
ATOM    932  CB  GLU A  63      35.065  -6.201 -71.552  1.00 19.15           C  
ATOM    933  HB2 GLU A  63      34.032  -6.348 -71.238  1.00 19.15           H  
ATOM    934  HB3 GLU A  63      35.258  -6.892 -72.372  1.00 19.15           H  
ATOM    935  O   GLU A  63      34.400  -6.453 -68.631  1.00 19.15           O  
ATOM    936  CG  GLU A  63      35.241  -4.790 -72.126  1.00 19.15           C  
ATOM    937  HG2 GLU A  63      36.308  -4.587 -72.221  1.00 19.15           H  
ATOM    938  HG3 GLU A  63      34.821  -4.065 -71.428  1.00 19.15           H  
ATOM    939  CD  GLU A  63      34.579  -4.640 -73.514  1.00 19.15           C  
ATOM    940  OE1 GLU A  63      34.954  -3.677 -74.222  1.00 19.15           O  
ATOM    941  OE2 GLU A  63      33.732  -5.488 -73.879  1.00 19.15           O  
ATOM    942  N   CYS A  64      36.479  -5.773 -68.135  1.00 19.22           N  
ATOM    943  H   CYS A  64      37.448  -5.840 -68.408  1.00 19.22           H  
ATOM    944  CA  CYS A  64      36.178  -5.344 -66.774  1.00 19.22           C  
ATOM    945  HA  CYS A  64      35.650  -6.138 -66.246  1.00 19.22           H  
ATOM    946  C   CYS A  64      35.264  -4.123 -66.851  1.00 19.22           C  
ATOM    947  CB  CYS A  64      37.471  -5.005 -66.011  1.00 19.22           C  
ATOM    948  HB2 CYS A  64      37.205  -4.443 -65.116  1.00 19.22           H  
ATOM    949  HB3 CYS A  64      38.115  -4.385 -66.635  1.00 19.22           H  
ATOM    950  O   CYS A  64      35.739  -2.993 -66.999  1.00 19.22           O  
ATOM    951  SG  CYS A  64      38.345  -6.509 -65.498  1.00 19.22           S  
ATOM    952  HG  CYS A  64      39.323  -5.926 -64.798  1.00 19.22           H  
ATOM    953  N   ASP A  65      33.955  -4.338 -66.753  1.00 21.61           N  
ATOM    954  H   ASP A  65      33.605  -5.284 -66.820  1.00 21.61           H  
ATOM    955  CA  ASP A  65      33.024  -3.248 -66.523  1.00 21.61           C  
ATOM    956  HA  ASP A  65      33.175  -2.519 -67.319  1.00 21.61           H  
ATOM    957  C   ASP A  65      33.399  -2.604 -65.177  1.00 21.61           C  
ATOM    958  CB  ASP A  65      31.566  -3.726 -66.613  1.00 21.61           C  
ATOM    959  HB2 ASP A  65      31.295  -4.260 -65.703  1.00 21.61           H  
ATOM    960  HB3 ASP A  65      31.475  -4.416 -67.452  1.00 21.61           H  
ATOM    961  O   ASP A  65      33.312  -3.216 -64.110  1.00 21.61           O  
ATOM    962  CG  ASP A  65      30.585  -2.567 -66.848  1.00 21.61           C  
ATOM    963  OD1 ASP A  65      31.025  -1.389 -66.807  1.00 21.61           O  
ATOM    964  OD2 ASP A  65      29.385  -2.851 -67.048  1.00 21.61           O  
ATOM    965  N   ARG A  66      33.925  -1.377 -65.261  1.00 19.90           N  
ATOM    966  H   ARG A  66      33.933  -1.006 -66.200  1.00 19.90           H  
ATOM    967  CA  ARG A  66      34.563  -0.560 -64.207  1.00 19.90           C  
ATOM    968  HA  ARG A  66      35.331  -1.162 -63.722  1.00 19.90           H  
ATOM    969  C   ARG A  66      33.603  -0.133 -63.080  1.00 19.90           C  
ATOM    970  CB  ARG A  66      35.217   0.668 -64.886  1.00 19.90           C  
ATOM    971  HB2 ARG A  66      34.564   1.028 -65.682  1.00 19.90           H  
ATOM    972  HB3 ARG A  66      35.323   1.481 -64.168  1.00 19.90           H  
ATOM    973  O   ARG A  66      33.749   0.956 -62.530  1.00 19.90           O  
ATOM    974  CG  ARG A  66      36.626   0.436 -65.438  1.00 19.90           C  
ATOM    975  HG2 ARG A  66      36.612  -0.344 -66.199  1.00 19.90           H  
ATOM    976  HG3 ARG A  66      37.285   0.139 -64.621  1.00 19.90           H  
ATOM    977  CD  ARG A  66      37.107   1.763 -66.044  1.00 19.90           C  
ATOM    978  HD2 ARG A  66      36.539   1.947 -66.956  1.00 19.90           H  
ATOM    979  HD3 ARG A  66      36.904   2.567 -65.337  1.00 19.90           H  
ATOM    980  NE  ARG A  66      38.549   1.761 -66.342  1.00 19.90           N  
ATOM    981  HE  ARG A  66      39.063   0.937 -66.062  1.00 19.90           H  
ATOM    982  NH1 ARG A  66      38.634   3.828 -67.339  1.00 19.90           N  
ATOM    983 HH11 ARG A  66      37.633   3.897 -67.230  1.00 19.90           H  
ATOM    984 HH12 ARG A  66      39.163   4.561 -67.789  1.00 19.90           H  
ATOM    985  NH2 ARG A  66      40.513   2.649 -67.077  1.00 19.90           N  
ATOM    986 HH21 ARG A  66      41.035   3.396 -67.512  1.00 19.90           H  
ATOM    987 HH22 ARG A  66      40.997   1.825 -66.750  1.00 19.90           H  
ATOM    988  CZ  ARG A  66      39.223   2.741 -66.916  1.00 19.90           C  
ATOM    989  N   ARG A  67      32.580  -0.923 -62.753  1.00 21.98           N  
ATOM    990  H   ARG A  67      32.532  -1.820 -63.215  1.00 21.98           H  
ATOM    991  CA  ARG A  67      31.443  -0.472 -61.933  1.00 21.98           C  
ATOM    992  HA  ARG A  67      31.666   0.519 -61.538  1.00 21.98           H  
ATOM    993  C   ARG A  67      31.169  -1.259 -60.659  1.00 21.98           C  
ATOM    994  CB  ARG A  67      30.198  -0.321 -62.814  1.00 21.98           C  
ATOM    995  HB2 ARG A  67      30.021  -1.242 -63.370  1.00 21.98           H  
ATOM    996  HB3 ARG A  67      29.331  -0.125 -62.184  1.00 21.98           H  
ATOM    997  O   ARG A  67      30.207  -0.930 -59.974  1.00 21.98           O  
ATOM    998  CG  ARG A  67      30.360   0.856 -63.782  1.00 21.98           C  
ATOM    999  HG2 ARG A  67      31.123   0.623 -64.525  1.00 21.98           H  
ATOM   1000  HG3 ARG A  67      30.650   1.750 -63.230  1.00 21.98           H  
ATOM   1001  CD  ARG A  67      29.031   1.109 -64.485  1.00 21.98           C  
ATOM   1002  HD2 ARG A  67      28.270   1.307 -63.730  1.00 21.98           H  
ATOM   1003  HD3 ARG A  67      28.759   0.211 -65.040  1.00 21.98           H  
ATOM   1004  NE  ARG A  67      29.130   2.245 -65.415  1.00 21.98           N  
ATOM   1005  HE  ARG A  67      30.064   2.501 -65.700  1.00 21.98           H  
ATOM   1006  NH1 ARG A  67      26.882   2.480 -65.777  1.00 21.98           N  
ATOM   1007 HH11 ARG A  67      26.735   1.681 -65.177  1.00 21.98           H  
ATOM   1008 HH12 ARG A  67      26.104   2.921 -66.247  1.00 21.98           H  
ATOM   1009  NH2 ARG A  67      28.319   3.817 -66.844  1.00 21.98           N  
ATOM   1010 HH21 ARG A  67      29.266   4.089 -67.064  1.00 21.98           H  
ATOM   1011 HH22 ARG A  67      27.535   4.264 -67.297  1.00 21.98           H  
ATOM   1012  CZ  ARG A  67      28.114   2.841 -66.005  1.00 21.98           C  
ATOM   1013  N   GLN A  68      32.017  -2.203 -60.262  1.00 22.55           N  
ATOM   1014  H   GLN A  68      32.814  -2.434 -60.840  1.00 22.55           H  
ATOM   1015  CA  GLN A  68      31.961  -2.713 -58.888  1.00 22.55           C  
ATOM   1016  HA  GLN A  68      30.923  -2.739 -58.557  1.00 22.55           H  
ATOM   1017  C   GLN A  68      32.664  -1.724 -57.944  1.00 22.55           C  
ATOM   1018  CB  GLN A  68      32.458  -4.161 -58.811  1.00 22.55           C  
ATOM   1019  HB2 GLN A  68      32.567  -4.433 -57.761  1.00 22.55           H  
ATOM   1020  HB3 GLN A  68      33.426  -4.259 -59.303  1.00 22.55           H  
ATOM   1021  O   GLN A  68      33.844  -1.847 -57.634  1.00 22.55           O  
ATOM   1022  CG  GLN A  68      31.428  -5.106 -59.461  1.00 22.55           C  
ATOM   1023  HG2 GLN A  68      31.385  -4.916 -60.533  1.00 22.55           H  
ATOM   1024  HG3 GLN A  68      30.443  -4.907 -59.039  1.00 22.55           H  
ATOM   1025  CD  GLN A  68      31.735  -6.584 -59.243  1.00 22.55           C  
ATOM   1026  NE2 GLN A  68      30.856  -7.470 -59.656  1.00 22.55           N  
ATOM   1027 HE21 GLN A  68      29.992  -7.184 -60.093  1.00 22.55           H  
ATOM   1028 HE22 GLN A  68      31.100  -8.433 -59.471  1.00 22.55           H  
ATOM   1029  OE1 GLN A  68      32.753  -6.981 -58.709  1.00 22.55           O  
ATOM   1030  N   PHE A  69      31.926  -0.679 -57.568  1.00 26.20           N  
ATOM   1031  H   PHE A  69      30.978  -0.641 -57.912  1.00 26.20           H  
ATOM   1032  CA  PHE A  69      32.275   0.268 -56.509  1.00 26.20           C  
ATOM   1033  HA  PHE A  69      33.268   0.675 -56.695  1.00 26.20           H  
ATOM   1034  C   PHE A  69      32.288  -0.458 -55.152  1.00 26.20           C  
ATOM   1035  CB  PHE A  69      31.242   1.413 -56.516  1.00 26.20           C  
ATOM   1036  HB2 PHE A  69      30.886   1.567 -55.497  1.00 26.20           H  
ATOM   1037  HB3 PHE A  69      30.363   1.128 -57.094  1.00 26.20           H  
ATOM   1038  O   PHE A  69      31.347  -1.180 -54.832  1.00 26.20           O  
ATOM   1039  CG  PHE A  69      31.752   2.743 -57.036  1.00 26.20           C  
ATOM   1040  CD1 PHE A  69      32.001   3.785 -56.125  1.00 26.20           C  
ATOM   1041  HD1 PHE A  69      31.823   3.636 -55.070  1.00 26.20           H  
ATOM   1042  CD2 PHE A  69      31.933   2.965 -58.416  1.00 26.20           C  
ATOM   1043  HD2 PHE A  69      31.731   2.167 -59.115  1.00 26.20           H  
ATOM   1044  CE1 PHE A  69      32.421   5.040 -56.589  1.00 26.20           C  
ATOM   1045  HE1 PHE A  69      32.543   5.844 -55.878  1.00 26.20           H  
ATOM   1046  CE2 PHE A  69      32.371   4.221 -58.879  1.00 26.20           C  
ATOM   1047  HE2 PHE A  69      32.510   4.386 -59.937  1.00 26.20           H  
ATOM   1048  CZ  PHE A  69      32.617   5.261 -57.963  1.00 26.20           C  
ATOM   1049  HZ  PHE A  69      32.931   6.234 -58.312  1.00 26.20           H  
ATOM   1050  N   VAL A  70      33.347  -0.274 -54.358  1.00 28.84           N  
ATOM   1051  H   VAL A  70      34.079   0.348 -54.668  1.00 28.84           H  
ATOM   1052  CA  VAL A  70      33.460  -0.820 -52.994  1.00 28.84           C  
ATOM   1053  HA  VAL A  70      32.743  -1.630 -52.863  1.00 28.84           H  
ATOM   1054  C   VAL A  70      33.106   0.293 -52.001  1.00 28.84           C  
ATOM   1055  CB  VAL A  70      34.871  -1.404 -52.737  1.00 28.84           C  
ATOM   1056  HB  VAL A  70      35.610  -0.608 -52.829  1.00 28.84           H  
ATOM   1057  O   VAL A  70      33.955   1.121 -51.685  1.00 28.84           O  
ATOM   1058  CG1 VAL A  70      34.998  -2.009 -51.332  1.00 28.84           C  
ATOM   1059 HG11 VAL A  70      34.258  -2.796 -51.190  1.00 28.84           H  
ATOM   1060 HG12 VAL A  70      34.851  -1.238 -50.575  1.00 28.84           H  
ATOM   1061 HG13 VAL A  70      35.995  -2.426 -51.196  1.00 28.84           H  
ATOM   1062  CG2 VAL A  70      35.235  -2.499 -53.752  1.00 28.84           C  
ATOM   1063 HG21 VAL A  70      34.508  -3.309 -53.701  1.00 28.84           H  
ATOM   1064 HG22 VAL A  70      36.228  -2.892 -53.534  1.00 28.84           H  
ATOM   1065 HG23 VAL A  70      35.242  -2.092 -54.763  1.00 28.84           H  
ATOM   1066  N   ASP A  71      31.860   0.317 -51.519  1.00 30.52           N  
ATOM   1067  H   ASP A  71      31.177  -0.300 -51.934  1.00 30.52           H  
ATOM   1068  CA  ASP A  71      31.373   1.293 -50.519  1.00 30.52           C  
ATOM   1069  HA  ASP A  71      31.921   2.228 -50.639  1.00 30.52           H  
ATOM   1070  C   ASP A  71      31.615   0.841 -49.062  1.00 30.52           C  
ATOM   1071  CB  ASP A  71      29.878   1.593 -50.756  1.00 30.52           C  
ATOM   1072  HB2 ASP A  71      29.479   2.113 -49.885  1.00 30.52           H  
ATOM   1073  HB3 ASP A  71      29.338   0.652 -50.854  1.00 30.52           H  
ATOM   1074  O   ASP A  71      31.341   1.572 -48.110  1.00 30.52           O  
ATOM   1075  CG  ASP A  71      29.598   2.483 -51.976  1.00 30.52           C  
ATOM   1076  OD1 ASP A  71      30.497   3.253 -52.384  1.00 30.52           O  
ATOM   1077  OD2 ASP A  71      28.462   2.400 -52.492  1.00 30.52           O  
ATOM   1078  N   THR A  72      32.126  -0.375 -48.846  1.00 31.17           N  
ATOM   1079  H   THR A  72      32.332  -0.951 -49.649  1.00 31.17           H  
ATOM   1080  CA  THR A  72      32.398  -0.919 -47.507  1.00 31.17           C  
ATOM   1081  HA  THR A  72      32.569  -0.097 -46.811  1.00 31.17           H  
ATOM   1082  C   THR A  72      33.655  -1.780 -47.542  1.00 31.17           C  
ATOM   1083  CB  THR A  72      31.205  -1.747 -46.990  1.00 31.17           C  
ATOM   1084  HB  THR A  72      31.167  -2.704 -47.510  1.00 31.17           H  
ATOM   1085  O   THR A  72      33.680  -2.814 -48.208  1.00 31.17           O  
ATOM   1086  CG2 THR A  72      31.283  -1.993 -45.484  1.00 31.17           C  
ATOM   1087 HG21 THR A  72      30.404  -2.553 -45.163  1.00 31.17           H  
ATOM   1088 HG22 THR A  72      32.176  -2.573 -45.246  1.00 31.17           H  
ATOM   1089 HG23 THR A  72      31.320  -1.042 -44.952  1.00 31.17           H  
ATOM   1090  OG1 THR A  72      29.990  -1.072 -47.219  1.00 31.17           O  
ATOM   1091  HG1 THR A  72      30.205  -0.156 -47.410  1.00 31.17           H  
ATOM   1092  N   LEU A  73      34.698  -1.381 -46.808  1.00 37.00           N  
ATOM   1093  H   LEU A  73      34.621  -0.528 -46.273  1.00 37.00           H  
ATOM   1094  CA  LEU A  73      35.822  -2.272 -46.520  1.00 37.00           C  
ATOM   1095  HA  LEU A  73      35.967  -2.949 -47.362  1.00 37.00           H  
ATOM   1096  C   LEU A  73      35.451  -3.101 -45.285  1.00 37.00           C  
ATOM   1097  CB  LEU A  73      37.119  -1.462 -46.332  1.00 37.00           C  
ATOM   1098  HB2 LEU A  73      37.223  -0.744 -47.145  1.00 37.00           H  
ATOM   1099  HB3 LEU A  73      37.050  -0.902 -45.399  1.00 37.00           H  
ATOM   1100  O   LEU A  73      35.500  -2.602 -44.163  1.00 37.00           O  
ATOM   1101  CG  LEU A  73      38.376  -2.353 -46.314  1.00 37.00           C  
ATOM   1102  HG  LEU A  73      38.155  -3.286 -45.795  1.00 37.00           H  
ATOM   1103  CD1 LEU A  73      38.848  -2.677 -47.735  1.00 37.00           C  
ATOM   1104 HD11 LEU A  73      39.109  -1.759 -48.263  1.00 37.00           H  
ATOM   1105 HD12 LEU A  73      38.060  -3.194 -48.283  1.00 37.00           H  
ATOM   1106 HD13 LEU A  73      39.723  -3.325 -47.690  1.00 37.00           H  
ATOM   1107  CD2 LEU A  73      39.519  -1.655 -45.580  1.00 37.00           C  
ATOM   1108 HD21 LEU A  73      40.407  -2.288 -45.591  1.00 37.00           H  
ATOM   1109 HD22 LEU A  73      39.747  -0.703 -46.059  1.00 37.00           H  
ATOM   1110 HD23 LEU A  73      39.232  -1.478 -44.544  1.00 37.00           H  
ATOM   1111  N   ASN A  74      35.041  -4.351 -45.498  1.00 34.54           N  
ATOM   1112  H   ASN A  74      34.973  -4.679 -46.451  1.00 34.54           H  
ATOM   1113  CA  ASN A  74      34.762  -5.302 -44.424  1.00 34.54           C  
ATOM   1114  HA  ASN A  74      34.715  -4.778 -43.469  1.00 34.54           H  
ATOM   1115  C   ASN A  74      35.921  -6.307 -44.337  1.00 34.54           C  
ATOM   1116  CB  ASN A  74      33.378  -5.937 -44.669  1.00 34.54           C  
ATOM   1117  HB2 ASN A  74      33.408  -6.554 -45.567  1.00 34.54           H  
ATOM   1118  HB3 ASN A  74      32.649  -5.140 -44.818  1.00 34.54           H  
ATOM   1119  O   ASN A  74      35.946  -7.297 -45.067  1.00 34.54           O  
ATOM   1120  CG  ASN A  74      32.903  -6.792 -43.506  1.00 34.54           C  
ATOM   1121  ND2 ASN A  74      31.651  -7.182 -43.491  1.00 34.54           N  
ATOM   1122 HD21 ASN A  74      31.013  -6.917 -44.227  1.00 34.54           H  
ATOM   1123 HD22 ASN A  74      31.366  -7.724 -42.687  1.00 34.54           H  
ATOM   1124  OD1 ASN A  74      33.640  -7.143 -42.603  1.00 34.54           O  
ATOM   1125  N   LEU A  75      36.902  -6.036 -43.471  1.00 37.89           N  
ATOM   1126  H   LEU A  75      36.801  -5.219 -42.886  1.00 37.89           H  
ATOM   1127  CA  LEU A  75      38.000  -6.963 -43.170  1.00 37.89           C  
ATOM   1128  HA  LEU A  75      38.221  -7.559 -44.055  1.00 37.89           H  
ATOM   1129  C   LEU A  75      37.555  -7.957 -42.092  1.00 37.89           C  
ATOM   1130  CB  LEU A  75      39.277  -6.194 -42.772  1.00 37.89           C  
ATOM   1131  HB2 LEU A  75      40.013  -6.905 -42.397  1.00 37.89           H  
ATOM   1132  HB3 LEU A  75      39.026  -5.522 -41.951  1.00 37.89           H  
ATOM   1133  O   LEU A  75      38.127  -8.020 -41.008  1.00 37.89           O  
ATOM   1134  CG  LEU A  75      39.937  -5.385 -43.899  1.00 37.89           C  
ATOM   1135  HG  LEU A  75      39.201  -4.718 -44.347  1.00 37.89           H  
ATOM   1136  CD1 LEU A  75      41.064  -4.536 -43.311  1.00 37.89           C  
ATOM   1137 HD11 LEU A  75      40.655  -3.847 -42.572  1.00 37.89           H  
ATOM   1138 HD12 LEU A  75      41.805  -5.176 -42.833  1.00 37.89           H  
ATOM   1139 HD13 LEU A  75      41.544  -3.957 -44.100  1.00 37.89           H  
ATOM   1140  CD2 LEU A  75      40.535  -6.277 -44.991  1.00 37.89           C  
ATOM   1141 HD21 LEU A  75      39.743  -6.833 -45.494  1.00 37.89           H  
ATOM   1142 HD22 LEU A  75      41.043  -5.660 -45.732  1.00 37.89           H  
ATOM   1143 HD23 LEU A  75      41.249  -6.975 -44.555  1.00 37.89           H  
ATOM   1144  N   SER A  76      36.514  -8.732 -42.381  1.00 33.35           N  
ATOM   1145  H   SER A  76      36.076  -8.643 -43.287  1.00 33.35           H  
ATOM   1146  CA  SER A  76      36.138  -9.865 -41.542  1.00 33.35           C  
ATOM   1147  HA  SER A  76      36.401  -9.637 -40.509  1.00 33.35           H  
ATOM   1148  C   SER A  76      36.953 -11.086 -41.969  1.00 33.35           C  
ATOM   1149  CB  SER A  76      34.622 -10.111 -41.541  1.00 33.35           C  
ATOM   1150  HB2 SER A  76      34.154  -9.408 -40.852  1.00 33.35           H  
ATOM   1151  HB3 SER A  76      34.419 -11.122 -41.187  1.00 33.35           H  
ATOM   1152  O   SER A  76      36.962 -11.474 -43.134  1.00 33.35           O  
ATOM   1153  OG  SER A  76      34.045  -9.929 -42.818  1.00 33.35           O  
ATOM   1154  HG  SER A  76      33.903  -8.983 -42.890  1.00 33.35           H  
ATOM   1155  N   SER A  77      37.619 -11.729 -41.009  1.00 26.41           N  
ATOM   1156  H   SER A  77      37.635 -11.270 -40.109  1.00 26.41           H  
ATOM   1157  CA  SER A  77      38.071 -13.136 -41.049  1.00 26.41           C  
ATOM   1158  HA  SER A  77      38.242 -13.367 -39.998  1.00 26.41           H  
ATOM   1159  C   SER A  77      39.415 -13.554 -41.676  1.00 26.41           C  
ATOM   1160  CB  SER A  77      36.916 -14.080 -41.434  1.00 26.41           C  
ATOM   1161  HB2 SER A  77      37.191 -15.108 -41.200  1.00 26.41           H  
ATOM   1162  HB3 SER A  77      36.040 -13.826 -40.837  1.00 26.41           H  
ATOM   1163  O   SER A  77      39.648 -14.755 -41.788  1.00 26.41           O  
ATOM   1164  OG  SER A  77      36.565 -14.003 -42.801  1.00 26.41           O  
ATOM   1165  HG  SER A  77      36.627 -13.085 -43.076  1.00 26.41           H  
ATOM   1166  N   TYR A  78      40.376 -12.662 -41.939  1.00 25.64           N  
ATOM   1167  H   TYR A  78      40.197 -11.676 -41.815  1.00 25.64           H  
ATOM   1168  CA  TYR A  78      41.745 -13.110 -42.250  1.00 25.64           C  
ATOM   1169  HA  TYR A  78      41.830 -14.184 -42.089  1.00 25.64           H  
ATOM   1170  C   TYR A  78      42.778 -12.473 -41.318  1.00 25.64           C  
ATOM   1171  CB  TYR A  78      42.063 -12.901 -43.733  1.00 25.64           C  
ATOM   1172  HB2 TYR A  78      41.899 -11.854 -43.986  1.00 25.64           H  
ATOM   1173  HB3 TYR A  78      43.114 -13.153 -43.879  1.00 25.64           H  
ATOM   1174  O   TYR A  78      42.933 -11.255 -41.285  1.00 25.64           O  
ATOM   1175  CG  TYR A  78      41.283 -13.772 -44.690  1.00 25.64           C  
ATOM   1176  CD1 TYR A  78      41.761 -15.057 -45.014  1.00 25.64           C  
ATOM   1177  HD1 TYR A  78      42.681 -15.419 -44.578  1.00 25.64           H  
ATOM   1178  CD2 TYR A  78      40.081 -13.302 -45.251  1.00 25.64           C  
ATOM   1179  HD2 TYR A  78      39.706 -12.324 -44.988  1.00 25.64           H  
ATOM   1180  CE1 TYR A  78      41.031 -15.878 -45.893  1.00 25.64           C  
ATOM   1181  HE1 TYR A  78      41.378 -16.871 -46.140  1.00 25.64           H  
ATOM   1182  CE2 TYR A  78      39.345 -14.122 -46.125  1.00 25.64           C  
ATOM   1183  HE2 TYR A  78      38.409 -13.767 -46.530  1.00 25.64           H  
ATOM   1184  OH  TYR A  78      39.103 -16.214 -47.274  1.00 25.64           O  
ATOM   1185  HH  TYR A  78      38.277 -15.792 -47.522  1.00 25.64           H  
ATOM   1186  CZ  TYR A  78      39.818 -15.414 -46.442  1.00 25.64           C  
ATOM   1187  N   GLY A  79      43.518 -13.313 -40.586  1.00 26.38           N  
ATOM   1188  H   GLY A  79      43.292 -14.297 -40.624  1.00 26.38           H  
ATOM   1189  CA  GLY A  79      44.731 -12.931 -39.858  1.00 26.38           C  
ATOM   1190  HA2 GLY A  79      44.528 -12.059 -39.236  1.00 26.38           H  
ATOM   1191  HA3 GLY A  79      45.053 -13.751 -39.217  1.00 26.38           H  
ATOM   1192  C   GLY A  79      45.861 -12.594 -40.834  1.00 26.38           C  
ATOM   1193  O   GLY A  79      46.835 -13.335 -40.944  1.00 26.38           O  
ATOM   1194  N   ILE A  80      45.689 -11.527 -41.617  1.00 26.09           N  
ATOM   1195  H   ILE A  80      44.843 -10.990 -41.492  1.00 26.09           H  
ATOM   1196  CA  ILE A  80      46.636 -11.092 -42.645  1.00 26.09           C  
ATOM   1197  HA  ILE A  80      47.111 -11.974 -43.075  1.00 26.09           H  
ATOM   1198  C   ILE A  80      47.717 -10.255 -41.966  1.00 26.09           C  
ATOM   1199  CB  ILE A  80      45.950 -10.323 -43.808  1.00 26.09           C  
ATOM   1200  HB  ILE A  80      45.544  -9.387 -43.424  1.00 26.09           H  
ATOM   1201  O   ILE A  80      47.553  -9.059 -41.748  1.00 26.09           O  
ATOM   1202  CG1 ILE A  80      44.785 -11.138 -44.392  1.00 26.09           C  
ATOM   1203 HG12 ILE A  80      44.057 -11.228 -43.586  1.00 26.09           H  
ATOM   1204 HG13 ILE A  80      45.137 -12.129 -44.680  1.00 26.09           H  
ATOM   1205  CG2 ILE A  80      46.975  -9.992 -44.907  1.00 26.09           C  
ATOM   1206 HG21 ILE A  80      46.509  -9.424 -45.712  1.00 26.09           H  
ATOM   1207 HG22 ILE A  80      47.414 -10.905 -45.311  1.00 26.09           H  
ATOM   1208 HG23 ILE A  80      47.762  -9.355 -44.504  1.00 26.09           H  
ATOM   1209  CD1 ILE A  80      44.037 -10.506 -45.574  1.00 26.09           C  
ATOM   1210 HD11 ILE A  80      43.720  -9.497 -45.313  1.00 26.09           H  
ATOM   1211 HD12 ILE A  80      43.158 -11.104 -45.814  1.00 26.09           H  
ATOM   1212 HD13 ILE A  80      44.673 -10.475 -46.458  1.00 26.09           H  
ATOM   1213  N   SER A  81      48.853 -10.876 -41.664  1.00 28.41           N  
ATOM   1214  H   SER A  81      48.890 -11.883 -41.737  1.00 28.41           H  
ATOM   1215  CA  SER A  81      50.113 -10.156 -41.478  1.00 28.41           C  
ATOM   1216  HA  SER A  81      49.918  -9.189 -41.016  1.00 28.41           H  
ATOM   1217  C   SER A  81      50.737  -9.913 -42.861  1.00 28.41           C  
ATOM   1218  CB  SER A  81      51.038 -10.939 -40.534  1.00 28.41           C  
ATOM   1219  HB2 SER A  81      50.528 -11.115 -39.587  1.00 28.41           H  
ATOM   1220  HB3 SER A  81      51.933 -10.346 -40.344  1.00 28.41           H  
ATOM   1221  O   SER A  81      51.592 -10.678 -43.306  1.00 28.41           O  
ATOM   1222  OG  SER A  81      51.415 -12.176 -41.107  1.00 28.41           O  
ATOM   1223  HG  SER A  81      51.722 -11.970 -41.993  1.00 28.41           H  
ATOM   1224  N   GLY A  82      50.254  -8.918 -43.605  1.00 23.99           N  
ATOM   1225  H   GLY A  82      49.506  -8.346 -43.240  1.00 23.99           H  
ATOM   1226  CA  GLY A  82      50.742  -8.634 -44.956  1.00 23.99           C  
ATOM   1227  HA2 GLY A  82      50.252  -9.296 -45.670  1.00 23.99           H  
ATOM   1228  HA3 GLY A  82      51.816  -8.815 -45.006  1.00 23.99           H  
ATOM   1229  C   GLY A  82      50.464  -7.196 -45.372  1.00 23.99           C  
ATOM   1230  O   GLY A  82      49.327  -6.737 -45.287  1.00 23.99           O  
ATOM   1231  N   GLU A  83      51.509  -6.490 -45.807  1.00 26.00           N  
ATOM   1232  H   GLU A  83      52.418  -6.929 -45.837  1.00 26.00           H  
ATOM   1233  CA  GLU A  83      51.406  -5.161 -46.408  1.00 26.00           C  
ATOM   1234  HA  GLU A  83      50.927  -4.478 -45.706  1.00 26.00           H  
ATOM   1235  C   GLU A  83      50.544  -5.248 -47.676  1.00 26.00           C  
ATOM   1236  CB  GLU A  83      52.810  -4.615 -46.741  1.00 26.00           C  
ATOM   1237  HB2 GLU A  83      52.697  -3.719 -47.351  1.00 26.00           H  
ATOM   1238  HB3 GLU A  83      53.349  -5.364 -47.322  1.00 26.00           H  
ATOM   1239  O   GLU A  83      50.933  -5.857 -48.673  1.00 26.00           O  
ATOM   1240  CG  GLU A  83      53.627  -4.246 -45.490  1.00 26.00           C  
ATOM   1241  HG2 GLU A  83      53.072  -3.493 -44.930  1.00 26.00           H  
ATOM   1242  HG3 GLU A  83      53.724  -5.129 -44.860  1.00 26.00           H  
ATOM   1243  CD  GLU A  83      55.036  -3.712 -45.813  1.00 26.00           C  
ATOM   1244  OE1 GLU A  83      55.597  -3.017 -44.936  1.00 26.00           O  
ATOM   1245  OE2 GLU A  83      55.554  -4.014 -46.912  1.00 26.00           O  
ATOM   1246  N   PHE A  84      49.346  -4.662 -47.637  1.00 26.10           N  
ATOM   1247  H   PHE A  84      49.033  -4.246 -46.772  1.00 26.10           H  
ATOM   1248  CA  PHE A  84      48.534  -4.480 -48.836  1.00 26.10           C  
ATOM   1249  HA  PHE A  84      48.421  -5.445 -49.331  1.00 26.10           H  
ATOM   1250  C   PHE A  84      49.269  -3.535 -49.793  1.00 26.10           C  
ATOM   1251  CB  PHE A  84      47.135  -3.962 -48.472  1.00 26.10           C  
ATOM   1252  HB2 PHE A  84      46.748  -3.401 -49.323  1.00 26.10           H  
ATOM   1253  HB3 PHE A  84      47.204  -3.263 -47.639  1.00 26.10           H  
ATOM   1254  O   PHE A  84      49.594  -2.401 -49.439  1.00 26.10           O  
ATOM   1255  CG  PHE A  84      46.135  -5.056 -48.146  1.00 26.10           C  
ATOM   1256  CD1 PHE A  84      45.317  -5.580 -49.166  1.00 26.10           C  
ATOM   1257  HD1 PHE A  84      45.419  -5.219 -50.179  1.00 26.10           H  
ATOM   1258  CD2 PHE A  84      46.014  -5.558 -46.835  1.00 26.10           C  
ATOM   1259  HD2 PHE A  84      46.655  -5.184 -46.050  1.00 26.10           H  
ATOM   1260  CE1 PHE A  84      44.363  -6.570 -48.875  1.00 26.10           C  
ATOM   1261  HE1 PHE A  84      43.734  -6.962 -49.661  1.00 26.10           H  
ATOM   1262  CE2 PHE A  84      45.065  -6.556 -46.545  1.00 26.10           C  
ATOM   1263  HE2 PHE A  84      44.979  -6.937 -45.539  1.00 26.10           H  
ATOM   1264  CZ  PHE A  84      44.234  -7.056 -47.563  1.00 26.10           C  
ATOM   1265  HZ  PHE A  84      43.503  -7.818 -47.337  1.00 26.10           H  
ATOM   1266  N   GLY A  85      49.541  -4.020 -51.005  1.00 27.31           N  
ATOM   1267  H   GLY A  85      49.298  -4.982 -51.194  1.00 27.31           H  
ATOM   1268  CA  GLY A  85      50.204  -3.257 -52.058  1.00 27.31           C  
ATOM   1269  HA2 GLY A  85      50.381  -3.911 -52.912  1.00 27.31           H  
ATOM   1270  HA3 GLY A  85      51.167  -2.920 -51.676  1.00 27.31           H  
ATOM   1271  C   GLY A  85      49.406  -2.027 -52.537  1.00 27.31           C  
ATOM   1272  O   GLY A  85      48.230  -1.864 -52.208  1.00 27.31           O  
ATOM   1273  N   PRO A  86      50.030  -1.161 -53.360  1.00 26.35           N  
ATOM   1274  CA  PRO A  86      49.549   0.179 -53.747  1.00 26.35           C  
ATOM   1275  HA  PRO A  86      49.360   0.749 -52.837  1.00 26.35           H  
ATOM   1276  C   PRO A  86      48.248   0.240 -54.582  1.00 26.35           C  
ATOM   1277  CB  PRO A  86      50.737   0.822 -54.481  1.00 26.35           C  
ATOM   1278  HB2 PRO A  86      51.338   1.380 -53.763  1.00 26.35           H  
ATOM   1279  HB3 PRO A  86      50.429   1.478 -55.295  1.00 26.35           H  
ATOM   1280  O   PRO A  86      47.833   1.317 -55.021  1.00 26.35           O  
ATOM   1281  CG  PRO A  86      51.547  -0.366 -54.998  1.00 26.35           C  
ATOM   1282  HG2 PRO A  86      51.108  -0.732 -55.927  1.00 26.35           H  
ATOM   1283  HG3 PRO A  86      52.597  -0.111 -55.139  1.00 26.35           H  
ATOM   1284  CD  PRO A  86      51.357  -1.402 -53.902  1.00 26.35           C  
ATOM   1285  HD2 PRO A  86      51.447  -2.403 -54.322  1.00 26.35           H  
ATOM   1286  HD3 PRO A  86      52.102  -1.251 -53.120  1.00 26.35           H  
ATOM   1287  N   GLU A  87      47.567  -0.884 -54.793  1.00 26.83           N  
ATOM   1288  H   GLU A  87      47.886  -1.724 -54.331  1.00 26.83           H  
ATOM   1289  CA  GLU A  87      46.380  -0.995 -55.651  1.00 26.83           C  
ATOM   1290  HA  GLU A  87      46.545  -0.408 -56.554  1.00 26.83           H  
ATOM   1291  C   GLU A  87      45.102  -0.416 -55.004  1.00 26.83           C  
ATOM   1292  CB  GLU A  87      46.225  -2.465 -56.080  1.00 26.83           C  
ATOM   1293  HB2 GLU A  87      45.276  -2.597 -56.600  1.00 26.83           H  
ATOM   1294  HB3 GLU A  87      46.225  -3.084 -55.183  1.00 26.83           H  
ATOM   1295  O   GLU A  87      44.134  -0.130 -55.707  1.00 26.83           O  
ATOM   1296  CG  GLU A  87      47.373  -2.883 -57.026  1.00 26.83           C  
ATOM   1297  HG2 GLU A  87      47.240  -2.362 -57.974  1.00 26.83           H  
ATOM   1298  HG3 GLU A  87      48.326  -2.559 -56.607  1.00 26.83           H  
ATOM   1299  CD  GLU A  87      47.475  -4.395 -57.280  1.00 26.83           C  
ATOM   1300  OE1 GLU A  87      48.243  -4.758 -58.200  1.00 26.83           O  
ATOM   1301  OE2 GLU A  87      46.831  -5.171 -56.541  1.00 26.83           O  
ATOM   1302  N   ILE A  88      45.104  -0.132 -53.693  1.00 28.65           N  
ATOM   1303  H   ILE A  88      45.916  -0.411 -53.160  1.00 28.65           H  
ATOM   1304  CA  ILE A  88      43.958   0.477 -52.975  1.00 28.65           C  
ATOM   1305  HA  ILE A  88      43.050   0.115 -53.456  1.00 28.65           H  
ATOM   1306  C   ILE A  88      43.927   2.017 -53.119  1.00 28.65           C  
ATOM   1307  CB  ILE A  88      43.896  -0.007 -51.499  1.00 28.65           C  
ATOM   1308  HB  ILE A  88      44.692   0.486 -50.940  1.00 28.65           H  
ATOM   1309  O   ILE A  88      42.946   2.669 -52.764  1.00 28.65           O  
ATOM   1310  CG1 ILE A  88      44.112  -1.541 -51.412  1.00 28.65           C  
ATOM   1311 HG12 ILE A  88      45.117  -1.782 -51.758  1.00 28.65           H  
ATOM   1312 HG13 ILE A  88      43.401  -2.043 -52.068  1.00 28.65           H  
ATOM   1313  CG2 ILE A  88      42.546   0.326 -50.832  1.00 28.65           C  
ATOM   1314 HG21 ILE A  88      42.589   0.106 -49.765  1.00 28.65           H  
ATOM   1315 HG22 ILE A  88      42.297   1.385 -50.902  1.00 28.65           H  
ATOM   1316 HG23 ILE A  88      41.760  -0.276 -51.287  1.00 28.65           H  
ATOM   1317  CD1 ILE A  88      43.983  -2.140 -50.006  1.00 28.65           C  
ATOM   1318 HD11 ILE A  88      42.950  -2.107 -49.661  1.00 28.65           H  
ATOM   1319 HD12 ILE A  88      44.627  -1.604 -49.310  1.00 28.65           H  
ATOM   1320 HD13 ILE A  88      44.288  -3.186 -50.041  1.00 28.65           H  
ATOM   1321  N   SER A  89      44.946   2.631 -53.734  1.00 32.90           N  
ATOM   1322  H   SER A  89      45.701   2.054 -54.077  1.00 32.90           H  
ATOM   1323  CA  SER A  89      45.036   4.092 -53.937  1.00 32.90           C  
ATOM   1324  HA  SER A  89      44.961   4.561 -52.956  1.00 32.90           H  
ATOM   1325  C   SER A  89      43.912   4.712 -54.796  1.00 32.90           C  
ATOM   1326  CB  SER A  89      46.414   4.451 -54.508  1.00 32.90           C  
ATOM   1327  HB2 SER A  89      47.188   4.143 -53.806  1.00 32.90           H  
ATOM   1328  HB3 SER A  89      46.478   5.531 -54.638  1.00 32.90           H  
ATOM   1329  O   SER A  89      43.839   5.935 -54.935  1.00 32.90           O  
ATOM   1330  OG  SER A  89      46.640   3.819 -55.753  1.00 32.90           O  
ATOM   1331  HG  SER A  89      47.055   2.967 -55.603  1.00 32.90           H  
ATOM   1332  N   HIS A  90      43.007   3.900 -55.353  1.00 30.23           N  
ATOM   1333  H   HIS A  90      43.120   2.910 -55.189  1.00 30.23           H  
ATOM   1334  CA  HIS A  90      41.936   4.333 -56.252  1.00 30.23           C  
ATOM   1335  HA  HIS A  90      42.167   5.343 -56.591  1.00 30.23           H  
ATOM   1336  C   HIS A  90      40.532   4.446 -55.617  1.00 30.23           C  
ATOM   1337  CB  HIS A  90      41.967   3.432 -57.496  1.00 30.23           C  
ATOM   1338  HB2 HIS A  90      41.151   3.713 -58.162  1.00 30.23           H  
ATOM   1339  HB3 HIS A  90      41.813   2.396 -57.194  1.00 30.23           H  
ATOM   1340  O   HIS A  90      39.608   4.899 -56.297  1.00 30.23           O  
ATOM   1341  CG  HIS A  90      43.262   3.544 -58.269  1.00 30.23           C  
ATOM   1342  CD2 HIS A  90      44.123   2.528 -58.589  1.00 30.23           C  
ATOM   1343  HD2 HIS A  90      44.002   1.486 -58.333  1.00 30.23           H  
ATOM   1344  ND1 HIS A  90      43.818   4.710 -58.747  1.00 30.23           N  
ATOM   1345  HD1 HIS A  90      43.495   5.644 -58.538  1.00 30.23           H  
ATOM   1346  CE1 HIS A  90      44.980   4.403 -59.344  1.00 30.23           C  
ATOM   1347  HE1 HIS A  90      45.674   5.115 -59.766  1.00 30.23           H  
ATOM   1348  NE2 HIS A  90      45.195   3.083 -59.300  1.00 30.23           N  
ATOM   1349  N   LEU A  91      40.339   4.106 -54.335  1.00 29.78           N  
ATOM   1350  H   LEU A  91      41.127   3.771 -53.798  1.00 29.78           H  
ATOM   1351  CA  LEU A  91      39.025   4.174 -53.669  1.00 29.78           C  
ATOM   1352  HA  LEU A  91      38.247   3.994 -54.411  1.00 29.78           H  
ATOM   1353  C   LEU A  91      38.741   5.570 -53.083  1.00 29.78           C  
ATOM   1354  CB  LEU A  91      38.921   3.059 -52.608  1.00 29.78           C  
ATOM   1355  HB2 LEU A  91      39.830   3.069 -52.008  1.00 29.78           H  
ATOM   1356  HB3 LEU A  91      38.087   3.275 -51.939  1.00 29.78           H  
ATOM   1357  O   LEU A  91      38.974   5.835 -51.911  1.00 29.78           O  
ATOM   1358  CG  LEU A  91      38.707   1.652 -53.196  1.00 29.78           C  
ATOM   1359  HG  LEU A  91      39.432   1.477 -53.991  1.00 29.78           H  
ATOM   1360  CD1 LEU A  91      38.914   0.599 -52.113  1.00 29.78           C  
ATOM   1361 HD11 LEU A  91      39.879   0.759 -51.632  1.00 29.78           H  
ATOM   1362 HD12 LEU A  91      38.132   0.678 -51.358  1.00 29.78           H  
ATOM   1363 HD13 LEU A  91      38.890  -0.398 -52.553  1.00 29.78           H  
ATOM   1364  CD2 LEU A  91      37.292   1.467 -53.754  1.00 29.78           C  
ATOM   1365 HD21 LEU A  91      36.554   1.630 -52.968  1.00 29.78           H  
ATOM   1366 HD22 LEU A  91      37.106   2.163 -54.572  1.00 29.78           H  
ATOM   1367 HD23 LEU A  91      37.190   0.454 -54.141  1.00 29.78           H  
ATOM   1368  N   LYS A  92      38.206   6.485 -53.900  1.00 33.17           N  
ATOM   1369  H   LYS A  92      38.090   6.216 -54.867  1.00 33.17           H  
ATOM   1370  CA  LYS A  92      37.897   7.877 -53.496  1.00 33.17           C  
ATOM   1371  HA  LYS A  92      38.735   8.247 -52.905  1.00 33.17           H  
ATOM   1372  C   LYS A  92      36.686   8.060 -52.558  1.00 33.17           C  
ATOM   1373  CB  LYS A  92      37.749   8.760 -54.751  1.00 33.17           C  
ATOM   1374  HB2 LYS A  92      37.275   8.194 -55.553  1.00 33.17           H  
ATOM   1375  HB3 LYS A  92      37.106   9.610 -54.524  1.00 33.17           H  
ATOM   1376  O   LYS A  92      36.433   9.188 -52.146  1.00 33.17           O  
ATOM   1377  CG  LYS A  92      39.102   9.313 -55.216  1.00 33.17           C  
ATOM   1378  HG2 LYS A  92      39.749   8.490 -55.518  1.00 33.17           H  
ATOM   1379  HG3 LYS A  92      39.570   9.850 -54.391  1.00 33.17           H  
ATOM   1380  CD  LYS A  92      38.904  10.275 -56.393  1.00 33.17           C  
ATOM   1381  HD2 LYS A  92      38.201  11.055 -56.098  1.00 33.17           H  
ATOM   1382  HD3 LYS A  92      38.496   9.723 -57.240  1.00 33.17           H  
ATOM   1383  CE  LYS A  92      40.247  10.907 -56.765  1.00 33.17           C  
ATOM   1384  HE2 LYS A  92      40.643  11.412 -55.884  1.00 33.17           H  
ATOM   1385  HE3 LYS A  92      40.942  10.111 -57.031  1.00 33.17           H  
ATOM   1386  NZ  LYS A  92      40.093  11.865 -57.886  1.00 33.17           N  
ATOM   1387  HZ1 LYS A  92      40.987  12.278 -58.111  1.00 33.17           H  
ATOM   1388  HZ2 LYS A  92      39.726  11.391 -58.698  1.00 33.17           H  
ATOM   1389  HZ3 LYS A  92      39.453  12.598 -57.617  1.00 33.17           H  
ATOM   1390  N   HIS A  93      35.927   7.010 -52.237  1.00 33.34           N  
ATOM   1391  H   HIS A  93      36.230   6.092 -52.528  1.00 33.34           H  
ATOM   1392  CA  HIS A  93      34.582   7.143 -51.647  1.00 33.34           C  
ATOM   1393  HA  HIS A  93      34.475   8.147 -51.236  1.00 33.34           H  
ATOM   1394  C   HIS A  93      34.312   6.212 -50.451  1.00 33.34           C  
ATOM   1395  CB  HIS A  93      33.531   6.999 -52.765  1.00 33.34           C  
ATOM   1396  HB2 HIS A  93      32.533   7.091 -52.336  1.00 33.34           H  
ATOM   1397  HB3 HIS A  93      33.609   6.006 -53.207  1.00 33.34           H  
ATOM   1398  O   HIS A  93      33.187   5.755 -50.267  1.00 33.34           O  
ATOM   1399  CG  HIS A  93      33.664   8.045 -53.843  1.00 33.34           C  
ATOM   1400  CD2 HIS A  93      34.106   7.862 -55.126  1.00 33.34           C  
ATOM   1401  HD2 HIS A  93      34.423   6.923 -55.554  1.00 33.34           H  
ATOM   1402  ND1 HIS A  93      33.427   9.390 -53.689  1.00 33.34           N  
ATOM   1403  HD1 HIS A  93      33.144   9.841 -52.831  1.00 33.34           H  
ATOM   1404  CE1 HIS A  93      33.702   9.998 -54.853  1.00 33.34           C  
ATOM   1405  HE1 HIS A  93      33.614  11.061 -55.027  1.00 33.34           H  
ATOM   1406  NE2 HIS A  93      34.126   9.108 -55.766  1.00 33.34           N  
ATOM   1407  N   LEU A  94      35.325   5.910 -49.634  1.00 30.40           N  
ATOM   1408  H   LEU A  94      36.232   6.330 -49.781  1.00 30.40           H  
ATOM   1409  CA  LEU A  94      35.164   4.993 -48.503  1.00 30.40           C  
ATOM   1410  HA  LEU A  94      34.605   4.127 -48.858  1.00 30.40           H  
ATOM   1411  C   LEU A  94      34.361   5.631 -47.350  1.00 30.40           C  
ATOM   1412  CB  LEU A  94      36.557   4.514 -48.045  1.00 30.40           C  
ATOM   1413  HB2 LEU A  94      37.230   4.439 -48.899  1.00 30.40           H  
ATOM   1414  HB3 LEU A  94      36.992   5.244 -47.361  1.00 30.40           H  
ATOM   1415  O   LEU A  94      34.933   6.314 -46.512  1.00 30.40           O  
ATOM   1416  CG  LEU A  94      36.458   3.141 -47.363  1.00 30.40           C  
ATOM   1417  HG  LEU A  94      35.493   3.039 -46.868  1.00 30.40           H  
ATOM   1418  CD1 LEU A  94      36.604   2.040 -48.416  1.00 30.40           C  
ATOM   1419 HD11 LEU A  94      35.898   2.203 -49.230  1.00 30.40           H  
ATOM   1420 HD12 LEU A  94      37.618   2.026 -48.816  1.00 30.40           H  
ATOM   1421 HD13 LEU A  94      36.372   1.077 -47.960  1.00 30.40           H  
ATOM   1422  CD2 LEU A  94      37.549   2.958 -46.317  1.00 30.40           C  
ATOM   1423 HD21 LEU A  94      38.531   3.096 -46.770  1.00 30.40           H  
ATOM   1424 HD22 LEU A  94      37.481   1.955 -45.895  1.00 30.40           H  
ATOM   1425 HD23 LEU A  94      37.416   3.696 -45.526  1.00 30.40           H  
ATOM   1426  N   LYS A  95      33.043   5.399 -47.288  1.00 35.50           N  
ATOM   1427  H   LYS A  95      32.620   4.913 -48.065  1.00 35.50           H  
ATOM   1428  CA  LYS A  95      32.166   6.007 -46.263  1.00 35.50           C  
ATOM   1429  HA  LYS A  95      32.490   7.032 -46.086  1.00 35.50           H  
ATOM   1430  C   LYS A  95      32.206   5.331 -44.889  1.00 35.50           C  
ATOM   1431  CB  LYS A  95      30.720   6.034 -46.767  1.00 35.50           C  
ATOM   1432  HB2 LYS A  95      30.417   5.038 -47.088  1.00 35.50           H  
ATOM   1433  HB3 LYS A  95      30.087   6.332 -45.932  1.00 35.50           H  
ATOM   1434  O   LYS A  95      31.972   5.994 -43.882  1.00 35.50           O  
ATOM   1435  CG  LYS A  95      30.520   7.038 -47.909  1.00 35.50           C  
ATOM   1436  HG2 LYS A  95      30.934   8.001 -47.613  1.00 35.50           H  
ATOM   1437  HG3 LYS A  95      31.014   6.690 -48.816  1.00 35.50           H  
ATOM   1438  CD  LYS A  95      29.018   7.185 -48.153  1.00 35.50           C  
ATOM   1439  HD2 LYS A  95      28.543   7.364 -47.188  1.00 35.50           H  
ATOM   1440  HD3 LYS A  95      28.614   6.267 -48.578  1.00 35.50           H  
ATOM   1441  CE  LYS A  95      28.727   8.369 -49.070  1.00 35.50           C  
ATOM   1442  HE2 LYS A  95      28.747   8.038 -50.109  1.00 35.50           H  
ATOM   1443  HE3 LYS A  95      29.504   9.118 -48.917  1.00 35.50           H  
ATOM   1444  NZ  LYS A  95      27.421   8.950 -48.688  1.00 35.50           N  
ATOM   1445  HZ1 LYS A  95      27.195   9.775 -49.224  1.00 35.50           H  
ATOM   1446  HZ2 LYS A  95      26.682   8.263 -48.736  1.00 35.50           H  
ATOM   1447  HZ3 LYS A  95      27.482   9.239 -47.722  1.00 35.50           H  
ATOM   1448  N   LYS A  96      32.479   4.021 -44.851  1.00 33.81           N  
ATOM   1449  H   LYS A  96      32.668   3.565 -45.732  1.00 33.81           H  
ATOM   1450  CA  LYS A  96      32.419   3.187 -43.641  1.00 33.81           C  
ATOM   1451  HA  LYS A  96      32.453   3.833 -42.764  1.00 33.81           H  
ATOM   1452  C   LYS A  96      33.613   2.231 -43.571  1.00 33.81           C  
ATOM   1453  CB  LYS A  96      31.073   2.430 -43.637  1.00 33.81           C  
ATOM   1454  HB2 LYS A  96      30.271   3.137 -43.847  1.00 33.81           H  
ATOM   1455  HB3 LYS A  96      31.078   1.674 -44.423  1.00 33.81           H  
ATOM   1456  O   LYS A  96      33.831   1.449 -44.500  1.00 33.81           O  
ATOM   1457  CG  LYS A  96      30.778   1.765 -42.283  1.00 33.81           C  
ATOM   1458  HG2 LYS A  96      31.601   1.101 -42.017  1.00 33.81           H  
ATOM   1459  HG3 LYS A  96      30.710   2.545 -41.524  1.00 33.81           H  
ATOM   1460  CD  LYS A  96      29.466   0.960 -42.296  1.00 33.81           C  
ATOM   1461  HD2 LYS A  96      28.654   1.595 -42.651  1.00 33.81           H  
ATOM   1462  HD3 LYS A  96      29.576   0.101 -42.957  1.00 33.81           H  
ATOM   1463  CE  LYS A  96      29.164   0.496 -40.862  1.00 33.81           C  
ATOM   1464  HE2 LYS A  96      30.030  -0.038 -40.471  1.00 33.81           H  
ATOM   1465  HE3 LYS A  96      29.041   1.379 -40.235  1.00 33.81           H  
ATOM   1466  NZ  LYS A  96      27.956  -0.360 -40.752  1.00 33.81           N  
ATOM   1467  HZ1 LYS A  96      28.049  -1.199 -41.307  1.00 33.81           H  
ATOM   1468  HZ2 LYS A  96      27.131   0.155 -41.025  1.00 33.81           H  
ATOM   1469  HZ3 LYS A  96      27.840  -0.631 -39.786  1.00 33.81           H  
ATOM   1470  N   VAL A  97      34.343   2.256 -42.455  1.00 39.36           N  
ATOM   1471  H   VAL A  97      34.094   2.928 -41.743  1.00 39.36           H  
ATOM   1472  CA  VAL A  97      35.324   1.221 -42.080  1.00 39.36           C  
ATOM   1473  HA  VAL A  97      35.497   0.552 -42.923  1.00 39.36           H  
ATOM   1474  C   VAL A  97      34.732   0.408 -40.935  1.00 39.36           C  
ATOM   1475  CB  VAL A  97      36.684   1.826 -41.670  1.00 39.36           C  
ATOM   1476  HB  VAL A  97      36.537   2.521 -40.843  1.00 39.36           H  
ATOM   1477  O   VAL A  97      34.384   0.976 -39.904  1.00 39.36           O  
ATOM   1478  CG1 VAL A  97      37.684   0.742 -41.235  1.00 39.36           C  
ATOM   1479 HG11 VAL A  97      37.329   0.248 -40.330  1.00 39.36           H  
ATOM   1480 HG12 VAL A  97      38.646   1.199 -41.005  1.00 39.36           H  
ATOM   1481 HG13 VAL A  97      37.813   0.002 -42.025  1.00 39.36           H  
ATOM   1482  CG2 VAL A  97      37.324   2.584 -42.835  1.00 39.36           C  
ATOM   1483 HG21 VAL A  97      38.249   3.054 -42.505  1.00 39.36           H  
ATOM   1484 HG22 VAL A  97      37.541   1.887 -43.646  1.00 39.36           H  
ATOM   1485 HG23 VAL A  97      36.649   3.363 -43.190  1.00 39.36           H  
ATOM   1486  N   VAL A  98      34.626  -0.910 -41.116  1.00 38.02           N  
ATOM   1487  H   VAL A  98      34.943  -1.313 -41.987  1.00 38.02           H  
ATOM   1488  CA  VAL A  98      34.241  -1.843 -40.047  1.00 38.02           C  
ATOM   1489  HA  VAL A  98      34.094  -1.300 -39.114  1.00 38.02           H  
ATOM   1490  C   VAL A  98      35.385  -2.824 -39.847  1.00 38.02           C  
ATOM   1491  CB  VAL A  98      32.930  -2.594 -40.360  1.00 38.02           C  
ATOM   1492  HB  VAL A  98      33.074  -3.240 -41.226  1.00 38.02           H  
ATOM   1493  O   VAL A  98      35.666  -3.642 -40.728  1.00 38.02           O  
ATOM   1494  CG1 VAL A  98      32.488  -3.456 -39.171  1.00 38.02           C  
ATOM   1495 HG11 VAL A  98      33.251  -4.197 -38.932  1.00 38.02           H  
ATOM   1496 HG12 VAL A  98      32.324  -2.832 -38.293  1.00 38.02           H  
ATOM   1497 HG13 VAL A  98      31.563  -3.982 -39.406  1.00 38.02           H  
ATOM   1498  CG2 VAL A  98      31.792  -1.624 -40.680  1.00 38.02           C  
ATOM   1499 HG21 VAL A  98      32.005  -1.110 -41.617  1.00 38.02           H  
ATOM   1500 HG22 VAL A  98      31.715  -0.903 -39.866  1.00 38.02           H  
ATOM   1501 HG23 VAL A  98      30.857  -2.175 -40.779  1.00 38.02           H  
ATOM   1502  N   LEU A  99      36.046  -2.754 -38.694  1.00 39.03           N  
ATOM   1503  H   LEU A  99      35.740  -2.079 -38.007  1.00 39.03           H  
ATOM   1504  CA  LEU A  99      36.983  -3.786 -38.254  1.00 39.03           C  
ATOM   1505  HA  LEU A  99      37.291  -4.405 -39.097  1.00 39.03           H  
ATOM   1506  C   LEU A  99      36.233  -4.694 -37.280  1.00 39.03           C  
ATOM   1507  CB  LEU A  99      38.244  -3.146 -37.641  1.00 39.03           C  
ATOM   1508  HB2 LEU A  99      37.932  -2.464 -36.850  1.00 39.03           H  
ATOM   1509  HB3 LEU A  99      38.839  -3.933 -37.179  1.00 39.03           H  
ATOM   1510  O   LEU A  99      36.118  -4.383 -36.100  1.00 39.03           O  
ATOM   1511  CG  LEU A  99      39.133  -2.379 -38.639  1.00 39.03           C  
ATOM   1512  HG  LEU A  99      38.548  -1.601 -39.129  1.00 39.03           H  
ATOM   1513  CD1 LEU A  99      40.296  -1.715 -37.904  1.00 39.03           C  
ATOM   1514 HD11 LEU A  99      39.908  -0.979 -37.199  1.00 39.03           H  
ATOM   1515 HD12 LEU A  99      40.941  -1.202 -38.617  1.00 39.03           H  
ATOM   1516 HD13 LEU A  99      40.875  -2.462 -37.361  1.00 39.03           H  
ATOM   1517  CD2 LEU A  99      39.740  -3.288 -39.711  1.00 39.03           C  
ATOM   1518 HD21 LEU A  99      40.413  -2.709 -40.344  1.00 39.03           H  
ATOM   1519 HD22 LEU A  99      38.947  -3.696 -40.338  1.00 39.03           H  
ATOM   1520 HD23 LEU A  99      40.295  -4.101 -39.243  1.00 39.03           H  
ATOM   1521  N   SER A 100      35.703  -5.807 -37.792  1.00 36.59           N  
ATOM   1522  H   SER A 100      35.864  -6.009 -38.768  1.00 36.59           H  
ATOM   1523  CA  SER A 100      35.048  -6.841 -36.985  1.00 36.59           C  
ATOM   1524  HA  SER A 100      35.109  -6.565 -35.932  1.00 36.59           H  
ATOM   1525  C   SER A 100      35.801  -8.160 -37.153  1.00 36.59           C  
ATOM   1526  CB  SER A 100      33.552  -6.954 -37.318  1.00 36.59           C  
ATOM   1527  HB2 SER A 100      33.070  -5.995 -37.126  1.00 36.59           H  
ATOM   1528  HB3 SER A 100      33.099  -7.698 -36.662  1.00 36.59           H  
ATOM   1529  O   SER A 100      35.970  -8.659 -38.267  1.00 36.59           O  
ATOM   1530  OG  SER A 100      33.327  -7.330 -38.667  1.00 36.59           O  
ATOM   1531  HG  SER A 100      33.639  -6.618 -39.230  1.00 36.59           H  
ATOM   1532  N   GLY A 101      36.321  -8.729 -36.066  1.00 32.63           N  
ATOM   1533  H   GLY A 101      36.243  -8.263 -35.174  1.00 32.63           H  
ATOM   1534  CA  GLY A 101      37.039 -10.000 -36.152  1.00 32.63           C  
ATOM   1535  HA2 GLY A 101      36.316 -10.784 -36.379  1.00 32.63           H  
ATOM   1536  HA3 GLY A 101      37.752  -9.954 -36.976  1.00 32.63           H  
ATOM   1537  C   GLY A 101      37.812 -10.399 -34.899  1.00 32.63           C  
ATOM   1538  O   GLY A 101      38.194  -9.568 -34.080  1.00 32.63           O  
ATOM   1539  N   ASN A 102      38.071 -11.703 -34.780  1.00 35.14           N  
ATOM   1540  H   ASN A 102      37.722 -12.324 -35.496  1.00 35.14           H  
ATOM   1541  CA  ASN A 102      38.902 -12.281 -33.728  1.00 35.14           C  
ATOM   1542  HA  ASN A 102      38.698 -11.776 -32.783  1.00 35.14           H  
ATOM   1543  C   ASN A 102      40.390 -12.071 -34.065  1.00 35.14           C  
ATOM   1544  CB  ASN A 102      38.552 -13.778 -33.572  1.00 35.14           C  
ATOM   1545  HB2 ASN A 102      38.583 -14.262 -34.548  1.00 35.14           H  
ATOM   1546  HB3 ASN A 102      39.309 -14.248 -32.944  1.00 35.14           H  
ATOM   1547  O   ASN A 102      40.970 -12.864 -34.802  1.00 35.14           O  
ATOM   1548  CG  ASN A 102      37.206 -14.041 -32.917  1.00 35.14           C  
ATOM   1549  ND2 ASN A 102      36.664 -15.224 -33.086  1.00 35.14           N  
ATOM   1550 HD21 ASN A 102      35.777 -15.367 -32.624  1.00 35.14           H  
ATOM   1551 HD22 ASN A 102      37.137 -15.943 -33.615  1.00 35.14           H  
ATOM   1552  OD1 ASN A 102      36.631 -13.214 -32.234  1.00 35.14           O  
ATOM   1553  N   GLY A 103      41.003 -11.014 -33.527  1.00 33.31           N  
ATOM   1554  H   GLY A 103      40.439 -10.356 -33.008  1.00 33.31           H  
ATOM   1555  CA  GLY A 103      42.459 -10.826 -33.535  1.00 33.31           C  
ATOM   1556  HA2 GLY A 103      42.947 -11.801 -33.510  1.00 33.31           H  
ATOM   1557  HA3 GLY A 103      42.748 -10.293 -32.629  1.00 33.31           H  
ATOM   1558  C   GLY A 103      43.005 -10.059 -34.740  1.00 33.31           C  
ATOM   1559  O   GLY A 103      43.545 -10.646 -35.678  1.00 33.31           O  
ATOM   1560  N   PHE A 104      42.931  -8.727 -34.694  1.00 31.91           N  
ATOM   1561  H   PHE A 104      42.495  -8.291 -33.894  1.00 31.91           H  
ATOM   1562  CA  PHE A 104      43.681  -7.868 -35.612  1.00 31.91           C  
ATOM   1563  HA  PHE A 104      43.809  -8.395 -36.558  1.00 31.91           H  
ATOM   1564  C   PHE A 104      45.074  -7.583 -35.025  1.00 31.91           C  
ATOM   1565  CB  PHE A 104      42.876  -6.596 -35.916  1.00 31.91           C  
ATOM   1566  HB2 PHE A 104      42.937  -5.909 -35.072  1.00 31.91           H  
ATOM   1567  HB3 PHE A 104      41.826  -6.865 -36.035  1.00 31.91           H  
ATOM   1568  O   PHE A 104      45.200  -6.888 -34.020  1.00 31.91           O  
ATOM   1569  CG  PHE A 104      43.314  -5.892 -37.186  1.00 31.91           C  
ATOM   1570  CD1 PHE A 104      44.197  -4.796 -37.136  1.00 31.91           C  
ATOM   1571  HD1 PHE A 104      44.572  -4.441 -36.187  1.00 31.91           H  
ATOM   1572  CD2 PHE A 104      42.825  -6.334 -38.431  1.00 31.91           C  
ATOM   1573  HD2 PHE A 104      42.141  -7.169 -38.477  1.00 31.91           H  
ATOM   1574  CE1 PHE A 104      44.573  -4.143 -38.324  1.00 31.91           C  
ATOM   1575  HE1 PHE A 104      45.224  -3.282 -38.284  1.00 31.91           H  
ATOM   1576  CE2 PHE A 104      43.214  -5.689 -39.618  1.00 31.91           C  
ATOM   1577  HE2 PHE A 104      42.833  -6.031 -40.569  1.00 31.91           H  
ATOM   1578  CZ  PHE A 104      44.090  -4.592 -39.565  1.00 31.91           C  
ATOM   1579  HZ  PHE A 104      44.385  -4.087 -40.473  1.00 31.91           H  
ATOM   1580  N   PHE A 105      46.125  -8.133 -35.643  1.00 33.21           N  
ATOM   1581  H   PHE A 105      45.935  -8.729 -36.436  1.00 33.21           H  
ATOM   1582  CA  PHE A 105      47.524  -8.041 -35.183  1.00 33.21           C  
ATOM   1583  HA  PHE A 105      47.544  -7.526 -34.222  1.00 33.21           H  
ATOM   1584  C   PHE A 105      48.411  -7.203 -36.126  1.00 33.21           C  
ATOM   1585  CB  PHE A 105      48.101  -9.451 -34.956  1.00 33.21           C  
ATOM   1586  HB2 PHE A 105      48.050 -10.010 -35.891  1.00 33.21           H  
ATOM   1587  HB3 PHE A 105      49.155  -9.364 -34.691  1.00 33.21           H  
ATOM   1588  O   PHE A 105      49.577  -7.532 -36.339  1.00 33.21           O  
ATOM   1589  CG  PHE A 105      47.438 -10.253 -33.855  1.00 33.21           C  
ATOM   1590  CD1 PHE A 105      47.793 -10.027 -32.512  1.00 33.21           C  
ATOM   1591  HD1 PHE A 105      48.516  -9.264 -32.263  1.00 33.21           H  
ATOM   1592  CD2 PHE A 105      46.486 -11.239 -34.171  1.00 33.21           C  
ATOM   1593  HD2 PHE A 105      46.199 -11.411 -35.198  1.00 33.21           H  
ATOM   1594  CE1 PHE A 105      47.193 -10.780 -31.487  1.00 33.21           C  
ATOM   1595  HE1 PHE A 105      47.445 -10.586 -30.455  1.00 33.21           H  
ATOM   1596  CE2 PHE A 105      45.892 -11.998 -33.147  1.00 33.21           C  
ATOM   1597  HE2 PHE A 105      45.156 -12.749 -33.393  1.00 33.21           H  
ATOM   1598  CZ  PHE A 105      46.243 -11.767 -31.806  1.00 33.21           C  
ATOM   1599  HZ  PHE A 105      45.771 -12.334 -31.018  1.00 33.21           H  
ATOM   1600  N   GLY A 106      47.868  -6.149 -36.741  1.00 27.41           N  
ATOM   1601  H   GLY A 106      46.926  -5.872 -36.504  1.00 27.41           H  
ATOM   1602  CA  GLY A 106      48.576  -5.362 -37.757  1.00 27.41           C  
ATOM   1603  HA2 GLY A 106      49.649  -5.546 -37.695  1.00 27.41           H  
ATOM   1604  HA3 GLY A 106      48.243  -5.675 -38.747  1.00 27.41           H  
ATOM   1605  C   GLY A 106      48.353  -3.858 -37.638  1.00 27.41           C  
ATOM   1606  O   GLY A 106      47.358  -3.403 -37.081  1.00 27.41           O  
ATOM   1607  N   SER A 107      49.287  -3.078 -38.177  1.00 34.12           N  
ATOM   1608  H   SER A 107      50.084  -3.499 -38.633  1.00 34.12           H  
ATOM   1609  CA  SER A 107      49.117  -1.645 -38.406  1.00 34.12           C  
ATOM   1610  HA  SER A 107      48.652  -1.198 -37.527  1.00 34.12           H  
ATOM   1611  C   SER A 107      48.197  -1.420 -39.608  1.00 34.12           C  
ATOM   1612  CB  SER A 107      50.480  -0.968 -38.619  1.00 34.12           C  
ATOM   1613  HB2 SER A 107      50.931  -0.776 -37.645  1.00 34.12           H  
ATOM   1614  HB3 SER A 107      50.337  -0.015 -39.128  1.00 34.12           H  
ATOM   1615  O   SER A 107      48.371  -2.022 -40.667  1.00 34.12           O  
ATOM   1616  OG  SER A 107      51.361  -1.793 -39.367  1.00 34.12           O  
ATOM   1617  HG  SER A 107      52.073  -1.258 -39.725  1.00 34.12           H  
ATOM   1618  N   ILE A 108      47.223  -0.520 -39.466  1.00 35.51           N  
ATOM   1619  H   ILE A 108      47.095  -0.079 -38.567  1.00 35.51           H  
ATOM   1620  CA  ILE A 108      46.509   0.033 -40.620  1.00 35.51           C  
ATOM   1621  HA  ILE A 108      46.081  -0.794 -41.187  1.00 35.51           H  
ATOM   1622  C   ILE A 108      47.557   0.777 -41.472  1.00 35.51           C  
ATOM   1623  CB  ILE A 108      45.361   0.957 -40.153  1.00 35.51           C  
ATOM   1624  HB  ILE A 108      45.784   1.741 -39.525  1.00 35.51           H  
ATOM   1625  O   ILE A 108      48.281   1.612 -40.922  1.00 35.51           O  
ATOM   1626  CG1 ILE A 108      44.325   0.163 -39.321  1.00 35.51           C  
ATOM   1627 HG12 ILE A 108      43.874  -0.613 -39.940  1.00 35.51           H  
ATOM   1628 HG13 ILE A 108      44.829  -0.326 -38.488  1.00 35.51           H  
ATOM   1629  CG2 ILE A 108      44.682   1.624 -41.358  1.00 35.51           C  
ATOM   1630 HG21 ILE A 108      45.414   2.176 -41.948  1.00 35.51           H  
ATOM   1631 HG22 ILE A 108      44.197   0.869 -41.977  1.00 35.51           H  
ATOM   1632 HG23 ILE A 108      43.938   2.345 -41.020  1.00 35.51           H  
ATOM   1633  CD1 ILE A 108      43.210   1.029 -38.719  1.00 35.51           C  
ATOM   1634 HD11 ILE A 108      42.546   1.400 -39.500  1.00 35.51           H  
ATOM   1635 HD12 ILE A 108      42.623   0.427 -38.025  1.00 35.51           H  
ATOM   1636 HD13 ILE A 108      43.642   1.867 -38.173  1.00 35.51           H  
ATOM   1637  N   PRO A 109      47.702   0.490 -42.780  1.00 28.49           N  
ATOM   1638  CA  PRO A 109      48.714   1.143 -43.599  1.00 28.49           C  
ATOM   1639  HA  PRO A 109      49.697   0.940 -43.174  1.00 28.49           H  
ATOM   1640  C   PRO A 109      48.493   2.659 -43.629  1.00 28.49           C  
ATOM   1641  CB  PRO A 109      48.633   0.490 -44.985  1.00 28.49           C  
ATOM   1642  HB2 PRO A 109      49.392  -0.289 -45.059  1.00 28.49           H  
ATOM   1643  HB3 PRO A 109      48.757   1.212 -45.792  1.00 28.49           H  
ATOM   1644  O   PRO A 109      47.388   3.139 -43.890  1.00 28.49           O  
ATOM   1645  CG  PRO A 109      47.247  -0.156 -45.018  1.00 28.49           C  
ATOM   1646  HG2 PRO A 109      46.518   0.571 -45.375  1.00 28.49           H  
ATOM   1647  HG3 PRO A 109      47.232  -1.050 -45.642  1.00 28.49           H  
ATOM   1648  CD  PRO A 109      46.955  -0.484 -43.556  1.00 28.49           C  
ATOM   1649  HD2 PRO A 109      47.317  -1.485 -43.319  1.00 28.49           H  
ATOM   1650  HD3 PRO A 109      45.884  -0.413 -43.367  1.00 28.49           H  
ATOM   1651  N   SER A 110      49.575   3.418 -43.439  1.00 33.85           N  
ATOM   1652  H   SER A 110      50.452   2.953 -43.251  1.00 33.85           H  
ATOM   1653  CA  SER A 110      49.604   4.891 -43.438  1.00 33.85           C  
ATOM   1654  HA  SER A 110      48.923   5.245 -42.664  1.00 33.85           H  
ATOM   1655  C   SER A 110      49.155   5.543 -44.760  1.00 33.85           C  
ATOM   1656  CB  SER A 110      51.020   5.357 -43.073  1.00 33.85           C  
ATOM   1657  HB2 SER A 110      51.239   5.052 -42.050  1.00 33.85           H  
ATOM   1658  HB3 SER A 110      51.077   6.444 -43.129  1.00 33.85           H  
ATOM   1659  O   SER A 110      49.090   6.765 -44.857  1.00 33.85           O  
ATOM   1660  OG  SER A 110      51.978   4.777 -43.947  1.00 33.85           O  
ATOM   1661  HG  SER A 110      52.851   5.029 -43.637  1.00 33.85           H  
ATOM   1662  N   GLN A 111      48.822   4.750 -45.785  1.00 30.79           N  
ATOM   1663  H   GLN A 111      48.833   3.755 -45.610  1.00 30.79           H  
ATOM   1664  CA  GLN A 111      48.456   5.206 -47.128  1.00 30.79           C  
ATOM   1665  HA  GLN A 111      48.793   6.237 -47.237  1.00 30.79           H  
ATOM   1666  C   GLN A 111      46.942   5.257 -47.410  1.00 30.79           C  
ATOM   1667  CB  GLN A 111      49.205   4.387 -48.187  1.00 30.79           C  
ATOM   1668  HB2 GLN A 111      48.887   4.732 -49.171  1.00 30.79           H  
ATOM   1669  HB3 GLN A 111      48.948   3.332 -48.093  1.00 30.79           H  
ATOM   1670  O   GLN A 111      46.553   5.628 -48.516  1.00 30.79           O  
ATOM   1671  CG  GLN A 111      50.728   4.560 -48.084  1.00 30.79           C  
ATOM   1672  HG2 GLN A 111      50.966   5.620 -47.991  1.00 30.79           H  
ATOM   1673  HG3 GLN A 111      51.091   4.050 -47.191  1.00 30.79           H  
ATOM   1674  CD  GLN A 111      51.474   4.017 -49.299  1.00 30.79           C  
ATOM   1675  NE2 GLN A 111      52.787   3.994 -49.261  1.00 30.79           N  
ATOM   1676 HE21 GLN A 111      53.281   4.254 -48.419  1.00 30.79           H  
ATOM   1677 HE22 GLN A 111      53.237   3.567 -50.058  1.00 30.79           H  
ATOM   1678  OE1 GLN A 111      50.915   3.624 -50.309  1.00 30.79           O  
ATOM   1679  N   LEU A 112      46.070   4.994 -46.424  1.00 33.44           N  
ATOM   1680  H   LEU A 112      46.427   4.658 -45.541  1.00 33.44           H  
ATOM   1681  CA  LEU A 112      44.626   5.297 -46.532  1.00 33.44           C  
ATOM   1682  HA  LEU A 112      44.264   4.871 -47.468  1.00 33.44           H  
ATOM   1683  C   LEU A 112      44.318   6.814 -46.634  1.00 33.44           C  
ATOM   1684  CB  LEU A 112      43.868   4.625 -45.367  1.00 33.44           C  
ATOM   1685  HB2 LEU A 112      42.966   5.191 -45.136  1.00 33.44           H  
ATOM   1686  HB3 LEU A 112      44.498   4.653 -44.477  1.00 33.44           H  
ATOM   1687  O   LEU A 112      43.161   7.204 -46.790  1.00 33.44           O  
ATOM   1688  CG  LEU A 112      43.454   3.172 -45.667  1.00 33.44           C  
ATOM   1689  HG  LEU A 112      44.287   2.646 -46.135  1.00 33.44           H  
ATOM   1690  CD1 LEU A 112      43.103   2.451 -44.372  1.00 33.44           C  
ATOM   1691 HD11 LEU A 112      42.260   2.939 -43.882  1.00 33.44           H  
ATOM   1692 HD12 LEU A 112      42.854   1.410 -44.577  1.00 33.44           H  
ATOM   1693 HD13 LEU A 112      43.973   2.487 -43.718  1.00 33.44           H  
ATOM   1694  CD2 LEU A 112      42.229   3.098 -46.584  1.00 33.44           C  
ATOM   1695 HD21 LEU A 112      41.385   3.613 -46.125  1.00 33.44           H  
ATOM   1696 HD22 LEU A 112      42.448   3.562 -47.546  1.00 33.44           H  
ATOM   1697 HD23 LEU A 112      41.960   2.056 -46.755  1.00 33.44           H  
ATOM   1698  N   GLY A 113      45.349   7.669 -46.609  1.00 33.97           N  
ATOM   1699  H   GLY A 113      46.265   7.254 -46.513  1.00 33.97           H  
ATOM   1700  CA  GLY A 113      45.300   9.137 -46.570  1.00 33.97           C  
ATOM   1701  HA2 GLY A 113      46.311   9.513 -46.415  1.00 33.97           H  
ATOM   1702  HA3 GLY A 113      44.706   9.429 -45.703  1.00 33.97           H  
ATOM   1703  C   GLY A 113      44.715   9.878 -47.784  1.00 33.97           C  
ATOM   1704  O   GLY A 113      44.939  11.077 -47.896  1.00 33.97           O  
ATOM   1705  N   ASN A 114      43.964   9.218 -48.674  1.00 34.29           N  
ATOM   1706  H   ASN A 114      43.764   8.249 -48.473  1.00 34.29           H  
ATOM   1707  CA  ASN A 114      43.318   9.851 -49.838  1.00 34.29           C  
ATOM   1708  HA  ASN A 114      43.547  10.916 -49.826  1.00 34.29           H  
ATOM   1709  C   ASN A 114      41.770   9.811 -49.819  1.00 34.29           C  
ATOM   1710  CB  ASN A 114      43.919   9.264 -51.134  1.00 34.29           C  
ATOM   1711  HB2 ASN A 114      44.032   8.186 -51.025  1.00 34.29           H  
ATOM   1712  HB3 ASN A 114      43.237   9.440 -51.967  1.00 34.29           H  
ATOM   1713  O   ASN A 114      41.146  10.183 -50.816  1.00 34.29           O  
ATOM   1714  CG  ASN A 114      45.252   9.875 -51.540  1.00 34.29           C  
ATOM   1715  ND2 ASN A 114      45.955   9.238 -52.447  1.00 34.29           N  
ATOM   1716 HD21 ASN A 114      45.653   8.333 -52.778  1.00 34.29           H  
ATOM   1717 HD22 ASN A 114      46.865   9.630 -52.644  1.00 34.29           H  
ATOM   1718  OD1 ASN A 114      45.668  10.938 -51.122  1.00 34.29           O  
ATOM   1719  N   CYS A 115      41.129   9.384 -48.723  1.00 28.65           N  
ATOM   1720  H   CYS A 115      41.669   9.114 -47.914  1.00 28.65           H  
ATOM   1721  CA  CYS A 115      39.661   9.369 -48.609  1.00 28.65           C  
ATOM   1722  HA  CYS A 115      39.233   9.142 -49.586  1.00 28.65           H  
ATOM   1723  C   CYS A 115      39.129  10.745 -48.167  1.00 28.65           C  
ATOM   1724  CB  CYS A 115      39.219   8.253 -47.649  1.00 28.65           C  
ATOM   1725  HB2 CYS A 115      39.648   8.417 -46.660  1.00 28.65           H  
ATOM   1726  HB3 CYS A 115      38.133   8.265 -47.551  1.00 28.65           H  
ATOM   1727  O   CYS A 115      39.502  11.237 -47.108  1.00 28.65           O  
ATOM   1728  SG  CYS A 115      39.731   6.630 -48.286  1.00 28.65           S  
ATOM   1729  HG  CYS A 115      41.007   6.704 -47.896  1.00 28.65           H  
ATOM   1730  N   SER A 116      38.252  11.378 -48.957  1.00 34.98           N  
ATOM   1731  H   SER A 116      37.977  10.950 -49.829  1.00 34.98           H  
ATOM   1732  CA  SER A 116      37.733  12.729 -48.665  1.00 34.98           C  
ATOM   1733  HA  SER A 116      38.495  13.275 -48.109  1.00 34.98           H  
ATOM   1734  C   SER A 116      36.472  12.764 -47.793  1.00 34.98           C  
ATOM   1735  CB  SER A 116      37.496  13.496 -49.971  1.00 34.98           C  
ATOM   1736  HB2 SER A 116      37.171  14.512 -49.745  1.00 34.98           H  
ATOM   1737  HB3 SER A 116      38.433  13.550 -50.525  1.00 34.98           H  
ATOM   1738  O   SER A 116      35.954  13.846 -47.533  1.00 34.98           O  
ATOM   1739  OG  SER A 116      36.520  12.855 -50.773  1.00 34.98           O  
ATOM   1740  HG  SER A 116      35.692  12.864 -50.288  1.00 34.98           H  
ATOM   1741  N   LEU A 117      35.933  11.609 -47.400  1.00 34.46           N  
ATOM   1742  H   LEU A 117      36.413  10.746 -47.611  1.00 34.46           H  
ATOM   1743  CA  LEU A 117      34.705  11.511 -46.613  1.00 34.46           C  
ATOM   1744  HA  LEU A 117      34.626  12.374 -45.951  1.00 34.46           H  
ATOM   1745  C   LEU A 117      34.772  10.236 -45.767  1.00 34.46           C  
ATOM   1746  CB  LEU A 117      33.498  11.482 -47.581  1.00 34.46           C  
ATOM   1747  HB2 LEU A 117      33.248  10.448 -47.814  1.00 34.46           H  
ATOM   1748  HB3 LEU A 117      33.762  11.956 -48.527  1.00 34.46           H  
ATOM   1749  O   LEU A 117      34.756   9.152 -46.340  1.00 34.46           O  
ATOM   1750  CG  LEU A 117      32.258  12.192 -47.011  1.00 34.46           C  
ATOM   1751  HG  LEU A 117      32.248  12.117 -45.924  1.00 34.46           H  
ATOM   1752  CD1 LEU A 117      32.259  13.665 -47.431  1.00 34.46           C  
ATOM   1753 HD11 LEU A 117      33.170  14.144 -47.073  1.00 34.46           H  
ATOM   1754 HD12 LEU A 117      32.193  13.758 -48.515  1.00 34.46           H  
ATOM   1755 HD13 LEU A 117      31.406  14.163 -46.971  1.00 34.46           H  
ATOM   1756  CD2 LEU A 117      30.991  11.545 -47.563  1.00 34.46           C  
ATOM   1757 HD21 LEU A 117      30.126  12.113 -47.221  1.00 34.46           H  
ATOM   1758 HD22 LEU A 117      30.901  10.535 -47.162  1.00 34.46           H  
ATOM   1759 HD23 LEU A 117      31.011  11.525 -48.652  1.00 34.46           H  
ATOM   1760  N   LEU A 118      34.879  10.358 -44.445  1.00 33.45           N  
ATOM   1761  H   LEU A 118      34.863  11.281 -44.034  1.00 33.45           H  
ATOM   1762  CA  LEU A 118      34.785   9.237 -43.508  1.00 33.45           C  
ATOM   1763  HA  LEU A 118      34.481   8.336 -44.040  1.00 33.45           H  
ATOM   1764  C   LEU A 118      33.690   9.609 -42.500  1.00 33.45           C  
ATOM   1765  CB  LEU A 118      36.162   8.994 -42.844  1.00 33.45           C  
ATOM   1766  HB2 LEU A 118      36.957   9.275 -43.534  1.00 33.45           H  
ATOM   1767  HB3 LEU A 118      36.259   9.643 -41.973  1.00 33.45           H  
ATOM   1768  O   LEU A 118      33.915  10.487 -41.676  1.00 33.45           O  
ATOM   1769  CG  LEU A 118      36.366   7.525 -42.424  1.00 33.45           C  
ATOM   1770  HG  LEU A 118      35.401   7.056 -42.230  1.00 33.45           H  
ATOM   1771  CD1 LEU A 118      37.091   6.753 -43.531  1.00 33.45           C  
ATOM   1772 HD11 LEU A 118      37.186   5.706 -43.243  1.00 33.45           H  
ATOM   1773 HD12 LEU A 118      38.082   7.174 -43.701  1.00 33.45           H  
ATOM   1774 HD13 LEU A 118      36.511   6.813 -44.451  1.00 33.45           H  
ATOM   1775  CD2 LEU A 118      37.210   7.419 -41.158  1.00 33.45           C  
ATOM   1776 HD21 LEU A 118      38.181   7.892 -41.308  1.00 33.45           H  
ATOM   1777 HD22 LEU A 118      37.349   6.371 -40.895  1.00 33.45           H  
ATOM   1778 HD23 LEU A 118      36.690   7.921 -40.342  1.00 33.45           H  
ATOM   1779  N   GLU A 119      32.499   9.020 -42.621  1.00 38.86           N  
ATOM   1780  H   GLU A 119      32.364   8.308 -43.325  1.00 38.86           H  
ATOM   1781  CA  GLU A 119      31.331   9.393 -41.798  1.00 38.86           C  
ATOM   1782  HA  GLU A 119      31.430  10.426 -41.461  1.00 38.86           H  
ATOM   1783  C   GLU A 119      31.253   8.538 -40.516  1.00 38.86           C  
ATOM   1784  CB  GLU A 119      30.040   9.310 -42.654  1.00 38.86           C  
ATOM   1785  HB2 GLU A 119      29.174   9.387 -41.997  1.00 38.86           H  
ATOM   1786  HB3 GLU A 119      30.013   8.336 -43.141  1.00 38.86           H  
ATOM   1787  O   GLU A 119      30.854   9.038 -39.467  1.00 38.86           O  
ATOM   1788  CG  GLU A 119      29.941  10.430 -43.720  1.00 38.86           C  
ATOM   1789  HG2 GLU A 119      30.885  10.470 -44.264  1.00 38.86           H  
ATOM   1790  HG3 GLU A 119      29.822  11.385 -43.207  1.00 38.86           H  
ATOM   1791  CD  GLU A 119      28.810  10.266 -44.773  1.00 38.86           C  
ATOM   1792  OE1 GLU A 119      28.523  11.246 -45.503  1.00 38.86           O  
ATOM   1793  OE2 GLU A 119      28.351   9.131 -45.052  1.00 38.86           O  
ATOM   1794  N   HIS A 120      31.705   7.272 -40.566  1.00 35.55           N  
ATOM   1795  H   HIS A 120      32.044   6.925 -41.451  1.00 35.55           H  
ATOM   1796  CA  HIS A 120      31.620   6.329 -39.441  1.00 35.55           C  
ATOM   1797  HA  HIS A 120      31.503   6.891 -38.514  1.00 35.55           H  
ATOM   1798  C   HIS A 120      32.869   5.438 -39.298  1.00 35.55           C  
ATOM   1799  CB  HIS A 120      30.376   5.444 -39.618  1.00 35.55           C  
ATOM   1800  HB2 HIS A 120      30.309   4.763 -38.770  1.00 35.55           H  
ATOM   1801  HB3 HIS A 120      30.494   4.845 -40.522  1.00 35.55           H  
ATOM   1802  O   HIS A 120      33.298   4.793 -40.264  1.00 35.55           O  
ATOM   1803  CG  HIS A 120      29.077   6.206 -39.712  1.00 35.55           C  
ATOM   1804  CD2 HIS A 120      28.331   6.406 -40.842  1.00 35.55           C  
ATOM   1805  HD2 HIS A 120      28.570   6.051 -41.833  1.00 35.55           H  
ATOM   1806  ND1 HIS A 120      28.437   6.865 -38.686  1.00 35.55           N  
ATOM   1807  HD1 HIS A 120      28.806   7.051 -37.764  1.00 35.55           H  
ATOM   1808  CE1 HIS A 120      27.334   7.445 -39.187  1.00 35.55           C  
ATOM   1809  HE1 HIS A 120      26.667   8.088 -38.633  1.00 35.55           H  
ATOM   1810  NE2 HIS A 120      27.211   7.162 -40.495  1.00 35.55           N  
ATOM   1811  N   ILE A 121      33.394   5.337 -38.071  1.00 39.61           N  
ATOM   1812  H   ILE A 121      32.972   5.883 -37.333  1.00 39.61           H  
ATOM   1813  CA  ILE A 121      34.345   4.297 -37.643  1.00 39.61           C  
ATOM   1814  HA  ILE A 121      34.619   3.677 -38.497  1.00 39.61           H  
ATOM   1815  C   ILE A 121      33.640   3.406 -36.618  1.00 39.61           C  
ATOM   1816  CB  ILE A 121      35.644   4.904 -37.054  1.00 39.61           C  
ATOM   1817  HB  ILE A 121      35.372   5.561 -36.227  1.00 39.61           H  
ATOM   1818  O   ILE A 121      33.131   3.911 -35.620  1.00 39.61           O  
ATOM   1819  CG1 ILE A 121      36.393   5.740 -38.114  1.00 39.61           C  
ATOM   1820 HG12 ILE A 121      36.691   5.092 -38.939  1.00 39.61           H  
ATOM   1821 HG13 ILE A 121      35.716   6.498 -38.508  1.00 39.61           H  
ATOM   1822  CG2 ILE A 121      36.560   3.792 -36.502  1.00 39.61           C  
ATOM   1823 HG21 ILE A 121      37.458   4.216 -36.053  1.00 39.61           H  
ATOM   1824 HG22 ILE A 121      36.834   3.093 -37.292  1.00 39.61           H  
ATOM   1825 HG23 ILE A 121      36.044   3.253 -35.707  1.00 39.61           H  
ATOM   1826  CD1 ILE A 121      37.633   6.473 -37.579  1.00 39.61           C  
ATOM   1827 HD11 ILE A 121      38.005   7.160 -38.339  1.00 39.61           H  
ATOM   1828 HD12 ILE A 121      37.369   7.045 -36.689  1.00 39.61           H  
ATOM   1829 HD13 ILE A 121      38.426   5.764 -37.340  1.00 39.61           H  
ATOM   1830  N   ASP A 122      33.652   2.095 -36.861  1.00 37.00           N  
ATOM   1831  H   ASP A 122      34.067   1.758 -37.718  1.00 37.00           H  
ATOM   1832  CA  ASP A 122      33.204   1.077 -35.909  1.00 37.00           C  
ATOM   1833  HA  ASP A 122      32.924   1.545 -34.965  1.00 37.00           H  
ATOM   1834  C   ASP A 122      34.360   0.101 -35.635  1.00 37.00           C  
ATOM   1835  CB  ASP A 122      31.951   0.390 -36.471  1.00 37.00           C  
ATOM   1836  HB2 ASP A 122      31.217   1.157 -36.718  1.00 37.00           H  
ATOM   1837  HB3 ASP A 122      32.212  -0.129 -37.393  1.00 37.00           H  
ATOM   1838  O   ASP A 122      34.823  -0.621 -36.532  1.00 37.00           O  
ATOM   1839  CG  ASP A 122      31.294  -0.603 -35.508  1.00 37.00           C  
ATOM   1840  OD1 ASP A 122      31.790  -0.750 -34.370  1.00 37.00           O  
ATOM   1841  OD2 ASP A 122      30.299  -1.211 -35.970  1.00 37.00           O  
ATOM   1842  N   LEU A 123      34.878   0.145 -34.406  1.00 39.86           N  
ATOM   1843  H   LEU A 123      34.397   0.718 -33.727  1.00 39.86           H  
ATOM   1844  CA  LEU A 123      35.913  -0.754 -33.902  1.00 39.86           C  
ATOM   1845  HA  LEU A 123      36.346  -1.327 -34.722  1.00 39.86           H  
ATOM   1846  C   LEU A 123      35.256  -1.750 -32.944  1.00 39.86           C  
ATOM   1847  CB  LEU A 123      37.032   0.053 -33.205  1.00 39.86           C  
ATOM   1848  HB2 LEU A 123      36.576   0.658 -32.421  1.00 39.86           H  
ATOM   1849  HB3 LEU A 123      37.713  -0.648 -32.721  1.00 39.86           H  
ATOM   1850  O   LEU A 123      35.176  -1.481 -31.749  1.00 39.86           O  
ATOM   1851  CG  LEU A 123      37.852   0.983 -34.111  1.00 39.86           C  
ATOM   1852  HG  LEU A 123      37.182   1.677 -34.618  1.00 39.86           H  
ATOM   1853  CD1 LEU A 123      38.837   1.798 -33.272  1.00 39.86           C  
ATOM   1854 HD11 LEU A 123      38.272   2.391 -32.553  1.00 39.86           H  
ATOM   1855 HD12 LEU A 123      39.516   1.135 -32.737  1.00 39.86           H  
ATOM   1856 HD13 LEU A 123      39.404   2.475 -33.912  1.00 39.86           H  
ATOM   1857  CD2 LEU A 123      38.651   0.218 -35.166  1.00 39.86           C  
ATOM   1858 HD21 LEU A 123      37.958  -0.267 -35.852  1.00 39.86           H  
ATOM   1859 HD22 LEU A 123      39.268   0.916 -35.732  1.00 39.86           H  
ATOM   1860 HD23 LEU A 123      39.283  -0.529 -34.685  1.00 39.86           H  
ATOM   1861  N   SER A 124      34.821  -2.897 -33.472  1.00 38.95           N  
ATOM   1862  H   SER A 124      34.846  -3.004 -34.476  1.00 38.95           H  
ATOM   1863  CA  SER A 124      34.234  -3.987 -32.686  1.00 38.95           C  
ATOM   1864  HA  SER A 124      34.067  -3.632 -31.669  1.00 38.95           H  
ATOM   1865  C   SER A 124      35.198  -5.177 -32.619  1.00 38.95           C  
ATOM   1866  CB  SER A 124      32.840  -4.351 -33.214  1.00 38.95           C  
ATOM   1867  HB2 SER A 124      32.352  -5.014 -32.500  1.00 38.95           H  
ATOM   1868  HB3 SER A 124      32.235  -3.450 -33.321  1.00 38.95           H  
ATOM   1869  O   SER A 124      35.276  -5.983 -33.553  1.00 38.95           O  
ATOM   1870  OG  SER A 124      32.958  -5.010 -34.464  1.00 38.95           O  
ATOM   1871  HG  SER A 124      33.825  -5.423 -34.441  1.00 38.95           H  
ATOM   1872  N   SER A 125      35.985  -5.306 -31.551  1.00 37.71           N  
ATOM   1873  H   SER A 125      35.872  -4.647 -30.793  1.00 37.71           H  
ATOM   1874  CA  SER A 125      36.965  -6.397 -31.419  1.00 37.71           C  
ATOM   1875  HA  SER A 125      36.669  -7.224 -32.064  1.00 37.71           H  
ATOM   1876  C   SER A 125      37.012  -6.951 -29.996  1.00 37.71           C  
ATOM   1877  CB  SER A 125      38.341  -5.920 -31.907  1.00 37.71           C  
ATOM   1878  HB2 SER A 125      38.396  -6.051 -32.988  1.00 37.71           H  
ATOM   1879  HB3 SER A 125      38.452  -4.859 -31.685  1.00 37.71           H  
ATOM   1880  O   SER A 125      37.108  -6.198 -29.035  1.00 37.71           O  
ATOM   1881  OG  SER A 125      39.406  -6.615 -31.285  1.00 37.71           O  
ATOM   1882  HG  SER A 125      39.685  -6.059 -30.554  1.00 37.71           H  
ATOM   1883  N   ASN A 126      37.039  -8.282 -29.871  1.00 36.78           N  
ATOM   1884  H   ASN A 126      36.946  -8.838 -30.709  1.00 36.78           H  
ATOM   1885  CA  ASN A 126      37.221  -8.979 -28.589  1.00 36.78           C  
ATOM   1886  HA  ASN A 126      36.657  -8.454 -27.818  1.00 36.78           H  
ATOM   1887  C   ASN A 126      38.681  -8.988 -28.086  1.00 36.78           C  
ATOM   1888  CB  ASN A 126      36.668 -10.414 -28.720  1.00 36.78           C  
ATOM   1889  HB2 ASN A 126      37.048 -10.874 -29.633  1.00 36.78           H  
ATOM   1890  HB3 ASN A 126      37.017 -11.009 -27.876  1.00 36.78           H  
ATOM   1891  O   ASN A 126      38.953  -9.539 -27.025  1.00 36.78           O  
ATOM   1892  CG  ASN A 126      35.153 -10.490 -28.694  1.00 36.78           C  
ATOM   1893  ND2 ASN A 126      34.582 -11.523 -29.267  1.00 36.78           N  
ATOM   1894 HD21 ASN A 126      35.132 -12.202 -29.773  1.00 36.78           H  
ATOM   1895 HD22 ASN A 126      33.573 -11.530 -29.238  1.00 36.78           H  
ATOM   1896  OD1 ASN A 126      34.460  -9.656 -28.143  1.00 36.78           O  
ATOM   1897  N   SER A 127      39.641  -8.457 -28.854  1.00 34.01           N  
ATOM   1898  H   SER A 127      39.367  -8.061 -29.742  1.00 34.01           H  
ATOM   1899  CA  SER A 127      41.032  -8.283 -28.409  1.00 34.01           C  
ATOM   1900  HA  SER A 127      41.026  -7.805 -27.430  1.00 34.01           H  
ATOM   1901  C   SER A 127      41.801  -7.386 -29.387  1.00 34.01           C  
ATOM   1902  CB  SER A 127      41.744  -9.646 -28.272  1.00 34.01           C  
ATOM   1903  HB2 SER A 127      41.227 -10.276 -27.548  1.00 34.01           H  
ATOM   1904  HB3 SER A 127      42.755  -9.474 -27.903  1.00 34.01           H  
ATOM   1905  O   SER A 127      42.378  -7.873 -30.365  1.00 34.01           O  
ATOM   1906  OG  SER A 127      41.819 -10.324 -29.515  1.00 34.01           O  
ATOM   1907  HG  SER A 127      42.117  -9.654 -30.135  1.00 34.01           H  
ATOM   1908  N   PHE A 128      41.807  -6.071 -29.168  1.00 33.59           N  
ATOM   1909  H   PHE A 128      41.350  -5.707 -28.345  1.00 33.59           H  
ATOM   1910  CA  PHE A 128      42.674  -5.169 -29.931  1.00 33.59           C  
ATOM   1911  HA  PHE A 128      42.998  -5.657 -30.850  1.00 33.59           H  
ATOM   1912  C   PHE A 128      43.923  -4.864 -29.096  1.00 33.59           C  
ATOM   1913  CB  PHE A 128      41.898  -3.915 -30.360  1.00 33.59           C  
ATOM   1914  HB2 PHE A 128      41.774  -3.246 -29.509  1.00 33.59           H  
ATOM   1915  HB3 PHE A 128      40.899  -4.210 -30.683  1.00 33.59           H  
ATOM   1916  O   PHE A 128      43.844  -4.151 -28.101  1.00 33.59           O  
ATOM   1917  CG  PHE A 128      42.555  -3.171 -31.508  1.00 33.59           C  
ATOM   1918  CD1 PHE A 128      43.477  -2.140 -31.254  1.00 33.59           C  
ATOM   1919  HD1 PHE A 128      43.715  -1.860 -30.238  1.00 33.59           H  
ATOM   1920  CD2 PHE A 128      42.243  -3.513 -32.839  1.00 33.59           C  
ATOM   1921  HD2 PHE A 128      41.529  -4.299 -33.040  1.00 33.59           H  
ATOM   1922  CE1 PHE A 128      44.071  -1.453 -32.326  1.00 33.59           C  
ATOM   1923  HE1 PHE A 128      44.761  -0.649 -32.119  1.00 33.59           H  
ATOM   1924  CE2 PHE A 128      42.842  -2.825 -33.910  1.00 33.59           C  
ATOM   1925  HE2 PHE A 128      42.587  -3.081 -34.928  1.00 33.59           H  
ATOM   1926  CZ  PHE A 128      43.760  -1.793 -33.653  1.00 33.59           C  
ATOM   1927  HZ  PHE A 128      44.216  -1.254 -34.470  1.00 33.59           H  
ATOM   1928  N   THR A 129      45.078  -5.424 -29.467  1.00 34.59           N  
ATOM   1929  H   THR A 129      45.067  -6.096 -30.221  1.00 34.59           H  
ATOM   1930  CA  THR A 129      46.358  -5.198 -28.755  1.00 34.59           C  
ATOM   1931  HA  THR A 129      46.187  -4.495 -27.940  1.00 34.59           H  
ATOM   1932  C   THR A 129      47.419  -4.525 -29.632  1.00 34.59           C  
ATOM   1933  CB  THR A 129      46.896  -6.486 -28.105  1.00 34.59           C  
ATOM   1934  HB  THR A 129      47.846  -6.270 -27.616  1.00 34.59           H  
ATOM   1935  O   THR A 129      48.607  -4.577 -29.319  1.00 34.59           O  
ATOM   1936  CG2 THR A 129      45.950  -7.048 -27.044  1.00 34.59           C  
ATOM   1937 HG21 THR A 129      45.010  -7.354 -27.502  1.00 34.59           H  
ATOM   1938 HG22 THR A 129      46.413  -7.912 -26.566  1.00 34.59           H  
ATOM   1939 HG23 THR A 129      45.750  -6.287 -26.290  1.00 34.59           H  
ATOM   1940  OG1 THR A 129      47.103  -7.485 -29.080  1.00 34.59           O  
ATOM   1941  HG1 THR A 129      47.885  -7.226 -29.574  1.00 34.59           H  
ATOM   1942  N   GLY A 130      47.024  -3.925 -30.759  1.00 30.27           N  
ATOM   1943  H   GLY A 130      46.032  -3.851 -30.937  1.00 30.27           H  
ATOM   1944  CA  GLY A 130      47.927  -3.197 -31.652  1.00 30.27           C  
ATOM   1945  HA2 GLY A 130      47.578  -3.300 -32.679  1.00 30.27           H  
ATOM   1946  HA3 GLY A 130      48.932  -3.615 -31.592  1.00 30.27           H  
ATOM   1947  C   GLY A 130      47.977  -1.706 -31.320  1.00 30.27           C  
ATOM   1948  O   GLY A 130      46.939  -1.079 -31.142  1.00 30.27           O  
ATOM   1949  N   ASN A 131      49.170  -1.109 -31.295  1.00 29.40           N  
ATOM   1950  H   ASN A 131      50.003  -1.668 -31.412  1.00 29.40           H  
ATOM   1951  CA  ASN A 131      49.287   0.349 -31.333  1.00 29.40           C  
ATOM   1952  HA  ASN A 131      48.648   0.788 -30.566  1.00 29.40           H  
ATOM   1953  C   ASN A 131      48.800   0.826 -32.707  1.00 29.40           C  
ATOM   1954  CB  ASN A 131      50.746   0.776 -31.075  1.00 29.40           C  
ATOM   1955  HB2 ASN A 131      51.409   0.227 -31.745  1.00 29.40           H  
ATOM   1956  HB3 ASN A 131      50.844   1.838 -31.297  1.00 29.40           H  
ATOM   1957  O   ASN A 131      49.423   0.494 -33.718  1.00 29.40           O  
ATOM   1958  CG  ASN A 131      51.194   0.577 -29.639  1.00 29.40           C  
ATOM   1959  ND2 ASN A 131      52.481   0.484 -29.400  1.00 29.40           N  
ATOM   1960 HD21 ASN A 131      52.722   0.407 -28.422  1.00 29.40           H  
ATOM   1961 HD22 ASN A 131      53.154   0.611 -30.142  1.00 29.40           H  
ATOM   1962  OD1 ASN A 131      50.416   0.510 -28.709  1.00 29.40           O  
ATOM   1963  N   ILE A 132      47.715   1.602 -32.760  1.00 31.57           N  
ATOM   1964  H   ILE A 132      47.224   1.801 -31.900  1.00 31.57           H  
ATOM   1965  CA  ILE A 132      47.393   2.410 -33.943  1.00 31.57           C  
ATOM   1966  HA  ILE A 132      47.403   1.767 -34.824  1.00 31.57           H  
ATOM   1967  C   ILE A 132      48.512   3.458 -34.026  1.00 31.57           C  
ATOM   1968  CB  ILE A 132      45.994   3.063 -33.830  1.00 31.57           C  
ATOM   1969  HB  ILE A 132      45.975   3.698 -32.944  1.00 31.57           H  
ATOM   1970  O   ILE A 132      48.615   4.277 -33.115  1.00 31.57           O  
ATOM   1971  CG1 ILE A 132      44.905   1.979 -33.673  1.00 31.57           C  
ATOM   1972 HG12 ILE A 132      45.142   1.380 -32.793  1.00 31.57           H  
ATOM   1973 HG13 ILE A 132      44.911   1.324 -34.544  1.00 31.57           H  
ATOM   1974  CG2 ILE A 132      45.718   3.945 -35.064  1.00 31.57           C  
ATOM   1975 HG21 ILE A 132      46.486   4.711 -35.165  1.00 31.57           H  
ATOM   1976 HG22 ILE A 132      44.765   4.461 -34.951  1.00 31.57           H  
ATOM   1977 HG23 ILE A 132      45.693   3.335 -35.967  1.00 31.57           H  
ATOM   1978  CD1 ILE A 132      43.484   2.515 -33.462  1.00 31.57           C  
ATOM   1979 HD11 ILE A 132      43.119   3.001 -34.367  1.00 31.57           H  
ATOM   1980 HD12 ILE A 132      42.818   1.685 -33.225  1.00 31.57           H  
ATOM   1981 HD13 ILE A 132      43.473   3.224 -32.634  1.00 31.57           H  
ATOM   1982  N   PRO A 133      49.414   3.416 -35.023  1.00 26.05           N  
ATOM   1983  CA  PRO A 133      50.557   4.319 -35.038  1.00 26.05           C  
ATOM   1984  HA  PRO A 133      51.117   4.202 -34.110  1.00 26.05           H  
ATOM   1985  C   PRO A 133      50.092   5.779 -35.145  1.00 26.05           C  
ATOM   1986  CB  PRO A 133      51.430   3.860 -36.212  1.00 26.05           C  
ATOM   1987  HB2 PRO A 133      52.187   3.168 -35.842  1.00 26.05           H  
ATOM   1988  HB3 PRO A 133      51.904   4.696 -36.726  1.00 26.05           H  
ATOM   1989  O   PRO A 133      49.208   6.085 -35.944  1.00 26.05           O  
ATOM   1990  CG  PRO A 133      50.465   3.104 -37.128  1.00 26.05           C  
ATOM   1991  HG2 PRO A 133      49.982   3.810 -37.804  1.00 26.05           H  
ATOM   1992  HG3 PRO A 133      50.971   2.321 -37.694  1.00 26.05           H  
ATOM   1993  CD  PRO A 133      49.424   2.528 -36.175  1.00 26.05           C  
ATOM   1994  HD2 PRO A 133      49.729   1.526 -35.875  1.00 26.05           H  
ATOM   1995  HD3 PRO A 133      48.450   2.499 -36.661  1.00 26.05           H  
ATOM   1996  N   ASP A 134      50.752   6.671 -34.397  1.00 26.24           N  
ATOM   1997  H   ASP A 134      51.381   6.286 -33.706  1.00 26.24           H  
ATOM   1998  CA  ASP A 134      50.508   8.125 -34.239  1.00 26.24           C  
ATOM   1999  HA  ASP A 134      49.520   8.262 -33.800  1.00 26.24           H  
ATOM   2000  C   ASP A 134      50.539   8.969 -35.539  1.00 26.24           C  
ATOM   2001  CB  ASP A 134      51.562   8.685 -33.255  1.00 26.24           C  
ATOM   2002  HB2 ASP A 134      51.556   9.774 -33.287  1.00 26.24           H  
ATOM   2003  HB3 ASP A 134      52.552   8.356 -33.570  1.00 26.24           H  
ATOM   2004  O   ASP A 134      50.607  10.197 -35.518  1.00 26.24           O  
ATOM   2005  CG  ASP A 134      51.323   8.305 -31.794  1.00 26.24           C  
ATOM   2006  OD1 ASP A 134      50.144   8.320 -31.382  1.00 26.24           O  
ATOM   2007  OD2 ASP A 134      52.338   8.028 -31.118  1.00 26.24           O  
ATOM   2008  N   THR A 135      50.510   8.344 -36.714  1.00 26.13           N  
ATOM   2009  H   THR A 135      50.231   7.374 -36.695  1.00 26.13           H  
ATOM   2010  CA  THR A 135      50.776   8.980 -38.014  1.00 26.13           C  
ATOM   2011  HA  THR A 135      51.196   9.966 -37.813  1.00 26.13           H  
ATOM   2012  C   THR A 135      49.516   9.292 -38.825  1.00 26.13           C  
ATOM   2013  CB  THR A 135      51.864   8.237 -38.804  1.00 26.13           C  
ATOM   2014  HB  THR A 135      51.904   8.611 -39.828  1.00 26.13           H  
ATOM   2015  O   THR A 135      49.567   9.399 -40.049  1.00 26.13           O  
ATOM   2016  CG2 THR A 135      53.240   8.455 -38.172  1.00 26.13           C  
ATOM   2017 HG21 THR A 135      53.992   7.917 -38.749  1.00 26.13           H  
ATOM   2018 HG22 THR A 135      53.484   9.517 -38.179  1.00 26.13           H  
ATOM   2019 HG23 THR A 135      53.249   8.094 -37.144  1.00 26.13           H  
ATOM   2020  OG1 THR A 135      51.634   6.848 -38.825  1.00 26.13           O  
ATOM   2021  HG1 THR A 135      51.547   6.562 -37.913  1.00 26.13           H  
ATOM   2022  N   LEU A 136      48.396   9.575 -38.147  1.00 28.66           N  
ATOM   2023  H   LEU A 136      48.411   9.449 -37.145  1.00 28.66           H  
ATOM   2024  CA  LEU A 136      47.218  10.230 -38.751  1.00 28.66           C  
ATOM   2025  HA  LEU A 136      46.910   9.640 -39.614  1.00 28.66           H  
ATOM   2026  C   LEU A 136      47.529  11.639 -39.308  1.00 28.66           C  
ATOM   2027  CB  LEU A 136      46.063  10.242 -37.725  1.00 28.66           C  
ATOM   2028  HB2 LEU A 136      45.562  11.210 -37.735  1.00 28.66           H  
ATOM   2029  HB3 LEU A 136      46.471  10.112 -36.722  1.00 28.66           H  
ATOM   2030  O   LEU A 136      46.749  12.186 -40.085  1.00 28.66           O  
ATOM   2031  CG  LEU A 136      45.019   9.140 -38.002  1.00 28.66           C  
ATOM   2032  HG  LEU A 136      45.519   8.258 -38.401  1.00 28.66           H  
ATOM   2033  CD1 LEU A 136      44.305   8.727 -36.717  1.00 28.66           C  
ATOM   2034 HD11 LEU A 136      43.797   9.585 -36.276  1.00 28.66           H  
ATOM   2035 HD12 LEU A 136      43.572   7.950 -36.933  1.00 28.66           H  
ATOM   2036 HD13 LEU A 136      45.027   8.333 -36.002  1.00 28.66           H  
ATOM   2037  CD2 LEU A 136      43.970   9.621 -39.008  1.00 28.66           C  
ATOM   2038 HD21 LEU A 136      43.434  10.483 -38.611  1.00 28.66           H  
ATOM   2039 HD22 LEU A 136      43.258   8.821 -39.208  1.00 28.66           H  
ATOM   2040 HD23 LEU A 136      44.459   9.901 -39.942  1.00 28.66           H  
ATOM   2041  N   GLY A 137      48.715  12.189 -39.014  1.00 27.11           N  
ATOM   2042  H   GLY A 137      49.284  11.714 -38.328  1.00 27.11           H  
ATOM   2043  CA  GLY A 137      49.247  13.416 -39.622  1.00 27.11           C  
ATOM   2044  HA2 GLY A 137      48.557  14.233 -39.414  1.00 27.11           H  
ATOM   2045  HA3 GLY A 137      50.203  13.653 -39.154  1.00 27.11           H  
ATOM   2046  C   GLY A 137      49.467  13.367 -41.145  1.00 27.11           C  
ATOM   2047  O   GLY A 137      49.773  14.394 -41.745  1.00 27.11           O  
ATOM   2048  N   ALA A 138      49.284  12.218 -41.808  1.00 25.34           N  
ATOM   2049  H   ALA A 138      49.048  11.389 -41.281  1.00 25.34           H  
ATOM   2050  CA  ALA A 138      49.437  12.095 -43.262  1.00 25.34           C  
ATOM   2051  HA  ALA A 138      50.348  12.622 -43.546  1.00 25.34           H  
ATOM   2052  C   ALA A 138      48.296  12.736 -44.091  1.00 25.34           C  
ATOM   2053  CB  ALA A 138      49.641  10.614 -43.599  1.00 25.34           C  
ATOM   2054  HB1 ALA A 138      50.487  10.216 -43.039  1.00 25.34           H  
ATOM   2055  HB2 ALA A 138      48.747  10.046 -43.343  1.00 25.34           H  
ATOM   2056  HB3 ALA A 138      49.837  10.501 -44.666  1.00 25.34           H  
ATOM   2057  O   ALA A 138      48.415  12.840 -45.312  1.00 25.34           O  
ATOM   2058  N   LEU A 139      47.214  13.209 -43.458  1.00 26.15           N  
ATOM   2059  H   LEU A 139      47.162  13.083 -42.457  1.00 26.15           H  
ATOM   2060  CA  LEU A 139      46.035  13.769 -44.141  1.00 26.15           C  
ATOM   2061  HA  LEU A 139      45.874  13.196 -45.054  1.00 26.15           H  
ATOM   2062  C   LEU A 139      46.188  15.228 -44.623  1.00 26.15           C  
ATOM   2063  CB  LEU A 139      44.807  13.569 -43.231  1.00 26.15           C  
ATOM   2064  HB2 LEU A 139      45.091  13.784 -42.201  1.00 26.15           H  
ATOM   2065  HB3 LEU A 139      44.022  14.275 -43.504  1.00 26.15           H  
ATOM   2066  O   LEU A 139      45.311  15.740 -45.317  1.00 26.15           O  
ATOM   2067  CG  LEU A 139      44.233  12.142 -43.331  1.00 26.15           C  
ATOM   2068  HG  LEU A 139      45.047  11.417 -43.350  1.00 26.15           H  
ATOM   2069  CD1 LEU A 139      43.353  11.833 -42.126  1.00 26.15           C  
ATOM   2070 HD11 LEU A 139      43.009  10.800 -42.170  1.00 26.15           H  
ATOM   2071 HD12 LEU A 139      42.490  12.499 -42.134  1.00 26.15           H  
ATOM   2072 HD13 LEU A 139      43.918  11.978 -41.206  1.00 26.15           H  
ATOM   2073  CD2 LEU A 139      43.373  11.972 -44.588  1.00 26.15           C  
ATOM   2074 HD21 LEU A 139      42.549  12.686 -44.580  1.00 26.15           H  
ATOM   2075 HD22 LEU A 139      43.972  12.134 -45.484  1.00 26.15           H  
ATOM   2076 HD23 LEU A 139      42.962  10.963 -44.620  1.00 26.15           H  
ATOM   2077  N   GLN A 140      47.301  15.907 -44.322  1.00 25.05           N  
ATOM   2078  H   GLN A 140      47.989  15.454 -43.737  1.00 25.05           H  
ATOM   2079  CA  GLN A 140      47.488  17.327 -44.664  1.00 25.05           C  
ATOM   2080  HA  GLN A 140      46.508  17.800 -44.607  1.00 25.05           H  
ATOM   2081  C   GLN A 140      47.972  17.609 -46.099  1.00 25.05           C  
ATOM   2082  CB  GLN A 140      48.394  18.005 -43.620  1.00 25.05           C  
ATOM   2083  HB2 GLN A 140      48.848  17.260 -42.967  1.00 25.05           H  
ATOM   2084  HB3 GLN A 140      49.199  18.542 -44.122  1.00 25.05           H  
ATOM   2085  O   GLN A 140      47.954  18.763 -46.529  1.00 25.05           O  
ATOM   2086  CG  GLN A 140      47.590  19.002 -42.772  1.00 25.05           C  
ATOM   2087  HG2 GLN A 140      47.121  19.735 -43.428  1.00 25.05           H  
ATOM   2088  HG3 GLN A 140      46.805  18.469 -42.237  1.00 25.05           H  
ATOM   2089  CD  GLN A 140      48.443  19.751 -41.755  1.00 25.05           C  
ATOM   2090  NE2 GLN A 140      47.852  20.634 -40.984  1.00 25.05           N  
ATOM   2091 HE21 GLN A 140      46.851  20.763 -41.031  1.00 25.05           H  
ATOM   2092 HE22 GLN A 140      48.430  21.062 -40.275  1.00 25.05           H  
ATOM   2093  OE1 GLN A 140      49.643  19.573 -41.631  1.00 25.05           O  
ATOM   2094  N   ASN A 141      48.362  16.601 -46.886  1.00 23.14           N  
ATOM   2095  H   ASN A 141      48.325  15.660 -46.521  1.00 23.14           H  
ATOM   2096  CA  ASN A 141      48.911  16.843 -48.232  1.00 23.14           C  
ATOM   2097  HA  ASN A 141      49.469  17.777 -48.177  1.00 23.14           H  
ATOM   2098  C   ASN A 141      47.866  17.156 -49.320  1.00 23.14           C  
ATOM   2099  CB  ASN A 141      49.915  15.735 -48.606  1.00 23.14           C  
ATOM   2100  HB2 ASN A 141      49.617  14.793 -48.145  1.00 23.14           H  
ATOM   2101  HB3 ASN A 141      49.920  15.586 -49.686  1.00 23.14           H  
ATOM   2102  O   ASN A 141      48.203  17.262 -50.500  1.00 23.14           O  
ATOM   2103  CG  ASN A 141      51.342  16.077 -48.206  1.00 23.14           C  
ATOM   2104  ND2 ASN A 141      52.206  15.095 -48.136  1.00 23.14           N  
ATOM   2105 HD21 ASN A 141      53.130  15.347 -47.816  1.00 23.14           H  
ATOM   2106 HD22 ASN A 141      51.902  14.139 -48.258  1.00 23.14           H  
ATOM   2107  OD1 ASN A 141      51.723  17.213 -47.981  1.00 23.14           O  
ATOM   2108  N   LEU A 142      46.608  17.392 -48.947  1.00 23.09           N  
ATOM   2109  H   LEU A 142      46.387  17.322 -47.964  1.00 23.09           H  
ATOM   2110  CA  LEU A 142      45.535  17.757 -49.868  1.00 23.09           C  
ATOM   2111  HA  LEU A 142      45.907  17.705 -50.891  1.00 23.09           H  
ATOM   2112  C   LEU A 142      45.091  19.213 -49.682  1.00 23.09           C  
ATOM   2113  CB  LEU A 142      44.391  16.731 -49.746  1.00 23.09           C  
ATOM   2114  HB2 LEU A 142      44.211  16.534 -48.689  1.00 23.09           H  
ATOM   2115  HB3 LEU A 142      43.473  17.150 -50.159  1.00 23.09           H  
ATOM   2116  O   LEU A 142      43.977  19.477 -49.244  1.00 23.09           O  
ATOM   2117  CG  LEU A 142      44.676  15.405 -50.477  1.00 23.09           C  
ATOM   2118  HG  LEU A 142      45.682  15.060 -50.239  1.00 23.09           H  
ATOM   2119  CD1 LEU A 142      43.679  14.340 -50.028  1.00 23.09           C  
ATOM   2120 HD11 LEU A 142      43.779  14.177 -48.955  1.00 23.09           H  
ATOM   2121 HD12 LEU A 142      42.657  14.648 -50.249  1.00 23.09           H  
ATOM   2122 HD13 LEU A 142      43.898  13.396 -50.526  1.00 23.09           H  
ATOM   2123  CD2 LEU A 142      44.540  15.561 -51.999  1.00 23.09           C  
ATOM   2124 HD21 LEU A 142      44.703  14.590 -52.468  1.00 23.09           H  
ATOM   2125 HD22 LEU A 142      45.294  16.252 -52.376  1.00 23.09           H  
ATOM   2126 HD23 LEU A 142      43.542  15.920 -52.251  1.00 23.09           H  
ATOM   2127  N   ARG A 143      45.925  20.168 -50.125  1.00 21.04           N  
ATOM   2128  H   ARG A 143      46.866  19.849 -50.308  1.00 21.04           H  
ATOM   2129  CA  ARG A 143      45.393  21.267 -50.964  1.00 21.04           C  
ATOM   2130  HA  ARG A 143      44.828  20.769 -51.751  1.00 21.04           H  
ATOM   2131  C   ARG A 143      46.386  22.102 -51.754  1.00 21.04           C  
ATOM   2132  CB  ARG A 143      44.421  22.207 -50.210  1.00 21.04           C  
ATOM   2133  HB2 ARG A 143      44.326  21.925 -49.161  1.00 21.04           H  
ATOM   2134  HB3 ARG A 143      44.778  23.237 -50.240  1.00 21.04           H  
ATOM   2135  O   ARG A 143      45.930  22.769 -52.673  1.00 21.04           O  
ATOM   2136  CG  ARG A 143      43.053  22.122 -50.911  1.00 21.04           C  
ATOM   2137  HG2 ARG A 143      42.728  21.082 -50.934  1.00 21.04           H  
ATOM   2138  HG3 ARG A 143      43.152  22.479 -51.936  1.00 21.04           H  
ATOM   2139  CD  ARG A 143      41.977  22.940 -50.203  1.00 21.04           C  
ATOM   2140  HD2 ARG A 143      41.928  22.616 -49.164  1.00 21.04           H  
ATOM   2141  HD3 ARG A 143      42.254  23.994 -50.236  1.00 21.04           H  
ATOM   2142  NE  ARG A 143      40.662  22.738 -50.846  1.00 21.04           N  
ATOM   2143  HE  ARG A 143      40.644  22.119 -51.644  1.00 21.04           H  
ATOM   2144  NH1 ARG A 143      39.427  23.990 -49.375  1.00 21.04           N  
ATOM   2145 HH11 ARG A 143      40.269  24.176 -48.850  1.00 21.04           H  
ATOM   2146 HH12 ARG A 143      38.532  24.284 -49.009  1.00 21.04           H  
ATOM   2147  NH2 ARG A 143      38.397  22.906 -51.030  1.00 21.04           N  
ATOM   2148 HH21 ARG A 143      38.406  22.252 -51.800  1.00 21.04           H  
ATOM   2149 HH22 ARG A 143      37.516  23.225 -50.654  1.00 21.04           H  
ATOM   2150  CZ  ARG A 143      39.506  23.213 -50.419  1.00 21.04           C  
ATOM   2151  N   ASN A 144      47.692  22.031 -51.508  1.00 20.65           N  
ATOM   2152  H   ASN A 144      48.035  21.480 -50.734  1.00 20.65           H  
ATOM   2153  CA  ASN A 144      48.639  22.784 -52.331  1.00 20.65           C  
ATOM   2154  HA  ASN A 144      48.105  23.286 -53.138  1.00 20.65           H  
ATOM   2155  C   ASN A 144      49.616  21.878 -53.073  1.00 20.65           C  
ATOM   2156  CB  ASN A 144      49.260  23.931 -51.525  1.00 20.65           C  
ATOM   2157  HB2 ASN A 144      49.575  23.571 -50.546  1.00 20.65           H  
ATOM   2158  HB3 ASN A 144      50.139  24.303 -52.052  1.00 20.65           H  
ATOM   2159  O   ASN A 144      50.690  21.521 -52.597  1.00 20.65           O  
ATOM   2160  CG  ASN A 144      48.298  25.106 -51.372  1.00 20.65           C  
ATOM   2161  ND2 ASN A 144      48.502  25.939 -50.384  1.00 20.65           N  
ATOM   2162 HD21 ASN A 144      47.856  26.712 -50.317  1.00 20.65           H  
ATOM   2163 HD22 ASN A 144      49.269  25.800 -49.741  1.00 20.65           H  
ATOM   2164  OD1 ASN A 144      47.365  25.315 -52.127  1.00 20.65           O  
ATOM   2165  N   LEU A 145      49.230  21.604 -54.320  1.00 19.92           N  
ATOM   2166  H   LEU A 145      48.285  21.877 -54.548  1.00 19.92           H  
ATOM   2167  CA  LEU A 145      50.154  21.589 -55.444  1.00 19.92           C  
ATOM   2168  HA  LEU A 145      50.737  20.669 -55.419  1.00 19.92           H  
ATOM   2169  C   LEU A 145      51.101  22.796 -55.317  1.00 19.92           C  
ATOM   2170  CB  LEU A 145      49.313  21.659 -56.745  1.00 19.92           C  
ATOM   2171  HB2 LEU A 145      48.263  21.800 -56.488  1.00 19.92           H  
ATOM   2172  HB3 LEU A 145      49.596  22.535 -57.329  1.00 19.92           H  
ATOM   2173  O   LEU A 145      50.667  23.939 -55.407  1.00 19.92           O  
ATOM   2174  CG  LEU A 145      49.436  20.411 -57.634  1.00 19.92           C  
ATOM   2175  HG  LEU A 145      49.549  19.525 -57.010  1.00 19.92           H  
ATOM   2176  CD1 LEU A 145      48.177  20.233 -58.483  1.00 19.92           C  
ATOM   2177 HD11 LEU A 145      47.312  20.095 -57.834  1.00 19.92           H  
ATOM   2178 HD12 LEU A 145      48.282  19.351 -59.115  1.00 19.92           H  
ATOM   2179 HD13 LEU A 145      48.022  21.112 -59.110  1.00 19.92           H  
ATOM   2180  CD2 LEU A 145      50.639  20.529 -58.571  1.00 19.92           C  
ATOM   2181 HD21 LEU A 145      50.729  19.625 -59.173  1.00 19.92           H  
ATOM   2182 HD22 LEU A 145      51.550  20.654 -57.986  1.00 19.92           H  
ATOM   2183 HD23 LEU A 145      50.524  21.391 -59.228  1.00 19.92           H  
ATOM   2184  N   SER A 146      52.374  22.490 -55.065  1.00 20.85           N  
ATOM   2185  H   SER A 146      52.527  21.531 -54.787  1.00 20.85           H  
ATOM   2186  CA  SER A 146      53.577  23.247 -55.430  1.00 20.85           C  
ATOM   2187  HA  SER A 146      54.374  22.914 -54.764  1.00 20.85           H  
ATOM   2188  C   SER A 146      53.526  24.781 -55.344  1.00 20.85           C  
ATOM   2189  CB  SER A 146      53.987  22.842 -56.856  1.00 20.85           C  
ATOM   2190  HB2 SER A 146      54.134  21.763 -56.904  1.00 20.85           H  
ATOM   2191  HB3 SER A 146      54.929  23.330 -57.108  1.00 20.85           H  
ATOM   2192  O   SER A 146      52.955  25.422 -56.221  1.00 20.85           O  
ATOM   2193  OG  SER A 146      53.005  23.222 -57.800  1.00 20.85           O  
ATOM   2194  HG  SER A 146      52.667  24.076 -57.522  1.00 20.85           H  
ATOM   2195  N   LEU A 147      54.297  25.367 -54.418  1.00 17.76           N  
ATOM   2196  H   LEU A 147      54.444  24.847 -53.565  1.00 17.76           H  
ATOM   2197  CA  LEU A 147      55.340  26.363 -54.732  1.00 17.76           C  
ATOM   2198  HA  LEU A 147      56.072  25.877 -55.377  1.00 17.76           H  
ATOM   2199  C   LEU A 147      56.088  26.801 -53.457  1.00 17.76           C  
ATOM   2200  CB  LEU A 147      54.785  27.587 -55.503  1.00 17.76           C  
ATOM   2201  HB2 LEU A 147      55.285  28.496 -55.168  1.00 17.76           H  
ATOM   2202  HB3 LEU A 147      53.728  27.709 -55.264  1.00 17.76           H  
ATOM   2203  O   LEU A 147      55.521  27.423 -52.569  1.00 17.76           O  
ATOM   2204  CG  LEU A 147      54.978  27.453 -57.036  1.00 17.76           C  
ATOM   2205  HG  LEU A 147      54.937  26.406 -57.334  1.00 17.76           H  
ATOM   2206  CD1 LEU A 147      53.899  28.210 -57.809  1.00 17.76           C  
ATOM   2207 HD11 LEU A 147      54.056  28.092 -58.881  1.00 17.76           H  
ATOM   2208 HD12 LEU A 147      52.922  27.800 -57.554  1.00 17.76           H  
ATOM   2209 HD13 LEU A 147      53.921  29.267 -57.545  1.00 17.76           H  
ATOM   2210  CD2 LEU A 147      56.340  27.994 -57.473  1.00 17.76           C  
ATOM   2211 HD21 LEU A 147      57.136  27.476 -56.938  1.00 17.76           H  
ATOM   2212 HD22 LEU A 147      56.402  29.061 -57.258  1.00 17.76           H  
ATOM   2213 HD23 LEU A 147      56.470  27.837 -58.544  1.00 17.76           H  
ATOM   2214  N   PHE A 148      57.373  26.429 -53.413  1.00 18.03           N  
ATOM   2215  H   PHE A 148      57.647  25.780 -54.136  1.00 18.03           H  
ATOM   2216  CA  PHE A 148      58.512  27.100 -52.771  1.00 18.03           C  
ATOM   2217  HA  PHE A 148      59.192  26.328 -52.412  1.00 18.03           H  
ATOM   2218  C   PHE A 148      58.247  28.039 -51.577  1.00 18.03           C  
ATOM   2219  CB  PHE A 148      59.252  27.891 -53.872  1.00 18.03           C  
ATOM   2220  HB2 PHE A 148      59.812  28.702 -53.407  1.00 18.03           H  
ATOM   2221  HB3 PHE A 148      58.529  28.364 -54.537  1.00 18.03           H  
ATOM   2222  O   PHE A 148      57.897  29.192 -51.784  1.00 18.03           O  
ATOM   2223  CG  PHE A 148      60.240  27.087 -54.690  1.00 18.03           C  
ATOM   2224  CD1 PHE A 148      61.609  27.152 -54.369  1.00 18.03           C  
ATOM   2225  HD1 PHE A 148      61.944  27.763 -53.544  1.00 18.03           H  
ATOM   2226  CD2 PHE A 148      59.814  26.297 -55.773  1.00 18.03           C  
ATOM   2227  HD2 PHE A 148      58.767  26.246 -56.033  1.00 18.03           H  
ATOM   2228  CE1 PHE A 148      62.548  26.431 -55.126  1.00 18.03           C  
ATOM   2229  HE1 PHE A 148      63.598  26.484 -54.881  1.00 18.03           H  
ATOM   2230  CE2 PHE A 148      60.753  25.574 -56.530  1.00 18.03           C  
ATOM   2231  HE2 PHE A 148      60.426  24.968 -57.362  1.00 18.03           H  
ATOM   2232  CZ  PHE A 148      62.120  25.642 -56.207  1.00 18.03           C  
ATOM   2233  HZ  PHE A 148      62.839  25.086 -56.789  1.00 18.03           H  
ATOM   2234  N   PHE A 149      58.673  27.627 -50.376  1.00 20.19           N  
ATOM   2235  H   PHE A 149      58.755  26.633 -50.216  1.00 20.19           H  
ATOM   2236  CA  PHE A 149      59.476  28.490 -49.497  1.00 20.19           C  
ATOM   2237  HA  PHE A 149      60.033  29.175 -50.136  1.00 20.19           H  
ATOM   2238  C   PHE A 149      60.524  27.659 -48.744  1.00 20.19           C  
ATOM   2239  CB  PHE A 149      58.627  29.382 -48.569  1.00 20.19           C  
ATOM   2240  HB2 PHE A 149      57.666  28.907 -48.376  1.00 20.19           H  
ATOM   2241  HB3 PHE A 149      59.134  29.490 -47.610  1.00 20.19           H  
ATOM   2242  O   PHE A 149      60.273  27.046 -47.712  1.00 20.19           O  
ATOM   2243  CG  PHE A 149      58.420  30.782 -49.134  1.00 20.19           C  
ATOM   2244  CD1 PHE A 149      59.462  31.731 -49.080  1.00 20.19           C  
ATOM   2245  HD1 PHE A 149      60.388  31.486 -48.581  1.00 20.19           H  
ATOM   2246  CD2 PHE A 149      57.209  31.123 -49.764  1.00 20.19           C  
ATOM   2247  HD2 PHE A 149      56.413  30.396 -49.828  1.00 20.19           H  
ATOM   2248  CE1 PHE A 149      59.300  32.997 -49.673  1.00 20.19           C  
ATOM   2249  HE1 PHE A 149      60.101  33.721 -49.626  1.00 20.19           H  
ATOM   2250  CE2 PHE A 149      57.051  32.383 -50.369  1.00 20.19           C  
ATOM   2251  HE2 PHE A 149      56.126  32.622 -50.871  1.00 20.19           H  
ATOM   2252  CZ  PHE A 149      58.097  33.320 -50.325  1.00 20.19           C  
ATOM   2253  HZ  PHE A 149      57.972  34.289 -50.786  1.00 20.19           H  
ATOM   2254  N   ASN A 150      61.741  27.669 -49.292  1.00 18.06           N  
ATOM   2255  H   ASN A 150      61.835  28.151 -50.175  1.00 18.06           H  
ATOM   2256  CA  ASN A 150      62.967  27.492 -48.526  1.00 18.06           C  
ATOM   2257  HA  ASN A 150      62.904  26.604 -47.897  1.00 18.06           H  
ATOM   2258  C   ASN A 150      63.137  28.731 -47.637  1.00 18.06           C  
ATOM   2259  CB  ASN A 150      64.165  27.381 -49.500  1.00 18.06           C  
ATOM   2260  HB2 ASN A 150      65.072  27.672 -48.971  1.00 18.06           H  
ATOM   2261  HB3 ASN A 150      64.035  28.077 -50.329  1.00 18.06           H  
ATOM   2262  O   ASN A 150      63.626  29.752 -48.116  1.00 18.06           O  
ATOM   2263  CG  ASN A 150      64.431  25.988 -50.029  1.00 18.06           C  
ATOM   2264  ND2 ASN A 150      64.944  25.871 -51.232  1.00 18.06           N  
ATOM   2265 HD21 ASN A 150      65.133  24.924 -51.529  1.00 18.06           H  
ATOM   2266 HD22 ASN A 150      65.167  26.686 -51.785  1.00 18.06           H  
ATOM   2267  OD1 ASN A 150      64.237  24.994 -49.361  1.00 18.06           O  
ATOM   2268  N   SER A 151      62.690  28.679 -46.383  1.00 16.73           N  
ATOM   2269  H   SER A 151      62.014  27.958 -46.176  1.00 16.73           H  
ATOM   2270  CA  SER A 151      63.331  29.307 -45.213  1.00 16.73           C  
ATOM   2271  HA  SER A 151      64.140  28.645 -44.903  1.00 16.73           H  
ATOM   2272  C   SER A 151      62.352  29.421 -44.043  1.00 16.73           C  
ATOM   2273  CB  SER A 151      63.964  30.694 -45.454  1.00 16.73           C  
ATOM   2274  HB2 SER A 151      64.278  31.112 -44.497  1.00 16.73           H  
ATOM   2275  HB3 SER A 151      64.857  30.576 -46.068  1.00 16.73           H  
ATOM   2276  O   SER A 151      61.192  29.766 -44.222  1.00 16.73           O  
ATOM   2277  OG  SER A 151      63.099  31.606 -46.087  1.00 16.73           O  
ATOM   2278  HG  SER A 151      62.936  31.249 -46.963  1.00 16.73           H  
ATOM   2279  N   LEU A 152      62.900  29.196 -42.846  1.00 17.90           N  
ATOM   2280  H   LEU A 152      63.864  28.893 -42.852  1.00 17.90           H  
ATOM   2281  CA  LEU A 152      62.347  29.521 -41.527  1.00 17.90           C  
ATOM   2282  HA  LEU A 152      63.176  29.389 -40.831  1.00 17.90           H  
ATOM   2283  C   LEU A 152      61.274  28.577 -40.968  1.00 17.90           C  
ATOM   2284  CB  LEU A 152      62.025  31.022 -41.430  1.00 17.90           C  
ATOM   2285  HB2 LEU A 152      61.455  31.211 -40.521  1.00 17.90           H  
ATOM   2286  HB3 LEU A 152      61.391  31.321 -42.264  1.00 17.90           H  
ATOM   2287  O   LEU A 152      60.076  28.826 -40.991  1.00 17.90           O  
ATOM   2288  CG  LEU A 152      63.320  31.858 -41.404  1.00 17.90           C  
ATOM   2289  HG  LEU A 152      64.131  31.318 -41.892  1.00 17.90           H  
ATOM   2290  CD1 LEU A 152      63.150  33.177 -42.150  1.00 17.90           C  
ATOM   2291 HD11 LEU A 152      62.351  33.759 -41.691  1.00 17.90           H  
ATOM   2292 HD12 LEU A 152      62.887  32.975 -43.188  1.00 17.90           H  
ATOM   2293 HD13 LEU A 152      64.079  33.746 -42.121  1.00 17.90           H  
ATOM   2294  CD2 LEU A 152      63.742  32.147 -39.962  1.00 17.90           C  
ATOM   2295 HD21 LEU A 152      63.873  31.213 -39.416  1.00 17.90           H  
ATOM   2296 HD22 LEU A 152      62.977  32.741 -39.462  1.00 17.90           H  
ATOM   2297 HD23 LEU A 152      64.683  32.698 -39.954  1.00 17.90           H  
ATOM   2298  N   ILE A 153      61.804  27.514 -40.358  1.00 19.51           N  
ATOM   2299  H   ILE A 153      62.736  27.289 -40.674  1.00 19.51           H  
ATOM   2300  CA  ILE A 153      61.554  27.099 -38.969  1.00 19.51           C  
ATOM   2301  HA  ILE A 153      61.027  26.144 -38.981  1.00 19.51           H  
ATOM   2302  C   ILE A 153      60.689  28.119 -38.201  1.00 19.51           C  
ATOM   2303  CB  ILE A 153      62.924  26.898 -38.253  1.00 19.51           C  
ATOM   2304  HB  ILE A 153      63.424  27.866 -38.205  1.00 19.51           H  
ATOM   2305  O   ILE A 153      61.189  29.095 -37.644  1.00 19.51           O  
ATOM   2306  CG1 ILE A 153      63.855  25.928 -39.030  1.00 19.51           C  
ATOM   2307 HG12 ILE A 153      63.919  26.216 -40.079  1.00 19.51           H  
ATOM   2308 HG13 ILE A 153      63.444  24.920 -38.989  1.00 19.51           H  
ATOM   2309  CG2 ILE A 153      62.737  26.383 -36.811  1.00 19.51           C  
ATOM   2310 HG21 ILE A 153      62.271  25.398 -36.819  1.00 19.51           H  
ATOM   2311 HG22 ILE A 153      62.109  27.064 -36.236  1.00 19.51           H  
ATOM   2312 HG23 ILE A 153      63.695  26.324 -36.295  1.00 19.51           H  
ATOM   2313  CD1 ILE A 153      65.301  25.902 -38.518  1.00 19.51           C  
ATOM   2314 HD11 ILE A 153      65.704  26.914 -38.484  1.00 19.51           H  
ATOM   2315 HD12 ILE A 153      65.350  25.454 -37.526  1.00 19.51           H  
ATOM   2316 HD13 ILE A 153      65.910  25.302 -39.195  1.00 19.51           H  
ATOM   2317  N   GLY A 154      59.392  27.849 -38.159  1.00 20.00           N  
ATOM   2318  H   GLY A 154      59.039  27.116 -38.758  1.00 20.00           H  
ATOM   2319  CA  GLY A 154      58.451  28.349 -37.169  1.00 20.00           C  
ATOM   2320  HA2 GLY A 154      58.991  28.692 -36.287  1.00 20.00           H  
ATOM   2321  HA3 GLY A 154      57.867  29.172 -37.582  1.00 20.00           H  
ATOM   2322  C   GLY A 154      57.514  27.189 -36.823  1.00 20.00           C  
ATOM   2323  O   GLY A 154      57.164  26.431 -37.731  1.00 20.00           O  
ATOM   2324  N   PRO A 155      57.167  26.970 -35.543  1.00 20.29           N  
ATOM   2325  CA  PRO A 155      56.253  25.901 -35.158  1.00 20.29           C  
ATOM   2326  HA  PRO A 155      56.679  24.933 -35.424  1.00 20.29           H  
ATOM   2327  C   PRO A 155      54.926  26.090 -35.900  1.00 20.29           C  
ATOM   2328  CB  PRO A 155      56.120  25.990 -33.635  1.00 20.29           C  
ATOM   2329  HB2 PRO A 155      56.861  25.341 -33.169  1.00 20.29           H  
ATOM   2330  HB3 PRO A 155      55.119  25.728 -33.292  1.00 20.29           H  
ATOM   2331  O   PRO A 155      54.339  27.172 -35.873  1.00 20.29           O  
ATOM   2332  CG  PRO A 155      56.461  27.448 -33.328  1.00 20.29           C  
ATOM   2333  HG2 PRO A 155      56.872  27.565 -32.325  1.00 20.29           H  
ATOM   2334  HG3 PRO A 155      55.567  28.062 -33.445  1.00 20.29           H  
ATOM   2335  CD  PRO A 155      57.476  27.818 -34.406  1.00 20.29           C  
ATOM   2336  HD2 PRO A 155      58.484  27.600 -34.054  1.00 20.29           H  
ATOM   2337  HD3 PRO A 155      57.379  28.875 -34.656  1.00 20.29           H  
ATOM   2338  N   PHE A 156      54.508  25.044 -36.613  1.00 19.64           N  
ATOM   2339  H   PHE A 156      55.049  24.193 -36.577  1.00 19.64           H  
ATOM   2340  CA  PHE A 156      53.258  25.005 -37.361  1.00 19.64           C  
ATOM   2341  HA  PHE A 156      53.304  25.743 -38.162  1.00 19.64           H  
ATOM   2342  C   PHE A 156      52.093  25.316 -36.407  1.00 19.64           C  
ATOM   2343  CB  PHE A 156      53.084  23.610 -37.986  1.00 19.64           C  
ATOM   2344  HB2 PHE A 156      53.462  22.848 -37.304  1.00 19.64           H  
ATOM   2345  HB3 PHE A 156      52.017  23.419 -38.097  1.00 19.64           H  
ATOM   2346  O   PHE A 156      51.940  24.607 -35.414  1.00 19.64           O  
ATOM   2347  CG  PHE A 156      53.729  23.434 -39.349  1.00 19.64           C  
ATOM   2348  CD1 PHE A 156      52.920  23.453 -40.501  1.00 19.64           C  
ATOM   2349  HD1 PHE A 156      51.852  23.590 -40.411  1.00 19.64           H  
ATOM   2350  CD2 PHE A 156      55.117  23.234 -39.478  1.00 19.64           C  
ATOM   2351  HD2 PHE A 156      55.745  23.216 -38.599  1.00 19.64           H  
ATOM   2352  CE1 PHE A 156      53.490  23.270 -41.772  1.00 19.64           C  
ATOM   2353  HE1 PHE A 156      52.860  23.267 -42.649  1.00 19.64           H  
ATOM   2354  CE2 PHE A 156      55.689  23.051 -40.751  1.00 19.64           C  
ATOM   2355  HE2 PHE A 156      56.753  22.894 -40.846  1.00 19.64           H  
ATOM   2356  CZ  PHE A 156      54.875  23.068 -41.898  1.00 19.64           C  
ATOM   2357  HZ  PHE A 156      55.312  22.918 -42.874  1.00 19.64           H  
ATOM   2358  N   PRO A 157      51.282  26.357 -36.657  1.00 21.17           N  
ATOM   2359  CA  PRO A 157      50.119  26.631 -35.827  1.00 21.17           C  
ATOM   2360  HA  PRO A 157      50.432  26.733 -34.788  1.00 21.17           H  
ATOM   2361  C   PRO A 157      49.120  25.472 -35.934  1.00 21.17           C  
ATOM   2362  CB  PRO A 157      49.566  27.975 -36.315  1.00 21.17           C  
ATOM   2363  HB2 PRO A 157      49.995  28.777 -35.715  1.00 21.17           H  
ATOM   2364  HB3 PRO A 157      48.478  28.011 -36.273  1.00 21.17           H  
ATOM   2365  O   PRO A 157      48.729  25.070 -37.029  1.00 21.17           O  
ATOM   2366  CG  PRO A 157      50.082  28.089 -37.750  1.00 21.17           C  
ATOM   2367  HG2 PRO A 157      49.387  27.585 -38.422  1.00 21.17           H  
ATOM   2368  HG3 PRO A 157      50.217  29.128 -38.050  1.00 21.17           H  
ATOM   2369  CD  PRO A 157      51.404  27.328 -37.730  1.00 21.17           C  
ATOM   2370  HD2 PRO A 157      52.224  28.011 -37.507  1.00 21.17           H  
ATOM   2371  HD3 PRO A 157      51.560  26.844 -38.694  1.00 21.17           H  
ATOM   2372  N   GLU A 158      48.692  24.961 -34.780  1.00 22.64           N  
ATOM   2373  H   GLU A 158      49.127  25.309 -33.937  1.00 22.64           H  
ATOM   2374  CA  GLU A 158      47.772  23.826 -34.573  1.00 22.64           C  
ATOM   2375  HA  GLU A 158      48.211  22.927 -35.005  1.00 22.64           H  
ATOM   2376  C   GLU A 158      46.372  23.997 -35.207  1.00 22.64           C  
ATOM   2377  CB  GLU A 158      47.627  23.615 -33.053  1.00 22.64           C  
ATOM   2378  HB2 GLU A 158      46.838  22.890 -32.857  1.00 22.64           H  
ATOM   2379  HB3 GLU A 158      47.331  24.567 -32.612  1.00 22.64           H  
ATOM   2380  O   GLU A 158      45.520  23.116 -35.108  1.00 22.64           O  
ATOM   2381  CG  GLU A 158      48.917  23.097 -32.390  1.00 22.64           C  
ATOM   2382  HG2 GLU A 158      49.102  22.083 -32.744  1.00 22.64           H  
ATOM   2383  HG3 GLU A 158      49.756  23.717 -32.706  1.00 22.64           H  
ATOM   2384  CD  GLU A 158      48.862  23.123 -30.853  1.00 22.64           C  
ATOM   2385  OE1 GLU A 158      49.572  22.295 -30.242  1.00 22.64           O  
ATOM   2386  OE2 GLU A 158      48.176  24.019 -30.311  1.00 22.64           O  
ATOM   2387  N   SER A 159      46.098  25.109 -35.891  1.00 25.25           N  
ATOM   2388  H   SER A 159      46.850  25.762 -36.057  1.00 25.25           H  
ATOM   2389  CA  SER A 159      44.773  25.454 -36.417  1.00 25.25           C  
ATOM   2390  HA  SER A 159      44.033  25.049 -35.727  1.00 25.25           H  
ATOM   2391  C   SER A 159      44.422  24.845 -37.785  1.00 25.25           C  
ATOM   2392  CB  SER A 159      44.590  26.975 -36.399  1.00 25.25           C  
ATOM   2393  HB2 SER A 159      44.630  27.321 -35.366  1.00 25.25           H  
ATOM   2394  HB3 SER A 159      43.612  27.229 -36.808  1.00 25.25           H  
ATOM   2395  O   SER A 159      43.397  25.209 -38.354  1.00 25.25           O  
ATOM   2396  OG  SER A 159      45.604  27.630 -37.142  1.00 25.25           O  
ATOM   2397  HG  SER A 159      45.335  28.543 -37.266  1.00 25.25           H  
ATOM   2398  N   LEU A 160      45.219  23.916 -38.330  1.00 21.39           N  
ATOM   2399  H   LEU A 160      46.049  23.661 -37.814  1.00 21.39           H  
ATOM   2400  CA  LEU A 160      45.005  23.343 -39.676  1.00 21.39           C  
ATOM   2401  HA  LEU A 160      44.042  23.691 -40.050  1.00 21.39           H  
ATOM   2402  C   LEU A 160      44.852  21.806 -39.717  1.00 21.39           C  
ATOM   2403  CB  LEU A 160      46.092  23.881 -40.633  1.00 21.39           C  
ATOM   2404  HB2 LEU A 160      47.062  23.756 -40.153  1.00 21.39           H  
ATOM   2405  HB3 LEU A 160      46.104  23.293 -41.551  1.00 21.39           H  
ATOM   2406  O   LEU A 160      45.031  21.204 -40.774  1.00 21.39           O  
ATOM   2407  CG  LEU A 160      45.906  25.358 -41.033  1.00 21.39           C  
ATOM   2408  HG  LEU A 160      45.758  25.971 -40.143  1.00 21.39           H  
ATOM   2409  CD1 LEU A 160      47.163  25.856 -41.749  1.00 21.39           C  
ATOM   2410 HD11 LEU A 160      47.341  25.264 -42.646  1.00 21.39           H  
ATOM   2411 HD12 LEU A 160      48.018  25.764 -41.080  1.00 21.39           H  
ATOM   2412 HD13 LEU A 160      47.042  26.905 -42.017  1.00 21.39           H  
ATOM   2413  CD2 LEU A 160      44.720  25.557 -41.985  1.00 21.39           C  
ATOM   2414 HD21 LEU A 160      43.790  25.313 -41.472  1.00 21.39           H  
ATOM   2415 HD22 LEU A 160      44.828  24.917 -42.860  1.00 21.39           H  
ATOM   2416 HD23 LEU A 160      44.669  26.600 -42.295  1.00 21.39           H  
ATOM   2417  N   LEU A 161      44.531  21.159 -38.592  1.00 24.43           N  
ATOM   2418  H   LEU A 161      44.395  21.710 -37.756  1.00 24.43           H  
ATOM   2419  CA  LEU A 161      44.398  19.691 -38.470  1.00 24.43           C  
ATOM   2420  HA  LEU A 161      44.808  19.235 -39.371  1.00 24.43           H  
ATOM   2421  C   LEU A 161      42.940  19.176 -38.439  1.00 24.43           C  
ATOM   2422  CB  LEU A 161      45.263  19.214 -37.279  1.00 24.43           C  
ATOM   2423  HB2 LEU A 161      44.775  18.401 -36.741  1.00 24.43           H  
ATOM   2424  HB3 LEU A 161      45.368  20.033 -36.567  1.00 24.43           H  
ATOM   2425  O   LEU A 161      42.695  18.050 -38.014  1.00 24.43           O  
ATOM   2426  CG  LEU A 161      46.657  18.731 -37.722  1.00 24.43           C  
ATOM   2427  HG  LEU A 161      47.010  19.354 -38.544  1.00 24.43           H  
ATOM   2428  CD1 LEU A 161      47.661  18.859 -36.579  1.00 24.43           C  
ATOM   2429 HD11 LEU A 161      48.643  18.520 -36.909  1.00 24.43           H  
ATOM   2430 HD12 LEU A 161      47.340  18.254 -35.731  1.00 24.43           H  
ATOM   2431 HD13 LEU A 161      47.736  19.900 -36.265  1.00 24.43           H  
ATOM   2432  CD2 LEU A 161      46.625  17.269 -38.178  1.00 24.43           C  
ATOM   2433 HD21 LEU A 161      47.612  16.973 -38.534  1.00 24.43           H  
ATOM   2434 HD22 LEU A 161      46.333  16.624 -37.349  1.00 24.43           H  
ATOM   2435 HD23 LEU A 161      45.906  17.147 -38.987  1.00 24.43           H  
ATOM   2436  N   SER A 162      41.961  19.970 -38.884  1.00 30.56           N  
ATOM   2437  H   SER A 162      42.188  20.862 -39.300  1.00 30.56           H  
ATOM   2438  CA  SER A 162      40.541  19.603 -38.833  1.00 30.56           C  
ATOM   2439  HA  SER A 162      40.354  19.099 -37.885  1.00 30.56           H  
ATOM   2440  C   SER A 162      40.143  18.635 -39.956  1.00 30.56           C  
ATOM   2441  CB  SER A 162      39.659  20.860 -38.835  1.00 30.56           C  
ATOM   2442  HB2 SER A 162      38.618  20.566 -38.971  1.00 30.56           H  
ATOM   2443  HB3 SER A 162      39.751  21.349 -37.865  1.00 30.56           H  
ATOM   2444  O   SER A 162      40.189  18.974 -41.137  1.00 30.56           O  
ATOM   2445  OG  SER A 162      40.033  21.784 -39.846  1.00 30.56           O  
ATOM   2446  HG  SER A 162      39.358  22.466 -39.876  1.00 30.56           H  
ATOM   2447  N   ILE A 163      39.693  17.434 -39.585  1.00 33.57           N  
ATOM   2448  H   ILE A 163      39.751  17.196 -38.605  1.00 33.57           H  
ATOM   2449  CA  ILE A 163      38.773  16.632 -40.403  1.00 33.57           C  
ATOM   2450  HA  ILE A 163      38.947  16.836 -41.459  1.00 33.57           H  
ATOM   2451  C   ILE A 163      37.368  17.092 -39.983  1.00 33.57           C  
ATOM   2452  CB  ILE A 163      38.971  15.115 -40.181  1.00 33.57           C  
ATOM   2453  HB  ILE A 163      38.764  14.889 -39.135  1.00 33.57           H  
ATOM   2454  O   ILE A 163      36.951  16.775 -38.872  1.00 33.57           O  
ATOM   2455  CG1 ILE A 163      40.424  14.683 -40.483  1.00 33.57           C  
ATOM   2456 HG12 ILE A 163      40.647  14.834 -41.539  1.00 33.57           H  
ATOM   2457 HG13 ILE A 163      41.110  15.299 -39.900  1.00 33.57           H  
ATOM   2458  CG2 ILE A 163      37.973  14.326 -41.054  1.00 33.57           C  
ATOM   2459 HG21 ILE A 163      38.070  13.257 -40.867  1.00 33.57           H  
ATOM   2460 HG22 ILE A 163      38.153  14.524 -42.111  1.00 33.57           H  
ATOM   2461 HG23 ILE A 163      36.948  14.596 -40.801  1.00 33.57           H  
ATOM   2462  CD1 ILE A 163      40.703  13.224 -40.103  1.00 33.57           C  
ATOM   2463 HD11 ILE A 163      40.268  12.548 -40.839  1.00 33.57           H  
ATOM   2464 HD12 ILE A 163      40.288  13.008 -39.119  1.00 33.57           H  
ATOM   2465 HD13 ILE A 163      41.780  13.064 -40.058  1.00 33.57           H  
ATOM   2466  N   PRO A 164      36.655  17.896 -40.790  1.00 35.75           N  
ATOM   2467  CA  PRO A 164      35.491  18.637 -40.302  1.00 35.75           C  
ATOM   2468  HA  PRO A 164      35.698  19.011 -39.299  1.00 35.75           H  
ATOM   2469  C   PRO A 164      34.185  17.831 -40.198  1.00 35.75           C  
ATOM   2470  CB  PRO A 164      35.364  19.843 -41.240  1.00 35.75           C  
ATOM   2471  HB2 PRO A 164      34.330  20.163 -41.374  1.00 35.75           H  
ATOM   2472  HB3 PRO A 164      35.963  20.666 -40.850  1.00 35.75           H  
ATOM   2473  O   PRO A 164      33.207  18.389 -39.728  1.00 35.75           O  
ATOM   2474  CG  PRO A 164      35.974  19.349 -42.548  1.00 35.75           C  
ATOM   2475  HG2 PRO A 164      36.371  20.169 -43.147  1.00 35.75           H  
ATOM   2476  HG3 PRO A 164      35.226  18.791 -43.111  1.00 35.75           H  
ATOM   2477  CD  PRO A 164      37.071  18.399 -42.089  1.00 35.75           C  
ATOM   2478  HD2 PRO A 164      37.199  17.588 -42.807  1.00 35.75           H  
ATOM   2479  HD3 PRO A 164      37.995  18.968 -41.989  1.00 35.75           H  
ATOM   2480  N   HIS A 165      34.125  16.566 -40.628  1.00 35.72           N  
ATOM   2481  H   HIS A 165      34.971  16.112 -40.943  1.00 35.72           H  
ATOM   2482  CA  HIS A 165      32.843  15.853 -40.786  1.00 35.72           C  
ATOM   2483  HA  HIS A 165      32.067  16.385 -40.236  1.00 35.72           H  
ATOM   2484  C   HIS A 165      32.831  14.440 -40.182  1.00 35.72           C  
ATOM   2485  CB  HIS A 165      32.426  15.863 -42.269  1.00 35.72           C  
ATOM   2486  HB2 HIS A 165      31.449  15.388 -42.361  1.00 35.72           H  
ATOM   2487  HB3 HIS A 165      33.141  15.274 -42.843  1.00 35.72           H  
ATOM   2488  O   HIS A 165      32.338  13.507 -40.811  1.00 35.72           O  
ATOM   2489  CG  HIS A 165      32.321  17.241 -42.870  1.00 35.72           C  
ATOM   2490  CD2 HIS A 165      32.862  17.657 -44.056  1.00 35.72           C  
ATOM   2491  HD2 HIS A 165      33.432  17.040 -44.735  1.00 35.72           H  
ATOM   2492  ND1 HIS A 165      31.681  18.326 -42.316  1.00 35.72           N  
ATOM   2493  HD1 HIS A 165      31.295  18.381 -41.385  1.00 35.72           H  
ATOM   2494  CE1 HIS A 165      31.840  19.368 -43.145  1.00 35.72           C  
ATOM   2495  HE1 HIS A 165      31.477  20.364 -42.939  1.00 35.72           H  
ATOM   2496  NE2 HIS A 165      32.563  19.015 -44.226  1.00 35.72           N  
ATOM   2497  N   LEU A 166      33.404  14.262 -38.987  1.00 33.13           N  
ATOM   2498  H   LEU A 166      33.725  15.074 -38.480  1.00 33.13           H  
ATOM   2499  CA  LEU A 166      33.256  13.012 -38.237  1.00 33.13           C  
ATOM   2500  HA  LEU A 166      33.068  12.197 -38.937  1.00 33.13           H  
ATOM   2501  C   LEU A 166      32.031  13.130 -37.312  1.00 33.13           C  
ATOM   2502  CB  LEU A 166      34.564  12.695 -37.482  1.00 33.13           C  
ATOM   2503  HB2 LEU A 166      35.418  13.079 -38.039  1.00 33.13           H  
ATOM   2504  HB3 LEU A 166      34.555  13.203 -36.517  1.00 33.13           H  
ATOM   2505  O   LEU A 166      32.119  13.753 -36.259  1.00 33.13           O  
ATOM   2506  CG  LEU A 166      34.744  11.178 -37.277  1.00 33.13           C  
ATOM   2507  HG  LEU A 166      33.773  10.699 -37.150  1.00 33.13           H  
ATOM   2508  CD1 LEU A 166      35.477  10.557 -38.469  1.00 33.13           C  
ATOM   2509 HD11 LEU A 166      35.546   9.478 -38.331  1.00 33.13           H  
ATOM   2510 HD12 LEU A 166      36.476  10.982 -38.569  1.00 33.13           H  
ATOM   2511 HD13 LEU A 166      34.909  10.753 -39.378  1.00 33.13           H  
ATOM   2512  CD2 LEU A 166      35.588  10.890 -36.043  1.00 33.13           C  
ATOM   2513 HD21 LEU A 166      35.702   9.812 -35.925  1.00 33.13           H  
ATOM   2514 HD22 LEU A 166      35.093  11.301 -35.163  1.00 33.13           H  
ATOM   2515 HD23 LEU A 166      36.572  11.346 -36.150  1.00 33.13           H  
ATOM   2516  N   GLU A 167      30.887  12.579 -37.722  1.00 38.73           N  
ATOM   2517  H   GLU A 167      30.861  12.121 -38.622  1.00 38.73           H  
ATOM   2518  CA  GLU A 167      29.610  12.751 -37.006  1.00 38.73           C  
ATOM   2519  HA  GLU A 167      29.570  13.761 -36.597  1.00 38.73           H  
ATOM   2520  C   GLU A 167      29.461  11.786 -35.815  1.00 38.73           C  
ATOM   2521  CB  GLU A 167      28.461  12.613 -38.025  1.00 38.73           C  
ATOM   2522  HB2 GLU A 167      28.414  11.581 -38.370  1.00 38.73           H  
ATOM   2523  HB3 GLU A 167      28.696  13.250 -38.879  1.00 38.73           H  
ATOM   2524  O   GLU A 167      28.855  12.134 -34.803  1.00 38.73           O  
ATOM   2525  CG  GLU A 167      27.083  13.036 -37.480  1.00 38.73           C  
ATOM   2526  HG2 GLU A 167      27.179  14.024 -37.032  1.00 38.73           H  
ATOM   2527  HG3 GLU A 167      26.785  12.338 -36.697  1.00 38.73           H  
ATOM   2528  CD  GLU A 167      25.980  13.083 -38.559  1.00 38.73           C  
ATOM   2529  OE1 GLU A 167      24.885  13.601 -38.241  1.00 38.73           O  
ATOM   2530  OE2 GLU A 167      26.224  12.630 -39.702  1.00 38.73           O  
ATOM   2531  N   THR A 168      30.028  10.574 -35.886  1.00 40.37           N  
ATOM   2532  H   THR A 168      30.501  10.305 -36.737  1.00 40.37           H  
ATOM   2533  CA  THR A 168      29.879   9.579 -34.808  1.00 40.37           C  
ATOM   2534  HA  THR A 168      29.743  10.112 -33.867  1.00 40.37           H  
ATOM   2535  C   THR A 168      31.105   8.686 -34.646  1.00 40.37           C  
ATOM   2536  CB  THR A 168      28.642   8.690 -35.031  1.00 40.37           C  
ATOM   2537  HB  THR A 168      28.880   7.907 -35.752  1.00 40.37           H  
ATOM   2538  O   THR A 168      31.616   8.130 -35.623  1.00 40.37           O  
ATOM   2539  CG2 THR A 168      28.190   8.043 -33.728  1.00 40.37           C  
ATOM   2540 HG21 THR A 168      28.145   8.785 -32.931  1.00 40.37           H  
ATOM   2541 HG22 THR A 168      28.889   7.260 -33.434  1.00 40.37           H  
ATOM   2542 HG23 THR A 168      27.192   7.622 -33.853  1.00 40.37           H  
ATOM   2543  OG1 THR A 168      27.543   9.412 -35.535  1.00 40.37           O  
ATOM   2544  HG1 THR A 168      27.551  10.280 -35.125  1.00 40.37           H  
ATOM   2545  N   VAL A 169      31.542   8.493 -33.397  1.00 42.37           N  
ATOM   2546  H   VAL A 169      31.064   8.971 -32.647  1.00 42.37           H  
ATOM   2547  CA  VAL A 169      32.567   7.509 -33.016  1.00 42.37           C  
ATOM   2548  HA  VAL A 169      32.905   6.974 -33.904  1.00 42.37           H  
ATOM   2549  C   VAL A 169      31.950   6.489 -32.062  1.00 42.37           C  
ATOM   2550  CB  VAL A 169      33.799   8.184 -32.379  1.00 42.37           C  
ATOM   2551  HB  VAL A 169      33.504   8.711 -31.472  1.00 42.37           H  
ATOM   2552  O   VAL A 169      31.481   6.864 -30.987  1.00 42.37           O  
ATOM   2553  CG1 VAL A 169      34.878   7.152 -32.032  1.00 42.37           C  
ATOM   2554 HG11 VAL A 169      35.760   7.658 -31.639  1.00 42.37           H  
ATOM   2555 HG12 VAL A 169      34.506   6.469 -31.267  1.00 42.37           H  
ATOM   2556 HG13 VAL A 169      35.155   6.577 -32.915  1.00 42.37           H  
ATOM   2557  CG2 VAL A 169      34.440   9.187 -33.341  1.00 42.37           C  
ATOM   2558 HG21 VAL A 169      34.729   8.669 -34.256  1.00 42.37           H  
ATOM   2559 HG22 VAL A 169      35.315   9.644 -32.879  1.00 42.37           H  
ATOM   2560 HG23 VAL A 169      33.729   9.976 -33.587  1.00 42.37           H  
ATOM   2561  N   TYR A 170      31.983   5.212 -32.453  1.00 39.54           N  
ATOM   2562  H   TYR A 170      32.390   4.984 -33.348  1.00 39.54           H  
ATOM   2563  CA  TYR A 170      31.578   4.077 -31.621  1.00 39.54           C  
ATOM   2564  HA  TYR A 170      31.122   4.434 -30.697  1.00 39.54           H  
ATOM   2565  C   TYR A 170      32.804   3.233 -31.251  1.00 39.54           C  
ATOM   2566  CB  TYR A 170      30.541   3.214 -32.361  1.00 39.54           C  
ATOM   2567  HB2 TYR A 170      30.895   3.014 -33.372  1.00 39.54           H  
ATOM   2568  HB3 TYR A 170      30.476   2.252 -31.854  1.00 39.54           H  
ATOM   2569  O   TYR A 170      33.504   2.726 -32.132  1.00 39.54           O  
ATOM   2570  CG  TYR A 170      29.140   3.795 -32.413  1.00 39.54           C  
ATOM   2571  CD1 TYR A 170      28.282   3.640 -31.308  1.00 39.54           C  
ATOM   2572  HD1 TYR A 170      28.625   3.126 -30.422  1.00 39.54           H  
ATOM   2573  CD2 TYR A 170      28.677   4.447 -33.573  1.00 39.54           C  
ATOM   2574  HD2 TYR A 170      29.330   4.550 -34.426  1.00 39.54           H  
ATOM   2575  CE1 TYR A 170      26.977   4.164 -31.351  1.00 39.54           C  
ATOM   2576  HE1 TYR A 170      26.310   4.053 -30.509  1.00 39.54           H  
ATOM   2577  CE2 TYR A 170      27.360   4.949 -33.621  1.00 39.54           C  
ATOM   2578  HE2 TYR A 170      26.987   5.441 -34.507  1.00 39.54           H  
ATOM   2579  OH  TYR A 170      25.265   5.360 -32.520  1.00 39.54           O  
ATOM   2580  HH  TYR A 170      24.843   5.297 -31.660  1.00 39.54           H  
ATOM   2581  CZ  TYR A 170      26.518   4.836 -32.497  1.00 39.54           C  
ATOM   2582  N   PHE A 171      33.038   3.045 -29.951  1.00 41.86           N  
ATOM   2583  H   PHE A 171      32.445   3.509 -29.278  1.00 41.86           H  
ATOM   2584  CA  PHE A 171      33.926   2.004 -29.429  1.00 41.86           C  
ATOM   2585  HA  PHE A 171      34.475   1.527 -30.241  1.00 41.86           H  
ATOM   2586  C   PHE A 171      33.065   0.942 -28.741  1.00 41.86           C  
ATOM   2587  CB  PHE A 171      34.943   2.608 -28.450  1.00 41.86           C  
ATOM   2588  HB2 PHE A 171      35.500   1.792 -27.989  1.00 41.86           H  
ATOM   2589  HB3 PHE A 171      34.402   3.111 -27.649  1.00 41.86           H  
ATOM   2590  O   PHE A 171      32.338   1.271 -27.806  1.00 41.86           O  
ATOM   2591  CG  PHE A 171      35.940   3.576 -29.063  1.00 41.86           C  
ATOM   2592  CD1 PHE A 171      37.124   3.090 -29.649  1.00 41.86           C  
ATOM   2593  HD1 PHE A 171      37.304   2.025 -29.680  1.00 41.86           H  
ATOM   2594  CD2 PHE A 171      35.708   4.963 -29.014  1.00 41.86           C  
ATOM   2595  HD2 PHE A 171      34.796   5.339 -28.573  1.00 41.86           H  
ATOM   2596  CE1 PHE A 171      38.073   3.985 -30.176  1.00 41.86           C  
ATOM   2597  HE1 PHE A 171      38.986   3.605 -30.611  1.00 41.86           H  
ATOM   2598  CE2 PHE A 171      36.663   5.858 -29.526  1.00 41.86           C  
ATOM   2599  HE2 PHE A 171      36.484   6.921 -29.463  1.00 41.86           H  
ATOM   2600  CZ  PHE A 171      37.842   5.370 -30.116  1.00 41.86           C  
ATOM   2601  HZ  PHE A 171      38.573   6.061 -30.510  1.00 41.86           H  
ATOM   2602  N   THR A 172      33.128  -0.308 -29.211  1.00 38.03           N  
ATOM   2603  H   THR A 172      33.746  -0.520 -29.981  1.00 38.03           H  
ATOM   2604  CA  THR A 172      32.505  -1.454 -28.529  1.00 38.03           C  
ATOM   2605  HA  THR A 172      32.294  -1.187 -27.493  1.00 38.03           H  
ATOM   2606  C   THR A 172      33.497  -2.616 -28.502  1.00 38.03           C  
ATOM   2607  CB  THR A 172      31.168  -1.884 -29.180  1.00 38.03           C  
ATOM   2608  HB  THR A 172      30.775  -2.724 -28.608  1.00 38.03           H  
ATOM   2609  O   THR A 172      33.964  -3.069 -29.544  1.00 38.03           O  
ATOM   2610  CG2 THR A 172      30.111  -0.779 -29.180  1.00 38.03           C  
ATOM   2611 HG21 THR A 172      29.951  -0.435 -28.158  1.00 38.03           H  
ATOM   2612 HG22 THR A 172      30.432   0.062 -29.795  1.00 38.03           H  
ATOM   2613 HG23 THR A 172      29.171  -1.173 -29.567  1.00 38.03           H  
ATOM   2614  OG1 THR A 172      31.308  -2.299 -30.526  1.00 38.03           O  
ATOM   2615  HG1 THR A 172      31.574  -1.534 -31.042  1.00 38.03           H  
ATOM   2616  N   GLY A 173      33.883  -3.134 -27.341  1.00 35.35           N  
ATOM   2617  H   GLY A 173      33.740  -2.611 -26.489  1.00 35.35           H  
ATOM   2618  CA  GLY A 173      34.796  -4.275 -27.315  1.00 35.35           C  
ATOM   2619  HA2 GLY A 173      34.366  -5.079 -27.913  1.00 35.35           H  
ATOM   2620  HA3 GLY A 173      35.737  -3.981 -27.779  1.00 35.35           H  
ATOM   2621  C   GLY A 173      35.120  -4.810 -25.929  1.00 35.35           C  
ATOM   2622  O   GLY A 173      35.459  -4.094 -24.997  1.00 35.35           O  
ATOM   2623  N   ASN A 174      35.130  -6.135 -25.788  1.00 37.08           N  
ATOM   2624  H   ASN A 174      34.873  -6.712 -26.575  1.00 37.08           H  
ATOM   2625  CA  ASN A 174      35.700  -6.753 -24.594  1.00 37.08           C  
ATOM   2626  HA  ASN A 174      35.368  -6.206 -23.712  1.00 37.08           H  
ATOM   2627  C   ASN A 174      37.238  -6.642 -24.643  1.00 37.08           C  
ATOM   2628  CB  ASN A 174      35.197  -8.204 -24.481  1.00 37.08           C  
ATOM   2629  HB2 ASN A 174      35.294  -8.698 -25.447  1.00 37.08           H  
ATOM   2630  HB3 ASN A 174      35.823  -8.739 -23.767  1.00 37.08           H  
ATOM   2631  O   ASN A 174      37.903  -7.546 -25.138  1.00 37.08           O  
ATOM   2632  CG  ASN A 174      33.765  -8.314 -23.982  1.00 37.08           C  
ATOM   2633  ND2 ASN A 174      33.067  -9.355 -24.368  1.00 37.08           N  
ATOM   2634 HD21 ASN A 174      33.430  -9.963 -25.088  1.00 37.08           H  
ATOM   2635 HD22 ASN A 174      32.105  -9.369 -24.060  1.00 37.08           H  
ATOM   2636  OD1 ASN A 174      33.263  -7.517 -23.210  1.00 37.08           O  
ATOM   2637  N   GLY A 175      37.815  -5.551 -24.131  1.00 35.45           N  
ATOM   2638  H   GLY A 175      37.215  -4.773 -23.898  1.00 35.45           H  
ATOM   2639  CA  GLY A 175      39.244  -5.480 -23.794  1.00 35.45           C  
ATOM   2640  HA2 GLY A 175      39.661  -6.485 -23.735  1.00 35.45           H  
ATOM   2641  HA3 GLY A 175      39.328  -5.034 -22.803  1.00 35.45           H  
ATOM   2642  C   GLY A 175      40.124  -4.656 -24.737  1.00 35.45           C  
ATOM   2643  O   GLY A 175      41.127  -5.159 -25.258  1.00 35.45           O  
ATOM   2644  N   LEU A 176      39.811  -3.368 -24.908  1.00 33.90           N  
ATOM   2645  H   LEU A 176      38.959  -3.013 -24.497  1.00 33.90           H  
ATOM   2646  CA  LEU A 176      40.774  -2.377 -25.398  1.00 33.90           C  
ATOM   2647  HA  LEU A 176      41.256  -2.767 -26.295  1.00 33.90           H  
ATOM   2648  C   LEU A 176      41.876  -2.158 -24.348  1.00 33.90           C  
ATOM   2649  CB  LEU A 176      40.033  -1.073 -25.765  1.00 33.90           C  
ATOM   2650  HB2 LEU A 176      39.137  -0.987 -25.150  1.00 33.90           H  
ATOM   2651  HB3 LEU A 176      40.654  -0.207 -25.536  1.00 33.90           H  
ATOM   2652  O   LEU A 176      41.817  -1.272 -23.503  1.00 33.90           O  
ATOM   2653  CG  LEU A 176      39.648  -1.009 -27.253  1.00 33.90           C  
ATOM   2654  HG  LEU A 176      39.330  -1.995 -27.590  1.00 33.90           H  
ATOM   2655  CD1 LEU A 176      38.501  -0.030 -27.482  1.00 33.90           C  
ATOM   2656 HD11 LEU A 176      38.778   0.969 -27.146  1.00 33.90           H  
ATOM   2657 HD12 LEU A 176      37.632  -0.354 -26.907  1.00 33.90           H  
ATOM   2658 HD13 LEU A 176      38.224  -0.009 -28.536  1.00 33.90           H  
ATOM   2659  CD2 LEU A 176      40.842  -0.550 -28.104  1.00 33.90           C  
ATOM   2660 HD21 LEU A 176      41.685  -1.226 -27.962  1.00 33.90           H  
ATOM   2661 HD22 LEU A 176      40.556  -0.549 -29.156  1.00 33.90           H  
ATOM   2662 HD23 LEU A 176      41.135   0.458 -27.810  1.00 33.90           H  
ATOM   2663  N   ASN A 177      42.931  -2.968 -24.416  1.00 35.86           N  
ATOM   2664  H   ASN A 177      42.886  -3.728 -25.080  1.00 35.86           H  
ATOM   2665  CA  ASN A 177      44.115  -2.829 -23.561  1.00 35.86           C  
ATOM   2666  HA  ASN A 177      43.790  -2.318 -22.654  1.00 35.86           H  
ATOM   2667  C   ASN A 177      45.173  -1.890 -24.188  1.00 35.86           C  
ATOM   2668  CB  ASN A 177      44.613  -4.238 -23.162  1.00 35.86           C  
ATOM   2669  HB2 ASN A 177      43.901  -4.986 -23.511  1.00 35.86           H  
ATOM   2670  HB3 ASN A 177      45.570  -4.454 -23.637  1.00 35.86           H  
ATOM   2671  O   ASN A 177      46.377  -2.112 -24.058  1.00 35.86           O  
ATOM   2672  CG  ASN A 177      44.757  -4.434 -21.660  1.00 35.86           C  
ATOM   2673  ND2 ASN A 177      44.936  -5.660 -21.227  1.00 35.86           N  
ATOM   2674 HD21 ASN A 177      44.862  -6.437 -21.869  1.00 35.86           H  
ATOM   2675 HD22 ASN A 177      44.902  -5.756 -20.222  1.00 35.86           H  
ATOM   2676  OD1 ASN A 177      44.713  -3.528 -20.848  1.00 35.86           O  
ATOM   2677  N   GLY A 178      44.724  -0.866 -24.923  1.00 32.86           N  
ATOM   2678  H   GLY A 178      43.732  -0.678 -24.903  1.00 32.86           H  
ATOM   2679  CA  GLY A 178      45.563   0.084 -25.658  1.00 32.86           C  
ATOM   2680  HA2 GLY A 178      45.531  -0.151 -26.722  1.00 32.86           H  
ATOM   2681  HA3 GLY A 178      46.597   0.006 -25.322  1.00 32.86           H  
ATOM   2682  C   GLY A 178      45.094   1.528 -25.470  1.00 32.86           C  
ATOM   2683  O   GLY A 178      43.911   1.790 -25.285  1.00 32.86           O  
ATOM   2684  N   SER A 179      46.029   2.477 -25.507  1.00 36.36           N  
ATOM   2685  H   SER A 179      46.989   2.219 -25.683  1.00 36.36           H  
ATOM   2686  CA  SER A 179      45.724   3.909 -25.455  1.00 36.36           C  
ATOM   2687  HA  SER A 179      45.049   4.104 -24.622  1.00 36.36           H  
ATOM   2688  C   SER A 179      45.054   4.373 -26.751  1.00 36.36           C  
ATOM   2689  CB  SER A 179      47.017   4.704 -25.225  1.00 36.36           C  
ATOM   2690  HB2 SER A 179      47.366   4.532 -24.207  1.00 36.36           H  
ATOM   2691  HB3 SER A 179      46.821   5.769 -25.351  1.00 36.36           H  
ATOM   2692  O   SER A 179      45.582   4.124 -27.837  1.00 36.36           O  
ATOM   2693  OG  SER A 179      48.022   4.285 -26.134  1.00 36.36           O  
ATOM   2694  HG  SER A 179      47.653   4.359 -27.017  1.00 36.36           H  
ATOM   2695  N   ILE A 180      43.952   5.121 -26.647  1.00 38.73           N  
ATOM   2696  H   ILE A 180      43.541   5.246 -25.733  1.00 38.73           H  
ATOM   2697  CA  ILE A 180      43.489   5.989 -27.741  1.00 38.73           C  
ATOM   2698  HA  ILE A 180      43.272   5.364 -28.607  1.00 38.73           H  
ATOM   2699  C   ILE A 180      44.646   6.959 -28.073  1.00 38.73           C  
ATOM   2700  CB  ILE A 180      42.197   6.738 -27.325  1.00 38.73           C  
ATOM   2701  HB  ILE A 180      42.394   7.278 -26.399  1.00 38.73           H  
ATOM   2702  O   ILE A 180      45.247   7.489 -27.137  1.00 38.73           O  
ATOM   2703  CG1 ILE A 180      41.040   5.740 -27.081  1.00 38.73           C  
ATOM   2704 HG12 ILE A 180      40.806   5.226 -28.013  1.00 38.73           H  
ATOM   2705 HG13 ILE A 180      41.366   4.986 -26.365  1.00 38.73           H  
ATOM   2706  CG2 ILE A 180      41.777   7.755 -28.395  1.00 38.73           C  
ATOM   2707 HG21 ILE A 180      41.500   7.228 -29.308  1.00 38.73           H  
ATOM   2708 HG22 ILE A 180      42.580   8.463 -28.603  1.00 38.73           H  
ATOM   2709 HG23 ILE A 180      40.927   8.342 -28.047  1.00 38.73           H  
ATOM   2710  CD1 ILE A 180      39.751   6.379 -26.538  1.00 38.73           C  
ATOM   2711 HD11 ILE A 180      39.961   6.921 -25.616  1.00 38.73           H  
ATOM   2712 HD12 ILE A 180      39.017   5.599 -26.336  1.00 38.73           H  
ATOM   2713 HD13 ILE A 180      39.312   7.056 -27.271  1.00 38.73           H  
ATOM   2714  N   PRO A 181      45.019   7.193 -29.346  1.00 35.39           N  
ATOM   2715  CA  PRO A 181      46.097   8.124 -29.681  1.00 35.39           C  
ATOM   2716  HA  PRO A 181      47.018   7.792 -29.202  1.00 35.39           H  
ATOM   2717  C   PRO A 181      45.767   9.545 -29.201  1.00 35.39           C  
ATOM   2718  CB  PRO A 181      46.282   8.026 -31.200  1.00 35.39           C  
ATOM   2719  HB2 PRO A 181      46.527   8.987 -31.652  1.00 35.39           H  
ATOM   2720  HB3 PRO A 181      47.066   7.300 -31.415  1.00 35.39           H  
ATOM   2721  O   PRO A 181      44.665  10.047 -29.412  1.00 35.39           O  
ATOM   2722  CG  PRO A 181      44.942   7.481 -31.694  1.00 35.39           C  
ATOM   2723  HG2 PRO A 181      45.048   6.930 -32.628  1.00 35.39           H  
ATOM   2724  HG3 PRO A 181      44.237   8.304 -31.810  1.00 35.39           H  
ATOM   2725  CD  PRO A 181      44.477   6.585 -30.547  1.00 35.39           C  
ATOM   2726  HD2 PRO A 181      44.894   5.585 -30.661  1.00 35.39           H  
ATOM   2727  HD3 PRO A 181      43.388   6.540 -30.524  1.00 35.39           H  
ATOM   2728  N   SER A 182      46.739  10.223 -28.585  1.00 37.42           N  
ATOM   2729  H   SER A 182      47.641   9.778 -28.488  1.00 37.42           H  
ATOM   2730  CA  SER A 182      46.571  11.548 -27.958  1.00 37.42           C  
ATOM   2731  HA  SER A 182      45.704  11.516 -27.297  1.00 37.42           H  
ATOM   2732  C   SER A 182      46.295  12.699 -28.926  1.00 37.42           C  
ATOM   2733  CB  SER A 182      47.808  11.872 -27.116  1.00 37.42           C  
ATOM   2734  HB2 SER A 182      47.656  12.809 -26.581  1.00 37.42           H  
ATOM   2735  HB3 SER A 182      47.964  11.074 -26.390  1.00 37.42           H  
ATOM   2736  O   SER A 182      46.052  13.816 -28.483  1.00 37.42           O  
ATOM   2737  OG  SER A 182      48.954  11.973 -27.938  1.00 37.42           O  
ATOM   2738  HG  SER A 182      48.943  12.836 -28.357  1.00 37.42           H  
ATOM   2739  N   ASN A 183      46.351  12.436 -30.232  1.00 31.90           N  
ATOM   2740  H   ASN A 183      46.509  11.474 -30.493  1.00 31.90           H  
ATOM   2741  CA  ASN A 183      46.247  13.433 -31.295  1.00 31.90           C  
ATOM   2742  HA  ASN A 183      46.072  14.410 -30.844  1.00 31.90           H  
ATOM   2743  C   ASN A 183      45.030  13.204 -32.200  1.00 31.90           C  
ATOM   2744  CB  ASN A 183      47.583  13.498 -32.058  1.00 31.90           C  
ATOM   2745  HB2 ASN A 183      47.444  14.028 -33.000  1.00 31.90           H  
ATOM   2746  HB3 ASN A 183      47.926  12.488 -32.285  1.00 31.90           H  
ATOM   2747  O   ASN A 183      45.091  13.447 -33.407  1.00 31.90           O  
ATOM   2748  CG  ASN A 183      48.668  14.252 -31.317  1.00 31.90           C  
ATOM   2749  ND2 ASN A 183      49.898  14.111 -31.745  1.00 31.90           N  
ATOM   2750 HD21 ASN A 183      50.110  13.448 -32.477  1.00 31.90           H  
ATOM   2751 HD22 ASN A 183      50.601  14.611 -31.220  1.00 31.90           H  
ATOM   2752  OD1 ASN A 183      48.452  14.988 -30.374  1.00 31.90           O  
ATOM   2753  N   ILE A 184      43.907  12.760 -31.630  1.00 38.11           N  
ATOM   2754  H   ILE A 184      43.922  12.549 -30.642  1.00 38.11           H  
ATOM   2755  CA  ILE A 184      42.602  12.971 -32.263  1.00 38.11           C  
ATOM   2756  HA  ILE A 184      42.641  12.624 -33.295  1.00 38.11           H  
ATOM   2757  C   ILE A 184      42.387  14.495 -32.263  1.00 38.11           C  
ATOM   2758  CB  ILE A 184      41.497  12.177 -31.529  1.00 38.11           C  
ATOM   2759  HB  ILE A 184      41.426  12.524 -30.498  1.00 38.11           H  
ATOM   2760  O   ILE A 184      42.024  15.074 -31.244  1.00 38.11           O  
ATOM   2761  CG1 ILE A 184      41.809  10.664 -31.538  1.00 38.11           C  
ATOM   2762 HG12 ILE A 184      42.756  10.488 -31.028  1.00 38.11           H  
ATOM   2763 HG13 ILE A 184      41.919  10.324 -32.568  1.00 38.11           H  
ATOM   2764  CG2 ILE A 184      40.159  12.412 -32.232  1.00 38.11           C  
ATOM   2765 HG21 ILE A 184      39.340  12.001 -31.642  1.00 38.11           H  
ATOM   2766 HG22 ILE A 184      39.963  13.479 -32.332  1.00 38.11           H  
ATOM   2767 HG23 ILE A 184      40.187  11.929 -33.208  1.00 38.11           H  
ATOM   2768  CD1 ILE A 184      40.752   9.794 -30.850  1.00 38.11           C  
ATOM   2769 HD11 ILE A 184      40.624  10.109 -29.814  1.00 38.11           H  
ATOM   2770 HD12 ILE A 184      41.083   8.756 -30.886  1.00 38.11           H  
ATOM   2771 HD13 ILE A 184      39.797   9.848 -31.372  1.00 38.11           H  
ATOM   2772  N   GLY A 185      42.784  15.153 -33.359  1.00 33.98           N  
ATOM   2773  H   GLY A 185      43.191  14.590 -34.092  1.00 33.98           H  
ATOM   2774  CA  GLY A 185      42.928  16.610 -33.462  1.00 33.98           C  
ATOM   2775  HA2 GLY A 185      43.686  16.933 -32.748  1.00 33.98           H  
ATOM   2776  HA3 GLY A 185      43.273  16.863 -34.464  1.00 33.98           H  
ATOM   2777  C   GLY A 185      41.646  17.402 -33.179  1.00 33.98           C  
ATOM   2778  O   GLY A 185      40.593  16.830 -32.937  1.00 33.98           O  
ATOM   2779  N   ASN A 186      41.736  18.738 -33.231  1.00 37.43           N  
ATOM   2780  H   ASN A 186      42.645  19.140 -33.409  1.00 37.43           H  
ATOM   2781  CA  ASN A 186      40.604  19.659 -33.041  1.00 37.43           C  
ATOM   2782  HA  ASN A 186      40.248  19.581 -32.014  1.00 37.43           H  
ATOM   2783  C   ASN A 186      39.416  19.302 -33.965  1.00 37.43           C  
ATOM   2784  CB  ASN A 186      41.081  21.108 -33.295  1.00 37.43           C  
ATOM   2785  HB2 ASN A 186      40.205  21.746 -33.409  1.00 37.43           H  
ATOM   2786  HB3 ASN A 186      41.641  21.147 -34.229  1.00 37.43           H  
ATOM   2787  O   ASN A 186      39.365  19.728 -35.122  1.00 37.43           O  
ATOM   2788  CG  ASN A 186      41.905  21.708 -32.168  1.00 37.43           C  
ATOM   2789  ND2 ASN A 186      42.851  22.566 -32.481  1.00 37.43           N  
ATOM   2790 HD21 ASN A 186      43.097  22.743 -33.445  1.00 37.43           H  
ATOM   2791 HD22 ASN A 186      43.437  22.869 -31.716  1.00 37.43           H  
ATOM   2792  OD1 ASN A 186      41.713  21.436 -30.995  1.00 37.43           O  
ATOM   2793  N   MET A 187      38.466  18.522 -33.449  1.00 36.62           N  
ATOM   2794  H   MET A 187      38.640  18.115 -32.541  1.00 36.62           H  
ATOM   2795  CA  MET A 187      37.198  18.186 -34.090  1.00 36.62           C  
ATOM   2796  HA  MET A 187      37.309  18.187 -35.174  1.00 36.62           H  
ATOM   2797  C   MET A 187      36.178  19.248 -33.692  1.00 36.62           C  
ATOM   2798  CB  MET A 187      36.729  16.791 -33.643  1.00 36.62           C  
ATOM   2799  HB2 MET A 187      35.706  16.638 -33.988  1.00 36.62           H  
ATOM   2800  HB3 MET A 187      36.734  16.731 -32.555  1.00 36.62           H  
ATOM   2801  O   MET A 187      35.708  19.269 -32.557  1.00 36.62           O  
ATOM   2802  CG  MET A 187      37.593  15.666 -34.210  1.00 36.62           C  
ATOM   2803  HG2 MET A 187      38.625  15.803 -33.887  1.00 36.62           H  
ATOM   2804  HG3 MET A 187      37.561  15.714 -35.299  1.00 36.62           H  
ATOM   2805  SD  MET A 187      37.047  14.026 -33.683  1.00 36.62           S  
ATOM   2806  CE  MET A 187      38.233  13.042 -34.611  1.00 36.62           C  
ATOM   2807  HE1 MET A 187      38.187  12.006 -34.277  1.00 36.62           H  
ATOM   2808  HE2 MET A 187      37.978  13.089 -35.670  1.00 36.62           H  
ATOM   2809  HE3 MET A 187      39.235  13.453 -34.485  1.00 36.62           H  
ATOM   2810  N   SER A 188      35.845  20.160 -34.604  1.00 41.21           N  
ATOM   2811  H   SER A 188      36.258  20.132 -35.525  1.00 41.21           H  
ATOM   2812  CA  SER A 188      34.881  21.226 -34.307  1.00 41.21           C  
ATOM   2813  HA  SER A 188      35.156  21.685 -33.358  1.00 41.21           H  
ATOM   2814  C   SER A 188      33.443  20.719 -34.141  1.00 41.21           C  
ATOM   2815  CB  SER A 188      34.953  22.319 -35.378  1.00 41.21           C  
ATOM   2816  HB2 SER A 188      35.903  22.844 -35.272  1.00 41.21           H  
ATOM   2817  HB3 SER A 188      34.146  23.035 -35.227  1.00 41.21           H  
ATOM   2818  O   SER A 188      32.654  21.395 -33.489  1.00 41.21           O  
ATOM   2819  OG  SER A 188      34.883  21.780 -36.689  1.00 41.21           O  
ATOM   2820  HG  SER A 188      33.968  21.560 -36.878  1.00 41.21           H  
ATOM   2821  N   GLU A 189      33.101  19.553 -34.702  1.00 39.63           N  
ATOM   2822  H   GLU A 189      33.811  19.029 -35.194  1.00 39.63           H  
ATOM   2823  CA  GLU A 189      31.714  19.072 -34.830  1.00 39.63           C  
ATOM   2824  HA  GLU A 189      31.080  19.614 -34.128  1.00 39.63           H  
ATOM   2825  C   GLU A 189      31.547  17.580 -34.460  1.00 39.63           C  
ATOM   2826  CB  GLU A 189      31.177  19.373 -36.249  1.00 39.63           C  
ATOM   2827  HB2 GLU A 189      31.836  18.913 -36.985  1.00 39.63           H  
ATOM   2828  HB3 GLU A 189      30.182  18.939 -36.348  1.00 39.63           H  
ATOM   2829  O   GLU A 189      30.927  16.824 -35.199  1.00 39.63           O  
ATOM   2830  CG  GLU A 189      31.044  20.876 -36.547  1.00 39.63           C  
ATOM   2831  HG2 GLU A 189      32.034  21.331 -36.509  1.00 39.63           H  
ATOM   2832  HG3 GLU A 189      30.435  21.330 -35.766  1.00 39.63           H  
ATOM   2833  CD  GLU A 189      30.421  21.195 -37.921  1.00 39.63           C  
ATOM   2834  OE1 GLU A 189      30.155  22.399 -38.150  1.00 39.63           O  
ATOM   2835  OE2 GLU A 189      30.277  20.287 -38.770  1.00 39.63           O  
ATOM   2836  N   LEU A 190      32.095  17.125 -33.325  1.00 37.27           N  
ATOM   2837  H   LEU A 190      32.572  17.773 -32.715  1.00 37.27           H  
ATOM   2838  CA  LEU A 190      31.756  15.792 -32.801  1.00 37.27           C  
ATOM   2839  HA  LEU A 190      31.666  15.097 -33.635  1.00 37.27           H  
ATOM   2840  C   LEU A 190      30.398  15.854 -32.077  1.00 37.27           C  
ATOM   2841  CB  LEU A 190      32.882  15.290 -31.872  1.00 37.27           C  
ATOM   2842  HB2 LEU A 190      33.843  15.396 -32.374  1.00 37.27           H  
ATOM   2843  HB3 LEU A 190      32.901  15.915 -30.979  1.00 37.27           H  
ATOM   2844  O   LEU A 190      30.334  16.328 -30.946  1.00 37.27           O  
ATOM   2845  CG  LEU A 190      32.691  13.815 -31.459  1.00 37.27           C  
ATOM   2846  HG  LEU A 190      31.643  13.621 -31.230  1.00 37.27           H  
ATOM   2847  CD1 LEU A 190      33.142  12.862 -32.569  1.00 37.27           C  
ATOM   2848 HD11 LEU A 190      32.568  13.046 -33.477  1.00 37.27           H  
ATOM   2849 HD12 LEU A 190      32.957  11.835 -32.255  1.00 37.27           H  
ATOM   2850 HD13 LEU A 190      34.203  12.997 -32.780  1.00 37.27           H  
ATOM   2851  CD2 LEU A 190      33.510  13.500 -30.208  1.00 37.27           C  
ATOM   2852 HD21 LEU A 190      34.562  13.728 -30.382  1.00 37.27           H  
ATOM   2853 HD22 LEU A 190      33.404  12.445 -29.959  1.00 37.27           H  
ATOM   2854 HD23 LEU A 190      33.139  14.097 -29.374  1.00 37.27           H  
ATOM   2855  N   THR A 191      29.309  15.391 -32.695  1.00 42.85           N  
ATOM   2856  H   THR A 191      29.380  15.029 -33.635  1.00 42.85           H  
ATOM   2857  CA  THR A 191      27.966  15.477 -32.082  1.00 42.85           C  
ATOM   2858  HA  THR A 191      27.895  16.421 -31.542  1.00 42.85           H  
ATOM   2859  C   THR A 191      27.709  14.380 -31.049  1.00 42.85           C  
ATOM   2860  CB  THR A 191      26.851  15.485 -33.139  1.00 42.85           C  
ATOM   2861  HB  THR A 191      25.882  15.420 -32.644  1.00 42.85           H  
ATOM   2862  O   THR A 191      27.137  14.683 -29.999  1.00 42.85           O  
ATOM   2863  CG2 THR A 191      26.887  16.758 -33.986  1.00 42.85           C  
ATOM   2864 HG21 THR A 191      27.826  16.819 -34.536  1.00 42.85           H  
ATOM   2865 HG22 THR A 191      26.058  16.746 -34.693  1.00 42.85           H  
ATOM   2866 HG23 THR A 191      26.789  17.631 -33.340  1.00 42.85           H  
ATOM   2867  OG1 THR A 191      27.014  14.390 -34.003  1.00 42.85           O  
ATOM   2868  HG1 THR A 191      26.357  14.437 -34.702  1.00 42.85           H  
ATOM   2869  N   THR A 192      28.178  13.149 -31.299  1.00 41.27           N  
ATOM   2870  H   THR A 192      28.625  12.991 -32.191  1.00 41.27           H  
ATOM   2871  CA  THR A 192      27.914  11.974 -30.444  1.00 41.27           C  
ATOM   2872  HA  THR A 192      27.495  12.306 -29.494  1.00 41.27           H  
ATOM   2873  C   THR A 192      29.191  11.176 -30.157  1.00 41.27           C  
ATOM   2874  CB  THR A 192      26.875  11.050 -31.103  1.00 41.27           C  
ATOM   2875  HB  THR A 192      27.333  10.555 -31.960  1.00 41.27           H  
ATOM   2876  O   THR A 192      29.867  10.722 -31.086  1.00 41.27           O  
ATOM   2877  CG2 THR A 192      26.335   9.989 -30.143  1.00 41.27           C  
ATOM   2878 HG21 THR A 192      27.134   9.312 -29.839  1.00 41.27           H  
ATOM   2879 HG22 THR A 192      25.558   9.412 -30.643  1.00 41.27           H  
ATOM   2880 HG23 THR A 192      25.902  10.467 -29.264  1.00 41.27           H  
ATOM   2881  OG1 THR A 192      25.776  11.789 -31.579  1.00 41.27           O  
ATOM   2882  HG1 THR A 192      26.089  12.371 -32.276  1.00 41.27           H  
ATOM   2883  N   LEU A 193      29.500  10.957 -28.872  1.00 47.61           N  
ATOM   2884  H   LEU A 193      28.903  11.370 -28.170  1.00 47.61           H  
ATOM   2885  CA  LEU A 193      30.539  10.024 -28.410  1.00 47.61           C  
ATOM   2886  HA  LEU A 193      31.005   9.555 -29.277  1.00 47.61           H  
ATOM   2887  C   LEU A 193      29.901   8.916 -27.558  1.00 47.61           C  
ATOM   2888  CB  LEU A 193      31.627  10.797 -27.632  1.00 47.61           C  
ATOM   2889  HB2 LEU A 193      31.153  11.278 -26.776  1.00 47.61           H  
ATOM   2890  HB3 LEU A 193      32.025  11.583 -28.273  1.00 47.61           H  
ATOM   2891  O   LEU A 193      29.325   9.201 -26.506  1.00 47.61           O  
ATOM   2892  CG  LEU A 193      32.794   9.924 -27.119  1.00 47.61           C  
ATOM   2893  HG  LEU A 193      32.401   9.115 -26.502  1.00 47.61           H  
ATOM   2894  CD1 LEU A 193      33.619   9.320 -28.260  1.00 47.61           C  
ATOM   2895 HD11 LEU A 193      33.004   8.631 -28.839  1.00 47.61           H  
ATOM   2896 HD12 LEU A 193      33.994  10.108 -28.913  1.00 47.61           H  
ATOM   2897 HD13 LEU A 193      34.455   8.754 -27.848  1.00 47.61           H  
ATOM   2898  CD2 LEU A 193      33.746  10.757 -26.258  1.00 47.61           C  
ATOM   2899 HD21 LEU A 193      34.545  10.122 -25.876  1.00 47.61           H  
ATOM   2900 HD22 LEU A 193      33.202  11.174 -25.411  1.00 47.61           H  
ATOM   2901 HD23 LEU A 193      34.171  11.568 -26.849  1.00 47.61           H  
ATOM   2902  N   TRP A 194      30.031   7.661 -27.998  1.00 43.83           N  
ATOM   2903  H   TRP A 194      30.500   7.498 -28.877  1.00 43.83           H  
ATOM   2904  CA  TRP A 194      29.611   6.471 -27.247  1.00 43.83           C  
ATOM   2905  HA  TRP A 194      29.084   6.764 -26.339  1.00 43.83           H  
ATOM   2906  C   TRP A 194      30.830   5.651 -26.819  1.00 43.83           C  
ATOM   2907  CB  TRP A 194      28.650   5.614 -28.087  1.00 43.83           C  
ATOM   2908  HB2 TRP A 194      28.808   4.570 -27.817  1.00 43.83           H  
ATOM   2909  HB3 TRP A 194      28.905   5.706 -29.143  1.00 43.83           H  
ATOM   2910  O   TRP A 194      31.591   5.165 -27.661  1.00 43.83           O  
ATOM   2911  CG  TRP A 194      27.184   5.875 -27.915  1.00 43.83           C  
ATOM   2912  CD1 TRP A 194      26.595   7.074 -27.701  1.00 43.83           C  
ATOM   2913  HD1 TRP A 194      27.118   8.015 -27.614  1.00 43.83           H  
ATOM   2914  CD2 TRP A 194      26.093   4.902 -27.950  1.00 43.83           C  
ATOM   2915  CE2 TRP A 194      24.859   5.596 -27.782  1.00 43.83           C  
ATOM   2916  CE3 TRP A 194      26.021   3.502 -28.123  1.00 43.83           C  
ATOM   2917  HE3 TRP A 194      26.935   2.933 -28.210  1.00 43.83           H  
ATOM   2918  NE1 TRP A 194      25.226   6.911 -27.615  1.00 43.83           N  
ATOM   2919  HE1 TRP A 194      24.583   7.668 -27.432  1.00 43.83           H  
ATOM   2920  CH2 TRP A 194      23.580   3.559 -28.032  1.00 43.83           C  
ATOM   2921  HH2 TRP A 194      22.633   3.041 -28.054  1.00 43.83           H  
ATOM   2922  CZ2 TRP A 194      23.618   4.947 -27.814  1.00 43.83           C  
ATOM   2923  HZ2 TRP A 194      22.709   5.513 -27.675  1.00 43.83           H  
ATOM   2924  CZ3 TRP A 194      24.779   2.841 -28.186  1.00 43.83           C  
ATOM   2925  HZ3 TRP A 194      24.752   1.769 -28.315  1.00 43.83           H  
ATOM   2926  N   LEU A 195      30.990   5.484 -25.507  1.00 48.05           N  
ATOM   2927  H   LEU A 195      30.336   5.933 -24.882  1.00 48.05           H  
ATOM   2928  CA  LEU A 195      31.948   4.571 -24.888  1.00 48.05           C  
ATOM   2929  HA  LEU A 195      32.521   4.041 -25.649  1.00 48.05           H  
ATOM   2930  C   LEU A 195      31.148   3.528 -24.095  1.00 48.05           C  
ATOM   2931  CB  LEU A 195      32.909   5.380 -23.995  1.00 48.05           C  
ATOM   2932  HB2 LEU A 195      33.515   4.686 -23.411  1.00 48.05           H  
ATOM   2933  HB3 LEU A 195      32.298   5.954 -23.299  1.00 48.05           H  
ATOM   2934  O   LEU A 195      30.640   3.828 -23.013  1.00 48.05           O  
ATOM   2935  CG  LEU A 195      33.842   6.351 -24.744  1.00 48.05           C  
ATOM   2936  HG  LEU A 195      33.262   6.968 -25.431  1.00 48.05           H  
ATOM   2937  CD1 LEU A 195      34.549   7.285 -23.760  1.00 48.05           C  
ATOM   2938 HD11 LEU A 195      33.804   7.944 -23.313  1.00 48.05           H  
ATOM   2939 HD12 LEU A 195      35.281   7.897 -24.286  1.00 48.05           H  
ATOM   2940 HD13 LEU A 195      35.045   6.702 -22.984  1.00 48.05           H  
ATOM   2941  CD2 LEU A 195      34.919   5.617 -25.541  1.00 48.05           C  
ATOM   2942 HD21 LEU A 195      35.525   5.004 -24.874  1.00 48.05           H  
ATOM   2943 HD22 LEU A 195      34.441   4.972 -26.278  1.00 48.05           H  
ATOM   2944 HD23 LEU A 195      35.555   6.333 -26.063  1.00 48.05           H  
ATOM   2945  N   ASP A 196      31.006   2.332 -24.664  1.00 40.75           N  
ATOM   2946  H   ASP A 196      31.444   2.159 -25.558  1.00 40.75           H  
ATOM   2947  CA  ASP A 196      30.313   1.188 -24.057  1.00 40.75           C  
ATOM   2948  HA  ASP A 196      29.978   1.447 -23.052  1.00 40.75           H  
ATOM   2949  C   ASP A 196      31.313   0.034 -23.920  1.00 40.75           C  
ATOM   2950  CB  ASP A 196      29.069   0.831 -24.894  1.00 40.75           C  
ATOM   2951  HB2 ASP A 196      29.380   0.491 -25.881  1.00 40.75           H  
ATOM   2952  HB3 ASP A 196      28.476   1.735 -25.031  1.00 40.75           H  
ATOM   2953  O   ASP A 196      31.312  -0.910 -24.708  1.00 40.75           O  
ATOM   2954  CG  ASP A 196      28.161  -0.227 -24.241  1.00 40.75           C  
ATOM   2955  OD1 ASP A 196      28.061  -0.246 -22.990  1.00 40.75           O  
ATOM   2956  OD2 ASP A 196      27.476  -0.954 -24.997  1.00 40.75           O  
ATOM   2957  N   ASP A 197      32.240   0.155 -22.967  1.00 40.84           N  
ATOM   2958  H   ASP A 197      32.151   0.911 -22.303  1.00 40.84           H  
ATOM   2959  CA  ASP A 197      33.232  -0.885 -22.695  1.00 40.84           C  
ATOM   2960  HA  ASP A 197      33.024  -1.747 -23.330  1.00 40.84           H  
ATOM   2961  C   ASP A 197      33.089  -1.384 -21.259  1.00 40.84           C  
ATOM   2962  CB  ASP A 197      34.673  -0.416 -23.006  1.00 40.84           C  
ATOM   2963  HB2 ASP A 197      34.716   0.673 -22.993  1.00 40.84           H  
ATOM   2964  HB3 ASP A 197      35.331  -0.773 -22.213  1.00 40.84           H  
ATOM   2965  O   ASP A 197      33.094  -0.625 -20.295  1.00 40.84           O  
ATOM   2966  CG  ASP A 197      35.247  -0.932 -24.338  1.00 40.84           C  
ATOM   2967  OD1 ASP A 197      34.489  -1.485 -25.164  1.00 40.84           O  
ATOM   2968  OD2 ASP A 197      36.479  -0.786 -24.522  1.00 40.84           O  
ATOM   2969  N   ASN A 198      33.047  -2.707 -21.098  1.00 36.09           N  
ATOM   2970  H   ASN A 198      33.000  -3.278 -21.930  1.00 36.09           H  
ATOM   2971  CA  ASN A 198      33.067  -3.333 -19.777  1.00 36.09           C  
ATOM   2972  HA  ASN A 198      32.444  -2.729 -19.117  1.00 36.09           H  
ATOM   2973  C   ASN A 198      34.465  -3.331 -19.121  1.00 36.09           C  
ATOM   2974  CB  ASN A 198      32.447  -4.741 -19.883  1.00 36.09           C  
ATOM   2975  HB2 ASN A 198      32.858  -5.262 -20.748  1.00 36.09           H  
ATOM   2976  HB3 ASN A 198      32.698  -5.315 -18.990  1.00 36.09           H  
ATOM   2977  O   ASN A 198      34.576  -3.730 -17.959  1.00 36.09           O  
ATOM   2978  CG  ASN A 198      30.932  -4.700 -19.974  1.00 36.09           C  
ATOM   2979  ND2 ASN A 198      30.316  -5.596 -20.703  1.00 36.09           N  
ATOM   2980 HD21 ASN A 198      30.848  -6.186 -21.327  1.00 36.09           H  
ATOM   2981 HD22 ASN A 198      29.327  -5.433 -20.828  1.00 36.09           H  
ATOM   2982  OD1 ASN A 198      30.273  -3.904 -19.339  1.00 36.09           O  
ATOM   2983  N   GLN A 199      35.529  -2.920 -19.830  1.00 35.10           N  
ATOM   2984  H   GLN A 199      35.350  -2.539 -20.748  1.00 35.10           H  
ATOM   2985  CA  GLN A 199      36.897  -2.804 -19.299  1.00 35.10           C  
ATOM   2986  HA  GLN A 199      36.844  -2.461 -18.266  1.00 35.10           H  
ATOM   2987  C   GLN A 199      37.733  -1.765 -20.068  1.00 35.10           C  
ATOM   2988  CB  GLN A 199      37.630  -4.168 -19.333  1.00 35.10           C  
ATOM   2989  HB2 GLN A 199      37.558  -4.599 -20.331  1.00 35.10           H  
ATOM   2990  HB3 GLN A 199      38.683  -3.987 -19.116  1.00 35.10           H  
ATOM   2991  O   GLN A 199      38.582  -2.132 -20.883  1.00 35.10           O  
ATOM   2992  CG  GLN A 199      37.135  -5.187 -18.302  1.00 35.10           C  
ATOM   2993  HG2 GLN A 199      36.136  -5.519 -18.587  1.00 35.10           H  
ATOM   2994  HG3 GLN A 199      37.086  -4.712 -17.322  1.00 35.10           H  
ATOM   2995  CD  GLN A 199      37.995  -6.437 -18.195  1.00 35.10           C  
ATOM   2996  NE2 GLN A 199      37.612  -7.359 -17.340  1.00 35.10           N  
ATOM   2997 HE21 GLN A 199      38.180  -8.194 -17.313  1.00 35.10           H  
ATOM   2998 HE22 GLN A 199      36.762  -7.228 -16.811  1.00 35.10           H  
ATOM   2999  OE1 GLN A 199      38.999  -6.643 -18.856  1.00 35.10           O  
ATOM   3000  N   PHE A 200      37.560  -0.476 -19.774  1.00 37.00           N  
ATOM   3001  H   PHE A 200      36.802  -0.182 -19.175  1.00 37.00           H  
ATOM   3002  CA  PHE A 200      38.519   0.545 -20.202  1.00 37.00           C  
ATOM   3003  HA  PHE A 200      38.985   0.219 -21.132  1.00 37.00           H  
ATOM   3004  C   PHE A 200      39.628   0.706 -19.142  1.00 37.00           C  
ATOM   3005  CB  PHE A 200      37.774   1.850 -20.524  1.00 37.00           C  
ATOM   3006  HB2 PHE A 200      37.726   2.496 -19.647  1.00 37.00           H  
ATOM   3007  HB3 PHE A 200      36.745   1.617 -20.795  1.00 37.00           H  
ATOM   3008  O   PHE A 200      39.478   1.440 -18.170  1.00 37.00           O  
ATOM   3009  CG  PHE A 200      38.394   2.607 -21.679  1.00 37.00           C  
ATOM   3010  CD1 PHE A 200      39.508   3.441 -21.471  1.00 37.00           C  
ATOM   3011  HD1 PHE A 200      39.907   3.570 -20.476  1.00 37.00           H  
ATOM   3012  CD2 PHE A 200      37.878   2.432 -22.977  1.00 37.00           C  
ATOM   3013  HD2 PHE A 200      37.039   1.772 -23.143  1.00 37.00           H  
ATOM   3014  CE1 PHE A 200      40.108   4.093 -22.562  1.00 37.00           C  
ATOM   3015  HE1 PHE A 200      40.979   4.711 -22.400  1.00 37.00           H  
ATOM   3016  CE2 PHE A 200      38.464   3.099 -24.065  1.00 37.00           C  
ATOM   3017  HE2 PHE A 200      38.065   2.950 -25.057  1.00 37.00           H  
ATOM   3018  CZ  PHE A 200      39.583   3.923 -23.854  1.00 37.00           C  
ATOM   3019  HZ  PHE A 200      40.057   4.408 -24.694  1.00 37.00           H  
ATOM   3020  N   SER A 201      40.763   0.006 -19.283  1.00 38.57           N  
ATOM   3021  H   SER A 201      40.815  -0.673 -20.029  1.00 38.57           H  
ATOM   3022  CA  SER A 201      41.876   0.084 -18.305  1.00 38.57           C  
ATOM   3023  HA  SER A 201      41.508   0.579 -17.407  1.00 38.57           H  
ATOM   3024  C   SER A 201      43.075   0.935 -18.745  1.00 38.57           C  
ATOM   3025  CB  SER A 201      42.304  -1.312 -17.841  1.00 38.57           C  
ATOM   3026  HB2 SER A 201      43.121  -1.228 -17.125  1.00 38.57           H  
ATOM   3027  HB3 SER A 201      41.458  -1.778 -17.335  1.00 38.57           H  
ATOM   3028  O   SER A 201      44.062   1.030 -18.012  1.00 38.57           O  
ATOM   3029  OG  SER A 201      42.695  -2.151 -18.912  1.00 38.57           O  
ATOM   3030  HG  SER A 201      43.525  -1.862 -19.299  1.00 38.57           H  
ATOM   3031  N   GLY A 202      43.033   1.544 -19.932  1.00 34.78           N  
ATOM   3032  H   GLY A 202      42.176   1.479 -20.464  1.00 34.78           H  
ATOM   3033  CA  GLY A 202      44.077   2.454 -20.411  1.00 34.78           C  
ATOM   3034  HA2 GLY A 202      44.137   2.389 -21.497  1.00 34.78           H  
ATOM   3035  HA3 GLY A 202      45.038   2.144 -19.999  1.00 34.78           H  
ATOM   3036  C   GLY A 202      43.790   3.915 -20.037  1.00 34.78           C  
ATOM   3037  O   GLY A 202      42.631   4.324 -20.072  1.00 34.78           O  
ATOM   3038  N   PRO A 203      44.808   4.747 -19.730  1.00 32.92           N  
ATOM   3039  CA  PRO A 203      44.591   6.182 -19.596  1.00 32.92           C  
ATOM   3040  HA  PRO A 203      43.866   6.381 -18.807  1.00 32.92           H  
ATOM   3041  C   PRO A 203      44.066   6.736 -20.926  1.00 32.92           C  
ATOM   3042  CB  PRO A 203      45.953   6.776 -19.213  1.00 32.92           C  
ATOM   3043  HB2 PRO A 203      46.040   6.800 -18.126  1.00 32.92           H  
ATOM   3044  HB3 PRO A 203      46.100   7.773 -19.626  1.00 32.92           H  
ATOM   3045  O   PRO A 203      44.739   6.626 -21.954  1.00 32.92           O  
ATOM   3046  CG  PRO A 203      46.959   5.770 -19.777  1.00 32.92           C  
ATOM   3047  HG2 PRO A 203      47.890   5.767 -19.210  1.00 32.92           H  
ATOM   3048  HG3 PRO A 203      47.153   5.996 -20.826  1.00 32.92           H  
ATOM   3049  CD  PRO A 203      46.227   4.432 -19.671  1.00 32.92           C  
ATOM   3050  HD2 PRO A 203      46.449   3.961 -18.713  1.00 32.92           H  
ATOM   3051  HD3 PRO A 203      46.526   3.780 -20.491  1.00 32.92           H  
ATOM   3052  N   VAL A 204      42.887   7.361 -20.910  1.00 37.87           N  
ATOM   3053  H   VAL A 204      42.327   7.348 -20.070  1.00 37.87           H  
ATOM   3054  CA  VAL A 204      42.498   8.249 -22.009  1.00 37.87           C  
ATOM   3055  HA  VAL A 204      42.596   7.686 -22.938  1.00 37.87           H  
ATOM   3056  C   VAL A 204      43.491   9.418 -21.981  1.00 37.87           C  
ATOM   3057  CB  VAL A 204      41.040   8.740 -21.910  1.00 37.87           C  
ATOM   3058  HB  VAL A 204      40.921   9.362 -21.022  1.00 37.87           H  
ATOM   3059  O   VAL A 204      43.663  10.035 -20.925  1.00 37.87           O  
ATOM   3060  CG1 VAL A 204      40.682   9.561 -23.158  1.00 37.87           C  
ATOM   3061 HG11 VAL A 204      41.265  10.482 -23.186  1.00 37.87           H  
ATOM   3062 HG12 VAL A 204      39.624   9.825 -23.151  1.00 37.87           H  
ATOM   3063 HG13 VAL A 204      40.874   8.979 -24.060  1.00 37.87           H  
ATOM   3064  CG2 VAL A 204      40.055   7.568 -21.824  1.00 37.87           C  
ATOM   3065 HG21 VAL A 204      40.133   6.947 -22.716  1.00 37.87           H  
ATOM   3066 HG22 VAL A 204      39.034   7.943 -21.750  1.00 37.87           H  
ATOM   3067 HG23 VAL A 204      40.253   6.958 -20.943  1.00 37.87           H  
ATOM   3068  N   PRO A 205      44.223   9.702 -23.072  1.00 33.76           N  
ATOM   3069  CA  PRO A 205      45.187  10.794 -23.082  1.00 33.76           C  
ATOM   3070  HA  PRO A 205      45.972  10.588 -22.356  1.00 33.76           H  
ATOM   3071  C   PRO A 205      44.507  12.115 -22.720  1.00 33.76           C  
ATOM   3072  CB  PRO A 205      45.788  10.816 -24.486  1.00 33.76           C  
ATOM   3073  HB2 PRO A 205      45.985  11.830 -24.832  1.00 33.76           H  
ATOM   3074  HB3 PRO A 205      46.699  10.217 -24.499  1.00 33.76           H  
ATOM   3075  O   PRO A 205      43.368  12.374 -23.099  1.00 33.76           O  
ATOM   3076  CG  PRO A 205      44.717  10.126 -25.325  1.00 33.76           C  
ATOM   3077  HG2 PRO A 205      45.142   9.683 -26.226  1.00 33.76           H  
ATOM   3078  HG3 PRO A 205      43.939  10.843 -25.590  1.00 33.76           H  
ATOM   3079  CD  PRO A 205      44.141   9.083 -24.381  1.00 33.76           C  
ATOM   3080  HD2 PRO A 205      44.752   8.180 -24.400  1.00 33.76           H  
ATOM   3081  HD3 PRO A 205      43.114   8.857 -24.667  1.00 33.76           H  
ATOM   3082  N   SER A 206      45.235  12.969 -22.000  1.00 35.03           N  
ATOM   3083  H   SER A 206      46.186  12.712 -21.780  1.00 35.03           H  
ATOM   3084  CA  SER A 206      44.730  14.189 -21.359  1.00 35.03           C  
ATOM   3085  HA  SER A 206      43.848  13.893 -20.791  1.00 35.03           H  
ATOM   3086  C   SER A 206      44.293  15.314 -22.314  1.00 35.03           C  
ATOM   3087  CB  SER A 206      45.790  14.696 -20.373  1.00 35.03           C  
ATOM   3088  HB2 SER A 206      45.943  13.941 -19.601  1.00 35.03           H  
ATOM   3089  HB3 SER A 206      45.451  15.614 -19.892  1.00 35.03           H  
ATOM   3090  O   SER A 206      44.193  16.465 -21.899  1.00 35.03           O  
ATOM   3091  OG  SER A 206      47.019  14.923 -21.043  1.00 35.03           O  
ATOM   3092  HG  SER A 206      46.879  15.631 -21.676  1.00 35.03           H  
ATOM   3093  N   SER A 207      44.100  15.017 -23.594  1.00 34.31           N  
ATOM   3094  H   SER A 207      44.100  14.040 -23.849  1.00 34.31           H  
ATOM   3095  CA  SER A 207      43.845  15.996 -24.645  1.00 34.31           C  
ATOM   3096  HA  SER A 207      43.241  16.805 -24.236  1.00 34.31           H  
ATOM   3097  C   SER A 207      43.033  15.381 -25.787  1.00 34.31           C  
ATOM   3098  CB  SER A 207      45.174  16.597 -25.131  1.00 34.31           C  
ATOM   3099  HB2 SER A 207      45.638  17.138 -24.307  1.00 34.31           H  
ATOM   3100  HB3 SER A 207      44.983  17.304 -25.939  1.00 34.31           H  
ATOM   3101  O   SER A 207      43.481  15.354 -26.931  1.00 34.31           O  
ATOM   3102  OG  SER A 207      46.067  15.590 -25.578  1.00 34.31           O  
ATOM   3103  HG  SER A 207      45.728  15.270 -26.418  1.00 34.31           H  
ATOM   3104  N   LEU A 208      41.818  14.903 -25.502  1.00 39.78           N  
ATOM   3105  H   LEU A 208      41.528  14.913 -24.535  1.00 39.78           H  
ATOM   3106  CA  LEU A 208      40.752  15.035 -26.502  1.00 39.78           C  
ATOM   3107  HA  LEU A 208      41.041  14.561 -27.439  1.00 39.78           H  
ATOM   3108  C   LEU A 208      40.621  16.552 -26.721  1.00 39.78           C  
ATOM   3109  CB  LEU A 208      39.454  14.398 -25.960  1.00 39.78           C  
ATOM   3110  HB2 LEU A 208      39.370  14.635 -24.899  1.00 39.78           H  
ATOM   3111  HB3 LEU A 208      38.596  14.851 -26.455  1.00 39.78           H  
ATOM   3112  O   LEU A 208      40.355  17.263 -25.759  1.00 39.78           O  
ATOM   3113  CG  LEU A 208      39.395  12.869 -26.158  1.00 39.78           C  
ATOM   3114  HG  LEU A 208      40.397  12.449 -26.068  1.00 39.78           H  
ATOM   3115  CD1 LEU A 208      38.513  12.213 -25.096  1.00 39.78           C  
ATOM   3116 HD11 LEU A 208      37.501  12.614 -25.149  1.00 39.78           H  
ATOM   3117 HD12 LEU A 208      38.481  11.135 -25.255  1.00 39.78           H  
ATOM   3118 HD13 LEU A 208      38.925  12.408 -24.106  1.00 39.78           H  
ATOM   3119  CD2 LEU A 208      38.827  12.517 -27.537  1.00 39.78           C  
ATOM   3120 HD21 LEU A 208      38.825  11.435 -27.666  1.00 39.78           H  
ATOM   3121 HD22 LEU A 208      39.445  12.963 -28.317  1.00 39.78           H  
ATOM   3122 HD23 LEU A 208      37.807  12.889 -27.630  1.00 39.78           H  
ATOM   3123  N   GLY A 209      40.982  17.056 -27.906  1.00 39.26           N  
ATOM   3124  H   GLY A 209      41.249  16.402 -28.627  1.00 39.26           H  
ATOM   3125  CA  GLY A 209      41.189  18.491 -28.170  1.00 39.26           C  
ATOM   3126  HA2 GLY A 209      42.015  18.843 -27.552  1.00 39.26           H  
ATOM   3127  HA3 GLY A 209      41.475  18.615 -29.214  1.00 39.26           H  
ATOM   3128  C   GLY A 209      39.977  19.401 -27.896  1.00 39.26           C  
ATOM   3129  O   GLY A 209      38.972  18.991 -27.327  1.00 39.26           O  
ATOM   3130  N   ASN A 210      40.048  20.669 -28.321  1.00 39.36           N  
ATOM   3131  H   ASN A 210      40.849  20.951 -28.867  1.00 39.36           H  
ATOM   3132  CA  ASN A 210      38.948  21.632 -28.144  1.00 39.36           C  
ATOM   3133  HA  ASN A 210      38.675  21.672 -27.090  1.00 39.36           H  
ATOM   3134  C   ASN A 210      37.691  21.184 -28.919  1.00 39.36           C  
ATOM   3135  CB  ASN A 210      39.405  23.035 -28.611  1.00 39.36           C  
ATOM   3136  HB2 ASN A 210      38.549  23.569 -29.023  1.00 39.36           H  
ATOM   3137  HB3 ASN A 210      40.135  22.935 -29.415  1.00 39.36           H  
ATOM   3138  O   ASN A 210      37.545  21.507 -30.099  1.00 39.36           O  
ATOM   3139  CG  ASN A 210      39.951  23.933 -27.519  1.00 39.36           C  
ATOM   3140  ND2 ASN A 210      40.816  24.855 -27.866  1.00 39.36           N  
ATOM   3141 HD21 ASN A 210      41.196  25.396 -27.101  1.00 39.36           H  
ATOM   3142 HD22 ASN A 210      41.191  24.867 -28.803  1.00 39.36           H  
ATOM   3143  OD1 ASN A 210      39.565  23.898 -26.367  1.00 39.36           O  
ATOM   3144  N   ILE A 211      36.769  20.483 -28.256  1.00 43.46           N  
ATOM   3145  H   ILE A 211      37.000  20.156 -27.329  1.00 43.46           H  
ATOM   3146  CA  ILE A 211      35.446  20.160 -28.799  1.00 43.46           C  
ATOM   3147  HA  ILE A 211      35.529  20.029 -29.878  1.00 43.46           H  
ATOM   3148  C   ILE A 211      34.534  21.360 -28.525  1.00 43.46           C  
ATOM   3149  CB  ILE A 211      34.898  18.833 -28.221  1.00 43.46           C  
ATOM   3150  HB  ILE A 211      34.833  18.927 -27.137  1.00 43.46           H  
ATOM   3151  O   ILE A 211      34.250  21.705 -27.375  1.00 43.46           O  
ATOM   3152  CG1 ILE A 211      35.835  17.647 -28.556  1.00 43.46           C  
ATOM   3153 HG12 ILE A 211      36.859  17.898 -28.280  1.00 43.46           H  
ATOM   3154 HG13 ILE A 211      35.818  17.463 -29.630  1.00 43.46           H  
ATOM   3155  CG2 ILE A 211      33.487  18.568 -28.783  1.00 43.46           C  
ATOM   3156 HG21 ILE A 211      33.086  17.631 -28.397  1.00 43.46           H  
ATOM   3157 HG22 ILE A 211      32.797  19.355 -28.479  1.00 43.46           H  
ATOM   3158 HG23 ILE A 211      33.514  18.510 -29.872  1.00 43.46           H  
ATOM   3159  CD1 ILE A 211      35.487  16.348 -27.818  1.00 43.46           C  
ATOM   3160 HD11 ILE A 211      34.531  15.952 -28.162  1.00 43.46           H  
ATOM   3161 HD12 ILE A 211      36.258  15.604 -28.019  1.00 43.46           H  
ATOM   3162 HD13 ILE A 211      35.443  16.530 -26.745  1.00 43.46           H  
ATOM   3163  N   THR A 212      34.096  22.045 -29.582  1.00 41.20           N  
ATOM   3164  H   THR A 212      34.409  21.772 -30.503  1.00 41.20           H  
ATOM   3165  CA  THR A 212      33.253  23.247 -29.454  1.00 41.20           C  
ATOM   3166  HA  THR A 212      33.540  23.769 -28.542  1.00 41.20           H  
ATOM   3167  C   THR A 212      31.769  22.949 -29.288  1.00 41.20           C  
ATOM   3168  CB  THR A 212      33.466  24.221 -30.622  1.00 41.20           C  
ATOM   3169  HB  THR A 212      32.623  24.908 -30.693  1.00 41.20           H  
ATOM   3170  O   THR A 212      31.063  23.790 -28.742  1.00 41.20           O  
ATOM   3171  CG2 THR A 212      34.740  25.034 -30.387  1.00 41.20           C  
ATOM   3172 HG21 THR A 212      34.642  25.615 -29.469  1.00 41.20           H  
ATOM   3173 HG22 THR A 212      35.597  24.365 -30.309  1.00 41.20           H  
ATOM   3174 HG23 THR A 212      34.892  25.715 -31.225  1.00 41.20           H  
ATOM   3175  OG1 THR A 212      33.646  23.563 -31.858  1.00 41.20           O  
ATOM   3176  HG1 THR A 212      32.870  23.052 -32.098  1.00 41.20           H  
ATOM   3177  N   THR A 213      31.303  21.779 -29.721  1.00 41.31           N  
ATOM   3178  H   THR A 213      31.938  21.157 -30.202  1.00 41.31           H  
ATOM   3179  CA  THR A 213      29.907  21.335 -29.610  1.00 41.31           C  
ATOM   3180  HA  THR A 213      29.426  21.809 -28.755  1.00 41.31           H  
ATOM   3181  C   THR A 213      29.881  19.827 -29.406  1.00 41.31           C  
ATOM   3182  CB  THR A 213      29.102  21.667 -30.882  1.00 41.31           C  
ATOM   3183  HB  THR A 213      28.221  21.026 -30.916  1.00 41.31           H  
ATOM   3184  O   THR A 213      30.212  19.105 -30.338  1.00 41.31           O  
ATOM   3185  CG2 THR A 213      28.618  23.114 -30.910  1.00 41.31           C  
ATOM   3186 HG21 THR A 213      28.022  23.316 -30.020  1.00 41.31           H  
ATOM   3187 HG22 THR A 213      28.002  23.269 -31.795  1.00 41.31           H  
ATOM   3188 HG23 THR A 213      29.467  23.798 -30.940  1.00 41.31           H  
ATOM   3189  OG1 THR A 213      29.870  21.454 -32.044  1.00 41.31           O  
ATOM   3190  HG1 THR A 213      30.113  20.526 -32.045  1.00 41.31           H  
ATOM   3191  N   LEU A 214      29.490  19.376 -28.214  1.00 40.38           N  
ATOM   3192  H   LEU A 214      29.232  20.053 -27.510  1.00 40.38           H  
ATOM   3193  CA  LEU A 214      29.154  17.983 -27.898  1.00 40.38           C  
ATOM   3194  HA  LEU A 214      29.325  17.352 -28.770  1.00 40.38           H  
ATOM   3195  C   LEU A 214      27.663  17.971 -27.539  1.00 40.38           C  
ATOM   3196  CB  LEU A 214      30.040  17.509 -26.726  1.00 40.38           C  
ATOM   3197  HB2 LEU A 214      31.075  17.778 -26.935  1.00 40.38           H  
ATOM   3198  HB3 LEU A 214      29.735  18.049 -25.830  1.00 40.38           H  
ATOM   3199  O   LEU A 214      27.260  18.766 -26.687  1.00 40.38           O  
ATOM   3200  CG  LEU A 214      29.983  15.997 -26.432  1.00 40.38           C  
ATOM   3201  HG  LEU A 214      28.947  15.659 -26.399  1.00 40.38           H  
ATOM   3202  CD1 LEU A 214      30.748  15.189 -27.482  1.00 40.38           C  
ATOM   3203 HD11 LEU A 214      31.794  15.494 -27.515  1.00 40.38           H  
ATOM   3204 HD12 LEU A 214      30.300  15.336 -28.464  1.00 40.38           H  
ATOM   3205 HD13 LEU A 214      30.683  14.126 -27.246  1.00 40.38           H  
ATOM   3206  CD2 LEU A 214      30.636  15.726 -25.075  1.00 40.38           C  
ATOM   3207 HD21 LEU A 214      31.615  16.203 -25.028  1.00 40.38           H  
ATOM   3208 HD22 LEU A 214      29.999  16.109 -24.278  1.00 40.38           H  
ATOM   3209 HD23 LEU A 214      30.777  14.653 -24.947  1.00 40.38           H  
ATOM   3210  N   GLN A 215      26.850  17.159 -28.218  1.00 43.95           N  
ATOM   3211  H   GLN A 215      27.240  16.500 -28.877  1.00 43.95           H  
ATOM   3212  CA  GLN A 215      25.400  17.093 -27.971  1.00 43.95           C  
ATOM   3213  HA  GLN A 215      25.075  17.978 -27.424  1.00 43.95           H  
ATOM   3214  C   GLN A 215      25.017  15.902 -27.098  1.00 43.95           C  
ATOM   3215  CB  GLN A 215      24.621  17.037 -29.294  1.00 43.95           C  
ATOM   3216  HB2 GLN A 215      23.573  16.836 -29.071  1.00 43.95           H  
ATOM   3217  HB3 GLN A 215      24.999  16.220 -29.909  1.00 43.95           H  
ATOM   3218  O   GLN A 215      24.079  16.023 -26.322  1.00 43.95           O  
ATOM   3219  CG  GLN A 215      24.701  18.354 -30.076  1.00 43.95           C  
ATOM   3220  HG2 GLN A 215      24.345  19.164 -29.439  1.00 43.95           H  
ATOM   3221  HG3 GLN A 215      25.738  18.557 -30.343  1.00 43.95           H  
ATOM   3222  CD  GLN A 215      23.872  18.342 -31.358  1.00 43.95           C  
ATOM   3223  NE2 GLN A 215      23.705  19.477 -32.000  1.00 43.95           N  
ATOM   3224 HE21 GLN A 215      23.208  19.389 -32.875  1.00 43.95           H  
ATOM   3225 HE22 GLN A 215      24.161  20.321 -31.685  1.00 43.95           H  
ATOM   3226  OE1 GLN A 215      23.371  17.344 -31.836  1.00 43.95           O  
ATOM   3227  N   GLU A 216      25.734  14.780 -27.220  1.00 40.81           N  
ATOM   3228  H   GLU A 216      26.406  14.710 -27.972  1.00 40.81           H  
ATOM   3229  CA  GLU A 216      25.500  13.579 -26.421  1.00 40.81           C  
ATOM   3230  HA  GLU A 216      24.999  13.861 -25.496  1.00 40.81           H  
ATOM   3231  C   GLU A 216      26.828  12.895 -26.057  1.00 40.81           C  
ATOM   3232  CB  GLU A 216      24.575  12.605 -27.171  1.00 40.81           C  
ATOM   3233  HB2 GLU A 216      25.005  12.377 -28.146  1.00 40.81           H  
ATOM   3234  HB3 GLU A 216      24.523  11.685 -26.588  1.00 40.81           H  
ATOM   3235  O   GLU A 216      27.647  12.558 -26.919  1.00 40.81           O  
ATOM   3236  CG  GLU A 216      23.151  13.162 -27.354  1.00 40.81           C  
ATOM   3237  HG2 GLU A 216      23.195  14.050 -27.984  1.00 40.81           H  
ATOM   3238  HG3 GLU A 216      22.767  13.452 -26.376  1.00 40.81           H  
ATOM   3239  CD  GLU A 216      22.167  12.176 -27.996  1.00 40.81           C  
ATOM   3240  OE1 GLU A 216      20.998  12.585 -28.172  1.00 40.81           O  
ATOM   3241  OE2 GLU A 216      22.560  11.016 -28.260  1.00 40.81           O  
ATOM   3242  N   LEU A 217      27.033  12.675 -24.757  1.00 46.84           N  
ATOM   3243  H   LEU A 217      26.305  12.957 -24.116  1.00 46.84           H  
ATOM   3244  CA  LEU A 217      28.103  11.844 -24.206  1.00 46.84           C  
ATOM   3245  HA  LEU A 217      28.724  11.452 -25.011  1.00 46.84           H  
ATOM   3246  C   LEU A 217      27.458  10.681 -23.462  1.00 46.84           C  
ATOM   3247  CB  LEU A 217      28.965  12.688 -23.244  1.00 46.84           C  
ATOM   3248  HB2 LEU A 217      29.379  13.532 -23.797  1.00 46.84           H  
ATOM   3249  HB3 LEU A 217      28.315  13.096 -22.470  1.00 46.84           H  
ATOM   3250  O   LEU A 217      26.787  10.930 -22.466  1.00 46.84           O  
ATOM   3251  CG  LEU A 217      30.106  11.912 -22.555  1.00 46.84           C  
ATOM   3252  HG  LEU A 217      29.700  11.059 -22.011  1.00 46.84           H  
ATOM   3253  CD1 LEU A 217      31.144  11.409 -23.558  1.00 46.84           C  
ATOM   3254 HD11 LEU A 217      31.972  10.935 -23.031  1.00 46.84           H  
ATOM   3255 HD12 LEU A 217      31.514  12.243 -24.155  1.00 46.84           H  
ATOM   3256 HD13 LEU A 217      30.695  10.664 -24.215  1.00 46.84           H  
ATOM   3257  CD2 LEU A 217      30.817  12.819 -21.548  1.00 46.84           C  
ATOM   3258 HD21 LEU A 217      31.620  12.267 -21.059  1.00 46.84           H  
ATOM   3259 HD22 LEU A 217      30.103  13.144 -20.790  1.00 46.84           H  
ATOM   3260 HD23 LEU A 217      31.230  13.690 -22.057  1.00 46.84           H  
ATOM   3261  N   TYR A 218      27.704   9.446 -23.897  1.00 42.03           N  
ATOM   3262  H   TYR A 218      28.259   9.323 -24.732  1.00 42.03           H  
ATOM   3263  CA  TYR A 218      27.327   8.243 -23.152  1.00 42.03           C  
ATOM   3264  HA  TYR A 218      26.733   8.522 -22.281  1.00 42.03           H  
ATOM   3265  C   TYR A 218      28.588   7.534 -22.655  1.00 42.03           C  
ATOM   3266  CB  TYR A 218      26.452   7.318 -24.003  1.00 42.03           C  
ATOM   3267  HB2 TYR A 218      26.398   6.347 -23.510  1.00 42.03           H  
ATOM   3268  HB3 TYR A 218      26.934   7.157 -24.968  1.00 42.03           H  
ATOM   3269  O   TYR A 218      29.443   7.134 -23.447  1.00 42.03           O  
ATOM   3270  CG  TYR A 218      25.034   7.818 -24.218  1.00 42.03           C  
ATOM   3271  CD1 TYR A 218      23.986   7.361 -23.393  1.00 42.03           C  
ATOM   3272  HD1 TYR A 218      24.194   6.668 -22.592  1.00 42.03           H  
ATOM   3273  CD2 TYR A 218      24.758   8.732 -25.252  1.00 42.03           C  
ATOM   3274  HD2 TYR A 218      25.561   9.112 -25.866  1.00 42.03           H  
ATOM   3275  CE1 TYR A 218      22.665   7.797 -23.620  1.00 42.03           C  
ATOM   3276  HE1 TYR A 218      21.853   7.453 -22.995  1.00 42.03           H  
ATOM   3277  CE2 TYR A 218      23.436   9.138 -25.503  1.00 42.03           C  
ATOM   3278  HE2 TYR A 218      23.219   9.812 -26.319  1.00 42.03           H  
ATOM   3279  OH  TYR A 218      21.113   9.083 -24.932  1.00 42.03           O  
ATOM   3280  HH  TYR A 218      21.077   9.651 -25.705  1.00 42.03           H  
ATOM   3281  CZ  TYR A 218      22.386   8.678 -24.686  1.00 42.03           C  
ATOM   3282  N   LEU A 219      28.692   7.397 -21.333  1.00 46.84           N  
ATOM   3283  H   LEU A 219      27.929   7.741 -20.768  1.00 46.84           H  
ATOM   3284  CA  LEU A 219      29.738   6.648 -20.637  1.00 46.84           C  
ATOM   3285  HA  LEU A 219      30.440   6.206 -21.344  1.00 46.84           H  
ATOM   3286  C   LEU A 219      29.062   5.516 -19.864  1.00 46.84           C  
ATOM   3287  CB  LEU A 219      30.483   7.592 -19.666  1.00 46.84           C  
ATOM   3288  HB2 LEU A 219      31.025   6.988 -18.939  1.00 46.84           H  
ATOM   3289  HB3 LEU A 219      29.738   8.165 -19.114  1.00 46.84           H  
ATOM   3290  O   LEU A 219      28.553   5.766 -18.777  1.00 46.84           O  
ATOM   3291  CG  LEU A 219      31.476   8.563 -20.321  1.00 46.84           C  
ATOM   3292  HG  LEU A 219      31.033   9.013 -21.209  1.00 46.84           H  
ATOM   3293  CD1 LEU A 219      31.837   9.678 -19.335  1.00 46.84           C  
ATOM   3294 HD11 LEU A 219      32.232   9.247 -18.415  1.00 46.84           H  
ATOM   3295 HD12 LEU A 219      30.943  10.259 -19.114  1.00 46.84           H  
ATOM   3296 HD13 LEU A 219      32.583  10.336 -19.781  1.00 46.84           H  
ATOM   3297  CD2 LEU A 219      32.775   7.857 -20.697  1.00 46.84           C  
ATOM   3298 HD21 LEU A 219      32.564   7.060 -21.410  1.00 46.84           H  
ATOM   3299 HD22 LEU A 219      33.469   8.569 -21.142  1.00 46.84           H  
ATOM   3300 HD23 LEU A 219      33.232   7.413 -19.812  1.00 46.84           H  
ATOM   3301  N   ASN A 220      29.055   4.301 -20.406  1.00 40.55           N  
ATOM   3302  H   ASN A 220      29.500   4.159 -21.302  1.00 40.55           H  
ATOM   3303  CA  ASN A 220      28.626   3.107 -19.680  1.00 40.55           C  
ATOM   3304  HA  ASN A 220      28.177   3.381 -18.725  1.00 40.55           H  
ATOM   3305  C   ASN A 220      29.871   2.262 -19.395  1.00 40.55           C  
ATOM   3306  CB  ASN A 220      27.566   2.363 -20.505  1.00 40.55           C  
ATOM   3307  HB2 ASN A 220      27.998   2.060 -21.458  1.00 40.55           H  
ATOM   3308  HB3 ASN A 220      26.724   3.026 -20.704  1.00 40.55           H  
ATOM   3309  O   ASN A 220      30.259   1.436 -20.213  1.00 40.55           O  
ATOM   3310  CG  ASN A 220      27.036   1.133 -19.788  1.00 40.55           C  
ATOM   3311  ND2 ASN A 220      26.719   0.095 -20.522  1.00 40.55           N  
ATOM   3312 HD21 ASN A 220      27.083   0.057 -21.463  1.00 40.55           H  
ATOM   3313 HD22 ASN A 220      26.518  -0.767 -20.035  1.00 40.55           H  
ATOM   3314  OD1 ASN A 220      26.877   1.090 -18.573  1.00 40.55           O  
ATOM   3315  N   ASP A 221      30.547   2.521 -18.276  1.00 38.06           N  
ATOM   3316  H   ASP A 221      30.188   3.209 -17.629  1.00 38.06           H  
ATOM   3317  CA  ASP A 221      31.780   1.807 -17.935  1.00 38.06           C  
ATOM   3318  HA  ASP A 221      31.955   1.027 -18.677  1.00 38.06           H  
ATOM   3319  C   ASP A 221      31.647   1.105 -16.580  1.00 38.06           C  
ATOM   3320  CB  ASP A 221      32.989   2.750 -18.022  1.00 38.06           C  
ATOM   3321  HB2 ASP A 221      32.867   3.388 -18.897  1.00 38.06           H  
ATOM   3322  HB3 ASP A 221      33.002   3.389 -17.140  1.00 38.06           H  
ATOM   3323  O   ASP A 221      31.185   1.680 -15.589  1.00 38.06           O  
ATOM   3324  CG  ASP A 221      34.337   2.020 -18.160  1.00 38.06           C  
ATOM   3325  OD1 ASP A 221      34.422   0.816 -17.821  1.00 38.06           O  
ATOM   3326  OD2 ASP A 221      35.323   2.702 -18.505  1.00 38.06           O  
ATOM   3327  N   ASN A 222      32.072  -0.157 -16.544  1.00 37.70           N  
ATOM   3328  H   ASN A 222      32.539  -0.482 -17.378  1.00 37.70           H  
ATOM   3329  CA  ASN A 222      32.143  -0.963 -15.331  1.00 37.70           C  
ATOM   3330  HA  ASN A 222      31.362  -0.630 -14.648  1.00 37.70           H  
ATOM   3331  C   ASN A 222      33.467  -0.765 -14.563  1.00 37.70           C  
ATOM   3332  CB  ASN A 222      31.871  -2.439 -15.698  1.00 37.70           C  
ATOM   3333  HB2 ASN A 222      32.300  -3.081 -14.929  1.00 37.70           H  
ATOM   3334  HB3 ASN A 222      32.357  -2.680 -16.643  1.00 37.70           H  
ATOM   3335  O   ASN A 222      33.526  -1.175 -13.406  1.00 37.70           O  
ATOM   3336  CG  ASN A 222      30.388  -2.775 -15.774  1.00 37.70           C  
ATOM   3337  ND2 ASN A 222      29.958  -3.609 -16.680  1.00 37.70           N  
ATOM   3338 HD21 ASN A 222      30.485  -3.731 -17.533  1.00 37.70           H  
ATOM   3339 HD22 ASN A 222      28.953  -3.680 -16.748  1.00 37.70           H  
ATOM   3340  OD1 ASN A 222      29.573  -2.372 -14.964  1.00 37.70           O  
ATOM   3341  N   ASN A 223      34.514  -0.166 -15.157  1.00 34.99           N  
ATOM   3342  H   ASN A 223      34.405   0.142 -16.113  1.00 34.99           H  
ATOM   3343  CA  ASN A 223      35.835   0.034 -14.534  1.00 34.99           C  
ATOM   3344  HA  ASN A 223      35.688   0.292 -13.485  1.00 34.99           H  
ATOM   3345  C   ASN A 223      36.643   1.202 -15.148  1.00 34.99           C  
ATOM   3346  CB  ASN A 223      36.640  -1.284 -14.608  1.00 34.99           C  
ATOM   3347  HB2 ASN A 223      37.702  -1.092 -14.455  1.00 34.99           H  
ATOM   3348  HB3 ASN A 223      36.523  -1.724 -15.598  1.00 34.99           H  
ATOM   3349  O   ASN A 223      37.803   1.017 -15.523  1.00 34.99           O  
ATOM   3350  CG  ASN A 223      36.282  -2.277 -13.529  1.00 34.99           C  
ATOM   3351  ND2 ASN A 223      36.040  -3.511 -13.896  1.00 34.99           N  
ATOM   3352 HD21 ASN A 223      35.679  -4.099 -13.158  1.00 34.99           H  
ATOM   3353 HD22 ASN A 223      35.903  -3.698 -14.879  1.00 34.99           H  
ATOM   3354  OD1 ASN A 223      36.279  -1.993 -12.346  1.00 34.99           O  
ATOM   3355  N   LEU A 224      36.093   2.419 -15.207  1.00 37.20           N  
ATOM   3356  H   LEU A 224      35.117   2.534 -14.972  1.00 37.20           H  
ATOM   3357  CA  LEU A 224      36.854   3.571 -15.712  1.00 37.20           C  
ATOM   3358  HA  LEU A 224      37.340   3.232 -16.626  1.00 37.20           H  
ATOM   3359  C   LEU A 224      37.955   3.971 -14.709  1.00 37.20           C  
ATOM   3360  CB  LEU A 224      35.898   4.717 -16.110  1.00 37.20           C  
ATOM   3361  HB2 LEU A 224      35.694   5.365 -15.258  1.00 37.20           H  
ATOM   3362  HB3 LEU A 224      34.947   4.266 -16.392  1.00 37.20           H  
ATOM   3363  O   LEU A 224      37.717   4.668 -13.718  1.00 37.20           O  
ATOM   3364  CG  LEU A 224      36.398   5.539 -17.322  1.00 37.20           C  
ATOM   3365  HG  LEU A 224      37.068   4.940 -17.939  1.00 37.20           H  
ATOM   3366  CD1 LEU A 224      35.232   5.998 -18.198  1.00 37.20           C  
ATOM   3367 HD11 LEU A 224      35.606   6.592 -19.032  1.00 37.20           H  
ATOM   3368 HD12 LEU A 224      34.521   6.580 -17.611  1.00 37.20           H  
ATOM   3369 HD13 LEU A 224      34.724   5.128 -18.613  1.00 37.20           H  
ATOM   3370  CD2 LEU A 224      37.142   6.801 -16.878  1.00 37.20           C  
ATOM   3371 HD21 LEU A 224      37.510   7.336 -17.754  1.00 37.20           H  
ATOM   3372 HD22 LEU A 224      37.991   6.520 -16.256  1.00 37.20           H  
ATOM   3373 HD23 LEU A 224      36.476   7.448 -16.306  1.00 37.20           H  
ATOM   3374  N   VAL A 225      39.186   3.521 -14.965  1.00 35.04           N  
ATOM   3375  H   VAL A 225      39.274   2.870 -15.732  1.00 35.04           H  
ATOM   3376  CA  VAL A 225      40.393   3.906 -14.215  1.00 35.04           C  
ATOM   3377  HA  VAL A 225      40.090   4.373 -13.278  1.00 35.04           H  
ATOM   3378  C   VAL A 225      41.149   4.961 -15.027  1.00 35.04           C  
ATOM   3379  CB  VAL A 225      41.264   2.681 -13.845  1.00 35.04           C  
ATOM   3380  HB  VAL A 225      41.657   2.220 -14.751  1.00 35.04           H  
ATOM   3381  O   VAL A 225      42.088   4.655 -15.757  1.00 35.04           O  
ATOM   3382  CG1 VAL A 225      42.439   3.091 -12.941  1.00 35.04           C  
ATOM   3383 HG11 VAL A 225      43.089   3.790 -13.468  1.00 35.04           H  
ATOM   3384 HG12 VAL A 225      43.026   2.210 -12.681  1.00 35.04           H  
ATOM   3385 HG13 VAL A 225      42.064   3.560 -12.031  1.00 35.04           H  
ATOM   3386  CG2 VAL A 225      40.466   1.618 -13.074  1.00 35.04           C  
ATOM   3387 HG21 VAL A 225      39.677   1.217 -13.710  1.00 35.04           H  
ATOM   3388 HG22 VAL A 225      40.010   2.058 -12.187  1.00 35.04           H  
ATOM   3389 HG23 VAL A 225      41.116   0.793 -12.786  1.00 35.04           H  
ATOM   3390  N   GLY A 226      40.737   6.229 -14.931  1.00 35.75           N  
ATOM   3391  H   GLY A 226      39.897   6.428 -14.407  1.00 35.75           H  
ATOM   3392  CA  GLY A 226      41.403   7.325 -15.641  1.00 35.75           C  
ATOM   3393  HA2 GLY A 226      42.429   7.400 -15.282  1.00 35.75           H  
ATOM   3394  HA3 GLY A 226      41.437   7.089 -16.705  1.00 35.75           H  
ATOM   3395  C   GLY A 226      40.721   8.685 -15.484  1.00 35.75           C  
ATOM   3396  O   GLY A 226      39.521   8.780 -15.251  1.00 35.75           O  
ATOM   3397  N   THR A 227      41.496   9.765 -15.606  1.00 37.12           N  
ATOM   3398  H   THR A 227      42.483   9.638 -15.775  1.00 37.12           H  
ATOM   3399  CA  THR A 227      40.964  11.128 -15.758  1.00 37.12           C  
ATOM   3400  HA  THR A 227      40.083  11.256 -15.130  1.00 37.12           H  
ATOM   3401  C   THR A 227      40.565  11.355 -17.211  1.00 37.12           C  
ATOM   3402  CB  THR A 227      42.007  12.191 -15.371  1.00 37.12           C  
ATOM   3403  HB  THR A 227      41.720  13.148 -15.807  1.00 37.12           H  
ATOM   3404  O   THR A 227      41.416  11.220 -18.087  1.00 37.12           O  
ATOM   3405  CG2 THR A 227      42.118  12.378 -13.860  1.00 37.12           C  
ATOM   3406 HG21 THR A 227      41.163  12.719 -13.462  1.00 37.12           H  
ATOM   3407 HG22 THR A 227      42.391  11.433 -13.391  1.00 37.12           H  
ATOM   3408 HG23 THR A 227      42.881  13.126 -13.644  1.00 37.12           H  
ATOM   3409  OG1 THR A 227      43.284  11.827 -15.854  1.00 37.12           O  
ATOM   3410  HG1 THR A 227      43.174  11.651 -16.791  1.00 37.12           H  
ATOM   3411  N   LEU A 228      39.321  11.768 -17.459  1.00 40.10           N  
ATOM   3412  H   LEU A 228      38.660  11.785 -16.695  1.00 40.10           H  
ATOM   3413  CA  LEU A 228      38.860  12.260 -18.760  1.00 40.10           C  
ATOM   3414  HA  LEU A 228      39.562  11.957 -19.536  1.00 40.10           H  
ATOM   3415  C   LEU A 228      38.800  13.802 -18.725  1.00 40.10           C  
ATOM   3416  CB  LEU A 228      37.492  11.613 -19.083  1.00 40.10           C  
ATOM   3417  HB2 LEU A 228      36.728  12.056 -18.444  1.00 40.10           H  
ATOM   3418  HB3 LEU A 228      37.525  10.551 -18.842  1.00 40.10           H  
ATOM   3419  O   LEU A 228      37.751  14.360 -18.401  1.00 40.10           O  
ATOM   3420  CG  LEU A 228      37.090  11.777 -20.564  1.00 40.10           C  
ATOM   3421  HG  LEU A 228      37.528  12.692 -20.964  1.00 40.10           H  
ATOM   3422  CD1 LEU A 228      37.602  10.591 -21.376  1.00 40.10           C  
ATOM   3423 HD11 LEU A 228      37.393  10.752 -22.433  1.00 40.10           H  
ATOM   3424 HD12 LEU A 228      37.113   9.671 -21.053  1.00 40.10           H  
ATOM   3425 HD13 LEU A 228      38.677  10.496 -21.228  1.00 40.10           H  
ATOM   3426  CD2 LEU A 228      35.574  11.852 -20.735  1.00 40.10           C  
ATOM   3427 HD21 LEU A 228      35.109  10.944 -20.352  1.00 40.10           H  
ATOM   3428 HD22 LEU A 228      35.185  12.713 -20.191  1.00 40.10           H  
ATOM   3429 HD23 LEU A 228      35.327  11.963 -21.791  1.00 40.10           H  
ATOM   3430  N   PRO A 229      39.904  14.532 -18.964  1.00 36.76           N  
ATOM   3431  CA  PRO A 229      39.843  15.981 -19.098  1.00 36.76           C  
ATOM   3432  HA  PRO A 229      39.211  16.415 -18.323  1.00 36.76           H  
ATOM   3433  C   PRO A 229      39.245  16.337 -20.462  1.00 36.76           C  
ATOM   3434  CB  PRO A 229      41.283  16.467 -18.917  1.00 36.76           C  
ATOM   3435  HB2 PRO A 229      41.481  17.389 -19.465  1.00 36.76           H  
ATOM   3436  HB3 PRO A 229      41.494  16.602 -17.856  1.00 36.76           H  
ATOM   3437  O   PRO A 229      39.907  16.208 -21.489  1.00 36.76           O  
ATOM   3438  CG  PRO A 229      42.104  15.299 -19.451  1.00 36.76           C  
ATOM   3439  HG2 PRO A 229      42.174  15.384 -20.535  1.00 36.76           H  
ATOM   3440  HG3 PRO A 229      43.094  15.264 -18.996  1.00 36.76           H  
ATOM   3441  CD  PRO A 229      41.274  14.067 -19.103  1.00 36.76           C  
ATOM   3442  HD2 PRO A 229      41.367  13.311 -19.883  1.00 36.76           H  
ATOM   3443  HD3 PRO A 229      41.620  13.680 -18.144  1.00 36.76           H  
ATOM   3444  N   VAL A 230      37.993  16.792 -20.469  1.00 40.40           N  
ATOM   3445  H   VAL A 230      37.492  16.848 -19.593  1.00 40.40           H  
ATOM   3446  CA  VAL A 230      37.371  17.397 -21.653  1.00 40.40           C  
ATOM   3447  HA  VAL A 230      38.061  17.333 -22.494  1.00 40.40           H  
ATOM   3448  C   VAL A 230      37.131  18.868 -21.348  1.00 40.40           C  
ATOM   3449  CB  VAL A 230      36.070  16.692 -22.091  1.00 40.40           C  
ATOM   3450  HB  VAL A 230      35.269  16.931 -21.392  1.00 40.40           H  
ATOM   3451  O   VAL A 230      36.375  19.212 -20.439  1.00 40.40           O  
ATOM   3452  CG1 VAL A 230      35.666  17.163 -23.495  1.00 40.40           C  
ATOM   3453 HG11 VAL A 230      36.397  16.820 -24.227  1.00 40.40           H  
ATOM   3454 HG12 VAL A 230      34.689  16.755 -23.752  1.00 40.40           H  
ATOM   3455 HG13 VAL A 230      35.622  18.251 -23.542  1.00 40.40           H  
ATOM   3456  CG2 VAL A 230      36.221  15.167 -22.150  1.00 40.40           C  
ATOM   3457 HG21 VAL A 230      37.066  14.896 -22.783  1.00 40.40           H  
ATOM   3458 HG22 VAL A 230      36.383  14.779 -21.145  1.00 40.40           H  
ATOM   3459 HG23 VAL A 230      35.311  14.717 -22.547  1.00 40.40           H  
ATOM   3460  N   THR A 231      37.782  19.753 -22.100  1.00 40.49           N  
ATOM   3461  H   THR A 231      38.422  19.420 -22.807  1.00 40.49           H  
ATOM   3462  CA  THR A 231      37.478  21.187 -22.068  1.00 40.49           C  
ATOM   3463  HA  THR A 231      37.114  21.460 -21.078  1.00 40.49           H  
ATOM   3464  C   THR A 231      36.360  21.455 -23.078  1.00 40.49           C  
ATOM   3465  CB  THR A 231      38.729  22.035 -22.358  1.00 40.49           C  
ATOM   3466  HB  THR A 231      38.959  22.012 -23.423  1.00 40.49           H  
ATOM   3467  O   THR A 231      36.594  21.406 -24.284  1.00 40.49           O  
ATOM   3468  CG2 THR A 231      38.533  23.481 -21.905  1.00 40.49           C  
ATOM   3469 HG21 THR A 231      38.306  23.521 -20.840  1.00 40.49           H  
ATOM   3470 HG22 THR A 231      37.713  23.933 -22.463  1.00 40.49           H  
ATOM   3471 HG23 THR A 231      39.442  24.048 -22.104  1.00 40.49           H  
ATOM   3472  OG1 THR A 231      39.846  21.541 -21.648  1.00 40.49           O  
ATOM   3473  HG1 THR A 231      39.572  21.419 -20.736  1.00 40.49           H  
ATOM   3474  N   LEU A 232      35.136  21.701 -22.598  1.00 43.37           N  
ATOM   3475  H   LEU A 232      35.015  21.763 -21.597  1.00 43.37           H  
ATOM   3476  CA  LEU A 232      33.960  21.972 -23.437  1.00 43.37           C  
ATOM   3477  HA  LEU A 232      34.173  21.696 -24.470  1.00 43.37           H  
ATOM   3478  C   LEU A 232      33.663  23.475 -23.416  1.00 43.37           C  
ATOM   3479  CB  LEU A 232      32.752  21.141 -22.953  1.00 43.37           C  
ATOM   3480  HB2 LEU A 232      31.855  21.487 -23.468  1.00 43.37           H  
ATOM   3481  HB3 LEU A 232      32.613  21.330 -21.889  1.00 43.37           H  
ATOM   3482  O   LEU A 232      33.211  24.022 -22.410  1.00 43.37           O  
ATOM   3483  CG  LEU A 232      32.887  19.624 -23.178  1.00 43.37           C  
ATOM   3484  HG  LEU A 232      33.843  19.291 -22.773  1.00 43.37           H  
ATOM   3485  CD1 LEU A 232      31.788  18.875 -22.430  1.00 43.37           C  
ATOM   3486 HD11 LEU A 232      31.932  17.800 -22.543  1.00 43.37           H  
ATOM   3487 HD12 LEU A 232      31.825  19.124 -21.369  1.00 43.37           H  
ATOM   3488 HD13 LEU A 232      30.813  19.147 -22.834  1.00 43.37           H  
ATOM   3489  CD2 LEU A 232      32.796  19.254 -24.662  1.00 43.37           C  
ATOM   3490 HD21 LEU A 232      32.877  18.174 -24.779  1.00 43.37           H  
ATOM   3491 HD22 LEU A 232      31.846  19.590 -25.078  1.00 43.37           H  
ATOM   3492 HD23 LEU A 232      33.614  19.716 -25.214  1.00 43.37           H  
ATOM   3493  N   ASN A 233      33.905  24.163 -24.534  1.00 42.30           N  
ATOM   3494  H   ASN A 233      34.297  23.668 -25.323  1.00 42.30           H  
ATOM   3495  CA  ASN A 233      33.713  25.619 -24.593  1.00 42.30           C  
ATOM   3496  HA  ASN A 233      34.075  26.048 -23.659  1.00 42.30           H  
ATOM   3497  C   ASN A 233      32.235  26.035 -24.677  1.00 42.30           C  
ATOM   3498  CB  ASN A 233      34.553  26.207 -25.742  1.00 42.30           C  
ATOM   3499  HB2 ASN A 233      34.195  27.211 -25.969  1.00 42.30           H  
ATOM   3500  HB3 ASN A 233      34.442  25.590 -26.634  1.00 42.30           H  
ATOM   3501  O   ASN A 233      31.891  27.118 -24.209  1.00 42.30           O  
ATOM   3502  CG  ASN A 233      36.017  26.345 -25.364  1.00 42.30           C  
ATOM   3503  ND2 ASN A 233      36.921  26.054 -26.268  1.00 42.30           N  
ATOM   3504 HD21 ASN A 233      36.643  25.622 -27.138  1.00 42.30           H  
ATOM   3505 HD22 ASN A 233      37.862  25.954 -25.915  1.00 42.30           H  
ATOM   3506  OD1 ASN A 233      36.371  26.737 -24.269  1.00 42.30           O  
ATOM   3507  N   ASN A 234      31.366  25.192 -25.244  1.00 40.82           N  
ATOM   3508  H   ASN A 234      31.709  24.313 -25.604  1.00 40.82           H  
ATOM   3509  CA  ASN A 234      29.929  25.440 -25.346  1.00 40.82           C  
ATOM   3510  HA  ASN A 234      29.597  26.056 -24.510  1.00 40.82           H  
ATOM   3511  C   ASN A 234      29.159  24.119 -25.284  1.00 40.82           C  
ATOM   3512  CB  ASN A 234      29.618  26.165 -26.670  1.00 40.82           C  
ATOM   3513  HB2 ASN A 234      30.284  25.801 -27.452  1.00 40.82           H  
ATOM   3514  HB3 ASN A 234      28.600  25.926 -26.977  1.00 40.82           H  
ATOM   3515  O   ASN A 234      29.169  23.343 -26.239  1.00 40.82           O  
ATOM   3516  CG  ASN A 234      29.696  27.673 -26.590  1.00 40.82           C  
ATOM   3517  ND2 ASN A 234      29.989  28.319 -27.692  1.00 40.82           N  
ATOM   3518 HD21 ASN A 234      30.149  27.799 -28.543  1.00 40.82           H  
ATOM   3519 HD22 ASN A 234      30.011  29.327 -27.620  1.00 40.82           H  
ATOM   3520  OD1 ASN A 234      29.439  28.305 -25.583  1.00 40.82           O  
ATOM   3521  N   LEU A 235      28.448  23.888 -24.183  1.00 36.88           N  
ATOM   3522  H   LEU A 235      28.474  24.558 -23.428  1.00 36.88           H  
ATOM   3523  CA  LEU A 235      27.437  22.841 -24.121  1.00 36.88           C  
ATOM   3524  HA  LEU A 235      27.524  22.199 -24.997  1.00 36.88           H  
ATOM   3525  C   LEU A 235      26.064  23.516 -24.165  1.00 36.88           C  
ATOM   3526  CB  LEU A 235      27.685  21.963 -22.882  1.00 36.88           C  
ATOM   3527  HB2 LEU A 235      27.324  22.471 -21.988  1.00 36.88           H  
ATOM   3528  HB3 LEU A 235      28.759  21.822 -22.761  1.00 36.88           H  
ATOM   3529  O   LEU A 235      25.646  24.142 -23.190  1.00 36.88           O  
ATOM   3530  CG  LEU A 235      27.010  20.586 -23.049  1.00 36.88           C  
ATOM   3531  HG  LEU A 235      26.481  20.550 -24.002  1.00 36.88           H  
ATOM   3532  CD1 LEU A 235      28.055  19.473 -23.050  1.00 36.88           C  
ATOM   3533 HD11 LEU A 235      28.546  19.401 -22.080  1.00 36.88           H  
ATOM   3534 HD12 LEU A 235      27.556  18.530 -23.274  1.00 36.88           H  
ATOM   3535 HD13 LEU A 235      28.781  19.658 -23.842  1.00 36.88           H  
ATOM   3536  CD2 LEU A 235      25.982  20.357 -21.949  1.00 36.88           C  
ATOM   3537 HD21 LEU A 235      25.287  21.196 -21.917  1.00 36.88           H  
ATOM   3538 HD22 LEU A 235      25.404  19.464 -22.191  1.00 36.88           H  
ATOM   3539 HD23 LEU A 235      26.471  20.251 -20.981  1.00 36.88           H  
ATOM   3540  N   GLU A 236      25.393  23.466 -25.319  1.00 39.11           N  
ATOM   3541  H   GLU A 236      25.809  22.994 -26.109  1.00 39.11           H  
ATOM   3542  CA  GLU A 236      24.013  23.962 -25.424  1.00 39.11           C  
ATOM   3543  HA  GLU A 236      23.863  24.719 -24.654  1.00 39.11           H  
ATOM   3544  C   GLU A 236      22.979  22.894 -25.060  1.00 39.11           C  
ATOM   3545  CB  GLU A 236      23.718  24.647 -26.781  1.00 39.11           C  
ATOM   3546  HB2 GLU A 236      22.659  24.532 -27.012  1.00 39.11           H  
ATOM   3547  HB3 GLU A 236      24.299  24.182 -27.578  1.00 39.11           H  
ATOM   3548  O   GLU A 236      21.908  23.283 -24.612  1.00 39.11           O  
ATOM   3549  CG  GLU A 236      24.025  26.158 -26.694  1.00 39.11           C  
ATOM   3550  HG2 GLU A 236      23.587  26.543 -25.773  1.00 39.11           H  
ATOM   3551  HG3 GLU A 236      25.104  26.290 -26.615  1.00 39.11           H  
ATOM   3552  CD  GLU A 236      23.497  27.030 -27.849  1.00 39.11           C  
ATOM   3553  OE1 GLU A 236      23.270  28.246 -27.567  1.00 39.11           O  
ATOM   3554  OE2 GLU A 236      23.346  26.520 -28.981  1.00 39.11           O  
ATOM   3555  N   ASN A 237      23.290  21.594 -25.176  1.00 41.55           N  
ATOM   3556  H   ASN A 237      24.225  21.320 -25.442  1.00 41.55           H  
ATOM   3557  CA  ASN A 237      22.329  20.514 -24.936  1.00 41.55           C  
ATOM   3558  HA  ASN A 237      21.562  20.879 -24.252  1.00 41.55           H  
ATOM   3559  C   ASN A 237      22.957  19.267 -24.277  1.00 41.55           C  
ATOM   3560  CB  ASN A 237      21.642  20.156 -26.267  1.00 41.55           C  
ATOM   3561  HB2 ASN A 237      22.402  19.968 -27.025  1.00 41.55           H  
ATOM   3562  HB3 ASN A 237      21.071  19.236 -26.140  1.00 41.55           H  
ATOM   3563  O   ASN A 237      24.106  18.937 -24.542  1.00 41.55           O  
ATOM   3564  CG  ASN A 237      20.669  21.223 -26.746  1.00 41.55           C  
ATOM   3565  ND2 ASN A 237      20.650  21.516 -28.024  1.00 41.55           N  
ATOM   3566 HD21 ASN A 237      19.992  22.232 -28.297  1.00 41.55           H  
ATOM   3567 HD22 ASN A 237      21.254  21.022 -28.665  1.00 41.55           H  
ATOM   3568  OD1 ASN A 237      19.882  21.785 -26.008  1.00 41.55           O  
ATOM   3569  N   LEU A 238      22.144  18.641 -23.413  1.00 38.65           N  
ATOM   3570  H   LEU A 238      21.254  19.103 -23.294  1.00 38.65           H  
ATOM   3571  CA  LEU A 238      22.180  17.298 -22.806  1.00 38.65           C  
ATOM   3572  HA  LEU A 238      21.738  17.415 -21.817  1.00 38.65           H  
ATOM   3573  C   LEU A 238      23.552  16.612 -22.578  1.00 38.65           C  
ATOM   3574  CB  LEU A 238      21.221  16.401 -23.623  1.00 38.65           C  
ATOM   3575  HB2 LEU A 238      21.736  16.095 -24.534  1.00 38.65           H  
ATOM   3576  HB3 LEU A 238      20.347  16.976 -23.927  1.00 38.65           H  
ATOM   3577  O   LEU A 238      24.123  15.998 -23.467  1.00 38.65           O  
ATOM   3578  CG  LEU A 238      20.731  15.145 -22.875  1.00 38.65           C  
ATOM   3579  HG  LEU A 238      21.574  14.654 -22.388  1.00 38.65           H  
ATOM   3580  CD1 LEU A 238      19.677  15.496 -21.817  1.00 38.65           C  
ATOM   3581 HD11 LEU A 238      19.324  14.581 -21.342  1.00 38.65           H  
ATOM   3582 HD12 LEU A 238      20.107  16.134 -21.046  1.00 38.65           H  
ATOM   3583 HD13 LEU A 238      18.831  16.002 -22.282  1.00 38.65           H  
ATOM   3584  CD2 LEU A 238      20.101  14.160 -23.856  1.00 38.65           C  
ATOM   3585 HD21 LEU A 238      19.782  13.259 -23.331  1.00 38.65           H  
ATOM   3586 HD22 LEU A 238      20.833  13.872 -24.610  1.00 38.65           H  
ATOM   3587 HD23 LEU A 238      19.245  14.612 -24.357  1.00 38.65           H  
ATOM   3588  N   VAL A 239      24.010  16.544 -21.322  1.00 37.67           N  
ATOM   3589  H   VAL A 239      23.501  17.028 -20.596  1.00 37.67           H  
ATOM   3590  CA  VAL A 239      24.948  15.483 -20.895  1.00 37.67           C  
ATOM   3591  HA  VAL A 239      25.393  15.001 -21.766  1.00 37.67           H  
ATOM   3592  C   VAL A 239      24.152  14.427 -20.137  1.00 37.67           C  
ATOM   3593  CB  VAL A 239      26.114  16.017 -20.035  1.00 37.67           C  
ATOM   3594  HB  VAL A 239      25.723  16.497 -19.138  1.00 37.67           H  
ATOM   3595  O   VAL A 239      23.748  14.679 -19.006  1.00 37.67           O  
ATOM   3596  CG1 VAL A 239      27.069  14.890 -19.621  1.00 37.67           C  
ATOM   3597 HG11 VAL A 239      27.927  15.306 -19.093  1.00 37.67           H  
ATOM   3598 HG12 VAL A 239      26.559  14.191 -18.958  1.00 37.67           H  
ATOM   3599 HG13 VAL A 239      27.418  14.352 -20.502  1.00 37.67           H  
ATOM   3600  CG2 VAL A 239      26.955  17.039 -20.797  1.00 37.67           C  
ATOM   3601 HG21 VAL A 239      27.330  16.599 -21.721  1.00 37.67           H  
ATOM   3602 HG22 VAL A 239      26.323  17.894 -21.038  1.00 37.67           H  
ATOM   3603 HG23 VAL A 239      27.788  17.381 -20.184  1.00 37.67           H  
ATOM   3604  N   TYR A 240      23.940  13.248 -20.724  1.00 35.56           N  
ATOM   3605  H   TYR A 240      24.274  13.093 -21.665  1.00 35.56           H  
ATOM   3606  CA  TYR A 240      23.455  12.081 -19.982  1.00 35.56           C  
ATOM   3607  HA  TYR A 240      22.891  12.418 -19.112  1.00 35.56           H  
ATOM   3608  C   TYR A 240      24.650  11.266 -19.468  1.00 35.56           C  
ATOM   3609  CB  TYR A 240      22.485  11.249 -20.830  1.00 35.56           C  
ATOM   3610  HB2 TYR A 240      23.012  10.839 -21.691  1.00 35.56           H  
ATOM   3611  HB3 TYR A 240      21.696  11.901 -21.207  1.00 35.56           H  
ATOM   3612  O   TYR A 240      25.178  10.394 -20.146  1.00 35.56           O  
ATOM   3613  CG  TYR A 240      21.842  10.123 -20.039  1.00 35.56           C  
ATOM   3614  CD1 TYR A 240      22.318   8.803 -20.166  1.00 35.56           C  
ATOM   3615  HD1 TYR A 240      23.146   8.595 -20.827  1.00 35.56           H  
ATOM   3616  CD2 TYR A 240      20.785  10.402 -19.150  1.00 35.56           C  
ATOM   3617  HD2 TYR A 240      20.422  11.415 -19.052  1.00 35.56           H  
ATOM   3618  CE1 TYR A 240      21.721   7.761 -19.429  1.00 35.56           C  
ATOM   3619  HE1 TYR A 240      22.084   6.747 -19.517  1.00 35.56           H  
ATOM   3620  CE2 TYR A 240      20.205   9.368 -18.389  1.00 35.56           C  
ATOM   3621  HE2 TYR A 240      19.398   9.591 -17.707  1.00 35.56           H  
ATOM   3622  OH  TYR A 240      20.105   7.048 -17.797  1.00 35.56           O  
ATOM   3623  HH  TYR A 240      19.495   7.406 -17.147  1.00 35.56           H  
ATOM   3624  CZ  TYR A 240      20.672   8.043 -18.530  1.00 35.56           C  
ATOM   3625  N   LEU A 241      25.110  11.575 -18.256  1.00 42.32           N  
ATOM   3626  H   LEU A 241      24.625  12.296 -17.741  1.00 42.32           H  
ATOM   3627  CA  LEU A 241      26.119  10.778 -17.550  1.00 42.32           C  
ATOM   3628  HA  LEU A 241      26.768  10.281 -18.270  1.00 42.32           H  
ATOM   3629  C   LEU A 241      25.400   9.691 -16.740  1.00 42.32           C  
ATOM   3630  CB  LEU A 241      26.962  11.725 -16.663  1.00 42.32           C  
ATOM   3631  HB2 LEU A 241      26.468  12.695 -16.611  1.00 42.32           H  
ATOM   3632  HB3 LEU A 241      26.993  11.344 -15.642  1.00 42.32           H  
ATOM   3633  O   LEU A 241      24.639  10.049 -15.848  1.00 42.32           O  
ATOM   3634  CG  LEU A 241      28.402  11.917 -17.172  1.00 42.32           C  
ATOM   3635  HG  LEU A 241      28.426  11.851 -18.260  1.00 42.32           H  
ATOM   3636  CD1 LEU A 241      28.945  13.289 -16.770  1.00 42.32           C  
ATOM   3637 HD11 LEU A 241      28.294  14.073 -17.159  1.00 42.32           H  
ATOM   3638 HD12 LEU A 241      28.986  13.368 -15.684  1.00 42.32           H  
ATOM   3639 HD13 LEU A 241      29.944  13.421 -17.185  1.00 42.32           H  
ATOM   3640  CD2 LEU A 241      29.334  10.861 -16.570  1.00 42.32           C  
ATOM   3641 HD21 LEU A 241      29.320  10.915 -15.481  1.00 42.32           H  
ATOM   3642 HD22 LEU A 241      29.004   9.869 -16.879  1.00 42.32           H  
ATOM   3643 HD23 LEU A 241      30.352  11.016 -16.925  1.00 42.32           H  
ATOM   3644  N   ASP A 242      25.647   8.409 -17.027  1.00 37.68           N  
ATOM   3645  H   ASP A 242      26.235   8.192 -17.819  1.00 37.68           H  
ATOM   3646  CA  ASP A 242      25.076   7.257 -16.307  1.00 37.68           C  
ATOM   3647  HA  ASP A 242      24.638   7.597 -15.368  1.00 37.68           H  
ATOM   3648  C   ASP A 242      26.174   6.236 -15.970  1.00 37.68           C  
ATOM   3649  CB  ASP A 242      23.943   6.636 -17.138  1.00 37.68           C  
ATOM   3650  HB2 ASP A 242      24.334   6.298 -18.098  1.00 37.68           H  
ATOM   3651  HB3 ASP A 242      23.214   7.426 -17.318  1.00 37.68           H  
ATOM   3652  O   ASP A 242      26.518   5.374 -16.769  1.00 37.68           O  
ATOM   3653  CG  ASP A 242      23.208   5.479 -16.448  1.00 37.68           C  
ATOM   3654  OD1 ASP A 242      23.359   5.262 -15.223  1.00 37.68           O  
ATOM   3655  OD2 ASP A 242      22.394   4.801 -17.115  1.00 37.68           O  
ATOM   3656  N   VAL A 243      26.759   6.351 -14.776  1.00 41.25           N  
ATOM   3657  H   VAL A 243      26.396   7.051 -14.146  1.00 41.25           H  
ATOM   3658  CA  VAL A 243      27.829   5.455 -14.302  1.00 41.25           C  
ATOM   3659  HA  VAL A 243      28.301   4.970 -15.157  1.00 41.25           H  
ATOM   3660  C   VAL A 243      27.209   4.381 -13.409  1.00 41.25           C  
ATOM   3661  CB  VAL A 243      28.914   6.247 -13.545  1.00 41.25           C  
ATOM   3662  HB  VAL A 243      28.482   6.684 -12.645  1.00 41.25           H  
ATOM   3663  O   VAL A 243      26.741   4.713 -12.322  1.00 41.25           O  
ATOM   3664  CG1 VAL A 243      30.076   5.336 -13.128  1.00 41.25           C  
ATOM   3665 HG11 VAL A 243      30.812   5.909 -12.563  1.00 41.25           H  
ATOM   3666 HG12 VAL A 243      29.721   4.525 -12.493  1.00 41.25           H  
ATOM   3667 HG13 VAL A 243      30.552   4.909 -14.011  1.00 41.25           H  
ATOM   3668  CG2 VAL A 243      29.488   7.394 -14.391  1.00 41.25           C  
ATOM   3669 HG21 VAL A 243      30.286   7.899 -13.846  1.00 41.25           H  
ATOM   3670 HG22 VAL A 243      29.881   7.000 -15.327  1.00 41.25           H  
ATOM   3671 HG23 VAL A 243      28.709   8.123 -14.616  1.00 41.25           H  
ATOM   3672  N   ARG A 244      27.209   3.105 -13.823  1.00 34.73           N  
ATOM   3673  H   ARG A 244      27.578   2.916 -14.743  1.00 34.73           H  
ATOM   3674  CA  ARG A 244      26.424   2.043 -13.153  1.00 34.73           C  
ATOM   3675  HA  ARG A 244      25.810   2.524 -12.391  1.00 34.73           H  
ATOM   3676  C   ARG A 244      27.189   0.986 -12.337  1.00 34.73           C  
ATOM   3677  CB  ARG A 244      25.421   1.405 -14.143  1.00 34.73           C  
ATOM   3678  HB2 ARG A 244      25.950   1.041 -15.024  1.00 34.73           H  
ATOM   3679  HB3 ARG A 244      24.936   0.552 -13.669  1.00 34.73           H  
ATOM   3680  O   ARG A 244      26.537   0.020 -11.958  1.00 34.73           O  
ATOM   3681  CG  ARG A 244      24.313   2.374 -14.567  1.00 34.73           C  
ATOM   3682  HG2 ARG A 244      23.977   2.953 -13.706  1.00 34.73           H  
ATOM   3683  HG3 ARG A 244      24.711   3.052 -15.322  1.00 34.73           H  
ATOM   3684  CD  ARG A 244      23.118   1.602 -15.137  1.00 34.73           C  
ATOM   3685  HD2 ARG A 244      22.719   0.943 -14.366  1.00 34.73           H  
ATOM   3686  HD3 ARG A 244      23.461   1.011 -15.986  1.00 34.73           H  
ATOM   3687  NE  ARG A 244      22.077   2.534 -15.583  1.00 34.73           N  
ATOM   3688  HE  ARG A 244      22.369   3.497 -15.668  1.00 34.73           H  
ATOM   3689  NH1 ARG A 244      20.472   1.036 -16.240  1.00 34.73           N  
ATOM   3690 HH11 ARG A 244      19.633   0.849 -16.771  1.00 34.73           H  
ATOM   3691 HH12 ARG A 244      21.081   0.303 -15.906  1.00 34.73           H  
ATOM   3692  NH2 ARG A 244      20.239   3.223 -16.680  1.00 34.73           N  
ATOM   3693 HH21 ARG A 244      19.451   3.059 -17.292  1.00 34.73           H  
ATOM   3694 HH22 ARG A 244      20.794   4.055 -16.817  1.00 34.73           H  
ATOM   3695  CZ  ARG A 244      20.926   2.257 -16.154  1.00 34.73           C  
ATOM   3696  N   ASN A 245      28.486   1.116 -11.996  1.00 37.52           N  
ATOM   3697  H   ASN A 245      29.021   1.899 -12.342  1.00 37.52           H  
ATOM   3698  CA  ASN A 245      29.159   0.115 -11.127  1.00 37.52           C  
ATOM   3699  HA  ASN A 245      28.474  -0.095 -10.305  1.00 37.52           H  
ATOM   3700  C   ASN A 245      30.482   0.517 -10.408  1.00 37.52           C  
ATOM   3701  CB  ASN A 245      29.352  -1.181 -11.946  1.00 37.52           C  
ATOM   3702  HB2 ASN A 245      29.361  -0.922 -13.005  1.00 37.52           H  
ATOM   3703  HB3 ASN A 245      30.316  -1.646 -11.739  1.00 37.52           H  
ATOM   3704  O   ASN A 245      31.089   1.557 -10.655  1.00 37.52           O  
ATOM   3705  CG  ASN A 245      28.276  -2.233 -11.697  1.00 37.52           C  
ATOM   3706  ND2 ASN A 245      28.019  -3.066 -12.673  1.00 37.52           N  
ATOM   3707 HD21 ASN A 245      27.240  -3.697 -12.547  1.00 37.52           H  
ATOM   3708 HD22 ASN A 245      28.462  -2.901 -13.565  1.00 37.52           H  
ATOM   3709  OD1 ASN A 245      27.712  -2.368 -10.620  1.00 37.52           O  
ATOM   3710  N   ASN A 246      30.902  -0.383  -9.500  1.00 32.31           N  
ATOM   3711  H   ASN A 246      30.355  -1.232  -9.533  1.00 32.31           H  
ATOM   3712  CA  ASN A 246      31.614  -0.213  -8.215  1.00 32.31           C  
ATOM   3713  HA  ASN A 246      30.958   0.386  -7.584  1.00 32.31           H  
ATOM   3714  C   ASN A 246      32.983   0.508  -8.108  1.00 32.31           C  
ATOM   3715  CB  ASN A 246      31.725  -1.625  -7.584  1.00 32.31           C  
ATOM   3716  HB2 ASN A 246      32.030  -2.340  -8.348  1.00 32.31           H  
ATOM   3717  HB3 ASN A 246      32.492  -1.636  -6.810  1.00 32.31           H  
ATOM   3718  O   ASN A 246      33.480   0.599  -6.982  1.00 32.31           O  
ATOM   3719  CG  ASN A 246      30.454  -2.095  -6.901  1.00 32.31           C  
ATOM   3720  ND2 ASN A 246      30.165  -3.373  -6.946  1.00 32.31           N  
ATOM   3721 HD21 ASN A 246      29.268  -3.620  -6.553  1.00 32.31           H  
ATOM   3722 HD22 ASN A 246      30.724  -4.004  -7.502  1.00 32.31           H  
ATOM   3723  OD1 ASN A 246      29.720  -1.347  -6.286  1.00 32.31           O  
ATOM   3724  N   SER A 247      33.625   1.046  -9.149  1.00 32.47           N  
ATOM   3725  H   SER A 247      33.207   1.010 -10.068  1.00 32.47           H  
ATOM   3726  CA  SER A 247      34.871   1.814  -8.922  1.00 32.47           C  
ATOM   3727  HA  SER A 247      34.746   2.387  -8.004  1.00 32.47           H  
ATOM   3728  C   SER A 247      35.193   2.830 -10.011  1.00 32.47           C  
ATOM   3729  CB  SER A 247      36.080   0.888  -8.686  1.00 32.47           C  
ATOM   3730  HB2 SER A 247      35.874   0.220  -7.849  1.00 32.47           H  
ATOM   3731  HB3 SER A 247      36.938   1.504  -8.417  1.00 32.47           H  
ATOM   3732  O   SER A 247      35.832   2.499 -11.007  1.00 32.47           O  
ATOM   3733  OG  SER A 247      36.426   0.112  -9.811  1.00 32.47           O  
ATOM   3734  HG  SER A 247      36.284   0.635 -10.603  1.00 32.47           H  
ATOM   3735  N   LEU A 248      34.846   4.097  -9.773  1.00 35.73           N  
ATOM   3736  H   LEU A 248      34.301   4.311  -8.950  1.00 35.73           H  
ATOM   3737  CA  LEU A 248      35.412   5.216 -10.522  1.00 35.73           C  
ATOM   3738  HA  LEU A 248      35.947   4.818 -11.384  1.00 35.73           H  
ATOM   3739  C   LEU A 248      36.444   5.920  -9.633  1.00 35.73           C  
ATOM   3740  CB  LEU A 248      34.276   6.098 -11.075  1.00 35.73           C  
ATOM   3741  HB2 LEU A 248      33.443   5.438 -11.319  1.00 35.73           H  
ATOM   3742  HB3 LEU A 248      33.924   6.796 -10.315  1.00 35.73           H  
ATOM   3743  O   LEU A 248      36.112   6.691  -8.733  1.00 35.73           O  
ATOM   3744  CG  LEU A 248      34.683   6.843 -12.366  1.00 35.73           C  
ATOM   3745  HG  LEU A 248      35.537   6.352 -12.832  1.00 35.73           H  
ATOM   3746  CD1 LEU A 248      33.537   6.831 -13.378  1.00 35.73           C  
ATOM   3747 HD11 LEU A 248      32.665   7.342 -12.969  1.00 35.73           H  
ATOM   3748 HD12 LEU A 248      33.277   5.803 -13.627  1.00 35.73           H  
ATOM   3749 HD13 LEU A 248      33.851   7.330 -14.295  1.00 35.73           H  
ATOM   3750  CD2 LEU A 248      35.056   8.298 -12.086  1.00 35.73           C  
ATOM   3751 HD21 LEU A 248      34.191   8.833 -11.694  1.00 35.73           H  
ATOM   3752 HD22 LEU A 248      35.391   8.773 -13.009  1.00 35.73           H  
ATOM   3753 HD23 LEU A 248      35.864   8.336 -11.356  1.00 35.73           H  
ATOM   3754  N   VAL A 249      37.722   5.606  -9.855  1.00 32.94           N  
ATOM   3755  H   VAL A 249      37.915   4.970 -10.615  1.00 32.94           H  
ATOM   3756  CA  VAL A 249      38.860   6.230  -9.161  1.00 32.94           C  
ATOM   3757  HA  VAL A 249      38.504   6.700  -8.244  1.00 32.94           H  
ATOM   3758  C   VAL A 249      39.409   7.336 -10.064  1.00 32.94           C  
ATOM   3759  CB  VAL A 249      39.931   5.189  -8.755  1.00 32.94           C  
ATOM   3760  HB  VAL A 249      40.364   4.741  -9.650  1.00 32.94           H  
ATOM   3761  O   VAL A 249      40.369   7.131 -10.800  1.00 32.94           O  
ATOM   3762  CG1 VAL A 249      41.055   5.835  -7.927  1.00 32.94           C  
ATOM   3763 HG11 VAL A 249      40.641   6.295  -7.029  1.00 32.94           H  
ATOM   3764 HG12 VAL A 249      41.784   5.076  -7.643  1.00 32.94           H  
ATOM   3765 HG13 VAL A 249      41.568   6.592  -8.519  1.00 32.94           H  
ATOM   3766  CG2 VAL A 249      39.335   4.060  -7.900  1.00 32.94           C  
ATOM   3767 HG21 VAL A 249      38.601   3.502  -8.482  1.00 32.94           H  
ATOM   3768 HG22 VAL A 249      40.120   3.366  -7.597  1.00 32.94           H  
ATOM   3769 HG23 VAL A 249      38.849   4.472  -7.016  1.00 32.94           H  
ATOM   3770  N   GLY A 250      38.782   8.515 -10.057  1.00 33.79           N  
ATOM   3771  H   GLY A 250      37.912   8.602  -9.551  1.00 33.79           H  
ATOM   3772  CA  GLY A 250      39.234   9.648 -10.871  1.00 33.79           C  
ATOM   3773  HA2 GLY A 250      40.222   9.955 -10.528  1.00 33.79           H  
ATOM   3774  HA3 GLY A 250      39.323   9.329 -11.910  1.00 33.79           H  
ATOM   3775  C   GLY A 250      38.295  10.852 -10.832  1.00 33.79           C  
ATOM   3776  O   GLY A 250      37.103  10.719 -10.573  1.00 33.79           O  
ATOM   3777  N   ALA A 251      38.839  12.046 -11.079  1.00 36.61           N  
ATOM   3778  H   ALA A 251      39.816  12.077 -11.334  1.00 36.61           H  
ATOM   3779  CA  ALA A 251      38.038  13.233 -11.360  1.00 36.61           C  
ATOM   3780  HA  ALA A 251      37.099  13.178 -10.809  1.00 36.61           H  
ATOM   3781  C   ALA A 251      37.720  13.275 -12.861  1.00 36.61           C  
ATOM   3782  CB  ALA A 251      38.798  14.485 -10.895  1.00 36.61           C  
ATOM   3783  HB1 ALA A 251      38.192  15.370 -11.089  1.00 36.61           H  
ATOM   3784  HB2 ALA A 251      39.740  14.572 -11.435  1.00 36.61           H  
ATOM   3785  HB3 ALA A 251      38.995  14.419  -9.825  1.00 36.61           H  
ATOM   3786  O   ALA A 251      38.615  13.062 -13.682  1.00 36.61           O  
ATOM   3787  N   ILE A 252      36.484  13.615 -13.223  1.00 39.58           N  
ATOM   3788  H   ILE A 252      35.775  13.709 -12.510  1.00 39.58           H  
ATOM   3789  CA  ILE A 252      36.174  14.144 -14.555  1.00 39.58           C  
ATOM   3790  HA  ILE A 252      36.930  13.824 -15.273  1.00 39.58           H  
ATOM   3791  C   ILE A 252      36.222  15.674 -14.425  1.00 39.58           C  
ATOM   3792  CB  ILE A 252      34.805  13.641 -15.085  1.00 39.58           C  
ATOM   3793  HB  ILE A 252      34.011  14.085 -14.485  1.00 39.58           H  
ATOM   3794  O   ILE A 252      35.235  16.270 -13.988  1.00 39.58           O  
ATOM   3795  CG1 ILE A 252      34.660  12.104 -14.999  1.00 39.58           C  
ATOM   3796 HG12 ILE A 252      34.793  11.786 -13.965  1.00 39.58           H  
ATOM   3797 HG13 ILE A 252      35.437  11.630 -15.599  1.00 39.58           H  
ATOM   3798  CG2 ILE A 252      34.640  14.102 -16.545  1.00 39.58           C  
ATOM   3799 HG21 ILE A 252      34.965  15.134 -16.674  1.00 39.58           H  
ATOM   3800 HG22 ILE A 252      35.248  13.483 -17.205  1.00 39.58           H  
ATOM   3801 HG23 ILE A 252      33.597  14.026 -16.851  1.00 39.58           H  
ATOM   3802  CD1 ILE A 252      33.290  11.584 -15.457  1.00 39.58           C  
ATOM   3803 HD11 ILE A 252      33.156  11.746 -16.527  1.00 39.58           H  
ATOM   3804 HD12 ILE A 252      32.495  12.089 -14.909  1.00 39.58           H  
ATOM   3805 HD13 ILE A 252      33.229  10.513 -15.262  1.00 39.58           H  
ATOM   3806  N   PRO A 253      37.354  16.351 -14.699  1.00 35.95           N  
ATOM   3807  CA  PRO A 253      37.360  17.801 -14.778  1.00 35.95           C  
ATOM   3808  HA  PRO A 253      36.841  18.230 -13.921  1.00 35.95           H  
ATOM   3809  C   PRO A 253      36.639  18.235 -16.060  1.00 35.95           C  
ATOM   3810  CB  PRO A 253      38.829  18.222 -14.689  1.00 35.95           C  
ATOM   3811  HB2 PRO A 253      39.107  18.338 -13.642  1.00 35.95           H  
ATOM   3812  HB3 PRO A 253      39.030  19.143 -15.237  1.00 35.95           H  
ATOM   3813  O   PRO A 253      37.252  18.328 -17.119  1.00 35.95           O  
ATOM   3814  CG  PRO A 253      39.573  17.028 -15.278  1.00 35.95           C  
ATOM   3815  HG2 PRO A 253      40.575  16.928 -14.859  1.00 35.95           H  
ATOM   3816  HG3 PRO A 253      39.627  17.140 -16.361  1.00 35.95           H  
ATOM   3817  CD  PRO A 253      38.693  15.829 -14.925  1.00 35.95           C  
ATOM   3818  HD2 PRO A 253      39.070  15.399 -13.997  1.00 35.95           H  
ATOM   3819  HD3 PRO A 253      38.710  15.094 -15.730  1.00 35.95           H  
ATOM   3820  N   LEU A 254      35.332  18.487 -15.957  1.00 42.12           N  
ATOM   3821  H   LEU A 254      34.871  18.254 -15.089  1.00 42.12           H  
ATOM   3822  CA  LEU A 254      34.580  19.252 -16.952  1.00 42.12           C  
ATOM   3823  HA  LEU A 254      35.017  19.106 -17.939  1.00 42.12           H  
ATOM   3824  C   LEU A 254      34.713  20.735 -16.593  1.00 42.12           C  
ATOM   3825  CB  LEU A 254      33.103  18.805 -16.996  1.00 42.12           C  
ATOM   3826  HB2 LEU A 254      32.669  18.945 -16.006  1.00 42.12           H  
ATOM   3827  HB3 LEU A 254      32.571  19.456 -17.690  1.00 42.12           H  
ATOM   3828  O   LEU A 254      34.131  21.195 -15.607  1.00 42.12           O  
ATOM   3829  CG  LEU A 254      32.883  17.347 -17.432  1.00 42.12           C  
ATOM   3830  HG  LEU A 254      33.489  16.703 -16.794  1.00 42.12           H  
ATOM   3831  CD1 LEU A 254      31.427  16.926 -17.239  1.00 42.12           C  
ATOM   3832 HD11 LEU A 254      31.107  17.133 -16.218  1.00 42.12           H  
ATOM   3833 HD12 LEU A 254      31.332  15.857 -17.425  1.00 42.12           H  
ATOM   3834 HD13 LEU A 254      30.789  17.459 -17.944  1.00 42.12           H  
ATOM   3835  CD2 LEU A 254      33.259  17.111 -18.896  1.00 42.12           C  
ATOM   3836 HD21 LEU A 254      33.058  16.075 -19.167  1.00 42.12           H  
ATOM   3837 HD22 LEU A 254      32.682  17.771 -19.544  1.00 42.12           H  
ATOM   3838 HD23 LEU A 254      34.322  17.301 -19.045  1.00 42.12           H  
ATOM   3839  N   ASP A 255      35.513  21.474 -17.357  1.00 37.43           N  
ATOM   3840  H   ASP A 255      35.972  21.036 -18.143  1.00 37.43           H  
ATOM   3841  CA  ASP A 255      35.554  22.935 -17.263  1.00 37.43           C  
ATOM   3842  HA  ASP A 255      35.195  23.232 -16.278  1.00 37.43           H  
ATOM   3843  C   ASP A 255      34.597  23.518 -18.312  1.00 37.43           C  
ATOM   3844  CB  ASP A 255      37.000  23.452 -17.382  1.00 37.43           C  
ATOM   3845  HB2 ASP A 255      37.650  22.795 -16.803  1.00 37.43           H  
ATOM   3846  HB3 ASP A 255      37.324  23.411 -18.422  1.00 37.43           H  
ATOM   3847  O   ASP A 255      34.854  23.419 -19.514  1.00 37.43           O  
ATOM   3848  CG  ASP A 255      37.174  24.877 -16.835  1.00 37.43           C  
ATOM   3849  OD1 ASP A 255      36.188  25.432 -16.296  1.00 37.43           O  
ATOM   3850  OD2 ASP A 255      38.318  25.380 -16.897  1.00 37.43           O  
ATOM   3851  N   PHE A 256      33.459  24.057 -17.860  1.00 43.20           N  
ATOM   3852  H   PHE A 256      33.343  24.141 -16.860  1.00 43.20           H  
ATOM   3853  CA  PHE A 256      32.457  24.689 -18.718  1.00 43.20           C  
ATOM   3854  HA  PHE A 256      32.572  24.322 -19.738  1.00 43.20           H  
ATOM   3855  C   PHE A 256      32.669  26.203 -18.718  1.00 43.20           C  
ATOM   3856  CB  PHE A 256      31.028  24.354 -18.258  1.00 43.20           C  
ATOM   3857  HB2 PHE A 256      30.877  24.751 -17.254  1.00 43.20           H  
ATOM   3858  HB3 PHE A 256      30.330  24.876 -18.912  1.00 43.20           H  
ATOM   3859  O   PHE A 256      32.375  26.891 -17.735  1.00 43.20           O  
ATOM   3860  CG  PHE A 256      30.659  22.886 -18.260  1.00 43.20           C  
ATOM   3861  CD1 PHE A 256      30.343  22.240 -19.470  1.00 43.20           C  
ATOM   3862  HD1 PHE A 256      30.407  22.777 -20.405  1.00 43.20           H  
ATOM   3863  CD2 PHE A 256      30.584  22.176 -17.047  1.00 43.20           C  
ATOM   3864  HD2 PHE A 256      30.834  22.665 -16.117  1.00 43.20           H  
ATOM   3865  CE1 PHE A 256      29.930  20.897 -19.462  1.00 43.20           C  
ATOM   3866  HE1 PHE A 256      29.677  20.404 -20.389  1.00 43.20           H  
ATOM   3867  CE2 PHE A 256      30.171  20.833 -17.041  1.00 43.20           C  
ATOM   3868  HE2 PHE A 256      30.107  20.288 -16.110  1.00 43.20           H  
ATOM   3869  CZ  PHE A 256      29.827  20.200 -18.247  1.00 43.20           C  
ATOM   3870  HZ  PHE A 256      29.471  19.180 -18.245  1.00 43.20           H  
ATOM   3871  N   VAL A 257      33.116  26.753 -19.847  1.00 43.22           N  
ATOM   3872  H   VAL A 257      33.407  26.142 -20.596  1.00 43.22           H  
ATOM   3873  CA  VAL A 257      33.272  28.212 -19.985  1.00 43.22           C  
ATOM   3874  HA  VAL A 257      33.813  28.579 -19.113  1.00 43.22           H  
ATOM   3875  C   VAL A 257      31.906  28.910 -19.986  1.00 43.22           C  
ATOM   3876  CB  VAL A 257      34.101  28.563 -21.233  1.00 43.22           C  
ATOM   3877  HB  VAL A 257      33.588  28.200 -22.123  1.00 43.22           H  
ATOM   3878  O   VAL A 257      31.761  29.992 -19.418  1.00 43.22           O  
ATOM   3879  CG1 VAL A 257      34.307  30.079 -21.369  1.00 43.22           C  
ATOM   3880 HG11 VAL A 257      34.952  30.284 -22.224  1.00 43.22           H  
ATOM   3881 HG12 VAL A 257      34.768  30.474 -20.464  1.00 43.22           H  
ATOM   3882 HG13 VAL A 257      33.352  30.575 -21.537  1.00 43.22           H  
ATOM   3883  CG2 VAL A 257      35.488  27.910 -21.160  1.00 43.22           C  
ATOM   3884 HG21 VAL A 257      36.089  28.209 -22.020  1.00 43.22           H  
ATOM   3885 HG22 VAL A 257      35.401  26.824 -21.184  1.00 43.22           H  
ATOM   3886 HG23 VAL A 257      36.000  28.203 -20.243  1.00 43.22           H  
ATOM   3887  N   SER A 258      30.877  28.279 -20.563  1.00 42.81           N  
ATOM   3888  H   SER A 258      31.047  27.397 -21.024  1.00 42.81           H  
ATOM   3889  CA  SER A 258      29.491  28.730 -20.440  1.00 42.81           C  
ATOM   3890  HA  SER A 258      29.384  29.202 -19.463  1.00 42.81           H  
ATOM   3891  C   SER A 258      28.508  27.554 -20.487  1.00 42.81           C  
ATOM   3892  CB  SER A 258      29.186  29.807 -21.490  1.00 42.81           C  
ATOM   3893  HB2 SER A 258      30.007  30.524 -21.520  1.00 42.81           H  
ATOM   3894  HB3 SER A 258      28.290  30.343 -21.176  1.00 42.81           H  
ATOM   3895  O   SER A 258      28.578  26.706 -21.373  1.00 42.81           O  
ATOM   3896  OG  SER A 258      28.956  29.309 -22.790  1.00 42.81           O  
ATOM   3897  HG  SER A 258      29.666  28.734 -23.085  1.00 42.81           H  
ATOM   3898  N   CYS A 259      27.600  27.497 -19.513  1.00 38.58           N  
ATOM   3899  H   CYS A 259      27.605  28.216 -18.804  1.00 38.58           H  
ATOM   3900  CA  CYS A 259      26.544  26.491 -19.407  1.00 38.58           C  
ATOM   3901  HA  CYS A 259      26.511  25.858 -20.294  1.00 38.58           H  
ATOM   3902  C   CYS A 259      25.208  27.227 -19.260  1.00 38.58           C  
ATOM   3903  CB  CYS A 259      26.837  25.616 -18.183  1.00 38.58           C  
ATOM   3904  HB2 CYS A 259      27.720  25.006 -18.376  1.00 38.58           H  
ATOM   3905  HB3 CYS A 259      27.063  26.274 -17.344  1.00 38.58           H  
ATOM   3906  O   CYS A 259      24.992  27.925 -18.271  1.00 38.58           O  
ATOM   3907  SG  CYS A 259      25.487  24.533 -17.659  1.00 38.58           S  
ATOM   3908  N   LYS A 260      24.304  27.129 -20.241  1.00 45.59           N  
ATOM   3909  H   LYS A 260      24.518  26.548 -21.040  1.00 45.59           H  
ATOM   3910  CA  LYS A 260      22.979  27.771 -20.125  1.00 45.59           C  
ATOM   3911  HA  LYS A 260      23.075  28.693 -19.550  1.00 45.59           H  
ATOM   3912  C   LYS A 260      22.000  26.902 -19.332  1.00 45.59           C  
ATOM   3913  CB  LYS A 260      22.418  28.144 -21.504  1.00 45.59           C  
ATOM   3914  HB2 LYS A 260      21.364  28.398 -21.391  1.00 45.59           H  
ATOM   3915  HB3 LYS A 260      22.486  27.277 -22.162  1.00 45.59           H  
ATOM   3916  O   LYS A 260      21.285  27.431 -18.478  1.00 45.59           O  
ATOM   3917  CG  LYS A 260      23.137  29.347 -22.144  1.00 45.59           C  
ATOM   3918  HG2 LYS A 260      23.037  30.225 -21.507  1.00 45.59           H  
ATOM   3919  HG3 LYS A 260      24.193  29.110 -22.272  1.00 45.59           H  
ATOM   3920  CD  LYS A 260      22.505  29.624 -23.516  1.00 45.59           C  
ATOM   3921  HD2 LYS A 260      21.474  29.953 -23.387  1.00 45.59           H  
ATOM   3922  HD3 LYS A 260      22.496  28.685 -24.070  1.00 45.59           H  
ATOM   3923  CE  LYS A 260      23.282  30.657 -24.340  1.00 45.59           C  
ATOM   3924  HE2 LYS A 260      24.347  30.463 -24.209  1.00 45.59           H  
ATOM   3925  HE3 LYS A 260      23.064  31.659 -23.968  1.00 45.59           H  
ATOM   3926  NZ  LYS A 260      22.939  30.521 -25.786  1.00 45.59           N  
ATOM   3927  HZ1 LYS A 260      23.164  29.603 -26.142  1.00 45.59           H  
ATOM   3928  HZ2 LYS A 260      21.950  30.620 -25.965  1.00 45.59           H  
ATOM   3929  HZ3 LYS A 260      23.472  31.147 -26.373  1.00 45.59           H  
ATOM   3930  N   GLN A 261      21.993  25.595 -19.590  1.00 44.02           N  
ATOM   3931  H   GLN A 261      22.628  25.222 -20.282  1.00 44.02           H  
ATOM   3932  CA  GLN A 261      21.021  24.654 -19.040  1.00 44.02           C  
ATOM   3933  HA  GLN A 261      20.761  24.949 -18.024  1.00 44.02           H  
ATOM   3934  C   GLN A 261      21.604  23.235 -19.000  1.00 44.02           C  
ATOM   3935  CB  GLN A 261      19.762  24.733 -19.921  1.00 44.02           C  
ATOM   3936  HB2 GLN A 261      19.457  25.779 -19.963  1.00 44.02           H  
ATOM   3937  HB3 GLN A 261      20.004  24.409 -20.933  1.00 44.02           H  
ATOM   3938  O   GLN A 261      22.243  22.800 -19.955  1.00 44.02           O  
ATOM   3939  CG  GLN A 261      18.567  23.916 -19.411  1.00 44.02           C  
ATOM   3940  HG2 GLN A 261      18.772  22.853 -19.541  1.00 44.02           H  
ATOM   3941  HG3 GLN A 261      18.413  24.102 -18.348  1.00 44.02           H  
ATOM   3942  CD  GLN A 261      17.272  24.255 -20.153  1.00 44.02           C  
ATOM   3943  NE2 GLN A 261      16.211  23.519 -19.930  1.00 44.02           N  
ATOM   3944 HE21 GLN A 261      16.357  22.606 -19.523  1.00 44.02           H  
ATOM   3945 HE22 GLN A 261      15.462  23.632 -20.597  1.00 44.02           H  
ATOM   3946  OE1 GLN A 261      17.170  25.191 -20.937  1.00 44.02           O  
ATOM   3947  N   ILE A 262      21.364  22.525 -17.900  1.00 44.60           N  
ATOM   3948  H   ILE A 262      20.852  22.966 -17.149  1.00 44.60           H  
ATOM   3949  CA  ILE A 262      21.494  21.066 -17.814  1.00 44.60           C  
ATOM   3950  HA  ILE A 262      21.759  20.656 -18.789  1.00 44.60           H  
ATOM   3951  C   ILE A 262      20.111  20.545 -17.431  1.00 44.60           C  
ATOM   3952  CB  ILE A 262      22.580  20.650 -16.795  1.00 44.60           C  
ATOM   3953  HB  ILE A 262      22.353  21.126 -15.841  1.00 44.60           H  
ATOM   3954  O   ILE A 262      19.535  21.008 -16.445  1.00 44.60           O  
ATOM   3955  CG1 ILE A 262      23.977  21.126 -17.247  1.00 44.60           C  
ATOM   3956 HG12 ILE A 262      24.253  20.619 -18.172  1.00 44.60           H  
ATOM   3957 HG13 ILE A 262      23.929  22.195 -17.456  1.00 44.60           H  
ATOM   3958  CG2 ILE A 262      22.575  19.125 -16.595  1.00 44.60           C  
ATOM   3959 HG21 ILE A 262      21.632  18.793 -16.161  1.00 44.60           H  
ATOM   3960 HG22 ILE A 262      23.369  18.838 -15.906  1.00 44.60           H  
ATOM   3961 HG23 ILE A 262      22.734  18.612 -17.543  1.00 44.60           H  
ATOM   3962  CD1 ILE A 262      25.087  20.915 -16.209  1.00 44.60           C  
ATOM   3963 HD11 ILE A 262      25.990  21.419 -16.553  1.00 44.60           H  
ATOM   3964 HD12 ILE A 262      24.785  21.334 -15.249  1.00 44.60           H  
ATOM   3965 HD13 ILE A 262      25.314  19.855 -16.097  1.00 44.60           H  
ATOM   3966  N   ASP A 263      19.558  19.611 -18.201  1.00 40.18           N  
ATOM   3967  H   ASP A 263      20.027  19.301 -19.039  1.00 40.18           H  
ATOM   3968  CA  ASP A 263      18.239  19.057 -17.882  1.00 40.18           C  
ATOM   3969  HA  ASP A 263      17.639  19.832 -17.405  1.00 40.18           H  
ATOM   3970  C   ASP A 263      18.320  17.934 -16.841  1.00 40.18           C  
ATOM   3971  CB  ASP A 263      17.494  18.650 -19.163  1.00 40.18           C  
ATOM   3972  HB2 ASP A 263      16.679  17.980 -18.891  1.00 40.18           H  
ATOM   3973  HB3 ASP A 263      18.171  18.107 -19.822  1.00 40.18           H  
ATOM   3974  O   ASP A 263      17.521  17.952 -15.908  1.00 40.18           O  
ATOM   3975  CG  ASP A 263      16.879  19.850 -19.903  1.00 40.18           C  
ATOM   3976  OD1 ASP A 263      16.528  20.863 -19.245  1.00 40.18           O  
ATOM   3977  OD2 ASP A 263      16.699  19.750 -21.132  1.00 40.18           O  
ATOM   3978  N   THR A 264      19.314  17.036 -16.924  1.00 38.81           N  
ATOM   3979  H   THR A 264      19.942  17.074 -17.714  1.00 38.81           H  
ATOM   3980  CA  THR A 264      19.485  15.915 -15.982  1.00 38.81           C  
ATOM   3981  HA  THR A 264      19.026  16.182 -15.031  1.00 38.81           H  
ATOM   3982  C   THR A 264      20.968  15.605 -15.742  1.00 38.81           C  
ATOM   3983  CB  THR A 264      18.774  14.644 -16.494  1.00 38.81           C  
ATOM   3984  HB  THR A 264      19.356  14.221 -17.313  1.00 38.81           H  
ATOM   3985  O   THR A 264      21.745  15.523 -16.685  1.00 38.81           O  
ATOM   3986  CG2 THR A 264      18.604  13.585 -15.404  1.00 38.81           C  
ATOM   3987 HG21 THR A 264      19.578  13.218 -15.080  1.00 38.81           H  
ATOM   3988 HG22 THR A 264      18.069  14.004 -14.552  1.00 38.81           H  
ATOM   3989 HG23 THR A 264      18.033  12.745 -15.801  1.00 38.81           H  
ATOM   3990  OG1 THR A 264      17.479  14.918 -16.981  1.00 38.81           O  
ATOM   3991  HG1 THR A 264      16.862  14.893 -16.245  1.00 38.81           H  
ATOM   3992  N   ILE A 265      21.366  15.380 -14.488  1.00 43.68           N  
ATOM   3993  H   ILE A 265      20.674  15.508 -13.764  1.00 43.68           H  
ATOM   3994  CA  ILE A 265      22.573  14.609 -14.111  1.00 43.68           C  
ATOM   3995  HA  ILE A 265      23.087  14.255 -15.005  1.00 43.68           H  
ATOM   3996  C   ILE A 265      22.067  13.394 -13.331  1.00 43.68           C  
ATOM   3997  CB  ILE A 265      23.558  15.464 -13.267  1.00 43.68           C  
ATOM   3998  HB  ILE A 265      23.009  15.881 -12.422  1.00 43.68           H  
ATOM   3999  O   ILE A 265      21.183  13.588 -12.506  1.00 43.68           O  
ATOM   4000  CG1 ILE A 265      24.106  16.632 -14.116  1.00 43.68           C  
ATOM   4001 HG12 ILE A 265      23.254  17.164 -14.540  1.00 43.68           H  
ATOM   4002 HG13 ILE A 265      24.695  16.232 -14.941  1.00 43.68           H  
ATOM   4003  CG2 ILE A 265      24.716  14.612 -12.708  1.00 43.68           C  
ATOM   4004 HG21 ILE A 265      25.281  14.162 -13.524  1.00 43.68           H  
ATOM   4005 HG22 ILE A 265      25.382  15.219 -12.095  1.00 43.68           H  
ATOM   4006 HG23 ILE A 265      24.330  13.823 -12.062  1.00 43.68           H  
ATOM   4007  CD1 ILE A 265      24.945  17.671 -13.358  1.00 43.68           C  
ATOM   4008 HD11 ILE A 265      25.245  18.460 -14.048  1.00 43.68           H  
ATOM   4009 HD12 ILE A 265      24.345  18.116 -12.565  1.00 43.68           H  
ATOM   4010 HD13 ILE A 265      25.845  17.220 -12.942  1.00 43.68           H  
ATOM   4011  N   SER A 266      22.570  12.176 -13.561  1.00 39.06           N  
ATOM   4012  H   SER A 266      23.267  12.040 -14.279  1.00 39.06           H  
ATOM   4013  CA  SER A 266      22.198  10.998 -12.756  1.00 39.06           C  
ATOM   4014  HA  SER A 266      21.760  11.326 -11.813  1.00 39.06           H  
ATOM   4015  C   SER A 266      23.418  10.141 -12.417  1.00 39.06           C  
ATOM   4016  CB  SER A 266      21.125  10.171 -13.471  1.00 39.06           C  
ATOM   4017  HB2 SER A 266      21.564   9.605 -14.293  1.00 39.06           H  
ATOM   4018  HB3 SER A 266      20.368  10.845 -13.873  1.00 39.06           H  
ATOM   4019  O   SER A 266      23.895   9.376 -13.245  1.00 39.06           O  
ATOM   4020  OG  SER A 266      20.506   9.303 -12.539  1.00 39.06           O  
ATOM   4021  HG  SER A 266      19.587   9.201 -12.798  1.00 39.06           H  
ATOM   4022  N   LEU A 267      23.954  10.246 -11.198  1.00 41.14           N  
ATOM   4023  H   LEU A 267      23.537  10.872 -10.524  1.00 41.14           H  
ATOM   4024  CA  LEU A 267      25.057   9.381 -10.752  1.00 41.14           C  
ATOM   4025  HA  LEU A 267      25.467   8.835 -11.602  1.00 41.14           H  
ATOM   4026  C   LEU A 267      24.513   8.327  -9.780  1.00 41.14           C  
ATOM   4027  CB  LEU A 267      26.212  10.217 -10.169  1.00 41.14           C  
ATOM   4028  HB2 LEU A 267      25.860  10.739  -9.280  1.00 41.14           H  
ATOM   4029  HB3 LEU A 267      27.000   9.537  -9.845  1.00 41.14           H  
ATOM   4030  O   LEU A 267      24.290   8.592  -8.599  1.00 41.14           O  
ATOM   4031  CG  LEU A 267      26.815  11.252 -11.136  1.00 41.14           C  
ATOM   4032  HG  LEU A 267      26.026  11.859 -11.579  1.00 41.14           H  
ATOM   4033  CD1 LEU A 267      27.743  12.188 -10.361  1.00 41.14           C  
ATOM   4034 HD11 LEU A 267      28.146  12.944 -11.035  1.00 41.14           H  
ATOM   4035 HD12 LEU A 267      28.559  11.621  -9.914  1.00 41.14           H  
ATOM   4036 HD13 LEU A 267      27.171  12.681  -9.575  1.00 41.14           H  
ATOM   4037  CD2 LEU A 267      27.622  10.590 -12.256  1.00 41.14           C  
ATOM   4038 HD21 LEU A 267      28.402   9.952 -11.839  1.00 41.14           H  
ATOM   4039 HD22 LEU A 267      28.074  11.355 -12.888  1.00 41.14           H  
ATOM   4040 HD23 LEU A 267      26.958   9.989 -12.878  1.00 41.14           H  
ATOM   4041  N   SER A 268      24.283   7.109 -10.273  1.00 38.26           N  
ATOM   4042  H   SER A 268      24.519   6.919 -11.236  1.00 38.26           H  
ATOM   4043  CA  SER A 268      23.749   6.021  -9.450  1.00 38.26           C  
ATOM   4044  HA  SER A 268      23.237   6.472  -8.600  1.00 38.26           H  
ATOM   4045  C   SER A 268      24.858   5.130  -8.851  1.00 38.26           C  
ATOM   4046  CB  SER A 268      22.646   5.258 -10.202  1.00 38.26           C  
ATOM   4047  HB2 SER A 268      22.137   4.604  -9.493  1.00 38.26           H  
ATOM   4048  HB3 SER A 268      21.916   5.970 -10.588  1.00 38.26           H  
ATOM   4049  O   SER A 268      25.860   4.825  -9.484  1.00 38.26           O  
ATOM   4050  OG  SER A 268      23.125   4.464 -11.267  1.00 38.26           O  
ATOM   4051  HG  SER A 268      23.410   5.014 -12.000  1.00 38.26           H  
ATOM   4052  N   ASN A 269      24.665   4.699  -7.602  1.00 34.58           N  
ATOM   4053  H   ASN A 269      23.879   5.106  -7.116  1.00 34.58           H  
ATOM   4054  CA  ASN A 269      25.330   3.584  -6.901  1.00 34.58           C  
ATOM   4055  HA  ASN A 269      24.903   3.621  -5.899  1.00 34.58           H  
ATOM   4056  C   ASN A 269      26.842   3.548  -6.533  1.00 34.58           C  
ATOM   4057  CB  ASN A 269      24.850   2.264  -7.548  1.00 34.58           C  
ATOM   4058  HB2 ASN A 269      25.632   1.506  -7.486  1.00 34.58           H  
ATOM   4059  HB3 ASN A 269      24.657   2.410  -8.611  1.00 34.58           H  
ATOM   4060  O   ASN A 269      27.241   2.543  -5.949  1.00 34.58           O  
ATOM   4061  CG  ASN A 269      23.616   1.678  -6.893  1.00 34.58           C  
ATOM   4062  ND2 ASN A 269      23.066   0.644  -7.480  1.00 34.58           N  
ATOM   4063 HD21 ASN A 269      23.470   0.284  -8.333  1.00 34.58           H  
ATOM   4064 HD22 ASN A 269      22.236   0.263  -7.048  1.00 34.58           H  
ATOM   4065  OD1 ASN A 269      23.131   2.109  -5.858  1.00 34.58           O  
ATOM   4066  N   ASN A 270      27.692   4.566  -6.730  1.00 39.43           N  
ATOM   4067  H   ASN A 270      27.324   5.405  -7.155  1.00 39.43           H  
ATOM   4068  CA  ASN A 270      29.159   4.361  -6.681  1.00 39.43           C  
ATOM   4069  HA  ASN A 270      29.356   3.344  -6.343  1.00 39.43           H  
ATOM   4070  C   ASN A 270      29.989   5.243  -5.711  1.00 39.43           C  
ATOM   4071  CB  ASN A 270      29.658   4.417  -8.132  1.00 39.43           C  
ATOM   4072  HB2 ASN A 270      29.417   5.385  -8.571  1.00 39.43           H  
ATOM   4073  HB3 ASN A 270      30.739   4.277  -8.169  1.00 39.43           H  
ATOM   4074  O   ASN A 270      29.635   6.375  -5.382  1.00 39.43           O  
ATOM   4075  CG  ASN A 270      29.019   3.306  -8.952  1.00 39.43           C  
ATOM   4076  ND2 ASN A 270      28.484   3.593 -10.109  1.00 39.43           N  
ATOM   4077 HD21 ASN A 270      28.256   4.544 -10.364  1.00 39.43           H  
ATOM   4078 HD22 ASN A 270      27.949   2.850 -10.534  1.00 39.43           H  
ATOM   4079  OD1 ASN A 270      28.950   2.164  -8.531  1.00 39.43           O  
ATOM   4080  N   GLN A 271      31.156   4.726  -5.285  1.00 35.22           N  
ATOM   4081  H   GLN A 271      31.389   3.797  -5.605  1.00 35.22           H  
ATOM   4082  CA  GLN A 271      32.206   5.465  -4.559  1.00 35.22           C  
ATOM   4083  HA  GLN A 271      31.759   5.985  -3.712  1.00 35.22           H  
ATOM   4084  C   GLN A 271      32.858   6.517  -5.471  1.00 35.22           C  
ATOM   4085  CB  GLN A 271      33.305   4.504  -4.039  1.00 35.22           C  
ATOM   4086  HB2 GLN A 271      33.401   3.655  -4.716  1.00 35.22           H  
ATOM   4087  HB3 GLN A 271      34.258   5.034  -4.043  1.00 35.22           H  
ATOM   4088  O   GLN A 271      33.807   6.226  -6.192  1.00 35.22           O  
ATOM   4089  CG  GLN A 271      33.118   4.003  -2.602  1.00 35.22           C  
ATOM   4090  HG2 GLN A 271      32.997   4.860  -1.939  1.00 35.22           H  
ATOM   4091  HG3 GLN A 271      32.216   3.394  -2.550  1.00 35.22           H  
ATOM   4092  CD  GLN A 271      34.309   3.173  -2.112  1.00 35.22           C  
ATOM   4093  NE2 GLN A 271      34.324   2.776  -0.858  1.00 35.22           N  
ATOM   4094 HE21 GLN A 271      33.546   2.969  -0.244  1.00 35.22           H  
ATOM   4095 HE22 GLN A 271      35.114   2.203  -0.600  1.00 35.22           H  
ATOM   4096  OE1 GLN A 271      35.256   2.869  -2.814  1.00 35.22           O  
ATOM   4097  N   PHE A 272      32.388   7.759  -5.407  1.00 35.11           N  
ATOM   4098  H   PHE A 272      31.517   7.919  -4.922  1.00 35.11           H  
ATOM   4099  CA  PHE A 272      33.076   8.904  -6.003  1.00 35.11           C  
ATOM   4100  HA  PHE A 272      33.719   8.564  -6.814  1.00 35.11           H  
ATOM   4101  C   PHE A 272      33.941   9.577  -4.924  1.00 35.11           C  
ATOM   4102  CB  PHE A 272      32.018   9.837  -6.604  1.00 35.11           C  
ATOM   4103  HB2 PHE A 272      31.194   9.232  -6.983  1.00 35.11           H  
ATOM   4104  HB3 PHE A 272      31.627  10.476  -5.812  1.00 35.11           H  
ATOM   4105  O   PHE A 272      33.409  10.160  -3.980  1.00 35.11           O  
ATOM   4106  CG  PHE A 272      32.480  10.708  -7.748  1.00 35.11           C  
ATOM   4107  CD1 PHE A 272      32.800  12.054  -7.522  1.00 35.11           C  
ATOM   4108  HD1 PHE A 272      32.708  12.453  -6.522  1.00 35.11           H  
ATOM   4109  CD2 PHE A 272      32.521  10.193  -9.055  1.00 35.11           C  
ATOM   4110  HD2 PHE A 272      32.251   9.164  -9.243  1.00 35.11           H  
ATOM   4111  CE1 PHE A 272      33.207  12.879  -8.586  1.00 35.11           C  
ATOM   4112  HE1 PHE A 272      33.460  13.913  -8.404  1.00 35.11           H  
ATOM   4113  CE2 PHE A 272      32.899  11.022 -10.126  1.00 35.11           C  
ATOM   4114  HE2 PHE A 272      32.914  10.631 -11.133  1.00 35.11           H  
ATOM   4115  CZ  PHE A 272      33.256  12.361  -9.891  1.00 35.11           C  
ATOM   4116  HZ  PHE A 272      33.548  12.993 -10.717  1.00 35.11           H  
ATOM   4117  N   THR A 273      35.271   9.475  -5.018  1.00 37.30           N  
ATOM   4118  H   THR A 273      35.663   8.923  -5.767  1.00 37.30           H  
ATOM   4119  CA  THR A 273      36.197  10.139  -4.069  1.00 37.30           C  
ATOM   4120  HA  THR A 273      35.669  10.317  -3.133  1.00 37.30           H  
ATOM   4121  C   THR A 273      36.664  11.523  -4.541  1.00 37.30           C  
ATOM   4122  CB  THR A 273      37.406   9.254  -3.721  1.00 37.30           C  
ATOM   4123  HB  THR A 273      38.104   9.829  -3.113  1.00 37.30           H  
ATOM   4124  O   THR A 273      37.246  12.274  -3.758  1.00 37.30           O  
ATOM   4125  CG2 THR A 273      37.008   8.000  -2.942  1.00 37.30           C  
ATOM   4126 HG21 THR A 273      36.491   8.289  -2.027  1.00 37.30           H  
ATOM   4127 HG22 THR A 273      36.344   7.375  -3.539  1.00 37.30           H  
ATOM   4128 HG23 THR A 273      37.900   7.433  -2.678  1.00 37.30           H  
ATOM   4129  OG1 THR A 273      38.062   8.820  -4.887  1.00 37.30           O  
ATOM   4130  HG1 THR A 273      37.907   7.876  -4.967  1.00 37.30           H  
ATOM   4131  N   GLY A 274      36.394  11.894  -5.800  1.00 35.19           N  
ATOM   4132  H   GLY A 274      35.869  11.254  -6.378  1.00 35.19           H  
ATOM   4133  CA  GLY A 274      36.679  13.224  -6.347  1.00 35.19           C  
ATOM   4134  HA2 GLY A 274      37.639  13.573  -5.968  1.00 35.19           H  
ATOM   4135  HA3 GLY A 274      36.744  13.159  -7.433  1.00 35.19           H  
ATOM   4136  C   GLY A 274      35.596  14.251  -5.994  1.00 35.19           C  
ATOM   4137  O   GLY A 274      34.424  13.920  -5.880  1.00 35.19           O  
ATOM   4138  N   GLY A 275      35.958  15.523  -5.823  1.00 38.55           N  
ATOM   4139  H   GLY A 275      36.932  15.765  -5.942  1.00 38.55           H  
ATOM   4140  CA  GLY A 275      34.960  16.600  -5.824  1.00 38.55           C  
ATOM   4141  HA2 GLY A 275      34.171  16.370  -5.108  1.00 38.55           H  
ATOM   4142  HA3 GLY A 275      35.423  17.542  -5.530  1.00 38.55           H  
ATOM   4143  C   GLY A 275      34.337  16.771  -7.217  1.00 38.55           C  
ATOM   4144  O   GLY A 275      34.962  16.433  -8.222  1.00 38.55           O  
ATOM   4145  N   LEU A 276      33.119  17.317  -7.288  1.00 42.30           N  
ATOM   4146  H   LEU A 276      32.640  17.541  -6.427  1.00 42.30           H  
ATOM   4147  CA  LEU A 276      32.554  17.823  -8.546  1.00 42.30           C  
ATOM   4148  HA  LEU A 276      32.480  16.997  -9.253  1.00 42.30           H  
ATOM   4149  C   LEU A 276      33.469  18.914  -9.132  1.00 42.30           C  
ATOM   4150  CB  LEU A 276      31.160  18.416  -8.283  1.00 42.30           C  
ATOM   4151  HB2 LEU A 276      31.128  18.776  -7.254  1.00 42.30           H  
ATOM   4152  HB3 LEU A 276      31.009  19.289  -8.918  1.00 42.30           H  
ATOM   4153  O   LEU A 276      33.989  19.736  -8.367  1.00 42.30           O  
ATOM   4154  CG  LEU A 276      29.999  17.442  -8.514  1.00 42.30           C  
ATOM   4155  HG  LEU A 276      30.256  16.468  -8.096  1.00 42.30           H  
ATOM   4156  CD1 LEU A 276      28.783  18.000  -7.774  1.00 42.30           C  
ATOM   4157 HD11 LEU A 276      28.637  19.049  -8.032  1.00 42.30           H  
ATOM   4158 HD12 LEU A 276      28.932  17.906  -6.698  1.00 42.30           H  
ATOM   4159 HD13 LEU A 276      27.877  17.460  -8.048  1.00 42.30           H  
ATOM   4160  CD2 LEU A 276      29.671  17.306 -10.004  1.00 42.30           C  
ATOM   4161 HD21 LEU A 276      29.648  18.295 -10.462  1.00 42.30           H  
ATOM   4162 HD22 LEU A 276      30.419  16.685 -10.497  1.00 42.30           H  
ATOM   4163 HD23 LEU A 276      28.690  16.856 -10.159  1.00 42.30           H  
ATOM   4164  N   PRO A 277      33.656  18.969 -10.461  1.00 37.87           N  
ATOM   4165  CA  PRO A 277      34.504  19.975 -11.072  1.00 37.87           C  
ATOM   4166  HA  PRO A 277      35.487  19.897 -10.608  1.00 37.87           H  
ATOM   4167  C   PRO A 277      33.926  21.389 -10.879  1.00 37.87           C  
ATOM   4168  CB  PRO A 277      34.623  19.575 -12.538  1.00 37.87           C  
ATOM   4169  HB2 PRO A 277      34.747  20.433 -13.199  1.00 37.87           H  
ATOM   4170  HB3 PRO A 277      35.464  18.887 -12.624  1.00 37.87           H  
ATOM   4171  O   PRO A 277      32.716  21.594 -11.008  1.00 37.87           O  
ATOM   4172  CG  PRO A 277      33.333  18.809 -12.810  1.00 37.87           C  
ATOM   4173  HG2 PRO A 277      33.433  18.103 -13.634  1.00 37.87           H  
ATOM   4174  HG3 PRO A 277      32.526  19.514 -13.014  1.00 37.87           H  
ATOM   4175  CD  PRO A 277      33.078  18.107 -11.479  1.00 37.87           C  
ATOM   4176  HD2 PRO A 277      33.580  17.139 -11.469  1.00 37.87           H  
ATOM   4177  HD3 PRO A 277      32.004  17.984 -11.334  1.00 37.87           H  
ATOM   4178  N   PRO A 278      34.779  22.391 -10.599  1.00 38.76           N  
ATOM   4179  CA  PRO A 278      34.353  23.767 -10.335  1.00 38.76           C  
ATOM   4180  HA  PRO A 278      33.658  23.761  -9.495  1.00 38.76           H  
ATOM   4181  C   PRO A 278      33.628  24.452 -11.512  1.00 38.76           C  
ATOM   4182  CB  PRO A 278      35.630  24.509  -9.913  1.00 38.76           C  
ATOM   4183  HB2 PRO A 278      35.664  25.527 -10.302  1.00 38.76           H  
ATOM   4184  HB3 PRO A 278      35.689  24.525  -8.825  1.00 38.76           H  
ATOM   4185  O   PRO A 278      32.945  25.452 -11.290  1.00 38.76           O  
ATOM   4186  CG  PRO A 278      36.776  23.663 -10.465  1.00 38.76           C  
ATOM   4187  HG2 PRO A 278      37.679  23.756  -9.861  1.00 38.76           H  
ATOM   4188  HG3 PRO A 278      36.974  23.951 -11.498  1.00 38.76           H  
ATOM   4189  CD  PRO A 278      36.216  22.250 -10.434  1.00 38.76           C  
ATOM   4190  HD2 PRO A 278      36.659  21.665 -11.240  1.00 38.76           H  
ATOM   4191  HD3 PRO A 278      36.427  21.790  -9.468  1.00 38.76           H  
ATOM   4192  N   GLY A 279      33.713  23.914 -12.736  1.00 40.11           N  
ATOM   4193  H   GLY A 279      34.269  23.080 -12.859  1.00 40.11           H  
ATOM   4194  CA  GLY A 279      33.110  24.494 -13.945  1.00 40.11           C  
ATOM   4195  HA2 GLY A 279      33.431  23.902 -14.803  1.00 40.11           H  
ATOM   4196  HA3 GLY A 279      33.486  25.508 -14.083  1.00 40.11           H  
ATOM   4197  C   GLY A 279      31.574  24.543 -13.967  1.00 40.11           C  
ATOM   4198  O   GLY A 279      30.999  25.344 -14.699  1.00 40.11           O  
ATOM   4199  N   LEU A 280      30.874  23.757 -13.138  1.00 43.30           N  
ATOM   4200  H   LEU A 280      31.382  23.111 -12.550  1.00 43.30           H  
ATOM   4201  CA  LEU A 280      29.399  23.764 -13.080  1.00 43.30           C  
ATOM   4202  HA  LEU A 280      29.014  23.753 -14.100  1.00 43.30           H  
ATOM   4203  C   LEU A 280      28.801  25.026 -12.430  1.00 43.30           C  
ATOM   4204  CB  LEU A 280      28.917  22.496 -12.359  1.00 43.30           C  
ATOM   4205  HB2 LEU A 280      27.881  22.624 -12.046  1.00 43.30           H  
ATOM   4206  HB3 LEU A 280      29.518  22.360 -11.460  1.00 43.30           H  
ATOM   4207  O   LEU A 280      27.601  25.270 -12.550  1.00 43.30           O  
ATOM   4208  CG  LEU A 280      29.001  21.238 -13.241  1.00 43.30           C  
ATOM   4209  HG  LEU A 280      29.957  21.214 -13.764  1.00 43.30           H  
ATOM   4210  CD1 LEU A 280      28.917  20.008 -12.351  1.00 43.30           C  
ATOM   4211 HD11 LEU A 280      29.776  20.029 -11.681  1.00 43.30           H  
ATOM   4212 HD12 LEU A 280      28.963  19.106 -12.961  1.00 43.30           H  
ATOM   4213 HD13 LEU A 280      27.990  20.014 -11.778  1.00 43.30           H  
ATOM   4214  CD2 LEU A 280      27.868  21.174 -14.263  1.00 43.30           C  
ATOM   4215 HD21 LEU A 280      27.931  20.246 -14.831  1.00 43.30           H  
ATOM   4216 HD22 LEU A 280      26.902  21.215 -13.759  1.00 43.30           H  
ATOM   4217 HD23 LEU A 280      27.942  22.006 -14.963  1.00 43.30           H  
ATOM   4218  N   GLY A 281      29.618  25.861 -11.775  1.00 42.19           N  
ATOM   4219  H   GLY A 281      30.601  25.634 -11.745  1.00 42.19           H  
ATOM   4220  CA  GLY A 281      29.163  27.097 -11.121  1.00 42.19           C  
ATOM   4221  HA2 GLY A 281      28.384  26.849 -10.400  1.00 42.19           H  
ATOM   4222  HA3 GLY A 281      30.004  27.538 -10.586  1.00 42.19           H  
ATOM   4223  C   GLY A 281      28.596  28.169 -12.064  1.00 42.19           C  
ATOM   4224  O   GLY A 281      28.015  29.139 -11.583  1.00 42.19           O  
ATOM   4225  N   ASN A 282      28.734  28.000 -13.382  1.00 46.96           N  
ATOM   4226  H   ASN A 282      29.229  27.182 -13.705  1.00 46.96           H  
ATOM   4227  CA  ASN A 282      28.214  28.932 -14.386  1.00 46.96           C  
ATOM   4228  HA  ASN A 282      28.066  29.905 -13.918  1.00 46.96           H  
ATOM   4229  C   ASN A 282      26.828  28.544 -14.947  1.00 46.96           C  
ATOM   4230  CB  ASN A 282      29.277  29.104 -15.490  1.00 46.96           C  
ATOM   4231  HB2 ASN A 282      29.588  28.123 -15.851  1.00 46.96           H  
ATOM   4232  HB3 ASN A 282      28.845  29.649 -16.329  1.00 46.96           H  
ATOM   4233  O   ASN A 282      26.320  29.261 -15.809  1.00 46.96           O  
ATOM   4234  CG  ASN A 282      30.501  29.886 -15.041  1.00 46.96           C  
ATOM   4235  ND2 ASN A 282      31.620  29.683 -15.696  1.00 46.96           N  
ATOM   4236 HD21 ASN A 282      32.442  30.174 -15.375  1.00 46.96           H  
ATOM   4237 HD22 ASN A 282      31.683  28.967 -16.405  1.00 46.96           H  
ATOM   4238  OD1 ASN A 282      30.472  30.700 -14.129  1.00 46.96           O  
ATOM   4239  N   CYS A 283      26.204  27.446 -14.496  1.00 43.85           N  
ATOM   4240  H   CYS A 283      26.648  26.880 -13.787  1.00 43.85           H  
ATOM   4241  CA  CYS A 283      24.869  27.049 -14.964  1.00 43.85           C  
ATOM   4242  HA  CYS A 283      24.809  27.244 -16.034  1.00 43.85           H  
ATOM   4243  C   CYS A 283      23.754  27.871 -14.277  1.00 43.85           C  
ATOM   4244  CB  CYS A 283      24.658  25.538 -14.783  1.00 43.85           C  
ATOM   4245  HB2 CYS A 283      24.718  25.319 -13.716  1.00 43.85           H  
ATOM   4246  HB3 CYS A 283      23.649  25.287 -15.107  1.00 43.85           H  
ATOM   4247  O   CYS A 283      23.665  27.916 -13.051  1.00 43.85           O  
ATOM   4248  SG  CYS A 283      25.804  24.401 -15.636  1.00 43.85           S  
ATOM   4249  N   THR A 284      22.863  28.499 -15.059  1.00 50.21           N  
ATOM   4250  H   THR A 284      23.018  28.461 -16.056  1.00 50.21           H  
ATOM   4251  CA  THR A 284      21.761  29.337 -14.516  1.00 50.21           C  
ATOM   4252  HA  THR A 284      22.081  29.727 -13.550  1.00 50.21           H  
ATOM   4253  C   THR A 284      20.454  28.583 -14.240  1.00 50.21           C  
ATOM   4254  CB  THR A 284      21.462  30.561 -15.396  1.00 50.21           C  
ATOM   4255  HB  THR A 284      20.658  31.127 -14.926  1.00 50.21           H  
ATOM   4256  O   THR A 284      19.615  29.074 -13.477  1.00 50.21           O  
ATOM   4257  CG2 THR A 284      22.660  31.499 -15.528  1.00 50.21           C  
ATOM   4258 HG21 THR A 284      23.478  30.999 -16.046  1.00 50.21           H  
ATOM   4259 HG22 THR A 284      22.367  32.385 -16.091  1.00 50.21           H  
ATOM   4260 HG23 THR A 284      23.001  31.802 -14.538  1.00 50.21           H  
ATOM   4261  OG1 THR A 284      21.038  30.202 -16.694  1.00 50.21           O  
ATOM   4262  HG1 THR A 284      21.637  29.552 -17.069  1.00 50.21           H  
ATOM   4263  N   SER A 285      20.271  27.394 -14.826  1.00 44.12           N  
ATOM   4264  H   SER A 285      21.002  27.024 -15.417  1.00 44.12           H  
ATOM   4265  CA  SER A 285      19.117  26.525 -14.572  1.00 44.12           C  
ATOM   4266  HA  SER A 285      18.747  26.733 -13.568  1.00 44.12           H  
ATOM   4267  C   SER A 285      19.496  25.043 -14.613  1.00 44.12           C  
ATOM   4268  CB  SER A 285      17.972  26.827 -15.548  1.00 44.12           C  
ATOM   4269  HB2 SER A 285      17.058  26.375 -15.161  1.00 44.12           H  
ATOM   4270  HB3 SER A 285      17.822  27.905 -15.606  1.00 44.12           H  
ATOM   4271  O   SER A 285      20.324  24.635 -15.431  1.00 44.12           O  
ATOM   4272  OG  SER A 285      18.198  26.315 -16.842  1.00 44.12           O  
ATOM   4273  HG  SER A 285      19.067  26.582 -17.150  1.00 44.12           H  
ATOM   4274  N   LEU A 286      18.884  24.267 -13.717  1.00 41.82           N  
ATOM   4275  H   LEU A 286      18.235  24.689 -13.068  1.00 41.82           H  
ATOM   4276  CA  LEU A 286      18.994  22.814 -13.616  1.00 41.82           C  
ATOM   4277  HA  LEU A 286      19.391  22.407 -14.545  1.00 41.82           H  
ATOM   4278  C   LEU A 286      17.586  22.265 -13.365  1.00 41.82           C  
ATOM   4279  CB  LEU A 286      19.958  22.502 -12.464  1.00 41.82           C  
ATOM   4280  HB2 LEU A 286      19.522  22.904 -11.549  1.00 41.82           H  
ATOM   4281  HB3 LEU A 286      20.890  23.032 -12.655  1.00 41.82           H  
ATOM   4282  O   LEU A 286      16.942  22.678 -12.397  1.00 41.82           O  
ATOM   4283  CG  LEU A 286      20.296  21.023 -12.228  1.00 41.82           C  
ATOM   4284  HG  LEU A 286      19.389  20.434 -12.095  1.00 41.82           H  
ATOM   4285  CD1 LEU A 286      21.156  20.423 -13.337  1.00 41.82           C  
ATOM   4286 HD11 LEU A 286      21.406  19.391 -13.090  1.00 41.82           H  
ATOM   4287 HD12 LEU A 286      22.070  21.002 -13.471  1.00 41.82           H  
ATOM   4288 HD13 LEU A 286      20.586  20.404 -14.266  1.00 41.82           H  
ATOM   4289  CD2 LEU A 286      21.115  20.997 -10.942  1.00 41.82           C  
ATOM   4290 HD21 LEU A 286      20.479  21.226 -10.088  1.00 41.82           H  
ATOM   4291 HD22 LEU A 286      21.560  20.011 -10.805  1.00 41.82           H  
ATOM   4292 HD23 LEU A 286      21.928  21.721 -10.994  1.00 41.82           H  
ATOM   4293  N   ARG A 287      17.078  21.405 -14.254  1.00 43.04           N  
ATOM   4294  H   ARG A 287      17.664  21.098 -15.018  1.00 43.04           H  
ATOM   4295  CA  ARG A 287      15.687  20.920 -14.178  1.00 43.04           C  
ATOM   4296  HA  ARG A 287      15.072  21.700 -13.730  1.00 43.04           H  
ATOM   4297  C   ARG A 287      15.558  19.717 -13.244  1.00 43.04           C  
ATOM   4298  CB  ARG A 287      15.162  20.660 -15.595  1.00 43.04           C  
ATOM   4299  HB2 ARG A 287      15.430  21.504 -16.230  1.00 43.04           H  
ATOM   4300  HB3 ARG A 287      15.627  19.763 -16.003  1.00 43.04           H  
ATOM   4301  O   ARG A 287      14.733  19.740 -12.336  1.00 43.04           O  
ATOM   4302  CG  ARG A 287      13.640  20.501 -15.608  1.00 43.04           C  
ATOM   4303  HG2 ARG A 287      13.174  21.384 -15.170  1.00 43.04           H  
ATOM   4304  HG3 ARG A 287      13.357  19.620 -15.031  1.00 43.04           H  
ATOM   4305  CD  ARG A 287      13.176  20.338 -17.054  1.00 43.04           C  
ATOM   4306  HD2 ARG A 287      13.484  21.212 -17.627  1.00 43.04           H  
ATOM   4307  HD3 ARG A 287      13.664  19.458 -17.473  1.00 43.04           H  
ATOM   4308  NE  ARG A 287      11.714  20.178 -17.127  1.00 43.04           N  
ATOM   4309  HE  ARG A 287      11.227  20.190 -16.242  1.00 43.04           H  
ATOM   4310  NH1 ARG A 287      11.617  19.816 -19.386  1.00 43.04           N  
ATOM   4311 HH11 ARG A 287      11.135  19.481 -20.208  1.00 43.04           H  
ATOM   4312 HH12 ARG A 287      12.622  19.915 -19.415  1.00 43.04           H  
ATOM   4313  NH2 ARG A 287       9.754  19.664 -18.153  1.00 43.04           N  
ATOM   4314 HH21 ARG A 287       9.329  19.605 -17.239  1.00 43.04           H  
ATOM   4315 HH22 ARG A 287       9.269  19.338 -18.977  1.00 43.04           H  
ATOM   4316  CZ  ARG A 287      11.036  19.892 -18.220  1.00 43.04           C  
ATOM   4317  N   GLU A 288      16.435  18.733 -13.402  1.00 37.95           N  
ATOM   4318  H   GLU A 288      17.008  18.725 -14.234  1.00 37.95           H  
ATOM   4319  CA  GLU A 288      16.569  17.574 -12.523  1.00 37.95           C  
ATOM   4320  HA  GLU A 288      15.983  17.728 -11.617  1.00 37.95           H  
ATOM   4321  C   GLU A 288      18.037  17.390 -12.120  1.00 37.95           C  
ATOM   4322  CB  GLU A 288      16.037  16.309 -13.217  1.00 37.95           C  
ATOM   4323  HB2 GLU A 288      16.561  16.172 -14.163  1.00 37.95           H  
ATOM   4324  HB3 GLU A 288      16.252  15.453 -12.577  1.00 37.95           H  
ATOM   4325  O   GLU A 288      18.937  17.305 -12.957  1.00 37.95           O  
ATOM   4326  CG  GLU A 288      14.519  16.361 -13.469  1.00 37.95           C  
ATOM   4327  HG2 GLU A 288      14.284  17.245 -14.062  1.00 37.95           H  
ATOM   4328  HG3 GLU A 288      14.014  16.455 -12.508  1.00 37.95           H  
ATOM   4329  CD  GLU A 288      13.981  15.127 -14.211  1.00 37.95           C  
ATOM   4330  OE1 GLU A 288      12.744  15.083 -14.409  1.00 37.95           O  
ATOM   4331  OE2 GLU A 288      14.795  14.252 -14.587  1.00 37.95           O  
ATOM   4332  N   PHE A 289      18.297  17.296 -10.816  1.00 38.38           N  
ATOM   4333  H   PHE A 289      17.536  17.396 -10.160  1.00 38.38           H  
ATOM   4334  CA  PHE A 289      19.572  16.791 -10.307  1.00 38.38           C  
ATOM   4335  HA  PHE A 289      20.273  16.647 -11.130  1.00 38.38           H  
ATOM   4336  C   PHE A 289      19.325  15.430  -9.661  1.00 38.38           C  
ATOM   4337  CB  PHE A 289      20.196  17.804  -9.351  1.00 38.38           C  
ATOM   4338  HB2 PHE A 289      20.088  18.797  -9.788  1.00 38.38           H  
ATOM   4339  HB3 PHE A 289      19.626  17.821  -8.423  1.00 38.38           H  
ATOM   4340  O   PHE A 289      18.795  15.332  -8.551  1.00 38.38           O  
ATOM   4341  CG  PHE A 289      21.665  17.562  -9.042  1.00 38.38           C  
ATOM   4342  CD1 PHE A 289      22.039  17.075  -7.778  1.00 38.38           C  
ATOM   4343  HD1 PHE A 289      21.279  16.782  -7.068  1.00 38.38           H  
ATOM   4344  CD2 PHE A 289      22.668  17.856  -9.988  1.00 38.38           C  
ATOM   4345  HD2 PHE A 289      22.399  18.123 -11.000  1.00 38.38           H  
ATOM   4346  CE1 PHE A 289      23.393  17.001  -7.418  1.00 38.38           C  
ATOM   4347  HE1 PHE A 289      23.670  16.662  -6.431  1.00 38.38           H  
ATOM   4348  CE2 PHE A 289      24.025  17.812  -9.621  1.00 38.38           C  
ATOM   4349  HE2 PHE A 289      24.791  18.082 -10.333  1.00 38.38           H  
ATOM   4350  CZ  PHE A 289      24.381  17.421  -8.322  1.00 38.38           C  
ATOM   4351  HZ  PHE A 289      25.418  17.436  -8.019  1.00 38.38           H  
ATOM   4352  N   GLY A 290      19.659  14.373 -10.392  1.00 36.91           N  
ATOM   4353  H   GLY A 290      20.100  14.516 -11.289  1.00 36.91           H  
ATOM   4354  CA  GLY A 290      19.613  12.990  -9.947  1.00 36.91           C  
ATOM   4355  HA2 GLY A 290      19.487  12.340 -10.814  1.00 36.91           H  
ATOM   4356  HA3 GLY A 290      18.758  12.840  -9.288  1.00 36.91           H  
ATOM   4357  C   GLY A 290      20.907  12.588  -9.242  1.00 36.91           C  
ATOM   4358  O   GLY A 290      21.981  12.627  -9.831  1.00 36.91           O  
ATOM   4359  N   ALA A 291      20.761  12.215  -7.971  1.00 35.37           N  
ATOM   4360  H   ALA A 291      19.863  12.423  -7.559  1.00 35.37           H  
ATOM   4361  CA  ALA A 291      21.648  11.435  -7.107  1.00 35.37           C  
ATOM   4362  HA  ALA A 291      21.377  11.710  -6.087  1.00 35.37           H  
ATOM   4363  C   ALA A 291      23.168  11.668  -7.213  1.00 35.37           C  
ATOM   4364  CB  ALA A 291      21.277   9.954  -7.242  1.00 35.37           C  
ATOM   4365  HB1 ALA A 291      20.211   9.813  -7.062  1.00 35.37           H  
ATOM   4366  HB2 ALA A 291      21.522   9.609  -8.247  1.00 35.37           H  
ATOM   4367  HB3 ALA A 291      21.845   9.363  -6.524  1.00 35.37           H  
ATOM   4368  O   ALA A 291      23.817  11.348  -8.196  1.00 35.37           O  
ATOM   4369  N   PHE A 292      23.752  12.097  -6.091  1.00 30.68           N  
ATOM   4370  H   PHE A 292      23.136  12.395  -5.348  1.00 30.68           H  
ATOM   4371  CA  PHE A 292      25.088  11.680  -5.670  1.00 30.68           C  
ATOM   4372  HA  PHE A 292      25.677  11.340  -6.522  1.00 30.68           H  
ATOM   4373  C   PHE A 292      24.905  10.514  -4.698  1.00 30.68           C  
ATOM   4374  CB  PHE A 292      25.821  12.847  -4.971  1.00 30.68           C  
ATOM   4375  HB2 PHE A 292      25.107  13.463  -4.424  1.00 30.68           H  
ATOM   4376  HB3 PHE A 292      26.516  12.436  -4.239  1.00 30.68           H  
ATOM   4377  O   PHE A 292      24.583  10.747  -3.534  1.00 30.68           O  
ATOM   4378  CG  PHE A 292      26.609  13.710  -5.924  1.00 30.68           C  
ATOM   4379  CD1 PHE A 292      28.011  13.601  -5.968  1.00 30.68           C  
ATOM   4380  HD1 PHE A 292      28.533  13.010  -5.229  1.00 30.68           H  
ATOM   4381  CD2 PHE A 292      25.931  14.496  -6.868  1.00 30.68           C  
ATOM   4382  HD2 PHE A 292      24.852  14.544  -6.868  1.00 30.68           H  
ATOM   4383  CE1 PHE A 292      28.731  14.191  -7.014  1.00 30.68           C  
ATOM   4384  HE1 PHE A 292      29.797  14.040  -7.098  1.00 30.68           H  
ATOM   4385  CE2 PHE A 292      26.649  15.063  -7.928  1.00 30.68           C  
ATOM   4386  HE2 PHE A 292      26.124  15.516  -8.756  1.00 30.68           H  
ATOM   4387  CZ  PHE A 292      28.034  14.871  -8.017  1.00 30.68           C  
ATOM   4388  HZ  PHE A 292      28.560  15.166  -8.913  1.00 30.68           H  
ATOM   4389  N   SER A 293      25.148   9.273  -5.112  1.00 29.27           N  
ATOM   4390  H   SER A 293      25.318   9.094  -6.091  1.00 29.27           H  
ATOM   4391  CA  SER A 293      25.260   8.151  -4.167  1.00 29.27           C  
ATOM   4392  HA  SER A 293      24.543   8.304  -3.361  1.00 29.27           H  
ATOM   4393  C   SER A 293      26.653   8.096  -3.527  1.00 29.27           C  
ATOM   4394  CB  SER A 293      24.898   6.841  -4.857  1.00 29.27           C  
ATOM   4395  HB2 SER A 293      23.956   6.947  -5.395  1.00 29.27           H  
ATOM   4396  HB3 SER A 293      24.807   6.044  -4.120  1.00 29.27           H  
ATOM   4397  O   SER A 293      27.254   7.031  -3.409  1.00 29.27           O  
ATOM   4398  OG  SER A 293      25.934   6.537  -5.755  1.00 29.27           O  
ATOM   4399  HG  SER A 293      26.746   6.483  -5.245  1.00 29.27           H  
ATOM   4400  N   CYS A 294      27.238   9.243  -3.198  1.00 29.66           N  
ATOM   4401  H   CYS A 294      26.696  10.093  -3.259  1.00 29.66           H  
ATOM   4402  CA  CYS A 294      28.657   9.320  -2.890  1.00 29.66           C  
ATOM   4403  HA  CYS A 294      29.153   8.418  -3.249  1.00 29.66           H  
ATOM   4404  C   CYS A 294      28.855   9.399  -1.380  1.00 29.66           C  
ATOM   4405  CB  CYS A 294      29.292  10.492  -3.649  1.00 29.66           C  
ATOM   4406  HB2 CYS A 294      30.369  10.499  -3.477  1.00 29.66           H  
ATOM   4407  HB3 CYS A 294      28.863  11.432  -3.303  1.00 29.66           H  
ATOM   4408  O   CYS A 294      28.354  10.322  -0.734  1.00 29.66           O  
ATOM   4409  SG  CYS A 294      28.958  10.265  -5.422  1.00 29.66           S  
ATOM   4410  HG  CYS A 294      29.712  11.260  -5.899  1.00 29.66           H  
ATOM   4411  N   ALA A 295      29.699   8.512  -0.848  1.00 29.97           N  
ATOM   4412  H   ALA A 295      30.000   7.742  -1.429  1.00 29.97           H  
ATOM   4413  CA  ALA A 295      30.455   8.763   0.374  1.00 29.97           C  
ATOM   4414  HA  ALA A 295      29.764   9.078   1.157  1.00 29.97           H  
ATOM   4415  C   ALA A 295      31.446   9.917   0.115  1.00 29.97           C  
ATOM   4416  CB  ALA A 295      31.135   7.461   0.821  1.00 29.97           C  
ATOM   4417  HB1 ALA A 295      31.686   7.637   1.745  1.00 29.97           H  
ATOM   4418  HB2 ALA A 295      30.381   6.694   1.001  1.00 29.97           H  
ATOM   4419  HB3 ALA A 295      31.829   7.116   0.055  1.00 29.97           H  
ATOM   4420  O   ALA A 295      32.662   9.742   0.094  1.00 29.97           O  
ATOM   4421  N   LEU A 296      30.916  11.109  -0.164  1.00 31.67           N  
ATOM   4422  H   LEU A 296      29.908  11.170  -0.181  1.00 31.67           H  
ATOM   4423  CA  LEU A 296      31.671  12.342  -0.238  1.00 31.67           C  
ATOM   4424  HA  LEU A 296      32.544  12.196  -0.874  1.00 31.67           H  
ATOM   4425  C   LEU A 296      32.147  12.631   1.187  1.00 31.67           C  
ATOM   4426  CB  LEU A 296      30.779  13.461  -0.827  1.00 31.67           C  
ATOM   4427  HB2 LEU A 296      30.938  14.387  -0.275  1.00 31.67           H  
ATOM   4428  HB3 LEU A 296      29.734  13.193  -0.674  1.00 31.67           H  
ATOM   4429  O   LEU A 296      31.432  13.205   2.005  1.00 31.67           O  
ATOM   4430  CG  LEU A 296      31.014  13.749  -2.322  1.00 31.67           C  
ATOM   4431  HG  LEU A 296      31.075  12.807  -2.866  1.00 31.67           H  
ATOM   4432  CD1 LEU A 296      29.841  14.556  -2.882  1.00 31.67           C  
ATOM   4433 HD11 LEU A 296      29.750  15.502  -2.348  1.00 31.67           H  
ATOM   4434 HD12 LEU A 296      28.916  13.991  -2.770  1.00 31.67           H  
ATOM   4435 HD13 LEU A 296      30.003  14.755  -3.941  1.00 31.67           H  
ATOM   4436  CD2 LEU A 296      32.295  14.556  -2.565  1.00 31.67           C  
ATOM   4437 HD21 LEU A 296      32.230  15.525  -2.070  1.00 31.67           H  
ATOM   4438 HD22 LEU A 296      32.431  14.704  -3.636  1.00 31.67           H  
ATOM   4439 HD23 LEU A 296      33.157  14.006  -2.189  1.00 31.67           H  
ATOM   4440  N   SER A 297      33.385  12.250   1.489  1.00 33.52           N  
ATOM   4441  H   SER A 297      33.870  11.619   0.868  1.00 33.52           H  
ATOM   4442  CA  SER A 297      34.122  12.865   2.594  1.00 33.52           C  
ATOM   4443  HA  SER A 297      33.464  12.916   3.462  1.00 33.52           H  
ATOM   4444  C   SER A 297      34.538  14.310   2.260  1.00 33.52           C  
ATOM   4445  CB  SER A 297      35.320  11.995   2.978  1.00 33.52           C  
ATOM   4446  HB2 SER A 297      35.829  12.429   3.839  1.00 33.52           H  
ATOM   4447  HB3 SER A 297      34.962  11.002   3.251  1.00 33.52           H  
ATOM   4448  O   SER A 297      35.128  14.986   3.098  1.00 33.52           O  
ATOM   4449  OG  SER A 297      36.227  11.878   1.899  1.00 33.52           O  
ATOM   4450  HG  SER A 297      36.740  12.687   1.835  1.00 33.52           H  
ATOM   4451  N   GLY A 298      34.259  14.791   1.040  1.00 31.66           N  
ATOM   4452  H   GLY A 298      33.741  14.189   0.416  1.00 31.66           H  
ATOM   4453  CA  GLY A 298      34.446  16.178   0.615  1.00 31.66           C  
ATOM   4454  HA2 GLY A 298      34.822  16.194  -0.408  1.00 31.66           H  
ATOM   4455  HA3 GLY A 298      35.188  16.650   1.257  1.00 31.66           H  
ATOM   4456  C   GLY A 298      33.139  16.986   0.653  1.00 31.66           C  
ATOM   4457  O   GLY A 298      32.063  16.419   0.475  1.00 31.66           O  
ATOM   4458  N   PRO A 299      33.191  18.310   0.879  1.00 34.67           N  
ATOM   4459  CA  PRO A 299      32.001  19.153   0.802  1.00 34.67           C  
ATOM   4460  HA  PRO A 299      31.251  18.808   1.513  1.00 34.67           H  
ATOM   4461  C   PRO A 299      31.407  19.115  -0.613  1.00 34.67           C  
ATOM   4462  CB  PRO A 299      32.477  20.558   1.194  1.00 34.67           C  
ATOM   4463  HB2 PRO A 299      31.928  21.341   0.671  1.00 34.67           H  
ATOM   4464  HB3 PRO A 299      32.379  20.683   2.272  1.00 34.67           H  
ATOM   4465  O   PRO A 299      32.150  19.178  -1.594  1.00 34.67           O  
ATOM   4466  CG  PRO A 299      33.961  20.557   0.818  1.00 34.67           C  
ATOM   4467  HG2 PRO A 299      34.067  20.796  -0.241  1.00 34.67           H  
ATOM   4468  HG3 PRO A 299      34.534  21.256   1.426  1.00 34.67           H  
ATOM   4469  CD  PRO A 299      34.390  19.111   1.058  1.00 34.67           C  
ATOM   4470  HD2 PRO A 299      35.167  18.833   0.347  1.00 34.67           H  
ATOM   4471  HD3 PRO A 299      34.751  18.997   2.080  1.00 34.67           H  
ATOM   4472  N   ILE A 300      30.073  19.084  -0.724  1.00 40.51           N  
ATOM   4473  H   ILE A 300      29.512  19.022   0.113  1.00 40.51           H  
ATOM   4474  CA  ILE A 300      29.403  19.507  -1.961  1.00 40.51           C  
ATOM   4475  HA  ILE A 300      29.691  18.838  -2.771  1.00 40.51           H  
ATOM   4476  C   ILE A 300      29.905  20.940  -2.229  1.00 40.51           C  
ATOM   4477  CB  ILE A 300      27.867  19.455  -1.801  1.00 40.51           C  
ATOM   4478  HB  ILE A 300      27.615  20.052  -0.925  1.00 40.51           H  
ATOM   4479  O   ILE A 300      29.800  21.776  -1.326  1.00 40.51           O  
ATOM   4480  CG1 ILE A 300      27.378  18.008  -1.556  1.00 40.51           C  
ATOM   4481 HG12 ILE A 300      27.927  17.579  -0.718  1.00 40.51           H  
ATOM   4482 HG13 ILE A 300      27.590  17.402  -2.437  1.00 40.51           H  
ATOM   4483  CG2 ILE A 300      27.164  20.057  -3.034  1.00 40.51           C  
ATOM   4484 HG21 ILE A 300      27.501  21.077  -3.217  1.00 40.51           H  
ATOM   4485 HG22 ILE A 300      27.370  19.451  -3.917  1.00 40.51           H  
ATOM   4486 HG23 ILE A 300      26.086  20.102  -2.875  1.00 40.51           H  
ATOM   4487  CD1 ILE A 300      25.884  17.887  -1.223  1.00 40.51           C  
ATOM   4488 HD11 ILE A 300      25.269  18.201  -2.067  1.00 40.51           H  
ATOM   4489 HD12 ILE A 300      25.649  18.491  -0.347  1.00 40.51           H  
ATOM   4490 HD13 ILE A 300      25.650  16.846  -1.004  1.00 40.51           H  
ATOM   4491  N   PRO A 301      30.518  21.247  -3.388  1.00 35.60           N  
ATOM   4492  CA  PRO A 301      31.054  22.581  -3.622  1.00 35.60           C  
ATOM   4493  HA  PRO A 301      31.827  22.773  -2.877  1.00 35.60           H  
ATOM   4494  C   PRO A 301      29.948  23.636  -3.495  1.00 35.60           C  
ATOM   4495  CB  PRO A 301      31.696  22.546  -5.014  1.00 35.60           C  
ATOM   4496  HB2 PRO A 301      32.621  23.121  -5.046  1.00 35.60           H  
ATOM   4497  HB3 PRO A 301      30.996  22.921  -5.761  1.00 35.60           H  
ATOM   4498  O   PRO A 301      28.797  23.396  -3.859  1.00 35.60           O  
ATOM   4499  CG  PRO A 301      31.948  21.060  -5.269  1.00 35.60           C  
ATOM   4500  HG2 PRO A 301      32.911  20.778  -4.842  1.00 35.60           H  
ATOM   4501  HG3 PRO A 301      31.921  20.825  -6.333  1.00 35.60           H  
ATOM   4502  CD  PRO A 301      30.830  20.362  -4.498  1.00 35.60           C  
ATOM   4503  HD2 PRO A 301      29.951  20.254  -5.134  1.00 35.60           H  
ATOM   4504  HD3 PRO A 301      31.178  19.387  -4.157  1.00 35.60           H  
ATOM   4505  N   SER A 302      30.294  24.835  -3.023  1.00 34.78           N  
ATOM   4506  H   SER A 302      31.259  24.990  -2.770  1.00 34.78           H  
ATOM   4507  CA  SER A 302      29.396  25.997  -2.868  1.00 34.78           C  
ATOM   4508  HA  SER A 302      28.520  25.673  -2.307  1.00 34.78           H  
ATOM   4509  C   SER A 302      28.876  26.578  -4.202  1.00 34.78           C  
ATOM   4510  CB  SER A 302      30.111  27.065  -2.031  1.00 34.78           C  
ATOM   4511  HB2 SER A 302      30.242  26.691  -1.015  1.00 34.78           H  
ATOM   4512  HB3 SER A 302      29.503  27.969  -1.985  1.00 34.78           H  
ATOM   4513  O   SER A 302      28.437  27.727  -4.277  1.00 34.78           O  
ATOM   4514  OG  SER A 302      31.386  27.356  -2.587  1.00 34.78           O  
ATOM   4515  HG  SER A 302      31.687  28.179  -2.195  1.00 34.78           H  
ATOM   4516  N   CYS A 303      28.892  25.784  -5.277  1.00 39.96           N  
ATOM   4517  H   CYS A 303      29.119  24.812  -5.124  1.00 39.96           H  
ATOM   4518  CA  CYS A 303      28.519  26.147  -6.641  1.00 39.96           C  
ATOM   4519  HA  CYS A 303      28.993  27.100  -6.879  1.00 39.96           H  
ATOM   4520  C   CYS A 303      27.009  26.378  -6.848  1.00 39.96           C  
ATOM   4521  CB  CYS A 303      29.096  25.093  -7.604  1.00 39.96           C  
ATOM   4522  HB2 CYS A 303      30.185  25.146  -7.577  1.00 39.96           H  
ATOM   4523  HB3 CYS A 303      28.771  25.312  -8.621  1.00 39.96           H  
ATOM   4524  O   CYS A 303      26.614  26.857  -7.904  1.00 39.96           O  
ATOM   4525  SG  CYS A 303      28.585  23.404  -7.162  1.00 39.96           S  
ATOM   4526  HG  CYS A 303      27.298  23.502  -7.507  1.00 39.96           H  
ATOM   4527  N   PHE A 304      26.160  26.132  -5.844  1.00 41.39           N  
ATOM   4528  H   PHE A 304      26.531  25.705  -5.008  1.00 41.39           H  
ATOM   4529  CA  PHE A 304      24.711  26.384  -5.916  1.00 41.39           C  
ATOM   4530  HA  PHE A 304      24.372  26.106  -6.914  1.00 41.39           H  
ATOM   4531  C   PHE A 304      24.311  27.860  -5.746  1.00 41.39           C  
ATOM   4532  CB  PHE A 304      23.984  25.469  -4.919  1.00 41.39           C  
ATOM   4533  HB2 PHE A 304      24.455  25.542  -3.938  1.00 41.39           H  
ATOM   4534  HB3 PHE A 304      22.952  25.801  -4.810  1.00 41.39           H  
ATOM   4535  O   PHE A 304      23.136  28.200  -5.856  1.00 41.39           O  
ATOM   4536  CG  PHE A 304      23.962  24.025  -5.376  1.00 41.39           C  
ATOM   4537  CD1 PHE A 304      22.950  23.595  -6.253  1.00 41.39           C  
ATOM   4538  HD1 PHE A 304      22.155  24.272  -6.526  1.00 41.39           H  
ATOM   4539  CD2 PHE A 304      24.966  23.124  -4.977  1.00 41.39           C  
ATOM   4540  HD2 PHE A 304      25.752  23.438  -4.306  1.00 41.39           H  
ATOM   4541  CE1 PHE A 304      22.962  22.287  -6.769  1.00 41.39           C  
ATOM   4542  HE1 PHE A 304      22.191  21.963  -7.453  1.00 41.39           H  
ATOM   4543  CE2 PHE A 304      24.965  21.808  -5.476  1.00 41.39           C  
ATOM   4544  HE2 PHE A 304      25.746  21.119  -5.188  1.00 41.39           H  
ATOM   4545  CZ  PHE A 304      23.971  21.392  -6.379  1.00 41.39           C  
ATOM   4546  HZ  PHE A 304      23.978  20.386  -6.771  1.00 41.39           H  
ATOM   4547  N   GLY A 305      25.266  28.767  -5.512  1.00 40.87           N  
ATOM   4548  H   GLY A 305      26.217  28.437  -5.430  1.00 40.87           H  
ATOM   4549  CA  GLY A 305      24.981  30.174  -5.212  1.00 40.87           C  
ATOM   4550  HA2 GLY A 305      25.929  30.684  -5.039  1.00 40.87           H  
ATOM   4551  HA3 GLY A 305      24.396  30.215  -4.293  1.00 40.87           H  
ATOM   4552  C   GLY A 305      24.215  30.966  -6.287  1.00 40.87           C  
ATOM   4553  O   GLY A 305      23.648  32.005  -5.944  1.00 40.87           O  
ATOM   4554  N   GLN A 306      24.180  30.513  -7.549  1.00 43.80           N  
ATOM   4555  H   GLN A 306      24.659  29.649  -7.758  1.00 43.80           H  
ATOM   4556  CA  GLN A 306      23.477  31.193  -8.654  1.00 43.80           C  
ATOM   4557  HA  GLN A 306      23.077  32.139  -8.289  1.00 43.80           H  
ATOM   4558  C   GLN A 306      22.256  30.437  -9.206  1.00 43.80           C  
ATOM   4559  CB  GLN A 306      24.450  31.526  -9.796  1.00 43.80           C  
ATOM   4560  HB2 GLN A 306      23.873  31.973 -10.605  1.00 43.80           H  
ATOM   4561  HB3 GLN A 306      24.911  30.613 -10.173  1.00 43.80           H  
ATOM   4562  O   GLN A 306      21.554  30.973 -10.068  1.00 43.80           O  
ATOM   4563  CG  GLN A 306      25.544  32.520  -9.379  1.00 43.80           C  
ATOM   4564  HG2 GLN A 306      26.279  32.004  -8.761  1.00 43.80           H  
ATOM   4565  HG3 GLN A 306      25.099  33.320  -8.787  1.00 43.80           H  
ATOM   4566  CD  GLN A 306      26.257  33.161 -10.568  1.00 43.80           C  
ATOM   4567  NE2 GLN A 306      27.310  33.911 -10.337  1.00 43.80           N  
ATOM   4568 HE21 GLN A 306      27.735  33.925  -9.421  1.00 43.80           H  
ATOM   4569 HE22 GLN A 306      27.792  34.202 -11.176  1.00 43.80           H  
ATOM   4570  OE1 GLN A 306      25.874  33.061 -11.717  1.00 43.80           O  
ATOM   4571  N   LEU A 307      21.961  29.231  -8.713  1.00 42.37           N  
ATOM   4572  H   LEU A 307      22.493  28.868  -7.934  1.00 42.37           H  
ATOM   4573  CA  LEU A 307      20.795  28.473  -9.163  1.00 42.37           C  
ATOM   4574  HA  LEU A 307      20.781  28.487 -10.253  1.00 42.37           H  
ATOM   4575  C   LEU A 307      19.513  29.165  -8.686  1.00 42.37           C  
ATOM   4576  CB  LEU A 307      20.914  27.006  -8.703  1.00 42.37           C  
ATOM   4577  HB2 LEU A 307      19.926  26.601  -8.485  1.00 42.37           H  
ATOM   4578  HB3 LEU A 307      21.492  26.961  -7.780  1.00 42.37           H  
ATOM   4579  O   LEU A 307      19.230  29.249  -7.493  1.00 42.37           O  
ATOM   4580  CG  LEU A 307      21.581  26.141  -9.790  1.00 42.37           C  
ATOM   4581  HG  LEU A 307      22.348  26.725 -10.299  1.00 42.37           H  
ATOM   4582  CD1 LEU A 307      22.251  24.906  -9.204  1.00 42.37           C  
ATOM   4583 HD11 LEU A 307      22.710  24.326 -10.005  1.00 42.37           H  
ATOM   4584 HD12 LEU A 307      21.509  24.286  -8.701  1.00 42.37           H  
ATOM   4585 HD13 LEU A 307      23.037  25.210  -8.513  1.00 42.37           H  
ATOM   4586  CD2 LEU A 307      20.546  25.671 -10.812  1.00 42.37           C  
ATOM   4587 HD21 LEU A 307      19.805  25.027 -10.339  1.00 42.37           H  
ATOM   4588 HD22 LEU A 307      20.040  26.527 -11.260  1.00 42.37           H  
ATOM   4589 HD23 LEU A 307      21.051  25.120 -11.605  1.00 42.37           H  
ATOM   4590  N   THR A 308      18.735  29.698  -9.632  1.00 44.08           N  
ATOM   4591  H   THR A 308      19.062  29.654 -10.587  1.00 44.08           H  
ATOM   4592  CA  THR A 308      17.457  30.369  -9.323  1.00 44.08           C  
ATOM   4593  HA  THR A 308      17.501  30.734  -8.297  1.00 44.08           H  
ATOM   4594  C   THR A 308      16.256  29.425  -9.366  1.00 44.08           C  
ATOM   4595  CB  THR A 308      17.201  31.593 -10.212  1.00 44.08           C  
ATOM   4596  HB  THR A 308      16.216  31.991  -9.968  1.00 44.08           H  
ATOM   4597  O   THR A 308      15.209  29.764  -8.809  1.00 44.08           O  
ATOM   4598  CG2 THR A 308      18.220  32.707  -9.981  1.00 44.08           C  
ATOM   4599 HG21 THR A 308      19.218  32.370 -10.262  1.00 44.08           H  
ATOM   4600 HG22 THR A 308      17.953  33.575 -10.583  1.00 44.08           H  
ATOM   4601 HG23 THR A 308      18.225  32.987  -8.927  1.00 44.08           H  
ATOM   4602  OG1 THR A 308      17.213  31.266 -11.583  1.00 44.08           O  
ATOM   4603  HG1 THR A 308      18.111  31.046 -11.844  1.00 44.08           H  
ATOM   4604  N   LYS A 309      16.403  28.250  -9.989  1.00 43.31           N  
ATOM   4605  H   LYS A 309      17.309  28.032 -10.380  1.00 43.31           H  
ATOM   4606  CA  LYS A 309      15.385  27.197 -10.088  1.00 43.31           C  
ATOM   4607  HA  LYS A 309      14.657  27.302  -9.284  1.00 43.31           H  
ATOM   4608  C   LYS A 309      16.034  25.817  -9.961  1.00 43.31           C  
ATOM   4609  CB  LYS A 309      14.655  27.284 -11.436  1.00 43.31           C  
ATOM   4610  HB2 LYS A 309      15.385  27.247 -12.244  1.00 43.31           H  
ATOM   4611  HB3 LYS A 309      14.011  26.409 -11.525  1.00 43.31           H  
ATOM   4612  O   LYS A 309      17.018  25.557 -10.650  1.00 43.31           O  
ATOM   4613  CG  LYS A 309      13.789  28.542 -11.579  1.00 43.31           C  
ATOM   4614  HG2 LYS A 309      14.418  29.432 -11.581  1.00 43.31           H  
ATOM   4615  HG3 LYS A 309      13.084  28.596 -10.750  1.00 43.31           H  
ATOM   4616  CD  LYS A 309      13.024  28.460 -12.901  1.00 43.31           C  
ATOM   4617  HD2 LYS A 309      12.421  27.552 -12.896  1.00 43.31           H  
ATOM   4618  HD3 LYS A 309      13.739  28.403 -13.722  1.00 43.31           H  
ATOM   4619  CE  LYS A 309      12.117  29.675 -13.086  1.00 43.31           C  
ATOM   4620  HE2 LYS A 309      12.736  30.572 -13.110  1.00 43.31           H  
ATOM   4621  HE3 LYS A 309      11.447  29.733 -12.229  1.00 43.31           H  
ATOM   4622  NZ  LYS A 309      11.345  29.524 -14.342  1.00 43.31           N  
ATOM   4623  HZ1 LYS A 309      10.715  30.300 -14.486  1.00 43.31           H  
ATOM   4624  HZ2 LYS A 309      10.813  28.667 -14.298  1.00 43.31           H  
ATOM   4625  HZ3 LYS A 309      11.975  29.440 -15.126  1.00 43.31           H  
ATOM   4626  N   LEU A 310      15.464  24.980  -9.097  1.00 43.63           N  
ATOM   4627  H   LEU A 310      14.654  25.302  -8.587  1.00 43.63           H  
ATOM   4628  CA  LEU A 310      15.739  23.550  -8.954  1.00 43.63           C  
ATOM   4629  HA  LEU A 310      16.155  23.153  -9.880  1.00 43.63           H  
ATOM   4630  C   LEU A 310      14.393  22.869  -8.667  1.00 43.63           C  
ATOM   4631  CB  LEU A 310      16.732  23.337  -7.790  1.00 43.63           C  
ATOM   4632  HB2 LEU A 310      17.665  23.853  -8.020  1.00 43.63           H  
ATOM   4633  HB3 LEU A 310      16.314  23.790  -6.892  1.00 43.63           H  
ATOM   4634  O   LEU A 310      13.862  23.035  -7.571  1.00 43.63           O  
ATOM   4635  CG  LEU A 310      17.035  21.853  -7.494  1.00 43.63           C  
ATOM   4636  HG  LEU A 310      16.109  21.289  -7.383  1.00 43.63           H  
ATOM   4637  CD1 LEU A 310      17.875  21.227  -8.606  1.00 43.63           C  
ATOM   4638 HD11 LEU A 310      17.324  21.239  -9.546  1.00 43.63           H  
ATOM   4639 HD12 LEU A 310      18.805  21.783  -8.721  1.00 43.63           H  
ATOM   4640 HD13 LEU A 310      18.093  20.188  -8.360  1.00 43.63           H  
ATOM   4641  CD2 LEU A 310      17.818  21.743  -6.185  1.00 43.63           C  
ATOM   4642 HD21 LEU A 310      17.211  22.123  -5.364  1.00 43.63           H  
ATOM   4643 HD22 LEU A 310      18.739  22.323  -6.252  1.00 43.63           H  
ATOM   4644 HD23 LEU A 310      18.067  20.699  -5.994  1.00 43.63           H  
ATOM   4645  N   ASP A 311      13.820  22.153  -9.634  1.00 45.04           N  
ATOM   4646  H   ASP A 311      14.288  22.033 -10.521  1.00 45.04           H  
ATOM   4647  CA  ASP A 311      12.446  21.645  -9.497  1.00 45.04           C  
ATOM   4648  HA  ASP A 311      11.852  22.392  -8.971  1.00 45.04           H  
ATOM   4649  C   ASP A 311      12.380  20.369  -8.633  1.00 45.04           C  
ATOM   4650  CB  ASP A 311      11.803  21.463 -10.886  1.00 45.04           C  
ATOM   4651  HB2 ASP A 311      12.437  20.818 -11.493  1.00 45.04           H  
ATOM   4652  HB3 ASP A 311      10.845  20.959 -10.755  1.00 45.04           H  
ATOM   4653  O   ASP A 311      11.492  20.248  -7.780  1.00 45.04           O  
ATOM   4654  CG  ASP A 311      11.538  22.783 -11.639  1.00 45.04           C  
ATOM   4655  OD1 ASP A 311      11.418  23.850 -10.987  1.00 45.04           O  
ATOM   4656  OD2 ASP A 311      11.421  22.737 -12.887  1.00 45.04           O  
ATOM   4657  N   THR A 312      13.356  19.462  -8.781  1.00 42.86           N  
ATOM   4658  H   THR A 312      14.026  19.601  -9.523  1.00 42.86           H  
ATOM   4659  CA  THR A 312      13.458  18.221  -7.990  1.00 42.86           C  
ATOM   4660  HA  THR A 312      12.902  18.354  -7.062  1.00 42.86           H  
ATOM   4661  C   THR A 312      14.907  17.895  -7.620  1.00 42.86           C  
ATOM   4662  CB  THR A 312      12.837  17.030  -8.741  1.00 42.86           C  
ATOM   4663  HB  THR A 312      13.471  16.749  -9.582  1.00 42.86           H  
ATOM   4664  O   THR A 312      15.802  17.948  -8.467  1.00 42.86           O  
ATOM   4665  CG2 THR A 312      12.656  15.826  -7.820  1.00 42.86           C  
ATOM   4666 HG21 THR A 312      13.624  15.378  -7.595  1.00 42.86           H  
ATOM   4667 HG22 THR A 312      12.015  15.087  -8.301  1.00 42.86           H  
ATOM   4668 HG23 THR A 312      12.194  16.126  -6.879  1.00 42.86           H  
ATOM   4669  OG1 THR A 312      11.559  17.359  -9.234  1.00 42.86           O  
ATOM   4670  HG1 THR A 312      11.078  17.791  -8.524  1.00 42.86           H  
ATOM   4671  N   LEU A 313      15.135  17.524  -6.354  1.00 48.06           N  
ATOM   4672  H   LEU A 313      14.343  17.473  -5.729  1.00 48.06           H  
ATOM   4673  CA  LEU A 313      16.407  16.970  -5.874  1.00 48.06           C  
ATOM   4674  HA  LEU A 313      17.126  16.967  -6.693  1.00 48.06           H  
ATOM   4675  C   LEU A 313      16.197  15.524  -5.416  1.00 48.06           C  
ATOM   4676  CB  LEU A 313      16.963  17.847  -4.737  1.00 48.06           C  
ATOM   4677  HB2 LEU A 313      16.230  17.831  -3.930  1.00 48.06           H  
ATOM   4678  HB3 LEU A 313      17.062  18.869  -5.101  1.00 48.06           H  
ATOM   4679  O   LEU A 313      15.499  15.278  -4.431  1.00 48.06           O  
ATOM   4680  CG  LEU A 313      18.313  17.381  -4.157  1.00 48.06           C  
ATOM   4681  HG  LEU A 313      18.218  16.344  -3.834  1.00 48.06           H  
ATOM   4682  CD1 LEU A 313      19.442  17.475  -5.179  1.00 48.06           C  
ATOM   4683 HD11 LEU A 313      20.383  17.168  -4.721  1.00 48.06           H  
ATOM   4684 HD12 LEU A 313      19.237  16.800  -6.010  1.00 48.06           H  
ATOM   4685 HD13 LEU A 313      19.532  18.494  -5.556  1.00 48.06           H  
ATOM   4686  CD2 LEU A 313      18.724  18.225  -2.948  1.00 48.06           C  
ATOM   4687 HD21 LEU A 313      19.680  17.872  -2.562  1.00 48.06           H  
ATOM   4688 HD22 LEU A 313      17.978  18.125  -2.160  1.00 48.06           H  
ATOM   4689 HD23 LEU A 313      18.815  19.272  -3.238  1.00 48.06           H  
ATOM   4690  N   TYR A 314      16.859  14.586  -6.091  1.00 44.25           N  
ATOM   4691  H   TYR A 314      17.411  14.856  -6.892  1.00 44.25           H  
ATOM   4692  CA  TYR A 314      16.917  13.189  -5.665  1.00 44.25           C  
ATOM   4693  HA  TYR A 314      16.114  12.979  -4.958  1.00 44.25           H  
ATOM   4694  C   TYR A 314      18.255  12.927  -4.972  1.00 44.25           C  
ATOM   4695  CB  TYR A 314      16.724  12.260  -6.868  1.00 44.25           C  
ATOM   4696  HB2 TYR A 314      16.885  11.233  -6.539  1.00 44.25           H  
ATOM   4697  HB3 TYR A 314      17.487  12.482  -7.614  1.00 44.25           H  
ATOM   4698  O   TYR A 314      19.309  13.003  -5.601  1.00 44.25           O  
ATOM   4699  CG  TYR A 314      15.359  12.338  -7.524  1.00 44.25           C  
ATOM   4700  CD1 TYR A 314      14.320  11.502  -7.075  1.00 44.25           C  
ATOM   4701  HD1 TYR A 314      14.484  10.808  -6.263  1.00 44.25           H  
ATOM   4702  CD2 TYR A 314      15.139  13.206  -8.613  1.00 44.25           C  
ATOM   4703  HD2 TYR A 314      15.940  13.834  -8.976  1.00 44.25           H  
ATOM   4704  CE1 TYR A 314      13.064  11.544  -7.706  1.00 44.25           C  
ATOM   4705  HE1 TYR A 314      12.269  10.877  -7.405  1.00 44.25           H  
ATOM   4706  CE2 TYR A 314      13.879  13.247  -9.243  1.00 44.25           C  
ATOM   4707  HE2 TYR A 314      13.714  13.906 -10.083  1.00 44.25           H  
ATOM   4708  OH  TYR A 314      11.601  12.479  -9.348  1.00 44.25           O  
ATOM   4709  HH  TYR A 314      11.568  13.130 -10.053  1.00 44.25           H  
ATOM   4710  CZ  TYR A 314      12.829  12.430  -8.771  1.00 44.25           C  
ATOM   4711  N   LEU A 315      18.235  12.595  -3.684  1.00 44.56           N  
ATOM   4712  H   LEU A 315      17.335  12.528  -3.231  1.00 44.56           H  
ATOM   4713  CA  LEU A 315      19.411  12.157  -2.930  1.00 44.56           C  
ATOM   4714  HA  LEU A 315      20.316  12.275  -3.525  1.00 44.56           H  
ATOM   4715  C   LEU A 315      19.266  10.661  -2.627  1.00 44.56           C  
ATOM   4716  CB  LEU A 315      19.549  13.007  -1.652  1.00 44.56           C  
ATOM   4717  HB2 LEU A 315      18.579  13.004  -1.155  1.00 44.56           H  
ATOM   4718  HB3 LEU A 315      20.276  12.531  -0.993  1.00 44.56           H  
ATOM   4719  O   LEU A 315      18.707  10.287  -1.600  1.00 44.56           O  
ATOM   4720  CG  LEU A 315      19.964  14.472  -1.856  1.00 44.56           C  
ATOM   4721  HG  LEU A 315      19.244  14.956  -2.517  1.00 44.56           H  
ATOM   4722  CD1 LEU A 315      19.947  15.207  -0.513  1.00 44.56           C  
ATOM   4723 HD11 LEU A 315      18.932  15.205  -0.117  1.00 44.56           H  
ATOM   4724 HD12 LEU A 315      20.620  14.719   0.191  1.00 44.56           H  
ATOM   4725 HD13 LEU A 315      20.257  16.243  -0.653  1.00 44.56           H  
ATOM   4726  CD2 LEU A 315      21.362  14.620  -2.460  1.00 44.56           C  
ATOM   4727 HD21 LEU A 315      21.629  15.676  -2.517  1.00 44.56           H  
ATOM   4728 HD22 LEU A 315      21.370  14.215  -3.471  1.00 44.56           H  
ATOM   4729 HD23 LEU A 315      22.092  14.092  -1.847  1.00 44.56           H  
ATOM   4730  N   ALA A 316      19.759   9.804  -3.522  1.00 37.92           N  
ATOM   4731  H   ALA A 316      20.191  10.166  -4.360  1.00 37.92           H  
ATOM   4732  CA  ALA A 316      19.787   8.355  -3.324  1.00 37.92           C  
ATOM   4733  HA  ALA A 316      19.171   8.093  -2.464  1.00 37.92           H  
ATOM   4734  C   ALA A 316      21.224   7.884  -3.041  1.00 37.92           C  
ATOM   4735  CB  ALA A 316      19.168   7.675  -4.552  1.00 37.92           C  
ATOM   4736  HB1 ALA A 316      19.761   7.888  -5.442  1.00 37.92           H  
ATOM   4737  HB2 ALA A 316      18.150   8.032  -4.702  1.00 37.92           H  
ATOM   4738  HB3 ALA A 316      19.139   6.596  -4.397  1.00 37.92           H  
ATOM   4739  O   ALA A 316      22.110   8.123  -3.858  1.00 37.92           O  
ATOM   4740  N   GLY A 317      21.485   7.226  -1.905  1.00 36.44           N  
ATOM   4741  H   GLY A 317      20.733   7.062  -1.252  1.00 36.44           H  
ATOM   4742  CA  GLY A 317      22.825   6.715  -1.587  1.00 36.44           C  
ATOM   4743  HA2 GLY A 317      23.509   7.557  -1.485  1.00 36.44           H  
ATOM   4744  HA3 GLY A 317      23.164   6.105  -2.425  1.00 36.44           H  
ATOM   4745  C   GLY A 317      22.925   5.872  -0.310  1.00 36.44           C  
ATOM   4746  O   GLY A 317      22.164   6.053   0.636  1.00 36.44           O  
ATOM   4747  N   ASN A 318      23.903   4.954  -0.267  1.00 40.75           N  
ATOM   4748  H   ASN A 318      24.463   4.817  -1.096  1.00 40.75           H  
ATOM   4749  CA  ASN A 318      24.127   4.062   0.884  1.00 40.75           C  
ATOM   4750  HA  ASN A 318      23.159   3.698   1.227  1.00 40.75           H  
ATOM   4751  C   ASN A 318      24.760   4.768   2.093  1.00 40.75           C  
ATOM   4752  CB  ASN A 318      24.983   2.854   0.446  1.00 40.75           C  
ATOM   4753  HB2 ASN A 318      25.296   2.302   1.333  1.00 40.75           H  
ATOM   4754  HB3 ASN A 318      25.880   3.202  -0.067  1.00 40.75           H  
ATOM   4755  O   ASN A 318      24.469   4.398   3.225  1.00 40.75           O  
ATOM   4756  CG  ASN A 318      24.234   1.881  -0.443  1.00 40.75           C  
ATOM   4757  ND2 ASN A 318      24.916   1.050  -1.192  1.00 40.75           N  
ATOM   4758 HD21 ASN A 318      25.926   1.070  -1.210  1.00 40.75           H  
ATOM   4759 HD22 ASN A 318      24.387   0.482  -1.838  1.00 40.75           H  
ATOM   4760  OD1 ASN A 318      23.021   1.843  -0.471  1.00 40.75           O  
ATOM   4761  N   HIS A 319      25.590   5.787   1.852  1.00 35.97           N  
ATOM   4762  H   HIS A 319      25.758   6.047   0.891  1.00 35.97           H  
ATOM   4763  CA  HIS A 319      26.250   6.592   2.879  1.00 35.97           C  
ATOM   4764  HA  HIS A 319      25.703   6.520   3.819  1.00 35.97           H  
ATOM   4765  C   HIS A 319      26.286   8.057   2.439  1.00 35.97           C  
ATOM   4766  CB  HIS A 319      27.687   6.088   3.099  1.00 35.97           C  
ATOM   4767  HB2 HIS A 319      28.207   6.044   2.142  1.00 35.97           H  
ATOM   4768  HB3 HIS A 319      28.215   6.805   3.729  1.00 35.97           H  
ATOM   4769  O   HIS A 319      26.966   8.388   1.469  1.00 35.97           O  
ATOM   4770  CG  HIS A 319      27.775   4.744   3.770  1.00 35.97           C  
ATOM   4771  CD2 HIS A 319      28.158   3.565   3.190  1.00 35.97           C  
ATOM   4772  HD2 HIS A 319      28.452   3.430   2.160  1.00 35.97           H  
ATOM   4773  ND1 HIS A 319      27.488   4.472   5.088  1.00 35.97           N  
ATOM   4774  HD1 HIS A 319      27.091   5.106   5.766  1.00 35.97           H  
ATOM   4775  CE1 HIS A 319      27.682   3.158   5.294  1.00 35.97           C  
ATOM   4776  HE1 HIS A 319      27.485   2.639   6.220  1.00 35.97           H  
ATOM   4777  NE2 HIS A 319      28.107   2.567   4.164  1.00 35.97           N  
ATOM   4778  N   PHE A 320      25.600   8.940   3.165  1.00 38.36           N  
ATOM   4779  H   PHE A 320      25.045   8.608   3.941  1.00 38.36           H  
ATOM   4780  CA  PHE A 320      25.776  10.385   3.037  1.00 38.36           C  
ATOM   4781  HA  PHE A 320      26.499  10.601   2.251  1.00 38.36           H  
ATOM   4782  C   PHE A 320      26.326  10.941   4.351  1.00 38.36           C  
ATOM   4783  CB  PHE A 320      24.457  11.056   2.630  1.00 38.36           C  
ATOM   4784  HB2 PHE A 320      23.705  10.872   3.398  1.00 38.36           H  
ATOM   4785  HB3 PHE A 320      24.101  10.599   1.707  1.00 38.36           H  
ATOM   4786  O   PHE A 320      25.615  11.000   5.347  1.00 38.36           O  
ATOM   4787  CG  PHE A 320      24.592  12.552   2.406  1.00 38.36           C  
ATOM   4788  CD1 PHE A 320      24.199  13.462   3.404  1.00 38.36           C  
ATOM   4789  HD1 PHE A 320      23.807  13.101   4.344  1.00 38.36           H  
ATOM   4790  CD2 PHE A 320      25.129  13.034   1.197  1.00 38.36           C  
ATOM   4791  HD2 PHE A 320      25.433  12.339   0.428  1.00 38.36           H  
ATOM   4792  CE1 PHE A 320      24.311  14.844   3.179  1.00 38.36           C  
ATOM   4793  HE1 PHE A 320      24.007  15.537   3.950  1.00 38.36           H  
ATOM   4794  CE2 PHE A 320      25.265  14.417   0.983  1.00 38.36           C  
ATOM   4795  HE2 PHE A 320      25.676  14.775   0.051  1.00 38.36           H  
ATOM   4796  CZ  PHE A 320      24.852  15.324   1.973  1.00 38.36           C  
ATOM   4797  HZ  PHE A 320      24.952  16.388   1.811  1.00 38.36           H  
ATOM   4798  N   SER A 321      27.589  11.365   4.347  1.00 37.25           N  
ATOM   4799  H   SER A 321      28.161  11.169   3.538  1.00 37.25           H  
ATOM   4800  CA  SER A 321      28.206  12.137   5.439  1.00 37.25           C  
ATOM   4801  HA  SER A 321      27.495  12.233   6.259  1.00 37.25           H  
ATOM   4802  C   SER A 321      28.566  13.566   5.006  1.00 37.25           C  
ATOM   4803  CB  SER A 321      29.430  11.392   5.983  1.00 37.25           C  
ATOM   4804  HB2 SER A 321      29.836  11.930   6.840  1.00 37.25           H  
ATOM   4805  HB3 SER A 321      29.127  10.397   6.310  1.00 37.25           H  
ATOM   4806  O   SER A 321      29.312  14.263   5.695  1.00 37.25           O  
ATOM   4807  OG  SER A 321      30.423  11.275   4.978  1.00 37.25           O  
ATOM   4808  HG  SER A 321      30.741  12.154   4.761  1.00 37.25           H  
ATOM   4809  N   GLY A 322      28.103  13.991   3.827  1.00 35.86           N  
ATOM   4810  H   GLY A 322      27.432  13.411   3.343  1.00 35.86           H  
ATOM   4811  CA  GLY A 322      28.390  15.310   3.274  1.00 35.86           C  
ATOM   4812  HA2 GLY A 322      29.457  15.512   3.369  1.00 35.86           H  
ATOM   4813  HA3 GLY A 322      28.133  15.323   2.215  1.00 35.86           H  
ATOM   4814  C   GLY A 322      27.598  16.413   3.979  1.00 35.86           C  
ATOM   4815  O   GLY A 322      26.504  16.197   4.487  1.00 35.86           O  
ATOM   4816  N   ARG A 323      28.125  17.640   3.982  1.00 37.66           N  
ATOM   4817  H   ARG A 323      29.016  17.769   3.524  1.00 37.66           H  
ATOM   4818  CA  ARG A 323      27.318  18.826   4.308  1.00 37.66           C  
ATOM   4819  HA  ARG A 323      26.586  18.567   5.073  1.00 37.66           H  
ATOM   4820  C   ARG A 323      26.550  19.247   3.058  1.00 37.66           C  
ATOM   4821  CB  ARG A 323      28.194  19.971   4.841  1.00 37.66           C  
ATOM   4822  HB2 ARG A 323      27.576  20.864   4.935  1.00 37.66           H  
ATOM   4823  HB3 ARG A 323      28.992  20.179   4.128  1.00 37.66           H  
ATOM   4824  O   ARG A 323      27.173  19.475   2.021  1.00 37.66           O  
ATOM   4825  CG  ARG A 323      28.798  19.645   6.214  1.00 37.66           C  
ATOM   4826  HG2 ARG A 323      27.995  19.442   6.923  1.00 37.66           H  
ATOM   4827  HG3 ARG A 323      29.432  18.762   6.134  1.00 37.66           H  
ATOM   4828  CD  ARG A 323      29.634  20.825   6.718  1.00 37.66           C  
ATOM   4829  HD2 ARG A 323      30.405  21.049   5.981  1.00 37.66           H  
ATOM   4830  HD3 ARG A 323      28.979  21.691   6.823  1.00 37.66           H  
ATOM   4831  NE  ARG A 323      30.262  20.519   8.016  1.00 37.66           N  
ATOM   4832  HE  ARG A 323      30.042  19.617   8.413  1.00 37.66           H  
ATOM   4833  NH1 ARG A 323      31.312  22.535   8.322  1.00 37.66           N  
ATOM   4834 HH11 ARG A 323      30.895  22.854   7.459  1.00 37.66           H  
ATOM   4835 HH12 ARG A 323      31.861  23.159   8.896  1.00 37.66           H  
ATOM   4836  NH2 ARG A 323      31.503  20.938   9.875  1.00 37.66           N  
ATOM   4837 HH21 ARG A 323      31.258  20.024  10.227  1.00 37.66           H  
ATOM   4838 HH22 ARG A 323      32.053  21.564  10.446  1.00 37.66           H  
ATOM   4839  CZ  ARG A 323      31.022  21.329   8.729  1.00 37.66           C  
ATOM   4840  N   ILE A 324      25.228  19.388   3.158  1.00 44.65           N  
ATOM   4841  H   ILE A 324      24.782  19.161   4.035  1.00 44.65           H  
ATOM   4842  CA  ILE A 324      24.453  20.136   2.160  1.00 44.65           C  
ATOM   4843  HA  ILE A 324      24.725  19.769   1.170  1.00 44.65           H  
ATOM   4844  C   ILE A 324      24.851  21.617   2.301  1.00 44.65           C  
ATOM   4845  CB  ILE A 324      22.932  19.910   2.321  1.00 44.65           C  
ATOM   4846  HB  ILE A 324      22.633  20.216   3.324  1.00 44.65           H  
ATOM   4847  O   ILE A 324      24.803  22.134   3.421  1.00 44.65           O  
ATOM   4848  CG1 ILE A 324      22.596  18.411   2.130  1.00 44.65           C  
ATOM   4849 HG12 ILE A 324      22.949  18.080   1.153  1.00 44.65           H  
ATOM   4850 HG13 ILE A 324      23.121  17.833   2.890  1.00 44.65           H  
ATOM   4851  CG2 ILE A 324      22.157  20.759   1.300  1.00 44.65           C  
ATOM   4852 HG21 ILE A 324      22.384  20.407   0.294  1.00 44.65           H  
ATOM   4853 HG22 ILE A 324      21.084  20.675   1.475  1.00 44.65           H  
ATOM   4854 HG23 ILE A 324      22.409  21.816   1.393  1.00 44.65           H  
ATOM   4855  CD1 ILE A 324      21.106  18.064   2.251  1.00 44.65           C  
ATOM   4856 HD11 ILE A 324      20.548  18.461   1.402  1.00 44.65           H  
ATOM   4857 HD12 ILE A 324      20.990  16.981   2.259  1.00 44.65           H  
ATOM   4858 HD13 ILE A 324      20.702  18.471   3.178  1.00 44.65           H  
ATOM   4859  N   PRO A 325      25.277  22.313   1.231  1.00 39.15           N  
ATOM   4860  CA  PRO A 325      25.676  23.708   1.339  1.00 39.15           C  
ATOM   4861  HA  PRO A 325      26.461  23.768   2.093  1.00 39.15           H  
ATOM   4862  C   PRO A 325      24.465  24.575   1.719  1.00 39.15           C  
ATOM   4863  CB  PRO A 325      26.258  24.110  -0.020  1.00 39.15           C  
ATOM   4864  HB2 PRO A 325      25.533  24.689  -0.593  1.00 39.15           H  
ATOM   4865  HB3 PRO A 325      27.189  24.666   0.094  1.00 39.15           H  
ATOM   4866  O   PRO A 325      23.394  24.420   1.119  1.00 39.15           O  
ATOM   4867  CG  PRO A 325      26.508  22.787  -0.730  1.00 39.15           C  
ATOM   4868  HG2 PRO A 325      27.505  22.432  -0.468  1.00 39.15           H  
ATOM   4869  HG3 PRO A 325      26.401  22.877  -1.811  1.00 39.15           H  
ATOM   4870  CD  PRO A 325      25.472  21.848  -0.127  1.00 39.15           C  
ATOM   4871  HD2 PRO A 325      25.835  20.821  -0.158  1.00 39.15           H  
ATOM   4872  HD3 PRO A 325      24.536  21.931  -0.679  1.00 39.15           H  
ATOM   4873  N   PRO A 326      24.607  25.516   2.669  1.00 41.15           N  
ATOM   4874  CA  PRO A 326      23.520  26.407   3.078  1.00 41.15           C  
ATOM   4875  HA  PRO A 326      22.686  25.811   3.449  1.00 41.15           H  
ATOM   4876  C   PRO A 326      22.985  27.280   1.930  1.00 41.15           C  
ATOM   4877  CB  PRO A 326      24.099  27.238   4.230  1.00 41.15           C  
ATOM   4878  HB2 PRO A 326      23.862  26.750   5.176  1.00 41.15           H  
ATOM   4879  HB3 PRO A 326      23.722  28.261   4.234  1.00 41.15           H  
ATOM   4880  O   PRO A 326      21.878  27.813   2.025  1.00 41.15           O  
ATOM   4881  CG  PRO A 326      25.610  27.194   4.007  1.00 41.15           C  
ATOM   4882  HG2 PRO A 326      26.163  27.310   4.939  1.00 41.15           H  
ATOM   4883  HG3 PRO A 326      25.896  27.966   3.292  1.00 41.15           H  
ATOM   4884  CD  PRO A 326      25.834  25.824   3.382  1.00 41.15           C  
ATOM   4885  HD2 PRO A 326      25.994  25.079   4.162  1.00 41.15           H  
ATOM   4886  HD3 PRO A 326      26.690  25.865   2.709  1.00 41.15           H  
ATOM   4887  N   GLU A 327      23.722  27.416   0.823  1.00 42.35           N  
ATOM   4888  H   GLU A 327      24.639  26.995   0.796  1.00 42.35           H  
ATOM   4889  CA  GLU A 327      23.295  28.158  -0.364  1.00 42.35           C  
ATOM   4890  HA  GLU A 327      23.007  29.160  -0.047  1.00 42.35           H  
ATOM   4891  C   GLU A 327      22.062  27.564  -1.063  1.00 42.35           C  
ATOM   4892  CB  GLU A 327      24.449  28.289  -1.374  1.00 42.35           C  
ATOM   4893  HB2 GLU A 327      24.058  28.816  -2.245  1.00 42.35           H  
ATOM   4894  HB3 GLU A 327      24.769  27.305  -1.715  1.00 42.35           H  
ATOM   4895  O   GLU A 327      21.347  28.322  -1.721  1.00 42.35           O  
ATOM   4896  CG  GLU A 327      25.654  29.105  -0.867  1.00 42.35           C  
ATOM   4897  HG2 GLU A 327      26.179  29.488  -1.742  1.00 42.35           H  
ATOM   4898  HG3 GLU A 327      25.287  29.969  -0.313  1.00 42.35           H  
ATOM   4899  CD  GLU A 327      26.665  28.321  -0.011  1.00 42.35           C  
ATOM   4900  OE1 GLU A 327      27.650  28.959   0.419  1.00 42.35           O  
ATOM   4901  OE2 GLU A 327      26.447  27.114   0.227  1.00 42.35           O  
ATOM   4902  N   LEU A 328      21.748  26.272  -0.880  1.00 42.50           N  
ATOM   4903  H   LEU A 328      22.355  25.703  -0.307  1.00 42.50           H  
ATOM   4904  CA  LEU A 328      20.525  25.661  -1.429  1.00 42.50           C  
ATOM   4905  HA  LEU A 328      20.516  25.823  -2.506  1.00 42.50           H  
ATOM   4906  C   LEU A 328      19.243  26.321  -0.894  1.00 42.50           C  
ATOM   4907  CB  LEU A 328      20.532  24.142  -1.158  1.00 42.50           C  
ATOM   4908  HB2 LEU A 328      21.111  23.941  -0.257  1.00 42.50           H  
ATOM   4909  HB3 LEU A 328      19.517  23.794  -0.968  1.00 42.50           H  
ATOM   4910  O   LEU A 328      18.254  26.395  -1.620  1.00 42.50           O  
ATOM   4911  CG  LEU A 328      21.107  23.343  -2.343  1.00 42.50           C  
ATOM   4912  HG  LEU A 328      21.936  23.895  -2.786  1.00 42.50           H  
ATOM   4913  CD1 LEU A 328      21.638  21.996  -1.873  1.00 42.50           C  
ATOM   4914 HD11 LEU A 328      22.434  22.174  -1.151  1.00 42.50           H  
ATOM   4915 HD12 LEU A 328      20.838  21.417  -1.412  1.00 42.50           H  
ATOM   4916 HD13 LEU A 328      22.046  21.445  -2.720  1.00 42.50           H  
ATOM   4917  CD2 LEU A 328      20.045  23.081  -3.413  1.00 42.50           C  
ATOM   4918 HD21 LEU A 328      19.652  24.025  -3.790  1.00 42.50           H  
ATOM   4919 HD22 LEU A 328      19.225  22.494  -3.000  1.00 42.50           H  
ATOM   4920 HD23 LEU A 328      20.490  22.535  -4.245  1.00 42.50           H  
ATOM   4921  N   GLY A 329      19.280  26.918   0.305  1.00 42.54           N  
ATOM   4922  H   GLY A 329      20.134  26.855   0.840  1.00 42.54           H  
ATOM   4923  CA  GLY A 329      18.164  27.694   0.862  1.00 42.54           C  
ATOM   4924  HA2 GLY A 329      17.277  27.061   0.899  1.00 42.54           H  
ATOM   4925  HA3 GLY A 329      18.412  27.986   1.883  1.00 42.54           H  
ATOM   4926  C   GLY A 329      17.807  28.963   0.070  1.00 42.54           C  
ATOM   4927  O   GLY A 329      16.801  29.606   0.357  1.00 42.54           O  
ATOM   4928  N   LYS A 330      18.603  29.349  -0.939  1.00 43.65           N  
ATOM   4929  H   LYS A 330      19.421  28.791  -1.135  1.00 43.65           H  
ATOM   4930  CA  LYS A 330      18.265  30.445  -1.865  1.00 43.65           C  
ATOM   4931  HA  LYS A 330      17.661  31.178  -1.330  1.00 43.65           H  
ATOM   4932  C   LYS A 330      17.396  29.999  -3.046  1.00 43.65           C  
ATOM   4933  CB  LYS A 330      19.540  31.139  -2.358  1.00 43.65           C  
ATOM   4934  HB2 LYS A 330      19.269  31.889  -3.100  1.00 43.65           H  
ATOM   4935  HB3 LYS A 330      20.184  30.405  -2.842  1.00 43.65           H  
ATOM   4936  O   LYS A 330      16.912  30.865  -3.780  1.00 43.65           O  
ATOM   4937  CG  LYS A 330      20.298  31.834  -1.219  1.00 43.65           C  
ATOM   4938  HG2 LYS A 330      20.580  31.103  -0.461  1.00 43.65           H
[truncated: 981,000 more chars]
