# Supplementary material for: A glutamine-based single α-helix scaffold to target globular proteins
Source: Nat Commun. 2022 Nov 18;13:7073. doi: 10.1038/s41467-022-34793-6 (PMC9674830; doi:10.1038/s41467-022-34793-6)
Supplement: Supplementary file 7 — Supplementary Data 4 [file 41467_2022_34793_MOESM7_ESM.zip › ColabFold_p37n/p37n_with_MSAs/A0A1D8PHT1.pdb]

ATOM      1  N   MET A   1      17.885  29.702  62.525  1.00 25.73           N  
ATOM      2  H   MET A   1      17.244  29.655  61.746  1.00 25.73           H  
ATOM      3  H2  MET A   1      17.516  29.092  63.241  1.00 25.73           H  
ATOM      4  H3  MET A   1      17.948  30.647  62.875  1.00 25.73           H  
ATOM      5  CA  MET A   1      19.209  29.194  62.088  1.00 25.73           C  
ATOM      6  HA  MET A   1      19.621  29.859  61.329  1.00 25.73           H  
ATOM      7  C   MET A   1      18.994  27.830  61.427  1.00 25.73           C  
ATOM      8  CB  MET A   1      20.189  29.123  63.277  1.00 25.73           C  
ATOM      9  HB2 MET A   1      19.739  28.547  64.086  1.00 25.73           H  
ATOM     10  HB3 MET A   1      21.105  28.620  62.968  1.00 25.73           H  
ATOM     11  O   MET A   1      17.844  27.520  61.162  1.00 25.73           O  
ATOM     12  CG  MET A   1      20.590  30.504  63.807  1.00 25.73           C  
ATOM     13  HG2 MET A   1      21.041  31.078  62.998  1.00 25.73           H  
ATOM     14  HG3 MET A   1      19.706  31.033  64.163  1.00 25.73           H  
ATOM     15  SD  MET A   1      21.779  30.397  65.167  1.00 25.73           S  
ATOM     16  CE  MET A   1      22.115  32.152  65.475  1.00 25.73           C  
ATOM     17  HE1 MET A   1      22.527  32.614  64.578  1.00 25.73           H  
ATOM     18  HE2 MET A   1      21.193  32.661  65.758  1.00 25.73           H  
ATOM     19  HE3 MET A   1      22.835  32.244  66.288  1.00 25.73           H  
ATOM     20  N   SER A   2      20.068  27.088  61.128  1.00 29.43           N  
ATOM     21  H   SER A   2      20.958  27.554  61.232  1.00 29.43           H  
ATOM     22  CA  SER A   2      20.198  25.612  61.201  1.00 29.43           C  
ATOM     23  HA  SER A   2      20.860  25.311  60.390  1.00 29.43           H  
ATOM     24  C   SER A   2      18.956  24.695  61.135  1.00 29.43           C  
ATOM     25  CB  SER A   2      20.919  25.282  62.519  1.00 29.43           C  
ATOM     26  HB2 SER A   2      21.918  25.717  62.502  1.00 29.43           H  
ATOM     27  HB3 SER A   2      21.013  24.203  62.640  1.00 29.43           H  
ATOM     28  O   SER A   2      18.024  24.852  61.920  1.00 29.43           O  
ATOM     29  OG  SER A   2      20.201  25.828  63.612  1.00 29.43           O  
ATOM     30  HG  SER A   2      19.407  25.300  63.726  1.00 29.43           H  
ATOM     31  N   THR A   3      19.107  23.576  60.404  1.00 34.97           N  
ATOM     32  H   THR A   3      19.909  23.538  59.792  1.00 34.97           H  
ATOM     33  CA  THR A   3      18.300  22.324  60.476  1.00 34.97           C  
ATOM     34  HA  THR A   3      18.742  21.654  59.738  1.00 34.97           H  
ATOM     35  C   THR A   3      16.824  22.435  60.022  1.00 34.97           C  
ATOM     36  CB  THR A   3      18.490  21.605  61.835  1.00 34.97           C  
ATOM     37  HB  THR A   3      17.835  20.737  61.892  1.00 34.97           H  
ATOM     38  O   THR A   3      16.301  23.533  59.887  1.00 34.97           O  
ATOM     39  CG2 THR A   3      19.924  21.103  62.008  1.00 34.97           C  
ATOM     40 HG21 THR A   3      20.628  21.935  62.001  1.00 34.97           H  
ATOM     41 HG22 THR A   3      20.004  20.579  62.960  1.00 34.97           H  
ATOM     42 HG23 THR A   3      20.170  20.404  61.209  1.00 34.97           H  
ATOM     43  OG1 THR A   3      18.214  22.424  62.945  1.00 34.97           O  
ATOM     44  HG1 THR A   3      17.844  23.246  62.616  1.00 34.97           H  
ATOM     45  N   SER A   4      16.112  21.349  59.682  1.00 36.07           N  
ATOM     46  H   SER A   4      15.209  21.550  59.277  1.00 36.07           H  
ATOM     47  CA  SER A   4      16.458  19.915  59.783  1.00 36.07           C  
ATOM     48  HA  SER A   4      17.541  19.800  59.839  1.00 36.07           H  
ATOM     49  C   SER A   4      15.986  19.072  58.583  1.00 36.07           C  
ATOM     50  CB  SER A   4      15.841  19.320  61.058  1.00 36.07           C  
ATOM     51  HB2 SER A   4      14.850  18.919  60.844  1.00 36.07           H  
ATOM     52  HB3 SER A   4      15.752  20.083  61.831  1.00 36.07           H  
ATOM     53  O   SER A   4      15.262  19.550  57.713  1.00 36.07           O  
ATOM     54  OG  SER A   4      16.697  18.297  61.521  1.00 36.07           O  
ATOM     55  HG  SER A   4      16.205  17.702  62.092  1.00 36.07           H  
ATOM     56  N   GLU A   5      16.394  17.803  58.559  1.00 42.09           N  
ATOM     57  H   GLU A   5      16.942  17.486  59.345  1.00 42.09           H  
ATOM     58  CA  GLU A   5      16.014  16.768  57.583  1.00 42.09           C  
ATOM     59  HA  GLU A   5      15.989  17.190  56.578  1.00 42.09           H  
ATOM     60  C   GLU A   5      14.655  16.120  57.915  1.00 42.09           C  
ATOM     61  CB  GLU A   5      17.050  15.630  57.646  1.00 42.09           C  
ATOM     62  HB2 GLU A   5      16.983  15.175  58.634  1.00 42.09           H  
ATOM     63  HB3 GLU A   5      16.778  14.869  56.914  1.00 42.09           H  
ATOM     64  O   GLU A   5      14.387  15.915  59.097  1.00 42.09           O  
ATOM     65  CG  GLU A   5      18.512  16.028  57.411  1.00 42.09           C  
ATOM     66  HG2 GLU A   5      18.671  16.205  56.347  1.00 42.09           H  
ATOM     67  HG3 GLU A   5      18.747  16.950  57.943  1.00 42.09           H  
ATOM     68  CD  GLU A   5      19.426  14.906  57.919  1.00 42.09           C  
ATOM     69  OE1 GLU A   5      19.529  13.884  57.205  1.00 42.09           O  
ATOM     70  OE2 GLU A   5      19.974  15.075  59.031  1.00 42.09           O  
ATOM     71  N   PHE A   6      13.862  15.697  56.906  1.00 32.18           N  
ATOM     72  H   PHE A   6      14.073  16.043  55.981  1.00 32.18           H  
ATOM     73  CA  PHE A   6      13.065  14.443  56.934  1.00 32.18           C  
ATOM     74  HA  PHE A   6      13.783  13.637  57.091  1.00 32.18           H  
ATOM     75  C   PHE A   6      12.341  14.105  55.597  1.00 32.18           C  
ATOM     76  CB  PHE A   6      12.047  14.407  58.108  1.00 32.18           C  
ATOM     77  HB2 PHE A   6      11.034  14.487  57.715  1.00 32.18           H  
ATOM     78  HB3 PHE A   6      12.142  15.276  58.758  1.00 32.18           H  
ATOM     79  O   PHE A   6      12.364  14.872  54.636  1.00 32.18           O  
ATOM     80  CG  PHE A   6      12.176  13.151  58.966  1.00 32.18           C  
ATOM     81  CD1 PHE A   6      11.069  12.308  59.187  1.00 32.18           C  
ATOM     82  HD1 PHE A   6      10.096  12.570  58.799  1.00 32.18           H  
ATOM     83  CD2 PHE A   6      13.418  12.812  59.543  1.00 32.18           C  
ATOM     84  HD2 PHE A   6      14.275  13.456  59.411  1.00 32.18           H  
ATOM     85  CE1 PHE A   6      11.210  11.129  59.943  1.00 32.18           C  
ATOM     86  HE1 PHE A   6      10.355  10.493  60.117  1.00 32.18           H  
ATOM     87  CE2 PHE A   6      13.560  11.637  60.300  1.00 32.18           C  
ATOM     88  HE2 PHE A   6      14.517  11.393  60.736  1.00 32.18           H  
ATOM     89  CZ  PHE A   6      12.457  10.790  60.495  1.00 32.18           C  
ATOM     90  HZ  PHE A   6      12.565   9.892  61.085  1.00 32.18           H  
ATOM     91  N   LEU A   7      11.652  12.950  55.567  1.00 37.27           N  
ATOM     92  H   LEU A   7      11.742  12.384  56.399  1.00 37.27           H  
ATOM     93  CA  LEU A   7      10.600  12.528  54.608  1.00 37.27           C  
ATOM     94  HA  LEU A   7      10.401  11.484  54.847  1.00 37.27           H  
ATOM     95  C   LEU A   7      10.927  12.469  53.092  1.00 37.27           C  
ATOM     96  CB  LEU A   7       9.276  13.286  54.878  1.00 37.27           C  
ATOM     97  HB2 LEU A   7       8.548  12.971  54.130  1.00 37.27           H  
ATOM     98  HB3 LEU A   7       9.453  14.352  54.731  1.00 37.27           H  
ATOM     99  O   LEU A   7      10.220  13.067  52.277  1.00 37.27           O  
ATOM    100  CG  LEU A   7       8.609  13.083  56.249  1.00 37.27           C  
ATOM    101  HG  LEU A   7       9.245  13.509  57.024  1.00 37.27           H  
ATOM    102  CD1 LEU A   7       7.274  13.826  56.283  1.00 37.27           C  
ATOM    103 HD11 LEU A   7       6.826  13.734  57.273  1.00 37.27           H  
ATOM    104 HD12 LEU A   7       6.590  13.414  55.541  1.00 37.27           H  
ATOM    105 HD13 LEU A   7       7.437  14.884  56.077  1.00 37.27           H  
ATOM    106  CD2 LEU A   7       8.345  11.611  56.576  1.00 37.27           C  
ATOM    107 HD21 LEU A   7       7.761  11.148  55.780  1.00 37.27           H  
ATOM    108 HD22 LEU A   7       9.285  11.075  56.705  1.00 37.27           H  
ATOM    109 HD23 LEU A   7       7.788  11.539  57.511  1.00 37.27           H  
ATOM    110  N   ARG A   8      11.888  11.624  52.687  1.00 42.45           N  
ATOM    111  H   ARG A   8      12.487  11.231  53.399  1.00 42.45           H  
ATOM    112  CA  ARG A   8      11.944  10.953  51.360  1.00 42.45           C  
ATOM    113  HA  ARG A   8      10.932  10.839  50.969  1.00 42.45           H  
ATOM    114  C   ARG A   8      12.538   9.539  51.515  1.00 42.45           C  
ATOM    115  CB  ARG A   8      12.806  11.757  50.355  1.00 42.45           C  
ATOM    116  HB2 ARG A   8      13.658  12.208  50.865  1.00 42.45           H  
ATOM    117  HB3 ARG A   8      13.227  11.055  49.635  1.00 42.45           H  
ATOM    118  O   ARG A   8      13.351   9.345  52.409  1.00 42.45           O  
ATOM    119  CG  ARG A   8      12.043  12.814  49.534  1.00 42.45           C  
ATOM    120  HG2 ARG A   8      12.480  12.852  48.537  1.00 42.45           H  
ATOM    121  HG3 ARG A   8      11.006  12.500  49.418  1.00 42.45           H  
ATOM    122  CD  ARG A   8      12.110  14.233  50.123  1.00 42.45           C  
ATOM    123  HD2 ARG A   8      12.526  14.182  51.129  1.00 42.45           H  
ATOM    124  HD3 ARG A   8      12.780  14.851  49.525  1.00 42.45           H  
ATOM    125  NE  ARG A   8      10.771  14.842  50.222  1.00 42.45           N  
ATOM    126  HE  ARG A   8      10.284  14.594  51.071  1.00 42.45           H  
ATOM    127  NH1 ARG A   8      10.610  15.836  48.158  1.00 42.45           N  
ATOM    128 HH11 ARG A   8      11.539  15.503  47.943  1.00 42.45           H  
ATOM    129 HH12 ARG A   8      10.090  16.387  47.490  1.00 42.45           H  
ATOM    130  NH2 ARG A   8       8.918  15.995  49.606  1.00 42.45           N  
ATOM    131 HH21 ARG A   8       8.522  15.795  50.514  1.00 42.45           H  
ATOM    132 HH22 ARG A   8       8.402  16.548  48.937  1.00 42.45           H  
ATOM    133  CZ  ARG A   8      10.112  15.555  49.330  1.00 42.45           C  
ATOM    134  N   SER A   9      12.227   8.528  50.695  1.00 34.48           N  
ATOM    135  H   SER A   9      12.821   7.722  50.824  1.00 34.48           H  
ATOM    136  CA  SER A   9      11.097   8.301  49.764  1.00 34.48           C  
ATOM    137  HA  SER A   9      10.153   8.483  50.278  1.00 34.48           H  
ATOM    138  C   SER A   9      11.121   6.838  49.278  1.00 34.48           C  
ATOM    139  CB  SER A   9      11.170   9.187  48.511  1.00 34.48           C  
ATOM    140  HB2 SER A   9      10.910  10.213  48.773  1.00 34.48           H  
ATOM    141  HB3 SER A   9      10.447   8.838  47.774  1.00 34.48           H  
ATOM    142  O   SER A   9      12.208   6.290  49.110  1.00 34.48           O  
ATOM    143  OG  SER A   9      12.462   9.175  47.942  1.00 34.48           O  
ATOM    144  HG  SER A   9      12.775   8.268  47.894  1.00 34.48           H  
ATOM    145  N   SER A  10       9.962   6.235  48.985  1.00 26.32           N  
ATOM    146  H   SER A  10       9.096   6.747  49.069  1.00 26.32           H  
ATOM    147  CA  SER A  10       9.832   4.821  48.574  1.00 26.32           C  
ATOM    148  HA  SER A  10      10.764   4.473  48.127  1.00 26.32           H  
ATOM    149  C   SER A  10       8.664   4.618  47.593  1.00 26.32           C  
ATOM    150  CB  SER A  10       9.505   3.944  49.794  1.00 26.32           C  
ATOM    151  HB2 SER A  10       9.476   2.897  49.491  1.00 26.32           H  
ATOM    152  HB3 SER A  10       8.518   4.217  50.169  1.00 26.32           H  
ATOM    153  O   SER A  10       7.680   5.346  47.721  1.00 26.32           O  
ATOM    154  OG  SER A  10      10.441   4.093  50.844  1.00 26.32           O  
ATOM    155  HG  SER A  10      10.100   3.631  51.613  1.00 26.32           H  
ATOM    156  N   PRO A  11       8.668   3.566  46.751  1.00 34.46           N  
ATOM    157  CA  PRO A  11       9.824   3.019  46.033  1.00 34.46           C  
ATOM    158  HA  PRO A  11      10.698   3.663  46.128  1.00 34.46           H  
ATOM    159  C   PRO A  11       9.536   2.806  44.527  1.00 34.46           C  
ATOM    160  CB  PRO A  11      10.080   1.678  46.718  1.00 34.46           C  
ATOM    161  HB2 PRO A  11      10.619   1.839  47.651  1.00 34.46           H  
ATOM    162  HB3 PRO A  11      10.623   0.978  46.084  1.00 34.46           H  
ATOM    163  O   PRO A  11       8.393   2.822  44.072  1.00 34.46           O  
ATOM    164  CG  PRO A  11       8.662   1.185  47.019  1.00 34.46           C  
ATOM    165  HG2 PRO A  11       8.642   0.679  47.984  1.00 34.46           H  
ATOM    166  HG3 PRO A  11       8.324   0.515  46.229  1.00 34.46           H  
ATOM    167  CD  PRO A  11       7.780   2.442  47.036  1.00 34.46           C  
ATOM    168  HD2 PRO A  11       7.307   2.548  48.013  1.00 34.46           H  
ATOM    169  HD3 PRO A  11       7.009   2.368  46.270  1.00 34.46           H  
ATOM    170  N   THR A  12      10.578   2.555  43.734  1.00 35.52           N  
ATOM    171  H   THR A  12      11.512   2.519  44.118  1.00 35.52           H  
ATOM    172  CA  THR A  12      10.432   2.175  42.320  1.00 35.52           C  
ATOM    173  HA  THR A  12       9.654   2.783  41.859  1.00 35.52           H  
ATOM    174  C   THR A  12      10.047   0.705  42.167  1.00 35.52           C  
ATOM    175  CB  THR A  12      11.734   2.408  41.539  1.00 35.52           C  
ATOM    176  HB  THR A  12      11.660   1.933  40.560  1.00 35.52           H  
ATOM    177  O   THR A  12      10.808  -0.176  42.569  1.00 35.52           O  
ATOM    178  CG2 THR A  12      12.024   3.893  41.338  1.00 35.52           C  
ATOM    179 HG21 THR A  12      12.135   4.391  42.301  1.00 35.52           H  
ATOM    180 HG22 THR A  12      12.946   4.003  40.767  1.00 35.52           H  
ATOM    181 HG23 THR A  12      11.208   4.353  40.781  1.00 35.52           H  
ATOM    182  OG1 THR A  12      12.816   1.849  42.252  1.00 35.52           O  
ATOM    183  HG1 THR A  12      12.626   0.910  42.326  1.00 35.52           H  
ATOM    184  N   ARG A  13       8.929   0.445  41.483  1.00 37.10           N  
ATOM    185  H   ARG A  13       8.370   1.241  41.209  1.00 37.10           H  
ATOM    186  CA  ARG A  13       8.786  -0.755  40.647  1.00 37.10           C  
ATOM    187  HA  ARG A  13       9.328  -1.588  41.095  1.00 37.10           H  
ATOM    188  C   ARG A  13       9.432  -0.466  39.280  1.00 37.10           C  
ATOM    189  CB  ARG A  13       7.303  -1.151  40.488  1.00 37.10           C  
ATOM    190  HB2 ARG A  13       7.258  -1.989  39.793  1.00 37.10           H  
ATOM    191  HB3 ARG A  13       6.755  -0.328  40.029  1.00 37.10           H  
ATOM    192  O   ARG A  13       9.558   0.699  38.910  1.00 37.10           O  
ATOM    193  CG  ARG A  13       6.575  -1.591  41.774  1.00 37.10           C  
ATOM    194  HG2 ARG A  13       5.652  -2.083  41.465  1.00 37.10           H  
ATOM    195  HG3 ARG A  13       7.180  -2.322  42.308  1.00 37.10           H  
ATOM    196  CD  ARG A  13       6.206  -0.437  42.723  1.00 37.10           C  
ATOM    197  HD2 ARG A  13       7.084  -0.137  43.295  1.00 37.10           H  
ATOM    198  HD3 ARG A  13       5.872   0.405  42.117  1.00 37.10           H  
ATOM    199  NE  ARG A  13       5.131  -0.840  43.650  1.00 37.10           N  
ATOM    200  HE  ARG A  13       5.136  -1.806  43.945  1.00 37.10           H  
ATOM    201  NH1 ARG A  13       4.015   1.168  43.758  1.00 37.10           N  
ATOM    202 HH11 ARG A  13       4.765   1.581  43.222  1.00 37.10           H  
ATOM    203 HH12 ARG A  13       3.089   1.481  43.504  1.00 37.10           H  
ATOM    204  NH2 ARG A  13       3.006  -0.634  44.482  1.00 37.10           N  
ATOM    205 HH21 ARG A  13       2.179  -0.084  44.299  1.00 37.10           H  
ATOM    206 HH22 ARG A  13       2.857  -1.632  44.439  1.00 37.10           H  
ATOM    207  CZ  ARG A  13       4.082  -0.106  43.986  1.00 37.10           C  
ATOM    208  N   ASP A  14       9.803  -1.507  38.541  1.00 39.93           N  
ATOM    209  H   ASP A  14       9.623  -2.433  38.902  1.00 39.93           H  
ATOM    210  CA  ASP A  14       9.997  -1.447  37.083  1.00 39.93           C  
ATOM    211  HA  ASP A  14       9.873  -0.422  36.735  1.00 39.93           H  
ATOM    212  C   ASP A  14       8.894  -2.296  36.436  1.00 39.93           C  
ATOM    213  CB  ASP A  14      11.408  -1.906  36.681  1.00 39.93           C  
ATOM    214  HB2 ASP A  14      12.141  -1.253  37.155  1.00 39.93           H  
ATOM    215  HB3 ASP A  14      11.568  -2.921  37.045  1.00 39.93           H  
ATOM    216  O   ASP A  14       8.519  -3.334  36.988  1.00 39.93           O  
ATOM    217  CG  ASP A  14      11.620  -1.868  35.159  1.00 39.93           C  
ATOM    218  OD1 ASP A  14      11.029  -0.977  34.507  1.00 39.93           O  
ATOM    219  OD2 ASP A  14      12.359  -2.742  34.651  1.00 39.93           O  
ATOM    220  N   ASP A  15       8.299  -1.817  35.345  1.00 39.54           N  
ATOM    221  H   ASP A  15       8.750  -1.065  34.843  1.00 39.54           H  
ATOM    222  CA  ASP A  15       6.909  -2.161  35.035  1.00 39.54           C  
ATOM    223  HA  ASP A  15       6.482  -2.591  35.941  1.00 39.54           H  
ATOM    224  C   ASP A  15       6.730  -3.212  33.932  1.00 39.54           C  
ATOM    225  CB  ASP A  15       6.066  -0.906  34.772  1.00 39.54           C  
ATOM    226  HB2 ASP A  15       6.391  -0.441  33.841  1.00 39.54           H  
ATOM    227  HB3 ASP A  15       6.221  -0.195  35.584  1.00 39.54           H  
ATOM    228  O   ASP A  15       7.170  -3.075  32.786  1.00 39.54           O  
ATOM    229  CG  ASP A  15       4.568  -1.242  34.698  1.00 39.54           C  
ATOM    230  OD1 ASP A  15       4.080  -2.023  35.552  1.00 39.54           O  
ATOM    231  OD2 ASP A  15       3.890  -0.725  33.789  1.00 39.54           O  
ATOM    232  N   ASN A  16       5.991  -4.254  34.296  1.00 52.08           N  
ATOM    233  H   ASN A  16       5.777  -4.318  35.281  1.00 52.08           H  
ATOM    234  CA  ASN A  16       5.007  -4.922  33.455  1.00 52.08           C  
ATOM    235  HA  ASN A  16       4.623  -4.213  32.722  1.00 52.08           H  
ATOM    236  C   ASN A  16       3.860  -5.321  34.401  1.00 52.08           C  
ATOM    237  CB  ASN A  16       5.631  -6.145  32.747  1.00 52.08           C  
ATOM    238  HB2 ASN A  16       5.183  -7.057  33.143  1.00 52.08           H  
ATOM    239  HB3 ASN A  16       6.701  -6.188  32.946  1.00 52.08           H  
ATOM    240  O   ASN A  16       4.128  -5.820  35.494  1.00 52.08           O  
ATOM    241  CG  ASN A  16       5.418  -6.126  31.245  1.00 52.08           C  
ATOM    242  ND2 ASN A  16       4.231  -6.423  30.779  1.00 52.08           N  
ATOM    243 HD21 ASN A  16       4.079  -6.476  29.782  1.00 52.08           H  
ATOM    244 HD22 ASN A  16       3.529  -6.780  31.411  1.00 52.08           H  
ATOM    245  OD1 ASN A  16       6.348  -5.871  30.483  1.00 52.08           O  
ATOM    246  N   ASP A  17       2.608  -5.108  33.996  1.00 45.21           N  
ATOM    247  H   ASP A  17       2.469  -4.688  33.088  1.00 45.21           H  
ATOM    248  CA  ASP A  17       1.406  -5.601  34.695  1.00 45.21           C  
ATOM    249  HA  ASP A  17       0.561  -5.230  34.115  1.00 45.21           H  
ATOM    250  C   ASP A  17       1.151  -5.036  36.126  1.00 45.21           C  
ATOM    251  CB  ASP A  17       1.332  -7.139  34.574  1.00 45.21           C  
ATOM    252  HB2 ASP A  17       0.393  -7.481  35.008  1.00 45.21           H  
ATOM    253  HB3 ASP A  17       2.142  -7.592  35.147  1.00 45.21           H  
ATOM    254  O   ASP A  17       0.184  -5.428  36.776  1.00 45.21           O  
ATOM    255  CG  ASP A  17       1.412  -7.626  33.115  1.00 45.21           C  
ATOM    256  OD1 ASP A  17       2.536  -7.680  32.556  1.00 45.21           O  
ATOM    257  OD2 ASP A  17       0.342  -7.939  32.547  1.00 45.21           O  
ATOM    258  N   ASN A  18       1.922  -4.017  36.534  1.00 48.58           N  
ATOM    259  H   ASN A  18       2.714  -3.815  35.940  1.00 48.58           H  
ATOM    260  CA  ASN A  18       1.679  -3.011  37.586  1.00 48.58           C  
ATOM    261  HA  ASN A  18       2.487  -2.295  37.435  1.00 48.58           H  
ATOM    262  C   ASN A  18       1.785  -3.375  39.100  1.00 48.58           C  
ATOM    263  CB  ASN A  18       0.392  -2.208  37.288  1.00 48.58           C  
ATOM    264  HB2 ASN A  18      -0.464  -2.867  37.432  1.00 48.58           H  
ATOM    265  HB3 ASN A  18       0.312  -1.396  38.011  1.00 48.58           H  
ATOM    266  O   ASN A  18       1.051  -4.176  39.670  1.00 48.58           O  
ATOM    267  CG  ASN A  18       0.270  -1.579  35.905  1.00 48.58           C  
ATOM    268  ND2 ASN A  18       1.349  -1.235  35.239  1.00 48.58           N  
ATOM    269 HD21 ASN A  18       2.281  -1.495  35.528  1.00 48.58           H  
ATOM    270 HD22 ASN A  18       1.258  -0.820  34.323  1.00 48.58           H  
ATOM    271  OD1 ASN A  18      -0.831  -1.336  35.428  1.00 48.58           O  
ATOM    272  N   ASP A  19       2.614  -2.573  39.784  1.00 51.12           N  
ATOM    273  H   ASP A  19       3.242  -2.047  39.194  1.00 51.12           H  
ATOM    274  CA  ASP A  19       2.352  -1.922  41.087  1.00 51.12           C  
ATOM    275  HA  ASP A  19       3.310  -1.450  41.308  1.00 51.12           H  
ATOM    276  C   ASP A  19       2.082  -2.755  42.374  1.00 51.12           C  
ATOM    277  CB  ASP A  19       1.375  -0.735  40.891  1.00 51.12           C  
ATOM    278  HB2 ASP A  19       0.359  -1.021  41.163  1.00 51.12           H  
ATOM    279  HB3 ASP A  19       1.365  -0.441  39.842  1.00 51.12           H  
ATOM    280  O   ASP A  19       1.183  -2.440  43.149  1.00 51.12           O  
ATOM    281  CG  ASP A  19       1.834   0.485  41.693  1.00 51.12           C  
ATOM    282  OD1 ASP A  19       2.833   1.098  41.261  1.00 51.12           O  
ATOM    283  OD2 ASP A  19       1.344   0.744  42.818  1.00 51.12           O  
ATOM    284  N   TYR A  20       2.953  -3.707  42.743  1.00 38.93           N  
ATOM    285  H   TYR A  20       3.668  -3.977  42.083  1.00 38.93           H  
ATOM    286  CA  TYR A  20       3.002  -4.290  44.113  1.00 38.93           C  
ATOM    287  HA  TYR A  20       2.295  -3.749  44.742  1.00 38.93           H  
ATOM    288  C   TYR A  20       4.357  -4.081  44.826  1.00 38.93           C  
ATOM    289  CB  TYR A  20       2.500  -5.742  44.102  1.00 38.93           C  
ATOM    290  HB2 TYR A  20       2.982  -6.300  44.905  1.00 38.93           H  
ATOM    291  HB3 TYR A  20       2.768  -6.224  43.162  1.00 38.93           H  
ATOM    292  O   TYR A  20       5.326  -3.691  44.179  1.00 38.93           O  
ATOM    293  CG  TYR A  20       0.995  -5.808  44.308  1.00 38.93           C  
ATOM    294  CD1 TYR A  20       0.471  -5.941  45.612  1.00 38.93           C  
ATOM    295  HD1 TYR A  20       1.140  -6.060  46.451  1.00 38.93           H  
ATOM    296  CD2 TYR A  20       0.120  -5.632  43.218  1.00 38.93           C  
ATOM    297  HD2 TYR A  20       0.513  -5.489  42.222  1.00 38.93           H  
ATOM    298  CE1 TYR A  20      -0.920  -5.889  45.826  1.00 38.93           C  
ATOM    299  HE1 TYR A  20      -1.319  -5.976  46.826  1.00 38.93           H  
ATOM    300  CE2 TYR A  20      -1.271  -5.585  43.428  1.00 38.93           C  
ATOM    301  HE2 TYR A  20      -1.940  -5.424  42.596  1.00 38.93           H  
ATOM    302  OH  TYR A  20      -3.137  -5.633  44.939  1.00 38.93           O  
ATOM    303  HH  TYR A  20      -3.357  -5.686  45.872  1.00 38.93           H  
ATOM    304  CZ  TYR A  20      -1.795  -5.703  44.732  1.00 38.93           C  
ATOM    305  N   ASP A  21       4.405  -4.195  46.168  1.00 45.05           N  
ATOM    306  H   ASP A  21       3.588  -4.530  46.658  1.00 45.05           H  
ATOM    307  CA  ASP A  21       5.524  -3.687  47.000  1.00 45.05           C  
ATOM    308  HA  ASP A  21       6.459  -3.875  46.471  1.00 45.05           H  
ATOM    309  C   ASP A  21       5.661  -4.329  48.419  1.00 45.05           C  
ATOM    310  CB  ASP A  21       5.351  -2.148  47.117  1.00 45.05           C  
ATOM    311  HB2 ASP A  21       5.183  -1.730  46.125  1.00 45.05           H  
ATOM    312  HB3 ASP A  21       4.462  -1.942  47.713  1.00 45.05           H  
ATOM    313  O   ASP A  21       4.833  -5.130  48.882  1.00 45.05           O  
ATOM    314  CG  ASP A  21       6.554  -1.404  47.722  1.00 45.05           C  
ATOM    315  OD1 ASP A  21       7.696  -1.882  47.534  1.00 45.05           O  
ATOM    316  OD2 ASP A  21       6.331  -0.440  48.482  1.00 45.05           O  
ATOM    317  N   LEU A  22       6.700  -3.873  49.137  1.00 43.48           N  
ATOM    318  H   LEU A  22       7.300  -3.245  48.621  1.00 43.48           H  
ATOM    319  CA  LEU A  22       7.053  -4.023  50.553  1.00 43.48           C  
ATOM    320  HA  LEU A  22       7.852  -3.302  50.721  1.00 43.48           H  
ATOM    321  C   LEU A  22       7.649  -5.387  50.929  1.00 43.48           C  
ATOM    322  CB  LEU A  22       5.873  -3.605  51.465  1.00 43.48           C  
ATOM    323  HB2 LEU A  22       5.057  -4.312  51.309  1.00 43.48           H  
ATOM    324  HB3 LEU A  22       6.186  -3.692  52.506  1.00 43.48           H  
ATOM    325  O   LEU A  22       7.288  -6.404  50.349  1.00 43.48           O  
ATOM    326  CG  LEU A  22       5.312  -2.185  51.245  1.00 43.48           C  
ATOM    327  HG  LEU A  22       5.022  -2.055  50.203  1.00 43.48           H  
ATOM    328  CD1 LEU A  22       4.062  -1.996  52.107  1.00 43.48           C  
ATOM    329 HD11 LEU A  22       4.302  -2.108  53.164  1.00 43.48           H  
ATOM    330 HD12 LEU A  22       3.304  -2.724  51.818  1.00 43.48           H  
ATOM    331 HD13 LEU A  22       3.657  -0.999  51.934  1.00 43.48           H  
ATOM    332  CD2 LEU A  22       6.326  -1.110  51.642  1.00 43.48           C  
ATOM    333 HD21 LEU A  22       7.191  -1.163  50.981  1.00 43.48           H  
ATOM    334 HD22 LEU A  22       6.627  -1.221  52.684  1.00 43.48           H  
ATOM    335 HD23 LEU A  22       5.875  -0.129  51.490  1.00 43.48           H  
ATOM    336  N   LYS A  23       8.451  -5.406  52.013  1.00 35.63           N  
ATOM    337  H   LYS A  23       8.654  -4.501  52.413  1.00 35.63           H  
ATOM    338  CA  LYS A  23       9.089  -6.595  52.647  1.00 35.63           C  
ATOM    339  HA  LYS A  23       9.548  -6.269  53.580  1.00 35.63           H  
ATOM    340  C   LYS A  23      10.222  -7.194  51.763  1.00 35.63           C  
ATOM    341  CB  LYS A  23       7.982  -7.612  53.034  1.00 35.63           C  
ATOM    342  HB2 LYS A  23       8.423  -8.444  53.584  1.00 35.63           H  
ATOM    343  HB3 LYS A  23       7.567  -8.051  52.127  1.00 35.63           H  
ATOM    344  O   LYS A  23      10.003  -7.395  50.580  1.00 35.63           O  
ATOM    345  CG  LYS A  23       6.840  -7.037  53.905  1.00 35.63           C  
ATOM    346  HG2 LYS A  23       6.742  -5.958  53.786  1.00 35.63           H  
ATOM    347  HG3 LYS A  23       7.109  -7.210  54.947  1.00 35.63           H  
ATOM    348  CD  LYS A  23       5.459  -7.677  53.647  1.00 35.63           C  
ATOM    349  HD2 LYS A  23       5.568  -8.730  53.385  1.00 35.63           H  
ATOM    350  HD3 LYS A  23       4.913  -7.638  54.589  1.00 35.63           H  
ATOM    351  CE  LYS A  23       4.590  -6.938  52.602  1.00 35.63           C  
ATOM    352  HE2 LYS A  23       3.544  -7.175  52.802  1.00 35.63           H  
ATOM    353  HE3 LYS A  23       4.709  -5.865  52.756  1.00 35.63           H  
ATOM    354  NZ  LYS A  23       4.893  -7.281  51.184  1.00 35.63           N  
ATOM    355  HZ1 LYS A  23       4.629  -8.226  50.944  1.00 35.63           H  
ATOM    356  HZ2 LYS A  23       4.456  -6.645  50.533  1.00 35.63           H  
ATOM    357  HZ3 LYS A  23       5.876  -7.179  50.976  1.00 35.63           H  
ATOM    358  N   LYS A  24      11.491  -7.405  52.168  1.00 36.89           N  
ATOM    359  H   LYS A  24      12.034  -7.689  51.365  1.00 36.89           H  
ATOM    360  CA  LYS A  24      12.185  -7.642  53.470  1.00 36.89           C  
ATOM    361  HA  LYS A  24      13.238  -7.748  53.209  1.00 36.89           H  
ATOM    362  C   LYS A  24      11.804  -9.001  54.096  1.00 36.89           C  
ATOM    363  CB  LYS A  24      12.106  -6.451  54.452  1.00 36.89           C  
ATOM    364  HB2 LYS A  24      12.797  -6.639  55.274  1.00 36.89           H  
ATOM    365  HB3 LYS A  24      11.111  -6.396  54.892  1.00 36.89           H  
ATOM    366  O   LYS A  24      10.626  -9.333  54.018  1.00 36.89           O  
ATOM    367  CG  LYS A  24      12.475  -5.099  53.810  1.00 36.89           C  
ATOM    368  HG2 LYS A  24      11.829  -4.910  52.953  1.00 36.89           H  
ATOM    369  HG3 LYS A  24      13.507  -5.148  53.463  1.00 36.89           H  
ATOM    370  CD  LYS A  24      12.324  -3.922  54.788  1.00 36.89           C  
ATOM    371  HD2 LYS A  24      12.931  -4.104  55.675  1.00 36.89           H  
ATOM    372  HD3 LYS A  24      11.279  -3.838  55.087  1.00 36.89           H  
ATOM    373  CE  LYS A  24      12.776  -2.622  54.104  1.00 36.89           C  
ATOM    374  HE2 LYS A  24      12.157  -2.459  53.222  1.00 36.89           H  
ATOM    375  HE3 LYS A  24      13.803  -2.751  53.762  1.00 36.89           H  
ATOM    376  NZ  LYS A  24      12.691  -1.446  55.011  1.00 36.89           N  
ATOM    377  HZ1 LYS A  24      11.741  -1.300  55.323  1.00 36.89           H  
ATOM    378  HZ2 LYS A  24      13.281  -1.573  55.821  1.00 36.89           H  
ATOM    379  HZ3 LYS A  24      12.994  -0.611  54.531  1.00 36.89           H  
ATOM    380  N   PRO A  25      12.711  -9.783  54.732  1.00 39.76           N  
ATOM    381  CA  PRO A  25      14.087  -9.490  55.191  1.00 39.76           C  
ATOM    382  HA  PRO A  25      14.141  -8.469  55.571  1.00 39.76           H  
ATOM    383  C   PRO A  25      15.188  -9.679  54.108  1.00 39.76           C  
ATOM    384  CB  PRO A  25      14.263 -10.452  56.381  1.00 39.76           C  
ATOM    385  HB2 PRO A  25      13.767 -10.039  57.258  1.00 39.76           H  
ATOM    386  HB3 PRO A  25      15.302 -10.677  56.623  1.00 39.76           H  
ATOM    387  O   PRO A  25      14.886  -9.621  52.923  1.00 39.76           O  
ATOM    388  CG  PRO A  25      13.521 -11.702  55.924  1.00 39.76           C  
ATOM    389  HG2 PRO A  25      13.229 -12.333  56.764  1.00 39.76           H  
ATOM    390  HG3 PRO A  25      14.129 -12.260  55.212  1.00 39.76           H  
ATOM    391  CD  PRO A  25      12.310 -11.102  55.219  1.00 39.76           C  
ATOM    392  HD2 PRO A  25      11.493 -10.993  55.932  1.00 39.76           H  
ATOM    393  HD3 PRO A  25      11.996 -11.744  54.396  1.00 39.76           H  
ATOM    394  N   ILE A  26      16.467  -9.891  54.470  1.00 36.13           N  
ATOM    395  H   ILE A  26      16.887 -10.663  53.971  1.00 36.13           H  
ATOM    396  CA  ILE A  26      17.467  -8.837  54.783  1.00 36.13           C  
ATOM    397  HA  ILE A  26      17.528  -8.177  53.918  1.00 36.13           H  
ATOM    398  C   ILE A  26      18.894  -9.430  54.977  1.00 36.13           C  
ATOM    399  CB  ILE A  26      17.010  -7.989  56.016  1.00 36.13           C  
ATOM    400  HB  ILE A  26      16.318  -8.586  56.610  1.00 36.13           H  
ATOM    401  O   ILE A  26      19.081 -10.287  55.833  1.00 36.13           O  
ATOM    402  CG1 ILE A  26      16.269  -6.730  55.501  1.00 36.13           C  
ATOM    403 HG12 ILE A  26      15.582  -7.010  54.702  1.00 36.13           H  
ATOM    404 HG13 ILE A  26      16.993  -6.039  55.070  1.00 36.13           H  
ATOM    405  CG2 ILE A  26      18.108  -7.538  56.996  1.00 36.13           C  
ATOM    406 HG21 ILE A  26      18.626  -8.401  57.415  1.00 36.13           H  
ATOM    407 HG22 ILE A  26      17.675  -7.008  57.845  1.00 36.13           H  
ATOM    408 HG23 ILE A  26      18.817  -6.880  56.493  1.00 36.13           H  
ATOM    409  CD1 ILE A  26      15.456  -5.989  56.572  1.00 36.13           C  
ATOM    410 HD11 ILE A  26      14.762  -6.674  57.058  1.00 36.13           H  
ATOM    411 HD12 ILE A  26      16.113  -5.543  57.318  1.00 36.13           H  
ATOM    412 HD13 ILE A  26      14.895  -5.186  56.094  1.00 36.13           H  
ATOM    413  N   ILE A  27      19.897  -8.863  54.275  1.00 32.52           N  
ATOM    414  H   ILE A  27      19.621  -8.251  53.521  1.00 32.52           H  
ATOM    415  CA  ILE A  27      21.362  -8.892  54.577  1.00 32.52           C  
ATOM    416  HA  ILE A  27      21.841  -8.370  53.749  1.00 32.52           H  
ATOM    417  C   ILE A  27      22.065 -10.286  54.539  1.00 32.52           C  
ATOM    418  CB  ILE A  27      21.603  -7.993  55.839  1.00 32.52           C  
ATOM    419  HB  ILE A  27      20.839  -8.241  56.574  1.00 32.52           H  
ATOM    420  O   ILE A  27      21.430 -11.310  54.314  1.00 32.52           O  
ATOM    421  CG1 ILE A  27      21.411  -6.512  55.409  1.00 32.52           C  
ATOM    422 HG12 ILE A  27      22.194  -6.241  54.702  1.00 32.52           H  
ATOM    423 HG13 ILE A  27      20.458  -6.405  54.891  1.00 32.52           H  
ATOM    424  CG2 ILE A  27      22.944  -8.119  56.591  1.00 32.52           C  
ATOM    425 HG21 ILE A  27      23.065  -9.133  56.975  1.00 32.52           H  
ATOM    426 HG22 ILE A  27      22.948  -7.474  57.469  1.00 32.52           H  
ATOM    427 HG23 ILE A  27      23.780  -7.840  55.949  1.00 32.52           H  
ATOM    428  CD1 ILE A  27      21.417  -5.482  56.549  1.00 32.52           C  
ATOM    429 HD11 ILE A  27      20.750  -5.800  57.350  1.00 32.52           H  
ATOM    430 HD12 ILE A  27      21.078  -4.520  56.164  1.00 32.52           H  
ATOM    431 HD13 ILE A  27      22.426  -5.354  56.942  1.00 32.52           H  
ATOM    432  N   SER A  28      23.400 -10.287  54.735  1.00 29.27           N  
ATOM    433  H   SER A  28      23.804  -9.369  54.851  1.00 29.27           H  
ATOM    434  CA  SER A  28      24.371 -11.409  54.838  1.00 29.27           C  
ATOM    435  HA  SER A  28      25.208 -10.997  55.401  1.00 29.27           H  
ATOM    436  C   SER A  28      24.977 -11.902  53.496  1.00 29.27           C  
ATOM    437  CB  SER A  28      23.815 -12.525  55.745  1.00 29.27           C  
ATOM    438  HB2 SER A  28      23.274 -12.075  56.577  1.00 29.27           H  
ATOM    439  HB3 SER A  28      24.627 -13.113  56.174  1.00 29.27           H  
ATOM    440  O   SER A  28      24.270 -11.951  52.498  1.00 29.27           O  
ATOM    441  OG  SER A  28      22.947 -13.385  55.048  1.00 29.27           O  
ATOM    442  HG  SER A  28      22.271 -12.838  54.642  1.00 29.27           H  
ATOM    443  N   THR A  29      26.284 -12.215  53.362  1.00 29.37           N  
ATOM    444  H   THR A  29      26.531 -12.531  52.435  1.00 29.37           H  
ATOM    445  CA  THR A  29      27.433 -12.049  54.296  1.00 29.37           C  
ATOM    446  HA  THR A  29      27.306 -11.113  54.840  1.00 29.37           H  
ATOM    447  C   THR A  29      28.802 -11.972  53.577  1.00 29.37           C  
ATOM    448  CB  THR A  29      27.579 -13.214  55.309  1.00 29.37           C  
ATOM    449  HB  THR A  29      28.509 -13.752  55.126  1.00 29.37           H  
ATOM    450  O   THR A  29      28.939 -12.487  52.478  1.00 29.37           O  
ATOM    451  CG2 THR A  29      27.605 -12.684  56.743  1.00 29.37           C  
ATOM    452 HG21 THR A  29      26.659 -12.197  56.982  1.00 29.37           H  
ATOM    453 HG22 THR A  29      28.420 -11.972  56.871  1.00 29.37           H  
ATOM    454 HG23 THR A  29      27.753 -13.518  57.429  1.00 29.37           H  
ATOM    455  OG1 THR A  29      26.544 -14.157  55.255  1.00 29.37           O  
ATOM    456  HG1 THR A  29      26.507 -14.530  54.371  1.00 29.37           H  
ATOM    457  N   GLN A  30      29.811 -11.428  54.281  1.00 32.57           N  
ATOM    458  H   GLN A  30      29.537 -10.964  55.136  1.00 32.57           H  
ATOM    459  CA  GLN A  30      31.278 -11.629  54.150  1.00 32.57           C  
ATOM    460  HA  GLN A  30      31.714 -10.950  54.884  1.00 32.57           H  
ATOM    461  C   GLN A  30      32.042 -11.302  52.838  1.00 32.57           C  
ATOM    462  CB  GLN A  30      31.675 -13.038  54.637  1.00 32.57           C  
ATOM    463  HB2 GLN A  30      32.723 -13.207  54.391  1.00 32.57           H  
ATOM    464  HB3 GLN A  30      31.083 -13.785  54.109  1.00 32.57           H  
ATOM    465  O   GLN A  30      31.869 -11.918  51.795  1.00 32.57           O  
ATOM    466  CG  GLN A  30      31.515 -13.222  56.156  1.00 32.57           C  
ATOM    467  HG2 GLN A  30      32.107 -12.466  56.671  1.00 32.57           H  
ATOM    468  HG3 GLN A  30      30.469 -13.088  56.432  1.00 32.57           H  
ATOM    469  CD  GLN A  30      31.966 -14.597  56.650  1.00 32.57           C  
ATOM    470  NE2 GLN A  30      31.804 -14.890  57.921  1.00 32.57           N  
ATOM    471 HE21 GLN A  30      32.108 -15.815  58.187  1.00 32.57           H  
ATOM    472 HE22 GLN A  30      31.400 -14.232  58.571  1.00 32.57           H  
ATOM    473  OE1 GLN A  30      32.467 -15.435  55.927  1.00 32.57           O  
ATOM    474  N   THR A  31      33.069 -10.456  52.994  1.00 41.10           N  
ATOM    475  H   THR A  31      33.062  -9.918  53.849  1.00 41.10           H  
ATOM    476  CA  THR A  31      34.462 -10.746  52.563  1.00 41.10           C  
ATOM    477  HA  THR A  31      34.467 -11.603  51.890  1.00 41.10           H  
ATOM    478  C   THR A  31      35.269 -11.144  53.829  1.00 41.10           C  
ATOM    479  CB  THR A  31      35.066  -9.550  51.810  1.00 41.10           C  
ATOM    480  HB  THR A  31      36.072  -9.800  51.473  1.00 41.10           H  
ATOM    481  O   THR A  31      34.704 -10.994  54.921  1.00 41.10           O  
ATOM    482  CG2 THR A  31      34.254  -9.152  50.578  1.00 41.10           C  
ATOM    483 HG21 THR A  31      34.133 -10.021  49.931  1.00 41.10           H  
ATOM    484 HG22 THR A  31      33.267  -8.792  50.868  1.00 41.10           H  
ATOM    485 HG23 THR A  31      34.778  -8.374  50.023  1.00 41.10           H  
ATOM    486  OG1 THR A  31      35.140  -8.418  52.643  1.00 41.10           O  
ATOM    487  HG1 THR A  31      35.017  -7.647  52.085  1.00 41.10           H  
ATOM    488  N   PRO A  32      36.498 -11.723  53.776  1.00 40.07           N  
ATOM    489  CA  PRO A  32      37.721 -11.168  53.139  1.00 40.07           C  
ATOM    490  HA  PRO A  32      37.641 -10.081  53.176  1.00 40.07           H  
ATOM    491  C   PRO A  32      37.969 -11.606  51.674  1.00 40.07           C  
ATOM    492  CB  PRO A  32      38.880 -11.592  54.057  1.00 40.07           C  
ATOM    493  HB2 PRO A  32      39.630 -10.808  54.163  1.00 40.07           H  
ATOM    494  HB3 PRO A  32      39.331 -12.509  53.680  1.00 40.07           H  
ATOM    495  O   PRO A  32      37.123 -12.286  51.110  1.00 40.07           O  
ATOM    496  CG  PRO A  32      38.223 -11.910  55.391  1.00 40.07           C  
ATOM    497  HG2 PRO A  32      37.996 -10.994  55.936  1.00 40.07           H  
ATOM    498  HG3 PRO A  32      38.822 -12.596  55.990  1.00 40.07           H  
ATOM    499  CD  PRO A  32      36.944 -12.558  54.890  1.00 40.07           C  
ATOM    500  HD2 PRO A  32      36.218 -12.628  55.700  1.00 40.07           H  
ATOM    501  HD3 PRO A  32      37.157 -13.561  54.520  1.00 40.07           H  
ATOM    502  N   LEU A  33      39.025 -11.214  50.931  1.00 30.34           N  
ATOM    503  H   LEU A  33      38.964 -11.614  50.005  1.00 30.34           H  
ATOM    504  CA  LEU A  33      40.273 -10.442  51.186  1.00 30.34           C  
ATOM    505  HA  LEU A  33      40.648 -10.241  50.182  1.00 30.34           H  
ATOM    506  C   LEU A  33      41.470 -11.186  51.865  1.00 30.34           C  
ATOM    507  CB  LEU A  33      39.939  -9.043  51.776  1.00 30.34           C  
ATOM    508  HB2 LEU A  33      40.340  -8.974  52.788  1.00 30.34           H  
ATOM    509  HB3 LEU A  33      38.857  -8.943  51.857  1.00 30.34           H  
ATOM    510  O   LEU A  33      41.381 -12.342  52.256  1.00 30.34           O  
ATOM    511  CG  LEU A  33      40.400  -7.814  50.966  1.00 30.34           C  
ATOM    512  HG  LEU A  33      39.925  -7.844  49.985  1.00 30.34           H  
ATOM    513  CD1 LEU A  33      39.945  -6.544  51.686  1.00 30.34           C  
ATOM    514 HD11 LEU A  33      40.416  -6.475  52.667  1.00 30.34           H  
ATOM    515 HD12 LEU A  33      40.212  -5.665  51.099  1.00 30.34           H  
ATOM    516 HD13 LEU A  33      38.862  -6.555  51.813  1.00 30.34           H  
ATOM    517  CD2 LEU A  33      41.914  -7.709  50.768  1.00 30.34           C  
ATOM    518 HD21 LEU A  33      42.141  -6.776  50.252  1.00 30.34           H  
ATOM    519 HD22 LEU A  33      42.272  -8.523  50.139  1.00 30.34           H  
ATOM    520 HD23 LEU A  33      42.417  -7.695  51.735  1.00 30.34           H  
ATOM    521  N   HIS A  34      42.616 -10.497  51.976  1.00 30.12           N  
ATOM    522  H   HIS A  34      42.579  -9.556  51.610  1.00 30.12           H  
ATOM    523  CA  HIS A  34      43.818 -10.804  52.785  1.00 30.12           C  
ATOM    524  HA  HIS A  34      44.520 -10.016  52.514  1.00 30.12           H  
ATOM    525  C   HIS A  34      44.660 -12.081  52.520  1.00 30.12           C  
ATOM    526  CB  HIS A  34      43.525 -10.553  54.275  1.00 30.12           C  
ATOM    527  HB2 HIS A  34      44.395 -10.826  54.872  1.00 30.12           H  
ATOM    528  HB3 HIS A  34      42.690 -11.177  54.595  1.00 30.12           H  
ATOM    529  O   HIS A  34      45.000 -12.817  53.444  1.00 30.12           O  
ATOM    530  CG  HIS A  34      43.226  -9.105  54.565  1.00 30.12           C  
ATOM    531  CD2 HIS A  34      42.015  -8.576  54.918  1.00 30.12           C  
ATOM    532  HD2 HIS A  34      41.098  -9.126  55.068  1.00 30.12           H  
ATOM    533  ND1 HIS A  34      44.122  -8.059  54.499  1.00 30.12           N  
ATOM    534  HD1 HIS A  34      45.116  -8.126  54.333  1.00 30.12           H  
ATOM    535  CE1 HIS A  34      43.461  -6.926  54.790  1.00 30.12           C  
ATOM    536  HE1 HIS A  34      43.897  -5.940  54.835  1.00 30.12           H  
ATOM    537  NE2 HIS A  34      42.171  -7.193  55.036  1.00 30.12           N  
ATOM    538  N   ASN A  35      45.178 -12.257  51.297  1.00 34.14           N  
ATOM    539  H   ASN A  35      44.835 -11.681  50.541  1.00 34.14           H  
ATOM    540  CA  ASN A  35      46.431 -12.998  51.032  1.00 34.14           C  
ATOM    541  HA  ASN A  35      47.087 -12.924  51.899  1.00 34.14           H  
ATOM    542  C   ASN A  35      47.168 -12.373  49.824  1.00 34.14           C  
ATOM    543  CB  ASN A  35      46.120 -14.488  50.768  1.00 34.14           C  
ATOM    544  HB2 ASN A  35      45.190 -14.577  50.206  1.00 34.14           H  
ATOM    545  HB3 ASN A  35      46.906 -14.923  50.150  1.00 34.14           H  
ATOM    546  O   ASN A  35      46.504 -11.998  48.865  1.00 34.14           O  
ATOM    547  CG  ASN A  35      46.045 -15.324  52.036  1.00 34.14           C  
ATOM    548  ND2 ASN A  35      44.880 -15.805  52.397  1.00 34.14           N  
ATOM    549 HD21 ASN A  35      44.047 -15.539  51.891  1.00 34.14           H  
ATOM    550 HD22 ASN A  35      44.816 -16.312  53.268  1.00 34.14           H  
ATOM    551  OD1 ASN A  35      47.044 -15.566  52.707  1.00 34.14           O  
ATOM    552  N   LYS A  36      48.505 -12.245  49.779  1.00 35.43           N  
ATOM    553  H   LYS A  36      48.842 -11.891  48.895  1.00 35.43           H  
ATOM    554  CA  LYS A  36      49.548 -12.343  50.831  1.00 35.43           C  
ATOM    555  HA  LYS A  36      49.177 -11.875  51.744  1.00 35.43           H  
ATOM    556  C   LYS A  36      50.801 -11.555  50.376  1.00 35.43           C  
ATOM    557  CB  LYS A  36      49.908 -13.820  51.092  1.00 35.43           C  
ATOM    558  HB2 LYS A  36      49.097 -14.460  50.743  1.00 35.43           H  
ATOM    559  HB3 LYS A  36      50.801 -14.092  50.528  1.00 35.43           H  
ATOM    560  O   LYS A  36      50.923 -11.277  49.188  1.00 35.43           O  
ATOM    561  CG  LYS A  36      50.128 -14.105  52.586  1.00 35.43           C  
ATOM    562  HG2 LYS A  36      50.963 -13.514  52.960  1.00 35.43           H  
ATOM    563  HG3 LYS A  36      49.225 -13.816  53.124  1.00 35.43           H  
ATOM    564  CD  LYS A  36      50.415 -15.599  52.813  1.00 35.43           C  
ATOM    565  HD2 LYS A  36      49.739 -16.199  52.203  1.00 35.43           H  
ATOM    566  HD3 LYS A  36      51.433 -15.812  52.484  1.00 35.43           H  
ATOM    567  CE  LYS A  36      50.263 -16.040  54.276  1.00 35.43           C  
ATOM    568  HE2 LYS A  36      50.580 -17.081  54.342  1.00 35.43           H  
ATOM    569  HE3 LYS A  36      50.928 -15.449  54.906  1.00 35.43           H  
ATOM    570  NZ  LYS A  36      48.855 -15.922  54.740  1.00 35.43           N  
ATOM    571  HZ1 LYS A  36      48.607 -14.957  54.905  1.00 35.43           H  
ATOM    572  HZ2 LYS A  36      48.689 -16.459  55.580  1.00 35.43           H  
ATOM    573  HZ3 LYS A  36      48.219 -16.228  54.018  1.00 35.43           H  
ATOM    574  N   ILE A  37      51.709 -11.181  51.288  1.00 30.58           N  
ATOM    575  H   ILE A  37      51.599 -11.487  52.244  1.00 30.58           H  
ATOM    576  CA  ILE A  37      52.905 -10.350  50.998  1.00 30.58           C  
ATOM    577  HA  ILE A  37      53.149 -10.438  49.940  1.00 30.58           H  
ATOM    578  C   ILE A  37      54.126 -10.859  51.794  1.00 30.58           C  
ATOM    579  CB  ILE A  37      52.618  -8.849  51.301  1.00 30.58           C  
ATOM    580  HB  ILE A  37      52.351  -8.762  52.354  1.00 30.58           H  
ATOM    581  O   ILE A  37      53.970 -11.301  52.932  1.00 30.58           O  
ATOM    582  CG1 ILE A  37      51.428  -8.315  50.462  1.00 30.58           C  
ATOM    583 HG12 ILE A  37      50.542  -8.911  50.679  1.00 30.58           H  
ATOM    584 HG13 ILE A  37      51.656  -8.425  49.402  1.00 30.58           H  
ATOM    585  CG2 ILE A  37      53.864  -7.970  51.060  1.00 30.58           C  
ATOM    586 HG21 ILE A  37      53.651  -6.925  51.283  1.00 30.58           H  
ATOM    587 HG22 ILE A  37      54.679  -8.258  51.725  1.00 30.58           H  
ATOM    588 HG23 ILE A  37      54.194  -8.053  50.025  1.00 30.58           H  
ATOM    589  CD1 ILE A  37      51.029  -6.857  50.729  1.00 30.58           C  
ATOM    590 HD11 ILE A  37      50.896  -6.697  51.799  1.00 30.58           H  
ATOM    591 HD12 ILE A  37      51.786  -6.173  50.344  1.00 30.58           H  
ATOM    592 HD13 ILE A  37      50.089  -6.644  50.220  1.00 30.58           H  
ATOM    593  N   SER A  38      55.329 -10.762  51.214  1.00 30.61           N  
ATOM    594  H   SER A  38      55.375 -10.406  50.270  1.00 30.61           H  
ATOM    595  CA  SER A  38      56.645 -10.998  51.843  1.00 30.61           C  
ATOM    596  HA  SER A  38      56.609 -10.676  52.884  1.00 30.61           H  
ATOM    597  C   SER A  38      57.750 -10.197  51.120  1.00 30.61           C  
ATOM    598  CB  SER A  38      56.979 -12.499  51.805  1.00 30.61           C  
ATOM    599  HB2 SER A  38      57.916 -12.681  52.333  1.00 30.61           H  
ATOM    600  HB3 SER A  38      56.189 -13.048  52.316  1.00 30.61           H  
ATOM    601  O   SER A  38      57.468  -9.623  50.075  1.00 30.61           O  
ATOM    602  OG  SER A  38      57.091 -12.986  50.480  1.00 30.61           O  
ATOM    603  HG  SER A  38      57.921 -12.696  50.096  1.00 30.61           H  
ATOM    604  N   SER A  39      58.991 -10.200  51.646  1.00 31.21           N  
ATOM    605  H   SER A  39      59.086 -10.644  52.549  1.00 31.21           H  
ATOM    606  CA  SER A  39      60.272  -9.986  50.911  1.00 31.21           C  
ATOM    607  HA  SER A  39      61.049  -9.785  51.648  1.00 31.21           H  
ATOM    608  C   SER A  39      60.313  -8.849  49.853  1.00 31.21           C  
ATOM    609  CB  SER A  39      60.692 -11.318  50.265  1.00 31.21           C  
ATOM    610  HB2 SER A  39      61.575 -11.164  49.645  1.00 31.21           H  
ATOM    611  HB3 SER A  39      60.938 -12.036  51.047  1.00 31.21           H  
ATOM    612  O   SER A  39      59.858  -9.057  48.733  1.00 31.21           O  
ATOM    613  OG  SER A  39      59.637 -11.844  49.476  1.00 31.21           O  
ATOM    614  HG  SER A  39      59.415 -11.153  48.849  1.00 31.21           H  
ATOM    615  N   ILE A  40      60.860  -7.637  50.064  1.00 32.67           N  
ATOM    616  H   ILE A  40      60.653  -7.020  49.292  1.00 32.67           H  
ATOM    617  CA  ILE A  40      61.993  -7.186  50.916  1.00 32.67           C  
ATOM    618  HA  ILE A  40      62.167  -6.147  50.637  1.00 32.67           H  
ATOM    619  C   ILE A  40      63.283  -7.954  50.534  1.00 32.67           C  
ATOM    620  CB  ILE A  40      61.646  -7.170  52.436  1.00 32.67           C  
ATOM    621  HB  ILE A  40      61.490  -8.190  52.784  1.00 32.67           H  
ATOM    622  O   ILE A  40      63.248  -9.183  50.607  1.00 32.67           O  
ATOM    623  CG1 ILE A  40      60.341  -6.376  52.692  1.00 32.67           C  
ATOM    624 HG12 ILE A  40      59.531  -6.822  52.114  1.00 32.67           H  
ATOM    625 HG13 ILE A  40      60.469  -5.349  52.351  1.00 32.67           H  
ATOM    626  CG2 ILE A  40      62.791  -6.598  53.291  1.00 32.67           C  
ATOM    627 HG21 ILE A  40      62.904  -5.529  53.115  1.00 32.67           H  
ATOM    628 HG22 ILE A  40      63.723  -7.122  53.079  1.00 32.67           H  
ATOM    629 HG23 ILE A  40      62.580  -6.757  54.349  1.00 32.67           H  
ATOM    630  CD1 ILE A  40      59.878  -6.355  54.155  1.00 32.67           C  
ATOM    631 HD11 ILE A  40      59.815  -7.372  54.540  1.00 32.67           H  
ATOM    632 HD12 ILE A  40      60.564  -5.770  54.767  1.00 32.67           H  
ATOM    633 HD13 ILE A  40      58.891  -5.894  54.211  1.00 32.67           H  
ATOM    634  N   PRO A  41      64.397  -7.295  50.117  1.00 39.16           N  
ATOM    635  CA  PRO A  41      64.875  -5.986  50.599  1.00 39.16           C  
ATOM    636  HA  PRO A  41      64.232  -5.602  51.390  1.00 39.16           H  
ATOM    637  C   PRO A  41      65.063  -4.844  49.566  1.00 39.16           C  
ATOM    638  CB  PRO A  41      66.233  -6.359  51.209  1.00 39.16           C  
ATOM    639  HB2 PRO A  41      66.083  -6.898  52.145  1.00 39.16           H  
ATOM    640  HB3 PRO A  41      66.887  -5.502  51.373  1.00 39.16           H  
ATOM    641  O   PRO A  41      64.922  -5.030  48.366  1.00 39.16           O  
ATOM    642  CG  PRO A  41      66.806  -7.308  50.157  1.00 39.16           C  
ATOM    643  HG2 PRO A  41      67.273  -6.738  49.355  1.00 39.16           H  
ATOM    644  HG3 PRO A  41      67.518  -8.007  50.596  1.00 39.16           H  
ATOM    645  CD  PRO A  41      65.565  -8.028  49.623  1.00 39.16           C  
ATOM    646  HD2 PRO A  41      65.570  -9.056  49.987  1.00 39.16           H  
ATOM    647  HD3 PRO A  41      65.574  -8.030  48.533  1.00 39.16           H  
ATOM    648  N   LEU A  42      65.364  -3.660  50.132  1.00 26.37           N  
ATOM    649  H   LEU A  42      65.171  -3.664  51.124  1.00 26.37           H  
ATOM    650  CA  LEU A  42      66.297  -2.559  49.762  1.00 26.37           C  
ATOM    651  HA  LEU A  42      65.728  -1.631  49.806  1.00 26.37           H  
ATOM    652  C   LEU A  42      66.982  -2.559  48.362  1.00 26.37           C  
ATOM    653  CB  LEU A  42      67.368  -2.540  50.881  1.00 26.37           C  
ATOM    654  HB2 LEU A  42      68.047  -1.702  50.726  1.00 26.37           H  
ATOM    655  HB3 LEU A  42      67.964  -3.448  50.793  1.00 26.37           H  
ATOM    656  O   LEU A  42      67.297  -3.608  47.823  1.00 26.37           O  
ATOM    657  CG  LEU A  42      66.842  -2.440  52.329  1.00 26.37           C  
ATOM    658  HG  LEU A  42      66.245  -3.319  52.569  1.00 26.37           H  
ATOM    659  CD1 LEU A  42      68.017  -2.393  53.304  1.00 26.37           C  
ATOM    660 HD11 LEU A  42      68.629  -1.509  53.123  1.00 26.37           H  
ATOM    661 HD12 LEU A  42      67.647  -2.372  54.329  1.00 26.37           H  
ATOM    662 HD13 LEU A  42      68.632  -3.284  53.180  1.00 26.37           H  
ATOM    663  CD2 LEU A  42      65.984  -1.193  52.552  1.00 26.37           C  
ATOM    664 HD21 LEU A  42      65.079  -1.242  51.945  1.00 26.37           H  
ATOM    665 HD22 LEU A  42      65.685  -1.139  53.599  1.00 26.37           H  
ATOM    666 HD23 LEU A  42      66.548  -0.297  52.294  1.00 26.37           H  
ATOM    667  N   THR A  43      67.355  -1.409  47.768  1.00 28.67           N  
ATOM    668  H   THR A  43      67.637  -1.539  46.807  1.00 28.67           H  
ATOM    669  CA  THR A  43      67.902  -0.165  48.377  1.00 28.67           C  
ATOM    670  HA  THR A  43      67.670  -0.136  49.441  1.00 28.67           H  
ATOM    671  C   THR A  43      67.368   1.167  47.791  1.00 28.67           C  
ATOM    672  CB  THR A  43      69.444  -0.151  48.207  1.00 28.67           C  
ATOM    673  HB  THR A  43      69.847   0.765  48.640  1.00 28.67           H  
ATOM    674  O   THR A  43      66.512   1.202  46.915  1.00 28.67           O  
ATOM    675  CG2 THR A  43      70.198  -1.313  48.853  1.00 28.67           C  
ATOM    676 HG21 THR A  43      70.088  -1.278  49.937  1.00 28.67           H  
ATOM    677 HG22 THR A  43      69.833  -2.267  48.472  1.00 28.67           H  
ATOM    678 HG23 THR A  43      71.259  -1.232  48.617  1.00 28.67           H  
ATOM    679  OG1 THR A  43      69.755  -0.162  46.839  1.00 28.67           O  
ATOM    680  HG1 THR A  43      70.624   0.222  46.702  1.00 28.67           H  
ATOM    681  N   LYS A  44      67.882   2.291  48.327  1.00 25.09           N  
ATOM    682  H   LYS A  44      68.602   2.149  49.021  1.00 25.09           H  
ATOM    683  CA  LYS A  44      67.758   3.679  47.824  1.00 25.09           C  
ATOM    684  HA  LYS A  44      66.710   3.906  47.629  1.00 25.09           H  
ATOM    685  C   LYS A  44      68.568   3.890  46.521  1.00 25.09           C  
ATOM    686  CB  LYS A  44      68.340   4.620  48.901  1.00 25.09           C  
ATOM    687  HB2 LYS A  44      69.366   4.310  49.101  1.00 25.09           H  
ATOM    688  HB3 LYS A  44      68.387   5.634  48.506  1.00 25.09           H  
ATOM    689  O   LYS A  44      69.596   3.239  46.367  1.00 25.09           O  
ATOM    690  CG  LYS A  44      67.568   4.660  50.231  1.00 25.09           C  
ATOM    691  HG2 LYS A  44      67.463   3.651  50.630  1.00 25.09           H  
ATOM    692  HG3 LYS A  44      66.577   5.079  50.056  1.00 25.09           H  
ATOM    693  CD  LYS A  44      68.325   5.525  51.255  1.00 25.09           C  
ATOM    694  HD2 LYS A  44      69.308   5.087  51.427  1.00 25.09           H  
ATOM    695  HD3 LYS A  44      68.454   6.528  50.847  1.00 25.09           H  
ATOM    696  CE  LYS A  44      67.564   5.606  52.585  1.00 25.09           C  
ATOM    697  HE2 LYS A  44      66.595   6.071  52.400  1.00 25.09           H  
ATOM    698  HE3 LYS A  44      67.382   4.594  52.945  1.00 25.09           H  
ATOM    699  NZ  LYS A  44      68.317   6.384  53.604  1.00 25.09           N  
ATOM    700  HZ1 LYS A  44      68.470   7.331  53.288  1.00 25.09           H  
ATOM    701  HZ2 LYS A  44      67.804   6.423  54.473  1.00 25.09           H  
ATOM    702  HZ3 LYS A  44      69.216   5.960  53.786  1.00 25.09           H  
ATOM    703  N   SER A  45      68.262   4.847  45.629  1.00 27.03           N  
ATOM    704  H   SER A  45      68.928   4.916  44.873  1.00 27.03           H  
ATOM    705  CA  SER A  45      67.077   5.732  45.525  1.00 27.03           C  
ATOM    706  HA  SER A  45      66.235   5.175  45.933  1.00 27.03           H  
ATOM    707  C   SER A  45      66.646   5.984  44.057  1.00 27.03           C  
ATOM    708  CB  SER A  45      67.169   7.001  46.387  1.00 27.03           C  
ATOM    709  HB2 SER A  45      66.550   7.789  45.958  1.00 27.03           H  
ATOM    710  HB3 SER A  45      66.761   6.773  47.372  1.00 27.03           H  
ATOM    711  O   SER A  45      65.921   5.141  43.551  1.00 27.03           O  
ATOM    712  OG  SER A  45      68.496   7.457  46.570  1.00 27.03           O  
ATOM    713  HG  SER A  45      68.962   7.395  45.733  1.00 27.03           H  
ATOM    714  N   SER A  46      66.975   7.028  43.274  1.00 29.47           N  
ATOM    715  H   SER A  46      66.550   6.941  42.363  1.00 29.47           H  
ATOM    716  CA  SER A  46      67.736   8.296  43.413  1.00 29.47           C  
ATOM    717  HA  SER A  46      67.612   8.739  44.401  1.00 29.47           H  
ATOM    718  C   SER A  46      67.212   9.311  42.363  1.00 29.47           C  
ATOM    719  CB  SER A  46      69.224   8.051  43.145  1.00 29.47           C  
ATOM    720  HB2 SER A  46      69.342   7.563  42.178  1.00 29.47           H  
ATOM    721  HB3 SER A  46      69.752   9.004  43.125  1.00 29.47           H  
ATOM    722  O   SER A  46      66.580   8.889  41.398  1.00 29.47           O  
ATOM    723  OG  SER A  46      69.775   7.233  44.164  1.00 29.47           O  
ATOM    724  HG  SER A  46      70.663   6.986  43.896  1.00 29.47           H  
ATOM    725  N   THR A  47      67.442  10.628  42.513  1.00 28.52           N  
ATOM    726  H   THR A  47      67.966  10.951  43.313  1.00 28.52           H  
ATOM    727  CA  THR A  47      66.681  11.671  41.767  1.00 28.52           C  
ATOM    728  HA  THR A  47      66.146  11.209  40.937  1.00 28.52           H  
ATOM    729  C   THR A  47      67.512  12.827  41.182  1.00 28.52           C  
ATOM    730  CB  THR A  47      65.634  12.315  42.691  1.00 28.52           C  
ATOM    731  HB  THR A  47      65.173  13.158  42.177  1.00 28.52           H  
ATOM    732  O   THR A  47      68.326  13.413  41.894  1.00 28.52           O  
ATOM    733  CG2 THR A  47      64.529  11.345  43.109  1.00 28.52           C  
ATOM    734 HG21 THR A  47      63.779  11.884  43.686  1.00 28.52           H  
ATOM    735 HG22 THR A  47      64.057  10.920  42.223  1.00 28.52           H  
ATOM    736 HG23 THR A  47      64.938  10.542  43.722  1.00 28.52           H  
ATOM    737  OG1 THR A  47      66.260  12.775  43.870  1.00 28.52           O  
ATOM    738  HG1 THR A  47      66.962  13.375  43.607  1.00 28.52           H  
ATOM    739  N   SER A  48      67.222  13.235  39.937  1.00 28.37           N  
ATOM    740  H   SER A  48      66.569  12.694  39.389  1.00 28.37           H  
ATOM    741  CA  SER A  48      67.678  14.485  39.286  1.00 28.37           C  
ATOM    742  HA  SER A  48      67.640  15.295  40.014  1.00 28.37           H  
ATOM    743  C   SER A  48      66.756  14.868  38.105  1.00 28.37           C  
ATOM    744  CB  SER A  48      69.133  14.346  38.810  1.00 28.37           C  
ATOM    745  HB2 SER A  48      69.769  14.116  39.664  1.00 28.37           H  
ATOM    746  HB3 SER A  48      69.464  15.291  38.378  1.00 28.37           H  
ATOM    747  O   SER A  48      65.885  14.082  37.731  1.00 28.37           O  
ATOM    748  OG  SER A  48      69.259  13.322  37.844  1.00 28.37           O  
ATOM    749  HG  SER A  48      70.179  13.257  37.577  1.00 28.37           H  
ATOM    750  N   THR A  49      66.903  16.071  37.527  1.00 29.40           N  
ATOM    751  H   THR A  49      67.621  16.695  37.866  1.00 29.40           H  
ATOM    752  CA  THR A  49      66.082  16.588  36.401  1.00 29.40           C  
ATOM    753  HA  THR A  49      65.705  15.742  35.825  1.00 29.40           H  
ATOM    754  C   THR A  49      66.900  17.465  35.430  1.00 29.40           C  
ATOM    755  CB  THR A  49      64.869  17.397  36.902  1.00 29.40           C  
ATOM    756  HB  THR A  49      64.350  17.820  36.042  1.00 29.40           H  
ATOM    757  O   THR A  49      68.021  17.866  35.742  1.00 29.40           O  
ATOM    758  CG2 THR A  49      63.855  16.573  37.695  1.00 29.40           C  
ATOM    759 HG21 THR A  49      64.289  16.243  38.639  1.00 29.40           H  
ATOM    760 HG22 THR A  49      63.558  15.699  37.115  1.00 29.40           H  
ATOM    761 HG23 THR A  49      62.971  17.177  37.900  1.00 29.40           H  
ATOM    762  OG1 THR A  49      65.288  18.447  37.738  1.00 29.40           O  
ATOM    763  HG1 THR A  49      64.506  18.870  38.100  1.00 29.40           H  
ATOM    764  N   SER A  50      66.374  17.740  34.224  1.00 26.47           N  
ATOM    765  H   SER A  50      65.449  17.393  34.013  1.00 26.47           H  
ATOM    766  CA  SER A  50      66.979  18.609  33.186  1.00 26.47           C  
ATOM    767  HA  SER A  50      67.341  19.524  33.657  1.00 26.47           H  
ATOM    768  C   SER A  50      65.948  19.040  32.118  1.00 26.47           C  
ATOM    769  CB  SER A  50      68.179  17.892  32.547  1.00 26.47           C  
ATOM    770  HB2 SER A  50      68.381  18.277  31.548  1.00 26.47           H  
ATOM    771  HB3 SER A  50      67.984  16.821  32.479  1.00 26.47           H  
ATOM    772  O   SER A  50      64.767  18.725  32.247  1.00 26.47           O  
ATOM    773  OG  SER A  50      69.316  18.129  33.349  1.00 26.47           O  
ATOM    774  HG  SER A  50      69.072  17.986  34.266  1.00 26.47           H  
ATOM    775  N   LEU A  51      66.368  19.799  31.090  1.00 24.53           N  
ATOM    776  H   LEU A  51      67.362  19.941  30.986  1.00 24.53           H  
ATOM    777  CA  LEU A  51      65.498  20.497  30.122  1.00 24.53           C  
ATOM    778  HA  LEU A  51      64.463  20.197  30.286  1.00 24.53           H  
ATOM    779  C   LEU A  51      65.844  20.194  28.645  1.00 24.53           C  
ATOM    780  CB  LEU A  51      65.628  22.021  30.350  1.00 24.53           C  
ATOM    781  HB2 LEU A  51      65.016  22.537  29.610  1.00 24.53           H  
ATOM    782  HB3 LEU A  51      66.666  22.295  30.162  1.00 24.53           H  
ATOM    783  O   LEU A  51      67.010  19.970  28.332  1.00 24.53           O  
ATOM    784  CG  LEU A  51      65.237  22.552  31.742  1.00 24.53           C  
ATOM    785  HG  LEU A  51      65.805  22.030  32.513  1.00 24.53           H  
ATOM    786  CD1 LEU A  51      65.573  24.043  31.827  1.00 24.53           C  
ATOM    787 HD11 LEU A  51      65.314  24.417  32.818  1.00 24.53           H  
ATOM    788 HD12 LEU A  51      66.642  24.193  31.675  1.00 24.53           H  
ATOM    789 HD13 LEU A  51      65.010  24.603  31.080  1.00 24.53           H  
ATOM    790  CD2 LEU A  51      63.744  22.383  32.017  1.00 24.53           C  
ATOM    791 HD21 LEU A  51      63.487  21.324  32.037  1.00 24.53           H  
ATOM    792 HD22 LEU A  51      63.154  22.889  31.253  1.00 24.53           H  
ATOM    793 HD23 LEU A  51      63.502  22.806  32.992  1.00 24.53           H  
ATOM    794  N   LYS A  52      64.852  20.391  27.749  1.00 27.81           N  
ATOM    795  H   LYS A  52      63.946  20.565  28.160  1.00 27.81           H  
ATOM    796  CA  LYS A  52      64.880  20.261  26.260  1.00 27.81           C  
ATOM    797  HA  LYS A  52      63.956  20.727  25.917  1.00 27.81           H  
ATOM    798  C   LYS A  52      64.830  18.792  25.769  1.00 27.81           C  
ATOM    799  CB  LYS A  52      66.048  21.061  25.640  1.00 27.81           C  
ATOM    800  HB2 LYS A  52      66.979  20.548  25.884  1.00 27.81           H  
ATOM    801  HB3 LYS A  52      65.959  21.047  24.554  1.00 27.81           H  
ATOM    802  O   LYS A  52      65.266  17.914  26.498  1.00 27.81           O  
ATOM    803  CG  LYS A  52      66.133  22.533  26.100  1.00 27.81           C  
ATOM    804  HG2 LYS A  52      65.909  22.616  27.164  1.00 27.81           H  
ATOM    805  HG3 LYS A  52      65.402  23.126  25.551  1.00 27.81           H  
ATOM    806  CD  LYS A  52      67.541  23.104  25.886  1.00 27.81           C  
ATOM    807  HD2 LYS A  52      68.260  22.447  26.376  1.00 27.81           H  
ATOM    808  HD3 LYS A  52      67.761  23.140  24.819  1.00 27.81           H  
ATOM    809  CE  LYS A  52      67.642  24.508  26.500  1.00 27.81           C  
ATOM    810  HE2 LYS A  52      66.979  25.179  25.952  1.00 27.81           H  
ATOM    811  HE3 LYS A  52      67.289  24.457  27.530  1.00 27.81           H  
ATOM    812  NZ  LYS A  52      69.036  25.018  26.473  1.00 27.81           N  
ATOM    813  HZ1 LYS A  52      69.091  25.936  26.892  1.00 27.81           H  
ATOM    814  HZ2 LYS A  52      69.648  24.399  26.985  1.00 27.81           H  
ATOM    815  HZ3 LYS A  52      69.376  25.081  25.524  1.00 27.81           H  
ATOM    816  N   ASN A  53      64.215  18.394  24.642  1.00 27.92           N  
ATOM    817  H   ASN A  53      64.253  17.387  24.587  1.00 27.92           H  
ATOM    818  CA  ASN A  53      63.728  19.028  23.389  1.00 27.92           C  
ATOM    819  HA  ASN A  53      62.996  18.310  23.017  1.00 27.92           H  
ATOM    820  C   ASN A  53      64.767  19.126  22.236  1.00 27.92           C  
ATOM    821  CB  ASN A  53      62.914  20.322  23.639  1.00 27.92           C  
ATOM    822  HB2 ASN A  53      62.276  20.185  24.512  1.00 27.92           H  
ATOM    823  HB3 ASN A  53      63.603  21.148  23.815  1.00 27.92           H  
ATOM    824  O   ASN A  53      65.926  19.443  22.488  1.00 27.92           O  
ATOM    825  CG  ASN A  53      62.005  20.724  22.486  1.00 27.92           C  
ATOM    826  ND2 ASN A  53      61.463  21.919  22.508  1.00 27.92           N  
ATOM    827 HD21 ASN A  53      60.845  22.134  21.739  1.00 27.92           H  
ATOM    828 HD22 ASN A  53      61.602  22.552  23.282  1.00 27.92           H  
ATOM    829  OD1 ASN A  53      61.763  19.980  21.555  1.00 27.92           O  
ATOM    830  N   GLN A  54      64.291  18.943  20.988  1.00 26.80           N  
ATOM    831  H   GLN A  54      63.288  18.840  20.937  1.00 26.80           H  
ATOM    832  CA  GLN A  54      64.991  18.809  19.684  1.00 26.80           C  
ATOM    833  HA  GLN A  54      64.205  18.922  18.938  1.00 26.80           H  
ATOM    834  C   GLN A  54      65.659  17.436  19.388  1.00 26.80           C  
ATOM    835  CB  GLN A  54      65.963  19.979  19.449  1.00 26.80           C  
ATOM    836  HB2 GLN A  54      66.430  19.853  18.473  1.00 26.80           H  
ATOM    837  HB3 GLN A  54      66.771  19.956  20.181  1.00 26.80           H  
ATOM    838  O   GLN A  54      66.179  16.813  20.304  1.00 26.80           O  
ATOM    839  CG  GLN A  54      65.281  21.352  19.474  1.00 26.80           C  
ATOM    840  HG2 GLN A  54      65.122  21.668  20.505  1.00 26.80           H  
ATOM    841  HG3 GLN A  54      64.315  21.293  18.972  1.00 26.80           H  
ATOM    842  CD  GLN A  54      66.134  22.375  18.741  1.00 26.80           C  
ATOM    843  NE2 GLN A  54      67.147  22.932  19.365  1.00 26.80           N  
ATOM    844 HE21 GLN A  54      67.392  22.645  20.302  1.00 26.80           H  
ATOM    845 HE22 GLN A  54      67.712  23.563  18.815  1.00 26.80           H  
ATOM    846  OE1 GLN A  54      65.934  22.647  17.571  1.00 26.80           O  
ATOM    847  N   GLN A  55      65.707  16.912  18.142  1.00 26.52           N  
ATOM    848  H   GLN A  55      66.216  16.041  18.095  1.00 26.52           H  
ATOM    849  CA  GLN A  55      64.955  17.298  16.921  1.00 26.52           C  
ATOM    850  HA  GLN A  55      64.012  17.709  17.280  1.00 26.52           H  
ATOM    851  C   GLN A  55      64.488  16.110  16.025  1.00 26.52           C  
ATOM    852  CB  GLN A  55      65.650  18.424  16.110  1.00 26.52           C  
ATOM    853  HB2 GLN A  55      66.507  18.827  16.649  1.00 26.52           H  
ATOM    854  HB3 GLN A  55      66.047  18.041  15.170  1.00 26.52           H  
ATOM    855  O   GLN A  55      63.399  15.602  16.271  1.00 26.52           O  
ATOM    856  CG  GLN A  55      64.654  19.557  15.797  1.00 26.52           C  
ATOM    857  HG2 GLN A  55      63.703  19.127  15.485  1.00 26.52           H  
ATOM    858  HG3 GLN A  55      64.479  20.150  16.695  1.00 26.52           H  
ATOM    859  CD  GLN A  55      65.132  20.464  14.669  1.00 26.52           C  
ATOM    860  NE2 GLN A  55      65.775  21.574  14.946  1.00 26.52           N  
ATOM    861 HE21 GLN A  55      66.066  22.134  14.158  1.00 26.52           H  
ATOM    862 HE22 GLN A  55      65.894  21.900  15.895  1.00 26.52           H  
ATOM    863  OE1 GLN A  55      64.924  20.178  13.503  1.00 26.52           O  
ATOM    864  N   GLN A  56      65.222  15.702  14.971  1.00 28.28           N  
ATOM    865  H   GLN A  56      66.163  16.055  14.868  1.00 28.28           H  
ATOM    866  CA  GLN A  56      64.721  14.858  13.858  1.00 28.28           C  
ATOM    867  HA  GLN A  56      63.783  14.387  14.151  1.00 28.28           H  
ATOM    868  C   GLN A  56      65.703  13.750  13.407  1.00 28.28           C  
ATOM    869  CB  GLN A  56      64.482  15.708  12.591  1.00 28.28           C  
ATOM    870  HB2 GLN A  56      65.455  15.949  12.162  1.00 28.28           H  
ATOM    871  HB3 GLN A  56      63.953  15.075  11.878  1.00 28.28           H  
ATOM    872  O   GLN A  56      66.890  13.838  13.700  1.00 28.28           O  
ATOM    873  CG  GLN A  56      63.694  17.018  12.668  1.00 28.28           C  
ATOM    874  HG2 GLN A  56      62.673  16.826  12.999  1.00 28.28           H  
ATOM    875  HG3 GLN A  56      64.177  17.689  13.379  1.00 28.28           H  
ATOM    876  CD  GLN A  56      63.666  17.676  11.283  1.00 28.28           C  
ATOM    877  NE2 GLN A  56      63.863  18.969  11.185  1.00 28.28           N  
ATOM    878 HE21 GLN A  56      63.903  19.352  10.251  1.00 28.28           H  
ATOM    879 HE22 GLN A  56      64.145  19.501  11.996  1.00 28.28           H  
ATOM    880  OE1 GLN A  56      63.508  17.029  10.256  1.00 28.28           O  
ATOM    881  N   GLN A  57      65.200  12.838  12.551  1.00 27.62           N  
ATOM    882  H   GLN A  57      64.201  12.877  12.410  1.00 27.62           H  
ATOM    883  CA  GLN A  57      65.927  11.920  11.638  1.00 27.62           C  
ATOM    884  HA  GLN A  57      65.135  11.396  11.102  1.00 27.62           H  
ATOM    885  C   GLN A  57      66.759  10.799  12.319  1.00 27.62           C  
ATOM    886  CB  GLN A  57      66.687  12.738  10.572  1.00 27.62           C  
ATOM    887  HB2 GLN A  57      67.348  13.449  11.067  1.00 27.62           H  
ATOM    888  HB3 GLN A  57      67.304  12.073   9.969  1.00 27.62           H  
ATOM    889  O   GLN A  57      67.073  10.894  13.498  1.00 27.62           O  
ATOM    890  CG  GLN A  57      65.717  13.495   9.637  1.00 27.62           C  
ATOM    891  HG2 GLN A  57      65.247  12.789   8.953  1.00 27.62           H  
ATOM    892  HG3 GLN A  57      64.922  13.965  10.216  1.00 27.62           H  
ATOM    893  CD  GLN A  57      66.404  14.580   8.815  1.00 27.62           C  
ATOM    894  NE2 GLN A  57      65.813  15.749   8.674  1.00 27.62           N  
ATOM    895 HE21 GLN A  57      64.927  15.963   9.108  1.00 27.62           H  
ATOM    896 HE22 GLN A  57      66.307  16.415   8.098  1.00 27.62           H  
ATOM    897  OE1 GLN A  57      67.487  14.403   8.289  1.00 27.62           O  
ATOM    898  N   GLN A  58      67.050   9.617  11.744  1.00 27.68           N  
ATOM    899  H   GLN A  58      67.506   9.025  12.423  1.00 27.68           H  
ATOM    900  CA  GLN A  58      66.996   9.032  10.377  1.00 27.68           C  
ATOM    901  HA  GLN A  58      66.888   7.967  10.584  1.00 27.68           H  
ATOM    902  C   GLN A  58      68.289   9.048   9.524  1.00 27.68           C  
ATOM    903  CB  GLN A  58      65.728   9.337   9.553  1.00 27.68           C  
ATOM    904  HB2 GLN A  58      65.682  10.399   9.313  1.00 27.68           H  
ATOM    905  HB3 GLN A  58      65.812   8.811   8.602  1.00 27.68           H  
ATOM    906  O   GLN A  58      68.323   9.597   8.426  1.00 27.68           O  
ATOM    907  CG  GLN A  58      64.416   8.866  10.199  1.00 27.68           C  
ATOM    908  HG2 GLN A  58      64.289   9.317  11.183  1.00 27.68           H  
ATOM    909  HG3 GLN A  58      64.447   7.783  10.323  1.00 27.68           H  
ATOM    910  CD  GLN A  58      63.220   9.249   9.333  1.00 27.68           C  
ATOM    911  NE2 GLN A  58      62.422   8.309   8.877  1.00 27.68           N  
ATOM    912 HE21 GLN A  58      62.592   7.331   9.065  1.00 27.68           H  
ATOM    913 HE22 GLN A  58      61.670   8.626   8.281  1.00 27.68           H  
ATOM    914  OE1 GLN A  58      62.984  10.409   9.051  1.00 27.68           O  
ATOM    915  N   GLN A  59      69.301   8.289   9.958  1.00 30.04           N  
ATOM    916  H   GLN A  59      69.269   7.979  10.919  1.00 30.04           H  
ATOM    917  CA  GLN A  59      70.118   7.409   9.092  1.00 30.04           C  
ATOM    918  HA  GLN A  59      69.567   7.237   8.168  1.00 30.04           H  
ATOM    919  C   GLN A  59      70.248   6.037   9.801  1.00 30.04           C  
ATOM    920  CB  GLN A  59      71.482   8.043   8.753  1.00 30.04           C  
ATOM    921  HB2 GLN A  59      71.823   8.669   9.578  1.00 30.04           H  
ATOM    922  HB3 GLN A  59      72.212   7.241   8.641  1.00 30.04           H  
ATOM    923  O   GLN A  59      70.080   5.987  11.017  1.00 30.04           O  
ATOM    924  CG  GLN A  59      71.478   8.842   7.431  1.00 30.04           C  
ATOM    925  HG2 GLN A  59      70.544   8.694   6.890  1.00 30.04           H  
ATOM    926  HG3 GLN A  59      72.281   8.463   6.798  1.00 30.04           H  
ATOM    927  CD  GLN A  59      71.704  10.337   7.618  1.00 30.04           C  
ATOM    928  NE2 GLN A  59      70.675  11.109   7.880  1.00 30.04           N  
ATOM    929 HE21 GLN A  59      70.857  12.100   7.954  1.00 30.04           H  
ATOM    930 HE22 GLN A  59      69.746  10.718   7.950  1.00 30.04           H  
ATOM    931  OE1 GLN A  59      72.811  10.835   7.529  1.00 30.04           O  
ATOM    932  N   GLN A  60      70.382   4.862   9.169  1.00 30.83           N  
ATOM    933  H   GLN A  60      70.271   4.107   9.830  1.00 30.83           H  
ATOM    934  CA  GLN A  60      70.927   4.420   7.866  1.00 30.83           C  
ATOM    935  HA  GLN A  60      70.510   3.420   7.742  1.00 30.83           H  
ATOM    936  C   GLN A  60      72.448   4.166   7.812  1.00 30.83           C  
ATOM    937  CB  GLN A  60      70.409   5.160   6.619  1.00 30.83           C  
ATOM    938  HB2 GLN A  60      70.702   6.210   6.633  1.00 30.83           H  
ATOM    939  HB3 GLN A  60      70.906   4.713   5.758  1.00 30.83           H  
ATOM    940  O   GLN A  60      73.210   5.002   7.348  1.00 30.83           O  
ATOM    941  CG  GLN A  60      68.897   5.022   6.392  1.00 30.83           C  
ATOM    942  HG2 GLN A  60      68.585   4.003   6.619  1.00 30.83           H  
ATOM    943  HG3 GLN A  60      68.351   5.704   7.044  1.00 30.83           H  
ATOM    944  CD  GLN A  60      68.546   5.298   4.934  1.00 30.83           C  
ATOM    945  NE2 GLN A  60      68.252   6.523   4.557  1.00 30.83           N  
ATOM    946 HE21 GLN A  60      68.274   7.302   5.199  1.00 30.83           H  
ATOM    947 HE22 GLN A  60      68.063   6.637   3.571  1.00 30.83           H  
ATOM    948  OE1 GLN A  60      68.553   4.410   4.104  1.00 30.83           O  
ATOM    949  N   PHE A  61      72.831   2.941   8.196  1.00 29.01           N  
ATOM    950  H   PHE A  61      72.159   2.393   8.714  1.00 29.01           H  
ATOM    951  CA  PHE A  61      73.895   2.130   7.580  1.00 29.01           C  
ATOM    952  HA  PHE A  61      74.126   2.513   6.586  1.00 29.01           H  
ATOM    953  C   PHE A  61      73.348   0.690   7.500  1.00 29.01           C  
ATOM    954  CB  PHE A  61      75.183   2.178   8.416  1.00 29.01           C  
ATOM    955  HB2 PHE A  61      74.942   2.005   9.465  1.00 29.01           H  
ATOM    956  HB3 PHE A  61      75.830   1.362   8.094  1.00 29.01           H  
ATOM    957  O   PHE A  61      72.957   0.165   8.539  1.00 29.01           O  
ATOM    958  CG  PHE A  61      75.971   3.466   8.275  1.00 29.01           C  
ATOM    959  CD1 PHE A  61      76.711   3.706   7.102  1.00 29.01           C  
ATOM    960  HD1 PHE A  61      76.709   2.981   6.301  1.00 29.01           H  
ATOM    961  CD2 PHE A  61      75.969   4.423   9.307  1.00 29.01           C  
ATOM    962  HD2 PHE A  61      75.392   4.251  10.205  1.00 29.01           H  
ATOM    963  CE1 PHE A  61      77.443   4.898   6.960  1.00 29.01           C  
ATOM    964  HE1 PHE A  61      77.999   5.086   6.053  1.00 29.01           H  
ATOM    965  CE2 PHE A  61      76.701   5.616   9.165  1.00 29.01           C  
ATOM    966  HE2 PHE A  61      76.687   6.357   9.950  1.00 29.01           H  
ATOM    967  CZ  PHE A  61      77.437   5.853   7.991  1.00 29.01           C  
ATOM    968  HZ  PHE A  61      77.988   6.775   7.875  1.00 29.01           H  
ATOM    969  N   THR A  62      73.147  -0.015   6.378  1.00 33.56           N  
ATOM    970  H   THR A  62      72.687  -0.886   6.603  1.00 33.56           H  
ATOM    971  CA  THR A  62      73.501   0.118   4.942  1.00 33.56           C  
ATOM    972  HA  THR A  62      72.875  -0.649   4.486  1.00 33.56           H  
ATOM    973  C   THR A  62      74.914  -0.316   4.518  1.00 33.56           C  
ATOM    974  CB  THR A  62      72.999   1.374   4.193  1.00 33.56           C  
ATOM    975  HB  THR A  62      72.967   1.123   3.133  1.00 33.56           H  
ATOM    976  O   THR A  62      75.791   0.507   4.276  1.00 33.56           O  
ATOM    977  CG2 THR A  62      71.595   1.818   4.601  1.00 33.56           C  
ATOM    978 HG21 THR A  62      71.283   2.648   3.967  1.00 33.56           H  
ATOM    979 HG22 THR A  62      71.584   2.149   5.639  1.00 33.56           H  
ATOM    980 HG23 THR A  62      70.891   0.995   4.470  1.00 33.56           H  
ATOM    981  OG1 THR A  62      73.857   2.472   4.325  1.00 33.56           O  
ATOM    982  HG1 THR A  62      74.744   2.179   4.103  1.00 33.56           H  
ATOM    983  N   MET A  63      75.075  -1.627   4.314  1.00 27.52           N  
ATOM    984  H   MET A  63      74.346  -2.245   4.640  1.00 27.52           H  
ATOM    985  CA  MET A  63      75.961  -2.246   3.314  1.00 27.52           C  
ATOM    986  HA  MET A  63      76.087  -1.557   2.479  1.00 27.52           H  
ATOM    987  C   MET A  63      75.272  -3.522   2.788  1.00 27.52           C  
ATOM    988  CB  MET A  63      77.343  -2.590   3.904  1.00 27.52           C  
ATOM    989  HB2 MET A  63      77.281  -2.681   4.988  1.00 27.52           H  
ATOM    990  HB3 MET A  63      77.675  -3.548   3.504  1.00 27.52           H  
ATOM    991  O   MET A  63      74.510  -4.137   3.529  1.00 27.52           O  
ATOM    992  CG  MET A  63      78.396  -1.545   3.522  1.00 27.52           C  
ATOM    993  HG2 MET A  63      78.365  -1.406   2.441  1.00 27.52           H  
ATOM    994  HG3 MET A  63      78.150  -0.592   3.991  1.00 27.52           H  
ATOM    995  SD  MET A  63      80.096  -2.000   3.960  1.00 27.52           S  
ATOM    996  CE  MET A  63      80.063  -1.706   5.747  1.00 27.52           C  
ATOM    997  HE1 MET A  63      79.336  -2.368   6.218  1.00 27.52           H  
ATOM    998  HE2 MET A  63      81.051  -1.903   6.163  1.00 27.52           H  
ATOM    999  HE3 MET A  63      79.792  -0.669   5.942  1.00 27.52           H  
ATOM   1000  N   GLY A  64      75.474  -3.957   1.543  1.00 27.65           N  
ATOM   1001  H   GLY A  64      74.973  -4.797   1.288  1.00 27.65           H  
ATOM   1002  CA  GLY A  64      76.264  -3.350   0.463  1.00 27.65           C  
ATOM   1003  HA2 GLY A  64      77.327  -3.479   0.665  1.00 27.65           H  
ATOM   1004  HA3 GLY A  64      76.043  -2.285   0.390  1.00 27.65           H  
ATOM   1005  C   GLY A  64      75.944  -3.997  -0.895  1.00 27.65           C  
ATOM   1006  O   GLY A  64      75.218  -4.987  -0.951  1.00 27.65           O  
ATOM   1007  N   THR A  65      76.461  -3.427  -1.984  1.00 31.93           N  
ATOM   1008  H   THR A  65      77.079  -2.634  -1.884  1.00 31.93           H  
ATOM   1009  CA  THR A  65      76.298  -3.936  -3.362  1.00 31.93           C  
ATOM   1010  HA  THR A  65      75.475  -4.650  -3.389  1.00 31.93           H  
ATOM   1011  C   THR A  65      77.546  -4.701  -3.834  1.00 31.93           C  
ATOM   1012  CB  THR A  65      75.934  -2.796  -4.327  1.00 31.93           C  
ATOM   1013  HB  THR A  65      75.895  -3.176  -5.348  1.00 31.93           H  
ATOM   1014  O   THR A  65      78.579  -4.689  -3.162  1.00 31.93           O  
ATOM   1015  CG2 THR A  65      74.575  -2.174  -4.006  1.00 31.93           C  
ATOM   1016 HG21 THR A  65      73.809  -2.948  -4.021  1.00 31.93           H  
ATOM   1017 HG22 THR A  65      74.594  -1.706  -3.022  1.00 31.93           H  
ATOM   1018 HG23 THR A  65      74.329  -1.423  -4.757  1.00 31.93           H  
ATOM   1019  OG1 THR A  65      76.892  -1.767  -4.252  1.00 31.93           O  
ATOM   1020  HG1 THR A  65      76.684  -1.120  -4.930  1.00 31.93           H  
ATOM   1021  N   PRO A  66      77.448  -5.417  -4.967  1.00 30.52           N  
ATOM   1022  CA  PRO A  66      77.954  -4.833  -6.219  1.00 30.52           C  
ATOM   1023  HA  PRO A  66      78.349  -3.833  -6.041  1.00 30.52           H  
ATOM   1024  C   PRO A  66      76.874  -4.731  -7.313  1.00 30.52           C  
ATOM   1025  CB  PRO A  66      79.109  -5.747  -6.638  1.00 30.52           C  
ATOM   1026  HB2 PRO A  66      79.333  -5.690  -7.704  1.00 30.52           H  
ATOM   1027  HB3 PRO A  66      79.996  -5.508  -6.051  1.00 30.52           H  
ATOM   1028  O   PRO A  66      75.751  -5.202  -7.141  1.00 30.52           O  
ATOM   1029  CG  PRO A  66      78.587  -7.123  -6.241  1.00 30.52           C  
ATOM   1030  HG2 PRO A  66      77.901  -7.493  -7.002  1.00 30.52           H  
ATOM   1031  HG3 PRO A  66      79.399  -7.831  -6.076  1.00 30.52           H  
ATOM   1032  CD  PRO A  66      77.819  -6.832  -4.951  1.00 30.52           C  
ATOM   1033  HD2 PRO A  66      76.928  -7.457  -4.898  1.00 30.52           H  
ATOM   1034  HD3 PRO A  66      78.462  -7.045  -4.097  1.00 30.52           H  
ATOM   1035  N   SER A  67      77.209  -4.111  -8.447  1.00 27.60           N  
ATOM   1036  H   SER A  67      78.127  -3.699  -8.538  1.00 27.60           H  
ATOM   1037  CA  SER A  67      76.338  -4.006  -9.626  1.00 27.60           C  
ATOM   1038  HA  SER A  67      75.741  -4.915  -9.698  1.00 27.60           H  
ATOM   1039  C   SER A  67      77.142  -3.880 -10.929  1.00 27.60           C  
ATOM   1040  CB  SER A  67      75.369  -2.823  -9.477  1.00 27.60           C  
ATOM   1041  HB2 SER A  67      74.792  -2.713 -10.395  1.00 27.60           H  
ATOM   1042  HB3 SER A  67      74.679  -3.033  -8.660  1.00 27.60           H  
ATOM   1043  O   SER A  67      78.272  -3.395 -10.928  1.00 27.60           O  
ATOM   1044  OG  SER A  67      76.052  -1.615  -9.199  1.00 27.60           O  
ATOM   1045  HG  SER A  67      75.445  -0.879  -9.308  1.00 27.60           H  
ATOM   1046  N   ILE A  68      76.557  -4.337 -12.042  1.00 27.30           N  
ATOM   1047  H   ILE A  68      75.631  -4.732 -11.967  1.00 27.30           H  
ATOM   1048  CA  ILE A  68      77.052  -4.182 -13.422  1.00 27.30           C  
ATOM   1049  HA  ILE A  68      77.441  -3.169 -13.523  1.00 27.30           H  
ATOM   1050  C   ILE A  68      75.861  -4.329 -14.397  1.00 27.30           C  
ATOM   1051  CB  ILE A  68      78.208  -5.182 -13.691  1.00 27.30           C  
ATOM   1052  HB  ILE A  68      78.820  -5.221 -12.790  1.00 27.30           H  
ATOM   1053  O   ILE A  68      74.762  -4.671 -13.958  1.00 27.30           O  
ATOM   1054  CG1 ILE A  68      79.133  -4.675 -14.819  1.00 27.30           C  
ATOM   1055 HG12 ILE A  68      79.354  -3.621 -14.648  1.00 27.30           H  
ATOM   1056 HG13 ILE A  68      78.634  -4.767 -15.784  1.00 27.30           H  
ATOM   1057  CG2 ILE A  68      77.701  -6.612 -13.954  1.00 27.30           C  
ATOM   1058 HG21 ILE A  68      77.213  -6.675 -14.927  1.00 27.30           H  
ATOM   1059 HG22 ILE A  68      78.536  -7.313 -13.936  1.00 27.30           H  
ATOM   1060 HG23 ILE A  68      76.994  -6.906 -13.179  1.00 27.30           H  
ATOM   1061  CD1 ILE A  68      80.472  -5.420 -14.892  1.00 27.30           C  
ATOM   1062 HD11 ILE A  68      80.982  -5.366 -13.930  1.00 27.30           H  
ATOM   1063 HD12 ILE A  68      81.101  -4.955 -15.651  1.00 27.30           H  
ATOM   1064 HD13 ILE A  68      80.313  -6.463 -15.163  1.00 27.30           H  
ATOM   1065  N   THR A  69      76.038  -4.062 -15.694  1.00 25.11           N  
ATOM   1066  H   THR A  69      76.952  -3.790 -16.025  1.00 25.11           H  
ATOM   1067  CA  THR A  69      74.954  -4.049 -16.700  1.00 25.11           C  
ATOM   1068  HA  THR A  69      74.033  -4.393 -16.231  1.00 25.11           H  
ATOM   1069  C   THR A  69      75.205  -4.989 -17.888  1.00 25.11           C  
ATOM   1070  CB  THR A  69      74.695  -2.619 -17.207  1.00 25.11           C  
ATOM   1071  HB  THR A  69      74.029  -2.659 -18.069  1.00 25.11           H  
ATOM   1072  O   THR A  69      76.345  -5.276 -18.244  1.00 25.11           O  
ATOM   1073  CG2 THR A  69      74.050  -1.740 -16.137  1.00 25.11           C  
ATOM   1074 HG21 THR A  69      74.723  -1.622 -15.288  1.00 25.11           H  
ATOM   1075 HG22 THR A  69      73.823  -0.758 -16.555  1.00 25.11           H  
ATOM   1076 HG23 THR A  69      73.122  -2.199 -15.796  1.00 25.11           H  
ATOM   1077  OG1 THR A  69      75.900  -1.991 -17.579  1.00 25.11           O  
ATOM   1078  HG1 THR A  69      75.685  -1.140 -17.968  1.00 25.11           H  
ATOM   1079  N   ALA A  70      74.117  -5.465 -18.507  1.00 23.11           N  
ATOM   1080  H   ALA A  70      73.209  -5.188 -18.165  1.00 23.11           H  
ATOM   1081  CA  ALA A  70      74.091  -6.283 -19.727  1.00 23.11           C  
ATOM   1082  HA  ALA A  70      74.902  -5.971 -20.384  1.00 23.11           H  
ATOM   1083  C   ALA A  70      72.751  -6.077 -20.473  1.00 23.11           C  
ATOM   1084  CB  ALA A  70      74.297  -7.755 -19.345  1.00 23.11           C  
ATOM   1085  HB1 ALA A  70      75.254  -7.874 -18.836  1.00 23.11           H  
ATOM   1086  HB2 ALA A  70      74.298  -8.376 -20.241  1.00 23.11           H  
ATOM   1087  HB3 ALA A  70      73.496  -8.085 -18.683  1.00 23.11           H  
ATOM   1088  O   ALA A  70      71.785  -5.613 -19.864  1.00 23.11           O  
ATOM   1089  N   SER A  71      72.678  -6.417 -21.770  1.00 25.30           N  
ATOM   1090  H   SER A  71      73.487  -6.838 -22.203  1.00 25.30           H  
ATOM   1091  CA  SER A  71      71.608  -5.922 -22.661  1.00 25.30           C  
ATOM   1092  HA  SER A  71      70.825  -5.464 -22.057  1.00 25.30           H  
ATOM   1093  C   SER A  71      70.930  -6.991 -23.538  1.00 25.30           C  
ATOM   1094  CB  SER A  71      72.164  -4.804 -23.556  1.00 25.30           C  
ATOM   1095  HB2 SER A  71      71.369  -4.436 -24.205  1.00 25.30           H  
ATOM   1096  HB3 SER A  71      72.970  -5.198 -24.175  1.00 25.30           H  
ATOM   1097  O   SER A  71      71.417  -7.325 -24.617  1.00 25.30           O  
ATOM   1098  OG  SER A  71      72.654  -3.733 -22.770  1.00 25.30           O  
ATOM   1099  HG  SER A  71      72.984  -3.044 -23.352  1.00 25.30           H  
ATOM   1100  N   ALA A  72      69.723  -7.405 -23.128  1.00 22.32           N  
ATOM   1101  H   ALA A  72      69.446  -7.128 -22.197  1.00 22.32           H  
ATOM   1102  CA  ALA A  72      68.703  -8.085 -23.945  1.00 22.32           C  
ATOM   1103  HA  ALA A  72      67.909  -8.388 -23.261  1.00 22.32           H  
ATOM   1104  C   ALA A  72      69.141  -9.398 -24.656  1.00 22.32           C  
ATOM   1105  CB  ALA A  72      68.090  -7.021 -24.881  1.00 22.32           C  
ATOM   1106  HB1 ALA A  72      67.828  -6.131 -24.308  1.00 22.32           H  
ATOM   1107  HB2 ALA A  72      67.180  -7.399 -25.346  1.00 22.32           H  
ATOM   1108  HB3 ALA A  72      68.809  -6.744 -25.652  1.00 22.32           H  
ATOM   1109  O   ALA A  72      69.997 -10.122 -24.164  1.00 22.32           O  
ATOM   1110  N   SER A  73      68.524  -9.691 -25.813  1.00 23.62           N  
ATOM   1111  H   SER A  73      67.868  -8.992 -26.132  1.00 23.62           H  
ATOM   1112  CA  SER A  73      68.718 -10.852 -26.712  1.00 23.62           C  
ATOM   1113  HA  SER A  73      68.266 -10.548 -27.656  1.00 23.62           H  
ATOM   1114  C   SER A  73      68.049 -12.199 -26.354  1.00 23.62           C  
ATOM   1115  CB  SER A  73      70.196 -11.068 -27.071  1.00 23.62           C  
ATOM   1116  HB2 SER A  73      70.768 -11.355 -26.188  1.00 23.62           H  
ATOM   1117  HB3 SER A  73      70.268 -11.873 -27.802  1.00 23.62           H  
ATOM   1118  O   SER A  73      68.546 -12.974 -25.553  1.00 23.62           O  
ATOM   1119  OG  SER A  73      70.729  -9.887 -27.638  1.00 23.62           O  
ATOM   1120  HG  SER A  73      71.068  -9.357 -26.913  1.00 23.62           H  
ATOM   1121  N   LYS A  74      66.998 -12.524 -27.129  1.00 27.81           N  
ATOM   1122  H   LYS A  74      66.593 -11.745 -27.628  1.00 27.81           H  
ATOM   1123  CA  LYS A  74      66.627 -13.861 -27.662  1.00 27.81           C  
ATOM   1124  HA  LYS A  74      65.645 -13.756 -28.123  1.00 27.81           H  
ATOM   1125  C   LYS A  74      66.477 -15.078 -26.707  1.00 27.81           C  
ATOM   1126  CB  LYS A  74      67.605 -14.226 -28.802  1.00 27.81           C  
ATOM   1127  HB2 LYS A  74      67.353 -15.223 -29.165  1.00 27.81           H  
ATOM   1128  HB3 LYS A  74      68.614 -14.273 -28.393  1.00 27.81           H  
ATOM   1129  O   LYS A  74      67.352 -15.933 -26.682  1.00 27.81           O  
ATOM   1130  CG  LYS A  74      67.600 -13.279 -30.012  1.00 27.81           C  
ATOM   1131  HG2 LYS A  74      66.599 -13.247 -30.442  1.00 27.81           H  
ATOM   1132  HG3 LYS A  74      67.892 -12.276 -29.701  1.00 27.81           H  
ATOM   1133  CD  LYS A  74      68.597 -13.796 -31.061  1.00 27.81           C  
ATOM   1134  HD2 LYS A  74      69.592 -13.822 -30.616  1.00 27.81           H  
ATOM   1135  HD3 LYS A  74      68.316 -14.808 -31.351  1.00 27.81           H  
ATOM   1136  CE  LYS A  74      68.614 -12.895 -32.301  1.00 27.81           C  
ATOM   1137  HE2 LYS A  74      68.866 -11.881 -31.991  1.00 27.81           H  
ATOM   1138  HE3 LYS A  74      67.613 -12.875 -32.731  1.00 27.81           H  
ATOM   1139  NZ  LYS A  74      69.594 -13.380 -33.308  1.00 27.81           N  
ATOM   1140  HZ1 LYS A  74      69.592 -12.783 -34.123  1.00 27.81           H  
ATOM   1141  HZ2 LYS A  74      69.369 -14.320 -33.601  1.00 27.81           H  
ATOM   1142  HZ3 LYS A  74      70.527 -13.382 -32.920  1.00 27.81           H  
ATOM   1143  N   TYR A  75      65.239 -15.279 -26.230  1.00 24.96           N  
ATOM   1144  H   TYR A  75      64.625 -14.478 -26.246  1.00 24.96           H  
ATOM   1145  CA  TYR A  75      64.584 -16.591 -25.985  1.00 24.96           C  
ATOM   1146  HA  TYR A  75      63.583 -16.364 -25.617  1.00 24.96           H  
ATOM   1147  C   TYR A  75      65.179 -17.557 -24.926  1.00 24.96           C  
ATOM   1148  CB  TYR A  75      64.401 -17.318 -27.336  1.00 24.96           C  
ATOM   1149  HB2 TYR A  75      65.376 -17.468 -27.799  1.00 24.96           H  
ATOM   1150  HB3 TYR A  75      63.989 -18.311 -27.161  1.00 24.96           H  
ATOM   1151  O   TYR A  75      66.278 -17.365 -24.435  1.00 24.96           O  
ATOM   1152  CG  TYR A  75      63.466 -16.652 -28.325  1.00 24.96           C  
ATOM   1153  CD1 TYR A  75      62.073 -16.800 -28.168  1.00 24.96           C  
ATOM   1154  HD1 TYR A  75      61.678 -17.354 -27.329  1.00 24.96           H  
ATOM   1155  CD2 TYR A  75      63.978 -15.955 -29.436  1.00 24.96           C  
ATOM   1156  HD2 TYR A  75      65.047 -15.877 -29.576  1.00 24.96           H  
ATOM   1157  CE1 TYR A  75      61.190 -16.254 -29.118  1.00 24.96           C  
ATOM   1158  HE1 TYR A  75      60.124 -16.380 -29.003  1.00 24.96           H  
ATOM   1159  CE2 TYR A  75      63.097 -15.400 -30.385  1.00 24.96           C  
ATOM   1160  HE2 TYR A  75      63.471 -14.876 -31.252  1.00 24.96           H  
ATOM   1161  OH  TYR A  75      60.865 -15.032 -31.162  1.00 24.96           O  
ATOM   1162  HH  TYR A  75      59.943 -15.218 -30.972  1.00 24.96           H  
ATOM   1163  CZ  TYR A  75      61.704 -15.554 -30.231  1.00 24.96           C  
ATOM   1164  N   ILE A  76      64.413 -18.634 -24.648  1.00 32.66           N  
ATOM   1165  H   ILE A  76      63.507 -18.654 -25.095  1.00 32.66           H  
ATOM   1166  CA  ILE A  76      64.776 -19.878 -23.927  1.00 32.66           C  
ATOM   1167  HA  ILE A  76      63.877 -20.494 -23.939  1.00 32.66           H  
ATOM   1168  C   ILE A  76      65.122 -19.691 -22.432  1.00 32.66           C  
ATOM   1169  CB  ILE A  76      65.847 -20.654 -24.752  1.00 32.66           C  
ATOM   1170  HB  ILE A  76      66.642 -19.954 -25.008  1.00 32.66           H  
ATOM   1171  O   ILE A  76      66.050 -18.978 -22.085  1.00 32.66           O  
ATOM   1172  CG1 ILE A  76      65.214 -21.179 -26.067  1.00 32.66           C  
ATOM   1173 HG12 ILE A  76      64.712 -20.359 -26.581  1.00 32.66           H  
ATOM   1174 HG13 ILE A  76      64.458 -21.928 -25.831  1.00 32.66           H  
ATOM   1175  CG2 ILE A  76      66.520 -21.826 -24.013  1.00 32.66           C  
ATOM   1176 HG21 ILE A  76      65.837 -22.670 -23.923  1.00 32.66           H  
ATOM   1177 HG22 ILE A  76      66.873 -21.515 -23.030  1.00 32.66           H  
ATOM   1178 HG23 ILE A  76      67.398 -22.153 -24.572  1.00 32.66           H  
ATOM   1179  CD1 ILE A  76      66.208 -21.785 -27.066  1.00 32.66           C  
ATOM   1180 HD11 ILE A  76      67.008 -21.073 -27.270  1.00 32.66           H  
ATOM   1181 HD12 ILE A  76      66.630 -22.710 -26.673  1.00 32.66           H  
ATOM   1182 HD13 ILE A  76      65.688 -22.011 -27.997  1.00 32.66           H  
ATOM   1183  N   ASN A  77      64.477 -20.348 -21.458  1.00 29.25           N  
ATOM   1184  H   ASN A  77      64.846 -20.116 -20.547  1.00 29.25           H  
ATOM   1185  CA  ASN A  77      63.301 -21.247 -21.388  1.00 29.25           C  
ATOM   1186  HA  ASN A  77      62.483 -20.850 -21.989  1.00 29.25           H  
ATOM   1187  C   ASN A  77      62.834 -21.255 -19.897  1.00 29.25           C  
ATOM   1188  CB  ASN A  77      63.731 -22.653 -21.878  1.00 29.25           C  
ATOM   1189  HB2 ASN A  77      64.818 -22.716 -21.930  1.00 29.25           H  
ATOM   1190  HB3 ASN A  77      63.448 -23.413 -21.149  1.00 29.25           H  
ATOM   1191  O   ASN A  77      63.552 -20.726 -19.054  1.00 29.25           O  
ATOM   1192  CG  ASN A  77      63.150 -23.063 -23.224  1.00 29.25           C  
ATOM   1193  ND2 ASN A  77      63.395 -24.273 -23.661  1.00 29.25           N  
ATOM   1194 HD21 ASN A  77      63.781 -24.973 -23.044  1.00 29.25           H  
ATOM   1195 HD22 ASN A  77      62.971 -24.532 -24.541  1.00 29.25           H  
ATOM   1196  OD1 ASN A  77      62.428 -22.334 -23.881  1.00 29.25           O  
ATOM   1197  N   GLN A  78      61.703 -21.800 -19.423  1.00 28.67           N  
ATOM   1198  H   GLN A  78      61.595 -21.605 -18.438  1.00 28.67           H  
ATOM   1199  CA  GLN A  78      60.586 -22.612 -19.952  1.00 28.67           C  
ATOM   1200  HA  GLN A  78      60.303 -22.274 -20.949  1.00 28.67           H  
ATOM   1201  C   GLN A  78      59.385 -22.443 -18.966  1.00 28.67           C  
ATOM   1202  CB  GLN A  78      61.032 -24.089 -19.961  1.00 28.67           C  
ATOM   1203  HB2 GLN A  78      60.559 -24.627 -19.140  1.00 28.67           H  
ATOM   1204  HB3 GLN A  78      62.098 -24.165 -19.748  1.00 28.67           H  
ATOM   1205  O   GLN A  78      59.587 -21.917 -17.877  1.00 28.67           O  
ATOM   1206  CG  GLN A  78      60.748 -24.797 -21.292  1.00 28.67           C  
ATOM   1207  HG2 GLN A  78      61.142 -24.208 -22.121  1.00 28.67           H  
ATOM   1208  HG3 GLN A  78      59.676 -24.895 -21.461  1.00 28.67           H  
ATOM   1209  CD  GLN A  78      61.381 -26.178 -21.316  1.00 28.67           C  
ATOM   1210  NE2 GLN A  78      60.716 -27.170 -20.770  1.00 28.67           N  
ATOM   1211 HE21 GLN A  78      59.819 -26.994 -20.341  1.00 28.67           H  
ATOM   1212 HE22 GLN A  78      61.156 -28.079 -20.786  1.00 28.67           H  
ATOM   1213  OE1 GLN A  78      62.487 -26.368 -21.793  1.00 28.67           O  
ATOM   1214  N   SER A  79      58.131 -22.861 -19.188  1.00 29.36           N  
ATOM   1215  H   SER A  79      57.501 -22.590 -18.447  1.00 29.36           H  
ATOM   1216  CA  SER A  79      57.469 -23.566 -20.302  1.00 29.36           C  
ATOM   1217  HA  SER A  79      58.035 -23.452 -21.226  1.00 29.36           H  
ATOM   1218  C   SER A  79      56.051 -23.004 -20.495  1.00 29.36           C  
ATOM   1219  CB  SER A  79      57.240 -25.061 -19.983  1.00 29.36           C  
ATOM   1220  HB2 SER A  79      56.420 -25.153 -19.271  1.00 29.36           H  
ATOM   1221  HB3 SER A  79      56.944 -25.571 -20.900  1.00 29.36           H  
ATOM   1222  O   SER A  79      55.427 -22.609 -19.514  1.00 29.36           O  
ATOM   1223  OG  SER A  79      58.359 -25.726 -19.433  1.00 29.36           O  
ATOM   1224  HG  SER A  79      58.424 -25.468 -18.511  1.00 29.36           H  
ATOM   1225  N   LEU A  80      55.493 -23.074 -21.709  1.00 35.43           N  
ATOM   1226  H   LEU A  80      56.049 -23.395 -22.489  1.00 35.43           H  
ATOM   1227  CA  LEU A  80      54.053 -22.910 -21.971  1.00 35.43           C  
ATOM   1228  HA  LEU A  80      53.489 -23.100 -21.058  1.00 35.43           H  
ATOM   1229  C   LEU A  80      53.614 -23.948 -23.014  1.00 35.43           C  
ATOM   1230  CB  LEU A  80      53.747 -21.480 -22.464  1.00 35.43           C  
ATOM   1231  HB2 LEU A  80      54.411 -21.257 -23.300  1.00 35.43           H  
ATOM   1232  HB3 LEU A  80      52.727 -21.461 -22.847  1.00 35.43           H  
ATOM   1233  O   LEU A  80      54.195 -24.005 -24.095  1.00 35.43           O  
ATOM   1234  CG  LEU A  80      53.881 -20.362 -21.411  1.00 35.43           C  
ATOM   1235  HG  LEU A  80      54.887 -20.369 -20.992  1.00 35.43           H  
ATOM   1236  CD1 LEU A  80      53.656 -19.006 -22.081  1.00 35.43           C  
ATOM   1237 HD11 LEU A  80      54.386 -18.862 -22.877  1.00 35.43           H  
ATOM   1238 HD12 LEU A  80      52.651 -18.954 -22.500  1.00 35.43           H  
ATOM   1239 HD13 LEU A  80      53.780 -18.209 -21.348  1.00 35.43           H  
ATOM   1240  CD2 LEU A  80      52.857 -20.496 -20.281  1.00 35.43           C  
ATOM   1241 HD21 LEU A  80      53.045 -21.403 -19.707  1.00 35.43           H  
ATOM   1242 HD22 LEU A  80      52.949 -19.649 -19.602  1.00 35.43           H  
ATOM   1243 HD23 LEU A  80      51.845 -20.523 -20.686  1.00 35.43           H  
ATOM   1244  N   ASN A  81      52.635 -24.795 -22.678  1.00 32.34           N  
ATOM   1245  H   ASN A  81      52.206 -24.706 -21.768  1.00 32.34           H  
ATOM   1246  CA  ASN A  81      52.216 -25.942 -23.494  1.00 32.34           C  
ATOM   1247  HA  ASN A  81      52.153 -25.648 -24.542  1.00 32.34           H  
ATOM   1248  C   ASN A  81      50.847 -26.479 -23.018  1.00 32.34           C  
ATOM   1249  CB  ASN A  81      53.305 -27.028 -23.329  1.00 32.34           C  
ATOM   1250  HB2 ASN A  81      54.240 -26.672 -23.762  1.00 32.34           H  
ATOM   1251  HB3 ASN A  81      53.473 -27.219 -22.269  1.00 32.34           H  
ATOM   1252  O   ASN A  81      50.741 -26.828 -21.846  1.00 32.34           O  
ATOM   1253  CG  ASN A  81      52.971 -28.350 -23.995  1.00 32.34           C  
ATOM   1254  ND2 ASN A  81      52.163 -29.177 -23.373  1.00 32.34           N  
ATOM   1255 HD21 ASN A  81      51.736 -28.912 -22.497  1.00 32.34           H  
ATOM   1256 HD22 ASN A  81      51.951 -30.043 -23.847  1.00 32.34           H  
ATOM   1257  OD1 ASN A  81      53.418 -28.645 -25.085  1.00 32.34           O  
ATOM   1258  N   LEU A  82      49.813 -26.662 -23.846  1.00 27.82           N  
ATOM   1259  H   LEU A  82      49.020 -27.119 -23.418  1.00 27.82           H  
ATOM   1260  CA  LEU A  82      49.542 -26.181 -25.214  1.00 27.82           C  
ATOM   1261  HA  LEU A  82      49.767 -25.116 -25.270  1.00 27.82           H  
ATOM   1262  C   LEU A  82      48.035 -26.393 -25.512  1.00 27.82           C  
ATOM   1263  CB  LEU A  82      50.380 -26.969 -26.254  1.00 27.82           C  
ATOM   1264  HB2 LEU A  82      49.728 -27.635 -26.820  1.00 27.82           H  
ATOM   1265  HB3 LEU A  82      51.085 -27.618 -25.735  1.00 27.82           H  
ATOM   1266  O   LEU A  82      47.397 -27.185 -24.825  1.00 27.82           O  
ATOM   1267  CG  LEU A  82      51.178 -26.099 -27.246  1.00 27.82           C  
ATOM   1268  HG  LEU A  82      51.874 -25.469 -26.694  1.00 27.82           H  
ATOM   1269  CD1 LEU A  82      51.984 -26.999 -28.181  1.00 27.82           C  
ATOM   1270 HD11 LEU A  82      52.591 -26.391 -28.852  1.00 27.82           H  
ATOM   1271 HD12 LEU A  82      51.317 -27.631 -28.767  1.00 27.82           H  
ATOM   1272 HD13 LEU A  82      52.650 -27.632 -27.594  1.00 27.82           H  
ATOM   1273  CD2 LEU A  82      50.292 -25.194 -28.107  1.00 27.82           C  
ATOM   1274 HD21 LEU A  82      49.818 -24.430 -27.490  1.00 27.82           H  
ATOM   1275 HD22 LEU A  82      50.910 -24.684 -28.846  1.00 27.82           H  
ATOM   1276 HD23 LEU A  82      49.545 -25.789 -28.630  1.00 27.82           H  
ATOM   1277  N   SER A  83      47.513 -25.781 -26.586  1.00 30.77           N  
ATOM   1278  H   SER A  83      48.144 -25.187 -27.106  1.00 30.77           H  
ATOM   1279  CA  SER A  83      46.152 -25.934 -27.162  1.00 30.77           C  
ATOM   1280  HA  SER A  83      46.130 -25.252 -28.012  1.00 30.77           H  
ATOM   1281  C   SER A  83      44.952 -25.540 -26.267  1.00 30.77           C  
ATOM   1282  CB  SER A  83      45.958 -27.336 -27.768  1.00 30.77           C  
ATOM   1283  HB2 SER A  83      46.731 -27.509 -28.517  1.00 30.77           H  
ATOM   1284  HB3 SER A  83      44.988 -27.392 -28.261  1.00 30.77           H  
ATOM   1285  O   SER A  83      44.921 -25.833 -25.082  1.00 30.77           O  
ATOM   1286  OG  SER A  83      46.018 -28.366 -26.805  1.00 30.77           O  
ATOM   1287  HG  SER A  83      46.345 -28.001 -25.979  1.00 30.77           H  
ATOM   1288  N   GLY A  84      43.898 -24.873 -26.756  1.00 25.40           N  
ATOM   1289  H   GLY A  84      43.160 -24.761 -26.076  1.00 25.40           H  
ATOM   1290  CA  GLY A  84      43.732 -24.153 -28.030  1.00 25.40           C  
ATOM   1291  HA2 GLY A  84      44.625 -23.561 -28.228  1.00 25.40           H  
ATOM   1292  HA3 GLY A  84      42.904 -23.452 -27.922  1.00 25.40           H  
ATOM   1293  C   GLY A  84      43.463 -25.021 -29.266  1.00 25.40           C  
ATOM   1294  O   GLY A  84      44.400 -25.576 -29.835  1.00 25.40           O  
ATOM   1295  N   TRP A  85      42.206 -25.091 -29.718  1.00 27.31           N  
ATOM   1296  H   TRP A  85      41.469 -24.622 -29.210  1.00 27.31           H  
ATOM   1297  CA  TRP A  85      41.808 -25.834 -30.924  1.00 27.31           C  
ATOM   1298  HA  TRP A  85      42.633 -25.815 -31.636  1.00 27.31           H  
ATOM   1299  C   TRP A  85      40.584 -25.177 -31.591  1.00 27.31           C  
ATOM   1300  CB  TRP A  85      41.535 -27.302 -30.533  1.00 27.31           C  
ATOM   1301  HB2 TRP A  85      40.464 -27.462 -30.408  1.00 27.31           H  
ATOM   1302  HB3 TRP A  85      41.990 -27.509 -29.565  1.00 27.31           H  
ATOM   1303  O   TRP A  85      39.514 -25.130 -30.990  1.00 27.31           O  
ATOM   1304  CG  TRP A  85      42.076 -28.334 -31.473  1.00 27.31           C  
ATOM   1305  CD1 TRP A  85      43.382 -28.478 -31.793  1.00 27.31           C  
ATOM   1306  HD1 TRP A  85      44.177 -27.851 -31.418  1.00 27.31           H  
ATOM   1307  CD2 TRP A  85      41.375 -29.423 -32.154  1.00 27.31           C  
ATOM   1308  CE2 TRP A  85      42.335 -30.192 -32.879  1.00 27.31           C  
ATOM   1309  CE3 TRP A  85      40.031 -29.854 -32.218  1.00 27.31           C  
ATOM   1310  HE3 TRP A  85      39.275 -29.304 -31.676  1.00 27.31           H  
ATOM   1311  NE1 TRP A  85      43.537 -29.562 -32.636  1.00 27.31           N  
ATOM   1312  HE1 TRP A  85      44.432 -29.871 -32.986  1.00 27.31           H  
ATOM   1313  CH2 TRP A  85      40.640 -31.729 -33.665  1.00 27.31           C  
ATOM   1314  HH2 TRP A  85      40.351 -32.603 -34.230  1.00 27.31           H  
ATOM   1315  CZ2 TRP A  85      41.986 -31.327 -33.624  1.00 27.31           C  
ATOM   1316  HZ2 TRP A  85      42.742 -31.888 -34.155  1.00 27.31           H  
ATOM   1317  CZ3 TRP A  85      39.668 -30.993 -32.964  1.00 27.31           C  
ATOM   1318  HZ3 TRP A  85      38.635 -31.308 -32.995  1.00 27.31           H  
ATOM   1319  N   THR A  86      40.741 -24.629 -32.803  1.00 35.08           N  
ATOM   1320  H   THR A  86      41.656 -24.658 -33.230  1.00 35.08           H  
ATOM   1321  CA  THR A  86      39.701 -23.839 -33.506  1.00 35.08           C  
ATOM   1322  HA  THR A  86      38.714 -24.201 -33.217  1.00 35.08           H  
ATOM   1323  C   THR A  86      39.855 -23.921 -35.037  1.00 35.08           C  
ATOM   1324  CB  THR A  86      39.769 -22.345 -33.126  1.00 35.08           C  
ATOM   1325  HB  THR A  86      39.130 -21.786 -33.810  1.00 35.08           H  
ATOM   1326  O   THR A  86      40.885 -23.464 -35.543  1.00 35.08           O  
ATOM   1327  CG2 THR A  86      39.302 -22.044 -31.704  1.00 35.08           C  
ATOM   1328 HG21 THR A  86      40.000 -22.463 -30.979  1.00 35.08           H  
ATOM   1329 HG22 THR A  86      39.253 -20.964 -31.564  1.00 35.08           H  
ATOM   1330 HG23 THR A  86      38.311 -22.468 -31.542  1.00 35.08           H  
ATOM   1331  OG1 THR A  86      41.091 -21.865 -33.243  1.00 35.08           O  
ATOM   1332  HG1 THR A  86      41.369 -22.064 -34.140  1.00 35.08           H  
ATOM   1333  N   PRO A  87      38.875 -24.462 -35.790  1.00 32.21           N  
ATOM   1334  CA  PRO A  87      38.944 -24.585 -37.249  1.00 32.21           C  
ATOM   1335  HA  PRO A  87      39.973 -24.483 -37.594  1.00 32.21           H  
ATOM   1336  C   PRO A  87      38.073 -23.574 -38.030  1.00 32.21           C  
ATOM   1337  CB  PRO A  87      38.486 -26.024 -37.506  1.00 32.21           C  
ATOM   1338  HB2 PRO A  87      38.135 -26.186 -38.525  1.00 32.21           H  
ATOM   1339  HB3 PRO A  87      39.296 -26.714 -37.269  1.00 32.21           H  
ATOM   1340  O   PRO A  87      37.256 -22.850 -37.472  1.00 32.21           O  
ATOM   1341  CG  PRO A  87      37.359 -26.184 -36.486  1.00 32.21           C  
ATOM   1342  HG2 PRO A  87      37.212 -27.229 -36.212  1.00 32.21           H  
ATOM   1343  HG3 PRO A  87      36.437 -25.763 -36.887  1.00 32.21           H  
ATOM   1344  CD  PRO A  87      37.827 -25.347 -35.291  1.00 32.21           C  
ATOM   1345  HD2 PRO A  87      38.234 -26.011 -34.528  1.00 32.21           H  
ATOM   1346  HD3 PRO A  87      36.995 -24.772 -34.885  1.00 32.21           H  
ATOM   1347  N   LEU A  88      38.283 -23.586 -39.350  1.00 25.05           N  
ATOM   1348  H   LEU A  88      39.045 -24.185 -39.634  1.00 25.05           H  
ATOM   1349  CA  LEU A  88      37.469 -23.086 -40.474  1.00 25.05           C  
ATOM   1350  HA  LEU A  88      38.091 -22.383 -41.028  1.00 25.05           H  
ATOM   1351  C   LEU A  88      36.133 -22.351 -40.194  1.00 25.05           C  
ATOM   1352  CB  LEU A  88      37.187 -24.286 -41.404  1.00 25.05           C  
ATOM   1353  HB2 LEU A  88      36.523 -23.960 -42.204  1.00 25.05           H  
ATOM   1354  HB3 LEU A  88      36.651 -25.041 -40.829  1.00 25.05           H  
ATOM   1355  O   LEU A  88      35.115 -22.952 -39.869  1.00 25.05           O  
ATOM   1356  CG  LEU A  88      38.432 -24.934 -42.039  1.00 25.05           C  
ATOM   1357  HG  LEU A  88      39.152 -25.192 -41.262  1.00 25.05           H  
ATOM   1358  CD1 LEU A  88      38.040 -26.223 -42.757  1.00 25.05           C  
ATOM   1359 HD11 LEU A  88      38.924 -26.694 -43.188  1.00 25.05           H  
ATOM   1360 HD12 LEU A  88      37.583 -26.915 -42.050  1.00 25.05           H  
ATOM   1361 HD13 LEU A  88      37.326 -26.005 -43.551  1.00 25.05           H  
ATOM   1362  CD2 LEU A  88      39.111 -24.006 -43.050  1.00 25.05           C  
ATOM   1363 HD21 LEU A  88      39.943 -24.526 -43.525  1.00 25.05           H  
ATOM   1364 HD22 LEU A  88      39.503 -23.119 -42.551  1.00 25.05           H  
ATOM   1365 HD23 LEU A  88      38.397 -23.706 -43.817  1.00 25.05           H  
ATOM   1366  N   ILE A  89      36.156 -21.052 -40.513  1.00 27.98           N  
ATOM   1367  H   ILE A  89      37.082 -20.650 -40.481  1.00 27.98           H  
ATOM   1368  CA  ILE A  89      35.217 -20.296 -41.376  1.00 27.98           C  
ATOM   1369  HA  ILE A  89      34.952 -19.383 -40.843  1.00 27.98           H  
ATOM   1370  C   ILE A  89      33.898 -21.005 -41.768  1.00 27.98           C  
ATOM   1371  CB  ILE A  89      35.963 -19.884 -42.682  1.00 27.98           C  
ATOM   1372  HB  ILE A  89      36.207 -20.797 -43.226  1.00 27.98           H  
ATOM   1373  O   ILE A  89      33.907 -22.016 -42.468  1.00 27.98           O  
ATOM   1374  CG1 ILE A  89      37.294 -19.136 -42.402  1.00 27.98           C  
ATOM   1375 HG12 ILE A  89      37.900 -19.699 -41.692  1.00 27.98           H  
ATOM   1376 HG13 ILE A  89      37.078 -18.164 -41.957  1.00 27.98           H  
ATOM   1377  CG2 ILE A  89      35.068 -19.014 -43.591  1.00 27.98           C  
ATOM   1378 HG21 ILE A  89      35.590 -18.754 -44.512  1.00 27.98           H  
ATOM   1379 HG22 ILE A  89      34.172 -19.559 -43.889  1.00 27.98           H  
ATOM   1380 HG23 ILE A  89      34.776 -18.101 -43.071  1.00 27.98           H  
ATOM   1381  CD1 ILE A  89      38.181 -18.938 -43.640  1.00 27.98           C  
ATOM   1382 HD11 ILE A  89      38.330 -19.890 -44.148  1.00 27.98           H  
ATOM   1383 HD12 ILE A  89      37.732 -18.220 -44.327  1.00 27.98           H  
ATOM   1384 HD13 ILE A  89      39.150 -18.549 -43.327  1.00 27.98           H  
ATOM   1385  N   SER A  90      32.768 -20.340 -41.505  1.00 24.52           N  
ATOM   1386  H   SER A  90      32.816 -19.517 -40.922  1.00 24.52           H  
ATOM   1387  CA  SER A  90      31.464 -20.579 -42.151  1.00 24.52           C  
ATOM   1388  HA  SER A  90      31.632 -21.046 -43.121  1.00 24.52           H  
ATOM   1389  C   SER A  90      30.719 -19.250 -42.389  1.00 24.52           C  
ATOM   1390  CB  SER A  90      30.626 -21.545 -41.305  1.00 24.52           C  
ATOM   1391  HB2 SER A  90      31.222 -22.428 -41.072  1.00 24.52           H  
ATOM   1392  HB3 SER A  90      29.749 -21.856 -41.872  1.00 24.52           H  
ATOM   1393  O   SER A  90      31.154 -18.200 -41.905  1.00 24.52           O  
ATOM   1394  OG  SER A  90      30.206 -20.923 -40.107  1.00 24.52           O  
ATOM   1395  HG  SER A  90      29.806 -21.587 -39.541  1.00 24.52           H  
ATOM   1396  N   LYS A  91      29.621 -19.256 -43.165  1.00 27.36           N  
ATOM   1397  H   LYS A  91      29.307 -20.133 -43.557  1.00 27.36           H  
ATOM   1398  CA  LYS A  91      28.761 -18.074 -43.373  1.00 27.36           C  
ATOM   1399  HA  LYS A  91      28.664 -17.569 -42.412  1.00 27.36           H  
ATOM   1400  C   LYS A  91      27.360 -18.468 -43.861  1.00 27.36           C  
ATOM   1401  CB  LYS A  91      29.436 -17.120 -44.384  1.00 27.36           C  
ATOM   1402  HB2 LYS A  91      30.514 -17.131 -44.223  1.00 27.36           H  
ATOM   1403  HB3 LYS A  91      29.250 -17.469 -45.399  1.00 27.36           H  
ATOM   1404  O   LYS A  91      27.252 -19.289 -44.769  1.00 27.36           O  
ATOM   1405  CG  LYS A  91      28.959 -15.666 -44.235  1.00 27.36           C  
ATOM   1406  HG2 LYS A  91      27.894 -15.605 -44.461  1.00 27.36           H  
ATOM   1407  HG3 LYS A  91      29.122 -15.344 -43.206  1.00 27.36           H  
ATOM   1408  CD  LYS A  91      29.736 -14.738 -45.181  1.00 27.36           C  
ATOM   1409  HD2 LYS A  91      29.511 -15.017 -46.211  1.00 27.36           H  
ATOM   1410  HD3 LYS A  91      30.804 -14.862 -45.005  1.00 27.36           H  
ATOM   1411  CE  LYS A  91      29.347 -13.274 -44.939  1.00 27.36           C  
ATOM   1412  HE2 LYS A  91      28.268 -13.179 -45.062  1.00 27.36           H  
ATOM   1413  HE3 LYS A  91      29.589 -13.017 -43.907  1.00 27.36           H  
ATOM   1414  NZ  LYS A  91      30.048 -12.356 -45.875  1.00 27.36           N  
ATOM   1415  HZ1 LYS A  91      31.049 -12.430 -45.764  1.00 27.36           H  
ATOM   1416  HZ2 LYS A  91      29.815 -12.583 -46.831  1.00 27.36           H  
ATOM   1417  HZ3 LYS A  91      29.776 -11.399 -45.705  1.00 27.36           H  
ATOM   1418  N   THR A  92      26.324 -17.790 -43.347  1.00 27.56           N  
ATOM   1419  H   THR A  92      26.536 -17.150 -42.595  1.00 27.56           H  
ATOM   1420  CA  THR A  92      24.885 -17.987 -43.670  1.00 27.56           C  
ATOM   1421  HA  THR A  92      24.334 -17.352 -42.976  1.00 27.56           H  
ATOM   1422  C   THR A  92      24.329 -19.395 -43.382  1.00 27.56           C  
ATOM   1423  CB  THR A  92      24.509 -17.495 -45.094  1.00 27.56           C  
ATOM   1424  HB  THR A  92      23.631 -18.031 -45.453  1.00 27.56           H  
ATOM   1425  O   THR A  92      25.093 -20.322 -43.146  1.00 27.56           O  
ATOM   1426  CG2 THR A  92      24.180 -16.003 -45.082  1.00 27.56           C  
ATOM   1427 HG21 THR A  92      23.323 -15.816 -44.435  1.00 27.56           H  
ATOM   1428 HG22 THR A  92      25.039 -15.434 -44.727  1.00 27.56           H  
ATOM   1429 HG23 THR A  92      23.929 -15.682 -46.092  1.00 27.56           H  
ATOM   1430  OG1 THR A  92      25.542 -17.640 -46.040  1.00 27.56           O  
ATOM   1431  HG1 THR A  92      25.997 -18.461 -45.843  1.00 27.56           H  
ATOM   1432  N   TYR A  93      22.991 -19.523 -43.421  1.00 24.95           N  
ATOM   1433  H   TYR A  93      22.456 -18.697 -43.649  1.00 24.95           H  
ATOM   1434  CA  TYR A  93      22.201 -20.752 -43.201  1.00 24.95           C  
ATOM   1435  HA  TYR A  93      21.165 -20.475 -43.393  1.00 24.95           H  
ATOM   1436  C   TYR A  93      22.246 -21.328 -41.763  1.00 24.95           C  
ATOM   1437  CB  TYR A  93      22.581 -21.813 -44.258  1.00 24.95           C  
ATOM   1438  HB2 TYR A  93      21.859 -22.629 -44.232  1.00 24.95           H  
ATOM   1439  HB3 TYR A  93      23.541 -22.251 -43.984  1.00 24.95           H  
ATOM   1440  O   TYR A  93      23.225 -21.151 -41.048  1.00 24.95           O  
ATOM   1441  CG  TYR A  93      22.668 -21.299 -45.685  1.00 24.95           C  
ATOM   1442  CD1 TYR A  93      21.495 -21.103 -46.440  1.00 24.95           C  
ATOM   1443  HD1 TYR A  93      20.532 -21.349 -46.018  1.00 24.95           H  
ATOM   1444  CD2 TYR A  93      23.926 -21.005 -46.251  1.00 24.95           C  
ATOM   1445  HD2 TYR A  93      24.825 -21.170 -45.675  1.00 24.95           H  
ATOM   1446  CE1 TYR A  93      21.580 -20.602 -47.754  1.00 24.95           C  
ATOM   1447  HE1 TYR A  93      20.689 -20.455 -48.346  1.00 24.95           H  
ATOM   1448  CE2 TYR A  93      24.013 -20.499 -47.562  1.00 24.95           C  
ATOM   1449  HE2 TYR A  93      24.979 -20.272 -47.990  1.00 24.95           H  
ATOM   1450  OH  TYR A  93      22.909 -19.811 -49.581  1.00 24.95           O  
ATOM   1451  HH  TYR A  93      23.815 -19.658 -49.860  1.00 24.95           H  
ATOM   1452  CZ  TYR A  93      22.837 -20.298 -48.316  1.00 24.95           C  
ATOM   1453  N   SER A  94      21.229 -22.038 -41.261  1.00 27.00           N  
ATOM   1454  H   SER A  94      21.474 -22.551 -40.427  1.00 27.00           H  
ATOM   1455  CA  SER A  94      19.773 -21.980 -41.523  1.00 27.00           C  
ATOM   1456  HA  SER A  94      19.431 -20.947 -41.467  1.00 27.00           H  
ATOM   1457  C   SER A  94      19.034 -22.807 -40.459  1.00 27.00           C  
ATOM   1458  CB  SER A  94      19.356 -22.580 -42.876  1.00 27.00           C  
ATOM   1459  HB2 SER A  94      19.671 -21.932 -43.695  1.00 27.00           H  
ATOM   1460  HB3 SER A  94      18.269 -22.657 -42.917  1.00 27.00           H  
ATOM   1461  O   SER A  94      19.506 -23.893 -40.136  1.00 27.00           O  
ATOM   1462  OG  SER A  94      19.913 -23.863 -43.059  1.00 27.00           O  
ATOM   1463  HG  SER A  94      19.851 -24.344 -42.231  1.00 27.00           H  
ATOM   1464  N   ASN A  95      17.836 -22.368 -40.056  1.00 28.19           N  
ATOM   1465  H   ASN A  95      17.513 -21.485 -40.425  1.00 28.19           H  
ATOM   1466  CA  ASN A  95      16.862 -23.111 -39.239  1.00 28.19           C  
ATOM   1467  HA  ASN A  95      16.017 -22.433 -39.128  1.00 28.19           H  
ATOM   1468  C   ASN A  95      17.226 -23.470 -37.771  1.00 28.19           C  
ATOM   1469  CB  ASN A  95      16.329 -24.329 -40.042  1.00 28.19           C  
ATOM   1470  HB2 ASN A  95      16.117 -25.156 -39.364  1.00 28.19           H  
ATOM   1471  HB3 ASN A  95      17.080 -24.706 -40.735  1.00 28.19           H  
ATOM   1472  O   ASN A  95      18.374 -23.527 -37.357  1.00 28.19           O  
ATOM   1473  CG  ASN A  95      15.067 -24.029 -40.827  1.00 28.19           C  
ATOM   1474  ND2 ASN A  95      14.171 -24.977 -40.950  1.00 28.19           N  
ATOM   1475 HD21 ASN A  95      13.334 -24.776 -41.478  1.00 28.19           H  
ATOM   1476 HD22 ASN A  95      14.290 -25.869 -40.490  1.00 28.19           H  
ATOM   1477  OD1 ASN A  95      14.869 -22.927 -41.317  1.00 28.19           O  
ATOM   1478  N   GLU A  96      16.144 -23.694 -37.017  1.00 27.55           N  
ATOM   1479  H   GLU A  96      15.284 -23.441 -37.483  1.00 27.55           H  
ATOM   1480  CA  GLU A  96      15.923 -24.720 -35.980  1.00 27.55           C  
ATOM   1481  HA  GLU A  96      14.941 -24.459 -35.585  1.00 27.55           H  
ATOM   1482  C   GLU A  96      16.787 -24.877 -34.702  1.00 27.55           C  
ATOM   1483  CB  GLU A  96      15.702 -26.075 -36.667  1.00 27.55           C  
ATOM   1484  HB2 GLU A  96      15.731 -26.878 -35.931  1.00 27.55           H  
ATOM   1485  HB3 GLU A  96      16.496 -26.260 -37.391  1.00 27.55           H  
ATOM   1486  O   GLU A  96      17.963 -25.212 -34.703  1.00 27.55           O  
ATOM   1487  CG  GLU A  96      14.329 -26.087 -37.353  1.00 27.55           C  
ATOM   1488  HG2 GLU A  96      14.230 -25.227 -38.016  1.00 27.55           H  
ATOM   1489  HG3 GLU A  96      13.547 -26.000 -36.599  1.00 27.55           H  
ATOM   1490  CD  GLU A  96      14.139 -27.375 -38.140  1.00 27.55           C  
ATOM   1491  OE1 GLU A  96      14.226 -27.291 -39.387  1.00 27.55           O  
ATOM   1492  OE2 GLU A  96      13.909 -28.404 -37.467  1.00 27.55           O  
ATOM   1493  N   GLN A  97      16.046 -24.862 -33.583  1.00 30.48           N  
ATOM   1494  H   GLN A  97      15.138 -24.431 -33.686  1.00 30.48           H  
ATOM   1495  CA  GLN A  97      16.104 -25.849 -32.492  1.00 30.48           C  
ATOM   1496  HA  GLN A  97      15.371 -25.497 -31.766  1.00 30.48           H  
ATOM   1497  C   GLN A  97      17.385 -25.981 -31.639  1.00 30.48           C  
ATOM   1498  CB  GLN A  97      15.550 -27.213 -32.965  1.00 30.48           C  
ATOM   1499  HB2 GLN A  97      16.189 -27.623 -33.747  1.00 30.48           H  
ATOM   1500  HB3 GLN A  97      15.572 -27.901 -32.120  1.00 30.48           H  
ATOM   1501  O   GLN A  97      17.940 -27.067 -31.481  1.00 30.48           O  
ATOM   1502  CG  GLN A  97      14.094 -27.142 -33.462  1.00 30.48           C  
ATOM   1503  HG2 GLN A  97      14.037 -26.611 -34.412  1.00 30.48           H  
ATOM   1504  HG3 GLN A  97      13.493 -26.597 -32.735  1.00 30.48           H  
ATOM   1505  CD  GLN A  97      13.481 -28.530 -33.619  1.00 30.48           C  
ATOM   1506  NE2 GLN A  97      13.433 -29.118 -34.795  1.00 30.48           N  
ATOM   1507 HE21 GLN A  97      13.747 -28.699 -35.658  1.00 30.48           H  
ATOM   1508 HE22 GLN A  97      13.014 -30.036 -34.826  1.00 30.48           H  
ATOM   1509  OE1 GLN A  97      13.022 -29.114 -32.651  1.00 30.48           O  
ATOM   1510  N   LEU A  98      17.685 -24.936 -30.858  1.00 30.72           N  
ATOM   1511  H   LEU A  98      17.343 -24.028 -31.137  1.00 30.72           H  
ATOM   1512  CA  LEU A  98      17.882 -25.132 -29.411  1.00 30.72           C  
ATOM   1513  HA  LEU A  98      17.257 -25.979 -29.127  1.00 30.72           H  
ATOM   1514  C   LEU A  98      17.383 -23.911 -28.619  1.00 30.72           C  
ATOM   1515  CB  LEU A  98      19.351 -25.478 -29.082  1.00 30.72           C  
ATOM   1516  HB2 LEU A  98      19.934 -24.557 -29.095  1.00 30.72           H  
ATOM   1517  HB3 LEU A  98      19.754 -26.130 -29.857  1.00 30.72           H  
ATOM   1518  O   LEU A  98      17.533 -22.779 -29.071  1.00 30.72           O  
ATOM   1519  CG  LEU A  98      19.529 -26.185 -27.722  1.00 30.72           C  
ATOM   1520  HG  LEU A  98      19.067 -25.585 -26.937  1.00 30.72           H  
ATOM   1521  CD1 LEU A  98      18.913 -27.588 -27.698  1.00 30.72           C  
ATOM   1522 HD11 LEU A  98      19.306 -28.179 -28.525  1.00 30.72           H  
ATOM   1523 HD12 LEU A  98      19.152 -28.085 -26.758  1.00 30.72           H  
ATOM   1524 HD13 LEU A  98      17.827 -27.538 -27.787  1.00 30.72           H  
ATOM   1525  CD2 LEU A  98      21.014 -26.326 -27.391  1.00 30.72           C  
ATOM   1526 HD21 LEU A  98      21.134 -26.798 -26.416  1.00 30.72           H  
ATOM   1527 HD22 LEU A  98      21.505 -26.934 -28.151  1.00 30.72           H  
ATOM   1528 HD23 LEU A  98      21.479 -25.341 -27.365  1.00 30.72           H  
ATOM   1529  N   LEU A  99      16.783 -24.129 -27.442  1.00 28.99           N  
ATOM   1530  H   LEU A  99      16.711 -25.079 -27.107  1.00 28.99           H  
ATOM   1531  CA  LEU A  99      16.184 -23.078 -26.607  1.00 28.99           C  
ATOM   1532  HA  LEU A  99      16.512 -22.099 -26.958  1.00 28.99           H  
ATOM   1533  C   LEU A  99      16.633 -23.227 -25.145  1.00 28.99           C  
ATOM   1534  CB  LEU A  99      14.644 -23.141 -26.712  1.00 28.99           C  
ATOM   1535  HB2 LEU A  99      14.224 -22.389 -26.045  1.00 28.99           H  
ATOM   1536  HB3 LEU A  99      14.320 -24.117 -26.351  1.00 28.99           H  
ATOM   1537  O   LEU A  99      16.347 -24.237 -24.511  1.00 28.99           O  
ATOM   1538  CG  LEU A  99      14.051 -22.928 -28.120  1.00 28.99           C  
ATOM   1539  HG  LEU A  99      14.464 -23.664 -28.809  1.00 28.99           H  
ATOM   1540  CD1 LEU A  99      12.536 -23.125 -28.066  1.00 28.99           C  
ATOM   1541 HD11 LEU A  99      12.082 -22.397 -27.393  1.00 28.99           H  
ATOM   1542 HD12 LEU A  99      12.113 -23.005 -29.063  1.00 28.99           H  
ATOM   1543 HD13 LEU A  99      12.308 -24.131 -27.714  1.00 28.99           H  
ATOM   1544  CD2 LEU A  99      14.319 -21.526 -28.669  1.00 28.99           C  
ATOM   1545 HD21 LEU A  99      13.843 -21.417 -29.644  1.00 28.99           H  
ATOM   1546 HD22 LEU A  99      15.390 -21.368 -28.798  1.00 28.99           H  
ATOM   1547 HD23 LEU A  99      13.923 -20.772 -27.989  1.00 28.99           H  
ATOM   1548  N   LEU A 100      17.324 -22.215 -24.607  1.00 27.96           N  
ATOM   1549  H   LEU A 100      17.536 -21.430 -25.207  1.00 27.96           H  
ATOM   1550  CA  LEU A 100      17.890 -22.204 -23.244  1.00 27.96           C  
ATOM   1551  HA  LEU A 100      17.341 -22.918 -22.631  1.00 27.96           H  
ATOM   1552  C   LEU A 100      17.688 -20.833 -22.562  1.00 27.96           C  
ATOM   1553  CB  LEU A 100      19.373 -22.642 -23.288  1.00 27.96           C  
ATOM   1554  HB2 LEU A 100      19.809 -22.496 -22.300  1.00 27.96           H  
ATOM   1555  HB3 LEU A 100      19.903 -21.987 -23.980  1.00 27.96           H  
ATOM   1556  O   LEU A 100      18.628 -20.214 -22.055  1.00 27.96           O  
ATOM   1557  CG  LEU A 100      19.629 -24.109 -23.695  1.00 27.96           C  
ATOM   1558  HG  LEU A 100      19.171 -24.310 -24.664  1.00 27.96           H  
ATOM   1559  CD1 LEU A 100      21.133 -24.346 -23.828  1.00 27.96           C  
ATOM   1560 HD11 LEU A 100      21.316 -25.375 -24.139  1.00 27.96           H  
ATOM   1561 HD12 LEU A 100      21.630 -24.165 -22.875  1.00 27.96           H  
ATOM   1562 HD13 LEU A 100      21.546 -23.679 -24.584  1.00 27.96           H  
ATOM   1563  CD2 LEU A 100      19.093 -25.105 -22.664  1.00 27.96           C  
ATOM   1564 HD21 LEU A 100      19.345 -26.120 -22.971  1.00 27.96           H  
ATOM   1565 HD22 LEU A 100      19.526 -24.907 -21.683  1.00 27.96           H  
ATOM   1566 HD23 LEU A 100      18.007 -25.037 -22.604  1.00 27.96           H  
ATOM   1567  N   PHE A 101      16.454 -20.320 -22.593  1.00 28.49           N  
ATOM   1568  H   PHE A 101      15.718 -20.872 -23.009  1.00 28.49           H  
ATOM   1569  CA  PHE A 101      16.113 -18.985 -22.087  1.00 28.49           C  
ATOM   1570  HA  PHE A 101      16.755 -18.260 -22.587  1.00 28.49           H  
ATOM   1571  C   PHE A 101      16.352 -18.844 -20.575  1.00 28.49           C  
ATOM   1572  CB  PHE A 101      14.657 -18.638 -22.436  1.00 28.49           C  
ATOM   1573  HB2 PHE A 101      14.406 -17.692 -21.956  1.00 28.49           H  
ATOM   1574  HB3 PHE A 101      14.002 -19.398 -22.010  1.00 28.49           H  
ATOM   1575  O   PHE A 101      15.531 -19.239 -19.752  1.00 28.49           O  
ATOM   1576  CG  PHE A 101      14.364 -18.488 -23.916  1.00 28.49           C  
ATOM   1577  CD1 PHE A 101      15.029 -17.501 -24.672  1.00 28.49           C  
ATOM   1578  HD1 PHE A 101      15.760 -16.858 -24.207  1.00 28.49           H  
ATOM   1579  CD2 PHE A 101      13.395 -19.302 -24.531  1.00 28.49           C  
ATOM   1580  HD2 PHE A 101      12.865 -20.048 -23.958  1.00 28.49           H  
ATOM   1581  CE1 PHE A 101      14.735 -17.341 -26.038  1.00 28.49           C  
ATOM   1582  HE1 PHE A 101      15.246 -16.588 -26.619  1.00 28.49           H  
ATOM   1583  CE2 PHE A 101      13.093 -19.132 -25.894  1.00 28.49           C  
ATOM   1584  HE2 PHE A 101      12.339 -19.749 -26.360  1.00 28.49           H  
ATOM   1585  CZ  PHE A 101      13.765 -18.155 -26.648  1.00 28.49           C  
ATOM   1586  HZ  PHE A 101      13.533 -18.028 -27.695  1.00 28.49           H  
ATOM   1587  N   ASN A 102      17.465 -18.206 -20.212  1.00 26.88           N  
ATOM   1588  H   ASN A 102      18.110 -17.928 -20.937  1.00 26.88           H  
ATOM   1589  CA  ASN A 102      17.734 -17.761 -18.847  1.00 26.88           C  
ATOM   1590  HA  ASN A 102      17.420 -18.530 -18.141  1.00 26.88           H  
ATOM   1591  C   ASN A 102      16.887 -16.503 -18.589  1.00 26.88           C  
ATOM   1592  CB  ASN A 102      19.248 -17.548 -18.689  1.00 26.88           C  
ATOM   1593  HB2 ASN A 102      19.424 -16.924 -17.813  1.00 26.88           H  
ATOM   1594  HB3 ASN A 102      19.655 -17.029 -19.558  1.00 26.88           H  
ATOM   1595  O   ASN A 102      17.201 -15.418 -19.076  1.00 26.88           O  
ATOM   1596  CG  ASN A 102      20.004 -18.851 -18.476  1.00 26.88           C  
ATOM   1597  ND2 ASN A 102      20.068 -19.738 -19.444  1.00 26.88           N  
ATOM   1598 HD21 ASN A 102      20.573 -20.586 -19.229  1.00 26.88           H  
ATOM   1599 HD22 ASN A 102      19.577 -19.625 -20.319  1.00 26.88           H  
ATOM   1600  OD1 ASN A 102      20.544 -19.096 -17.414  1.00 26.88           O  
ATOM   1601  N   SER A 103      15.749 -16.674 -17.915  1.00 25.85           N  
ATOM   1602  H   SER A 103      15.541 -17.595 -17.556  1.00 25.85           H  
ATOM   1603  CA  SER A 103      14.620 -15.741 -17.984  1.00 25.85           C  
ATOM   1604  HA  SER A 103      14.505 -15.432 -19.023  1.00 25.85           H  
ATOM   1605  C   SER A 103      14.797 -14.462 -17.153  1.00 25.85           C  
ATOM   1606  CB  SER A 103      13.331 -16.480 -17.603  1.00 25.85           C  
ATOM   1607  HB2 SER A 103      13.169 -17.306 -18.294  1.00 25.85           H  
ATOM   1608  HB3 SER A 103      12.486 -15.795 -17.667  1.00 25.85           H  
ATOM   1609  O   SER A 103      14.396 -14.396 -15.988  1.00 25.85           O  
ATOM   1610  OG  SER A 103      13.432 -16.988 -16.288  1.00 25.85           O  
ATOM   1611  HG  SER A 103      13.653 -16.243 -15.723  1.00 25.85           H  
ATOM   1612  N   THR A 104      15.308 -13.403 -17.780  1.00 30.49           N  
ATOM   1613  H   THR A 104      15.710 -13.528 -18.698  1.00 30.49           H  
ATOM   1614  CA  THR A 104      15.056 -12.025 -17.333  1.00 30.49           C  
ATOM   1615  HA  THR A 104      15.314 -11.963 -16.275  1.00 30.49           H  
ATOM   1616  C   THR A 104      13.574 -11.655 -17.500  1.00 30.49           C  
ATOM   1617  CB  THR A 104      15.919 -11.015 -18.106  1.00 30.49           C  
ATOM   1618  HB  THR A 104      15.551 -10.006 -17.922  1.00 30.49           H  
ATOM   1619  O   THR A 104      12.918 -12.160 -18.415  1.00 30.49           O  
ATOM   1620  CG2 THR A 104      17.375 -11.087 -17.646  1.00 30.49           C  
ATOM   1621 HG21 THR A 104      17.777 -12.082 -17.836  1.00 30.49           H  
ATOM   1622 HG22 THR A 104      17.441 -10.865 -16.581  1.00 30.49           H  
ATOM   1623 HG23 THR A 104      17.964 -10.355 -18.199  1.00 30.49           H  
ATOM   1624  OG1 THR A 104      15.898 -11.269 -19.494  1.00 30.49           O  
ATOM   1625  HG1 THR A 104      15.048 -11.022 -19.866  1.00 30.49           H  
ATOM   1626  N   PRO A 105      13.015 -10.758 -16.664  1.00 31.20           N  
ATOM   1627  CA  PRO A 105      11.624 -10.320 -16.783  1.00 31.20           C  
ATOM   1628  HA  PRO A 105      10.974 -11.185 -16.912  1.00 31.20           H  
ATOM   1629  C   PRO A 105      11.445  -9.390 -17.995  1.00 31.20           C  
ATOM   1630  CB  PRO A 105      11.297  -9.657 -15.440  1.00 31.20           C  
ATOM   1631  HB2 PRO A 105      10.965 -10.419 -14.734  1.00 31.20           H  
ATOM   1632  HB3 PRO A 105      10.543  -8.876 -15.531  1.00 31.20           H  
ATOM   1633  O   PRO A 105      11.558  -8.168 -17.893  1.00 31.20           O  
ATOM   1634  CG  PRO A 105      12.647  -9.102 -14.986  1.00 31.20           C  
ATOM   1635  HG2 PRO A 105      12.836  -8.144 -15.472  1.00 31.20           H  
ATOM   1636  HG3 PRO A 105      12.697  -8.997 -13.902  1.00 31.20           H  
ATOM   1637  CD  PRO A 105      13.641 -10.144 -15.500  1.00 31.20           C  
ATOM   1638  HD2 PRO A 105      13.800 -10.905 -14.735  1.00 31.20           H  
ATOM   1639  HD3 PRO A 105      14.585  -9.665 -15.758  1.00 31.20           H  
ATOM   1640  N   ASN A 106      11.175  -9.981 -19.160  1.00 33.97           N  
ATOM   1641  H   ASN A 106      11.224 -10.989 -19.185  1.00 33.97           H  
ATOM   1642  CA  ASN A 106      11.029  -9.271 -20.431  1.00 33.97           C  
ATOM   1643  HA  ASN A 106      11.878  -8.598 -20.549  1.00 33.97           H  
ATOM   1644  C   ASN A 106       9.761  -8.400 -20.455  1.00 33.97           C  
ATOM   1645  CB  ASN A 106      11.075 -10.288 -21.590  1.00 33.97           C  
ATOM   1646  HB2 ASN A 106      10.769  -9.790 -22.510  1.00 33.97           H  
ATOM   1647  HB3 ASN A 106      10.372 -11.098 -21.397  1.00 33.97           H  
ATOM   1648  O   ASN A 106       8.696  -8.822 -20.905  1.00 33.97           O  
ATOM   1649  CG  ASN A 106      12.459 -10.870 -21.833  1.00 33.97           C  
ATOM   1650  ND2 ASN A 106      12.560 -11.859 -22.689  1.00 33.97           N  
ATOM   1651 HD21 ASN A 106      13.489 -12.226 -22.839  1.00 33.97           H  
ATOM   1652 HD22 ASN A 106      11.745 -12.227 -23.158  1.00 33.97           H  
ATOM   1653  OD1 ASN A 106      13.462 -10.447 -21.280  1.00 33.97           O  
ATOM   1654  N   ARG A 107       9.887  -7.148 -19.997  1.00 30.55           N  
ATOM   1655  H   ARG A 107      10.753  -6.918 -19.530  1.00 30.55           H  
ATOM   1656  CA  ARG A 107       8.868  -6.107 -20.174  1.00 30.55           C  
ATOM   1657  HA  ARG A 107       7.920  -6.473 -19.778  1.00 30.55           H  
ATOM   1658  C   ARG A 107       8.683  -5.825 -21.668  1.00 30.55           C  
ATOM   1659  CB  ARG A 107       9.275  -4.833 -19.407  1.00 30.55           C  
ATOM   1660  HB2 ARG A 107      10.230  -4.479 -19.797  1.00 30.55           H  
ATOM   1661  HB3 ARG A 107       9.405  -5.069 -18.351  1.00 30.55           H  
ATOM   1662  O   ARG A 107       9.460  -5.075 -22.254  1.00 30.55           O  
ATOM   1663  CG  ARG A 107       8.220  -3.719 -19.550  1.00 30.55           C  
ATOM   1664  HG2 ARG A 107       7.900  -3.638 -20.588  1.00 30.55           H  
ATOM   1665  HG3 ARG A 107       7.348  -3.968 -18.944  1.00 30.55           H  
ATOM   1666  CD  ARG A 107       8.765  -2.348 -19.139  1.00 30.55           C  
ATOM   1667  HD2 ARG A 107       8.973  -2.348 -18.069  1.00 30.55           H  
ATOM   1668  HD3 ARG A 107       9.694  -2.177 -19.683  1.00 30.55           H  
ATOM   1669  NE  ARG A 107       7.791  -1.288 -19.470  1.00 30.55           N  
ATOM   1670  HE  ARG A 107       6.837  -1.593 -19.604  1.00 30.55           H  
ATOM   1671  NH1 ARG A 107       9.249   0.482 -19.631  1.00 30.55           N  
ATOM   1672 HH11 ARG A 107      10.009  -0.135 -19.382  1.00 30.55           H  
ATOM   1673 HH12 ARG A 107       9.431   1.450 -19.852  1.00 30.55           H  
ATOM   1674  NH2 ARG A 107       7.088   0.789 -20.078  1.00 30.55           N  
ATOM   1675 HH21 ARG A 107       7.285   1.756 -20.290  1.00 30.55           H  
ATOM   1676 HH22 ARG A 107       6.146   0.437 -20.182  1.00 30.55           H  
ATOM   1677  CZ  ARG A 107       8.048  -0.017 -19.721  1.00 30.55           C  
ATOM   1678  N   LEU A 108       7.617  -6.363 -22.257  1.00 29.52           N  
ATOM   1679  H   LEU A 108       7.087  -7.057 -21.749  1.00 29.52           H  
ATOM   1680  CA  LEU A 108       7.159  -5.947 -23.582  1.00 29.52           C  
ATOM   1681  HA  LEU A 108       7.976  -6.089 -24.289  1.00 29.52           H  
ATOM   1682  C   LEU A 108       6.809  -4.450 -23.572  1.00 29.52           C  
ATOM   1683  CB  LEU A 108       5.955  -6.794 -24.035  1.00 29.52           C  
ATOM   1684  HB2 LEU A 108       5.142  -6.649 -23.324  1.00 29.52           H  
ATOM   1685  HB3 LEU A 108       5.617  -6.418 -25.000  1.00 29.52           H  
ATOM   1686  O   LEU A 108       6.178  -3.946 -22.639  1.00 29.52           O  
ATOM   1687  CG  LEU A 108       6.225  -8.306 -24.172  1.00 29.52           C  
ATOM   1688  HG  LEU A 108       6.511  -8.711 -23.201  1.00 29.52           H  
ATOM   1689  CD1 LEU A 108       4.946  -9.007 -24.628  1.00 29.52           C  
ATOM   1690 HD11 LEU A 108       4.643  -8.639 -25.608  1.00 29.52           H  
ATOM   1691 HD12 LEU A 108       5.117 -10.082 -24.689  1.00 29.52           H  
ATOM   1692 HD13 LEU A 108       4.146  -8.824 -23.911  1.00 29.52           H  
ATOM   1693  CD2 LEU A 108       7.331  -8.617 -25.183  1.00 29.52           C  
ATOM   1694 HD21 LEU A 108       7.420  -9.697 -25.306  1.00 29.52           H  
ATOM   1695 HD22 LEU A 108       8.288  -8.238 -24.825  1.00 29.52           H  
ATOM   1696 HD23 LEU A 108       7.095  -8.170 -26.149  1.00 29.52           H  
ATOM   1697  N   VAL A 109       7.219  -3.743 -24.623  1.00 24.64           N  
ATOM   1698  H   VAL A 109       7.749  -4.215 -25.342  1.00 24.64           H  
ATOM   1699  CA  VAL A 109       6.890  -2.334 -24.859  1.00 24.64           C  
ATOM   1700  HA  VAL A 109       6.042  -2.049 -24.237  1.00 24.64           H  
ATOM   1701  C   VAL A 109       6.482  -2.200 -26.319  1.00 24.64           C  
ATOM   1702  CB  VAL A 109       8.073  -1.399 -24.519  1.00 24.64           C  
ATOM   1703  HB  VAL A 109       8.934  -1.656 -25.136  1.00 24.64           H  
ATOM   1704  O   VAL A 109       7.304  -2.370 -27.213  1.00 24.64           O  
ATOM   1705  CG1 VAL A 109       7.706   0.071 -24.770  1.00 24.64           C  
ATOM   1706 HG11 VAL A 109       8.548   0.711 -24.506  1.00 24.64           H  
ATOM   1707 HG12 VAL A 109       7.493   0.227 -25.827  1.00 24.64           H  
ATOM   1708 HG13 VAL A 109       6.834   0.352 -24.181  1.00 24.64           H  
ATOM   1709  CG2 VAL A 109       8.481  -1.515 -23.043  1.00 24.64           C  
ATOM   1710 HG21 VAL A 109       9.267  -0.794 -22.817  1.00 24.64           H  
ATOM   1711 HG22 VAL A 109       7.614  -1.341 -22.406  1.00 24.64           H  
ATOM   1712 HG23 VAL A 109       8.873  -2.514 -22.850  1.00 24.64           H  
ATOM   1713  N   PHE A 110       5.210  -1.890 -26.563  1.00 25.17           N  
ATOM   1714  H   PHE A 110       4.570  -1.808 -25.786  1.00 25.17           H  
ATOM   1715  CA  PHE A 110       4.661  -1.701 -27.907  1.00 25.17           C  
ATOM   1716  HA  PHE A 110       5.146  -2.407 -28.582  1.00 25.17           H  
ATOM   1717  C   PHE A 110       4.997  -0.298 -28.433  1.00 25.17           C  
ATOM   1718  CB  PHE A 110       3.165  -2.046 -27.899  1.00 25.17           C  
ATOM   1719  HB2 PHE A 110       2.645  -1.401 -27.192  1.00 25.17           H  
ATOM   1720  HB3 PHE A 110       2.753  -1.848 -28.889  1.00 25.17           H  
ATOM   1721  O   PHE A 110       4.132   0.558 -28.607  1.00 25.17           O  
ATOM   1722  CG  PHE A 110       2.903  -3.502 -27.552  1.00 25.17           C  
ATOM   1723  CD1 PHE A 110       3.015  -4.490 -28.549  1.00 25.17           C  
ATOM   1724  HD1 PHE A 110       3.248  -4.211 -29.567  1.00 25.17           H  
ATOM   1725  CD2 PHE A 110       2.589  -3.879 -26.231  1.00 25.17           C  
ATOM   1726  HD2 PHE A 110       2.487  -3.128 -25.462  1.00 25.17           H  
ATOM   1727  CE1 PHE A 110       2.816  -5.844 -28.229  1.00 25.17           C  
ATOM   1728  HE1 PHE A 110       2.888  -6.597 -29.000  1.00 25.17           H  
ATOM   1729  CE2 PHE A 110       2.396  -5.236 -25.910  1.00 25.17           C  
ATOM   1730  HE2 PHE A 110       2.144  -5.524 -24.900  1.00 25.17           H  
ATOM   1731  CZ  PHE A 110       2.510  -6.218 -26.909  1.00 25.17           C  
ATOM   1732  HZ  PHE A 110       2.346  -7.258 -26.670  1.00 25.17           H  
ATOM   1733  N   SER A 111       6.292  -0.037 -28.626  1.00 24.37           N  
ATOM   1734  H   SER A 111       6.959  -0.775 -28.448  1.00 24.37           H  
ATOM   1735  CA  SER A 111       6.816   1.228 -29.142  1.00 24.37           C  
ATOM   1736  HA  SER A 111       6.302   2.051 -28.645  1.00 24.37           H  
ATOM   1737  C   SER A 111       6.547   1.352 -30.643  1.00 24.37           C  
ATOM   1738  CB  SER A 111       8.311   1.353 -28.814  1.00 24.37           C  
ATOM   1739  HB2 SER A 111       8.711   2.258 -29.273  1.00 24.37           H  
ATOM   1740  HB3 SER A 111       8.438   1.425 -27.734  1.00 24.37           H  
ATOM   1741  O   SER A 111       7.419   1.061 -31.463  1.00 24.37           O  
ATOM   1742  OG  SER A 111       9.025   0.228 -29.284  1.00 24.37           O  
ATOM   1743  HG  SER A 111       8.882   0.180 -30.232  1.00 24.37           H  
ATOM   1744  N   ASN A 112       5.334   1.781 -31.003  1.00 25.33           N  
ATOM   1745  H   ASN A 112       4.636   1.896 -30.282  1.00 25.33           H  
ATOM   1746  CA  ASN A 112       4.986   2.153 -32.374  1.00 25.33           C  
ATOM   1747  HA  ASN A 112       5.245   1.330 -33.040  1.00 25.33           H  
ATOM   1748  C   ASN A 112       5.811   3.382 -32.800  1.00 25.33           C  
ATOM   1749  CB  ASN A 112       3.467   2.385 -32.483  1.00 25.33           C  
ATOM   1750  HB2 ASN A 112       2.935   1.480 -32.188  1.00 25.33           H  
ATOM   1751  HB3 ASN A 112       3.171   3.200 -31.822  1.00 25.33           H  
ATOM   1752  O   ASN A 112       5.441   4.526 -32.541  1.00 25.33           O  
ATOM   1753  CG  ASN A 112       3.050   2.745 -33.903  1.00 25.33           C  
ATOM   1754  ND2 ASN A 112       1.801   3.077 -34.115  1.00 25.33           N  
ATOM   1755 HD21 ASN A 112       1.577   3.371 -35.055  1.00 25.33           H  
ATOM   1756 HD22 ASN A 112       1.130   3.116 -33.362  1.00 25.33           H  
ATOM   1757  OD1 ASN A 112       3.838   2.735 -34.835  1.00 25.33           O  
ATOM   1758  N   ASN A 113       6.969   3.131 -33.412  1.00 26.04           N  
ATOM   1759  H   ASN A 113       7.227   2.162 -33.532  1.00 26.04           H  
ATOM   1760  CA  ASN A 113       7.968   4.142 -33.741  1.00 26.04           C  
ATOM   1761  HA  ASN A 113       7.962   4.892 -32.951  1.00 26.04           H  
ATOM   1762  C   ASN A 113       7.619   4.876 -35.048  1.00 26.04           C  
ATOM   1763  CB  ASN A 113       9.353   3.471 -33.742  1.00 26.04           C  
ATOM   1764  HB2 ASN A 113       9.435   2.806 -34.602  1.00 26.04           H  
ATOM   1765  HB3 ASN A 113       9.479   2.882 -32.833  1.00 26.04           H  
ATOM   1766  O   ASN A 113       8.338   4.782 -36.043  1.00 26.04           O  
ATOM   1767  CG  ASN A 113      10.472   4.497 -33.778  1.00 26.04           C  
ATOM   1768  ND2 ASN A 113      11.535   4.241 -34.502  1.00 26.04           N  
ATOM   1769 HD21 ASN A 113      11.574   3.414 -35.080  1.00 26.04           H  
ATOM   1770 HD22 ASN A 113      12.248   4.956 -34.506  1.00 26.04           H  
ATOM   1771  OD1 ASN A 113      10.418   5.528 -33.134  1.00 26.04           O  
ATOM   1772  N   THR A 114       6.480   5.576 -35.060  1.00 26.85           N  
ATOM   1773  H   THR A 114       5.923   5.571 -34.217  1.00 26.85           H  
ATOM   1774  CA  THR A 114       5.985   6.352 -36.208  1.00 26.85           C  
ATOM   1775  HA  THR A 114       6.043   5.727 -37.100  1.00 26.85           H  
ATOM   1776  C   THR A 114       6.869   7.588 -36.445  1.00 26.85           C  
ATOM   1777  CB  THR A 114       4.507   6.739 -36.010  1.00 26.85           C  
ATOM   1778  HB  THR A 114       4.427   7.470 -35.205  1.00 26.85           H  
ATOM   1779  O   THR A 114       6.549   8.697 -36.023  1.00 26.85           O  
ATOM   1780  CG2 THR A 114       3.885   7.321 -37.280  1.00 26.85           C  
ATOM   1781 HG21 THR A 114       4.391   8.244 -37.563  1.00 26.85           H  
ATOM   1782 HG22 THR A 114       3.958   6.601 -38.095  1.00 26.85           H  
ATOM   1783 HG23 THR A 114       2.834   7.544 -37.096  1.00 26.85           H  
ATOM   1784  OG1 THR A 114       3.714   5.621 -35.671  1.00 26.85           O  
ATOM   1785  HG1 THR A 114       4.244   4.820 -35.667  1.00 26.85           H  
ATOM   1786  N   ASN A 115       8.015   7.385 -37.102  1.00 28.34           N  
ATOM   1787  H   ASN A 115       8.247   6.425 -37.312  1.00 28.34           H  
ATOM   1788  CA  ASN A 115       9.056   8.390 -37.341  1.00 28.34           C  
ATOM   1789  HA  ASN A 115       9.201   8.951 -36.418  1.00 28.34           H  
ATOM   1790  C   ASN A 115       8.658   9.420 -38.424  1.00 28.34           C  
ATOM   1791  CB  ASN A 115      10.373   7.653 -37.653  1.00 28.34           C  
ATOM   1792  HB2 ASN A 115      10.272   7.125 -38.602  1.00 28.34           H  
ATOM   1793  HB3 ASN A 115      10.581   6.927 -36.868  1.00 28.34           H  
ATOM   1794  O   ASN A 115       9.244   9.479 -39.505  1.00 28.34           O  
ATOM   1795  CG  ASN A 115      11.561   8.599 -37.738  1.00 28.34           C  
ATOM   1796  ND2 ASN A 115      12.614   8.211 -38.418  1.00 28.34           N  
ATOM   1797 HD21 ASN A 115      13.373   8.876 -38.467  1.00 28.34           H  
ATOM   1798 HD22 ASN A 115      12.603   7.343 -38.934  1.00 28.34           H  
ATOM   1799  OD1 ASN A 115      11.577   9.681 -37.181  1.00 28.34           O  
ATOM   1800  N   ASN A 116       7.626  10.217 -38.142  1.00 25.25           N  
ATOM   1801  H   ASN A 116       7.172  10.077 -37.250  1.00 25.25           H  
ATOM   1802  CA  ASN A 116       7.084  11.243 -39.032  1.00 25.25           C  
ATOM   1803  HA  ASN A 116       7.076  10.849 -40.048  1.00 25.25           H  
ATOM   1804  C   ASN A 116       7.974  12.505 -39.050  1.00 25.25           C  
ATOM   1805  CB  ASN A 116       5.625  11.513 -38.620  1.00 25.25           C  
ATOM   1806  HB2 ASN A 116       5.608  11.969 -37.630  1.00 25.25           H  
ATOM   1807  HB3 ASN A 116       5.081  10.569 -38.577  1.00 25.25           H  
ATOM   1808  O   ASN A 116       7.591  13.566 -38.561  1.00 25.25           O  
ATOM   1809  CG  ASN A 116       4.889  12.425 -39.589  1.00 25.25           C  
ATOM   1810  ND2 ASN A 116       3.703  12.858 -39.232  1.00 25.25           N  
ATOM   1811 HD21 ASN A 116       3.224  13.448 -39.896  1.00 25.25           H  
ATOM   1812 HD22 ASN A 116       3.318  12.613 -38.331  1.00 25.25           H  
ATOM   1813  OD1 ASN A 116       5.336  12.737 -40.679  1.00 25.25           O  
ATOM   1814  N   ASN A 117       9.186  12.376 -39.598  1.00 28.57           N  
ATOM   1815  H   ASN A 117       9.442  11.454 -39.920  1.00 28.57           H  
ATOM   1816  CA  ASN A 117      10.206  13.430 -39.673  1.00 28.57           C  
ATOM   1817  HA  ASN A 117      10.203  13.961 -38.721  1.00 28.57           H  
ATOM   1818  C   ASN A 117       9.902  14.492 -40.761  1.00 28.57           C  
ATOM   1819  CB  ASN A 117      11.582  12.754 -39.824  1.00 28.57           C  
ATOM   1820  HB2 ASN A 117      11.647  12.283 -40.805  1.00 28.57           H  
ATOM   1821  HB3 ASN A 117      11.696  11.982 -39.063  1.00 28.57           H  
ATOM   1822  O   ASN A 117      10.758  14.844 -41.574  1.00 28.57           O  
ATOM   1823  CG  ASN A 117      12.725  13.740 -39.649  1.00 28.57           C  
ATOM   1824  ND2 ASN A 117      13.703  13.730 -40.524  1.00 28.57           N  
ATOM   1825 HD21 ASN A 117      14.407  14.443 -40.397  1.00 28.57           H  
ATOM   1826 HD22 ASN A 117      13.632  13.163 -41.357  1.00 28.57           H  
ATOM   1827  OD1 ASN A 117      12.762  14.528 -38.722  1.00 28.57           O  
ATOM   1828  N   ASN A 118       8.658  14.974 -40.818  1.00 26.22           N  
ATOM   1829  H   ASN A 118       8.009  14.662 -40.110  1.00 26.22           H  
ATOM   1830  CA  ASN A 118       8.164  15.912 -41.827  1.00 26.22           C  
ATOM   1831  HA  ASN A 118       8.635  15.671 -42.780  1.00 26.22           H  
ATOM   1832  C   ASN A 118       8.563  17.364 -41.490  1.00 26.22           C  
ATOM   1833  CB  ASN A 118       6.652  15.685 -41.995  1.00 26.22           C  
ATOM   1834  HB2 ASN A 118       6.468  14.620 -42.140  1.00 26.22           H  
ATOM   1835  HB3 ASN A 118       6.130  16.005 -41.093  1.00 26.22           H  
ATOM   1836  O   ASN A 118       7.747  18.182 -41.065  1.00 26.22           O  
ATOM   1837  CG  ASN A 118       6.061  16.415 -43.189  1.00 26.22           C  
ATOM   1838  ND2 ASN A 118       4.794  16.204 -43.453  1.00 26.22           N  
ATOM   1839 HD21 ASN A 118       4.261  15.559 -42.886  1.00 26.22           H  
ATOM   1840 HD22 ASN A 118       4.427  16.666 -44.272  1.00 26.22           H  
ATOM   1841  OD1 ASN A 118       6.709  17.143 -43.919  1.00 26.22           O  
ATOM   1842  N   ASN A 119       9.856  17.664 -41.628  1.00 27.75           N  
ATOM   1843  H   ASN A 119      10.477  16.923 -41.920  1.00 27.75           H  
ATOM   1844  CA  ASN A 119      10.425  18.981 -41.346  1.00 27.75           C  
ATOM   1845  HA  ASN A 119      10.008  19.343 -40.406  1.00 27.75           H  
ATOM   1846  C   ASN A 119      10.048  20.000 -42.442  1.00 27.75           C  
ATOM   1847  CB  ASN A 119      11.945  18.825 -41.148  1.00 27.75           C  
ATOM   1848  HB2 ASN A 119      12.390  18.400 -42.047  1.00 27.75           H  
ATOM   1849  HB3 ASN A 119      12.132  18.143 -40.318  1.00 27.75           H  
ATOM   1850  O   ASN A 119      10.751  20.142 -43.445  1.00 27.75           O  
ATOM   1851  CG  ASN A 119      12.638  20.144 -40.841  1.00 27.75           C  
ATOM   1852  ND2 ASN A 119      12.923  20.943 -41.839  1.00 27.75           N  
ATOM   1853 HD21 ASN A 119      13.384  21.814 -41.615  1.00 27.75           H  
ATOM   1854 HD22 ASN A 119      12.565  20.717 -42.757  1.00 27.75           H  
ATOM   1855  OD1 ASN A 119      12.918  20.483 -39.707  1.00 27.75           O  
ATOM   1856  N   ASN A 120       8.978  20.759 -42.207  1.00 27.41           N  
ATOM   1857  H   ASN A 120       8.413  20.541 -41.399  1.00 27.41           H  
ATOM   1858  CA  ASN A 120       8.617  21.959 -42.963  1.00 27.41           C  
ATOM   1859  HA  ASN A 120       9.497  22.310 -43.502  1.00 27.41           H  
ATOM   1860  C   ASN A 120       8.193  23.079 -41.989  1.00 27.41           C  
ATOM   1861  CB  ASN A 120       7.537  21.588 -43.998  1.00 27.41           C  
ATOM   1862  HB2 ASN A 120       7.835  20.669 -44.504  1.00 27.41           H  
ATOM   1863  HB3 ASN A 120       6.593  21.401 -43.487  1.00 27.41           H  
ATOM   1864  O   ASN A 120       7.784  22.800 -40.863  1.00 27.41           O  
ATOM   1865  CG  ASN A 120       7.325  22.647 -45.068  1.00 27.41           C  
ATOM   1866  ND2 ASN A 120       6.432  22.403 -45.996  1.00 27.41           N  
ATOM   1867 HD21 ASN A 120       6.316  23.112 -46.707  1.00 27.41           H  
ATOM   1868 HD22 ASN A 120       5.930  21.527 -46.003  1.00 27.41           H  
ATOM   1869  OD1 ASN A 120       7.946  23.697 -45.093  1.00 27.41           O  
ATOM   1870  N   ASN A 121       8.321  24.346 -42.391  1.00 26.87           N  
ATOM   1871  H   ASN A 121       8.556  24.510 -43.359  1.00 26.87           H  
ATOM   1872  CA  ASN A 121       8.130  25.502 -41.512  1.00 26.87           C  
ATOM   1873  HA  ASN A 121       7.444  25.238 -40.707  1.00 26.87           H  
ATOM   1874  C   ASN A 121       7.519  26.697 -42.266  1.00 26.87           C  
ATOM   1875  CB  ASN A 121       9.494  25.842 -40.880  1.00 26.87           C  
ATOM   1876  HB2 ASN A 121      10.203  26.101 -41.666  1.00 26.87           H  
ATOM   1877  HB3 ASN A 121       9.869  24.967 -40.350  1.00 26.87           H  
ATOM   1878  O   ASN A 121       8.230  27.455 -42.934  1.00 26.87           O  
ATOM   1879  CG  ASN A 121       9.435  26.995 -39.890  1.00 26.87           C  
ATOM   1880  ND2 ASN A 121      10.565  27.392 -39.355  1.00 26.87           N  
ATOM   1881 HD21 ASN A 121      10.496  28.151 -38.692  1.00 26.87           H  
ATOM   1882 HD22 ASN A 121      11.434  26.938 -39.598  1.00 26.87           H  
ATOM   1883  OD1 ASN A 121       8.399  27.548 -39.567  1.00 26.87           O  
ATOM   1884  N   ASN A 122       6.200  26.885 -42.137  1.00 27.98           N  
ATOM   1885  H   ASN A 122       5.670  26.238 -41.572  1.00 27.98           H  
ATOM   1886  CA  ASN A 122       5.562  28.165 -42.439  1.00 27.98           C  
ATOM   1887  HA  ASN A 122       6.219  28.929 -42.024  1.00 27.98           H  
ATOM   1888  C   ASN A 122       4.216  28.374 -41.716  1.00 27.98           C  
ATOM   1889  CB  ASN A 122       5.475  28.384 -43.964  1.00 27.98           C  
ATOM   1890  HB2 ASN A 122       4.459  28.248 -44.334  1.00 27.98           H  
ATOM   1891  HB3 ASN A 122       6.113  27.683 -44.501  1.00 27.98           H  
ATOM   1892  O   ASN A 122       3.897  27.678 -40.755  1.00 27.98           O  
ATOM   1893  CG  ASN A 122       5.954  29.791 -44.252  1.00 27.98           C  
ATOM   1894  ND2 ASN A 122       7.239  29.958 -44.442  1.00 27.98           N  
ATOM   1895 HD21 ASN A 122       7.583  30.892 -44.616  1.00 27.98           H  
ATOM   1896 HD22 ASN A 122       7.848  29.159 -44.336  1.00 27.98           H  
ATOM   1897  OD1 ASN A 122       5.210  30.757 -44.153  1.00 27.98           O  
ATOM   1898  N   ASN A 123       3.477  29.409 -42.124  1.00 29.67           N  
ATOM   1899  H   ASN A 123       3.755  29.867 -42.980  1.00 29.67           H  
ATOM   1900  CA  ASN A 123       2.482  30.090 -41.300  1.00 29.67           C  
ATOM   1901  HA  ASN A 123       2.627  29.788 -40.263  1.00 29.67           H  
ATOM   1902  C   ASN A 123       1.017  29.778 -41.662  1.00 29.67           C  
ATOM   1903  CB  ASN A 123       2.753  31.604 -41.400  1.00 29.67           C  
ATOM   1904  HB2 ASN A 123       2.739  31.913 -42.445  1.00 29.67           H  
ATOM   1905  HB3 ASN A 123       1.970  32.153 -40.876  1.00 29.67           H  
ATOM   1906  O   ASN A 123       0.685  29.454 -42.795  1.00 29.67           O  
ATOM   1907  CG  ASN A 123       4.073  32.011 -40.774  1.00 29.67           C  
ATOM   1908  ND2 ASN A 123       5.155  32.012 -41.517  1.00 29.67           N  
ATOM   1909 HD21 ASN A 123       5.120  31.737 -42.489  1.00 29.67           H  
ATOM   1910 HD22 ASN A 123       6.016  32.264 -41.054  1.00 29.67           H  
ATOM   1911  OD1 ASN A 123       4.137  32.333 -39.603  1.00 29.67           O  
ATOM   1912  N   ASN A 124       0.137  30.085 -40.705  1.00 30.12           N  
ATOM   1913  H   ASN A 124       0.542  30.343 -39.816  1.00 30.12           H  
ATOM   1914  CA  ASN A 124      -1.316  30.264 -40.823  1.00 30.12           C  
ATOM   1915  HA  ASN A 124      -1.561  30.708 -39.858  1.00 30.12           H  
ATOM   1916  C   ASN A 124      -2.255  29.031 -40.894  1.00 30.12           C  
ATOM   1917  CB  ASN A 124      -1.674  31.368 -41.840  1.00 30.12           C  
ATOM   1918  HB2 ASN A 124      -1.135  31.224 -42.776  1.00 30.12           H  
ATOM   1919  HB3 ASN A 124      -2.737  31.314 -42.077  1.00 30.12           H  
ATOM   1920  O   ASN A 124      -2.731  28.639 -41.953  1.00 30.12           O  
ATOM   1921  CG  ASN A 124      -1.420  32.748 -41.273  1.00 30.12           C  
ATOM   1922  ND2 ASN A 124      -0.517  33.505 -41.850  1.00 30.12           N  
ATOM   1923 HD21 ASN A 124      -0.373  34.423 -41.453  1.00 30.12           H  
ATOM   1924 HD22 ASN A 124      -0.043  33.183 -42.681  1.00 30.12           H  
ATOM   1925  OD1 ASN A 124      -2.017  33.145 -40.285  1.00 30.12           O  
ATOM   1926  N   ASN A 125      -2.705  28.640 -39.691  1.00 29.88           N  
ATOM   1927  H   ASN A 125      -2.004  28.654 -38.964  1.00 29.88           H  
ATOM   1928  CA  ASN A 125      -4.054  28.979 -39.181  1.00 29.88           C  
ATOM   1929  HA  ASN A 125      -4.005  28.783 -38.110  1.00 29.88           H  
ATOM   1930  C   ASN A 125      -5.265  28.135 -39.677  1.00 29.88           C  
ATOM   1931  CB  ASN A 125      -4.219  30.517 -39.297  1.00 29.88           C  
ATOM   1932  HB2 ASN A 125      -4.284  30.794 -40.349  1.00 29.88           H  
ATOM   1933  HB3 ASN A 125      -3.338  30.994 -38.866  1.00 29.88           H  
ATOM   1934  O   ASN A 125      -5.514  27.985 -40.868  1.00 29.88           O  
ATOM   1935  CG  ASN A 125      -5.385  31.169 -38.589  1.00 29.88           C  
ATOM   1936  ND2 ASN A 125      -5.375  32.479 -38.519  1.00 29.88           N  
ATOM   1937 HD21 ASN A 125      -6.145  32.910 -38.028  1.00 29.88           H  
ATOM   1938 HD22 ASN A 125      -4.620  33.003 -38.940  1.00 29.88           H  
ATOM   1939  OD1 ASN A 125      -6.288  30.551 -38.071  1.00 29.88           O  
ATOM   1940  N   ASN A 126      -6.023  27.640 -38.687  1.00 32.32           N  
ATOM   1941  H   ASN A 126      -5.713  27.884 -37.757  1.00 32.32           H  
ATOM   1942  CA  ASN A 126      -7.376  27.062 -38.675  1.00 32.32           C  
ATOM   1943  HA  ASN A 126      -7.385  26.362 -37.839  1.00 32.32           H  
ATOM   1944  C   ASN A 126      -7.881  26.239 -39.877  1.00 32.32           C  
ATOM   1945  CB  ASN A 126      -8.386  28.162 -38.298  1.00 32.32           C  
ATOM   1946  HB2 ASN A 126      -8.283  28.999 -38.988  1.00 32.32           H  
ATOM   1947  HB3 ASN A 126      -9.396  27.765 -38.399  1.00 32.32           H  
ATOM   1948  O   ASN A 126      -8.445  26.767 -40.835  1.00 32.32           O  
ATOM   1949  CG  ASN A 126      -8.236  28.667 -36.872  1.00 32.32           C  
ATOM   1950  ND2 ASN A 126      -9.072  29.594 -36.469  1.00 32.32           N  
ATOM   1951 HD21 ASN A 126      -8.933  29.932 -35.527  1.00 32.32           H  
ATOM   1952 HD22 ASN A 126      -9.745  29.978 -37.117  1.00 32.32           H  
ATOM   1953  OD1 ASN A 126      -7.399  28.235 -36.095  1.00 32.32           O  
ATOM   1954  N   SER A 127      -7.903  24.919 -39.674  1.00 26.70           N  
ATOM   1955  H   SER A 127      -7.366  24.545 -38.906  1.00 26.70           H  
ATOM   1956  CA  SER A 127      -8.957  24.016 -40.157  1.00 26.70           C  
ATOM   1957  HA  SER A 127      -9.887  24.580 -40.231  1.00 26.70           H  
ATOM   1958  C   SER A 127      -9.179  22.886 -39.131  1.00 26.70           C  
ATOM   1959  CB  SER A 127      -8.625  23.486 -41.557  1.00 26.70           C  
ATOM   1960  HB2 SER A 127      -9.478  22.929 -41.945  1.00 26.70           H  
ATOM   1961  HB3 SER A 127      -8.433  24.330 -42.219  1.00 26.70           H  
ATOM   1962  O   SER A 127      -8.367  22.704 -38.222  1.00 26.70           O  
ATOM   1963  OG  SER A 127      -7.493  22.641 -41.534  1.00 26.70           O  
ATOM   1964  HG  SER A 127      -7.124  22.603 -42.419  1.00 26.70           H  
ATOM   1965  N   ASN A 128     -10.288  22.143 -39.239  1.00 32.10           N  
ATOM   1966  H   ASN A 128     -10.905  22.303 -40.022  1.00 32.10           H  
ATOM   1967  CA  ASN A 128     -10.643  21.048 -38.327  1.00 32.10           C  
ATOM   1968  HA  ASN A 128      -9.781  20.789 -37.713  1.00 32.10           H  
ATOM   1969  C   ASN A 128     -11.042  19.791 -39.114  1.00 32.10           C  
ATOM   1970  CB  ASN A 128     -11.796  21.486 -37.401  1.00 32.10           C  
ATOM   1971  HB2 ASN A 128     -12.562  21.997 -37.985  1.00 32.10           H  
ATOM   1972  HB3 ASN A 128     -12.255  20.600 -36.962  1.00 32.10           H  
ATOM   1973  O   ASN A 128     -11.802  19.873 -40.077  1.00 32.10           O  
ATOM   1974  CG  ASN A 128     -11.359  22.402 -36.272  1.00 32.10           C  
ATOM   1975  ND2 ASN A 128     -11.192  21.881 -35.078  1.00 32.10           N  
ATOM   1976 HD21 ASN A 128     -11.286  20.886 -34.929  1.00 32.10           H  
ATOM   1977 HD22 ASN A 128     -10.854  22.518 -34.371  1.00 32.10           H  
ATOM   1978  OD1 ASN A 128     -11.186  23.595 -36.430  1.00 32.10           O  
ATOM   1979  N   SER A 129     -10.583  18.624 -38.661  1.00 27.13           N  
ATOM   1980  H   SER A 129      -9.947  18.616 -37.877  1.00 27.13           H  
ATOM   1981  CA  SER A 129     -10.936  17.300 -39.188  1.00 27.13           C  
ATOM   1982  HA  SER A 129     -11.973  17.311 -39.526  1.00 27.13           H  
ATOM   1983  C   SER A 129     -10.807  16.235 -38.086  1.00 27.13           C  
ATOM   1984  CB  SER A 129     -10.043  16.963 -40.392  1.00 27.13           C  
ATOM   1985  HB2 SER A 129     -10.340  16.002 -40.811  1.00 27.13           H  
ATOM   1986  HB3 SER A 129     -10.172  17.729 -41.157  1.00 27.13           H  
ATOM   1987  O   SER A 129     -10.354  16.542 -36.984  1.00 27.13           O  
ATOM   1988  OG  SER A 129      -8.683  16.908 -40.011  1.00 27.13           O  
ATOM   1989  HG  SER A 129      -8.143  16.749 -40.789  1.00 27.13           H  
ATOM   1990  N   ASN A 130     -11.226  14.995 -38.362  1.00 35.16           N  
ATOM   1991  H   ASN A 130     -11.576  14.793 -39.287  1.00 35.16           H  
ATOM   1992  CA  ASN A 130     -11.052  13.838 -37.477  1.00 35.16           C  
ATOM   1993  HA  ASN A 130     -10.212  14.005 -36.803  1.00 35.16           H  
ATOM   1994  C   ASN A 130     -10.764  12.578 -38.309  1.00 35.16           C  
ATOM   1995  CB  ASN A 130     -12.331  13.604 -36.648  1.00 35.16           C  
ATOM   1996  HB2 ASN A 130     -13.204  13.673 -37.298  1.00 35.16           H  
ATOM   1997  HB3 ASN A 130     -12.307  12.594 -36.240  1.00 35.16           H  
ATOM   1998  O   ASN A 130     -11.461  12.334 -39.292  1.00 35.16           O  
ATOM   1999  CG  ASN A 130     -12.485  14.535 -35.460  1.00 35.16           C  
ATOM   2000  ND2 ASN A 130     -13.612  15.197 -35.330  1.00 35.16           N  
ATOM   2001 HD21 ASN A 130     -14.346  15.105 -36.017  1.00 35.16           H  
ATOM   2002 HD22 ASN A 130     -13.682  15.780 -34.508  1.00 35.16           H  
ATOM   2003  OD1 ASN A 130     -11.634  14.636 -34.598  1.00 35.16           O  
ATOM   2004  N   THR A 131      -9.811  11.758 -37.863  1.00 25.99           N  
ATOM   2005  H   THR A 131      -9.238  12.058 -37.087  1.00 25.99           H  
ATOM   2006  CA  THR A 131      -9.619  10.350 -38.261  1.00 25.99           C  
ATOM   2007  HA  THR A 131     -10.581   9.976 -38.611  1.00 25.99           H  
ATOM   2008  C   THR A 131      -9.204   9.549 -37.016  1.00 25.99           C  
ATOM   2009  CB  THR A 131      -8.582  10.180 -39.387  1.00 25.99           C  
ATOM   2010  HB  THR A 131      -8.321   9.125 -39.470  1.00 25.99           H  
ATOM   2011  O   THR A 131      -8.548  10.105 -36.138  1.00 25.99           O  
ATOM   2012  CG2 THR A 131      -9.099  10.650 -40.745  1.00 25.99           C  
ATOM   2013 HG21 THR A 131     -10.045  10.155 -40.965  1.00 25.99           H  
ATOM   2014 HG22 THR A 131      -9.253  11.729 -40.737  1.00 25.99           H  
ATOM   2015 HG23 THR A 131      -8.380  10.392 -41.522  1.00 25.99           H  
ATOM   2016  OG1 THR A 131      -7.407  10.912 -39.124  1.00 25.99           O  
ATOM   2017  HG1 THR A 131      -6.804  10.752 -39.854  1.00 25.99           H  
ATOM   2018  N   SER A 132      -9.586   8.290 -36.765  1.00 29.71           N  
ATOM   2019  H   SER A 132      -9.298   8.010 -35.838  1.00 29.71           H  
ATOM   2020  CA  SER A 132     -10.138   7.193 -37.588  1.00 29.71           C  
ATOM   2021  HA  SER A 132     -10.289   6.392 -36.865  1.00 29.71           H  
ATOM   2022  C   SER A 132      -9.158   6.573 -38.596  1.00 29.71           C  
ATOM   2023  CB  SER A 132     -11.567   7.419 -38.115  1.00 29.71           C  
ATOM   2024  HB2 SER A 132     -12.137   8.004 -37.393  1.00 29.71           H  
ATOM   2025  HB3 SER A 132     -12.048   6.447 -38.218  1.00 29.71           H  
ATOM   2026  O   SER A 132      -9.244   6.798 -39.801  1.00 29.71           O  
ATOM   2027  OG  SER A 132     -11.606   8.053 -39.374  1.00 29.71           O  
ATOM   2028  HG  SER A 132     -10.987   7.592 -39.944  1.00 29.71           H  
ATOM   2029  N   ILE A 133      -8.236   5.767 -38.066  1.00 28.24           N  
ATOM   2030  H   ILE A 133      -8.252   5.636 -37.065  1.00 28.24           H  
ATOM   2031  CA  ILE A 133      -7.472   4.740 -38.789  1.00 28.24           C  
ATOM   2032  HA  ILE A 133      -7.880   4.626 -39.793  1.00 28.24           H  
ATOM   2033  C   ILE A 133      -7.707   3.428 -38.024  1.00 28.24           C  
ATOM   2034  CB  ILE A 133      -5.974   5.117 -38.902  1.00 28.24           C  
ATOM   2035  HB  ILE A 133      -5.573   5.230 -37.895  1.00 28.24           H  
ATOM   2036  O   ILE A 133      -7.788   3.452 -36.794  1.00 28.24           O  
ATOM   2037  CG1 ILE A 133      -5.807   6.464 -39.648  1.00 28.24           C  
ATOM   2038 HG12 ILE A 133      -6.222   6.375 -40.652  1.00 28.24           H  
ATOM   2039 HG13 ILE A 133      -6.367   7.237 -39.122  1.00 28.24           H  
ATOM   2040  CG2 ILE A 133      -5.185   3.999 -39.611  1.00 28.24           C  
ATOM   2041 HG21 ILE A 133      -5.559   3.857 -40.625  1.00 28.24           H  
ATOM   2042 HG22 ILE A 133      -5.266   3.060 -39.063  1.00 28.24           H  
ATOM   2043 HG23 ILE A 133      -4.125   4.246 -39.654  1.00 28.24           H  
ATOM   2044  CD1 ILE A 133      -4.361   6.966 -39.755  1.00 28.24           C  
ATOM   2045 HD11 ILE A 133      -3.896   6.976 -38.769  1.00 28.24           H  
ATOM   2046 HD12 ILE A 133      -3.784   6.332 -40.428  1.00 28.24           H  
ATOM   2047 HD13 ILE A 133      -4.362   7.979 -40.156  1.00 28.24           H  
ATOM   2048  N   ASN A 134      -7.866   2.313 -38.738  1.00 28.12           N  
ATOM   2049  H   ASN A 134      -7.681   2.339 -39.731  1.00 28.12           H  
ATOM   2050  CA  ASN A 134      -8.527   1.108 -38.232  1.00 28.12           C  
ATOM   2051  HA  ASN A 134      -8.817   1.268 -37.193  1.00 28.12           H  
ATOM   2052  C   ASN A 134      -7.643  -0.153 -38.235  1.00 28.12           C  
ATOM   2053  CB  ASN A 134      -9.819   0.899 -39.051  1.00 28.12           C  
ATOM   2054  HB2 ASN A 134     -10.016  -0.167 -39.162  1.00 28.12           H  
ATOM   2055  HB3 ASN A 134      -9.712   1.301 -40.058  1.00 28.12           H  
ATOM   2056  O   ASN A 134      -6.717  -0.283 -39.030  1.00 28.12           O  
ATOM   2057  CG  ASN A 134     -11.024   1.542 -38.391  1.00 28.12           C  
ATOM   2058  ND2 ASN A 134     -11.924   0.759 -37.849  1.00 28.12           N  
ATOM   2059 HD21 ASN A 134     -12.700   1.185 -37.363  1.00 28.12           H  
ATOM   2060 HD22 ASN A 134     -11.809  -0.244 -37.879  1.00 28.12           H  
ATOM   2061  OD1 ASN A 134     -11.154   2.758 -38.337  1.00 28.12           O  
ATOM   2062  N   ASP A 135      -8.011  -1.073 -37.341  1.00 27.42           N  
ATOM   2063  H   ASP A 135      -8.741  -0.782 -36.707  1.00 27.42           H  
ATOM   2064  CA  ASP A 135      -8.013  -2.536 -37.476  1.00 27.42           C  
ATOM   2065  HA  ASP A 135      -8.035  -2.921 -36.456  1.00 27.42           H  
ATOM   2066  C   ASP A 135      -6.803  -3.212 -38.155  1.00 27.42           C  
ATOM   2067  CB  ASP A 135      -9.361  -2.971 -38.093  1.00 27.42           C  
ATOM   2068  HB2 ASP A 135      -9.352  -2.741 -39.159  1.00 27.42           H  
ATOM   2069  HB3 ASP A 135      -9.472  -4.050 -37.978  1.00 27.42           H  
ATOM   2070  O   ASP A 135      -6.758  -3.405 -39.368  1.00 27.42           O  
ATOM   2071  CG  ASP A 135     -10.571  -2.273 -37.452  1.00 27.42           C  
ATOM   2072  OD1 ASP A 135     -10.472  -1.870 -36.271  1.00 27.42           O  
ATOM   2073  OD2 ASP A 135     -11.559  -2.012 -38.173  1.00 27.42           O  
ATOM   2074  N   LEU A 136      -5.872  -3.703 -37.328  1.00 29.45           N  
ATOM   2075  H   LEU A 136      -5.981  -3.522 -36.340  1.00 29.45           H  
ATOM   2076  CA  LEU A 136      -4.863  -4.700 -37.704  1.00 29.45           C  
ATOM   2077  HA  LEU A 136      -5.058  -5.052 -38.717  1.00 29.45           H  
ATOM   2078  C   LEU A 136      -4.989  -5.909 -36.767  1.00 29.45           C  
ATOM   2079  CB  LEU A 136      -3.454  -4.079 -37.660  1.00 29.45           C  
ATOM   2080  HB2 LEU A 136      -3.295  -3.661 -36.666  1.00 29.45           H  
ATOM   2081  HB3 LEU A 136      -2.723  -4.874 -37.806  1.00 29.45           H  
ATOM   2082  O   LEU A 136      -4.851  -5.770 -35.551  1.00 29.45           O  
ATOM   2083  CG  LEU A 136      -3.199  -2.980 -38.711  1.00 29.45           C  
ATOM   2084  HG  LEU A 136      -3.936  -2.184 -38.601  1.00 29.45           H  
ATOM   2085  CD1 LEU A 136      -1.809  -2.379 -38.481  1.00 29.45           C  
ATOM   2086 HD11 LEU A 136      -1.756  -1.959 -37.477  1.00 29.45           H  
ATOM   2087 HD12 LEU A 136      -1.045  -3.148 -38.598  1.00 29.45           H  
ATOM   2088 HD13 LEU A 136      -1.635  -1.582 -39.204  1.00 29.45           H  
ATOM   2089  CD2 LEU A 136      -3.242  -3.514 -40.145  1.00 29.45           C  
ATOM   2090 HD21 LEU A 136      -2.981  -2.717 -40.841  1.00 29.45           H  
ATOM   2091 HD22 LEU A 136      -4.253  -3.841 -40.384  1.00 29.45           H  
ATOM   2092 HD23 LEU A 136      -2.549  -4.347 -40.264  1.00 29.45           H  
ATOM   2093  N   ASP A 137      -5.286  -7.082 -37.327  1.00 25.50           N  
ATOM   2094  H   ASP A 137      -5.365  -7.133 -38.332  1.00 25.50           H  
ATOM   2095  CA  ASP A 137      -5.693  -8.268 -36.563  1.00 25.50           C  
ATOM   2096  HA  ASP A 137      -6.177  -7.927 -35.648  1.00 25.50           H  
ATOM   2097  C   ASP A 137      -4.486  -9.136 -36.161  1.00 25.50           C  
ATOM   2098  CB  ASP A 137      -6.755  -9.037 -37.370  1.00 25.50           C  
ATOM   2099  HB2 ASP A 137      -6.285  -9.503 -38.235  1.00 25.50           H  
ATOM   2100  HB3 ASP A 137      -7.500  -8.329 -37.733  1.00 25.50           H  
ATOM   2101  O   ASP A 137      -3.844  -9.774 -36.997  1.00 25.50           O  
ATOM   2102  CG  ASP A 137      -7.487 -10.099 -36.543  1.00 25.50           C  
ATOM   2103  OD1 ASP A 137      -7.610  -9.903 -35.313  1.00 25.50           O  
ATOM   2104  OD2 ASP A 137      -7.940 -11.094 -37.150  1.00 25.50           O  
ATOM   2105  N   PHE A 138      -4.151  -9.149 -34.867  1.00 30.15           N  
ATOM   2106  H   PHE A 138      -4.749  -8.642 -34.230  1.00 30.15           H  
ATOM   2107  CA  PHE A 138      -2.952  -9.807 -34.324  1.00 30.15           C  
ATOM   2108  HA  PHE A 138      -2.170  -9.733 -35.080  1.00 30.15           H  
ATOM   2109  C   PHE A 138      -3.146 -11.320 -34.111  1.00 30.15           C  
ATOM   2110  CB  PHE A 138      -2.432  -9.045 -33.089  1.00 30.15           C  
ATOM   2111  HB2 PHE A 138      -3.271  -8.645 -32.520  1.00 30.15           H  
ATOM   2112  HB3 PHE A 138      -1.901  -9.733 -32.431  1.00 30.15           H  
ATOM   2113  O   PHE A 138      -3.050 -11.843 -33.000  1.00 30.15           O  
ATOM   2114  CG  PHE A 138      -1.465  -7.928 -33.437  1.00 30.15           C  
ATOM   2115  CD1 PHE A 138      -0.077  -8.167 -33.402  1.00 30.15           C  
ATOM   2116  HD1 PHE A 138       0.295  -9.141 -33.118  1.00 30.15           H  
ATOM   2117  CD2 PHE A 138      -1.943  -6.666 -33.833  1.00 30.15           C  
ATOM   2118  HD2 PHE A 138      -3.006  -6.482 -33.884  1.00 30.15           H  
ATOM   2119  CE1 PHE A 138       0.828  -7.149 -33.753  1.00 30.15           C  
ATOM   2120  HE1 PHE A 138       1.891  -7.341 -33.739  1.00 30.15           H  
ATOM   2121  CE2 PHE A 138      -1.039  -5.648 -34.188  1.00 30.15           C  
ATOM   2122  HE2 PHE A 138      -1.417  -4.688 -34.508  1.00 30.15           H  
ATOM   2123  CZ  PHE A 138       0.346  -5.888 -34.147  1.00 30.15           C  
ATOM   2124  HZ  PHE A 138       1.036  -5.109 -34.436  1.00 30.15           H  
ATOM   2125  N   GLN A 139      -3.391 -12.037 -35.208  1.00 30.80           N  
ATOM   2126  H   GLN A 139      -3.491 -11.532 -36.077  1.00 30.80           H  
ATOM   2127  CA  GLN A 139      -3.445 -13.500 -35.245  1.00 30.80           C  
ATOM   2128  HA  GLN A 139      -4.122 -13.847 -34.464  1.00 30.80           H  
ATOM   2129  C   GLN A 139      -2.042 -14.074 -34.970  1.00 30.80           C  
ATOM   2130  CB  GLN A 139      -4.002 -13.958 -36.606  1.00 30.80           C  
ATOM   2131  HB2 GLN A 139      -4.045 -15.047 -36.615  1.00 30.80           H  
ATOM   2132  HB3 GLN A 139      -3.331 -13.631 -37.401  1.00 30.80           H  
ATOM   2133  O   GLN A 139      -1.150 -13.988 -35.814  1.00 30.80           O  
ATOM   2134  CG  GLN A 139      -5.410 -13.398 -36.885  1.00 30.80           C  
ATOM   2135  HG2 GLN A 139      -6.090 -13.706 -36.090  1.00 30.80           H  
ATOM   2136  HG3 GLN A 139      -5.375 -12.309 -36.892  1.00 30.80           H  
ATOM   2137  CD  GLN A 139      -5.996 -13.848 -38.220  1.00 30.80           C  
ATOM   2138  NE2 GLN A 139      -7.067 -13.232 -38.658  1.00 30.80           N  
ATOM   2139 HE21 GLN A 139      -7.450 -12.469 -38.119  1.00 30.80           H  
ATOM   2140 HE22 GLN A 139      -7.431 -13.509 -39.559  1.00 30.80           H  
ATOM   2141  OE1 GLN A 139      -5.523 -14.756 -38.888  1.00 30.80           O  
ATOM   2142  N   GLY A 140      -1.817 -14.620 -33.770  1.00 25.54           N  
ATOM   2143  H   GLY A 140      -2.576 -14.649 -33.105  1.00 25.54           H  
ATOM   2144  CA  GLY A 140      -0.475 -14.966 -33.291  1.00 25.54           C  
ATOM   2145  HA2 GLY A 140      -0.083 -14.127 -32.714  1.00 25.54           H  
ATOM   2146  HA3 GLY A 140       0.187 -15.116 -34.144  1.00 25.54           H  
ATOM   2147  C   GLY A 140      -0.399 -16.219 -32.419  1.00 25.54           C  
ATOM   2148  O   GLY A 140      -1.379 -16.656 -31.819  1.00 25.54           O  
ATOM   2149  N   PHE A 141       0.803 -16.792 -32.340  1.00 29.32           N  
ATOM   2150  H   PHE A 141       1.569 -16.365 -32.842  1.00 29.32           H  
ATOM   2151  CA  PHE A 141       1.100 -17.977 -31.534  1.00 29.32           C  
ATOM   2152  HA  PHE A 141       0.297 -18.702 -31.667  1.00 29.32           H  
ATOM   2153  C   PHE A 141       1.190 -17.622 -30.042  1.00 29.32           C  
ATOM   2154  CB  PHE A 141       2.412 -18.618 -32.018  1.00 29.32           C  
ATOM   2155  HB2 PHE A 141       3.204 -17.870 -31.997  1.00 29.32           H  
ATOM   2156  HB3 PHE A 141       2.692 -19.397 -31.309  1.00 29.32           H  
ATOM   2157  O   PHE A 141       2.004 -16.787 -29.647  1.00 29.32           O  
ATOM   2158  CG  PHE A 141       2.353 -19.236 -33.404  1.00 29.32           C  
ATOM   2159  CD1 PHE A 141       2.143 -20.621 -33.549  1.00 29.32           C  
ATOM   2160  HD1 PHE A 141       2.015 -21.244 -32.676  1.00 29.32           H  
ATOM   2161  CD2 PHE A 141       2.521 -18.436 -34.552  1.00 29.32           C  
ATOM   2162  HD2 PHE A 141       2.694 -17.374 -34.457  1.00 29.32           H  
ATOM   2163  CE1 PHE A 141       2.096 -21.201 -34.829  1.00 29.32           C  
ATOM   2164  HE1 PHE A 141       1.930 -22.262 -34.936  1.00 29.32           H  
ATOM   2165  CE2 PHE A 141       2.464 -19.014 -35.833  1.00 29.32           C  
ATOM   2166  HE2 PHE A 141       2.580 -18.396 -36.711  1.00 29.32           H  
ATOM   2167  CZ  PHE A 141       2.252 -20.397 -35.972  1.00 29.32           C  
ATOM   2168  HZ  PHE A 141       2.206 -20.840 -36.955  1.00 29.32           H  
ATOM   2169  N   GLY A 142       0.391 -18.291 -29.207  1.00 27.67           N  
ATOM   2170  H   GLY A 142      -0.250 -18.965 -29.599  1.00 27.67           H  
ATOM   2171  CA  GLY A 142       0.454 -18.200 -27.746  1.00 27.67           C  
ATOM   2172  HA2 GLY A 142       1.099 -17.374 -27.446  1.00 27.67           H  
ATOM   2173  HA3 GLY A 142      -0.545 -18.005 -27.355  1.00 27.67           H  
ATOM   2174  C   GLY A 142       0.971 -19.493 -27.114  1.00 27.67           C  
ATOM   2175  O   GLY A 142       0.681 -20.582 -27.605  1.00 27.67           O  
ATOM   2176  N   LEU A 143       1.722 -19.384 -26.013  1.00 30.43           N  
ATOM   2177  H   LEU A 143       1.950 -18.464 -25.663  1.00 30.43           H  
ATOM   2178  CA  LEU A 143       2.174 -20.535 -25.226  1.00 30.43           C  
ATOM   2179  HA  LEU A 143       1.439 -21.329 -25.354  1.00 30.43           H  
ATOM   2180  C   LEU A 143       2.226 -20.174 -23.731  1.00 30.43           C  
ATOM   2181  CB  LEU A 143       3.529 -21.043 -25.773  1.00 30.43           C  
ATOM   2182  HB2 LEU A 143       4.342 -20.644 -25.166  1.00 30.43           H  
ATOM   2183  HB3 LEU A 143       3.664 -20.662 -26.785  1.00 30.43           H  
ATOM   2184  O   LEU A 143       2.832 -19.183 -23.330  1.00 30.43           O  
ATOM   2185  CG  LEU A 143       3.644 -22.579 -25.853  1.00 30.43           C  
ATOM   2186  HG  LEU A 143       2.845 -22.962 -26.488  1.00 30.43           H  
ATOM   2187  CD1 LEU A 143       4.983 -22.960 -26.486  1.00 30.43           C  
ATOM   2188 HD11 LEU A 143       5.062 -22.509 -27.475  1.00 30.43           H  
ATOM   2189 HD12 LEU A 143       5.806 -22.611 -25.862  1.00 30.43           H  
ATOM   2190 HD13 LEU A 143       5.044 -24.043 -26.595  1.00 30.43           H  
ATOM   2191  CD2 LEU A 143       3.557 -23.268 -24.490  1.00 30.43           C  
ATOM   2192 HD21 LEU A 143       3.795 -24.326 -24.595  1.00 30.43           H  
ATOM   2193 HD22 LEU A 143       2.540 -23.201 -24.102  1.00 30.43           H  
ATOM   2194 HD23 LEU A 143       4.254 -22.811 -23.787  1.00 30.43           H  
ATOM   2195  N   THR A 144       1.572 -20.995 -22.916  1.00 31.17           N  
ATOM   2196  H   THR A 144       1.122 -21.795 -23.338  1.00 31.17           H  
ATOM   2197  CA  THR A 144       1.463 -20.923 -21.447  1.00 31.17           C  
ATOM   2198  HA  THR A 144       2.269 -20.311 -21.041  1.00 31.17           H  
ATOM   2199  C   THR A 144       1.590 -22.345 -20.888  1.00 31.17           C  
ATOM   2200  CB  THR A 144       0.098 -20.338 -21.032  1.00 31.17           C  
ATOM   2201  HB  THR A 144      -0.051 -20.487 -19.962  1.00 31.17           H  
ATOM   2202  O   THR A 144       1.292 -23.273 -21.644  1.00 31.17           O  
ATOM   2203  CG2 THR A 144      -0.006 -18.841 -21.315  1.00 31.17           C  
ATOM   2204 HG21 THR A 144      -0.963 -18.470 -20.950  1.00 31.17           H  
ATOM   2205 HG22 THR A 144       0.058 -18.659 -22.388  1.00 31.17           H  
ATOM   2206 HG23 THR A 144       0.803 -18.311 -20.812  1.00 31.17           H  
ATOM   2207  OG1 THR A 144      -0.966 -20.967 -21.710  1.00 31.17           O  
ATOM   2208  HG1 THR A 144      -0.822 -21.916 -21.717  1.00 31.17           H  
ATOM   2209  N   PRO A 145       1.946 -22.577 -19.606  1.00 34.36           N  
ATOM   2210  CA  PRO A 145       2.007 -21.644 -18.465  1.00 34.36           C  
ATOM   2211  HA  PRO A 145       1.615 -20.659 -18.717  1.00 34.36           H  
ATOM   2212  C   PRO A 145       3.457 -21.454 -17.927  1.00 34.36           C  
ATOM   2213  CB  PRO A 145       1.037 -22.346 -17.508  1.00 34.36           C  
ATOM   2214  HB2 PRO A 145       1.079 -21.992 -16.477  1.00 34.36           H  
ATOM   2215  HB3 PRO A 145       0.019 -22.227 -17.878  1.00 34.36           H  
ATOM   2216  O   PRO A 145       4.403 -21.902 -18.561  1.00 34.36           O  
ATOM   2217  CG  PRO A 145       1.443 -23.814 -17.626  1.00 34.36           C  
ATOM   2218  HG2 PRO A 145       2.292 -24.024 -16.974  1.00 34.36           H  
ATOM   2219  HG3 PRO A 145       0.610 -24.480 -17.405  1.00 34.36           H  
ATOM   2220  CD  PRO A 145       1.899 -23.938 -19.074  1.00 34.36           C  
ATOM   2221  HD2 PRO A 145       1.181 -24.554 -19.616  1.00 34.36           H  
ATOM   2222  HD3 PRO A 145       2.887 -24.397 -19.123  1.00 34.36           H  
ATOM   2223  N   PHE A 146       3.754 -20.764 -16.814  1.00 28.52           N  
ATOM   2224  H   PHE A 146       4.748 -20.677 -16.656  1.00 28.52           H  
ATOM   2225  CA  PHE A 146       2.903 -20.167 -15.773  1.00 28.52           C  
ATOM   2226  HA  PHE A 146       1.870 -20.105 -16.115  1.00 28.52           H  
ATOM   2227  C   PHE A 146       3.364 -18.743 -15.408  1.00 28.52           C  
ATOM   2228  CB  PHE A 146       2.973 -20.992 -14.462  1.00 28.52           C  
ATOM   2229  HB2 PHE A 146       2.225 -20.593 -13.777  1.00 28.52           H  
ATOM   2230  HB3 PHE A 146       3.940 -20.807 -13.994  1.00 28.52           H  
ATOM   2231  O   PHE A 146       4.532 -18.535 -15.089  1.00 28.52           O  
ATOM   2232  CG  PHE A 146       2.816 -22.503 -14.516  1.00 28.52           C  
ATOM   2233  CD1 PHE A 146       1.600 -23.109 -14.139  1.00 28.52           C  
ATOM   2234  HD1 PHE A 146       0.754 -22.500 -13.855  1.00 28.52           H  
ATOM   2235  CD2 PHE A 146       3.919 -23.314 -14.851  1.00 28.52           C  
ATOM   2236  HD2 PHE A 146       4.862 -22.863 -15.121  1.00 28.52           H  
ATOM   2237  CE1 PHE A 146       1.479 -24.510 -14.132  1.00 28.52           C  
ATOM   2238  HE1 PHE A 146       0.543 -24.972 -13.854  1.00 28.52           H  
ATOM   2239  CE2 PHE A 146       3.800 -24.716 -14.836  1.00 28.52           C  
ATOM   2240  HE2 PHE A 146       4.646 -25.332 -15.102  1.00 28.52           H  
ATOM   2241  CZ  PHE A 146       2.579 -25.314 -14.481  1.00 28.52           C  
ATOM   2242  HZ  PHE A 146       2.486 -26.390 -14.475  1.00 28.52           H  
ATOM   2243  N   ILE A 147       2.427 -17.792 -15.330  1.00 30.87           N  
ATOM   2244  H   ILE A 147       1.491 -18.013 -15.638  1.00 30.87           H  
ATOM   2245  CA  ILE A 147       2.561 -16.537 -14.568  1.00 30.87           C  
ATOM   2246  HA  ILE A 147       3.309 -16.676 -13.787  1.00 30.87           H  
ATOM   2247  C   ILE A 147       1.205 -16.270 -13.900  1.00 30.87           C  
ATOM   2248  CB  ILE A 147       3.001 -15.338 -15.455  1.00 30.87           C  
ATOM   2249  HB  ILE A 147       2.257 -15.203 -16.241  1.00 30.87           H  
ATOM   2250  O   ILE A 147       0.169 -16.428 -14.539  1.00 30.87           O  
ATOM   2251  CG1 ILE A 147       4.370 -15.602 -16.128  1.00 30.87           C  
ATOM   2252 HG12 ILE A 147       4.279 -16.477 -16.772  1.00 30.87           H  
ATOM   2253 HG13 ILE A 147       5.113 -15.821 -15.362  1.00 30.87           H  
ATOM   2254  CG2 ILE A 147       3.056 -14.038 -14.622  1.00 30.87           C  
ATOM   2255 HG21 ILE A 147       3.795 -14.127 -13.826  1.00 30.87           H  
ATOM   2256 HG22 ILE A 147       2.081 -13.805 -14.194  1.00 30.87           H  
ATOM   2257 HG23 ILE A 147       3.321 -13.192 -15.256  1.00 30.87           H  
ATOM   2258  CD1 ILE A 147       4.904 -14.466 -17.012  1.00 30.87           C  
ATOM   2259 HD11 ILE A 147       5.209 -13.616 -16.401  1.00 30.87           H  
ATOM   2260 HD12 ILE A 147       4.138 -14.157 -17.723  1.00 30.87           H  
ATOM   2261 HD13 ILE A 147       5.775 -14.821 -17.562  1.00 30.87           H  
ATOM   2262  N   ASN A 148       1.200 -15.851 -12.632  1.00 31.62           N  
ATOM   2263  H   ASN A 148       2.086 -15.753 -12.157  1.00 31.62           H  
ATOM   2264  CA  ASN A 148      -0.002 -15.388 -11.931  1.00 31.62           C  
ATOM   2265  HA  ASN A 148      -0.823 -15.280 -12.640  1.00 31.62           H  
ATOM   2266  C   ASN A 148       0.270 -14.000 -11.331  1.00 31.62           C  
ATOM   2267  CB  ASN A 148      -0.430 -16.446 -10.896  1.00 31.62           C  
ATOM   2268  HB2 ASN A 148       0.344 -16.559 -10.136  1.00 31.62           H  
ATOM   2269  HB3 ASN A 148      -0.561 -17.401 -11.405  1.00 31.62           H  
ATOM   2270  O   ASN A 148       0.901 -13.879 -10.279  1.00 31.62           O  
ATOM   2271  CG  ASN A 148      -1.739 -16.099 -10.201  1.00 31.62           C  
ATOM   2272  ND2 ASN A 148      -2.339 -17.042  -9.515  1.00 31.62           N  
ATOM   2273 HD21 ASN A 148      -3.234 -16.796  -9.117  1.00 31.62           H  
ATOM   2274 HD22 ASN A 148      -1.969 -17.981  -9.488  1.00 31.62           H  
ATOM   2275  OD1 ASN A 148      -2.246 -14.993 -10.262  1.00 31.62           O  
ATOM   2276  N   HIS A 149      -0.137 -12.953 -12.051  1.00 32.39           N  
ATOM   2277  H   HIS A 149      -0.687 -13.133 -12.878  1.00 32.39           H  
ATOM   2278  CA  HIS A 149       0.070 -11.542 -11.712  1.00 32.39           C  
ATOM   2279  HA  HIS A 149       0.261 -11.441 -10.643  1.00 32.39           H  
ATOM   2280  C   HIS A 149      -1.190 -10.732 -12.053  1.00 32.39           C  
ATOM   2281  CB  HIS A 149       1.265 -10.965 -12.501  1.00 32.39           C  
ATOM   2282  HB2 HIS A 149       1.146 -11.219 -13.554  1.00 32.39           H  
ATOM   2283  HB3 HIS A 149       1.227  -9.878 -12.427  1.00 32.39           H  
ATOM   2284  O   HIS A 149      -1.855 -11.004 -13.050  1.00 32.39           O  
ATOM   2285  CG  HIS A 149       2.650 -11.382 -12.059  1.00 32.39           C  
ATOM   2286  CD2 HIS A 149       3.827 -10.934 -12.598  1.00 32.39           C  
ATOM   2287  HD2 HIS A 149       3.923 -10.236 -13.417  1.00 32.39           H  
ATOM   2288  ND1 HIS A 149       2.987 -12.244 -11.040  1.00 32.39           N  
ATOM   2289  HD1 HIS A 149       2.339 -12.789 -10.491  1.00 32.39           H  
ATOM   2290  CE1 HIS A 149       4.326 -12.321 -10.974  1.00 32.39           C  
ATOM   2291  HE1 HIS A 149       4.880 -12.941 -10.285  1.00 32.39           H  
ATOM   2292  NE2 HIS A 149       4.883 -11.530 -11.902  1.00 32.39           N  
ATOM   2293  N   ASN A 150      -1.479  -9.683 -11.277  1.00 30.32           N  
ATOM   2294  H   ASN A 150      -0.874  -9.475 -10.495  1.00 30.32           H  
ATOM   2295  CA  ASN A 150      -2.531  -8.723 -11.618  1.00 30.32           C  
ATOM   2296  HA  ASN A 150      -3.408  -9.264 -11.972  1.00 30.32           H  
ATOM   2297  C   ASN A 150      -2.047  -7.811 -12.757  1.00 30.32           C  
ATOM   2298  CB  ASN A 150      -2.945  -7.924 -10.370  1.00 30.32           C  
ATOM   2299  HB2 ASN A 150      -3.623  -7.125 -10.672  1.00 30.32           H  
ATOM   2300  HB3 ASN A 150      -2.071  -7.461  -9.911  1.00 30.32           H  
ATOM   2301  O   ASN A 150      -1.232  -6.912 -12.538  1.00 30.32           O  
ATOM   2302  CG  ASN A 150      -3.680  -8.785  -9.361  1.00 30.32           C  
ATOM   2303  ND2 ASN A 150      -3.047  -9.167  -8.276  1.00 30.32           N  
ATOM   2304 HD21 ASN A 150      -3.572  -9.777  -7.665  1.00 30.32           H  
ATOM   2305 HD22 ASN A 150      -2.099  -8.873  -8.090  1.00 30.32           H  
ATOM   2306  OD1 ASN A 150      -4.827  -9.145  -9.538  1.00 30.32           O  
ATOM   2307  N   ILE A 151      -2.529  -8.054 -13.979  1.00 28.49           N  
ATOM   2308  H   ILE A 151      -3.142  -8.847 -14.105  1.00 28.49           H  
ATOM   2309  CA  ILE A 151      -2.190  -7.245 -15.156  1.00 28.49           C  
ATOM   2310  HA  ILE A 151      -1.137  -6.971 -15.088  1.00 28.49           H  
ATOM   2311  C   ILE A 151      -3.010  -5.949 -15.113  1.00 28.49           C  
ATOM   2312  CB  ILE A 151      -2.361  -8.038 -16.476  1.00 28.49           C  
ATOM   2313  HB  ILE A 151      -3.419  -8.255 -16.624  1.00 28.49           H  
ATOM   2314  O   ILE A 151      -4.120  -5.869 -15.636  1.00 28.49           O  
ATOM   2315  CG1 ILE A 151      -1.589  -9.381 -16.425  1.00 28.49           C  
ATOM   2316 HG12 ILE A 151      -1.978  -9.986 -15.607  1.00 28.49           H  
ATOM   2317 HG13 ILE A 151      -0.535  -9.186 -16.227  1.00 28.49           H  
ATOM   2318  CG2 ILE A 151      -1.860  -7.179 -17.655  1.00 28.49           C  
ATOM   2319 HG21 ILE A 151      -2.356  -6.208 -17.666  1.00 28.49           H  
ATOM   2320 HG22 ILE A 151      -2.094  -7.667 -18.601  1.00 28.49           H  
ATOM   2321 HG23 ILE A 151      -0.782  -7.030 -17.585  1.00 28.49           H  
ATOM   2322  CD1 ILE A 151      -1.702 -10.233 -17.696  1.00 28.49           C  
ATOM   2323 HD11 ILE A 151      -2.751 -10.374 -17.957  1.00 28.49           H  
ATOM   2324 HD12 ILE A 151      -1.176  -9.759 -18.525  1.00 28.49           H  
ATOM   2325 HD13 ILE A 151      -1.249 -11.208 -17.515  1.00 28.49           H  
ATOM   2326  N   ASN A 152      -2.459  -4.923 -14.463  1.00 31.29           N  
ATOM   2327  H   ASN A 152      -1.611  -5.105 -13.947  1.00 31.29           H  
ATOM   2328  CA  ASN A 152      -3.085  -3.606 -14.351  1.00 31.29           C  
ATOM   2329  HA  ASN A 152      -4.135  -3.739 -14.093  1.00 31.29           H  
ATOM   2330  C   ASN A 152      -3.034  -2.861 -15.699  1.00 31.29           C  
ATOM   2331  CB  ASN A 152      -2.409  -2.816 -13.211  1.00 31.29           C  
ATOM   2332  HB2 ASN A 152      -2.768  -1.788 -13.239  1.00 31.29           H  
ATOM   2333  HB3 ASN A 152      -1.331  -2.800 -13.371  1.00 31.29           H  
ATOM   2334  O   ASN A 152      -2.135  -2.053 -15.940  1.00 31.29           O  
ATOM   2335  CG  ASN A 152      -2.696  -3.355 -11.818  1.00 31.29           C  
ATOM   2336  ND2 ASN A 152      -2.038  -2.820 -10.816  1.00 31.29           N  
ATOM   2337 HD21 ASN A 152      -1.358  -2.090 -10.977  1.00 31.29           H  
ATOM   2338 HD22 ASN A 152      -2.254  -3.192  -9.903  1.00 31.29           H  
ATOM   2339  OD1 ASN A 152      -3.510  -4.229 -11.590  1.00 31.29           O  
ATOM   2340  N   VAL A 153      -4.000  -3.129 -16.584  1.00 29.07           N  
ATOM   2341  H   VAL A 153      -4.633  -3.885 -16.365  1.00 29.07           H  
ATOM   2342  CA  VAL A 153      -4.151  -2.449 -17.883  1.00 29.07           C  
ATOM   2343  HA  VAL A 153      -3.167  -2.380 -18.344  1.00 29.07           H  
ATOM   2344  C   VAL A 153      -4.660  -1.018 -17.667  1.00 29.07           C  
ATOM   2345  CB  VAL A 153      -5.049  -3.249 -18.857  1.00 29.07           C  
ATOM   2346  HB  VAL A 153      -6.068  -3.289 -18.470  1.00 29.07           H  
ATOM   2347  O   VAL A 153      -5.851  -0.731 -17.758  1.00 29.07           O  
ATOM   2348  CG1 VAL A 153      -5.065  -2.606 -20.252  1.00 29.07           C  
ATOM   2349 HG11 VAL A 153      -4.055  -2.554 -20.658  1.00 29.07           H  
ATOM   2350 HG12 VAL A 153      -5.489  -1.603 -20.207  1.00 29.07           H  
ATOM   2351 HG13 VAL A 153      -5.687  -3.198 -20.923  1.00 29.07           H  
ATOM   2352  CG2 VAL A 153      -4.549  -4.688 -19.041  1.00 29.07           C  
ATOM   2353 HG21 VAL A 153      -4.636  -5.242 -18.105  1.00 29.07           H  
ATOM   2354 HG22 VAL A 153      -3.510  -4.689 -19.371  1.00 29.07           H  
ATOM   2355 HG23 VAL A 153      -5.159  -5.201 -19.784  1.00 29.07           H  
ATOM   2356  N   LEU A 154      -3.740  -0.101 -17.357  1.00 29.99           N  
ATOM   2357  H   LEU A 154      -2.799  -0.434 -17.202  1.00 29.99           H  
ATOM   2358  CA  LEU A 154      -4.011   1.327 -17.150  1.00 29.99           C  
ATOM   2359  HA  LEU A 154      -4.961   1.422 -16.623  1.00 29.99           H  
ATOM   2360  C   LEU A 154      -4.207   2.071 -18.486  1.00 29.99           C  
ATOM   2361  CB  LEU A 154      -2.908   1.945 -16.265  1.00 29.99           C  
ATOM   2362  HB2 LEU A 154      -1.950   1.816 -16.768  1.00 29.99           H  
ATOM   2363  HB3 LEU A 154      -3.095   3.016 -16.183  1.00 29.99           H  
ATOM   2364  O   LEU A 154      -3.462   2.991 -18.818  1.00 29.99           O  
ATOM   2365  CG  LEU A 154      -2.802   1.369 -14.840  1.00 29.99           C  
ATOM   2366  HG  LEU A 154      -2.597   0.300 -14.889  1.00 29.99           H  
ATOM   2367  CD1 LEU A 154      -1.643   2.039 -14.101  1.00 29.99           C  
ATOM   2368 HD11 LEU A 154      -1.543   1.611 -13.103  1.00 29.99           H  
ATOM   2369 HD12 LEU A 154      -1.822   3.111 -14.018  1.00 29.99           H  
ATOM   2370 HD13 LEU A 154      -0.716   1.872 -14.649  1.00 29.99           H  
ATOM   2371  CD2 LEU A 154      -4.075   1.583 -14.017  1.00 29.99           C  
ATOM   2372 HD21 LEU A 154      -3.920   1.232 -12.997  1.00 29.99           H  
ATOM   2373 HD22 LEU A 154      -4.336   2.641 -13.999  1.00 29.99           H  
ATOM   2374 HD23 LEU A 154      -4.898   1.014 -14.449  1.00 29.99           H  
ATOM   2375  N   GLY A 155      -5.207   1.654 -19.268  1.00 27.08           N  
ATOM   2376  H   GLY A 155      -5.777   0.891 -18.930  1.00 27.08           H  
ATOM   2377  CA  GLY A 155      -5.595   2.315 -20.515  1.00 27.08           C  
ATOM   2378  HA2 GLY A 155      -6.376   1.735 -21.007  1.00 27.08           H  
ATOM   2379  HA3 GLY A 155      -4.735   2.375 -21.181  1.00 27.08           H  
ATOM   2380  C   GLY A 155      -6.135   3.721 -20.247  1.00 27.08           C  
ATOM   2381  O   GLY A 155      -7.249   3.878 -19.751  1.00 27.08           O  
ATOM   2382  N   SER A 156      -5.347   4.748 -20.566  1.00 24.19           N  
ATOM   2383  H   SER A 156      -4.426   4.548 -20.931  1.00 24.19           H  
ATOM   2384  CA  SER A 156      -5.643   6.156 -20.274  1.00 24.19           C  
ATOM   2385  HA  SER A 156      -6.108   6.206 -19.290  1.00 24.19           H  
ATOM   2386  C   SER A 156      -6.640   6.776 -21.266  1.00 24.19           C  
ATOM   2387  CB  SER A 156      -4.328   6.944 -20.194  1.00 24.19           C  
ATOM   2388  HB2 SER A 156      -3.696   6.511 -19.418  1.00 24.19           H  
ATOM   2389  HB3 SER A 156      -4.538   7.982 -19.936  1.00 24.19           H  
ATOM   2390  O   SER A 156      -6.316   7.739 -21.961  1.00 24.19           O  
ATOM   2391  OG  SER A 156      -3.648   6.890 -21.432  1.00 24.19           O  
ATOM   2392  HG  SER A 156      -4.207   7.337 -22.071  1.00 24.19           H  
ATOM   2393  N   ALA A 157      -7.842   6.205 -21.359  1.00 27.91           N  
ATOM   2394  H   ALA A 157      -8.038   5.409 -20.768  1.00 27.91           H  
ATOM   2395  CA  ALA A 157      -8.906   6.701 -22.226  1.00 27.91           C  
ATOM   2396  HA  ALA A 157      -8.514   6.792 -23.239  1.00 27.91           H  
ATOM   2397  C   ALA A 157      -9.388   8.091 -21.769  1.00 27.91           C  
ATOM   2398  CB  ALA A 157     -10.042   5.669 -22.250  1.00 27.91           C  
ATOM   2399  HB1 ALA A 157      -9.668   4.713 -22.617  1.00 27.91           H  
ATOM   2400  HB2 ALA A 157     -10.449   5.538 -21.247  1.00 27.91           H  
ATOM   2401  HB3 ALA A 157     -10.836   6.017 -22.911  1.00 27.91           H  
ATOM   2402  O   ALA A 157      -9.932   8.248 -20.675  1.00 27.91           O  
ATOM   2403  N   THR A 158      -9.185   9.106 -22.607  1.00 26.01           N  
ATOM   2404  H   THR A 158      -8.720   8.941 -23.488  1.00 26.01           H  
ATOM   2405  CA  THR A 158      -9.652  10.476 -22.370  1.00 26.01           C  
ATOM   2406  HA  THR A 158      -9.598  10.679 -21.301  1.00 26.01           H  
ATOM   2407  C   THR A 158     -11.114  10.629 -22.791  1.00 26.01           C  
ATOM   2408  CB  THR A 158      -8.754  11.500 -23.085  1.00 26.01           C  
ATOM   2409  HB  THR A 158      -9.285  12.448 -23.177  1.00 26.01           H  
ATOM   2410  O   THR A 158     -11.509  10.246 -23.888  1.00 26.01           O  
ATOM   2411  CG2 THR A 158      -7.459  11.734 -22.307  1.00 26.01           C  
ATOM   2412 HG21 THR A 158      -6.842  12.465 -22.829  1.00 26.01           H  
ATOM   2413 HG22 THR A 158      -7.690  12.114 -21.312  1.00 26.01           H  
ATOM   2414 HG23 THR A 158      -6.907  10.798 -22.216  1.00 26.01           H  
ATOM   2415  OG1 THR A 158      -8.373  11.044 -24.364  1.00 26.01           O  
ATOM   2416  HG1 THR A 158      -7.958  11.768 -24.838  1.00 26.01           H  
ATOM   2417  N   SER A 159     -11.940  11.195 -21.910  1.00 26.49           N  
ATOM   2418  H   SER A 159     -11.581  11.487 -21.012  1.00 26.49           H  
ATOM   2419  CA  SER A 159     -13.397  11.302 -22.067  1.00 26.49           C  
ATOM   2420  HA  SER A 159     -13.754  10.392 -22.549  1.00 26.49           H  
ATOM   2421  C   SER A 159     -13.822  12.460 -22.985  1.00 26.49           C  
ATOM   2422  CB  SER A 159     -14.057  11.350 -20.682  1.00 26.49           C  
ATOM   2423  HB2 SER A 159     -14.106  10.335 -20.286  1.00 26.49           H  
ATOM   2424  HB3 SER A 159     -15.075  11.732 -20.768  1.00 26.49           H  
ATOM   2425  O   SER A 159     -14.402  13.459 -22.555  1.00 26.49           O  
ATOM   2426  OG  SER A 159     -13.315  12.148 -19.771  1.00 26.49           O  
ATOM   2427  HG  SER A 159     -13.900  12.409 -19.056  1.00 26.49           H  
ATOM   2428  N   THR A 160     -13.538  12.323 -24.282  1.00 25.25           N  
ATOM   2429  H   THR A 160     -13.028  11.500 -24.570  1.00 25.25           H  
ATOM   2430  CA  THR A 160     -13.968  13.227 -25.366  1.00 25.25           C  
ATOM   2431  HA  THR A 160     -13.823  14.256 -25.036  1.00 25.25           H  
ATOM   2432  C   THR A 160     -15.467  13.073 -25.670  1.00 25.25           C  
ATOM   2433  CB  THR A 160     -13.101  13.015 -26.622  1.00 25.25           C  
ATOM   2434  HB  THR A 160     -13.571  13.496 -27.480  1.00 25.25           H  
ATOM   2435  O   THR A 160     -15.874  12.630 -26.740  1.00 25.25           O  
ATOM   2436  CG2 THR A 160     -11.703  13.604 -26.439  1.00 25.25           C  
ATOM   2437 HG21 THR A 160     -11.776  14.670 -26.222  1.00 25.25           H  
ATOM   2438 HG22 THR A 160     -11.129  13.470 -27.356  1.00 25.25           H  
ATOM   2439 HG23 THR A 160     -11.189  13.099 -25.621  1.00 25.25           H  
ATOM   2440  OG1 THR A 160     -12.927  11.642 -26.878  1.00 25.25           O  
ATOM   2441  HG1 THR A 160     -12.651  11.533 -27.791  1.00 25.25           H  
ATOM   2442  N   ASN A 161     -16.307  13.425 -24.691  1.00 32.01           N  
ATOM   2443  H   ASN A 161     -15.870  13.726 -23.832  1.00 32.01           H  
ATOM   2444  CA  ASN A 161     -17.736  13.098 -24.624  1.00 32.01           C  
ATOM   2445  HA  ASN A 161     -17.836  12.022 -24.770  1.00 32.01           H  
ATOM   2446  C   ASN A 161     -18.612  13.764 -25.715  1.00 32.01           C  
ATOM   2447  CB  ASN A 161     -18.241  13.428 -23.203  1.00 32.01           C  
ATOM   2448  HB2 ASN A 161     -19.327  13.329 -23.183  1.00 32.01           H  
ATOM   2449  HB3 ASN A 161     -17.997  14.464 -22.966  1.00 32.01           H  
ATOM   2450  O   ASN A 161     -19.370  14.694 -25.438  1.00 32.01           O  
ATOM   2451  CG  ASN A 161     -17.699  12.527 -22.107  1.00 32.01           C  
ATOM   2452  ND2 ASN A 161     -17.966  12.857 -20.865  1.00 32.01           N  
ATOM   2453 HD21 ASN A 161     -18.495  13.693 -20.661  1.00 32.01           H  
ATOM   2454 HD22 ASN A 161     -17.632  12.222 -20.155  1.00 32.01           H  
ATOM   2455  OD1 ASN A 161     -17.064  11.511 -22.328  1.00 32.01           O  
ATOM   2456  N   GLN A 162     -18.566  13.240 -26.941  1.00 28.20           N  
ATOM   2457  H   GLN A 162     -17.820  12.588 -27.135  1.00 28.20           H  
ATOM   2458  CA  GLN A 162     -19.520  13.514 -28.021  1.00 28.20           C  
ATOM   2459  HA  GLN A 162     -20.349  14.107 -27.634  1.00 28.20           H  
ATOM   2460  C   GLN A 162     -20.104  12.188 -28.528  1.00 28.20           C  
ATOM   2461  CB  GLN A 162     -18.857  14.326 -29.146  1.00 28.20           C  
ATOM   2462  HB2 GLN A 162     -19.570  14.412 -29.966  1.00 28.20           H  
ATOM   2463  HB3 GLN A 162     -17.972  13.804 -29.510  1.00 28.20           H  
ATOM   2464  O   GLN A 162     -19.519  11.501 -29.363  1.00 28.20           O  
ATOM   2465  CG  GLN A 162     -18.466  15.739 -28.683  1.00 28.20           C  
ATOM   2466  HG2 GLN A 162     -19.324  16.210 -28.203  1.00 28.20           H  
ATOM   2467  HG3 GLN A 162     -17.663  15.668 -27.949  1.00 28.20           H  
ATOM   2468  CD  GLN A 162     -18.004  16.647 -29.820  1.00 28.20           C  
ATOM   2469  NE2 GLN A 162     -17.590  17.858 -29.519  1.00 28.20           N  
ATOM   2470 HE21 GLN A 162     -17.289  18.419 -30.303  1.00 28.20           H  
ATOM   2471 HE22 GLN A 162     -17.562  18.173 -28.560  1.00 28.20           H  
ATOM   2472  OE1 GLN A 162     -18.013  16.317 -30.991  1.00 28.20           O  
ATOM   2473  N   PHE A 163     -21.257  11.796 -27.981  1.00 28.23           N  
ATOM   2474  H   PHE A 163     -21.705  12.402 -27.309  1.00 28.23           H  
ATOM   2475  CA  PHE A 163     -21.864  10.488 -28.235  1.00 28.23           C  
ATOM   2476  HA  PHE A 163     -21.068   9.747 -28.301  1.00 28.23           H  
ATOM   2477  C   PHE A 163     -22.619  10.460 -29.576  1.00 28.23           C  
ATOM   2478  CB  PHE A 163     -22.737  10.104 -27.029  1.00 28.23           C  
ATOM   2479  HB2 PHE A 163     -23.602  10.766 -26.981  1.00 28.23           H  
ATOM   2480  HB3 PHE A 163     -22.161  10.261 -26.118  1.00 28.23           H  
ATOM   2481  O   PHE A 163     -23.824  10.699 -29.629  1.00 28.23           O  
ATOM   2482  CG  PHE A 163     -23.207   8.661 -27.036  1.00 28.23           C  
ATOM   2483  CD1 PHE A 163     -24.495   8.329 -27.499  1.00 28.23           C  
ATOM   2484  HD1 PHE A 163     -25.153   9.102 -27.867  1.00 28.23           H  
ATOM   2485  CD2 PHE A 163     -22.352   7.644 -26.568  1.00 28.23           C  
ATOM   2486  HD2 PHE A 163     -21.360   7.887 -26.216  1.00 28.23           H  
ATOM   2487  CE1 PHE A 163     -24.927   6.990 -27.485  1.00 28.23           C  
ATOM   2488  HE1 PHE A 163     -25.918   6.737 -27.832  1.00 28.23           H  
ATOM   2489  CE2 PHE A 163     -22.782   6.305 -26.562  1.00 28.23           C  
ATOM   2490  HE2 PHE A 163     -22.121   5.525 -26.212  1.00 28.23           H  
ATOM   2491  CZ  PHE A 163     -24.070   5.978 -27.020  1.00 28.23           C  
ATOM   2492  HZ  PHE A 163     -24.399   4.949 -27.019  1.00 28.23           H  
ATOM   2493  N   ASN A 164     -21.906  10.168 -30.668  1.00 25.55           N  
ATOM   2494  H   ASN A 164     -20.907  10.065 -30.563  1.00 25.55           H  
ATOM   2495  CA  ASN A 164     -22.510   9.789 -31.948  1.00 25.55           C  
ATOM   2496  HA  ASN A 164     -23.385  10.414 -32.129  1.00 25.55           H  
ATOM   2497  C   ASN A 164     -22.930   8.302 -31.891  1.00 25.55           C  
ATOM   2498  CB  ASN A 164     -21.498  10.057 -33.079  1.00 25.55           C  
ATOM   2499  HB2 ASN A 164     -21.266  11.121 -33.117  1.00 25.55           H  
ATOM   2500  HB3 ASN A 164     -20.578   9.510 -32.870  1.00 25.55           H  
ATOM   2501  O   ASN A 164     -22.047   7.447 -31.835  1.00 25.55           O  
ATOM   2502  CG  ASN A 164     -22.006   9.626 -34.448  1.00 25.55           C  
ATOM   2503  ND2 ASN A 164     -21.137   9.537 -35.425  1.00 25.55           N  
ATOM   2504 HD21 ASN A 164     -20.156   9.711 -35.257  1.00 25.55           H  
ATOM   2505 HD22 ASN A 164     -21.477   9.210 -36.318  1.00 25.55           H  
ATOM   2506  OD1 ASN A 164     -23.180   9.360 -34.663  1.00 25.55           O  
ATOM   2507  N   PRO A 165     -24.231   7.954 -31.923  1.00 35.37           N  
ATOM   2508  CA  PRO A 165     -24.698   6.588 -31.657  1.00 35.37           C  
ATOM   2509  HA  PRO A 165     -24.128   6.170 -30.827  1.00 35.37           H  
ATOM   2510  C   PRO A 165     -24.558   5.606 -32.842  1.00 35.37           C  
ATOM   2511  CB  PRO A 165     -26.155   6.767 -31.206  1.00 35.37           C  
ATOM   2512  HB2 PRO A 165     -26.776   5.894 -31.404  1.00 35.37           H  
ATOM   2513  HB3 PRO A 165     -26.178   7.008 -30.143  1.00 35.37           H  
ATOM   2514  O   PRO A 165     -25.142   4.527 -32.803  1.00 35.37           O  
ATOM   2515  CG  PRO A 165     -26.618   7.983 -32.004  1.00 35.37           C  
ATOM   2516  HG2 PRO A 165     -26.879   7.676 -33.016  1.00 35.37           H  
ATOM   2517  HG3 PRO A 165     -27.459   8.485 -31.525  1.00 35.37           H  
ATOM   2518  CD  PRO A 165     -25.368   8.862 -32.019  1.00 35.37           C  
ATOM   2519  HD2 PRO A 165     -25.331   9.453 -32.934  1.00 35.37           H  
ATOM   2520  HD3 PRO A 165     -25.387   9.519 -31.150  1.00 35.37           H  
ATOM   2521  N   ASN A 166     -23.834   5.962 -33.910  1.00 32.66           N  
ATOM   2522  H   ASN A 166     -23.300   6.817 -33.849  1.00 32.66           H  
ATOM   2523  CA  ASN A 166     -23.977   5.339 -35.234  1.00 32.66           C  
ATOM   2524  HA  ASN A 166     -24.758   4.581 -35.180  1.00 32.66           H  
ATOM   2525  C   ASN A 166     -22.721   4.599 -35.751  1.00 32.66           C  
ATOM   2526  CB  ASN A 166     -24.470   6.402 -36.237  1.00 32.66           C  
ATOM   2527  HB2 ASN A 166     -23.700   7.163 -36.366  1.00 32.66           H  
ATOM   2528  HB3 ASN A 166     -24.630   5.928 -37.205  1.00 32.66           H  
ATOM   2529  O   ASN A 166     -22.244   4.911 -36.841  1.00 32.66           O  
ATOM   2530  CG  ASN A 166     -25.774   7.064 -35.846  1.00 32.66           C  
ATOM   2531  ND2 ASN A 166     -25.733   8.303 -35.417  1.00 32.66           N  
ATOM   2532 HD21 ASN A 166     -26.622   8.732 -35.205  1.00 32.66           H  
ATOM   2533 HD22 ASN A 166     -24.843   8.766 -35.295  1.00 32.66           H  
ATOM   2534  OD1 ASN A 166     -26.845   6.493 -35.924  1.00 32.66           O  
ATOM   2535  N   PHE A 167     -22.188   3.608 -35.021  1.00 27.57           N  
ATOM   2536  H   PHE A 167     -22.567   3.418 -34.104  1.00 27.57           H  
ATOM   2537  CA  PHE A 167     -21.308   2.597 -35.640  1.00 27.57           C  
ATOM   2538  HA  PHE A 167     -21.706   2.405 -36.637  1.00 27.57           H  
ATOM   2539  C   PHE A 167     -21.293   1.252 -34.893  1.00 27.57           C  
ATOM   2540  CB  PHE A 167     -19.873   3.127 -35.823  1.00 27.57           C  
ATOM   2541  HB2 PHE A 167     -19.260   2.859 -34.963  1.00 27.57           H  
ATOM   2542  HB3 PHE A 167     -19.881   4.215 -35.881  1.00 27.57           H  
ATOM   2543  O   PHE A 167     -21.002   1.203 -33.701  1.00 27.57           O  
ATOM   2544  CG  PHE A 167     -19.243   2.602 -37.099  1.00 27.57           C  
ATOM   2545  CD1 PHE A 167     -18.398   1.476 -37.078  1.00 27.57           C  
ATOM   2546  HD1 PHE A 167     -18.156   0.995 -36.142  1.00 27.57           H  
ATOM   2547  CD2 PHE A 167     -19.550   3.221 -38.326  1.00 27.57           C  
ATOM   2548  HD2 PHE A 167     -20.207   4.078 -38.347  1.00 27.57           H  
ATOM   2549  CE1 PHE A 167     -17.856   0.980 -38.279  1.00 27.57           C  
ATOM   2550  HE1 PHE A 167     -17.192   0.129 -38.262  1.00 27.57           H  
ATOM   2551  CE2 PHE A 167     -19.010   2.725 -39.525  1.00 27.57           C  
ATOM   2552  HE2 PHE A 167     -19.243   3.207 -40.463  1.00 27.57           H  
ATOM   2553  CZ  PHE A 167     -18.161   1.605 -39.502  1.00 27.57           C  
ATOM   2554  HZ  PHE A 167     -17.734   1.230 -40.420  1.00 27.57           H  
ATOM   2555  N   THR A 168     -21.647   0.163 -35.585  1.00 29.00           N  
ATOM   2556  H   THR A 168     -21.966   0.305 -36.534  1.00 29.00           H  
ATOM   2557  CA  THR A 168     -21.625  -1.261 -35.158  1.00 29.00           C  
ATOM   2558  HA  THR A 168     -20.593  -1.566 -34.988  1.00 29.00           H  
ATOM   2559  C   THR A 168     -22.209  -2.120 -36.307  1.00 29.00           C  
ATOM   2560  CB  THR A 168     -22.468  -1.535 -33.879  1.00 29.00           C  
ATOM   2561  HB  THR A 168     -23.125  -2.388 -34.047  1.00 29.00           H  
ATOM   2562  O   THR A 168     -22.826  -1.540 -37.204  1.00 29.00           O  
ATOM   2563  CG2 THR A 168     -21.595  -1.847 -32.660  1.00 29.00           C  
ATOM   2564 HG21 THR A 168     -20.890  -1.036 -32.476  1.00 29.00           H  
ATOM   2565 HG22 THR A 168     -21.037  -2.772 -32.812  1.00 29.00           H  
ATOM   2566 HG23 THR A 168     -22.229  -1.971 -31.783  1.00 29.00           H  
ATOM   2567  OG1 THR A 168     -23.279  -0.458 -33.484  1.00 29.00           O  
ATOM   2568  HG1 THR A 168     -22.673   0.255 -33.270  1.00 29.00           H  
ATOM   2569  N   PRO A 169     -22.100  -3.470 -36.315  1.00 35.22           N  
ATOM   2570  CA  PRO A 169     -21.338  -4.347 -35.421  1.00 35.22           C  
ATOM   2571  HA  PRO A 169     -20.765  -3.784 -34.685  1.00 35.22           H  
ATOM   2572  C   PRO A 169     -20.376  -5.300 -36.170  1.00 35.22           C  
ATOM   2573  CB  PRO A 169     -22.437  -5.161 -34.724  1.00 35.22           C  
ATOM   2574  HB2 PRO A 169     -22.075  -6.133 -34.390  1.00 35.22           H  
ATOM   2575  HB3 PRO A 169     -22.829  -4.603 -33.873  1.00 35.22           H  
ATOM   2576  O   PRO A 169     -20.814  -6.200 -36.884  1.00 35.22           O  
ATOM   2577  CG  PRO A 169     -23.534  -5.303 -35.794  1.00 35.22           C  
ATOM   2578  HG2 PRO A 169     -23.533  -6.308 -36.215  1.00 35.22           H  
ATOM   2579  HG3 PRO A 169     -24.509  -5.076 -35.364  1.00 35.22           H  
ATOM   2580  CD  PRO A 169     -23.171  -4.283 -36.882  1.00 35.22           C  
ATOM   2581  HD2 PRO A 169     -22.813  -4.795 -37.775  1.00 35.22           H  
ATOM   2582  HD3 PRO A 169     -24.049  -3.687 -37.133  1.00 35.22           H  
ATOM   2583  N   TYR A 170     -19.064  -5.184 -35.937  1.00 24.30           N  
ATOM   2584  H   TYR A 170     -18.722  -4.453 -35.330  1.00 24.30           H  
ATOM   2585  CA  TYR A 170     -18.059  -6.117 -36.473  1.00 24.30           C  
ATOM   2586  HA  TYR A 170     -18.548  -7.056 -36.731  1.00 24.30           H  
ATOM   2587  C   TYR A 170     -16.975  -6.425 -35.428  1.00 24.30           C  
ATOM   2588  CB  TYR A 170     -17.436  -5.545 -37.758  1.00 24.30           C  
ATOM   2589  HB2 TYR A 170     -16.646  -6.218 -38.091  1.00 24.30           H  
ATOM   2590  HB3 TYR A 170     -16.965  -4.588 -37.529  1.00 24.30           H  
ATOM   2591  O   TYR A 170     -16.500  -5.509 -34.771  1.00 24.30           O  
ATOM   2592  CG  TYR A 170     -18.413  -5.364 -38.908  1.00 24.30           C  
ATOM   2593  CD1 TYR A 170     -18.901  -6.492 -39.598  1.00 24.30           C  
ATOM   2594  HD1 TYR A 170     -18.582  -7.481 -39.306  1.00 24.30           H  
ATOM   2595  CD2 TYR A 170     -18.850  -4.075 -39.276  1.00 24.30           C  
ATOM   2596  HD2 TYR A 170     -18.473  -3.209 -38.752  1.00 24.30           H  
ATOM   2597  CE1 TYR A 170     -19.826  -6.333 -40.649  1.00 24.30           C  
ATOM   2598  HE1 TYR A 170     -20.220  -7.190 -41.175  1.00 24.30           H  
ATOM   2599  CE2 TYR A 170     -19.776  -3.912 -40.325  1.00 24.30           C  
ATOM   2600  HE2 TYR A 170     -20.110  -2.923 -40.600  1.00 24.30           H  
ATOM   2601  OH  TYR A 170     -21.159  -4.900 -42.026  1.00 24.30           O  
ATOM   2602  HH  TYR A 170     -21.381  -3.978 -42.170  1.00 24.30           H  
ATOM   2603  CZ  TYR A 170     -20.266  -5.044 -41.012  1.00 24.30           C  
ATOM   2604  N   HIS A 171     -16.643  -7.717 -35.267  1.00 31.51           N  
ATOM   2605  H   HIS A 171     -17.159  -8.358 -35.852  1.00 31.51           H  
ATOM   2606  CA  HIS A 171     -15.439  -8.297 -34.613  1.00 31.51           C  
ATOM   2607  HA  HIS A 171     -14.578  -8.142 -35.264  1.00 31.51           H  
ATOM   2608  C   HIS A 171     -15.585  -9.821 -34.410  1.00 31.51           C  
ATOM   2609  CB  HIS A 171     -15.138  -7.677 -33.233  1.00 31.51           C  
ATOM   2610  HB2 HIS A 171     -16.035  -7.223 -32.812  1.00 31.51           H  
ATOM   2611  HB3 HIS A 171     -14.823  -8.456 -32.539  1.00 31.51           H  
ATOM   2612  O   HIS A 171     -14.592 -10.539 -34.364  1.00 31.51           O  
ATOM   2613  CG  HIS A 171     -14.016  -6.668 -33.272  1.00 31.51           C  
ATOM   2614  CD2 HIS A 171     -14.086  -5.360 -32.874  1.00 31.51           C  
ATOM   2615  HD2 HIS A 171     -14.966  -4.857 -32.502  1.00 31.51           H  
ATOM   2616  ND1 HIS A 171     -12.719  -6.893 -33.687  1.00 31.51           N  
ATOM   2617  HD1 HIS A 171     -12.332  -7.758 -34.035  1.00 31.51           H  
ATOM   2618  CE1 HIS A 171     -12.034  -5.744 -33.551  1.00 31.51           C  
ATOM   2619  HE1 HIS A 171     -10.994  -5.602 -33.808  1.00 31.51           H  
ATOM   2620  NE2 HIS A 171     -12.822  -4.790 -33.034  1.00 31.51           N  
ATOM   2621  N   GLU A 172     -16.835 -10.294 -34.316  1.00 39.22           N  
ATOM   2622  H   GLU A 172     -17.550  -9.581 -34.311  1.00 39.22           H  
ATOM   2623  CA  GLU A 172     -17.352 -11.660 -34.069  1.00 39.22           C  
ATOM   2624  HA  GLU A 172     -17.568 -11.775 -33.007  1.00 39.22           H  
ATOM   2625  C   GLU A 172     -16.484 -12.868 -34.497  1.00 39.22           C  
ATOM   2626  CB  GLU A 172     -18.679 -11.706 -34.852  1.00 39.22           C  
ATOM   2627  HB2 GLU A 172     -19.246 -10.798 -34.649  1.00 39.22           H  
ATOM   2628  HB3 GLU A 172     -18.429 -11.694 -35.913  1.00 39.22           H  
ATOM   2629  O   GLU A 172     -16.534 -13.922 -33.863  1.00 39.22           O  
ATOM   2630  CG  GLU A 172     -19.605 -12.895 -34.560  1.00 39.22           C  
ATOM   2631  HG2 GLU A 172     -19.026 -13.796 -34.355  1.00 39.22           H  
ATOM   2632  HG3 GLU A 172     -20.194 -12.676 -33.669  1.00 39.22           H  
ATOM   2633  CD  GLU A 172     -20.508 -13.146 -35.772  1.00 39.22           C  
ATOM   2634  OE1 GLU A 172     -21.702 -12.789 -35.693  1.00 39.22           O  
ATOM   2635  OE2 GLU A 172     -19.965 -13.647 -36.790  1.00 39.22           O  
ATOM   2636  N   LYS A 173     -15.707 -12.744 -35.577  1.00 38.29           N  
ATOM   2637  H   LYS A 173     -15.610 -11.816 -35.962  1.00 38.29           H  
ATOM   2638  CA  LYS A 173     -15.058 -13.863 -36.276  1.00 38.29           C  
ATOM   2639  HA  LYS A 173     -15.687 -14.744 -36.158  1.00 38.29           H  
ATOM   2640  C   LYS A 173     -13.710 -14.294 -35.700  1.00 38.29           C  
ATOM   2641  CB  LYS A 173     -15.001 -13.555 -37.779  1.00 38.29           C  
ATOM   2642  HB2 LYS A 173     -14.509 -12.596 -37.942  1.00 38.29           H  
ATOM   2643  HB3 LYS A 173     -14.435 -14.335 -38.289  1.00 38.29           H  
ATOM   2644  O   LYS A 173     -13.328 -15.442 -35.905  1.00 38.29           O  
ATOM   2645  CG  LYS A 173     -16.432 -13.529 -38.340  1.00 38.29           C  
ATOM   2646  HG2 LYS A 173     -16.867 -14.523 -38.240  1.00 38.29           H  
ATOM   2647  HG3 LYS A 173     -17.041 -12.830 -37.767  1.00 38.29           H  
ATOM   2648  CD  LYS A 173     -16.498 -13.108 -39.806  1.00 38.29           C  
ATOM   2649  HD2 LYS A 173     -16.076 -12.109 -39.915  1.00 38.29           H  
ATOM   2650  HD3 LYS A 173     -15.941 -13.818 -40.419  1.00 38.29           H  
ATOM   2651  CE  LYS A 173     -17.981 -13.110 -40.192  1.00 38.29           C  
ATOM   2652  HE2 LYS A 173     -18.531 -12.512 -39.465  1.00 38.29           H  
ATOM   2653  HE3 LYS A 173     -18.358 -14.129 -40.108  1.00 38.29           H  
ATOM   2654  NZ  LYS A 173     -18.193 -12.583 -41.560  1.00 38.29           N  
ATOM   2655  HZ1 LYS A 173     -19.180 -12.594 -41.775  1.00 38.29           H  
ATOM   2656  HZ2 LYS A 173     -17.859 -11.632 -41.621  1.00 38.29           H  
ATOM   2657  HZ3 LYS A 173     -17.701 -13.153 -42.232  1.00 38.29           H  
ATOM   2658  N   ILE A 174     -13.036 -13.433 -34.933  1.00 33.02           N  
ATOM   2659  H   ILE A 174     -13.443 -12.520 -34.786  1.00 33.02           H  
ATOM   2660  CA  ILE A 174     -11.686 -13.687 -34.385  1.00 33.02           C  
ATOM   2661  HA  ILE A 174     -10.986 -13.804 -35.213  1.00 33.02           H  
ATOM   2662  C   ILE A 174     -11.633 -14.998 -33.576  1.00 33.02           C  
ATOM   2663  CB  ILE A 174     -11.234 -12.462 -33.547  1.00 33.02           C  
ATOM   2664  HB  ILE A 174     -12.010 -12.244 -32.813  1.00 33.02           H  
ATOM   2665  O   ILE A 174     -10.697 -15.781 -33.705  1.00 33.02           O  
ATOM   2666  CG1 ILE A 174     -11.061 -11.226 -34.467  1.00 33.02           C  
ATOM   2667 HG12 ILE A 174     -11.944 -11.106 -35.095  1.00 33.02           H  
ATOM   2668 HG13 ILE A 174     -10.208 -11.384 -35.127  1.00 33.02           H  
ATOM   2669  CG2 ILE A 174      -9.925 -12.740 -32.784  1.00 33.02           C  
ATOM   2670 HG21 ILE A 174      -9.129 -12.977 -33.489  1.00 33.02           H  
ATOM   2671 HG22 ILE A 174     -10.046 -13.567 -32.085  1.00 33.02           H  
ATOM   2672 HG23 ILE A 174      -9.626 -11.867 -32.204  1.00 33.02           H  
ATOM   2673  CD1 ILE A 174     -10.867  -9.900 -33.721  1.00 33.02           C  
ATOM   2674 HD11 ILE A 174      -9.914  -9.892 -33.192  1.00 33.02           H  
ATOM   2675 HD12 ILE A 174     -10.856  -9.085 -34.445  1.00 33.02           H  
ATOM   2676 HD13 ILE A 174     -11.683  -9.745 -33.016  1.00 33.02           H  
ATOM   2677  N   PHE A 175     -12.671 -15.285 -32.786  1.00 31.80           N  
ATOM   2678  H   PHE A 175     -13.422 -14.613 -32.724  1.00 31.80           H  
ATOM   2679  CA  PHE A 175     -12.713 -16.462 -31.909  1.00 31.80           C  
ATOM   2680  HA  PHE A 175     -11.701 -16.661 -31.555  1.00 31.80           H  
ATOM   2681  C   PHE A 175     -13.185 -17.755 -32.597  1.00 31.80           C  
ATOM   2682  CB  PHE A 175     -13.572 -16.134 -30.680  1.00 31.80           C  
ATOM   2683  HB2 PHE A 175     -13.583 -16.998 -30.016  1.00 31.80           H  
ATOM   2684  HB3 PHE A 175     -14.598 -15.954 -31.000  1.00 31.80           H  
ATOM   2685  O   PHE A 175     -13.122 -18.819 -31.986  1.00 31.80           O  
ATOM   2686  CG  PHE A 175     -13.068 -14.937 -29.895  1.00 31.80           C  
ATOM   2687  CD1 PHE A 175     -11.954 -15.077 -29.045  1.00 31.80           C  
ATOM   2688  HD1 PHE A 175     -11.478 -16.040 -28.932  1.00 31.80           H  
ATOM   2689  CD2 PHE A 175     -13.677 -13.677 -30.048  1.00 31.80           C  
ATOM   2690  HD2 PHE A 175     -14.529 -13.562 -30.702  1.00 31.80           H  
ATOM   2691  CE1 PHE A 175     -11.449 -13.961 -28.355  1.00 31.80           C  
ATOM   2692  HE1 PHE A 175     -10.589 -14.071 -27.711  1.00 31.80           H  
ATOM   2693  CE2 PHE A 175     -13.170 -12.561 -29.359  1.00 31.80           C  
ATOM   2694  HE2 PHE A 175     -13.631 -11.592 -29.485  1.00 31.80           H  
ATOM   2695  CZ  PHE A 175     -12.055 -12.703 -28.514  1.00 31.80           C  
ATOM   2696  HZ  PHE A 175     -11.660 -11.844 -27.992  1.00 31.80           H  
ATOM   2697  N   GLN A 176     -13.643 -17.714 -33.855  1.00 34.87           N  
ATOM   2698  H   GLN A 176     -13.564 -16.849 -34.370  1.00 34.87           H  
ATOM   2699  CA  GLN A 176     -14.395 -18.822 -34.479  1.00 34.87           C  
ATOM   2700  HA  GLN A 176     -15.088 -19.198 -33.726  1.00 34.87           H  
ATOM   2701  C   GLN A 176     -13.547 -20.058 -34.861  1.00 34.87           C  
ATOM   2702  CB  GLN A 176     -15.261 -18.289 -35.643  1.00 34.87           C  
ATOM   2703  HB2 GLN A 176     -15.752 -19.127 -36.139  1.00 34.87           H  
ATOM   2704  HB3 GLN A 176     -14.628 -17.782 -36.371  1.00 34.87           H  
ATOM   2705  O   GLN A 176     -14.077 -21.010 -35.425  1.00 34.87           O  
ATOM   2706  CG  GLN A 176     -16.353 -17.326 -35.134  1.00 34.87           C  
ATOM   2707  HG2 GLN A 176     -16.979 -17.853 -34.414  1.00 34.87           H  
ATOM   2708  HG3 GLN A 176     -15.882 -16.494 -34.612  1.00 34.87           H  
ATOM   2709  CD  GLN A 176     -17.271 -16.748 -36.216  1.00 34.87           C  
ATOM   2710  NE2 GLN A 176     -18.070 -15.766 -35.854  1.00 34.87           N  
ATOM   2711 HE21 GLN A 176     -18.001 -15.380 -34.923  1.00 34.87           H  
ATOM   2712 HE22 GLN A 176     -18.704 -15.349 -36.521  1.00 34.87           H  
ATOM   2713  OE1 GLN A 176     -17.262 -17.124 -37.378  1.00 34.87           O  
ATOM   2714  N   ASN A 177     -12.253 -20.076 -34.515  1.00 34.43           N  
ATOM   2715  H   ASN A 177     -11.897 -19.252 -34.052  1.00 34.43           H  
ATOM   2716  CA  ASN A 177     -11.371 -21.251 -34.597  1.00 34.43           C  
ATOM   2717  HA  ASN A 177     -11.974 -22.134 -34.810  1.00 34.43           H  
ATOM   2718  C   ASN A 177     -10.637 -21.559 -33.266  1.00 34.43           C  
ATOM   2719  CB  ASN A 177     -10.389 -21.062 -35.772  1.00 34.43           C  
ATOM   2720  HB2 ASN A 177      -9.668 -21.880 -35.768  1.00 34.43           H  
ATOM   2721  HB3 ASN A 177      -9.838 -20.129 -35.652  1.00 34.43           H  
ATOM   2722  O   ASN A 177      -9.824 -22.482 -33.207  1.00 34.43           O  
ATOM   2723  CG  ASN A 177     -11.074 -21.082 -37.128  1.00 34.43           C  
ATOM   2724  ND2 ASN A 177     -11.503 -19.948 -37.633  1.00 34.43           N  
ATOM   2725 HD21 ASN A 177     -11.986 -20.017 -38.518  1.00 34.43           H  
ATOM   2726 HD22 ASN A 177     -11.389 -19.082 -37.126  1.00 34.43           H  
ATOM   2727  OD1 ASN A 177     -11.225 -22.112 -37.759  1.00 34.43           O  
ATOM   2728  N   ALA A 178     -10.897 -20.800 -32.194  1.00 30.78           N  
ATOM   2729  H   ALA A 178     -11.662 -20.141 -32.238  1.00 30.78           H  
ATOM   2730  CA  ALA A 178     -10.149 -20.848 -30.934  1.00 30.78           C  
ATOM   2731  HA  ALA A 178      -9.150 -21.234 -31.134  1.00 30.78           H  
ATOM   2732  C   ALA A 178     -10.796 -21.801 -29.906  1.00 30.78           C  
ATOM   2733  CB  ALA A 178      -9.981 -19.409 -30.423  1.00 30.78           C  
ATOM   2734  HB1 ALA A 178     -10.956 -18.976 -30.200  1.00 30.78           H  
ATOM   2735  HB2 ALA A 178      -9.382 -19.415 -29.512  1.00 30.78           H  
ATOM   2736  HB3 ALA A 178      -9.477 -18.802 -31.176  1.00 30.78           H  
ATOM   2737  O   ALA A 178     -11.410 -21.368 -28.930  1.00 30.78           O  
ATOM   2738  N   ASN A 179     -10.679 -23.109 -30.146  1.00 37.49           N  
ATOM   2739  H   ASN A 179     -10.170 -23.393 -30.971  1.00 37.49           H  
ATOM   2740  CA  ASN A 179     -11.226 -24.145 -29.261  1.00 37.49           C  
ATOM   2741  HA  ASN A 179     -12.254 -23.872 -29.023  1.00 37.49           H  
ATOM   2742  C   ASN A 179     -10.472 -24.256 -27.917  1.00 37.49           C  
ATOM   2743  CB  ASN A 179     -11.261 -25.494 -30.001  1.00 37.49           C  
ATOM   2744  HB2 ASN A 179     -11.639 -26.268 -29.332  1.00 37.49           H  
ATOM   2745  HB3 ASN A 179     -10.251 -25.782 -30.291  1.00 37.49           H  
ATOM   2746  O   ASN A 179      -9.321 -23.842 -27.793  1.00 37.49           O  
ATOM   2747  CG  ASN A 179     -12.170 -25.466 -31.215  1.00 37.49           C  
ATOM   2748  ND2 ASN A 179     -11.621 -25.484 -32.408  1.00 37.49           N  
ATOM   2749 HD21 ASN A 179     -10.617 -25.511 -32.512  1.00 37.49           H  
ATOM   2750 HD22 ASN A 179     -12.257 -25.428 -33.191  1.00 37.49           H  
ATOM   2751  OD1 ASN A 179     -13.382 -25.385 -31.117  1.00 37.49           O  
ATOM   2752  N   ASP A 180     -11.140 -24.851 -26.923  1.00 31.44           N  
ATOM   2753  H   ASP A 180     -12.060 -25.196 -27.157  1.00 31.44           H  
ATOM   2754  CA  ASP A 180     -10.590 -25.406 -25.670  1.00 31.44           C  
ATOM   2755  HA  ASP A 180     -11.461 -25.650 -25.061  1.00 31.44           H  
ATOM   2756  C   ASP A 180      -9.764 -24.485 -24.742  1.00 31.44           C  
ATOM   2757  CB  ASP A 180      -9.917 -26.758 -25.962  1.00 31.44           C  
ATOM   2758  HB2 ASP A 180      -9.583 -27.210 -25.029  1.00 31.44           H  
ATOM   2759  HB3 ASP A 180      -9.047 -26.600 -26.599  1.00 31.44           H  
ATOM   2760  O   ASP A 180      -9.283 -24.929 -23.697  1.00 31.44           O  
ATOM   2761  CG  ASP A 180     -10.904 -27.715 -26.639  1.00 31.44           C  
ATOM   2762  OD1 ASP A 180     -12.014 -27.879 -26.080  1.00 31.44           O  
ATOM   2763  OD2 ASP A 180     -10.574 -28.219 -27.734  1.00 31.44           O  
ATOM   2764  N   PHE A 181      -9.668 -23.182 -25.030  1.00 29.55           N  
ATOM   2765  H   PHE A 181      -9.985 -22.891 -25.944  1.00 29.55           H  
ATOM   2766  CA  PHE A 181      -9.042 -22.185 -24.151  1.00 29.55           C  
ATOM   2767  HA  PHE A 181      -8.135 -22.635 -23.748  1.00 29.55           H  
ATOM   2768  C   PHE A 181      -9.947 -21.847 -22.945  1.00 29.55           C  
ATOM   2769  CB  PHE A 181      -8.603 -20.967 -24.979  1.00 29.55           C  
ATOM   2770  HB2 PHE A 181      -8.152 -21.318 -25.907  1.00 29.55           H  
ATOM   2771  HB3 PHE A 181      -9.476 -20.372 -25.250  1.00 29.55           H  
ATOM   2772  O   PHE A 181     -10.567 -20.787 -22.857  1.00 29.55           O  
ATOM   2773  CG  PHE A 181      -7.583 -20.099 -24.265  1.00 29.55           C  
ATOM   2774  CD1 PHE A 181      -7.985 -18.941 -23.573  1.00 29.55           C  
ATOM   2775  HD1 PHE A 181      -9.028 -18.662 -23.560  1.00 29.55           H  
ATOM   2776  CD2 PHE A 181      -6.223 -20.466 -24.275  1.00 29.55           C  
ATOM   2777  HD2 PHE A 181      -5.911 -21.354 -24.804  1.00 29.55           H  
ATOM   2778  CE1 PHE A 181      -7.034 -18.156 -22.895  1.00 29.55           C  
ATOM   2779  HE1 PHE A 181      -7.346 -17.268 -22.366  1.00 29.55           H  
ATOM   2780  CE2 PHE A 181      -5.272 -19.683 -23.597  1.00 29.55           C  
ATOM   2781  HE2 PHE A 181      -4.231 -19.972 -23.605  1.00 29.55           H  
ATOM   2782  CZ  PHE A 181      -5.677 -18.527 -22.906  1.00 29.55           C  
ATOM   2783  HZ  PHE A 181      -4.947 -17.926 -22.385  1.00 29.55           H  
ATOM   2784  N   TYR A 182     -10.079 -22.805 -22.024  1.00 31.87           N  
ATOM   2785  H   TYR A 182      -9.596 -23.671 -22.216  1.00 31.87           H  
ATOM   2786  CA  TYR A 182     -11.083 -22.817 -20.958  1.00 31.87           C  
ATOM   2787  HA  TYR A 182     -12.019 -22.449 -21.379  1.00 31.87           H  
ATOM   2788  C   TYR A 182     -10.707 -21.893 -19.780  1.00 31.87           C  
ATOM   2789  CB  TYR A 182     -11.318 -24.283 -20.546  1.00 31.87           C  
ATOM   2790  HB2 TYR A 182     -11.278 -24.904 -21.440  1.00 31.87           H  
ATOM   2791  HB3 TYR A 182     -10.507 -24.619 -19.900  1.00 31.87           H  
ATOM   2792  O   TYR A 182     -10.061 -22.309 -18.817  1.00 31.87           O  
ATOM   2793  CG  TYR A 182     -12.647 -24.547 -19.862  1.00 31.87           C  
ATOM   2794  CD1 TYR A 182     -12.827 -24.226 -18.503  1.00 31.87           C  
ATOM   2795  HD1 TYR A 182     -12.017 -23.787 -17.940  1.00 31.87           H  
ATOM   2796  CD2 TYR A 182     -13.703 -25.133 -20.589  1.00 31.87           C  
ATOM   2797  HD2 TYR A 182     -13.564 -25.375 -21.633  1.00 31.87           H  
ATOM   2798  CE1 TYR A 182     -14.058 -24.487 -17.869  1.00 31.87           C  
ATOM   2799  HE1 TYR A 182     -14.180 -24.236 -16.826  1.00 31.87           H  
ATOM   2800  CE2 TYR A 182     -14.933 -25.405 -19.959  1.00 31.87           C  
ATOM   2801  HE2 TYR A 182     -15.743 -25.842 -20.525  1.00 31.87           H  
ATOM   2802  OH  TYR A 182     -16.290 -25.360 -17.976  1.00 31.87           O  
ATOM   2803  HH  TYR A 182     -16.277 -24.982 -17.093  1.00 31.87           H  
ATOM   2804  CZ  TYR A 182     -15.111 -25.084 -18.597  1.00 31.87           C  
ATOM   2805  N   ILE A 183     -11.113 -20.620 -19.847  1.00 32.60           N  
ATOM   2806  H   ILE A 183     -11.555 -20.319 -20.704  1.00 32.60           H  
ATOM   2807  CA  ILE A 183     -10.819 -19.609 -18.813  1.00 32.60           C  
ATOM   2808  HA  ILE A 183      -9.792 -19.772 -18.485  1.00 32.60           H  
ATOM   2809  C   ILE A 183     -11.718 -19.796 -17.575  1.00 32.60           C  
ATOM   2810  CB  ILE A 183     -10.886 -18.159 -19.367  1.00 32.60           C  
ATOM   2811  HB  ILE A 183     -11.929 -17.908 -19.562  1.00 32.60           H  
ATOM   2812  O   ILE A 183     -12.720 -19.100 -17.403  1.00 32.60           O  
ATOM   2813  CG1 ILE A 183     -10.109 -17.995 -20.694  1.00 32.60           C  
ATOM   2814 HG12 ILE A 183      -9.070 -18.289 -20.548  1.00 32.60           H  
ATOM   2815 HG13 ILE A 183     -10.548 -18.656 -21.441  1.00 32.60           H  
ATOM   2816  CG2 ILE A 183     -10.334 -17.179 -18.307  1.00 32.60           C  
ATOM   2817 HG21 ILE A 183      -9.272 -17.363 -18.144  1.00 32.60           H  
ATOM   2818 HG22 ILE A 183     -10.480 -16.149 -18.631  1.00 32.60           H  
ATOM   2819 HG23 ILE A 183     -10.864 -17.291 -17.362  1.00 32.60           H  
ATOM   2820  CD1 ILE A 183     -10.153 -16.579 -21.286  1.00 32.60           C  
ATOM   2821 HD11 ILE A 183      -9.551 -15.895 -20.688  1.00 32.60           H  
ATOM   2822 HD12 ILE A 183     -11.183 -16.225 -21.328  1.00 32.60           H  
ATOM   2823 HD13 ILE A 183      -9.748 -16.598 -22.298  1.00 32.60           H  
ATOM   2824  N   ASP A 184     -11.336 -20.698 -16.669  1.00 30.97           N  
ATOM   2825  H   ASP A 184     -10.571 -21.315 -16.902  1.00 30.97           H  
ATOM   2826  CA  ASP A 184     -11.940 -20.795 -15.330  1.00 30.97           C  
ATOM   2827  HA  ASP A 184     -13.011 -20.627 -15.437  1.00 30.97           H  
ATOM   2828  C   ASP A 184     -11.410 -19.684 -14.399  1.00 30.97           C  
ATOM   2829  CB  ASP A 184     -11.779 -22.209 -14.748  1.00 30.97           C  
ATOM   2830  HB2 ASP A 184     -12.121 -22.932 -15.489  1.00 30.97           H  
ATOM   2831  HB3 ASP A 184     -10.726 -22.405 -14.545  1.00 30.97           H  
ATOM   2832  O   ASP A 184     -10.562 -19.892 -13.530  1.00 30.97           O  
ATOM   2833  CG  ASP A 184     -12.607 -22.406 -13.467  1.00 30.97           C  
ATOM   2834  OD1 ASP A 184     -13.557 -21.615 -13.251  1.00 30.97           O  
ATOM   2835  OD2 ASP A 184     -12.321 -23.382 -12.740  1.00 30.97           O  
ATOM   2836  N   SER A 185     -11.837 -18.442 -14.652  1.00 28.18           N  
ATOM   2837  H   SER A 185     -12.444 -18.323 -15.450  1.00 28.18           H  
ATOM   2838  CA  SER A 185     -11.552 -17.277 -13.802  1.00 28.18           C  
ATOM   2839  HA  SER A 185     -11.636 -17.596 -12.763  1.00 28.18           H  
ATOM   2840  C   SER A 185     -12.521 -16.115 -14.074  1.00 28.18           C  
ATOM   2841  CB  SER A 185     -10.118 -16.783 -14.026  1.00 28.18           C  
ATOM   2842  HB2 SER A 185      -9.859 -16.851 -15.083  1.00 28.18           H  
ATOM   2843  HB3 SER A 185     -10.028 -15.746 -13.702  1.00 28.18           H  
ATOM   2844  O   SER A 185     -12.607 -15.647 -15.210  1.00 28.18           O  
ATOM   2845  OG  SER A 185      -9.235 -17.565 -13.252  1.00 28.18           O  
ATOM   2846  HG  SER A 185      -9.535 -18.474 -13.324  1.00 28.18           H  
ATOM   2847  N   PRO A 186     -13.223 -15.576 -13.054  1.00 31.57           N  
ATOM   2848  CA  PRO A 186     -14.183 -14.488 -13.238  1.00 31.57           C  
ATOM   2849  HA  PRO A 186     -14.789 -14.680 -14.123  1.00 31.57           H  
ATOM   2850  C   PRO A 186     -13.482 -13.128 -13.419  1.00 31.57           C  
ATOM   2851  CB  PRO A 186     -15.095 -14.554 -12.007  1.00 31.57           C  
ATOM   2852  HB2 PRO A 186     -15.898 -15.267 -12.195  1.00 31.57           H  
ATOM   2853  HB3 PRO A 186     -15.511 -13.583 -11.742  1.00 31.57           H  
ATOM   2854  O   PRO A 186     -13.218 -12.411 -12.447  1.00 31.57           O  
ATOM   2855  CG  PRO A 186     -14.176 -15.106 -10.916  1.00 31.57           C  
ATOM   2856  HG2 PRO A 186     -14.737 -15.620 -10.136  1.00 31.57           H  
ATOM   2857  HG3 PRO A 186     -13.578 -14.299 -10.492  1.00 31.57           H  
ATOM   2858  CD  PRO A 186     -13.268 -16.066 -11.683  1.00 31.57           C  
ATOM   2859  HD2 PRO A 186     -13.701 -17.067 -11.672  1.00 31.57           H  
ATOM   2860  HD3 PRO A 186     -12.275 -16.082 -11.234  1.00 31.57           H  
ATOM   2861  N   ILE A 187     -13.197 -12.783 -14.681  1.00 31.93           N  
ATOM   2862  H   ILE A 187     -13.372 -13.487 -15.384  1.00 31.93           H  
ATOM   2863  CA  ILE A 187     -12.632 -11.498 -15.135  1.00 31.93           C  
ATOM   2864  HA  ILE A 187     -11.641 -11.392 -14.693  1.00 31.93           H  
ATOM   2865  C   ILE A 187     -13.494 -10.316 -14.653  1.00 31.93           C  
ATOM   2866  CB  ILE A 187     -12.475 -11.506 -16.682  1.00 31.93           C  
ATOM   2867  HB  ILE A 187     -13.449 -11.721 -17.119  1.00 31.93           H  
ATOM   2868  O   ILE A 187     -14.720 -10.409 -14.582  1.00 31.93           O  
ATOM   2869  CG1 ILE A 187     -11.489 -12.619 -17.120  1.00 31.93           C  
ATOM   2870 HG12 ILE A 187     -10.499 -12.407 -16.715  1.00 31.93           H  
ATOM   2871 HG13 ILE A 187     -11.816 -13.575 -16.711  1.00 31.93           H  
ATOM   2872  CG2 ILE A 187     -12.007 -10.138 -17.224  1.00 31.93           C  
ATOM   2873 HG21 ILE A 187     -11.041  -9.868 -16.798  1.00 31.93           H  
ATOM   2874 HG22 ILE A 187     -12.742  -9.362 -17.009  1.00 31.93           H  
ATOM   2875 HG23 ILE A 187     -11.918 -10.171 -18.310  1.00 31.93           H  
ATOM   2876  CD1 ILE A 187     -11.369 -12.814 -18.638  1.00 31.93           C  
ATOM   2877 HD11 ILE A 187     -10.867 -11.963 -19.099  1.00 31.93           H  
ATOM   2878 HD12 ILE A 187     -12.358 -12.941 -19.077  1.00 31.93           H  
ATOM   2879 HD13 ILE A 187     -10.777 -13.706 -18.839  1.00 31.93           H  
ATOM   2880  N   ARG A 188     -12.859  -9.182 -14.314  1.00 30.52           N  
ATOM   2881  H   ARG A 188     -11.856  -9.148 -14.432  1.00 30.52           H  
ATOM   2882  CA  ARG A 188     -13.535  -7.992 -13.761  1.00 30.52           C  
ATOM   2883  HA  ARG A 188     -14.609  -8.100 -13.908  1.00 30.52           H  
ATOM   2884  C   ARG A 188     -13.109  -6.712 -14.474  1.00 30.52           C  
ATOM   2885  CB  ARG A 188     -13.281  -7.883 -12.247  1.00 30.52           C  
ATOM   2886  HB2 ARG A 188     -12.221  -7.709 -12.063  1.00 30.52           H  
ATOM   2887  HB3 ARG A 188     -13.845  -7.034 -11.860  1.00 30.52           H  
ATOM   2888  O   ARG A 188     -11.977  -6.262 -14.327  1.00 30.52           O  
ATOM   2889  CG  ARG A 188     -13.714  -9.154 -11.509  1.00 30.52           C  
ATOM   2890  HG2 ARG A 188     -14.736  -9.409 -11.788  1.00 30.52           H  
ATOM   2891  HG3 ARG A 188     -13.051  -9.970 -11.799  1.00 30.52           H  
ATOM   2892  CD  ARG A 188     -13.632  -8.997  -9.993  1.00 30.52           C  
ATOM   2893  HD2 ARG A 188     -14.331  -8.220  -9.685  1.00 30.52           H  
ATOM   2894  HD3 ARG A 188     -12.618  -8.703  -9.720  1.00 30.52           H  
ATOM   2895  NE  ARG A 188     -13.966 -10.277  -9.347  1.00 30.52           N  
ATOM   2896  HE  ARG A 188     -13.930 -11.087  -9.949  1.00 30.52           H  
ATOM   2897  NH1 ARG A 188     -14.355  -9.487  -7.228  1.00 30.52           N  
ATOM   2898 HH11 ARG A 188     -14.624  -9.651  -6.269  1.00 30.52           H  
ATOM   2899 HH12 ARG A 188     -14.109  -8.561  -7.549  1.00 30.52           H  
ATOM   2900  NH2 ARG A 188     -14.615 -11.661  -7.668  1.00 30.52           N  
ATOM   2901 HH21 ARG A 188     -14.584 -12.434  -8.317  1.00 30.52           H  
ATOM   2902 HH22 ARG A 188     -14.877 -11.823  -6.706  1.00 30.52           H  
ATOM   2903  CZ  ARG A 188     -14.309 -10.467  -8.088  1.00 30.52           C  
ATOM   2904  N   PHE A 189     -14.039  -6.096 -15.197  1.00 28.47           N  
ATOM   2905  H   PHE A 189     -14.944  -6.534 -15.296  1.00 28.47           H  
ATOM   2906  CA  PHE A 189     -13.827  -4.813 -15.866  1.00 28.47           C  
ATOM   2907  HA  PHE A 189     -12.812  -4.786 -16.260  1.00 28.47           H  
ATOM   2908  C   PHE A 189     -13.971  -3.663 -14.855  1.00 28.47           C  
ATOM   2909  CB  PHE A 189     -14.780  -4.709 -17.065  1.00 28.47           C  
ATOM   2910  HB2 PHE A 189     -14.645  -3.737 -17.540  1.00 28.47           H  
ATOM   2911  HB3 PHE A 189     -15.812  -4.766 -16.718  1.00 28.47           H  
ATOM   2912  O   PHE A 189     -15.075  -3.287 -14.466  1.00 28.47           O  
ATOM   2913  CG  PHE A 189     -14.532  -5.795 -18.098  1.00 28.47           C  
ATOM   2914  CD1 PHE A 189     -13.482  -5.653 -19.027  1.00 28.47           C  
ATOM   2915  HD1 PHE A 189     -12.884  -4.754 -19.038  1.00 28.47           H  
ATOM   2916  CD2 PHE A 189     -15.306  -6.973 -18.098  1.00 28.47           C  
ATOM   2917  HD2 PHE A 189     -16.119  -7.092 -17.398  1.00 28.47           H  
ATOM   2918  CE1 PHE A 189     -13.206  -6.682 -19.945  1.00 28.47           C  
ATOM   2919  HE1 PHE A 189     -12.406  -6.568 -20.662  1.00 28.47           H  
ATOM   2920  CE2 PHE A 189     -15.025  -8.004 -19.013  1.00 28.47           C  
ATOM   2921  HE2 PHE A 189     -15.621  -8.905 -19.016  1.00 28.47           H  
ATOM   2922  CZ  PHE A 189     -13.975  -7.858 -19.936  1.00 28.47           C  
ATOM   2923  HZ  PHE A 189     -13.765  -8.646 -20.646  1.00 28.47           H  
ATOM   2924  N   GLY A 190     -12.838  -3.137 -14.383  1.00 27.95           N  
ATOM   2925  H   GLY A 190     -11.966  -3.531 -14.705  1.00 27.95           H  
ATOM   2926  CA  GLY A 190     -12.775  -2.096 -13.351  1.00 27.95           C  
ATOM   2927  HA2 GLY A 190     -11.765  -2.060 -12.942  1.00 27.95           H  
ATOM   2928  HA3 GLY A 190     -13.460  -2.348 -12.541  1.00 27.95           H  
ATOM   2929  C   GLY A 190     -13.129  -0.699 -13.866  1.00 27.95           C  
ATOM   2930  O   GLY A 190     -12.239   0.132 -14.032  1.00 27.95           O  
ATOM   2931  N   ILE A 191     -14.415  -0.435 -14.113  1.00 28.36           N  
ATOM   2932  H   ILE A 191     -15.077  -1.192 -14.010  1.00 28.36           H  
ATOM   2933  CA  ILE A 191     -14.910   0.869 -14.588  1.00 28.36           C  
ATOM   2934  HA  ILE A 191     -14.326   1.150 -15.464  1.00 28.36           H  
ATOM   2935  C   ILE A 191     -14.680   1.941 -13.507  1.00 28.36           C  
ATOM   2936  CB  ILE A 191     -16.391   0.781 -15.034  1.00 28.36           C  
ATOM   2937  HB  ILE A 191     -16.997   0.502 -14.172  1.00 28.36           H  
ATOM   2938  O   ILE A 191     -15.395   2.018 -12.507  1.00 28.36           O  
ATOM   2939  CG1 ILE A 191     -16.577  -0.292 -16.136  1.00 28.36           C  
ATOM   2940 HG12 ILE A 191     -16.209  -1.252 -15.774  1.00 28.36           H  
ATOM   2941 HG13 ILE A 191     -15.988  -0.019 -17.011  1.00 28.36           H  
ATOM   2942  CG2 ILE A 191     -16.870   2.153 -15.548  1.00 28.36           C  
ATOM   2943 HG21 ILE A 191     -16.329   2.432 -16.452  1.00 28.36           H  
ATOM   2944 HG22 ILE A 191     -16.724   2.926 -14.794  1.00 28.36           H  
ATOM   2945 HG23 ILE A 191     -17.938   2.126 -15.766  1.00 28.36           H  
ATOM   2946  CD1 ILE A 191     -18.032  -0.515 -16.570  1.00 28.36           C  
ATOM   2947 HD11 ILE A 191     -18.407   0.352 -17.114  1.00 28.36           H  
ATOM   2948 HD12 ILE A 191     -18.080  -1.382 -17.229  1.00 28.36           H  
ATOM   2949 HD13 ILE A 191     -18.656  -0.700 -15.696  1.00 28.36           H  
ATOM   2950  N   ASN A 192     -13.653   2.770 -13.704  1.00 28.51           N  
ATOM   2951  H   ASN A 192     -13.070   2.609 -14.513  1.00 28.51           H  
ATOM   2952  CA  ASN A 192     -13.233   3.794 -12.751  1.00 28.51           C  
ATOM   2953  HA  ASN A 192     -13.422   3.430 -11.741  1.00 28.51           H  
ATOM   2954  C   ASN A 192     -14.038   5.095 -12.927  1.00 28.51           C  
ATOM   2955  CB  ASN A 192     -11.715   4.001 -12.891  1.00 28.51           C  
ATOM   2956  HB2 ASN A 192     -11.203   3.048 -12.756  1.00 28.51           H  
ATOM   2957  HB3 ASN A 192     -11.492   4.378 -13.889  1.00 28.51           H  
ATOM   2958  O   ASN A 192     -13.629   5.998 -13.658  1.00 28.51           O  
ATOM   2959  CG  ASN A 192     -11.167   4.983 -11.866  1.00 28.51           C  
ATOM   2960  ND2 ASN A 192      -9.962   5.462 -12.059  1.00 28.51           N  
ATOM   2961 HD21 ASN A 192      -9.437   5.206 -12.884  1.00 28.51           H  
ATOM   2962 HD22 ASN A 192      -9.623   6.109 -11.361  1.00 28.51           H  
ATOM   2963  OD1 ASN A 192     -11.792   5.321 -10.876  1.00 28.51           O  
ATOM   2964  N   ASN A 193     -15.174   5.197 -12.231  1.00 27.43           N  
ATOM   2965  H   ASN A 193     -15.477   4.379 -11.722  1.00 27.43           H  
ATOM   2966  CA  ASN A 193     -16.032   6.388 -12.211  1.00 27.43           C  
ATOM   2967  HA  ASN A 193     -16.132   6.753 -13.233  1.00 27.43           H  
ATOM   2968  C   ASN A 193     -15.398   7.543 -11.404  1.00 27.43           C  
ATOM   2969  CB  ASN A 193     -17.438   5.991 -11.715  1.00 27.43           C  
ATOM   2970  HB2 ASN A 193     -18.014   6.895 -11.516  1.00 27.43           H  
ATOM   2971  HB3 ASN A 193     -17.354   5.431 -10.784  1.00 27.43           H  
ATOM   2972  O   ASN A 193     -15.854   7.897 -10.315  1.00 27.43           O  
ATOM   2973  CG  ASN A 193     -18.228   5.179 -12.729  1.00 27.43           C  
ATOM   2974  ND2 ASN A 193     -19.298   4.544 -12.314  1.00 27.43           N  
ATOM   2975 HD21 ASN A 193     -19.795   4.022 -13.020  1.00 27.43           H  
ATOM   2976 HD22 ASN A 193     -19.582   4.576 -11.345  1.00 27.43           H  
ATOM   2977  OD1 ASN A 193     -17.923   5.120 -13.904  1.00 27.43           O  
ATOM   2978  N   ASN A 194     -14.332   8.132 -11.953  1.00 26.80           N  
ATOM   2979  H   ASN A 194     -13.990   7.724 -12.811  1.00 26.80           H  
ATOM   2980  CA  ASN A 194     -13.555   9.231 -11.376  1.00 26.80           C  
ATOM   2981  HA  ASN A 194     -13.332   8.988 -10.337  1.00 26.80           H  
ATOM   2982  C   ASN A 194     -14.342  10.562 -11.380  1.00 26.80           C  
ATOM   2983  CB  ASN A 194     -12.222   9.314 -12.142  1.00 26.80           C  
ATOM   2984  HB2 ASN A 194     -12.421   9.571 -13.183  1.00 26.80           H  
ATOM   2985  HB3 ASN A 194     -11.724   8.345 -12.114  1.00 26.80           H  
ATOM   2986  O   ASN A 194     -14.129  11.435 -12.223  1.00 26.80           O  
ATOM   2987  CG  ASN A 194     -11.276  10.346 -11.552  1.00 26.80           C  
ATOM   2988  ND2 ASN A 194     -10.352  10.854 -12.333  1.00 26.80           N  
ATOM   2989 HD21 ASN A 194      -9.754  11.552 -11.915  1.00 26.80           H  
ATOM   2990 HD22 ASN A 194     -10.320  10.609 -13.312  1.00 26.80           H  
ATOM   2991  OD1 ASN A 194     -11.330  10.692 -10.386  1.00 26.80           O  
ATOM   2992  N   ASN A 195     -15.294  10.693 -10.453  1.00 26.50           N  
ATOM   2993  H   ASN A 195     -15.460   9.893  -9.860  1.00 26.50           H  
ATOM   2994  CA  ASN A 195     -16.230  11.815 -10.361  1.00 26.50           C  
ATOM   2995  HA  ASN A 195     -16.569  12.053 -11.369  1.00 26.50           H  
ATOM   2996  C   ASN A 195     -15.569  13.096  -9.802  1.00 26.50           C  
ATOM   2997  CB  ASN A 195     -17.457  11.350  -9.557  1.00 26.50           C  
ATOM   2998  HB2 ASN A 195     -17.828  10.412  -9.971  1.00 26.50           H  
ATOM   2999  HB3 ASN A 195     -17.168  11.183  -8.519  1.00 26.50           H  
ATOM   3000  O   ASN A 195     -15.746  13.460  -8.637  1.00 26.50           O  
ATOM   3001  CG  ASN A 195     -18.596  12.356  -9.593  1.00 26.50           C  
ATOM   3002  ND2 ASN A 195     -19.625  12.146  -8.808  1.00 26.50           N  
ATOM   3003 HD21 ASN A 195     -20.370  12.824  -8.877  1.00 26.50           H  
ATOM   3004 HD22 ASN A 195     -19.649  11.348  -8.189  1.00 26.50           H  
ATOM   3005  OD1 ASN A 195     -18.604  13.317 -10.339  1.00 26.50           O  
ATOM   3006  N   ASN A 196     -14.780  13.767 -10.644  1.00 28.44           N  
ATOM   3007  H   ASN A 196     -14.619  13.352 -11.550  1.00 28.44           H  
ATOM   3008  CA  ASN A 196     -14.090  15.016 -10.325  1.00 28.44           C  
ATOM   3009  HA  ASN A 196     -13.602  14.907  -9.357  1.00 28.44           H  
ATOM   3010  C   ASN A 196     -15.072  16.202 -10.223  1.00 28.44           C  
ATOM   3011  CB  ASN A 196     -12.998  15.245 -11.385  1.00 28.44           C  
ATOM   3012  HB2 ASN A 196     -12.323  14.390 -11.410  1.00 28.44           H  
ATOM   3013  HB3 ASN A 196     -13.465  15.351 -12.364  1.00 28.44           H  
ATOM   3014  O   ASN A 196     -15.334  16.897 -11.205  1.00 28.44           O  
ATOM   3015  CG  ASN A 196     -12.176  16.488 -11.088  1.00 28.44           C  
ATOM   3016  ND2 ASN A 196     -11.676  17.158 -12.098  1.00 28.44           N  
ATOM   3017 HD21 ASN A 196     -11.167  17.998 -11.862  1.00 28.44           H  
ATOM   3018 HD22 ASN A 196     -11.903  16.898 -13.047  1.00 28.44           H  
ATOM   3019  OD1 ASN A 196     -11.959  16.866  -9.951  1.00 28.44           O  
ATOM   3020  N   ASN A 197     -15.620  16.430  -9.028  1.00 26.74           N  
ATOM   3021  H   ASN A 197     -15.423  15.762  -8.297  1.00 26.74           H  
ATOM   3022  CA  ASN A 197     -16.575  17.504  -8.746  1.00 26.74           C  
ATOM   3023  HA  ASN A 197     -17.342  17.498  -9.521  1.00 26.74           H  
ATOM   3024  C   ASN A 197     -15.912  18.899  -8.767  1.00 26.74           C  
ATOM   3025  CB  ASN A 197     -17.258  17.191  -7.402  1.00 26.74           C  
ATOM   3026  HB2 ASN A 197     -17.739  16.215  -7.461  1.00 26.74           H  
ATOM   3027  HB3 ASN A 197     -16.501  17.161  -6.618  1.00 26.74           H  
ATOM   3028  O   ASN A 197     -15.476  19.414  -7.736  1.00 26.74           O  
ATOM   3029  CG  ASN A 197     -18.312  18.216  -7.011  1.00 26.74           C  
ATOM   3030  ND2 ASN A 197     -18.758  18.188  -5.778  1.00 26.74           N  
ATOM   3031 HD21 ASN A 197     -19.450  18.886  -5.545  1.00 26.74           H  
ATOM   3032 HD22 ASN A 197     -18.374  17.535  -5.110  1.00 26.74           H  
ATOM   3033  OD1 ASN A 197     -18.767  19.036  -7.787  1.00 26.74           O  
ATOM   3034  N   THR A 198     -15.856  19.529  -9.943  1.00 24.31           N  
ATOM   3035  H   THR A 198     -16.144  19.021 -10.767  1.00 24.31           H  
ATOM   3036  CA  THR A 198     -15.346  20.896 -10.141  1.00 24.31           C  
ATOM   3037  HA  THR A 198     -14.445  21.020  -9.540  1.00 24.31           H  
ATOM   3038  C   THR A 198     -16.358  21.945  -9.662  1.00 24.31           C  
ATOM   3039  CB  THR A 198     -14.955  21.130 -11.610  1.00 24.31           C  
ATOM   3040  HB  THR A 198     -14.663  22.173 -11.737  1.00 24.31           H  
ATOM   3041  O   THR A 198     -17.061  22.569 -10.460  1.00 24.31           O  
ATOM   3042  CG2 THR A 198     -13.787  20.247 -12.047  1.00 24.31           C  
ATOM   3043 HG21 THR A 198     -14.071  19.196 -12.000  1.00 24.31           H  
ATOM   3044 HG22 THR A 198     -12.929  20.420 -11.398  1.00 24.31           H  
ATOM   3045 HG23 THR A 198     -13.515  20.494 -13.074  1.00 24.31           H  
ATOM   3046  OG1 THR A 198     -16.042  20.850 -12.460  1.00 24.31           O  
ATOM   3047  HG1 THR A 198     -16.748  21.445 -12.195  1.00 24.31           H  
ATOM   3048  N   THR A 199     -16.459  22.129  -8.344  1.00 23.86           N  
ATOM   3049  H   THR A 199     -15.891  21.546  -7.745  1.00 23.86           H  
ATOM   3050  CA  THR A 199     -17.458  22.996  -7.698  1.00 23.86           C  
ATOM   3051  HA  THR A 199     -18.446  22.585  -7.903  1.00 23.86           H  
ATOM   3052  C   THR A 199     -17.422  24.438  -8.215  1.00 23.86           C  
ATOM   3053  CB  THR A 199     -17.269  23.023  -6.172  1.00 23.86           C  
ATOM   3054  HB  THR A 199     -17.952  23.758  -5.747  1.00 23.86           H  
ATOM   3055  O   THR A 199     -16.437  25.148  -8.017  1.00 23.86           O  
ATOM   3056  CG2 THR A 199     -17.553  21.670  -5.524  1.00 23.86           C  
ATOM   3057 HG21 THR A 199     -17.460  21.762  -4.442  1.00 23.86           H  
ATOM   3058 HG22 THR A 199     -18.565  21.349  -5.772  1.00 23.86           H  
ATOM   3059 HG23 THR A 199     -16.841  20.924  -5.879  1.00 23.86           H  
ATOM   3060  OG1 THR A 199     -15.947  23.383  -5.842  1.00 23.86           O  
ATOM   3061  HG1 THR A 199     -15.724  24.139  -6.390  1.00 23.86           H  
ATOM   3062  N   THR A 200     -18.516  24.886  -8.834  1.00 25.00           N  
ATOM   3063  H   THR A 200     -19.274  24.237  -8.987  1.00 25.00           H  
ATOM   3064  CA  THR A 200     -18.758  26.275  -9.261  1.00 25.00           C  
ATOM   3065  HA  THR A 200     -18.100  26.945  -8.708  1.00 25.00           H  
ATOM   3066  C   THR A 200     -20.208  26.640  -8.938  1.00 25.00           C  
ATOM   3067  CB  THR A 200     -18.470  26.447 -10.761  1.00 25.00           C  
ATOM   3068  HB  THR A 200     -19.046  25.717 -11.330  1.00 25.00           H  
ATOM   3069  O   THR A 200     -21.109  25.830  -9.146  1.00 25.00           O  
ATOM   3070  CG2 THR A 200     -18.778  27.850 -11.287  1.00 25.00           C  
ATOM   3071 HG21 THR A 200     -18.248  28.596 -10.694  1.00 25.00           H  
ATOM   3072 HG22 THR A 200     -19.850  28.041 -11.250  1.00 25.00           H  
ATOM   3073 HG23 THR A 200     -18.451  27.923 -12.324  1.00 25.00           H  
ATOM   3074  OG1 THR A 200     -17.098  26.240 -10.994  1.00 25.00           O  
ATOM   3075  HG1 THR A 200     -16.857  25.399 -10.599  1.00 25.00           H  
ATOM   3076  N   ASN A 201     -20.443  27.838  -8.400  1.00 24.69           N  
ATOM   3077  H   ASN A 201     -19.670  28.478  -8.286  1.00 24.69           H  
ATOM   3078  CA  ASN A 201     -21.714  28.167  -7.748  1.00 24.69           C  
ATOM   3079  HA  ASN A 201     -22.145  27.246  -7.354  1.00 24.69           H  
ATOM   3080  C   ASN A 201     -22.750  28.788  -8.699  1.00 24.69           C  
ATOM   3081  CB  ASN A 201     -21.454  29.102  -6.550  1.00 24.69           C  
ATOM   3082  HB2 ASN A 201     -20.932  29.994  -6.895  1.00 24.69           H  
ATOM   3083  HB3 ASN A 201     -22.413  29.414  -6.135  1.00 24.69           H  
ATOM   3084  O   ASN A 201     -22.467  29.767  -9.392  1.00 24.69           O  
ATOM   3085  CG  ASN A 201     -20.657  28.473  -5.419  1.00 24.69           C  
ATOM   3086  ND2 ASN A 201     -20.369  29.228  -4.385  1.00 24.69           N  
ATOM   3087 HD21 ASN A 201     -20.676  30.189  -4.341  1.00 24.69           H  
ATOM   3088 HD22 ASN A 201     -19.835  28.782  -3.652  1.00 24.69           H  
ATOM   3089  OD1 ASN A 201     -20.280  27.317  -5.433  1.00 24.69           O  
ATOM   3090  N   ASN A 202     -23.995  28.310  -8.620  1.00 24.34           N  
ATOM   3091  H   ASN A 202     -24.159  27.490  -8.053  1.00 24.34           H  
ATOM   3092  CA  ASN A 202     -25.177  29.121  -8.916  1.00 24.34           C  
ATOM   3093  HA  ASN A 202     -24.958  30.129  -8.563  1.00 24.34           H  
ATOM   3094  C   ASN A 202     -26.400  28.663  -8.095  1.00 24.34           C  
ATOM   3095  CB  ASN A 202     -25.428  29.200 -10.433  1.00 24.34           C  
ATOM   3096  HB2 ASN A 202     -24.537  28.908 -10.987  1.00 24.34           H  
ATOM   3097  HB3 ASN A 202     -26.243  28.541 -10.732  1.00 24.34           H  
ATOM   3098  O   ASN A 202     -26.251  27.872  -7.166  1.00 24.34           O  
ATOM   3099  CG  ASN A 202     -25.772  30.635 -10.783  1.00 24.34           C  
ATOM   3100  ND2 ASN A 202     -24.814  31.399 -11.247  1.00 24.34           N  
ATOM   3101 HD21 ASN A 202     -23.878  31.028 -11.326  1.00 24.34           H  
ATOM   3102 HD22 ASN A 202     -25.044  32.357 -11.467  1.00 24.34           H  
ATOM   3103  OD1 ASN A 202     -26.864  31.114 -10.516  1.00 24.34           O  
ATOM   3104  N   ASN A 203     -27.581  29.225  -8.369  1.00 27.02           N  
ATOM   3105  H   ASN A 203     -27.660  29.778  -9.210  1.00 27.02           H  
ATOM   3106  CA  ASN A 203     -28.635  29.398  -7.367  1.00 27.02           C  
ATOM   3107  HA  ASN A 203     -28.275  29.028  -6.407  1.00 27.02           H  
ATOM   3108  C   ASN A 203     -29.949  28.653  -7.681  1.00 27.02           C  
ATOM   3109  CB  ASN A 203     -28.904  30.908  -7.212  1.00 27.02           C  
ATOM   3110  HB2 ASN A 203     -29.641  31.062  -6.424  1.00 27.02           H  
ATOM   3111  HB3 ASN A 203     -29.318  31.299  -8.141  1.00 27.02           H  
ATOM   3112  O   ASN A 203     -30.344  28.524  -8.834  1.00 27.02           O  
ATOM   3113  CG  ASN A 203     -27.670  31.715  -6.844  1.00 27.02           C  
ATOM   3114  ND2 ASN A 203     -26.930  32.216  -7.808  1.00 27.02           N  
ATOM   3115 HD21 ASN A 203     -27.156  32.046  -8.777  1.00 27.02           H  
ATOM   3116 HD22 ASN A 203     -26.142  32.778  -7.518  1.00 27.02           H  
ATOM   3117  OD1 ASN A 203     -27.347  31.899  -5.687  1.00 27.02           O  
ATOM   3118  N   ASN A 204     -30.668  28.294  -6.613  1.00 27.33           N  
ATOM   3119  H   ASN A 204     -30.221  28.422  -5.716  1.00 27.33           H  
ATOM   3120  CA  ASN A 204     -32.132  28.179  -6.531  1.00 27.33           C  
ATOM   3121  HA  ASN A 204     -32.344  27.609  -5.627  1.00 27.33           H  
ATOM   3122  C   ASN A 204     -32.862  27.404  -7.653  1.00 27.33           C  
ATOM   3123  CB  ASN A 204     -32.717  29.590  -6.299  1.00 27.33           C  
ATOM   3124  HB2 ASN A 204     -33.800  29.514  -6.212  1.00 27.33           H  
ATOM   3125  HB3 ASN A 204     -32.493  30.214  -7.165  1.00 27.33           H  
ATOM   3126  O   ASN A 204     -33.673  27.971  -8.386  1.00 27.33           O  
ATOM   3127  CG  ASN A 204     -32.201  30.279  -5.047  1.00 27.33           C  
ATOM   3128  ND2 ASN A 204     -32.554  31.526  -4.847  1.00 27.33           N  
ATOM   3129 HD21 ASN A 204     -32.183  31.965  -4.017  1.00 27.33           H  
ATOM   3130 HD22 ASN A 204     -33.150  32.003  -5.508  1.00 27.33           H  
ATOM   3131  OD1 ASN A 204     -31.471  29.730  -4.240  1.00 27.33           O  
ATOM   3132  N   SER A 205     -32.675  26.083  -7.700  1.00 27.72           N  
ATOM   3133  H   SER A 205     -31.981  25.676  -7.089  1.00 27.72           H  
ATOM   3134  CA  SER A 205     -33.649  25.144  -8.286  1.00 27.72           C  
ATOM   3135  HA  SER A 205     -34.373  25.704  -8.878  1.00 27.72           H  
ATOM   3136  C   SER A 205     -34.445  24.418  -7.185  1.00 27.72           C  
ATOM   3137  CB  SER A 205     -32.947  24.183  -9.249  1.00 27.72           C  
ATOM   3138  HB2 SER A 205     -33.689  23.572  -9.762  1.00 27.72           H  
ATOM   3139  HB3 SER A 205     -32.397  24.762  -9.991  1.00 27.72           H  
ATOM   3140  O   SER A 205     -34.217  24.646  -5.995  1.00 27.72           O  
ATOM   3141  OG  SER A 205     -32.053  23.344  -8.548  1.00 27.72           O  
ATOM   3142  HG  SER A 205     -31.561  22.817  -9.182  1.00 27.72           H  
ATOM   3143  N   ASN A 206     -35.436  23.598  -7.552  1.00 26.79           N  
ATOM   3144  H   ASN A 206     -35.557  23.364  -8.527  1.00 26.79           H  
ATOM   3145  CA  ASN A 206     -36.335  22.940  -6.595  1.00 26.79           C  
ATOM   3146  HA  ASN A 206     -35.756  22.683  -5.709  1.00 26.79           H  
ATOM   3147  C   ASN A 206     -36.914  21.622  -7.158  1.00 26.79           C  
ATOM   3148  CB  ASN A 206     -37.431  23.959  -6.201  1.00 26.79           C  
ATOM   3149  HB2 ASN A 206     -37.060  24.973  -6.351  1.00 26.79           H  
ATOM   3150  HB3 ASN A 206     -38.314  23.831  -6.827  1.00 26.79           H  
ATOM   3151  O   ASN A 206     -36.637  21.277  -8.303  1.00 26.79           O  
ATOM   3152  CG  ASN A 206     -37.833  23.843  -4.742  1.00 26.79           C  
ATOM   3153  ND2 ASN A 206     -38.252  24.925  -4.130  1.00 26.79           N  
ATOM   3154 HD21 ASN A 206     -38.281  25.811  -4.615  1.00 26.79           H  
ATOM   3155 HD22 ASN A 206     -38.505  24.818  -3.158  1.00 26.79           H  
ATOM   3156  OD1 ASN A 206     -37.774  22.787  -4.134  1.00 26.79           O  
ATOM   3157  N   ASN A 207     -37.744  20.927  -6.370  1.00 26.99           N  
ATOM   3158  H   ASN A 207     -37.949  21.337  -5.470  1.00 26.99           H  
ATOM   3159  CA  ASN A 207     -38.420  19.657  -6.689  1.00 26.99           C  
ATOM   3160  HA  ASN A 207     -38.969  19.361  -5.795  1.00 26.99           H  
ATOM   3161  C   ASN A 207     -37.471  18.482  -7.003  1.00 26.99           C  
ATOM   3162  CB  ASN A 207     -39.482  19.863  -7.790  1.00 26.99           C  
ATOM   3163  HB2 ASN A 207     -39.905  18.894  -8.053  1.00 26.99           H  
ATOM   3164  HB3 ASN A 207     -39.009  20.269  -8.684  1.00 26.99           H  
ATOM   3165  O   ASN A 207     -37.170  18.185  -8.157  1.00 26.99           O  
ATOM   3166  CG  ASN A 207     -40.632  20.764  -7.383  1.00 26.99           C  
ATOM   3167  ND2 ASN A 207     -41.479  21.127  -8.316  1.00 26.99           N  
ATOM   3168 HD21 ASN A 207     -41.342  20.832  -9.273  1.00 26.99           H  
ATOM   3169 HD22 ASN A 207     -42.244  21.716  -8.021  1.00 26.99           H  
ATOM   3170  OD1 ASN A 207     -40.807  21.139  -6.237  1.00 26.99           O  
ATOM   3171  N   ASN A 208     -37.064  17.747  -5.961  1.00 26.35           N  
ATOM   3172  H   ASN A 208     -37.329  18.038  -5.031  1.00 26.35           H  
ATOM   3173  CA  ASN A 208     -36.382  16.459  -6.137  1.00 26.35           C  
ATOM   3174  HA  ASN A 208     -35.495  16.646  -6.742  1.00 26.35           H  
ATOM   3175  C   ASN A 208     -37.255  15.449  -6.909  1.00 26.35           C  
ATOM   3176  CB  ASN A 208     -35.923  15.889  -4.771  1.00 26.35           C  
ATOM   3177  HB2 ASN A 208     -35.904  16.670  -4.011  1.00 26.35           H  
ATOM   3178  HB3 ASN A 208     -34.903  15.522  -4.885  1.00 26.35           H  
ATOM   3179  O   ASN A 208     -38.481  15.459  -6.789  1.00 26.35           O  
ATOM   3180  CG  ASN A 208     -36.758  14.713  -4.268  1.00 26.35           C  
ATOM   3181  ND2 ASN A 208     -37.930  14.948  -3.731  1.00 26.35           N  
ATOM   3182 HD21 ASN A 208     -38.331  15.875  -3.758  1.00 26.35           H  
ATOM   3183 HD22 ASN A 208     -38.476  14.134  -3.489  1.00 26.35           H  
ATOM   3184  OD1 ASN A 208     -36.379  13.560  -4.386  1.00 26.35           O  
ATOM   3185  N   GLN A 209     -36.603  14.506  -7.586  1.00 33.30           N  
ATOM   3186  H   GLN A 209     -35.595  14.549  -7.634  1.00 33.30           H  
ATOM   3187  CA  GLN A 209     -37.199  13.229  -7.968  1.00 33.30           C  
ATOM   3188  HA  GLN A 209     -38.132  13.088  -7.422  1.00 33.30           H  
ATOM   3189  C   GLN A 209     -36.253  12.094  -7.563  1.00 33.30           C  
ATOM   3190  CB  GLN A 209     -37.515  13.184  -9.472  1.00 33.30           C  
ATOM   3191  HB2 GLN A 209     -36.598  13.332 -10.043  1.00 33.30           H  
ATOM   3192  HB3 GLN A 209     -37.910  12.195  -9.704  1.00 33.30           H  
ATOM   3193  O   GLN A 209     -35.035  12.265  -7.564  1.00 33.30           O  
ATOM   3194  CG  GLN A 209     -38.556  14.238  -9.888  1.00 33.30           C  
ATOM   3195  HG2 GLN A 209     -38.137  15.236  -9.758  1.00 33.30           H  
ATOM   3196  HG3 GLN A 209     -39.431  14.151  -9.244  1.00 33.30           H  
ATOM   3197  CD  GLN A 209     -39.022  14.092 -11.333  1.00 33.30           C  
ATOM   3198  NE2 GLN A 209     -39.757  15.050 -11.851  1.00 33.30           N  
ATOM   3199 HE21 GLN A 209     -40.046  14.903 -12.808  1.00 33.30           H  
ATOM   3200 HE22 GLN A 209     -39.961  15.886 -11.323  1.00 33.30           H  
ATOM   3201  OE1 GLN A 209     -38.762  13.123 -12.022  1.00 33.30           O  
ATOM   3202  N   ASN A 210     -36.821  10.938  -7.228  1.00 28.96           N  
ATOM   3203  H   ASN A 210     -37.826  10.862  -7.285  1.00 28.96           H  
ATOM   3204  CA  ASN A 210     -36.099   9.698  -6.967  1.00 28.96           C  
ATOM   3205  HA  ASN A 210     -35.064   9.786  -7.298  1.00 28.96           H  
ATOM   3206  C   ASN A 210     -36.764   8.586  -7.786  1.00 28.96           C  
ATOM   3207  CB  ASN A 210     -36.115   9.390  -5.456  1.00 28.96           C  
ATOM   3208  HB2 ASN A 210     -36.138   8.309  -5.315  1.00 28.96           H  
ATOM   3209  HB3 ASN A 210     -37.008   9.803  -4.988  1.00 28.96           H  
ATOM   3210  O   ASN A 210     -37.978   8.410  -7.707  1.00 28.96           O  
ATOM   3211  CG  ASN A 210     -34.879   9.896  -4.734  1.00 28.96           C  
ATOM   3212  ND2 ASN A 210     -34.800  11.157  -4.385  1.00 28.96           N  
ATOM   3213 HD21 ASN A 210     -35.519  11.827  -4.615  1.00 28.96           H  
ATOM   3214 HD22 ASN A 210     -33.928  11.443  -3.963  1.00 28.96           H  
ATOM   3215  OD1 ASN A 210     -33.956   9.151  -4.465  1.00 28.96           O  
ATOM   3216  N   PHE A 211     -35.970   7.850  -8.561  1.00 28.90           N  
ATOM   3217  H   PHE A 211     -34.979   8.045  -8.570  1.00 28.90           H  
ATOM   3218  CA  PHE A 211     -36.386   6.667  -9.316  1.00 28.90           C  
ATOM   3219  HA  PHE A 211     -37.186   6.168  -8.769  1.00 28.90           H  
ATOM   3220  C   PHE A 211     -35.199   5.701  -9.398  1.00 28.90           C  
ATOM   3221  CB  PHE A 211     -36.911   7.064 -10.707  1.00 28.90           C  
ATOM   3222  HB2 PHE A 211     -36.211   6.735 -11.475  1.00 28.90           H  
ATOM   3223  HB3 PHE A 211     -36.979   8.149 -10.785  1.00 28.90           H  
ATOM   3224  O   PHE A 211     -34.051   6.142  -9.330  1.00 28.90           O  
ATOM   3225  CG  PHE A 211     -38.281   6.485 -10.994  1.00 28.90           C  
ATOM   3226  CD1 PHE A 211     -38.409   5.237 -11.633  1.00 28.90           C  
ATOM   3227  HD1 PHE A 211     -37.531   4.695 -11.951  1.00 28.90           H  
ATOM   3228  CD2 PHE A 211     -39.433   7.177 -10.575  1.00 28.90           C  
ATOM   3229  HD2 PHE A 211     -39.337   8.126 -10.067  1.00 28.90           H  
ATOM   3230  CE1 PHE A 211     -39.686   4.690 -11.858  1.00 28.90           C  
ATOM   3231  HE1 PHE A 211     -39.782   3.733 -12.349  1.00 28.90           H  
ATOM   3232  CE2 PHE A 211     -40.709   6.631 -10.802  1.00 28.90           C  
ATOM   3233  HE2 PHE A 211     -41.590   7.166 -10.479  1.00 28.90           H  
ATOM   3234  CZ  PHE A 211     -40.835   5.387 -11.444  1.00 28.90           C  
ATOM   3235  HZ  PHE A 211     -41.814   4.965 -11.619  1.00 28.90           H  
ATOM   3236  N   THR A 212     -35.455   4.395  -9.477  1.00 26.13           N  
ATOM   3237  H   THR A 212     -36.412   4.076  -9.532  1.00 26.13           H  
ATOM   3238  CA  THR A 212     -34.456   3.378  -9.112  1.00 26.13           C  
ATOM   3239  HA  THR A 212     -33.490   3.860  -8.961  1.00 26.13           H  
ATOM   3240  C   THR A 212     -34.237   2.296 -10.168  1.00 26.13           C  
ATOM   3241  CB  THR A 212     -34.831   2.706  -7.779  1.00 26.13           C  
ATOM   3242  HB  THR A 212     -34.206   1.823  -7.647  1.00 26.13           H  
ATOM   3243  O   THR A 212     -35.174   1.765 -10.759  1.00 26.13           O  
ATOM   3244  CG2 THR A 212     -34.621   3.622  -6.566  1.00 26.13           C  
ATOM   3245 HG21 THR A 212     -35.494   3.607  -5.913  1.00 26.13           H  
ATOM   3246 HG22 THR A 212     -34.434   4.649  -6.876  1.00 26.13           H  
ATOM   3247 HG23 THR A 212     -33.758   3.268  -6.002  1.00 26.13           H  
ATOM   3248  OG1 THR A 212     -36.182   2.301  -7.780  1.00 26.13           O  
ATOM   3249  HG1 THR A 212     -36.213   1.437  -7.363  1.00 26.13           H  
ATOM   3250  N   SER A 213     -32.973   1.903 -10.319  1.00 29.95           N  
ATOM   3251  H   SER A 213     -32.240   2.453  -9.896  1.00 29.95           H  
ATOM   3252  CA  SER A 213     -32.532   0.643 -10.919  1.00 29.95           C  
ATOM   3253  HA  SER A 213     -33.384  -0.033 -10.992  1.00 29.95           H  
ATOM   3254  C   SER A 213     -31.464   0.036  -9.990  1.00 29.95           C  
ATOM   3255  CB  SER A 213     -32.021   0.864 -12.351  1.00 29.95           C  
ATOM   3256  HB2 SER A 213     -32.875   1.075 -12.995  1.00 29.95           H  
ATOM   3257  HB3 SER A 213     -31.539  -0.047 -12.706  1.00 29.95           H  
ATOM   3258  O   SER A 213     -30.457   0.671  -9.700  1.00 29.95           O  
ATOM   3259  OG  SER A 213     -31.113   1.947 -12.438  1.00 29.95           O  
ATOM   3260  HG  SER A 213     -30.769   1.991 -13.334  1.00 29.95           H  
ATOM   3261  N   ASN A 214     -31.632  -1.154  -9.406  1.00 27.45           N  
ATOM   3262  H   ASN A 214     -30.877  -1.407  -8.786  1.00 27.45           H  
ATOM   3263  CA  ASN A 214     -32.731  -2.126  -9.533  1.00 27.45           C  
ATOM   3264  HA  ASN A 214     -32.382  -3.013  -9.004  1.00 27.45           H  
ATOM   3265  C   ASN A 214     -32.967  -2.677 -10.952  1.00 27.45           C  
ATOM   3266  CB  ASN A 214     -33.997  -1.664  -8.777  1.00 27.45           C  
ATOM   3267  HB2 ASN A 214     -34.797  -2.386  -8.942  1.00 27.45           H  
ATOM   3268  HB3 ASN A 214     -34.343  -0.699  -9.147  1.00 27.45           H  
ATOM   3269  O   ASN A 214     -34.077  -3.064 -11.302  1.00 27.45           O  
ATOM   3270  CG  ASN A 214     -33.780  -1.566  -7.281  1.00 27.45           C  
ATOM   3271  ND2 ASN A 214     -33.590  -2.678  -6.609  1.00 27.45           N  
ATOM   3272 HD21 ASN A 214     -33.434  -2.583  -5.615  1.00 27.45           H  
ATOM   3273 HD22 ASN A 214     -33.585  -3.572  -7.078  1.00 27.45           H  
ATOM   3274  OD1 ASN A 214     -33.777  -0.497  -6.697  1.00 27.45           O  
ATOM   3275  N   GLN A 215     -31.897  -2.752 -11.743  1.00 34.47           N  
ATOM   3276  H   GLN A 215     -31.035  -2.347 -11.406  1.00 34.47           H  
ATOM   3277  CA  GLN A 215     -31.718  -3.824 -12.720  1.00 34.47           C  
ATOM   3278  HA  GLN A 215     -32.447  -4.613 -12.533  1.00 34.47           H  
ATOM   3279  C   GLN A 215     -30.328  -4.418 -12.487  1.00 34.47           C  
ATOM   3280  CB  GLN A 215     -31.908  -3.328 -14.162  1.00 34.47           C  
ATOM   3281  HB2 GLN A 215     -31.555  -4.105 -14.840  1.00 34.47           H  
ATOM   3282  HB3 GLN A 215     -31.319  -2.427 -14.331  1.00 34.47           H  
ATOM   3283  O   GLN A 215     -29.323  -3.711 -12.556  1.00 34.47           O  
ATOM   3284  CG  GLN A 215     -33.388  -3.056 -14.468  1.00 34.47           C  
ATOM   3285  HG2 GLN A 215     -33.731  -2.197 -13.891  1.00 34.47           H  
ATOM   3286  HG3 GLN A 215     -33.977  -3.924 -14.170  1.00 34.47           H  
ATOM   3287  CD  GLN A 215     -33.655  -2.782 -15.944  1.00 34.47           C  
ATOM   3288  NE2 GLN A 215     -34.890  -2.880 -16.380  1.00 34.47           N  
ATOM   3289 HE21 GLN A 215     -35.021  -2.694 -17.364  1.00 34.47           H  
ATOM   3290 HE22 GLN A 215     -35.638  -3.143 -15.754  1.00 34.47           H  
ATOM   3291  OE1 GLN A 215     -32.783  -2.466 -16.732  1.00 34.47           O  
ATOM   3292  N   ASP A 216     -30.284  -5.692 -12.110  1.00 27.90           N  
ATOM   3293  H   ASP A 216     -31.150  -6.180 -11.934  1.00 27.90           H  
ATOM   3294  CA  ASP A 216     -29.073  -6.339 -11.617  1.00 27.90           C  
ATOM   3295  HA  ASP A 216     -28.556  -5.644 -10.954  1.00 27.90           H  
ATOM   3296  C   ASP A 216     -28.125  -6.699 -12.766  1.00 27.90           C  
ATOM   3297  CB  ASP A 216     -29.463  -7.560 -10.773  1.00 27.90           C  
ATOM   3298  HB2 ASP A 216     -30.024  -8.267 -11.383  1.00 27.90           H  
ATOM   3299  HB3 ASP A 216     -28.558  -8.056 -10.422  1.00 27.90           H  
ATOM   3300  O   ASP A 216     -28.455  -7.513 -13.630  1.00 27.90           O  
ATOM   3301  CG  ASP A 216     -30.312  -7.131  -9.574  1.00 27.90           C  
ATOM   3302  OD1 ASP A 216     -29.726  -6.965  -8.482  1.00 27.90           O  
ATOM   3303  OD2 ASP A 216     -31.528  -6.916  -9.781  1.00 27.90           O  
ATOM   3304  N   ILE A 217     -26.920  -6.120 -12.755  1.00 29.48           N  
ATOM   3305  H   ILE A 217     -26.737  -5.429 -12.042  1.00 29.48           H  
ATOM   3306  CA  ILE A 217     -25.859  -6.404 -13.732  1.00 29.48           C  
ATOM   3307  HA  ILE A 217     -26.329  -6.524 -14.709  1.00 29.48           H  
ATOM   3308  C   ILE A 217     -25.208  -7.751 -13.378  1.00 29.48           C  
ATOM   3309  CB  ILE A 217     -24.854  -5.230 -13.856  1.00 29.48           C  
ATOM   3310  HB  ILE A 217     -24.286  -5.156 -12.929  1.00 29.48           H  
ATOM   3311  O   ILE A 217     -24.115  -7.825 -12.813  1.00 29.48           O  
ATOM   3312  CG1 ILE A 217     -25.587  -3.883 -14.086  1.00 29.48           C  
ATOM   3313 HG12 ILE A 217     -26.264  -3.694 -13.252  1.00 29.48           H  
ATOM   3314 HG13 ILE A 217     -26.187  -3.948 -14.994  1.00 29.48           H  
ATOM   3315  CG2 ILE A 217     -23.877  -5.504 -15.018  1.00 29.48           C  
ATOM   3316 HG21 ILE A 217     -23.095  -4.745 -15.045  1.00 29.48           H  
ATOM   3317 HG22 ILE A 217     -24.413  -5.506 -15.967  1.00 29.48           H  
ATOM   3318 HG23 ILE A 217     -23.385  -6.469 -14.891  1.00 29.48           H  
ATOM   3319  CD1 ILE A 217     -24.664  -2.661 -14.190  1.00 29.48           C  
ATOM   3320 HD11 ILE A 217     -24.080  -2.699 -15.110  1.00 29.48           H  
ATOM   3321 HD12 ILE A 217     -25.270  -1.755 -14.206  1.00 29.48           H  
ATOM   3322 HD13 ILE A 217     -23.996  -2.625 -13.330  1.00 29.48           H  
ATOM   3323  N   GLN A 218     -25.936  -8.831 -13.654  1.00 32.52           N  
ATOM   3324  H   GLN A 218     -26.853  -8.680 -14.049  1.00 32.52           H  
ATOM   3325  CA  GLN A 218     -25.484 -10.203 -13.445  1.00 32.52           C  
ATOM   3326  HA  GLN A 218     -25.051 -10.272 -12.447  1.00 32.52           H  
ATOM   3327  C   GLN A 218     -24.386 -10.548 -14.462  1.00 32.52           C  
ATOM   3328  CB  GLN A 218     -26.677 -11.174 -13.514  1.00 32.52           C  
ATOM   3329  HB2 GLN A 218     -26.308 -12.191 -13.383  1.00 32.52           H  
ATOM   3330  HB3 GLN A 218     -27.148 -11.101 -14.495  1.00 32.52           H  
ATOM   3331  O   GLN A 218     -24.487 -10.216 -15.643  1.00 32.52           O  
ATOM   3332  CG  GLN A 218     -27.724 -10.874 -12.424  1.00 32.52           C  
ATOM   3333  HG2 GLN A 218     -27.256 -10.943 -11.441  1.00 32.52           H  
ATOM   3334  HG3 GLN A 218     -28.094  -9.857 -12.548  1.00 32.52           H  
ATOM   3335  CD  GLN A 218     -28.922 -11.817 -12.451  1.00 32.52           C  
ATOM   3336  NE2 GLN A 218     -30.094 -11.349 -12.083  1.00 32.52           N  
ATOM   3337 HE21 GLN A 218     -30.207 -10.376 -11.837  1.00 32.52           H  
ATOM   3338 HE22 GLN A 218     -30.867 -11.997 -12.133  1.00 32.52           H  
ATOM   3339  OE1 GLN A 218     -28.835 -12.989 -12.772  1.00 32.52           O  
ATOM   3340  N   ALA A 219     -23.317 -11.200 -14.003  1.00 28.75           N  
ATOM   3341  H   ALA A 219     -23.294 -11.490 -13.036  1.00 28.75           H  
ATOM   3342  CA  ALA A 219     -22.211 -11.588 -14.872  1.00 28.75           C  
ATOM   3343  HA  ALA A 219     -21.920 -10.718 -15.462  1.00 28.75           H  
ATOM   3344  C   ALA A 219     -22.642 -12.698 -15.844  1.00 28.75           C  
ATOM   3345  CB  ALA A 219     -21.011 -12.001 -14.012  1.00 28.75           C  
ATOM   3346  HB1 ALA A 219     -20.171 -12.260 -14.658  1.00 28.75           H  
ATOM   3347  HB2 ALA A 219     -20.719 -11.178 -13.361  1.00 28.75           H  
ATOM   3348  HB3 ALA A 219     -21.271 -12.871 -13.409  1.00 28.75           H  
ATOM   3349  O   ALA A 219     -23.304 -13.655 -15.444  1.00 28.75           O  
ATOM   3350  N   ILE A 220     -22.235 -12.587 -17.111  1.00 32.48           N  
ATOM   3351  H   ILE A 220     -21.690 -11.781 -17.381  1.00 32.48           H  
ATOM   3352  CA  ILE A 220     -22.527 -13.597 -18.134  1.00 32.48           C  
ATOM   3353  HA  ILE A 220     -23.581 -13.865 -18.061  1.00 32.48           H  
ATOM   3354  C   ILE A 220     -21.693 -14.851 -17.840  1.00 32.48           C  
ATOM   3355  CB  ILE A 220     -22.282 -13.047 -19.563  1.00 32.48           C  
ATOM   3356  HB  ILE A 220     -21.223 -12.807 -19.667  1.00 32.48           H  
ATOM   3357  O   ILE A 220     -20.478 -14.856 -18.030  1.00 32.48           O  
ATOM   3358  CG1 ILE A 220     -23.100 -11.754 -19.806  1.00 32.48           C  
ATOM   3359 HG12 ILE A 220     -22.812 -11.004 -19.070  1.00 32.48           H  
ATOM   3360 HG13 ILE A 220     -24.160 -11.966 -19.664  1.00 32.48           H  
ATOM   3361  CG2 ILE A 220     -22.640 -14.130 -20.601  1.00 32.48           C  
ATOM   3362 HG21 ILE A 220     -22.064 -15.039 -20.427  1.00 32.48           H  
ATOM   3363 HG22 ILE A 220     -23.702 -14.368 -20.546  1.00 32.48           H  
ATOM   3364 HG23 ILE A 220     -22.396 -13.792 -21.608  1.00 32.48           H  
ATOM   3365  CD1 ILE A 220     -22.903 -11.112 -21.187  1.00 32.48           C  
ATOM   3366 HD11 ILE A 220     -23.252 -11.777 -21.977  1.00 32.48           H  
ATOM   3367 HD12 ILE A 220     -21.849 -10.879 -21.342  1.00 32.48           H  
ATOM   3368 HD13 ILE A 220     -23.483 -10.190 -21.239  1.00 32.48           H  
ATOM   3369  N   THR A 221     -22.348 -15.911 -17.369  1.00 32.15           N  
ATOM   3370  H   THR A 221     -23.312 -15.797 -17.091  1.00 32.15           H  
ATOM   3371  CA  THR A 221     -21.723 -17.223 -17.154  1.00 32.15           C  
ATOM   3372  HA  THR A 221     -20.866 -17.083 -16.496  1.00 32.15           H  
ATOM   3373  C   THR A 221     -21.277 -17.824 -18.495  1.00 32.15           C  
ATOM   3374  CB  THR A 221     -22.707 -18.184 -16.470  1.00 32.15           C  
ATOM   3375  HB  THR A 221     -23.548 -18.377 -17.136  1.00 32.15           H  
ATOM   3376  O   THR A 221     -22.095 -17.881 -19.417  1.00 32.15           O  
ATOM   3377  CG2 THR A 221     -22.075 -19.514 -16.060  1.00 32.15           C  
ATOM   3378 HG21 THR A 221     -21.234 -19.337 -15.390  1.00 32.15           H  
ATOM   3379 HG22 THR A 221     -21.728 -20.052 -16.942  1.00 32.15           H  
ATOM   3380 HG23 THR A 221     -22.815 -20.133 -15.553  1.00 32.15           H  
ATOM   3381  OG1 THR A 221     -23.193 -17.601 -15.283  1.00 32.15           O  
ATOM   3382  HG1 THR A 221     -23.900 -18.158 -14.950  1.00 32.15           H  
ATOM   3383  N   PRO A 222     -20.025 -18.303 -18.635  1.00 29.54           N  
ATOM   3384  CA  PRO A 222     -19.568 -18.938 -19.867  1.00 29.54           C  
ATOM   3385  HA  PRO A 222     -19.743 -18.268 -20.709  1.00 29.54           H  
ATOM   3386  C   PRO A 222     -20.307 -20.259 -20.123  1.00 29.54           C  
ATOM   3387  CB  PRO A 222     -18.058 -19.137 -19.697  1.00 29.54           C  
ATOM   3388  HB2 PRO A 222     -17.533 -18.253 -20.060  1.00 29.54           H  
ATOM   3389  HB3 PRO A 222     -17.697 -20.028 -20.210  1.00 29.54           H  
ATOM   3390  O   PRO A 222     -20.485 -21.081 -19.221  1.00 29.54           O  
ATOM   3391  CG  PRO A 222     -17.884 -19.243 -18.182  1.00 29.54           C  
ATOM   3392  HG2 PRO A 222     -18.101 -20.261 -17.858  1.00 29.54           H  
ATOM   3393  HG3 PRO A 222     -16.884 -18.945 -17.867  1.00 29.54           H  
ATOM   3394  CD  PRO A 222     -18.955 -18.293 -17.646  1.00 29.54           C  
ATOM   3395  HD2 PRO A 222     -19.301 -18.642 -16.673  1.00 29.54           H  
ATOM   3396  HD3 PRO A 222     -18.549 -17.285 -17.566  1.00 29.54           H  
ATOM   3397  N   SER A 223     -20.726 -20.472 -21.369  1.00 30.69           N  
ATOM   3398  H   SER A 223     -20.536 -19.776 -22.076  1.00 30.69           H  
ATOM   3399  CA  SER A 223     -21.324 -21.723 -21.842  1.00 30.69           C  
ATOM   3400  HA  SER A 223     -21.866 -22.186 -21.017  1.00 30.69           H  
ATOM   3401  C   SER A 223     -20.257 -22.717 -22.315  1.00 30.69           C  
ATOM   3402  CB  SER A 223     -22.335 -21.426 -22.957  1.00 30.69           C  
ATOM   3403  HB2 SER A 223     -22.693 -22.363 -23.385  1.00 30.69           H  
ATOM   3404  HB3 SER A 223     -23.183 -20.886 -22.535  1.00 30.69           H  
ATOM   3405  O   SER A 223     -19.140 -22.340 -22.668  1.00 30.69           O  
ATOM   3406  OG  SER A 223     -21.746 -20.634 -23.971  1.00 30.69           O  
ATOM   3407  HG  SER A 223     -22.309 -20.636 -24.748  1.00 30.69           H  
ATOM   3408  N   LYS A 224     -20.609 -24.008 -22.360  1.00 30.51           N  
ATOM   3409  H   LYS A 224     -21.553 -24.253 -22.096  1.00 30.51           H  
ATOM   3410  CA  LYS A 224     -19.811 -25.028 -23.057  1.00 30.51           C  
ATOM   3411  HA  LYS A 224     -18.770 -24.707 -23.074  1.00 30.51           H  
ATOM   3412  C   LYS A 224     -20.254 -25.144 -24.516  1.00 30.51           C  
ATOM   3413  CB  LYS A 224     -19.876 -26.385 -22.338  1.00 30.51           C  
ATOM   3414  HB2 LYS A 224     -19.400 -27.131 -22.975  1.00 30.51           H  
ATOM   3415  HB3 LYS A 224     -20.915 -26.678 -22.187  1.00 30.51           H  
ATOM   3416  O   LYS A 224     -21.447 -25.073 -24.806  1.00 30.51           O  
ATOM   3417  CG  LYS A 224     -19.139 -26.345 -20.991  1.00 30.51           C  
ATOM   3418  HG2 LYS A 224     -19.691 -25.722 -20.288  1.00 30.51           H  
ATOM   3419  HG3 LYS A 224     -18.152 -25.907 -21.144  1.00 30.51           H  
ATOM   3420  CD  LYS A 224     -18.965 -27.752 -20.406  1.00 30.51           C  
ATOM   3421  HD2 LYS A 224     -18.464 -28.381 -21.142  1.00 30.51           H  
ATOM   3422  HD3 LYS A 224     -19.942 -28.177 -20.175  1.00 30.51           H  
ATOM   3423  CE  LYS A 224     -18.108 -27.671 -19.137  1.00 30.51           C  
ATOM   3424  HE2 LYS A 224     -17.206 -27.105 -19.368  1.00 30.51           H  
ATOM   3425  HE3 LYS A 224     -18.652 -27.112 -18.375  1.00 30.51           H  
ATOM   3426  NZ  LYS A 224     -17.730 -29.015 -18.634  1.00 30.51           N  
ATOM   3427  HZ1 LYS A 224     -18.549 -29.552 -18.388  1.00 30.51           H  
ATOM   3428  HZ2 LYS A 224     -17.139 -28.923 -17.820  1.00 30.51           H  
ATOM   3429  HZ3 LYS A 224     -17.211 -29.517 -19.340  1.00 30.51           H  
ATOM   3430  N   PHE A 225     -19.291 -25.348 -25.409  1.00 28.44           N  
ATOM   3431  H   PHE A 225     -18.339 -25.424 -25.080  1.00 28.44           H  
ATOM   3432  CA  PHE A 225     -19.529 -25.642 -26.822  1.00 28.44           C  
ATOM   3433  HA  PHE A 225     -20.416 -25.102 -27.154  1.00 28.44           H  
ATOM   3434  C   PHE A 225     -19.790 -27.138 -27.051  1.00 28.44           C  
ATOM   3435  CB  PHE A 225     -18.334 -25.156 -27.661  1.00 28.44           C  
ATOM   3436  HB2 PHE A 225     -17.406 -25.315 -27.111  1.00 28.44           H  
ATOM   3437  HB3 PHE A 225     -18.267 -25.767 -28.562  1.00 28.44           H  
ATOM   3438  O   PHE A 225     -19.311 -27.982 -26.298  1.00 28.44           O  
ATOM   3439  CG  PHE A 225     -18.419 -23.703 -28.088  1.00 28.44           C  
ATOM   3440  CD1 PHE A 225     -18.597 -23.383 -29.449  1.00 28.44           C  
ATOM   3441  HD1 PHE A 225     -18.658 -24.167 -30.190  1.00 28.44           H  
ATOM   3442  CD2 PHE A 225     -18.320 -22.667 -27.139  1.00 28.44           C  
ATOM   3443  HD2 PHE A 225     -18.170 -22.895 -26.094  1.00 28.44           H  
ATOM   3444  CE1 PHE A 225     -18.675 -22.040 -29.857  1.00 28.44           C  
ATOM   3445  HE1 PHE A 225     -18.795 -21.799 -30.903  1.00 28.44           H  
ATOM   3446  CE2 PHE A 225     -18.404 -21.324 -27.547  1.00 28.44           C  
ATOM   3447  HE2 PHE A 225     -18.318 -20.533 -26.816  1.00 28.44           H  
ATOM   3448  CZ  PHE A 225     -18.580 -21.010 -28.906  1.00 28.44           C  
ATOM   3449  HZ  PHE A 225     -18.628 -19.978 -29.220  1.00 28.44           H  
ATOM   3450  N   THR A 226     -20.495 -27.440 -28.144  1.00 26.30           N  
ATOM   3451  H   THR A 226     -20.863 -26.677 -28.694  1.00 26.30           H  
ATOM   3452  CA  THR A 226     -20.642 -28.780 -28.730  1.00 26.30           C  
ATOM   3453  HA  THR A 226     -19.777 -29.390 -28.470  1.00 26.30           H  
ATOM   3454  C   THR A 226     -20.717 -28.613 -30.248  1.00 26.30           C  
ATOM   3455  CB  THR A 226     -21.915 -29.486 -28.227  1.00 26.30           C  
ATOM   3456  HB  THR A 226     -22.789 -28.898 -28.509  1.00 26.30           H  
ATOM   3457  O   THR A 226     -21.455 -27.751 -30.725  1.00 26.30           O  
ATOM   3458  CG2 THR A 226     -22.067 -30.905 -28.776  1.00 26.30           C  
ATOM   3459 HG21 THR A 226     -22.200 -30.878 -29.858  1.00 26.30           H  
ATOM   3460 HG22 THR A 226     -22.944 -31.380 -28.336  1.00 26.30           H  
ATOM   3461 HG23 THR A 226     -21.181 -31.492 -28.535  1.00 26.30           H  
ATOM   3462  OG1 THR A 226     -21.897 -29.622 -26.827  1.00 26.30           O  
ATOM   3463  HG1 THR A 226     -22.739 -29.988 -26.548  1.00 26.30           H  
ATOM   3464  N   LEU A 227     -19.974 -29.417 -31.014  1.00 28.18           N  
ATOM   3465  H   LEU A 227     -19.416 -30.132 -30.570  1.00 28.18           H  
ATOM   3466  CA  LEU A 227     -19.877 -29.314 -32.478  1.00 28.18           C  
ATOM   3467  HA  LEU A 227     -20.526 -28.516 -32.839  1.00 28.18           H  
ATOM   3468  C   LEU A 227     -20.332 -30.624 -33.137  1.00 28.18           C  
ATOM   3469  CB  LEU A 227     -18.423 -28.982 -32.875  1.00 28.18           C  
ATOM   3470  HB2 LEU A 227     -17.789 -29.814 -32.568  1.00 28.18           H  
ATOM   3471  HB3 LEU A 227     -18.370 -28.915 -33.961  1.00 28.18           H  
ATOM   3472  O   LEU A 227     -19.931 -31.697 -32.691  1.00 28.18           O  
ATOM   3473  CG  LEU A 227     -17.835 -27.687 -32.276  1.00 28.18           C  
ATOM   3474  HG  LEU A 227     -17.868 -27.739 -31.188  1.00 28.18           H  
ATOM   3475  CD1 LEU A 227     -16.374 -27.545 -32.702  1.00 28.18           C  
ATOM   3476 HD11 LEU A 227     -16.298 -27.463 -33.787  1.00 28.18           H  
ATOM   3477 HD12 LEU A 227     -15.940 -26.655 -32.246  1.00 28.18           H  
ATOM   3478 HD13 LEU A 227     -15.802 -28.409 -32.363  1.00 28.18           H  
ATOM   3479  CD2 LEU A 227     -18.592 -26.439 -32.734  1.00 28.18           C  
ATOM   3480 HD21 LEU A 227     -18.098 -25.551 -32.339  1.00 28.18           H  
ATOM   3481 HD22 LEU A 227     -18.601 -26.384 -33.822  1.00 28.18           H  
ATOM   3482 HD23 LEU A 227     -19.615 -26.460 -32.357  1.00 28.18           H  
ATOM   3483  N   ASN A 228     -21.148 -30.557 -34.198  1.00 30.65           N  
ATOM   3484  H   ASN A 228     -21.470 -29.655 -34.517  1.00 30.65           H  
ATOM   3485  CA  ASN A 228     -21.540 -31.744 -34.969  1.00 30.65           C  
ATOM   3486  HA  ASN A 228     -20.676 -32.405 -35.039  1.00 30.65           H  
ATOM   3487  C   ASN A 228     -21.995 -31.414 -36.408  1.00 30.65           C  
ATOM   3488  CB  ASN A 228     -22.640 -32.505 -34.195  1.00 30.65           C  
ATOM   3489  HB2 ASN A 228     -23.561 -31.922 -34.192  1.00 30.65           H  
ATOM   3490  HB3 ASN A 228     -22.324 -32.648 -33.162  1.00 30.65           H  
ATOM   3491  O   ASN A 228     -23.123 -30.974 -36.618  1.00 30.65           O  
ATOM   3492  CG  ASN A 228     -22.933 -33.880 -34.775  1.00 30.65           C  
ATOM   3493  ND2 ASN A 228     -23.701 -34.682 -34.077  1.00 30.65           N  
ATOM   3494 HD21 ASN A 228     -24.062 -34.391 -33.180  1.00 30.65           H  
ATOM   3495 HD22 ASN A 228     -23.853 -35.602 -34.465  1.00 30.65           H  
ATOM   3496  OD1 ASN A 228     -22.476 -34.270 -35.836  1.00 30.65           O  
ATOM   3497  N   SER A 229     -21.142 -31.745 -37.387  1.00 28.72           N  
ATOM   3498  H   SER A 229     -20.235 -32.086 -37.104  1.00 28.72           H  
ATOM   3499  CA  SER A 229     -21.467 -31.849 -38.823  1.00 28.72           C  
ATOM   3500  HA  SER A 229     -20.537 -32.094 -39.337  1.00 28.72           H  
ATOM   3501  C   SER A 229     -21.998 -30.570 -39.512  1.00 28.72           C  
ATOM   3502  CB  SER A 229     -22.395 -33.060 -39.011  1.00 28.72           C  
ATOM   3503  HB2 SER A 229     -23.412 -32.793 -38.723  1.00 28.72           H  
ATOM   3504  HB3 SER A 229     -22.053 -33.873 -38.370  1.00 28.72           H  
ATOM   3505  O   SER A 229     -21.997 -29.478 -38.948  1.00 28.72           O  
ATOM   3506  OG  SER A 229     -22.370 -33.520 -40.350  1.00 28.72           O  
ATOM   3507  HG  SER A 229     -22.835 -34.359 -40.384  1.00 28.72           H  
ATOM   3508  N   VAL A 230     -22.400 -30.701 -40.783  1.00 31.61           N  
ATOM   3509  H   VAL A 230     -22.373 -31.636 -41.164  1.00 31.61           H  
ATOM   3510  CA  VAL A 230     -22.983 -29.645 -41.630  1.00 31.61           C  
ATOM   3511  HA  VAL A 230     -23.358 -28.848 -40.987  1.00 31.61           H  
ATOM   3512  C   VAL A 230     -24.158 -30.225 -42.426  1.00 31.61           C  
ATOM   3513  CB  VAL A 230     -21.931 -29.032 -42.583  1.00 31.61           C  
ATOM   3514  HB  VAL A 230     -21.553 -29.810 -43.247  1.00 31.61           H  
ATOM   3515  O   VAL A 230     -24.011 -31.223 -43.131  1.00 31.61           O  
ATOM   3516  CG1 VAL A 230     -22.535 -27.913 -43.445  1.00 31.61           C  
ATOM   3517 HG11 VAL A 230     -21.762 -27.481 -44.081  1.00 31.61           H  
ATOM   3518 HG12 VAL A 230     -23.319 -28.309 -44.090  1.00 31.61           H  
ATOM   3519 HG13 VAL A 230     -22.947 -27.131 -42.807  1.00 31.61           H  
ATOM   3520  CG2 VAL A 230     -20.741 -28.426 -41.826  1.00 31.61           C  
ATOM   3521 HG21 VAL A 230     -21.091 -27.683 -41.109  1.00 31.61           H  
ATOM   3522 HG22 VAL A 230     -20.200 -29.206 -41.290  1.00 31.61           H  
ATOM   3523 HG23 VAL A 230     -20.049 -27.956 -42.525  1.00 31.61           H  
ATOM   3524  N   ALA A 231     -25.334 -29.599 -42.327  1.00 25.76           N  
ATOM   3525  H   ALA A 231     -25.380 -28.770 -41.753  1.00 25.76           H  
ATOM   3526  CA  ALA A 231     -26.563 -30.029 -43.004  1.00 25.76           C  
ATOM   3527  HA  ALA A 231     -26.491 -31.098 -43.204  1.00 25.76           H  
ATOM   3528  C   ALA A 231     -26.783 -29.329 -44.364  1.00 25.76           C  
ATOM   3529  CB  ALA A 231     -27.739 -29.825 -42.040  1.00 25.76           C  
ATOM   3530  HB1 ALA A 231     -28.659 -30.208 -42.483  1.00 25.76           H  
ATOM   3531  HB2 ALA A 231     -27.863 -28.764 -41.823  1.00 25.76           H  
ATOM   3532  HB3 ALA A 231     -27.551 -30.360 -41.110  1.00 25.76           H  
ATOM   3533  O   ALA A 231     -26.109 -28.356 -44.705  1.00 25.76           O  
ATOM   3534  N   ASN A 232     -27.740 -29.812 -45.167  1.00 28.51           N  
ATOM   3535  H   ASN A 232     -28.310 -30.582 -44.847  1.00 28.51           H  
ATOM   3536  CA  ASN A 232     -28.021 -29.260 -46.496  1.00 28.51           C  
ATOM   3537  HA  ASN A 232     -27.822 -28.189 -46.465  1.00 28.51           H  
ATOM   3538  C   ASN A 232     -29.496 -29.453 -46.908  1.00 28.51           C  
ATOM   3539  CB  ASN A 232     -27.041 -29.927 -47.483  1.00 28.51           C  
ATOM   3540  HB2 ASN A 232     -26.046 -29.966 -47.039  1.00 28.51           H  
ATOM   3541  HB3 ASN A 232     -27.358 -30.952 -47.679  1.00 28.51           H  
ATOM   3542  O   ASN A 232     -30.038 -30.539 -46.721  1.00 28.51           O  
ATOM   3543  CG  ASN A 232     -26.920 -29.177 -48.790  1.00 28.51           C  
ATOM   3544  ND2 ASN A 232     -26.290 -28.028 -48.775  1.00 28.51           N  
ATOM   3545 HD21 ASN A 232     -26.129 -27.562 -49.657  1.00 28.51           H  
ATOM   3546 HD22 ASN A 232     -25.834 -27.722 -47.928  1.00 28.51           H  
ATOM   3547  OD1 ASN A 232     -27.399 -29.612 -49.827  1.00 28.51           O  
ATOM   3548  N   LYS A 233     -30.101 -28.431 -47.548  1.00 30.00           N  
ATOM   3549  H   LYS A 233     -29.527 -27.612 -47.685  1.00 30.00           H  
ATOM   3550  CA  LYS A 233     -31.568 -28.243 -47.741  1.00 30.00           C  
ATOM   3551  HA  LYS A 233     -31.683 -27.290 -48.258  1.00 30.00           H  
ATOM   3552  C   LYS A 233     -32.313 -28.058 -46.384  1.00 30.00           C  
ATOM   3553  CB  LYS A 233     -32.173 -29.327 -48.668  1.00 30.00           C  
ATOM   3554  HB2 LYS A 233     -33.180 -29.005 -48.932  1.00 30.00           H  
ATOM   3555  HB3 LYS A 233     -32.270 -30.268 -48.127  1.00 30.00           H  
ATOM   3556  O   LYS A 233     -31.731 -28.338 -45.345  1.00 30.00           O  
ATOM   3557  CG  LYS A 233     -31.471 -29.563 -50.020  1.00 30.00           C  
ATOM   3558  HG2 LYS A 233     -32.236 -29.777 -50.766  1.00 30.00           H  
ATOM   3559  HG3 LYS A 233     -30.949 -28.656 -50.326  1.00 30.00           H  
ATOM   3560  CD  LYS A 233     -30.496 -30.749 -50.003  1.00 30.00           C  
ATOM   3561  HD2 LYS A 233     -29.713 -30.551 -49.272  1.00 30.00           H  
ATOM   3562  HD3 LYS A 233     -31.022 -31.655 -49.703  1.00 30.00           H  
ATOM   3563  CE  LYS A 233     -29.854 -30.955 -51.379  1.00 30.00           C  
ATOM   3564  HE2 LYS A 233     -30.553 -31.492 -52.021  1.00 30.00           H  
ATOM   3565  HE3 LYS A 233     -29.663 -29.976 -51.820  1.00 30.00           H  
ATOM   3566  NZ  LYS A 233     -28.570 -31.687 -51.257  1.00 30.00           N  
ATOM   3567  HZ1 LYS A 233     -28.152 -31.856 -52.160  1.00 30.00           H  
ATOM   3568  HZ2 LYS A 233     -27.932 -31.113 -50.723  1.00 30.00           H  
ATOM   3569  HZ3 LYS A 233     -28.694 -32.561 -50.767  1.00 30.00           H  
ATOM   3570  N   LYS A 234     -33.496 -27.430 -46.239  1.00 35.82           N  
ATOM   3571  H   LYS A 234     -33.704 -27.372 -45.252  1.00 35.82           H  
ATOM   3572  CA  LYS A 234     -34.639 -27.067 -47.124  1.00 35.82           C  
ATOM   3573  HA  LYS A 234     -35.256 -26.413 -46.508  1.00 35.82           H  
ATOM   3574  C   LYS A 234     -35.567 -28.257 -47.454  1.00 35.82           C  
ATOM   3575  CB  LYS A 234     -34.184 -26.206 -48.328  1.00 35.82           C  
ATOM   3576  HB2 LYS A 234     -33.709 -26.844 -49.072  1.00 35.82           H  
ATOM   3577  HB3 LYS A 234     -33.445 -25.489 -47.970  1.00 35.82           H  
ATOM   3578  O   LYS A 234     -35.081 -29.370 -47.570  1.00 35.82           O  
ATOM   3579  CG  LYS A 234     -35.308 -25.420 -49.029  1.00 35.82           C  
ATOM   3580  HG2 LYS A 234     -36.012 -26.119 -49.480  1.00 35.82           H  
ATOM   3581  HG3 LYS A 234     -35.833 -24.810 -48.294  1.00 35.82           H  
ATOM   3582  CD  LYS A 234     -34.740 -24.508 -50.132  1.00 35.82           C  
ATOM   3583  HD2 LYS A 234     -34.053 -23.793 -49.680  1.00 35.82           H  
ATOM   3584  HD3 LYS A 234     -34.194 -25.117 -50.852  1.00 35.82           H  
ATOM   3585  CE  LYS A 234     -35.867 -23.750 -50.852  1.00 35.82           C  
ATOM   3586  HE2 LYS A 234     -36.439 -23.192 -50.110  1.00 35.82           H  
ATOM   3587  HE3 LYS A 234     -36.539 -24.477 -51.309  1.00 35.82           H  
ATOM   3588  NZ  LYS A 234     -35.345 -22.818 -51.889  1.00 35.82           N  
ATOM   3589  HZ1 LYS A 234     -36.105 -22.335 -52.346  1.00 35.82           H  
ATOM   3590  HZ2 LYS A 234     -34.821 -23.316 -52.594  1.00 35.82           H  
ATOM   3591  HZ3 LYS A 234     -34.743 -22.122 -51.473  1.00 35.82           H  
ATOM   3592  N   ILE A 235     -36.866 -27.980 -47.674  1.00 34.37           N  
ATOM   3593  H   ILE A 235     -37.146 -27.021 -47.528  1.00 34.37           H  
ATOM   3594  CA  ILE A 235     -37.975 -28.953 -47.885  1.00 34.37           C  
ATOM   3595  HA  ILE A 235     -38.846 -28.377 -48.197  1.00 34.37           H  
ATOM   3596  C   ILE A 235     -38.360 -29.693 -46.580  1.00 34.37           C  
ATOM   3597  CB  ILE A 235     -37.657 -29.946 -49.052  1.00 34.37           C  
ATOM   3598  HB  ILE A 235     -36.828 -30.581 -48.739  1.00 34.37           H  
ATOM   3599  O   ILE A 235     -37.478 -30.218 -45.917  1.00 34.37           O  
ATOM   3600  CG1 ILE A 235     -37.230 -29.204 -50.345  1.00 34.37           C  
ATOM   3601 HG12 ILE A 235     -36.389 -28.546 -50.129  1.00 34.37           H  
ATOM   3602 HG13 ILE A 235     -38.058 -28.587 -50.696  1.00 34.37           H  
ATOM   3603  CG2 ILE A 235     -38.812 -30.911 -49.379  1.00 34.37           C  
ATOM   3604 HG21 ILE A 235     -38.442 -31.738 -49.984  1.00 34.37           H  
ATOM   3605 HG22 ILE A 235     -39.223 -31.353 -48.471  1.00 34.37           H  
ATOM   3606 HG23 ILE A 235     -39.598 -30.402 -49.936  1.00 34.37           H  
ATOM   3607  CD1 ILE A 235     -36.777 -30.124 -51.487  1.00 34.37           C  
ATOM   3608 HD11 ILE A 235     -37.618 -30.702 -51.872  1.00 34.37           H  
ATOM   3609 HD12 ILE A 235     -36.376 -29.519 -52.299  1.00 34.37           H  
ATOM   3610 HD13 ILE A 235     -35.999 -30.800 -51.131  1.00 34.37           H  
ATOM   3611  N   LEU A 236     -39.631 -29.832 -46.171  1.00 30.30           N  
ATOM   3612  H   LEU A 236     -39.729 -30.542 -45.458  1.00 30.30           H  
ATOM   3613  CA  LEU A 236     -40.841 -28.980 -46.266  1.00 30.30           C  
ATOM   3614  HA  LEU A 236     -40.593 -27.975 -45.923  1.00 30.30           H  
ATOM   3615  C   LEU A 236     -41.914 -29.563 -45.307  1.00 30.30           C  
ATOM   3616  CB  LEU A 236     -41.435 -28.936 -47.695  1.00 30.30           C  
ATOM   3617  HB2 LEU A 236     -42.426 -29.389 -47.701  1.00 30.30           H  
ATOM   3618  HB3 LEU A 236     -40.829 -29.556 -48.356  1.00 30.30           H  
ATOM   3619  O   LEU A 236     -41.806 -30.731 -44.947  1.00 30.30           O  
ATOM   3620  CG  LEU A 236     -41.543 -27.523 -48.297  1.00 30.30           C  
ATOM   3621  HG  LEU A 236     -40.571 -27.033 -48.249  1.00 30.30           H  
ATOM   3622  CD1 LEU A 236     -41.956 -27.616 -49.766  1.00 30.30           C  
ATOM   3623 HD11 LEU A 236     -42.018 -26.619 -50.202  1.00 30.30           H  
ATOM   3624 HD12 LEU A 236     -41.225 -28.203 -50.322  1.00 30.30           H  
ATOM   3625 HD13 LEU A 236     -42.929 -28.100 -49.846  1.00 30.30           H  
ATOM   3626  CD2 LEU A 236     -42.560 -26.644 -47.566  1.00 30.30           C  
ATOM   3627 HD21 LEU A 236     -42.238 -26.460 -46.541  1.00 30.30           H  
ATOM   3628 HD22 LEU A 236     -42.646 -25.683 -48.071  1.00 30.30           H  
ATOM   3629 HD23 LEU A 236     -43.537 -27.126 -47.567  1.00 30.30           H  
ATOM   3630  N   GLN A 237     -42.972 -28.792 -44.996  1.00 29.88           N  
ATOM   3631  H   GLN A 237     -42.979 -27.847 -45.354  1.00 29.88           H  
ATOM   3632  CA  GLN A 237     -44.151 -29.200 -44.190  1.00 29.88           C  
ATOM   3633  HA  GLN A 237     -44.795 -28.322 -44.134  1.00 29.88           H  
ATOM   3634  C   GLN A 237     -43.826 -29.521 -42.705  1.00 29.88           C  
ATOM   3635  CB  GLN A 237     -44.945 -30.266 -44.976  1.00 29.88           C  
ATOM   3636  HB2 GLN A 237     -44.276 -31.048 -45.334  1.00 29.88           H  
ATOM   3637  HB3 GLN A 237     -45.682 -30.751 -44.336  1.00 29.88           H  
ATOM   3638  O   GLN A 237     -42.664 -29.685 -42.350  1.00 29.88           O  
ATOM   3639  CG  GLN A 237     -45.654 -29.604 -46.175  1.00 29.88           C  
ATOM   3640  HG2 GLN A 237     -44.989 -28.886 -46.657  1.00 29.88           H  
ATOM   3641  HG3 GLN A 237     -46.532 -29.062 -45.824  1.00 29.88           H  
ATOM   3642  CD  GLN A 237     -46.078 -30.602 -47.239  1.00 29.88           C  
ATOM   3643  NE2 GLN A 237     -47.102 -31.388 -46.996  1.00 29.88           N  
ATOM   3644 HE21 GLN A 237     -47.577 -31.340 -46.106  1.00 29.88           H  
ATOM   3645 HE22 GLN A 237     -47.349 -32.043 -47.724  1.00 29.88           H  
ATOM   3646  OE1 GLN A 237     -45.502 -30.677 -48.312  1.00 29.88           O  
ATOM   3647  N   ASP A 238     -44.715 -29.418 -41.707  1.00 31.12           N  
ATOM   3648  H   ASP A 238     -44.228 -29.512 -40.827  1.00 31.12           H  
ATOM   3649  CA  ASP A 238     -46.191 -29.489 -41.556  1.00 31.12           C  
ATOM   3650  HA  ASP A 238     -46.338 -28.901 -40.651  1.00 31.12           H  
ATOM   3651  C   ASP A 238     -46.722 -30.922 -41.231  1.00 31.12           C  
ATOM   3652  CB  ASP A 238     -46.985 -28.700 -42.612  1.00 31.12           C  
ATOM   3653  HB2 ASP A 238     -46.493 -27.744 -42.793  1.00 31.12           H  
ATOM   3654  HB3 ASP A 238     -47.026 -29.258 -43.547  1.00 31.12           H  
ATOM   3655  O   ASP A 238     -46.282 -31.875 -41.877  1.00 31.12           O  
ATOM   3656  CG  ASP A 238     -48.414 -28.425 -42.151  1.00 31.12           C  
ATOM   3657  OD1 ASP A 238     -48.556 -27.615 -41.210  1.00 31.12           O  
ATOM   3658  OD2 ASP A 238     -49.332 -29.052 -42.721  1.00 31.12           O  
ATOM   3659  N   PRO A 239     -47.554 -31.139 -40.175  1.00 48.30           N  
ATOM   3660  CA  PRO A 239     -47.431 -32.351 -39.345  1.00 48.30           C  
ATOM   3661  HA  PRO A 239     -46.523 -32.895 -39.608  1.00 48.30           H  
ATOM   3662  C   PRO A 239     -48.614 -33.345 -39.371  1.00 48.30           C  
ATOM   3663  CB  PRO A 239     -47.272 -31.782 -37.934  1.00 48.30           C  
ATOM   3664  HB2 PRO A 239     -46.269 -31.374 -37.814  1.00 48.30           H  
ATOM   3665  HB3 PRO A 239     -47.480 -32.517 -37.156  1.00 48.30           H  
ATOM   3666  O   PRO A 239     -49.759 -32.999 -39.662  1.00 48.30           O  
ATOM   3667  CG  PRO A 239     -48.296 -30.646 -37.934  1.00 48.30           C  
ATOM   3668  HG2 PRO A 239     -48.026 -29.867 -37.222  1.00 48.30           H  
ATOM   3669  HG3 PRO A 239     -49.289 -31.036 -37.713  1.00 48.30           H  
ATOM   3670  CD  PRO A 239     -48.254 -30.129 -39.374  1.00 48.30           C  
ATOM   3671  HD2 PRO A 239     -47.742 -29.166 -39.362  1.00 48.30           H  
ATOM   3672  HD3 PRO A 239     -49.267 -29.987 -39.752  1.00 48.30           H  
ATOM   3673  N   LEU A 240     -48.368 -34.589 -38.921  1.00 26.99           N  
ATOM   3674  H   LEU A 240     -47.415 -34.836 -38.698  1.00 26.99           H  
ATOM   3675  CA  LEU A 240     -49.405 -35.619 -38.738  1.00 26.99           C  
ATOM   3676  HA  LEU A 240     -50.374 -35.122 -38.709  1.00 26.99           H  
ATOM   3677  C   LEU A 240     -49.297 -36.417 -37.417  1.00 26.99           C  
ATOM   3678  CB  LEU A 240     -49.410 -36.578 -39.949  1.00 26.99           C  
ATOM   3679  HB2 LEU A 240     -48.387 -36.910 -40.126  1.00 26.99           H  
ATOM   3680  HB3 LEU A 240     -49.994 -37.461 -39.689  1.00 26.99           H  
ATOM   3681  O   LEU A 240     -48.469 -37.304 -37.275  1.00 26.99           O  
ATOM   3682  CG  LEU A 240     -49.982 -35.997 -41.258  1.00 26.99           C  
ATOM   3683  HG  LEU A 240     -49.442 -35.092 -41.533  1.00 26.99           H  
ATOM   3684  CD1 LEU A 240     -49.812 -37.023 -42.380  1.00 26.99           C  
ATOM   3685 HD11 LEU A 240     -48.752 -37.241 -42.510  1.00 26.99           H  
ATOM   3686 HD12 LEU A 240     -50.189 -36.613 -43.316  1.00 26.99           H  
ATOM   3687 HD13 LEU A 240     -50.339 -37.947 -42.141  1.00 26.99           H  
ATOM   3688  CD2 LEU A 240     -51.482 -35.689 -41.155  1.00 26.99           C  
ATOM   3689 HD21 LEU A 240     -51.839 -35.349 -42.127  1.00 26.99           H  
ATOM   3690 HD22 LEU A 240     -52.021 -36.586 -40.849  1.00 26.99           H  
ATOM   3691 HD23 LEU A 240     -51.638 -34.877 -40.445  1.00 26.99           H  
ATOM   3692  N   LYS A 241     -50.248 -36.138 -36.513  1.00 30.97           N  
ATOM   3693  H   LYS A 241     -50.661 -35.226 -36.647  1.00 30.97           H  
ATOM   3694  CA  LYS A 241     -51.097 -37.085 -35.747  1.00 30.97           C  
ATOM   3695  HA  LYS A 241     -51.566 -36.506 -34.951  1.00 30.97           H  
ATOM   3696  C   LYS A 241     -50.473 -38.333 -35.064  1.00 30.97           C  
ATOM   3697  CB  LYS A 241     -52.231 -37.572 -36.684  1.00 30.97           C  
ATOM   3698  HB2 LYS A 241     -51.776 -38.157 -37.483  1.00 30.97           H  
ATOM   3699  HB3 LYS A 241     -52.891 -38.236 -36.126  1.00 30.97           H  
ATOM   3700  O   LYS A 241     -50.129 -39.303 -35.731  1.00 30.97           O  
ATOM   3701  CG  LYS A 241     -53.090 -36.462 -37.320  1.00 30.97           C  
ATOM   3702  HG2 LYS A 241     -52.446 -35.707 -37.773  1.00 30.97           H  
ATOM   3703  HG3 LYS A 241     -53.696 -35.984 -36.550  1.00 30.97           H  
ATOM   3704  CD  LYS A 241     -53.998 -37.029 -38.422  1.00 30.97           C  
ATOM   3705  HD2 LYS A 241     -53.387 -37.601 -39.120  1.00 30.97           H  
ATOM   3706  HD3 LYS A 241     -54.745 -37.689 -37.980  1.00 30.97           H  
ATOM   3707  CE  LYS A 241     -54.682 -35.876 -39.172  1.00 30.97           C  
ATOM   3708  HE2 LYS A 241     -55.392 -35.391 -38.501  1.00 30.97           H  
ATOM   3709  HE3 LYS A 241     -53.922 -35.140 -39.434  1.00 30.97           H  
ATOM   3710  NZ  LYS A 241     -55.364 -36.339 -40.407  1.00 30.97           N  
ATOM   3711  HZ1 LYS A 241     -54.694 -36.746 -41.045  1.00 30.97           H  
ATOM   3712  HZ2 LYS A 241     -56.072 -37.027 -40.194  1.00 30.97           H  
ATOM   3713  HZ3 LYS A 241     -55.800 -35.560 -40.878  1.00 30.97           H  
ATOM   3714  N   SER A 242     -50.761 -38.451 -33.755  1.00 29.32           N  
ATOM   3715  H   SER A 242     -50.944 -37.589 -33.261  1.00 29.32           H  
ATOM   3716  CA  SER A 242     -51.083 -39.714 -33.028  1.00 29.32           C  
ATOM   3717  HA  SER A 242     -51.381 -39.405 -32.026  1.00 29.32           H  
ATOM   3718  C   SER A 242     -49.905 -40.707 -32.771  1.00 29.32           C  
ATOM   3719  CB  SER A 242     -52.366 -40.287 -33.667  1.00 29.32           C  
ATOM   3720  HB2 SER A 242     -53.081 -39.473 -33.785  1.00 29.32           H  
ATOM   3721  HB3 SER A 242     -52.842 -41.019 -33.014  1.00 29.32           H  
ATOM   3722  O   SER A 242     -48.781 -40.398 -33.134  1.00 29.32           O  
ATOM   3723  OG  SER A 242     -52.154 -40.867 -34.936  1.00 29.32           O  
ATOM   3724  HG  SER A 242     -51.357 -40.494 -35.321  1.00 29.32           H  
ATOM   3725  N   ALA A 243     -50.031 -41.849 -32.060  1.00 29.67           N  
ATOM   3726  H   ALA A 243     -49.157 -42.330 -31.909  1.00 29.67           H  
ATOM   3727  CA  ALA A 243     -51.234 -42.553 -31.584  1.00 29.67           C  
ATOM   3728  HA  ALA A 243     -52.001 -41.818 -31.341  1.00 29.67           H  
ATOM   3729  C   ALA A 243     -51.062 -43.462 -30.332  1.00 29.67           C  
ATOM   3730  CB  ALA A 243     -51.716 -43.462 -32.731  1.00 29.67           C  
ATOM   3731  HB1 ALA A 243     -52.754 -43.753 -32.569  1.00 29.67           H  
ATOM   3732  HB2 ALA A 243     -51.641 -42.964 -33.698  1.00 29.67           H  
ATOM   3733  HB3 ALA A 243     -51.092 -44.354 -32.781  1.00 29.67           H  
ATOM   3734  O   ALA A 243     -50.011 -44.049 -30.104  1.00 29.67           O  
ATOM   3735  N   THR A 244     -52.196 -43.735 -29.662  1.00 29.03           N  
ATOM   3736  H   THR A 244     -52.999 -43.184 -29.930  1.00 29.03           H  
ATOM   3737  CA  THR A 244     -52.476 -44.858 -28.723  1.00 29.03           C  
ATOM   3738  HA  THR A 244     -53.534 -44.763 -28.481  1.00 29.03           H  
ATOM   3739  C   THR A 244     -51.787 -44.891 -27.341  1.00 29.03           C  
ATOM   3740  CB  THR A 244     -52.357 -46.238 -29.410  1.00 29.03           C  
ATOM   3741  HB  THR A 244     -52.758 -46.993 -28.733  1.00 29.03           H  
ATOM   3742  O   THR A 244     -50.922 -44.086 -27.017  1.00 29.03           O  
ATOM   3743  CG2 THR A 244     -53.156 -46.359 -30.705  1.00 29.03           C  
ATOM   3744 HG21 THR A 244     -52.672 -45.798 -31.505  1.00 29.03           H  
ATOM   3745 HG22 THR A 244     -53.197 -47.407 -31.000  1.00 29.03           H  
ATOM   3746 HG23 THR A 244     -54.173 -45.995 -30.557  1.00 29.03           H  
ATOM   3747  OG1 THR A 244     -51.020 -46.573 -29.675  1.00 29.03           O  
ATOM   3748  HG1 THR A 244     -50.530 -45.767 -29.852  1.00 29.03           H  
ATOM   3749  N   LYS A 245     -52.237 -45.844 -26.506  1.00 36.24           N  
ATOM   3750  H   LYS A 245     -52.957 -46.452 -26.871  1.00 36.24           H  
ATOM   3751  CA  LYS A 245     -51.609 -46.345 -25.269  1.00 36.24           C  
ATOM   3752  HA  LYS A 245     -50.602 -45.940 -25.171  1.00 36.24           H  
ATOM   3753  C   LYS A 245     -51.528 -47.879 -25.345  1.00 36.24           C  
ATOM   3754  CB  LYS A 245     -52.450 -45.992 -24.023  1.00 36.24           C  
ATOM   3755  HB2 LYS A 245     -53.463 -46.365 -24.171  1.00 36.24           H  
ATOM   3756  HB3 LYS A 245     -52.026 -46.531 -23.177  1.00 36.24           H  
ATOM   3757  O   LYS A 245     -52.359 -48.493 -26.015  1.00 36.24           O  
ATOM   3758  CG  LYS A 245     -52.524 -44.508 -23.631  1.00 36.24           C  
ATOM   3759  HG2 LYS A 245     -51.514 -44.113 -23.522  1.00 36.24           H  
ATOM   3760  HG3 LYS A 245     -53.049 -43.947 -24.404  1.00 36.24           H  
ATOM   3761  CD  LYS A 245     -53.274 -44.383 -22.289  1.00 36.24           C  
ATOM   3762  HD2 LYS A 245     -54.286 -44.772 -22.408  1.00 36.24           H  
ATOM   3763  HD3 LYS A 245     -52.755 -44.986 -21.543  1.00 36.24           H  
ATOM   3764  CE  LYS A 245     -53.341 -42.932 -21.794  1.00 36.24           C  
ATOM   3765  HE2 LYS A 245     -52.328 -42.531 -21.770  1.00 36.24           H  
ATOM   3766  HE3 LYS A 245     -53.914 -42.343 -22.510  1.00 36.24           H  
ATOM   3767  NZ  LYS A 245     -53.952 -42.840 -20.440  1.00 36.24           N  
ATOM   3768  HZ1 LYS A 245     -54.895 -43.200 -20.440  1.00 36.24           H  
ATOM   3769  HZ2 LYS A 245     -53.977 -41.880 -20.127  1.00 36.24           H  
ATOM   3770  HZ3 LYS A 245     -53.409 -43.367 -19.770  1.00 36.24           H  
ATOM   3771  N   ARG A 246     -50.622 -48.499 -24.579  1.00 32.57           N  
ATOM   3772  H   ARG A 246     -49.976 -47.918 -24.064  1.00 32.57           H  
ATOM   3773  CA  ARG A 246     -50.677 -49.919 -24.163  1.00 32.57           C  
ATOM   3774  HA  ARG A 246     -51.716 -50.247 -24.162  1.00 32.57           H  
ATOM   3775  C   ARG A 246     -50.190 -50.064 -22.714  1.00 32.57           C  
ATOM   3776  CB  ARG A 246     -49.874 -50.824 -25.121  1.00 32.57           C  
ATOM   3777  HB2 ARG A 246     -49.734 -51.794 -24.643  1.00 32.57           H  
ATOM   3778  HB3 ARG A 246     -48.889 -50.395 -25.304  1.00 32.57           H  
ATOM   3779  O   ARG A 246     -49.585 -49.138 -22.177  1.00 32.57           O  
ATOM   3780  CG  ARG A 246     -50.603 -51.055 -26.456  1.00 32.57           C  
ATOM   3781  HG2 ARG A 246     -50.553 -50.149 -27.061  1.00 32.57           H  
ATOM   3782  HG3 ARG A 246     -51.648 -51.287 -26.252  1.00 32.57           H  
ATOM   3783  CD  ARG A 246     -49.992 -52.222 -27.242  1.00 32.57           C  
ATOM   3784  HD2 ARG A 246     -49.949 -53.091 -26.585  1.00 32.57           H  
ATOM   3785  HD3 ARG A 246     -48.978 -51.958 -27.541  1.00 32.57           H  
ATOM   3786  NE  ARG A 246     -50.801 -52.538 -28.438  1.00 32.57           N  
ATOM   3787  HE  ARG A 246     -51.342 -51.776 -28.822  1.00 32.57           H  
ATOM   3788  NH1 ARG A 246     -50.218 -54.753 -28.664  1.00 32.57           N  
ATOM   3789 HH11 ARG A 246     -49.580 -54.664 -27.886  1.00 32.57           H  
ATOM   3790 HH12 ARG A 246     -50.304 -55.637 -29.145  1.00 32.57           H  
ATOM   3791  NH2 ARG A 246     -51.693 -53.854 -30.070  1.00 32.57           N  
ATOM   3792 HH21 ARG A 246     -52.233 -53.072 -30.410  1.00 32.57           H  
ATOM   3793 HH22 ARG A 246     -51.764 -54.750 -30.532  1.00 32.57           H  
ATOM   3794  CZ  ARG A 246     -50.898 -53.708 -29.047  1.00 32.57           C  
ATOM   3795  N   SER A 247     -50.483 -51.199 -22.079  1.00 35.08           N  
ATOM   3796  H   SER A 247     -50.973 -51.929 -22.576  1.00 35.08           H  
ATOM   3797  CA  SER A 247     -50.121 -51.508 -20.684  1.00 35.08           C  
ATOM   3798  HA  SER A 247     -49.152 -51.065 -20.453  1.00 35.08           H  
ATOM   3799  C   SER A 247     -50.008 -53.026 -20.478  1.00 35.08           C  
ATOM   3800  CB  SER A 247     -51.166 -50.935 -19.712  1.00 35.08           C  
ATOM   3801  HB2 SER A 247     -50.811 -51.057 -18.688  1.00 35.08           H  
ATOM   3802  HB3 SER A 247     -52.105 -51.478 -19.822  1.00 35.08           H  
ATOM   3803  O   SER A 247     -50.569 -53.787 -21.266  1.00 35.08           O  
ATOM   3804  OG  SER A 247     -51.395 -49.559 -19.970  1.00 35.08           O  
ATOM   3805  HG  SER A 247     -50.564 -49.164 -20.242  1.00 35.08           H  
ATOM   3806  N   ILE A 248     -49.282 -53.452 -19.439  1.00 33.58           N  
ATOM   3807  H   ILE A 248     -48.903 -52.765 -18.803  1.00 33.58           H  
ATOM   3808  CA  ILE A 248     -49.071 -54.850 -19.008  1.00 33.58           C  
ATOM   3809  HA  ILE A 248     -49.886 -55.469 -19.384  1.00 33.58           H  
ATOM   3810  C   ILE A 248     -49.137 -54.876 -17.463  1.00 33.58           C  
ATOM   3811  CB  ILE A 248     -47.730 -55.405 -19.578  1.00 33.58           C  
ATOM   3812  HB  ILE A 248     -46.921 -54.764 -19.229  1.00 33.58           H  
ATOM   3813  O   ILE A 248     -48.936 -53.835 -16.838  1.00 33.58           O  
ATOM   3814  CG1 ILE A 248     -47.738 -55.370 -21.130  1.00 33.58           C  
ATOM   3815 HG12 ILE A 248     -47.853 -54.337 -21.458  1.00 33.58           H  
ATOM   3816 HG13 ILE A 248     -48.592 -55.939 -21.498  1.00 33.58           H  
ATOM   3817  CG2 ILE A 248     -47.439 -56.837 -19.087  1.00 33.58           C  
ATOM   3818 HG21 ILE A 248     -46.502 -57.208 -19.503  1.00 33.58           H  
ATOM   3819 HG22 ILE A 248     -47.298 -56.854 -18.006  1.00 33.58           H  
ATOM   3820 HG23 ILE A 248     -48.247 -57.514 -19.366  1.00 33.58           H  
ATOM   3821  CD1 ILE A 248     -46.471 -55.894 -21.821  1.00 33.58           C  
ATOM   3822 HD11 ILE A 248     -46.516 -55.653 -22.883  1.00 33.58           H  
ATOM   3823 HD12 ILE A 248     -46.399 -56.977 -21.721  1.00 33.58           H  
ATOM   3824 HD13 ILE A 248     -45.589 -55.423 -21.388  1.00 33.58           H  
ATOM   3825  N   ALA A 249     -49.459 -56.026 -16.860  1.00 30.75           N  
ATOM   3826  H   ALA A 249     -49.514 -56.856 -17.432  1.00 30.75           H  
ATOM   3827  CA  ALA A 249     -49.554 -56.242 -15.408  1.00 30.75           C  
ATOM   3828  HA  ALA A 249     -48.926 -55.516 -14.890  1.00 30.75           H  
ATOM   3829  C   ALA A 249     -49.015 -57.649 -15.035  1.00 30.75           C  
ATOM   3830  CB  ALA A 249     -51.016 -55.992 -14.995  1.00 30.75           C  
ATOM   3831  HB1 ALA A 249     -51.111 -56.042 -13.910  1.00 30.75           H  
ATOM   3832  HB2 ALA A 249     -51.321 -54.995 -15.313  1.00 30.75           H  
ATOM   3833  HB3 ALA A 249     -51.671 -56.732 -15.454  1.00 30.75           H  
ATOM   3834  O   ALA A 249     -48.063 -58.092 -15.676  1.00 30.75           O  
ATOM   3835  N   LEU A 250     -49.670 -58.357 -14.094  1.00 32.59           N  
ATOM   3836  H   LEU A 250     -50.448 -57.884 -13.657  1.00 32.59           H  
ATOM   3837  CA  LEU A 250     -49.267 -59.620 -13.428  1.00 32.59           C  
ATOM   3838  HA  LEU A 250     -50.167 -60.006 -12.951  1.00 32.59           H  
ATOM   3839  C   LEU A 250     -48.229 -59.397 -12.296  1.00 32.59           C  
ATOM   3840  CB  LEU A 250     -48.802 -60.698 -14.443  1.00 32.59           C  
ATOM   3841  HB2 LEU A 250     -48.699 -61.649 -13.921  1.00 32.59           H  
ATOM   3842  HB3 LEU A 250     -47.801 -60.429 -14.780  1.00 32.59           H  
ATOM   3843  O   LEU A 250     -47.319 -58.592 -12.464  1.00 32.59           O  
ATOM   3844  CG  LEU A 250     -49.680 -60.930 -15.691  1.00 32.59           C  
ATOM   3845  HG  LEU A 250     -49.799 -60.000 -16.248  1.00 32.59           H  
ATOM   3846  CD1 LEU A 250     -49.002 -61.941 -16.618  1.00 32.59           C  
ATOM   3847 HD11 LEU A 250     -48.872 -62.893 -16.102  1.00 32.59           H  
ATOM   3848 HD12 LEU A 250     -48.025 -61.559 -16.915  1.00 32.59           H  
ATOM   3849 HD13 LEU A 250     -49.609 -62.091 -17.511  1.00 32.59           H  
ATOM   3850  CD2 LEU A 250     -51.074 -61.462 -15.358  1.00 32.59           C  
ATOM   3851 HD21 LEU A 250     -51.664 -61.540 -16.271  1.00 32.59           H  
ATOM   3852 HD22 LEU A 250     -51.580 -60.781 -14.673  1.00 32.59           H  
ATOM   3853 HD23 LEU A 250     -51.000 -62.448 -14.900  1.00 32.59           H  
ATOM   3854  N   LEU A 251     -48.287 -60.079 -11.140  1.00 31.64           N  
ATOM   3855  H   LEU A 251     -47.574 -59.824 -10.472  1.00 31.64           H  
ATOM   3856  CA  LEU A 251     -49.312 -61.002 -10.608  1.00 31.64           C  
ATOM   3857  HA  LEU A 251     -50.300 -60.645 -10.898  1.00 31.64           H  
ATOM   3858  C   LEU A 251     -49.296 -61.023  -9.058  1.00 31.64           C  
ATOM   3859  CB  LEU A 251     -49.077 -62.431 -11.154  1.00 31.64           C  
ATOM   3860  HB2 LEU A 251     -48.233 -62.420 -11.844  1.00 31.64           H  
ATOM   3861  HB3 LEU A 251     -48.795 -63.095 -10.338  1.00 31.64           H  
ATOM   3862  O   LEU A 251     -48.328 -60.590  -8.435  1.00 31.64           O  
ATOM   3863  CG  LEU A 251     -50.298 -63.028 -11.876  1.00 31.64           C  
ATOM   3864  HG  LEU A 251     -50.616 -62.339 -12.659  1.00 31.64           H  
ATOM   3865  CD1 LEU A 251     -49.909 -64.354 -12.532  1.00 31.64           C  
ATOM   3866 HD11 LEU A 251     -49.082 -64.197 -13.224  1.00 31.64           H  
ATOM   3867 HD12 LEU A 251     -50.759 -64.755 -13.085  1.00 31.64           H  
ATOM   3868 HD13 LEU A 251     -49.609 -65.070 -11.767  1.00 31.64           H  
ATOM   3869  CD2 LEU A 251     -51.494 -63.280 -10.959  1.00 31.64           C  
ATOM   3870 HD21 LEU A 251     -51.915 -62.332 -10.624  1.00 31.64           H  
ATOM   3871 HD22 LEU A 251     -52.277 -63.812 -11.500  1.00 31.64           H  
ATOM   3872 HD23 LEU A 251     -51.194 -63.872 -10.094  1.00 31.64           H  
ATOM   3873  N   ASP A 252     -50.355 -61.563  -8.451  1.00 30.31           N  
ATOM   3874  H   ASP A 252     -51.111 -61.860  -9.051  1.00 30.31           H  
ATOM   3875  CA  ASP A 252     -50.761 -61.318  -7.061  1.00 30.31           C  
ATOM   3876  HA  ASP A 252     -50.057 -60.630  -6.594  1.00 30.31           H  
ATOM   3877  C   ASP A 252     -50.840 -62.619  -6.223  1.00 30.31           C  
ATOM   3878  CB  ASP A 252     -52.156 -60.646  -7.080  1.00 30.31           C  
ATOM   3879  HB2 ASP A 252     -52.918 -61.407  -7.246  1.00 30.31           H  
ATOM   3880  HB3 ASP A 252     -52.343 -60.212  -6.098  1.00 30.31           H  
ATOM   3881  O   ASP A 252     -51.587 -63.526  -6.591  1.00 30.31           O  
ATOM   3882  CG  ASP A 252     -52.348 -59.574  -8.166  1.00 30.31           C  
ATOM   3883  OD1 ASP A 252     -52.362 -58.380  -7.800  1.00 30.31           O  
ATOM   3884  OD2 ASP A 252     -52.499 -59.960  -9.353  1.00 30.31           O  
ATOM   3885  N   THR A 253     -50.150 -62.708  -5.068  1.00 29.18           N  
ATOM   3886  H   THR A 253     -49.519 -61.957  -4.828  1.00 29.18           H  
ATOM   3887  CA  THR A 253     -50.246 -63.884  -4.156  1.00 29.18           C  
ATOM   3888  HA  THR A 253     -51.246 -64.305  -4.257  1.00 29.18           H  
ATOM   3889  C   THR A 253     -50.039 -63.562  -2.651  1.00 29.18           C  
ATOM   3890  CB  THR A 253     -49.257 -65.006  -4.561  1.00 29.18           C  
ATOM   3891  HB  THR A 253     -48.240 -64.703  -4.312  1.00 29.18           H  
ATOM   3892  O   THR A 253     -48.928 -63.703  -2.136  1.00 29.18           O  
ATOM   3893  CG2 THR A 253     -49.581 -66.334  -3.868  1.00 29.18           C  
ATOM   3894 HG21 THR A 253     -50.599 -66.636  -4.113  1.00 29.18           H  
ATOM   3895 HG22 THR A 253     -48.887 -67.103  -4.207  1.00 29.18           H  
ATOM   3896 HG23 THR A 253     -49.485 -66.233  -2.787  1.00 29.18           H  
ATOM   3897  OG1 THR A 253     -49.288 -65.307  -5.935  1.00 29.18           O  
ATOM   3898  HG1 THR A 253     -48.405 -65.568  -6.205  1.00 29.18           H  
ATOM   3899  N   PRO A 254     -51.089 -63.170  -1.900  1.00 39.03           N  
ATOM   3900  CA  PRO A 254     -51.113 -63.098  -0.424  1.00 39.03           C  
ATOM   3901  HA  PRO A 254     -50.107 -63.111  -0.004  1.00 39.03           H  
ATOM   3902  C   PRO A 254     -51.957 -64.244   0.205  1.00 39.03           C  
ATOM   3903  CB  PRO A 254     -51.763 -61.731  -0.196  1.00 39.03           C  
ATOM   3904  HB2 PRO A 254     -52.181 -61.616   0.805  1.00 39.03           H  
ATOM   3905  HB3 PRO A 254     -51.034 -60.944  -0.390  1.00 39.03           H  
ATOM   3906  O   PRO A 254     -52.581 -64.995  -0.547  1.00 39.03           O  
ATOM   3907  CG  PRO A 254     -52.857 -61.694  -1.270  1.00 39.03           C  
ATOM   3908  HG2 PRO A 254     -53.749 -62.202  -0.906  1.00 39.03           H  
ATOM   3909  HG3 PRO A 254     -53.095 -60.671  -1.561  1.00 39.03           H  
ATOM   3910  CD  PRO A 254     -52.258 -62.484  -2.438  1.00 39.03           C  
ATOM   3911  HD2 PRO A 254     -52.983 -63.200  -2.825  1.00 39.03           H  
ATOM   3912  HD3 PRO A 254     -51.959 -61.792  -3.226  1.00 39.03           H  
ATOM   3913  N   PRO A 255     -52.118 -64.368   1.548  1.00 49.35           N  
ATOM   3914  CA  PRO A 255     -51.370 -63.815   2.693  1.00 49.35           C  
ATOM   3915  HA  PRO A 255     -50.572 -63.141   2.381  1.00 49.35           H  
ATOM   3916  C   PRO A 255     -50.796 -64.942   3.609  1.00 49.35           C  
ATOM   3917  CB  PRO A 255     -52.470 -63.050   3.442  1.00 49.35           C  
ATOM   3918  HB2 PRO A 255     -52.710 -62.126   2.915  1.00 49.35           H  
ATOM   3919  HB3 PRO A 255     -52.210 -62.822   4.475  1.00 49.35           H  
ATOM   3920  O   PRO A 255     -50.849 -66.117   3.247  1.00 49.35           O  
ATOM   3921  CG  PRO A 255     -53.659 -64.015   3.353  1.00 49.35           C  
ATOM   3922  HG2 PRO A 255     -53.657 -64.692   4.208  1.00 49.35           H  
ATOM   3923  HG3 PRO A 255     -54.601 -63.469   3.306  1.00 49.35           H  
ATOM   3924  CD  PRO A 255     -53.411 -64.812   2.066  1.00 49.35           C  
ATOM   3925  HD2 PRO A 255     -53.387 -65.881   2.278  1.00 49.35           H  
ATOM   3926  HD3 PRO A 255     -54.207 -64.600   1.352  1.00 49.35           H  
ATOM   3927  N   ARG A 256     -50.320 -64.633   4.837  1.00 27.93           N  
ATOM   3928  H   ARG A 256     -50.220 -63.659   5.084  1.00 27.93           H  
ATOM   3929  CA  ARG A 256     -50.182 -65.623   5.942  1.00 27.93           C  
ATOM   3930  HA  ARG A 256     -51.092 -66.222   5.931  1.00 27.93           H  
ATOM   3931  C   ARG A 256     -50.120 -65.006   7.355  1.00 27.93           C  
ATOM   3932  CB  ARG A 256     -48.973 -66.555   5.689  1.00 27.93           C  
ATOM   3933  HB2 ARG A 256     -48.429 -66.217   4.808  1.00 27.93           H  
ATOM   3934  HB3 ARG A 256     -48.283 -66.529   6.533  1.00 27.93           H  
ATOM   3935  O   ARG A 256     -49.754 -63.849   7.511  1.00 27.93           O  
ATOM   3936  CG  ARG A 256     -49.448 -68.003   5.468  1.00 27.93           C  
ATOM   3937  HG2 ARG A 256     -50.297 -68.003   4.784  1.00 27.93           H  
ATOM   3938  HG3 ARG A 256     -49.778 -68.427   6.416  1.00 27.93           H  
ATOM   3939  CD  ARG A 256     -48.354 -68.886   4.859  1.00 27.93           C  
ATOM   3940  HD2 ARG A 256     -47.871 -68.334   4.052  1.00 27.93           H  
ATOM   3941  HD3 ARG A 256     -47.596 -69.110   5.609  1.00 27.93           H  
ATOM   3942  NE  ARG A 256     -48.927 -70.122   4.286  1.00 27.93           N  
ATOM   3943  HE  ARG A 256     -49.193 -70.064   3.313  1.00 27.93           H  
ATOM   3944  NH1 ARG A 256     -48.885 -71.449   6.163  1.00 27.93           N  
ATOM   3945 HH11 ARG A 256     -49.089 -72.324   6.625  1.00 27.93           H  
ATOM   3946 HH12 ARG A 256     -48.471 -70.690   6.684  1.00 27.93           H  
ATOM   3947  NH2 ARG A 256     -49.722 -72.252   4.258  1.00 27.93           N  
ATOM   3948 HH21 ARG A 256     -49.908 -73.125   4.730  1.00 27.93           H  
ATOM   3949 HH22 ARG A 256     -49.966 -72.143   3.284  1.00 27.93           H  
ATOM   3950  CZ  ARG A 256     -49.171 -71.263   4.904  1.00 27.93           C  
ATOM   3951  N   GLN A 257     -50.497 -65.811   8.356  1.00 35.80           N  
ATOM   3952  H   GLN A 257     -50.743 -66.756   8.097  1.00 35.80           H  
ATOM   3953  CA  GLN A 257     -50.543 -65.585   9.821  1.00 35.80           C  
ATOM   3954  HA  GLN A 257     -49.680 -65.009  10.156  1.00 35.80           H  
ATOM   3955  C   GLN A 257     -50.551 -66.980  10.521  1.00 35.80           C  
ATOM   3956  CB  GLN A 257     -51.855 -64.851  10.176  1.00 35.80           C  
ATOM   3957  HB2 GLN A 257     -52.699 -65.446   9.827  1.00 35.80           H  
ATOM   3958  HB3 GLN A 257     -51.927 -64.779  11.261  1.00 35.80           H  
ATOM   3959  O   GLN A 257     -50.621 -67.971   9.780  1.00 35.80           O  
ATOM   3960  CG  GLN A 257     -52.004 -63.419   9.638  1.00 35.80           C  
ATOM   3961  HG2 GLN A 257     -52.095 -63.437   8.552  1.00 35.80           H  
ATOM   3962  HG3 GLN A 257     -51.121 -62.840   9.908  1.00 35.80           H  
ATOM   3963  CD  GLN A 257     -53.243 -62.719  10.194  1.00 35.80           C  
ATOM   3964  NE2 GLN A 257     -53.383 -61.430   9.984  1.00 35.80           N  
ATOM   3965 HE21 GLN A 257     -52.676 -60.899   9.496  1.00 35.80           H  
ATOM   3966 HE22 GLN A 257     -54.209 -61.006  10.382  1.00 35.80           H  
ATOM   3967  OE1 GLN A 257     -54.108 -63.308  10.817  1.00 35.80           O  
ATOM   3968  N   PRO A 258     -50.579 -67.138  11.871  1.00 42.71           N  
ATOM   3969  CA  PRO A 258     -50.371 -66.192  12.989  1.00 42.71           C  
ATOM   3970  HA  PRO A 258     -50.186 -65.172  12.651  1.00 42.71           H  
ATOM   3971  C   PRO A 258     -49.225 -66.652  13.939  1.00 42.71           C  
ATOM   3972  CB  PRO A 258     -51.715 -66.297  13.725  1.00 42.71           C  
ATOM   3973  HB2 PRO A 258     -51.684 -65.904  14.741  1.00 42.71           H  
ATOM   3974  HB3 PRO A 258     -52.497 -65.787  13.162  1.00 42.71           H  
ATOM   3975  O   PRO A 258     -48.501 -67.578  13.594  1.00 42.71           O  
ATOM   3976  CG  PRO A 258     -51.979 -67.808  13.705  1.00 42.71           C  
ATOM   3977  HG2 PRO A 258     -51.535 -68.280  14.581  1.00 42.71           H  
ATOM   3978  HG3 PRO A 258     -53.048 -68.017  13.666  1.00 42.71           H  
ATOM   3979  CD  PRO A 258     -51.267 -68.300  12.438  1.00 42.71           C  
ATOM   3980  HD2 PRO A 258     -52.008 -68.692  11.742  1.00 42.71           H  
ATOM   3981  HD3 PRO A 258     -50.550 -69.082  12.687  1.00 42.71           H  
ATOM   3982  N   HIS A 259     -49.084 -66.058  15.141  1.00 31.74           N  
ATOM   3983  H   HIS A 259     -49.405 -65.102  15.202  1.00 31.74           H  
ATOM   3984  CA  HIS A 259     -49.092 -66.748  16.463  1.00 31.74           C  
ATOM   3985  HA  HIS A 259     -50.109 -67.103  16.629  1.00 31.74           H  
ATOM   3986  C   HIS A 259     -48.800 -65.774  17.639  1.00 31.74           C  
ATOM   3987  CB  HIS A 259     -48.161 -67.985  16.531  1.00 31.74           C  
ATOM   3988  HB2 HIS A 259     -47.650 -68.023  17.493  1.00 31.74           H  
ATOM   3989  HB3 HIS A 259     -47.376 -67.926  15.777  1.00 31.74           H  
ATOM   3990  O   HIS A 259     -48.442 -64.621  17.416  1.00 31.74           O  
ATOM   3991  CG  HIS A 259     -48.942 -69.275  16.388  1.00 31.74           C  
ATOM   3992  CD2 HIS A 259     -49.077 -70.042  15.259  1.00 31.74           C  
ATOM   3993  HD2 HIS A 259     -48.600 -69.865  14.306  1.00 31.74           H  
ATOM   3994  ND1 HIS A 259     -49.714 -69.869  17.366  1.00 31.74           N  
ATOM   3995  HD1 HIS A 259     -49.762 -69.606  18.340  1.00 31.74           H  
ATOM   3996  CE1 HIS A 259     -50.307 -70.950  16.832  1.00 31.74           C  
ATOM   3997  HE1 HIS A 259     -50.957 -71.630  17.363  1.00 31.74           H  
ATOM   3998  NE2 HIS A 259     -49.957 -71.090  15.546  1.00 31.74           N  
ATOM   3999  N   LYS A 260     -48.969 -66.231  18.895  1.00 30.56           N  
ATOM   4000  H   LYS A 260     -49.289 -67.183  19.003  1.00 30.56           H  
ATOM   4001  CA  LYS A 260     -48.538 -65.565  20.147  1.00 30.56           C  
ATOM   4002  HA  LYS A 260     -47.631 -64.998  19.940  1.00 30.56           H  
ATOM   4003  C   LYS A 260     -48.200 -66.613  21.226  1.00 30.56           C  
ATOM   4004  CB  LYS A 260     -49.630 -64.576  20.633  1.00 30.56           C  
ATOM   4005  HB2 LYS A 260     -50.574 -65.108  20.752  1.00 30.56           H  
ATOM   4006  HB3 LYS A 260     -49.762 -63.809  19.870  1.00 30.56           H  
ATOM   4007  O   LYS A 260     -48.783 -67.695  21.213  1.00 30.56           O  
ATOM   4008  CG  LYS A 260     -49.272 -63.890  21.969  1.00 30.56           C  
ATOM   4009  HG2 LYS A 260     -49.316 -64.632  22.767  1.00 30.56           H  
ATOM   4010  HG3 LYS A 260     -48.252 -63.510  21.903  1.00 30.56           H  
ATOM   4011  CD  LYS A 260     -50.193 -62.727  22.368  1.00 30.56           C  
ATOM   4012  HD2 LYS A 260     -50.120 -61.941  21.617  1.00 30.56           H  
ATOM   4013  HD3 LYS A 260     -51.223 -63.079  22.430  1.00 30.56           H  
ATOM   4014  CE  LYS A 260     -49.733 -62.194  23.738  1.00 30.56           C  
ATOM   4015  HE2 LYS A 260     -49.857 -62.985  24.478  1.00 30.56           H  
ATOM   4016  HE3 LYS A 260     -48.667 -61.974  23.681  1.00 30.56           H  
ATOM   4017  NZ  LYS A 260     -50.471 -60.975  24.163  1.00 30.56           N  
ATOM   4018  HZ1 LYS A 260     -50.135 -60.659  25.062  1.00 30.56           H  
ATOM   4019  HZ2 LYS A 260     -50.326 -60.220  23.507  1.00 30.56           H  
ATOM   4020  HZ3 LYS A 260     -51.461 -61.154  24.244  1.00 30.56           H  
ATOM   4021  N   LEU A 261     -47.303 -66.270  22.157  1.00 29.32           N  
ATOM   4022  H   LEU A 261     -46.892 -65.350  22.084  1.00 29.32           H  
ATOM   4023  CA  LEU A 261     -47.004 -66.981  23.415  1.00 29.32           C  
ATOM   4024  HA  LEU A 261     -47.840 -67.629  23.679  1.00 29.32           H  
ATOM   4025  C   LEU A 261     -46.831 -65.967  24.573  1.00 29.32           C  
ATOM   4026  CB  LEU A 261     -45.725 -67.831  23.244  1.00 29.32           C  
ATOM   4027  HB2 LEU A 261     -45.421 -68.211  24.220  1.00 29.32           H  
ATOM   4028  HB3 LEU A 261     -44.928 -67.180  22.889  1.00 29.32           H  
ATOM   4029  O   LEU A 261     -46.773 -64.762  24.326  1.00 29.32           O  
ATOM   4030  CG  LEU A 261     -45.842 -69.036  22.290  1.00 29.32           C  
ATOM   4031  HG  LEU A 261     -46.155 -68.695  21.303  1.00 29.32           H  
ATOM   4032  CD1 LEU A 261     -44.476 -69.709  22.152  1.00 29.32           C  
ATOM   4033 HD11 LEU A 261     -43.749 -68.993  21.768  1.00 29.32           H  
ATOM   4034 HD12 LEU A 261     -44.137 -70.079  23.120  1.00 29.32           H  
ATOM   4035 HD13 LEU A 261     -44.544 -70.542  21.453  1.00 29.32           H  
ATOM   4036  CD2 LEU A 261     -46.832 -70.088  22.798  1.00 29.32           C  
ATOM   4037 HD21 LEU A 261     -47.841 -69.677  22.817  1.00 29.32           H  
ATOM   4038 HD22 LEU A 261     -46.830 -70.946  22.126  1.00 29.32           H  
ATOM   4039 HD23 LEU A 261     -46.552 -70.417  23.799  1.00 29.32           H  
ATOM   4040  N   SER A 262     -46.756 -66.448  25.820  1.00 36.15           N  
ATOM   4041  H   SER A 262     -46.872 -67.441  25.963  1.00 36.15           H  
ATOM   4042  CA  SER A 262     -46.467 -65.648  27.030  1.00 36.15           C  
ATOM   4043  HA  SER A 262     -45.630 -64.979  26.828  1.00 36.15           H  
ATOM   4044  C   SER A 262     -46.106 -66.546  28.224  1.00 36.15           C  
ATOM   4045  CB  SER A 262     -47.687 -64.799  27.420  1.00 36.15           C  
ATOM   4046  HB2 SER A 262     -47.504 -64.318  28.381  1.00 36.15           H  
ATOM   4047  HB3 SER A 262     -47.839 -64.022  26.671  1.00 36.15           H  
ATOM   4048  O   SER A 262     -46.787 -67.548  28.437  1.00 36.15           O  
ATOM   4049  OG  SER A 262     -48.858 -65.592  27.500  1.00 36.15           O  
ATOM   4050  HG  SER A 262     -48.663 -66.352  28.054  1.00 36.15           H  
ATOM   4051  N   ILE A 263     -45.082 -66.183  29.007  1.00 31.71           N  
ATOM   4052  H   ILE A 263     -44.599 -65.320  28.804  1.00 31.71           H  
ATOM   4053  CA  ILE A 263     -44.614 -66.887  30.220  1.00 31.71           C  
ATOM   4054  HA  ILE A 263     -45.429 -67.486  30.627  1.00 31.71           H  
ATOM   4055  C   ILE A 263     -44.217 -65.834  31.275  1.00 31.71           C  
ATOM   4056  CB  ILE A 263     -43.411 -67.827  29.906  1.00 31.71           C  
ATOM   4057  HB  ILE A 263     -42.577 -67.218  29.557  1.00 31.71           H  
ATOM   4058  O   ILE A 263     -43.717 -64.775  30.902  1.00 31.71           O  
ATOM   4059  CG1 ILE A 263     -43.716 -68.903  28.832  1.00 31.71           C  
ATOM   4060 HG12 ILE A 263     -43.140 -69.805  29.038  1.00 31.71           H  
ATOM   4061 HG13 ILE A 263     -44.768 -69.185  28.878  1.00 31.71           H  
ATOM   4062  CG2 ILE A 263     -42.936 -68.561  31.177  1.00 31.71           C  
ATOM   4063 HG21 ILE A 263     -43.755 -69.129  31.618  1.00 31.71           H  
ATOM   4064 HG22 ILE A 263     -42.542 -67.856  31.910  1.00 31.71           H  
ATOM   4065 HG23 ILE A 263     -42.120 -69.242  30.935  1.00 31.71           H  
ATOM   4066  CD1 ILE A 263     -43.350 -68.485  27.399  1.00 31.71           C  
ATOM   4067 HD11 ILE A 263     -42.283 -68.274  27.341  1.00 31.71           H  
ATOM   4068 HD12 ILE A 263     -43.584 -69.302  26.716  1.00 31.71           H  
ATOM   4069 HD13 ILE A 263     -43.905 -67.600  27.087  1.00 31.71           H  
ATOM   4070  N   THR A 264     -44.409 -66.116  32.569  1.00 32.28           N  
ATOM   4071  H   THR A 264     -44.840 -66.993  32.825  1.00 32.28           H  
ATOM   4072  CA  THR A 264     -43.958 -65.273  33.696  1.00 32.28           C  
ATOM   4073  HA  THR A 264     -43.147 -64.630  33.351  1.00 32.28           H  
ATOM   4074  C   THR A 264     -43.402 -66.119  34.851  1.00 32.28           C  
ATOM   4075  CB  THR A 264     -45.082 -64.363  34.226  1.00 32.28           C  
ATOM   4076  HB  THR A 264     -44.731 -63.862  35.128  1.00 32.28           H  
ATOM   4077  O   THR A 264     -43.782 -67.277  35.023  1.00 32.28           O  
ATOM   4078  CG2 THR A 264     -45.508 -63.292  33.224  1.00 32.28           C  
ATOM   4079 HG21 THR A 264     -46.220 -62.611  33.691  1.00 32.28           H  
ATOM   4080 HG22 THR A 264     -45.970 -63.752  32.351  1.00 32.28           H  
ATOM   4081 HG23 THR A 264     -44.636 -62.721  32.906  1.00 32.28           H  
ATOM   4082  OG1 THR A 264     -46.236 -65.109  34.539  1.00 32.28           O  
ATOM   4083  HG1 THR A 264     -46.907 -64.491  34.838  1.00 32.28           H  
ATOM   4084  N   THR A 265     -42.488 -65.546  35.640  1.00 33.95           N  
ATOM   4085  H   THR A 265     -42.191 -64.603  35.432  1.00 33.95           H  
ATOM   4086  CA  THR A 265     -41.795 -66.178  36.783  1.00 33.95           C  
ATOM   4087  HA  THR A 265     -42.464 -66.889  37.267  1.00 33.95           H  
ATOM   4088  C   THR A 265     -41.387 -65.123  37.827  1.00 33.95           C  
ATOM   4089  CB  THR A 265     -40.520 -66.925  36.330  1.00 33.95           C  
ATOM   4090  HB  THR A 265     -39.919 -67.168  37.207  1.00 33.95           H  
ATOM   4091  O   THR A 265     -41.486 -63.923  37.572  1.00 33.95           O  
ATOM   4092  CG2 THR A 265     -40.801 -68.235  35.599  1.00 33.95           C  
ATOM   4093 HG21 THR A 265     -41.476 -68.852  36.192  1.00 33.95           H  
ATOM   4094 HG22 THR A 265     -41.257 -68.035  34.629  1.00 33.95           H  
ATOM   4095 HG23 THR A 265     -39.868 -68.778  35.447  1.00 33.95           H  
ATOM   4096  OG1 THR A 265     -39.754 -66.121  35.466  1.00 33.95           O  
ATOM   4097  HG1 THR A 265     -38.943 -66.590  35.252  1.00 33.95           H  
ATOM   4098  N   LYS A 266     -40.913 -65.561  39.005  1.00 33.58           N  
ATOM   4099  H   LYS A 266     -40.876 -66.558  39.159  1.00 33.58           H  
ATOM   4100  CA  LYS A 266     -40.144 -64.750  39.971  1.00 33.58           C  
ATOM   4101  HA  LYS A 266     -39.671 -63.926  39.435  1.00 33.58           H  
ATOM   4102  C   LYS A 266     -39.004 -65.586  40.576  1.00 33.58           C  
ATOM   4103  CB  LYS A 266     -41.050 -64.158  41.075  1.00 33.58           C  
ATOM   4104  HB2 LYS A 266     -40.410 -63.725  41.844  1.00 33.58           H  
ATOM   4105  HB3 LYS A 266     -41.642 -64.950  41.534  1.00 33.58           H  
ATOM   4106  O   LYS A 266     -39.087 -66.812  40.581  1.00 33.58           O  
ATOM   4107  CG  LYS A 266     -41.978 -63.051  40.543  1.00 33.58           C  
ATOM   4108  HG2 LYS A 266     -42.771 -63.501  39.945  1.00 33.58           H  
ATOM   4109  HG3 LYS A 266     -41.395 -62.387  39.906  1.00 33.58           H  
ATOM   4110  CD  LYS A 266     -42.607 -62.207  41.662  1.00 33.58           C  
ATOM   4111  HD2 LYS A 266     -43.258 -62.833  42.274  1.00 33.58           H  
ATOM   4112  HD3 LYS A 266     -41.811 -61.799  42.284  1.00 33.58           H  
ATOM   4113  CE  LYS A 266     -43.410 -61.057  41.033  1.00 33.58           C  
ATOM   4114  HE2 LYS A 266     -44.267 -61.473  40.504  1.00 33.58           H  
ATOM   4115  HE3 LYS A 266     -42.777 -60.567  40.293  1.00 33.58           H  
ATOM   4116  NZ  LYS A 266     -43.853 -60.057  42.040  1.00 33.58           N  
ATOM   4117  HZ1 LYS A 266     -44.353 -59.302  41.591  1.00 33.58           H  
ATOM   4118  HZ2 LYS A 266     -44.458 -60.478  42.731  1.00 33.58           H  
ATOM   4119  HZ3 LYS A 266     -43.056 -59.654  42.511  1.00 33.58           H  
ATOM   4120  N   ALA A 267     -37.968 -64.915  41.073  1.00 31.86           N  
ATOM   4121  H   ALA A 267     -38.011 -63.906  41.068  1.00 31.86           H  
ATOM   4122  CA  ALA A 267     -36.818 -65.471  41.796  1.00 31.86           C  
ATOM   4123  HA  ALA A 267     -37.110 -66.395  42.295  1.00 31.86           H  
ATOM   4124  C   ALA A 267     -36.364 -64.466  42.877  1.00 31.86           C  
ATOM   4125  CB  ALA A 267     -35.702 -65.782  40.789  1.00 31.86           C  
ATOM   4126  HB1 ALA A 267     -35.386 -64.867  40.288  1.00 31.86           H  
ATOM   4127  HB2 ALA A 267     -36.060 -66.496  40.048  1.00 31.86           H  
ATOM   4128  HB3 ALA A 267     -34.846 -66.215  41.307  1.00 31.86           H  
ATOM   4129  O   ALA A 267     -36.860 -63.337  42.892  1.00 31.86           O  
ATOM   4130  N   GLU A 268     -35.470 -64.855  43.793  1.00 31.66           N  
ATOM   4131  H   GLU A 268     -35.034 -65.765  43.732  1.00 31.66           H  
ATOM   4132  CA  GLU A 268     -35.202 -64.076  45.011  1.00 31.66           C  
ATOM   4133  HA  GLU A 268     -35.334 -63.018  44.787  1.00 31.66           H  
ATOM   4134  C   GLU A 268     -33.781 -64.276  45.584  1.00 31.66           C  
ATOM   4135  CB  GLU A 268     -36.244 -64.491  46.076  1.00 31.66           C  
ATOM   4136  HB2 GLU A 268     -37.180 -64.763  45.590  1.00 31.66           H  
ATOM   4137  HB3 GLU A 268     -35.879 -65.368  46.611  1.00 31.66           H  
ATOM   4138  O   GLU A 268     -33.269 -65.393  45.559  1.00 31.66           O  
ATOM   4139  CG  GLU A 268     -36.555 -63.369  47.075  1.00 31.66           C  
ATOM   4140  HG2 GLU A 268     -35.623 -62.904  47.395  1.00 31.66           H  
ATOM   4141  HG3 GLU A 268     -37.146 -62.603  46.573  1.00 31.66           H  
ATOM   4142  CD  GLU A 268     -37.311 -63.881  48.308  1.00 31.66           C  
ATOM   4143  OE1 GLU A 268     -36.903 -63.491  49.428  1.00 31.66           O  
ATOM   4144  OE2 GLU A 268     -38.288 -64.643  48.155  1.00 31.66           O  
ATOM   4145  N   LYS A 269     -33.260 -63.216  46.231  1.00 34.41           N  
ATOM   4146  H   LYS A 269     -33.755 -62.346  46.098  1.00 34.41           H  
ATOM   4147  CA  LYS A 269     -32.270 -63.217  47.337  1.00 34.41           C  
ATOM   4148  HA  LYS A 269     -32.211 -62.180  47.669  1.00 34.41           H  
ATOM   4149  C   LYS A 269     -30.789 -63.597  47.079  1.00 34.41           C  
ATOM   4150  CB  LYS A 269     -32.852 -64.035  48.520  1.00 34.41           C  
ATOM   4151  HB2 LYS A 269     -32.078 -64.689  48.922  1.00 34.41           H  
ATOM   4152  HB3 LYS A 269     -33.646 -64.700  48.179  1.00 34.41           H  
ATOM   4153  O   LYS A 269     -30.447 -64.305  46.145  1.00 34.41           O  
ATOM   4154  CG  LYS A 269     -33.404 -63.170  49.661  1.00 34.41           C  
ATOM   4155  HG2 LYS A 269     -32.641 -62.462  49.984  1.00 34.41           H  
ATOM   4156  HG3 LYS A 269     -34.274 -62.616  49.309  1.00 34.41           H  
ATOM   4157  CD  LYS A 269     -33.793 -64.066  50.848  1.00 34.41           C  
ATOM   4158  HD2 LYS A 269     -34.471 -64.852  50.514  1.00 34.41           H  
ATOM   4159  HD3 LYS A 269     -32.894 -64.545  51.237  1.00 34.41           H  
ATOM   4160  CE  LYS A 269     -34.434 -63.257  51.979  1.00 34.41           C  
ATOM   4161  HE2 LYS A 269     -34.183 -63.731  52.928  1.00 34.41           H  
ATOM   4162  HE3 LYS A 269     -34.000 -62.257  51.977  1.00 34.41           H  
ATOM   4163  NZ  LYS A 269     -35.905 -63.199  51.817  1.00 34.41           N  
ATOM   4164  HZ1 LYS A 269     -36.323 -64.114  51.906  1.00 34.41           H  
ATOM   4165  HZ2 LYS A 269     -36.147 -62.966  50.864  1.00 34.41           H  
ATOM   4166  HZ3 LYS A 269     -36.350 -62.537  52.437  1.00 34.41           H  
ATOM   4167  N   ASN A 270     -29.978 -63.166  48.060  1.00 34.34           N  
ATOM   4168  H   ASN A 270     -30.433 -62.558  48.726  1.00 34.34           H  
ATOM   4169  CA  ASN A 270     -28.753 -63.779  48.612  1.00 34.34           C  
ATOM   4170  HA  ASN A 270     -28.505 -63.139  49.459  1.00 34.34           H  
ATOM   4171  C   ASN A 270     -27.428 -63.831  47.806  1.00 34.34           C  
ATOM   4172  CB  ASN A 270     -29.143 -65.148  49.214  1.00 34.34           C  
ATOM   4173  HB2 ASN A 270     -28.248 -65.763  49.313  1.00 34.34           H  
ATOM   4174  HB3 ASN A 270     -29.823 -65.689  48.556  1.00 34.34           H  
ATOM   4175  O   ASN A 270     -27.427 -64.071  46.608  1.00 34.34           O  
ATOM   4176  CG  ASN A 270     -29.779 -64.982  50.583  1.00 34.34           C  
ATOM   4177  ND2 ASN A 270     -29.512 -65.889  51.486  1.00 34.34           N  
ATOM   4178 HD21 ASN A 270     -29.370 -65.473  52.395  1.00 34.34           H  
ATOM   4179 HD22 ASN A 270     -28.851 -66.616  51.253  1.00 34.34           H  
ATOM   4180  OD1 ASN A 270     -30.470 -64.012  50.860  1.00 34.34           O  
ATOM   4181  N   GLU A 271     -26.241 -63.705  48.434  1.00 33.85           N  
ATOM   4182  H   GLU A 271     -25.456 -63.839  47.813  1.00 33.85           H  
ATOM   4183  CA  GLU A 271     -25.886 -63.023  49.710  1.00 33.85           C  
ATOM   4184  HA  GLU A 271     -26.413 -62.069  49.703  1.00 33.85           H  
ATOM   4185  C   GLU A 271     -24.377 -62.638  49.746  1.00 33.85           C  
ATOM   4186  CB  GLU A 271     -26.338 -63.797  50.979  1.00 33.85           C  
ATOM   4187  HB2 GLU A 271     -25.539 -64.423  51.378  1.00 33.85           H  
ATOM   4188  HB3 GLU A 271     -27.158 -64.472  50.734  1.00 33.85           H  
ATOM   4189  O   GLU A 271     -23.864 -62.161  48.736  1.00 33.85           O  
ATOM   4190  CG  GLU A 271     -26.831 -62.793  52.043  1.00 33.85           C  
ATOM   4191  HG2 GLU A 271     -25.990 -62.165  52.338  1.00 33.85           H  
ATOM   4192  HG3 GLU A 271     -27.578 -62.146  51.584  1.00 33.85           H  
ATOM   4193  CD  GLU A 271     -27.459 -63.416  53.302  1.00 33.85           C  
ATOM   4194  OE1 GLU A 271     -27.520 -62.692  54.319  1.00 33.85           O  
ATOM   4195  OE2 GLU A 271     -27.924 -64.578  53.238  1.00 33.85           O  
ATOM   4196  N   ILE A 272     -23.673 -62.785  50.882  1.00 32.45           N  
ATOM   4197  H   ILE A 272     -24.117 -63.263  51.652  1.00 32.45           H  
ATOM   4198  CA  ILE A 272     -22.341 -62.213  51.170  1.00 32.45           C  
ATOM   4199  HA  ILE A 272     -22.018 -61.596  50.332  1.00 32.45           H  
ATOM   4200  C   ILE A 272     -21.279 -63.306  51.408  1.00 32.45           C  
ATOM   4201  CB  ILE A 272     -22.433 -61.316  52.438  1.00 32.45           C  
ATOM   4202  HB  ILE A 272     -22.782 -61.946  53.257  1.00 32.45           H  
ATOM   4203  O   ILE A 272     -21.491 -64.173  52.250  1.00 32.45           O  
ATOM   4204  CG1 ILE A 272     -23.439 -60.149  52.282  1.00 32.45           C  
ATOM   4205 HG12 ILE A 272     -24.340 -60.494  51.774  1.00 32.45           H  
ATOM   4206 HG13 ILE A 272     -22.998 -59.365  51.667  1.00 32.45           H  
ATOM   4207  CG2 ILE A 272     -21.054 -60.749  52.838  1.00 32.45           C  
ATOM   4208 HG21 ILE A 272     -21.140 -60.090  53.702  1.00 32.45           H  
ATOM   4209 HG22 ILE A 272     -20.379 -61.556  53.126  1.00 32.45           H  
ATOM   4210 HG23 ILE A 272     -20.617 -60.196  52.007  1.00 32.45           H  
ATOM   4211  CD1 ILE A 272     -23.892 -59.554  53.625  1.00 32.45           C  
ATOM   4212 HD11 ILE A 272     -24.316 -60.337  54.253  1.00 32.45           H  
ATOM   4213 HD12 ILE A 272     -24.658 -58.800  53.441  1.00 32.45           H  
ATOM   4214 HD13 ILE A 272     -23.059 -59.080  54.143  1.00 32.45           H  
ATOM   4215  N   ASP A 273     -20.107 -63.177  50.772  1.00 32.88           N  
ATOM   4216  H   ASP A 273     -20.059 -62.540  49.989  1.00 32.88           H  
ATOM   4217  CA  ASP A 273     -18.789 -63.546  51.335  1.00 32.88           C  
ATOM   4218  HA  ASP A 273     -18.767 -63.234  52.379  1.00 32.88           H  
ATOM   4219  C   ASP A 273     -17.652 -62.805  50.588  1.00 32.88           C  
ATOM   4220  CB  ASP A 273     -18.539 -65.067  51.295  1.00 32.88           C  
ATOM   4221  HB2 ASP A 273     -19.365 -65.589  51.778  1.00 32.88           H  
ATOM   4222  HB3 ASP A 273     -18.489 -65.394  50.257  1.00 32.88           H  
ATOM   4223  O   ASP A 273     -17.747 -62.622  49.373  1.00 32.88           O  
ATOM   4224  CG  ASP A 273     -17.241 -65.454  52.022  1.00 32.88           C  
ATOM   4225  OD1 ASP A 273     -16.815 -64.682  52.916  1.00 32.88           O  
ATOM   4226  OD2 ASP A 273     -16.658 -66.497  51.657  1.00 32.88           O  
ATOM   4227  N   THR A 274     -16.590 -62.377  51.290  1.00 42.02           N  
ATOM   4228  H   THR A 274     -16.531 -62.715  52.240  1.00 42.02           H  
ATOM   4229  CA  THR A 274     -15.385 -61.733  50.705  1.00 42.02           C  
ATOM   4230  HA  THR A 274     -15.171 -62.219  49.753  1.00 42.02           H  
ATOM   4231  C   THR A 274     -14.111 -61.867  51.582  1.00 42.02           C  
ATOM   4232  CB  THR A 274     -15.588 -60.224  50.409  1.00 42.02           C  
ATOM   4233  HB  THR A 274     -14.618 -59.819  50.120  1.00 42.02           H  
ATOM   4234  O   THR A 274     -13.840 -60.972  52.389  1.00 42.02           O  
ATOM   4235  CG2 THR A 274     -16.552 -59.880  49.276  1.00 42.02           C  
ATOM   4236 HG21 THR A 274     -16.312 -60.474  48.394  1.00 42.02           H  
ATOM   4237 HG22 THR A 274     -17.578 -60.082  49.586  1.00 42.02           H  
ATOM   4238 HG23 THR A 274     -16.461 -58.821  49.035  1.00 42.02           H  
ATOM   4239  OG1 THR A 274     -16.027 -59.520  51.549  1.00 42.02           O  
ATOM   4240  HG1 THR A 274     -15.418 -59.779  52.245  1.00 42.02           H  
ATOM   4241  N   PRO A 275     -13.286 -62.919  51.400  1.00 42.55           N  
ATOM   4242  CA  PRO A 275     -11.962 -63.079  52.034  1.00 42.55           C  
ATOM   4243  HA  PRO A 275     -11.762 -62.273  52.740  1.00 42.55           H  
ATOM   4244  C   PRO A 275     -10.795 -63.165  51.008  1.00 42.55           C  
ATOM   4245  CB  PRO A 275     -12.137 -64.408  52.778  1.00 42.55           C  
ATOM   4246  HB2 PRO A 275     -11.189 -64.896  53.004  1.00 42.55           H  
ATOM   4247  HB3 PRO A 275     -12.701 -64.235  53.694  1.00 42.55           H  
ATOM   4248  O   PRO A 275     -11.043 -63.310  49.813  1.00 42.55           O  
ATOM   4249  CG  PRO A 275     -12.979 -65.252  51.813  1.00 42.55           C  
ATOM   4250  HG2 PRO A 275     -13.650 -65.915  52.359  1.00 42.55           H  
ATOM   4251  HG3 PRO A 275     -12.327 -65.828  51.157  1.00 42.55           H  
ATOM   4252  CD  PRO A 275     -13.765 -64.233  50.985  1.00 42.55           C  
ATOM   4253  HD2 PRO A 275     -14.828 -64.351  51.196  1.00 42.55           H  
ATOM   4254  HD3 PRO A 275     -13.580 -64.387  49.922  1.00 42.55           H  
ATOM   4255  N   GLU A 276      -9.497 -63.211  51.349  1.00 31.64           N  
ATOM   4256  H   GLU A 276      -8.925 -63.551  50.589  1.00 31.64           H  
ATOM   4257  CA  GLU A 276      -8.657 -62.640  52.435  1.00 31.64           C  
ATOM   4258  HA  GLU A 276      -8.754 -61.554  52.434  1.00 31.64           H  
ATOM   4259  C   GLU A 276      -7.168 -62.995  52.108  1.00 31.64           C  
ATOM   4260  CB  GLU A 276      -9.071 -63.175  53.830  1.00 31.64           C  
ATOM   4261  HB2 GLU A 276     -10.114 -62.912  54.004  1.00 31.64           H  
ATOM   4262  HB3 GLU A 276      -8.999 -64.263  53.818  1.00 31.64           H  
ATOM   4263  O   GLU A 276      -6.920 -63.881  51.287  1.00 31.64           O  
ATOM   4264  CG  GLU A 276      -8.300 -62.666  55.066  1.00 31.64           C  
ATOM   4265  HG2 GLU A 276      -8.782 -63.077  55.954  1.00 31.64           H  
ATOM   4266  HG3 GLU A 276      -7.288 -63.070  55.054  1.00 31.64           H  
ATOM   4267  CD  GLU A 276      -8.236 -61.134  55.186  1.00 31.64           C  
ATOM   4268  OE1 GLU A 276      -7.427 -60.536  54.436  1.00 31.64           O  
ATOM   4269  OE2 GLU A 276      -8.956 -60.569  56.035  1.00 31.64           O  
ATOM   4270  N   HIS A 277      -6.197 -62.361  52.781  1.00 36.17           N  
ATOM   4271  H   HIS A 277      -6.518 -61.625  53.394  1.00 36.17           H  
ATOM   4272  CA  HIS A 277      -4.746 -62.647  52.840  1.00 36.17           C  
ATOM   4273  HA  HIS A 277      -4.403 -62.004  53.650  1.00 36.17           H  
ATOM   4274  C   HIS A 277      -3.854 -62.289  51.620  1.00 36.17           C  
ATOM   4275  CB  HIS A 277      -4.495 -64.120  53.248  1.00 36.17           C  
ATOM   4276  HB2 HIS A 277      -4.959 -64.782  52.517  1.00 36.17           H  
ATOM   4277  HB3 HIS A 277      -3.426 -64.329  53.191  1.00 36.17           H  
ATOM   4278  O   HIS A 277      -4.320 -62.208  50.490  1.00 36.17           O  
ATOM   4279  CG  HIS A 277      -4.945 -64.528  54.628  1.00 36.17           C  
ATOM   4280  CD2 HIS A 277      -5.730 -65.606  54.935  1.00 36.17           C  
ATOM   4281  HD2 HIS A 277      -6.187 -66.276  54.222  1.00 36.17           H  
ATOM   4282  ND1 HIS A 277      -4.539 -63.973  55.821  1.00 36.17           N  
ATOM   4283  HD1 HIS A 277      -3.973 -63.144  55.931  1.00 36.17           H  
ATOM   4284  CE1 HIS A 277      -5.076 -64.695  56.818  1.00 36.17           C  
ATOM   4285  HE1 HIS A 277      -4.952 -64.485  57.870  1.00 36.17           H  
ATOM   4286  NE2 HIS A 277      -5.796 -65.715  56.329  1.00 36.17           N  
ATOM   4287  N   GLU A 278      -2.514 -62.174  51.739  1.00 30.92           N  
ATOM   4288  H   GLU A 278      -2.065 -62.239  50.837  1.00 30.92           H  
ATOM   4289  CA  GLU A 278      -1.625 -61.514  52.738  1.00 30.92           C  
ATOM   4290  HA  GLU A 278      -1.949 -60.478  52.830  1.00 30.92           H  
ATOM   4291  C   GLU A 278      -0.173 -61.502  52.154  1.00 30.92           C  
ATOM   4292  CB  GLU A 278      -1.649 -62.167  54.158  1.00 30.92           C  
ATOM   4293  HB2 GLU A 278      -2.634 -62.582  54.369  1.00 30.92           H  
ATOM   4294  HB3 GLU A 278      -0.974 -63.022  54.205  1.00 30.92           H  
ATOM   4295  O   GLU A 278       0.020 -61.440  50.941  1.00 30.92           O  
ATOM   4296  CG  GLU A 278      -1.380 -61.179  55.321  1.00 30.92           C  
ATOM   4297  HG2 GLU A 278      -2.129 -61.358  56.092  1.00 30.92           H  
ATOM   4298  HG3 GLU A 278      -1.530 -60.156  54.975  1.00 30.92           H  
ATOM   4299  CD  GLU A 278       0.013 -61.309  55.965  1.00 30.92           C  
ATOM   4300  OE1 GLU A 278       0.930 -60.552  55.552  1.00 30.92           O  
ATOM   4301  OE2 GLU A 278       0.191 -62.199  56.817  1.00 30.92           O  
ATOM   4302  N   THR A 279       0.845 -61.581  53.019  1.00 39.09           N  
ATOM   4303  H   THR A 279       0.611 -61.406  53.986  1.00 39.09           H  
ATOM   4304  CA  THR A 279       2.181 -62.178  52.849  1.00 39.09           C  
ATOM   4305  HA  THR A 279       2.628 -62.008  53.829  1.00 39.09           H  
ATOM   4306  C   THR A 279       3.191 -61.482  51.936  1.00 39.09           C  
ATOM   4307  CB  THR A 279       2.174 -63.721  52.752  1.00 39.09           C  
ATOM   4308  HB  THR A 279       3.138 -64.071  52.381  1.00 39.09           H  
ATOM   4309  O   THR A 279       3.829 -62.089  51.082  1.00 39.09           O  
ATOM   4310  CG2 THR A 279       1.959 -64.361  54.125  1.00 39.09           C  
ATOM   4311 HG21 THR A 279       1.949 -65.447  54.031  1.00 39.09           H  
ATOM   4312 HG22 THR A 279       1.014 -64.031  54.557  1.00 39.09           H  
ATOM   4313 HG23 THR A 279       2.768 -64.077  54.797  1.00 39.09           H  
ATOM   4314  OG1 THR A 279       1.161 -64.217  51.915  1.00 39.09           O  
ATOM   4315  HG1 THR A 279       1.114 -65.170  52.027  1.00 39.09           H  
ATOM   4316  N   ASN A 280       3.478 -60.218  52.268  1.00 35.44           N  
ATOM   4317  H   ASN A 280       2.724 -59.765  52.765  1.00 35.44           H  
ATOM   4318  CA  ASN A 280       4.823 -59.785  52.711  1.00 35.44           C  
ATOM   4319  HA  ASN A 280       4.866 -58.714  52.511  1.00 35.44           H  
ATOM   4320  C   ASN A 280       6.084 -60.328  51.966  1.00 35.44           C  
ATOM   4321  CB  ASN A 280       4.892 -59.950  54.254  1.00 35.44           C  
ATOM   4322  HB2 ASN A 280       4.370 -60.852  54.575  1.00 35.44           H  
ATOM   4323  HB3 ASN A 280       5.924 -60.052  54.590  1.00 35.44           H  
ATOM   4324  O   ASN A 280       7.116 -60.568  52.598  1.00 35.44           O  
ATOM   4325  CG  ASN A 280       4.340 -58.748  54.991  1.00 35.44           C  
ATOM   4326  ND2 ASN A 280       3.099 -58.762  55.421  1.00 35.44           N  
ATOM   4327 HD21 ASN A 280       2.494 -59.569  55.367  1.00 35.44           H  
ATOM   4328 HD22 ASN A 280       2.759 -57.952  55.919  1.00 35.44           H  
ATOM   4329  OD1 ASN A 280       5.050 -57.765  55.176  1.00 35.44           O  
ATOM   4330  N   GLY A 281       6.050 -60.483  50.639  1.00 33.32           N  
ATOM   4331  H   GLY A 281       5.147 -60.415  50.190  1.00 33.32           H  
ATOM   4332  CA  GLY A 281       7.178 -61.006  49.851  1.00 33.32           C  
ATOM   4333  HA2 GLY A 281       7.400 -62.016  50.193  1.00 33.32           H  
ATOM   4334  HA3 GLY A 281       6.887 -61.065  48.802  1.00 33.32           H  
ATOM   4335  C   GLY A 281       8.453 -60.152  49.945  1.00 33.32           C  
ATOM   4336  O   GLY A 281       8.410 -58.940  49.724  1.00 33.32           O  
ATOM   4337  N   LYS A 282       9.591 -60.783  50.271  1.00 38.50           N  
ATOM   4338  H   LYS A 282       9.549 -61.778  50.440  1.00 38.50           H  
ATOM   4339  CA  LYS A 282      10.916 -60.152  50.436  1.00 38.50           C  
ATOM   4340  HA  LYS A 282      10.984 -59.269  49.801  1.00 38.50           H  
ATOM   4341  C   LYS A 282      12.039 -61.117  50.053  1.00 38.50           C  
ATOM   4342  CB  LYS A 282      11.141 -59.754  51.908  1.00 38.50           C  
ATOM   4343  HB2 LYS A 282      11.001 -60.638  52.530  1.00 38.50           H  
ATOM   4344  HB3 LYS A 282      12.170 -59.418  52.030  1.00 38.50           H  
ATOM   4345  O   LYS A 282      11.972 -62.286  50.408  1.00 38.50           O  
ATOM   4346  CG  LYS A 282      10.211 -58.639  52.401  1.00 38.50           C  
ATOM   4347  HG2 LYS A 282       9.175 -58.924  52.219  1.00 38.50           H  
ATOM   4348  HG3 LYS A 282      10.424 -57.718  51.859  1.00 38.50           H  
ATOM   4349  CD  LYS A 282      10.372 -58.412  53.905  1.00 38.50           C  
ATOM   4350  HD2 LYS A 282      10.243 -59.366  54.416  1.00 38.50           H  
ATOM   4351  HD3 LYS A 282      11.361 -58.009  54.122  1.00 38.50           H  
ATOM   4352  CE  LYS A 282       9.277 -57.438  54.350  1.00 38.50           C  
ATOM   4353  HE2 LYS A 282       8.342 -57.754  53.887  1.00 38.50           H  
ATOM   4354  HE3 LYS A 282       9.512 -56.442  53.975  1.00 38.50           H  
ATOM   4355  NZ  LYS A 282       9.111 -57.434  55.822  1.00 38.50           N  
ATOM   4356  HZ1 LYS A 282       8.331 -56.845  56.077  1.00 38.50           H  
ATOM   4357  HZ2 LYS A 282       8.893 -58.370  56.132  1.00 38.50           H  
ATOM   4358  HZ3 LYS A 282       9.954 -57.119  56.280  1.00 38.50           H  
ATOM   4359  N   GLU A 283      13.084 -60.587  49.425  1.00 42.06           N  
ATOM   4360  H   GLU A 283      13.024 -59.628  49.111  1.00 42.06           H  
ATOM   4361  CA  GLU A 283      14.431 -61.171  49.358  1.00 42.06           C  
ATOM   4362  HA  GLU A 283      14.646 -61.649  50.313  1.00 42.06           H  
ATOM   4363  C   GLU A 283      15.438 -60.024  49.138  1.00 42.06           C  
ATOM   4364  CB  GLU A 283      14.509 -62.225  48.235  1.00 42.06           C  
ATOM   4365  HB2 GLU A 283      13.731 -62.972  48.396  1.00 42.06           H  
ATOM   4366  HB3 GLU A 283      14.312 -61.741  47.278  1.00 42.06           H  
ATOM   4367  O   GLU A 283      15.095 -59.048  48.461  1.00 42.06           O  
ATOM   4368  CG  GLU A 283      15.859 -62.954  48.147  1.00 42.06           C  
ATOM   4369  HG2 GLU A 283      16.632 -62.243  47.857  1.00 42.06           H  
ATOM   4370  HG3 GLU A 283      15.797 -63.705  47.360  1.00 42.06           H  
ATOM   4371  CD  GLU A 283      16.235 -63.615  49.479  1.00 42.06           C  
ATOM   4372  OE1 GLU A 283      16.706 -62.858  50.361  1.00 42.06           O  
ATOM   4373  OE2 GLU A 283      16.007 -64.836  49.615  1.00 42.06           O  
ATOM   4374  N   SER A 284      16.632 -60.066  49.741  1.00 41.64           N  
ATOM   4375  H   SER A 284      16.875 -60.916  50.229  1.00 41.64           H  
ATOM   4376  CA  SER A 284      17.663 -59.012  49.613  1.00 41.64           C  
ATOM   4377  HA  SER A 284      17.768 -58.734  48.564  1.00 41.64           H  
ATOM   4378  C   SER A 284      19.035 -59.452  50.137  1.00 41.64           C  
ATOM   4379  CB  SER A 284      17.275 -57.759  50.418  1.00 41.64           C  
ATOM   4380  HB2 SER A 284      16.983 -58.052  51.426  1.00 41.64           H  
ATOM   4381  HB3 SER A 284      18.134 -57.091  50.486  1.00 41.64           H  
ATOM   4382  O   SER A 284      19.192 -59.688  51.334  1.00 41.64           O  
ATOM   4383  OG  SER A 284      16.215 -57.056  49.799  1.00 41.64           O  
ATOM   4384  HG  SER A 284      15.748 -57.693  49.254  1.00 41.64           H  
ATOM   4385  N   ILE A 285      20.053 -59.453  49.271  1.00 40.44           N  
ATOM   4386  H   ILE A 285      19.880 -59.225  48.302  1.00 40.44           H  
ATOM   4387  CA  ILE A 285      21.465 -59.618  49.650  1.00 40.44           C  
ATOM   4388  HA  ILE A 285      21.593 -59.149  50.626  1.00 40.44           H  
ATOM   4389  C   ILE A 285      22.388 -58.869  48.671  1.00 40.44           C  
ATOM   4390  CB  ILE A 285      21.807 -61.122  49.799  1.00 40.44           C  
ATOM   4391  HB  ILE A 285      20.975 -61.590  50.326  1.00 40.44           H  
ATOM   4392  O   ILE A 285      21.981 -58.538  47.557  1.00 40.44           O  
ATOM   4393  CG1 ILE A 285      23.060 -61.327  50.679  1.00 40.44           C  
ATOM   4394 HG12 ILE A 285      22.993 -60.676  51.551  1.00 40.44           H  
ATOM   4395 HG13 ILE A 285      23.956 -61.059  50.119  1.00 40.44           H  
ATOM   4396  CG2 ILE A 285      21.943 -61.826  48.437  1.00 40.44           C  
ATOM   4397 HG21 ILE A 285      21.991 -62.905  48.577  1.00 40.44           H  
ATOM   4398 HG22 ILE A 285      21.078 -61.602  47.813  1.00 40.44           H  
ATOM   4399 HG23 ILE A 285      22.848 -61.496  47.926  1.00 40.44           H  
ATOM   4400  CD1 ILE A 285      23.220 -62.764  51.189  1.00 40.44           C  
ATOM   4401 HD11 ILE A 285      23.380 -63.447  50.356  1.00 40.44           H  
ATOM   4402 HD12 ILE A 285      24.084 -62.816  51.852  1.00 40.44           H  
ATOM   4403 HD13 ILE A 285      22.330 -63.064  51.742  1.00 40.44           H  
ATOM   4404  N   ASN A 286      23.615 -58.591  49.110  1.00 39.66           N  
ATOM   4405  H   ASN A 286      23.885 -58.957  50.012  1.00 39.66           H  
ATOM   4406  CA  ASN A 286      24.656 -57.878  48.368  1.00 39.66           C  
ATOM   4407  HA  ASN A 286      24.199 -57.255  47.599  1.00 39.66           H  
ATOM   4408  C   ASN A 286      25.643 -58.828  47.667  1.00 39.66           C  
ATOM   4409  CB  ASN A 286      25.418 -56.975  49.360  1.00 39.66           C  
ATOM   4410  HB2 ASN A 286      25.363 -57.368  50.375  1.00 39.66           H  
ATOM   4411  HB3 ASN A 286      26.476 -56.968  49.097  1.00 39.66           H  
ATOM   4412  O   ASN A 286      25.784 -59.989  48.050  1.00 39.66           O  
ATOM   4413  CG  ASN A 286      24.931 -55.540  49.370  1.00 39.66           C  
ATOM   4414  ND2 ASN A 286      25.822 -54.593  49.218  1.00 39.66           N  
ATOM   4415 HD21 ASN A 286      25.523 -53.631  49.140  1.00 39.66           H  
ATOM   4416 HD22 ASN A 286      26.790 -54.835  49.065  1.00 39.66           H  
ATOM   4417  OD1 ASN A 286      23.750 -55.261  49.516  1.00 39.66           O  
ATOM   4418  N   ASN A 287      26.400 -58.269  46.721  1.00 40.91           N  
ATOM   4419  H   ASN A 287      26.189 -57.321  46.447  1.00 40.91           H  
ATOM   4420  CA  ASN A 287      27.785 -58.654  46.455  1.00 40.91           C  
ATOM   4421  HA  ASN A 287      28.213 -59.059  47.372  1.00 40.91           H  
ATOM   4422  C   ASN A 287      28.553 -57.371  46.085  1.00 40.91           C  
ATOM   4423  CB  ASN A 287      27.843 -59.727  45.350  1.00 40.91           C  
ATOM   4424  HB2 ASN A 287      26.902 -60.276  45.324  1.00 40.91           H  
ATOM   4425  HB3 ASN A 287      27.997 -59.258  44.378  1.00 40.91           H  
ATOM   4426  O   ASN A 287      28.017 -56.546  45.343  1.00 40.91           O  
ATOM   4427  CG  ASN A 287      28.940 -60.744  45.603  1.00 40.91           C  
ATOM   4428  ND2 ASN A 287      30.193 -60.385  45.437  1.00 40.91           N  
ATOM   4429 HD21 ASN A 287      30.459 -59.447  45.172  1.00 40.91           H  
ATOM   4430 HD22 ASN A 287      30.905 -61.065  45.660  1.00 40.91           H  
ATOM   4431  OD1 ASN A 287      28.676 -61.880  45.963  1.00 40.91           O  
ATOM   4432  N   ASP A 288      29.772 -57.207  46.595  1.00 51.00           N  
ATOM   4433  H   ASP A 288      30.157 -57.927  47.189  1.00 51.00           H  
ATOM   4434  CA  ASP A 288      30.604 -56.001  46.445  1.00 51.00           C  
ATOM   4435  HA  ASP A 288      30.189 -55.355  45.671  1.00 51.00           H  
ATOM   4436  C   ASP A 288      32.031 -56.411  45.973  1.00 51.00           C  
ATOM   4437  CB  ASP A 288      30.564 -55.213  47.780  1.00 51.00           C  
ATOM   4438  HB2 ASP A 288      30.968 -55.840  48.575  1.00 51.00           H  
ATOM   4439  HB3 ASP A 288      31.205 -54.335  47.693  1.00 51.00           H  
ATOM   4440  O   ASP A 288      32.151 -57.406  45.258  1.00 51.00           O  
ATOM   4441  CG  ASP A 288      29.159 -54.728  48.186  1.00 51.00           C  
ATOM   4442  OD1 ASP A 288      28.798 -53.570  47.870  1.00 51.00           O  
ATOM   4443  OD2 ASP A 288      28.418 -55.492  48.850  1.00 51.00           O  
ATOM   4444  N   ASP A 289      33.069 -55.675  46.395  1.00 50.19           N  
ATOM   4445  H   ASP A 289      32.836 -54.950  47.059  1.00 50.19           H  
ATOM   4446  CA  ASP A 289      34.513 -56.013  46.404  1.00 50.19           C  
ATOM   4447  HA  ASP A 289      34.987 -55.169  46.904  1.00 50.19           H  
ATOM   4448  C   ASP A 289      35.305 -56.138  45.059  1.00 50.19           C  
ATOM   4449  CB  ASP A 289      34.762 -57.189  47.379  1.00 50.19           C  
ATOM   4450  HB2 ASP A 289      34.316 -58.093  46.964  1.00 50.19           H  
ATOM   4451  HB3 ASP A 289      35.837 -57.353  47.449  1.00 50.19           H  
ATOM   4452  O   ASP A 289      35.412 -57.211  44.471  1.00 50.19           O  
ATOM   4453  CG  ASP A 289      34.219 -56.974  48.808  1.00 50.19           C  
ATOM   4454  OD1 ASP A 289      33.982 -55.805  49.203  1.00 50.19           O  
ATOM   4455  OD2 ASP A 289      34.044 -57.991  49.522  1.00 50.19           O  
ATOM   4456  N   ASP A 290      35.991 -55.035  44.696  1.00 48.61           N  
ATOM   4457  H   ASP A 290      35.791 -54.223  45.262  1.00 48.61           H  
ATOM   4458  CA  ASP A 290      37.321 -54.920  44.030  1.00 48.61           C  
ATOM   4459  HA  ASP A 290      37.452 -53.849  43.874  1.00 48.61           H  
ATOM   4460  C   ASP A 290      37.603 -55.470  42.582  1.00 48.61           C  
ATOM   4461  CB  ASP A 290      38.397 -55.287  45.092  1.00 48.61           C  
ATOM   4462  HB2 ASP A 290      38.194 -56.285  45.479  1.00 48.61           H  
ATOM   4463  HB3 ASP A 290      39.388 -55.313  44.637  1.00 48.61           H  
ATOM   4464  O   ASP A 290      36.709 -55.806  41.810  1.00 48.61           O  
ATOM   4465  CG  ASP A 290      38.489 -54.289  46.266  1.00 48.61           C  
ATOM   4466  OD1 ASP A 290      37.859 -53.205  46.190  1.00 48.61           O  
ATOM   4467  OD2 ASP A 290      39.245 -54.578  47.223  1.00 48.61           O  
ATOM   4468  N   ASP A 291      38.891 -55.403  42.181  1.00 52.03           N  
ATOM   4469  H   ASP A 291      39.523 -55.105  42.910  1.00 52.03           H  
ATOM   4470  CA  ASP A 291      39.620 -56.020  41.038  1.00 52.03           C  
ATOM   4471  HA  ASP A 291      40.604 -55.568  41.164  1.00 52.03           H  
ATOM   4472  C   ASP A 291      39.432 -55.603  39.542  1.00 52.03           C  
ATOM   4473  CB  ASP A 291      39.894 -57.522  41.312  1.00 52.03           C  
ATOM   4474  HB2 ASP A 291      39.870 -58.079  40.375  1.00 52.03           H  
ATOM   4475  HB3 ASP A 291      39.098 -57.929  41.936  1.00 52.03           H  
ATOM   4476  O   ASP A 291      39.973 -56.261  38.655  1.00 52.03           O  
ATOM   4477  CG  ASP A 291      41.252 -57.790  42.001  1.00 52.03           C  
ATOM   4478  OD1 ASP A 291      41.760 -56.892  42.716  1.00 52.03           O  
ATOM   4479  OD2 ASP A 291      41.794 -58.906  41.816  1.00 52.03           O  
ATOM   4480  N   ASP A 292      38.866 -54.421  39.256  1.00 46.44           N  
ATOM   4481  H   ASP A 292      38.354 -54.001  40.019  1.00 46.44           H  
ATOM   4482  CA  ASP A 292      39.257 -53.537  38.111  1.00 46.44           C  
ATOM   4483  HA  ASP A 292      38.514 -52.740  38.083  1.00 46.44           H  
ATOM   4484  C   ASP A 292      39.237 -54.141  36.653  1.00 46.44           C  
ATOM   4485  CB  ASP A 292      40.599 -52.850  38.517  1.00 46.44           C  
ATOM   4486  HB2 ASP A 292      41.419 -53.542  38.325  1.00 46.44           H  
ATOM   4487  HB3 ASP A 292      40.579 -52.671  39.592  1.00 46.44           H  
ATOM   4488  O   ASP A 292      38.341 -54.891  36.272  1.00 46.44           O  
ATOM   4489  CG  ASP A 292      40.925 -51.494  37.855  1.00 46.44           C  
ATOM   4490  OD1 ASP A 292      40.218 -51.092  36.901  1.00 46.44           O  
ATOM   4491  OD2 ASP A 292      41.907 -50.849  38.287  1.00 46.44           O  
ATOM   4492  N   ASP A 293      40.144 -53.667  35.783  1.00 50.15           N  
ATOM   4493  H   ASP A 293      40.680 -52.899  36.162  1.00 50.15           H  
ATOM   4494  CA  ASP A 293      40.489 -54.011  34.384  1.00 50.15           C  
ATOM   4495  HA  ASP A 293      40.931 -53.067  34.066  1.00 50.15           H  
ATOM   4496  C   ASP A 293      39.378 -54.224  33.318  1.00 50.15           C  
ATOM   4497  CB  ASP A 293      41.670 -55.004  34.273  1.00 50.15           C  
ATOM   4498  HB2 ASP A 293      42.341 -54.849  35.118  1.00 50.15           H  
ATOM   4499  HB3 ASP A 293      41.294 -56.025  34.324  1.00 50.15           H  
ATOM   4500  O   ASP A 293      39.275 -55.255  32.652  1.00 50.15           O  
ATOM   4501  CG  ASP A 293      42.495 -54.803  32.978  1.00 50.15           C  
ATOM   4502  OD1 ASP A 293      42.524 -53.660  32.448  1.00 50.15           O  
ATOM   4503  OD2 ASP A 293      43.156 -55.763  32.518  1.00 50.15           O  
ATOM   4504  N   ASN A 294      38.742 -53.100  32.960  1.00 46.22           N  
ATOM   4505  H   ASN A 294      38.810 -52.358  33.642  1.00 46.22           H  
ATOM   4506  CA  ASN A 294      38.410 -52.722  31.568  1.00 46.22           C  
ATOM   4507  HA  ASN A 294      38.113 -51.676  31.640  1.00 46.22           H  
ATOM   4508  C   ASN A 294      37.224 -53.375  30.798  1.00 46.22           C  
ATOM   4509  CB  ASN A 294      39.713 -52.745  30.714  1.00 46.22           C  
ATOM   4510  HB2 ASN A 294      40.389 -53.532  31.048  1.00 46.22           H  
ATOM   4511  HB3 ASN A 294      39.502 -52.984  29.672  1.00 46.22           H  
ATOM   4512  O   ASN A 294      36.588 -54.356  31.155  1.00 46.22           O  
ATOM   4513  CG  ASN A 294      40.436 -51.421  30.711  1.00 46.22           C  
ATOM   4514  ND2 ASN A 294      41.581 -51.336  31.335  1.00 46.22           N  
ATOM   4515 HD21 ASN A 294      41.949 -52.163  31.783  1.00 46.22           H  
ATOM   4516 HD22 ASN A 294      42.039 -50.440  31.431  1.00 46.22           H  
ATOM   4517  OD1 ASN A 294      39.956 -50.455  30.129  1.00 46.22           O  
ATOM   4518  N   ASN A 295      36.960 -52.760  29.633  1.00 49.12           N  
ATOM   4519  H   ASN A 295      37.509 -51.924  29.491  1.00 49.12           H  
ATOM   4520  CA  ASN A 295      36.418 -53.372  28.409  1.00 49.12           C  
ATOM   4521  HA  ASN A 295      36.319 -52.542  27.709  1.00 49.12           H  
ATOM   4522  C   ASN A 295      35.003 -54.026  28.413  1.00 49.12           C  
ATOM   4523  CB  ASN A 295      37.523 -54.256  27.800  1.00 49.12           C  
ATOM   4524  HB2 ASN A 295      37.693 -55.110  28.456  1.00 49.12           H  
ATOM   4525  HB3 ASN A 295      38.456 -53.696  27.734  1.00 49.12           H  
ATOM   4526  O   ASN A 295      34.858 -55.215  28.157  1.00 49.12           O  
ATOM   4527  CG  ASN A 295      37.196 -54.751  26.402  1.00 49.12           C  
ATOM   4528  ND2 ASN A 295      36.897 -56.017  26.254  1.00 49.12           N  
ATOM   4529 HD21 ASN A 295      36.731 -56.382  25.327  1.00 49.12           H  
ATOM   4530 HD22 ASN A 295      36.744 -56.559  27.093  1.00 49.12           H  
ATOM   4531  OD1 ASN A 295      37.180 -54.005  25.433  1.00 49.12           O  
ATOM   4532  N   LYS A 296      33.977 -53.155  28.372  1.00 43.65           N  
ATOM   4533  H   LYS A 296      34.177 -52.260  28.795  1.00 43.65           H  
ATOM   4534  CA  LYS A 296      32.773 -53.229  27.490  1.00 43.65           C  
ATOM   4535  HA  LYS A 296      32.245 -52.283  27.614  1.00 43.65           H  
ATOM   4536  C   LYS A 296      31.703 -54.342  27.659  1.00 43.65           C  
ATOM   4537  CB  LYS A 296      33.230 -53.330  26.019  1.00 43.65           C  
ATOM   4538  HB2 LYS A 296      32.329 -53.468  25.422  1.00 43.65           H  
ATOM   4539  HB3 LYS A 296      33.834 -54.231  25.914  1.00 43.65           H  
ATOM   4540  O   LYS A 296      32.002 -55.523  27.623  1.00 43.65           O  
ATOM   4541  CG  LYS A 296      33.993 -52.161  25.389  1.00 43.65           C  
ATOM   4542  HG2 LYS A 296      33.332 -51.295  25.344  1.00 43.65           H  
ATOM   4543  HG3 LYS A 296      34.854 -51.905  26.007  1.00 43.65           H  
ATOM   4544  CD  LYS A 296      34.490 -52.498  23.965  1.00 43.65           C  
ATOM   4545  HD2 LYS A 296      35.329 -53.191  24.027  1.00 43.65           H  
ATOM   4546  HD3 LYS A 296      34.873 -51.575  23.529  1.00 43.65           H  
ATOM   4547  CE  LYS A 296      33.433 -53.081  23.005  1.00 43.65           C  
ATOM   4548  HE2 LYS A 296      32.486 -52.568  23.175  1.00 43.65           H  
ATOM   4549  HE3 LYS A 296      33.741 -52.871  21.981  1.00 43.65           H  
ATOM   4550  NZ  LYS A 296      33.246 -54.550  23.160  1.00 43.65           N  
ATOM   4551  HZ1 LYS A 296      33.080 -54.801  24.124  1.00 43.65           H  
ATOM   4552  HZ2 LYS A 296      34.047 -55.069  22.829  1.00 43.65           H  
ATOM   4553  HZ3 LYS A 296      32.427 -54.848  22.649  1.00 43.65           H  
ATOM   4554  N   GLU A 297      30.455 -53.916  27.375  1.00 44.46           N  
ATOM   4555  H   GLU A 297      30.294 -52.927  27.505  1.00 44.46           H  
ATOM   4556  CA  GLU A 297      29.356 -54.690  26.729  1.00 44.46           C  
ATOM   4557  HA  GLU A 297      28.571 -53.964  26.518  1.00 44.46           H  
ATOM   4558  C   GLU A 297      28.619 -55.783  27.560  1.00 44.46           C  
ATOM   4559  CB  GLU A 297      29.858 -55.233  25.359  1.00 44.46           C  
ATOM   4560  HB2 GLU A 297      30.913 -55.504  25.389  1.00 44.46           H  
ATOM   4561  HB3 GLU A 297      29.341 -56.164  25.125  1.00 44.46           H  
ATOM   4562  O   GLU A 297      29.219 -56.421  28.405  1.00 44.46           O  
ATOM   4563  CG  GLU A 297      29.657 -54.229  24.212  1.00 44.46           C  
ATOM   4564  HG2 GLU A 297      28.718 -53.692  24.346  1.00 44.46           H  
ATOM   4565  HG3 GLU A 297      30.448 -53.479  24.239  1.00 44.46           H  
ATOM   4566  CD  GLU A 297      29.647 -54.930  22.848  1.00 44.46           C  
ATOM   4567  OE1 GLU A 297      30.744 -55.028  22.254  1.00 44.46           O  
ATOM   4568  OE2 GLU A 297      28.543 -55.333  22.392  1.00 44.46           O  
ATOM   4569  N   ASN A 298      27.322 -56.107  27.354  1.00 40.68           N  
ATOM   4570  H   ASN A 298      27.040 -56.898  27.915  1.00 40.68           H  
ATOM   4571  CA  ASN A 298      26.186 -55.405  26.701  1.00 40.68           C  
ATOM   4572  HA  ASN A 298      26.139 -54.383  27.075  1.00 40.68           H  
ATOM   4573  C   ASN A 298      24.822 -56.108  27.001  1.00 40.68           C  
ATOM   4574  CB  ASN A 298      26.359 -55.412  25.166  1.00 40.68           C  
ATOM   4575  HB2 ASN A 298      27.405 -55.526  24.883  1.00 40.68           H  
ATOM   4576  HB3 ASN A 298      25.859 -56.290  24.758  1.00 40.68           H  
ATOM   4577  O   ASN A 298      24.795 -57.178  27.596  1.00 40.68           O  
ATOM   4578  CG  ASN A 298      25.828 -54.169  24.474  1.00 40.68           C  
ATOM   4579  ND2 ASN A 298      26.310 -53.856  23.298  1.00 40.68           N  
ATOM   4580 HD21 ASN A 298      27.095 -54.372  22.927  1.00 40.68           H  
ATOM   4581 HD22 ASN A 298      25.986 -52.989  22.896  1.00 40.68           H  
ATOM   4582  OD1 ASN A 298      24.941 -53.488  24.954  1.00 40.68           O  
ATOM   4583  N   ARG A 299      23.720 -55.580  26.432  1.00 46.49           N  
ATOM   4584  H   ARG A 299      23.855 -54.662  26.034  1.00 46.49           H  
ATOM   4585  CA  ARG A 299      22.469 -56.286  26.032  1.00 46.49           C  
ATOM   4586  HA  ARG A 299      21.724 -55.526  25.795  1.00 46.49           H  
ATOM   4587  C   ARG A 299      21.788 -57.207  27.071  1.00 46.49           C  
ATOM   4588  CB  ARG A 299      22.715 -57.109  24.740  1.00 46.49           C  
ATOM   4589  HB2 ARG A 299      23.511 -57.824  24.951  1.00 46.49           H  
ATOM   4590  HB3 ARG A 299      21.814 -57.680  24.515  1.00 46.49           H  
ATOM   4591  O   ARG A 299      21.895 -58.424  26.968  1.00 46.49           O  
ATOM   4592  CG  ARG A 299      23.078 -56.335  23.466  1.00 46.49           C  
ATOM   4593  HG2 ARG A 299      23.908 -55.662  23.679  1.00 46.49           H  
ATOM   4594  HG3 ARG A 299      22.228 -55.737  23.139  1.00 46.49           H  
ATOM   4595  CD  ARG A 299      23.495 -57.310  22.346  1.00 46.49           C  
ATOM   4596  HD2 ARG A 299      24.005 -58.170  22.780  1.00 46.49           H  
ATOM   4597  HD3 ARG A 299      22.597 -57.683  21.852  1.00 46.49           H  
ATOM   4598  NE  ARG A 299      24.382 -56.664  21.355  1.00 46.49           N  
ATOM   4599  HE  ARG A 299      23.935 -56.192  20.581  1.00 46.49           H  
ATOM   4600  NH1 ARG A 299      26.418 -57.139  22.348  1.00 46.49           N  
ATOM   4601 HH11 ARG A 299      27.386 -56.862  22.428  1.00 46.49           H  
ATOM   4602 HH12 ARG A 299      26.012 -57.810  22.985  1.00 46.49           H  
ATOM   4603  NH2 ARG A 299      26.375 -55.778  20.641  1.00 46.49           N  
ATOM   4604 HH21 ARG A 299      27.344 -55.626  20.883  1.00 46.49           H  
ATOM   4605 HH22 ARG A 299      25.938 -55.263  19.891  1.00 46.49           H  
ATOM   4606  CZ  ARG A 299      25.700 -56.543  21.445  1.00 46.49           C  
ATOM   4607  N   ASN A 300      20.934 -56.652  27.937  1.00 38.61           N  
ATOM   4608  H   ASN A 300      20.975 -55.654  28.087  1.00 38.61           H  
ATOM   4609  CA  ASN A 300      19.722 -57.330  28.446  1.00 38.61           C  
ATOM   4610  HA  ASN A 300      19.172 -57.713  27.586  1.00 38.61           H  
ATOM   4611  C   ASN A 300      18.791 -56.324  29.161  1.00 38.61           C  
ATOM   4612  CB  ASN A 300      20.110 -58.505  29.374  1.00 38.61           C  
ATOM   4613  HB2 ASN A 300      19.539 -58.465  30.301  1.00 38.61           H  
ATOM   4614  HB3 ASN A 300      21.164 -58.439  29.646  1.00 38.61           H  
ATOM   4615  O   ASN A 300      19.272 -55.288  29.608  1.00 38.61           O  
ATOM   4616  CG  ASN A 300      19.837 -59.851  28.717  1.00 38.61           C  
ATOM   4617  ND2 ASN A 300      20.706 -60.818  28.886  1.00 38.61           N  
ATOM   4618 HD21 ASN A 300      20.513 -61.690  28.413  1.00 38.61           H  
ATOM   4619 HD22 ASN A 300      21.586 -60.631  29.344  1.00 38.61           H  
ATOM   4620  OD1 ASN A 300      18.822 -60.053  28.068  1.00 38.61           O  
ATOM   4621  N   SER A 301      17.476 -56.533  29.299  1.00 40.38           N  
ATOM   4622  H   SER A 301      17.001 -55.796  29.801  1.00 40.38           H  
ATOM   4623  CA  SER A 301      16.568 -57.537  28.702  1.00 40.38           C  
ATOM   4624  HA  SER A 301      16.989 -57.910  27.768  1.00 40.38           H  
ATOM   4625  C   SER A 301      15.207 -56.869  28.369  1.00 40.38           C  
ATOM   4626  CB  SER A 301      16.393 -58.735  29.651  1.00 40.38           C  
ATOM   4627  HB2 SER A 301      15.880 -59.542  29.128  1.00 40.38           H  
ATOM   4628  HB3 SER A 301      17.370 -59.100  29.969  1.00 40.38           H  
ATOM   4629  O   SER A 301      15.117 -55.641  28.380  1.00 40.38           O  
ATOM   4630  OG  SER A 301      15.645 -58.371  30.791  1.00 40.38           O  
ATOM   4631  HG  SER A 301      15.678 -59.086  31.431  1.00 40.38           H  
ATOM   4632  N   SER A 302      14.149 -57.627  28.038  1.00 46.31           N  
ATOM   4633  H   SER A 302      14.220 -58.629  28.147  1.00 46.31           H  
ATOM   4634  CA  SER A 302      12.826 -57.072  27.682  1.00 46.31           C  
ATOM   4635  HA  SER A 302      12.894 -55.985  27.627  1.00 46.31           H  
ATOM   4636  C   SER A 302      11.733 -57.417  28.700  1.00 46.31           C  
ATOM   4637  CB  SER A 302      12.394 -57.554  26.296  1.00 46.31           C  
ATOM   4638  HB2 SER A 302      13.186 -57.345  25.576  1.00 46.31           H  
ATOM   4639  HB3 SER A 302      12.212 -58.628  26.325  1.00 46.31           H  
ATOM   4640  O   SER A 302      11.575 -58.579  29.066  1.00 46.31           O  
ATOM   4641  OG  SER A 302      11.213 -56.878  25.902  1.00 46.31           O  
ATOM   4642  HG  SER A 302      10.846 -57.336  25.142  1.00 46.31           H  
ATOM   4643  N   LEU A 303      10.946 -56.411  29.108  1.00 40.32           N  
ATOM   4644  H   LEU A 303      11.200 -55.482  28.803  1.00 40.32           H  
ATOM   4645  CA  LEU A 303       9.720 -56.569  29.914  1.00 40.32           C  
ATOM   4646  HA  LEU A 303       9.226 -57.478  29.570  1.00 40.32           H  
ATOM   4647  C   LEU A 303       8.713 -55.406  29.714  1.00 40.32           C  
ATOM   4648  CB  LEU A 303      10.125 -56.737  31.399  1.00 40.32           C  
ATOM   4649  HB2 LEU A 303      11.065 -57.287  31.459  1.00 40.32           H  
ATOM   4650  HB3 LEU A 303      10.306 -55.748  31.819  1.00 40.32           H  
ATOM   4651  O   LEU A 303       7.884 -55.135  30.583  1.00 40.32           O  
ATOM   4652  CG  LEU A 303       9.099 -57.485  32.276  1.00 40.32           C  
ATOM   4653  HG  LEU A 303       8.109 -57.038  32.178  1.00 40.32           H  
ATOM   4654  CD1 LEU A 303       8.998 -58.969  31.917  1.00 40.32           C  
ATOM   4655 HD11 LEU A 303       8.617 -59.089  30.903  1.00 40.32           H  
ATOM   4656 HD12 LEU A 303       8.319 -59.480  32.600  1.00 40.32           H  
ATOM   4657 HD13 LEU A 303       9.982 -59.435  31.976  1.00 40.32           H  
ATOM   4658  CD2 LEU A 303       9.508 -57.387  33.747  1.00 40.32           C  
ATOM   4659 HD21 LEU A 303      10.495 -57.828  33.883  1.00 40.32           H  
ATOM   4660 HD22 LEU A 303       9.545 -56.340  34.050  1.00 40.32           H  
ATOM   4661 HD23 LEU A 303       8.794 -57.923  34.372  1.00 40.32           H  
ATOM   4662  N   VAL A 304       8.830 -54.650  28.612  1.00 48.35           N  
ATOM   4663  H   VAL A 304       9.461 -54.965  27.889  1.00 48.35           H  
ATOM   4664  CA  VAL A 304       8.265 -53.286  28.488  1.00 48.35           C  
ATOM   4665  HA  VAL A 304       7.593 -53.124  29.330  1.00 48.35           H  
ATOM   4666  C   VAL A 304       7.384 -53.122  27.239  1.00 48.35           C  
ATOM   4667  CB  VAL A 304       9.361 -52.193  28.608  1.00 48.35           C  
ATOM   4668  HB  VAL A 304       9.935 -52.147  27.683  1.00 48.35           H  
ATOM   4669  O   VAL A 304       7.650 -52.294  26.376  1.00 48.35           O  
ATOM   4670  CG1 VAL A 304       8.747 -50.813  28.897  1.00 48.35           C  
ATOM   4671 HG11 VAL A 304       8.194 -50.833  29.836  1.00 48.35           H  
ATOM   4672 HG12 VAL A 304       8.074 -50.515  28.093  1.00 48.35           H  
ATOM   4673 HG13 VAL A 304       9.537 -50.064  28.962  1.00 48.35           H  
ATOM   4674  CG2 VAL A 304      10.344 -52.467  29.760  1.00 48.35           C  
ATOM   4675 HG21 VAL A 304      10.935 -53.359  29.553  1.00 48.35           H  
ATOM   4676 HG22 VAL A 304       9.801 -52.599  30.695  1.00 48.35           H  
ATOM   4677 HG23 VAL A 304      11.037 -51.632  29.864  1.00 48.35           H  
ATOM   4678  N   ASN A 305       6.312 -53.913  27.154  1.00 49.70           N  
ATOM   4679  H   ASN A 305       6.212 -54.643  27.845  1.00 49.70           H  
ATOM   4680  CA  ASN A 305       5.176 -53.663  26.250  1.00 49.70           C  
ATOM   4681  HA  ASN A 305       5.149 -52.612  25.961  1.00 49.70           H  
ATOM   4682  C   ASN A 305       3.844 -53.981  26.946  1.00 49.70           C  
ATOM   4683  CB  ASN A 305       5.304 -54.523  24.975  1.00 49.70           C  
ATOM   4684  HB2 ASN A 305       5.489 -55.564  25.238  1.00 49.70           H  
ATOM   4685  HB3 ASN A 305       4.361 -54.487  24.429  1.00 49.70           H  
ATOM   4686  O   ASN A 305       2.940 -53.155  27.042  1.00 49.70           O  
ATOM   4687  CG  ASN A 305       6.377 -54.040  24.022  1.00 49.70           C  
ATOM   4688  ND2 ASN A 305       7.529 -54.669  24.016  1.00 49.70           N  
ATOM   4689 HD21 ASN A 305       7.674 -55.455  24.633  1.00 49.70           H  
ATOM   4690 HD22 ASN A 305       8.234 -54.291  23.400  1.00 49.70           H  
ATOM   4691  OD1 ASN A 305       6.187 -53.112  23.257  1.00 49.70           O  
ATOM   4692  N   ASP A 306       3.739 -55.201  27.463  1.00 46.46           N  
ATOM   4693  H   ASP A 306       4.541 -55.805  27.356  1.00 46.46           H  
ATOM   4694  CA  ASP A 306       2.474 -55.933  27.586  1.00 46.46           C  
ATOM   4695  HA  ASP A 306       1.947 -55.884  26.633  1.00 46.46           H  
ATOM   4696  C   ASP A 306       1.550 -55.362  28.665  1.00 46.46           C  
ATOM   4697  CB  ASP A 306       2.822 -57.407  27.860  1.00 46.46           C  
ATOM   4698  HB2 ASP A 306       1.925 -58.016  27.745  1.00 46.46           H  
ATOM   4699  HB3 ASP A 306       3.176 -57.509  28.886  1.00 46.46           H  
ATOM   4700  O   ASP A 306       0.337 -55.268  28.482  1.00 46.46           O  
ATOM   4701  CG  ASP A 306       3.918 -57.893  26.904  1.00 46.46           C  
ATOM   4702  OD1 ASP A 306       3.560 -58.447  25.847  1.00 46.46           O  
ATOM   4703  OD2 ASP A 306       5.098 -57.568  27.192  1.00 46.46           O  
ATOM   4704  N   LYS A 307       2.136 -54.888  29.771  1.00 44.88           N  
ATOM   4705  H   LYS A 307       3.142 -54.966  29.811  1.00 44.88           H  
ATOM   4706  CA  LYS A 307       1.411 -54.303  30.913  1.00 44.88           C  
ATOM   4707  HA  LYS A 307       0.646 -55.010  31.233  1.00 44.88           H  
ATOM   4708  C   LYS A 307       0.648 -53.021  30.544  1.00 44.88           C  
ATOM   4709  CB  LYS A 307       2.387 -54.070  32.081  1.00 44.88           C  
ATOM   4710  HB2 LYS A 307       3.178 -53.391  31.764  1.00 44.88           H  
ATOM   4711  HB3 LYS A 307       1.844 -53.605  32.904  1.00 44.88           H  
ATOM   4712  O   LYS A 307      -0.354 -52.711  31.184  1.00 44.88           O  
ATOM   4713  CG  LYS A 307       3.007 -55.389  32.581  1.00 44.88           C  
ATOM   4714  HG2 LYS A 307       2.206 -56.063  32.884  1.00 44.88           H  
ATOM   4715  HG3 LYS A 307       3.567 -55.859  31.772  1.00 44.88           H  
ATOM   4716  CD  LYS A 307       3.959 -55.180  33.767  1.00 44.88           C  
ATOM   4717  HD2 LYS A 307       3.407 -54.739  34.597  1.00 44.88           H  
ATOM   4718  HD3 LYS A 307       4.762 -54.507  33.468  1.00 44.88           H  
ATOM   4719  CE  LYS A 307       4.545 -56.536  34.188  1.00 44.88           C  
ATOM   4720  HE2 LYS A 307       5.061 -56.970  33.331  1.00 44.88           H  
ATOM   4721  HE3 LYS A 307       3.723 -57.202  34.450  1.00 44.88           H  
ATOM   4722  NZ  LYS A 307       5.484 -56.411  35.333  1.00 44.88           N  
ATOM   4723  HZ1 LYS A 307       5.845 -57.319  35.590  1.00 44.88           H  
ATOM   4724  HZ2 LYS A 307       5.016 -56.019  36.137  1.00 44.88           H  
ATOM   4725  HZ3 LYS A 307       6.264 -55.819  35.087  1.00 44.88           H  
ATOM   4726  N   LEU A 308       1.068 -52.322  29.482  1.00 48.94           N  
ATOM   4727  H   LEU A 308       1.847 -52.689  28.954  1.00 48.94           H  
ATOM   4728  CA  LEU A 308       0.391 -51.135  28.941  1.00 48.94           C  
ATOM   4729  HA  LEU A 308       0.150 -50.473  29.773  1.00 48.94           H  
ATOM   4730  C   LEU A 308      -0.942 -51.487  28.241  1.00 48.94           C  
ATOM   4731  CB  LEU A 308       1.372 -50.409  27.989  1.00 48.94           C  
ATOM   4732  HB2 LEU A 308       1.106 -50.635  26.957  1.00 48.94           H  
ATOM   4733  HB3 LEU A 308       2.377 -50.798  28.150  1.00 48.94           H  
ATOM   4734  O   LEU A 308      -1.758 -50.608  27.988  1.00 48.94           O  
ATOM   4735  CG  LEU A 308       1.463 -48.881  28.171  1.00 48.94           C  
ATOM   4736  HG  LEU A 308       1.787 -48.669  29.190  1.00 48.94           H  
ATOM   4737  CD1 LEU A 308       2.513 -48.320  27.209  1.00 48.94           C  
ATOM   4738 HD11 LEU A 308       2.208 -48.501  26.178  1.00 48.94           H  
ATOM   4739 HD12 LEU A 308       2.623 -47.248  27.368  1.00 48.94           H  
ATOM   4740 HD13 LEU A 308       3.475 -48.801  27.388  1.00 48.94           H  
ATOM   4741  CD2 LEU A 308       0.152 -48.141  27.914  1.00 48.94           C  
ATOM   4742 HD21 LEU A 308      -0.240 -48.399  26.930  1.00 48.94           H  
ATOM   4743 HD22 LEU A 308       0.312 -47.064  27.970  1.00 48.94           H  
ATOM   4744 HD23 LEU A 308      -0.583 -48.411  28.672  1.00 48.94           H  
ATOM   4745  N   LYS A 309      -1.187 -52.771  27.943  1.00 49.67           N  
ATOM   4746  H   LYS A 309      -0.480 -53.453  28.177  1.00 49.67           H  
ATOM   4747  CA  LYS A 309      -2.371 -53.262  27.216  1.00 49.67           C  
ATOM   4748  HA  LYS A 309      -2.865 -52.406  26.757  1.00 49.67           H  
ATOM   4749  C   LYS A 309      -3.429 -53.918  28.124  1.00 49.67           C  
ATOM   4750  CB  LYS A 309      -1.886 -54.200  26.093  1.00 49.67           C  
ATOM   4751  HB2 LYS A 309      -0.910 -53.870  25.737  1.00 49.67           H  
ATOM   4752  HB3 LYS A 309      -1.770 -55.203  26.503  1.00 49.67           H  
ATOM   4753  O   LYS A 309      -4.286 -54.644  27.627  1.00 49.67           O  
ATOM   4754  CG  LYS A 309      -2.839 -54.225  24.888  1.00 49.67           C  
ATOM   4755  HG2 LYS A 309      -2.766 -53.277  24.355  1.00 49.67           H  
ATOM   4756  HG3 LYS A 309      -3.869 -54.356  25.217  1.00 49.67           H  
ATOM   4757  CD  LYS A 309      -2.482 -55.377  23.943  1.00 49.67           C  
ATOM   4758  HD2 LYS A 309      -2.519 -56.312  24.502  1.00 49.67           H  
ATOM   4759  HD3 LYS A 309      -1.474 -55.230  23.554  1.00 49.67           H  
ATOM   4760  CE  LYS A 309      -3.494 -55.425  22.795  1.00 49.67           C  
ATOM   4761  HE2 LYS A 309      -4.497 -55.454  23.222  1.00 49.67           H  
ATOM   4762  HE3 LYS A 309      -3.405 -54.507  22.215  1.00 49.67           H  
ATOM   4763  NZ  LYS A 309      -3.274 -56.612  21.933  1.00 49.67           N  
ATOM   4764  HZ1 LYS A 309      -2.335 -56.609  21.561  1.00 49.67           H  
ATOM   4765  HZ2 LYS A 309      -3.401 -57.457  22.472  1.00 49.67           H  
ATOM   4766  HZ3 LYS A 309      -3.932 -56.620  21.167  1.00 49.67           H  
ATOM   4767  N   VAL A 310      -3.344 -53.722  29.446  1.00 51.97           N  
ATOM   4768  H   VAL A 310      -2.608 -53.115  29.775  1.00 51.97           H  
ATOM   4769  CA  VAL A 310      -4.168 -54.455  30.432  1.00 51.97           C  
ATOM   4770  HA  VAL A 310      -4.973 -54.974  29.912  1.00 51.97           H  
ATOM   4771  C   VAL A 310      -4.855 -53.539  31.447  1.00 51.97           C  
ATOM   4772  CB  VAL A 310      -3.327 -55.535  31.155  1.00 51.97           C  
ATOM   4773  HB  VAL A 310      -2.521 -55.048  31.704  1.00 51.97           H  
ATOM   4774  O   VAL A 310      -6.073 -53.583  31.591  1.00 51.97           O  
ATOM   4775  CG1 VAL A 310      -4.163 -56.351  32.150  1.00 51.97           C  
ATOM   4776 HG11 VAL A 310      -3.548 -57.124  32.611  1.00 51.97           H  
ATOM   4777 HG12 VAL A 310      -4.550 -55.711  32.943  1.00 51.97           H  
ATOM   4778 HG13 VAL A 310      -5.000 -56.823  31.635  1.00 51.97           H  
ATOM   4779  CG2 VAL A 310      -2.697 -56.530  30.169  1.00 51.97           C  
ATOM   4780 HG21 VAL A 310      -3.474 -56.994  29.562  1.00 51.97           H  
ATOM   4781 HG22 VAL A 310      -1.990 -56.020  29.515  1.00 51.97           H  
ATOM   4782 HG23 VAL A 310      -2.156 -57.304  30.712  1.00 51.97           H  
ATOM   4783  N   LEU A 311      -4.094 -52.727  32.187  1.00 35.81           N  
ATOM   4784  H   LEU A 311      -3.110 -52.664  31.971  1.00 35.81           H  
ATOM   4785  CA  LEU A 311      -4.519 -52.248  33.513  1.00 35.81           C  
ATOM   4786  HA  LEU A 311      -5.225 -52.989  33.888  1.00 35.81           H  
ATOM   4787  C   LEU A 311      -5.321 -50.925  33.517  1.00 35.81           C  
ATOM   4788  CB  LEU A 311      -3.301 -52.278  34.469  1.00 35.81           C  
ATOM   4789  HB2 LEU A 311      -2.929 -51.266  34.629  1.00 35.81           H  
ATOM   4790  HB3 LEU A 311      -2.494 -52.842  34.001  1.00 35.81           H  
ATOM   4791  O   LEU A 311      -5.207 -50.142  34.456  1.00 35.81           O  
ATOM   4792  CG  LEU A 311      -3.589 -52.949  35.828  1.00 35.81           C  
ATOM   4793  HG  LEU A 311      -3.922 -53.971  35.647  1.00 35.81           H  
ATOM   4794  CD1 LEU A 311      -2.298 -53.011  36.647  1.00 35.81           C  
ATOM   4795 HD11 LEU A 311      -1.944 -52.002  36.857  1.00 35.81           H  
ATOM   4796 HD12 LEU A 311      -2.487 -53.527  37.589  1.00 35.81           H  
ATOM   4797 HD13 LEU A 311      -1.535 -53.559  36.095  1.00 35.81           H  
ATOM   4798  CD2 LEU A 311      -4.647 -52.238  36.670  1.00 35.81           C  
ATOM   4799 HD21 LEU A 311      -4.763 -52.740  37.630  1.00 35.81           H  
ATOM   4800 HD22 LEU A 311      -4.357 -51.200  36.838  1.00 35.81           H  
ATOM   4801 HD23 LEU A 311      -5.609 -52.254  36.158  1.00 35.81           H  
ATOM   4802  N   GLN A 312      -6.121 -50.655  32.477  1.00 35.89           N  
ATOM   4803  H   GLN A 312      -6.197 -51.348  31.746  1.00 35.89           H  
ATOM   4804  CA  GLN A 312      -7.011 -49.481  32.446  1.00 35.89           C  
ATOM   4805  HA  GLN A 312      -7.372 -49.345  33.466  1.00 35.89           H  
ATOM   4806  C   GLN A 312      -8.285 -49.687  31.600  1.00 35.89           C  
ATOM   4807  CB  GLN A 312      -6.217 -48.205  32.082  1.00 35.89           C  
ATOM   4808  HB2 GLN A 312      -5.241 -48.239  32.568  1.00 35.89           H  
ATOM   4809  HB3 GLN A 312      -6.060 -48.147  31.005  1.00 35.89           H  
ATOM   4810  O   GLN A 312      -8.573 -48.932  30.673  1.00 35.89           O  
ATOM   4811  CG  GLN A 312      -6.954 -46.951  32.587  1.00 35.89           C  
ATOM   4812  HG2 GLN A 312      -7.885 -46.828  32.033  1.00 35.89           H  
ATOM   4813  HG3 GLN A 312      -7.208 -47.085  33.638  1.00 35.89           H  
ATOM   4814  CD  GLN A 312      -6.154 -45.657  32.470  1.00 35.89           C  
ATOM   4815  NE2 GLN A 312      -6.752 -44.536  32.809  1.00 35.89           N  
ATOM   4816 HE21 GLN A 312      -7.721 -44.550  33.095  1.00 35.89           H  
ATOM   4817 HE22 GLN A 312      -6.205 -43.694  32.707  1.00 35.89           H  
ATOM   4818  OE1 GLN A 312      -4.994 -45.602  32.095  1.00 35.89           O  
ATOM   4819  N   LYS A 313      -9.076 -50.708  31.953  1.00 42.26           N  
ATOM   4820  H   LYS A 313      -8.737 -51.295  32.701  1.00 42.26           H  
ATOM   4821  CA  LYS A 313     -10.544 -50.663  31.809  1.00 42.26           C  
ATOM   4822  HA  LYS A 313     -10.811 -49.844  31.141  1.00 42.26           H  
ATOM   4823  C   LYS A 313     -11.116 -50.336  33.194  1.00 42.26           C  
ATOM   4824  CB  LYS A 313     -11.081 -51.972  31.199  1.00 42.26           C  
ATOM   4825  HB2 LYS A 313     -10.575 -52.145  30.250  1.00 42.26           H  
ATOM   4826  HB3 LYS A 313     -10.856 -52.802  31.869  1.00 42.26           H  
ATOM   4827  O   LYS A 313     -10.610 -50.859  34.186  1.00 42.26           O  
ATOM   4828  CG  LYS A 313     -12.600 -51.917  30.947  1.00 42.26           C  
ATOM   4829  HG2 LYS A 313     -13.116 -51.829  31.903  1.00 42.26           H  
ATOM   4830  HG3 LYS A 313     -12.818 -51.036  30.343  1.00 42.26           H  
ATOM   4831  CD  LYS A 313     -13.127 -53.163  30.211  1.00 42.26           C  
ATOM   4832  HD2 LYS A 313     -12.781 -53.149  29.178  1.00 42.26           H  
ATOM   4833  HD3 LYS A 313     -12.719 -54.049  30.697  1.00 42.26           H  
ATOM   4834  CE  LYS A 313     -14.663 -53.275  30.250  1.00 42.26           C  
ATOM   4835  HE2 LYS A 313     -14.977 -53.239  31.293  1.00 42.26           H  
ATOM   4836  HE3 LYS A 313     -14.965 -54.238  29.838  1.00 42.26           H  
ATOM   4837  NZ  LYS A 313     -15.352 -52.180  29.529  1.00 42.26           N  
ATOM   4838  HZ1 LYS A 313     -16.342 -52.176  29.731  1.00 42.26           H  
ATOM   4839  HZ2 LYS A 313     -15.177 -52.145  28.535  1.00 42.26           H  
ATOM   4840  HZ3 LYS A 313     -15.067 -51.298  29.930  1.00 42.26           H  
ATOM   4841  N   LYS A 314     -12.137 -49.474  33.252  1.00 39.37           N  
ATOM   4842  H   LYS A 314     -12.551 -49.214  32.368  1.00 39.37           H  
ATOM   4843  CA  LYS A 314     -12.480 -48.622  34.413  1.00 39.37           C  
ATOM   4844  HA  LYS A 314     -13.378 -48.088  34.101  1.00 39.37           H  
ATOM   4845  C   LYS A 314     -11.416 -47.536  34.707  1.00 39.37           C  
ATOM   4846  CB  LYS A 314     -12.910 -49.441  35.652  1.00 39.37           C  
ATOM   4847  HB2 LYS A 314     -13.379 -48.757  36.360  1.00 39.37           H  
ATOM   4848  HB3 LYS A 314     -12.035 -49.873  36.139  1.00 39.37           H  
ATOM   4849  O   LYS A 314     -10.231 -47.741  34.464  1.00 39.37           O  
ATOM   4850  CG  LYS A 314     -13.902 -50.568  35.302  1.00 39.37           C  
ATOM   4851  HG2 LYS A 314     -13.346 -51.457  35.004  1.00 39.37           H  
ATOM   4852  HG3 LYS A 314     -14.510 -50.257  34.453  1.00 39.37           H  
ATOM   4853  CD  LYS A 314     -14.849 -50.922  36.456  1.00 39.37           C  
ATOM   4854  HD2 LYS A 314     -14.288 -51.355  37.284  1.00 39.37           H  
ATOM   4855  HD3 LYS A 314     -15.348 -50.011  36.788  1.00 39.37           H  
ATOM   4856  CE  LYS A 314     -15.901 -51.913  35.937  1.00 39.37           C  
ATOM   4857  HE2 LYS A 314     -16.239 -51.566  34.961  1.00 39.37           H  
ATOM   4858  HE3 LYS A 314     -15.432 -52.886  35.793  1.00 39.37           H  
ATOM   4859  NZ  LYS A 314     -17.072 -52.018  36.845  1.00 39.37           N  
ATOM   4860  HZ1 LYS A 314     -16.806 -52.333  37.767  1.00 39.37           H  
ATOM   4861  HZ2 LYS A 314     -17.528 -51.120  36.917  1.00 39.37           H  
ATOM   4862  HZ3 LYS A 314     -17.755 -52.654  36.459  1.00 39.37           H  
ATOM   4863  N   ILE A 315     -11.754 -46.345  35.218  1.00 41.16           N  
ATOM   4864  H   ILE A 315     -10.971 -45.716  35.321  1.00 41.16           H  
ATOM   4865  CA  ILE A 315     -13.093 -45.793  35.516  1.00 41.16           C  
ATOM   4866  HA  ILE A 315     -13.587 -46.460  36.222  1.00 41.16           H  
ATOM   4867  C   ILE A 315     -13.954 -45.734  34.248  1.00 41.16           C  
ATOM   4868  CB  ILE A 315     -12.988 -44.401  36.189  1.00 41.16           C  
ATOM   4869  HB  ILE A 315     -12.426 -43.741  35.528  1.00 41.16           H  
ATOM   4870  O   ILE A 315     -13.473 -45.415  33.167  1.00 41.16           O  
ATOM   4871  CG1 ILE A 315     -12.228 -44.518  37.533  1.00 41.16           C  
ATOM   4872 HG12 ILE A 315     -12.785 -45.169  38.207  1.00 41.16           H  
ATOM   4873 HG13 ILE A 315     -11.254 -44.974  37.357  1.00 41.16           H  
ATOM   4874  CG2 ILE A 315     -14.380 -43.775  36.418  1.00 41.16           C  
ATOM   4875 HG21 ILE A 315     -14.898 -43.623  35.471  1.00 41.16           H  
ATOM   4876 HG22 ILE A 315     -14.292 -42.790  36.877  1.00 41.16           H  
ATOM   4877 HG23 ILE A 315     -14.985 -44.415  37.061  1.00 41.16           H  
ATOM   4878  CD1 ILE A 315     -11.971 -43.181  38.242  1.00 41.16           C  
ATOM   4879 HD11 ILE A 315     -11.506 -42.477  37.552  1.00 41.16           H  
ATOM   4880 HD12 ILE A 315     -11.300 -43.347  39.085  1.00 41.16           H  
ATOM   4881 HD13 ILE A 315     -12.902 -42.763  38.625  1.00 41.16           H  
ATOM   4882  N   GLU A 316     -15.205 -46.147  34.408  1.00 33.40           N  
ATOM   4883  H   GLU A 316     -15.541 -46.328  35.343  1.00 33.40           H  
ATOM   4884  CA  GLU A 316     -16.154 -46.523  33.363  1.00 33.40           C  
ATOM   4885  HA  GLU A 316     -16.099 -45.850  32.507  1.00 33.40           H  
ATOM   4886  C   GLU A 316     -17.525 -46.434  34.034  1.00 33.40           C  
ATOM   4887  CB  GLU A 316     -15.782 -47.947  32.941  1.00 33.40           C  
ATOM   4888  HB2 GLU A 316     -15.779 -48.582  33.826  1.00 33.40           H  
ATOM   4889  HB3 GLU A 316     -14.766 -47.897  32.550  1.00 33.40           H  
ATOM   4890  O   GLU A 316     -17.720 -47.062  35.080  1.00 33.40           O  
ATOM   4891  CG  GLU A 316     -16.619 -48.629  31.871  1.00 33.40           C  
ATOM   4892  HG2 GLU A 316     -17.580 -48.932  32.288  1.00 33.40           H  
ATOM   4893  HG3 GLU A 316     -16.776 -47.942  31.039  1.00 33.40           H  
ATOM   4894  CD  GLU A 316     -15.816 -49.846  31.405  1.00 33.40           C  
ATOM   4895  OE1 GLU A 316     -14.972 -49.707  30.487  1.00 33.40           O  
ATOM   4896  OE2 GLU A 316     -15.918 -50.954  31.985  1.00 33.40           O  
ATOM   4897  N   ILE A 317     -18.354 -45.506  33.554  1.00 37.67           N  
ATOM   4898  H   ILE A 317     -18.154 -45.100  32.650  1.00 37.67           H  
ATOM   4899  CA  ILE A 317     -19.600 -45.067  34.190  1.00 37.67           C  
ATOM   4900  HA  ILE A 317     -20.031 -45.902  34.743  1.00 37.67           H  
ATOM   4901  C   ILE A 317     -20.581 -44.692  33.077  1.00 37.67           C  
ATOM   4902  CB  ILE A 317     -19.384 -43.884  35.179  1.00 37.67           C  
ATOM   4903  HB  ILE A 317     -19.035 -43.019  34.615  1.00 37.67           H  
ATOM   4904  O   ILE A 317     -20.627 -43.547  32.623  1.00 37.67           O  
ATOM   4905  CG1 ILE A 317     -18.322 -44.195  36.263  1.00 37.67           C  
ATOM   4906 HG12 ILE A 317     -18.626 -45.082  36.819  1.00 37.67           H  
ATOM   4907 HG13 ILE A 317     -17.373 -44.408  35.772  1.00 37.67           H  
ATOM   4908  CG2 ILE A 317     -20.722 -43.514  35.854  1.00 37.67           C  
ATOM   4909 HG21 ILE A 317     -21.094 -44.353  36.441  1.00 37.67           H  
ATOM   4910 HG22 ILE A 317     -21.473 -43.268  35.104  1.00 37.67           H  
ATOM   4911 HG23 ILE A 317     -20.615 -42.634  36.489  1.00 37.67           H  
ATOM   4912  CD1 ILE A 317     -18.048 -43.060  37.258  1.00 37.67           C  
ATOM   4913 HD11 ILE A 317     -18.905 -42.908  37.913  1.00 37.67           H  
ATOM   4914 HD12 ILE A 317     -17.828 -42.138  36.718  1.00 37.67           H  
ATOM   4915 HD13 ILE A 317     -17.189 -43.323  37.876  1.00 37.67           H  
ATOM   4916  N   GLU A 318     -21.344 -45.683  32.643  1.00 32.23           N  
ATOM   4917  H   GLU A 318     -21.106 -46.627  32.911  1.00 32.23           H  
ATOM   4918  CA  GLU A 318     -22.667 -45.511  32.050  1.00 32.23           C  
ATOM   4919  HA  GLU A 318     -22.596 -44.882  31.163  1.00 32.23           H  
ATOM   4920  C   GLU A 318     -23.574 -44.793  33.080  1.00 32.23           C  
ATOM   4921  CB  GLU A 318     -23.191 -46.896  31.626  1.00 32.23           C  
ATOM   4922  HB2 GLU A 318     -24.202 -46.771  31.239  1.00 32.23           H  
ATOM   4923  HB3 GLU A 318     -23.252 -47.545  32.500  1.00 32.23           H  
ATOM   4924  O   GLU A 318     -23.378 -44.932  34.293  1.00 32.23           O  
ATOM   4925  CG  GLU A 318     -22.344 -47.590  30.529  1.00 32.23           C  
ATOM   4926  HG2 GLU A 318     -22.294 -46.924  29.668  1.00 32.23           H  
ATOM   4927  HG3 GLU A 318     -22.879 -48.486  30.211  1.00 32.23           H  
ATOM   4928  CD  GLU A 318     -20.909 -48.009  30.934  1.00 32.23           C  
ATOM   4929  OE1 GLU A 318     -20.008 -47.964  30.063  1.00 32.23           O  
ATOM   4930  OE2 GLU A 318     -20.686 -48.369  32.117  1.00 32.23           O  
ATOM   4931  N   ALA A 319     -24.485 -43.932  32.619  1.00 37.93           N  
ATOM   4932  H   ALA A 319     -24.762 -44.003  31.650  1.00 37.93           H  
ATOM   4933  CA  ALA A 319     -25.075 -42.860  33.440  1.00 37.93           C  
ATOM   4934  HA  ALA A 319     -25.030 -43.162  34.487  1.00 37.93           H  
ATOM   4935  C   ALA A 319     -26.568 -42.590  33.159  1.00 37.93           C  
ATOM   4936  CB  ALA A 319     -24.212 -41.601  33.269  1.00 37.93           C  
ATOM   4937  HB1 ALA A 319     -23.176 -41.830  33.518  1.00 37.93           H  
ATOM   4938  HB2 ALA A 319     -24.574 -40.815  33.933  1.00 37.93           H
[truncated: 673,524 more chars]
