# Supplementary material for: A glutamine-based single α-helix scaffold to target globular proteins
Source: Nat Commun. 2022 Nov 18;13:7073. doi: 10.1038/s41467-022-34793-6 (PMC9674830; doi:10.1038/s41467-022-34793-6)
Supplement: Supplementary file 7 — Supplementary Data 4 [file 41467_2022_34793_MOESM7_ESM.zip › ColabFold_p37n/p37n_with_MSAs/F6NL73.pdb]

ATOM      1  N   MET A   1       7.334 -20.092 -30.449  1.00 30.66           N  
ATOM      2  H   MET A   1       7.680 -19.527 -29.687  1.00 30.66           H  
ATOM      3  H2  MET A   1       7.663 -19.738 -31.337  1.00 30.66           H  
ATOM      4  H3  MET A   1       7.663 -21.036 -30.305  1.00 30.66           H  
ATOM      5  CA  MET A   1       5.861 -20.129 -30.409  1.00 30.66           C  
ATOM      6  HA  MET A   1       5.441 -19.124 -30.418  1.00 30.66           H  
ATOM      7  C   MET A   1       5.484 -20.788 -29.102  1.00 30.66           C  
ATOM      8  CB  MET A   1       5.275 -20.936 -31.580  1.00 30.66           C  
ATOM      9  HB2 MET A   1       4.290 -21.304 -31.295  1.00 30.66           H  
ATOM     10  HB3 MET A   1       5.907 -21.796 -31.799  1.00 30.66           H  
ATOM     11  O   MET A   1       6.072 -21.823 -28.833  1.00 30.66           O  
ATOM     12  CG  MET A   1       5.096 -20.083 -32.839  1.00 30.66           C  
ATOM     13  HG2 MET A   1       6.059 -19.688 -33.160  1.00 30.66           H  
ATOM     14  HG3 MET A   1       4.439 -19.249 -32.594  1.00 30.66           H  
ATOM     15  SD  MET A   1       4.355 -21.009 -34.207  1.00 30.66           S  
ATOM     16  CE  MET A   1       3.708 -19.651 -35.217  1.00 30.66           C  
ATOM     17  HE1 MET A   1       3.219 -20.060 -36.101  1.00 30.66           H  
ATOM     18  HE2 MET A   1       4.523 -18.996 -35.523  1.00 30.66           H  
ATOM     19  HE3 MET A   1       2.978 -19.084 -34.639  1.00 30.66           H  
ATOM     20  N   ASP A   2       4.660 -20.111 -28.299  1.00 30.08           N  
ATOM     21  H   ASP A   2       4.427 -19.161 -28.552  1.00 30.08           H  
ATOM     22  CA  ASP A   2       3.644 -20.683 -27.396  1.00 30.08           C  
ATOM     23  HA  ASP A   2       2.885 -21.183 -27.997  1.00 30.08           H  
ATOM     24  C   ASP A   2       2.912 -19.518 -26.691  1.00 30.08           C  
ATOM     25  CB  ASP A   2       4.205 -21.708 -26.383  1.00 30.08           C  
ATOM     26  HB2 ASP A   2       3.612 -21.654 -25.470  1.00 30.08           H  
ATOM     27  HB3 ASP A   2       5.232 -21.450 -26.125  1.00 30.08           H  
ATOM     28  O   ASP A   2       3.386 -18.937 -25.717  1.00 30.08           O  
ATOM     29  CG  ASP A   2       4.130 -23.167 -26.877  1.00 30.08           C  
ATOM     30  OD1 ASP A   2       3.499 -23.415 -27.929  1.00 30.08           O  
ATOM     31  OD2 ASP A   2       4.718 -24.032 -26.188  1.00 30.08           O  
ATOM     32  N   ASP A   3       1.823 -19.068 -27.320  1.00 34.07           N  
ATOM     33  H   ASP A   3       1.726 -19.396 -28.270  1.00 34.07           H  
ATOM     34  CA  ASP A   3       0.460 -18.937 -26.773  1.00 34.07           C  
ATOM     35  HA  ASP A   3      -0.018 -18.190 -27.408  1.00 34.07           H  
ATOM     36  C   ASP A   3       0.215 -18.374 -25.358  1.00 34.07           C  
ATOM     37  CB  ASP A   3      -0.306 -20.245 -27.059  1.00 34.07           C  
ATOM     38  HB2 ASP A   3       0.161 -21.059 -26.505  1.00 34.07           H  
ATOM     39  HB3 ASP A   3      -1.337 -20.147 -26.720  1.00 34.07           H  
ATOM     40  O   ASP A   3      -0.792 -18.689 -24.723  1.00 34.07           O  
ATOM     41  CG  ASP A   3      -0.346 -20.595 -28.555  1.00 34.07           C  
ATOM     42  OD1 ASP A   3      -0.019 -19.702 -29.377  1.00 34.07           O  
ATOM     43  OD2 ASP A   3      -0.649 -21.762 -28.870  1.00 34.07           O  
ATOM     44  N   SER A   4       1.028 -17.438 -24.863  1.00 42.39           N  
ATOM     45  H   SER A   4       1.920 -17.289 -25.314  1.00 42.39           H  
ATOM     46  CA  SER A   4       0.636 -16.613 -23.707  1.00 42.39           C  
ATOM     47  HA  SER A   4       0.135 -17.265 -22.992  1.00 42.39           H  
ATOM     48  C   SER A   4      -0.390 -15.533 -24.106  1.00 42.39           C  
ATOM     49  CB  SER A   4       1.862 -16.055 -22.976  1.00 42.39           C  
ATOM     50  HB2 SER A   4       2.572 -16.861 -22.791  1.00 42.39           H  
ATOM     51  HB3 SER A   4       1.544 -15.646 -22.017  1.00 42.39           H  
ATOM     52  O   SER A   4      -0.114 -14.333 -24.030  1.00 42.39           O  
ATOM     53  OG  SER A   4       2.490 -15.031 -23.719  1.00 42.39           O  
ATOM     54  HG  SER A   4       1.797 -14.419 -23.978  1.00 42.39           H  
ATOM     55  N   SER A   5      -1.575 -15.929 -24.571  1.00 49.14           N  
ATOM     56  H   SER A   5      -1.741 -16.922 -24.650  1.00 49.14           H  
ATOM     57  CA  SER A   5      -2.649 -15.027 -25.018  1.00 49.14           C  
ATOM     58  HA  SER A   5      -2.191 -14.196 -25.555  1.00 49.14           H  
ATOM     59  C   SER A   5      -3.438 -14.419 -23.847  1.00 49.14           C  
ATOM     60  CB  SER A   5      -3.564 -15.754 -26.011  1.00 49.14           C  
ATOM     61  HB2 SER A   5      -4.260 -15.044 -26.459  1.00 49.14           H  
ATOM     62  HB3 SER A   5      -2.963 -16.203 -26.801  1.00 49.14           H  
ATOM     63  O   SER A   5      -4.669 -14.427 -23.847  1.00 49.14           O  
ATOM     64  OG  SER A   5      -4.289 -16.762 -25.340  1.00 49.14           O  
ATOM     65  HG  SER A   5      -4.951 -16.316 -24.807  1.00 49.14           H  
ATOM     66  N   ALA A   6      -2.756 -13.926 -22.810  1.00 53.37           N  
ATOM     67  H   ALA A   6      -1.748 -13.894 -22.876  1.00 53.37           H  
ATOM     68  CA  ALA A   6      -3.429 -13.161 -21.766  1.00 53.37           C  
ATOM     69  HA  ALA A   6      -4.272 -13.739 -21.387  1.00 53.37           H  
ATOM     70  C   ALA A   6      -3.973 -11.867 -22.391  1.00 53.37           C  
ATOM     71  CB  ALA A   6      -2.465 -12.906 -20.600  1.00 53.37           C  
ATOM     72  HB1 ALA A   6      -2.979 -12.339 -19.824  1.00 53.37           H  
ATOM     73  HB2 ALA A   6      -1.600 -12.341 -20.948  1.00 53.37           H  
ATOM     74  HB3 ALA A   6      -2.134 -13.858 -20.184  1.00 53.37           H  
ATOM     75  O   ALA A   6      -3.197 -10.992 -22.791  1.00 53.37           O  
ATOM     76  N   VAL A   7      -5.298 -11.755 -22.497  1.00 55.26           N  
ATOM     77  H   VAL A   7      -5.879 -12.491 -22.123  1.00 55.26           H  
ATOM     78  CA  VAL A   7      -5.955 -10.575 -23.066  1.00 55.26           C  
ATOM     79  HA  VAL A   7      -5.279 -10.131 -23.796  1.00 55.26           H  
ATOM     80  C   VAL A   7      -6.187  -9.559 -21.955  1.00 55.26           C  
ATOM     81  CB  VAL A   7      -7.252 -10.914 -23.822  1.00 55.26           C  
ATOM     82  HB  VAL A   7      -7.992 -11.286 -23.113  1.00 55.26           H  
ATOM     83  O   VAL A   7      -6.601  -9.899 -20.842  1.00 55.26           O  
ATOM     84  CG1 VAL A   7      -7.789  -9.655 -24.521  1.00 55.26           C  
ATOM     85 HG11 VAL A   7      -8.176  -8.941 -23.795  1.00 55.26           H  
ATOM     86 HG12 VAL A   7      -8.595  -9.913 -25.208  1.00 55.26           H  
ATOM     87 HG13 VAL A   7      -7.010  -9.184 -25.120  1.00 55.26           H  
ATOM     88  CG2 VAL A   7      -7.028 -11.985 -24.896  1.00 55.26           C  
ATOM     89 HG21 VAL A   7      -6.749 -12.931 -24.432  1.00 55.26           H  
ATOM     90 HG22 VAL A   7      -7.948 -12.145 -25.458  1.00 55.26           H  
ATOM     91 HG23 VAL A   7      -6.243 -11.670 -25.585  1.00 55.26           H  
ATOM     92  N   LYS A   8      -5.885  -8.291 -22.248  1.00 59.15           N  
ATOM     93  H   LYS A   8      -5.624  -8.081 -23.201  1.00 59.15           H  
ATOM     94  CA  LYS A   8      -6.064  -7.181 -21.313  1.00 59.15           C  
ATOM     95  HA  LYS A   8      -6.056  -7.567 -20.293  1.00 59.15           H  
ATOM     96  C   LYS A   8      -7.412  -6.520 -21.543  1.00 59.15           C  
ATOM     97  CB  LYS A   8      -4.938  -6.153 -21.444  1.00 59.15           C  
ATOM     98  HB2 LYS A   8      -4.965  -5.706 -22.437  1.00 59.15           H  
ATOM     99  HB3 LYS A   8      -5.111  -5.368 -20.707  1.00 59.15           H  
ATOM    100  O   LYS A   8      -7.651  -5.923 -22.592  1.00 59.15           O  
ATOM    101  CG  LYS A   8      -3.556  -6.768 -21.220  1.00 59.15           C  
ATOM    102  HG2 LYS A   8      -3.574  -7.410 -20.340  1.00 59.15           H  
ATOM    103  HG3 LYS A   8      -3.281  -7.373 -22.084  1.00 59.15           H  
ATOM    104  CD  LYS A   8      -2.528  -5.653 -21.032  1.00 59.15           C  
ATOM    105  HD2 LYS A   8      -2.495  -5.030 -21.926  1.00 59.15           H  
ATOM    106  HD3 LYS A   8      -2.822  -5.045 -20.176  1.00 59.15           H  
ATOM    107  CE  LYS A   8      -1.163  -6.282 -20.773  1.00 59.15           C  
ATOM    108  HE2 LYS A   8      -0.831  -6.792 -21.677  1.00 59.15           H  
ATOM    109  HE3 LYS A   8      -1.276  -7.030 -19.988  1.00 59.15           H  
ATOM    110  NZ  LYS A   8      -0.193  -5.251 -20.355  1.00 59.15           N  
ATOM    111  HZ1 LYS A   8      -0.131  -4.524 -21.054  1.00 59.15           H  
ATOM    112  HZ2 LYS A   8       0.724  -5.656 -20.226  1.00 59.15           H  
ATOM    113  HZ3 LYS A   8      -0.494  -4.834 -19.486  1.00 59.15           H  
ATOM    114  N   LEU A   9      -8.253  -6.567 -20.525  1.00 63.36           N  
ATOM    115  H   LEU A   9      -7.995  -7.095 -19.703  1.00 63.36           H  
ATOM    116  CA  LEU A   9      -9.511  -5.846 -20.485  1.00 63.36           C  
ATOM    117  HA  LEU A   9      -9.812  -5.557 -21.492  1.00 63.36           H  
ATOM    118  C   LEU A   9      -9.351  -4.581 -19.663  1.00 63.36           C  
ATOM    119  CB  LEU A   9     -10.587  -6.749 -19.898  1.00 63.36           C  
ATOM    120  HB2 LEU A   9     -10.229  -7.122 -18.939  1.00 63.36           H  
ATOM    121  HB3 LEU A   9     -11.488  -6.165 -19.710  1.00 63.36           H  
ATOM    122  O   LEU A   9      -8.817  -4.597 -18.551  1.00 63.36           O  
ATOM    123  CG  LEU A   9     -10.923  -7.917 -20.835  1.00 63.36           C  
ATOM    124  HG  LEU A   9     -10.019  -8.385 -21.224  1.00 63.36           H  
ATOM    125  CD1 LEU A   9     -11.659  -8.934 -19.996  1.00 63.36           C  
ATOM    126 HD11 LEU A   9     -12.581  -8.511 -19.596  1.00 63.36           H  
ATOM    127 HD12 LEU A   9     -10.982  -9.207 -19.186  1.00 63.36           H  
ATOM    128 HD13 LEU A   9     -11.881  -9.825 -20.582  1.00 63.36           H  
ATOM    129  CD2 LEU A   9     -11.803  -7.467 -21.989  1.00 63.36           C  
ATOM    130 HD21 LEU A   9     -12.148  -8.333 -22.554  1.00 63.36           H  
ATOM    131 HD22 LEU A   9     -11.246  -6.810 -22.657  1.00 63.36           H  
ATOM    132 HD23 LEU A   9     -12.673  -6.937 -21.602  1.00 63.36           H  
ATOM    133  N   PHE A  10      -9.836  -3.487 -20.225  1.00 69.96           N  
ATOM    134  H   PHE A  10     -10.301  -3.574 -21.117  1.00 69.96           H  
ATOM    135  CA  PHE A  10     -10.030  -2.239 -19.524  1.00 69.96           C  
ATOM    136  HA  PHE A  10      -9.336  -2.165 -18.687  1.00 69.96           H  
ATOM    137  C   PHE A  10     -11.455  -2.186 -18.983  1.00 69.96           C  
ATOM    138  CB  PHE A  10      -9.753  -1.090 -20.488  1.00 69.96           C  
ATOM    139  HB2 PHE A  10      -8.706  -1.124 -20.791  1.00 69.96           H  
ATOM    140  HB3 PHE A  10     -10.361  -1.216 -21.384  1.00 69.96           H  
ATOM    141  O   PHE A  10     -12.413  -2.448 -19.707  1.00 69.96           O  
ATOM    142  CG  PHE A  10     -10.047   0.262 -19.885  1.00 69.96           C  
ATOM    143  CD1 PHE A  10     -11.237   0.935 -20.214  1.00 69.96           C  
ATOM    144  HD1 PHE A  10     -11.950   0.484 -20.889  1.00 69.96           H  
ATOM    145  CD2 PHE A  10      -9.130   0.844 -18.992  1.00 69.96           C  
ATOM    146  HD2 PHE A  10      -8.233   0.311 -18.714  1.00 69.96           H  
ATOM    147  CE1 PHE A  10     -11.478   2.219 -19.704  1.00 69.96           C  
ATOM    148  HE1 PHE A  10     -12.370   2.752 -20.000  1.00 69.96           H  
ATOM    149  CE2 PHE A  10      -9.364   2.135 -18.492  1.00 69.96           C  
ATOM    150  HE2 PHE A  10      -8.637   2.605 -17.846  1.00 69.96           H  
ATOM    151  CZ  PHE A  10     -10.524   2.831 -18.875  1.00 69.96           C  
ATOM    152  HZ  PHE A  10     -10.672   3.852 -18.555  1.00 69.96           H  
ATOM    153  N   VAL A  11     -11.591  -1.819 -17.715  1.00 74.84           N  
ATOM    154  H   VAL A  11     -10.754  -1.665 -17.170  1.00 74.84           H  
ATOM    155  CA  VAL A  11     -12.874  -1.605 -17.049  1.00 74.84           C  
ATOM    156  HA  VAL A  11     -13.683  -1.812 -17.750  1.00 74.84           H  
ATOM    157  C   VAL A  11     -12.957  -0.148 -16.633  1.00 74.84           C  
ATOM    158  CB  VAL A  11     -13.058  -2.534 -15.841  1.00 74.84           C  
ATOM    159  HB  VAL A  11     -12.392  -2.230 -15.034  1.00 74.84           H  
ATOM    160  O   VAL A  11     -12.195   0.311 -15.778  1.00 74.84           O  
ATOM    161  CG1 VAL A  11     -14.505  -2.467 -15.336  1.00 74.84           C  
ATOM    162 HG11 VAL A  11     -14.649  -3.182 -14.526  1.00 74.84           H  
ATOM    163 HG12 VAL A  11     -15.199  -2.702 -16.143  1.00 74.84           H  
ATOM    164 HG13 VAL A  11     -14.727  -1.467 -14.963  1.00 74.84           H  
ATOM    165  CG2 VAL A  11     -12.725  -3.980 -16.204  1.00 74.84           C  
ATOM    166 HG21 VAL A  11     -12.937  -4.621 -15.348  1.00 74.84           H  
ATOM    167 HG22 VAL A  11     -11.664  -4.079 -16.434  1.00 74.84           H  
ATOM    168 HG23 VAL A  11     -13.306  -4.282 -17.076  1.00 74.84           H  
ATOM    169  N   GLY A  12     -13.886   0.573 -17.248  1.00 72.22           N  
ATOM    170  H   GLY A  12     -14.455   0.100 -17.935  1.00 72.22           H  
ATOM    171  CA  GLY A  12     -14.258   1.937 -16.914  1.00 72.22           C  
ATOM    172  HA2 GLY A  12     -14.547   2.466 -17.823  1.00 72.22           H  
ATOM    173  HA3 GLY A  12     -13.400   2.445 -16.474  1.00 72.22           H  
ATOM    174  C   GLY A  12     -15.406   2.023 -15.914  1.00 72.22           C  
ATOM    175  O   GLY A  12     -16.242   1.126 -15.815  1.00 72.22           O  
ATOM    176  N   ASN A  13     -15.459   3.161 -15.216  1.00 74.98           N  
ATOM    177  H   ASN A  13     -14.708   3.822 -15.351  1.00 74.98           H  
ATOM    178  CA  ASN A  13     -16.534   3.561 -14.301  1.00 74.98           C  
ATOM    179  HA  ASN A  13     -16.228   4.517 -13.877  1.00 74.98           H  
ATOM    180  C   ASN A  13     -16.729   2.658 -13.076  1.00 74.98           C  
ATOM    181  CB  ASN A  13     -17.833   3.819 -15.086  1.00 74.98           C  
ATOM    182  HB2 ASN A  13     -18.643   4.052 -14.394  1.00 74.98           H  
ATOM    183  HB3 ASN A  13     -18.122   2.919 -15.629  1.00 74.98           H  
ATOM    184  O   ASN A  13     -17.860   2.402 -12.659  1.00 74.98           O  
ATOM    185  CG  ASN A  13     -17.729   4.985 -16.039  1.00 74.98           C  
ATOM    186  ND2 ASN A  13     -18.535   4.985 -17.073  1.00 74.98           N  
ATOM    187 HD21 ASN A  13     -19.149   4.198 -17.223  1.00 74.98           H  
ATOM    188 HD22 ASN A  13     -18.443   5.748 -17.729  1.00 74.98           H  
ATOM    189  OD1 ASN A  13     -16.961   5.915 -15.854  1.00 74.98           O  
ATOM    190  N   LEU A  14     -15.636   2.247 -12.439  1.00 70.54           N  
ATOM    191  H   LEU A  14     -14.729   2.510 -12.798  1.00 70.54           H  
ATOM    192  CA  LEU A  14     -15.710   1.556 -11.156  1.00 70.54           C  
ATOM    193  HA  LEU A  14     -16.503   0.811 -11.220  1.00 70.54           H  
ATOM    194  C   LEU A  14     -16.102   2.503 -10.021  1.00 70.54           C  
ATOM    195  CB  LEU A  14     -14.394   0.827 -10.860  1.00 70.54           C  
ATOM    196  HB2 LEU A  14     -14.443   0.402  -9.857  1.00 70.54           H  
ATOM    197  HB3 LEU A  14     -13.578   1.550 -10.874  1.00 70.54           H  
ATOM    198  O   LEU A  14     -15.755   3.690 -10.001  1.00 70.54           O  
ATOM    199  CG  LEU A  14     -14.101  -0.301 -11.859  1.00 70.54           C  
ATOM    200  HG  LEU A  14     -14.066   0.094 -12.875  1.00 70.54           H  
ATOM    201  CD1 LEU A  14     -12.738  -0.891 -11.535  1.00 70.54           C  
ATOM    202 HD11 LEU A  14     -11.974  -0.116 -11.606  1.00 70.54           H  
ATOM    203 HD12 LEU A  14     -12.527  -1.678 -12.259  1.00 70.54           H  
ATOM    204 HD13 LEU A  14     -12.739  -1.310 -10.529  1.00 70.54           H  
ATOM    205  CD2 LEU A  14     -15.142  -1.421 -11.790  1.00 70.54           C  
ATOM    206 HD21 LEU A  14     -15.316  -1.714 -10.755  1.00 70.54           H  
ATOM    207 HD22 LEU A  14     -14.803  -2.287 -12.358  1.00 70.54           H  
ATOM    208 HD23 LEU A  14     -16.080  -1.082 -12.232  1.00 70.54           H  
ATOM    209  N   ASP A  15     -16.829   1.944  -9.060  1.00 75.84           N  
ATOM    210  H   ASP A  15     -17.064   0.966  -9.141  1.00 75.84           H  
ATOM    211  CA  ASP A  15     -17.057   2.581  -7.772  1.00 75.84           C  
ATOM    212  HA  ASP A  15     -17.340   3.619  -7.946  1.00 75.84           H  
ATOM    213  C   ASP A  15     -15.760   2.562  -6.943  1.00 75.84           C  
ATOM    214  CB  ASP A  15     -18.227   1.876  -7.071  1.00 75.84           C  
ATOM    215  HB2 ASP A  15     -17.915   0.879  -6.759  1.00 75.84           H  
ATOM    216  HB3 ASP A  15     -19.049   1.771  -7.778  1.00 75.84           H  
ATOM    217  O   ASP A  15     -14.996   1.596  -7.012  1.00 75.84           O  
ATOM    218  CG  ASP A  15     -18.744   2.647  -5.858  1.00 75.84           C  
ATOM    219  OD1 ASP A  15     -18.235   3.771  -5.619  1.00 75.84           O  
ATOM    220  OD2 ASP A  15     -19.647   2.098  -5.200  1.00 75.84           O  
ATOM    221  N   LEU A  16     -15.520   3.610  -6.149  1.00 65.54           N  
ATOM    222  H   LEU A  16     -16.313   4.212  -5.984  1.00 65.54           H  
ATOM    223  CA  LEU A  16     -14.337   3.763  -5.284  1.00 65.54           C  
ATOM    224  HA  LEU A  16     -13.436   3.727  -5.897  1.00 65.54           H  
ATOM    225  C   LEU A  16     -14.208   2.627  -4.259  1.00 65.54           C  
ATOM    226  CB  LEU A  16     -14.437   5.122  -4.557  1.00 65.54           C  
ATOM    227  HB2 LEU A  16     -15.484   5.419  -4.506  1.00 65.54           H  
ATOM    228  HB3 LEU A  16     -14.100   5.015  -3.526  1.00 65.54           H  
ATOM    229  O   LEU A  16     -13.105   2.325  -3.813  1.00 65.54           O  
ATOM    230  CG  LEU A  16     -13.608   6.227  -5.233  1.00 65.54           C  
ATOM    231  HG  LEU A  16     -13.574   6.058  -6.309  1.00 65.54           H  
ATOM    232  CD1 LEU A  16     -14.237   7.600  -4.997  1.00 65.54           C  
ATOM    233 HD11 LEU A  16     -14.309   7.792  -3.926  1.00 65.54           H  
ATOM    234 HD12 LEU A  16     -13.632   8.376  -5.467  1.00 65.54           H  
ATOM    235 HD13 LEU A  16     -15.239   7.617  -5.424  1.00 65.54           H  
ATOM    236  CD2 LEU A  16     -12.180   6.258  -4.682  1.00 65.54           C  
ATOM    237 HD21 LEU A  16     -12.197   6.475  -3.614  1.00 65.54           H  
ATOM    238 HD22 LEU A  16     -11.718   5.283  -4.834  1.00 65.54           H  
ATOM    239 HD23 LEU A  16     -11.595   7.017  -5.202  1.00 65.54           H  
ATOM    240  N   GLU A  17     -15.330   2.005  -3.901  1.00 78.15           N  
ATOM    241  H   GLU A  17     -16.203   2.363  -4.263  1.00 78.15           H  
ATOM    242  CA  GLU A  17     -15.397   0.878  -2.969  1.00 78.15           C  
ATOM    243  HA  GLU A  17     -14.598   0.975  -2.235  1.00 78.15           H  
ATOM    244  C   GLU A  17     -15.212  -0.491  -3.643  1.00 78.15           C  
ATOM    245  CB  GLU A  17     -16.735   0.916  -2.224  1.00 78.15           C  
ATOM    246  HB2 GLU A  17     -17.545   0.820  -2.946  1.00 78.15           H  
ATOM    247  HB3 GLU A  17     -16.767   0.067  -1.542  1.00 78.15           H  
ATOM    248  O   GLU A  17     -15.338  -1.521  -2.975  1.00 78.15           O  
ATOM    249  CG  GLU A  17     -16.943   2.194  -1.400  1.00 78.15           C  
ATOM    250  HG2 GLU A  17     -16.072   2.340  -0.761  1.00 78.15           H  
ATOM    251  HG3 GLU A  17     -17.020   3.049  -2.071  1.00 78.15           H  
ATOM    252  CD  GLU A  17     -18.204   2.121  -0.525  1.00 78.15           C  
ATOM    253  OE1 GLU A  17     -18.375   3.053   0.293  1.00 78.15           O  
ATOM    254  OE2 GLU A  17     -18.961   1.127  -0.643  1.00 78.15           O  
ATOM    255  N   THR A  18     -14.960  -0.536  -4.955  1.00 78.72           N  
ATOM    256  H   THR A  18     -14.831   0.331  -5.457  1.00 78.72           H  
ATOM    257  CA  THR A  18     -14.736  -1.803  -5.661  1.00 78.72           C  
ATOM    258  HA  THR A  18     -15.512  -2.506  -5.357  1.00 78.72           H  
ATOM    259  C   THR A  18     -13.385  -2.375  -5.252  1.00 78.72           C  
ATOM    260  CB  THR A  18     -14.801  -1.665  -7.187  1.00 78.72           C  
ATOM    261  HB  THR A  18     -13.920  -1.136  -7.551  1.00 78.72           H  
ATOM    262  O   THR A  18     -12.336  -1.787  -5.522  1.00 78.72           O  
ATOM    263  CG2 THR A  18     -14.868  -3.044  -7.843  1.00 78.72           C  
ATOM    264 HG21 THR A  18     -15.714  -3.611  -7.454  1.00 78.72           H  
ATOM    265 HG22 THR A  18     -13.951  -3.594  -7.632  1.00 78.72           H  
ATOM    266 HG23 THR A  18     -14.970  -2.941  -8.923  1.00 78.72           H  
ATOM    267  OG1 THR A  18     -15.945  -0.939  -7.577  1.00 78.72           O  
ATOM    268  HG1 THR A  18     -15.731  -0.025  -7.377  1.00 78.72           H  
ATOM    269  N   THR A  19     -13.406  -3.532  -4.599  1.00 80.95           N  
ATOM    270  H   THR A  19     -14.295  -3.972  -4.409  1.00 80.95           H  
ATOM    271  CA  THR A  19     -12.189  -4.223  -4.169  1.00 80.95           C  
ATOM    272  HA  THR A  19     -11.438  -3.473  -3.922  1.00 80.95           H  
ATOM    273  C   THR A  19     -11.614  -5.087  -5.291  1.00 80.95           C  
ATOM    274  CB  THR A  19     -12.432  -5.049  -2.899  1.00 80.95           C  
ATOM    275  HB  THR A  19     -11.480  -5.471  -2.578  1.00 80.95           H  
ATOM    276  O   THR A  19     -12.272  -5.383  -6.289  1.00 80.95           O  
ATOM    277  CG2 THR A  19     -12.994  -4.216  -1.746  1.00 80.95           C  
ATOM    278 HG21 THR A  19     -12.338  -3.369  -1.547  1.00 80.95           H  
ATOM    279 HG22 THR A  19     -13.991  -3.849  -1.991  1.00 80.95           H  
ATOM    280 HG23 THR A  19     -13.057  -4.838  -0.853  1.00 80.95           H  
ATOM    281  OG1 THR A  19     -13.316  -6.105  -3.162  1.00 80.95           O  
ATOM    282  HG1 THR A  19     -14.195  -5.743  -3.296  1.00 80.95           H  
ATOM    283  N   GLN A  20     -10.362  -5.520  -5.139  1.00 77.52           N  
ATOM    284  H   GLN A  20      -9.847  -5.264  -4.309  1.00 77.52           H  
ATOM    285  CA  GLN A  20      -9.760  -6.479  -6.065  1.00 77.52           C  
ATOM    286  HA  GLN A  20      -9.800  -6.066  -7.072  1.00 77.52           H  
ATOM    287  C   GLN A  20     -10.534  -7.807  -6.081  1.00 77.52           C  
ATOM    288  CB  GLN A  20      -8.293  -6.677  -5.671  1.00 77.52           C  
ATOM    289  HB2 GLN A  20      -8.239  -7.091  -4.664  1.00 77.52           H  
ATOM    290  HB3 GLN A  20      -7.798  -5.706  -5.676  1.00 77.52           H  
ATOM    291  O   GLN A  20     -10.745  -8.363  -7.153  1.00 77.52           O  
ATOM    292  CG  GLN A  20      -7.554  -7.613  -6.636  1.00 77.52           C  
ATOM    293  HG2 GLN A  20      -7.636  -7.220  -7.650  1.00 77.52           H  
ATOM    294  HG3 GLN A  20      -8.014  -8.601  -6.608  1.00 77.52           H  
ATOM    295  CD  GLN A  20      -6.078  -7.769  -6.296  1.00 77.52           C  
ATOM    296  NE2 GLN A  20      -5.394  -8.696  -6.930  1.00 77.52           N  
ATOM    297 HE21 GLN A  20      -4.429  -8.799  -6.653  1.00 77.52           H  
ATOM    298 HE22 GLN A  20      -5.864  -9.345  -7.545  1.00 77.52           H  
ATOM    299  OE1 GLN A  20      -5.501  -7.064  -5.484  1.00 77.52           O  
ATOM    300  N   ASP A  21     -11.002  -8.279  -4.923  1.00 81.60           N  
ATOM    301  H   ASP A  21     -10.790  -7.791  -4.064  1.00 81.60           H  
ATOM    302  CA  ASP A  21     -11.779  -9.519  -4.807  1.00 81.60           C  
ATOM    303  HA  ASP A  21     -11.221 -10.335  -5.265  1.00 81.60           H  
ATOM    304  C   ASP A  21     -13.128  -9.419  -5.531  1.00 81.60           C  
ATOM    305  CB  ASP A  21     -11.995  -9.857  -3.324  1.00 81.60           C  
ATOM    306  HB2 ASP A  21     -12.515  -9.030  -2.841  1.00 81.60           H  
ATOM    307  HB3 ASP A  21     -12.630 -10.741  -3.256  1.00 81.60           H  
ATOM    308  O   ASP A  21     -13.543 -10.370  -6.195  1.00 81.60           O  
ATOM    309  CG  ASP A  21     -10.687 -10.149  -2.582  1.00 81.60           C  
ATOM    310  OD1 ASP A  21      -9.790 -10.771  -3.193  1.00 81.60           O  
ATOM    311  OD2 ASP A  21     -10.584  -9.728  -1.408  1.00 81.60           O  
ATOM    312  N   ASP A  22     -13.772  -8.246  -5.484  1.00 86.07           N  
ATOM    313  H   ASP A  22     -13.406  -7.524  -4.880  1.00 86.07           H  
ATOM    314  CA  ASP A  22     -14.986  -7.971  -6.257  1.00 86.07           C  
ATOM    315  HA  ASP A  22     -15.765  -8.681  -5.977  1.00 86.07           H  
ATOM    316  C   ASP A  22     -14.732  -8.107  -7.767  1.00 86.07           C  
ATOM    317  CB  ASP A  22     -15.490  -6.547  -5.993  1.00 86.07           C  
ATOM    318  HB2 ASP A  22     -16.285  -6.357  -6.714  1.00 86.07           H  
ATOM    319  HB3 ASP A  22     -14.698  -5.832  -6.217  1.00 86.07           H  
ATOM    320  O   ASP A  22     -15.530  -8.708  -8.486  1.00 86.07           O  
ATOM    321  CG  ASP A  22     -16.029  -6.269  -4.587  1.00 86.07           C  
ATOM    322  OD1 ASP A  22     -16.802  -7.082  -4.045  1.00 86.07           O  
ATOM    323  OD2 ASP A  22     -15.728  -5.166  -4.064  1.00 86.07           O  
ATOM    324  N   LEU A  23     -13.603  -7.576  -8.255  1.00 82.12           N  
ATOM    325  H   LEU A  23     -12.985  -7.110  -7.605  1.00 82.12           H  
ATOM    326  CA  LEU A  23     -13.208  -7.692  -9.661  1.00 82.12           C  
ATOM    327  HA  LEU A  23     -14.054  -7.401 -10.284  1.00 82.12           H  
ATOM    328  C   LEU A  23     -12.879  -9.143 -10.033  1.00 82.12           C  
ATOM    329  CB  LEU A  23     -12.017  -6.764  -9.958  1.00 82.12           C  
ATOM    330  HB2 LEU A  23     -11.618  -7.008 -10.942  1.00 82.12           H  
ATOM    331  HB3 LEU A  23     -11.240  -6.963  -9.220  1.00 82.12           H  
ATOM    332  O   LEU A  23     -13.283  -9.599 -11.099  1.00 82.12           O  
ATOM    333  CG  LEU A  23     -12.345  -5.265  -9.921  1.00 82.12           C  
ATOM    334  HG  LEU A  23     -12.840  -5.023  -8.980  1.00 82.12           H  
ATOM    335  CD1 LEU A  23     -11.049  -4.460 -10.004  1.00 82.12           C  
ATOM    336 HD11 LEU A  23     -10.421  -4.702  -9.147  1.00 82.12           H  
ATOM    337 HD12 LEU A  23     -10.521  -4.698 -10.928  1.00 82.12           H  
ATOM    338 HD13 LEU A  23     -11.279  -3.395  -9.972  1.00 82.12           H  
ATOM    339  CD2 LEU A  23     -13.243  -4.836 -11.083  1.00 82.12           C  
ATOM    340 HD21 LEU A  23     -14.209  -5.337 -11.013  1.00 82.12           H  
ATOM    341 HD22 LEU A  23     -13.416  -3.761 -11.027  1.00 82.12           H  
ATOM    342 HD23 LEU A  23     -12.772  -5.080 -12.035  1.00 82.12           H  
ATOM    343  N   ILE A  24     -12.206  -9.900  -9.163  1.00 86.32           N  
ATOM    344  H   ILE A  24     -11.900  -9.483  -8.296  1.00 86.32           H  
ATOM    345  CA  ILE A  24     -11.963 -11.332  -9.401  1.00 86.32           C  
ATOM    346  HA  ILE A  24     -11.443 -11.444 -10.352  1.00 86.32           H  
ATOM    347  C   ILE A  24     -13.297 -12.068  -9.531  1.00 86.32           C  
ATOM    348  CB  ILE A  24     -11.086 -11.963  -8.295  1.00 86.32           C  
ATOM    349  HB  ILE A  24     -11.543 -11.765  -7.325  1.00 86.32           H  
ATOM    350  O   ILE A  24     -13.494 -12.795 -10.501  1.00 86.32           O  
ATOM    351  CG1 ILE A  24      -9.674 -11.347  -8.316  1.00 86.32           C  
ATOM    352 HG12 ILE A  24      -9.165 -11.632  -9.237  1.00 86.32           H  
ATOM    353 HG13 ILE A  24      -9.776 -10.262  -8.301  1.00 86.32           H  
ATOM    354  CG2 ILE A  24     -10.978 -13.489  -8.484  1.00 86.32           C  
ATOM    355 HG21 ILE A  24     -10.560 -13.719  -9.464  1.00 86.32           H  
ATOM    356 HG22 ILE A  24     -10.345 -13.926  -7.712  1.00 86.32           H  
ATOM    357 HG23 ILE A  24     -11.957 -13.961  -8.395  1.00 86.32           H  
ATOM    358  CD1 ILE A  24      -8.785 -11.708  -7.123  1.00 86.32           C  
ATOM    359 HD11 ILE A  24      -7.866 -11.125  -7.172  1.00 86.32           H  
ATOM    360 HD12 ILE A  24      -9.300 -11.475  -6.190  1.00 86.32           H  
ATOM    361 HD13 ILE A  24      -8.524 -12.766  -7.143  1.00 86.32           H  
ATOM    362  N   ALA A  25     -14.231 -11.849  -8.604  1.00 87.31           N  
ATOM    363  H   ALA A  25     -14.018 -11.234  -7.832  1.00 87.31           H  
ATOM    364  CA  ALA A  25     -15.550 -12.475  -8.646  1.00 87.31           C  
ATOM    365  HA  ALA A  25     -15.423 -13.557  -8.671  1.00 87.31           H  
ATOM    366  C   ALA A  25     -16.347 -12.077  -9.901  1.00 87.31           C  
ATOM    367  CB  ALA A  25     -16.296 -12.098  -7.363  1.00 87.31           C  
ATOM    368  HB1 ALA A  25     -15.724 -12.421  -6.493  1.00 87.31           H  
ATOM    369  HB2 ALA A  25     -17.272 -12.584  -7.350  1.00 87.31           H  
ATOM    370  HB3 ALA A  25     -16.433 -11.018  -7.313  1.00 87.31           H  
ATOM    371  O   ALA A  25     -17.051 -12.912 -10.471  1.00 87.31           O  
ATOM    372  N   LEU A  26     -16.207 -10.826 -10.353  1.00 87.17           N  
ATOM    373  H   LEU A  26     -15.671 -10.178  -9.794  1.00 87.17           H  
ATOM    374  CA  LEU A  26     -16.854 -10.317 -11.560  1.00 87.17           C  
ATOM    375  HA  LEU A  26     -17.918 -10.543 -11.492  1.00 87.17           H  
ATOM    376  C   LEU A  26     -16.320 -10.985 -12.836  1.00 87.17           C  
ATOM    377  CB  LEU A  26     -16.660  -8.789 -11.601  1.00 87.17           C  
ATOM    378  HB2 LEU A  26     -16.975  -8.364 -10.648  1.00 87.17           H  
ATOM    379  HB3 LEU A  26     -15.597  -8.582 -11.725  1.00 87.17           H  
ATOM    380  O   LEU A  26     -17.108 -11.262 -13.739  1.00 87.17           O  
ATOM    381  CG  LEU A  26     -17.427  -8.074 -12.726  1.00 87.17           C  
ATOM    382  HG  LEU A  26     -17.180  -8.519 -13.690  1.00 87.17           H  
ATOM    383  CD1 LEU A  26     -18.941  -8.145 -12.505  1.00 87.17           C  
ATOM    384 HD11 LEU A  26     -19.281  -9.173 -12.630  1.00 87.17           H  
ATOM    385 HD12 LEU A  26     -19.187  -7.794 -11.503  1.00 87.17           H  
ATOM    386 HD13 LEU A  26     -19.450  -7.517 -13.237  1.00 87.17           H  
ATOM    387  CD2 LEU A  26     -17.014  -6.604 -12.764  1.00 87.17           C  
ATOM    388 HD21 LEU A  26     -17.313  -6.103 -11.843  1.00 87.17           H  
ATOM    389 HD22 LEU A  26     -15.933  -6.531 -12.879  1.00 87.17           H  
ATOM    390 HD23 LEU A  26     -17.484  -6.116 -13.618  1.00 87.17           H  
ATOM    391  N   PHE A  27     -15.010 -11.246 -12.913  1.00 89.43           N  
ATOM    392  H   PHE A  27     -14.424 -10.961 -12.141  1.00 89.43           H  
ATOM    393  CA  PHE A  27     -14.361 -11.771 -14.120  1.00 89.43           C  
ATOM    394  HA  PHE A  27     -15.034 -11.576 -14.955  1.00 89.43           H  
ATOM    395  C   PHE A  27     -14.127 -13.289 -14.130  1.00 89.43           C  
ATOM    396  CB  PHE A  27     -13.083 -10.979 -14.413  1.00 89.43           C  
ATOM    397  HB2 PHE A  27     -12.493 -10.886 -13.501  1.00 89.43           H  
ATOM    398  HB3 PHE A  27     -12.483 -11.527 -15.139  1.00 89.43           H  
ATOM    399  O   PHE A  27     -13.959 -13.862 -15.207  1.00 89.43           O  
ATOM    400  CG  PHE A  27     -13.365  -9.607 -14.991  1.00 89.43           C  
ATOM    401  CD1 PHE A  27     -13.682  -9.474 -16.353  1.00 89.43           C  
ATOM    402  HD1 PHE A  27     -13.764 -10.350 -16.979  1.00 89.43           H  
ATOM    403  CD2 PHE A  27     -13.350  -8.464 -14.175  1.00 89.43           C  
ATOM    404  HD2 PHE A  27     -13.092  -8.542 -13.129  1.00 89.43           H  
ATOM    405  CE1 PHE A  27     -13.938  -8.209 -16.901  1.00 89.43           C  
ATOM    406  HE1 PHE A  27     -14.181  -8.109 -17.948  1.00 89.43           H  
ATOM    407  CE2 PHE A  27     -13.683  -7.209 -14.702  1.00 89.43           C  
ATOM    408  HE2 PHE A  27     -13.717  -6.345 -14.054  1.00 89.43           H  
ATOM    409  CZ  PHE A  27     -13.977  -7.084 -16.068  1.00 89.43           C  
ATOM    410  HZ  PHE A  27     -14.281  -6.134 -16.482  1.00 89.43           H  
ATOM    411  N   ALA A  28     -14.194 -13.956 -12.975  1.00 87.49           N  
ATOM    412  H   ALA A  28     -14.276 -13.420 -12.122  1.00 87.49           H  
ATOM    413  CA  ALA A  28     -14.047 -15.407 -12.839  1.00 87.49           C  
ATOM    414  HA  ALA A  28     -13.015 -15.661 -13.084  1.00 87.49           H  
ATOM    415  C   ALA A  28     -14.934 -16.256 -13.779  1.00 87.49           C  
ATOM    416  CB  ALA A  28     -14.299 -15.789 -11.372  1.00 87.49           C  
ATOM    417  HB1 ALA A  28     -13.532 -15.343 -10.739  1.00 87.49           H  
ATOM    418  HB2 ALA A  28     -14.243 -16.873 -11.266  1.00 87.49           H  
ATOM    419  HB3 ALA A  28     -15.280 -15.445 -11.047  1.00 87.49           H  
ATOM    420  O   ALA A  28     -14.475 -17.316 -14.203  1.00 87.49           O  
ATOM    421  N   PRO A  29     -16.170 -15.848 -14.150  1.00 89.66           N  
ATOM    422  CA  PRO A  29     -16.990 -16.626 -15.081  1.00 89.66           C  
ATOM    423  HA  PRO A  29     -17.079 -17.644 -14.702  1.00 89.66           H  
ATOM    424  C   PRO A  29     -16.444 -16.687 -16.513  1.00 89.66           C  
ATOM    425  CB  PRO A  29     -18.372 -15.961 -15.071  1.00 89.66           C  
ATOM    426  HB2 PRO A  29     -18.446 -15.239 -15.884  1.00 89.66           H  
ATOM    427  HB3 PRO A  29     -19.172 -16.698 -15.148  1.00 89.66           H  
ATOM    428  O   PRO A  29     -16.833 -17.580 -17.262  1.00 89.66           O  
ATOM    429  CG  PRO A  29     -18.415 -15.216 -13.741  1.00 89.66           C  
ATOM    430  HG2 PRO A  29     -18.683 -15.902 -12.937  1.00 89.66           H  
ATOM    431  HG3 PRO A  29     -19.096 -14.365 -13.771  1.00 89.66           H  
ATOM    432  CD  PRO A  29     -16.969 -14.773 -13.576  1.00 89.66           C  
ATOM    433  HD2 PRO A  29     -16.752 -14.609 -12.520  1.00 89.66           H  
ATOM    434  HD3 PRO A  29     -16.805 -13.857 -14.143  1.00 89.66           H  
ATOM    435  N   PHE A  30     -15.591 -15.739 -16.911  1.00 87.67           N  
ATOM    436  H   PHE A  30     -15.276 -15.051 -16.242  1.00 87.67           H  
ATOM    437  CA  PHE A  30     -15.128 -15.609 -18.296  1.00 87.67           C  
ATOM    438  HA  PHE A  30     -15.844 -16.092 -18.960  1.00 87.67           H  
ATOM    439  C   PHE A  30     -13.779 -16.285 -18.546  1.00 87.67           C  
ATOM    440  CB  PHE A  30     -15.071 -14.126 -18.675  1.00 87.67           C  
ATOM    441  HB2 PHE A  30     -14.264 -13.653 -18.115  1.00 87.67           H  
ATOM    442  HB3 PHE A  30     -14.830 -14.045 -19.735  1.00 87.67           H  
ATOM    443  O   PHE A  30     -13.467 -16.607 -19.688  1.00 87.67           O  
ATOM    444  CG  PHE A  30     -16.366 -13.387 -18.417  1.00 87.67           C  
ATOM    445  CD1 PHE A  30     -17.499 -13.649 -19.203  1.00 87.67           C  
ATOM    446  HD1 PHE A  30     -17.443 -14.360 -20.014  1.00 87.67           H  
ATOM    447  CD2 PHE A  30     -16.457 -12.482 -17.348  1.00 87.67           C  
ATOM    448  HD2 PHE A  30     -15.579 -12.289 -16.750  1.00 87.67           H  
ATOM    449  CE1 PHE A  30     -18.715 -13.010 -18.916  1.00 87.67           C  
ATOM    450  HE1 PHE A  30     -19.584 -13.242 -19.513  1.00 87.67           H  
ATOM    451  CE2 PHE A  30     -17.673 -11.844 -17.056  1.00 87.67           C  
ATOM    452  HE2 PHE A  30     -17.737 -11.169 -16.215  1.00 87.67           H  
ATOM    453  CZ  PHE A  30     -18.803 -12.099 -17.849  1.00 87.67           C  
ATOM    454  HZ  PHE A  30     -19.741 -11.608 -17.634  1.00 87.67           H  
ATOM    455  N   GLY A  31     -12.982 -16.503 -17.501  1.00 85.33           N  
ATOM    456  H   GLY A  31     -13.286 -16.215 -16.582  1.00 85.33           H  
ATOM    457  CA  GLY A  31     -11.657 -17.104 -17.600  1.00 85.33           C  
ATOM    458  HA2 GLY A  31     -11.756 -18.167 -17.821  1.00 85.33           H  
ATOM    459  HA3 GLY A  31     -11.101 -16.639 -18.414  1.00 85.33           H  
ATOM    460  C   GLY A  31     -10.854 -16.946 -16.312  1.00 85.33           C  
ATOM    461  O   GLY A  31     -11.340 -16.415 -15.310  1.00 85.33           O  
ATOM    462  N   GLU A  32      -9.605 -17.402 -16.339  1.00 79.84           N  
ATOM    463  H   GLU A  32      -9.224 -17.735 -17.213  1.00 79.84           H  
ATOM    464  CA  GLU A  32      -8.701 -17.244 -15.202  1.00 79.84           C  
ATOM    465  HA  GLU A  32      -9.265 -17.431 -14.288  1.00 79.84           H  
ATOM    466  C   GLU A  32      -8.181 -15.803 -15.146  1.00 79.84           C  
ATOM    467  CB  GLU A  32      -7.584 -18.297 -15.256  1.00 79.84           C  
ATOM    468  HB2 GLU A  32      -8.053 -19.281 -15.248  1.00 79.84           H  
ATOM    469  HB3 GLU A  32      -7.022 -18.191 -16.183  1.00 79.84           H  
ATOM    470  O   GLU A  32      -7.610 -15.287 -16.109  1.00 79.84           O  
ATOM    471  CG  GLU A  32      -6.626 -18.192 -14.057  1.00 79.84           C  
ATOM    472  HG2 GLU A  32      -6.115 -17.230 -14.097  1.00 79.84           H  
ATOM    473  HG3 GLU A  32      -7.217 -18.220 -13.142  1.00 79.84           H  
ATOM    474  CD  GLU A  32      -5.572 -19.314 -14.007  1.00 79.84           C  
ATOM    475  OE1 GLU A  32      -4.776 -19.300 -13.039  1.00 79.84           O  
ATOM    476  OE2 GLU A  32      -5.594 -20.207 -14.885  1.00 79.84           O  
ATOM    477  N   VAL A  33      -8.393 -15.130 -14.015  1.00 77.66           N  
ATOM    478  H   VAL A  33      -8.871 -15.594 -13.256  1.00 77.66           H  
ATOM    479  CA  VAL A  33      -7.902 -13.766 -13.807  1.00 77.66           C  
ATOM    480  HA  VAL A  33      -7.958 -13.233 -14.756  1.00 77.66           H  
ATOM    481  C   VAL A  33      -6.439 -13.824 -13.375  1.00 77.66           C  
ATOM    482  CB  VAL A  33      -8.770 -12.993 -12.801  1.00 77.66           C  
ATOM    483  HB  VAL A  33      -8.734 -13.473 -11.824  1.00 77.66           H  
ATOM    484  O   VAL A  33      -6.130 -14.162 -12.236  1.00 77.66           O  
ATOM    485  CG1 VAL A  33      -8.241 -11.560 -12.680  1.00 77.66           C  
ATOM    486 HG11 VAL A  33      -7.313 -11.555 -12.109  1.00 77.66           H  
ATOM    487 HG12 VAL A  33      -8.982 -10.948 -12.166  1.00 77.66           H  
ATOM    488 HG13 VAL A  33      -8.062 -11.143 -13.671  1.00 77.66           H  
ATOM    489  CG2 VAL A  33     -10.235 -12.921 -13.250  1.00 77.66           C  
ATOM    490 HG21 VAL A  33     -10.654 -13.923 -13.351  1.00 77.66           H  
ATOM    491 HG22 VAL A  33     -10.305 -12.413 -14.212  1.00 77.66           H  
ATOM    492 HG23 VAL A  33     -10.826 -12.383 -12.510  1.00 77.66           H  
ATOM    493  N   VAL A  34      -5.532 -13.470 -14.284  1.00 77.24           N  
ATOM    494  H   VAL A  34      -5.876 -13.221 -15.201  1.00 77.24           H  
ATOM    495  CA  VAL A  34      -4.076 -13.566 -14.072  1.00 77.24           C  
ATOM    496  HA  VAL A  34      -3.863 -14.478 -13.514  1.00 77.24           H  
ATOM    497  C   VAL A  34      -3.542 -12.385 -13.263  1.00 77.24           C  
ATOM    498  CB  VAL A  34      -3.339 -13.639 -15.425  1.00 77.24           C  
ATOM    499  HB  VAL A  34      -3.472 -12.694 -15.952  1.00 77.24           H  
ATOM    500  O   VAL A  34      -2.615 -12.525 -12.468  1.00 77.24           O  
ATOM    501  CG1 VAL A  34      -1.833 -13.884 -15.259  1.00 77.24           C  
ATOM    502 HG11 VAL A  34      -1.366 -13.059 -14.720  1.00 77.24           H  
ATOM    503 HG12 VAL A  34      -1.674 -14.810 -14.707  1.00 77.24           H  
ATOM    504 HG13 VAL A  34      -1.360 -13.969 -16.238  1.00 77.24           H  
ATOM    505  CG2 VAL A  34      -3.890 -14.752 -16.316  1.00 77.24           C  
ATOM    506 HG21 VAL A  34      -4.923 -14.545 -16.593  1.00 77.24           H  
ATOM    507 HG22 VAL A  34      -3.853 -15.709 -15.794  1.00 77.24           H  
ATOM    508 HG23 VAL A  34      -3.298 -14.824 -17.228  1.00 77.24           H  
ATOM    509  N   HIS A  35      -4.082 -11.188 -13.498  1.00 69.52           N  
ATOM    510  H   HIS A  35      -4.875 -11.139 -14.122  1.00 69.52           H  
ATOM    511  CA  HIS A  35      -3.592  -9.954 -12.889  1.00 69.52           C  
ATOM    512  HA  HIS A  35      -3.311 -10.155 -11.855  1.00 69.52           H  
ATOM    513  C   HIS A  35      -4.671  -8.874 -12.904  1.00 69.52           C  
ATOM    514  CB  HIS A  35      -2.352  -9.474 -13.658  1.00 69.52           C  
ATOM    515  HB2 HIS A  35      -2.653  -9.245 -14.680  1.00 69.52           H  
ATOM    516  HB3 HIS A  35      -1.621 -10.282 -13.697  1.00 69.52           H  
ATOM    517  O   HIS A  35      -5.389  -8.726 -13.893  1.00 69.52           O  
ATOM    518  CG  HIS A  35      -1.679  -8.255 -13.082  1.00 69.52           C  
ATOM    519  CD2 HIS A  35      -0.615  -8.247 -12.221  1.00 69.52           C  
ATOM    520  HD2 HIS A  35      -0.125  -9.122 -11.819  1.00 69.52           H  
ATOM    521  ND1 HIS A  35      -1.989  -6.941 -13.355  1.00 69.52           N  
ATOM    522  HD1 HIS A  35      -2.768  -6.608 -13.904  1.00 69.52           H  
ATOM    523  CE1 HIS A  35      -1.143  -6.171 -12.652  1.00 69.52           C  
ATOM    524  HE1 HIS A  35      -1.163  -5.093 -12.601  1.00 69.52           H  
ATOM    525  NE2 HIS A  35      -0.250  -6.915 -11.984  1.00 69.52           N  
ATOM    526  N   ILE A  36      -4.737  -8.075 -11.839  1.00 78.98           N  
ATOM    527  H   ILE A  36      -4.089  -8.222 -11.078  1.00 78.98           H  
ATOM    528  CA  ILE A  36      -5.614  -6.907 -11.749  1.00 78.98           C  
ATOM    529  HA  ILE A  36      -6.050  -6.717 -12.729  1.00 78.98           H  
ATOM    530  C   ILE A  36      -4.779  -5.693 -11.348  1.00 78.98           C  
ATOM    531  CB  ILE A  36      -6.786  -7.144 -10.773  1.00 78.98           C  
ATOM    532  HB  ILE A  36      -6.373  -7.359  -9.788  1.00 78.98           H  
ATOM    533  O   ILE A  36      -4.080  -5.723 -10.338  1.00 78.98           O  
ATOM    534  CG1 ILE A  36      -7.645  -8.344 -11.226  1.00 78.98           C  
ATOM    535 HG12 ILE A  36      -8.158  -8.099 -12.156  1.00 78.98           H  
ATOM    536 HG13 ILE A  36      -7.010  -9.212 -11.405  1.00 78.98           H  
ATOM    537  CG2 ILE A  36      -7.659  -5.875 -10.678  1.00 78.98           C  
ATOM    538 HG21 ILE A  36      -8.460  -6.009  -9.950  1.00 78.98           H  
ATOM    539 HG22 ILE A  36      -7.070  -5.025 -10.334  1.00 78.98           H  
ATOM    540 HG23 ILE A  36      -8.093  -5.640 -11.650  1.00 78.98           H  
ATOM    541  CD1 ILE A  36      -8.670  -8.759 -10.174  1.00 78.98           C  
ATOM    542 HD11 ILE A  36      -9.365  -7.948  -9.957  1.00 78.98           H  
ATOM    543 HD12 ILE A  36      -8.147  -9.046  -9.262  1.00 78.98           H  
ATOM    544 HD13 ILE A  36      -9.260  -9.600 -10.539  1.00 78.98           H  
ATOM    545  N   THR A  37      -4.887  -4.608 -12.110  1.00 71.07           N  
ATOM    546  H   THR A  37      -5.468  -4.670 -12.934  1.00 71.07           H  
ATOM    547  CA  THR A  37      -4.392  -3.283 -11.713  1.00 71.07           C  
ATOM    548  HA  THR A  37      -3.813  -3.359 -10.793  1.00 71.07           H  
ATOM    549  C   THR A  37      -5.586  -2.372 -11.485  1.00 71.07           C  
ATOM    550  CB  THR A  37      -3.510  -2.628 -12.789  1.00 71.07           C  
ATOM    551  HB  THR A  37      -4.142  -2.247 -13.591  1.00 71.07           H  
ATOM    552  O   THR A  37      -6.345  -2.149 -12.420  1.00 71.07           O  
ATOM    553  CG2 THR A  37      -2.706  -1.462 -12.220  1.00 71.07           C  
ATOM    554 HG21 THR A  37      -2.054  -1.811 -11.419  1.00 71.07           H  
ATOM    555 HG22 THR A  37      -2.099  -1.012 -13.006  1.00 71.07           H  
ATOM    556 HG23 THR A  37      -3.377  -0.696 -11.829  1.00 71.07           H  
ATOM    557  OG1 THR A  37      -2.585  -3.512 -13.365  1.00 71.07           O  
ATOM    558  HG1 THR A  37      -2.281  -3.084 -14.168  1.00 71.07           H  
ATOM    559  N   VAL A  38      -5.747  -1.800 -10.292  1.00 70.85           N  
ATOM    560  H   VAL A  38      -5.091  -2.008  -9.553  1.00 70.85           H  
ATOM    561  CA  VAL A  38      -6.801  -0.805 -10.025  1.00 70.85           C  
ATOM    562  HA  VAL A  38      -7.530  -0.830 -10.835  1.00 70.85           H  
ATOM    563  C   VAL A  38      -6.191   0.598 -10.004  1.00 70.85           C  
ATOM    564  CB  VAL A  38      -7.588  -1.121  -8.738  1.00 70.85           C  
ATOM    565  HB  VAL A  38      -6.934  -1.010  -7.874  1.00 70.85           H  
ATOM    566  O   VAL A  38      -5.290   0.887  -9.218  1.00 70.85           O  
ATOM    567  CG1 VAL A  38      -8.778  -0.164  -8.585  1.00 70.85           C  
ATOM    568 HG11 VAL A  38      -9.347  -0.420  -7.691  1.00 70.85           H  
ATOM    569 HG12 VAL A  38      -9.437  -0.238  -9.450  1.00 70.85           H  
ATOM    570 HG13 VAL A  38      -8.434   0.865  -8.484  1.00 70.85           H  
ATOM    571  CG2 VAL A  38      -8.135  -2.555  -8.754  1.00 70.85           C  
ATOM    572 HG21 VAL A  38      -7.315  -3.271  -8.698  1.00 70.85           H  
ATOM    573 HG22 VAL A  38      -8.705  -2.726  -9.667  1.00 70.85           H  
ATOM    574 HG23 VAL A  38      -8.784  -2.718  -7.894  1.00 70.85           H  
ATOM    575  N   LEU A  39      -6.696   1.479 -10.865  1.00 59.82           N  
ATOM    576  H   LEU A  39      -7.459   1.161 -11.445  1.00 59.82           H  
ATOM    577  CA  LEU A  39      -6.298   2.875 -11.030  1.00 59.82           C  
ATOM    578  HA  LEU A  39      -5.538   3.133 -10.292  1.00 59.82           H  
ATOM    579  C   LEU A  39      -7.507   3.787 -10.798  1.00 59.82           C  
ATOM    580  CB  LEU A  39      -5.703   3.063 -12.441  1.00 59.82           C  
ATOM    581  HB2 LEU A  39      -5.862   4.086 -12.781  1.00 59.82           H  
ATOM    582  HB3 LEU A  39      -6.234   2.411 -13.135  1.00 59.82           H  
ATOM    583  O   LEU A  39      -8.257   4.104 -11.718  1.00 59.82           O  
ATOM    584  CG  LEU A  39      -4.195   2.768 -12.498  1.00 59.82           C  
ATOM    585  HG  LEU A  39      -3.961   1.914 -11.863  1.00 59.82           H  
ATOM    586  CD1 LEU A  39      -3.780   2.431 -13.924  1.00 59.82           C  
ATOM    587 HD11 LEU A  39      -4.098   3.213 -14.613  1.00 59.82           H  
ATOM    588 HD12 LEU A  39      -2.696   2.334 -13.980  1.00 59.82           H  
ATOM    589 HD13 LEU A  39      -4.220   1.473 -14.202  1.00 59.82           H  
ATOM    590  CD2 LEU A  39      -3.384   3.980 -12.031  1.00 59.82           C  
ATOM    591 HD21 LEU A  39      -3.653   4.246 -11.008  1.00 59.82           H  
ATOM    592 HD22 LEU A  39      -2.323   3.731 -12.047  1.00 59.82           H  
ATOM    593 HD23 LEU A  39      -3.551   4.826 -12.697  1.00 59.82           H  
ATOM    594  N   ARG A  40      -7.677   4.266  -9.560  1.00 69.65           N  
ATOM    595  H   ARG A  40      -7.080   3.878  -8.843  1.00 69.65           H  
ATOM    596  CA  ARG A  40      -8.807   5.125  -9.150  1.00 69.65           C  
ATOM    597  HA  ARG A  40      -8.828   5.155  -8.061  1.00 69.65           H  
ATOM    598  C   ARG A  40     -10.167   4.511  -9.521  1.00 69.65           C  
ATOM    599  CB  ARG A  40      -8.639   6.569  -9.670  1.00 69.65           C  
ATOM    600  HB2 ARG A  40      -8.518   6.556 -10.753  1.00 69.65           H  
ATOM    601  HB3 ARG A  40      -9.551   7.119  -9.439  1.00 69.65           H  
ATOM    602  O   ARG A  40     -10.644   3.658  -8.793  1.00 69.65           O  
ATOM    603  CG  ARG A  40      -7.465   7.332  -9.050  1.00 69.65           C  
ATOM    604  HG2 ARG A  40      -6.526   6.820  -9.263  1.00 69.65           H  
ATOM    605  HG3 ARG A  40      -7.611   7.391  -7.971  1.00 69.65           H  
ATOM    606  CD  ARG A  40      -7.429   8.745  -9.648  1.00 69.65           C  
ATOM    607  HD2 ARG A  40      -8.438   9.158  -9.627  1.00 69.65           H  
ATOM    608  HD3 ARG A  40      -7.101   8.675 -10.685  1.00 69.65           H  
ATOM    609  NE  ARG A  40      -6.534   9.641  -8.892  1.00 69.65           N  
ATOM    610  HE  ARG A  40      -6.052   9.229  -8.105  1.00 69.65           H  
ATOM    611  NH1 ARG A  40      -6.947  11.541 -10.116  1.00 69.65           N  
ATOM    612 HH11 ARG A  40      -7.479  10.992 -10.775  1.00 69.65           H  
ATOM    613 HH12 ARG A  40      -6.844  12.533 -10.277  1.00 69.65           H  
ATOM    614  NH2 ARG A  40      -5.686  11.664  -8.279  1.00 69.65           N  
ATOM    615 HH21 ARG A  40      -5.446  11.267  -7.382  1.00 69.65           H  
ATOM    616 HH22 ARG A  40      -5.736  12.669  -8.374  1.00 69.65           H  
ATOM    617  CZ  ARG A  40      -6.389  10.937  -9.104  1.00 69.65           C  
ATOM    618  N   GLN A  41     -10.779   4.967 -10.615  1.00 74.15           N  
ATOM    619  H   GLN A  41     -10.233   5.553 -11.230  1.00 74.15           H  
ATOM    620  CA  GLN A  41     -12.095   4.532 -11.107  1.00 74.15           C  
ATOM    621  HA  GLN A  41     -12.613   3.986 -10.319  1.00 74.15           H  
ATOM    622  C   GLN A  41     -11.991   3.565 -12.298  1.00 74.15           C  
ATOM    623  CB  GLN A  41     -12.945   5.758 -11.474  1.00 74.15           C  
ATOM    624  HB2 GLN A  41     -12.439   6.332 -12.252  1.00 74.15           H  
ATOM    625  HB3 GLN A  41     -13.903   5.417 -11.867  1.00 74.15           H  
ATOM    626  O   GLN A  41     -12.988   3.281 -12.960  1.00 74.15           O  
ATOM    627  CG  GLN A  41     -13.224   6.663 -10.266  1.00 74.15           C  
ATOM    628  HG2 GLN A  41     -13.703   6.073  -9.485  1.00 74.15           H  
ATOM    629  HG3 GLN A  41     -12.285   7.055  -9.875  1.00 74.15           H  
ATOM    630  CD  GLN A  41     -14.132   7.841 -10.604  1.00 74.15           C  
ATOM    631  NE2 GLN A  41     -14.327   8.760  -9.684  1.00 74.15           N  
ATOM    632 HE21 GLN A  41     -14.895   9.546  -9.967  1.00 74.15           H  
ATOM    633 HE22 GLN A  41     -13.933   8.656  -8.760  1.00 74.15           H  
ATOM    634  OE1 GLN A  41     -14.697   7.981 -11.672  1.00 74.15           O  
ATOM    635  N   PHE A  42     -10.785   3.086 -12.589  1.00 73.28           N  
ATOM    636  H   PHE A  42      -9.999   3.347 -12.011  1.00 73.28           H  
ATOM    637  CA  PHE A  42     -10.487   2.194 -13.697  1.00 73.28           C  
ATOM    638  HA  PHE A  42     -11.414   1.903 -14.190  1.00 73.28           H  
ATOM    639  C   PHE A  42      -9.805   0.939 -13.173  1.00 73.28           C  
ATOM    640  CB  PHE A  42      -9.601   2.924 -14.715  1.00 73.28           C  
ATOM    641  HB2 PHE A  42      -8.621   3.104 -14.275  1.00 73.28           H  
ATOM    642  HB3 PHE A  42      -9.460   2.275 -15.580  1.00 73.28           H  
ATOM    643  O   PHE A  42      -9.047   1.006 -12.204  1.00 73.28           O  
ATOM    644  CG  PHE A  42     -10.192   4.241 -15.177  1.00 73.28           C  
ATOM    645  CD1 PHE A  42     -11.270   4.230 -16.071  1.00 73.28           C  
ATOM    646  HD1 PHE A  42     -11.608   3.280 -16.459  1.00 73.28           H  
ATOM    647  CD2 PHE A  42      -9.711   5.466 -14.681  1.00 73.28           C  
ATOM    648  HD2 PHE A  42      -8.881   5.475 -13.990  1.00 73.28           H  
ATOM    649  CE1 PHE A  42     -11.874   5.430 -16.483  1.00 73.28           C  
ATOM    650  HE1 PHE A  42     -12.695   5.412 -17.184  1.00 73.28           H  
ATOM    651  CE2 PHE A  42     -10.311   6.672 -15.089  1.00 73.28           C  
ATOM    652  HE2 PHE A  42      -9.936   7.616 -14.722  1.00 73.28           H  
ATOM    653  CZ  PHE A  42     -11.392   6.654 -15.989  1.00 73.28           C  
ATOM    654  HZ  PHE A  42     -11.850   7.578 -16.309  1.00 73.28           H  
ATOM    655  N   ALA A  43     -10.028  -0.196 -13.823  1.00 80.89           N  
ATOM    656  H   ALA A  43     -10.670  -0.199 -14.603  1.00 80.89           H  
ATOM    657  CA  ALA A  43      -9.212  -1.378 -13.596  1.00 80.89           C  
ATOM    658  HA  ALA A  43      -8.309  -1.066 -13.071  1.00 80.89           H  
ATOM    659  C   ALA A  43      -8.756  -1.994 -14.911  1.00 80.89           C  
ATOM    660  CB  ALA A  43      -9.927  -2.395 -12.704  1.00 80.89           C  
ATOM    661  HB1 ALA A  43      -9.259  -3.233 -12.507  1.00 80.89           H  
ATOM    662  HB2 ALA A  43     -10.818  -2.771 -13.205  1.00 80.89           H  
ATOM    663  HB3 ALA A  43     -10.187  -1.932 -11.752  1.00 80.89           H  
ATOM    664  O   ALA A  43      -9.468  -1.975 -15.909  1.00 80.89           O  
ATOM    665  N   PHE A  44      -7.564  -2.568 -14.881  1.00 79.14           N  
ATOM    666  H   PHE A  44      -7.055  -2.537 -14.009  1.00 79.14           H  
ATOM    667  CA  PHE A  44      -7.046  -3.434 -15.922  1.00 79.14           C  
ATOM    668  HA  PHE A  44      -7.660  -3.349 -16.819  1.00 79.14           H  
ATOM    669  C   PHE A  44      -7.112  -4.859 -15.407  1.00 79.14           C  
ATOM    670  CB  PHE A  44      -5.617  -3.034 -16.283  1.00 79.14           C  
ATOM    671  HB2 PHE A  44      -4.991  -3.064 -15.392  1.00 79.14           H  
ATOM    672  HB3 PHE A  44      -5.219  -3.767 -16.985  1.00 79.14           H  
ATOM    673  O   PHE A  44      -6.481  -5.172 -14.398  1.00 79.14           O  
ATOM    674  CG  PHE A  44      -5.534  -1.664 -16.916  1.00 79.14           C  
ATOM    675  CD1 PHE A  44      -5.638  -1.543 -18.313  1.00 79.14           C  
ATOM    676  HD1 PHE A  44      -5.772  -2.422 -18.926  1.00 79.14           H  
ATOM    677  CD2 PHE A  44      -5.401  -0.512 -16.117  1.00 79.14           C  
ATOM    678  HD2 PHE A  44      -5.353  -0.598 -15.042  1.00 79.14           H  
ATOM    679  CE1 PHE A  44      -5.576  -0.277 -18.916  1.00 79.14           C  
ATOM    680  HE1 PHE A  44      -5.652  -0.183 -19.989  1.00 79.14           H  
ATOM    681  CE2 PHE A  44      -5.360   0.756 -16.725  1.00 79.14           C  
ATOM    682  HE2 PHE A  44      -5.281   1.653 -16.128  1.00 79.14           H  
ATOM    683  CZ  PHE A  44      -5.434   0.873 -18.122  1.00 79.14           C  
ATOM    684  HZ  PHE A  44      -5.395   1.847 -18.585  1.00 79.14           H  
ATOM    685  N   VAL A  45      -7.864  -5.709 -16.092  1.00 80.44           N  
ATOM    686  H   VAL A  45      -8.332  -5.376 -16.924  1.00 80.44           H  
ATOM    687  CA  VAL A  45      -8.013  -7.121 -15.750  1.00 80.44           C  
ATOM    688  HA  VAL A  45      -7.473  -7.336 -14.829  1.00 80.44           H  
ATOM    689  C   VAL A  45      -7.384  -7.939 -16.864  1.00 80.44           C  
ATOM    690  CB  VAL A  45      -9.488  -7.486 -15.506  1.00 80.44           C  
ATOM    691  HB  VAL A  45     -10.063  -7.348 -16.421  1.00 80.44           H  
ATOM    692  O   VAL A  45      -7.749  -7.812 -18.029  1.00 80.44           O  
ATOM    693  CG1 VAL A  45      -9.604  -8.946 -15.057  1.00 80.44           C  
ATOM    694 HG11 VAL A  45      -9.229  -9.616 -15.831  1.00 80.44           H  
ATOM    695 HG12 VAL A  45     -10.650  -9.193 -14.878  1.00 80.44           H  
ATOM    696 HG13 VAL A  45      -9.042  -9.100 -14.136  1.00 80.44           H  
ATOM    697  CG2 VAL A  45     -10.079  -6.591 -14.405  1.00 80.44           C  
ATOM    698 HG21 VAL A  45      -9.450  -6.619 -13.516  1.00 80.44           H  
ATOM    699 HG22 VAL A  45     -11.077  -6.941 -14.140  1.00 80.44           H  
ATOM    700 HG23 VAL A  45     -10.163  -5.564 -14.760  1.00 80.44           H  
ATOM    701  N   HIS A  46      -6.396  -8.754 -16.517  1.00 79.14           N  
ATOM    702  H   HIS A  46      -6.134  -8.809 -15.543  1.00 79.14           H  
ATOM    703  CA  HIS A  46      -5.825  -9.729 -17.434  1.00 79.14           C  
ATOM    704  HA  HIS A  46      -5.913  -9.379 -18.462  1.00 79.14           H  
ATOM    705  C   HIS A  46      -6.612 -11.026 -17.294  1.00 79.14           C  
ATOM    706  CB  HIS A  46      -4.340  -9.950 -17.136  1.00 79.14           C  
ATOM    707  HB2 HIS A  46      -4.237 -10.287 -16.104  1.00 79.14           H  
ATOM    708  HB3 HIS A  46      -3.987 -10.755 -17.779  1.00 79.14           H  
ATOM    709  O   HIS A  46      -6.590 -11.644 -16.228  1.00 79.14           O  
ATOM    710  CG  HIS A  46      -3.428  -8.764 -17.342  1.00 79.14           C  
ATOM    711  CD2 HIS A  46      -3.745  -7.484 -17.722  1.00 79.14           C  
ATOM    712  HD2 HIS A  46      -4.734  -7.115 -17.950  1.00 79.14           H  
ATOM    713  ND1 HIS A  46      -2.068  -8.799 -17.158  1.00 79.14           N  
ATOM    714  HD1 HIS A  46      -1.539  -9.613 -16.878  1.00 79.14           H  
ATOM    715  CE1 HIS A  46      -1.576  -7.576 -17.396  1.00 79.14           C  
ATOM    716  HE1 HIS A  46      -0.533  -7.308 -17.308  1.00 79.14           H  
ATOM    717  NE2 HIS A  46      -2.554  -6.737 -17.768  1.00 79.14           N  
ATOM    718  N   LEU A  47      -7.286 -11.425 -18.367  1.00 76.70           N  
ATOM    719  H   LEU A  47      -7.212 -10.885 -19.217  1.00 76.70           H  
ATOM    720  CA  LEU A  47      -8.014 -12.684 -18.445  1.00 76.70           C  
ATOM    721  HA  LEU A  47      -8.060 -13.135 -17.454  1.00 76.70           H  
ATOM    722  C   LEU A  47      -7.252 -13.665 -19.336  1.00 76.70           C  
ATOM    723  CB  LEU A  47      -9.455 -12.420 -18.923  1.00 76.70           C  
ATOM    724  HB2 LEU A  47      -9.469 -11.527 -19.550  1.00 76.70           H  
ATOM    725  HB3 LEU A  47      -9.793 -13.254 -19.538  1.00 76.70           H  
ATOM    726  O   LEU A  47      -6.823 -13.326 -20.441  1.00 76.70           O  
ATOM    727  CG  LEU A  47     -10.440 -12.248 -17.751  1.00 76.70           C  
ATOM    728  HG  LEU A  47      -9.998 -11.609 -16.986  1.00 76.70           H  
ATOM    729  CD1 LEU A  47     -11.755 -11.629 -18.209  1.00 76.70           C  
ATOM    730 HD11 LEU A  47     -11.764 -10.587 -17.891  1.00 76.70           H  
ATOM    731 HD12 LEU A  47     -12.603 -12.116 -17.729  1.00 76.70           H  
ATOM    732 HD13 LEU A  47     -11.880 -11.727 -19.287  1.00 76.70           H  
ATOM    733  CD2 LEU A  47     -10.794 -13.592 -17.124  1.00 76.70           C  
ATOM    734 HD21 LEU A  47     -11.291 -14.223 -17.861  1.00 76.70           H  
ATOM    735 HD22 LEU A  47     -11.457 -13.455 -16.270  1.00 76.70           H  
ATOM    736 HD23 LEU A  47      -9.897 -14.101 -16.771  1.00 76.70           H  
ATOM    737  N   GLN A  48      -7.077 -14.882 -18.835  1.00 78.53           N  
ATOM    738  H   GLN A  48      -7.419 -15.074 -17.905  1.00 78.53           H  
ATOM    739  CA  GLN A  48      -6.541 -16.011 -19.578  1.00 78.53           C  
ATOM    740  HA  GLN A  48      -5.987 -15.641 -20.441  1.00 78.53           H  
ATOM    741  C   GLN A  48      -7.692 -16.881 -20.084  1.00 78.53           C  
ATOM    742  CB  GLN A  48      -5.553 -16.770 -18.688  1.00 78.53           C  
ATOM    743  HB2 GLN A  48      -6.048 -17.062 -17.761  1.00 78.53           H  
ATOM    744  HB3 GLN A  48      -4.741 -16.083 -18.450  1.00 78.53           H  
ATOM    745  O   GLN A  48      -8.581 -17.269 -19.325  1.00 78.53           O  
ATOM    746  CG  GLN A  48      -4.926 -18.007 -19.344  1.00 78.53           C  
ATOM    747  HG2 GLN A  48      -4.491 -17.722 -20.302  1.00 78.53           H  
ATOM    748  HG3 GLN A  48      -5.694 -18.760 -19.518  1.00 78.53           H  
ATOM    749  CD  GLN A  48      -3.837 -18.629 -18.474  1.00 78.53           C  
ATOM    750  NE2 GLN A  48      -3.013 -19.495 -19.020  1.00 78.53           N  
ATOM    751 HE21 GLN A  48      -3.137 -19.808 -19.973  1.00 78.53           H  
ATOM    752 HE22 GLN A  48      -2.373 -19.928 -18.370  1.00 78.53           H  
ATOM    753  OE1 GLN A  48      -3.662 -18.329 -17.311  1.00 78.53           O  
ATOM    754  N   GLY A  49      -7.650 -17.185 -21.380  1.00 71.53           N  
ATOM    755  H   GLY A  49      -6.940 -16.743 -21.946  1.00 71.53           H  
ATOM    756  CA  GLY A  49      -8.642 -17.996 -22.080  1.00 71.53           C  
ATOM    757  HA2 GLY A  49      -8.262 -19.012 -22.183  1.00 71.53           H  
ATOM    758  HA3 GLY A  49      -9.574 -18.034 -21.516  1.00 71.53           H  
ATOM    759  C   GLY A  49      -8.951 -17.429 -23.463  1.00 71.53           C  
ATOM    760  O   GLY A  49      -9.078 -16.216 -23.634  1.00 71.53           O  
ATOM    761  N   GLU A  50      -9.068 -18.304 -24.459  1.00 73.71           N  
ATOM    762  H   GLU A  50      -8.985 -19.293 -24.270  1.00 73.71           H  
ATOM    763  CA  GLU A  50      -9.490 -17.912 -25.804  1.00 73.71           C  
ATOM    764  HA  GLU A  50      -8.835 -17.114 -26.155  1.00 73.71           H  
ATOM    765  C   GLU A  50     -10.933 -17.387 -25.763  1.00 73.71           C  
ATOM    766  CB  GLU A  50      -9.342 -19.105 -26.757  1.00 73.71           C  
ATOM    767  HB2 GLU A  50     -10.087 -19.859 -26.503  1.00 73.71           H  
ATOM    768  HB3 GLU A  50      -8.349 -19.536 -26.625  1.00 73.71           H  
ATOM    769  O   GLU A  50     -11.813 -18.008 -25.167  1.00 73.71           O  
ATOM    770  CG  GLU A  50      -9.499 -18.685 -28.227  1.00 73.71           C  
ATOM    771  HG2 GLU A  50      -8.735 -17.942 -28.457  1.00 73.71           H  
ATOM    772  HG3 GLU A  50     -10.474 -18.216 -28.357  1.00 73.71           H  
ATOM    773  CD  GLU A  50      -9.383 -19.862 -29.211  1.00 73.71           C  
ATOM    774  OE1 GLU A  50      -9.432 -19.585 -30.430  1.00 73.71           O  
ATOM    775  OE2 GLU A  50      -9.275 -21.022 -28.752  1.00 73.71           O  
ATOM    776  N   GLY A  51     -11.175 -16.205 -26.335  1.00 80.44           N  
ATOM    777  H   GLY A  51     -10.430 -15.744 -26.837  1.00 80.44           H  
ATOM    778  CA  GLY A  51     -12.499 -15.571 -26.329  1.00 80.44           C  
ATOM    779  HA2 GLY A  51     -12.470 -14.688 -26.967  1.00 80.44           H  
ATOM    780  HA3 GLY A  51     -13.221 -16.269 -26.753  1.00 80.44           H  
ATOM    781  C   GLY A  51     -13.015 -15.143 -24.945  1.00 80.44           C  
ATOM    782  O   GLY A  51     -14.146 -14.658 -24.848  1.00 80.44           O  
ATOM    783  N   ALA A  52     -12.217 -15.281 -23.874  1.00 82.31           N  
ATOM    784  H   ALA A  52     -11.333 -15.753 -23.995  1.00 82.31           H  
ATOM    785  CA  ALA A  52     -12.583 -14.835 -22.526  1.00 82.31           C  
ATOM    786  HA  ALA A  52     -13.487 -15.353 -22.206  1.00 82.31           H  
ATOM    787  C   ALA A  52     -12.860 -13.326 -22.502  1.00 82.31           C  
ATOM    788  CB  ALA A  52     -11.445 -15.190 -21.559  1.00 82.31           C  
ATOM    789  HB1 ALA A  52     -11.691 -14.835 -20.558  1.00 82.31           H  
ATOM    790  HB2 ALA A  52     -10.512 -14.725 -21.879  1.00 82.31           H  
ATOM    791  HB3 ALA A  52     -11.317 -16.271 -21.525  1.00 82.31           H  
ATOM    792  O   ALA A  52     -13.834 -12.872 -21.905  1.00 82.31           O  
ATOM    793  N   ALA A  53     -12.032 -12.555 -23.213  1.00 79.49           N  
ATOM    794  H   ALA A  53     -11.263 -12.999 -23.695  1.00 79.49           H  
ATOM    795  CA  ALA A  53     -12.197 -11.116 -23.351  1.00 79.49           C  
ATOM    796  HA  ALA A  53     -12.288 -10.687 -22.353  1.00 79.49           H  
ATOM    797  C   ALA A  53     -13.474 -10.737 -24.098  1.00 79.49           C  
ATOM    798  CB  ALA A  53     -10.953 -10.541 -24.016  1.00 79.49           C  
ATOM    799  HB1 ALA A  53     -10.109 -10.667 -23.338  1.00 79.49           H  
ATOM    800  HB2 ALA A  53     -11.089  -9.479 -24.220  1.00 79.49           H  
ATOM    801  HB3 ALA A  53     -10.756 -11.049 -24.959  1.00 79.49           H  
ATOM    802  O   ALA A  53     -14.267  -9.964 -23.569  1.00 79.49           O  
ATOM    803  N   ASP A  54     -13.718 -11.329 -25.267  1.00 81.75           N  
ATOM    804  H   ASP A  54     -12.999 -11.895 -25.694  1.00 81.75           H  
ATOM    805  CA  ASP A  54     -14.934 -11.071 -26.045  1.00 81.75           C  
ATOM    806  HA  ASP A  54     -14.980 -10.014 -26.305  1.00 81.75           H  
ATOM    807  C   ASP A  54     -16.196 -11.428 -25.255  1.00 81.75           C  
ATOM    808  CB  ASP A  54     -14.904 -11.896 -27.336  1.00 81.75           C  
ATOM    809  HB2 ASP A  54     -14.816 -12.954 -27.088  1.00 81.75           H  
ATOM    810  HB3 ASP A  54     -15.845 -11.753 -27.867  1.00 81.75           H  
ATOM    811  O   ASP A  54     -17.177 -10.680 -25.254  1.00 81.75           O  
ATOM    812  CG  ASP A  54     -13.765 -11.484 -28.261  1.00 81.75           C  
ATOM    813  OD1 ASP A  54     -13.607 -10.261 -28.452  1.00 81.75           O  
ATOM    814  OD2 ASP A  54     -13.085 -12.407 -28.756  1.00 81.75           O  
ATOM    815  N   SER A  55     -16.156 -12.551 -24.532  1.00 85.46           N  
ATOM    816  H   SER A  55     -15.321 -13.117 -24.589  1.00 85.46           H  
ATOM    817  CA  SER A  55     -17.253 -12.992 -23.670  1.00 85.46           C  
ATOM    818  HA  SER A  55     -18.170 -13.029 -24.259  1.00 85.46           H  
ATOM    819  C   SER A  55     -17.486 -12.010 -22.522  1.00 85.46           C  
ATOM    820  CB  SER A  55     -16.981 -14.397 -23.125  1.00 85.46           C  
ATOM    821  HB2 SER A  55     -16.082 -14.390 -22.509  1.00 85.46           H  
ATOM    822  HB3 SER A  55     -17.827 -14.711 -22.513  1.00 85.46           H  
ATOM    823  O   SER A  55     -18.624 -11.608 -22.288  1.00 85.46           O  
ATOM    824  OG  SER A  55     -16.813 -15.309 -24.195  1.00 85.46           O  
ATOM    825  HG  SER A  55     -15.918 -15.200 -24.523  1.00 85.46           H  
ATOM    826  N   ALA A  56     -16.419 -11.562 -21.853  1.00 87.91           N  
ATOM    827  H   ALA A  56     -15.504 -11.917 -22.094  1.00 87.91           H  
ATOM    828  CA  ALA A  56     -16.505 -10.582 -20.775  1.00 87.91           C  
ATOM    829  HA  ALA A  56     -17.206 -10.946 -20.024  1.00 87.91           H  
ATOM    830  C   ALA A  56     -17.028  -9.226 -21.270  1.00 87.91           C  
ATOM    831  CB  ALA A  56     -15.126 -10.442 -20.121  1.00 87.91           C  
ATOM    832  HB1 ALA A  56     -14.772 -11.415 -19.781  1.00 87.91           H  
ATOM    833  HB2 ALA A  56     -14.411 -10.035 -20.836  1.00 87.91           H  
ATOM    834  HB3 ALA A  56     -15.199  -9.775 -19.262  1.00 87.91           H  
ATOM    835  O   ALA A  56     -17.913  -8.648 -20.648  1.00 87.91           O  
ATOM    836  N   ILE A  57     -16.529  -8.728 -22.405  1.00 88.01           N  
ATOM    837  H   ILE A  57     -15.803  -9.254 -22.870  1.00 88.01           H  
ATOM    838  CA  ILE A  57     -16.961  -7.460 -23.014  1.00 88.01           C  
ATOM    839  HA  ILE A  57     -16.825  -6.649 -22.298  1.00 88.01           H  
ATOM    840  C   ILE A  57     -18.441  -7.521 -23.365  1.00 88.01           C  
ATOM    841  CB  ILE A  57     -16.115  -7.164 -24.271  1.00 88.01           C  
ATOM    842  HB  ILE A  57     -16.085  -8.069 -24.879  1.00 88.01           H  
ATOM    843  O   ILE A  57     -19.185  -6.597 -23.035  1.00 88.01           O  
ATOM    844  CG1 ILE A  57     -14.684  -6.798 -23.841  1.00 88.01           C  
ATOM    845 HG12 ILE A  57     -14.351  -7.490 -23.068  1.00 88.01           H  
ATOM    846 HG13 ILE A  57     -14.666  -5.794 -23.418  1.00 88.01           H  
ATOM    847  CG2 ILE A  57     -16.672  -6.025 -25.147  1.00 88.01           C  
ATOM    848 HG21 ILE A  57     -17.705  -6.212 -25.440  1.00 88.01           H  
ATOM    849 HG22 ILE A  57     -16.091  -5.953 -26.066  1.00 88.01           H  
ATOM    850 HG23 ILE A  57     -16.593  -5.077 -24.616  1.00 88.01           H  
ATOM    851  CD1 ILE A  57     -13.685  -6.871 -24.994  1.00 88.01           C  
ATOM    852 HD11 ILE A  57     -13.857  -6.061 -25.703  1.00 88.01           H  
ATOM    853 HD12 ILE A  57     -12.678  -6.781 -24.586  1.00 88.01           H  
ATOM    854 HD13 ILE A  57     -13.766  -7.830 -25.506  1.00 88.01           H  
ATOM    855  N   ARG A  58     -18.876  -8.600 -24.023  1.00 87.02           N  
ATOM    856  H   ARG A  58     -18.204  -9.314 -24.268  1.00 87.02           H  
ATOM    857  CA  ARG A  58     -20.273  -8.779 -24.428  1.00 87.02           C  
ATOM    858  HA  ARG A  58     -20.586  -7.919 -25.021  1.00 87.02           H  
ATOM    859  C   ARG A  58     -21.206  -8.846 -23.224  1.00 87.02           C  
ATOM    860  CB  ARG A  58     -20.376 -10.052 -25.273  1.00 87.02           C  
ATOM    861  HB2 ARG A  58     -19.681  -9.984 -26.109  1.00 87.02           H  
ATOM    862  HB3 ARG A  58     -20.091 -10.903 -24.655  1.00 87.02           H  
ATOM    863  O   ARG A  58     -22.286  -8.263 -23.264  1.00 87.02           O  
ATOM    864  CG  ARG A  58     -21.795 -10.250 -25.830  1.00 87.02           C  
ATOM    865  HG2 ARG A  58     -22.531 -10.258 -25.025  1.00 87.02           H  
ATOM    866  HG3 ARG A  58     -22.027  -9.428 -26.508  1.00 87.02           H  
ATOM    867  CD  ARG A  58     -21.900 -11.570 -26.587  1.00 87.02           C  
ATOM    868  HD2 ARG A  58     -21.120 -11.595 -27.349  1.00 87.02           H  
ATOM    869  HD3 ARG A  58     -22.875 -11.620 -27.072  1.00 87.02           H  
ATOM    870  NE  ARG A  58     -21.760 -12.707 -25.662  1.00 87.02           N  
ATOM    871  HE  ARG A  58     -21.861 -12.510 -24.677  1.00 87.02           H  
ATOM    872  NH1 ARG A  58     -21.175 -14.304 -27.211  1.00 87.02           N  
ATOM    873 HH11 ARG A  58     -20.781 -15.216 -27.392  1.00 87.02           H  
ATOM    874 HH12 ARG A  58     -21.231 -13.603 -27.935  1.00 87.02           H  
ATOM    875  NH2 ARG A  58     -21.200 -14.782 -25.016  1.00 87.02           N  
ATOM    876 HH21 ARG A  58     -21.312 -14.443 -24.071  1.00 87.02           H  
ATOM    877 HH22 ARG A  58     -20.760 -15.678 -25.175  1.00 87.02           H  
ATOM    878  CZ  ARG A  58     -21.384 -13.927 -25.973  1.00 87.02           C  
ATOM    879  N   ASP A  59     -20.803  -9.558 -22.179  1.00 89.72           N  
ATOM    880  H   ASP A  59     -19.937 -10.072 -22.252  1.00 89.72           H  
ATOM    881  CA  ASP A  59     -21.695  -9.864 -21.068  1.00 89.72           C  
ATOM    882  HA  ASP A  59     -22.718  -9.920 -21.439  1.00 89.72           H  
ATOM    883  C   ASP A  59     -21.674  -8.787 -19.972  1.00 89.72           C  
ATOM    884  CB  ASP A  59     -21.338 -11.241 -20.504  1.00 89.72           C  
ATOM    885  HB2 ASP A  59     -20.273 -11.245 -20.274  1.00 89.72           H  
ATOM    886  HB3 ASP A  59     -21.875 -11.369 -19.564  1.00 89.72           H  
ATOM    887  O   ASP A  59     -22.685  -8.622 -19.287  1.00 89.72           O  
ATOM    888  CG  ASP A  59     -21.686 -12.444 -21.410  1.00 89.72           C  
ATOM    889  OD1 ASP A  59     -21.987 -12.296 -22.625  1.00 89.72           O  
ATOM    890  OD2 ASP A  59     -21.710 -13.560 -20.848  1.00 89.72           O  
ATOM    891  N   LEU A  60     -20.564  -8.060 -19.786  1.00 88.24           N  
ATOM    892  H   LEU A  60     -19.753  -8.275 -20.349  1.00 88.24           H  
ATOM    893  CA  LEU A  60     -20.425  -7.027 -18.750  1.00 88.24           C  
ATOM    894  HA  LEU A  60     -21.121  -7.244 -17.940  1.00 88.24           H  
ATOM    895  C   LEU A  60     -20.782  -5.619 -19.230  1.00 88.24           C  
ATOM    896  CB  LEU A  60     -19.001  -7.027 -18.174  1.00 88.24           C  
ATOM    897  HB2 LEU A  60     -18.912  -6.189 -17.483  1.00 88.24           H  
ATOM    898  HB3 LEU A  60     -18.302  -6.844 -18.990  1.00 88.24           H  
ATOM    899  O   LEU A  60     -21.223  -4.816 -18.406  1.00 88.24           O  
ATOM    900  CG  LEU A  60     -18.594  -8.309 -17.427  1.00 88.24           C  
ATOM    901  HG  LEU A  60     -18.704  -9.177 -18.078  1.00 88.24           H  
ATOM    902  CD1 LEU A  60     -17.132  -8.187 -17.014  1.00 88.24           C  
ATOM    903 HD11 LEU A  60     -16.808  -9.087 -16.492  1.00 88.24           H  
ATOM    904 HD12 LEU A  60     -16.991  -7.326 -16.360  1.00 88.24           H  
ATOM    905 HD13 LEU A  60     -16.528  -8.067 -17.914  1.00 88.24           H  
ATOM    906  CD2 LEU A  60     -19.440  -8.515 -16.168  1.00 88.24           C  
ATOM    907 HD21 LEU A  60     -20.461  -8.771 -16.452  1.00 88.24           H  
ATOM    908 HD22 LEU A  60     -19.437  -7.603 -15.571  1.00 88.24           H  
ATOM    909 HD23 LEU A  60     -19.028  -9.332 -15.575  1.00 88.24           H  
ATOM    910  N   ASN A  61     -20.624  -5.297 -20.518  1.00 88.87           N  
ATOM    911  H   ASN A  61     -20.285  -5.986 -21.174  1.00 88.87           H  
ATOM    912  CA  ASN A  61     -20.998  -3.969 -21.008  1.00 88.87           C  
ATOM    913  HA  ASN A  61     -20.450  -3.233 -20.420  1.00 88.87           H  
ATOM    914  C   ASN A  61     -22.483  -3.684 -20.789  1.00 88.87           C  
ATOM    915  CB  ASN A  61     -20.653  -3.788 -22.492  1.00 88.87           C  
ATOM    916  HB2 ASN A  61     -20.762  -4.730 -23.030  1.00 88.87           H  
ATOM    917  HB3 ASN A  61     -21.352  -3.085 -22.944  1.00 88.87           H  
ATOM    918  O   ASN A  61     -23.351  -4.471 -21.163  1.00 88.87           O  
ATOM    919  CG  ASN A  61     -19.283  -3.187 -22.679  1.00 88.87           C  
ATOM    920  ND2 ASN A  61     -18.525  -3.656 -23.628  1.00 88.87           N  
ATOM    921 HD21 ASN A  61     -17.567  -3.336 -23.609  1.00 88.87           H  
ATOM    922 HD22 ASN A  61     -18.775  -4.541 -24.045  1.00 88.87           H  
ATOM    923  OD1 ASN A  61     -18.898  -2.270 -21.981  1.00 88.87           O  
ATOM    924  N   GLY A  62     -22.771  -2.524 -20.200  1.00 86.69           N  
ATOM    925  H   GLY A  62     -22.007  -1.949 -19.874  1.00 86.69           H  
ATOM    926  CA  GLY A  62     -24.139  -2.096 -19.916  1.00 86.69           C  
ATOM    927  HA2 GLY A  62     -24.774  -2.332 -20.770  1.00 86.69           H  
ATOM    928  HA3 GLY A  62     -24.154  -1.016 -19.773  1.00 86.69           H  
ATOM    929  C   GLY A  62     -24.762  -2.750 -18.681  1.00 86.69           C  
ATOM    930  O   GLY A  62     -25.869  -2.369 -18.301  1.00 86.69           O  
ATOM    931  N   ARG A  63     -24.081  -3.698 -18.018  1.00 85.94           N  
ATOM    932  H   ARG A  63     -23.162  -3.960 -18.345  1.00 85.94           H  
ATOM    933  CA  ARG A  63     -24.531  -4.171 -16.704  1.00 85.94           C  
ATOM    934  HA  ARG A  63     -25.611  -4.318 -16.744  1.00 85.94           H  
ATOM    935  C   ARG A  63     -24.270  -3.102 -15.661  1.00 85.94           C  
ATOM    936  CB  ARG A  63     -23.870  -5.489 -16.288  1.00 85.94           C  
ATOM    937  HB2 ARG A  63     -22.787  -5.418 -16.393  1.00 85.94           H  
ATOM    938  HB3 ARG A  63     -24.096  -5.662 -15.236  1.00 85.94           H  
ATOM    939  O   ARG A  63     -23.188  -2.521 -15.605  1.00 85.94           O  
ATOM    940  CG  ARG A  63     -24.405  -6.671 -17.099  1.00 85.94           C  
ATOM    941  HG2 ARG A  63     -24.022  -6.614 -18.117  1.00 85.94           H  
ATOM    942  HG3 ARG A  63     -25.495  -6.635 -17.124  1.00 85.94           H  
ATOM    943  CD  ARG A  63     -23.969  -7.984 -16.441  1.00 85.94           C  
ATOM    944  HD2 ARG A  63     -22.880  -8.008 -16.403  1.00 85.94           H  
ATOM    945  HD3 ARG A  63     -24.366  -8.020 -15.426  1.00 85.94           H  
ATOM    946  NE  ARG A  63     -24.455  -9.139 -17.210  1.00 85.94           N  
ATOM    947  HE  ARG A  63     -24.589  -8.952 -18.193  1.00 85.94           H  
ATOM    948  NH1 ARG A  63     -23.809 -10.785 -15.753  1.00 85.94           N  
ATOM    949 HH11 ARG A  63     -23.641 -11.763 -15.563  1.00 85.94           H  
ATOM    950 HH12 ARG A  63     -23.443 -10.069 -15.142  1.00 85.94           H  
ATOM    951  NH2 ARG A  63     -24.707 -11.335 -17.722  1.00 85.94           N  
ATOM    952 HH21 ARG A  63     -24.973 -11.054 -18.654  1.00 85.94           H  
ATOM    953 HH22 ARG A  63     -24.472 -12.302 -17.551  1.00 85.94           H  
ATOM    954  CZ  ARG A  63     -24.330 -10.409 -16.887  1.00 85.94           C  
ATOM    955  N   GLU A  64     -25.245  -2.889 -14.789  1.00 85.12           N  
ATOM    956  H   GLU A  64     -26.128  -3.367 -14.896  1.00 85.12           H  
ATOM    957  CA  GLU A  64     -25.023  -2.090 -13.595  1.00 85.12           C  
ATOM    958  HA  GLU A  64     -24.418  -1.226 -13.870  1.00 85.12           H  
ATOM    959  C   GLU A  64     -24.247  -2.894 -12.551  1.00 85.12           C  
ATOM    960  CB  GLU A  64     -26.333  -1.551 -13.017  1.00 85.12           C  
ATOM    961  HB2 GLU A  64     -27.059  -2.360 -12.936  1.00 85.12           H  
ATOM    962  HB3 GLU A  64     -26.125  -1.162 -12.020  1.00 85.12           H  
ATOM    963  O   GLU A  64     -24.636  -3.997 -12.163  1.00 85.12           O  
ATOM    964  CG  GLU A  64     -26.900  -0.407 -13.871  1.00 85.12           C  
ATOM    965  HG2 GLU A  64     -26.118   0.340 -14.012  1.00 85.12           H  
ATOM    966  HG3 GLU A  64     -27.179  -0.798 -14.849  1.00 85.12           H  
ATOM    967  CD  GLU A  64     -28.120   0.262 -13.221  1.00 85.12           C  
ATOM    968  OE1 GLU A  64     -28.485   1.361 -13.693  1.00 85.12           O  
ATOM    969  OE2 GLU A  64     -28.666  -0.309 -12.248  1.00 85.12           O  
ATOM    970  N   TYR A  65     -23.163  -2.307 -12.059  1.00 79.46           N  
ATOM    971  H   TYR A  65     -22.866  -1.435 -12.474  1.00 79.46           H  
ATOM    972  CA  TYR A  65     -22.428  -2.759 -10.892  1.00 79.46           C  
ATOM    973  HA  TYR A  65     -22.930  -3.622 -10.454  1.00 79.46           H  
ATOM    974  C   TYR A  65     -22.413  -1.628  -9.864  1.00 79.46           C  
ATOM    975  CB  TYR A  65     -21.027  -3.198 -11.312  1.00 79.46           C  
ATOM    976  HB2 TYR A  65     -21.127  -3.969 -12.077  1.00 79.46           H  
ATOM    977  HB3 TYR A  65     -20.496  -2.350 -11.743  1.00 79.46           H  
ATOM    978  O   TYR A  65     -21.952  -0.525 -10.152  1.00 79.46           O  
ATOM    979  CG  TYR A  65     -20.236  -3.764 -10.157  1.00 79.46           C  
ATOM    980  CD1 TYR A  65     -19.282  -2.965  -9.499  1.00 79.46           C  
ATOM    981  HD1 TYR A  65     -19.076  -1.966  -9.854  1.00 79.46           H  
ATOM    982  CD2 TYR A  65     -20.517  -5.064  -9.695  1.00 79.46           C  
ATOM    983  HD2 TYR A  65     -21.241  -5.678 -10.210  1.00 79.46           H  
ATOM    984  CE1 TYR A  65     -18.622  -3.455  -8.358  1.00 79.46           C  
ATOM    985  HE1 TYR A  65     -17.912  -2.828  -7.839  1.00 79.46           H  
ATOM    986  CE2 TYR A  65     -19.867  -5.552  -8.547  1.00 79.46           C  
ATOM    987  HE2 TYR A  65     -20.080  -6.540  -8.167  1.00 79.46           H  
ATOM    988  OH  TYR A  65     -18.396  -5.176  -6.707  1.00 79.46           O  
ATOM    989  HH  TYR A  65     -17.666  -4.628  -6.410  1.00 79.46           H  
ATOM    990  CZ  TYR A  65     -18.933  -4.742  -7.871  1.00 79.46           C  
ATOM    991  N   ARG A  66     -22.994  -1.881  -8.682  1.00 81.67           N  
ATOM    992  H   ARG A  66     -23.336  -2.819  -8.532  1.00 81.67           H  
ATOM    993  CA  ARG A  66     -23.168  -0.886  -7.602  1.00 81.67           C  
ATOM    994  HA  ARG A  66     -23.922  -1.263  -6.910  1.00 81.67           H  
ATOM    995  C   ARG A  66     -23.738   0.463  -8.087  1.00 81.67           C  
ATOM    996  CB  ARG A  66     -21.861  -0.726  -6.799  1.00 81.67           C  
ATOM    997  HB2 ARG A  66     -22.015   0.036  -6.035  1.00 81.67           H  
ATOM    998  HB3 ARG A  66     -21.062  -0.383  -7.457  1.00 81.67           H  
ATOM    999  O   ARG A  66     -23.295   1.530  -7.679  1.00 81.67           O  
ATOM   1000  CG  ARG A  66     -21.429  -2.022  -6.098  1.00 81.67           C  
ATOM   1001  HG2 ARG A  66     -22.274  -2.437  -5.547  1.00 81.67           H  
ATOM   1002  HG3 ARG A  66     -21.091  -2.748  -6.837  1.00 81.67           H  
ATOM   1003  CD  ARG A  66     -20.295  -1.722  -5.112  1.00 81.67           C  
ATOM   1004  HD2 ARG A  66     -19.460  -1.287  -5.660  1.00 81.67           H  
ATOM   1005  HD3 ARG A  66     -20.644  -0.988  -4.386  1.00 81.67           H  
ATOM   1006  NE  ARG A  66     -19.841  -2.937  -4.405  1.00 81.67           N  
ATOM   1007  HE  ARG A  66     -20.183  -3.829  -4.734  1.00 81.67           H  
ATOM   1008  NH1 ARG A  66     -18.300  -1.896  -3.061  1.00 81.67           N  
ATOM   1009 HH11 ARG A  66     -18.732  -0.996  -3.214  1.00 81.67           H  
ATOM   1010 HH12 ARG A  66     -17.440  -1.942  -2.533  1.00 81.67           H  
ATOM   1011  NH2 ARG A  66     -18.347  -4.122  -3.158  1.00 81.67           N  
ATOM   1012 HH21 ARG A  66     -18.619  -4.990  -3.597  1.00 81.67           H  
ATOM   1013 HH22 ARG A  66     -17.415  -4.144  -2.770  1.00 81.67           H  
ATOM   1014  CZ  ARG A  66     -18.847  -2.979  -3.533  1.00 81.67           C  
ATOM   1015  N   GLY A  67     -24.728   0.415  -8.981  1.00 84.62           N  
ATOM   1016  H   GLY A  67     -25.045  -0.490  -9.300  1.00 84.62           H  
ATOM   1017  CA  GLY A  67     -25.404   1.609  -9.503  1.00 84.62           C  
ATOM   1018  HA2 GLY A  67     -25.611   2.296  -8.683  1.00 84.62           H  
ATOM   1019  HA3 GLY A  67     -26.355   1.308  -9.942  1.00 84.62           H  
ATOM   1020  C   GLY A  67     -24.629   2.378 -10.580  1.00 84.62           C  
ATOM   1021  O   GLY A  67     -25.005   3.501 -10.911  1.00 84.62           O  
ATOM   1022  N   ARG A  68     -23.554   1.805 -11.138  1.00 79.24           N  
ATOM   1023  H   ARG A  68     -23.230   0.921 -10.774  1.00 79.24           H  
ATOM   1024  CA  ARG A  68     -22.840   2.353 -12.300  1.00 79.24           C  
ATOM   1025  HA  ARG A  68     -23.336   3.263 -12.638  1.00 79.24           H  
ATOM   1026  C   ARG A  68     -22.871   1.360 -13.448  1.00 79.24           C  
ATOM   1027  CB  ARG A  68     -21.391   2.689 -11.926  1.00 79.24           C  
ATOM   1028  HB2 ARG A  68     -20.869   3.026 -12.822  1.00 79.24           H  
ATOM   1029  HB3 ARG A  68     -20.891   1.794 -11.557  1.00 79.24           H  
ATOM   1030  O   ARG A  68     -22.617   0.179 -13.241  1.00 79.24           O  
ATOM   1031  CG  ARG A  68     -21.320   3.789 -10.862  1.00 79.24           C  
ATOM   1032  HG2 ARG A  68     -21.759   3.434  -9.929  1.00 79.24           H  
ATOM   1033  HG3 ARG A  68     -21.872   4.662 -11.210  1.00 79.24           H  
ATOM   1034  CD  ARG A  68     -19.861   4.176 -10.617  1.00 79.24           C  
ATOM   1035  HD2 ARG A  68     -19.413   4.441 -11.574  1.00 79.24           H  
ATOM   1036  HD3 ARG A  68     -19.329   3.314 -10.214  1.00 79.24           H  
ATOM   1037  NE  ARG A  68     -19.773   5.300  -9.667  1.00 79.24           N  
ATOM   1038  HE  ARG A  68     -20.430   5.279  -8.901  1.00 79.24           H  
ATOM   1039  NH1 ARG A  68     -17.935   6.322 -10.581  1.00 79.24           N  
ATOM   1040 HH11 ARG A  68     -17.253   7.065 -10.621  1.00 79.24           H  
ATOM   1041 HH12 ARG A  68     -17.775   5.481 -11.118  1.00 79.24           H  
ATOM   1042  NH2 ARG A  68     -18.988   7.263  -8.844  1.00 79.24           N  
ATOM   1043 HH21 ARG A  68     -18.300   8.003  -8.854  1.00 79.24           H  
ATOM   1044 HH22 ARG A  68     -19.668   7.193  -8.101  1.00 79.24           H  
ATOM   1045  CZ  ARG A  68     -18.902   6.289  -9.706  1.00 79.24           C  
ATOM   1046  N   SER A  69     -23.139   1.835 -14.661  1.00 82.13           N  
ATOM   1047  H   SER A  69     -23.361   2.815 -14.769  1.00 82.13           H  
ATOM   1048  CA  SER A  69     -22.973   1.006 -15.855  1.00 82.13           C  
ATOM   1049  HA  SER A  69     -23.516   0.071 -15.719  1.00 82.13           H  
ATOM   1050  C   SER A  69     -21.492   0.703 -16.052  1.00 82.13           C  
ATOM   1051  CB  SER A  69     -23.535   1.697 -17.097  1.00 82.13           C  
ATOM   1052  HB2 SER A  69     -24.592   1.911 -16.940  1.00 82.13           H  
ATOM   1053  HB3 SER A  69     -23.005   2.633 -17.272  1.00 82.13           H  
ATOM   1054  O   SER A  69     -20.684   1.623 -16.213  1.00 82.13           O  
ATOM   1055  OG  SER A  69     -23.400   0.861 -18.230  1.00 82.13           O  
ATOM   1056  HG  SER A  69     -22.474   0.662 -18.390  1.00 82.13           H  
ATOM   1057  N   LEU A  70     -21.154  -0.581 -16.081  1.00 82.87           N  
ATOM   1058  H   LEU A  70     -21.869  -1.279 -15.929  1.00 82.87           H  
ATOM   1059  CA  LEU A  70     -19.832  -1.035 -16.470  1.00 82.87           C  
ATOM   1060  HA  LEU A  70     -19.085  -0.474 -15.909  1.00 82.87           H  
ATOM   1061  C   LEU A  70     -19.615  -0.750 -17.956  1.00 82.87           C  
ATOM   1062  CB  LEU A  70     -19.677  -2.532 -16.165  1.00 82.87           C  
ATOM   1063  HB2 LEU A  70     -18.758  -2.890 -16.629  1.00 82.87           H  
ATOM   1064  HB3 LEU A  70     -20.510  -3.062 -16.627  1.00 82.87           H  
ATOM   1065  O   LEU A  70     -20.485  -1.012 -18.794  1.00 82.87           O  
ATOM   1066  CG  LEU A  70     -19.638  -2.881 -14.667  1.00 82.87           C  
ATOM   1067  HG  LEU A  70     -20.532  -2.499 -14.175  1.00 82.87           H  
ATOM   1068  CD1 LEU A  70     -19.617  -4.403 -14.529  1.00 82.87           C  
ATOM   1069 HD11 LEU A  70     -19.506  -4.688 -13.483  1.00 82.87           H  
ATOM   1070 HD12 LEU A  70     -20.552  -4.812 -14.915  1.00 82.87           H  
ATOM   1071 HD13 LEU A  70     -18.786  -4.815 -15.102  1.00 82.87           H  
ATOM   1072  CD2 LEU A  70     -18.397  -2.311 -13.971  1.00 82.87           C  
ATOM   1073 HD21 LEU A  70     -17.495  -2.620 -14.500  1.00 82.87           H  
ATOM   1074 HD22 LEU A  70     -18.448  -1.223 -13.945  1.00 82.87           H  
ATOM   1075 HD23 LEU A  70     -18.349  -2.673 -12.944  1.00 82.87           H  
ATOM   1076  N   VAL A  71     -18.434  -0.217 -18.255  1.00 82.30           N  
ATOM   1077  H   VAL A  71     -17.800  -0.008 -17.498  1.00 82.30           H  
ATOM   1078  CA  VAL A  71     -17.897  -0.132 -19.611  1.00 82.30           C  
ATOM   1079  HA  VAL A  71     -18.614  -0.547 -20.320  1.00 82.30           H  
ATOM   1080  C   VAL A  71     -16.645  -0.990 -19.626  1.00 82.30           C  
ATOM   1081  CB  VAL A  71     -17.614   1.319 -20.033  1.00 82.30           C  
ATOM   1082  HB  VAL A  71     -16.900   1.768 -19.342  1.00 82.30           H  
ATOM   1083  O   VAL A  71     -15.677  -0.678 -18.939  1.00 82.30           O  
ATOM   1084  CG1 VAL A  71     -17.033   1.372 -21.450  1.00 82.30           C  
ATOM   1085 HG11 VAL A  71     -16.897   2.407 -21.766  1.00 82.30           H  
ATOM   1086 HG12 VAL A  71     -17.696   0.868 -22.152  1.00 82.30           H  
ATOM   1087 HG13 VAL A  71     -16.057   0.887 -21.471  1.00 82.30           H  
ATOM   1088  CG2 VAL A  71     -18.900   2.159 -20.010  1.00 82.30           C  
ATOM   1089 HG21 VAL A  71     -19.309   2.191 -19.000  1.00 82.30           H  
ATOM   1090 HG22 VAL A  71     -19.638   1.719 -20.681  1.00 82.30           H  
ATOM   1091 HG23 VAL A  71     -18.680   3.176 -20.333  1.00 82.30           H  
ATOM   1092  N   VAL A  72     -16.680  -2.093 -20.356  1.00 86.51           N  
ATOM   1093  H   VAL A  72     -17.497  -2.252 -20.929  1.00 86.51           H  
ATOM   1094  CA  VAL A  72     -15.556  -3.005 -20.530  1.00 86.51           C  
ATOM   1095  HA  VAL A  72     -14.733  -2.672 -19.898  1.00 86.51           H  
ATOM   1096  C   VAL A  72     -15.111  -2.919 -21.978  1.00 86.51           C  
ATOM   1097  CB  VAL A  72     -15.897  -4.442 -20.103  1.00 86.51           C  
ATOM   1098  HB  VAL A  72     -16.663  -4.853 -20.760  1.00 86.51           H  
ATOM   1099  O   VAL A  72     -15.874  -3.221 -22.894  1.00 86.51           O  
ATOM   1100  CG1 VAL A  72     -14.651  -5.333 -20.163  1.00 86.51           C  
ATOM   1101 HG11 VAL A  72     -14.248  -5.334 -21.176  1.00 86.51           H  
ATOM   1102 HG12 VAL A  72     -14.914  -6.357 -19.897  1.00 86.51           H  
ATOM   1103 HG13 VAL A  72     -13.886  -4.960 -19.482  1.00 86.51           H  
ATOM   1104  CG2 VAL A  72     -16.417  -4.477 -18.660  1.00 86.51           C  
ATOM   1105 HG21 VAL A  72     -17.396  -4.002 -18.606  1.00 86.51           H  
ATOM   1106 HG22 VAL A  72     -16.509  -5.509 -18.321  1.00 86.51           H  
ATOM   1107 HG23 VAL A  72     -15.721  -3.951 -18.006  1.00 86.51           H  
ATOM   1108  N   GLU A  73     -13.874  -2.505 -22.190  1.00 79.81           N  
ATOM   1109  H   GLU A  73     -13.278  -2.338 -21.392  1.00 79.81           H  
ATOM   1110  CA  GLU A  73     -13.272  -2.427 -23.515  1.00 79.81           C  
ATOM   1111  HA  GLU A  73     -13.980  -2.774 -24.266  1.00 79.81           H  
ATOM   1112  C   GLU A  73     -12.067  -3.357 -23.574  1.00 79.81           C  
ATOM   1113  CB  GLU A  73     -12.898  -0.980 -23.875  1.00 79.81           C  
ATOM   1114  HB2 GLU A  73     -12.234  -0.577 -23.110  1.00 79.81           H  
ATOM   1115  HB3 GLU A  73     -12.367  -0.992 -24.827  1.00 79.81           H  
ATOM   1116  O   GLU A  73     -11.310  -3.493 -22.610  1.00 79.81           O  
ATOM   1117  CG  GLU A  73     -14.139  -0.081 -24.020  1.00 79.81           C  
ATOM   1118  HG2 GLU A  73     -14.837  -0.566 -24.703  1.00 79.81           H  
ATOM   1119  HG3 GLU A  73     -14.625   0.010 -23.048  1.00 79.81           H  
ATOM   1120  CD  GLU A  73     -13.814   1.327 -24.549  1.00 79.81           C  
ATOM   1121  OE1 GLU A  73     -14.735   1.955 -25.121  1.00 79.81           O  
ATOM   1122  OE2 GLU A  73     -12.657   1.779 -24.388  1.00 79.81           O  
ATOM   1123  N   GLU A  74     -11.856  -3.993 -24.722  1.00 77.32           N  
ATOM   1124  H   GLU A  74     -12.489  -3.867 -25.499  1.00 77.32           H  
ATOM   1125  CA  GLU A  74     -10.561  -4.602 -24.983  1.00 77.32           C  
ATOM   1126  HA  GLU A  74     -10.295  -5.247 -24.146  1.00 77.32           H  
ATOM   1127  C   GLU A  74      -9.531  -3.481 -25.103  1.00 77.32           C  
ATOM   1128  CB  GLU A  74     -10.584  -5.448 -26.258  1.00 77.32           C  
ATOM   1129  HB2 GLU A  74     -11.497  -6.042 -26.307  1.00 77.32           H  
ATOM   1130  HB3 GLU A  74     -10.558  -4.790 -27.126  1.00 77.32           H  
ATOM   1131  O   GLU A  74      -9.690  -2.551 -25.905  1.00 77.32           O  
ATOM   1132  CG  GLU A  74      -9.381  -6.399 -26.270  1.00 77.32           C  
ATOM   1133  HG2 GLU A  74      -9.466  -7.076 -25.420  1.00 77.32           H  
ATOM   1134  HG3 GLU A  74      -8.466  -5.819 -26.147  1.00 77.32           H  
ATOM   1135  CD  GLU A  74      -9.278  -7.215 -27.563  1.00 77.32           C  
ATOM   1136  OE1 GLU A  74      -8.344  -8.046 -27.621  1.00 77.32           O  
ATOM   1137  OE2 GLU A  74     -10.068  -6.949 -28.497  1.00 77.32           O  
ATOM   1138  N   SER A  75      -8.453  -3.549 -24.322  1.00 60.22           N  
ATOM   1139  H   SER A  75      -8.312  -4.361 -23.738  1.00 60.22           H  
ATOM   1140  CA  SER A  75      -7.360  -2.616 -24.549  1.00 60.22           C  
ATOM   1141  HA  SER A  75      -7.781  -1.612 -24.615  1.00 60.22           H  
ATOM   1142  C   SER A  75      -6.742  -2.983 -25.902  1.00 60.22           C  
ATOM   1143  CB  SER A  75      -6.368  -2.613 -23.372  1.00 60.22           C  
ATOM   1144  HB2 SER A  75      -6.841  -3.054 -22.494  1.00 60.22           H  
ATOM   1145  HB3 SER A  75      -6.117  -1.580 -23.130  1.00 60.22           H  
ATOM   1146  O   SER A  75      -6.184  -4.068 -26.044  1.00 60.22           O  
ATOM   1147  OG  SER A  75      -5.167  -3.307 -23.655  1.00 60.22           O  
ATOM   1148  HG  SER A  75      -5.404  -4.051 -24.215  1.00 60.22           H  
ATOM   1149  N   LYS A  76      -6.759  -2.072 -26.883  1.00 48.90           N  
ATOM   1150  H   LYS A  76      -7.357  -1.268 -26.754  1.00 48.90           H  
ATOM   1151  CA  LYS A  76      -6.046  -2.253 -28.169  1.00 48.90           C  
ATOM   1152  HA  LYS A  76      -6.298  -3.244 -28.547  1.00 48.90           H  
ATOM   1153  C   LYS A  76      -4.514  -2.265 -28.028  1.00 48.90           C  
ATOM   1154  CB  LYS A  76      -6.502  -1.204 -29.195  1.00 48.90           C  
ATOM   1155  HB2 LYS A  76      -5.873  -1.281 -30.081  1.00 48.90           H  
ATOM   1156  HB3 LYS A  76      -6.383  -0.205 -28.775  1.00 48.90           H  
ATOM   1157  O   LYS A  76      -3.792  -2.172 -29.022  1.00 48.90           O  
ATOM   1158  CG  LYS A  76      -7.954  -1.416 -29.637  1.00 48.90           C  
ATOM   1159  HG2 LYS A  76      -8.626  -1.226 -28.800  1.00 48.90           H  
ATOM   1160  HG3 LYS A  76      -8.081  -2.448 -29.965  1.00 48.90           H  
ATOM   1161  CD  LYS A  76      -8.295  -0.474 -30.796  1.00 48.90           C  
ATOM   1162  HD2 LYS A  76      -8.192   0.558 -30.463  1.00 48.90           H  
ATOM   1163  HD3 LYS A  76      -7.615  -0.662 -31.627  1.00 48.90           H  
ATOM   1164  CE  LYS A  76      -9.736  -0.740 -31.236  1.00 48.90           C  
ATOM   1165  HE2 LYS A  76      -9.824  -1.790 -31.517  1.00 48.90           H  
ATOM   1166  HE3 LYS A  76     -10.392  -0.580 -30.380  1.00 48.90           H  
ATOM   1167  NZ  LYS A  76     -10.134   0.136 -32.363  1.00 48.90           N  
ATOM   1168  HZ1 LYS A  76     -11.090  -0.063 -32.619  1.00 48.90           H  
ATOM   1169  HZ2 LYS A  76      -9.538  -0.030 -33.162  1.00 48.90           H  
ATOM   1170  HZ3 LYS A  76     -10.073   1.105 -32.084  1.00 48.90           H  
ATOM   1171  N   GLY A  77      -3.997  -2.333 -26.803  1.00 39.14           N  
ATOM   1172  H   GLY A  77      -4.631  -2.558 -26.049  1.00 39.14           H  
ATOM   1173  CA  GLY A  77      -2.579  -2.477 -26.547  1.00 39.14           C  
ATOM   1174  HA2 GLY A  77      -2.030  -1.670 -27.033  1.00 39.14           H  
ATOM   1175  HA3 GLY A  77      -2.394  -2.436 -25.473  1.00 39.14           H  
ATOM   1176  C   GLY A  77      -2.099  -3.825 -27.060  1.00 39.14           C  
ATOM   1177  O   GLY A  77      -2.634  -4.863 -26.677  1.00 39.14           O  
ATOM   1178  N   ARG A  78      -1.046  -3.806 -27.889  1.00 33.85           N  
ATOM   1179  H   ARG A  78      -0.697  -2.899 -28.164  1.00 33.85           H  
ATOM   1180  CA  ARG A  78      -0.209  -4.988 -28.137  1.00 33.85           C  
ATOM   1181  HA  ARG A  78      -0.754  -5.672 -28.787  1.00 33.85           H  
ATOM   1182  C   ARG A  78       0.050  -5.678 -26.792  1.00 33.85           C  
ATOM   1183  CB  ARG A  78       1.136  -4.577 -28.761  1.00 33.85           C  
ATOM   1184  HB2 ARG A  78       1.762  -5.464 -28.863  1.00 33.85           H  
ATOM   1185  HB3 ARG A  78       1.642  -3.882 -28.091  1.00 33.85           H  
ATOM   1186  O   ARG A  78       0.207  -4.948 -25.807  1.00 33.85           O  
ATOM   1187  CG  ARG A  78       0.975  -3.927 -30.140  1.00 33.85           C  
ATOM   1188  HG2 ARG A  78       0.482  -4.626 -30.816  1.00 33.85           H  
ATOM   1189  HG3 ARG A  78       0.365  -3.029 -30.050  1.00 33.85           H  
ATOM   1190  CD  ARG A  78       2.344  -3.544 -30.711  1.00 33.85           C  
ATOM   1191  HD2 ARG A  78       2.875  -2.934 -29.979  1.00 33.85           H  
ATOM   1192  HD3 ARG A  78       2.917  -4.454 -30.889  1.00 33.85           H  
ATOM   1193  NE  ARG A  78       2.199  -2.782 -31.965  1.00 33.85           N  
ATOM   1194  HE  ARG A  78       1.260  -2.519 -32.228  1.00 33.85           H  
ATOM   1195  NH1 ARG A  78       4.424  -2.722 -32.533  1.00 33.85           N  
ATOM   1196 HH11 ARG A  78       4.659  -3.182 -31.666  1.00 33.85           H  
ATOM   1197 HH12 ARG A  78       5.174  -2.414 -33.136  1.00 33.85           H  
ATOM   1198  NH2 ARG A  78       2.919  -1.734 -33.852  1.00 33.85           N  
ATOM   1199 HH21 ARG A  78       1.967  -1.483 -34.078  1.00 33.85           H  
ATOM   1200 HH22 ARG A  78       3.676  -1.459 -34.461  1.00 33.85           H  
ATOM   1201  CZ  ARG A  78       3.179  -2.420 -32.773  1.00 33.85           C  
ATOM   1202  N   PRO A  79       0.106  -7.021 -26.726  1.00 37.00           N  
ATOM   1203  CA  PRO A  79       0.492  -7.715 -25.504  1.00 37.00           C  
ATOM   1204  HA  PRO A  79      -0.297  -7.635 -24.755  1.00 37.00           H  
ATOM   1205  C   PRO A  79       1.770  -7.058 -24.995  1.00 37.00           C  
ATOM   1206  CB  PRO A  79       0.693  -9.186 -25.893  1.00 37.00           C  
ATOM   1207  HB2 PRO A  79       1.539  -9.640 -25.377  1.00 37.00           H  
ATOM   1208  HB3 PRO A  79      -0.219  -9.741 -25.675  1.00 37.00           H  
ATOM   1209  O   PRO A  79       2.815  -7.136 -25.637  1.00 37.00           O  
ATOM   1210  CG  PRO A  79       0.908  -9.143 -27.406  1.00 37.00           C  
ATOM   1211  HG2 PRO A  79       1.958  -8.947 -27.622  1.00 37.00           H  
ATOM   1212  HG3 PRO A  79       0.583 -10.066 -27.886  1.00 37.00           H  
ATOM   1213  CD  PRO A  79       0.063  -7.950 -27.841  1.00 37.00           C  
ATOM   1214  HD2 PRO A  79      -0.967  -8.267 -28.005  1.00 37.00           H  
ATOM   1215  HD3 PRO A  79       0.477  -7.524 -28.755  1.00 37.00           H  
ATOM   1216  N   LEU A  80       1.656  -6.276 -23.917  1.00 42.09           N  
ATOM   1217  H   LEU A  80       0.733  -6.075 -23.559  1.00 42.09           H  
ATOM   1218  CA  LEU A  80       2.820  -5.589 -23.404  1.00 42.09           C  
ATOM   1219  HA  LEU A  80       3.384  -5.150 -24.227  1.00 42.09           H  
ATOM   1220  C   LEU A  80       3.659  -6.689 -22.774  1.00 42.09           C  
ATOM   1221  CB  LEU A  80       2.478  -4.474 -22.403  1.00 42.09           C  
ATOM   1222  HB2 LEU A  80       3.423  -4.179 -21.947  1.00 42.09           H  
ATOM   1223  HB3 LEU A  80       1.874  -4.900 -21.601  1.00 42.09           H  
ATOM   1224  O   LEU A  80       3.396  -7.090 -21.640  1.00 42.09           O  
ATOM   1225  CG  LEU A  80       1.825  -3.191 -22.945  1.00 42.09           C  
ATOM   1226  HG  LEU A  80       0.920  -3.446 -23.496  1.00 42.09           H  
ATOM   1227  CD1 LEU A  80       1.427  -2.273 -21.786  1.00 42.09           C  
ATOM   1228 HD11 LEU A  80       0.965  -1.368 -22.179  1.00 42.09           H  
ATOM   1229 HD12 LEU A  80       0.714  -2.759 -21.119  1.00 42.09           H  
ATOM   1230 HD13 LEU A  80       2.313  -1.988 -21.219  1.00 42.09           H  
ATOM   1231  CD2 LEU A  80       2.790  -2.440 -23.858  1.00 42.09           C  
ATOM   1232 HD21 LEU A  80       2.473  -1.407 -23.995  1.00 42.09           H  
ATOM   1233 HD22 LEU A  80       2.806  -2.926 -24.834  1.00 42.09           H  
ATOM   1234 HD23 LEU A  80       3.803  -2.468 -23.456  1.00 42.09           H  
ATOM   1235  N   ASN A  81       4.710  -7.094 -23.478  1.00 40.67           N  
ATOM   1236  H   ASN A  81       4.738  -6.841 -24.455  1.00 40.67           H  
ATOM   1237  CA  ASN A  81       5.936  -7.607 -22.876  1.00 40.67           C  
ATOM   1238  HA  ASN A  81       5.689  -8.427 -22.202  1.00 40.67           H  
ATOM   1239  C   ASN A  81       6.607  -6.504 -22.026  1.00 40.67           C  
ATOM   1240  CB  ASN A  81       6.858  -8.137 -23.994  1.00 40.67           C  
ATOM   1241  HB2 ASN A  81       6.971  -7.377 -24.767  1.00 40.67           H  
ATOM   1242  HB3 ASN A  81       7.847  -8.335 -23.580  1.00 40.67           H  
ATOM   1243  O   ASN A  81       7.823  -6.362 -22.024  1.00 40.67           O  
ATOM   1244  CG  ASN A  81       6.391  -9.438 -24.614  1.00 40.67           C  
ATOM   1245  ND2 ASN A  81       6.906  -9.778 -25.772  1.00 40.67           N  
ATOM   1246 HD21 ASN A  81       6.606 -10.668 -26.143  1.00 40.67           H  
ATOM   1247 HD22 ASN A  81       7.611  -9.199 -26.206  1.00 40.67           H  
ATOM   1248  OD1 ASN A  81       5.595 -10.181 -24.071  1.00 40.67           O  
ATOM   1249  N   SER A  82       5.814  -5.679 -21.332  1.00 47.35           N  
ATOM   1250  H   SER A  82       4.835  -5.915 -21.254  1.00 47.35           H  
ATOM   1251  CA  SER A  82       6.303  -4.577 -20.530  1.00 47.35           C  
ATOM   1252  HA  SER A  82       7.003  -4.009 -21.142  1.00 47.35           H  
ATOM   1253  C   SER A  82       7.020  -5.159 -19.334  1.00 47.35           C  
ATOM   1254  CB  SER A  82       5.195  -3.635 -20.049  1.00 47.35           C  
ATOM   1255  HB2 SER A  82       5.624  -2.921 -19.346  1.00 47.35           H  
ATOM   1256  HB3 SER A  82       4.794  -3.070 -20.891  1.00 47.35           H  
ATOM   1257  O   SER A  82       6.401  -5.852 -18.514  1.00 47.35           O  
ATOM   1258  OG  SER A  82       4.166  -4.373 -19.404  1.00 47.35           O  
ATOM   1259  HG  SER A  82       4.626  -5.056 -18.911  1.00 47.35           H  
ATOM   1260  N   THR A  83       8.298  -4.843 -19.219  1.00 59.27           N  
ATOM   1261  H   THR A  83       8.700  -4.223 -19.907  1.00 59.27           H  
ATOM   1262  CA  THR A  83       9.079  -5.186 -18.037  1.00 59.27           C  
ATOM   1263  HA  THR A  83       8.693  -6.115 -17.618  1.00 59.27           H  
ATOM   1264  C   THR A  83       8.887  -4.072 -17.013  1.00 59.27           C  
ATOM   1265  CB  THR A  83      10.544  -5.438 -18.404  1.00 59.27           C  
ATOM   1266  HB  THR A  83      11.022  -4.514 -18.731  1.00 59.27           H  
ATOM   1267  O   THR A  83       8.943  -2.891 -17.359  1.00 59.27           O  
ATOM   1268  CG2 THR A  83      11.316  -6.052 -17.240  1.00 59.27           C  
ATOM   1269 HG21 THR A  83      11.387  -5.339 -16.418  1.00 59.27           H  
ATOM   1270 HG22 THR A  83      12.324  -6.289 -17.580  1.00 59.27           H  
ATOM   1271 HG23 THR A  83      10.829  -6.966 -16.899  1.00 59.27           H  
ATOM   1272  OG1 THR A  83      10.590  -6.392 -19.442  1.00 59.27           O  
ATOM   1273  HG1 THR A  83      10.300  -5.963 -20.251  1.00 59.27           H  
ATOM   1274  N   LYS A  84       8.588  -4.436 -15.760  1.00 61.56           N  
ATOM   1275  H   LYS A  84       8.606  -5.419 -15.527  1.00 61.56           H  
ATOM   1276  CA  LYS A  84       8.414  -3.468 -14.671  1.00 61.56           C  
ATOM   1277  HA  LYS A  84       8.098  -2.512 -15.088  1.00 61.56           H  
ATOM   1278  C   LYS A  84       9.757  -3.244 -13.985  1.00 61.56           C  
ATOM   1279  CB  LYS A  84       7.349  -3.918 -13.656  1.00 61.56           C  
ATOM   1280  HB2 LYS A  84       7.236  -3.120 -12.922  1.00 61.56           H  
ATOM   1281  HB3 LYS A  84       7.701  -4.808 -13.135  1.00 61.56           H  
ATOM   1282  O   LYS A  84      10.333  -4.180 -13.430  1.00 61.56           O  
ATOM   1283  CG  LYS A  84       5.975  -4.226 -14.271  1.00 61.56           C  
ATOM   1284  HG2 LYS A  84       5.710  -3.443 -14.981  1.00 61.56           H  
ATOM   1285  HG3 LYS A  84       6.031  -5.176 -14.804  1.00 61.56           H  
ATOM   1286  CD  LYS A  84       4.901  -4.311 -13.173  1.00 61.56           C  
ATOM   1287  HD2 LYS A  84       5.292  -4.885 -12.333  1.00 61.56           H  
ATOM   1288  HD3 LYS A  84       4.686  -3.299 -12.830  1.00 61.56           H  
ATOM   1289  CE  LYS A  84       3.613  -4.984 -13.673  1.00 61.56           C  
ATOM   1290  HE2 LYS A  84       3.360  -4.592 -14.658  1.00 61.56           H  
ATOM   1291  HE3 LYS A  84       3.816  -6.048 -13.793  1.00 61.56           H  
ATOM   1292  NZ  LYS A  84       2.484  -4.781 -12.726  1.00 61.56           N  
ATOM   1293  HZ1 LYS A  84       2.743  -5.078 -11.796  1.00 61.56           H  
ATOM   1294  HZ2 LYS A  84       1.669  -5.315 -12.991  1.00 61.56           H  
ATOM   1295  HZ3 LYS A  84       2.240  -3.802 -12.684  1.00 61.56           H  
ATOM   1296  N   VAL A  85      10.220  -2.005 -13.971  1.00 66.25           N  
ATOM   1297  H   VAL A  85       9.720  -1.289 -14.480  1.00 66.25           H  
ATOM   1298  CA  VAL A  85      11.374  -1.577 -13.183  1.00 66.25           C  
ATOM   1299  HA  VAL A  85      11.951  -2.450 -12.878  1.00 66.25           H  
ATOM   1300  C   VAL A  85      10.863  -0.887 -11.926  1.00 66.25           C  
ATOM   1301  CB  VAL A  85      12.319  -0.687 -14.006  1.00 66.25           C  
ATOM   1302  HB  VAL A  85      11.809   0.233 -14.292  1.00 66.25           H  
ATOM   1303  O   VAL A  85      10.022   0.012 -11.993  1.00 66.25           O  
ATOM   1304  CG1 VAL A  85      13.550  -0.345 -13.166  1.00 66.25           C  
ATOM   1305 HG11 VAL A  85      13.272   0.307 -12.338  1.00 66.25           H  
ATOM   1306 HG12 VAL A  85      14.009  -1.254 -12.779  1.00 66.25           H  
ATOM   1307 HG13 VAL A  85      14.285   0.176 -13.780  1.00 66.25           H  
ATOM   1308  CG2 VAL A  85      12.794  -1.410 -15.274  1.00 66.25           C  
ATOM   1309 HG21 VAL A  85      11.953  -1.611 -15.938  1.00 66.25           H  
ATOM   1310 HG22 VAL A  85      13.499  -0.779 -15.815  1.00 66.25           H  
ATOM   1311 HG23 VAL A  85      13.288  -2.344 -15.009  1.00 66.25           H  
ATOM   1312  N   PHE A  86      11.333  -1.341 -10.768  1.00 71.41           N  
ATOM   1313  H   PHE A  86      12.087  -2.013 -10.773  1.00 71.41           H  
ATOM   1314  CA  PHE A  86      11.049  -0.698  -9.495  1.00 71.41           C  
ATOM   1315  HA  PHE A  86      10.111  -0.147  -9.560  1.00 71.41           H  
ATOM   1316  C   PHE A  86      12.160   0.295  -9.170  1.00 71.41           C  
ATOM   1317  CB  PHE A  86      10.901  -1.750  -8.394  1.00 71.41           C  
ATOM   1318  HB2 PHE A  86      11.800  -2.366  -8.361  1.00 71.41           H  
ATOM   1319  HB3 PHE A  86      10.060  -2.399  -8.637  1.00 71.41           H  
ATOM   1320  O   PHE A  86      13.340  -0.055  -9.202  1.00 71.41           O  
ATOM   1321  CG  PHE A  86      10.675  -1.139  -7.026  1.00 71.41           C  
ATOM   1322  CD1 PHE A  86      11.743  -1.012  -6.119  1.00 71.41           C  
ATOM   1323  HD1 PHE A  86      12.729  -1.360  -6.390  1.00 71.41           H  
ATOM   1324  CD2 PHE A  86       9.402  -0.658  -6.674  1.00 71.41           C  
ATOM   1325  HD2 PHE A  86       8.594  -0.707  -7.389  1.00 71.41           H  
ATOM   1326  CE1 PHE A  86      11.530  -0.427  -4.859  1.00 71.41           C  
ATOM   1327  HE1 PHE A  86      12.357  -0.334  -4.171  1.00 71.41           H  
ATOM   1328  CE2 PHE A  86       9.181  -0.100  -5.405  1.00 71.41           C  
ATOM   1329  HE2 PHE A  86       8.196   0.253  -5.138  1.00 71.41           H  
ATOM   1330  CZ  PHE A  86      10.247   0.020  -4.497  1.00 71.41           C  
ATOM   1331  HZ  PHE A  86      10.086   0.465  -3.525  1.00 71.41           H  
ATOM   1332  N   VAL A  87      11.768   1.518  -8.821  1.00 71.32           N  
ATOM   1333  H   VAL A  87      10.783   1.739  -8.847  1.00 71.32           H  
ATOM   1334  CA  VAL A  87      12.685   2.576  -8.399  1.00 71.32           C  
ATOM   1335  HA  VAL A  87      13.709   2.203  -8.429  1.00 71.32           H  
ATOM   1336  C   VAL A  87      12.359   2.958  -6.965  1.00 71.32           C  
ATOM   1337  CB  VAL A  87      12.614   3.794  -9.335  1.00 71.32           C  
ATOM   1338  HB  VAL A  87      11.656   4.299  -9.215  1.00 71.32           H  
ATOM   1339  O   VAL A  87      11.291   3.506  -6.681  1.00 71.32           O  
ATOM   1340  CG1 VAL A  87      13.745   4.775  -9.007  1.00 71.32           C  
ATOM   1341 HG11 VAL A  87      14.710   4.278  -9.105  1.00 71.32           H  
ATOM   1342 HG12 VAL A  87      13.640   5.153  -7.990  1.00 71.32           H  
ATOM   1343 HG13 VAL A  87      13.712   5.616  -9.699  1.00 71.32           H  
ATOM   1344  CG2 VAL A  87      12.759   3.380 -10.801  1.00 71.32           C  
ATOM   1345 HG21 VAL A  87      11.922   2.754 -11.110  1.00 71.32           H  
ATOM   1346 HG22 VAL A  87      13.690   2.829 -10.934  1.00 71.32           H  
ATOM   1347 HG23 VAL A  87      12.757   4.270 -11.431  1.00 71.32           H  
ATOM   1348  N   GLY A  88      13.279   2.654  -6.056  1.00 71.85           N  
ATOM   1349  H   GLY A  88      14.115   2.190  -6.380  1.00 71.85           H  
ATOM   1350  CA  GLY A  88      13.235   3.044  -4.653  1.00 71.85           C  
ATOM   1351  HA2 GLY A  88      13.607   2.218  -4.046  1.00 71.85           H  
ATOM   1352  HA3 GLY A  88      12.206   3.247  -4.358  1.00 71.85           H  
ATOM   1353  C   GLY A  88      14.088   4.279  -4.357  1.00 71.85           C  
ATOM   1354  O   GLY A  88      15.011   4.619  -5.095  1.00 71.85           O  
ATOM   1355  N   ASN A  89      13.797   4.917  -3.219  1.00 72.05           N  
ATOM   1356  H   ASN A  89      13.012   4.567  -2.687  1.00 72.05           H  
ATOM   1357  CA  ASN A  89      14.498   6.091  -2.678  1.00 72.05           C  
ATOM   1358  HA  ASN A  89      13.993   6.332  -1.742  1.00 72.05           H  
ATOM   1359  C   ASN A  89      14.365   7.385  -3.492  1.00 72.05           C  
ATOM   1360  CB  ASN A  89      15.949   5.742  -2.300  1.00 72.05           C  
ATOM   1361  HB2 ASN A  89      16.463   6.632  -1.936  1.00 72.05           H  
ATOM   1362  HB3 ASN A  89      16.492   5.398  -3.180  1.00 72.05           H  
ATOM   1363  O   ASN A  89      15.235   8.253  -3.429  1.00 72.05           O  
ATOM   1364  CG  ASN A  89      16.045   4.709  -1.203  1.00 72.05           C  
ATOM   1365  ND2 ASN A  89      17.151   4.009  -1.145  1.00 72.05           N  
ATOM   1366 HD21 ASN A  89      17.224   3.297  -0.432  1.00 72.05           H  
ATOM   1367 HD22 ASN A  89      17.873   4.164  -1.834  1.00 72.05           H  
ATOM   1368  OD1 ASN A  89      15.155   4.549  -0.377  1.00 72.05           O  
ATOM   1369  N   LEU A  90      13.237   7.571  -4.177  1.00 69.42           N  
ATOM   1370  H   LEU A  90      12.530   6.850  -4.165  1.00 69.42           H  
ATOM   1371  CA  LEU A  90      12.945   8.834  -4.850  1.00 69.42           C  
ATOM   1372  HA  LEU A  90      13.816   9.108  -5.446  1.00 69.42           H  
ATOM   1373  C   LEU A  90      12.734   9.966  -3.845  1.00 69.42           C  
ATOM   1374  CB  LEU A  90      11.736   8.673  -5.780  1.00 69.42           C  
ATOM   1375  HB2 LEU A  90      11.440   9.650  -6.161  1.00 69.42           H  
ATOM   1376  HB3 LEU A  90      10.902   8.272  -5.205  1.00 69.42           H  
ATOM   1377  O   LEU A  90      12.208   9.767  -2.751  1.00 69.42           O  
ATOM   1378  CG  LEU A  90      12.033   7.749  -6.972  1.00 69.42           C  
ATOM   1379  HG  LEU A  90      12.445   6.805  -6.616  1.00 69.42           H  
ATOM   1380  CD1 LEU A  90      10.730   7.447  -7.700  1.00 69.42           C  
ATOM   1381 HD11 LEU A  90      10.938   6.762  -8.521  1.00 69.42           H  
ATOM   1382 HD12 LEU A  90      10.027   6.973  -7.016  1.00 69.42           H  
ATOM   1383 HD13 LEU A  90      10.300   8.367  -8.096  1.00 69.42           H  
ATOM   1384  CD2 LEU A  90      13.014   8.391  -7.955  1.00 69.42           C  
ATOM   1385 HD21 LEU A  90      13.987   8.544  -7.489  1.00 69.42           H  
ATOM   1386 HD22 LEU A  90      12.629   9.344  -8.317  1.00 69.42           H  
ATOM   1387 HD23 LEU A  90      13.169   7.728  -8.806  1.00 69.42           H  
ATOM   1388  N   CYS A  91      13.131  11.171  -4.222  1.00 66.80           N  
ATOM   1389  H   CYS A  91      13.509  11.281  -5.152  1.00 66.80           H  
ATOM   1390  CA  CYS A  91      12.814  12.380  -3.483  1.00 66.80           C  
ATOM   1391  HA  CYS A  91      13.129  12.245  -2.448  1.00 66.80           H  
ATOM   1392  C   CYS A  91      11.302  12.660  -3.496  1.00 66.80           C  
ATOM   1393  CB  CYS A  91      13.637  13.516  -4.095  1.00 66.80           C  
ATOM   1394  HB2 CYS A  91      13.561  14.389  -3.447  1.00 66.80           H  
ATOM   1395  HB3 CYS A  91      14.684  13.213  -4.098  1.00 66.80           H  
ATOM   1396  O   CYS A  91      10.614  12.362  -4.469  1.00 66.80           O  
ATOM   1397  SG  CYS A  91      13.232  14.071  -5.787  1.00 66.80           S  
ATOM   1398  N   ALA A  92      10.763  13.260  -2.432  1.00 67.60           N  
ATOM   1399  H   ALA A  92      11.338  13.447  -1.623  1.00 67.60           H  
ATOM   1400  CA  ALA A  92       9.334  13.585  -2.369  1.00 67.60           C  
ATOM   1401  HA  ALA A  92       8.780  12.673  -2.587  1.00 67.60           H  
ATOM   1402  C   ALA A  92       8.881  14.621  -3.420  1.00 67.60           C  
ATOM   1403  CB  ALA A  92       9.002  14.043  -0.943  1.00 67.60           C  
ATOM   1404  HB1 ALA A  92       9.278  13.266  -0.229  1.00 67.60           H  
ATOM   1405  HB2 ALA A  92       9.541  14.961  -0.710  1.00 67.60           H  
ATOM   1406  HB3 ALA A  92       7.932  14.232  -0.863  1.00 67.60           H  
ATOM   1407  O   ALA A  92       7.693  14.707  -3.716  1.00 67.60           O  
ATOM   1408  N   SER A  93       9.821  15.387  -3.977  1.00 70.67           N  
ATOM   1409  H   SER A  93      10.780  15.278  -3.677  1.00 70.67           H  
ATOM   1410  CA  SER A  93       9.606  16.364  -5.049  1.00 70.67           C  
ATOM   1411  HA  SER A  93       8.595  16.765  -4.976  1.00 70.67           H  
ATOM   1412  C   SER A  93       9.759  15.788  -6.458  1.00 70.67           C  
ATOM   1413  CB  SER A  93      10.597  17.519  -4.866  1.00 70.67           C  
ATOM   1414  HB2 SER A  93      10.513  18.224  -5.692  1.00 70.67           H  
ATOM   1415  HB3 SER A  93      10.360  18.041  -3.939  1.00 70.67           H  
ATOM   1416  O   SER A  93       9.525  16.515  -7.416  1.00 70.67           O  
ATOM   1417  OG  SER A  93      11.923  17.020  -4.784  1.00 70.67           O  
ATOM   1418  HG  SER A  93      12.299  17.009  -5.667  1.00 70.67           H  
ATOM   1419  N   CYS A  94      10.176  14.527  -6.595  1.00 71.16           N  
ATOM   1420  H   CYS A  94      10.306  13.956  -5.772  1.00 71.16           H  
ATOM   1421  CA  CYS A  94      10.457  13.912  -7.887  1.00 71.16           C  
ATOM   1422  HA  CYS A  94      11.163  14.533  -8.438  1.00 71.16           H  
ATOM   1423  C   CYS A  94       9.158  13.822  -8.705  1.00 71.16           C  
ATOM   1424  CB  CYS A  94      11.101  12.538  -7.646  1.00 71.16           C  
ATOM   1425  HB2 CYS A  94      10.480  11.986  -6.940  1.00 71.16           H  
ATOM   1426  HB3 CYS A  94      11.066  11.992  -8.589  1.00 71.16           H  
ATOM   1427  O   CYS A  94       8.162  13.245  -8.249  1.00 71.16           O  
ATOM   1428  SG  CYS A  94      12.845  12.497  -7.075  1.00 71.16           S  
ATOM   1429  N   SER A  95       9.163  14.414  -9.895  1.00 78.59           N  
ATOM   1430  H   SER A  95      10.011  14.855 -10.222  1.00 78.59           H  
ATOM   1431  CA  SER A  95       8.027  14.402 -10.812  1.00 78.59           C  
ATOM   1432  HA  SER A  95       7.110  14.381 -10.224  1.00 78.59           H  
ATOM   1433  C   SER A  95       8.041  13.152 -11.696  1.00 78.59           C  
ATOM   1434  CB  SER A  95       8.001  15.692 -11.637  1.00 78.59           C  
ATOM   1435  HB2 SER A  95       7.051  15.767 -12.166  1.00 78.59           H  
ATOM   1436  HB3 SER A  95       8.108  16.557 -10.981  1.00 78.59           H  
ATOM   1437  O   SER A  95       9.023  12.415 -11.779  1.00 78.59           O  
ATOM   1438  OG  SER A  95       9.043  15.678 -12.577  1.00 78.59           O  
ATOM   1439  HG  SER A  95       9.873  15.860 -12.131  1.00 78.59           H  
ATOM   1440  N   VAL A  96       6.917  12.885 -12.360  1.00 74.05           N  
ATOM   1441  H   VAL A  96       6.155  13.546 -12.301  1.00 74.05           H  
ATOM   1442  CA  VAL A  96       6.838  11.801 -13.348  1.00 74.05           C  
ATOM   1443  HA  VAL A  96       7.250  10.892 -12.909  1.00 74.05           H  
ATOM   1444  C   VAL A  96       7.702  12.125 -14.576  1.00 74.05           C  
ATOM   1445  CB  VAL A  96       5.370  11.534 -13.728  1.00 74.05           C  
ATOM   1446  HB  VAL A  96       4.935  12.437 -14.154  1.00 74.05           H  
ATOM   1447  O   VAL A  96       8.280  11.218 -15.165  1.00 74.05           O  
ATOM   1448  CG1 VAL A  96       5.250  10.403 -14.743  1.00 74.05           C  
ATOM   1449 HG11 VAL A  96       5.742   9.516 -14.344  1.00 74.05           H  
ATOM   1450 HG12 VAL A  96       4.205  10.183 -14.960  1.00 74.05           H  
ATOM   1451 HG13 VAL A  96       5.745  10.701 -15.667  1.00 74.05           H  
ATOM   1452  CG2 VAL A  96       4.541  11.117 -12.501  1.00 74.05           C  
ATOM   1453 HG21 VAL A  96       3.518  10.897 -12.808  1.00 74.05           H  
ATOM   1454 HG22 VAL A  96       4.521  11.923 -11.767  1.00 74.05           H  
ATOM   1455 HG23 VAL A  96       4.978  10.226 -12.049  1.00 74.05           H  
ATOM   1456  N   GLU A  97       7.830  13.406 -14.927  1.00 76.37           N  
ATOM   1457  H   GLU A  97       7.406  14.119 -14.352  1.00 76.37           H  
ATOM   1458  CA  GLU A  97       8.679  13.897 -16.022  1.00 76.37           C  
ATOM   1459  HA  GLU A  97       8.428  13.387 -16.952  1.00 76.37           H  
ATOM   1460  C   GLU A  97      10.161  13.610 -15.742  1.00 76.37           C  
ATOM   1461  CB  GLU A  97       8.412  15.403 -16.204  1.00 76.37           C  
ATOM   1462  HB2 GLU A  97       9.142  15.822 -16.897  1.00 76.37           H  
ATOM   1463  HB3 GLU A  97       8.549  15.885 -15.236  1.00 76.37           H  
ATOM   1464  O   GLU A  97      10.842  13.060 -16.602  1.00 76.37           O  
ATOM   1465  CG  GLU A  97       6.992  15.669 -16.759  1.00 76.37           C  
ATOM   1466  HG2 GLU A  97       6.344  14.827 -16.517  1.00 76.37           H  
ATOM   1467  HG3 GLU A  97       7.053  15.709 -17.846  1.00 76.37           H  
ATOM   1468  CD  GLU A  97       6.291  16.941 -16.237  1.00 76.37           C  
ATOM   1469  OE1 GLU A  97       5.165  17.200 -16.723  1.00 76.37           O  
ATOM   1470  OE2 GLU A  97       6.795  17.597 -15.299  1.00 76.37           O  
ATOM   1471  N   ASP A  98      10.616  13.829 -14.503  1.00 80.34           N  
ATOM   1472  H   ASP A  98      10.027  14.344 -13.865  1.00 80.34           H  
ATOM   1473  CA  ASP A  98      11.984  13.497 -14.076  1.00 80.34           C  
ATOM   1474  HA  ASP A  98      12.695  14.077 -14.663  1.00 80.34           H  
ATOM   1475  C   ASP A  98      12.312  12.003 -14.260  1.00 80.34           C  
ATOM   1476  CB  ASP A  98      12.166  13.832 -12.588  1.00 80.34           C  
ATOM   1477  HB2 ASP A  98      11.437  13.271 -12.003  1.00 80.34           H  
ATOM   1478  HB3 ASP A  98      13.150  13.477 -12.283  1.00 80.34           H  
ATOM   1479  O   ASP A  98      13.436  11.636 -14.606  1.00 80.34           O  
ATOM   1480  CG  ASP A  98      12.063  15.315 -12.235  1.00 80.34           C  
ATOM   1481  OD1 ASP A  98      12.683  16.148 -12.919  1.00 80.34           O  
ATOM   1482  OD2 ASP A  98      11.354  15.610 -11.240  1.00 80.34           O  
ATOM   1483  N   LEU A  99      11.331  11.120 -14.032  1.00 76.80           N  
ATOM   1484  H   LEU A  99      10.424  11.488 -13.782  1.00 76.80           H  
ATOM   1485  CA  LEU A  99      11.493   9.679 -14.246  1.00 76.80           C  
ATOM   1486  HA  LEU A  99      12.452   9.369 -13.830  1.00 76.80           H  
ATOM   1487  C   LEU A  99      11.541   9.320 -15.733  1.00 76.80           C  
ATOM   1488  CB  LEU A  99      10.360   8.906 -13.554  1.00 76.80           C  
ATOM   1489  HB2 LEU A  99      10.396   7.868 -13.885  1.00 76.80           H  
ATOM   1490  HB3 LEU A  99       9.405   9.319 -13.879  1.00 76.80           H  
ATOM   1491  O   LEU A  99      12.293   8.423 -16.110  1.00 76.80           O  
ATOM   1492  CG  LEU A  99      10.425   8.931 -12.023  1.00 76.80           C  
ATOM   1493  HG  LEU A  99      10.488   9.957 -11.661  1.00 76.80           H  
ATOM   1494  CD1 LEU A  99       9.152   8.297 -11.466  1.00 76.80           C  
ATOM   1495 HD11 LEU A  99       9.214   8.277 -10.378  1.00 76.80           H  
ATOM   1496 HD12 LEU A  99       9.041   7.284 -11.852  1.00 76.80           H  
ATOM   1497 HD13 LEU A  99       8.291   8.896 -11.764  1.00 76.80           H  
ATOM   1498  CD2 LEU A  99      11.617   8.134 -11.488  1.00 76.80           C  
ATOM   1499 HD21 LEU A  99      11.576   8.115 -10.399  1.00 76.80           H  
ATOM   1500 HD22 LEU A  99      12.549   8.615 -11.784  1.00 76.80           H  
ATOM   1501 HD23 LEU A  99      11.596   7.115 -11.876  1.00 76.80           H  
ATOM   1502  N   TYR A 100      10.770  10.007 -16.578  1.00 81.51           N  
ATOM   1503  H   TYR A 100      10.215  10.772 -16.223  1.00 81.51           H  
ATOM   1504  CA  TYR A 100      10.864   9.821 -18.026  1.00 81.51           C  
ATOM   1505  HA  TYR A 100      10.747   8.761 -18.251  1.00 81.51           H  
ATOM   1506  C   TYR A 100      12.243  10.224 -18.540  1.00 81.51           C  
ATOM   1507  CB  TYR A 100       9.761  10.599 -18.754  1.00 81.51           C  
ATOM   1508  HB2 TYR A 100      10.079  10.772 -19.782  1.00 81.51           H  
ATOM   1509  HB3 TYR A 100       9.626  11.578 -18.295  1.00 81.51           H  
ATOM   1510  O   TYR A 100      12.862   9.444 -19.263  1.00 81.51           O  
ATOM   1511  CG  TYR A 100       8.442   9.861 -18.809  1.00 81.51           C  
ATOM   1512  CD1 TYR A 100       8.332   8.718 -19.620  1.00 81.51           C  
ATOM   1513  HD1 TYR A 100       9.188   8.391 -20.192  1.00 81.51           H  
ATOM   1514  CD2 TYR A 100       7.322  10.324 -18.094  1.00 81.51           C  
ATOM   1515  HD2 TYR A 100       7.404  11.224 -17.502  1.00 81.51           H  
ATOM   1516  CE1 TYR A 100       7.112   8.021 -19.698  1.00 81.51           C  
ATOM   1517  HE1 TYR A 100       7.008   7.154 -20.334  1.00 81.51           H  
ATOM   1518  CE2 TYR A 100       6.101   9.625 -18.166  1.00 81.51           C  
ATOM   1519  HE2 TYR A 100       5.228   9.985 -17.641  1.00 81.51           H  
ATOM   1520  OH  TYR A 100       4.834   7.774 -19.023  1.00 81.51           O  
ATOM   1521  HH  TYR A 100       4.148   8.123 -18.449  1.00 81.51           H  
ATOM   1522  CZ  TYR A 100       6.003   8.461 -18.954  1.00 81.51           C  
ATOM   1523  N   ASP A 101      12.754  11.378 -18.117  1.00 84.24           N  
ATOM   1524  H   ASP A 101      12.176  12.001 -17.570  1.00 84.24           H  
ATOM   1525  CA  ASP A 101      14.075  11.853 -18.526  1.00 84.24           C  
ATOM   1526  HA  ASP A 101      14.120  11.879 -19.615  1.00 84.24           H  
ATOM   1527  C   ASP A 101      15.184  10.904 -18.057  1.00 84.24           C  
ATOM   1528  CB  ASP A 101      14.301  13.279 -18.002  1.00 84.24           C  
ATOM   1529  HB2 ASP A 101      14.034  13.325 -16.946  1.00 84.24           H  
ATOM   1530  HB3 ASP A 101      15.362  13.513 -18.089  1.00 84.24           H  
ATOM   1531  O   ASP A 101      16.080  10.583 -18.840  1.00 84.24           O  
ATOM   1532  CG  ASP A 101      13.523  14.351 -18.780  1.00 84.24           C  
ATOM   1533  OD1 ASP A 101      12.972  14.032 -19.861  1.00 84.24           O  
ATOM   1534  OD2 ASP A 101      13.547  15.512 -18.319  1.00 84.24           O  
ATOM   1535  N   LEU A 102      15.083  10.379 -16.828  1.00 82.97           N  
ATOM   1536  H   LEU A 102      14.342  10.725 -16.235  1.00 82.97           H  
ATOM   1537  CA  LEU A 102      16.042   9.428 -16.259  1.00 82.97           C  
ATOM   1538  HA  LEU A 102      17.033   9.880 -16.309  1.00 82.97           H  
ATOM   1539  C   LEU A 102      16.103   8.099 -17.030  1.00 82.97           C  
ATOM   1540  CB  LEU A 102      15.662   9.192 -14.785  1.00 82.97           C  
ATOM   1541  HB2 LEU A 102      14.674   8.733 -14.759  1.00 82.97           H  
ATOM   1542  HB3 LEU A 102      15.594  10.155 -14.279  1.00 82.97           H  
ATOM   1543  O   LEU A 102      17.187   7.544 -17.201  1.00 82.97           O  
ATOM   1544  CG  LEU A 102      16.644   8.300 -14.008  1.00 82.97           C  
ATOM   1545  HG  LEU A 102      16.787   7.354 -14.530  1.00 82.97           H  
ATOM   1546  CD1 LEU A 102      17.998   8.990 -13.820  1.00 82.97           C  
ATOM   1547 HD11 LEU A 102      18.510   9.051 -14.780  1.00 82.97           H  
ATOM   1548 HD12 LEU A 102      17.852   9.995 -13.423  1.00 82.97           H  
ATOM   1549 HD13 LEU A 102      18.620   8.415 -13.134  1.00 82.97           H  
ATOM   1550  CD2 LEU A 102      16.064   7.982 -12.631  1.00 82.97           C  
ATOM   1551 HD21 LEU A 102      16.690   7.230 -12.152  1.00 82.97           H  
ATOM   1552 HD22 LEU A 102      16.021   8.886 -12.024  1.00 82.97           H  
ATOM   1553 HD23 LEU A 102      15.059   7.575 -12.743  1.00 82.97           H  
ATOM   1554  N   PHE A 103      14.958   7.580 -17.482  1.00 84.85           N  
ATOM   1555  H   PHE A 103      14.102   8.082 -17.295  1.00 84.85           H  
ATOM   1556  CA  PHE A 103      14.880   6.278 -18.157  1.00 84.85           C  
ATOM   1557  HA  PHE A 103      15.744   5.685 -17.857  1.00 84.85           H  
ATOM   1558  C   PHE A 103      14.948   6.360 -19.689  1.00 84.85           C  
ATOM   1559  CB  PHE A 103      13.649   5.510 -17.668  1.00 84.85           C  
ATOM   1560  HB2 PHE A 103      12.795   6.184 -17.601  1.00 84.85           H  
ATOM   1561  HB3 PHE A 103      13.406   4.738 -18.398  1.00 84.85           H  
ATOM   1562  O   PHE A 103      15.285   5.364 -20.331  1.00 84.85           O  
ATOM   1563  CG  PHE A 103      13.870   4.830 -16.332  1.00 84.85           C  
ATOM   1564  CD1 PHE A 103      14.296   3.491 -16.296  1.00 84.85           C  
ATOM   1565  HD1 PHE A 103      14.452   2.947 -17.216  1.00 84.85           H  
ATOM   1566  CD2 PHE A 103      13.705   5.539 -15.129  1.00 84.85           C  
ATOM   1567  HD2 PHE A 103      13.408   6.578 -15.148  1.00 84.85           H  
ATOM   1568  CE1 PHE A 103      14.555   2.868 -15.066  1.00 84.85           C  
ATOM   1569  HE1 PHE A 103      14.924   1.853 -15.055  1.00 84.85           H  
ATOM   1570  CE2 PHE A 103      13.965   4.919 -13.898  1.00 84.85           C  
ATOM   1571  HE2 PHE A 103      13.872   5.486 -12.983  1.00 84.85           H  
ATOM   1572  CZ  PHE A 103      14.391   3.580 -13.866  1.00 84.85           C  
ATOM   1573  HZ  PHE A 103      14.641   3.107 -12.929  1.00 84.85           H  
ATOM   1574  N   SER A 104      14.694   7.533 -20.279  1.00 83.90           N  
ATOM   1575  H   SER A 104      14.385   8.300 -19.699  1.00 83.90           H  
ATOM   1576  CA  SER A 104      14.719   7.745 -21.734  1.00 83.90           C  
ATOM   1577  HA  SER A 104      13.925   7.130 -22.156  1.00 83.90           H  
ATOM   1578  C   SER A 104      16.012   7.318 -22.448  1.00 83.90           C  
ATOM   1579  CB  SER A 104      14.400   9.204 -22.097  1.00 83.90           C  
ATOM   1580  HB2 SER A 104      13.483   9.525 -21.603  1.00 83.90           H  
ATOM   1581  HB3 SER A 104      14.224   9.250 -23.172  1.00 83.90           H  
ATOM   1582  O   SER A 104      15.901   6.820 -23.571  1.00 83.90           O  
ATOM   1583  OG  SER A 104      15.452  10.100 -21.791  1.00 83.90           O  
ATOM   1584  HG  SER A 104      15.488  10.246 -20.842  1.00 83.90           H  
ATOM   1585  N   PRO A 105      17.226   7.430 -21.859  1.00 88.65           N  
ATOM   1586  CA  PRO A 105      18.452   7.034 -22.550  1.00 88.65           C  
ATOM   1587  HA  PRO A 105      18.473   7.508 -23.531  1.00 88.65           H  
ATOM   1588  C   PRO A 105      18.578   5.518 -22.730  1.00 88.65           C  
ATOM   1589  CB  PRO A 105      19.609   7.575 -21.698  1.00 88.65           C  
ATOM   1590  HB2 PRO A 105      19.998   6.791 -21.049  1.00 88.65           H  
ATOM   1591  HB3 PRO A 105      20.407   7.980 -22.320  1.00 88.65           H  
ATOM   1592  O   PRO A 105      19.334   5.073 -23.591  1.00 88.65           O  
ATOM   1593  CG  PRO A 105      18.966   8.658 -20.835  1.00 88.65           C  
ATOM   1594  HG2 PRO A 105      19.505   8.810 -19.900  1.00 88.65           H  
ATOM   1595  HG3 PRO A 105      18.882   9.588 -21.397  1.00 88.65           H  
ATOM   1596  CD  PRO A 105      17.585   8.071 -20.601  1.00 88.65           C  
ATOM   1597  HD2 PRO A 105      16.895   8.863 -20.309  1.00 88.65           H  
ATOM   1598  HD3 PRO A 105      17.638   7.319 -19.813  1.00 88.65           H  
ATOM   1599  N   TYR A 106      17.871   4.733 -21.914  1.00 83.78           N  
ATOM   1600  H   TYR A 106      17.244   5.165 -21.250  1.00 83.78           H  
ATOM   1601  CA  TYR A 106      17.987   3.274 -21.882  1.00 83.78           C  
ATOM   1602  HA  TYR A 106      18.962   2.982 -22.273  1.00 83.78           H  
ATOM   1603  C   TYR A 106      16.939   2.567 -22.741  1.00 83.78           C  
ATOM   1604  CB  TYR A 106      17.901   2.795 -20.432  1.00 83.78           C  
ATOM   1605  HB2 TYR A 106      18.062   1.717 -20.416  1.00 83.78           H  
ATOM   1606  HB3 TYR A 106      16.895   2.983 -20.057  1.00 83.78           H  
ATOM   1607  O   TYR A 106      17.091   1.385 -23.027  1.00 83.78           O  
ATOM   1608  CG  TYR A 106      18.910   3.445 -19.506  1.00 83.78           C  
ATOM   1609  CD1 TYR A 106      20.252   3.022 -19.515  1.00 83.78           C  
ATOM   1610  HD1 TYR A 106      20.557   2.230 -20.183  1.00 83.78           H  
ATOM   1611  CD2 TYR A 106      18.506   4.474 -18.638  1.00 83.78           C  
ATOM   1612  HD2 TYR A 106      17.479   4.811 -18.644  1.00 83.78           H  
ATOM   1613  CE1 TYR A 106      21.184   3.612 -18.639  1.00 83.78           C  
ATOM   1614  HE1 TYR A 106      22.210   3.273 -18.642  1.00 83.78           H  
ATOM   1615  CE2 TYR A 106      19.434   5.074 -17.770  1.00 83.78           C  
ATOM   1616  HE2 TYR A 106      19.128   5.870 -17.107  1.00 83.78           H  
ATOM   1617  OH  TYR A 106      21.660   5.212 -16.903  1.00 83.78           O  
ATOM   1618  HH  TYR A 106      22.523   4.793 -16.923  1.00 83.78           H  
ATOM   1619  CZ  TYR A 106      20.773   4.638 -17.759  1.00 83.78           C  
ATOM   1620  N   GLY A 107      15.875   3.262 -23.150  1.00 83.58           N  
ATOM   1621  H   GLY A 107      15.783   4.228 -22.870  1.00 83.58           H  
ATOM   1622  CA  GLY A 107      14.830   2.681 -23.982  1.00 83.58           C  
ATOM   1623  HA2 GLY A 107      14.650   1.650 -23.675  1.00 83.58           H  
ATOM   1624  HA3 GLY A 107      15.166   2.662 -25.018  1.00 83.58           H  
ATOM   1625  C   GLY A 107      13.510   3.432 -23.903  1.00 83.58           C  
ATOM   1626  O   GLY A 107      13.383   4.484 -23.270  1.00 83.58           O  
ATOM   1627  N   LYS A 108      12.490   2.878 -24.559  1.00 76.51           N  
ATOM   1628  H   LYS A 108      12.635   1.977 -24.993  1.00 76.51           H  
ATOM   1629  CA  LYS A 108      11.164   3.494 -24.573  1.00 76.51           C  
ATOM   1630  HA  LYS A 108      11.302   4.575 -24.623  1.00 76.51           H  
ATOM   1631  C   LYS A 108      10.407   3.174 -23.284  1.00 76.51           C  
ATOM   1632  CB  LYS A 108      10.398   3.064 -25.819  1.00 76.51           C  
ATOM   1633  HB2 LYS A 108      11.058   3.118 -26.686  1.00 76.51           H  
ATOM   1634  HB3 LYS A 108      10.079   2.028 -25.700  1.00 76.51           H  
ATOM   1635  O   LYS A 108      10.033   2.027 -23.025  1.00 76.51           O  
ATOM   1636  CG  LYS A 108       9.189   3.980 -26.062  1.00 76.51           C  
ATOM   1637  HG2 LYS A 108       8.601   4.099 -25.152  1.00 76.51           H  
ATOM   1638  HG3 LYS A 108       9.529   4.954 -26.412  1.00 76.51           H  
ATOM   1639  CD  LYS A 108       8.338   3.301 -27.121  1.00 76.51           C  
ATOM   1640  HD2 LYS A 108       7.926   2.405 -26.658  1.00 76.51           H  
ATOM   1641  HD3 LYS A 108       8.976   3.012 -27.956  1.00 76.51           H  
ATOM   1642  CE  LYS A 108       7.172   4.122 -27.637  1.00 76.51           C  
ATOM   1643  HE2 LYS A 108       7.547   5.050 -28.070  1.00 76.51           H  
ATOM   1644  HE3 LYS A 108       6.511   4.356 -26.803  1.00 76.51           H  
ATOM   1645  NZ  LYS A 108       6.491   3.287 -28.650  1.00 76.51           N  
ATOM   1646  HZ1 LYS A 108       6.286   2.389 -28.235  1.00 76.51           H  
ATOM   1647  HZ2 LYS A 108       7.138   3.079 -29.397  1.00 76.51           H  
ATOM   1648  HZ3 LYS A 108       5.650   3.724 -28.998  1.00 76.51           H  
ATOM   1649  N   VAL A 109      10.126   4.217 -22.510  1.00 73.51           N  
ATOM   1650  H   VAL A 109      10.538   5.108 -22.745  1.00 73.51           H  
ATOM   1651  CA  VAL A 109       9.233   4.147 -21.350  1.00 73.51           C  
ATOM   1652  HA  VAL A 109       9.418   3.209 -20.827  1.00 73.51           H  
ATOM   1653  C   VAL A 109       7.783   4.159 -21.837  1.00 73.51           C  
ATOM   1654  CB  VAL A 109       9.508   5.289 -20.360  1.00 73.51           C  
ATOM   1655  HB  VAL A 109       9.235   6.235 -20.829  1.00 73.51           H  
ATOM   1656  O   VAL A 109       7.375   5.043 -22.589  1.00 73.51           O  
ATOM   1657  CG1 VAL A 109       8.682   5.091 -19.086  1.00 73.51           C  
ATOM   1658 HG11 VAL A 109       8.927   5.869 -18.364  1.00 73.51           H  
ATOM   1659 HG12 VAL A 109       8.892   4.113 -18.654  1.00 73.51           H  
ATOM   1660 HG13 VAL A 109       7.615   5.154 -19.302  1.00 73.51           H  
ATOM   1661  CG2 VAL A 109      10.986   5.359 -19.957  1.00 73.51           C  
ATOM   1662 HG21 VAL A 109      11.294   4.417 -19.502  1.00 73.51           H  
ATOM   1663 HG22 VAL A 109      11.128   6.169 -19.243  1.00 73.51           H  
ATOM   1664 HG23 VAL A 109      11.619   5.563 -20.821  1.00 73.51           H  
ATOM   1665  N   LEU A 110       7.012   3.150 -21.439  1.00 68.50           N  
ATOM   1666  H   LEU A 110       7.418   2.484 -20.796  1.00 68.50           H  
ATOM   1667  CA  LEU A 110       5.598   3.001 -21.779  1.00 68.50           C  
ATOM   1668  HA  LEU A 110       5.422   3.359 -22.793  1.00 68.50           H  
ATOM   1669  C   LEU A 110       4.703   3.818 -20.851  1.00 68.50           C  
ATOM   1670  CB  LEU A 110       5.203   1.521 -21.667  1.00 68.50           C  
ATOM   1671  HB2 LEU A 110       5.456   1.178 -20.664  1.00 68.50           H  
ATOM   1672  HB3 LEU A 110       4.121   1.444 -21.773  1.00 68.50           H  
ATOM   1673  O   LEU A 110       3.773   4.465 -21.322  1.00 68.50           O  
ATOM   1674  CG  LEU A 110       5.865   0.588 -22.688  1.00 68.50           C  
ATOM   1675  HG  LEU A 110       6.945   0.731 -22.695  1.00 68.50           H  
ATOM   1676  CD1 LEU A 110       5.564  -0.841 -22.246  1.00 68.50           C  
ATOM   1677 HD11 LEU A 110       6.134  -1.053 -21.341  1.00 68.50           H  
ATOM   1678 HD12 LEU A 110       5.868  -1.545 -23.021  1.00 68.50           H  
ATOM   1679 HD13 LEU A 110       4.500  -0.942 -22.033  1.00 68.50           H  
ATOM   1680  CD2 LEU A 110       5.317   0.806 -24.101  1.00 68.50           C  
ATOM   1681 HD21 LEU A 110       5.785   0.097 -24.783  1.00 68.50           H  
ATOM   1682 HD22 LEU A 110       4.236   0.668 -24.110  1.00 68.50           H  
ATOM   1683 HD23 LEU A 110       5.563   1.815 -24.432  1.00 68.50           H  
ATOM   1684  N   ASP A 111       4.960   3.725 -19.546  1.00 65.28           N  
ATOM   1685  H   ASP A 111       5.778   3.214 -19.245  1.00 65.28           H  
ATOM   1686  CA  ASP A 111       4.197   4.409 -18.506  1.00 65.28           C  
ATOM   1687  HA  ASP A 111       3.986   5.421 -18.852  1.00 65.28           H  
ATOM   1688  C   ASP A 111       5.009   4.489 -17.202  1.00 65.28           C  
ATOM   1689  CB  ASP A 111       2.855   3.684 -18.274  1.00 65.28           C  
ATOM   1690  HB2 ASP A 111       2.432   3.387 -19.233  1.00 65.28           H  
ATOM   1691  HB3 ASP A 111       3.035   2.777 -17.696  1.00 65.28           H  
ATOM   1692  O   ASP A 111       5.881   3.652 -16.944  1.00 65.28           O  
ATOM   1693  CG  ASP A 111       1.804   4.548 -17.562  1.00 65.28           C  
ATOM   1694  OD1 ASP A 111       2.056   5.760 -17.363  1.00 65.28           O  
ATOM   1695  OD2 ASP A 111       0.745   3.976 -17.216  1.00 65.28           O  
ATOM   1696  N   CYS A 112       4.680   5.459 -16.357  1.00 64.20           N  
ATOM   1697  H   CYS A 112       3.862   6.001 -16.597  1.00 64.20           H  
ATOM   1698  CA  CYS A 112       5.237   5.632 -15.019  1.00 64.20           C  
ATOM   1699  HA  CYS A 112       5.867   4.782 -14.755  1.00 64.20           H  
ATOM   1700  C   CYS A 112       4.080   5.703 -14.017  1.00 64.20           C  
ATOM   1701  CB  CYS A 112       6.100   6.900 -14.986  1.00 64.20           C  
ATOM   1702  HB2 CYS A 112       6.250   7.211 -13.953  1.00 64.20           H  
ATOM   1703  HB3 CYS A 112       5.578   7.687 -15.531  1.00 64.20           H  
ATOM   1704  O   CYS A 112       3.301   6.659 -14.024  1.00 64.20           O  
ATOM   1705  SG  CYS A 112       7.720   6.619 -15.752  1.00 64.20           S  
ATOM   1706  HG  CYS A 112       8.040   7.899 -15.965  1.00 64.20           H  
ATOM   1707  N   ASP A 113       3.968   4.709 -13.131  1.00 62.86           N  
ATOM   1708  H   ASP A 113       4.691   4.004 -13.108  1.00 62.86           H  
ATOM   1709  CA  ASP A 113       2.956   4.747 -12.072  1.00 62.86           C  
ATOM   1710  HA  ASP A 113       2.015   5.031 -12.543  1.00 62.86           H  
ATOM   1711  C   ASP A 113       3.317   5.822 -11.040  1.00 62.86           C  
ATOM   1712  CB  ASP A 113       2.755   3.368 -11.422  1.00 62.86           C  
ATOM   1713  HB2 ASP A 113       3.538   3.204 -10.681  1.00 62.86           H  
ATOM   1714  HB3 ASP A 113       2.849   2.601 -12.190  1.00 62.86           H  
ATOM   1715  O   ASP A 113       4.497   6.117 -10.814  1.00 62.86           O  
ATOM   1716  CG  ASP A 113       1.378   3.181 -10.766  1.00 62.86           C  
ATOM   1717  OD1 ASP A 113       0.569   4.140 -10.752  1.00 62.86           O  
ATOM   1718  OD2 ASP A 113       1.148   2.070 -10.234  1.00 62.86           O  
ATOM   1719  N   LYS A 114       2.302   6.418 -10.403  1.00 52.05           N  
ATOM   1720  H   LYS A 114       1.385   6.019 -10.547  1.00 52.05           H  
ATOM   1721  CA  LYS A 114       2.510   7.576  -9.522  1.00 52.05           C  
ATOM   1722  HA  LYS A 114       2.904   8.386 -10.137  1.00 52.05           H  
ATOM   1723  C   LYS A 114       3.566   7.275  -8.462  1.00 52.05           C  
ATOM   1724  CB  LYS A 114       1.212   8.022  -8.834  1.00 52.05           C  
ATOM   1725  HB2 LYS A 114       0.616   7.153  -8.555  1.00 52.05           H  
ATOM   1726  HB3 LYS A 114       1.484   8.552  -7.921  1.00 52.05           H  
ATOM   1727  O   LYS A 114       3.422   6.310  -7.711  1.00 52.05           O  
ATOM   1728  CG  LYS A 114       0.396   8.972  -9.715  1.00 52.05           C  
ATOM   1729  HG2 LYS A 114       1.069   9.688 -10.186  1.00 52.05           H  
ATOM   1730  HG3 LYS A 114      -0.114   8.403 -10.493  1.00 52.05           H  
ATOM   1731  CD  LYS A 114      -0.619   9.745  -8.867  1.00 52.05           C  
ATOM   1732  HD2 LYS A 114      -1.347   9.057  -8.439  1.00 52.05           H  
ATOM   1733  HD3 LYS A 114      -0.081  10.253  -8.066  1.00 52.05           H  
ATOM   1734  CE  LYS A 114      -1.311  10.777  -9.759  1.00 52.05           C  
ATOM   1735  HE2 LYS A 114      -2.058  10.274 -10.373  1.00 52.05           H  
ATOM   1736  HE3 LYS A 114      -0.563  11.190 -10.436  1.00 52.05           H  
ATOM   1737  NZ  LYS A 114      -1.902  11.873  -8.957  1.00 52.05           N  
ATOM   1738  HZ1 LYS A 114      -2.304  12.565  -9.574  1.00 52.05           H  
ATOM   1739  HZ2 LYS A 114      -2.590  11.516  -8.310  1.00 52.05           H  
ATOM   1740  HZ3 LYS A 114      -1.165  12.328  -8.438  1.00 52.05           H  
ATOM   1741  N   VAL A 115       4.541   8.183  -8.337  1.00 52.63           N  
ATOM   1742  H   VAL A 115       4.638   8.880  -9.061  1.00 52.63           H  
ATOM   1743  CA  VAL A 115       5.470   8.232  -7.204  1.00 52.63           C  
ATOM   1744  HA  VAL A 115       6.092   7.337  -7.237  1.00 52.63           H  
ATOM   1745  C   VAL A 115       4.638   8.237  -5.924  1.00 52.63           C  
ATOM   1746  CB  VAL A 115       6.398   9.468  -7.246  1.00 52.63           C  
ATOM   1747  HB  VAL A 115       5.804  10.372  -7.112  1.00 52.63           H  
ATOM   1748  O   VAL A 115       3.928   9.201  -5.627  1.00 52.63           O  
ATOM   1749  CG1 VAL A 115       7.448   9.391  -6.126  1.00 52.63           C  
ATOM   1750 HG11 VAL A 115       8.105  10.258  -6.186  1.00 52.63           H  
ATOM   1751 HG12 VAL A 115       6.962   9.399  -5.150  1.00 52.63           H  
ATOM   1752 HG13 VAL A 115       8.045   8.485  -6.233  1.00 52.63           H  
ATOM   1753  CG2 VAL A 115       7.143   9.589  -8.579  1.00 52.63           C  
ATOM   1754 HG21 VAL A 115       6.447   9.703  -9.410  1.00 52.63           H  
ATOM   1755 HG22 VAL A 115       7.758   8.705  -8.741  1.00 52.63           H  
ATOM   1756 HG23 VAL A 115       7.788  10.467  -8.564  1.00 52.63           H  
ATOM   1757  N   LYS A 116       4.670   7.131  -5.181  1.00 55.16           N  
ATOM   1758  H   LYS A 116       5.242   6.365  -5.508  1.00 55.16           H  
ATOM   1759  CA  LYS A 116       4.012   7.032  -3.880  1.00 55.16           C  
ATOM   1760  HA  LYS A 116       3.254   7.810  -3.787  1.00 55.16           H  
ATOM   1761  C   LYS A 116       5.065   7.297  -2.820  1.00 55.16           C  
ATOM   1762  CB  LYS A 116       3.318   5.673  -3.712  1.00 55.16           C  
ATOM   1763  HB2 LYS A 116       3.116   5.512  -2.653  1.00 55.16           H  
ATOM   1764  HB3 LYS A 116       3.991   4.894  -4.067  1.00 55.16           H  
ATOM   1765  O   LYS A 116       5.957   6.485  -2.592  1.00 55.16           O  
ATOM   1766  CG  LYS A 116       1.991   5.590  -4.483  1.00 55.16           C  
ATOM   1767  HG2 LYS A 116       2.188   5.697  -5.549  1.00 55.16           H  
ATOM   1768  HG3 LYS A 116       1.337   6.402  -4.164  1.00 55.16           H  
ATOM   1769  CD  LYS A 116       1.286   4.250  -4.235  1.00 55.16           C  
ATOM   1770  HD2 LYS A 116       1.969   3.445  -4.509  1.00 55.16           H  
ATOM   1771  HD3 LYS A 116       1.032   4.161  -3.179  1.00 55.16           H  
ATOM   1772  CE  LYS A 116       0.021   4.156  -5.097  1.00 55.16           C  
ATOM   1773  HE2 LYS A 116      -0.667   4.947  -4.802  1.00 55.16           H  
ATOM   1774  HE3 LYS A 116       0.310   4.332  -6.133  1.00 55.16           H  
ATOM   1775  NZ  LYS A 116      -0.628   2.826  -4.985  1.00 55.16           N  
ATOM   1776  HZ1 LYS A 116      -1.427   2.770  -5.600  1.00 55.16           H  
ATOM   1777  HZ2 LYS A 116      -0.912   2.626  -4.036  1.00 55.16           H  
ATOM   1778  HZ3 LYS A 116       0.019   2.113  -5.291  1.00 55.16           H  
ATOM   1779  N   THR A 117       4.955   8.436  -2.154  1.00 46.93           N  
ATOM   1780  H   THR A 117       4.255   9.110  -2.427  1.00 46.93           H  
ATOM   1781  CA  THR A 117       5.657   8.688  -0.897  1.00 46.93           C  
ATOM   1782  HA  THR A 117       6.609   8.157  -0.884  1.00 46.93           H  
ATOM   1783  C   THR A 117       4.805   8.141   0.242  1.00 46.93           C  
ATOM   1784  CB  THR A 117       5.968  10.180  -0.727  1.00 46.93           C  
ATOM   1785  HB  THR A 117       6.334  10.367   0.283  1.00 46.93           H  
ATOM   1786  O   THR A 117       3.588   8.346   0.280  1.00 46.93           O  
ATOM   1787  CG2 THR A 117       7.018  10.643  -1.732  1.00 46.93           C  
ATOM   1788 HG21 THR A 117       7.159  11.717  -1.612  1.00 46.93           H  
ATOM   1789 HG22 THR A 117       6.697  10.439  -2.754  1.00 46.93           H  
ATOM   1790 HG23 THR A 117       7.965  10.140  -1.536  1.00 46.93           H  
ATOM   1791  OG1 THR A 117       4.822  10.963  -0.969  1.00 46.93           O  
ATOM   1792  HG1 THR A 117       5.098  11.883  -0.972  1.00 46.93           H  
ATOM   1793  N   LYS A 118       5.406   7.404   1.185  1.00 44.86           N  
ATOM   1794  H   LYS A 118       6.411   7.305   1.151  1.00 44.86           H  
ATOM   1795  CA  LYS A 118       4.722   7.211   2.469  1.00 44.86           C  
ATOM   1796  HA  LYS A 118       3.696   6.904   2.268  1.00 44.86           H  
ATOM   1797  C   LYS A 118       4.695   8.576   3.160  1.00 44.86           C  
ATOM   1798  CB  LYS A 118       5.402   6.157   3.354  1.00 44.86           C  
ATOM   1799  HB2 LYS A 118       5.146   6.359   4.394  1.00 44.86           H  
ATOM   1800  HB3 LYS A 118       6.484   6.235   3.255  1.00 44.86           H  
ATOM   1801  O   LYS A 118       5.718   9.251   3.156  1.00 44.86           O  
ATOM   1802  CG  LYS A 118       4.952   4.729   3.024  1.00 44.86           C  
ATOM   1803  HG2 LYS A 118       3.872   4.653   3.156  1.00 44.86           H  
ATOM   1804  HG3 LYS A 118       5.204   4.495   1.990  1.00 44.86           H  
ATOM   1805  CD  LYS A 118       5.651   3.735   3.962  1.00 44.86           C  
ATOM   1806  HD2 LYS A 118       5.444   4.012   4.996  1.00 44.86           H  
ATOM   1807  HD3 LYS A 118       6.726   3.791   3.791  1.00 44.86           H  
ATOM   1808  CE  LYS A 118       5.159   2.306   3.705  1.00 44.86           C  
ATOM   1809  HE2 LYS A 118       5.325   2.068   2.655  1.00 44.86           H  
ATOM   1810  HE3 LYS A 118       4.086   2.266   3.895  1.00 44.86           H  
ATOM   1811  NZ  LYS A 118       5.872   1.326   4.564  1.00 44.86           N  
ATOM   1812  HZ1 LYS A 118       5.730   1.536   5.542  1.00 44.86           H  
ATOM   1813  HZ2 LYS A 118       5.548   0.387   4.383  1.00 44.86           H  
ATOM   1814  HZ3 LYS A 118       6.864   1.355   4.376  1.00 44.86           H  
ATOM   1815  N   PRO A 119       3.591   8.966   3.815  1.00 42.40           N  
ATOM   1816  CA  PRO A 119       3.520  10.251   4.517  1.00 42.40           C  
ATOM   1817  HA  PRO A 119       3.659  11.065   3.805  1.00 42.40           H  
ATOM   1818  C   PRO A 119       4.596  10.396   5.607  1.00 42.40           C  
ATOM   1819  CB  PRO A 119       2.099  10.315   5.088  1.00 42.40           C  
ATOM   1820  HB2 PRO A 119       2.067  10.794   6.066  1.00 42.40           H  
ATOM   1821  HB3 PRO A 119       1.458  10.852   4.389  1.00 42.40           H  
ATOM   1822  O   PRO A 119       4.934  11.506   5.994  1.00 42.40           O  
ATOM   1823  CG  PRO A 119       1.650   8.856   5.158  1.00 42.40           C  
ATOM   1824  HG2 PRO A 119       0.567   8.759   5.083  1.00 42.40           H  
ATOM   1825  HG3 PRO A 119       2.011   8.412   6.086  1.00 42.40           H  
ATOM   1826  CD  PRO A 119       2.362   8.211   3.976  1.00 42.40           C  
ATOM   1827  HD2 PRO A 119       1.755   8.312   3.076  1.00 42.40           H  
ATOM   1828  HD3 PRO A 119       2.556   7.160   4.190  1.00 42.40           H  
ATOM   1829  N   SER A 120       5.154   9.279   6.084  1.00 41.84           N  
ATOM   1830  H   SER A 120       4.822   8.390   5.740  1.00 41.84           H  
ATOM   1831  CA  SER A 120       6.230   9.242   7.072  1.00 41.84           C  
ATOM   1832  HA  SER A 120       6.190  10.149   7.675  1.00 41.84           H  
ATOM   1833  C   SER A 120       7.644   9.161   6.484  1.00 41.84           C  
ATOM   1834  CB  SER A 120       5.989   8.050   8.001  1.00 41.84           C  
ATOM   1835  HB2 SER A 120       6.722   8.058   8.808  1.00 41.84           H  
ATOM   1836  HB3 SER A 120       4.993   8.131   8.435  1.00 41.84           H  
ATOM   1837  O   SER A 120       8.594   9.218   7.259  1.00 41.84           O  
ATOM   1838  OG  SER A 120       6.091   6.834   7.273  1.00 41.84           O  
ATOM   1839  HG  SER A 120       7.027   6.625   7.226  1.00 41.84           H  
ATOM   1840  N   SER A 121       7.825   8.960   5.171  1.00 45.53           N  
ATOM   1841  H   SER A 121       7.041   9.028   4.539  1.00 45.53           H  
ATOM   1842  CA  SER A 121       9.163   8.876   4.570  1.00 45.53           C  
ATOM   1843  HA  SER A 121       9.899   9.052   5.355  1.00 45.53           H  
ATOM   1844  C   SER A 121       9.392   9.975   3.543  1.00 45.53           C  
ATOM   1845  CB  SER A 121       9.509   7.478   4.029  1.00 45.53           C  
ATOM   1846  HB2 SER A 121      10.572   7.453   3.792  1.00 45.53           H  
ATOM   1847  HB3 SER A 121       9.331   6.752   4.821  1.00 45.53           H  
ATOM   1848  O   SER A 121       8.616  10.166   2.613  1.00 45.53           O  
ATOM   1849  OG  SER A 121       8.786   7.081   2.885  1.00 45.53           O  
ATOM   1850  HG  SER A 121       9.126   7.484   2.083  1.00 45.53           H  
ATOM   1851  N   LEU A 122      10.546  10.638   3.660  1.00 53.61           N  
ATOM   1852  H   LEU A 122      11.099  10.484   4.490  1.00 53.61           H  
ATOM   1853  CA  LEU A 122      11.098  11.520   2.622  1.00 53.61           C  
ATOM   1854  HA  LEU A 122      10.338  12.244   2.330  1.00 53.61           H  
ATOM   1855  C   LEU A 122      11.495  10.755   1.346  1.00 53.61           C  
ATOM   1856  CB  LEU A 122      12.325  12.253   3.198  1.00 53.61           C  
ATOM   1857  HB2 LEU A 122      12.839  12.778   2.393  1.00 53.61           H  
ATOM   1858  HB3 LEU A 122      13.011  11.506   3.598  1.00 53.61           H  
ATOM   1859  O   LEU A 122      12.027  11.359   0.415  1.00 53.61           O  
ATOM   1860  CG  LEU A 122      12.006  13.285   4.294  1.00 53.61           C  
ATOM   1861  HG  LEU A 122      11.361  12.837   5.050  1.00 53.61           H  
ATOM   1862  CD1 LEU A 122      13.309  13.715   4.963  1.00 53.61           C  
ATOM   1863 HD11 LEU A 122      13.091  14.422   5.763  1.00 53.61           H  
ATOM   1864 HD12 LEU A 122      13.814  12.856   5.404  1.00 53.61           H  
ATOM   1865 HD13 LEU A 122      13.969  14.206   4.247  1.00 53.61           H  
ATOM   1866  CD2 LEU A 122      11.324  14.524   3.711  1.00 53.61           C  
ATOM   1867 HD21 LEU A 122      11.158  15.251   4.506  1.00 53.61           H  
ATOM   1868 HD22 LEU A 122      11.947  14.981   2.944  1.00 53.61           H  
ATOM   1869 HD23 LEU A 122      10.355  14.261   3.287  1.00 53.61           H  
ATOM   1870  N   THR A 123      11.319   9.433   1.336  1.00 58.30           N  
ATOM   1871  H   THR A 123      10.910   9.002   2.153  1.00 58.30           H  
ATOM   1872  CA  THR A 123      11.565   8.542   0.208  1.00 58.30           C  
ATOM   1873  HA  THR A 123      12.118   9.096  -0.550  1.00 58.30           H  
ATOM   1874  C   THR A 123      10.249   8.085  -0.416  1.00 58.30           C  
ATOM   1875  CB  THR A 123      12.447   7.350   0.604  1.00 58.30           C  
ATOM   1876  HB  THR A 123      12.450   6.622  -0.208  1.00 58.30           H  
ATOM   1877  O   THR A 123       9.324   7.653   0.277  1.00 58.30           O  
ATOM   1878  CG2 THR A 123      13.883   7.800   0.876  1.00 58.30           C  
ATOM   1879 HG21 THR A 123      14.500   6.933   1.111  1.00 58.30           H  
ATOM   1880 HG22 THR A 123      13.912   8.499   1.711  1.00 58.30           H  
ATOM   1881 HG23 THR A 123      14.291   8.279  -0.014  1.00 58.30           H  
ATOM   1882  OG1 THR A 123      11.989   6.729   1.782  1.00 58.30           O  
ATOM   1883  HG1 THR A 123      12.534   5.949   1.903  1.00 58.30           H  
ATOM   1884  N   GLY A 124      10.164   8.198  -1.735  1.00 68.47           N  
ATOM   1885  H   GLY A 124      10.944   8.621  -2.218  1.00 68.47           H  
ATOM   1886  CA  GLY A 124       9.111   7.639  -2.567  1.00 68.47           C  
ATOM   1887  HA2 GLY A 124       8.775   8.387  -3.285  1.00 68.47           H  
ATOM   1888  HA3 GLY A 124       8.263   7.342  -1.950  1.00 68.47           H  
ATOM   1889  C   GLY A 124       9.594   6.416  -3.330  1.00 68.47           C  
ATOM   1890  O   GLY A 124      10.792   6.123  -3.394  1.00 68.47           O  
ATOM   1891  N   TYR A 125       8.639   5.709  -3.915  1.00 70.19           N  
ATOM   1892  H   TYR A 125       7.674   5.973  -3.776  1.00 70.19           H  
ATOM   1893  CA  TYR A 125       8.902   4.668  -4.895  1.00 70.19           C  
ATOM   1894  HA  TYR A 125       9.946   4.733  -5.201  1.00 70.19           H  
ATOM   1895  C   TYR A 125       8.051   4.893  -6.139  1.00 70.19           C  
ATOM   1896  CB  TYR A 125       8.672   3.281  -4.288  1.00 70.19           C  
ATOM   1897  HB2 TYR A 125       8.874   2.543  -5.064  1.00 70.19           H  
ATOM   1898  HB3 TYR A 125       9.403   3.123  -3.495  1.00 70.19           H  
ATOM   1899  O   TYR A 125       6.940   5.426  -6.046  1.00 70.19           O  
ATOM   1900  CG  TYR A 125       7.277   3.051  -3.729  1.00 70.19           C  
ATOM   1901  CD1 TYR A 125       6.992   3.412  -2.398  1.00 70.19           C  
ATOM   1902  HD1 TYR A 125       7.767   3.855  -1.791  1.00 70.19           H  
ATOM   1903  CD2 TYR A 125       6.264   2.506  -4.542  1.00 70.19           C  
ATOM   1904  HD2 TYR A 125       6.480   2.247  -5.567  1.00 70.19           H  
ATOM   1905  CE1 TYR A 125       5.695   3.243  -1.879  1.00 70.19           C  
ATOM   1906  HE1 TYR A 125       5.479   3.563  -0.871  1.00 70.19           H  
ATOM   1907  CE2 TYR A 125       4.967   2.323  -4.024  1.00 70.19           C  
ATOM   1908  HE2 TYR A 125       4.186   1.916  -4.650  1.00 70.19           H  
ATOM   1909  OH  TYR A 125       3.419   2.562  -2.200  1.00 70.19           O  
ATOM   1910  HH  TYR A 125       3.386   2.870  -1.291  1.00 70.19           H  
ATOM   1911  CZ  TYR A 125       4.680   2.695  -2.694  1.00 70.19           C  
ATOM   1912  N   ALA A 126       8.570   4.478  -7.288  1.00 78.26           N  
ATOM   1913  H   ALA A 126       9.484   4.048  -7.280  1.00 78.26           H  
ATOM   1914  CA  ALA A 126       7.858   4.504  -8.556  1.00 78.26           C  
ATOM   1915  HA  ALA A 126       6.791   4.632  -8.370  1.00 78.26           H  
ATOM   1916  C   ALA A 126       8.042   3.188  -9.305  1.00 78.26           C  
ATOM   1917  CB  ALA A 126       8.330   5.690  -9.394  1.00 78.26           C  
ATOM   1918  HB1 ALA A 126       9.362   5.540  -9.711  1.00 78.26           H  
ATOM   1919  HB2 ALA A 126       8.253   6.602  -8.802  1.00 78.26           H  
ATOM   1920  HB3 ALA A 126       7.700   5.790 -10.278  1.00 78.26           H  
ATOM   1921  O   ALA A 126       9.028   2.472  -9.114  1.00 78.26           O  
ATOM   1922  N   PHE A 127       7.078   2.894 -10.170  1.00 75.80           N  
ATOM   1923  H   PHE A 127       6.346   3.572 -10.324  1.00 75.80           H  
ATOM   1924  CA  PHE A 127       7.174   1.804 -11.128  1.00 75.80           C  
ATOM   1925  HA  PHE A 127       8.068   1.210 -10.937  1.00 75.80           H  
ATOM   1926  C   PHE A 127       7.293   2.401 -12.520  1.00 75.80           C  
ATOM   1927  CB  PHE A 127       5.961   0.879 -11.016  1.00 75.80           C  
ATOM   1928  HB2 PHE A 127       5.986   0.175 -11.848  1.00 75.80           H  
ATOM   1929  HB3 PHE A 127       5.046   1.462 -11.116  1.00 75.80           H  
ATOM   1930  O   PHE A 127       6.408   3.144 -12.945  1.00 75.80           O  
ATOM   1931  CG  PHE A 127       5.920   0.091  -9.725  1.00 75.80           C  
ATOM   1932  CD1 PHE A 127       6.591  -1.143  -9.642  1.00 75.80           C  
ATOM   1933  HD1 PHE A 127       7.148  -1.512 -10.490  1.00 75.80           H  
ATOM   1934  CD2 PHE A 127       5.223   0.589  -8.608  1.00 75.80           C  
ATOM   1935  HD2 PHE A 127       4.711   1.537  -8.674  1.00 75.80           H  
ATOM   1936  CE1 PHE A 127       6.545  -1.891  -8.452  1.00 75.80           C  
ATOM   1937  HE1 PHE A 127       7.065  -2.835  -8.390  1.00 75.80           H  
ATOM   1938  CE2 PHE A 127       5.196  -0.149  -7.411  1.00 75.80           C  
ATOM   1939  HE2 PHE A 127       4.668   0.237  -6.552  1.00 75.80           H  
ATOM   1940  CZ  PHE A 127       5.853  -1.390  -7.335  1.00 75.80           C  
ATOM   1941  HZ  PHE A 127       5.838  -1.956  -6.415  1.00 75.80           H  
ATOM   1942  N   VAL A 128       8.370   2.055 -13.214  1.00 78.44           N  
ATOM   1943  H   VAL A 128       9.039   1.426 -12.794  1.00 78.44           H  
ATOM   1944  CA  VAL A 128       8.611   2.452 -14.600  1.00 78.44           C  
ATOM   1945  HA  VAL A 128       7.899   3.225 -14.891  1.00 78.44           H  
ATOM   1946  C   VAL A 128       8.375   1.231 -15.478  1.00 78.44           C  
ATOM   1947  CB  VAL A 128      10.020   3.046 -14.772  1.00 78.44           C  
ATOM   1948  HB  VAL A 128      10.768   2.284 -14.554  1.00 78.44           H  
ATOM   1949  O   VAL A 128       8.965   0.170 -15.264  1.00 78.44           O  
ATOM   1950  CG1 VAL A 128      10.223   3.544 -16.204  1.00 78.44           C  
ATOM   1951 HG11 VAL A 128       9.489   4.317 -16.431  1.00 78.44           H  
ATOM   1952 HG12 VAL A 128      10.130   2.722 -16.915  1.00 78.44           H  
ATOM   1953 HG13 VAL A 128      11.221   3.969 -16.307  1.00 78.44           H  
ATOM   1954  CG2 VAL A 128      10.236   4.229 -13.816  1.00 78.44           C  
ATOM   1955 HG21 VAL A 128      10.235   3.888 -12.781  1.00 78.44           H  
ATOM   1956 HG22 VAL A 128      11.200   4.695 -14.022  1.00 78.44           H  
ATOM   1957 HG23 VAL A 128       9.451   4.973 -13.956  1.00 78.44           H  
ATOM   1958  N   TYR A 129       7.469   1.353 -16.439  1.00 76.19           N  
ATOM   1959  H   TYR A 129       7.022   2.249 -16.574  1.00 76.19           H  
ATOM   1960  CA  TYR A 129       7.153   0.295 -17.392  1.00 76.19           C  
ATOM   1961  HA  TYR A 129       7.430  -0.674 -16.978  1.00 76.19           H  
ATOM   1962  C   TYR A 129       7.964   0.524 -18.665  1.00 76.19           C  
ATOM   1963  CB  TYR A 129       5.644   0.280 -17.673  1.00 76.19           C  
ATOM   1964  HB2 TYR A 129       5.452  -0.422 -18.484  1.00 76.19           H  
ATOM   1965  HB3 TYR A 129       5.332   1.264 -18.023  1.00 76.19           H  
ATOM   1966  O   TYR A 129       7.808   1.558 -19.309  1.00 76.19           O  
ATOM   1967  CG  TYR A 129       4.789  -0.109 -16.481  1.00 76.19           C  
ATOM   1968  CD1 TYR A 129       4.339  -1.434 -16.348  1.00 76.19           C  
ATOM   1969  HD1 TYR A 129       4.597  -2.164 -17.101  1.00 76.19           H  
ATOM   1970  CD2 TYR A 129       4.420   0.851 -15.520  1.00 76.19           C  
ATOM   1971  HD2 TYR A 129       4.746   1.875 -15.626  1.00 76.19           H  
ATOM   1972  CE1 TYR A 129       3.523  -1.792 -15.259  1.00 76.19           C  
ATOM   1973  HE1 TYR A 129       3.117  -2.791 -15.198  1.00 76.19           H  
ATOM   1974  CE2 TYR A 129       3.630   0.485 -14.415  1.00 76.19           C  
ATOM   1975  HE2 TYR A 129       3.362   1.237 -13.688  1.00 76.19           H  
ATOM   1976  OH  TYR A 129       2.436  -1.221 -13.200  1.00 76.19           O  
ATOM   1977  HH  TYR A 129       2.237  -0.451 -12.663  1.00 76.19           H  
ATOM   1978  CZ  TYR A 129       3.187  -0.844 -14.273  1.00 76.19           C  
ATOM   1979  N   MET A 130       8.801  -0.437 -19.049  1.00 73.32           N  
ATOM   1980  H   MET A 130       8.897  -1.262 -18.473  1.00 73.32           H  
ATOM   1981  CA  MET A 130       9.635  -0.352 -20.256  1.00 73.32           C  
ATOM   1982  HA  MET A 130       9.561   0.647 -20.685  1.00 73.32           H  
ATOM   1983  C   MET A 130       9.168  -1.326 -21.338  1.00 73.32           C  
ATOM   1984  CB  MET A 130      11.109  -0.577 -19.903  1.00 73.32           C  
ATOM   1985  HB2 MET A 130      11.236  -1.549 -19.426  1.00 73.32           H  
ATOM   1986  HB3 MET A 130      11.692  -0.567 -20.823  1.00 73.32           H  
ATOM   1987  O   MET A 130       8.606  -2.376 -21.016  1.00 73.32           O  
ATOM   1988  CG  MET A 130      11.622   0.527 -18.970  1.00 73.32           C  
ATOM   1989  HG2 MET A 130      11.209   0.363 -17.974  1.00 73.32           H  
ATOM   1990  HG3 MET A 130      11.271   1.495 -19.327  1.00 73.32           H  
ATOM   1991  SD  MET A 130      13.423   0.603 -18.833  1.00 73.32           S  
ATOM   1992  CE  MET A 130      13.847   1.378 -20.421  1.00 73.32           C  
ATOM   1993  HE1 MET A 130      13.421   0.807 -21.247  1.00 73.32           H  
ATOM   1994  HE2 MET A 130      14.932   1.400 -20.531  1.00 73.32           H  
ATOM   1995  HE3 MET A 130      13.467   2.399 -20.450  1.00 73.32           H  
ATOM   1996  N   GLU A 131       9.380  -0.973 -22.610  1.00 75.09           N  
ATOM   1997  H   GLU A 131       9.827  -0.087 -22.799  1.00 75.09           H  
ATOM   1998  CA  GLU A 131       8.926  -1.764 -23.767  1.00 75.09           C  
ATOM   1999  HA  GLU A 131       7.875  -2.012 -23.618  1.00 75.09           H  
ATOM   2000  C   GLU A 131       9.650  -3.113 -23.903  1.00 75.09           C  
ATOM   2001  CB  GLU A 131       9.022  -0.911 -25.053  1.00 75.09           C  
ATOM   2002  HB2 GLU A 131      10.068  -0.701 -25.276  1.00 75.09           H  
ATOM   2003  HB3 GLU A 131       8.512   0.034 -24.867  1.00 75.09           H  
ATOM   2004  O   GLU A 131       8.994  -4.125 -24.161  1.00 75.09           O  
ATOM   2005  CG  GLU A 131       8.357  -1.587 -26.271  1.00 75.09           C  
ATOM   2006  HG2 GLU A 131       7.380  -1.952 -25.956  1.00 75.09           H  
ATOM   2007  HG3 GLU A 131       8.948  -2.453 -26.569  1.00 75.09           H  
ATOM   2008  CD  GLU A 131       8.152  -0.660 -27.492  1.00 75.09           C  
ATOM   2009  OE1 GLU A 131       7.220  -0.931 -28.293  1.00 75.09           O  
ATOM   2010  OE2 GLU A 131       8.804   0.401 -27.603  1.00 75.09           O  
ATOM   2011  N   HIS A 132      10.966  -3.144 -23.676  1.00 73.00           N  
ATOM   2012  H   HIS A 132      11.446  -2.278 -23.479  1.00 73.00           H  
ATOM   2013  CA  HIS A 132      11.797  -4.341 -23.814  1.00 73.00           C  
ATOM   2014  HA  HIS A 132      11.156  -5.183 -24.080  1.00 73.00           H  
ATOM   2015  C   HIS A 132      12.495  -4.721 -22.503  1.00 73.00           C  
ATOM   2016  CB  HIS A 132      12.782  -4.148 -24.975  1.00 73.00           C  
ATOM   2017  HB2 HIS A 132      13.439  -3.308 -24.755  1.00 73.00           H  
ATOM   2018  HB3 HIS A 132      13.405  -5.037 -25.079  1.00 73.00           H  
ATOM   2019  O   HIS A 132      12.749  -3.885 -21.635  1.00 73.00           O  
ATOM   2020  CG  HIS A 132      12.082  -3.900 -26.288  1.00 73.00           C  
ATOM   2021  CD2 HIS A 132      12.098  -2.750 -27.031  1.00 73.00           C  
ATOM   2022  HD2 HIS A 132      12.644  -1.850 -26.787  1.00 73.00           H  
ATOM   2023  ND1 HIS A 132      11.262  -4.793 -26.936  1.00 73.00           N  
ATOM   2024  HD1 HIS A 132      11.085  -5.742 -26.640  1.00 73.00           H  
ATOM   2025  CE1 HIS A 132      10.792  -4.198 -28.043  1.00 73.00           C  
ATOM   2026  HE1 HIS A 132      10.127  -4.656 -28.760  1.00 73.00           H  
ATOM   2027  NE2 HIS A 132      11.273  -2.954 -28.151  1.00 73.00           N  
ATOM   2028  N   LYS A 133      12.781  -6.021 -22.345  1.00 72.71           N  
ATOM   2029  H   LYS A 133      12.615  -6.637 -23.128  1.00 72.71           H  
ATOM   2030  CA  LYS A 133      13.496  -6.550 -21.174  1.00 72.71           C  
ATOM   2031  HA  LYS A 133      13.079  -6.104 -20.271  1.00 72.71           H  
ATOM   2032  C   LYS A 133      14.968  -6.155 -21.206  1.00 72.71           C  
ATOM   2033  CB  LYS A 133      13.333  -8.075 -21.103  1.00 72.71           C  
ATOM   2034  HB2 LYS A 133      12.272  -8.320 -21.154  1.00 72.71           H  
ATOM   2035  HB3 LYS A 133      13.834  -8.521 -21.963  1.00 72.71           H  
ATOM   2036  O   LYS A 133      15.500  -5.823 -20.153  1.00 72.71           O  
ATOM   2037  CG  LYS A 133      13.919  -8.675 -19.813  1.00 72.71           C  
ATOM   2038  HG2 LYS A 133      13.386  -8.267 -18.955  1.00 72.71           H  
ATOM   2039  HG3 LYS A 133      14.974  -8.417 -19.726  1.00 72.71           H  
ATOM   2040  CD  LYS A 133      13.776 -10.203 -19.820  1.00 72.71           C  
ATOM   2041  HD2 LYS A 133      12.715 -10.451 -19.778  1.00 72.71           H  
ATOM   2042  HD3 LYS A 133      14.191 -10.611 -20.742  1.00 72.71           H  
ATOM   2043  CE  LYS A 133      14.481 -10.808 -18.602  1.00 72.71           C  
ATOM   2044  HE2 LYS A 133      14.446 -10.076 -17.795  1.00 72.71           H  
ATOM   2045  HE3 LYS A 133      13.954 -11.706 -18.281  1.00 72.71           H  
ATOM   2046  NZ  LYS A 133      15.893 -11.128 -18.892  1.00 72.71           N  
ATOM   2047  HZ1 LYS A 133      16.076 -12.076 -19.188  1.00 72.71           H  
ATOM   2048  HZ2 LYS A 133      16.298 -10.473 -19.546  1.00 72.71           H  
ATOM   2049  HZ3 LYS A 133      16.470 -10.880 -18.101  1.00 72.71           H  
ATOM   2050  N   GLU A 134      15.593  -6.171 -22.387  1.00 78.52           N  
ATOM   2051  H   GLU A 134      15.102  -6.433 -23.230  1.00 78.52           H  
ATOM   2052  CA  GLU A 134      16.991  -5.754 -22.531  1.00 78.52           C  
ATOM   2053  HA  GLU A 134      17.612  -6.359 -21.871  1.00 78.52           H  
ATOM   2054  C   GLU A 134      17.172  -4.293 -22.090  1.00 78.52           C  
ATOM   2055  CB  GLU A 134      17.490  -5.955 -23.974  1.00 78.52           C  
ATOM   2056  HB2 GLU A 134      18.525  -5.613 -23.995  1.00 78.52           H  
ATOM   2057  HB3 GLU A 134      16.938  -5.312 -24.659  1.00 78.52           H  
ATOM   2058  O   GLU A 134      18.050  -4.017 -21.276  1.00 78.52           O  
ATOM   2059  CG  GLU A 134      17.493  -7.419 -24.472  1.00 78.52           C  
ATOM   2060  HG2 GLU A 134      17.590  -8.089 -23.617  1.00 78.52           H  
ATOM   2061  HG3 GLU A 134      18.386  -7.555 -25.083  1.00 78.52           H  
ATOM   2062  CD  GLU A 134      16.281  -7.838 -25.324  1.00 78.52           C  
ATOM   2063  OE1 GLU A 134      16.267  -9.006 -25.779  1.00 78.52           O  
ATOM   2064  OE2 GLU A 134      15.331  -7.036 -25.466  1.00 78.52           O  
ATOM   2065  N   ASP A 135      16.276  -3.395 -22.518  1.00 81.91           N  
ATOM   2066  H   ASP A 135      15.716  -3.632 -23.324  1.00 81.91           H  
ATOM   2067  CA  ASP A 135      16.269  -1.983 -22.109  1.00 81.91           C  
ATOM   2068  HA  ASP A 135      17.188  -1.502 -22.444  1.00 81.91           H  
ATOM   2069  C   ASP A 135      16.164  -1.828 -20.581  1.00 81.91           C  
ATOM   2070  CB  ASP A 135      15.069  -1.253 -22.744  1.00 81.91           C  
ATOM   2071  HB2 ASP A 135      15.076  -0.226 -22.379  1.00 81.91           H  
ATOM   2072  HB3 ASP A 135      14.148  -1.715 -22.390  1.00 81.91           H  
ATOM   2073  O   ASP A 135      16.847  -1.002 -19.977  1.00 81.91           O  
ATOM   2074  CG  ASP A 135      15.019  -1.199 -24.276  1.00 81.91           C  
ATOM   2075  OD1 ASP A 135      15.915  -1.756 -24.943  1.00 81.91           O  
ATOM   2076  OD2 ASP A 135      13.995  -0.665 -24.772  1.00 81.91           O  
ATOM   2077  N   ALA A 136      15.328  -2.648 -19.933  1.00 80.51           N  
ATOM   2078  H   ALA A 136      14.807  -3.315 -20.484  1.00 80.51           H  
ATOM   2079  CA  ALA A 136      15.148  -2.626 -18.484  1.00 80.51           C  
ATOM   2080  HA  ALA A 136      14.984  -1.595 -18.171  1.00 80.51           H  
ATOM   2081  C   ALA A 136      16.386  -3.129 -17.726  1.00 80.51           C  
ATOM   2082  CB  ALA A 136      13.900  -3.446 -18.134  1.00 80.51           C  
ATOM   2083  HB1 ALA A 136      13.030  -3.012 -18.627  1.00 80.51           H  
ATOM   2084  HB2 ALA A 136      14.027  -4.477 -18.465  1.00 80.51           H  
ATOM   2085  HB3 ALA A 136      13.749  -3.437 -17.054  1.00 80.51           H  
ATOM   2086  O   ALA A 136      16.757  -2.551 -16.705  1.00 80.51           O  
ATOM   2087  N   GLU A 137      17.031  -4.192 -18.210  1.00 82.99           N  
ATOM   2088  H   GLU A 137      16.699  -4.602 -19.071  1.00 82.99           H  
ATOM   2089  CA  GLU A 137      18.265  -4.727 -17.620  1.00 82.99           C  
ATOM   2090  HA  GLU A 137      18.125  -4.843 -16.545  1.00 82.99           H  
ATOM   2091  C   GLU A 137      19.423  -3.734 -17.785  1.00 82.99           C  
ATOM   2092  CB  GLU A 137      18.577  -6.119 -18.215  1.00 82.99           C  
ATOM   2093  HB2 GLU A 137      19.583  -6.418 -17.922  1.00 82.99           H  
ATOM   2094  HB3 GLU A 137      18.522  -6.077 -19.303  1.00 82.99           H  
ATOM   2095  O   GLU A 137      20.132  -3.456 -16.816  1.00 82.99           O  
ATOM   2096  CG  GLU A 137      17.578  -7.158 -17.670  1.00 82.99           C  
ATOM   2097  HG2 GLU A 137      16.562  -6.835 -17.894  1.00 82.99           H  
ATOM   2098  HG3 GLU A 137      17.671  -7.168 -16.584  1.00 82.99           H  
ATOM   2099  CD  GLU A 137      17.732  -8.603 -18.182  1.00 82.99           C  
ATOM   2100  OE1 GLU A 137      17.345  -9.528 -17.420  1.00 82.99           O  
ATOM   2101  OE2 GLU A 137      18.010  -8.868 -19.370  1.00 82.99           O  
ATOM   2102  N   GLN A 138      19.538  -3.105 -18.957  1.00 84.10           N  
ATOM   2103  H   GLN A 138      18.924  -3.371 -19.714  1.00 84.10           H  
ATOM   2104  CA  GLN A 138      20.527  -2.061 -19.217  1.00 84.10           C  
ATOM   2105  HA  GLN A 138      21.508  -2.452 -18.945  1.00 84.10           H  
ATOM   2106  C   GLN A 138      20.279  -0.800 -18.375  1.00 84.10           C  
ATOM   2107  CB  GLN A 138      20.519  -1.752 -20.720  1.00 84.10           C  
ATOM   2108  HB2 GLN A 138      19.601  -1.229 -20.989  1.00 84.10           H  
ATOM   2109  HB3 GLN A 138      20.559  -2.691 -21.272  1.00 84.10           H  
ATOM   2110  O   GLN A 138      21.230  -0.208 -17.862  1.00 84.10           O  
ATOM   2111  CG  GLN A 138      21.737  -0.911 -21.119  1.00 84.10           C  
ATOM   2112  HG2 GLN A 138      22.640  -1.412 -20.769  1.00 84.10           H  
ATOM   2113  HG3 GLN A 138      21.682   0.067 -20.641  1.00 84.10           H  
ATOM   2114  CD  GLN A 138      21.858  -0.704 -22.623  1.00 84.10           C  
ATOM   2115  NE2 GLN A 138      22.990  -0.227 -23.091  1.00 84.10           N  
ATOM   2116 HE21 GLN A 138      23.751  -0.011 -22.462  1.00 84.10           H  
ATOM   2117 HE22 GLN A 138      23.006  -0.081 -24.090  1.00 84.10           H  
ATOM   2118  OE1 GLN A 138      20.974  -0.952 -23.419  1.00 84.10           O  
ATOM   2119  N   ALA A 139      19.014  -0.409 -18.181  1.00 85.13           N  
ATOM   2120  H   ALA A 139      18.279  -0.866 -18.702  1.00 85.13           H  
ATOM   2121  CA  ALA A 139      18.648   0.684 -17.282  1.00 85.13           C  
ATOM   2122  HA  ALA A 139      19.189   1.583 -17.578  1.00 85.13           H  
ATOM   2123  C   ALA A 139      19.037   0.381 -15.833  1.00 85.13           C  
ATOM   2124  CB  ALA A 139      17.144   0.960 -17.390  1.00 85.13           C  
ATOM   2125  HB1 ALA A 139      16.866   1.151 -18.427  1.00 85.13           H  
ATOM   2126  HB2 ALA A 139      16.574   0.103 -17.030  1.00 85.13           H  
ATOM   2127  HB3 ALA A 139      16.896   1.837 -16.793  1.00 85.13           H  
ATOM   2128  O   ALA A 139      19.560   1.253 -15.145  1.00 85.13           O  
ATOM   2129  N   ILE A 140      18.818  -0.850 -15.361  1.00 84.11           N  
ATOM   2130  H   ILE A 140      18.385  -1.529 -15.969  1.00 84.11           H  
ATOM   2131  CA  ILE A 140      19.204  -1.247 -14.003  1.00 84.11           C  
ATOM   2132  HA  ILE A 140      18.795  -0.520 -13.301  1.00 84.11           H  
ATOM   2133  C   ILE A 140      20.717  -1.199 -13.847  1.00 84.11           C  
ATOM   2134  CB  ILE A 140      18.640  -2.631 -13.641  1.00 84.11           C  
ATOM   2135  HB  ILE A 140      18.879  -3.328 -14.444  1.00 84.11           H  
ATOM   2136  O   ILE A 140      21.181  -0.543 -12.922  1.00 84.11           O  
ATOM   2137  CG1 ILE A 140      17.113  -2.521 -13.488  1.00 84.11           C  
ATOM   2138 HG12 ILE A 140      16.688  -1.857 -14.241  1.00 84.11           H  
ATOM   2139 HG13 ILE A 140      16.879  -2.112 -12.505  1.00 84.11           H  
ATOM   2140  CG2 ILE A 140      19.241  -3.167 -12.322  1.00 84.11           C  
ATOM   2141 HG21 ILE A 140      20.310  -3.346 -12.440  1.00 84.11           H  
ATOM   2142 HG22 ILE A 140      19.089  -2.446 -11.519  1.00 84.11           H  
ATOM   2143 HG23 ILE A 140      18.788  -4.118 -12.045  1.00 84.11           H  
ATOM   2144  CD1 ILE A 140      16.435  -3.874 -13.616  1.00 84.11           C  
ATOM   2145 HD11 ILE A 140      16.681  -4.315 -14.582  1.00 84.11           H  
ATOM   2146 HD12 ILE A 140      15.357  -3.728 -13.538  1.00 84.11           H  
ATOM   2147 HD13 ILE A 140      16.774  -4.536 -12.820  1.00 84.11           H  
ATOM   2148  N   GLU A 141      21.483  -1.833 -14.736  1.00 82.71           N  
ATOM   2149  H   GLU A 141      21.047  -2.350 -15.486  1.00 82.71           H  
ATOM   2150  CA  GLU A 141      22.951  -1.809 -14.666  1.00 82.71           C  
ATOM   2151  HA  GLU A 141      23.275  -2.211 -13.706  1.00 82.71           H  
ATOM   2152  C   GLU A 141      23.506  -0.382 -14.755  1.00 82.71           C  
ATOM   2153  CB  GLU A 141      23.555  -2.668 -15.787  1.00 82.71           C  
ATOM   2154  HB2 GLU A 141      24.622  -2.451 -15.842  1.00 82.71           H  
ATOM   2155  HB3 GLU A 141      23.096  -2.399 -16.738  1.00 82.71           H  
ATOM   2156  O   GLU A 141      24.433  -0.035 -14.024  1.00 82.71           O  
ATOM   2157  CG  GLU A 141      23.386  -4.173 -15.527  1.00 82.71           C  
ATOM   2158  HG2 GLU A 141      22.323  -4.415 -15.495  1.00 82.71           H  
ATOM   2159  HG3 GLU A 141      23.807  -4.401 -14.548  1.00 82.71           H  
ATOM   2160  CD  GLU A 141      24.077  -5.056 -16.582  1.00 82.71           C  
ATOM   2161  OE1 GLU A 141      24.086  -6.290 -16.367  1.00 82.71           O  
ATOM   2162  OE2 GLU A 141      24.625  -4.511 -17.570  1.00 82.71           O  
ATOM   2163  N   GLY A 142      22.912   0.460 -15.606  1.00 84.22           N  
ATOM   2164  H   GLY A 142      22.179   0.099 -16.200  1.00 84.22           H  
ATOM   2165  CA  GLY A 142      23.327   1.846 -15.792  1.00 84.22           C  
ATOM   2166  HA2 GLY A 142      24.409   1.883 -15.925  1.00 84.22           H  
ATOM   2167  HA3 GLY A 142      22.850   2.221 -16.697  1.00 84.22           H  
ATOM   2168  C   GLY A 142      22.953   2.782 -14.640  1.00 84.22           C  
ATOM   2169  O   GLY A 142      23.682   3.739 -14.387  1.00 84.22           O  
ATOM   2170  N   LEU A 143      21.838   2.527 -13.948  1.00 81.27           N  
ATOM   2171  H   LEU A 143      21.255   1.762 -14.254  1.00 81.27           H  
ATOM   2172  CA  LEU A 143      21.361   3.360 -12.838  1.00 81.27           C  
ATOM   2173  HA  LEU A 143      21.789   4.358 -12.940  1.00 81.27           H  
ATOM   2174  C   LEU A 143      21.816   2.846 -11.467  1.00 81.27           C  
ATOM   2175  CB  LEU A 143      19.829   3.494 -12.902  1.00 81.27           C  
ATOM   2176  HB2 LEU A 143      19.486   3.990 -11.994  1.00 81.27           H  
ATOM   2177  HB3 LEU A 143      19.396   2.493 -12.913  1.00 81.27           H  
ATOM   2178  O   LEU A 143      21.803   3.614 -10.500  1.00 81.27           O  
ATOM   2179  CG  LEU A 143      19.304   4.294 -14.111  1.00 81.27           C  
ATOM   2180  HG  LEU A 143      19.718   3.896 -15.037  1.00 81.27           H  
ATOM   2181  CD1 LEU A 143      17.780   4.186 -14.177  1.00 81.27           C  
ATOM   2182 HD11 LEU A 143      17.499   3.138 -14.282  1.00 81.27           H  
ATOM   2183 HD12 LEU A 143      17.328   4.603 -13.277  1.00 81.27           H  
ATOM   2184 HD13 LEU A 143      17.413   4.726 -15.049  1.00 81.27           H  
ATOM   2185  CD2 LEU A 143      19.671   5.775 -13.997  1.00 81.27           C  
ATOM   2186 HD21 LEU A 143      20.748   5.900 -14.108  1.00 81.27           H  
ATOM   2187 HD22 LEU A 143      19.187   6.337 -14.796  1.00 81.27           H  
ATOM   2188 HD23 LEU A 143      19.357   6.170 -13.031  1.00 81.27           H  
ATOM   2189  N   HIS A 144      22.236   1.584 -11.348  1.00 76.15           N  
ATOM   2190  H   HIS A 144      22.215   0.983 -12.160  1.00 76.15           H  
ATOM   2191  CA  HIS A 144      22.698   1.027 -10.079  1.00 76.15           C  
ATOM   2192  HA  HIS A 144      21.890   1.163  -9.360  1.00 76.15           H  
ATOM   2193  C   HIS A 144      23.932   1.782  -9.568  1.00 76.15           C  
ATOM   2194  CB  HIS A 144      22.976  -0.478 -10.196  1.00 76.15           C  
ATOM   2195  HB2 HIS A 144      23.994  -0.648 -10.546  1.00 76.15           H  
ATOM   2196  HB3 HIS A 144      22.302  -0.933 -10.922  1.00 76.15           H  
ATOM   2197  O   HIS A 144      24.933   1.927 -10.265  1.00 76.15           O  
ATOM   2198  CG  HIS A 144      22.737  -1.209  -8.906  1.00 76.15           C  
ATOM   2199  CD2 HIS A 144      23.662  -1.509  -7.945  1.00 76.15           C  
ATOM   2200  HD2 HIS A 144      24.713  -1.262  -7.979  1.00 76.15           H  
ATOM   2201  ND1 HIS A 144      21.525  -1.711  -8.484  1.00 76.15           N  
ATOM   2202  HD1 HIS A 144      20.660  -1.702  -9.004  1.00 76.15           H  
ATOM   2203  CE1 HIS A 144      21.717  -2.301  -7.294  1.00 76.15           C  
ATOM   2204  HE1 HIS A 144      20.951  -2.805  -6.724  1.00 76.15           H  
ATOM   2205  NE2 HIS A 144      23.003  -2.195  -6.917  1.00 76.15           N  
ATOM   2206  N   GLY A 145      23.864   2.288  -8.335  1.00 69.36           N  
ATOM   2207  H   GLY A 145      22.998   2.190  -7.825  1.00 69.36           H  
ATOM   2208  CA  GLY A 145      24.946   3.077  -7.736  1.00 69.36           C  
ATOM   2209  HA2 GLY A 145      24.828   3.077  -6.653  1.00 69.36           H  
ATOM   2210  HA3 GLY A 145      25.901   2.608  -7.974  1.00 69.36           H  
ATOM   2211  C   GLY A 145      25.012   4.537  -8.203  1.00 69.36           C  
ATOM   2212  O   GLY A 145      25.786   5.311  -7.637  1.00 69.36           O  
ATOM   2213  N   THR A 146      24.185   4.954  -9.168  1.00 75.79           N  
ATOM   2214  H   THR A 146      23.553   4.293  -9.596  1.00 75.79           H  
ATOM   2215  CA  THR A 146      24.036   6.376  -9.493  1.00 75.79           C  
ATOM   2216  HA  THR A 146      25.035   6.811  -9.538  1.00 75.79           H  
ATOM   2217  C   THR A 146      23.271   7.098  -8.387  1.00 75.79           C  
ATOM   2218  CB  THR A 146      23.384   6.637 -10.857  1.00 75.79           C  
ATOM   2219  HB  THR A 146      23.422   7.711 -11.041  1.00 75.79           H  
ATOM   2220  O   THR A 146      22.466   6.513  -7.653  1.00 75.79           O  
ATOM   2221  CG2 THR A 146      24.122   5.948 -12.002  1.00 75.79           C  
ATOM   2222 HG21 THR A 146      25.157   6.288 -12.037  1.00 75.79           H  
ATOM   2223 HG22 THR A 146      24.106   4.865 -11.876  1.00 75.79           H  
ATOM   2224 HG23 THR A 146      23.640   6.195 -12.948  1.00 75.79           H  
ATOM   2225  OG1 THR A 146      22.030   6.260 -10.862  1.00 75.79           O  
ATOM   2226  HG1 THR A 146      21.971   5.311 -10.731  1.00 75.79           H  
ATOM   2227  N   THR A 147      23.534   8.396  -8.252  1.00 70.79           N  
ATOM   2228  H   THR A 147      24.108   8.844  -8.953  1.00 70.79           H  
ATOM   2229  CA  THR A 147      22.772   9.256  -7.348  1.00 70.79           C  
ATOM   2230  HA  THR A 147      22.148   8.624  -6.716  1.00 70.79           H  
ATOM   2231  C   THR A 147      21.830  10.137  -8.155  1.00 70.79           C  
ATOM   2232  CB  THR A 147      23.652  10.075  -6.394  1.00 70.79           C  
ATOM   2233  HB  THR A 147      23.002  10.712  -5.794  1.00 70.79           H  
ATOM   2234  O   THR A 147      22.238  10.757  -9.133  1.00 70.79           O  
ATOM   2235  CG2 THR A 147      24.461   9.196  -5.442  1.00 70.79           C  
ATOM   2236 HG21 THR A 147      25.146   8.555  -5.997  1.00 70.79           H  
ATOM   2237 HG22 THR A 147      23.787   8.571  -4.856  1.00 70.79           H  
ATOM   2238 HG23 THR A 147      25.030   9.828  -4.760  1.00 70.79           H  
ATOM   2239  OG1 THR A 147      24.559  10.899  -7.080  1.00 70.79           O  
ATOM   2240  HG1 THR A 147      25.088  10.341  -7.656  1.00 70.79           H  
ATOM   2241  N   PHE A 148      20.573  10.212  -7.731  1.00 64.11           N  
ATOM   2242  H   PHE A 148      20.303   9.665  -6.926  1.00 64.11           H  
ATOM   2243  CA  PHE A 148      19.583  11.138  -8.266  1.00 64.11           C  
ATOM   2244  HA  PHE A 148      19.993  11.646  -9.139  1.00 64.11           H  
ATOM   2245  C   PHE A 148      19.262  12.180  -7.202  1.00 64.11           C  
ATOM   2246  CB  PHE A 148      18.351  10.366  -8.721  1.00 64.11           C  
ATOM   2247  HB2 PHE A 148      18.704   9.582  -9.391  1.00 64.11           H  
ATOM   2248  HB3 PHE A 148      17.859   9.906  -7.865  1.00 64.11           H  
ATOM   2249  O   PHE A 148      18.921  11.833  -6.069  1.00 64.11           O  
ATOM   2250  CG  PHE A 148      17.372  11.220  -9.490  1.00 64.11           C  
ATOM   2251  CD1 PHE A 148      16.239  11.765  -8.858  1.00 64.11           C  
ATOM   2252  HD1 PHE A 148      16.034  11.547  -7.820  1.00 64.11           H  
ATOM   2253  CD2 PHE A 148      17.638  11.513 -10.840  1.00 64.11           C  
ATOM   2254  HD2 PHE A 148      18.500  11.087 -11.331  1.00 64.11           H  
ATOM   2255  CE1 PHE A 148      15.394  12.631  -9.576  1.00 64.11           C  
ATOM   2256  HE1 PHE A 148      14.539  13.093  -9.104  1.00 64.11           H  
ATOM   2257  CE2 PHE A 148      16.787  12.370 -11.554  1.00 64.11           C  
ATOM   2258  HE2 PHE A 148      16.984  12.599 -12.591  1.00 64.11           H  
ATOM   2259  CZ  PHE A 148      15.678  12.943 -10.915  1.00 64.11           C  
ATOM   2260  HZ  PHE A 148      15.059  13.643 -11.456  1.00 64.11           H  
ATOM   2261  N   MET A 149      19.446  13.461  -7.531  1.00 67.08           N  
ATOM   2262  H   MET A 149      19.674  13.677  -8.491  1.00 67.08           H  
ATOM   2263  CA  MET A 149      19.375  14.566  -6.561  1.00 67.08           C  
ATOM   2264  HA  MET A 149      19.841  15.434  -7.026  1.00 67.08           H  
ATOM   2265  C   MET A 149      20.191  14.299  -5.277  1.00 67.08           C  
ATOM   2266  CB  MET A 149      17.912  14.943  -6.271  1.00 67.08           C  
ATOM   2267  HB2 MET A 149      17.907  15.773  -5.565  1.00 67.08           H  
ATOM   2268  HB3 MET A 149      17.383  14.104  -5.819  1.00 67.08           H  
ATOM   2269  O   MET A 149      19.746  14.569  -4.164  1.00 67.08           O  
ATOM   2270  CG  MET A 149      17.168  15.397  -7.529  1.00 67.08           C  
ATOM   2271  HG2 MET A 149      16.899  14.526  -8.127  1.00 67.08           H  
ATOM   2272  HG3 MET A 149      17.830  16.029  -8.120  1.00 67.08           H  
ATOM   2273  SD  MET A 149      15.677  16.355  -7.156  1.00 67.08           S  
ATOM   2274  CE  MET A 149      15.181  16.795  -8.845  1.00 67.08           C  
ATOM   2275  HE1 MET A 149      14.263  17.382  -8.821  1.00 67.08           H  
ATOM   2276  HE2 MET A 149      15.966  17.379  -9.325  1.00 67.08           H  
ATOM   2277  HE3 MET A 149      15.001  15.890  -9.426  1.00 67.08           H  
ATOM   2278  N   GLY A 150      21.382  13.708  -5.428  1.00 73.03           N  
ATOM   2279  H   GLY A 150      21.689  13.490  -6.366  1.00 73.03           H  
ATOM   2280  CA  GLY A 150      22.290  13.398  -4.319  1.00 73.03           C  
ATOM   2281  HA2 GLY A 150      22.338  14.255  -3.648  1.00 73.03           H  
ATOM   2282  HA3 GLY A 150      23.288  13.230  -4.723  1.00 73.03           H  
ATOM   2283  C   GLY A 150      21.918  12.169  -3.480  1.00 73.03           C  
ATOM   2284  O   GLY A 150      22.621  11.867  -2.519  1.00 73.03           O  
ATOM   2285  N   ARG A 151      20.851  11.432  -3.822  1.00 62.67           N  
ATOM   2286  H   ARG A 151      20.292  11.725  -4.611  1.00 62.67           H  
ATOM   2287  CA  ARG A 151      20.475  10.181  -3.143  1.00 62.67           C  
ATOM   2288  HA  ARG A 151      21.079  10.086  -2.241  1.00 62.67           H  
ATOM   2289  C   ARG A 151      20.751   8.968  -4.028  1.00 62.67           C  
ATOM   2290  CB  ARG A 151      19.003  10.214  -2.728  1.00 62.67           C  
ATOM   2291  HB2 ARG A 151      18.379  10.468  -3.584  1.00 62.67           H  
ATOM   2292  HB3 ARG A 151      18.719   9.222  -2.376  1.00 62.67           H  
ATOM   2293  O   ARG A 151      20.386   9.006  -5.200  1.00 62.67           O  
ATOM   2294  CG  ARG A 151      18.784  11.225  -1.599  1.00 62.67           C  
ATOM   2295  HG2 ARG A 151      19.474  11.005  -0.784  1.00 62.67           H  
ATOM   2296  HG3 ARG A 151      18.966  12.238  -1.960  1.00 62.67           H  
ATOM   2297  CD  ARG A 151      17.350  11.113  -1.087  1.00 62.67           C  
ATOM   2298  HD2 ARG A 151      16.676  11.480  -1.861  1.00 62.67           H  
ATOM   2299  HD3 ARG A 151      17.128  10.063  -0.895  1.00 62.67           H  
ATOM   2300  NE  ARG A 151      17.167  11.881   0.158  1.00 62.67           N  
ATOM   2301  HE  ARG A 151      17.963  12.411   0.483  1.00 62.67           H  
ATOM   2302  NH1 ARG A 151      14.973  11.332   0.462  1.00 62.67           N  
ATOM   2303 HH11 ARG A 151      15.029  10.804  -0.397  1.00 62.67           H  
ATOM   2304 HH12 ARG A 151      14.058  11.522   0.846  1.00 62.67           H  
ATOM   2305  NH2 ARG A 151      16.001  12.673   1.944  1.00 62.67           N  
ATOM   2306 HH21 ARG A 151      15.148  12.731   2.481  1.00 62.67           H  
ATOM   2307 HH22 ARG A 151      16.817  13.182   2.251  1.00 62.67           H  
ATOM   2308  CZ  ARG A 151      16.051  11.957   0.855  1.00 62.67           C  
ATOM   2309  N   PRO A 152      21.361   7.891  -3.506  1.00 67.31           N  
ATOM   2310  CA  PRO A 152      21.582   6.680  -4.285  1.00 67.31           C  
ATOM   2311  HA  PRO A 152      22.148   6.913  -5.187  1.00 67.31           H  
ATOM   2312  C   PRO A 152      20.243   6.058  -4.688  1.00 67.31           C  
ATOM   2313  CB  PRO A 152      22.430   5.763  -3.400  1.00 67.31           C  
ATOM   2314  HB2 PRO A 152      22.194   4.710  -3.551  1.00 67.31           H  
ATOM   2315  HB3 PRO A 152      23.485   5.945  -3.602  1.00 67.31           H  
ATOM   2316  O   PRO A 152      19.374   5.824  -3.838  1.00 67.31           O  
ATOM   2317  CG  PRO A 152      22.099   6.223  -1.980  1.00 67.31           C  
ATOM   2318  HG2 PRO A 152      22.922   6.033  -1.292  1.00 67.31           H  
ATOM   2319  HG3 PRO A 152      21.192   5.723  -1.638  1.00 67.31           H  
ATOM   2320  CD  PRO A 152      21.827   7.717  -2.140  1.00 67.31           C  
ATOM   2321  HD2 PRO A 152      22.751   8.278  -2.000  1.00 67.31           H  
ATOM   2322  HD3 PRO A 152      21.077   8.034  -1.416  1.00 67.31           H  
ATOM   2323  N   LEU A 153      20.081   5.801  -5.985  1.00 72.36           N  
ATOM   2324  H   LEU A 153      20.841   5.991  -6.622  1.00 72.36           H  
ATOM   2325  CA  LEU A 153      18.907   5.117  -6.510  1.00 72.36           C  
ATOM   2326  HA  LEU A 153      18.022   5.473  -5.984  1.00 72.36           H  
ATOM   2327  C   LEU A 153      19.024   3.616  -6.256  1.00 72.36           C  
ATOM   2328  CB  LEU A 153      18.746   5.407  -8.009  1.00 72.36           C  
ATOM   2329  HB2 LEU A 153      18.080   4.657  -8.436  1.00 72.36           H  
ATOM   2330  HB3 LEU A 153      19.717   5.293  -8.493  1.00 72.36           H  
ATOM   2331  O   LEU A 153      20.022   2.984  -6.603  1.00 72.36           O  
ATOM   2332  CG  LEU A 153      18.169   6.791  -8.339  1.00 72.36           C  
ATOM   2333  HG  LEU A 153      18.753   7.567  -7.844  1.00 72.36           H  
ATOM   2334  CD1 LEU A 153      18.259   6.980  -9.851  1.00 72.36           C  
ATOM   2335 HD11 LEU A 153      17.702   7.863 -10.165  1.00 72.36           H  
ATOM   2336 HD12 LEU A 153      19.302   7.089 -10.147  1.00 72.36           H  
ATOM   2337 HD13 LEU A 153      17.841   6.114 -10.363  1.00 72.36           H  
ATOM   2338  CD2 LEU A 153      16.696   6.921  -7.932  1.00 72.36           C  
ATOM   2339 HD21 LEU A 153      16.115   6.124  -8.395  1.00 72.36           H  
ATOM   2340 HD22 LEU A 153      16.310   7.883  -8.266  1.00 72.36           H  
ATOM   2341 HD23 LEU A 153      16.594   6.866  -6.848  1.00 72.36           H  
ATOM   2342  N   ALA A 154      17.972   3.042  -5.679  1.00 75.20           N  
ATOM   2343  H   ALA A 154      17.172   3.618  -5.459  1.00 75.20           H  
ATOM   2344  CA  ALA A 154      17.801   1.599  -5.626  1.00 75.20           C  
ATOM   2345  HA  ALA A 154      18.760   1.097  -5.750  1.00 75.20           H  
ATOM   2346  C   ALA A 154      16.895   1.202  -6.791  1.00 75.20           C  
ATOM   2347  CB  ALA A 154      17.243   1.204  -4.254  1.00 75.20           C  
ATOM   2348  HB1 ALA A 154      16.291   1.703  -4.077  1.00 75.20           H  
ATOM   2349  HB2 ALA A 154      17.092   0.125  -4.223  1.00 75.20           H  
ATOM   2350  HB3 ALA A 154      17.952   1.486  -3.476  1.00 75.20           H  
ATOM   2351  O   ALA A 154      15.678   1.366  -6.713  1.00 75.20           O  
ATOM   2352  N   VAL A 155      17.493   0.736  -7.885  1.00 76.64           N  
ATOM   2353  H   VAL A 155      18.499   0.653  -7.898  1.00 76.64           H  
ATOM   2354  CA  VAL A 155      16.748   0.238  -9.042  1.00 76.64           C  
ATOM   2355  HA  VAL A 155      15.700   0.519  -8.937  1.00 76.64           H  
ATOM   2356  C   VAL A 155      16.831  -1.278  -9.042  1.00 76.64           C  
ATOM   2357  CB  VAL A 155      17.231   0.846 -10.370  1.00 76.64           C  
ATOM   2358  HB  VAL A 155      18.188   0.408 -10.656  1.00 76.64           H  
ATOM   2359  O   VAL A 155      17.924  -1.845  -9.059  1.00 76.64           O  
ATOM   2360  CG1 VAL A 155      16.201   0.576 -11.468  1.00 76.64           C  
ATOM   2361 HG11 VAL A 155      15.292   1.143 -11.270  1.00 76.64           H  
ATOM   2362 HG12 VAL A 155      16.609   0.868 -12.436  1.00 76.64           H  
ATOM   2363 HG13 VAL A 155      15.945  -0.483 -11.493  1.00 76.64           H  
ATOM   2364  CG2 VAL A 155      17.387   2.369 -10.274  1.00 76.64           C  
ATOM   2365 HG21 VAL A 155      16.494   2.813  -9.835  1.00 76.64           H  
ATOM   2366 HG22 VAL A 155      18.259   2.611  -9.666  1.00 76.64           H  
ATOM   2367 HG23 VAL A 155      17.539   2.788 -11.268  1.00 76.64           H  
ATOM   2368  N   GLU A 156      15.676  -1.929  -9.008  1.00 69.59           N  
ATOM   2369  H   GLU A 156      14.820  -1.393  -9.024  1.00 69.59           H  
ATOM   2370  CA  GLU A 156      15.572  -3.381  -9.081  1.00 69.59           C  
ATOM   2371  HA  GLU A 156      16.538  -3.804  -9.356  1.00 69.59           H  
ATOM   2372  C   GLU A 156      14.580  -3.766 -10.172  1.00 69.59           C  
ATOM   2373  CB  GLU A 156      15.162  -3.992  -7.730  1.00 69.59           C  
ATOM   2374  HB2 GLU A 156      14.262  -3.494  -7.367  1.00 69.59           H  
ATOM   2375  HB3 GLU A 156      14.933  -5.045  -7.892  1.00 69.59           H  
ATOM   2376  O   GLU A 156      13.545  -3.117 -10.367  1.00 69.59           O  
ATOM   2377  CG  GLU A 156      16.274  -3.897  -6.670  1.00 69.59           C  
ATOM   2378  HG2 GLU A 156      17.187  -4.318  -7.092  1.00 69.59           H  
ATOM   2379  HG3 GLU A 156      16.458  -2.847  -6.443  1.00 69.59           H  
ATOM   2380  CD  GLU A 156      15.939  -4.642  -5.365  1.00 69.59           C  
ATOM   2381  OE1 GLU A 156      16.854  -4.761  -4.520  1.00 69.59           O  
ATOM   2382  OE2 GLU A 156      14.780  -5.094  -5.204  1.00 69.59           O  
ATOM   2383  N   LEU A 157      14.860  -4.867 -10.871  1.00 66.13           N  
ATOM   2384  H   LEU A 157      15.715  -5.373 -10.685  1.00 66.13           H  
ATOM   2385  CA  LEU A 157      13.844  -5.470 -11.716  1.00 66.13           C  
ATOM   2386  HA  LEU A 157      13.410  -4.683 -12.332  1.00 66.13           H  
ATOM   2387  C   LEU A 157      12.779  -6.020 -10.772  1.00 66.13           C  
ATOM   2388  CB  LEU A 157      14.436  -6.553 -12.642  1.00 66.13           C  
ATOM   2389  HB2 LEU A 157      14.431  -7.511 -12.123  1.00 66.13           H  
ATOM   2390  HB3 LEU A 157      15.484  -6.334 -12.846  1.00 66.13           H  
ATOM   2391  O   LEU A 157      13.024  -6.965 -10.016  1.00 66.13           O  
ATOM   2392  CG  LEU A 157      13.674  -6.663 -13.985  1.00 66.13           C  
ATOM   2393  HG  LEU A 157      12.776  -6.045 -13.962  1.00 66.13           H  
ATOM   2394  CD1 LEU A 157      14.537  -6.226 -15.171  1.00 66.13           C  
ATOM   2395 HD11 LEU A 157      14.074  -6.517 -16.114  1.00 66.13           H  
ATOM   2396 HD12 LEU A 157      15.527  -6.680 -15.125  1.00 66.13           H  
ATOM   2397 HD13 LEU A 157      14.629  -5.140 -15.183  1.00 66.13           H  
ATOM   2398  CD2 LEU A 157      13.229  -8.102 -14.240  1.00 66.13           C  
ATOM   2399 HD21 LEU A 157      12.664  -8.147 -15.171  1.00 66.13           H  
ATOM   2400 HD22 LEU A 157      14.104  -8.747 -14.316  1.00 66.13           H  
ATOM   2401 HD23 LEU A 157      12.589  -8.431 -13.422  1.00 66.13           H  
ATOM   2402  N   SER A 158      11.576  -5.455 -10.828  1.00 53.56           N  
ATOM   2403  H   SER A 158      11.423  -4.713 -11.496  1.00 53.56           H  
ATOM   2404  CA  SER A 158      10.430  -6.152 -10.278  1.00 53.56           C  
ATOM   2405  HA  SER A 158      10.627  -6.429  -9.242  1.00 53.56           H  
ATOM   2406  C   SER A 158      10.301  -7.404 -11.132  1.00 53.56           C  
ATOM   2407  CB  SER A 158       9.191  -5.250 -10.321  1.00 53.56           C  
ATOM   2408  HB2 SER A 158       9.179  -4.703 -11.264  1.00 53.56           H  
ATOM   2409  HB3 SER A 158       9.251  -4.524  -9.510  1.00 53.56           H  
ATOM   2410  O   SER A 158       9.870  -7.345 -12.285  1.00 53.56           O  
ATOM   2411  OG  SER A 158       7.979  -5.975 -10.224  1.00 53.56           O  
ATOM   2412  HG  SER A 158       8.011  -6.528  -9.440  1.00 53.56           H  
ATOM   2413  N   LYS A 159      10.706  -8.563 -10.593  1.00 38.02           N  
ATOM   2414  H   LYS A 159      11.208  -8.540  -9.717  1.00 38.02           H  
ATOM   2415  CA  LYS A 159      10.242  -9.818 -11.171  1.00 38.02           C  
ATOM   2416  HA  LYS A 159      10.594  -9.891 -12.200  1.00 38.02           H  
ATOM   2417  C   LYS A 159       8.730  -9.677 -11.193  1.00 38.02           C  
ATOM   2418  CB  LYS A 159      10.698 -11.057 -10.378  1.00 38.02           C  
ATOM   2419  HB2 LYS A 159      10.611 -10.867  -9.308  1.00 38.02           H  
ATOM   2420  HB3 LYS A 159      10.042 -11.889 -10.634  1.00 38.02           H  
ATOM   2421  O   LYS A 159       8.100  -9.594 -10.137  1.00 38.02           O  
ATOM   2422  CG  LYS A 159      12.138 -11.457 -10.732  1.00 38.02           C  
ATOM   2423  HG2 LYS A 159      12.210 -11.607 -11.809  1.00 38.02           H  
ATOM   2424  HG3 LYS A 159      12.811 -10.648 -10.447  1.00 38.02           H  
ATOM   2425  CD  LYS A 159      12.567 -12.750 -10.021  1.00 38.02           C  
ATOM   2426  HD2 LYS A 159      12.500 -12.601  -8.943  1.00 38.02           H  
ATOM   2427  HD3 LYS A 159      11.904 -13.563 -10.318  1.00 38.02           H  
ATOM   2428  CE  LYS A 159      14.014 -13.083 -10.414  1.00 38.02           C  
ATOM   2429  HE2 LYS A 159      14.058 -13.224 -11.493  1.00 38.02           H  
ATOM   2430  HE3 LYS A 159      14.637 -12.221 -10.174  1.00 38.02           H  
ATOM   2431  NZ  LYS A 159      14.529 -14.287  -9.714  1.00 38.02           N  
ATOM   2432  HZ1 LYS A 159      14.525 -14.137  -8.715  1.00 38.02           H  
ATOM   2433  HZ2 LYS A 159      15.483 -14.462  -9.997  1.00 38.02           H  
ATOM   2434  HZ3 LYS A 159      13.972 -15.099  -9.938  1.00 38.02           H  
ATOM   2435  N   VAL A 160       8.158  -9.653 -12.394  1.00 37.05           N  
ATOM   2436  H   VAL A 160       8.754  -9.526 -13.199  1.00 37.05           H  
ATOM   2437  CA  VAL A 160       6.777 -10.065 -12.604  1.00 37.05           C  
ATOM   2438  HA  VAL A 160       6.125  -9.514 -11.927  1.00 37.05           H  
ATOM   2439  C   VAL A 160       6.783 -11.536 -12.207  1.00 37.05           C  
ATOM   2440  CB  VAL A 160       6.311  -9.829 -14.059  1.00 37.05           C  
ATOM   2441  HB  VAL A 160       6.872 -10.472 -14.736  1.00 37.05           H  
ATOM   2442  O   VAL A 160       6.918 -12.425 -13.041  1.00 37.05           O  
ATOM   2443  CG1 VAL A 160       4.814 -10.137 -14.200  1.00 37.05           C  
ATOM   2444 HG11 VAL A 160       4.622 -11.180 -13.945  1.00 37.05           H  
ATOM   2445 HG12 VAL A 160       4.504  -9.980 -15.233  1.00 37.05           H  
ATOM   2446 HG13 VAL A 160       4.229  -9.494 -13.543  1.00 37.05           H  
ATOM   2447  CG2 VAL A 160       6.535  -8.375 -14.501  1.00 37.05           C  
ATOM   2448 HG21 VAL A 160       6.151  -8.230 -15.511  1.00 37.05           H  
ATOM   2449 HG22 VAL A 160       7.600  -8.143 -14.511  1.00 37.05           H  
ATOM   2450 HG23 VAL A 160       6.032  -7.692 -13.816  1.00 37.05           H  
ATOM   2451  N   GLN A 161       6.801 -11.812 -10.902  1.00 25.44           N  
ATOM   2452  H   GLN A 161       6.817 -11.041 -10.249  1.00 25.44           H  
ATOM   2453  CA  GLN A 161       6.544 -13.137 -10.395  1.00 25.44           C  
ATOM   2454  HA  GLN A 161       7.156 -13.867 -10.927  1.00 25.44           H  
ATOM   2455  C   GLN A 161       5.096 -13.355 -10.780  1.00 25.44           C  
ATOM   2456  CB  GLN A 161       6.813 -13.248  -8.879  1.00 25.44           C  
ATOM   2457  HB2 GLN A 161       6.856 -12.258  -8.426  1.00 25.44           H  
ATOM   2458  HB3 GLN A 161       6.000 -13.803  -8.411  1.00 25.44           H  
ATOM   2459  O   GLN A 161       4.188 -12.847 -10.126  1.00 25.44           O  
ATOM   2460  CG  GLN A 161       8.118 -14.015  -8.605  1.00 25.44           C  
ATOM   2461  HG2 GLN A 161       8.053 -14.995  -9.078  1.00 25.44           H  
ATOM   2462  HG3 GLN A 161       8.953 -13.474  -9.049  1.00 25.44           H  
ATOM   2463  CD  GLN A 161       8.409 -14.218  -7.119  1.00 25.44           C  
ATOM   2464  NE2 GLN A 161       9.298 -15.125  -6.771  1.00 25.44           N  
ATOM   2465 HE21 GLN A 161       9.678 -15.763  -7.455  1.00 25.44           H  
ATOM   2466 HE22 GLN A 161       9.407 -15.243  -5.774  1.00 25.44           H  
ATOM   2467  OE1 GLN A 161       7.872 -13.579  -6.235  1.00 25.44           O  
ATOM   2468  N   GLN A 162       4.912 -14.045 -11.909  1.00 28.57           N  
ATOM   2469  H   GLN A 162       5.726 -14.213 -12.483  1.00 28.57           H  
ATOM   2470  CA  GLN A 162       3.754 -14.885 -12.146  1.00 28.57           C  
ATOM   2471  HA  GLN A 162       2.895 -14.294 -12.463  1.00 28.57           H  
ATOM   2472  C   GLN A 162       3.482 -15.541 -10.801  1.00 28.57           C  
ATOM   2473  CB  GLN A 162       4.108 -15.950 -13.196  1.00 28.57           C  
ATOM   2474  HB2 GLN A 162       3.330 -16.714 -13.197  1.00 28.57           H  
ATOM   2475  HB3 GLN A 162       5.048 -16.424 -12.915  1.00 28.57           H  
ATOM   2476  O   GLN A 162       4.283 -16.352 -10.330  1.00 28.57           O  
ATOM   2477  CG  GLN A 162       4.226 -15.385 -14.619  1.00 28.57           C  
ATOM   2478  HG2 GLN A 162       4.926 -14.549 -14.630  1.00 28.57           H  
ATOM   2479  HG3 GLN A 162       3.250 -15.020 -14.938  1.00 28.57           H  
ATOM   2480  CD  GLN A 162       4.721 -16.431 -15.618  1.00 28.57           C  
ATOM   2481  NE2 GLN A 162       4.533 -16.219 -16.901  1.00 28.57           N  
ATOM   2482 HE21 GLN A 162       4.032 -15.409 -17.237  1.00 28.57           H  
ATOM   2483 HE22 GLN A 162       4.857 -16.950 -17.518  1.00 28.57           H  
ATOM   2484  OE1 GLN A 162       5.308 -17.442 -15.274  1.00 28.57           O  
ATOM   2485  N   SER A 163       2.467 -15.055 -10.098  1.00 30.42           N  
ATOM   2486  H   SER A 163       1.897 -14.316 -10.485  1.00 30.42           H  
ATOM   2487  CA  SER A 163       2.189 -15.454  -8.732  1.00 30.42           C  
ATOM   2488  HA  SER A 163       3.127 -15.512  -8.180  1.00 30.42           H  
ATOM   2489  C   SER A 163       1.574 -16.845  -8.766  1.00 30.42           C  
ATOM   2490  CB  SER A 163       1.303 -14.413  -8.040  1.00 30.42           C  
ATOM   2491  HB2 SER A 163       1.840 -13.466  -7.979  1.00 30.42           H  
ATOM   2492  HB3 SER A 163       1.060 -14.747  -7.031  1.00 30.42           H  
ATOM   2493  O   SER A 163       0.416 -17.040  -8.427  1.00 30.42           O  
ATOM   2494  OG  SER A 163       0.115 -14.227  -8.778  1.00 30.42           O  
ATOM   2495  HG  SER A 163      -0.368 -15.056  -8.783  1.00 30.42           H  
ATOM   2496  N   THR A 164       2.348 -17.850  -9.163  1.00 34.52           N  
ATOM   2497  H   THR A 164       3.250 -17.625  -9.559  1.00 34.52           H  
ATOM   2498  CA  THR A 164       2.170 -19.176  -8.600  1.00 34.52           C  
ATOM   2499  HA  THR A 164       1.112 -19.437  -8.613  1.00 34.52           H  
ATOM   2500  C   THR A 164       2.648 -19.059  -7.154  1.00 34.52           C  
ATOM   2501  CB  THR A 164       2.927 -20.249  -9.392  1.00 34.52           C  
ATOM   2502  HB  THR A 164       2.807 -21.203  -8.879  1.00 34.52           H  
ATOM   2503  O   THR A 164       3.827 -18.806  -6.915  1.00 34.52           O  
ATOM   2504  CG2 THR A 164       2.382 -20.389 -10.813  1.00 34.52           C  
ATOM   2505 HG21 THR A 164       1.315 -20.611 -10.786  1.00 34.52           H  
ATOM   2506 HG22 THR A 164       2.542 -19.467 -11.372  1.00 34.52           H  
ATOM   2507 HG23 THR A 164       2.901 -21.201 -11.323  1.00 34.52           H  
ATOM   2508  OG1 THR A 164       4.302 -19.955  -9.476  1.00 34.52           O  
ATOM   2509  HG1 THR A 164       4.530 -19.401  -8.726  1.00 34.52           H  
ATOM   2510  N   ASN A 165       1.713 -19.154  -6.209  1.00 28.35           N  
ATOM   2511  H   ASN A 165       0.768 -19.242  -6.555  1.00 28.35           H  
ATOM   2512  CA  ASN A 165       1.833 -18.978  -4.753  1.00 28.35           C  
ATOM   2513  HA  ASN A 165       2.007 -17.922  -4.544  1.00 28.35           H  
ATOM   2514  C   ASN A 165       2.978 -19.757  -4.051  1.00 28.35           C  
ATOM   2515  CB  ASN A 165       0.461 -19.381  -4.155  1.00 28.35           C  
ATOM   2516  HB2 ASN A 165       0.557 -19.549  -3.082  1.00 28.35           H  
ATOM   2517  HB3 ASN A 165       0.108 -20.311  -4.600  1.00 28.35           H  
ATOM   2518  O   ASN A 165       2.721 -20.613  -3.205  1.00 28.35           O  
ATOM   2519  CG  ASN A 165      -0.585 -18.299  -4.266  1.00 28.35           C  
ATOM   2520  ND2 ASN A 165      -1.752 -18.594  -4.791  1.00 28.35           N  
ATOM   2521 HD21 ASN A 165      -2.402 -17.825  -4.874  1.00 28.35           H  
ATOM   2522 HD22 ASN A 165      -1.969 -19.516  -5.141  1.00 28.35           H  
ATOM   2523  OD1 ASN A 165      -0.361 -17.180  -3.853  1.00 28.35           O  
ATOM   2524  N   LYS A 166       4.256 -19.492  -4.346  1.00 33.81           N  
ATOM   2525  H   LYS A 166       4.438 -18.869  -5.120  1.00 33.81           H  
ATOM   2526  CA  LYS A 166       5.392 -20.153  -3.681  1.00 33.81           C  
ATOM   2527  HA  LYS A 166       5.055 -20.584  -2.738  1.00 33.81           H  
ATOM   2528  C   LYS A 166       6.479 -19.146  -3.314  1.00 33.81           C  
ATOM   2529  CB  LYS A 166       5.913 -21.322  -4.537  1.00 33.81           C  
ATOM   2530  HB2 LYS A 166       6.203 -20.956  -5.522  1.00 33.81           H  
ATOM   2531  HB3 LYS A 166       6.796 -21.736  -4.050  1.00 33.81           H  
ATOM   2532  O   LYS A 166       7.356 -18.828  -4.110  1.00 33.81           O  
ATOM   2533  CG  LYS A 166       4.864 -22.440  -4.691  1.00 33.81           C  
ATOM   2534  HG2 LYS A 166       4.038 -22.079  -5.305  1.00 33.81           H  
ATOM   2535  HG3 LYS A 166       4.481 -22.710  -3.707  1.00 33.81           H  
ATOM   2536  CD  LYS A 166       5.454 -23.693  -5.346  1.00 33.81           C  
ATOM   2537  HD2 LYS A 166       6.252 -24.082  -4.714  1.00 33.81           H  
ATOM   2538  HD3 LYS A 166       5.868 -23.427  -6.318  1.00 33.81           H  
ATOM   2539  CE  LYS A 166       4.359 -24.754  -5.520  1.00 33.81           C  
ATOM   2540  HE2 LYS A 166       3.588 -24.354  -6.179  1.00 33.81           H  
ATOM   2541  HE3 LYS A 166       3.902 -24.943  -4.548  1.00 33.81           H  
ATOM   2542  NZ  LYS A 166       4.909 -26.017  -6.077  1.00 33.81           N  
ATOM   2543  HZ1 LYS A 166       5.619 -26.396  -5.467  1.00 33.81           H  
ATOM   2544  HZ2 LYS A 166       5.326 -25.853  -6.982  1.00 33.81           H  
ATOM   2545  HZ3 LYS A 166       4.182 -26.710  -6.182  1.00 33.81           H  
ATOM   2546  N   VAL A 167       6.415 -18.661  -2.075  1.00 37.26           N  
ATOM   2547  H   VAL A 167       5.642 -18.954  -1.495  1.00 37.26           H  
ATOM   2548  CA  VAL A 167       7.456 -17.826  -1.460  1.00 37.26           C  
ATOM   2549  HA  VAL A 167       7.673 -17.005  -2.144  1.00 37.26           H  
ATOM   2550  C   VAL A 167       8.716 -18.681  -1.232  1.00 37.26           C  
ATOM   2551  CB  VAL A 167       6.954 -17.215  -0.134  1.00 37.26           C  
ATOM   2552  HB  VAL A 167       6.698 -18.019   0.556  1.00 37.26           H  
ATOM   2553  O   VAL A 167       8.619 -19.734  -0.589  1.00 37.26           O  
ATOM   2554  CG1 VAL A 167       8.009 -16.324   0.533  1.00 37.26           C  
ATOM   2555 HG11 VAL A 167       8.327 -15.536  -0.150  1.00 37.26           H  
ATOM   2556 HG12 VAL A 167       8.874 -16.919   0.826  1.00 37.26           H  
ATOM   2557 HG13 VAL A 167       7.597 -15.870   1.434  1.00 37.26           H  
ATOM   2558  CG2 VAL A 167       5.700 -16.357  -0.357  1.00 37.26           C  
ATOM   2559 HG21 VAL A 167       5.378 -15.920   0.588  1.00 37.26           H  
ATOM   2560 HG22 VAL A 167       5.915 -15.555  -1.063  1.00 37.26           H  
ATOM   2561 HG23 VAL A 167       4.881 -16.964  -0.743  1.00 37.26           H  
ATOM   2562  N   PRO A 168       9.898 -18.280  -1.735  1.00 39.22           N  
ATOM   2563  CA  PRO A 168      11.154 -18.941  -1.397  1.00 39.22           C  
ATOM   2564  HA  PRO A 168      11.066 -20.013  -1.573  1.00 39.22           H  
ATOM   2565  C   PRO A 168      11.497 -18.703   0.080  1.00 39.22           C  
ATOM   2566  CB  PRO A 168      12.198 -18.363  -2.357  1.00 39.22           C  
ATOM   2567  HB2 PRO A 168      13.187 -18.303  -1.904  1.00 39.22           H  
ATOM   2568  HB3 PRO A 168      12.231 -18.972  -3.260  1.00 39.22           H  
ATOM   2569  O   PRO A 168      11.356 -17.596   0.597  1.00 39.22           O  
ATOM   2570  CG  PRO A 168      11.646 -16.980  -2.702  1.00 39.22           C  
ATOM   2571  HG2 PRO A 168      11.969 -16.649  -3.689  1.00 39.22           H  
ATOM   2572  HG3 PRO A 168      11.960 -16.265  -1.941  1.00 39.22           H  
ATOM   2573  CD  PRO A 168      10.131 -17.158  -2.633  1.00 39.22           C  
ATOM   2574  HD2 PRO A 168       9.675 -16.242  -2.257  1.00 39.22           H  
ATOM   2575  HD3 PRO A 168       9.740 -17.400  -3.621  1.00 39.22           H  
ATOM   2576  N   CYS A 169      11.942 -19.750   0.775  1.00 36.52           N  
ATOM   2577  H   CYS A 169      12.094 -20.626   0.295  1.00 36.52           H  
ATOM   2578  CA  CYS A 169      12.351 -19.649   2.173  1.00 36.52           C  
ATOM   2579  HA  CYS A 169      11.548 -19.186   2.746  1.00 36.52           H  
ATOM   2580  C   CYS A 169      13.613 -18.775   2.296  1.00 36.52           C  
ATOM   2581  CB  CYS A 169      12.586 -21.069   2.703  1.00 36.52           C  
ATOM   2582  HB2 CYS A 169      13.387 -21.537   2.130  1.00 36.52           H  
ATOM   2583  HB3 CYS A 169      11.681 -21.666   2.596  1.00 36.52           H  
ATOM   2584  O   CYS A 169      14.629 -19.069   1.661  1.00 36.52           O  
ATOM   2585  SG  CYS A 169      13.062 -20.994   4.448  1.00 36.52           S  
ATOM   2586  HG  CYS A 169      13.652 -22.190   4.529  1.00 36.52           H  
ATOM   2587  N   ALA A 170      13.565 -17.739   3.142  1.00 47.84           N  
ATOM   2588  H   ALA A 170      12.692 -17.549   3.612  1.00 47.84           H  
ATOM   2589  CA  ALA A 170      14.647 -16.765   3.325  1.00 47.84           C  
ATOM   2590  HA  ALA A 170      14.822 -16.259   2.375  1.00 47.84           H  
ATOM   2591  C   ALA A 170      15.989 -17.389   3.756  1.00 47.84           C  
ATOM   2592  CB  ALA A 170      14.177 -15.722   4.348  1.00 47.84           C  
ATOM   2593  HB1 ALA A 170      14.946 -14.960   4.468  1.00 47.84           H  
ATOM   2594  HB2 ALA A 170      13.995 -16.196   5.313  1.00 47.84           H  
ATOM   2595  HB3 ALA A 170      13.262 -15.242   3.999  1.00 47.84           H  
ATOM   2596  O   ALA A 170      17.041 -16.810   3.508  1.00 47.84           O  
ATOM   2597  N   SER A 171      15.973 -18.577   4.365  1.00 46.33           N  
ATOM   2598  H   SER A 171      15.084 -19.000   4.592  1.00 46.33           H  
ATOM   2599  CA  SER A 171      17.173 -19.263   4.853  1.00 46.33           C  
ATOM   2600  HA  SER A 171      17.983 -18.540   4.946  1.00 46.33           H  
ATOM   2601  C   SER A 171      17.707 -20.363   3.926  1.00 46.33           C  
ATOM   2602  CB  SER A 171      16.906 -19.804   6.262  1.00 46.33           C  
ATOM   2603  HB2 SER A 171      17.687 -20.512   6.541  1.00 46.33           H  
ATOM   2604  HB3 SER A 171      16.928 -18.971   6.965  1.00 46.33           H  
ATOM   2605  O   SER A 171      18.824 -20.827   4.135  1.00 46.33           O  
ATOM   2606  OG  SER A 171      15.635 -20.426   6.341  1.00 46.33           O  
ATOM   2607  HG  SER A 171      15.562 -20.862   7.194  1.00 46.33           H  
ATOM   2608  N   CYS A 172      16.960 -20.797   2.903  1.00 40.31           N  
ATOM   2609  H   CYS A 172      16.052 -20.375   2.768  1.00 40.31           H  
ATOM   2610  CA  CYS A 172      17.355 -21.939   2.055  1.00 40.31           C  
ATOM   2611  HA  CYS A 172      18.418 -22.133   2.199  1.00 40.31           H  
ATOM   2612  C   CYS A 172      17.181 -21.693   0.551  1.00 40.31           C  
ATOM   2613  CB  CYS A 172      16.595 -23.213   2.464  1.00 40.31           C  
ATOM   2614  HB2 CYS A 172      17.096 -24.078   2.030  1.00 40.31           H  
ATOM   2615  HB3 CYS A 172      15.582 -23.173   2.064  1.00 40.31           H  
ATOM   2616  O   CYS A 172      17.374 -22.620  -0.237  1.00 40.31           O  
ATOM   2617  SG  CYS A 172      16.496 -23.418   4.263  1.00 40.31           S  
ATOM   2618  HG  CYS A 172      17.770 -23.110   4.523  1.00 40.31           H  
ATOM   2619  N   GLY A 173      16.818 -20.473   0.137  1.00 41.25           N  
ATOM   2620  H   GLY A 173      16.600 -19.775   0.833  1.00 41.25           H  
ATOM   2621  CA  GLY A 173      16.529 -20.150  -1.263  1.00 41.25           C  
ATOM   2622  HA2 GLY A 173      16.362 -19.076  -1.347  1.00 41.25           H  
ATOM   2623  HA3 GLY A 173      15.618 -20.666  -1.568  1.00 41.25           H  
ATOM   2624  C   GLY A 173      17.647 -20.532  -2.240  1.00 41.25           C  
ATOM   2625  O   GLY A 173      17.355 -20.944  -3.358  1.00 41.25           O  
ATOM   2626  N   ALA A 174      18.909 -20.511  -1.800  1.00 49.84           N  
ATOM   2627  H   ALA A 174      19.090 -20.174  -0.864  1.00 49.84           H  
ATOM   2628  CA  ALA A 174      20.055 -20.923  -2.613  1.00 49.84           C  
ATOM   2629  HA  ALA A 174      20.032 -20.364  -3.549  1.00 49.84           H  
ATOM   2630  C   ALA A 174      20.057 -22.420  -2.993  1.00 49.84           C  
ATOM   2631  CB  ALA A 174      21.333 -20.537  -1.861  1.00 49.84           C  
ATOM   2632  HB1 ALA A 174      21.402 -21.089  -0.924  1.00 49.84           H  
ATOM   2633  HB2 ALA A 174      22.201 -20.781  -2.474  1.00 49.84           H  
ATOM   2634  HB3 ALA A 174      21.341 -19.467  -1.656  1.00 49.84           H  
ATOM   2635  O   ALA A 174      20.713 -22.799  -3.958  1.00 49.84           O  
ATOM   2636  N   HIS A 175      19.309 -23.266  -2.278  1.00 45.22           N  
ATOM   2637  H   HIS A 175      18.768 -22.897  -1.508  1.00 45.22           H  
ATOM   2638  CA  HIS A 175      19.222 -24.707  -2.540  1.00 45.22           C  
ATOM   2639  HA  HIS A 175      19.916 -24.962  -3.340  1.00 45.22           H  
ATOM   2640  C   HIS A 175      17.844 -25.155  -3.058  1.00 45.22           C  
ATOM   2641  CB  HIS A 175      19.685 -25.478  -1.296  1.00 45.22           C  
ATOM   2642  HB2 HIS A 175      19.589 -26.549  -1.480  1.00 45.22           H  
ATOM   2643  HB3 HIS A 175      19.044 -25.223  -0.452  1.00 45.22           H  
ATOM   2644  O   HIS A 175      17.605 -26.349  -3.194  1.00 45.22           O  
ATOM   2645  CG  HIS A 175      21.124 -25.194  -0.942  1.00 45.22           C  
ATOM   2646  CD2 HIS A 175      21.578 -24.427   0.096  1.00 45.22           C  
ATOM   2647  HD2 HIS A 175      20.965 -23.926   0.832  1.00 45.22           H  
ATOM   2648  ND1 HIS A 175      22.230 -25.620  -1.642  1.00 45.22           N  
ATOM   2649  HD1 HIS A 175      22.222 -26.166  -2.492  1.00 45.22           H  
ATOM   2650  CE1 HIS A 175      23.323 -25.124  -1.038  1.00 45.22           C  
ATOM   2651  HE1 HIS A 175      24.339 -25.273  -1.370  1.00 45.22           H  
ATOM   2652  NE2 HIS A 175      22.973 -24.392   0.030  1.00 45.22           N  
ATOM   2653  N   GLY A 176      16.936 -24.222  -3.371  1.00 44.25           N  
ATOM   2654  H   GLY A 176      17.202 -23.252  -3.287  1.00 44.25           H  
ATOM   2655  CA  GLY A 176      15.677 -24.538  -4.063  1.00 44.25           C  
ATOM   2656  HA2 GLY A 176      15.879 -25.259  -4.855  1.00 44.25           H  
ATOM   2657  HA3 GLY A 176      15.303 -23.626  -4.527  1.00 44.25           H  
ATOM   2658  C   GLY A 176      14.550 -25.110  -3.194  1.00 44.25           C  
ATOM   2659  O   GLY A 176      13.564 -25.599  -3.739  1.00 44.25           O  
ATOM   2660  N   HIS A 177      14.649 -25.033  -1.863  1.00 38.50           N  
ATOM   2661  H   HIS A 177      15.476 -24.611  -1.466  1.00 38.50           H  
ATOM   2662  CA  HIS A 177      13.589 -25.506  -0.965  1.00 38.50           C  
ATOM   2663  HA  HIS A 177      13.053 -26.310  -1.471  1.00 38.50           H  
ATOM   2664  C   HIS A 177      12.551 -24.414  -0.645  1.00 38.50           C  
ATOM   2665  CB  HIS A 177      14.190 -26.131   0.299  1.00 38.50           C  
ATOM   2666  HB2 HIS A 177      13.392 -26.296   1.023  1.00 38.50           H  
ATOM   2667  HB3 HIS A 177      14.907 -25.441   0.744  1.00 38.50           H  
ATOM   2668  O   HIS A 177      12.887 -23.275  -0.302  1.00 38.50           O  
ATOM   2669  CG  HIS A 177      14.862 -27.457   0.038  1.00 38.50           C  
ATOM   2670  CD2 HIS A 177      16.117 -27.657  -0.476  1.00 38.50           C  
ATOM   2671  HD2 HIS A 177      16.816 -26.889  -0.772  1.00 38.50           H  
ATOM   2672  ND1 HIS A 177      14.314 -28.703   0.257  1.00 38.50           N  
ATOM   2673  HD1 HIS A 177      13.374 -28.905   0.566  1.00 38.50           H  
ATOM   2674  CE1 HIS A 177      15.219 -29.625  -0.112  1.00 38.50           C  
ATOM   2675  HE1 HIS A 177      15.063 -30.693  -0.082  1.00 38.50           H  
ATOM   2676  NE2 HIS A 177      16.340 -29.035  -0.549  1.00 38.50           N  
ATOM   2677  N   PHE A 178      11.270 -24.791  -0.720  1.00 46.35           N  
ATOM   2678  H   PHE A 178      11.085 -25.744  -0.999  1.00 46.35           H  
ATOM   2679  CA  PHE A 178      10.109 -23.934  -0.449  1.00 46.35           C  
ATOM   2680  HA  PHE A 178      10.390 -22.900  -0.647  1.00 46.35           H  
ATOM   2681  C   PHE A 178       9.668 -24.024   1.020  1.00 46.35           C  
ATOM   2682  CB  PHE A 178       8.967 -24.301  -1.412  1.00 46.35           C  
ATOM   2683  HB2 PHE A 178       8.123 -23.636  -1.229  1.00 46.35           H  
ATOM   2684  HB3 PHE A 178       8.638 -25.318  -1.197  1.00 46.35           H  
ATOM   2685  O   PHE A 178       9.924 -25.019   1.697  1.00 46.35           O  
ATOM   2686  CG  PHE A 178       9.348 -24.202  -2.878  1.00 46.35           C  
ATOM   2687  CD1 PHE A 178       9.376 -22.946  -3.516  1.00 46.35           C  
ATOM   2688  HD1 PHE A 178       9.110 -22.053  -2.970  1.00 46.35           H  
ATOM   2689  CD2 PHE A 178       9.723 -25.357  -3.593  1.00 46.35           C  
ATOM   2690  HD2 PHE A 178       9.734 -26.322  -3.108  1.00 46.35           H  
ATOM   2691  CE1 PHE A 178       9.776 -22.847  -4.861  1.00 46.35           C  
ATOM   2692  HE1 PHE A 178       9.811 -21.882  -5.345  1.00 46.35           H  
ATOM   2693  CE2 PHE A 178      10.133 -25.254  -4.933  1.00 46.35           C  
ATOM   2694  HE2 PHE A 178      10.464 -26.136  -5.462  1.00 46.35           H  
ATOM   2695  CZ  PHE A 178      10.160 -24.000  -5.568  1.00 46.35           C  
ATOM   2696  HZ  PHE A 178      10.499 -23.922  -6.590  1.00 46.35           H  
ATOM   2697  N   ALA A 179       8.967 -22.997   1.517  1.00 45.01           N  
ATOM   2698  H   ALA A 179       8.774 -22.214   0.910  1.00 45.01           H  
ATOM   2699  CA  ALA A 179       8.624 -22.837   2.939  1.00 45.01           C  
ATOM   2700  HA  ALA A 179       9.554 -22.752   3.501  1.00 45.01           H  
ATOM   2701  C   ALA A 179       7.838 -24.007   3.582  1.00 45.01           C  
ATOM   2702  CB  ALA A 179       7.866 -21.509   3.082  1.00 45.01           C  
ATOM   2703  HB1 ALA A 179       6.922 -21.556   2.539  1.00 45.01           H  
ATOM   2704  HB2 ALA A 179       7.660 -21.321   4.135  1.00 45.01           H  
ATOM   2705  HB3 ALA A 179       8.468 -20.689   2.690  1.00 45.01           H  
ATOM   2706  O   ALA A 179       7.803 -24.104   4.804  1.00 45.01           O  
ATOM   2707  N   GLY A 180       7.241 -24.907   2.792  1.00 40.24           N  
ATOM   2708  H   GLY A 180       7.344 -24.801   1.793  1.00 40.24           H  
ATOM   2709  CA  GLY A 180       6.531 -26.093   3.291  1.00 40.24           C  
ATOM   2710  HA2 GLY A 180       6.087 -25.873   4.262  1.00 40.24           H  
ATOM   2711  HA3 GLY A 180       5.721 -26.326   2.600  1.00 40.24           H  
ATOM   2712  C   GLY A 180       7.377 -27.365   3.438  1.00 40.24           C  
ATOM   2713  O   GLY A 180       6.951 -28.286   4.124  1.00 40.24           O  
ATOM   2714  N   GLU A 181       8.563 -27.428   2.826  1.00 36.80           N  
ATOM   2715  H   GLU A 181       8.887 -26.628   2.301  1.00 36.80           H  
ATOM   2716  CA  GLU A 181       9.422 -28.627   2.821  1.00 36.80           C  
ATOM   2717  HA  GLU A 181       8.924 -29.440   3.350  1.00 36.80           H  
ATOM   2718  C   GLU A 181      10.750 -28.408   3.553  1.00 36.80           C  
ATOM   2719  CB  GLU A 181       9.666 -29.100   1.380  1.00 36.80           C  
ATOM   2720  HB2 GLU A 181      10.033 -28.260   0.791  1.00 36.80           H  
ATOM   2721  HB3 GLU A 181      10.423 -29.883   1.381  1.00 36.80           H  
ATOM   2722  O   GLU A 181      11.624 -29.267   3.507  1.00 36.80           O  
ATOM   2723  CG  GLU A 181       8.401 -29.684   0.736  1.00 36.80           C  
ATOM   2724  HG2 GLU A 181       7.622 -28.922   0.720  1.00 36.80           H  
ATOM   2725  HG3 GLU A 181       8.052 -30.515   1.349  1.00 36.80           H  
ATOM   2726  CD  GLU A 181       8.643 -30.176  -0.699  1.00 36.80           C  
ATOM   2727  OE1 GLU A 181       7.675 -30.713  -1.282  1.00 36.80           O  
ATOM   2728  OE2 GLU A 181       9.760 -29.963  -1.224  1.00 36.80           O  
ATOM   2729  N   CYS A 182      10.926 -27.263   4.222  1.00 32.26           N  
ATOM   2730  H   CYS A 182      10.154 -26.612   4.255  1.00 32.26           H  
ATOM   2731  CA  CYS A 182      12.159 -26.929   4.927  1.00 32.26           C  
ATOM   2732  HA  CYS A 182      12.989 -27.021   4.227  1.00 32.26           H  
ATOM   2733  C   CYS A 182      12.373 -27.884   6.123  1.00 32.26           C  
ATOM   2734  CB  CYS A 182      12.095 -25.460   5.363  1.00 32.26           C  
ATOM   2735  HB2 CYS A 182      11.814 -24.835   4.515  1.00 32.26           H  
ATOM   2736  HB3 CYS A 182      11.359 -25.344   6.158  1.00 32.26           H  
ATOM   2737  O   CYS A 182      11.653 -27.769   7.119  1.00 32.26           O  
ATOM   2738  SG  CYS A 182      13.736 -24.963   5.958  1.00 32.26           S  
ATOM   2739  HG  CYS A 182      13.388 -23.775   6.461  1.00 32.26           H  
ATOM   2740  N   PRO A 183      13.358 -28.807   6.091  1.00 39.76           N  
ATOM   2741  CA  PRO A 183      13.556 -29.774   7.175  1.00 39.76           C  
ATOM   2742  HA  PRO A 183      12.585 -30.149   7.498  1.00 39.76           H  
ATOM   2743  C   PRO A 183      14.278 -29.167   8.387  1.00 39.76           C  
ATOM   2744  CB  PRO A 183      14.361 -30.932   6.565  1.00 39.76           C  
ATOM   2745  HB2 PRO A 183      13.917 -31.898   6.807  1.00 39.76           H  
ATOM   2746  HB3 PRO A 183      15.393 -30.894   6.914  1.00 39.76           H  
ATOM   2747  O   PRO A 183      14.406 -29.812   9.427  1.00 39.76           O  
ATOM   2748  CG  PRO A 183      14.339 -30.678   5.059  1.00 39.76           C  
ATOM   2749  HG2 PRO A 183      15.236 -31.054   4.568  1.00 39.76           H  
ATOM   2750  HG3 PRO A 183      13.443 -31.122   4.625  1.00 39.76           H  
ATOM   2751  CD  PRO A 183      14.240 -29.160   4.987  1.00 39.76           C  
ATOM   2752  HD2 PRO A 183      13.879 -28.854   4.005  1.00 39.76           H  
ATOM   2753  HD3 PRO A 183      15.224 -28.723   5.157  1.00 39.76           H  
ATOM   2754  N   ILE A 184      14.779 -27.933   8.276  1.00 36.22           N  
ATOM   2755  H   ILE A 184      14.595 -27.420   7.426  1.00 36.22           H  
ATOM   2756  CA  ILE A 184      15.617 -27.298   9.295  1.00 36.22           C  
ATOM   2757  HA  ILE A 184      16.000 -28.076   9.954  1.00 36.22           H  
ATOM   2758  C   ILE A 184      14.742 -26.390  10.161  1.00 36.22           C  
ATOM   2759  CB  ILE A 184      16.863 -26.621   8.675  1.00 36.22           C  
ATOM   2760  HB  ILE A 184      16.545 -25.746   8.107  1.00 36.22           H  
ATOM   2761  O   ILE A 184      14.810 -25.167  10.110  1.00 36.22           O  
ATOM   2762  CG1 ILE A 184      17.592 -27.596   7.714  1.00 36.22           C  
ATOM   2763 HG12 ILE A 184      17.890 -28.492   8.260  1.00 36.22           H  
ATOM   2764 HG13 ILE A 184      16.912 -27.898   6.918  1.00 36.22           H  
ATOM   2765  CG2 ILE A 184      17.818 -26.173   9.802  1.00 36.22           C  
ATOM   2766 HG21 ILE A 184      18.653 -25.611   9.384  1.00 36.22           H  
ATOM   2767 HG22 ILE A 184      17.310 -25.508  10.500  1.00 36.22           H  
ATOM   2768 HG23 ILE A 184      18.201 -27.039  10.342  1.00 36.22           H  
ATOM   2769  CD1 ILE A 184      18.825 -27.007   7.020  1.00 36.22           C  
ATOM   2770 HD11 ILE A 184      18.565 -26.065   6.537  1.00 36.22           H  
ATOM   2771 HD12 ILE A 184      19.629 -26.843   7.738  1.00 36.22           H  
ATOM   2772 HD13 ILE A 184      19.178 -27.706   6.261  1.00 36.22           H  
ATOM   2773  N   ASN A 185      13.906 -27.015  10.990  1.00 29.63           N  
ATOM   2774  H   ASN A 185      13.848 -28.020  10.913  1.00 29.63           H  
ATOM   2775  CA  ASN A 185      13.170 -26.351  12.068  1.00 29.63           C  
ATOM   2776  HA  ASN A 185      12.963 -25.332  11.742  1.00 29.63           H  
ATOM   2777  C   ASN A 185      14.068 -26.216  13.319  1.00 29.63           C  
ATOM   2778  CB  ASN A 185      11.819 -27.078  12.285  1.00 29.63           C  
ATOM   2779  HB2 ASN A 185      11.766 -27.530  13.275  1.00 29.63           H  
ATOM   2780  HB3 ASN A 185      11.722 -27.889  11.563  1.00 29.63           H  
ATOM   2781  O   ASN A 185      13.750 -26.706  14.403  1.00 29.63           O  
ATOM   2782  CG  ASN A 185      10.599 -26.186  12.119  1.00 29.63           C  
ATOM   2783  ND2 ASN A 185       9.437 -26.778  11.972  1.00 29.63           N  
ATOM   2784 HD21 ASN A 185       9.376 -27.784  11.907  1.00 29.63           H  
ATOM   2785 HD22 ASN A 185       8.653 -26.164  11.806  1.00 29.63           H  
ATOM   2786  OD1 ASN A 185      10.648 -24.970  12.117  1.00 29.63           O  
ATOM   2787  N   ARG A 186      15.235 -25.576  13.169  1.00 30.41           N  
ATOM   2788  H   ARG A 186      15.432 -25.193  12.256  1.00 30.41           H  
ATOM   2789  CA  ARG A 186      15.973 -25.009  14.307  1.00 30.41           C  
ATOM   2790  HA  ARG A 186      15.407 -25.219  15.215  1.00 30.41           H  
ATOM   2791  C   ARG A 186      16.024 -23.494  14.131  1.00 30.41           C  
ATOM   2792  CB  ARG A 186      17.382 -25.606  14.476  1.00 30.41           C  
ATOM   2793  HB2 ARG A 186      17.778 -25.914  13.508  1.00 30.41           H  
ATOM   2794  HB3 ARG A 186      18.040 -24.841  14.886  1.00 30.41           H  
ATOM   2795  O   ARG A 186      16.463 -23.052  13.072  1.00 30.41           O  
ATOM   2796  CG  ARG A 186      17.363 -26.789  15.453  1.00 30.41           C  
ATOM   2797  HG2 ARG A 186      16.774 -27.595  15.017  1.00 30.41           H  
ATOM   2798  HG3 ARG A 186      16.902 -26.480  16.391  1.00 30.41           H  
ATOM   2799  CD  ARG A 186      18.784 -27.287  15.742  1.00 30.41           C  
ATOM   2800  HD2 ARG A 186      19.335 -26.500  16.255  1.00 30.41           H  
ATOM   2801  HD3 ARG A 186      19.275 -27.503  14.793  1.00 30.41           H  
ATOM   2802  NE  ARG A 186      18.759 -28.508  16.572  1.00 30.41           N  
ATOM   2803  HE  ARG A 186      17.849 -28.833  16.862  1.00 30.41           H  
ATOM   2804  NH1 ARG A 186      21.022 -28.890  16.619  1.00 30.41           N  
ATOM   2805 HH11 ARG A 186      21.815 -29.449  16.903  1.00 30.41           H  
ATOM   2806 HH12 ARG A 186      21.166 -28.038  16.096  1.00 30.41           H  
ATOM   2807  NH2 ARG A 186      19.640 -30.325  17.623  1.00 30.41           N  
ATOM   2808 HH21 ARG A 186      18.711 -30.625  17.884  1.00 30.41           H  
ATOM   2809 HH22 ARG A 186      20.441 -30.874  17.899  1.00 30.41           H  
ATOM   2810  CZ  ARG A 186      19.803 -29.231  16.933  1.00 30.41           C  
ATOM   2811  N   PRO A 187      15.585 -22.707  15.130  1.00 28.98           N  
ATOM   2812  CA  PRO A 187      15.704 -21.260  15.067  1.00 28.98           C  
ATOM   2813  HA  PRO A 187      15.152 -20.890  14.203  1.00 28.98           H  
ATOM   2814  C   PRO A 187      17.198 -20.915  14.964  1.00 28.98           C  
ATOM   2815  CB  PRO A 187      15.048 -20.728  16.344  1.00 28.98           C  
ATOM   2816  HB2 PRO A 187      15.530 -19.820  16.706  1.00 28.98           H  
ATOM   2817  HB3 PRO A 187      13.990 -20.545  16.155  1.00 28.98           H  
ATOM   2818  O   PRO A 187      17.986 -21.409  15.778  1.00 28.98           O  
ATOM   2819  CG  PRO A 187      15.192 -21.882  17.334  1.00 28.98           C  
ATOM   2820  HG2 PRO A 187      16.166 -21.826  17.820  1.00 28.98           H  
ATOM   2821  HG3 PRO A 187      14.395 -21.878  18.078  1.00 28.98           H  
ATOM   2822  CD  PRO A 187      15.134 -23.125  16.449  1.00 28.98           C  
ATOM   2823  HD2 PRO A 187      14.107 -23.483  16.382  1.00 28.98           H  
ATOM   2824  HD3 PRO A 187      15.780 -23.896  16.869  1.00 28.98           H  
ATOM   2825  N   PRO A 188      17.616 -20.150  13.944  1.00 28.10           N  
ATOM   2826  CA  PRO A 188      19.006 -19.770  13.799  1.00 28.10           C  
ATOM   2827  HA  PRO A 188      19.636 -20.659  13.837  1.00 28.10           H  
ATOM   2828  C   PRO A 188      19.383 -18.834  14.947  1.00 28.10           C  
ATOM   2829  CB  PRO A 188      19.134 -19.139  12.411  1.00 28.10           C  
ATOM   2830  HB2 PRO A 188      19.874 -18.339  12.389  1.00 28.10           H  
ATOM   2831  HB3 PRO A 188      19.389 -19.913  11.686  1.00 28.10           H  
ATOM   2832  O   PRO A 188      18.744 -17.809  15.176  1.00 28.10           O  
ATOM   2833  CG  PRO A 188      17.727 -18.620  12.122  1.00 28.10           C  
ATOM   2834  HG2 PRO A 188      17.512 -18.606  11.053  1.00 28.10           H  
ATOM   2835  HG3 PRO A 188      17.618 -17.621  12.543  1.00 28.10           H  
ATOM   2836  CD  PRO A 188      16.813 -19.587  12.870  1.00 28.10           C  
ATOM   2837  HD2 PRO A 188      16.495 -20.386  12.200  1.00 28.10           H  
ATOM   2838  HD3 PRO A 188      15.949 -19.049  13.260  1.00 28.10           H  
ATOM   2839  N   MET A 189      20.420 -19.248  15.673  1.00 22.87           N  
ATOM   2840  H   MET A 189      20.832 -20.135  15.420  1.00 22.87           H  
ATOM   2841  CA  MET A 189      21.183 -18.408  16.584  1.00 22.87           C  
ATOM   2842  HA  MET A 189      20.557 -18.117  17.428  1.00 22.87           H  
ATOM   2843  C   MET A 189      21.648 -17.148  15.854  1.00 22.87           C  
ATOM   2844  CB  MET A 189      22.408 -19.183  17.091  1.00 22.87           C  
ATOM   2845  HB2 MET A 189      23.158 -18.482  17.454  1.00 22.87           H  
ATOM   2846  HB3 MET A 189      22.852 -19.725  16.256  1.00 22.87           H  
ATOM   2847  O   MET A 189      22.020 -17.185  14.680  1.00 22.87           O  
ATOM   2848  CG  MET A 189      22.096 -20.173  18.218  1.00 22.87           C  
ATOM   2849  HG2 MET A 189      21.105 -20.605  18.078  1.00 22.87           H  
ATOM   2850  HG3 MET A 189      22.830 -20.976  18.153  1.00 22.87           H  
ATOM   2851  SD  MET A 189      22.228 -19.452  19.877  1.00 22.87           S  
ATOM   2852  CE  MET A 189      22.479 -20.948  20.866  1.00 22.87           C  
ATOM   2853  HE1 MET A 189      21.623 -21.613  20.746  1.00 22.87           H  
ATOM   2854  HE2 MET A 189      23.389 -21.452  20.542  1.00 22.87           H  
ATOM   2855  HE3 MET A 189      22.576 -20.670  21.915  1.00 22.87           H  
ATOM   2856  N   GLU A 190      21.612 -16.054  16.598  1.00 27.00           N  
ATOM   2857  H   GLU A 190      21.308 -16.160  17.556  1.00 27.00           H  
ATOM   2858  CA  GLU A 190      22.077 -14.723  16.248  1.00 27.00           C  
ATOM   2859  HA  GLU A 190      21.316 -14.222  15.649  1.00 27.00           H  
ATOM   2860  C   GLU A 190      23.403 -14.746  15.475  1.00 27.00           C  
ATOM   2861  CB  GLU A 190      22.270 -13.949  17.563  1.00 27.00           C  
ATOM   2862  HB2 GLU A 190      22.988 -14.493  18.176  1.00 27.00           H  
ATOM   2863  HB3 GLU A 190      22.685 -12.966  17.337  1.00 27.00           H  
ATOM   2864  O   GLU A 190      24.418 -15.251  15.947  1.00 27.00           O  
ATOM   2865  CG  GLU A 190      20.957 -13.758  18.344  1.00 27.00           C  
ATOM   2866  HG2 GLU A 190      20.445 -14.715  18.447  1.00 27.00           H  
ATOM   2867  HG3 GLU A 190      20.309 -13.097  17.769  1.00 27.00           H  
ATOM   2868  CD  GLU A 190      21.173 -13.192  19.756  1.00 27.00           C  
ATOM   2869  OE1 GLU A 190      20.288 -12.430  20.202  1.00 27.00           O  
ATOM   2870  OE2 GLU A 190      22.183 -13.567  20.392  1.00 27.00           O  
ATOM   2871  N   HIS A 191      23.405 -14.127  14.296  1.00 26.35           N  
ATOM   2872  H   HIS A 191      22.517 -13.860  13.894  1.00 26.35           H  
ATOM   2873  CA  HIS A 191      24.621 -13.601  13.684  1.00 26.35           C  
ATOM   2874  HA  HIS A 191      25.309 -13.372  14.498  1.00 26.35           H  
ATOM   2875  C   HIS A 191      24.305 -12.256  13.016  1.00 26.35           C  
ATOM   2876  CB  HIS A 191      25.320 -14.650  12.794  1.00 26.35           C  
ATOM   2877  HB2 HIS A 191      24.819 -15.611  12.911  1.00 26.35           H  
ATOM   2878  HB3 HIS A 191      25.256 -14.385  11.739  1.00 26.35           H  
ATOM   2879  O   HIS A 191      24.435 -12.069  11.811  1.00 26.35           O  
ATOM   2880  CG  HIS A 191      26.773 -14.838  13.169  1.00 26.35           C  
ATOM   2881  CD2 HIS A 191      27.334 -15.980  13.674  1.00 26.35           C  
ATOM   2882  HD2 HIS A 191      26.815 -16.907  13.865  1.00 26.35           H  
ATOM   2883  ND1 HIS A 191      27.769 -13.885  13.134  1.00 26.35           N  
ATOM   2884  HD1 HIS A 191      27.686 -12.945  12.774  1.00 26.35           H  
ATOM   2885  CE1 HIS A 191      28.899 -14.443  13.602  1.00 26.35           C  
ATOM   2886  HE1 HIS A 191      29.852 -13.941  13.684  1.00 26.35           H  
ATOM   2887  NE2 HIS A 191      28.686 -15.726  13.932  1.00 26.35           N  
ATOM   2888  N   HIS A 192      23.861 -11.290  13.823  1.00 27.76           N  
ATOM   2889  H   HIS A 192      23.732 -11.509  14.801  1.00 27.76           H  
ATOM   2890  CA  HIS A 192      23.925  -9.877  13.457  1.00 27.76           C  
ATOM   2891  HA  HIS A 192      23.827  -9.774  12.376  1.00 27.76           H  
ATOM   2892  C   HIS A 192      25.309  -9.340  13.839  1.00 27.76           C  
ATOM   2893  CB  HIS A 192      22.774  -9.084  14.098  1.00 27.76           C  
ATOM   2894  HB2 HIS A 192      22.601  -9.433  15.116  1.00 27.76           H  
ATOM   2895  HB3 HIS A 192      23.059  -8.034  14.157  1.00 27.76           H  
ATOM   2896  O   HIS A 192      25.505  -8.787  14.915  1.00 27.76           O  
ATOM   2897  CG  HIS A 192      21.492  -9.148  13.306  1.00 27.76           C  
ATOM   2898  CD2 HIS A 192      20.335  -9.789  13.658  1.00 27.76           C  
ATOM   2899  HD2 HIS A 192      20.173 -10.355  14.564  1.00 27.76           H  
ATOM   2900  ND1 HIS A 192      21.260  -8.533  12.094  1.00 27.76           N  
ATOM   2901  HD1 HIS A 192      21.913  -7.965  11.573  1.00 27.76           H  
ATOM   2902  CE1 HIS A 192      19.998  -8.804  11.724  1.00 27.76           C  
ATOM   2903  HE1 HIS A 192      19.528  -8.458  10.815  1.00 27.76           H  
ATOM   2904  NE2 HIS A 192      19.395  -9.568  12.646  1.00 27.76           N  
ATOM   2905  N   GLN A 193      26.279  -9.497  12.941  1.00 26.44           N  
ATOM   2906  H   GLN A 193      26.082 -10.043  12.114  1.00 26.44           H  
ATOM   2907  CA  GLN A 193      27.492  -8.678  12.938  1.00 26.44           C  
ATOM   2908  HA  GLN A 193      27.358  -7.823  13.601  1.00 26.44           H  
ATOM   2909  C   GLN A 193      27.702  -8.114  11.536  1.00 26.44           C  
ATOM   2910  CB  GLN A 193      28.731  -9.450  13.425  1.00 26.44           C  
ATOM   2911  HB2 GLN A 193      29.615  -8.941  13.039  1.00 26.44           H  
ATOM   2912  HB3 GLN A 193      28.723 -10.465  13.028  1.00 26.44           H  
ATOM   2913  O   GLN A 193      28.410  -8.703  10.733  1.00 26.44           O  
ATOM   2914  CG  GLN A 193      28.864  -9.482  14.955  1.00 26.44           C  
ATOM   2915  HG2 GLN A 193      28.739  -8.474  15.350  1.00 26.44           H  
ATOM   2916  HG3 GLN A 193      28.080 -10.114  15.373  1.00 26.44           H  
ATOM   2917  CD  GLN A 193      30.225 -10.005  15.413  1.00 26.44           C  
ATOM   2918  NE2 GLN A 193      30.478 -10.043  16.702  1.00 26.44           N  
ATOM   2919 HE21 GLN A 193      29.789  -9.745  17.377  1.00 26.44           H  
ATOM   2920 HE22 GLN A 193      31.390 -10.390  16.961  1.00 26.44           H  
ATOM   2921  OE1 GLN A 193      31.087 -10.385  14.640  1.00 26.44           O  
ATOM   2922  N   SER A 194      27.052  -6.984  11.248  1.00 31.62           N  
ATOM   2923  H   SER A 194      26.319  -6.716  11.889  1.00 31.62           H  
ATOM   2924  CA  SER A 194      27.573  -5.905  10.391  1.00 31.62           C  
ATOM   2925  HA  SER A 194      28.421  -5.446  10.900  1.00 31.62           H  
ATOM   2926  C   SER A 194      26.490  -4.839  10.184  1.00 31.62           C  
ATOM   2927  CB  SER A 194      28.066  -6.388   9.013  1.00 31.62           C  
ATOM   2928  HB2 SER A 194      28.288  -5.521   8.390  1.00 31.62           H  
ATOM   2929  HB3 SER A 194      28.988  -6.959   9.120  1.00 31.62           H  
ATOM   2930  O   SER A 194      25.357  -5.190   9.877  1.00 31.62           O  
ATOM   2931  OG  SER A 194      27.099  -7.182   8.362  1.00 31.62           O  
ATOM   2932  HG  SER A 194      26.227  -6.907   8.654  1.00 31.62           H  
ATOM   2933  N   GLN A 195      26.877  -3.560  10.282  1.00 27.04           N  
ATOM   2934  H   GLN A 195      27.855  -3.425  10.496  1.00 27.04           H  
ATOM   2935  CA  GLN A 195      26.136  -2.323   9.943  1.00 27.04           C  
ATOM   2936  HA  GLN A 195      26.925  -1.674   9.562  1.00 27.04           H  
ATOM   2937  C   GLN A 195      25.559  -1.433  11.067  1.00 27.04           C  
ATOM   2938  CB  GLN A 195      25.196  -2.446   8.727  1.00 27.04           C  
ATOM   2939  HB2 GLN A 195      24.821  -1.448   8.498  1.00 27.04           H  
ATOM   2940  HB3 GLN A 195      24.333  -3.068   8.968  1.00 27.04           H  
ATOM   2941  O   GLN A 195      24.827  -0.497  10.769  1.00 27.04           O  
ATOM   2942  CG  GLN A 195      25.887  -2.970   7.458  1.00 27.04           C  
ATOM   2943  HG2 GLN A 195      26.829  -2.442   7.308  1.00 27.04           H  
ATOM   2944  HG3 GLN A 195      26.101  -4.033   7.565  1.00 27.04           H  
ATOM   2945  CD  GLN A 195      25.038  -2.767   6.208  1.00 27.04           C  
ATOM   2946  NE2 GLN A 195      25.377  -3.408   5.112  1.00 27.04           N  
ATOM   2947 HE21 GLN A 195      24.796  -3.227   4.306  1.00 27.04           H  
ATOM   2948 HE22 GLN A 195      26.169  -4.034   5.088  1.00 27.04           H  
ATOM   2949  OE1 GLN A 195      24.075  -2.023   6.172  1.00 27.04           O  
ATOM   2950  N   ALA A 196      25.984  -1.574  12.329  1.00 23.96           N  
ATOM   2951  H   ALA A 196      26.530  -2.385  12.585  1.00 23.96           H  
ATOM   2952  CA  ALA A 196      25.799  -0.506  13.335  1.00 23.96           C  
ATOM   2953  HA  ALA A 196      24.965   0.126  13.031  1.00 23.96           H  
ATOM   2954  C   ALA A 196      27.010   0.454  13.466  1.00 23.96           C  
ATOM   2955  CB  ALA A 196      25.379  -1.128  14.672  1.00 23.96           C  
ATOM   2956  HB1 ALA A 196      26.184  -1.746  15.068  1.00 23.96           H  
ATOM   2957  HB2 ALA A 196      25.157  -0.339  15.390  1.00 23.96           H  
ATOM   2958  HB3 ALA A 196      24.486  -1.737  14.535  1.00 23.96           H  
ATOM   2959  O   ALA A 196      27.008   1.343  14.311  1.00 23.96           O  
ATOM   2960  N   ALA A 197      28.048   0.314  12.632  1.00 23.59           N  
ATOM   2961  H   ALA A 197      28.004  -0.404  11.923  1.00 23.59           H  
ATOM   2962  CA  ALA A 197      29.336   0.984  12.851  1.00 23.59           C  
ATOM   2963  HA  ALA A 197      29.430   1.178  13.919  1.00 23.59           H  
ATOM   2964  C   ALA A 197      29.520   2.367  12.181  1.00 23.59           C  
ATOM   2965  CB  ALA A 197      30.460   0.000  12.504  1.00 23.59           C  
ATOM   2966  HB1 ALA A 197      31.424   0.437  12.767  1.00 23.59           H  
ATOM   2967  HB2 ALA A 197      30.337  -0.924  13.069  1.00 23.59           H  
ATOM   2968  HB3 ALA A 197      30.454  -0.216  11.436  1.00 23.59           H  
ATOM   2969  O   ALA A 197      30.602   2.928  12.299  1.00 23.59           O  
ATOM   2970  N   VAL A 198      28.519   2.958  11.508  1.00 24.33           N  
ATOM   2971  H   VAL A 198      27.641   2.469  11.409  1.00 24.33           H  
ATOM   2972  CA  VAL A 198      28.710   4.266  10.819  1.00 24.33           C  
ATOM   2973  HA  VAL A 198      29.770   4.518  10.847  1.00 24.33           H  
ATOM   2974  C   VAL A 198      28.049   5.455  11.536  1.00 24.33           C  
ATOM   2975  CB  VAL A 198      28.387   4.177   9.310  1.00 24.33           C  
ATOM   2976  HB  VAL A 198      27.325   3.970   9.182  1.00 24.33           H  
ATOM   2977  O   VAL A 198      28.396   6.598  11.265  1.00 24.33           O  
ATOM   2978  CG1 VAL A 198      28.745   5.453   8.533  1.00 24.33           C  
ATOM   2979 HG11 VAL A 198      28.614   5.292   7.462  1.00 24.33           H  
ATOM   2980 HG12 VAL A 198      28.085   6.271   8.820  1.00 24.33           H  
ATOM   2981 HG13 VAL A 198      29.779   5.738   8.727  1.00 24.33           H  
ATOM   2982  CG2 VAL A 198      29.193   3.039   8.659  1.00 24.33           C  
ATOM   2983 HG21 VAL A 198      29.005   3.015   7.585  1.00 24.33           H  
ATOM   2984 HG22 VAL A 198      30.259   3.194   8.828  1.00 24.33           H  
ATOM   2985 HG23 VAL A 198      28.899   2.074   9.071  1.00 24.33           H  
ATOM   2986  N   LEU A 199      27.181   5.234  12.530  1.00 27.72           N  
ATOM   2987  H   LEU A 199      26.935   4.281  12.758  1.00 27.72           H  
ATOM   2988  CA  LEU A 199      26.566   6.336  13.297  1.00 27.72           C  
ATOM   2989  HA  LEU A 199      26.739   7.273  12.769  1.00 27.72           H  
ATOM   2990  C   LEU A 199      27.203   6.591  14.674  1.00 27.72           C  
ATOM   2991  CB  LEU A 199      25.040   6.135  13.341  1.00 27.72           C  
ATOM   2992  HB2 LEU A 199      24.642   6.511  14.283  1.00 27.72           H  
ATOM   2993  HB3 LEU A 199      24.815   5.069  13.296  1.00 27.72           H  
ATOM   2994  O   LEU A 199      27.012   7.666  15.235  1.00 27.72           O  
ATOM   2995  CG  LEU A 199      24.348   6.875  12.176  1.00 27.72           C  
ATOM   2996  HG  LEU A 199      24.990   6.853  11.295  1.00 27.72           H  
ATOM   2997  CD1 LEU A 199      23.031   6.199  11.804  1.00 27.72           C  
ATOM   2998 HD11 LEU A 199      22.358   6.194  12.662  1.00 27.72           H  
ATOM   2999 HD12 LEU A 199      22.562   6.740  10.982  1.00 27.72           H  
ATOM   3000 HD13 LEU A 199      23.220   5.174  11.485  1.00 27.72           H  
ATOM   3001  CD2 LEU A 199      24.055   8.330  12.549  1.00 27.72           C  
ATOM   3002 HD21 LEU A 199      23.370   8.375  13.396  1.00 27.72           H  
ATOM   3003 HD22 LEU A 199      23.610   8.846  11.698  1.00 27.72           H  
ATOM   3004 HD23 LEU A 199      24.982   8.839  12.814  1.00 27.72           H  
ATOM   3005  N   ALA A 200      28.016   5.669  15.201  1.00 25.27           N  
ATOM   3006  H   ALA A 200      28.150   4.794  14.715  1.00 25.27           H  
ATOM   3007  CA  ALA A 200      28.674   5.853  16.500  1.00 25.27           C  
ATOM   3008  HA  ALA A 200      27.976   6.356  17.169  1.00 25.27           H  
ATOM   3009  C   ALA A 200      29.936   6.743  16.446  1.00 25.27           C  
ATOM   3010  CB  ALA A 200      28.953   4.474  17.105  1.00 25.27           C  
ATOM   3011  HB1 ALA A 200      29.378   4.592  18.102  1.00 25.27           H  
ATOM   3012  HB2 ALA A 200      29.663   3.926  16.485  1.00 25.27           H  
ATOM   3013  HB3 ALA A 200      28.027   3.904  17.186  1.00 25.27           H  
ATOM   3014  O   ALA A 200      30.365   7.262  17.475  1.00 25.27           O  
ATOM   3015  N   ALA A 201      30.507   6.998  15.262  1.00 24.67           N  
ATOM   3016  H   ALA A 201      30.133   6.560  14.432  1.00 24.67           H  
ATOM   3017  CA  ALA A 201      31.726   7.804  15.139  1.00 24.67           C  
ATOM   3018  HA  ALA A 201      32.423   7.484  15.914  1.00 24.67           H  
ATOM   3019  C   ALA A 201      31.506   9.319  15.354  1.00 24.67           C  
ATOM   3020  CB  ALA A 201      32.380   7.498  13.787  1.00 24.67           C  
ATOM   3021  HB1 ALA A 201      32.586   6.431  13.705  1.00 24.67           H  
ATOM   3022  HB2 ALA A 201      33.321   8.043  13.707  1.00 24.67           H  
ATOM   3023  HB3 ALA A 201      31.723   7.804  12.973  1.00 24.67           H  
ATOM   3024  O   ALA A 201      32.452  10.028  15.684  1.00 24.67           O  
ATOM   3025  N   ALA A 202      30.275   9.832  15.231  1.00 24.72           N  
ATOM   3026  H   ALA A 202      29.516   9.225  14.956  1.00 24.72           H  
ATOM   3027  CA  ALA A 202      30.011  11.268  15.389  1.00 24.72           C  
ATOM   3028  HA  ALA A 202      30.884  11.823  15.046  1.00 24.72           H  
ATOM   3029  C   ALA A 202      29.771  11.704  16.850  1.00 24.72           C  
ATOM   3030  CB  ALA A 202      28.851  11.654  14.468  1.00 24.72           C  
ATOM   3031  HB1 ALA A 202      29.094  11.398  13.436  1.00 24.72           H  
ATOM   3032  HB2 ALA A 202      28.678  12.729  14.530  1.00 24.72           H  
ATOM   3033  HB3 ALA A 202      27.943  11.130  14.766  1.00 24.72           H  
ATOM   3034  O   ALA A 202      29.993  12.865  17.188  1.00 24.72           O  
ATOM   3035  N   ALA A 203      29.359  10.797  17.744  1.00 28.37           N  
ATOM   3036  H   ALA A 203      29.205   9.846  17.440  1.00 28.37           H  
ATOM   3037  CA  ALA A 203      29.087  11.148  19.142  1.00 28.37           C  
ATOM   3038  HA  ALA A 203      28.707  12.169  19.177  1.00 28.37           H  
ATOM   3039  C   ALA A 203      30.344  11.121  20.035  1.00 28.37           C  
ATOM   3040  CB  ALA A 203      27.973  10.237  19.668  1.00 28.37           C  
ATOM   3041  HB1 ALA A 203      28.304   9.199  19.657  1.00 28.37           H  
ATOM   3042  HB2 ALA A 203      27.723  10.520  20.690  1.00 28.37           H  
ATOM   3043  HB3 ALA A 203      27.085  10.340  19.045  1.00 28.37           H  
ATOM   3044  O   ALA A 203      30.404  11.840  21.033  1.00 28.37           O  
ATOM   3045  N   ALA A 204      31.375  10.349  19.672  1.00 27.29           N  
ATOM   3046  H   ALA A 204      31.277   9.750  18.865  1.00 27.29           H  
ATOM   3047  CA  ALA A 204      32.592  10.227  20.479  1.00 27.29           C  
ATOM   3048  HA  ALA A 204      32.300  10.149  21.527  1.00 27.29           H  
ATOM   3049  C   ALA A 204      33.533  11.446  20.377  1.00 27.29           C  
ATOM   3050  CB  ALA A 204      33.293   8.918  20.107  1.00 27.29           C  
ATOM   3051  HB1 ALA A 204      34.170   8.779  20.739  1.00 27.29           H  
ATOM   3052  HB2 ALA A 204      32.617   8.076  20.258  1.00 27.29           H  
ATOM   3053  HB3 ALA A 204      33.607   8.942  19.064  1.00 27.29           H  
ATOM   3054  O   ALA A 204      34.274  11.725  21.318  1.00 27.29           O  
ATOM   3055  N   ALA A 205      33.473  12.236  19.297  1.00 28.00           N  
ATOM   3056  H   ALA A 205      32.875  11.972  18.527  1.00 28.00           H  
ATOM   3057  CA  ALA A 205      34.288  13.451  19.177  1.00 28.00           C  
ATOM   3058  HA  ALA A 205      35.299  13.219  19.512  1.00 28.00           H  
ATOM   3059  C   ALA A 205      33.787  14.616  20.062  1.00 28.00           C  
ATOM   3060  CB  ALA A 205      34.375  13.837  17.697  1.00 28.00           C  
ATOM   3061  HB1 ALA A 205      34.790  13.010  17.120  1.00 28.00           H  
ATOM   3062  HB2 ALA A 205      35.024  14.705  17.583  1.00 28.00           H  
ATOM   3063  HB3 ALA A 205      33.385  14.081  17.314  1.00 28.00           H  
ATOM   3064  O   ALA A 205      34.540  15.544  20.352  1.00 28.00           O  
ATOM   3065  N   ALA A 206      32.541  14.568  20.550  1.00 30.44           N  
ATOM   3066  H   ALA A 206      31.953  13.785  20.300  1.00 30.44           H  
ATOM   3067  CA  ALA A 206      31.962  15.637  21.368  1.00 30.44           C  
ATOM   3068  HA  ALA A 206      32.371  16.587  21.025  1.00 30.44           H  
ATOM   3069  C   ALA A 206      32.296  15.537  22.871  1.00 30.44           C  
ATOM   3070  CB  ALA A 206      30.453  15.677  21.113  1.00 30.44           C  
ATOM   3071  HB1 ALA A 206      30.008  16.507  21.661  1.00 30.44           H  
ATOM   3072  HB2 ALA A 206      29.994  14.744  21.442  1.00 30.44           H  
ATOM   3073  HB3 ALA A 206      30.260  15.814  20.049  1.00 30.44           H  
ATOM   3074  O   ALA A 206      32.090  16.507  23.605  1.00 30.44           O  
ATOM   3075  N   ALA A 207      32.837  14.405  23.338  1.00 34.79           N  
ATOM   3076  H   ALA A 207      32.981  13.637  22.698  1.00 34.79           H  
ATOM   3077  CA  ALA A 207      33.220  14.216  24.741  1.00 34.79           C  
ATOM   3078  HA  ALA A 207      32.482  14.715  25.369  1.00 34.79           H  
ATOM   3079  C   ALA A 207      34.586  14.841  25.100  1.00 34.79           C  
ATOM   3080  CB  ALA A 207      33.159  12.719  25.065  1.00 34.79           C  
ATOM   3081  HB1 ALA A 207      33.387  12.562  26.120  1.00 34.79           H  
ATOM   3082  HB2 ALA A 207      33.887  12.178  24.461  1.00 34.79           H  
ATOM   3083  HB3 ALA A 207      32.162  12.333  24.855  1.00 34.79           H  
ATOM   3084  O   ALA A 207      34.917  14.942  26.279  1.00 34.79           O  
ATOM   3085  N   GLY A 208      35.365  15.282  24.105  1.00 25.18           N  
ATOM   3086  H   GLY A 208      35.051  15.132  23.157  1.00 25.18           H  
ATOM   3087  CA  GLY A 208      36.665  15.938  24.300  1.00 25.18           C  
ATOM   3088  HA2 GLY A 208      37.040  15.735  25.303  1.00 25.18           H  
ATOM   3089  HA3 GLY A 208      37.375  15.514  23.589  1.00 25.18           H  
ATOM   3090  C   GLY A 208      36.664  17.456  24.099  1.00 25.18           C  
ATOM   3091  O   GLY A 208      37.709  18.086  24.251  1.00 25.18           O  
ATOM   3092  N   LEU A 209      35.528  18.064  23.741  1.00 32.59           N  
ATOM   3093  H   LEU A 209      34.675  17.524  23.691  1.00 32.59           H  
ATOM   3094  CA  LEU A 209      35.480  19.497  23.461  1.00 32.59           C  
ATOM   3095  HA  LEU A 209      36.418  19.744  22.963  1.00 32.59           H  
ATOM   3096  C   LEU A 209      35.391  20.304  24.765  1.00 32.59           C  
ATOM   3097  CB  LEU A 209      34.340  19.822  22.485  1.00 32.59           C  
ATOM   3098  HB2 LEU A 209      34.079  20.877  22.574  1.00 32.59           H  
ATOM   3099  HB3 LEU A 209      33.462  19.241  22.768  1.00 32.59           H  
ATOM   3100  O   LEU A 209      34.487  20.065  25.571  1.00 32.59           O  
ATOM   3101  CG  LEU A 209      34.713  19.529  21.019  1.00 32.59           C  
ATOM   3102  HG  LEU A 209      35.159  18.537  20.945  1.00 32.59           H  
ATOM   3103  CD1 LEU A 209      33.455  19.552  20.156  1.00 32.59           C  
ATOM   3104 HD11 LEU A 209      32.999  20.542  20.175  1.00 32.59           H  
ATOM   3105 HD12 LEU A 209      32.740  18.817  20.524  1.00 32.59           H  
ATOM   3106 HD13 LEU A 209      33.712  19.294  19.129  1.00 32.59           H  
ATOM   3107  CD2 LEU A 209      35.693  20.569  20.459  1.00 32.59           C  
ATOM   3108 HD21 LEU A 209      35.310  21.577  20.619  1.00 32.59           H  
ATOM   3109 HD22 LEU A 209      36.666  20.469  20.938  1.00 32.59           H  
ATOM   3110 HD23 LEU A 209      35.830  20.402  19.390  1.00 32.59           H  
ATOM   3111  N   PRO A 210      36.292  21.279  24.989  1.00 32.66           N  
ATOM   3112  CA  PRO A 210      36.220  22.135  26.161  1.00 32.66           C  
ATOM   3113  HA  PRO A 210      36.311  21.516  27.053  1.00 32.66           H  
ATOM   3114  C   PRO A 210      34.875  22.869  26.207  1.00 32.66           C  
ATOM   3115  CB  PRO A 210      37.430  23.073  26.079  1.00 32.66           C  
ATOM   3116  HB2 PRO A 210      38.245  22.655  26.669  1.00 32.66           H  
ATOM   3117  HB3 PRO A 210      37.196  24.082  26.420  1.00 32.66           H  
ATOM   3118  O   PRO A 210      34.337  23.290  25.182  1.00 32.66           O  
ATOM   3119  CG  PRO A 210      37.821  23.055  24.602  1.00 32.66           C  
ATOM   3120  HG2 PRO A 210      38.890  23.218  24.463  1.00 32.66           H  
ATOM   3121  HG3 PRO A 210      37.247  23.812  24.067  1.00 32.66           H  
ATOM   3122  CD  PRO A 210      37.395  21.671  24.127  1.00 32.66           C  
ATOM   3123  HD2 PRO A 210      37.091  21.730  23.082  1.00 32.66           H  
ATOM   3124  HD3 PRO A 210      38.216  20.965  24.246  1.00 32.66           H  
ATOM   3125  N   LEU A 211      34.357  23.039  27.427  1.00 37.89           N  
ATOM   3126  H   LEU A 211      34.881  22.624  28.184  1.00 37.89           H  
ATOM   3127  CA  LEU A 211      33.011  23.523  27.770  1.00 37.89           C  
ATOM   3128  HA  LEU A 211      32.302  22.730  27.532  1.00 37.89           H  
ATOM   3129  C   LEU A 211      32.566  24.795  27.012  1.00 37.89           C  
ATOM   3130  CB  LEU A 211      33.023  23.756  29.298  1.00 37.89           C  
ATOM   3131  HB2 LEU A 211      33.701  23.038  29.761  1.00 37.89           H  
ATOM   3132  HB3 LEU A 211      33.443  24.742  29.497  1.00 37.89           H  
ATOM   3133  O   LEU A 211      31.378  24.987  26.760  1.00 37.89           O  
ATOM   3134  CG  LEU A 211      31.644  23.619  29.978  1.00 37.89           C  
ATOM   3135  HG  LEU A 211      30.876  23.421  29.231  1.00 37.89           H  
ATOM   3136  CD1 LEU A 211      31.659  22.466  30.987  1.00 37.89           C  
ATOM   3137 HD11 LEU A 211      30.674  22.367  31.442  1.00 37.89           H  
ATOM   3138 HD12 LEU A 211      31.894  21.535  30.472  1.00 37.89           H  
ATOM   3139 HD13 LEU A 211      32.399  22.649  31.766  1.00 37.89           H  
ATOM   3140  CD2 LEU A 211      31.273  24.898  30.729  1.00 37.89           C  
ATOM   3141 HD21 LEU A 211      32.012  25.113  31.502  1.00 37.89           H  
ATOM   3142 HD22 LEU A 211      30.292  24.780  31.190  1.00 37.89           H  
ATOM   3143 HD23 LEU A 211      31.226  25.731  30.027  1.00 37.89           H  
ATOM   3144  N   GLN A 212      33.515  25.640  26.593  1.00 34.70           N  
ATOM   3145  H   GLN A 212      34.477  25.391  26.774  1.00 34.70           H  
ATOM   3146  CA  GLN A 212      33.243  26.840  25.795  1.00 34.70           C  
ATOM   3147  HA  GLN A 212      32.449  27.407  26.283  1.00 34.70           H  
ATOM   3148  C   GLN A 212      32.740  26.541  24.372  1.00 34.70           C  
ATOM   3149  CB  GLN A 212      34.500  27.721  25.740  1.00 34.70           C  
ATOM   3150  HB2 GLN A 212      34.347  28.489  24.983  1.00 34.70           H  
ATOM   3151  HB3 GLN A 212      35.362  27.121  25.451  1.00 34.70           H  
ATOM   3152  O   GLN A 212      31.918  27.296  23.855  1.00 34.70           O  
ATOM   3153  CG  GLN A 212      34.768  28.422  27.082  1.00 34.70           C  
ATOM   3154  HG2 GLN A 212      35.017  27.679  27.840  1.00 34.70           H  
ATOM   3155  HG3 GLN A 212      33.865  28.944  27.397  1.00 34.70           H  
ATOM   3156  CD  GLN A 212      35.904  29.439  27.002  1.00 34.70           C  
ATOM   3157  NE2 GLN A 212      36.100  30.237  28.029  1.00 34.70           N  
ATOM   3158 HE21 GLN A 212      35.495  30.203  28.836  1.00 34.70           H  
ATOM   3159 HE22 GLN A 212      36.856  30.899  27.925  1.00 34.70           H  
ATOM   3160  OE1 GLN A 212      36.642  29.538  26.040  1.00 34.70           O  
ATOM   3161  N   VAL A 213      33.161  25.438  23.742  1.00 36.64           N  
ATOM   3162  H   VAL A 213      33.784  24.806  24.224  1.00 36.64           H  
ATOM   3163  CA  VAL A 213      32.681  25.061  22.399  1.00 36.64           C  
ATOM   3164  HA  VAL A 213      32.619  25.961  21.788  1.00 36.64           H  
ATOM   3165  C   VAL A 213      31.263  24.488  22.471  1.00 36.64           C  
ATOM   3166  CB  VAL A 213      33.654  24.094  21.695  1.00 36.64           C  
ATOM   3167  HB  VAL A 213      33.714  23.168  22.266  1.00 36.64           H  
ATOM   3168  O   VAL A 213      30.436  24.778  21.613  1.00 36.64           O  
ATOM   3169  CG1 VAL A 213      33.181  23.769  20.272  1.00 36.64           C  
ATOM   3170 HG11 VAL A 213      33.929  23.176  19.745  1.00 36.64           H  
ATOM   3171 HG12 VAL A 213      32.254  23.197  20.301  1.00 36.64           H  
ATOM   3172 HG13 VAL A 213      33.010  24.690  19.714  1.00 36.64           H  
ATOM   3173  CG2 VAL A 213      35.062  24.700  21.596  1.00 36.64           C  
ATOM   3174 HG21 VAL A 213      35.474  24.867  22.592  1.00 36.64           H  
ATOM   3175 HG22 VAL A 213      35.025  25.646  21.057  1.00 36.64           H  
ATOM   3176 HG23 VAL A 213      35.725  24.014  21.067  1.00 36.64           H  
ATOM   3177  N   GLN A 214      30.920  23.759  23.538  1.00 32.05           N  
ATOM   3178  H   GLN A 214      31.614  23.564  24.245  1.00 32.05           H  
ATOM   3179  CA  GLN A 214      29.536  23.310  23.740  1.00 32.05           C  
ATOM   3180  HA  GLN A 214      29.195  22.811  22.833  1.00 32.05           H  
ATOM   3181  C   GLN A 214      28.583  24.493  23.963  1.00 32.05           C  
ATOM   3182  CB  GLN A 214      29.452  22.308  24.897  1.00 32.05           C  
ATOM   3183  HB2 GLN A 214      28.401  22.167  25.151  1.00 32.05           H  
ATOM   3184  HB3 GLN A 214      29.967  22.703  25.773  1.00 32.05           H  
ATOM   3185  O   GLN A 214      27.483  24.505  23.410  1.00 32.05           O  
ATOM   3186  CG  GLN A 214      30.040  20.939  24.515  1.00 32.05           C  
ATOM   3187  HG2 GLN A 214      31.112  21.034  24.346  1.00 32.05           H  
ATOM   3188  HG3 GLN A 214      29.576  20.595  23.591  1.00 32.05           H  
ATOM   3189  CD  GLN A 214      29.809  19.877  25.588  1.00 32.05           C  
ATOM   3190  NE2 GLN A 214      30.107  18.626  25.310  1.00 32.05           N  
ATOM   3191 HE21 GLN A 214      29.999  17.965  26.066  1.00 32.05           H  
ATOM   3192 HE22 GLN A 214      30.579  18.366  24.456  1.00 32.05           H  
ATOM   3193  OE1 GLN A 214      29.363  20.140  26.694  1.00 32.05           O  
ATOM   3194  N   GLN A 215      29.016  25.526  24.697  1.00 37.92           N  
ATOM   3195  H   GLN A 215      29.910  25.456  25.161  1.00 37.92           H  
ATOM   3196  CA  GLN A 215      28.238  26.760  24.843  1.00 37.92           C  
ATOM   3197  HA  GLN A 215      27.229  26.498  25.161  1.00 37.92           H  
ATOM   3198  C   GLN A 215      28.075  27.522  23.521  1.00 37.92           C  
ATOM   3199  CB  GLN A 215      28.865  27.666  25.913  1.00 37.92           C  
ATOM   3200  HB2 GLN A 215      29.952  27.599  25.863  1.00 37.92           H  
ATOM   3201  HB3 GLN A 215      28.575  28.700  25.726  1.00 37.92           H  
ATOM   3202  O   GLN A 215      26.997  28.060  23.281  1.00 37.92           O  
ATOM   3203  CG  GLN A 215      28.369  27.287  27.316  1.00 37.92           C  
ATOM   3204  HG2 GLN A 215      28.584  26.235  27.504  1.00 37.92           H  
ATOM   3205  HG3 GLN A 215      27.289  27.429  27.359  1.00 37.92           H  
ATOM   3206  CD  GLN A 215      29.020  28.108  28.423  1.00 37.92           C  
ATOM   3207  NE2 GLN A 215      28.398  28.200  29.579  1.00 37.92           N  
ATOM   3208 HE21 GLN A 215      27.507  27.747  29.723  1.00 37.92           H  
ATOM   3209 HE22 GLN A 215      28.859  28.752  30.288  1.00 37.92           H  
ATOM   3210  OE1 GLN A 215      30.096  28.668  28.294  1.00 37.92           O  
ATOM   3211  N   SER A 216      29.085  27.563  22.643  1.00 37.69           N  
ATOM   3212  H   SER A 216      29.963  27.117  22.865  1.00 37.69           H  
ATOM   3213  CA  SER A 216      28.960  28.273  21.359  1.00 37.69           C  
ATOM   3214  HA  SER A 216      28.521  29.250  21.562  1.00 37.69           H  
ATOM   3215  C   SER A 216      28.019  27.564  20.379  1.00 37.69           C  
ATOM   3216  CB  SER A 216      30.326  28.533  20.717  1.00 37.69           C  
ATOM   3217  HB2 SER A 216      31.024  28.894  21.472  1.00 37.69           H  
ATOM   3218  HB3 SER A 216      30.209  29.300  19.952  1.00 37.69           H  
ATOM   3219  O   SER A 216      27.214  28.231  19.723  1.00 37.69           O  
ATOM   3220  OG  SER A 216      30.842  27.371  20.106  1.00 37.69           O  
ATOM   3221  HG  SER A 216      31.608  27.601  19.575  1.00 37.69           H  
ATOM   3222  N   VAL A 217      28.053  26.227  20.326  1.00 40.39           N  
ATOM   3223  H   VAL A 217      28.804  25.757  20.813  1.00 40.39           H  
ATOM   3224  CA  VAL A 217      27.126  25.423  19.512  1.00 40.39           C  
ATOM   3225  HA  VAL A 217      27.127  25.809  18.493  1.00 40.39           H  
ATOM   3226  C   VAL A 217      25.706  25.564  20.049  1.00 40.39           C  
ATOM   3227  CB  VAL A 217      27.559  23.945  19.463  1.00 40.39           C  
ATOM   3228  HB  VAL A 217      27.653  23.567  20.481  1.00 40.39           H  
ATOM   3229  O   VAL A 217      24.789  25.832  19.276  1.00 40.39           O  
ATOM   3230  CG1 VAL A 217      26.549  23.071  18.705  1.00 40.39           C  
ATOM   3231 HG11 VAL A 217      26.368  23.480  17.711  1.00 40.39           H  
ATOM   3232 HG12 VAL A 217      25.606  23.016  19.249  1.00 40.39           H  
ATOM   3233 HG13 VAL A 217      26.939  22.058  18.605  1.00 40.39           H  
ATOM   3234  CG2 VAL A 217      28.912  23.796  18.754  1.00 40.39           C  
ATOM   3235 HG21 VAL A 217      29.664  24.442  19.206  1.00 40.39           H  
ATOM   3236 HG22 VAL A 217      28.814  24.062  17.701  1.00 40.39           H  
ATOM   3237 HG23 VAL A 217      29.257  22.764  18.830  1.00 40.39           H  
ATOM   3238  N   HIS A 218      25.522  25.485  21.371  1.00 38.34           N  
ATOM   3239  H   HIS A 218      26.307  25.254  21.964  1.00 38.34           H  
ATOM   3240  CA  HIS A 218      24.210  25.663  21.989  1.00 38.34           C  
ATOM   3241  HA  HIS A 218      23.517  24.969  21.515  1.00 38.34           H  
ATOM   3242  C   HIS A 218      23.656  27.082  21.773  1.00 38.34           C  
ATOM   3243  CB  HIS A 218      24.295  25.300  23.479  1.00 38.34           C  
ATOM   3244  HB2 HIS A 218      24.886  26.051  24.004  1.00 38.34           H  
ATOM   3245  HB3 HIS A 218      24.804  24.341  23.574  1.00 38.34           H  
ATOM   3246  O   HIS A 218      22.481  27.227  21.433  1.00 38.34           O  
ATOM   3247  CG  HIS A 218      22.949  25.174  24.152  1.00 38.34           C  
ATOM   3248  CD2 HIS A 218      22.633  24.324  25.176  1.00 38.34           C  
ATOM   3249  HD2 HIS A 218      23.307  23.625  25.650  1.00 38.34           H  
ATOM   3250  ND1 HIS A 218      21.801  25.872  23.845  1.00 38.34           N  
ATOM   3251  HD1 HIS A 218      21.704  26.553  23.105  1.00 38.34           H  
ATOM   3252  CE1 HIS A 218      20.825  25.459  24.666  1.00 38.34           C  
ATOM   3253  HE1 HIS A 218      19.811  25.830  24.668  1.00 38.34           H  
ATOM   3254  NE2 HIS A 218      21.285  24.510  25.495  1.00 38.34           N  
ATOM   3255  N   ASN A 219      24.475  28.129  21.926  1.00 42.92           N  
ATOM   3256  H   ASN A 219      25.413  27.966  22.264  1.00 42.92           H  
ATOM   3257  CA  ASN A 219      24.052  29.512  21.683  1.00 42.92           C  
ATOM   3258  HA  ASN A 219      23.123  29.699  22.221  1.00 42.92           H  
ATOM   3259  C   ASN A 219      23.751  29.766  20.202  1.00 42.92           C  
ATOM   3260  CB  ASN A 219      25.125  30.488  22.194  1.00 42.92           C  
ATOM   3261  HB2 ASN A 219      24.927  31.477  21.782  1.00 42.92           H  
ATOM   3262  HB3 ASN A 219      26.108  30.168  21.849  1.00 42.92           H  
ATOM   3263  O   ASN A 219      22.793  30.474  19.900  1.00 42.92           O  
ATOM   3264  CG  ASN A 219      25.131  30.637  23.705  1.00 42.92           C  
ATOM   3265  ND2 ASN A 219      26.218  31.109  24.269  1.00 42.92           N  
ATOM   3266 HD21 ASN A 219      27.046  31.280  23.717  1.00 42.92           H  
ATOM   3267 HD22 ASN A 219      26.188  31.188  25.276  1.00 42.92           H  
ATOM   3268  OD1 ASN A 219      24.166  30.380  24.400  1.00 42.92           O  
ATOM   3269  N   SER A 220      24.516  29.169  19.282  1.00 39.14           N  
ATOM   3270  H   SER A 220      25.308  28.616  19.580  1.00 39.14           H  
ATOM   3271  CA  SER A 220      24.203  29.232  17.850  1.00 39.14           C  
ATOM   3272  HA  SER A 220      24.116  30.275  17.547  1.00 39.14           H  
ATOM   3273  C   SER A 220      22.863  28.566  17.571  1.00 39.14           C  
ATOM   3274  CB  SER A 220      25.289  28.589  16.988  1.00 39.14           C  
ATOM   3275  HB2 SER A 220      25.467  27.561  17.306  1.00 39.14           H  
ATOM   3276  HB3 SER A 220      24.964  28.589  15.948  1.00 39.14           H  
ATOM   3277  O   SER A 220      21.997  29.195  16.981  1.00 39.14           O  
ATOM   3278  OG  SER A 220      26.476  29.340  17.096  1.00 39.14           O  
ATOM   3279  HG  SER A 220      26.898  29.084  17.919  1.00 39.14           H  
ATOM   3280  N   PHE A 221      22.634  27.356  18.090  1.00 40.26           N  
ATOM   3281  H   PHE A 221      23.383  26.884  18.577  1.00 40.26           H  
ATOM   3282  CA  PHE A 221      21.363  26.647  17.925  1.00 40.26           C  
ATOM   3283  HA  PHE A 221      21.212  26.458  16.863  1.00 40.26           H  
ATOM   3284  C   PHE A 221      20.171  27.482  18.422  1.00 40.26           C  
ATOM   3285  CB  PHE A 221      21.437  25.300  18.665  1.00 40.26           C  
ATOM   3286  HB2 PHE A 221      22.478  25.030  18.839  1.00 40.26           H  
ATOM   3287  HB3 PHE A 221      20.971  25.384  19.646  1.00 40.26           H  
ATOM   3288  O   PHE A 221      19.159  27.599  17.735  1.00 40.26           O  
ATOM   3289  CG  PHE A 221      20.804  24.155  17.907  1.00 40.26           C  
ATOM   3290  CD1 PHE A 221      19.415  23.939  17.962  1.00 40.26           C  
ATOM   3291  HD1 PHE A 221      18.785  24.601  18.537  1.00 40.26           H  
ATOM   3292  CD2 PHE A 221      21.616  23.302  17.135  1.00 40.26           C  
ATOM   3293  HD2 PHE A 221      22.682  23.468  17.085  1.00 40.26           H  
ATOM   3294  CE1 PHE A 221      18.843  22.866  17.255  1.00 40.26           C  
ATOM   3295  HE1 PHE A 221      17.776  22.702  17.289  1.00 40.26           H  
ATOM   3296  CE2 PHE A 221      21.042  22.239  16.416  1.00 40.26           C  
ATOM   3297  HE2 PHE A 221      21.662  21.596  15.810  1.00 40.26           H  
ATOM   3298  CZ  PHE A 221      19.655  22.018  16.482  1.00 40.26           C  
ATOM   3299  HZ  PHE A 221      19.210  21.205  15.927  1.00 40.26           H  
ATOM   3300  N   TYR A 222      20.308  28.110  19.596  1.00 38.10           N  
ATOM   3301  H   TYR A 222      21.165  27.970  20.112  1.00 38.10           H  
ATOM   3302  CA  TYR A 222      19.245  28.914  20.204  1.00 38.10           C  
ATOM   3303  HA  TYR A 222      18.320  28.341  20.141  1.00 38.10           H  
ATOM   3304  C   TYR A 222      19.001  30.244  19.466  1.00 38.10           C  
ATOM   3305  CB  TYR A 222      19.566  29.138  21.692  1.00 38.10           C  
ATOM   3306  HB2 TYR A 222      20.030  30.115  21.828  1.00 38.10           H  
ATOM   3307  HB3 TYR A 222      20.292  28.397  22.027  1.00 38.10           H  
ATOM   3308  O   TYR A 222      17.854  30.663  19.299  1.00 38.10           O  
ATOM   3309  CG  TYR A 222      18.357  29.014  22.594  1.00 38.10           C  
ATOM   3310  CD1 TYR A 222      17.559  30.138  22.877  1.00 38.10           C  
ATOM   3311  HD1 TYR A 222      17.808  31.096  22.444  1.00 38.10           H  
ATOM   3312  CD2 TYR A 222      18.024  27.758  23.138  1.00 38.10           C  
ATOM   3313  HD2 TYR A 222      18.621  26.891  22.894  1.00 38.10           H  
ATOM   3314  CE1 TYR A 222      16.436  30.010  23.719  1.00 38.10           C  
ATOM   3315  HE1 TYR A 222      15.827  30.875  23.936  1.00 38.10           H  
ATOM   3316  CE2 TYR A 222      16.905  27.626  23.981  1.00 38.10           C  
ATOM   3317  HE2 TYR A 222      16.641  26.667  24.403  1.00 38.10           H  
ATOM   3318  OH  TYR A 222      15.030  28.622  25.087  1.00 38.10           O  
ATOM   3319  HH  TYR A 222      14.599  29.465  25.240  1.00 38.10           H  
ATOM   3320  CZ  TYR A 222      16.111  28.752  24.274  1.00 38.10           C  
ATOM   3321  N   ASN A 223      20.055  30.904  18.978  1.00 44.43           N  
ATOM   3322  H   ASN A 223      20.980  30.535  19.148  1.00 44.43           H  
ATOM   3323  CA  ASN A 223      19.935  32.137  18.191  1.00 44.43           C  
ATOM   3324  HA  ASN A 223      19.238  32.813  18.685  1.00 44.43           H  
ATOM   3325  C   ASN A 223      19.366  31.877  16.787  1.00 44.43           C  
ATOM   3326  CB  ASN A 223      21.298  32.842  18.131  1.00 44.43           C  
ATOM   3327  HB2 ASN A 223      22.070  32.123  17.861  1.00 44.43           H  
ATOM   3328  HB3 ASN A 223      21.262  33.607  17.355  1.00 44.43           H  
ATOM   3329  O   ASN A 223      18.533  32.652  16.314  1.00 44.43           O  
ATOM   3330  CG  ASN A 223      21.666  33.542  19.429  1.00 44.43           C  
ATOM   3331  ND2 ASN A 223      22.935  33.797  19.645  1.00 44.43           N  
ATOM   3332 HD21 ASN A 223      23.147  34.250  20.523  1.00 44.43           H  
ATOM   3333 HD22 ASN A 223      23.632  33.456  18.998  1.00 44.43           H  
ATOM   3334  OD1 ASN A 223      20.844  33.910  20.250  1.00 44.43           O  
ATOM   3335  N   THR A 224      19.744  30.774  16.134  1.00 43.82           N  
ATOM   3336  H   THR A 224      20.492  30.202  16.501  1.00 43.82           H  
ATOM   3337  CA  THR A 224      19.184  30.402  14.826  1.00 43.82           C  
ATOM   3338  HA  THR A 224      19.228  31.269  14.168  1.00 43.82           H  
ATOM   3339  C   THR A 224      17.716  30.002  14.960  1.00 43.82           C  
ATOM   3340  CB  THR A 224      19.985  29.275  14.155  1.00 43.82           C  
ATOM   3341  HB  THR A 224      19.767  28.324  14.641  1.00 43.82           H  
ATOM   3342  O   THR A 224      16.882  30.484  14.203  1.00 43.82           O  
ATOM   3343  CG2 THR A 224      19.689  29.179  12.661  1.00 43.82           C  
ATOM   3344 HG21 THR A 224      20.260  28.366  12.214  1.00 43.82           H  
ATOM   3345 HG22 THR A 224      19.936  30.116  12.162  1.00 43.82           H  
ATOM   3346 HG23 THR A 224      18.630  28.969  12.507  1.00 43.82           H  
ATOM   3347  OG1 THR A 224      21.365  29.524  14.239  1.00 43.82           O  
ATOM   3348  HG1 THR A 224      21.795  28.913  13.636  1.00 43.82           H  
ATOM   3349  N   ALA A 225      17.359  29.220  15.985  1.00 45.27           N  
ATOM   3350  H   ALA A 225      18.070  28.812  16.574  1.00 45.27           H  
ATOM   3351  CA  ALA A 225      15.960  28.872  16.232  1.00 45.27           C  
ATOM   3352  HA  ALA A 225      15.547  28.434  15.323  1.00 45.27           H  
ATOM   3353  C   ALA A 225      15.097  30.100  16.576  1.00 45.27           C  
ATOM   3354  CB  ALA A 225      15.903  27.821  17.345  1.00 45.27           C  
ATOM   3355  HB1 ALA A 225      16.474  26.940  17.050  1.00 45.27           H  
ATOM   3356  HB2 ALA A 225      16.318  28.227  18.267  1.00 45.27           H  
ATOM   3357  HB3 ALA A 225      14.866  27.530  17.515  1.00 45.27           H  
ATOM   3358  O   ALA A 225      13.971  30.207  16.107  1.00 45.27           O  
ATOM   3359  N   SER A 226      15.605  31.049  17.369  1.00 45.55           N  
ATOM   3360  H   SER A 226      16.534  30.920  17.743  1.00 45.55           H  
ATOM   3361  CA  SER A 226      14.829  32.239  17.761  1.00 45.55           C  
ATOM   3362  HA  SER A 226      13.814  31.914  17.989  1.00 45.55           H  
ATOM   3363  C   SER A 226      14.688  33.300  16.666  1.00 45.55           C  
ATOM   3364  CB  SER A 226      15.393  32.872  19.033  1.00 45.55           C  
ATOM   3365  HB2 SER A 226      15.291  32.166  19.857  1.00 45.55           H  
ATOM   3366  HB3 SER A 226      14.822  33.769  19.271  1.00 45.55           H  
ATOM   3367  O   SER A 226      13.782  34.129  16.750  1.00 45.55           O  
ATOM   3368  OG  SER A 226      16.753  33.210  18.886  1.00 45.55           O  
ATOM   3369  HG  SER A 226      17.258  32.398  18.969  1.00 45.55           H  
ATOM   3370  N   SER A 227      15.548  33.275  15.645  1.00 48.95           N  
ATOM   3371  H   SER A 227      16.265  32.563  15.641  1.00 48.95           H  
ATOM   3372  CA  SER A 227      15.427  34.135  14.460  1.00 48.95           C  
ATOM   3373  HA  SER A 227      14.918  35.052  14.755  1.00 48.95           H  
ATOM   3374  C   SER A 227      14.560  33.527  13.356  1.00 48.95           C  
ATOM   3375  CB  SER A 227      16.804  34.550  13.931  1.00 48.95           C  
ATOM   3376  HB2 SER A 227      17.248  35.258  14.630  1.00 48.95           H  
ATOM   3377  HB3 SER A 227      16.685  35.047  12.968  1.00 48.95           H  
ATOM   3378  O   SER A 227      14.177  34.243  12.429  1.00 48.95           O  
ATOM   3379  OG  SER A 227      17.685  33.456  13.789  1.00 48.95           O  
ATOM   3380  HG  SER A 227      17.938  33.155  14.665  1.00 48.95           H  
ATOM   3381  N   ASP A 228      14.190  32.249  13.470  1.00 43.01           N  
ATOM   3382  H   ASP A 228      14.542  31.691  14.235  1.00 43.01           H  
ATOM   3383  CA  ASP A 228      13.254  31.622  12.548  1.00 43.01           C  
ATOM   3384  HA  ASP A 228      13.610  31.845  11.543  1.00 43.01           H  
ATOM   3385  C   ASP A 228      11.833  32.195  12.760  1.00 43.01           C  
ATOM   3386  CB  ASP A 228      13.296  30.094  12.692  1.00 43.01           C  
ATOM   3387  HB2 ASP A 228      14.336  29.772  12.727  1.00 43.01           H  
ATOM   3388  HB3 ASP A 228      12.816  29.799  13.625  1.00 43.01           H  
ATOM   3389  O   ASP A 228      11.270  32.094  13.860  1.00 43.01           O  
ATOM   3390  CG  ASP A 228      12.599  29.397  11.518  1.00 43.01           C  
ATOM   3391  OD1 ASP A 228      11.514  29.871  11.096  1.00 43.01           O  
ATOM   3392  OD2 ASP A 228      13.123  28.372  11.047  1.00 43.01           O  
ATOM   3393  N   PRO A 229      11.203  32.791  11.728  1.00 45.44           N  
ATOM   3394  CA  PRO A 229       9.843  33.317  11.832  1.00 45.44           C  
ATOM   3395  HA  PRO A 229       9.814  34.086  12.604  1.00 45.44           H  
ATOM   3396  C   PRO A 229       8.807  32.243  12.205  1.00 45.44           C  
ATOM   3397  CB  PRO A 229       9.556  33.959  10.470  1.00 45.44           C  
ATOM   3398  HB2 PRO A 229       8.515  33.842  10.168  1.00 45.44           H  
ATOM   3399  HB3 PRO A 229       9.818  35.016  10.512  1.00 45.44           H  
ATOM   3400  O   PRO A 229       7.768  32.579  12.782  1.00 45.44           O  
ATOM   3401  CG  PRO A 229      10.504  33.243   9.510  1.00 45.44           C  
ATOM   3402  HG2 PRO A 229      10.060  32.300   9.191  1.00 45.44           H  
ATOM   3403  HG3 PRO A 229      10.758  33.861   8.648  1.00 45.44           H  
ATOM   3404  CD  PRO A 229      11.721  32.958  10.378  1.00 45.44           C  
ATOM   3405  HD2 PRO A 229      12.219  32.062  10.008  1.00 45.44           H  
ATOM   3406  HD3 PRO A 229      12.406  33.806  10.355  1.00 45.44           H  
ATOM   3407  N   THR A 230       9.072  30.956  11.950  1.00 46.13           N  
ATOM   3408  H   THR A 230       9.956  30.712  11.526  1.00 46.13           H  
ATOM   3409  CA  THR A 230       8.197  29.866  12.409  1.00 46.13           C  
ATOM   3410  HA  THR A 230       7.168  30.141  12.181  1.00 46.13           H  
ATOM   3411  C   THR A 230       8.256  29.656  13.918  1.00 46.13           C  
ATOM   3412  CB  THR A 230       8.466  28.527  11.712  1.00 46.13           C  
ATOM   3413  HB  THR A 230       7.818  27.783  12.176  1.00 46.13           H  
ATOM   3414  O   THR A 230       7.223  29.348  14.511  1.00 46.13           O  
ATOM   3415  CG2 THR A 230       8.124  28.555  10.227  1.00 46.13           C  
ATOM   3416 HG21 THR A 230       8.789  29.248   9.712  1.00 46.13           H  
ATOM   3417 HG22 THR A 230       8.260  27.558   9.807  1.00 46.13           H  
ATOM   3418 HG23 THR A 230       7.088  28.865  10.085  1.00 46.13           H  
ATOM   3419  OG1 THR A 230       9.789  28.095  11.869  1.00 46.13           O  
ATOM   3420  HG1 THR A 230      10.403  28.687  11.429  1.00 46.13           H  
ATOM   3421  N   PHE A 231       9.395  29.903  14.573  1.00 37.97           N  
ATOM   3422  H   PHE A 231      10.209  30.191  14.049  1.00 37.97           H  
ATOM   3423  CA  PHE A 231       9.483  29.851  16.035  1.00 37.97           C  
ATOM   3424  HA  PHE A 231       9.044  28.912  16.371  1.00 37.97           H  
ATOM   3425  C   PHE A 231       8.692  30.994  16.686  1.00 37.97           C  
ATOM   3426  CB  PHE A 231      10.951  29.870  16.468  1.00 37.97           C  
ATOM   3427  HB2 PHE A 231      11.498  29.132  15.881  1.00 37.97           H  
ATOM   3428  HB3 PHE A 231      11.380  30.848  16.250  1.00 37.97           H  
ATOM   3429  O   PHE A 231       7.992  30.777  17.679  1.00 37.97           O  
ATOM   3430  CG  PHE A 231      11.151  29.550  17.937  1.00 37.97           C  
ATOM   3431  CD1 PHE A 231      11.288  30.582  18.884  1.00 37.97           C  
ATOM   3432  HD1 PHE A 231      11.264  31.611  18.558  1.00 37.97           H  
ATOM   3433  CD2 PHE A 231      11.194  28.207  18.356  1.00 37.97           C  
ATOM   3434  HD2 PHE A 231      11.096  27.415  17.629  1.00 37.97           H  
ATOM   3435  CE1 PHE A 231      11.468  30.270  20.245  1.00 37.97           C  
ATOM   3436  HE1 PHE A 231      11.589  31.064  20.967  1.00 37.97           H  
ATOM   3437  CE2 PHE A 231      11.375  27.895  19.715  1.00 37.97           C  
ATOM   3438  HE2 PHE A 231      11.420  26.863  20.028  1.00 37.97           H  
ATOM   3439  CZ  PHE A 231      11.512  28.927  20.660  1.00 37.97           C  
ATOM   3440  HZ  PHE A 231      11.663  28.684  21.702  1.00 37.97           H  
ATOM   3441  N   ALA A 232       8.720  32.193  16.093  1.00 46.76           N  
ATOM   3442  H   ALA A 232       9.326  32.316  15.294  1.00 46.76           H  
ATOM   3443  CA  ALA A 232       7.864  33.303  16.517  1.00 46.76           C  
ATOM   3444  HA  ALA A 232       8.033  33.482  17.579  1.00 46.76           H  
ATOM   3445  C   ALA A 232       6.370  32.968  16.345  1.00 46.76           C  
ATOM   3446  CB  ALA A 232       8.265  34.570  15.754  1.00 46.76           C  
ATOM   3447  HB1 ALA A 232       9.319  34.787  15.926  1.00 46.76           H  
ATOM   3448  HB2 ALA A 232       8.100  34.434  14.686  1.00 46.76           H  
ATOM   3449  HB3 ALA A 232       7.664  35.410  16.102  1.00 46.76           H  
ATOM   3450  O   ALA A 232       5.591  33.179  17.273  1.00 46.76           O  
ATOM   3451  N   ALA A 233       5.981  32.361  15.217  1.00 47.24           N  
ATOM   3452  H   ALA A 233       6.652  32.249  14.470  1.00 47.24           H  
ATOM   3453  CA  ALA A 233       4.606  31.910  14.991  1.00 47.24           C  
ATOM   3454  HA  ALA A 233       3.937  32.756  15.148  1.00 47.24           H  
ATOM   3455  C   ALA A 233       4.173  30.798  15.966  1.00 47.24           C  
ATOM   3456  CB  ALA A 233       4.471  31.459  13.533  1.00 47.24           C  
ATOM   3457  HB1 ALA A 233       5.112  30.597  13.346  1.00 47.24           H  
ATOM   3458  HB2 ALA A 233       3.436  31.183  13.331  1.00 47.24           H  
ATOM   3459  HB3 ALA A 233       4.759  32.271  12.865  1.00 47.24           H  
ATOM   3460  O   ALA A 233       3.028  30.788  16.408  1.00 47.24           O  
ATOM   3461  N   LEU A 234       5.079  29.894  16.353  1.00 38.84           N  
ATOM   3462  H   LEU A 234       5.976  29.903  15.889  1.00 38.84           H  
ATOM   3463  CA  LEU A 234       4.843  28.868  17.379  1.00 38.84           C  
ATOM   3464  HA  LEU A 234       3.930  28.328  17.126  1.00 38.84           H  
ATOM   3465  C   LEU A 234       4.636  29.492  18.765  1.00 38.84           C  
ATOM   3466  CB  LEU A 234       6.035  27.889  17.385  1.00 38.84           C  
ATOM   3467  HB2 LEU A 234       6.773  28.223  16.656  1.00 38.84           H  
ATOM   3468  HB3 LEU A 234       6.544  27.922  18.349  1.00 38.84           H  
ATOM   3469  O   LEU A 234       3.741  29.077  19.506  1.00 38.84           O  
ATOM   3470  CG  LEU A 234       5.664  26.433  17.060  1.00 38.84           C  
ATOM   3471  HG  LEU A 234       4.861  26.400  16.324  1.00 38.84           H  
ATOM   3472  CD1 LEU A 234       6.891  25.742  16.471  1.00 38.84           C  
ATOM   3473 HD11 LEU A 234       7.770  25.965  17.077  1.00 38.84           H  
ATOM   3474 HD12 LEU A 234       7.061  26.101  15.456  1.00 38.84           H  
ATOM   3475 HD13 LEU A 234       6.768  24.659  16.458  1.00 38.84           H  
ATOM   3476  CD2 LEU A 234       5.231  25.678  18.317  1.00 38.84           C  
ATOM   3477 HD21 LEU A 234       4.951  24.657  18.059  1.00 38.84           H  
ATOM   3478 HD22 LEU A 234       4.374  26.181  18.764  1.00 38.84           H  
ATOM   3479 HD23 LEU A 234       6.049  25.650  19.038  1.00 38.84           H  
ATOM   3480  N   LYS A 235       5.424  30.521  19.102  1.00 41.02           N  
ATOM   3481  H   LYS A 235       6.157  30.783  18.458  1.00 41.02           H  
ATOM   3482  CA  LYS A 235       5.255  31.291  20.338  1.00 41.02           C  
ATOM   3483  HA  LYS A 235       5.217  30.587  21.168  1.00 41.02           H  
ATOM   3484  C   LYS A 235       3.921  32.045  20.341  1.00 41.02           C  
ATOM   3485  CB  LYS A 235       6.464  32.215  20.531  1.00 41.02           C  
ATOM   3486  HB2 LYS A 235       6.424  33.027  19.805  1.00 41.02           H  
ATOM   3487  HB3 LYS A 235       7.376  31.643  20.358  1.00 41.02           H  
ATOM   3488  O   LYS A 235       3.199  31.961  21.332  1.00 41.02           O  
ATOM   3489  CG  LYS A 235       6.509  32.790  21.953  1.00 41.02           C  
ATOM   3490  HG2 LYS A 235       6.561  31.972  22.672  1.00 41.02           H  
ATOM   3491  HG3 LYS A 235       5.607  33.373  22.141  1.00 41.02           H  
ATOM   3492  CD  LYS A 235       7.734  33.693  22.120  1.00 41.02           C  
ATOM   3493  HD2 LYS A 235       7.664  34.515  21.407  1.00 41.02           H  
ATOM   3494  HD3 LYS A 235       8.634  33.115  21.910  1.00 41.02           H  
ATOM   3495  CE  LYS A 235       7.790  34.244  23.548  1.00 41.02           C  
ATOM   3496  HE2 LYS A 235       7.864  33.406  24.241  1.00 41.02           H  
ATOM   3497  HE3 LYS A 235       6.855  34.767  23.750  1.00 41.02           H  
ATOM   3498  NZ  LYS A 235       8.941  35.164  23.715  1.00 41.02           N  
ATOM   3499  HZ1 LYS A 235       8.859  35.937  23.070  1.00 41.02           H  
ATOM   3500  HZ2 LYS A 235       8.976  35.526  24.657  1.00 41.02           H  
ATOM   3501  HZ3 LYS A 235       9.806  34.680  23.517  1.00 41.02           H  
ATOM   3502  N   ASP A 236       3.532  32.684  19.242  1.00 41.79           N  
ATOM   3503  H   ASP A 236       4.176  32.770  18.469  1.00 41.79           H  
ATOM   3504  CA  ASP A 236       2.210  33.318  19.128  1.00 41.79           C  
ATOM   3505  HA  ASP A 236       2.031  33.909  20.026  1.00 41.79           H  
ATOM   3506  C   ASP A 236       1.065  32.297  19.098  1.00 41.79           C  
ATOM   3507  CB  ASP A 236       2.158  34.257  17.911  1.00 41.79           C  
ATOM   3508  HB2 ASP A 236       2.763  33.847  17.102  1.00 41.79           H  
ATOM   3509  HB3 ASP A 236       1.129  34.309  17.556  1.00 41.79           H  
ATOM   3510  O   ASP A 236      -0.020  32.574  19.608  1.00 41.79           O  
ATOM   3511  CG  ASP A 236       2.600  35.696  18.219  1.00 41.79           C  
ATOM   3512  OD1 ASP A 236       2.797  36.032  19.414  1.00 41.79           O  
ATOM   3513  OD2 ASP A 236       2.694  36.477  17.248  1.00 41.79           O  
ATOM   3514  N   LEU A 237       1.289  31.069  18.620  1.00 41.17           N  
ATOM   3515  H   LEU A 237       2.144  30.890  18.114  1.00 41.17           H  
ATOM   3516  CA  LEU A 237       0.274  30.020  18.711  1.00 41.17           C  
ATOM   3517  HA  LEU A 237      -0.642  30.461  18.317  1.00 41.17           H  
ATOM   3518  C   LEU A 237      -0.028  29.623  20.164  1.00 41.17           C  
ATOM   3519  CB  LEU A 237       0.649  28.797  17.852  1.00 41.17           C  
ATOM   3520  HB2 LEU A 237       0.762  27.932  18.505  1.00 41.17           H  
ATOM   3521  HB3 LEU A 237       1.626  28.945  17.391  1.00 41.17           H  
ATOM   3522  O   LEU A 237      -1.167  29.255  20.455  1.00 41.17           O  
ATOM   3523  CG  LEU A 237      -0.402  28.494  16.759  1.00 41.17           C  
ATOM   3524  HG  LEU A 237      -1.273  29.140  16.865  1.00 41.17           H  
ATOM   3525  CD1 LEU A 237       0.178  28.706  15.362  1.00 41.17           C  
ATOM   3526 HD11 LEU A 237       0.527  29.735  15.272  1.00 41.17           H  
ATOM   3527 HD12 LEU A 237       1.019  28.033  15.195  1.00 41.17           H  
ATOM   3528 HD13 LEU A 237      -0.590  28.526  14.609  1.00 41.17           H  
ATOM   3529  CD2 LEU A 237      -0.894  27.052  16.872  1.00 41.17           C  
ATOM   3530 HD21 LEU A 237      -1.299  26.901  17.872  1.00 41.17           H  
ATOM   3531 HD22 LEU A 237      -0.068  26.362  16.704  1.00 41.17           H  
ATOM   3532 HD23 LEU A 237      -1.676  26.875  16.133  1.00 41.17           H  
ATOM   3533  N   THR A 238       0.937  29.758  21.086  1.00 40.64           N  
ATOM   3534  H   THR A 238       1.854  30.044  20.773  1.00 40.64           H  
ATOM   3535  CA  THR A 238       0.687  29.528  22.523  1.00 40.64           C  
ATOM   3536  HA  THR A 238       0.102  28.612  22.607  1.00 40.64           H  
ATOM   3537  C   THR A 238      -0.166  30.616  23.180  1.00 40.64           C  
ATOM   3538  CB  THR A 238       1.960  29.306  23.355  1.00 40.64           C  
ATOM   3539  HB  THR A 238       1.646  29.116  24.382  1.00 40.64           H  
ATOM   3540  O   THR A 238      -0.858  30.326  24.157  1.00 40.64           O  
ATOM   3541  CG2 THR A 238       2.751  28.080  22.912  1.00 40.64           C  
ATOM   3542 HG21 THR A 238       2.119  27.193  22.963  1.00 40.64           H  
ATOM   3543 HG22 THR A 238       3.105  28.211  21.889  1.00 40.64           H  
ATOM   3544 HG23 THR A 238       3.609  27.943  23.570  1.00 40.64           H  
ATOM   3545  OG1 THR A 238       2.835  30.408  23.390  1.00 40.64           O  
ATOM   3546  HG1 THR A 238       2.878  30.843  22.535  1.00 40.64           H  
ATOM   3547  N   THR A 239      -0.181  31.844  22.652  1.00 43.00           N  
ATOM   3548  H   THR A 239       0.396  32.050  21.849  1.00 43.00           H  
ATOM   3549  CA  THR A 239      -1.097  32.903  23.119  1.00 43.00           C  
ATOM   3550  HA  THR A 239      -1.392  32.690  24.147  1.00 43.00           H  
ATOM   3551  C   THR A 239      -2.391  32.949  22.309  1.00 43.00           C  
ATOM   3552  CB  THR A 239      -0.419  34.279  23.127  1.00 43.00           C  
ATOM   3553  HB  THR A 239      -1.148  35.038  23.412  1.00 43.00           H  
ATOM   3554  O   THR A 239      -3.403  33.466  22.795  1.00 43.00           O  
ATOM   3555  CG2 THR A 239       0.743  34.327  24.117  1.00 43.00           C  
ATOM   3556 HG21 THR A 239       0.392  34.055  25.112  1.00 43.00           H  
ATOM   3557 HG22 THR A 239       1.153  35.337  24.147  1.00 43.00           H  
ATOM   3558 HG23 THR A 239       1.526  33.634  23.810  1.00 43.00           H  
ATOM   3559  OG1 THR A 239       0.070  34.570  21.846  1.00 43.00           O  
ATOM   3560  HG1 THR A 239       0.769  35.228  21.881  1.00 43.00           H  
ATOM   3561  N   SER A 240      -2.399  32.365  21.110  1.00 35.00           N  
ATOM   3562  H   SER A 240      -1.513  32.083  20.715  1.00 35.00           H  
ATOM   3563  CA  SER A 240      -3.589  32.283  20.276  1.00 35.00           C  
ATOM   3564  HA  SER A 240      -4.007  33.288  20.230  1.00 35.00           H  
ATOM   3565  C   SER A 240      -4.635  31.362  20.911  1.00 35.00           C  
ATOM   3566  CB  SER A 240      -3.245  31.901  18.830  1.00 35.00           C  
ATOM   3567  HB2 SER A 240      -4.051  32.240  18.179  1.00 35.00           H  
ATOM   3568  HB3 SER A 240      -2.329  32.406  18.522  1.00 35.00           H  
ATOM   3569  O   SER A 240      -4.398  30.196  21.234  1.00 35.00           O  
ATOM   3570  OG  SER A 240      -3.105  30.506  18.660  1.00 35.00           O  
ATOM   3571  HG  SER A 240      -2.594  30.147  19.389  1.00 35.00           H  
ATOM   3572  N   ARG A 241      -5.831  31.913  21.111  1.00 38.18           N  
ATOM   3573  H   ARG A 241      -5.945  32.876  20.830  1.00 38.18           H  
ATOM   3574  CA  ARG A 241      -7.033  31.143  21.421  1.00 38.18           C  
ATOM   3575  HA  ARG A 241      -6.762  30.140  21.753  1.00 38.18           H  
ATOM   3576  C   ARG A 241      -7.823  31.015  20.134  1.00 38.18           C  
ATOM   3577  CB  ARG A 241      -7.863  31.830  22.512  1.00 38.18           C  
ATOM   3578  HB2 ARG A 241      -8.121  32.840  22.193  1.00 38.18           H  
ATOM   3579  HB3 ARG A 241      -8.785  31.264  22.640  1.00 38.18           H  
ATOM   3580  O   ARG A 241      -8.201  32.033  19.561  1.00 38.18           O  
ATOM   3581  CG  ARG A 241      -7.127  31.896  23.855  1.00 38.18           C  
ATOM   3582  HG2 ARG A 241      -6.261  32.552  23.771  1.00 38.18           H  
ATOM   3583  HG3 ARG A 241      -6.795  30.896  24.136  1.00 38.18           H  
ATOM   3584  CD  ARG A 241      -8.085  32.432  24.923  1.00 38.18           C  
ATOM   3585  HD2 ARG A 241      -8.417  33.429  24.631  1.00 38.18           H  
ATOM   3586  HD3 ARG A 241      -8.949  31.770  24.967  1.00 38.18           H  
ATOM   3587  NE  ARG A 241      -7.438  32.496  26.245  1.00 38.18           N  
ATOM   3588  HE  ARG A 241      -6.428  32.525  26.242  1.00 38.18           H  
ATOM   3589  NH1 ARG A 241      -9.348  32.496  27.522  1.00 38.18           N  
ATOM   3590 HH11 ARG A 241      -9.798  32.497  28.426  1.00 38.18           H  
ATOM   3591 HH12 ARG A 241      -9.897  32.401  26.679  1.00 38.18           H  
ATOM   3592  NH2 ARG A 241      -7.352  32.590  28.515  1.00 38.18           N  
ATOM   3593 HH21 ARG A 241      -7.812  32.614  29.414  1.00 38.18           H  
ATOM   3594 HH22 ARG A 241      -6.343  32.613  28.465  1.00 38.18           H  
ATOM   3595  CZ  ARG A 241      -8.047  32.527  27.415  1.00 38.18           C  
ATOM   3596  N   VAL A 242      -8.124  29.790  19.726  1.00 39.58           N  
ATOM   3597  H   VAL A 242      -7.803  29.001  20.267  1.00 39.58           H  
ATOM   3598  CA  VAL A 242      -9.137  29.546  18.695  1.00 39.58           C  
ATOM   3599  HA  VAL A 242      -9.296  30.453  18.112  1.00 39.58           H  
ATOM   3600  C   VAL A 242     -10.437  29.228  19.431  1.00 39.58           C  
ATOM   3601  CB  VAL A 242      -8.686  28.463  17.701  1.00 39.58           C  
ATOM   3602  HB  VAL A 242      -8.517  27.527  18.233  1.00 39.58           H  
ATOM   3603  O   VAL A 242     -10.481  28.323  20.264  1.00 39.58           O  
ATOM   3604  CG1 VAL A 242      -9.750  28.239  16.622  1.00 39.58           C  
ATOM   3605 HG11 VAL A 242      -9.948  29.166  16.083  1.00 39.58           H  
ATOM   3606 HG12 VAL A 242     -10.679  27.886  17.068  1.00 39.58           H  
ATOM   3607 HG13 VAL A 242      -9.407  27.485  15.914  1.00 39.58           H  
ATOM   3608  CG2 VAL A 242      -7.383  28.879  16.998  1.00 39.58           C  
ATOM   3609 HG21 VAL A 242      -7.518  29.833  16.489  1.00 39.58           H  
ATOM   3610 HG22 VAL A 242      -7.099  28.123  16.266  1.00 39.58           H  
ATOM   3611 HG23 VAL A 242      -6.572  28.972  17.720  1.00 39.58           H  
ATOM   3612  N   ASP A 243     -11.467  30.049  19.217  1.00 38.80           N  
ATOM   3613  H   ASP A 243     -11.396  30.703  18.450  1.00 38.80           H  
ATOM   3614  CA  ASP A 243     -12.804  29.923  19.826  1.00 38.80           C  
ATOM   3615  HA  ASP A 243     -13.323  30.859  19.622  1.00 38.80           H  
ATOM   3616  C   ASP A 243     -12.822  29.798  21.362  1.00 38.80           C  
ATOM   3617  CB  ASP A 243     -13.603  28.826  19.111  1.00 38.80           C  
ATOM   3618  HB2 ASP A 243     -13.100  27.867  19.237  1.00 38.80           H  
ATOM   3619  HB3 ASP A 243     -14.594  28.753  19.558  1.00 38.80           H  
ATOM   3620  O   ASP A 243     -13.649  29.105  21.958  1.00 38.80           O  
ATOM   3621  CG  ASP A 243     -13.783  29.134  17.625  1.00 38.80           C  
ATOM   3622  OD1 ASP A 243     -13.894  30.337  17.296  1.00 38.80           O  
ATOM   3623  OD2 ASP A 243     -13.805  28.158  16.847  1.00 38.80           O  
ATOM   3624  N   GLY A 244     -11.881  30.466  22.033  1.00 38.52           N  
ATOM   3625  H   GLY A 244     -11.211  30.986  21.485  1.00 38.52           H  
ATOM   3626  CA  GLY A 244     -11.784  30.463  23.495  1.00 38.52           C  
ATOM   3627  HA2 GLY A 244     -11.154  31.297  23.805  1.00 38.52           H  
ATOM   3628  HA3 GLY A 244     -12.779  30.610  23.914  1.00 38.52           H  
ATOM   3629  C   GLY A 244     -11.209  29.179  24.104  1.00 38.52           C  
ATOM   3630  O   GLY A 244     -11.113  29.100  25.330  1.00 38.52           O  
ATOM   3631  N   LYS A 245     -10.773  28.210  23.289  1.00 39.51           N  
ATOM   3632  H   LYS A 245     -10.858  28.347  22.292  1.00 39.51           H  
ATOM   3633  CA  LYS A 245     -10.074  26.998  23.740  1.00 39.51           C  
ATOM   3634  HA  LYS A 245     -10.203  26.904  24.819  1.00 39.51           H  
ATOM   3635  C   LYS A 245      -8.572  27.121  23.437  1.00 39.51           C  
ATOM   3636  CB  LYS A 245     -10.697  25.757  23.081  1.00 39.51           C  
ATOM   3637  HB2 LYS A 245     -10.127  24.875  23.376  1.00 39.51           H  
ATOM   3638  HB3 LYS A 245     -10.631  25.862  21.998  1.00 39.51           H  
ATOM   3639  O   LYS A 245      -8.215  27.606  22.363  1.00 39.51           O  
ATOM   3640  CG  LYS A 245     -12.168  25.567  23.493  1.00 39.51           C  
ATOM   3641  HG2 LYS A 245     -12.740  26.454  23.221  1.00 39.51           H  
ATOM   3642  HG3 LYS A 245     -12.227  25.427  24.572  1.00 39.51           H  
ATOM   3643  CD  LYS A 245     -12.786  24.358  22.785  1.00 39.51           C  
ATOM   3644  HD2 LYS A 245     -12.269  23.450  23.097  1.00 39.51           H  
ATOM   3645  HD3 LYS A 245     -12.665  24.487  21.709  1.00 39.51           H  
ATOM   3646  CE  LYS A 245     -14.278  24.262  23.122  1.00 39.51           C  
ATOM   3647  HE2 LYS A 245     -14.741  25.220  22.883  1.00 39.51           H  
ATOM   3648  HE3 LYS A 245     -14.386  24.093  24.194  1.00 39.51           H  
ATOM   3649  NZ  LYS A 245     -14.931  23.177  22.350  1.00 39.51           N  
ATOM   3650  HZ1 LYS A 245     -15.917  23.129  22.564  1.00 39.51           H  
ATOM   3651  HZ2 LYS A 245     -14.501  22.285  22.549  1.00 39.51           H  
ATOM   3652  HZ3 LYS A 245     -14.834  23.360  21.362  1.00 39.51           H  
ATOM   3653  N   PRO A 246      -7.675  26.732  24.362  1.00 36.53           N  
ATOM   3654  CA  PRO A 246      -6.248  26.688  24.058  1.00 36.53           C  
ATOM   3655  HA  PRO A 246      -5.901  27.668  23.728  1.00 36.53           H  
ATOM   3656  C   PRO A 246      -5.993  25.668  22.941  1.00 36.53           C  
ATOM   3657  CB  PRO A 246      -5.556  26.322  25.375  1.00 36.53           C  
ATOM   3658  HB2 PRO A 246      -4.660  25.723  25.216  1.00 36.53           H  
ATOM   3659  HB3 PRO A 246      -5.309  27.234  25.918  1.00 36.53           H  
ATOM   3660  O   PRO A 246      -6.594  24.589  22.938  1.00 36.53           O  
ATOM   3661  CG  PRO A 246      -6.629  25.547  26.143  1.00 36.53           C  
ATOM   3662  HG2 PRO A 246      -6.494  25.632  27.222  1.00 36.53           H  
ATOM   3663  HG3 PRO A 246      -6.607  24.501  25.838  1.00 36.53           H  
ATOM   3664  CD  PRO A 246      -7.940  26.183  25.683  1.00 36.53           C  
ATOM   3665  HD2 PRO A 246      -8.218  26.990  26.361  1.00 36.53           H  
ATOM   3666  HD3 PRO A 246      -8.724  25.427  25.651  1.00 36.53           H  
ATOM   3667  N   VAL A 247      -5.122  26.011  21.988  1.00 38.25           N  
ATOM   3668  H   VAL A 247      -4.663  26.910  22.036  1.00 38.25           H  
ATOM   3669  CA  VAL A 247      -4.722  25.094  20.913  1.00 38.25           C  
ATOM   3670  HA  VAL A 247      -5.626  24.781  20.391  1.00 38.25           H  
ATOM   3671  C   VAL A 247      -4.071  23.856  21.541  1.00 38.25           C  
ATOM   3672  CB  VAL A 247      -3.795  25.776  19.885  1.00 38.25           C  
ATOM   3673  HB  VAL A 247      -2.846  26.030  20.358  1.00 38.25           H  
ATOM   3674  O   VAL A 247      -3.238  23.969  22.438  1.00 38.25           O  
ATOM   3675  CG1 VAL A 247      -3.531  24.830  18.705  1.00 38.25           C  
ATOM   3676 HG11 VAL A 247      -2.968  23.960  19.044  1.00 38.25           H  
ATOM   3677 HG12 VAL A 247      -4.472  24.511  18.256  1.00 38.25           H  
ATOM   3678 HG13 VAL A 247      -2.938  25.337  17.944  1.00 38.25           H  
ATOM   3679  CG2 VAL A 247      -4.427  27.060  19.326  1.00 38.25           C  
ATOM   3680 HG21 VAL A 247      -4.541  27.803  20.116  1.00 38.25           H  
ATOM   3681 HG22 VAL A 247      -5.399  26.846  18.883  1.00 38.25           H  
ATOM   3682 HG23 VAL A 247      -3.775  27.494  18.568  1.00 38.25           H  
ATOM   3683  N   SER A 248      -4.510  22.664  21.123  1.00 42.62           N  
ATOM   3684  H   SER A 248      -5.217  22.650  20.402  1.00 42.62           H  
ATOM   3685  CA  SER A 248      -4.139  21.402  21.773  1.00 42.62           C  
ATOM   3686  HA  SER A 248      -4.436  21.482  22.819  1.00 42.62           H  
ATOM   3687  C   SER A 248      -2.626  21.143  21.738  1.00 42.62           C  
ATOM   3688  CB  SER A 248      -4.908  20.222  21.164  1.00 42.62           C  
ATOM   3689  HB2 SER A 248      -5.951  20.500  21.011  1.00 42.62           H  
ATOM   3690  HB3 SER A 248      -4.874  19.383  21.859  1.00 42.62           H  
ATOM   3691  O   SER A 248      -1.956  21.429  20.744  1.00 42.62           O  
ATOM   3692  OG  SER A 248      -4.334  19.807  19.941  1.00 42.62           O  
ATOM   3693  HG  SER A 248      -4.266  20.561  19.350  1.00 42.62           H  
ATOM   3694  N   SER A 249      -2.102  20.526  22.799  1.00 37.87           N  
ATOM   3695  H   SER A 249      -2.711  20.266  23.562  1.00 37.87           H  
ATOM   3696  CA  SER A 249      -0.685  20.162  22.945  1.00 37.87           C  
ATOM   3697  HA  SER A 249      -0.090  21.075  22.963  1.00 37.87           H  
ATOM   3698  C   SER A 249      -0.140  19.289  21.805  1.00 37.87           C  
ATOM   3699  CB  SER A 249      -0.487  19.430  24.277  1.00 37.87           C  
ATOM   3700  HB2 SER A 249       0.531  19.044  24.332  1.00 37.87           H  
ATOM   3701  HB3 SER A 249      -0.641  20.131  25.098  1.00 37.87           H  
ATOM   3702  O   SER A 249       1.065  19.306  21.562  1.00 37.87           O  
ATOM   3703  OG  SER A 249      -1.417  18.364  24.395  1.00 37.87           O  
ATOM   3704  HG  SER A 249      -1.123  17.777  25.095  1.00 37.87           H  
ATOM   3705  N   MET A 250      -0.998  18.570  21.067  1.00 33.67           N  
ATOM   3706  H   MET A 250      -1.978  18.599  21.308  1.00 33.67           H  
ATOM   3707  CA  MET A 250      -0.583  17.778  19.902  1.00 33.67           C  
ATOM   3708  HA  MET A 250       0.238  17.122  20.191  1.00 33.67           H  
ATOM   3709  C   MET A 250      -0.076  18.646  18.746  1.00 33.67           C  
ATOM   3710  CB  MET A 250      -1.735  16.910  19.382  1.00 33.67           C  
ATOM   3711  HB2 MET A 250      -1.419  16.460  18.441  1.00 33.67           H  
ATOM   3712  HB3 MET A 250      -2.608  17.531  19.182  1.00 33.67           H  
ATOM   3713  O   MET A 250       0.925  18.299  18.121  1.00 33.67           O  
ATOM   3714  CG  MET A 250      -2.128  15.776  20.327  1.00 33.67           C  
ATOM   3715  HG2 MET A 250      -2.636  16.197  21.194  1.00 33.67           H  
ATOM   3716  HG3 MET A 250      -1.234  15.248  20.661  1.00 33.67           H  
ATOM   3717  SD  MET A 250      -3.223  14.593  19.502  1.00 33.67           S  
ATOM   3718  CE  MET A 250      -4.018  13.803  20.923  1.00 33.67           C  
ATOM   3719  HE1 MET A 250      -4.563  14.548  21.504  1.00 33.67           H  
ATOM   3720  HE2 MET A 250      -3.262  13.328  21.549  1.00 33.67           H  
ATOM   3721  HE3 MET A 250      -4.715  13.044  20.569  1.00 33.67           H  
ATOM   3722  N   VAL A 251      -0.721  19.788  18.482  1.00 43.06           N  
ATOM   3723  H   VAL A 251      -1.484  20.066  19.082  1.00 43.06           H  
ATOM   3724  CA  VAL A 251      -0.284  20.706  17.414  1.00 43.06           C  
ATOM   3725  HA  VAL A 251      -0.140  20.135  16.497  1.00 43.06           H  
ATOM   3726  C   VAL A 251       1.074  21.312  17.775  1.00 43.06           C  
ATOM   3727  CB  VAL A 251      -1.346  21.789  17.139  1.00 43.06           C  
ATOM   3728  HB  VAL A 251      -1.532  22.343  18.060  1.00 43.06           H  
ATOM   3729  O   VAL A 251       1.946  21.429  16.917  1.00 43.06           O  
ATOM   3730  CG1 VAL A 251      -0.905  22.780  16.057  1.00 43.06           C  
ATOM   3731 HG11 VAL A 251      -0.074  23.381  16.426  1.00 43.06           H  
ATOM   3732 HG12 VAL A 251      -0.596  22.248  15.157  1.00 43.06           H  
ATOM   3733 HG13 VAL A 251      -1.721  23.460  15.812  1.00 43.06           H  
ATOM   3734  CG2 VAL A 251      -2.668  21.158  16.677  1.00 43.06           C  
ATOM   3735 HG21 VAL A 251      -3.410  21.939  16.506  1.00 43.06           H  
ATOM   3736 HG22 VAL A 251      -2.511  20.608  15.750  1.00 43.06           H  
ATOM   3737 HG23 VAL A 251      -3.053  20.474  17.434  1.00 43.06           H  
ATOM   3738  N   TYR A 252       1.295  21.597  19.063  1.00 36.98           N  
ATOM   3739  H   TYR A 252       0.541  21.457  19.720  1.00 36.98           H  
ATOM   3740  CA  TYR A 252       2.580  22.079  19.566  1.00 36.98           C  
ATOM   3741  HA  TYR A 252       2.879  22.944  18.974  1.00 36.98           H  
ATOM   3742  C   TYR A 252       3.690  21.028  19.430  1.00 36.98           C  
ATOM   3743  CB  TYR A 252       2.419  22.528  21.023  1.00 36.98           C  
ATOM   3744  HB2 TYR A 252       1.547  23.177  21.098  1.00 36.98           H  
ATOM   3745  HB3 TYR A 252       2.239  21.662  21.660  1.00 36.98           H  
ATOM   3746  O   TYR A 252       4.762  21.340  18.922  1.00 36.98           O  
ATOM   3747  CG  TYR A 252       3.622  23.287  21.541  1.00 36.98           C  
ATOM   3748  CD1 TYR A 252       4.657  22.615  22.223  1.00 36.98           C  
ATOM   3749  HD1 TYR A 252       4.596  21.549  22.385  1.00 36.98           H  
ATOM   3750  CD2 TYR A 252       3.716  24.671  21.305  1.00 36.98           C  
ATOM   3751  HD2 TYR A 252       2.935  25.188  20.767  1.00 36.98           H  
ATOM   3752  CE1 TYR A 252       5.784  23.331  22.672  1.00 36.98           C  
ATOM   3753  HE1 TYR A 252       6.584  22.816  23.184  1.00 36.98           H  
ATOM   3754  CE2 TYR A 252       4.839  25.388  21.755  1.00 36.98           C  
ATOM   3755  HE2 TYR A 252       4.927  26.448  21.566  1.00 36.98           H  
ATOM   3756  OH  TYR A 252       6.957  25.421  22.865  1.00 36.98           O  
ATOM   3757  HH  TYR A 252       7.621  24.856  23.265  1.00 36.98           H  
ATOM   3758  CZ  TYR A 252       5.875  24.721  22.438  1.00 36.98           C  
ATOM   3759  N   GLY A 253       3.434  19.778  19.837  1.00 36.91           N  
ATOM   3760  H   GLY A 253       2.539  19.580  20.261  1.00 36.91           H  
ATOM   3761  CA  GLY A 253       4.420  18.697  19.743  1.00 36.91           C  
ATOM   3762  HA2 GLY A 253       3.990  17.787  20.162  1.00 36.91           H  
ATOM   3763  HA3 GLY A 253       5.308  18.964  20.316  1.00 36.91           H  
ATOM   3764  C   GLY A 253       4.846  18.405  18.302  1.00 36.91           C  
ATOM   3765  O   GLY A 253       6.037  18.254  18.031  1.00 36.91           O  
ATOM   3766  N   ALA A 254       3.891  18.398  17.367  1.00 42.26           N  
ATOM   3767  H   ALA A 254       2.929  18.526  17.645  1.00 42.26           H  
ATOM   3768  CA  ALA A 254       4.180  18.182  15.952  1.00 42.26           C  
ATOM   3769  HA  ALA A 254       4.770  17.271  15.853  1.00 42.26           H  
ATOM   3770  C   ALA A 254       5.010  19.327  15.344  1.00 42.26           C  
ATOM   3771  CB  ALA A 254       2.852  17.975  15.214  1.00 42.26           C  
ATOM   3772  HB1 ALA A 254       2.320  17.125  15.640  1.00 42.26           H  
ATOM   3773  HB2 ALA A 254       2.231  18.867  15.303  1.00 42.26           H  
ATOM   3774  HB3 ALA A 254       3.049  17.781  14.160  1.00 42.26           H  
ATOM   3775  O   ALA A 254       6.006  19.067  14.668  1.00 42.26           O  
ATOM   3776  N   LEU A 255       4.649  20.586  15.622  1.00 43.75           N  
ATOM   3777  H   LEU A 255       3.823  20.748  16.181  1.00 43.75           H  
ATOM   3778  CA  LEU A 255       5.380  21.750  15.107  1.00 43.75           C  
ATOM   3779  HA  LEU A 255       5.559  21.606  14.042  1.00 43.75           H  
ATOM   3780  C   LEU A 255       6.769  21.900  15.750  1.00 43.75           C  
ATOM   3781  CB  LEU A 255       4.522  23.013  15.295  1.00 43.75           C  
ATOM   3782  HB2 LEU A 255       5.171  23.889  15.293  1.00 43.75           H  
ATOM   3783  HB3 LEU A 255       4.032  22.970  16.267  1.00 43.75           H  
ATOM   3784  O   LEU A 255       7.739  22.164  15.044  1.00 43.75           O  
ATOM   3785  CG  LEU A 255       3.487  23.231  14.179  1.00 43.75           C  
ATOM   3786  HG  LEU A 255       3.005  22.285  13.931  1.00 43.75           H  
ATOM   3787  CD1 LEU A 255       2.415  24.214  14.646  1.00 43.75           C  
ATOM   3788 HD11 LEU A 255       1.952  23.836  15.557  1.00 43.75           H  
ATOM   3789 HD12 LEU A 255       1.653  24.321  13.874  1.00 43.75           H  
ATOM   3790 HD13 LEU A 255       2.864  25.186  14.851  1.00 43.75           H  
ATOM   3791  CD2 LEU A 255       4.145  23.822  12.928  1.00 43.75           C  
ATOM   3792 HD21 LEU A 255       3.393  23.981  12.156  1.00 43.75           H  
ATOM   3793 HD22 LEU A 255       4.626  24.772  13.160  1.00 43.75           H  
ATOM   3794 HD23 LEU A 255       4.894  23.135  12.535  1.00 43.75           H  
ATOM   3795  N   ALA A 256       6.908  21.669  17.059  1.00 43.68           N  
ATOM   3796  H   ALA A 256       6.087  21.471  17.613  1.00 43.68           H  
ATOM   3797  CA  ALA A 256       8.207  21.723  17.737  1.00 43.68           C  
ATOM   3798  HA  ALA A 256       8.651  22.704  17.565  1.00 43.68           H  
ATOM   3799  C   ALA A 256       9.184  20.671  17.187  1.00 43.68           C  
ATOM   3800  CB  ALA A 256       7.987  21.541  19.243  1.00 43.68           C  
ATOM   3801  HB1 ALA A 256       7.531  20.571  19.441  1.00 43.68           H  
ATOM   3802  HB2 ALA A 256       8.944  21.601  19.761  1.00 43.68           H  
ATOM   3803  HB3 ALA A 256       7.332  22.328  19.617  1.00 43.68           H  
ATOM   3804  O   ALA A 256      10.368  20.959  17.002  1.00 43.68           O  
ATOM   3805  N   SER A 257       8.681  19.472  16.869  1.00 41.35           N  
ATOM   3806  H   SER A 257       7.710  19.283  17.070  1.00 41.35           H  
ATOM   3807  CA  SER A 257       9.489  18.419  16.252  1.00 41.35           C  
ATOM   3808  HA  SER A 257      10.377  18.269  16.866  1.00 41.35           H  
ATOM   3809  C   SER A 257       9.957  18.794  14.839  1.00 41.35           C  
ATOM   3810  CB  SER A 257       8.702  17.108  16.224  1.00 41.35           C  
ATOM   3811  HB2 SER A 257       7.979  17.123  15.409  1.00 41.35           H  
ATOM   3812  HB3 SER A 257       8.170  16.983  17.167  1.00 41.35           H  
ATOM   3813  O   SER A 257      11.066  18.424  14.457  1.00 41.35           O  
ATOM   3814  OG  SER A 257       9.591  16.020  16.073  1.00 41.35           O  
ATOM   3815  HG  SER A 257      10.217  16.222  15.374  1.00 41.35           H  
ATOM   3816  N   GLN A 258       9.154  19.548  14.075  1.00 46.25           N  
ATOM   3817  H   GLN A 258       8.254  19.828  14.438  1.00 46.25           H  
ATOM   3818  CA  GLN A 258       9.553  20.047  12.753  1.00 46.25           C  
ATOM   3819  HA  GLN A 258       9.973  19.223  12.175  1.00 46.25           H  
ATOM   3820  C   GLN A 258      10.653  21.111  12.845  1.00 46.25           C  
ATOM   3821  CB  GLN A 258       8.341  20.601  11.989  1.00 46.25           C  
ATOM   3822  HB2 GLN A 258       8.700  21.193  11.147  1.00 46.25           H  
ATOM   3823  HB3 GLN A 258       7.756  21.254  12.637  1.00 46.25           H  
ATOM   3824  O   GLN A 258      11.632  21.031  12.103  1.00 46.25           O  
ATOM   3825  CG  GLN A 258       7.449  19.484  11.433  1.00 46.25           C  
ATOM   3826  HG2 GLN A 258       8.042  18.856  10.768  1.00 46.25           H  
ATOM   3827  HG3 GLN A 258       7.085  18.864  12.253  1.00 46.25           H  
ATOM   3828  CD  GLN A 258       6.247  20.012  10.655  1.00 46.25           C  
ATOM   3829  NE2 GLN A 258       5.467  19.142  10.053  1.00 46.25           N  
ATOM   3830 HE21 GLN A 258       4.704  19.541   9.525  1.00 46.25           H  
ATOM   3831 HE22 GLN A 258       5.678  18.154  10.085  1.00 46.25           H  
ATOM   3832  OE1 GLN A 258       5.966  21.193  10.566  1.00 46.25           O  
ATOM   3833  N   VAL A 259      10.547  22.059  13.785  1.00 44.71           N  
ATOM   3834  H   VAL A 259       9.704  22.104  14.339  1.00 44.71           H  
ATOM   3835  CA  VAL A 259      11.583  23.092  13.963  1.00 44.71           C  
ATOM   3836  HA  VAL A 259      11.762  23.564  12.997  1.00 44.71           H  
ATOM   3837  C   VAL A 259      12.906  22.455  14.395  1.00 44.71           C  
ATOM   3838  CB  VAL A 259      11.133  24.204  14.931  1.00 44.71           C  
ATOM   3839  HB  VAL A 259      10.891  23.764  15.899  1.00 44.71           H  
ATOM   3840  O   VAL A 259      13.929  22.715  13.763  1.00 44.71           O  
ATOM   3841  CG1 VAL A 259      12.229  25.260  15.128  1.00 44.71           C  
ATOM   3842 HG11 VAL A 259      13.105  24.824  15.609  1.00 44.71           H  
ATOM   3843 HG12 VAL A 259      11.862  26.071  15.756  1.00 44.71           H  
ATOM   3844 HG13 VAL A 259      12.525  25.675  14.164  1.00 44.71           H  
ATOM   3845  CG2 VAL A 259       9.893  24.932  14.395  1.00 44.71           C  
ATOM   3846 HG21 VAL A 259       9.598  25.720  15.088  1.00 44.71           H  
ATOM   3847 HG22 VAL A 259      10.117  25.386  13.429  1.00 44.71           H  
ATOM   3848 HG23 VAL A 259       9.058  24.242  14.276  1.00 44.71           H  
ATOM   3849  N   TYR A 260      12.893  21.545  15.381  1.00 40.65           N  
ATOM   3850  H   TYR A 260      12.022  21.351  15.852  1.00 40.65           H  
ATOM   3851  CA  TYR A 260      14.108  20.839  15.822  1.00 40.65           C  
ATOM   3852  HA  TYR A 260      14.826  21.579  16.177  1.00 40.65           H  
ATOM   3853  C   TYR A 260      14.799  20.075  14.686  1.00 40.65           C  
ATOM   3854  CB  TYR A 260      13.787  19.875  16.977  1.00 40.65           C  
ATOM   3855  HB2 TYR A 260      12.714  19.693  17.032  1.00 40.65           H  
ATOM   3856  HB3 TYR A 260      14.252  18.909  16.783  1.00 40.65           H  
ATOM   3857  O   TYR A 260      16.023  20.137  14.569  1.00 40.65           O  
ATOM   3858  CG  TYR A 260      14.293  20.362  18.317  1.00 40.65           C  
ATOM   3859  CD1 TYR A 260      15.628  20.111  18.692  1.00 40.65           C  
ATOM   3860  HD1 TYR A 260      16.283  19.576  18.020  1.00 40.65           H  
ATOM   3861  CD2 TYR A 260      13.440  21.081  19.175  1.00 40.65           C  
ATOM   3862  HD2 TYR A 260      12.423  21.283  18.875  1.00 40.65           H  
ATOM   3863  CE1 TYR A 260      16.111  20.567  19.933  1.00 40.65           C  
ATOM   3864  HE1 TYR A 260      17.136  20.377  20.214  1.00 40.65           H  
ATOM   3865  CE2 TYR A 260      13.920  21.538  20.418  1.00 40.65           C  
ATOM   3866  HE2 TYR A 260      13.278  22.093  21.086  1.00 40.65           H  
ATOM   3867  OH  TYR A 260      15.709  21.721  22.001  1.00 40.65           O  
ATOM   3868  HH  TYR A 260      16.634  21.501  22.131  1.00 40.65           H  
ATOM   3869  CZ  TYR A 260      15.253  21.279  20.800  1.00 40.65           C  
ATOM   3870  N   SER A 261      14.022  19.387  13.842  1.00 43.17           N  
ATOM   3871  H   SER A 261      13.025  19.372  14.006  1.00 43.17           H  
ATOM   3872  CA  SER A 261      14.546  18.671  12.675  1.00 43.17           C  
ATOM   3873  HA  SER A 261      15.281  17.935  13.000  1.00 43.17           H  
ATOM   3874  C   SER A 261      15.227  19.620  11.691  1.00 43.17           C  
ATOM   3875  CB  SER A 261      13.400  17.942  11.970  1.00 43.17           C  
ATOM   3876  HB2 SER A 261      12.924  17.256  12.672  1.00 43.17           H  
ATOM   3877  HB3 SER A 261      12.656  18.670  11.647  1.00 43.17           H  
ATOM   3878  O   SER A 261      16.346  19.353  11.265  1.00 43.17           O  
ATOM   3879  OG  SER A 261      13.836  17.211  10.841  1.00 43.17           O  
ATOM   3880  HG  SER A 261      14.612  17.609  10.440  1.00 43.17           H  
ATOM   3881  N   SER A 262      14.582  20.740  11.353  1.00 42.44           N  
ATOM   3882  H   SER A 262      13.661  20.911  11.730  1.00 42.44           H  
ATOM   3883  CA  SER A 262      15.114  21.660  10.340  1.00 42.44           C  
ATOM   3884  HA  SER A 262      15.357  21.078   9.451  1.00 42.44           H  
ATOM   3885  C   SER A 262      16.410  22.356  10.779  1.00 42.44           C  
ATOM   3886  CB  SER A 262      14.048  22.683   9.943  1.00 42.44           C  
ATOM   3887  HB2 SER A 262      13.097  22.177   9.776  1.00 42.44           H  
ATOM   3888  HB3 SER A 262      14.352  23.163   9.013  1.00 42.44           H  
ATOM   3889  O   SER A 262      17.317  22.543   9.968  1.00 42.44           O  
ATOM   3890  OG  SER A 262      13.889  23.683  10.927  1.00 42.44           O  
ATOM   3891  HG  SER A 262      13.759  23.286  11.791  1.00 42.44           H  
ATOM   3892  N   VAL A 263      16.538  22.686  12.071  1.00 41.63           N  
ATOM   3893  H   VAL A 263      15.750  22.541  12.686  1.00 41.63           H  
ATOM   3894  CA  VAL A 263      17.748  23.331  12.605  1.00 41.63           C  
ATOM   3895  HA  VAL A 263      18.071  24.089  11.892  1.00 41.63           H  
ATOM   3896  C   VAL A 263      18.893  22.320  12.728  1.00 41.63           C  
ATOM   3897  CB  VAL A 263      17.464  24.049  13.941  1.00 41.63           C  
ATOM   3898  HB  VAL A 263      17.162  23.313  14.687  1.00 41.63           H  
ATOM   3899  O   VAL A 263      20.038  22.665  12.437  1.00 41.63           O  
ATOM   3900  CG1 VAL A 263      18.698  24.807  14.451  1.00 41.63           C  
ATOM   3901 HG11 VAL A 263      19.015  25.543  13.712  1.00 41.63           H  
ATOM   3902 HG12 VAL A 263      18.462  25.317  15.385  1.00 41.63           H  
ATOM   3903 HG13 VAL A 263      19.523  24.119  14.637  1.00 41.63           H  
ATOM   3904  CG2 VAL A 263      16.353  25.101  13.805  1.00 41.63           C  
ATOM   3905 HG21 VAL A 263      15.429  24.655  13.437  1.00 41.63           H  
ATOM   3906 HG22 VAL A 263      16.654  25.874  13.098  1.00 41.63           H  
ATOM   3907 HG23 VAL A 263      16.150  25.560  14.772  1.00 41.63           H  
ATOM   3908  N   ALA A 264      18.609  21.061  13.088  1.00 40.87           N  
ATOM   3909  H   ALA A 264      17.652  20.805  13.283  1.00 40.87           H  
ATOM   3910  CA  ALA A 264      19.627  20.008  13.107  1.00 40.87           C  
ATOM   3911  HA  ALA A 264      20.434  20.318  13.771  1.00 40.87           H  
ATOM   3912  C   ALA A 264      20.247  19.794  11.715  1.00 40.87           C  
ATOM   3913  CB  ALA A 264      19.011  18.720  13.665  1.00 40.87           C  
ATOM   3914  HB1 ALA A 264      18.617  18.898  14.665  1.00 40.87           H  
ATOM   3915  HB2 ALA A 264      18.204  18.380  13.015  1.00 40.87           H  
ATOM   3916  HB3 ALA A 264      19.775  17.943  13.713  1.00 40.87           H  
ATOM   3917  O   ALA A 264      21.472  19.729  11.596  1.00 40.87           O  
ATOM   3918  N   ASP A 265      19.422  19.792  10.664  1.00 38.37           N  
ATOM   3919  H   ASP A 265      18.425  19.786  10.821  1.00 38.37           H  
ATOM   3920  CA  ASP A 265      19.906  19.652   9.288  1.00 38.37           C  
ATOM   3921  HA  ASP A 265      20.557  18.780   9.238  1.00 38.37           H  
ATOM   3922  C   ASP A 265      20.759  20.857   8.842  1.00 38.37           C  
ATOM   3923  CB  ASP A 265      18.718  19.407   8.340  1.00 38.37           C  
ATOM   3924  HB2 ASP A 265      17.950  20.159   8.522  1.00 38.37           H  
ATOM   3925  HB3 ASP A 265      19.066  19.528   7.315  1.00 38.37           H  
ATOM   3926  O   ASP A 265      21.792  20.672   8.193  1.00 38.37           O  
ATOM   3927  CG  ASP A 265      18.106  18.001   8.459  1.00 38.37           C  
ATOM   3928  OD1 ASP A 265      18.826  17.069   8.885  1.00 38.37           O  
ATOM   3929  OD2 ASP A 265      16.923  17.854   8.073  1.00 38.37           O  
ATOM   3930  N   GLN A 266      20.416  22.091   9.240  1.00 39.09           N  
ATOM   3931  H   GLN A 266      19.555  22.208   9.754  1.00 39.09           H  
ATOM   3932  CA  GLN A 266      21.241  23.272   8.928  1.00 39.09           C  
ATOM   3933  HA  GLN A 266      21.474  23.253   7.863  1.00 39.09           H  
ATOM   3934  C   GLN A 266      22.596  23.294   9.656  1.00 39.09           C  
ATOM   3935  CB  GLN A 266      20.475  24.567   9.232  1.00 39.09           C  
ATOM   3936  HB2 GLN A 266      19.907  24.460  10.156  1.00 39.09           H  
ATOM   3937  HB3 GLN A 266      21.199  25.369   9.371  1.00 39.09           H  
ATOM   3938  O   GLN A 266      23.589  23.777   9.100  1.00 39.09           O  
ATOM   3939  CG  GLN A 266      19.542  24.979   8.084  1.00 39.09           C  
ATOM   3940  HG2 GLN A 266      18.738  24.249   7.994  1.00 39.09           H  
ATOM   3941  HG3 GLN A 266      20.103  24.993   7.150  1.00 39.09           H  
ATOM   3942  CD  GLN A 266      18.931  26.362   8.296  1.00 39.09           C  
ATOM   3943  NE2 GLN A 266      18.130  26.840   7.368  1.00 39.09           N  
ATOM   3944 HE21 GLN A 266      17.860  26.271   6.579  1.00 39.09           H  
ATOM   3945 HE22 GLN A 266      17.692  27.721   7.596  1.00 39.09           H  
ATOM   3946  OE1 GLN A 266      19.161  27.051   9.274  1.00 39.09           O  
ATOM   3947  N   VAL A 267      22.687  22.767  10.879  1.00 35.27           N  
ATOM   3948  H   VAL A 267      21.849  22.405  11.313  1.00 35.27           H  
ATOM   3949  CA  VAL A 267      23.970  22.710  11.606  1.00 35.27           C  
ATOM   3950  HA  VAL A 267      24.497  23.651  11.451  1.00 35.27           H  
ATOM   3951  C   VAL A 267      24.879  21.615  11.040  1.00 35.27           C  
ATOM   3952  CB  VAL A 267      23.752  22.577  13.122  1.00 35.27           C  
ATOM   3953  HB  VAL A 267      23.144  21.697  13.333  1.00 35.27           H  
ATOM   3954  O   VAL A 267      26.085  21.834  10.899  1.00 35.27           O  
ATOM   3955  CG1 VAL A 267      25.080  22.466  13.884  1.00 35.27           C  
ATOM   3956 HG11 VAL A 267      24.895  22.467  14.958  1.00 35.27           H  
ATOM   3957 HG12 VAL A 267      25.583  21.534  13.627  1.00 35.27           H  
ATOM   3958 HG13 VAL A 267      25.730  23.303  13.627  1.00 35.27           H  
ATOM   3959  CG2 VAL A 267      23.038  23.828  13.656  1.00 35.27           C  
ATOM   3960 HG21 VAL A 267      22.062  23.945  13.184  1.00 35.27           H  
ATOM   3961 HG22 VAL A 267      22.887  23.741  14.732  1.00 35.27           H  
ATOM   3962 HG23 VAL A 267      23.634  24.716  13.448  1.00 35.27           H  
ATOM   3963  N   ILE A 268      24.321  20.473  10.629  1.00 38.19           N  
ATOM   3964  H   ILE A 268      23.329  20.332  10.763  1.00 38.19           H  
ATOM   3965  CA  ILE A 268      25.099  19.423   9.950  1.00 38.19           C  
ATOM   3966  HA  ILE A 268      26.002  19.226  10.527  1.00 38.19           H  
ATOM   3967  C   ILE A 268      25.560  19.916   8.570  1.00 38.19           C  
ATOM   3968  CB  ILE A 268      24.294  18.106   9.874  1.00 38.19           C  
ATOM   3969  HB  ILE A 268      23.344  18.307   9.379  1.00 38.19           H  
ATOM   3970  O   ILE A 268      26.722  19.736   8.210  1.00 38.19           O  
ATOM   3971  CG1 ILE A 268      24.018  17.565  11.298  1.00 38.19           C  
ATOM   3972 HG12 ILE A 268      24.949  17.209  11.738  1.00 38.19           H  
ATOM   3973 HG13 ILE A 268      23.644  18.366  11.936  1.00 38.19           H  
ATOM   3974  CG2 ILE A 268      25.063  17.047   9.059  1.00 38.19           C  
ATOM   3975 HG21 ILE A 268      24.502  16.113   9.019  1.00 38.19           H  
ATOM   3976 HG22 ILE A 268      25.201  17.380   8.030  1.00 38.19           H  
ATOM   3977 HG23 ILE A 268      26.040  16.863   9.505  1.00 38.19           H  
ATOM   3978  CD1 ILE A 268      22.979  16.438  11.341  1.00 38.19           C  
ATOM   3979 HD11 ILE A 268      22.760  16.193  12.380  1.00 38.19           H  
ATOM   3980 HD12 ILE A 268      23.357  15.543  10.847  1.00 38.19           H  
ATOM   3981 HD13 ILE A 268      22.059  16.763  10.855  1.00 38.19           H  
ATOM   3982  N   GLY A 269      24.694  20.607   7.823  1.00 38.81           N  
ATOM   3983  H   GLY A 269      23.734  20.679   8.129  1.00 38.81           H  
ATOM   3984  CA  GLY A 269      25.053  21.168   6.520  1.00 38.81           C  
ATOM   3985  HA2 GLY A 269      24.156  21.584   6.063  1.00 38.81           H  
ATOM   3986  HA3 GLY A 269      25.434  20.373   5.878  1.00 38.81           H  
ATOM   3987  C   GLY A 269      26.110  22.277   6.584  1.00 38.81           C  
ATOM   3988  O   GLY A 269      26.928  22.392   5.677  1.00 38.81           O  
ATOM   3989  N   SER A 270      26.142  23.087   7.646  1.00 34.26           N  
ATOM   3990  H   SER A 270      25.438  22.978   8.363  1.00 34.26           H  
ATOM   3991  CA  SER A 270      27.127  24.177   7.762  1.00 34.26           C  
ATOM   3992  HA  SER A 270      27.347  24.539   6.758  1.00 34.26           H  
ATOM   3993  C   SER A 270      28.481  23.738   8.334  1.00 34.26           C  
ATOM   3994  CB  SER A 270      26.540  25.378   8.509  1.00 34.26           C  
ATOM   3995  HB2 SER A 270      27.299  26.154   8.604  1.00 34.26           H  
ATOM   3996  HB3 SER A 270      25.712  25.783   7.928  1.00 34.26           H  
ATOM   3997  O   SER A 270      29.489  24.391   8.068  1.00 34.26           O  
ATOM   3998  OG  SER A 270      26.068  25.009   9.788  1.00 34.26           O  
ATOM   3999  HG  SER A 270      25.225  24.568   9.665  1.00 34.26           H  
ATOM   4000  N   THR A 271      28.565  22.602   9.037  1.00 33.38           N  
ATOM   4001  H   THR A 271      27.725  22.067   9.205  1.00 33.38           H  
ATOM   4002  CA  THR A 271      29.851  22.074   9.539  1.00 33.38           C  
ATOM   4003  HA  THR A 271      30.462  22.927   9.834  1.00 33.38           H  
ATOM   4004  C   THR A 271      30.695  21.365   8.475  1.00 33.38           C  
ATOM   4005  CB  THR A 271      29.684  21.212  10.803  1.00 33.38           C  
ATOM   4006  HB  THR A 271      30.553  20.563  10.918  1.00 33.38           H  
ATOM   4007  O   THR A 271      31.861  21.068   8.727  1.00 33.38           O  
ATOM   4008  CG2 THR A 271      29.581  22.087  12.051  1.00 33.38           C  
ATOM   4009 HG21 THR A 271      30.499  22.662  12.171  1.00 33.38           H  
ATOM   4010 HG22 THR A 271      29.444  21.453  12.927  1.00 33.38           H  
ATOM   4011 HG23 THR A 271      28.735  22.769  11.961  1.00 33.38           H  
ATOM   4012  OG1 THR A 271      28.521  20.417  10.773  1.00 33.38           O  
ATOM   4013  HG1 THR A 271      27.754  20.989  10.852  1.00 33.38           H  
ATOM   4014  N   SER A 272      30.190  21.181   7.250  1.00 33.38           N  
ATOM   4015  H   SER A 272      29.226  21.424   7.071  1.00 33.38           H  
ATOM   4016  CA  SER A 272      30.967  20.591   6.152  1.00 33.38           C  
ATOM   4017  HA  SER A 272      31.599  19.814   6.581  1.00 33.38           H  
ATOM   4018  C   SER A 272      31.924  21.560   5.435  1.00 33.38           C  
ATOM   4019  CB  SER A 272      30.035  19.883   5.161  1.00 33.38           C  
ATOM   4020  HB2 SER A 272      30.622  19.225   4.520  1.00 33.38           H  
ATOM   4021  HB3 SER A 272      29.315  19.279   5.713  1.00 33.38           H  
ATOM   4022  O   SER A 272      32.573  21.139   4.482  1.00 33.38           O  
ATOM   4023  OG  SER A 272      29.347  20.815   4.356  1.00 33.38           O  
ATOM   4024  HG  SER A 272      29.954  21.128   3.682  1.00 33.38           H  
ATOM   4025  N   GLN A 273      32.036  22.836   5.839  1.00 28.53           N  
ATOM   4026  H   GLN A 273      31.455  23.155   6.601  1.00 28.53           H  
ATOM   4027  CA  GLN A 273      32.902  23.815   5.148  1.00 28.53           C  
ATOM   4028  HA  GLN A 273      33.226  23.372   4.206  1.00 28.53           H  
ATOM   4029  C   GLN A 273      34.242  24.138   5.829  1.00 28.53           C  
ATOM   4030  CB  GLN A 273      32.120  25.079   4.753  1.00 28.53           C  
ATOM   4031  HB2 GLN A 273      31.561  25.462   5.607  1.00 28.53           H  
ATOM   4032  HB3 GLN A 273      32.827  25.845   4.433  1.00 28.53           H  
ATOM   4033  O   GLN A 273      35.005  24.938   5.296  1.00 28.53           O  
ATOM   4034  CG  GLN A 273      31.170  24.795   3.578  1.00 28.53           C  
ATOM   4035  HG2 GLN A 273      30.327  24.203   3.935  1.00 28.53           H  
ATOM   4036  HG3 GLN A 273      31.695  24.214   2.819  1.00 28.53           H  
ATOM   4037  CD  GLN A 273      30.641  26.055   2.899  1.00 28.53           C  
ATOM   4038  NE2 GLN A 273      29.741  25.910   1.951  1.00 28.53           N  
ATOM   4039 HE21 GLN A 273      29.400  24.992   1.703  1.00 28.53           H  
ATOM   4040 HE22 GLN A 273      29.418  26.765   1.520  1.00 28.53           H  
ATOM   4041  OE1 GLN A 273      31.011  27.183   3.174  1.00 28.53           O  
ATOM   4042  N   THR A 274      34.609  23.500   6.943  1.00 30.64           N  
ATOM   4043  H   THR A 274      33.963  22.863   7.385  1.00 30.64           H  
ATOM   4044  CA  THR A 274      35.938  23.724   7.548  1.00 30.64           C  
ATOM   4045  HA  THR A 274      36.624  24.093   6.786  1.00 30.64           H  
ATOM   4046  C   THR A 274      36.561  22.433   8.062  1.00 30.64           C  
ATOM   4047  CB  THR A 274      35.903  24.796   8.654  1.00 30.64           C  
ATOM   4048  HB  THR A 274      36.870  24.804   9.157  1.00 30.64           H  
ATOM   4049  O   THR A 274      36.535  22.165   9.260  1.00 30.64           O  
ATOM   4050  CG2 THR A 274      35.651  26.206   8.120  1.00 30.64           C  
ATOM   4051 HG21 THR A 274      36.360  26.434   7.324  1.00 30.64           H  
ATOM   4052 HG22 THR A 274      34.635  26.283   7.733  1.00 30.64           H  
ATOM   4053 HG23 THR A 274      35.778  26.924   8.930  1.00 30.64           H  
ATOM   4054  OG1 THR A 274      34.903  24.503   9.600  1.00 30.64           O  
ATOM   4055  HG1 THR A 274      35.104  23.625   9.932  1.00 30.64           H  
ATOM   4056  N   ALA A 275      37.130  21.629   7.162  1.00 29.83           N  
ATOM   4057  H   ALA A 275      37.018  21.844   6.181  1.00 29.83           H  
ATOM   4058  CA  ALA A 275      38.037  20.537   7.529  1.00 29.83           C  
ATOM   4059  HA  ALA A 275      38.652  20.881   8.361  1.00 29.83           H  
ATOM   4060  C   ALA A 275      39.028  20.173   6.397  1.00 29.83           C  
ATOM   4061  CB  ALA A 275      37.228  19.330   8.029  1.00 29.83           C  
ATOM   4062  HB1 ALA A 275      36.601  18.945   7.224  1.00 29.83           H  
ATOM   4063  HB2 ALA A 275      37.908  18.542   8.353  1.00 29.83           H  
ATOM   4064  HB3 ALA A 275      36.597  19.610   8.873  1.00 29.83           H  
ATOM   4065  O   ALA A 275      39.376  19.010   6.223  1.00 29.83           O  
ATOM   4066  N   GLU A 276      39.506  21.147   5.614  1.00 28.44           N  
ATOM   4067  H   GLU A 276      39.202  22.099   5.762  1.00 28.44           H  
ATOM   4068  CA  GLU A 276      40.713  20.963   4.792  1.00 28.44           C  
ATOM   4069  HA  GLU A 276      40.757  19.942   4.412  1.00 28.44           H  
ATOM   4070  C   GLU A 276      41.947  21.190   5.678  1.00 28.44           C  
ATOM   4071  CB  GLU A 276      40.735  21.906   3.577  1.00 28.44           C  
ATOM   4072  HB2 GLU A 276      40.474  22.916   3.893  1.00 28.44           H  
ATOM   4073  HB3 GLU A 276      41.753  21.917   3.185  1.00 28.44           H  
ATOM   4074  O   GLU A 276      42.389  22.320   5.871  1.00 28.44           O  
ATOM   4075  CG  GLU A 276      39.807  21.458   2.438  1.00 28.44           C  
ATOM   4076  HG2 GLU A 276      38.772  21.558   2.765  1.00 28.44           H  
ATOM   4077  HG3 GLU A 276      39.998  20.404   2.233  1.00 28.44           H  
ATOM   4078  CD  GLU A 276      40.025  22.272   1.148  1.00 28.44           C  
ATOM   4079  OE1 GLU A 276      39.673  21.742   0.071  1.00 28.44           O  
ATOM   4080  OE2 GLU A 276      40.542  23.409   1.239  1.00 28.44           O  
ATOM   4081  N   GLY A 277      42.480  20.124   6.281  1.00 26.12           N  
ATOM   4082  H   GLY A 277      42.002  19.238   6.197  1.00 26.12           H  
ATOM   4083  CA  GLY A 277      43.737  20.212   7.030  1.00 26.12           C  
ATOM   4084  HA2 GLY A 277      43.817  21.192   7.499  1.00 26.12           H  
ATOM   4085  HA3 GLY A 277      44.566  20.105   6.330  1.00 26.12           H  
ATOM   4086  C   GLY A 277      43.903  19.172   8.129  1.00 26.12           C  
ATOM   4087  O   GLY A 277      44.099  19.539   9.283  1.00 26.12           O  
ATOM   4088  N   TYR A 278      43.844  17.881   7.797  1.00 23.16           N  
ATOM   4089  H   TYR A 278      43.696  17.625   6.832  1.00 23.16           H  
ATOM   4090  CA  TYR A 278      44.285  16.829   8.717  1.00 23.16           C  
ATOM   4091  HA  TYR A 278      44.263  17.215   9.736  1.00 23.16           H  
ATOM   4092  C   TYR A 278      45.724  16.412   8.375  1.00 23.16           C  
ATOM   4093  CB  TYR A 278      43.312  15.645   8.705  1.00 23.16           C  
ATOM   4094  HB2 TYR A 278      42.978  15.446   7.686  1.00 23.16           H  
ATOM   4095  HB3 TYR A 278      43.838  14.757   9.054  1.00 23.16           H  
ATOM   4096  O   TYR A 278      45.953  15.913   7.272  1.00 23.16           O  
ATOM   4097  CG  TYR A 278      42.120  15.865   9.616  1.00 23.16           C  
ATOM   4098  CD1 TYR A 278      42.245  15.607  10.996  1.00 23.16           C  
ATOM   4099  HD1 TYR A 278      43.181  15.237  11.389  1.00 23.16           H  
ATOM   4100  CD2 TYR A 278      40.904  16.350   9.099  1.00 23.16           C  
ATOM   4101  HD2 TYR A 278      40.803  16.559   8.044  1.00 23.16           H  
ATOM   4102  CE1 TYR A 278      41.156  15.827  11.861  1.00 23.16           C  
ATOM   4103  HE1 TYR A 278      41.256  15.626  12.917  1.00 23.16           H  
ATOM   4104  CE2 TYR A 278      39.811  16.563   9.961  1.00 23.16           C  
ATOM   4105  HE2 TYR A 278      38.868  16.921   9.575  1.00 23.16           H  
ATOM   4106  OH  TYR A 278      38.876  16.515  12.165  1.00 23.16           O  
ATOM   4107  HH  TYR A 278      39.084  16.291  13.075  1.00 23.16           H  
ATOM   4108  CZ  TYR A 278      39.935  16.305  11.340  1.00 23.16           C  
ATOM   4109  N   PRO A 279      46.707  16.615   9.274  1.00 27.39           N  
ATOM   4110  CA  PRO A 279      48.048  16.090   9.079  1.00 27.39           C  
ATOM   4111  HA  PRO A 279      48.401  16.378   8.088  1.00 27.39           H  
ATOM   4112  C   PRO A 279      48.053  14.559   9.176  1.00 27.39           C  
ATOM   4113  CB  PRO A 279      48.938  16.775  10.119  1.00 27.39           C  
ATOM   4114  HB2 PRO A 279      49.727  16.118  10.485  1.00 27.39           H  
ATOM   4115  HB3 PRO A 279      49.365  17.680   9.688  1.00 27.39           H  
ATOM   4116  O   PRO A 279      47.470  13.958  10.077  1.00 27.39           O  
ATOM   4117  CG  PRO A 279      47.962  17.161  11.227  1.00 27.39           C  
ATOM   4118  HG2 PRO A 279      48.288  18.057  11.755  1.00 27.39           H  
ATOM   4119  HG3 PRO A 279      47.857  16.326  11.919  1.00 27.39           H  
ATOM   4120  CD  PRO A 279      46.632  17.381  10.508  1.00 27.39           C  
ATOM   4121  HD2 PRO A 279      46.505  18.437  10.273  1.00 27.39           H  
ATOM   4122  HD3 PRO A 279      45.818  17.035  11.145  1.00 27.39           H  
ATOM   4123  N   THR A 280      48.732  13.975   8.194  1.00 32.05           N  
ATOM   4124  H   THR A 280      49.155  14.587   7.511  1.00 32.05           H  
ATOM   4125  CA  THR A 280      49.037  12.561   7.974  1.00 32.05           C  
ATOM   4126  HA  THR A 280      48.120  12.046   7.690  1.00 32.05           H  
ATOM   4127  C   THR A 280      49.629  11.859   9.194  1.00 32.05           C  
ATOM   4128  CB  THR A 280      50.057  12.443   6.817  1.00 32.05           C  
ATOM   4129  HB  THR A 280      50.744  11.620   7.011  1.00 32.05           H  
ATOM   4130  O   THR A 280      50.580  12.351   9.794  1.00 32.05           O  
ATOM   4131  CG2 THR A 280      49.378  12.176   5.479  1.00 32.05           C  
ATOM   4132 HG21 THR A 280      48.668  12.972   5.254  1.00 32.05           H  
ATOM   4133 HG22 THR A 280      50.132  12.128   4.693  1.00 32.05           H  
ATOM   4134 HG23 THR A 280      48.854  11.221   5.519  1.00 32.05           H  
ATOM   4135  OG1 THR A 280      50.799  13.643   6.664  1.00 32.05           O  
ATOM   4136  HG1 THR A 280      51.433  13.641   7.385  1.00 32.05           H  
ATOM   4137  N   GLU A 281      49.063  10.682   9.478  1.00 27.61           N  
ATOM   4138  H   GLU A 281      48.217  10.479   8.965  1.00 27.61           H  
ATOM   4139  CA  GLU A 281      49.700   9.484  10.046  1.00 27.61           C  
ATOM   4140  HA  GLU A 281      48.944   8.952  10.625  1.00 27.61           H  
ATOM   4141  C   GLU A 281      50.861   9.730  11.023  1.00 27.61           C  
ATOM   4142  CB  GLU A 281      50.108   8.537   8.900  1.00 27.61           C  
ATOM   4143  HB2 GLU A 281      50.682   7.710   9.317  1.00 27.61           H  
ATOM   4144  HB3 GLU A 281      50.735   9.080   8.193  1.00 27.61           H  
ATOM   4145  O   GLU A 281      52.033   9.593  10.683  1.00 27.61           O  
ATOM   4146  CG  GLU A 281      48.888   7.942   8.174  1.00 27.61           C  
ATOM   4147  HG2 GLU A 281      48.307   8.751   7.731  1.00 27.61           H  
ATOM   4148  HG3 GLU A 281      48.259   7.444   8.911  1.00 27.61           H  
ATOM   4149  CD  GLU A 281      49.274   6.945   7.068  1.00 27.61           C  
ATOM   4150  OE1 GLU A 281      48.463   6.024   6.823  1.00 27.61           O  
ATOM   4151  OE2 GLU A 281      50.344   7.135   6.447  1.00 27.61           O  
ATOM   4152  N   ALA A 282      50.530  10.024  12.282  1.00 32.34           N  
ATOM   4153  H   ALA A 282      49.556  10.170  12.504  1.00 32.34           H  
ATOM   4154  CA  ALA A 282      51.437   9.733  13.386  1.00 32.34           C  
ATOM   4155  HA  ALA A 282      52.467   9.768  13.030  1.00 32.34           H  
ATOM   4156  C   ALA A 282      51.148   8.310  13.881  1.00 32.34           C  
ATOM   4157  CB  ALA A 282      51.305  10.803  14.473  1.00 32.34           C  
ATOM   4158  HB1 ALA A 282      51.540  11.781  14.053  1.00 32.34           H  
ATOM   4159  HB2 ALA A 282      51.999  10.582  15.284  1.00 32.34           H  
ATOM   4160  HB3 ALA A 282      50.288  10.811  14.864  1.00 32.34           H  
ATOM   4161  O   ALA A 282      50.065   8.028  14.398  1.00 32.34           O  
ATOM   4162  N   GLU A 283      52.121   7.424  13.677  1.00 25.21           N  
ATOM   4163  H   GLU A 283      52.935   7.743  13.170  1.00 25.21           H  
ATOM   4164  CA  GLU A 283      52.165   6.041  14.149  1.00 25.21           C  
ATOM   4165  HA  GLU A 283      51.499   5.429  13.541  1.00 25.21           H  
ATOM   4166  C   GLU A 283      51.728   5.948  15.622  1.00 25.21           C  
ATOM   4167  CB  GLU A 283      53.603   5.515  13.984  1.00 25.21           C  
ATOM   4168  HB2 GLU A 283      53.662   4.521  14.427  1.00 25.21           H  
ATOM   4169  HB3 GLU A 283      54.277   6.175  14.530  1.00 25.21           H  
ATOM   4170  O   GLU A 283      52.399   6.444  16.530  1.00 25.21           O  
ATOM   4171  CG  GLU A 283      54.056   5.419  12.514  1.00 25.21           C  
ATOM   4172  HG2 GLU A 283      53.949   6.394  12.039  1.00 25.21           H  
ATOM   4173  HG3 GLU A 283      53.399   4.718  11.998  1.00 25.21           H  
ATOM   4174  CD  GLU A 283      55.521   4.966  12.374  1.00 25.21           C  
ATOM   4175  OE1 GLU A 283      55.812   4.214  11.418  1.00 25.21           O  
ATOM   4176  OE2 GLU A 283      56.349   5.374  13.223  1.00 25.21           O  
ATOM   4177  N   ALA A 284      50.570   5.333  15.868  1.00 28.20           N  
ATOM   4178  H   ALA A 284      50.027   4.989  15.088  1.00 28.20           H  
ATOM   4179  CA  ALA A 284      50.043   5.159  17.213  1.00 28.20           C  
ATOM   4180  HA  ALA A 284      50.132   6.121  17.717  1.00 28.20           H  
ATOM   4181  C   ALA A 284      50.858   4.082  17.963  1.00 28.20           C  
ATOM   4182  CB  ALA A 284      48.550   4.822  17.139  1.00 28.20           C  
ATOM   4183  HB1 ALA A 284      48.407   3.879  16.610  1.00 28.20           H  
ATOM   4184  HB2 ALA A 284      48.019   5.616  16.614  1.00 28.20           H  
ATOM   4185  HB3 ALA A 284      48.146   4.729  18.148  1.00 28.20           H  
ATOM   4186  O   ALA A 284      50.967   2.951  17.478  1.00 28.20           O  
ATOM   4187  N   PRO A 285      51.425   4.393  19.143  1.00 31.10           N  
ATOM   4188  CA  PRO A 285      52.245   3.452  19.890  1.00 31.10           C  
ATOM   4189  HA  PRO A 285      53.015   3.090  19.208  1.00 31.10           H  
ATOM   4190  C   PRO A 285      51.414   2.273  20.436  1.00 31.10           C  
ATOM   4191  CB  PRO A 285      52.931   4.265  20.991  1.00 31.10           C  
ATOM   4192  HB2 PRO A 285      53.043   3.698  21.915  1.00 31.10           H  
ATOM   4193  HB3 PRO A 285      53.903   4.605  20.634  1.00 31.10           H  
ATOM   4194  O   PRO A 285      50.311   2.469  20.959  1.00 31.10           O  
ATOM   4195  CG  PRO A 285      52.012   5.471  21.175  1.00 31.10           C  
ATOM   4196  HG2 PRO A 285      52.558   6.348  21.523  1.00 31.10           H  
ATOM   4197  HG3 PRO A 285      51.215   5.216  21.873  1.00 31.10           H  
ATOM   4198  CD  PRO A 285      51.417   5.692  19.789  1.00 31.10           C  
ATOM   4199  HD2 PRO A 285      50.406   6.087  19.881  1.00 31.10           H  
ATOM   4200  HD3 PRO A 285      52.044   6.381  19.223  1.00 31.10           H  
ATOM   4201  N   PRO A 286      51.943   1.038  20.357  1.00 32.74           N  
ATOM   4202  CA  PRO A 286      51.253  -0.170  20.786  1.00 32.74           C  
ATOM   4203  HA  PRO A 286      50.226  -0.167  20.422  1.00 32.74           H  
ATOM   4204  C   PRO A 286      51.259  -0.262  22.315  1.00 32.74           C  
ATOM   4205  CB  PRO A 286      52.027  -1.316  20.121  1.00 32.74           C  
ATOM   4206  HB2 PRO A 286      51.980  -2.238  20.700  1.00 32.74           H  
ATOM   4207  HB3 PRO A 286      51.633  -1.480  19.118  1.00 32.74           H  
ATOM   4208  O   PRO A 286      52.316  -0.382  22.931  1.00 32.74           O  
ATOM   4209  CG  PRO A 286      53.457  -0.780  20.018  1.00 32.74           C  
ATOM   4210  HG2 PRO A 286      53.990  -0.961  20.951  1.00 32.74           H  
ATOM   4211  HG3 PRO A 286      53.995  -1.227  19.182  1.00 32.74           H  
ATOM   4212  CD  PRO A 286      53.257   0.718  19.821  1.00 32.74           C  
ATOM   4213  HD2 PRO A 286      54.041   1.272  20.336  1.00 32.74           H  
ATOM   4214  HD3 PRO A 286      53.274   0.943  18.754  1.00 32.74           H  
ATOM   4215  N   GLY A 287      50.086  -0.229  22.950  1.00 29.40           N  
ATOM   4216  H   GLY A 287      49.245  -0.091  22.407  1.00 29.40           H  
ATOM   4217  CA  GLY A 287      50.007  -0.504  24.390  1.00 29.40           C  
ATOM   4218  HA2 GLY A 287      50.104  -1.579  24.540  1.00 29.40           H  
ATOM   4219  HA3 GLY A 287      50.852  -0.026  24.884  1.00 29.40           H  
ATOM   4220  C   GLY A 287      48.761  -0.045  25.138  1.00 29.40           C  
ATOM   4221  O   GLY A 287      48.657  -0.332  26.328  1.00 29.40           O  
ATOM   4222  N   VAL A 288      47.804   0.637  24.505  1.00 30.67           N  
ATOM   4223  H   VAL A 288      47.915   0.887  23.533  1.00 30.67           H  
ATOM   4224  CA  VAL A 288      46.609   1.100  25.223  1.00 30.67           C  
ATOM   4225  HA  VAL A 288      46.841   1.152  26.287  1.00 30.67           H  
ATOM   4226  C   VAL A 288      45.484   0.084  25.064  1.00 30.67           C  
ATOM   4227  CB  VAL A 288      46.214   2.535  24.844  1.00 30.67           C  
ATOM   4228  HB  VAL A 288      45.865   2.566  23.811  1.00 30.67           H  
ATOM   4229  O   VAL A 288      44.891  -0.057  23.997  1.00 30.67           O  
ATOM   4230  CG1 VAL A 288      45.106   3.045  25.775  1.00 30.67           C  
ATOM   4231 HG11 VAL A 288      45.434   3.017  26.814  1.00 30.67           H  
ATOM   4232 HG12 VAL A 288      44.846   4.070  25.508  1.00 30.67           H  
ATOM   4233 HG13 VAL A 288      44.211   2.432  25.663  1.00 30.67           H  
ATOM   4234  CG2 VAL A 288      47.416   3.482  24.995  1.00 30.67           C  
ATOM   4235 HG21 VAL A 288      47.102   4.507  24.800  1.00 30.67           H  
ATOM   4236 HG22 VAL A 288      47.824   3.418  26.004  1.00 30.67           H  
ATOM   4237 HG23 VAL A 288      48.193   3.229  24.273  1.00 30.67           H  
ATOM   4238  N   ALA A 289      45.220  -0.647  26.147  1.00 34.93           N  
ATOM   4239  H   ALA A 289      45.803  -0.507  26.960  1.00 34.93           H  
ATOM   4240  CA  ALA A 289      44.035  -1.471  26.306  1.00 34.93           C  
ATOM   4241  HA  ALA A 289      44.076  -2.298  25.597  1.00 34.93           H  
ATOM   4242  C   ALA A 289      42.789  -0.620  26.019  1.00 34.93           C  
ATOM   4243  CB  ALA A 289      44.030  -2.031  27.736  1.00 34.93           C  
ATOM   4244  HB1 ALA A 289      43.148  -2.656  27.878  1.00 34.93           H  
ATOM   4245  HB2 ALA A 289      44.923  -2.633  27.903  1.00 34.93           H  
ATOM   4246  HB3 ALA A 289      44.002  -1.214  28.457  1.00 34.93           H  
ATOM   4247  O   ALA A 289      42.571   0.399  26.675  1.00 34.93           O  
ATOM   4248  N   TYR A 290      41.999  -1.037  25.027  1.00 31.61           N  
ATOM   4249  H   TYR A 290      42.283  -1.843  24.490  1.00 31.61           H  
ATOM   4250  CA  TYR A 290      40.690  -0.462  24.738  1.00 31.61           C  
ATOM   4251  HA  TYR A 290      40.808   0.570  24.406  1.00 31.61           H  
ATOM   4252  C   TYR A 290      39.868  -0.477  26.028  1.00 31.61           C  
ATOM   4253  CB  TYR A 290      40.002  -1.264  23.620  1.00 31.61           C  
ATOM   4254  HB2 TYR A 290      40.177  -2.330  23.769  1.00 31.61           H  
ATOM   4255  HB3 TYR A 290      38.927  -1.107  23.703  1.00 31.61           H  
ATOM   4256  O   TYR A 290      39.516  -1.542  26.537  1.00 31.61           O  
ATOM   4257  CG  TYR A 290      40.423  -0.868  22.215  1.00 31.61           C  
ATOM   4258  CD1 TYR A 290      39.618   0.026  21.481  1.00 31.61           C  
ATOM   4259  HD1 TYR A 290      38.711   0.421  21.915  1.00 31.61           H  
ATOM   4260  CD2 TYR A 290      41.603  -1.381  21.638  1.00 31.61           C  
ATOM   4261  HD2 TYR A 290      42.229  -2.061  22.196  1.00 31.61           H  
ATOM   4262  CE1 TYR A 290      39.988   0.407  20.178  1.00 31.61           C  
ATOM   4263  HE1 TYR A 290      39.373   1.088  19.608  1.00 31.61           H  
ATOM   4264  CE2 TYR A 290      41.978  -0.999  20.334  1.00 31.61           C  
ATOM   4265  HE2 TYR A 290      42.885  -1.388  19.895  1.00 31.61           H  
ATOM   4266  OH  TYR A 290      41.523   0.276  18.347  1.00 31.61           O  
ATOM   4267  HH  TYR A 290      42.352  -0.121  18.068  1.00 31.61           H  
ATOM   4268  CZ  TYR A 290      41.169  -0.101  19.603  1.00 31.61           C  
ATOM   4269  N   GLY A 291      39.626   0.707  26.592  1.00 38.73           N  
ATOM   4270  H   GLY A 291      40.008   1.536  26.160  1.00 38.73           H  
ATOM   4271  CA  GLY A 291      38.725   0.859  27.723  1.00 38.73           C  
ATOM   4272  HA2 GLY A 291      38.609   1.912  27.979  1.00 38.73           H  
ATOM   4273  HA3 GLY A 291      39.123   0.318  28.582  1.00 38.73           H  
ATOM   4274  C   GLY A 291      37.366   0.294  27.334  1.00 38.73           C  
ATOM   4275  O   GLY A 291      36.852   0.608  26.264  1.00 38.73           O  
ATOM   4276  N   THR A 292      36.820  -0.570  28.186  1.00 37.28           N  
ATOM   4277  H   THR A 292      37.321  -0.810  29.030  1.00 37.28           H  
ATOM   4278  CA  THR A 292      35.463  -1.101  28.057  1.00 37.28           C  
ATOM   4279  HA  THR A 292      35.393  -1.717  27.161  1.00 37.28           H  
ATOM   4280  C   THR A 292      34.492   0.061  27.929  1.00 37.28           C  
ATOM   4281  CB  THR A 292      35.091  -1.949  29.282  1.00 37.28           C  
ATOM   4282  HB  THR A 292      34.006  -2.025  29.355  1.00 37.28           H  
ATOM   4283  O   THR A 292      34.271   0.802  28.888  1.00 37.28           O  
ATOM   4284  CG2 THR A 292      35.668  -3.360  29.190  1.00 37.28           C  
ATOM   4285 HG21 THR A 292      35.260  -3.866  28.315  1.00 37.28           H  
ATOM   4286 HG22 THR A 292      35.394  -3.921  30.084  1.00 37.28           H  
ATOM   4287 HG23 THR A 292      36.754  -3.316  29.109  1.00 37.28           H  
ATOM   4288  OG1 THR A 292      35.601  -1.348  30.455  1.00 37.28           O  
ATOM   4289  HG1 THR A 292      35.193  -0.480  30.486  1.00 37.28           H  
ATOM   4290  N   GLU A 293      33.960   0.230  26.724  1.00 31.59           N  
ATOM   4291  H   GLU A 293      34.287  -0.351  25.965  1.00 31.59           H  
ATOM   4292  CA  GLU A 293      32.887   1.160  26.419  1.00 31.59           C  
ATOM   4293  HA  GLU A 293      33.270   2.172  26.548  1.00 31.59           H  
ATOM   4294  C   GLU A 293      31.729   0.881  27.395  1.00 31.59           C  
ATOM   4295  CB  GLU A 293      32.509   0.951  24.943  1.00 31.59           C  
ATOM   4296  HB2 GLU A 293      31.883   0.064  24.851  1.00 31.59           H  
ATOM   4297  HB3 GLU A 293      33.428   0.776  24.382  1.00 31.59           H  
ATOM   4298  O   GLU A 293      31.353  -0.285  27.574  1.00 31.59           O  
ATOM   4299  CG  GLU A 293      31.812   2.154  24.300  1.00 31.59           C  
ATOM   4300  HG2 GLU A 293      32.408   3.045  24.497  1.00 31.59           H  
ATOM   4301  HG3 GLU A 293      30.838   2.290  24.770  1.00 31.59           H  
ATOM   4302  CD  GLU A 293      31.639   1.981  22.778  1.00 31.59           C  
ATOM   4303  OE1 GLU A 293      31.430   3.018  22.109  1.00 31.59           O  
ATOM   4304  OE2 GLU A 293      31.715   0.829  22.290  1.00 31.59           O  
ATOM   4305  N   PRO A 294      31.224   1.891  28.125  1.00 37.39           N  
ATOM   4306  CA  PRO A 294      30.182   1.657  29.110  1.00 37.39           C  
ATOM   4307  HA  PRO A 294      30.524   0.916  29.833  1.00 37.39           H  
ATOM   4308  C   PRO A 294      28.932   1.134  28.408  1.00 37.39           C  
ATOM   4309  CB  PRO A 294      29.960   2.995  29.821  1.00 37.39           C  
ATOM   4310  HB2 PRO A 294      28.914   3.151  30.088  1.00 37.39           H  
ATOM   4311  HB3 PRO A 294      30.591   3.040  30.709  1.00 37.39           H  
ATOM   4312  O   PRO A 294      28.523   1.673  27.380  1.00 37.39           O  
ATOM   4313  CG  PRO A 294      30.444   4.025  28.801  1.00 37.39           C  
ATOM   4314  HG2 PRO A 294      29.636   4.254  28.106  1.00 37.39           H  
ATOM   4315  HG3 PRO A 294      30.804   4.935  29.282  1.00 37.39           H  
ATOM   4316  CD  PRO A 294      31.561   3.301  28.051  1.00 37.39           C  
ATOM   4317  HD2 PRO A 294      31.601   3.646  27.018  1.00 37.39           H  
ATOM   4318  HD3 PRO A 294      32.516   3.469  28.548  1.00 37.39           H  
ATOM   4319  N   ASP A 295      28.328   0.098  28.996  1.00 46.13           N  
ATOM   4320  H   ASP A 295      28.778  -0.326  29.794  1.00 46.13           H  
ATOM   4321  CA  ASP A 295      27.075  -0.493  28.529  1.00 46.13           C  
ATOM   4322  HA  ASP A 295      27.310  -1.095  27.651  1.00 46.13           H  
ATOM   4323  C   ASP A 295      26.076   0.628  28.175  1.00 46.13           C  
ATOM   4324  CB  ASP A 295      26.532  -1.430  29.626  1.00 46.13           C  
ATOM   4325  HB2 ASP A 295      26.538  -0.886  30.571  1.00 46.13           H  
ATOM   4326  HB3 ASP A 295      27.216  -2.272  29.729  1.00 46.13           H  
ATOM   4327  O   ASP A 295      25.857   1.518  29.010  1.00 46.13           O  
ATOM   4328  CG  ASP A 295      25.108  -1.978  29.419  1.00 46.13           C  
ATOM   4329  OD1 ASP A 295      24.481  -1.711  28.370  1.00 46.13           O  
ATOM   4330  OD2 ASP A 295      24.611  -2.606  30.374  1.00 46.13           O  
ATOM   4331  N   PRO A 296      25.473   0.621  26.971  1.00 52.34           N  
ATOM   4332  CA  PRO A 296      24.478   1.605  26.553  1.00 52.34           C  
ATOM   4333  HA  PRO A 296      24.976   2.565  26.417  1.00 52.34           H  
ATOM   4334  C   PRO A 296      23.342   1.806  27.567  1.00 52.34           C  
ATOM   4335  CB  PRO A 296      23.959   1.116  25.194  1.00 52.34           C  
ATOM   4336  HB2 PRO A 296      22.876   1.200  25.111  1.00 52.34           H  
ATOM   4337  HB3 PRO A 296      24.438   1.694  24.403  1.00 52.34           H  
ATOM   4338  O   PRO A 296      22.796   2.910  27.647  1.00 52.34           O  
ATOM   4339  CG  PRO A 296      24.411  -0.339  25.092  1.00 52.34           C  
ATOM   4340  HG2 PRO A 296      23.666  -0.986  25.556  1.00 52.34           H  
ATOM   4341  HG3 PRO A 296      24.594  -0.639  24.060  1.00 52.34           H  
ATOM   4342  CD  PRO A 296      25.683  -0.363  25.919  1.00 52.34           C  
ATOM   4343  HD2 PRO A 296      26.534  -0.061  25.308  1.00 52.34           H  
ATOM   4344  HD3 PRO A 296      25.831  -1.373  26.300  1.00 52.34           H  
ATOM   4345  N   HIS A 297      23.025   0.811  28.402  1.00 49.32           N  
ATOM   4346  H   HIS A 297      23.498  -0.077  28.307  1.00 49.32           H  
ATOM   4347  CA  HIS A 297      22.096   0.992  29.518  1.00 49.32           C  
ATOM   4348  HA  HIS A 297      21.147   1.356  29.123  1.00 49.32           H  
ATOM   4349  C   HIS A 297      22.596   2.027  30.548  1.00 49.32           C  
ATOM   4350  CB  HIS A 297      21.848  -0.364  30.187  1.00 49.32           C  
ATOM   4351  HB2 HIS A 297      21.591  -1.101  29.426  1.00 49.32           H  
ATOM   4352  HB3 HIS A 297      22.759  -0.699  30.683  1.00 49.32           H  
ATOM   4353  O   HIS A 297      21.823   2.852  31.034  1.00 49.32           O  
ATOM   4354  CG  HIS A 297      20.734  -0.302  31.197  1.00 49.32           C  
ATOM   4355  CD2 HIS A 297      19.424  -0.632  30.985  1.00 49.32           C  
ATOM   4356  HD2 HIS A 297      19.013  -1.019  30.064  1.00 49.32           H  
ATOM   4357  ND1 HIS A 297      20.825   0.179  32.484  1.00 49.32           N  
ATOM   4358  HD1 HIS A 297      21.658   0.549  32.920  1.00 49.32           H  
ATOM   4359  CE1 HIS A 297      19.597   0.151  33.027  1.00 49.32           C  
ATOM   4360  HE1 HIS A 297      19.346   0.507  34.015  1.00 49.32           H  
ATOM   4361  NE2 HIS A 297      18.708  -0.347  32.153  1.00 49.32           N  
ATOM   4362  N   THR A 298      23.896   2.042  30.850  1.00 60.68           N  
ATOM   4363  H   THR A 298      24.499   1.419  30.332  1.00 60.68           H  
ATOM   4364  CA  THR A 298      24.526   3.031  31.745  1.00 60.68           C  
ATOM   4365  HA  THR A 298      23.985   3.044  32.691  1.00 60.68           H  
ATOM   4366  C   THR A 298      24.459   4.436  31.145  1.00 60.68           C  
ATOM   4367  CB  THR A 298      25.996   2.677  32.033  1.00 60.68           C  
ATOM   4368  HB  THR A 298      26.598   2.841  31.139  1.00 60.68           H  
ATOM   4369  O   THR A 298      24.167   5.399  31.855  1.00 60.68           O  
ATOM   4370  CG2 THR A 298      26.574   3.507  33.180  1.00 60.68           C  
ATOM   4371 HG21 THR A 298      27.594   3.181  33.382  1.00 60.68           H  
ATOM   4372 HG22 THR A 298      25.970   3.371  34.077  1.00 60.68           H  
ATOM   4373 HG23 THR A 298      26.591   4.562  32.909  1.00 60.68           H  
ATOM   4374  OG1 THR A 298      26.120   1.328  32.417  1.00 60.68           O  
ATOM   4375  HG1 THR A 298      26.078   0.791  31.623  1.00 60.68           H  
ATOM   4376  N   LEU A 299      24.666   4.559  29.828  1.00 58.90           N  
ATOM   4377  H   LEU A 299      24.888   3.728  29.300  1.00 58.90           H  
ATOM   4378  CA  LEU A 299      24.519   5.832  29.113  1.00 58.90           C  
ATOM   4379  HA  LEU A 299      25.110   6.594  29.622  1.00 58.90           H  
ATOM   4380  C   LEU A 299      23.066   6.326  29.134  1.00 58.90           C  
ATOM   4381  CB  LEU A 299      25.025   5.680  27.666  1.00 58.90           C  
ATOM   4382  HB2 LEU A 299      24.776   6.586  27.114  1.00 58.90           H  
ATOM   4383  HB3 LEU A 299      24.491   4.855  27.193  1.00 58.90           H  
ATOM   4384  O   LEU A 299      22.822   7.520  29.318  1.00 58.90           O  
ATOM   4385  CG  LEU A 299      26.539   5.433  27.531  1.00 58.90           C  
ATOM   4386  HG  LEU A 299      26.824   4.561  28.120  1.00 58.90           H  
ATOM   4387  CD1 LEU A 299      26.888   5.165  26.069  1.00 58.90           C  
ATOM   4388 HD11 LEU A 299      26.640   6.027  25.449  1.00 58.90           H  
ATOM   4389 HD12 LEU A 299      26.344   4.291  25.710  1.00 58.90           H  
ATOM   4390 HD13 LEU A 299      27.953   4.950  25.978  1.00 58.90           H  
ATOM   4391  CD2 LEU A 299      27.352   6.644  27.999  1.00 58.90           C  
ATOM   4392 HD21 LEU A 299      27.230   6.786  29.073  1.00 58.90           H  
ATOM   4393 HD22 LEU A 299      28.408   6.470  27.796  1.00 58.90           H  
ATOM   4394 HD23 LEU A 299      27.031   7.540  27.466  1.00 58.90           H  
ATOM   4395  N   PHE A 300      22.101   5.414  29.003  1.00 51.89           N  
ATOM   4396  H   PHE A 300      22.364   4.459  28.805  1.00 51.89           H  
ATOM   4397  CA  PHE A 300      20.682   5.749  29.049  1.00 51.89           C  
ATOM   4398  HA  PHE A 300      20.512   6.589  28.377  1.00 51.89           H  
ATOM   4399  C   PHE A 300      20.228   6.192  30.448  1.00 51.89           C  
ATOM   4400  CB  PHE A 300      19.863   4.562  28.535  1.00 51.89           C  
ATOM   4401  HB2 PHE A 300      20.300   4.205  27.602  1.00 51.89           H  
ATOM   4402  HB3 PHE A 300      19.908   3.744  29.254  1.00 51.89           H  
ATOM   4403  O   PHE A 300      19.553   7.214  30.574  1.00 51.89           O  
ATOM   4404  CG  PHE A 300      18.420   4.932  28.271  1.00 51.89           C  
ATOM   4405  CD1 PHE A 300      17.436   4.710  29.252  1.00 51.89           C  
ATOM   4406  HD1 PHE A 300      17.705   4.250  30.191  1.00 51.89           H  
ATOM   4407  CD2 PHE A 300      18.069   5.537  27.049  1.00 51.89           C  
ATOM   4408  HD2 PHE A 300      18.825   5.712  26.298  1.00 51.89           H  
ATOM   4409  CE1 PHE A 300      16.103   5.088  29.007  1.00 51.89           C  
ATOM   4410  HE1 PHE A 300      15.349   4.908  29.759  1.00 51.89           H  
ATOM   4411  CE2 PHE A 300      16.737   5.914  26.805  1.00 51.89           C  
ATOM   4412  HE2 PHE A 300      16.472   6.375  25.866  1.00 51.89           H  
ATOM   4413  CZ  PHE A 300      15.754   5.689  27.784  1.00 51.89           C  
ATOM   4414  HZ  PHE A 300      14.730   5.976  27.594  1.00 51.89           H  
ATOM   4415  N   GLU A 301      20.635   5.490  31.510  1.00 62.74           N  
ATOM   4416  H   GLU A 301      21.154   4.637  31.356  1.00 62.74           H  
ATOM   4417  CA  GLU A 301      20.360   5.905  32.896  1.00 62.74           C  
ATOM   4418  HA  GLU A 301      19.286   6.036  33.026  1.00 62.74           H  
ATOM   4419  C   GLU A 301      21.006   7.267  33.214  1.00 62.74           C  
ATOM   4420  CB  GLU A 301      20.830   4.818  33.882  1.00 62.74           C  
ATOM   4421  HB2 GLU A 301      21.797   4.441  33.549  1.00 62.74           H  
ATOM   4422  HB3 GLU A 301      20.983   5.263  34.865  1.00 62.74           H  
ATOM   4423  O   GLU A 301      20.364   8.121  33.830  1.00 62.74           O  
ATOM   4424  CG  GLU A 301      19.852   3.631  34.021  1.00 62.74           C  
ATOM   4425  HG2 GLU A 301      19.576   3.283  33.026  1.00 62.74           H  
ATOM   4426  HG3 GLU A 301      20.386   2.819  34.516  1.00 62.74           H  
ATOM   4427  CD  GLU A 301      18.573   3.929  34.840  1.00 62.74           C  
ATOM   4428  OE1 GLU A 301      17.576   3.185  34.710  1.00 62.74           O  
ATOM   4429  OE2 GLU A 301      18.512   4.928  35.597  1.00 62.74           O  
ATOM   4430  N   ALA A 302      22.220   7.532  32.715  1.00 59.13           N  
ATOM   4431  H   ALA A 302      22.719   6.795  32.237  1.00 59.13           H  
ATOM   4432  CA  ALA A 302      22.879   8.831  32.870  1.00 59.13           C  
ATOM   4433  HA  ALA A 302      22.886   9.087  33.929  1.00 59.13           H  
ATOM   4434  C   ALA A 302      22.139   9.963  32.130  1.00 59.13           C  
ATOM   4435  CB  ALA A 302      24.331   8.705  32.395  1.00 59.13           C  
ATOM   4436  HB1 ALA A 302      24.847   9.655  32.533  1.00 59.13           H  
ATOM   4437  HB2 ALA A 302      24.361   8.429  31.341  1.00 59.13           H  
ATOM   4438  HB3 ALA A 302      24.841   7.936  32.976  1.00 59.13           H  
ATOM   4439  O   ALA A 302      21.966  11.056  32.679  1.00 59.13           O  
ATOM   4440  N   ALA A 303      21.666   9.712  30.905  1.00 51.08           N  
ATOM   4441  H   ALA A 303      21.871   8.818  30.482  1.00 51.08           H  
ATOM   4442  CA  ALA A 303      20.865  10.672  30.147  1.00 51.08           C  
ATOM   4443  HA  ALA A 303      21.401  11.619  30.102  1.00 51.08           H  
ATOM   4444  C   ALA A 303      19.510  10.938  30.822  1.00 51.08           C  
ATOM   4445  CB  ALA A 303      20.694  10.147  28.717  1.00 51.08           C  
ATOM   4446  HB1 ALA A 303      21.671   9.998  28.258  1.00 51.08           H  
ATOM   4447  HB2 ALA A 303      20.130  10.869  28.126  1.00 51.08           H  
ATOM   4448  HB3 ALA A 303      20.159   9.197  28.726  1.00 51.08           H  
ATOM   4449  O   ALA A 303      19.091  12.094  30.935  1.00 51.08           O  
ATOM   4450  N   ARG A 304      18.854   9.888  31.336  1.00 52.55           N  
ATOM   4451  H   ARG A 304      19.247   8.969  31.187  1.00 52.55           H  
ATOM   4452  CA  ARG A 304      17.585   9.998  32.067  1.00 52.55           C  
ATOM   4453  HA  ARG A 304      16.876  10.532  31.435  1.00 52.55           H  
ATOM   4454  C   ARG A 304      17.736  10.821  33.344  1.00 52.55           C  
ATOM   4455  CB  ARG A 304      17.034   8.594  32.367  1.00 52.55           C  
ATOM   4456  HB2 ARG A 304      17.029   8.007  31.448  1.00 52.55           H  
ATOM   4457  HB3 ARG A 304      17.673   8.093  33.093  1.00 52.55           H  
ATOM   4458  O   ARG A 304      16.895  11.680  33.601  1.00 52.55           O  
ATOM   4459  CG  ARG A 304      15.595   8.682  32.902  1.00 52.55           C  
ATOM   4460  HG2 ARG A 304      14.975   9.154  32.140  1.00 52.55           H  
ATOM   4461  HG3 ARG A 304      15.558   9.298  33.800  1.00 52.55           H  
ATOM   4462  CD  ARG A 304      14.996   7.311  33.226  1.00 52.55           C  
ATOM   4463  HD2 ARG A 304      13.917   7.435  33.320  1.00 52.55           H  
ATOM   4464  HD3 ARG A 304      15.198   6.629  32.400  1.00 52.55           H  
ATOM   4465  NE  ARG A 304      15.525   6.750  34.482  1.00 52.55           N  
ATOM   4466  HE  ARG A 304      16.401   7.113  34.830  1.00 52.55           H  
ATOM   4467  NH1 ARG A 304      14.019   5.030  34.709  1.00 52.55           N  
ATOM   4468 HH11 ARG A 304      13.821   4.131  35.123  1.00 52.55           H  
ATOM   4469 HH12 ARG A 304      13.562   5.336  33.861  1.00 52.55           H  
ATOM   4470  NH2 ARG A 304      15.745   5.189  36.106  1.00 52.55           N  
ATOM   4471 HH21 ARG A 304      16.739   5.367  36.096  1.00 52.55           H  
ATOM   4472 HH22 ARG A 304      15.582   4.227  36.367  1.00 52.55           H  
ATOM   4473  CZ  ARG A 304      15.087   5.673  35.102  1.00 52.55           C  
ATOM   4474  N   ALA A 305      18.798  10.592  34.117  1.00 59.50           N  
ATOM   4475  H   ALA A 305      19.423   9.837  33.872  1.00 59.50           H  
ATOM   4476  CA  ALA A 305      19.068  11.344  35.342  1.00 59.50           C  
ATOM   4477  HA  ALA A 305      18.223  11.227  36.020  1.00 59.50           H  
ATOM   4478  C   ALA A 305      19.222  12.851  35.063  1.00 59.50           C  
ATOM   4479  CB  ALA A 305      20.309  10.749  36.016  1.00 59.50           C  
ATOM   4480  HB1 ALA A 305      20.512  11.284  36.944  1.00 59.50           H  
ATOM   4481  HB2 ALA A 305      20.140   9.696  36.244  1.00 59.50           H  
ATOM   4482  HB3 ALA A 305      21.175  10.836  35.359  1.00 59.50           H  
ATOM   4483  O   ALA A 305      18.591  13.666  35.734  1.00 59.50           O  
ATOM   4484  N   ARG A 306      19.963  13.220  34.007  1.00 61.32           N  
ATOM   4485  H   ARG A 306      20.448  12.496  33.496  1.00 61.32           H  
ATOM   4486  CA  ARG A 306      20.142  14.627  33.599  1.00 61.32           C  
ATOM   4487  HA  ARG A 306      20.468  15.209  34.460  1.00 61.32           H  
ATOM   4488  C   ARG A 306      18.842  15.280  33.133  1.00 61.32           C  
ATOM   4489  CB  ARG A 306      21.200  14.724  32.494  1.00 61.32           C  
ATOM   4490  HB2 ARG A 306      21.189  15.736  32.090  1.00 61.32           H  
ATOM   4491  HB3 ARG A 306      20.957  14.029  31.690  1.00 61.32           H  
ATOM   4492  O   ARG A 306      18.565  16.418  33.504  1.00 61.32           O  
ATOM   4493  CG  ARG A 306      22.605  14.430  33.030  1.00 61.32           C  
ATOM   4494  HG2 ARG A 306      22.652  13.416  33.427  1.00 61.32           H  
ATOM   4495  HG3 ARG A 306      22.841  15.133  33.829  1.00 61.32           H  
ATOM   4496  CD  ARG A 306      23.623  14.589  31.899  1.00 61.32           C  
ATOM   4497  HD2 ARG A 306      23.347  13.918  31.084  1.00 61.32           H  
ATOM   4498  HD3 ARG A 306      23.586  15.618  31.542  1.00 61.32           H  
ATOM   4499  NE  ARG A 306      24.985  14.266  32.355  1.00 61.32           N  
ATOM   4500  HE  ARG A 306      25.062  13.866  33.279  1.00 61.32           H  
ATOM   4501  NH1 ARG A 306      26.099  14.972  30.477  1.00 61.32           N  
ATOM   4502 HH11 ARG A 306      25.217  15.262  30.079  1.00 61.32           H  
ATOM   4503 HH12 ARG A 306      26.959  15.102  29.963  1.00 61.32           H  
ATOM   4504  NH2 ARG A 306      27.245  14.078  32.170  1.00 61.32           N  
ATOM   4505 HH21 ARG A 306      28.095  14.202  31.640  1.00 61.32           H  
ATOM   4506 HH22 ARG A 306      27.281  13.667  33.092  1.00 61.32           H  
ATOM   4507  CZ  ARG A 306      26.098  14.440  31.668  1.00 61.32           C  
ATOM   4508  N   PHE A 307      18.025  14.555  32.367  1.00 56.29           N  
ATOM   4509  H   PHE A 307      18.330  13.641  32.062  1.00 56.29           H  
ATOM   4510  CA  PHE A 307      16.711  15.046  31.940  1.00 56.29           C  
ATOM   4511  HA  PHE A 307      16.846  15.998  31.427  1.00 56.29           H  
ATOM   4512  C   PHE A 307      15.785  15.313  33.133  1.00 56.29           C  
ATOM   4513  CB  PHE A 307      16.065  14.044  30.967  1.00 56.29           C  
ATOM   4514  HB2 PHE A 307      16.666  13.137  30.896  1.00 56.29           H  
ATOM   4515  HB3 PHE A 307      15.091  13.737  31.348  1.00 56.29           H  
ATOM   4516  O   PHE A 307      15.029  16.285  33.131  1.00 56.29           O  
ATOM   4517  CG  PHE A 307      15.871  14.617  29.581  1.00 56.29           C  
ATOM   4518  CD1 PHE A 307      14.711  15.355  29.281  1.00 56.29           C  
ATOM   4519  HD1 PHE A 307      13.959  15.512  30.039  1.00 56.29           H  
ATOM   4520  CD2 PHE A 307      16.867  14.445  28.601  1.00 56.29           C  
ATOM   4521  HD2 PHE A 307      17.765  13.893  28.835  1.00 56.29           H  
ATOM   4522  CE1 PHE A 307      14.540  15.909  28.000  1.00 56.29           C  
ATOM   4523  HE1 PHE A 307      13.655  16.484  27.772  1.00 56.29           H  
ATOM   4524  CE2 PHE A 307      16.696  15.001  27.321  1.00 56.29           C  
ATOM   4525  HE2 PHE A 307      17.463  14.876  26.571  1.00 56.29           H  
ATOM   4526  CZ  PHE A 307      15.533  15.731  27.020  1.00 56.29           C  
ATOM   4527  HZ  PHE A 307      15.408  16.166  26.039  1.00 56.29           H  
ATOM   4528  N   PHE A 308      15.856  14.469  34.166  1.00 62.12           N  
ATOM   4529  H   PHE A 308      16.485  13.681  34.110  1.00 62.12           H  
ATOM   4530  CA  PHE A 308      15.039  14.624  35.366  1.00 62.12           C  
ATOM   4531  HA  PHE A 308      14.012  14.805  35.048  1.00 62.12           H  
ATOM   4532  C   PHE A 308      15.463  15.838  36.210  1.00 62.12           C  
ATOM   4533  CB  PHE A 308      15.065  13.318  36.168  1.00 62.12           C  
ATOM   4534  HB2 PHE A 308      15.961  13.284  36.788  1.00 62.12           H  
ATOM   4535  HB3 PHE A 308      15.117  12.475  35.479  1.00 62.12           H  
ATOM   4536  O   PHE A 308      14.598  16.590  36.662  1.00 62.12           O  
ATOM   4537  CG  PHE A 308      13.832  13.125  37.026  1.00 62.12           C  
ATOM   4538  CD1 PHE A 308      13.845  13.457  38.393  1.00 62.12           C  
ATOM   4539  HD1 PHE A 308      14.745  13.851  38.842  1.00 62.12           H  
ATOM   4540  CD2 PHE A 308      12.662  12.603  36.443  1.00 62.12           C  
ATOM   4541  HD2 PHE A 308      12.651  12.354  35.392  1.00 62.12           H  
ATOM   4542  CE1 PHE A 308      12.694  13.246  39.176  1.00 62.12           C  
ATOM   4543  HE1 PHE A 308      12.714  13.448  40.237  1.00 62.12           H  
ATOM   4544  CE2 PHE A 308      11.508  12.410  37.222  1.00 62.12           C  
ATOM   4545  HE2 PHE A 308      10.611  12.012  36.770  1.00 62.12           H  
ATOM   4546  CZ  PHE A 308      11.525  12.731  38.590  1.00 62.12           C  
ATOM   4547  HZ  PHE A 308      10.644  12.570  39.193  1.00 62.12           H  
ATOM   4548  N   GLU A 309      16.769  16.076  36.374  1.00 64.67           N  
ATOM   4549  H   GLU A 309      17.439  15.409  36.016  1.00 64.67           H  
ATOM   4550  CA  GLU A 309      17.288  17.268  37.067  1.00 64.67           C  
ATOM   4551  HA  GLU A 309      16.842  17.329  38.060  1.00 64.67           H  
ATOM   4552  C   GLU A 309      16.908  18.566  36.341  1.00 64.67           C  
ATOM   4553  CB  GLU A 309      18.813  17.182  37.236  1.00 64.67           C  
ATOM   4554  HB2 GLU A 309      19.185  18.173  37.495  1.00 64.67           H  
ATOM   4555  HB3 GLU A 309      19.264  16.878  36.291  1.00 64.67           H  
ATOM   4556  O   GLU A 309      16.393  19.493  36.972  1.00 64.67           O  
ATOM   4557  CG  GLU A 309      19.219  16.212  38.356  1.00 64.67           C  
ATOM   4558  HG2 GLU A 309      18.896  15.206  38.090  1.00 64.67           H  
ATOM   4559  HG3 GLU A 309      18.696  16.500  39.267  1.00 64.67           H  
ATOM   4560  CD  GLU A 309      20.734  16.204  38.626  1.00 64.67           C  
ATOM   4561  OE1 GLU A 309      21.111  15.760  39.734  1.00 64.67           O  
ATOM   4562  OE2 GLU A 309      21.508  16.612  37.728  1.00 64.67           O  
ATOM   4563  N   GLN A 310      17.056  18.618  35.012  1.00 56.71           N  
ATOM   4564  H   GLN A 310      17.505  17.844  34.542  1.00 56.71           H  
ATOM   4565  CA  GLN A 310      16.612  19.772  34.218  1.00 56.71           C  
ATOM   4566  HA  GLN A 310      17.087  20.669  34.616  1.00 56.71           H  
ATOM   4567  C   GLN A 310      15.100  19.999  34.323  1.00 56.71           C  
ATOM   4568  CB  GLN A 310      17.015  19.589  32.745  1.00 56.71           C  
ATOM   4569  HB2 GLN A 310      16.209  19.937  32.100  1.00 56.71           H  
ATOM   4570  HB3 GLN A 310      17.184  18.534  32.526  1.00 56.71           H  
ATOM   4571  O   GLN A 310      14.655  21.140  34.463  1.00 56.71           O  
ATOM   4572  CG  GLN A 310      18.265  20.411  32.411  1.00 56.71           C  
ATOM   4573  HG2 GLN A 310      19.086  20.097  33.055  1.00 56.71           H  
ATOM   4574  HG3 GLN A 310      18.057  21.463  32.606  1.00 56.71           H  
ATOM   4575  CD  GLN A 310      18.703  20.258  30.959  1.00 56.71           C  
ATOM   4576  NE2 GLN A 310      19.464  21.195  30.436  1.00 56.71           N  
ATOM   4577 HE21 GLN A 310      19.725  22.008  30.977  1.00 56.71           H  
ATOM   4578 HE22 GLN A 310      19.704  21.079  29.462  1.00 56.71           H  
ATOM   4579  OE1 GLN A 310      18.388  19.308  30.264  1.00 56.71           O  
ATOM   4580  N   GLY A 311      14.305  18.924  34.312  1.00 61.17           N  
ATOM   4581  H   GLY A 311      14.723  18.019  34.151  1.00 61.17           H  
ATOM   4582  CA  GLY A 311      12.856  19.007  34.493  1.00 61.17           C  
ATOM   4583  HA2 GLY A 311      12.426  19.605  33.690  1.00 61.17           H  
ATOM   4584  HA3 GLY A 311      12.442  18.000  34.447  1.00 61.17           H  
ATOM   4585  C   GLY A 311      12.457  19.630  35.835  1.00 61.17           C  
ATOM   4586  O   GLY A 311      11.545  20.460  35.881  1.00 61.17           O  
ATOM   4587  N   GLN A 312      13.166  19.296  36.921  1.00 67.52           N  
ATOM   4588  H   GLN A 312      13.916  18.627  36.826  1.00 67.52           H  
ATOM   4589  CA  GLN A 312      12.934  19.922  38.229  1.00 67.52           C  
ATOM   4590  HA  GLN A 312      11.864  19.902  38.440  1.00 67.52           H  
ATOM   4591  C   GLN A 312      13.348  21.396  38.256  1.00 67.52           C  
ATOM   4592  CB  GLN A 312      13.659  19.164  39.349  1.00 67.52           C  
ATOM   4593  HB2 GLN A 312      14.702  18.995  39.083  1.00 67.52           H  
ATOM   4594  HB3 GLN A 312      13.633  19.793  40.239  1.00 67.52           H  
ATOM   4595  O   GLN A 312      12.654  22.211  38.866  1.00 67.52           O  
ATOM   4596  CG  GLN A 312      12.975  17.831  39.681  1.00 67.52           C  
ATOM   4597  HG2 GLN A 312      11.898  17.985  39.758  1.00 67.52           H  
ATOM   4598  HG3 GLN A 312      13.162  17.121  38.876  1.00 67.52           H  
ATOM   4599  CD  GLN A 312      13.446  17.235  41.004  1.00 67.52           C  
ATOM   4600  NE2 GLN A 312      13.328  15.937  41.167  1.00 67.52           N  
ATOM   4601 HE21 GLN A 312      13.052  15.365  40.382  1.00 67.52           H  
ATOM   4602 HE22 GLN A 312      13.709  15.574  42.029  1.00 67.52           H  
ATOM   4603  OE1 GLN A 312      13.883  17.898  41.927  1.00 67.52           O  
ATOM   4604  N   GLN A 313      14.433  21.759  37.572  1.00 53.14           N  
ATOM   4605  H   GLN A 313      14.985  21.044  37.121  1.00 53.14           H  
ATOM   4606  CA  GLN A 313      14.925  23.136  37.545  1.00 53.14           C  
ATOM   4607  HA  GLN A 313      14.968  23.489  38.575  1.00 53.14           H  
ATOM   4608  C   GLN A 313      13.972  24.075  36.784  1.00 53.14           C  
ATOM   4609  CB  GLN A 313      16.352  23.129  36.979  1.00 53.14           C  
ATOM   4610  HB2 GLN A 313      16.848  22.214  37.300  1.00 53.14           H  
ATOM   4611  HB3 GLN A 313      16.324  23.139  35.889  1.00 53.14           H  
ATOM   4612  O   GLN A 313      13.656  25.155  37.281  1.00 53.14           O  
ATOM   4613  CG  GLN A 313      17.187  24.309  37.492  1.00 53.14           C  
ATOM   4614  HG2 GLN A 313      16.801  25.239  37.076  1.00 53.14           H  
ATOM   4615  HG3 GLN A 313      17.111  24.357  38.578  1.00 53.14           H  
ATOM   4616  CD  GLN A 313      18.663  24.174  37.127  1.00 53.14           C  
ATOM   4617  NE2 GLN A 313      19.530  24.944  37.745  1.00 53.14           N  
ATOM   4618 HE21 GLN A 313      20.488  24.837  37.443  1.00 53.14           H  
ATOM   4619 HE22 GLN A 313      19.214  25.676  38.365  1.00 53.14           H  
ATOM   4620  OE1 GLN A 313      19.079  23.385  36.296  1.00 53.14           O  
ATOM   4621  N   VAL A 314      13.413  23.630  35.651  1.00 54.18           N  
ATOM   4622  H   VAL A 314      13.734  22.749  35.277  1.00 54.18           H  
ATOM   4623  CA  VAL A 314      12.408  24.404  34.891  1.00 54.18           C  
ATOM   4624  HA  VAL A 314      12.807  25.401  34.704  1.00 54.18           H  
ATOM   4625  C   VAL A 314      11.115  24.582  35.693  1.00 54.18           C  
ATOM   4626  CB  VAL A 314      12.116  23.740  33.530  1.00 54.18           C  
ATOM   4627  HB  VAL A 314      11.811  22.706  33.692  1.00 54.18           H  
ATOM   4628  O   VAL A 314      10.525  25.665  35.695  1.00 54.18           O  
ATOM   4629  CG1 VAL A 314      11.003  24.459  32.752  1.00 54.18           C  
ATOM   4630 HG11 VAL A 314      10.051  24.364  33.275  1.00 54.18           H  
ATOM   4631 HG12 VAL A 314      10.894  24.012  31.764  1.00 54.18           H  
ATOM   4632 HG13 VAL A 314      11.252  25.515  32.643  1.00 54.18           H  
ATOM   4633  CG2 VAL A 314      13.364  23.751  32.637  1.00 54.18           C  
ATOM   4634 HG21 VAL A 314      14.193  23.240  33.126  1.00 54.18           H  
ATOM   4635 HG22 VAL A 314      13.666  24.778  32.432  1.00 54.18           H  
ATOM   4636 HG23 VAL A 314      13.155  23.241  31.696  1.00 54.18           H  
ATOM   4637  N   LEU A 315      10.678  23.549  36.423  1.00 47.93           N  
ATOM   4638  H   LEU A 315      11.188  22.678  36.385  1.00 47.93           H  
ATOM   4639  CA  LEU A 315       9.519  23.662  37.315  1.00 47.93           C  
ATOM   4640  HA  LEU A 315       8.688  24.080  36.746  1.00 47.93           H  
ATOM   4641  C   LEU A 315       9.773  24.642  38.470  1.00 47.93           C  
ATOM   4642  CB  LEU A 315       9.131  22.266  37.834  1.00 47.93           C  
ATOM   4643  HB2 LEU A 315       8.570  22.371  38.763  1.00 47.93           H  
ATOM   4644  HB3 LEU A 315      10.042  21.712  38.063  1.00 47.93           H  
ATOM   4645  O   LEU A 315       8.867  25.394  38.838  1.00 47.93           O  
ATOM   4646  CG  LEU A 315       8.275  21.463  36.838  1.00 47.93           C  
ATOM   4647  HG  LEU A 315       8.715  21.519  35.842  1.00 47.93           H  
ATOM   4648  CD1 LEU A 315       8.220  19.995  37.263  1.00 47.93           C  
ATOM   4649 HD11 LEU A 315       9.232  19.590  37.287  1.00 47.93           H  
ATOM   4650 HD12 LEU A 315       7.770  19.904  38.252  1.00 47.93           H  
ATOM   4651 HD13 LEU A 315       7.638  19.425  36.539  1.00 47.93           H  
ATOM   4652  CD2 LEU A 315       6.833  21.984  36.786  1.00 47.93           C  
ATOM   4653 HD21 LEU A 315       6.382  21.944  37.777  1.00 47.93           H  
ATOM   4654 HD22 LEU A 315       6.250  21.372  36.097  1.00 47.93           H  
ATOM   4655 HD23 LEU A 315       6.817  23.011  36.422  1.00 47.93           H  
ATOM   4656  N   ALA A 316      10.992  24.680  39.014  1.00 55.23           N  
ATOM   4657  H   ALA A 316      11.690  24.023  38.695  1.00 55.23           H  
ATOM   4658  CA  ALA A 316      11.370  25.644  40.044  1.00 55.23           C  
ATOM   4659  HA  ALA A 316      10.618  25.616  40.832  1.00 55.23           H  
ATOM   4660  C   ALA A 316      11.404  27.088  39.503  1.00 55.23           C  
ATOM   4661  CB  ALA A 316      12.709  25.217  40.654  1.00 55.23           C  
ATOM   4662  HB1 ALA A 316      13.496  25.255  39.901  1.00 55.23           H  
ATOM   4663  HB2 ALA A 316      12.969  25.890  41.471  1.00 55.23           H  
ATOM   4664  HB3 ALA A 316      12.634  24.200  41.040  1.00 55.23           H  
ATOM   4665  O   ALA A 316      10.877  27.994  40.153  1.00 55.23           O  
ATOM   4666  N   GLU A 317      11.936  27.313  38.298  1.00 44.84           N  
ATOM   4667  H   GLU A 317      12.407  26.559  37.819  1.00 44.84           H  
ATOM   4668  CA  GLU A 317      11.927  28.641  37.667  1.00 44.84           C  
ATOM   4669  HA  GLU A 317      12.332  29.366  38.373  1.00 44.84           H  
ATOM   4670  C   GLU A 317      10.505  29.120  37.336  1.00 44.84           C  
ATOM   4671  CB  GLU A 317      12.816  28.662  36.416  1.00 44.84           C  
ATOM   4672  HB2 GLU A 317      12.624  27.774  35.814  1.00 44.84           H  
ATOM   4673  HB3 GLU A 317      12.560  29.545  35.829  1.00 44.84           H  
ATOM   4674  O   GLU A 317      10.175  30.283  37.587  1.00 44.84           O  
ATOM   4675  CG  GLU A 317      14.305  28.748  36.787  1.00 44.84           C  
ATOM   4676  HG2 GLU A 317      14.447  29.609  37.440  1.00 44.84           H  
ATOM   4677  HG3 GLU A 317      14.583  27.855  37.347  1.00 44.84           H  
ATOM   4678  CD  GLU A 317      15.229  28.890  35.567  1.00 44.84           C  
ATOM   4679  OE1 GLU A 317      16.428  29.166  35.801  1.00 44.84           O  
ATOM   4680  OE2 GLU A 317      14.740  28.737  34.424  1.00 44.84           O  
ATOM   4681  N   GLN A 318       9.605  28.241  36.881  1.00 38.09           N  
ATOM   4682  H   GLN A 318       9.909  27.305  36.654  1.00 38.09           H  
ATOM   4683  CA  GLN A 318       8.209  28.636  36.638  1.00 38.09           C  
ATOM   4684  HA  GLN A 318       8.215  29.537  36.024  1.00 38.09           H  
ATOM   4685  C   GLN A 318       7.452  29.015  37.924  1.00 38.09           C  
ATOM   4686  CB  GLN A 318       7.457  27.545  35.867  1.00 38.09           C  
ATOM   4687  HB2 GLN A 318       6.391  27.764  35.931  1.00 38.09           H  
ATOM   4688  HB3 GLN A 318       7.637  26.569  36.317  1.00 38.09           H  
ATOM   4689  O   GLN A 318       6.586  29.899  37.901  1.00 38.09           O  
ATOM   4690  CG  GLN A 318       7.853  27.527  34.382  1.00 38.09           C  
ATOM   4691  HG2 GLN A 318       8.865  27.136  34.277  1.00 38.09           H  
ATOM   4692  HG3 GLN A 318       7.842  28.545  33.994  1.00 38.09           H  
ATOM   4693  CD  GLN A 318       6.906  26.695  33.521  1.00 38.09           C  
ATOM   4694  NE2 GLN A 318       7.148  26.624  32.231  1.00 38.09           N  
ATOM   4695 HE21 GLN A 318       7.977  27.052  31.844  1.00 38.09           H  
ATOM   4696 HE22 GLN A 318       6.518  26.047  31.692  1.00 38.09           H  
ATOM   4697  OE1 GLN A 318       5.926  26.119  33.964  1.00 38.09           O  
ATOM   4698  N   GLN A 319       7.795  28.423  39.071  1.00 36.67           N  
ATOM   4699  H   GLN A 319       8.499  27.699  39.058  1.00 36.67           H  
ATOM   4700  CA  GLN A 319       7.240  28.865  40.357  1.00 36.67           C  
ATOM   4701  HA  GLN A 319       6.177  29.063  40.226  1.00 36.67           H  
ATOM   4702  C   GLN A 319       7.851  30.183  40.857  1.00 36.67           C  
ATOM   4703  CB  GLN A 319       7.366  27.758  41.407  1.00 36.67           C  
ATOM   4704  HB2 GLN A 319       8.396  27.402  41.455  1.00 36.67           H  
ATOM   4705  HB3 GLN A 319       7.095  28.175  42.377  1.00 36.67           H  
ATOM   4706  O   GLN A 319       7.202  30.899  41.623  1.00 36.67           O  
ATOM   4707  CG  GLN A 319       6.420  26.589  41.096  1.00 36.67           C  
ATOM   4708  HG2 GLN A 319       6.735  26.100  40.174  1.00 36.67           H  
ATOM   4709  HG3 GLN A 319       5.409  26.970  40.950  1.00 36.67           H  
ATOM   4710  CD  GLN A 319       6.374  25.551  42.211  1.00 36.67           C  
ATOM   4711  NE2 GLN A 319       5.714  24.436  41.990  1.00 36.67           N  
ATOM   4712 HE21 GLN A 319       5.762  23.749  42.729  1.00 36.67           H  
ATOM   4713 HE22 GLN A 319       5.353  24.237  41.068  1.00 36.67           H  
ATOM   4714  OE1 GLN A 319       6.883  25.719  43.306  1.00 36.67           O  
ATOM   4715  N   ALA A 320       9.054  30.553  40.410  1.00 40.22           N  
ATOM   4716  H   ALA A 320       9.574  29.923  39.817  1.00 40.22           H  
ATOM   4717  CA  ALA A 320       9.639  31.855  40.725  1.00 40.22           C  
ATOM   4718  HA  ALA A 320       9.435  32.083  41.771  1.00 40.22           H  
ATOM   4719  C   ALA A 320       9.014  32.989  39.889  1.00 40.22           C  
ATOM   4720  CB  ALA A 320      11.159  31.766  40.565  1.00 40.22           C  
ATOM   4721  HB1 ALA A 320      11.552  30.959  41.183  1.00 40.22           H  
ATOM   4722  HB2 ALA A 320      11.616  32.707  40.873  1.00 40.22           H  
ATOM   4723  HB3 ALA A 320      11.419  31.574  39.524  1.00 40.22           H  
ATOM   4724  O   ALA A 320       8.710  34.054  40.432  1.00 40.22           O  
ATOM   4725  N   VAL A 321       8.733  32.756  38.602  1.00 36.19           N  
ATOM   4726  H   VAL A 321       9.057  31.889  38.197  1.00 36.19           H  
ATOM   4727  CA  VAL A 321       8.162  33.789  37.709  1.00 36.19           C  
ATOM   4728  HA  VAL A 321       8.710  34.717  37.870  1.00 36.19           H  
ATOM   4729  C   VAL A 321       6.696  34.105  38.038  1.00 36.19           C  
ATOM   4730  CB  VAL A 321       8.362  33.394  36.231  1.00 36.19           C  
ATOM   4731  HB  VAL A 321       7.899  32.423  36.054  1.00 36.19           H  
ATOM   4732  O   VAL A 321       6.225  35.218  37.816  1.00 36.19           O  
ATOM   4733  CG1 VAL A 321       7.759  34.413  35.255  1.00 36.19           C  
ATOM   4734 HG11 VAL A 321       8.011  34.141  34.229  1.00 36.19           H  
ATOM   4735 HG12 VAL A 321       8.145  35.410  35.465  1.00 36.19           H  
ATOM   4736 HG13 VAL A 321       6.672  34.426  35.340  1.00 36.19           H  
ATOM   4737  CG2 VAL A 321       9.858  33.301  35.897  1.00 36.19           C  
ATOM   4738 HG21 VAL A 321      10.336  34.270  36.040  1.00 36.19           H  
ATOM   4739 HG22 VAL A 321      10.357  32.568  36.531  1.00 36.19           H  
ATOM   4740 HG23 VAL A 321       9.988  32.989  34.861  1.00 36.19           H  
ATOM   4741  N   THR A 322       5.965  33.187  38.672  1.00 34.46           N  
ATOM   4742  H   THR A 322       6.382  32.288  38.868  1.00 34.46           H  
ATOM   4743  CA  THR A 322       4.561  33.430  39.057  1.00 34.46           C  
ATOM   4744  HA  THR A 322       4.102  34.013  38.259  1.00 34.46           H  
ATOM   4745  C   THR A 322       4.381  34.296  40.311  1.00 34.46           C  
ATOM   4746  CB  THR A 322       3.758  32.125  39.147  1.00 34.46           C  
ATOM   4747  HB  THR A 322       2.808  32.312  39.649  1.00 34.46           H  
ATOM   4748  O   THR A 322       3.242  34.615  40.661  1.00 34.46           O  
ATOM   4749  CG2 THR A 322       3.467  31.563  37.757  1.00 34.46           C  
ATOM   4750 HG21 THR A 322       4.394  31.383  37.214  1.00 34.46           H  
ATOM   4751 HG22 THR A 322       2.860  32.273  37.196  1.00 34.46           H  
ATOM   4752 HG23 THR A 322       2.916  30.627  37.849  1.00 34.46           H  
ATOM   4753  OG1 THR A 322       4.462  31.129  39.846  1.00 34.46           O  
ATOM   4754  HG1 THR A 322       5.039  30.697  39.212  1.00 34.46           H  
ATOM   4755  N   LYS A 323       5.461  34.748  40.970  1.00 34.31           N  
ATOM   4756  H   LYS A 323       6.373  34.459  40.646  1.00 34.31           H  
ATOM   4757  CA  LYS A 323       5.364  35.686  42.106  1.00 34.31           C  
ATOM   4758  HA  LYS A 323       4.334  35.692  42.463  1.00 34.31           H  
ATOM   4759  C   LYS A 323       5.607  37.159  41.767  1.00 34.31           C  
ATOM   4760  CB  LYS A 323       6.235  35.214  43.282  1.00 34.31           C  
ATOM   4761  HB2 LYS A 323       7.203  34.874  42.914  1.00 34.31           H  
ATOM   4762  HB3 LYS A 323       6.402  36.051  43.959  1.00 34.31           H  
ATOM   4763  O   LYS A 323       5.238  37.988  42.593  1.00 34.31           O  
ATOM   4764  CG  LYS A 323       5.538  34.093  44.068  1.00 34.31           C  
ATOM   4765  HG2 LYS A 323       4.543  34.425  44.366  1.00 34.31           H  
ATOM   4766  HG3 LYS A 323       5.442  33.212  43.434  1.00 34.31           H  
ATOM   4767  CD  LYS A 323       6.338  33.735  45.325  1.00 34.31           C  
ATOM   4768  HD2 LYS A 323       7.326  33.389  45.022  1.00 34.31           H  
ATOM   4769  HD3 LYS A 323       6.444  34.622  45.949  1.00 34.31           H  
ATOM   4770  CE  LYS A 323       5.619  32.631  46.108  1.00 34.31           C  
ATOM   4771  HE2 LYS A 323       4.638  32.998  46.410  1.00 34.31           H  
ATOM   4772  HE3 LYS A 323       5.471  31.784  45.439  1.00 34.31           H  
ATOM   4773  NZ  LYS A 323       6.410  32.214  47.291  1.00 34.31           N  
ATOM   4774  HZ1 LYS A 323       5.940  31.471  47.790  1.00 34.31           H  
ATOM   4775  HZ2 LYS A 323       7.309  31.867  46.990  1.00 34.31           H  
ATOM   4776  HZ3 LYS A 323       6.561  32.994  47.914  1.00 34.31           H  
ATOM   4777  N   SER A 324       6.166  37.520  40.608  1.00 35.49           N  
ATOM   4778  H   SER A 324       6.463  36.816  39.948  1.00 35.49           H  
ATOM   4779  CA  SER A 324       6.580  38.918  40.368  1.00 35.49           C  
ATOM   4780  HA  SER A 324       6.624  39.430  41.330  1.00 35.49           H  
ATOM   4781  C   SER A 324       5.636  39.782  39.528  1.00 35.49           C  
ATOM   4782  CB  SER A 324       8.012  38.985  39.837  1.00 35.49           C  
ATOM   4783  HB2 SER A 324       8.314  40.026  39.723  1.00 35.49           H  
ATOM   4784  HB3 SER A 324       8.677  38.507  40.557  1.00 35.49           H  
ATOM   4785  O   SER A 324       5.786  40.997  39.564  1.00 35.49           O  
ATOM   4786  OG  SER A 324       8.130  38.321  38.599  1.00 35.49           O  
ATOM   4787  HG  SER A 324       7.737  38.851  37.901  1.00 35.49           H  
ATOM   4788  N   ASP A 325       4.638  39.226  38.834  1.00 30.14           N  
ATOM   4789  H   ASP A 325       4.607  38.220  38.751  1.00 30.14           H  
ATOM   4790  CA  ASP A 325       3.768  40.031  37.947  1.00 30.14           C  
ATOM   4791  HA  ASP A 325       4.207  41.024  37.850  1.00 30.14           H  
ATOM   4792  C   ASP A 325       2.380  40.363  38.515  1.00 30.14           C  
ATOM   4793  CB  ASP A 325       3.733  39.428  36.531  1.00 30.14           C  
ATOM   4794  HB2 ASP A 325       2.768  39.626  36.065  1.00 30.14           H  
ATOM   4795  HB3 ASP A 325       3.842  38.345  36.594  1.00 30.14           H  
ATOM   4796  O   ASP A 325       1.526  40.924  37.827  1.00 30.14           O  
ATOM   4797  CG  ASP A 325       4.809  40.015  35.605  1.00 30.14           C  
ATOM   4798  OD1 ASP A 325       5.206  41.187  35.802  1.00 30.14           O  
ATOM   4799  OD2 ASP A 325       5.212  39.281  34.680  1.00 30.14           O  
ATOM   4800  N   ARG A 326       2.144  40.092  39.806  1.00 28.57           N  
ATOM   4801  H   ARG A 326       2.895  39.691  40.349  1.00 28.57           H  
ATOM   4802  CA  ARG A 326       0.860  40.419  40.452  1.00 28.57           C  
ATOM   4803  HA  ARG A 326       0.085  40.179  39.723  1.00 28.57           H  
ATOM   4804  C   ARG A 326       0.657  41.918  40.732  1.00 28.57           C  
ATOM   4805  CB  ARG A 326       0.643  39.536  41.693  1.00 28.57           C  
ATOM   4806  HB2 ARG A 326       0.996  40.058  42.583  1.00 28.57           H  
ATOM   4807  HB3 ARG A 326       1.215  38.614  41.585  1.00 28.57           H  
ATOM   4808  O   ARG A 326      -0.453  42.301  41.082  1.00 28.57           O  
ATOM   4809  CG  ARG A 326      -0.840  39.164  41.845  1.00 28.57           C  
ATOM   4810  HG2 ARG A 326      -1.432  40.066  41.997  1.00 28.57           H  
ATOM   4811  HG3 ARG A 326      -1.177  38.669  40.934  1.00 28.57           H  
ATOM   4812  CD  ARG A 326      -1.056  38.220  43.030  1.00 28.57           C  
ATOM   4813  HD2 ARG A 326      -0.405  37.355  42.908  1.00 28.57           H  
ATOM   4814  HD3 ARG A 326      -0.781  38.746  43.944  1.00 28.57           H  
ATOM   4815  NE  ARG A 326      -2.463  37.776  43.104  1.00 28.57           N  
ATOM   4816  HE  ARG A 326      -3.086  38.168  42.413  1.00 28.57           H  
ATOM   4817  NH1 ARG A 326      -2.241  36.404  44.925  1.00 28.57           N  
ATOM   4818 HH11 ARG A 326      -2.634  35.759  45.596  1.00 28.57           H  
ATOM   4819 HH12 ARG A 326      -1.269  36.674  44.976  1.00 28.57           H  
ATOM   4820  NH2 ARG A 326      -4.229  36.596  43.927  1.00 28.57           N  
ATOM   4821 HH21 ARG A 326      -4.613  35.948  44.600  1.00 28.57           H  
ATOM   4822 HH22 ARG A 326      -4.819  36.988  43.207  1.00 28.57           H  
ATOM   4823  CZ  ARG A 326      -2.970  36.931  43.981  1.00 28.57           C  
ATOM   4824  N   ASP A 327       1.673  42.758  40.511  1.00 35.36           N  
ATOM   4825  H   ASP A 327       2.545  42.356  40.198  1.00 35.36           H  
ATOM   4826  CA  ASP A 327       1.683  44.153  40.978  1.00 35.36           C  
ATOM   4827  HA  ASP A 327       0.717  44.364  41.437  1.00 35.36           H  
ATOM   4828  C   ASP A 327       1.780  45.234  39.884  1.00 35.36           C  
ATOM   4829  CB  ASP A 327       2.735  44.319  42.094  1.00 35.36           C  
ATOM   4830  HB2 ASP A 327       2.951  45.375  42.252  1.00 35.36           H  
ATOM   4831  HB3 ASP A 327       3.663  43.836  41.788  1.00 35.36           H  
ATOM   4832  O   ASP A 327       2.091  46.388  40.187  1.00 35.36           O  
ATOM   4833  CG  ASP A 327       2.274  43.763  43.448  1.00 35.36           C  
ATOM   4834  OD1 ASP A 327       1.047  43.645  43.667  1.00 35.36           O  
ATOM   4835  OD2 ASP A 327       3.165  43.478  44.274  1.00 35.36           O  
ATOM   4836  N   ARG A 328       1.455  44.952  38.612  1.00 29.37           N  
ATOM   4837  H   ARG A 328       1.239  43.997  38.366  1.00 29.37           H  
ATOM   4838  CA  ARG A 328       1.358  46.022  37.594  1.00 29.37           C  
ATOM   4839  HA  ARG A 328       1.397  46.983  38.108  1.00 29.37           H  
ATOM   4840  C   ARG A 328       0.007  46.101  36.880  1.00 29.37           C  
ATOM   4841  CB  ARG A 328       2.599  46.060  36.687  1.00 29.37           C  
ATOM   4842  HB2 ARG A 328       2.404  46.730  35.849  1.00 29.37           H  
ATOM   4843  HB3 ARG A 328       2.810  45.064  36.299  1.00 29.37           H  
ATOM   4844  O   ARG A 328      -0.166  45.697  35.739  1.00 29.37           O  
ATOM   4845  CG  ARG A 328       3.809  46.600  37.477  1.00 29.37           C  
ATOM   4846  HG2 ARG A 328       3.543  47.543  37.956  1.00 29.37           H  
ATOM   4847  HG3 ARG A 328       4.081  45.879  38.248  1.00 29.37           H  
ATOM   4848  CD  ARG A 328       5.026  46.842  36.582  1.00 29.37           C  
ATOM   4849  HD2 ARG A 328       5.277  45.907  36.082  1.00 29.37           H  
ATOM   4850  HD3 ARG A 328       4.767  47.589  35.832  1.00 29.37           H  
ATOM   4851  NE  ARG A 328       6.183  47.302  37.376  1.00 29.37           N  
ATOM   4852  HE  ARG A 328       6.080  47.250  38.380  1.00 29.37           H  
ATOM   4853  NH1 ARG A 328       7.598  47.719  35.622  1.00 29.37           N  
ATOM   4854 HH11 ARG A 328       6.880  47.388  34.993  1.00 29.37           H  
ATOM   4855 HH12 ARG A 328       8.517  47.948  35.270  1.00 29.37           H  
ATOM   4856  NH2 ARG A 328       8.327  47.999  37.713  1.00 29.37           N  
ATOM   4857 HH21 ARG A 328       9.235  48.245  37.347  1.00 29.37           H  
ATOM   4858 HH22 ARG A 328       8.188  47.920  38.710  1.00 29.37           H  
ATOM   4859  CZ  ARG A 328       7.359  47.672  36.903  1.00 29.37           C  
ATOM   4860  N   SER A 329      -0.865  46.854  37.554  1.00 29.02           N  
ATOM   4861  H   SER A 329      -0.611  46.970  38.524  1.00 29.02           H  
ATOM   4862  CA  SER A 329      -1.826  47.849  37.036  1.00 29.02           C  
ATOM   4863  HA  SER A 329      -2.099  48.365  37.957  1.00 29.02           H  
ATOM   4864  C   SER A 329      -3.151  47.396  36.375  1.00 29.02           C  
ATOM   4865  CB  SER A 329      -1.139  48.962  36.234  1.00 29.02           C  
ATOM   4866  HB2 SER A 329      -0.587  49.601  36.924  1.00 29.02           H  
ATOM   4867  HB3 SER A 329      -1.892  49.576  35.741  1.00 29.02           H  
ATOM   4868  O   SER A 329      -3.155  46.602  35.438  1.00 29.02           O  
ATOM   4869  OG  SER A 329      -0.229  48.471  35.274  1.00 29.02           O  
ATOM   4870  HG  SER A 329      -0.432  47.553  35.080  1.00 29.02           H  
ATOM   4871  N   PRO A 330      -4.302  47.969  36.808  1.00 30.20           N  
ATOM   4872  CA  PRO A 330      -5.636  47.535  36.406  1.00 30.20           C  
ATOM   4873  HA  PRO A 330      -5.639  46.469  36.177  1.00 30.20           H  
ATOM   4874  C   PRO A 330      -6.142  48.317  35.185  1.00 30.20           C  
ATOM   4875  CB  PRO A 330      -6.497  47.786  37.652  1.00 30.20           C  
ATOM   4876  HB2 PRO A 330      -6.357  46.966  38.357  1.00 30.20           H  
ATOM   4877  HB3 PRO A 330      -7.553  47.898  37.409  1.00 30.20           H  
ATOM   4878  O   PRO A 330      -6.594  49.459  35.300  1.00 30.20           O  
ATOM   4879  CG  PRO A 330      -5.905  49.068  38.241  1.00 30.20           C  
ATOM   4880  HG2 PRO A 330      -6.039  49.106  39.322  1.00 30.20           H  
ATOM   4881  HG3 PRO A 330      -6.357  49.947  37.781  1.00 30.20           H  
ATOM   4882  CD  PRO A 330      -4.430  48.979  37.860  1.00 30.20           C  
ATOM   4883  HD2 PRO A 330      -4.064  49.949  37.523  1.00 30.20           H  
ATOM   4884  HD3 PRO A 330      -3.893  48.659  38.753  1.00 30.20           H  
ATOM   4885  N   ILE A 331      -6.134  47.702  34.000  1.00 30.33           N  
ATOM   4886  H   ILE A 331      -5.701  46.793  33.922  1.00 30.33           H  
ATOM   4887  CA  ILE A 331      -6.798  48.287  32.828  1.00 30.33           C  
ATOM   4888  HA  ILE A 331      -6.778  49.370  32.948  1.00 30.33           H  
ATOM   4889  C   ILE A 331      -8.274  47.889  32.819  1.00 30.33           C  
ATOM   4890  CB  ILE A 331      -6.041  48.067  31.507  1.00 30.33           C  
ATOM   4891  HB  ILE A 331      -5.896  46.998  31.347  1.00 30.33           H  
ATOM   4892  O   ILE A 331      -8.707  46.836  32.361  1.00 30.33           O  
ATOM   4893  CG1 ILE A 331      -4.666  48.771  31.624  1.00 30.33           C  
ATOM   4894 HG12 ILE A 331      -4.129  48.369  32.483  1.00 30.33           H  
ATOM   4895 HG13 ILE A 331      -4.811  49.838  31.790  1.00 30.33           H  
ATOM   4896  CG2 ILE A 331      -6.851  48.655  30.330  1.00 30.33           C  
ATOM   4897 HG21 ILE A 331      -7.811  48.149  30.235  1.00 30.33           H  
ATOM   4898 HG22 ILE A 331      -7.012  49.723  30.475  1.00 30.33           H  
ATOM   4899 HG23 ILE A 331      -6.316  48.496  29.394  1.00 30.33           H  
ATOM   4900  CD1 ILE A 331      -3.752  48.588  30.409  1.00 30.33           C  
ATOM   4901 HD11 ILE A 331      -4.152  49.112  29.542  1.00 30.33           H  
ATOM   4902 HD12 ILE A 331      -2.768  49.000  30.636  1.00 30.33           H  
ATOM   4903 HD13 ILE A 331      -3.644  47.527  30.181  1.00 30.33           H  
ATOM   4904  N   ARG A 332      -9.035  48.836  33.348  1.00 24.18           N  
ATOM   4905  H   ARG A 332      -8.501  49.553  33.818  1.00 24.18           H  
ATOM   4906  CA  ARG A 332     -10.461  49.095  33.200  1.00 24.18           C  
ATOM   4907  HA  ARG A 332     -11.030  48.395  33.812  1.00 24.18           H  
ATOM   4908  C   ARG A 332     -10.914  48.992  31.731  1.00 24.18           C  
ATOM   4909  CB  ARG A 332     -10.573  50.535  33.752  1.00 24.18           C  
ATOM   4910  HB2 ARG A 332     -10.089  51.219  33.055  1.00 24.18           H  
ATOM   4911  HB3 ARG A 332      -9.999  50.580  34.678  1.00 24.18           H  
ATOM   4912  O   ARG A 332     -10.792  49.966  30.995  1.00 24.18           O  
ATOM   4913  CG  ARG A 332     -11.958  51.079  34.099  1.00 24.18           C  
ATOM   4914  HG2 ARG A 332     -12.620  51.019  33.235  1.00 24.18           H  
ATOM   4915  HG3 ARG A 332     -12.372  50.500  34.924  1.00 24.18           H  
ATOM   4916  CD  ARG A 332     -11.769  52.550  34.515  1.00 24.18           C  
ATOM   4917  HD2 ARG A 332     -11.616  53.140  33.611  1.00 24.18           H  
ATOM   4918  HD3 ARG A 332     -10.875  52.637  35.133  1.00 24.18           H  
ATOM   4919  NE  ARG A 332     -12.906  53.069  35.296  1.00 24.18           N  
ATOM   4920  HE  ARG A 332     -13.396  52.403  35.876  1.00 24.18           H  
ATOM   4921  NH1 ARG A 332     -12.751  55.280  34.672  1.00 24.18           N  
ATOM   4922 HH11 ARG A 332     -11.992  55.052  34.045  1.00 24.18           H  
ATOM   4923 HH12 ARG A 332     -13.058  56.237  34.768  1.00 24.18           H  
ATOM   4924  NH2 ARG A 332     -14.253  54.669  36.197  1.00 24.18           N  
ATOM   4925 HH21 ARG A 332     -14.703  53.973  36.775  1.00 24.18           H  
ATOM   4926 HH22 ARG A 332     -14.548  55.632  36.265  1.00 24.18           H  
ATOM   4927  CZ  ARG A 332     -13.295  54.330  35.382  1.00 24.18           C  
ATOM   4928  N   ARG A 333     -11.519  47.874  31.316  1.00 30.77           N  
ATOM   4929  H   ARG A 333     -11.406  47.040  31.875  1.00 30.77           H  
ATOM   4930  CA  ARG A 333     -12.544  47.871  30.253  1.00 30.77           C  
ATOM   4931  HA  ARG A 333     -12.971  48.873  30.222  1.00 30.77           H  
ATOM   4932  C   ARG A 333     -13.690  46.936  30.617  1.00 30.77           C  
ATOM   4933  CB  ARG A 333     -11.988  47.608  28.842  1.00 30.77           C  
ATOM   4934  HB2 ARG A 333     -11.266  46.791  28.863  1.00 30.77           H  
ATOM   4935  HB3 ARG A 333     -12.818  47.319  28.197  1.00 30.77           H  
ATOM   4936  O   ARG A 333     -13.571  45.723  30.698  1.00 30.77           O  
ATOM   4937  CG  ARG A 333     -11.346  48.881  28.261  1.00 30.77           C  
ATOM   4938  HG2 ARG A 333     -11.982  49.741  28.474  1.00 30.77           H
[truncated: 197,649 more chars]
