# Supplementary material for: A glutamine-based single α-helix scaffold to target globular proteins
Source: Nat Commun. 2022 Nov 18;13:7073. doi: 10.1038/s41467-022-34793-6 (PMC9674830; doi:10.1038/s41467-022-34793-6)
Supplement: Supplementary file 7 — Supplementary Data 4 [file 41467_2022_34793_MOESM7_ESM.zip › ColabFold_p37n/p37n_with_MSAs/P37718.pdb]

ATOM      1  N   MET A   1     -56.185  54.777  -2.523  1.00 38.46           N  
ATOM      2  H   MET A   1     -56.727  55.522  -2.935  1.00 38.46           H  
ATOM      3  H2  MET A   1     -55.933  54.099  -3.229  1.00 38.46           H  
ATOM      4  H3  MET A   1     -56.744  54.285  -1.841  1.00 38.46           H  
ATOM      5  CA  MET A   1     -54.955  55.290  -1.863  1.00 38.46           C  
ATOM      6  HA  MET A   1     -54.322  55.774  -2.607  1.00 38.46           H  
ATOM      7  C   MET A   1     -54.173  54.105  -1.295  1.00 38.46           C  
ATOM      8  CB  MET A   1     -55.292  56.303  -0.755  1.00 38.46           C  
ATOM      9  HB2 MET A   1     -54.395  56.520  -0.176  1.00 38.46           H  
ATOM     10  HB3 MET A   1     -56.034  55.874  -0.081  1.00 38.46           H  
ATOM     11  O   MET A   1     -54.703  53.007  -1.385  1.00 38.46           O  
ATOM     12  CG  MET A   1     -55.815  57.634  -1.307  1.00 38.46           C  
ATOM     13  HG2 MET A   1     -55.076  58.053  -1.990  1.00 38.46           H  
ATOM     14  HG3 MET A   1     -56.743  57.464  -1.854  1.00 38.46           H  
ATOM     15  SD  MET A   1     -56.130  58.838   0.004  1.00 38.46           S  
ATOM     16  CE  MET A   1     -56.730  60.252  -0.961  1.00 38.46           C  
ATOM     17  HE1 MET A   1     -57.553  59.942  -1.605  1.00 38.46           H  
ATOM     18  HE2 MET A   1     -57.084  61.028  -0.283  1.00 38.46           H  
ATOM     19  HE3 MET A   1     -55.920  60.654  -1.571  1.00 38.46           H  
ATOM     20  N   THR A   2     -52.974  54.338  -0.725  1.00 31.75           N  
ATOM     21  H   THR A   2     -52.676  55.301  -0.670  1.00 31.75           H  
ATOM     22  CA  THR A   2     -52.080  53.353  -0.048  1.00 31.75           C  
ATOM     23  HA  THR A   2     -51.171  53.911   0.176  1.00 31.75           H  
ATOM     24  C   THR A   2     -51.596  52.161  -0.911  1.00 31.75           C  
ATOM     25  CB  THR A   2     -52.639  52.908   1.327  1.00 31.75           C  
ATOM     26  HB  THR A   2     -52.145  51.991   1.648  1.00 31.75           H  
ATOM     27  O   THR A   2     -52.319  51.672  -1.759  1.00 31.75           O  
ATOM     28  CG2 THR A   2     -52.386  53.982   2.386  1.00 31.75           C  
ATOM     29 HG21 THR A   2     -52.788  53.642   3.340  1.00 31.75           H  
ATOM     30 HG22 THR A   2     -52.880  54.913   2.108  1.00 31.75           H  
ATOM     31 HG23 THR A   2     -51.315  54.150   2.503  1.00 31.75           H  
ATOM     32  OG1 THR A   2     -54.031  52.718   1.325  1.00 31.75           O  
ATOM     33  HG1 THR A   2     -54.240  51.978   0.750  1.00 31.75           H  
ATOM     34  N   HIS A   3     -50.355  51.663  -0.812  1.00 26.87           N  
ATOM     35  H   HIS A   3     -50.186  50.904  -1.457  1.00 26.87           H  
ATOM     36  CA  HIS A   3     -49.252  51.961   0.116  1.00 26.87           C  
ATOM     37  HA  HIS A   3     -49.546  52.722   0.839  1.00 26.87           H  
ATOM     38  C   HIS A   3     -47.979  52.448  -0.619  1.00 26.87           C  
ATOM     39  CB  HIS A   3     -48.907  50.681   0.907  1.00 26.87           C  
ATOM     40  HB2 HIS A   3     -48.708  49.867   0.210  1.00 26.87           H  
ATOM     41  HB3 HIS A   3     -47.990  50.855   1.470  1.00 26.87           H  
ATOM     42  O   HIS A   3     -47.191  51.646  -1.115  1.00 26.87           O  
ATOM     43  CG  HIS A   3     -49.961  50.222   1.879  1.00 26.87           C  
ATOM     44  CD2 HIS A   3     -51.153  49.623   1.569  1.00 26.87           C  
ATOM     45  HD2 HIS A   3     -51.521  49.397   0.579  1.00 26.87           H  
ATOM     46  ND1 HIS A   3     -49.877  50.271   3.255  1.00 26.87           N  
ATOM     47  HD1 HIS A   3     -49.075  50.543   3.805  1.00 26.87           H  
ATOM     48  CE1 HIS A   3     -51.005  49.741   3.758  1.00 26.87           C  
ATOM     49  HE1 HIS A   3     -51.227  49.615   4.808  1.00 26.87           H  
ATOM     50  NE2 HIS A   3     -51.819  49.360   2.766  1.00 26.87           N  
ATOM     51  N   LYS A   4     -47.687  53.759  -0.606  1.00 31.90           N  
ATOM     52  H   LYS A   4     -48.340  54.397  -0.175  1.00 31.90           H  
ATOM     53  CA  LYS A   4     -46.348  54.274  -0.968  1.00 31.90           C  
ATOM     54  HA  LYS A   4     -45.946  53.699  -1.802  1.00 31.90           H  
ATOM     55  C   LYS A   4     -45.374  54.090   0.212  1.00 31.90           C  
ATOM     56  CB  LYS A   4     -46.408  55.763  -1.392  1.00 31.90           C  
ATOM     57  HB2 LYS A   4     -46.999  56.325  -0.669  1.00 31.90           H  
ATOM     58  HB3 LYS A   4     -45.390  56.152  -1.354  1.00 31.90           H  
ATOM     59  O   LYS A   4     -45.161  55.049   0.949  1.00 31.90           O  
ATOM     60  CG  LYS A   4     -46.933  56.043  -2.811  1.00 31.90           C  
ATOM     61  HG2 LYS A   4     -46.399  55.408  -3.518  1.00 31.90           H  
ATOM     62  HG3 LYS A   4     -47.998  55.815  -2.862  1.00 31.90           H  
ATOM     63  CD  LYS A   4     -46.689  57.522  -3.180  1.00 31.90           C  
ATOM     64  HD2 LYS A   4     -45.633  57.749  -3.034  1.00 31.90           H  
ATOM     65  HD3 LYS A   4     -47.276  58.158  -2.518  1.00 31.90           H  
ATOM     66  CE  LYS A   4     -47.056  57.820  -4.642  1.00 31.90           C  
ATOM     67  HE2 LYS A   4     -46.537  57.104  -5.279  1.00 31.90           H  
ATOM     68  HE3 LYS A   4     -48.126  57.662  -4.777  1.00 31.90           H  
ATOM     69  NZ  LYS A   4     -46.683  59.204  -5.046  1.00 31.90           N  
ATOM     70  HZ1 LYS A   4     -46.919  59.367  -6.014  1.00 31.90           H  
ATOM     71  HZ2 LYS A   4     -45.689  59.350  -4.950  1.00 31.90           H  
ATOM     72  HZ3 LYS A   4     -47.164  59.893  -4.486  1.00 31.90           H  
ATOM     73  N   ARG A   5     -44.821  52.883   0.446  1.00 38.64           N  
ATOM     74  H   ARG A   5     -45.133  52.102  -0.113  1.00 38.64           H  
ATOM     75  CA  ARG A   5     -43.815  52.698   1.529  1.00 38.64           C  
ATOM     76  HA  ARG A   5     -43.174  53.578   1.477  1.00 38.64           H  
ATOM     77  C   ARG A   5     -42.773  51.565   1.443  1.00 38.64           C  
ATOM     78  CB  ARG A   5     -44.506  52.719   2.919  1.00 38.64           C  
ATOM     79  HB2 ARG A   5     -45.570  52.926   2.811  1.00 38.64           H  
ATOM     80  HB3 ARG A   5     -44.401  51.755   3.417  1.00 38.64           H  
ATOM     81  O   ARG A   5     -41.995  51.449   2.380  1.00 38.64           O  
ATOM     82  CG  ARG A   5     -43.876  53.828   3.784  1.00 38.64           C  
ATOM     83  HG2 ARG A   5     -43.925  54.765   3.230  1.00 38.64           H  
ATOM     84  HG3 ARG A   5     -42.826  53.596   3.965  1.00 38.64           H  
ATOM     85  CD  ARG A   5     -44.574  54.043   5.132  1.00 38.64           C  
ATOM     86  HD2 ARG A   5     -45.654  54.032   4.981  1.00 38.64           H  
ATOM     87  HD3 ARG A   5     -44.299  53.228   5.801  1.00 38.64           H  
ATOM     88  NE  ARG A   5     -44.184  55.351   5.703  1.00 38.64           N  
ATOM     89  HE  ARG A   5     -43.788  56.015   5.054  1.00 38.64           H  
ATOM     90  NH1 ARG A   5     -44.741  54.977   7.903  1.00 38.64           N  
ATOM     91 HH11 ARG A   5     -44.998  54.027   7.676  1.00 38.64           H  
ATOM     92 HH12 ARG A   5     -44.789  55.298   8.859  1.00 38.64           H  
ATOM     93  NH2 ARG A   5     -43.930  56.961   7.293  1.00 38.64           N  
ATOM     94 HH21 ARG A   5     -43.992  57.257   8.256  1.00 38.64           H  
ATOM     95 HH22 ARG A   5     -43.548  57.594   6.605  1.00 38.64           H  
ATOM     96  CZ  ARG A   5     -44.287  55.752   6.959  1.00 38.64           C  
ATOM     97  N   TYR A   6     -42.696  50.787   0.357  1.00 32.57           N  
ATOM     98  H   TYR A   6     -43.383  50.897  -0.375  1.00 32.57           H  
ATOM     99  CA  TYR A   6     -41.733  49.664   0.240  1.00 32.57           C  
ATOM    100  HA  TYR A   6     -41.061  49.695   1.097  1.00 32.57           H  
ATOM    101  C   TYR A   6     -40.765  49.738  -0.960  1.00 32.57           C  
ATOM    102  CB  TYR A   6     -42.485  48.325   0.349  1.00 32.57           C  
ATOM    103  HB2 TYR A   6     -41.821  47.508   0.067  1.00 32.57           H  
ATOM    104  HB3 TYR A   6     -43.327  48.316  -0.343  1.00 32.57           H  
ATOM    105  O   TYR A   6     -40.059  48.780  -1.252  1.00 32.57           O  
ATOM    106  CG  TYR A   6     -42.962  48.052   1.764  1.00 32.57           C  
ATOM    107  CD1 TYR A   6     -42.026  47.651   2.739  1.00 32.57           C  
ATOM    108  HD1 TYR A   6     -40.993  47.503   2.464  1.00 32.57           H  
ATOM    109  CD2 TYR A   6     -44.314  48.233   2.119  1.00 32.57           C  
ATOM    110  HD2 TYR A   6     -45.039  48.512   1.369  1.00 32.57           H  
ATOM    111  CE1 TYR A   6     -42.431  47.444   4.071  1.00 32.57           C  
ATOM    112  HE1 TYR A   6     -41.710  47.136   4.814  1.00 32.57           H  
ATOM    113  CE2 TYR A   6     -44.721  48.031   3.453  1.00 32.57           C  
ATOM    114  HE2 TYR A   6     -45.756  48.148   3.740  1.00 32.57           H  
ATOM    115  OH  TYR A   6     -44.184  47.463   5.715  1.00 32.57           O  
ATOM    116  HH  TYR A   6     -43.482  47.113   6.269  1.00 32.57           H  
ATOM    117  CZ  TYR A   6     -43.781  47.642   4.431  1.00 32.57           C  
ATOM    118  N   ALA A   7     -40.673  50.888  -1.634  1.00 31.93           N  
ATOM    119  H   ALA A   7     -41.217  51.676  -1.311  1.00 31.93           H  
ATOM    120  CA  ALA A   7     -39.824  51.091  -2.817  1.00 31.93           C  
ATOM    121  HA  ALA A   7     -39.651  50.123  -3.286  1.00 31.93           H  
ATOM    122  C   ALA A   7     -38.419  51.663  -2.498  1.00 31.93           C  
ATOM    123  CB  ALA A   7     -40.613  51.940  -3.824  1.00 31.93           C  
ATOM    124  HB1 ALA A   7     -40.776  52.941  -3.425  1.00 31.93           H  
ATOM    125  HB2 ALA A   7     -40.050  52.020  -4.755  1.00 31.93           H  
ATOM    126  HB3 ALA A   7     -41.572  51.468  -4.041  1.00 31.93           H  
ATOM    127  O   ALA A   7     -37.832  52.357  -3.323  1.00 31.93           O  
ATOM    128  N   SER A   8     -37.900  51.446  -1.283  1.00 36.02           N  
ATOM    129  H   SER A   8     -38.426  50.874  -0.638  1.00 36.02           H  
ATOM    130  CA  SER A   8     -36.744  52.194  -0.752  1.00 36.02           C  
ATOM    131  HA  SER A   8     -36.108  52.488  -1.587  1.00 36.02           H  
ATOM    132  C   SER A   8     -35.843  51.385   0.195  1.00 36.02           C  
ATOM    133  CB  SER A   8     -37.243  53.484  -0.083  1.00 36.02           C  
ATOM    134  HB2 SER A   8     -36.394  54.100   0.213  1.00 36.02           H  
ATOM    135  HB3 SER A   8     -37.846  54.048  -0.795  1.00 36.02           H  
ATOM    136  O   SER A   8     -35.339  51.926   1.177  1.00 36.02           O  
ATOM    137  OG  SER A   8     -38.028  53.175   1.055  1.00 36.02           O  
ATOM    138  HG  SER A   8     -37.414  52.908   1.743  1.00 36.02           H  
ATOM    139  N   SER A   9     -35.676  50.080  -0.048  1.00 37.53           N  
ATOM    140  H   SER A   9     -36.158  49.672  -0.837  1.00 37.53           H  
ATOM    141  CA  SER A   9     -34.836  49.211   0.796  1.00 37.53           C  
ATOM    142  HA  SER A   9     -34.052  49.817   1.251  1.00 37.53           H  
ATOM    143  C   SER A   9     -34.116  48.102   0.025  1.00 37.53           C  
ATOM    144  CB  SER A   9     -35.658  48.611   1.941  1.00 37.53           C  
ATOM    145  HB2 SER A   9     -35.025  47.949   2.532  1.00 37.53           H  
ATOM    146  HB3 SER A   9     -36.017  49.416   2.583  1.00 37.53           H  
ATOM    147  O   SER A   9     -32.897  48.027   0.097  1.00 37.53           O  
ATOM    148  OG  SER A   9     -36.766  47.887   1.434  1.00 37.53           O  
ATOM    149  HG  SER A   9     -37.194  47.436   2.166  1.00 37.53           H  
ATOM    150  N   LEU A  10     -34.819  47.264  -0.745  1.00 35.61           N  
ATOM    151  H   LEU A  10     -35.826  47.307  -0.682  1.00 35.61           H  
ATOM    152  CA  LEU A  10     -34.197  46.118  -1.434  1.00 35.61           C  
ATOM    153  HA  LEU A  10     -33.520  45.630  -0.733  1.00 35.61           H  
ATOM    154  C   LEU A  10     -33.314  46.518  -2.625  1.00 35.61           C  
ATOM    155  CB  LEU A  10     -35.284  45.109  -1.845  1.00 35.61           C  
ATOM    156  HB2 LEU A  10     -34.912  44.491  -2.662  1.00 35.61           H  
ATOM    157  HB3 LEU A  10     -36.154  45.652  -2.214  1.00 35.61           H  
ATOM    158  O   LEU A  10     -32.233  45.959  -2.792  1.00 35.61           O  
ATOM    159  CG  LEU A  10     -35.697  44.179  -0.688  1.00 35.61           C  
ATOM    160  HG  LEU A  10     -35.862  44.769   0.213  1.00 35.61           H  
ATOM    161  CD1 LEU A  10     -37.000  43.462  -1.034  1.00 35.61           C  
ATOM    162 HD11 LEU A  10     -37.793  44.190  -1.205  1.00 35.61           H  
ATOM    163 HD12 LEU A  10     -37.295  42.813  -0.209  1.00 35.61           H  
ATOM    164 HD13 LEU A  10     -36.868  42.856  -1.931  1.00 35.61           H  
ATOM    165  CD2 LEU A  10     -34.631  43.115  -0.408  1.00 35.61           C  
ATOM    166 HD21 LEU A  10     -33.697  43.576  -0.088  1.00 35.61           H  
ATOM    167 HD22 LEU A  10     -34.447  42.519  -1.302  1.00 35.61           H  
ATOM    168 HD23 LEU A  10     -34.973  42.454   0.389  1.00 35.61           H  
ATOM    169  N   SER A  11     -33.719  47.529  -3.398  1.00 42.76           N  
ATOM    170  H   SER A  11     -34.606  47.971  -3.204  1.00 42.76           H  
ATOM    171  CA  SER A  11     -32.877  48.135  -4.440  1.00 42.76           C  
ATOM    172  HA  SER A  11     -32.573  47.365  -5.148  1.00 42.76           H  
ATOM    173  C   SER A  11     -31.603  48.746  -3.852  1.00 42.76           C  
ATOM    174  CB  SER A  11     -33.672  49.206  -5.197  1.00 42.76           C  
ATOM    175  HB2 SER A  11     -34.414  48.715  -5.827  1.00 42.76           H  
ATOM    176  HB3 SER A  11     -32.998  49.779  -5.833  1.00 42.76           H  
ATOM    177  O   SER A  11     -30.522  48.553  -4.401  1.00 42.76           O  
ATOM    178  OG  SER A  11     -34.341  50.072  -4.290  1.00 42.76           O  
ATOM    179  HG  SER A  11     -34.750  50.778  -4.796  1.00 42.76           H  
ATOM    180  N   ALA A  12     -31.715  49.411  -2.698  1.00 36.16           N  
ATOM    181  H   ALA A  12     -32.638  49.540  -2.310  1.00 36.16           H  
ATOM    182  CA  ALA A  12     -30.566  49.913  -1.956  1.00 36.16           C  
ATOM    183  HA  ALA A  12     -29.942  50.493  -2.635  1.00 36.16           H  
ATOM    184  C   ALA A  12     -29.698  48.765  -1.416  1.00 36.16           C  
ATOM    185  CB  ALA A  12     -31.053  50.849  -0.842  1.00 36.16           C  
ATOM    186  HB1 ALA A  12     -31.632  51.666  -1.272  1.00 36.16           H  
ATOM    187  HB2 ALA A  12     -31.669  50.306  -0.125  1.00 36.16           H  
ATOM    188  HB3 ALA A  12     -30.192  51.266  -0.320  1.00 36.16           H  
ATOM    189  O   ALA A  12     -28.488  48.822  -1.566  1.00 36.16           O  
ATOM    190  N   GLY A  13     -30.288  47.711  -0.845  1.00 37.44           N  
ATOM    191  H   GLY A  13     -31.291  47.739  -0.728  1.00 37.44           H  
ATOM    192  CA  GLY A  13     -29.568  46.581  -0.254  1.00 37.44           C  
ATOM    193  HA2 GLY A  13     -28.891  46.948   0.517  1.00 37.44           H  
ATOM    194  HA3 GLY A  13     -30.289  45.908   0.209  1.00 37.44           H  
ATOM    195  C   GLY A  13     -28.753  45.776  -1.266  1.00 37.44           C  
ATOM    196  O   GLY A  13     -27.577  45.517  -1.024  1.00 37.44           O  
ATOM    197  N   LEU A  14     -29.335  45.428  -2.420  1.00 38.80           N  
ATOM    198  H   LEU A  14     -30.303  45.670  -2.575  1.00 38.80           H  
ATOM    199  CA  LEU A  14     -28.627  44.640  -3.434  1.00 38.80           C  
ATOM    200  HA  LEU A  14     -28.109  43.839  -2.907  1.00 38.80           H  
ATOM    201  C   LEU A  14     -27.549  45.478  -4.141  1.00 38.80           C  
ATOM    202  CB  LEU A  14     -29.633  43.988  -4.404  1.00 38.80           C  
ATOM    203  HB2 LEU A  14     -30.636  44.067  -3.984  1.00 38.80           H  
ATOM    204  HB3 LEU A  14     -29.632  44.519  -5.356  1.00 38.80           H  
ATOM    205  O   LEU A  14     -26.403  45.030  -4.244  1.00 38.80           O  
ATOM    206  CG  LEU A  14     -29.351  42.491  -4.642  1.00 38.80           C  
ATOM    207  HG  LEU A  14     -29.345  41.975  -3.681  1.00 38.80           H  
ATOM    208  CD1 LEU A  14     -30.467  41.890  -5.496  1.00 38.80           C  
ATOM    209 HD11 LEU A  14     -31.428  42.026  -5.000  1.00 38.80           H  
ATOM    210 HD12 LEU A  14     -30.293  40.822  -5.628  1.00 38.80           H  
ATOM    211 HD13 LEU A  14     -30.492  42.371  -6.474  1.00 38.80           H  
ATOM    212  CD2 LEU A  14     -28.019  42.231  -5.346  1.00 38.80           C  
ATOM    213 HD21 LEU A  14     -27.913  41.166  -5.554  1.00 38.80           H  
ATOM    214 HD22 LEU A  14     -27.971  42.787  -6.283  1.00 38.80           H  
ATOM    215 HD23 LEU A  14     -27.189  42.530  -4.705  1.00 38.80           H  
ATOM    216  N   LEU A  15     -27.869  46.728  -4.511  1.00 40.06           N  
ATOM    217  H   LEU A  15     -28.813  47.060  -4.375  1.00 40.06           H  
ATOM    218  CA  LEU A  15     -26.874  47.659  -5.049  1.00 40.06           C  
ATOM    219  HA  LEU A  15     -26.422  47.184  -5.920  1.00 40.06           H  
ATOM    220  C   LEU A  15     -25.759  47.915  -4.025  1.00 40.06           C  
ATOM    221  CB  LEU A  15     -27.551  48.969  -5.497  1.00 40.06           C  
ATOM    222  HB2 LEU A  15     -28.463  48.736  -6.047  1.00 40.06           H  
ATOM    223  HB3 LEU A  15     -27.830  49.536  -4.609  1.00 40.06           H  
ATOM    224  O   LEU A  15     -24.587  47.891  -4.389  1.00 40.06           O  
ATOM    225  CG  LEU A  15     -26.649  49.836  -6.401  1.00 40.06           C  
ATOM    226  HG  LEU A  15     -25.642  49.879  -5.986  1.00 40.06           H  
ATOM    227  CD1 LEU A  15     -26.584  49.281  -7.827  1.00 40.06           C  
ATOM    228 HD11 LEU A  15     -25.951  49.922  -8.440  1.00 40.06           H  
ATOM    229 HD12 LEU A  15     -26.148  48.281  -7.822  1.00 40.06           H  
ATOM    230 HD13 LEU A  15     -27.581  49.237  -8.264  1.00 40.06           H  
ATOM    231  CD2 LEU A  15     -27.189  51.264  -6.478  1.00 40.06           C  
ATOM    232 HD21 LEU A  15     -28.200  51.261  -6.884  1.00 40.06           H  
ATOM    233 HD22 LEU A  15     -26.543  51.865  -7.118  1.00 40.06           H  
ATOM    234 HD23 LEU A  15     -27.198  51.705  -5.481  1.00 40.06           H  
ATOM    235  N   ALA A  16     -26.089  48.061  -2.737  1.00 34.47           N  
ATOM    236  H   ALA A  16     -27.067  48.102  -2.485  1.00 34.47           H  
ATOM    237  CA  ALA A  16     -25.111  48.188  -1.663  1.00 34.47           C  
ATOM    238  HA  ALA A  16     -24.425  48.992  -1.930  1.00 34.47           H  
ATOM    239  C   ALA A  16     -24.267  46.924  -1.491  1.00 34.47           C  
ATOM    240  CB  ALA A  16     -25.781  48.582  -0.344  1.00 34.47           C  
ATOM    241  HB1 ALA A  16     -25.023  48.677   0.434  1.00 34.47           H  
ATOM    242  HB2 ALA A  16     -26.285  49.542  -0.455  1.00 34.47           H  
ATOM    243  HB3 ALA A  16     -26.500  47.821  -0.043  1.00 34.47           H  
ATOM    244  O   ALA A  16     -23.078  47.068  -1.267  1.00 34.47           O  
ATOM    245  N   THR A  17     -24.779  45.699  -1.654  1.00 43.14           N  
ATOM    246  H   THR A  17     -25.780  45.584  -1.728  1.00 43.14           H  
ATOM    247  CA  THR A  17     -23.898  44.514  -1.626  1.00 43.14           C  
ATOM    248  HA  THR A  17     -23.258  44.602  -0.749  1.00 43.14           H  
ATOM    249  C   THR A  17     -22.941  44.466  -2.818  1.00 43.14           C  
ATOM    250  CB  THR A  17     -24.647  43.186  -1.470  1.00 43.14           C  
ATOM    251  HB  THR A  17     -23.946  42.370  -1.646  1.00 43.14           H  
ATOM    252  O   THR A  17     -21.765  44.167  -2.620  1.00 43.14           O  
ATOM    253  CG2 THR A  17     -25.197  43.029  -0.052  1.00 43.14           C  
ATOM    254 HG21 THR A  17     -24.378  43.044   0.667  1.00 43.14           H  
ATOM    255 HG22 THR A  17     -25.894  43.836   0.174  1.00 43.14           H  
ATOM    256 HG23 THR A  17     -25.719  42.075   0.027  1.00 43.14           H  
ATOM    257  OG1 THR A  17     -25.723  43.048  -2.367  1.00 43.14           O  
ATOM    258  HG1 THR A  17     -25.768  43.804  -2.958  1.00 43.14           H  
ATOM    259  N   THR A  18     -23.362  44.865  -4.027  1.00 44.22           N  
ATOM    260  H   THR A  18     -24.334  45.096  -4.171  1.00 44.22           H  
ATOM    261  CA  THR A  18     -22.428  45.006  -5.162  1.00 44.22           C  
ATOM    262  HA  THR A  18     -21.819  44.104  -5.215  1.00 44.22           H  
ATOM    263  C   THR A  18     -21.447  46.166  -4.975  1.00 44.22           C  
ATOM    264  CB  THR A  18     -23.151  45.140  -6.512  1.00 44.22           C  
ATOM    265  HB  THR A  18     -22.422  45.415  -7.275  1.00 44.22           H  
ATOM    266  O   THR A  18     -20.266  46.025  -5.282  1.00 44.22           O  
ATOM    267  CG2 THR A  18     -23.799  43.818  -6.920  1.00 44.22           C  
ATOM    268 HG21 THR A  18     -24.271  43.933  -7.896  1.00 44.22           H  
ATOM    269 HG22 THR A  18     -24.559  43.532  -6.192  1.00 44.22           H  
ATOM    270 HG23 THR A  18     -23.043  43.036  -6.982  1.00 44.22           H  
ATOM    271  OG1 THR A  18     -24.184  46.099  -6.502  1.00 44.22           O  
ATOM    272  HG1 THR A  18     -23.978  46.823  -5.906  1.00 44.22           H  
ATOM    273  N   CYS A  19     -21.888  47.288  -4.403  1.00 37.94           N  
ATOM    274  H   CYS A  19     -22.871  47.369  -4.187  1.00 37.94           H  
ATOM    275  CA  CYS A  19     -21.044  48.445  -4.119  1.00 37.94           C  
ATOM    276  HA  CYS A  19     -20.349  48.580  -4.948  1.00 37.94           H  
ATOM    277  C   CYS A  19     -20.175  48.263  -2.871  1.00 37.94           C  
ATOM    278  CB  CYS A  19     -21.903  49.713  -4.021  1.00 37.94           C  
ATOM    279  HB2 CYS A  19     -21.296  50.532  -3.634  1.00 37.94           H  
ATOM    280  HB3 CYS A  19     -22.738  49.546  -3.342  1.00 37.94           H  
ATOM    281  O   CYS A  19     -19.154  48.922  -2.791  1.00 37.94           O  
ATOM    282  SG  CYS A  19     -22.525  50.175  -5.665  1.00 37.94           S  
ATOM    283  HG  CYS A  19     -21.344  50.444  -6.229  1.00 37.94           H  
ATOM    284  N   VAL A  20     -20.498  47.367  -1.934  1.00 39.05           N  
ATOM    285  H   VAL A  20     -21.412  46.940  -1.985  1.00 39.05           H  
ATOM    286  CA  VAL A  20     -19.634  46.991  -0.801  1.00 39.05           C  
ATOM    287  HA  VAL A  20     -19.013  47.850  -0.547  1.00 39.05           H  
ATOM    288  C   VAL A  20     -18.659  45.894  -1.210  1.00 39.05           C  
ATOM    289  CB  VAL A  20     -20.429  46.649   0.479  1.00 39.05           C  
ATOM    290  HB  VAL A  20     -21.226  45.944   0.243  1.00 39.05           H  
ATOM    291  O   VAL A  20     -17.504  45.975  -0.818  1.00 39.05           O  
ATOM    292  CG1 VAL A  20     -19.553  46.026   1.575  1.00 39.05           C  
ATOM    293 HG11 VAL A  20     -20.143  45.859   2.477  1.00 39.05           H  
ATOM    294 HG12 VAL A  20     -19.167  45.060   1.249  1.00 39.05           H  
ATOM    295 HG13 VAL A  20     -18.718  46.686   1.810  1.00 39.05           H  
ATOM    296  CG2 VAL A  20     -21.026  47.930   1.083  1.00 39.05           C  
ATOM    297 HG21 VAL A  20     -20.245  48.677   1.230  1.00 39.05           H  
ATOM    298 HG22 VAL A  20     -21.785  48.347   0.421  1.00 39.05           H  
ATOM    299 HG23 VAL A  20     -21.493  47.712   2.044  1.00 39.05           H  
ATOM    300  N   ALA A  21     -19.026  44.946  -2.078  1.00 42.34           N  
ATOM    301  H   ALA A  21     -19.995  44.856  -2.346  1.00 42.34           H  
ATOM    302  CA  ALA A  21     -18.033  44.096  -2.743  1.00 42.34           C  
ATOM    303  HA  ALA A  21     -17.456  43.567  -1.984  1.00 42.34           H  
ATOM    304  C   ALA A  21     -17.047  44.953  -3.566  1.00 42.34           C  
ATOM    305  CB  ALA A  21     -18.762  43.060  -3.606  1.00 42.34           C  
ATOM    306  HB1 ALA A  21     -19.420  42.457  -2.981  1.00 42.34           H  
ATOM    307  HB2 ALA A  21     -19.356  43.557  -4.374  1.00 42.34           H  
ATOM    308  HB3 ALA A  21     -18.033  42.407  -4.086  1.00 42.34           H  
ATOM    309  O   ALA A  21     -15.831  44.792  -3.452  1.00 42.34           O  
ATOM    310  N   GLY A  22     -17.570  45.937  -4.308  1.00 42.41           N  
ATOM    311  H   GLY A  22     -18.574  45.964  -4.414  1.00 42.41           H  
ATOM    312  CA  GLY A  22     -16.790  46.958  -5.006  1.00 42.41           C  
ATOM    313  HA2 GLY A  22     -16.146  46.479  -5.744  1.00 42.41           H  
ATOM    314  HA3 GLY A  22     -17.473  47.632  -5.524  1.00 42.41           H  
ATOM    315  C   GLY A  22     -15.917  47.791  -4.066  1.00 42.41           C  
ATOM    316  O   GLY A  22     -14.713  47.859  -4.277  1.00 42.41           O  
ATOM    317  N   LEU A  23     -16.476  48.364  -2.996  1.00 40.42           N  
ATOM    318  H   LEU A  23     -17.479  48.311  -2.893  1.00 40.42           H  
ATOM    319  CA  LEU A  23     -15.744  49.183  -2.022  1.00 40.42           C  
ATOM    320  HA  LEU A  23     -15.133  49.892  -2.580  1.00 40.42           H  
ATOM    321  C   LEU A  23     -14.775  48.371  -1.159  1.00 40.42           C  
ATOM    322  CB  LEU A  23     -16.709  49.990  -1.131  1.00 40.42           C  
ATOM    323  HB2 LEU A  23     -17.509  49.331  -0.794  1.00 40.42           H  
ATOM    324  HB3 LEU A  23     -16.176  50.318  -0.239  1.00 40.42           H  
ATOM    325  O   LEU A  23     -13.803  48.942  -0.690  1.00 40.42           O  
ATOM    326  CG  LEU A  23     -17.308  51.241  -1.805  1.00 40.42           C  
ATOM    327  HG  LEU A  23     -17.645  51.001  -2.813  1.00 40.42           H  
ATOM    328  CD1 LEU A  23     -18.502  51.747  -0.992  1.00 40.42           C  
ATOM    329 HD11 LEU A  23     -18.185  52.004   0.019  1.00 40.42           H  
ATOM    330 HD12 LEU A  23     -19.266  50.971  -0.946  1.00 40.42           H  
ATOM    331 HD13 LEU A  23     -18.927  52.627  -1.474  1.00 40.42           H  
ATOM    332  CD2 LEU A  23     -16.289  52.379  -1.890  1.00 40.42           C  
ATOM    333 HD21 LEU A  23     -16.748  53.249  -2.360  1.00 40.42           H  
ATOM    334 HD22 LEU A  23     -15.936  52.650  -0.895  1.00 40.42           H  
ATOM    335 HD23 LEU A  23     -15.440  52.077  -2.503  1.00 40.42           H  
ATOM    336  N   LEU A  24     -14.964  47.063  -0.967  1.00 40.11           N  
ATOM    337  H   LEU A  24     -15.828  46.649  -1.289  1.00 40.11           H  
ATOM    338  CA  LEU A  24     -13.980  46.196  -0.311  1.00 40.11           C  
ATOM    339  HA  LEU A  24     -13.533  46.742   0.521  1.00 40.11           H  
ATOM    340  C   LEU A  24     -12.823  45.854  -1.255  1.00 40.11           C  
ATOM    341  CB  LEU A  24     -14.659  44.931   0.243  1.00 40.11           C  
ATOM    342  HB2 LEU A  24     -15.290  44.504  -0.537  1.00 40.11           H  
ATOM    343  HB3 LEU A  24     -13.891  44.196   0.481  1.00 40.11           H  
ATOM    344  O   LEU A  24     -11.673  45.889  -0.826  1.00 40.11           O  
ATOM    345  CG  LEU A  24     -15.500  45.177   1.513  1.00 40.11           C  
ATOM    346  HG  LEU A  24     -16.180  46.014   1.361  1.00 40.11           H  
ATOM    347  CD1 LEU A  24     -16.323  43.928   1.830  1.00 40.11           C  
ATOM    348 HD11 LEU A  24     -15.666  43.078   2.012  1.00 40.11           H  
ATOM    349 HD12 LEU A  24     -16.978  43.704   0.989  1.00 40.11           H  
ATOM    350 HD13 LEU A  24     -16.939  44.106   2.712  1.00 40.11           H  
ATOM    351  CD2 LEU A  24     -14.627  45.485   2.734  1.00 40.11           C  
ATOM    352 HD21 LEU A  24     -15.256  45.570   3.620  1.00 40.11           H  
ATOM    353 HD22 LEU A  24     -13.898  44.690   2.886  1.00 40.11           H  
ATOM    354 HD23 LEU A  24     -14.109  46.434   2.594  1.00 40.11           H  
ATOM    355  N   LEU A  25     -13.086  45.613  -2.544  1.00 51.52           N  
ATOM    356  H   LEU A  25     -14.050  45.566  -2.843  1.00 51.52           H  
ATOM    357  CA  LEU A  25     -12.031  45.528  -3.561  1.00 51.52           C  
ATOM    358  HA  LEU A  25     -11.284  44.805  -3.234  1.00 51.52           H  
ATOM    359  C   LEU A  25     -11.292  46.867  -3.716  1.00 51.52           C  
ATOM    360  CB  LEU A  25     -12.638  45.058  -4.897  1.00 51.52           C  
ATOM    361  HB2 LEU A  25     -13.569  45.598  -5.070  1.00 51.52           H  
ATOM    362  HB3 LEU A  25     -11.957  45.313  -5.709  1.00 51.52           H  
ATOM    363  O   LEU A  25     -10.067  46.883  -3.785  1.00 51.52           O  
ATOM    364  CG  LEU A  25     -12.909  43.543  -4.947  1.00 51.52           C  
ATOM    365  HG  LEU A  25     -13.400  43.224  -4.027  1.00 51.52           H  
ATOM    366  CD1 LEU A  25     -13.826  43.210  -6.124  1.00 51.52           C  
ATOM    367 HD11 LEU A  25     -14.016  42.137  -6.151  1.00 51.52           H  
ATOM    368 HD12 LEU A  25     -14.777  43.728  -5.996  1.00 51.52           H  
ATOM    369 HD13 LEU A  25     -13.366  43.523  -7.061  1.00 51.52           H  
ATOM    370  CD2 LEU A  25     -11.613  42.745  -5.126  1.00 51.52           C  
ATOM    371 HD21 LEU A  25     -10.944  42.910  -4.281  1.00 51.52           H  
ATOM    372 HD22 LEU A  25     -11.110  43.045  -6.045  1.00 51.52           H  
ATOM    373 HD23 LEU A  25     -11.843  41.681  -5.176  1.00 51.52           H  
ATOM    374  N   GLN A  26     -12.009  47.990  -3.689  1.00 44.90           N  
ATOM    375  H   GLN A  26     -13.015  47.900  -3.690  1.00 44.90           H  
ATOM    376  CA  GLN A  26     -11.451  49.338  -3.802  1.00 44.90           C  
ATOM    377  HA  GLN A  26     -10.726  49.336  -4.616  1.00 44.90           H  
ATOM    378  C   GLN A  26     -10.712  49.772  -2.528  1.00 44.90           C  
ATOM    379  CB  GLN A  26     -12.584  50.306  -4.172  1.00 44.90           C  
ATOM    380  HB2 GLN A  26     -13.172  49.862  -4.976  1.00 44.90           H  
ATOM    381  HB3 GLN A  26     -13.226  50.450  -3.302  1.00 44.90           H  
ATOM    382  O   GLN A  26      -9.673  50.411  -2.635  1.00 44.90           O  
ATOM    383  CG  GLN A  26     -12.097  51.678  -4.658  1.00 44.90           C  
ATOM    384  HG2 GLN A  26     -11.574  52.190  -3.851  1.00 44.90           H  
ATOM    385  HG3 GLN A  26     -11.400  51.536  -5.484  1.00 44.90           H  
ATOM    386  CD  GLN A  26     -13.244  52.568  -5.139  1.00 44.90           C  
ATOM    387  NE2 GLN A  26     -12.948  53.692  -5.753  1.00 44.90           N  
ATOM    388 HE21 GLN A  26     -13.735  54.252  -6.049  1.00 44.90           H  
ATOM    389 HE22 GLN A  26     -11.988  53.969  -5.895  1.00 44.90           H  
ATOM    390  OE1 GLN A  26     -14.420  52.285  -4.981  1.00 44.90           O  
ATOM    391  N   ALA A  27     -11.171  49.389  -1.333  1.00 37.75           N  
ATOM    392  H   ALA A  27     -12.077  48.945  -1.283  1.00 37.75           H  
ATOM    393  CA  ALA A  27     -10.481  49.654  -0.069  1.00 37.75           C  
ATOM    394  HA  ALA A  27     -10.113  50.679  -0.084  1.00 37.75           H  
ATOM    395  C   ALA A  27      -9.270  48.736   0.133  1.00 37.75           C  
ATOM    396  CB  ALA A  27     -11.460  49.528   1.104  1.00 37.75           C  
ATOM    397  HB1 ALA A  27     -11.866  48.517   1.149  1.00 37.75           H  
ATOM    398  HB2 ALA A  27     -10.940  49.745   2.037  1.00 37.75           H  
ATOM    399  HB3 ALA A  27     -12.273  50.244   0.984  1.00 37.75           H  
ATOM    400  O   ALA A  27      -8.262  49.183   0.669  1.00 37.75           O  
ATOM    401  N   ASN A  28      -9.318  47.481  -0.324  1.00 43.52           N  
ATOM    402  H   ASN A  28     -10.188  47.123  -0.693  1.00 43.52           H  
ATOM    403  CA  ASN A  28      -8.139  46.614  -0.336  1.00 43.52           C  
ATOM    404  HA  ASN A  28      -7.612  46.730   0.611  1.00 43.52           H  
ATOM    405  C   ASN A  28      -7.139  47.041  -1.425  1.00 43.52           C  
ATOM    406  CB  ASN A  28      -8.574  45.145  -0.437  1.00 43.52           C  
ATOM    407  HB2 ASN A  28      -7.693  44.527  -0.610  1.00 43.52           H  
ATOM    408  HB3 ASN A  28      -9.248  45.018  -1.284  1.00 43.52           H  
ATOM    409  O   ASN A  28      -5.938  46.990  -1.183  1.00 43.52           O  
ATOM    410  CG  ASN A  28      -9.236  44.640   0.840  1.00 43.52           C  
ATOM    411  ND2 ASN A  28     -10.041  43.608   0.743  1.00 43.52           N  
ATOM    412 HD21 ASN A  28     -10.476  43.289   1.597  1.00 43.52           H  
ATOM    413 HD22 ASN A  28     -10.279  43.240  -0.167  1.00 43.52           H  
ATOM    414  OD1 ASN A  28      -9.024  45.132   1.943  1.00 43.52           O  
ATOM    415  N   GLY A  29      -7.609  47.560  -2.564  1.00 46.42           N  
ATOM    416  H   GLY A  29      -8.598  47.492  -2.754  1.00 46.42           H  
ATOM    417  CA  GLY A  29      -6.774  48.236  -3.562  1.00 46.42           C  
ATOM    418  HA2 GLY A  29      -7.392  48.506  -4.418  1.00 46.42           H  
ATOM    419  HA3 GLY A  29      -5.985  47.562  -3.896  1.00 46.42           H  
ATOM    420  C   GLY A  29      -6.126  49.513  -3.015  1.00 46.42           C  
ATOM    421  O   GLY A  29      -4.914  49.673  -3.110  1.00 46.42           O  
ATOM    422  N   ALA A  30      -6.898  50.373  -2.346  1.00 38.49           N  
ATOM    423  H   ALA A  30      -7.898  50.231  -2.350  1.00 38.49           H  
ATOM    424  CA  ALA A  30      -6.388  51.570  -1.679  1.00 38.49           C  
ATOM    425  HA  ALA A  30      -5.854  52.174  -2.412  1.00 38.49           H  
ATOM    426  C   ALA A  30      -5.395  51.225  -0.558  1.00 38.49           C  
ATOM    427  CB  ALA A  30      -7.568  52.392  -1.148  1.00 38.49           C  
ATOM    428  HB1 ALA A  30      -7.193  53.308  -0.691  1.00 38.49           H  
ATOM    429  HB2 ALA A  30      -8.118  51.822  -0.400  1.00 38.49           H  
ATOM    430  HB3 ALA A  30      -8.234  52.657  -1.970  1.00 38.49           H  
ATOM    431  O   ALA A  30      -4.372  51.886  -0.438  1.00 38.49           O  
ATOM    432  N   ARG A  31      -5.628  50.152   0.210  1.00 44.51           N  
ATOM    433  H   ARG A  31      -6.519  49.686   0.112  1.00 44.51           H  
ATOM    434  CA  ARG A  31      -4.665  49.632   1.196  1.00 44.51           C  
ATOM    435  HA  ARG A  31      -4.324  50.456   1.823  1.00 44.51           H  
ATOM    436  C   ARG A  31      -3.403  49.065   0.545  1.00 44.51           C  
ATOM    437  CB  ARG A  31      -5.335  48.582   2.088  1.00 44.51           C  
ATOM    438  HB2 ARG A  31      -4.567  48.005   2.605  1.00 44.51           H  
ATOM    439  HB3 ARG A  31      -5.913  47.897   1.468  1.00 44.51           H  
ATOM    440  O   ARG A  31      -2.326  49.253   1.092  1.00 44.51           O  
ATOM    441  CG  ARG A  31      -6.231  49.238   3.145  1.00 44.51           C  
ATOM    442  HG2 ARG A  31      -5.599  49.718   3.892  1.00 44.51           H  
ATOM    443  HG3 ARG A  31      -6.867  49.998   2.691  1.00 44.51           H  
ATOM    444  CD  ARG A  31      -7.110  48.178   3.812  1.00 44.51           C  
ATOM    445  HD2 ARG A  31      -7.822  47.803   3.076  1.00 44.51           H  
ATOM    446  HD3 ARG A  31      -6.477  47.354   4.141  1.00 44.51           H  
ATOM    447  NE  ARG A  31      -7.827  48.734   4.973  1.00 44.51           N  
ATOM    448  HE  ARG A  31      -7.597  49.684   5.226  1.00 44.51           H  
ATOM    449  NH1 ARG A  31      -9.060  46.864   5.463  1.00 44.51           N  
ATOM    450 HH11 ARG A  31      -9.707  46.366   6.058  1.00 44.51           H  
ATOM    451 HH12 ARG A  31      -8.728  46.438   4.609  1.00 44.51           H  
ATOM    452  NH2 ARG A  31      -9.176  48.651   6.802  1.00 44.51           N  
ATOM    453 HH21 ARG A  31      -8.882  49.584   7.052  1.00 44.51           H  
ATOM    454 HH22 ARG A  31      -9.814  48.144   7.398  1.00 44.51           H  
ATOM    455  CZ  ARG A  31      -8.682  48.082   5.737  1.00 44.51           C  
ATOM    456  N   ALA A  32      -3.506  48.425  -0.621  1.00 43.28           N  
ATOM    457  H   ALA A  32      -4.425  48.243  -0.998  1.00 43.28           H  
ATOM    458  CA  ALA A  32      -2.342  47.981  -1.388  1.00 43.28           C  
ATOM    459  HA  ALA A  32      -1.676  47.435  -0.719  1.00 43.28           H  
ATOM    460  C   ALA A  32      -1.532  49.163  -1.957  1.00 43.28           C  
ATOM    461  CB  ALA A  32      -2.806  47.012  -2.483  1.00 43.28           C  
ATOM    462  HB1 ALA A  32      -1.936  46.626  -3.015  1.00 43.28           H  
ATOM    463  HB2 ALA A  32      -3.346  46.178  -2.035  1.00 43.28           H  
ATOM    464  HB3 ALA A  32      -3.455  47.525  -3.193  1.00 43.28           H  
ATOM    465  O   ALA A  32      -0.307  49.095  -1.991  1.00 43.28           O  
ATOM    466  N   GLN A  33      -2.188  50.267  -2.335  1.00 42.22           N  
ATOM    467  H   GLN A  33      -3.198  50.242  -2.359  1.00 42.22           H  
ATOM    468  CA  GLN A  33      -1.510  51.521  -2.689  1.00 42.22           C  
ATOM    469  HA  GLN A  33      -0.690  51.295  -3.370  1.00 42.22           H  
ATOM    470  C   GLN A  33      -0.875  52.190  -1.463  1.00 42.22           C  
ATOM    471  CB  GLN A  33      -2.475  52.477  -3.403  1.00 42.22           C  
ATOM    472  HB2 GLN A  33      -2.006  53.459  -3.458  1.00 42.22           H  
ATOM    473  HB3 GLN A  33      -3.400  52.571  -2.835  1.00 42.22           H  
ATOM    474  O   GLN A  33       0.307  52.505  -1.498  1.00 42.22           O  
ATOM    475  CG  GLN A  33      -2.787  52.002  -4.830  1.00 42.22           C  
ATOM    476  HG2 GLN A  33      -3.278  51.029  -4.796  1.00 42.22           H  
ATOM    477  HG3 GLN A  33      -1.855  51.902  -5.386  1.00 42.22           H  
ATOM    478  CD  GLN A  33      -3.687  52.981  -5.573  1.00 42.22           C  
ATOM    479  NE2 GLN A  33      -3.221  54.178  -5.858  1.00 42.22           N  
ATOM    480 HE21 GLN A  33      -3.863  54.817  -6.304  1.00 42.22           H  
ATOM    481 HE22 GLN A  33      -2.331  54.485  -5.492  1.00 42.22           H  
ATOM    482  OE1 GLN A  33      -4.820  52.686  -5.917  1.00 42.22           O  
ATOM    483  N   GLN A  34      -1.595  52.307  -0.347  1.00 42.77           N  
ATOM    484  H   GLN A  34      -2.575  52.064  -0.381  1.00 42.77           H  
ATOM    485  CA  GLN A  34      -1.067  52.864   0.905  1.00 42.77           C  
ATOM    486  HA  GLN A  34      -0.680  53.863   0.704  1.00 42.77           H  
ATOM    487  C   GLN A  34       0.107  52.041   1.461  1.00 42.77           C  
ATOM    488  CB  GLN A  34      -2.206  52.977   1.931  1.00 42.77           C  
ATOM    489  HB2 GLN A  34      -1.787  53.166   2.919  1.00 42.77           H  
ATOM    490  HB3 GLN A  34      -2.752  52.034   1.964  1.00 42.77           H  
ATOM    491  O   GLN A  34       1.027  52.612   2.034  1.00 42.77           O  
ATOM    492  CG  GLN A  34      -3.155  54.135   1.578  1.00 42.77           C  
ATOM    493  HG2 GLN A  34      -2.619  55.072   1.725  1.00 42.77           H  
ATOM    494  HG3 GLN A  34      -3.436  54.087   0.526  1.00 42.77           H  
ATOM    495  CD  GLN A  34      -4.440  54.169   2.402  1.00 42.77           C  
ATOM    496  NE2 GLN A  34      -5.112  55.299   2.431  1.00 42.77           N  
ATOM    497 HE21 GLN A  34      -5.950  55.314   2.994  1.00 42.77           H  
ATOM    498 HE22 GLN A  34      -4.760  56.100   1.926  1.00 42.77           H  
ATOM    499  OE1 GLN A  34      -4.886  53.209   3.018  1.00 42.77           O  
ATOM    500  N   ALA A  35       0.133  50.722   1.241  1.00 42.95           N  
ATOM    501  H   ALA A  35      -0.683  50.284   0.839  1.00 42.95           H  
ATOM    502  CA  ALA A  35       1.281  49.871   1.559  1.00 42.95           C  
ATOM    503  HA  ALA A  35       1.596  50.084   2.580  1.00 42.95           H  
ATOM    504  C   ALA A  35       2.506  50.122   0.652  1.00 42.95           C  
ATOM    505  CB  ALA A  35       0.827  48.408   1.494  1.00 42.95           C  
ATOM    506  HB1 ALA A  35       0.003  48.244   2.187  1.00 42.95           H  
ATOM    507  HB2 ALA A  35       1.658  47.759   1.771  1.00 42.95           H  
ATOM    508  HB3 ALA A  35       0.507  48.162   0.481  1.00 42.95           H  
ATOM    509  O   ALA A  35       3.628  49.856   1.075  1.00 42.95           O  
ATOM    510  N   ALA A  36       2.311  50.648  -0.563  1.00 40.45           N  
ATOM    511  H   ALA A  36       1.366  50.852  -0.854  1.00 40.45           H  
ATOM    512  CA  ALA A  36       3.389  51.061  -1.466  1.00 40.45           C  
ATOM    513  HA  ALA A  36       4.260  50.430  -1.290  1.00 40.45           H  
ATOM    514  C   ALA A  36       3.837  52.519  -1.235  1.00 40.45           C  
ATOM    515  CB  ALA A  36       2.921  50.827  -2.909  1.00 40.45           C  
ATOM    516  HB1 ALA A  36       2.622  49.787  -3.038  1.00 40.45           H  
ATOM    517  HB2 ALA A  36       3.739  51.052  -3.593  1.00 40.45           H  
ATOM    518  HB3 ALA A  36       2.077  51.478  -3.141  1.00 40.45           H  
ATOM    519  O   ALA A  36       5.004  52.843  -1.431  1.00 40.45           O  
ATOM    520  N   GLU A  37       2.935  53.394  -0.782  1.00 36.29           N  
ATOM    521  H   GLU A  37       1.972  53.092  -0.747  1.00 36.29           H  
ATOM    522  CA  GLU A  37       3.208  54.810  -0.486  1.00 36.29           C  
ATOM    523  HA  GLU A  37       3.968  55.171  -1.179  1.00 36.29           H  
ATOM    524  C   GLU A  37       3.796  55.034   0.928  1.00 36.29           C  
ATOM    525  CB  GLU A  37       1.924  55.632  -0.740  1.00 36.29           C  
ATOM    526  HB2 GLU A  37       1.111  55.200  -0.156  1.00 36.29           H  
ATOM    527  HB3 GLU A  37       2.080  56.659  -0.408  1.00 36.29           H  
ATOM    528  O   GLU A  37       4.193  56.147   1.268  1.00 36.29           O  
ATOM    529  CG  GLU A  37       1.546  55.658  -2.237  1.00 36.29           C  
ATOM    530  HG2 GLU A  37       1.487  54.639  -2.620  1.00 36.29           H  
ATOM    531  HG3 GLU A  37       2.350  56.158  -2.778  1.00 36.29           H  
ATOM    532  CD  GLU A  37       0.210  56.359  -2.546  1.00 36.29           C  
ATOM    533  OE1 GLU A  37       0.124  56.989  -3.629  1.00 36.29           O  
ATOM    534  OE2 GLU A  37      -0.747  56.220  -1.748  1.00 36.29           O  
ATOM    535  N   ALA A  38       3.899  53.981   1.751  1.00 37.22           N  
ATOM    536  H   ALA A  38       3.508  53.109   1.426  1.00 37.22           H  
ATOM    537  CA  ALA A  38       4.387  54.031   3.135  1.00 37.22           C  
ATOM    538  HA  ALA A  38       4.128  55.010   3.539  1.00 37.22           H  
ATOM    539  C   ALA A  38       5.919  53.901   3.317  1.00 37.22           C  
ATOM    540  CB  ALA A  38       3.617  52.987   3.957  1.00 37.22           C  
ATOM    541  HB1 ALA A  38       2.553  53.225   3.949  1.00 37.22           H  
ATOM    542  HB2 ALA A  38       3.960  53.000   4.991  1.00 37.22           H  
ATOM    543  HB3 ALA A  38       3.773  51.993   3.539  1.00 37.22           H  
ATOM    544  O   ALA A  38       6.384  53.815   4.455  1.00 37.22           O  
ATOM    545  N   GLN A  39       6.722  53.889   2.244  1.00 34.86           N  
ATOM    546  H   GLN A  39       6.301  53.974   1.329  1.00 34.86           H  
ATOM    547  CA  GLN A  39       8.192  53.922   2.328  1.00 34.86           C  
ATOM    548  HA  GLN A  39       8.482  54.129   3.358  1.00 34.86           H  
ATOM    549  C   GLN A  39       8.778  55.059   1.481  1.00 34.86           C  
ATOM    550  CB  GLN A  39       8.811  52.565   1.955  1.00 34.86           C  
ATOM    551  HB2 GLN A  39       9.890  52.697   1.873  1.00 34.86           H  
ATOM    552  HB3 GLN A  39       8.429  52.232   0.989  1.00 34.86           H  
ATOM    553  O   GLN A  39       8.574  55.125   0.272  1.00 34.86           O  
ATOM    554  CG  GLN A  39       8.534  51.495   3.025  1.00 34.86           C  
ATOM    555  HG2 GLN A  39       8.750  51.912   4.008  1.00 34.86           H  
ATOM    556  HG3 GLN A  39       7.480  51.220   2.998  1.00 34.86           H  
ATOM    557  CD  GLN A  39       9.376  50.232   2.856  1.00 34.86           C  
ATOM    558  NE2 GLN A  39       9.359  49.341   3.823  1.00 34.86           N  
ATOM    559 HE21 GLN A  39       8.784  49.481   4.641  1.00 34.86           H  
ATOM    560 HE22 GLN A  39       9.928  48.520   3.669  1.00 34.86           H  
ATOM    561  OE1 GLN A  39      10.076  50.012   1.883  1.00 34.86           O  
ATOM    562  N   ALA A  40       9.502  55.970   2.137  1.00 29.78           N  
ATOM    563  H   ALA A  40       9.651  55.847   3.128  1.00 29.78           H  
ATOM    564  CA  ALA A  40       9.981  57.231   1.571  1.00 29.78           C  
ATOM    565  HA  ALA A  40      10.373  57.059   0.569  1.00 29.78           H  
ATOM    566  C   ALA A  40      11.078  57.858   2.470  1.00 29.78           C  
ATOM    567  CB  ALA A  40       8.756  58.164   1.498  1.00 29.78           C  
ATOM    568  HB1 ALA A  40       8.000  57.736   0.839  1.00 29.78           H  
ATOM    569  HB2 ALA A  40       9.029  59.146   1.112  1.00 29.78           H  
ATOM    570  HB3 ALA A  40       8.326  58.288   2.492  1.00 29.78           H  
ATOM    571  O   ALA A  40      11.137  57.531   3.655  1.00 29.78           O  
ATOM    572  N   PRO A  41      11.840  58.863   1.995  1.00 36.89           N  
ATOM    573  CA  PRO A  41      12.410  58.956   0.647  1.00 36.89           C  
ATOM    574  HA  PRO A  41      12.332  58.008   0.115  1.00 36.89           H  
ATOM    575  C   PRO A  41      13.888  59.419   0.637  1.00 36.89           C  
ATOM    576  CB  PRO A  41      11.552  60.022  -0.037  1.00 36.89           C  
ATOM    577  HB2 PRO A  41      12.062  60.500  -0.873  1.00 36.89           H  
ATOM    578  HB3 PRO A  41      10.619  59.579  -0.385  1.00 36.89           H  
ATOM    579  O   PRO A  41      14.375  60.056   1.570  1.00 36.89           O  
ATOM    580  CG  PRO A  41      11.282  61.017   1.100  1.00 36.89           C  
ATOM    581  HG2 PRO A  41      12.010  61.827   1.065  1.00 36.89           H  
ATOM    582  HG3 PRO A  41      10.271  61.419   1.030  1.00 36.89           H  
ATOM    583  CD  PRO A  41      11.473  60.216   2.397  1.00 36.89           C  
ATOM    584  HD2 PRO A  41      10.547  60.216   2.972  1.00 36.89           H  
ATOM    585  HD3 PRO A  41      12.269  60.654   2.998  1.00 36.89           H  
ATOM    586  N   ALA A  42      14.565  59.221  -0.497  1.00 28.97           N  
ATOM    587  H   ALA A  42      14.097  58.710  -1.232  1.00 28.97           H  
ATOM    588  CA  ALA A  42      15.657  60.097  -0.940  1.00 28.97           C  
ATOM    589  HA  ALA A  42      16.005  60.701  -0.102  1.00 28.97           H  
ATOM    590  C   ALA A  42      15.122  61.067  -2.017  1.00 28.97           C  
ATOM    591  CB  ALA A  42      16.839  59.246  -1.416  1.00 28.97           C  
ATOM    592  HB1 ALA A  42      17.663  59.893  -1.717  1.00 28.97           H  
ATOM    593  HB2 ALA A  42      16.539  58.634  -2.266  1.00 28.97           H  
ATOM    594  HB3 ALA A  42      17.175  58.598  -0.606  1.00 28.97           H  
ATOM    595  O   ALA A  42      14.083  60.803  -2.622  1.00 28.97           O  
ATOM    596  N   SER A  43      15.783  62.206  -2.238  1.00 35.16           N  
ATOM    597  H   SER A  43      16.681  62.348  -1.798  1.00 35.16           H  
ATOM    598  CA  SER A  43      15.249  63.328  -3.031  1.00 35.16           C  
ATOM    599  HA  SER A  43      14.338  63.003  -3.533  1.00 35.16           H  
ATOM    600  C   SER A  43      16.223  63.773  -4.149  1.00 35.16           C  
ATOM    601  CB  SER A  43      14.849  64.434  -2.044  1.00 35.16           C  
ATOM    602  HB2 SER A  43      14.122  65.102  -2.507  1.00 35.16           H  
ATOM    603  HB3 SER A  43      14.361  63.979  -1.182  1.00 35.16           H  
ATOM    604  O   SER A  43      17.363  63.322  -4.181  1.00 35.16           O  
ATOM    605  OG  SER A  43      15.976  65.166  -1.609  1.00 35.16           O  
ATOM    606  HG  SER A  43      15.757  65.645  -0.807  1.00 35.16           H  
ATOM    607  N   SER A  44      15.851  64.612  -5.127  1.00 28.65           N  
ATOM    608  H   SER A  44      16.534  64.719  -5.864  1.00 28.65           H  
ATOM    609  CA  SER A  44      14.613  65.394  -5.284  1.00 28.65           C  
ATOM    610  HA  SER A  44      13.778  64.861  -4.828  1.00 28.65           H  
ATOM    611  C   SER A  44      14.259  65.671  -6.755  1.00 28.65           C  
ATOM    612  CB  SER A  44      14.769  66.765  -4.595  1.00 28.65           C  
ATOM    613  HB2 SER A  44      15.023  66.640  -3.543  1.00 28.65           H  
ATOM    614  HB3 SER A  44      13.826  67.307  -4.655  1.00 28.65           H  
ATOM    615  O   SER A  44      15.144  65.810  -7.597  1.00 28.65           O  
ATOM    616  OG  SER A  44      15.782  67.545  -5.193  1.00 28.65           O  
ATOM    617  HG  SER A  44      16.597  67.039  -5.206  1.00 28.65           H  
ATOM    618  N   THR A  45      12.965  65.829  -7.051  1.00 29.54           N  
ATOM    619  H   THR A  45      12.284  65.492  -6.386  1.00 29.54           H  
ATOM    620  CA  THR A  45      12.409  66.782  -8.042  1.00 29.54           C  
ATOM    621  HA  THR A  45      12.798  67.770  -7.797  1.00 29.54           H  
ATOM    622  C   THR A  45      10.884  66.862  -7.866  1.00 29.54           C  
ATOM    623  CB  THR A  45      12.754  66.485  -9.523  1.00 29.54           C  
ATOM    624  HB  THR A  45      11.839  66.431 -10.114  1.00 29.54           H  
ATOM    625  O   THR A  45      10.290  66.023  -7.188  1.00 29.54           O  
ATOM    626  CG2 THR A  45      13.626  67.603 -10.098  1.00 29.54           C  
ATOM    627 HG21 THR A  45      14.551  67.693  -9.528  1.00 29.54           H  
ATOM    628 HG22 THR A  45      13.087  68.550 -10.070  1.00 29.54           H  
ATOM    629 HG23 THR A  45      13.868  67.370 -11.135  1.00 29.54           H  
ATOM    630  OG1 THR A  45      13.467  65.291  -9.708  1.00 29.54           O  
ATOM    631  HG1 THR A  45      14.240  65.348  -9.142  1.00 29.54           H  
ATOM    632  N   THR A  46      10.238  67.901  -8.401  1.00 27.73           N  
ATOM    633  H   THR A  46      10.754  68.572  -8.952  1.00 27.73           H  
ATOM    634  CA  THR A  46       8.821  68.225  -8.140  1.00 27.73           C  
ATOM    635  HA  THR A  46       8.473  67.680  -7.263  1.00 27.73           H  
ATOM    636  C   THR A  46       7.893  67.900  -9.311  1.00 27.73           C  
ATOM    637  CB  THR A  46       8.661  69.729  -7.861  1.00 27.73           C  
ATOM    638  HB  THR A  46       7.600  69.980  -7.860  1.00 27.73           H  
ATOM    639  O   THR A  46       8.123  68.430 -10.392  1.00 27.73           O  
ATOM    640  CG2 THR A  46       9.252  70.156  -6.521  1.00 27.73           C  
ATOM    641 HG21 THR A  46      10.320  69.938  -6.493  1.00 27.73           H  
ATOM    642 HG22 THR A  46       8.750  69.628  -5.710  1.00 27.73           H  
ATOM    643 HG23 THR A  46       9.105  71.229  -6.391  1.00 27.73           H  
ATOM    644  OG1 THR A  46       9.310  70.470  -8.871  1.00 27.73           O  
ATOM    645  HG1 THR A  46       8.998  70.122  -9.710  1.00 27.73           H  
ATOM    646  N   MET A  47       6.780  67.202  -9.026  1.00 22.75           N  
ATOM    647  H   MET A  47       6.738  66.782  -8.109  1.00 22.75           H  
ATOM    648  CA  MET A  47       5.584  67.010  -9.882  1.00 22.75           C  
ATOM    649  HA  MET A  47       4.884  66.410  -9.301  1.00 22.75           H  
ATOM    650  C   MET A  47       5.832  66.255 -11.208  1.00 22.75           C  
ATOM    651  CB  MET A  47       4.889  68.363 -10.137  1.00 22.75           C  
ATOM    652  HB2 MET A  47       5.561  69.007 -10.705  1.00 22.75           H  
ATOM    653  HB3 MET A  47       3.999  68.199 -10.745  1.00 22.75           H  
ATOM    654  O   MET A  47       6.696  66.620 -11.989  1.00 22.75           O  
ATOM    655  CG  MET A  47       4.468  69.076  -8.843  1.00 22.75           C  
ATOM    656  HG2 MET A  47       3.728  68.456  -8.338  1.00 22.75           H  
ATOM    657  HG3 MET A  47       5.330  69.175  -8.182  1.00 22.75           H  
ATOM    658  SD  MET A  47       3.757  70.729  -9.068  1.00 22.75           S  
ATOM    659  CE  MET A  47       5.236  71.676  -9.526  1.00 22.75           C  
ATOM    660  HE1 MET A  47       4.965  72.722  -9.669  1.00 22.75           H  
ATOM    661  HE2 MET A  47       5.982  71.604  -8.734  1.00 22.75           H  
ATOM    662  HE3 MET A  47       5.654  71.288 -10.455  1.00 22.75           H  
ATOM    663  N   MET A  48       5.097  65.204 -11.576  1.00 29.60           N  
ATOM    664  H   MET A  48       5.431  64.793 -12.435  1.00 29.60           H  
ATOM    665  CA  MET A  48       3.950  64.483 -10.987  1.00 29.60           C  
ATOM    666  HA  MET A  48       3.767  64.779  -9.954  1.00 29.60           H  
ATOM    667  C   MET A  48       4.318  62.978 -11.008  1.00 29.60           C  
ATOM    668  CB  MET A  48       2.714  64.797 -11.859  1.00 29.60           C  
ATOM    669  HB2 MET A  48       3.030  65.161 -12.836  1.00 29.60           H  
ATOM    670  HB3 MET A  48       2.142  63.888 -12.047  1.00 29.60           H  
ATOM    671  O   MET A  48       4.982  62.535 -11.937  1.00 29.60           O  
ATOM    672  CG  MET A  48       1.766  65.826 -11.237  1.00 29.60           C  
ATOM    673  HG2 MET A  48       2.326  66.727 -10.986  1.00 29.60           H  
ATOM    674  HG3 MET A  48       1.350  65.410 -10.319  1.00 29.60           H  
ATOM    675  SD  MET A  48       0.401  66.281 -12.341  1.00 29.60           S  
ATOM    676  CE  MET A  48      -0.642  67.216 -11.194  1.00 29.60           C  
ATOM    677  HE1 MET A  48      -0.951  66.571 -10.371  1.00 29.60           H  
ATOM    678  HE2 MET A  48      -1.526  67.575 -11.721  1.00 29.60           H  
ATOM    679  HE3 MET A  48      -0.085  68.066 -10.801  1.00 29.60           H  
ATOM    680  N   GLN A  49       4.099  62.151  -9.979  1.00 29.70           N  
ATOM    681  H   GLN A  49       4.745  61.377 -10.033  1.00 29.70           H  
ATOM    682  CA  GLN A  49       2.850  61.792  -9.283  1.00 29.70           C  
ATOM    683  HA  GLN A  49       3.145  60.977  -8.622  1.00 29.70           H  
ATOM    684  C   GLN A  49       1.779  61.193 -10.220  1.00 29.70           C  
ATOM    685  CB  GLN A  49       2.320  62.897  -8.348  1.00 29.70           C  
ATOM    686  HB2 GLN A  49       1.818  63.666  -8.935  1.00 29.70           H  
ATOM    687  HB3 GLN A  49       3.159  63.347  -7.818  1.00 29.70           H  
ATOM    688  O   GLN A  49       1.429  61.785 -11.229  1.00 29.70           O  
ATOM    689  CG  GLN A  49       1.337  62.315  -7.309  1.00 29.70           C  
ATOM    690  HG2 GLN A  49       0.460  61.916  -7.819  1.00 29.70           H  
ATOM    691  HG3 GLN A  49       1.825  61.496  -6.780  1.00 29.70           H  
ATOM    692  CD  GLN A  49       0.852  63.325  -6.270  1.00 29.70           C  
ATOM    693  NE2 GLN A  49       0.299  62.872  -5.166  1.00 29.70           N  
ATOM    694 HE21 GLN A  49       0.212  61.882  -4.987  1.00 29.70           H  
ATOM    695 HE22 GLN A  49       0.001  63.571  -4.501  1.00 29.70           H  
ATOM    696  OE1 GLN A  49       0.954  64.530  -6.426  1.00 29.70           O  
ATOM    697  N   ALA A  50       1.231  60.025  -9.862  1.00 26.87           N  
ATOM    698  H   ALA A  50       1.550  59.595  -9.006  1.00 26.87           H  
ATOM    699  CA  ALA A  50       0.139  59.344 -10.578  1.00 26.87           C  
ATOM    700  HA  ALA A  50      -0.000  58.398 -10.054  1.00 26.87           H  
ATOM    701  C   ALA A  50       0.407  58.915 -12.046  1.00 26.87           C  
ATOM    702  CB  ALA A  50      -1.172  60.122 -10.371  1.00 26.87           C  
ATOM    703  HB1 ALA A  50      -1.137  61.064 -10.919  1.00 26.87           H  
ATOM    704  HB2 ALA A  50      -2.011  59.534 -10.743  1.00 26.87           H  
ATOM    705  HB3 ALA A  50      -1.327  60.325  -9.311  1.00 26.87           H  
ATOM    706  O   ALA A  50      -0.513  58.878 -12.862  1.00 26.87           O  
ATOM    707  N   ALA A  51       1.636  58.496 -12.374  1.00 23.70           N  
ATOM    708  H   ALA A  51       2.366  58.541 -11.678  1.00 23.70           H  
ATOM    709  CA  ALA A  51       1.918  57.732 -13.596  1.00 23.70           C  
ATOM    710  HA  ALA A  51       1.198  58.013 -14.365  1.00 23.70           H  
ATOM    711  C   ALA A  51       1.773  56.215 -13.334  1.00 23.70           C  
ATOM    712  CB  ALA A  51       3.305  58.120 -14.120  1.00 23.70           C  
ATOM    713  HB1 ALA A  51       4.069  57.855 -13.389  1.00 23.70           H  
ATOM    714  HB2 ALA A  51       3.507  57.589 -15.051  1.00 23.70           H  
ATOM    715  HB3 ALA A  51       3.343  59.193 -14.308  1.00 23.70           H  
ATOM    716  O   ALA A  51       2.399  55.691 -12.416  1.00 23.70           O  
ATOM    717  N   THR A  52       0.931  55.538 -14.126  1.00 35.71           N  
ATOM    718  H   THR A  52       0.512  56.074 -14.873  1.00 35.71           H  
ATOM    719  CA  THR A  52       0.582  54.091 -14.114  1.00 35.71           C  
ATOM    720  HA  THR A  52      -0.394  53.987 -13.641  1.00 35.71           H  
ATOM    721  C   THR A  52       1.581  53.168 -13.391  1.00 35.71           C  
ATOM    722  CB  THR A  52       0.463  53.587 -15.561  1.00 35.71           C  
ATOM    723  HB  THR A  52       0.383  52.500 -15.560  1.00 35.71           H  
ATOM    724  O   THR A  52       2.712  53.013 -13.839  1.00 35.71           O  
ATOM    725  CG2 THR A  52      -0.761  54.163 -16.272  1.00 35.71           C  
ATOM    726 HG21 THR A  52      -1.667  53.863 -15.745  1.00 35.71           H  
ATOM    727 HG22 THR A  52      -0.706  55.251 -16.315  1.00 35.71           H  
ATOM    728 HG23 THR A  52      -0.800  53.772 -17.289  1.00 35.71           H  
ATOM    729  OG1 THR A  52       1.601  53.970 -16.299  1.00 35.71           O  
ATOM    730  HG1 THR A  52       2.365  53.722 -15.774  1.00 35.71           H  
ATOM    731  N   VAL A  53       1.228  52.477 -12.300  1.00 35.25           N  
ATOM    732  H   VAL A  53       2.020  52.318 -11.694  1.00 35.25           H  
ATOM    733  CA  VAL A  53       0.174  51.432 -12.215  1.00 35.25           C  
ATOM    734  HA  VAL A  53       0.366  50.934 -11.264  1.00 35.25           H  
ATOM    735  C   VAL A  53       0.376  50.317 -13.265  1.00 35.25           C  
ATOM    736  CB  VAL A  53      -1.279  51.963 -12.085  1.00 35.25           C  
ATOM    737  HB  VAL A  53      -1.639  52.290 -13.060  1.00 35.25           H  
ATOM    738  O   VAL A  53      -0.555  49.849 -13.911  1.00 35.25           O  
ATOM    739  CG1 VAL A  53      -2.239  50.894 -11.532  1.00 35.25           C  
ATOM    740 HG11 VAL A  53      -1.896  50.545 -10.558  1.00 35.25           H  
ATOM    741 HG12 VAL A  53      -3.239  51.316 -11.429  1.00 35.25           H  
ATOM    742 HG13 VAL A  53      -2.311  50.045 -12.212  1.00 35.25           H  
ATOM    743  CG2 VAL A  53      -1.373  53.138 -11.097  1.00 35.25           C  
ATOM    744 HG21 VAL A  53      -1.024  52.831 -10.111  1.00 35.25           H  
ATOM    745 HG22 VAL A  53      -2.406  53.477 -11.019  1.00 35.25           H  
ATOM    746 HG23 VAL A  53      -0.770  53.982 -11.432  1.00 35.25           H  
ATOM    747  N   ALA A  54       1.629  49.897 -13.448  1.00 30.76           N  
ATOM    748  H   ALA A  54       2.368  50.368 -12.947  1.00 30.76           H  
ATOM    749  CA  ALA A  54       2.056  48.781 -14.295  1.00 30.76           C  
ATOM    750  HA  ALA A  54       1.282  48.014 -14.295  1.00 30.76           H  
ATOM    751  C   ALA A  54       3.375  48.177 -13.746  1.00 30.76           C  
ATOM    752  CB  ALA A  54       2.237  49.322 -15.723  1.00 30.76           C  
ATOM    753  HB1 ALA A  54       2.981  50.119 -15.725  1.00 30.76           H  
ATOM    754  HB2 ALA A  54       2.567  48.531 -16.397  1.00 30.76           H  
ATOM    755  HB3 ALA A  54       1.292  49.721 -16.091  1.00 30.76           H  
ATOM    756  O   ALA A  54       4.025  48.820 -12.924  1.00 30.76           O  
ATOM    757  N   PRO A  55       3.813  46.972 -14.169  1.00 34.47           N  
ATOM    758  CA  PRO A  55       3.118  46.003 -15.010  1.00 34.47           C  
ATOM    759  HA  PRO A  55       2.260  46.444 -15.517  1.00 34.47           H  
ATOM    760  C   PRO A  55       2.626  44.763 -14.241  1.00 34.47           C  
ATOM    761  CB  PRO A  55       4.168  45.623 -16.056  1.00 34.47           C  
ATOM    762  HB2 PRO A  55       4.249  46.417 -16.798  1.00 34.47           H  
ATOM    763  HB3 PRO A  55       3.955  44.671 -16.542  1.00 34.47           H  
ATOM    764  O   PRO A  55       2.016  43.904 -14.859  1.00 34.47           O  
ATOM    765  CG  PRO A  55       5.449  45.565 -15.222  1.00 34.47           C  
ATOM    766  HG2 PRO A  55       5.544  44.582 -14.759  1.00 34.47           H  
ATOM    767  HG3 PRO A  55       6.328  45.786 -15.826  1.00 34.47           H  
ATOM    768  CD  PRO A  55       5.231  46.625 -14.135  1.00 34.47           C  
ATOM    769  HD2 PRO A  55       5.832  47.505 -14.364  1.00 34.47           H  
ATOM    770  HD3 PRO A  55       5.514  46.235 -13.157  1.00 34.47           H  
ATOM    771  N   ALA A  56       2.846  44.640 -12.923  1.00 29.60           N  
ATOM    772  H   ALA A  56       3.375  45.368 -12.464  1.00 29.60           H  
ATOM    773  CA  ALA A  56       2.550  43.417 -12.149  1.00 29.60           C  
ATOM    774  HA  ALA A  56       3.145  42.602 -12.561  1.00 29.60           H  
ATOM    775  C   ALA A  56       1.073  42.957 -12.198  1.00 29.60           C  
ATOM    776  CB  ALA A  56       3.002  43.654 -10.702  1.00 29.60           C  
ATOM    777  HB1 ALA A  56       4.062  43.903 -10.677  1.00 29.60           H  
ATOM    778  HB2 ALA A  56       2.429  44.466 -10.254  1.00 29.60           H  
ATOM    779  HB3 ALA A  56       2.846  42.747 -10.118  1.00 29.60           H  
ATOM    780  O   ALA A  56       0.768  41.779 -12.001  1.00 29.60           O  
ATOM    781  N   GLN A  57       0.150  43.865 -12.527  1.00 38.22           N  
ATOM    782  H   GLN A  57       0.460  44.809 -12.708  1.00 38.22           H  
ATOM    783  CA  GLN A  57      -1.253  43.536 -12.788  1.00 38.22           C  
ATOM    784  HA  GLN A  57      -1.626  42.958 -11.943  1.00 38.22           H  
ATOM    785  C   GLN A  57      -1.435  42.629 -14.030  1.00 38.22           C  
ATOM    786  CB  GLN A  57      -2.078  44.837 -12.858  1.00 38.22           C  
ATOM    787  HB2 GLN A  57      -3.106  44.586 -13.118  1.00 38.22           H  
ATOM    788  HB3 GLN A  57      -1.675  45.485 -13.637  1.00 38.22           H  
ATOM    789  O   GLN A  57      -2.456  41.959 -14.141  1.00 38.22           O  
ATOM    790  CG  GLN A  57      -2.082  45.589 -11.508  1.00 38.22           C  
ATOM    791  HG2 GLN A  57      -1.067  45.900 -11.259  1.00 38.22           H  
ATOM    792  HG3 GLN A  57      -2.430  44.914 -10.726  1.00 38.22           H  
ATOM    793  CD  GLN A  57      -2.972  46.833 -11.486  1.00 38.22           C  
ATOM    794  NE2 GLN A  57      -3.005  47.564 -10.394  1.00 38.22           N  
ATOM    795 HE21 GLN A  57      -3.591  48.386 -10.439  1.00 38.22           H  
ATOM    796 HE22 GLN A  57      -2.456  47.327  -9.580  1.00 38.22           H  
ATOM    797  OE1 GLN A  57      -3.659  47.169 -12.432  1.00 38.22           O  
ATOM    798  N   SER A  58      -0.437  42.482 -14.910  1.00 44.12           N  
ATOM    799  H   SER A  58       0.420  42.999 -14.775  1.00 44.12           H  
ATOM    800  CA  SER A  58      -0.456  41.518 -16.025  1.00 44.12           C  
ATOM    801  HA  SER A  58      -1.366  41.680 -16.603  1.00 44.12           H  
ATOM    802  C   SER A  58      -0.453  40.044 -15.593  1.00 44.12           C  
ATOM    803  CB  SER A  58       0.739  41.763 -16.950  1.00 44.12           C  
ATOM    804  HB2 SER A  58       0.627  41.163 -17.853  1.00 44.12           H  
ATOM    805  HB3 SER A  58       0.771  42.816 -17.228  1.00 44.12           H  
ATOM    806  O   SER A  58      -0.743  39.179 -16.413  1.00 44.12           O  
ATOM    807  OG  SER A  58       1.943  41.403 -16.299  1.00 44.12           O  
ATOM    808  HG  SER A  58       2.676  41.835 -16.744  1.00 44.12           H  
ATOM    809  N   GLY A  59      -0.145  39.739 -14.326  1.00 41.11           N  
ATOM    810  H   GLY A  59       0.163  40.492 -13.728  1.00 41.11           H  
ATOM    811  CA  GLY A  59      -0.216  38.387 -13.768  1.00 41.11           C  
ATOM    812  HA2 GLY A  59       0.027  37.655 -14.538  1.00 41.11           H  
ATOM    813  HA3 GLY A  59       0.518  38.291 -12.967  1.00 41.11           H  
ATOM    814  C   GLY A  59      -1.608  38.069 -13.223  1.00 41.11           C  
ATOM    815  O   GLY A  59      -2.508  37.639 -13.946  1.00 41.11           O  
ATOM    816  N   GLN A  60      -1.816  38.298 -11.923  1.00 36.81           N  
ATOM    817  H   GLN A  60      -1.062  38.670 -11.363  1.00 36.81           H  
ATOM    818  CA  GLN A  60      -3.096  37.984 -11.280  1.00 36.81           C  
ATOM    819  HA  GLN A  60      -3.331  36.940 -11.486  1.00 36.81           H  
ATOM    820  C   GLN A  60      -4.270  38.793 -11.841  1.00 36.81           C  
ATOM    821  CB  GLN A  60      -3.013  38.155  -9.759  1.00 36.81           C  
ATOM    822  HB2 GLN A  60      -4.027  38.155  -9.360  1.00 36.81           H  
ATOM    823  HB3 GLN A  60      -2.548  39.109  -9.514  1.00 36.81           H  
ATOM    824  O   GLN A  60      -5.364  38.242 -11.915  1.00 36.81           O  
ATOM    825  CG  GLN A  60      -2.244  37.004  -9.091  1.00 36.81           C  
ATOM    826  HG2 GLN A  60      -2.661  36.053  -9.423  1.00 36.81           H  
ATOM    827  HG3 GLN A  60      -1.195  37.042  -9.386  1.00 36.81           H  
ATOM    828  CD  GLN A  60      -2.326  37.049  -7.567  1.00 36.81           C  
ATOM    829  NE2 GLN A  60      -1.837  36.041  -6.881  1.00 36.81           N  
ATOM    830 HE21 GLN A  60      -1.906  36.120  -5.876  1.00 36.81           H  
ATOM    831 HE22 GLN A  60      -1.405  35.251  -7.338  1.00 36.81           H  
ATOM    832  OE1 GLN A  60      -2.829  37.980  -6.962  1.00 36.81           O  
ATOM    833  N   ALA A  61      -4.081  40.035 -12.309  1.00 35.62           N  
ATOM    834  H   ALA A  61      -3.161  40.451 -12.312  1.00 35.62           H  
ATOM    835  CA  ALA A  61      -5.176  40.756 -12.960  1.00 35.62           C  
ATOM    836  HA  ALA A  61      -6.087  40.462 -12.438  1.00 35.62           H  
ATOM    837  C   ALA A  61      -5.404  40.326 -14.421  1.00 35.62           C  
ATOM    838  CB  ALA A  61      -5.106  42.275 -12.737  1.00 35.62           C  
ATOM    839  HB1 ALA A  61      -4.626  42.773 -13.580  1.00 35.62           H  
ATOM    840  HB2 ALA A  61      -6.121  42.669 -12.673  1.00 35.62           H  
ATOM    841  HB3 ALA A  61      -4.581  42.507 -11.810  1.00 35.62           H  
ATOM    842  O   ALA A  61      -6.472  40.624 -14.937  1.00 35.62           O  
ATOM    843  N   ALA A  62      -4.523  39.535 -15.053  1.00 37.81           N  
ATOM    844  H   ALA A  62      -3.637  39.330 -14.615  1.00 37.81           H  
ATOM    845  CA  ALA A  62      -4.866  38.794 -16.275  1.00 37.81           C  
ATOM    846  HA  ALA A  62      -5.490  39.430 -16.903  1.00 37.81           H  
ATOM    847  C   ALA A  62      -5.660  37.514 -15.970  1.00 37.81           C  
ATOM    848  CB  ALA A  62      -3.614  38.487 -17.093  1.00 37.81           C  
ATOM    849  HB1 ALA A  62      -2.943  37.836 -16.533  1.00 37.81           H  
ATOM    850  HB2 ALA A  62      -3.108  39.419 -17.345  1.00 37.81           H  
ATOM    851  HB3 ALA A  62      -3.897  37.987 -18.019  1.00 37.81           H  
ATOM    852  O   ALA A  62      -6.596  37.197 -16.696  1.00 37.81           O  
ATOM    853  N   VAL A  63      -5.370  36.807 -14.869  1.00 38.39           N  
ATOM    854  H   VAL A  63      -4.551  37.068 -14.339  1.00 38.39           H  
ATOM    855  CA  VAL A  63      -6.208  35.679 -14.405  1.00 38.39           C  
ATOM    856  HA  VAL A  63      -6.368  35.000 -15.243  1.00 38.39           H  
ATOM    857  C   VAL A  63      -7.589  36.176 -13.970  1.00 38.39           C  
ATOM    858  CB  VAL A  63      -5.526  34.878 -13.277  1.00 38.39           C  
ATOM    859  HB  VAL A  63      -5.309  35.544 -12.442  1.00 38.39           H  
ATOM    860  O   VAL A  63      -8.603  35.620 -14.385  1.00 38.39           O  
ATOM    861  CG1 VAL A  63      -6.410  33.731 -12.768  1.00 38.39           C  
ATOM    862 HG11 VAL A  63      -5.869  33.148 -12.022  1.00 38.39           H  
ATOM    863 HG12 VAL A  63      -6.694  33.077 -13.593  1.00 38.39           H  
ATOM    864 HG13 VAL A  63      -7.311  34.123 -12.296  1.00 38.39           H  
ATOM    865  CG2 VAL A  63      -4.209  34.265 -13.769  1.00 38.39           C  
ATOM    866 HG21 VAL A  63      -3.741  33.697 -12.964  1.00 38.39           H  
ATOM    867 HG22 VAL A  63      -4.395  33.599 -14.612  1.00 38.39           H  
ATOM    868 HG23 VAL A  63      -3.516  35.047 -14.078  1.00 38.39           H  
ATOM    869  N   VAL A  64      -7.650  37.275 -13.212  1.00 39.20           N  
ATOM    870  H   VAL A  64      -6.786  37.658 -12.856  1.00 39.20           H  
ATOM    871  CA  VAL A  64      -8.909  37.936 -12.852  1.00 39.20           C  
ATOM    872  HA  VAL A  64      -9.602  37.167 -12.511  1.00 39.20           H  
ATOM    873  C   VAL A  64      -9.561  38.577 -14.075  1.00 39.20           C  
ATOM    874  CB  VAL A  64      -8.737  38.926 -11.682  1.00 39.20           C  
ATOM    875  HB  VAL A  64      -7.946  39.635 -11.927  1.00 39.20           H  
ATOM    876  O   VAL A  64     -10.770  38.459 -14.188  1.00 39.20           O  
ATOM    877  CG1 VAL A  64     -10.012  39.724 -11.378  1.00 39.20           C  
ATOM    878 HG11 VAL A  64     -10.843  39.045 -11.189  1.00 39.20           H  
ATOM    879 HG12 VAL A  64      -9.856  40.352 -10.501  1.00 39.20           H  
ATOM    880 HG13 VAL A  64     -10.262  40.374 -12.217  1.00 39.20           H  
ATOM    881  CG2 VAL A  64      -8.362  38.176 -10.396  1.00 39.20           C  
ATOM    882 HG21 VAL A  64      -7.450  37.598 -10.540  1.00 39.20           H  
ATOM    883 HG22 VAL A  64      -9.165  37.498 -10.108  1.00 39.20           H  
ATOM    884 HG23 VAL A  64      -8.188  38.888  -9.590  1.00 39.20           H  
ATOM    885  N   GLN A  65      -8.838  39.151 -15.047  1.00 41.38           N  
ATOM    886  H   GLN A  65      -7.848  39.309 -14.923  1.00 41.38           H  
ATOM    887  CA  GLN A  65      -9.453  39.536 -16.326  1.00 41.38           C  
ATOM    888  HA  GLN A  65     -10.313  40.172 -16.116  1.00 41.38           H  
ATOM    889  C   GLN A  65      -9.990  38.327 -17.085  1.00 41.38           C  
ATOM    890  CB  GLN A  65      -8.517  40.311 -17.264  1.00 41.38           C  
ATOM    891  HB2 GLN A  65      -7.507  39.905 -17.201  1.00 41.38           H  
ATOM    892  HB3 GLN A  65      -8.858  40.163 -18.289  1.00 41.38           H  
ATOM    893  O   GLN A  65     -11.044  38.466 -17.676  1.00 41.38           O  
ATOM    894  CG  GLN A  65      -8.510  41.826 -17.013  1.00 41.38           C  
ATOM    895  HG2 GLN A  65      -8.202  42.038 -15.989  1.00 41.38           H  
ATOM    896  HG3 GLN A  65      -9.519  42.215 -17.143  1.00 41.38           H  
ATOM    897  CD  GLN A  65      -7.588  42.564 -17.983  1.00 41.38           C  
ATOM    898  NE2 GLN A  65      -7.206  43.786 -17.688  1.00 41.38           N  
ATOM    899 HE21 GLN A  65      -6.580  44.215 -18.355  1.00 41.38           H  
ATOM    900 HE22 GLN A  65      -7.431  44.204 -16.796  1.00 41.38           H  
ATOM    901  OE1 GLN A  65      -7.221  42.084 -19.041  1.00 41.38           O  
ATOM    902  N   ARG A  66      -9.355  37.150 -17.054  1.00 41.97           N  
ATOM    903  H   ARG A  66      -8.443  37.110 -16.623  1.00 41.97           H  
ATOM    904  CA  ARG A  66      -9.871  35.947 -17.726  1.00 41.97           C  
ATOM    905  HA  ARG A  66     -10.170  36.235 -18.734  1.00 41.97           H  
ATOM    906  C   ARG A  66     -11.128  35.421 -17.036  1.00 41.97           C  
ATOM    907  CB  ARG A  66      -8.763  34.890 -17.840  1.00 41.97           C  
ATOM    908  HB2 ARG A  66      -7.841  35.388 -18.142  1.00 41.97           H  
ATOM    909  HB3 ARG A  66      -8.599  34.413 -16.873  1.00 41.97           H  
ATOM    910  O   ARG A  66     -12.107  35.142 -17.714  1.00 41.97           O  
ATOM    911  CG  ARG A  66      -9.096  33.831 -18.900  1.00 41.97           C  
ATOM    912  HG2 ARG A  66      -9.977  33.263 -18.602  1.00 41.97           H  
ATOM    913  HG3 ARG A  66      -9.300  34.334 -19.845  1.00 41.97           H  
ATOM    914  CD  ARG A  66      -7.907  32.879 -19.084  1.00 41.97           C  
ATOM    915  HD2 ARG A  66      -6.998  33.473 -19.177  1.00 41.97           H  
ATOM    916  HD3 ARG A  66      -7.825  32.245 -18.201  1.00 41.97           H  
ATOM    917  NE  ARG A  66      -8.057  32.045 -20.293  1.00 41.97           N  
ATOM    918  HE  ARG A  66      -8.930  32.129 -20.793  1.00 41.97           H  
ATOM    919  NH1 ARG A  66      -6.003  31.013 -20.217  1.00 41.97           N  
ATOM    920 HH11 ARG A  66      -5.332  30.372 -20.617  1.00 41.97           H  
ATOM    921 HH12 ARG A  66      -5.812  31.477 -19.340  1.00 41.97           H  
ATOM    922  NH2 ARG A  66      -7.381  30.595 -21.918  1.00 41.97           N  
ATOM    923 HH21 ARG A  66      -8.257  30.724 -22.404  1.00 41.97           H  
ATOM    924 HH22 ARG A  66      -6.688  29.970 -22.305  1.00 41.97           H  
ATOM    925  CZ  ARG A  66      -7.150  31.225 -20.801  1.00 41.97           C  
ATOM    926  N   LEU A  67     -11.155  35.397 -15.703  1.00 39.77           N  
ATOM    927  H   LEU A  67     -10.298  35.612 -15.213  1.00 39.77           H  
ATOM    928  CA  LEU A  67     -12.348  35.055 -14.921  1.00 39.77           C  
ATOM    929  HA  LEU A  67     -12.780  34.140 -15.327  1.00 39.77           H  
ATOM    930  C   LEU A  67     -13.448  36.124 -15.022  1.00 39.77           C  
ATOM    931  CB  LEU A  67     -11.948  34.808 -13.456  1.00 39.77           C  
ATOM    932  HB2 LEU A  67     -11.377  35.667 -13.104  1.00 39.77           H  
ATOM    933  HB3 LEU A  67     -12.853  34.742 -12.853  1.00 39.77           H  
ATOM    934  O   LEU A  67     -14.619  35.775 -15.054  1.00 39.77           O  
ATOM    935  CG  LEU A  67     -11.125  33.524 -13.233  1.00 39.77           C  
ATOM    936  HG  LEU A  67     -10.256  33.521 -13.892  1.00 39.77           H  
ATOM    937  CD1 LEU A  67     -10.629  33.486 -11.787  1.00 39.77           C  
ATOM    938 HD11 LEU A  67     -11.475  33.471 -11.100  1.00 39.77           H  
ATOM    939 HD12 LEU A  67     -10.012  34.362 -11.587  1.00 39.77           H  
ATOM    940 HD13 LEU A  67     -10.024  32.592 -11.631  1.00 39.77           H  
ATOM    941  CD2 LEU A  67     -11.944  32.257 -13.491  1.00 39.77           C  
ATOM    942 HD21 LEU A  67     -12.853  32.264 -12.889  1.00 39.77           H  
ATOM    943 HD22 LEU A  67     -12.207  32.186 -14.547  1.00 39.77           H  
ATOM    944 HD23 LEU A  67     -11.353  31.378 -13.236  1.00 39.77           H  
ATOM    945  N   VAL A  68     -13.104  37.409 -15.143  1.00 43.21           N  
ATOM    946  H   VAL A  68     -12.127  37.643 -15.033  1.00 43.21           H  
ATOM    947  CA  VAL A  68     -14.050  38.516 -15.373  1.00 43.21           C  
ATOM    948  HA  VAL A  68     -14.965  38.293 -14.825  1.00 43.21           H  
ATOM    949  C   VAL A  68     -14.454  38.616 -16.844  1.00 43.21           C  
ATOM    950  CB  VAL A  68     -13.516  39.854 -14.808  1.00 43.21           C  
ATOM    951  HB  VAL A  68     -12.506  40.024 -15.181  1.00 43.21           H  
ATOM    952  O   VAL A  68     -15.537  39.107 -17.117  1.00 43.21           O  
ATOM    953  CG1 VAL A  68     -14.355  41.086 -15.184  1.00 43.21           C  
ATOM    954 HG11 VAL A  68     -14.284  41.268 -16.257  1.00 43.21           H  
ATOM    955 HG12 VAL A  68     -15.397  40.924 -14.909  1.00 43.21           H  
ATOM    956 HG13 VAL A  68     -13.974  41.965 -14.665  1.00 43.21           H  
ATOM    957  CG2 VAL A  68     -13.498  39.805 -13.271  1.00 43.21           C  
ATOM    958 HG21 VAL A  68     -12.932  38.941 -12.923  1.00 43.21           H  
ATOM    959 HG22 VAL A  68     -14.514  39.731 -12.884  1.00 43.21           H  
ATOM    960 HG23 VAL A  68     -13.023  40.703 -12.876  1.00 43.21           H  
ATOM    961  N   GLN A  69     -13.674  38.109 -17.798  1.00 45.91           N  
ATOM    962  H   GLN A  69     -12.744  37.810 -17.543  1.00 45.91           H  
ATOM    963  CA  GLN A  69     -14.066  37.932 -19.200  1.00 45.91           C  
ATOM    964  HA  GLN A  69     -14.663  38.786 -19.520  1.00 45.91           H  
ATOM    965  C   GLN A  69     -14.935  36.694 -19.366  1.00 45.91           C  
ATOM    966  CB  GLN A  69     -12.849  37.824 -20.130  1.00 45.91           C  
ATOM    967  HB2 GLN A  69     -13.156  37.339 -21.056  1.00 45.91           H  
ATOM    968  HB3 GLN A  69     -12.093  37.191 -19.664  1.00 45.91           H  
ATOM    969  O   GLN A  69     -15.882  36.760 -20.127  1.00 45.91           O  
ATOM    970  CG  GLN A  69     -12.250  39.190 -20.505  1.00 45.91           C  
ATOM    971  HG2 GLN A  69     -12.039  39.767 -19.605  1.00 45.91           H  
ATOM    972  HG3 GLN A  69     -12.978  39.744 -21.098  1.00 45.91           H  
ATOM    973  CD  GLN A  69     -10.959  39.057 -21.312  1.00 45.91           C  
ATOM    974  NE2 GLN A  69     -10.401  40.147 -21.791  1.00 45.91           N  
ATOM    975 HE21 GLN A  69     -10.801  41.062 -21.636  1.00 45.91           H  
ATOM    976 HE22 GLN A  69      -9.539  40.006 -22.298  1.00 45.91           H  
ATOM    977  OE1 GLN A  69     -10.419  37.985 -21.529  1.00 45.91           O  
ATOM    978  N   GLN A  70     -14.699  35.606 -18.630  1.00 42.54           N  
ATOM    979  H   GLN A  70     -13.844  35.555 -18.094  1.00 42.54           H  
ATOM    980  CA  GLN A  70     -15.625  34.474 -18.576  1.00 42.54           C  
ATOM    981  HA  GLN A  70     -15.916  34.211 -19.593  1.00 42.54           H  
ATOM    982  C   GLN A  70     -16.911  34.865 -17.843  1.00 42.54           C  
ATOM    983  CB  GLN A  70     -14.951  33.248 -17.944  1.00 42.54           C  
ATOM    984  HB2 GLN A  70     -14.448  33.537 -17.021  1.00 42.54           H  
ATOM    985  HB3 GLN A  70     -15.714  32.507 -17.705  1.00 42.54           H  
ATOM    986  O   GLN A  70     -17.988  34.608 -18.360  1.00 42.54           O  
ATOM    987  CG  GLN A  70     -13.945  32.612 -18.915  1.00 42.54           C  
ATOM    988  HG2 GLN A  70     -14.470  32.289 -19.815  1.00 42.54           H  
ATOM    989  HG3 GLN A  70     -13.193  33.343 -19.211  1.00 42.54           H  
ATOM    990  CD  GLN A  70     -13.234  31.418 -18.294  1.00 42.54           C  
ATOM    991  NE2 GLN A  70     -13.701  30.209 -18.524  1.00 42.54           N  
ATOM    992 HE21 GLN A  70     -13.224  29.450 -18.060  1.00 42.54           H  
ATOM    993 HE22 GLN A  70     -14.532  30.070 -19.080  1.00 42.54           H  
ATOM    994  OE1 GLN A  70     -12.245  31.547 -17.592  1.00 42.54           O  
ATOM    995  N   ALA A  71     -16.835  35.577 -16.715  1.00 39.12           N  
ATOM    996  H   ALA A  71     -15.935  35.705 -16.275  1.00 39.12           H  
ATOM    997  CA  ALA A  71     -18.016  36.101 -16.033  1.00 39.12           C  
ATOM    998  HA  ALA A  71     -18.720  35.280 -15.899  1.00 39.12           H  
ATOM    999  C   ALA A  71     -18.732  37.175 -16.863  1.00 39.12           C  
ATOM   1000  CB  ALA A  71     -17.638  36.619 -14.642  1.00 39.12           C  
ATOM   1001  HB1 ALA A  71     -16.973  37.478 -14.730  1.00 39.12           H  
ATOM   1002  HB2 ALA A  71     -18.541  36.925 -14.113  1.00 39.12           H  
ATOM   1003  HB3 ALA A  71     -17.147  35.831 -14.072  1.00 39.12           H  
ATOM   1004  O   ALA A  71     -19.953  37.171 -16.886  1.00 39.12           O  
ATOM   1005  N   ARG A  72     -18.026  38.048 -17.600  1.00 45.51           N  
ATOM   1006  H   ARG A  72     -17.021  38.061 -17.500  1.00 45.51           H  
ATOM   1007  CA  ARG A  72     -18.647  38.975 -18.564  1.00 45.51           C  
ATOM   1008  HA  ARG A  72     -19.520  39.431 -18.097  1.00 45.51           H  
ATOM   1009  C   ARG A  72     -19.182  38.259 -19.788  1.00 45.51           C  
ATOM   1010  CB  ARG A  72     -17.709  40.101 -19.019  1.00 45.51           C  
ATOM   1011  HB2 ARG A  72     -16.726  39.691 -19.250  1.00 45.51           H  
ATOM   1012  HB3 ARG A  72     -18.102  40.531 -19.940  1.00 45.51           H  
ATOM   1013  O   ARG A  72     -20.237  38.654 -20.232  1.00 45.51           O  
ATOM   1014  CG  ARG A  72     -17.610  41.237 -17.993  1.00 45.51           C  
ATOM   1015  HG2 ARG A  72     -17.341  40.845 -17.012  1.00 45.51           H  
ATOM   1016  HG3 ARG A  72     -18.577  41.734 -17.916  1.00 45.51           H  
ATOM   1017  CD  ARG A  72     -16.552  42.239 -18.463  1.00 45.51           C  
ATOM   1018  HD2 ARG A  72     -15.594  41.726 -18.535  1.00 45.51           H  
ATOM   1019  HD3 ARG A  72     -16.837  42.595 -19.453  1.00 45.51           H  
ATOM   1020  NE  ARG A  72     -16.430  43.381 -17.536  1.00 45.51           N  
ATOM   1021  HE  ARG A  72     -16.874  43.276 -16.636  1.00 45.51           H  
ATOM   1022  NH1 ARG A  72     -15.197  44.744 -18.914  1.00 45.51           N  
ATOM   1023 HH11 ARG A  72     -15.245  44.036 -19.633  1.00 45.51           H  
ATOM   1024 HH12 ARG A  72     -14.743  45.627 -19.099  1.00 45.51           H  
ATOM   1025  NH2 ARG A  72     -15.765  45.459 -16.879  1.00 45.51           N  
ATOM   1026 HH21 ARG A  72     -15.295  46.330 -17.078  1.00 45.51           H  
ATOM   1027 HH22 ARG A  72     -16.237  45.330 -15.996  1.00 45.51           H  
ATOM   1028  CZ  ARG A  72     -15.800  44.517 -17.780  1.00 45.51           C  
ATOM   1029  N   PHE A  73     -18.546  37.212 -20.302  1.00 45.31           N  
ATOM   1030  H   PHE A  73     -17.638  36.963 -19.935  1.00 45.31           H  
ATOM   1031  CA  PHE A  73     -19.068  36.422 -21.417  1.00 45.31           C  
ATOM   1032  HA  PHE A  73     -19.352  37.093 -22.227  1.00 45.31           H  
ATOM   1033  C   PHE A  73     -20.321  35.661 -20.992  1.00 45.31           C  
ATOM   1034  CB  PHE A  73     -17.995  35.461 -21.948  1.00 45.31           C  
ATOM   1035  HB2 PHE A  73     -17.664  34.807 -21.142  1.00 45.31           H  
ATOM   1036  HB3 PHE A  73     -17.137  36.044 -22.281  1.00 45.31           H  
ATOM   1037  O   PHE A  73     -21.302  35.673 -21.715  1.00 45.31           O  
ATOM   1038  CG  PHE A  73     -18.467  34.604 -23.107  1.00 45.31           C  
ATOM   1039  CD1 PHE A  73     -19.103  33.370 -22.866  1.00 45.31           C  
ATOM   1040  HD1 PHE A  73     -19.250  33.020 -21.855  1.00 45.31           H  
ATOM   1041  CD2 PHE A  73     -18.304  35.058 -24.430  1.00 45.31           C  
ATOM   1042  HD2 PHE A  73     -17.828  36.008 -24.623  1.00 45.31           H  
ATOM   1043  CE1 PHE A  73     -19.585  32.602 -23.940  1.00 45.31           C  
ATOM   1044  HE1 PHE A  73     -20.102  31.673 -23.751  1.00 45.31           H  
ATOM   1045  CE2 PHE A  73     -18.774  34.282 -25.505  1.00 45.31           C  
ATOM   1046  HE2 PHE A  73     -18.655  34.634 -26.520  1.00 45.31           H  
ATOM   1047  CZ  PHE A  73     -19.416  33.056 -25.260  1.00 45.31           C  
ATOM   1048  HZ  PHE A  73     -19.792  32.467 -26.084  1.00 45.31           H  
ATOM   1049  N   TRP A  74     -20.341  35.074 -19.795  1.00 45.54           N  
ATOM   1050  H   TRP A  74     -19.486  35.049 -19.258  1.00 45.54           H  
ATOM   1051  CA  TRP A  74     -21.504  34.364 -19.263  1.00 45.54           C  
ATOM   1052  HA  TRP A  74     -21.925  33.771 -20.075  1.00 45.54           H  
ATOM   1053  C   TRP A  74     -22.604  35.338 -18.815  1.00 45.54           C  
ATOM   1054  CB  TRP A  74     -21.041  33.404 -18.154  1.00 45.54           C  
ATOM   1055  HB2 TRP A  74     -21.049  33.930 -17.199  1.00 45.54           H  
ATOM   1056  HB3 TRP A  74     -20.010  33.114 -18.354  1.00 45.54           H  
ATOM   1057  O   TRP A  74     -23.777  35.084 -19.056  1.00 45.54           O  
ATOM   1058  CG  TRP A  74     -21.777  32.106 -18.015  1.00 45.54           C  
ATOM   1059  CD1 TRP A  74     -22.265  31.354 -19.031  1.00 45.54           C  
ATOM   1060  HD1 TRP A  74     -22.233  31.610 -20.080  1.00 45.54           H  
ATOM   1061  CD2 TRP A  74     -22.026  31.332 -16.797  1.00 45.54           C  
ATOM   1062  CE2 TRP A  74     -22.665  30.109 -17.161  1.00 45.54           C  
ATOM   1063  CE3 TRP A  74     -21.756  31.528 -15.424  1.00 45.54           C  
ATOM   1064  HE3 TRP A  74     -21.274  32.442 -15.110  1.00 45.54           H  
ATOM   1065  NE1 TRP A  74     -22.808  30.190 -18.528  1.00 45.54           N  
ATOM   1066  HE1 TRP A  74     -23.276  29.507 -19.107  1.00 45.54           H  
ATOM   1067  CH2 TRP A  74     -22.730  29.357 -14.861  1.00 45.54           C  
ATOM   1068  HH2 TRP A  74     -23.001  28.617 -14.122  1.00 45.54           H  
ATOM   1069  CZ2 TRP A  74     -23.013  29.130 -16.219  1.00 45.54           C  
ATOM   1070  HZ2 TRP A  74     -23.505  28.222 -16.535  1.00 45.54           H  
ATOM   1071  CZ3 TRP A  74     -22.105  30.554 -14.466  1.00 45.54           C  
ATOM   1072  HZ3 TRP A  74     -21.895  30.726 -13.421  1.00 45.54           H  
ATOM   1073  N   MET A  75     -22.250  36.515 -18.282  1.00 40.97           N  
ATOM   1074  H   MET A  75     -21.281  36.665 -18.039  1.00 40.97           H  
ATOM   1075  CA  MET A  75     -23.195  37.618 -18.078  1.00 40.97           C  
ATOM   1076  HA  MET A  75     -24.090  37.217 -17.603  1.00 40.97           H  
ATOM   1077  C   MET A  75     -23.654  38.251 -19.390  1.00 40.97           C  
ATOM   1078  CB  MET A  75     -22.636  38.724 -17.168  1.00 40.97           C  
ATOM   1079  HB2 MET A  75     -23.267  39.608 -17.264  1.00 40.97           H  
ATOM   1080  HB3 MET A  75     -21.633  39.002 -17.493  1.00 40.97           H  
ATOM   1081  O   MET A  75     -24.785  38.690 -19.421  1.00 40.97           O  
ATOM   1082  CG  MET A  75     -22.628  38.335 -15.688  1.00 40.97           C  
ATOM   1083  HG2 MET A  75     -22.034  37.432 -15.552  1.00 40.97           H  
ATOM   1084  HG3 MET A  75     -23.651  38.113 -15.384  1.00 40.97           H  
ATOM   1085  SD  MET A  75     -21.975  39.639 -14.608  1.00 40.97           S  
ATOM   1086  CE  MET A  75     -22.188  38.822 -13.005  1.00 40.97           C  
ATOM   1087  HE1 MET A  75     -21.624  37.890 -12.993  1.00 40.97           H  
ATOM   1088  HE2 MET A  75     -21.825  39.476 -12.212  1.00 40.97           H  
ATOM   1089  HE3 MET A  75     -23.244  38.608 -12.841  1.00 40.97           H  
ATOM   1090  N   GLN A  76     -22.862  38.292 -20.463  1.00 44.69           N  
ATOM   1091  H   GLN A  76     -21.903  37.991 -20.365  1.00 44.69           H  
ATOM   1092  CA  GLN A  76     -23.275  38.795 -21.780  1.00 44.69           C  
ATOM   1093  HA  GLN A  76     -23.937  39.649 -21.638  1.00 44.69           H  
ATOM   1094  C   GLN A  76     -24.075  37.745 -22.544  1.00 44.69           C  
ATOM   1095  CB  GLN A  76     -22.084  39.280 -22.625  1.00 44.69           C  
ATOM   1096  HB2 GLN A  76     -21.269  38.557 -22.572  1.00 44.69           H  
ATOM   1097  HB3 GLN A  76     -22.398  39.347 -23.667  1.00 44.69           H  
ATOM   1098  O   GLN A  76     -24.990  38.118 -23.258  1.00 44.69           O  
ATOM   1099  CG  GLN A  76     -21.603  40.675 -22.196  1.00 44.69           C  
ATOM   1100  HG2 GLN A  76     -21.353  40.685 -21.136  1.00 44.69           H  
ATOM   1101  HG3 GLN A  76     -22.413  41.389 -22.346  1.00 44.69           H  
ATOM   1102  CD  GLN A  76     -20.383  41.124 -22.993  1.00 44.69           C  
ATOM   1103  NE2 GLN A  76     -20.552  41.976 -23.982  1.00 44.69           N  
ATOM   1104 HE21 GLN A  76     -19.729  42.198 -24.524  1.00 44.69           H  
ATOM   1105 HE22 GLN A  76     -21.478  42.285 -24.238  1.00 44.69           H  
ATOM   1106  OE1 GLN A  76     -19.254  40.731 -22.746  1.00 44.69           O  
ATOM   1107  N   GLN A  77     -23.815  36.454 -22.343  1.00 46.55           N  
ATOM   1108  H   GLN A  77     -22.984  36.208 -21.825  1.00 46.55           H  
ATOM   1109  CA  GLN A  77     -24.660  35.363 -22.808  1.00 46.55           C  
ATOM   1110  HA  GLN A  77     -24.857  35.501 -23.871  1.00 46.55           H  
ATOM   1111  C   GLN A  77     -26.001  35.419 -22.076  1.00 46.55           C  
ATOM   1112  CB  GLN A  77     -23.945  34.016 -22.621  1.00 46.55           C  
ATOM   1113  HB2 GLN A  77     -23.692  33.872 -21.570  1.00 46.55           H  
ATOM   1114  HB3 GLN A  77     -23.031  34.005 -23.214  1.00 46.55           H  
ATOM   1115  O   GLN A  77     -27.031  35.540 -22.726  1.00 46.55           O  
ATOM   1116  CG  GLN A  77     -24.862  32.875 -23.076  1.00 46.55           C  
ATOM   1117  HG2 GLN A  77     -25.761  32.880 -22.460  1.00 46.55           H  
ATOM   1118  HG3 GLN A  77     -25.158  33.037 -24.113  1.00 46.55           H  
ATOM   1119  CD  GLN A  77     -24.267  31.482 -22.961  1.00 46.55           C  
ATOM   1120  NE2 GLN A  77     -25.097  30.487 -23.174  1.00 46.55           N  
ATOM   1121 HE21 GLN A  77     -26.076  30.702 -23.299  1.00 46.55           H  
ATOM   1122 HE22 GLN A  77     -24.750  29.542 -23.086  1.00 46.55           H  
ATOM   1123  OE1 GLN A  77     -23.096  31.265 -22.678  1.00 46.55           O  
ATOM   1124  N   HIS A  78     -26.011  35.451 -20.742  1.00 44.54           N  
ATOM   1125  H   HIS A  78     -25.153  35.287 -20.235  1.00 44.54           H  
ATOM   1126  CA  HIS A  78     -27.249  35.597 -19.982  1.00 44.54           C  
ATOM   1127  HA  HIS A  78     -27.966  34.879 -20.381  1.00 44.54           H  
ATOM   1128  C   HIS A  78     -27.903  36.976 -20.151  1.00 44.54           C  
ATOM   1129  CB  HIS A  78     -27.036  35.243 -18.505  1.00 44.54           C  
ATOM   1130  HB2 HIS A  78     -26.148  35.751 -18.129  1.00 44.54           H  
ATOM   1131  HB3 HIS A  78     -27.889  35.615 -17.936  1.00 44.54           H  
ATOM   1132  O   HIS A  78     -29.118  37.047 -20.050  1.00 44.54           O  
ATOM   1133  CG  HIS A  78     -26.937  33.761 -18.218  1.00 44.54           C  
ATOM   1134  CD2 HIS A  78     -26.432  33.201 -17.075  1.00 44.54           C  
ATOM   1135  HD2 HIS A  78     -25.990  33.738 -16.249  1.00 44.54           H  
ATOM   1136  ND1 HIS A  78     -27.432  32.720 -18.978  1.00 44.54           N  
ATOM   1137  HD1 HIS A  78     -27.835  32.759 -19.903  1.00 44.54           H  
ATOM   1138  CE1 HIS A  78     -27.227  31.577 -18.311  1.00 44.54           C  
ATOM   1139  HE1 HIS A  78     -27.499  30.597 -18.677  1.00 44.54           H  
ATOM   1140  NE2 HIS A  78     -26.627  31.817 -17.135  1.00 44.54           N  
ATOM   1141  N   GLN A  79     -27.187  38.063 -20.456  1.00 45.14           N  
ATOM   1142  H   GLN A  79     -26.179  38.003 -20.426  1.00 45.14           H  
ATOM   1143  CA  GLN A  79     -27.788  39.357 -20.825  1.00 45.14           C  
ATOM   1144  HA  GLN A  79     -28.670  39.524 -20.206  1.00 45.14           H  
ATOM   1145  C   GLN A  79     -28.276  39.360 -22.270  1.00 45.14           C  
ATOM   1146  CB  GLN A  79     -26.839  40.547 -20.598  1.00 45.14           C  
ATOM   1147  HB2 GLN A  79     -27.216  41.416 -21.137  1.00 45.14           H  
ATOM   1148  HB3 GLN A  79     -25.862  40.309 -21.019  1.00 45.14           H  
ATOM   1149  O   GLN A  79     -29.250  40.039 -22.540  1.00 45.14           O  
ATOM   1150  CG  GLN A  79     -26.723  40.940 -19.115  1.00 45.14           C  
ATOM   1151  HG2 GLN A  79     -27.620  41.487 -18.824  1.00 45.14           H  
ATOM   1152  HG3 GLN A  79     -26.676  40.044 -18.496  1.00 45.14           H  
ATOM   1153  CD  GLN A  79     -25.499  41.804 -18.802  1.00 45.14           C  
ATOM   1154  NE2 GLN A  79     -25.250  42.088 -17.542  1.00 45.14           N  
ATOM   1155 HE21 GLN A  79     -24.433  42.658 -17.378  1.00 45.14           H  
ATOM   1156 HE22 GLN A  79     -25.840  41.723 -16.808  1.00 45.14           H  
ATOM   1157  OE1 GLN A  79     -24.746  42.255 -19.649  1.00 45.14           O  
ATOM   1158  N   TYR A  80     -27.687  38.586 -23.181  1.00 43.35           N  
ATOM   1159  H   TYR A  80     -26.832  38.107 -22.937  1.00 43.35           H  
ATOM   1160  CA  TYR A  80     -28.210  38.363 -24.529  1.00 43.35           C  
ATOM   1161  HA  TYR A  80     -28.507  39.320 -24.959  1.00 43.35           H  
ATOM   1162  C   TYR A  80     -29.452  37.470 -24.483  1.00 43.35           C  
ATOM   1163  CB  TYR A  80     -27.107  37.768 -25.415  1.00 43.35           C  
ATOM   1164  HB2 TYR A  80     -26.274  38.470 -25.446  1.00 43.35           H  
ATOM   1165  HB3 TYR A  80     -26.741  36.845 -24.964  1.00 43.35           H  
ATOM   1166  O   TYR A  80     -30.435  37.766 -25.143  1.00 43.35           O  
ATOM   1167  CG  TYR A  80     -27.515  37.479 -26.844  1.00 43.35           C  
ATOM   1168  CD1 TYR A  80     -27.809  36.161 -27.246  1.00 43.35           C  
ATOM   1169  HD1 TYR A  80     -27.760  35.358 -26.524  1.00 43.35           H  
ATOM   1170  CD2 TYR A  80     -27.555  38.529 -27.781  1.00 43.35           C  
ATOM   1171  HD2 TYR A  80     -27.323  39.538 -27.475  1.00 43.35           H  
ATOM   1172  CE1 TYR A  80     -28.129  35.888 -28.591  1.00 43.35           C  
ATOM   1173  HE1 TYR A  80     -28.324  34.874 -28.906  1.00 43.35           H  
ATOM   1174  CE2 TYR A  80     -27.883  38.262 -29.123  1.00 43.35           C  
ATOM   1175  HE2 TYR A  80     -27.907  39.058 -29.852  1.00 43.35           H  
ATOM   1176  OH  TYR A  80     -28.455  36.698 -30.836  1.00 43.35           O  
ATOM   1177  HH  TYR A  80     -28.519  35.763 -31.041  1.00 43.35           H  
ATOM   1178  CZ  TYR A  80     -28.162  36.943 -29.532  1.00 43.35           C  
ATOM   1179  N   GLU A  81     -29.473  36.437 -23.642  1.00 49.41           N  
ATOM   1180  H   GLU A  81     -28.608  36.196 -23.181  1.00 49.41           H  
ATOM   1181  CA  GLU A  81     -30.631  35.572 -23.400  1.00 49.41           C  
ATOM   1182  HA  GLU A  81     -31.053  35.266 -24.357  1.00 49.41           H  
ATOM   1183  C   GLU A  81     -31.739  36.315 -22.635  1.00 49.41           C  
ATOM   1184  CB  GLU A  81     -30.179  34.308 -22.651  1.00 49.41           C  
ATOM   1185  HB2 GLU A  81     -29.613  34.630 -21.777  1.00 49.41           H  
ATOM   1186  HB3 GLU A  81     -31.058  33.763 -22.305  1.00 49.41           H  
ATOM   1187  O   GLU A  81     -32.894  36.251 -23.046  1.00 49.41           O  
ATOM   1188  CG  GLU A  81     -29.332  33.360 -23.531  1.00 49.41           C  
ATOM   1189  HG2 GLU A  81     -30.003  32.834 -24.210  1.00 49.41           H  
ATOM   1190  HG3 GLU A  81     -28.651  33.946 -24.148  1.00 49.41           H  
ATOM   1191  CD  GLU A  81     -28.499  32.339 -22.733  1.00 49.41           C  
ATOM   1192  OE1 GLU A  81     -27.817  31.505 -23.377  1.00 49.41           O  
ATOM   1193  OE2 GLU A  81     -28.498  32.410 -21.482  1.00 49.41           O  
ATOM   1194  N   ASN A  82     -31.414  37.098 -21.598  1.00 44.08           N  
ATOM   1195  H   ASN A  82     -30.457  37.098 -21.276  1.00 44.08           H  
ATOM   1196  CA  ASN A  82     -32.382  37.963 -20.915  1.00 44.08           C  
ATOM   1197  HA  ASN A  82     -33.291  37.387 -20.744  1.00 44.08           H  
ATOM   1198  C   ASN A  82     -32.800  39.153 -21.787  1.00 44.08           C  
ATOM   1199  CB  ASN A  82     -31.886  38.437 -19.534  1.00 44.08           C  
ATOM   1200  HB2 ASN A  82     -30.845  38.756 -19.579  1.00 44.08           H  
ATOM   1201  HB3 ASN A  82     -32.475  39.304 -19.234  1.00 44.08           H  
ATOM   1202  O   ASN A  82     -33.950  39.555 -21.688  1.00 44.08           O  
ATOM   1203  CG  ASN A  82     -32.085  37.397 -18.444  1.00 44.08           C  
ATOM   1204  ND2 ASN A  82     -31.143  36.515 -18.226  1.00 44.08           N  
ATOM   1205 HD21 ASN A  82     -31.339  35.799 -17.541  1.00 44.08           H  
ATOM   1206 HD22 ASN A  82     -30.322  36.517 -18.814  1.00 44.08           H  
ATOM   1207  OD1 ASN A  82     -33.096  37.365 -17.771  1.00 44.08           O  
ATOM   1208  N   ALA A  83     -31.960  39.691 -22.677  1.00 40.71           N  
ATOM   1209  H   ALA A  83     -30.989  39.411 -22.680  1.00 40.71           H  
ATOM   1210  CA  ALA A  83     -32.381  40.680 -23.675  1.00 40.71           C  
ATOM   1211  HA  ALA A  83     -32.965  41.452 -23.175  1.00 40.71           H  
ATOM   1212  C   ALA A  83     -33.275  40.035 -24.736  1.00 40.71           C  
ATOM   1213  CB  ALA A  83     -31.177  41.370 -24.328  1.00 40.71           C  
ATOM   1214  HB1 ALA A  83     -31.526  42.077 -25.081  1.00 40.71           H  
ATOM   1215  HB2 ALA A  83     -30.613  41.921 -23.576  1.00 40.71           H  
ATOM   1216  HB3 ALA A  83     -30.534  40.633 -24.810  1.00 40.71           H  
ATOM   1217  O   ALA A  83     -34.280  40.621 -25.104  1.00 40.71           O  
ATOM   1218  N   ARG A  84     -32.990  38.803 -25.167  1.00 49.21           N  
ATOM   1219  H   ARG A  84     -32.109  38.402 -24.879  1.00 49.21           H  
ATOM   1220  CA  ARG A  84     -33.834  38.025 -26.085  1.00 49.21           C  
ATOM   1221  HA  ARG A  84     -34.033  38.638 -26.964  1.00 49.21           H  
ATOM   1222  C   ARG A  84     -35.190  37.713 -25.453  1.00 49.21           C  
ATOM   1223  CB  ARG A  84     -33.051  36.776 -26.521  1.00 49.21           C  
ATOM   1224  HB2 ARG A  84     -32.947  36.096 -25.675  1.00 49.21           H  
ATOM   1225  HB3 ARG A  84     -32.058  37.105 -26.826  1.00 49.21           H  
ATOM   1226  O   ARG A  84     -36.202  37.894 -26.115  1.00 49.21           O  
ATOM   1227  CG  ARG A  84     -33.629  36.014 -27.717  1.00 49.21           C  
ATOM   1228  HG2 ARG A  84     -34.615  35.614 -27.476  1.00 49.21           H  
ATOM   1229  HG3 ARG A  84     -33.708  36.693 -28.566  1.00 49.21           H  
ATOM   1230  CD  ARG A  84     -32.660  34.867 -28.054  1.00 49.21           C  
ATOM   1231  HD2 ARG A  84     -31.640  35.249 -28.019  1.00 49.21           H  
ATOM   1232  HD3 ARG A  84     -32.765  34.090 -27.298  1.00 49.21           H  
ATOM   1233  NE  ARG A  84     -32.893  34.305 -29.398  1.00 49.21           N  
ATOM   1234  HE  ARG A  84     -33.576  34.775 -29.975  1.00 49.21           H  
ATOM   1235  NH1 ARG A  84     -31.289  32.659 -29.305  1.00 49.21           N  
ATOM   1236 HH11 ARG A  84     -30.791  31.897 -29.742  1.00 49.21           H  
ATOM   1237 HH12 ARG A  84     -31.098  32.909 -28.346  1.00 49.21           H  
ATOM   1238  NH2 ARG A  84     -32.441  32.972 -31.190  1.00 49.21           N  
ATOM   1239 HH21 ARG A  84     -31.905  32.234 -31.624  1.00 49.21           H  
ATOM   1240 HH22 ARG A  84     -33.100  33.494 -31.749  1.00 49.21           H  
ATOM   1241  CZ  ARG A  84     -32.211  33.318 -29.954  1.00 49.21           C  
ATOM   1242  N   GLN A  85     -35.233  37.366 -24.165  1.00 45.97           N  
ATOM   1243  H   GLN A  85     -34.358  37.171 -23.701  1.00 45.97           H  
ATOM   1244  CA  GLN A  85     -36.475  37.224 -23.393  1.00 45.97           C  
ATOM   1245  HA  GLN A  85     -37.186  36.648 -23.984  1.00 45.97           H  
ATOM   1246  C   GLN A  85     -37.148  38.577 -23.091  1.00 45.97           C  
ATOM   1247  CB  GLN A  85     -36.212  36.434 -22.101  1.00 45.97           C  
ATOM   1248  HB2 GLN A  85     -37.102  36.490 -21.475  1.00 45.97           H  
ATOM   1249  HB3 GLN A  85     -35.382  36.884 -21.558  1.00 45.97           H  
ATOM   1250  O   GLN A  85     -38.375  38.651 -23.085  1.00 45.97           O  
ATOM   1251  CG  GLN A  85     -35.911  34.950 -22.381  1.00 45.97           C  
ATOM   1252  HG2 GLN A  85     -35.032  34.865 -23.020  1.00 45.97           H  
ATOM   1253  HG3 GLN A  85     -36.752  34.507 -22.915  1.00 45.97           H  
ATOM   1254  CD  GLN A  85     -35.675  34.138 -21.110  1.00 45.97           C  
ATOM   1255  NE2 GLN A  85     -34.996  33.015 -21.195  1.00 45.97           N  
ATOM   1256 HE21 GLN A  85     -34.844  32.532 -20.322  1.00 45.97           H  
ATOM   1257 HE22 GLN A  85     -34.583  32.724 -22.070  1.00 45.97           H  
ATOM   1258  OE1 GLN A  85     -36.109  34.469 -20.021  1.00 45.97           O  
ATOM   1259  N   SER A  86     -36.388  39.663 -22.914  1.00 44.20           N  
ATOM   1260  H   SER A  86     -35.388  39.539 -22.853  1.00 44.20           H  
ATOM   1261  CA  SER A  86     -36.924  41.028 -22.751  1.00 44.20           C  
ATOM   1262  HA  SER A  86     -37.725  41.006 -22.012  1.00 44.20           H  
ATOM   1263  C   SER A  86     -37.511  41.563 -24.054  1.00 44.20           C  
ATOM   1264  CB  SER A  86     -35.878  42.021 -22.236  1.00 44.20           C  
ATOM   1265  HB2 SER A  86     -36.336  43.006 -22.150  1.00 44.20           H  
ATOM   1266  HB3 SER A  86     -35.047  42.086 -22.938  1.00 44.20           H  
ATOM   1267  O   SER A  86     -38.533  42.228 -24.023  1.00 44.20           O  
ATOM   1268  OG  SER A  86     -35.410  41.629 -20.965  1.00 44.20           O  
ATOM   1269  HG  SER A  86     -34.931  40.805 -21.080  1.00 44.20           H  
ATOM   1270  N   LEU A  87     -36.938  41.221 -25.208  1.00 41.64           N  
ATOM   1271  H   LEU A  87     -36.054  40.734 -25.165  1.00 41.64           H  
ATOM   1272  CA  LEU A  87     -37.481  41.515 -26.534  1.00 41.64           C  
ATOM   1273  HA  LEU A  87     -37.828  42.548 -26.557  1.00 41.64           H  
ATOM   1274  C   LEU A  87     -38.702  40.633 -26.818  1.00 41.64           C  
ATOM   1275  CB  LEU A  87     -36.372  41.337 -27.590  1.00 41.64           C  
ATOM   1276  HB2 LEU A  87     -36.827  41.316 -28.580  1.00 41.64           H  
ATOM   1277  HB3 LEU A  87     -35.891  40.373 -27.428  1.00 41.64           H  
ATOM   1278  O   LEU A  87     -39.740  41.145 -27.217  1.00 41.64           O  
ATOM   1279  CG  LEU A  87     -35.304  42.452 -27.568  1.00 41.64           C  
ATOM   1280  HG  LEU A  87     -34.993  42.650 -26.542  1.00 41.64           H  
ATOM   1281  CD1 LEU A  87     -34.073  42.018 -28.365  1.00 41.64           C  
ATOM   1282 HD11 LEU A  87     -33.326  42.812 -28.347  1.00 41.64           H  
ATOM   1283 HD12 LEU A  87     -34.349  41.814 -29.400  1.00 41.64           H  
ATOM   1284 HD13 LEU A  87     -33.641  41.124 -27.917  1.00 41.64           H  
ATOM   1285  CD2 LEU A  87     -35.828  43.757 -28.169  1.00 41.64           C  
ATOM   1286 HD21 LEU A  87     -36.149  43.597 -29.199  1.00 41.64           H  
ATOM   1287 HD22 LEU A  87     -36.669  44.134 -27.587  1.00 41.64           H  
ATOM   1288 HD23 LEU A  87     -35.041  44.510 -28.159  1.00 41.64           H  
ATOM   1289  N   GLN A  88     -38.642  39.334 -26.502  1.00 48.12           N  
ATOM   1290  H   GLN A  88     -37.750  38.958 -26.213  1.00 48.12           H  
ATOM   1291  CA  GLN A  88     -39.782  38.407 -26.589  1.00 48.12           C  
ATOM   1292  HA  GLN A  88     -40.232  38.513 -27.576  1.00 48.12           H  
ATOM   1293  C   GLN A  88     -40.908  38.693 -25.575  1.00 48.12           C  
ATOM   1294  CB  GLN A  88     -39.288  36.959 -26.432  1.00 48.12           C  
ATOM   1295  HB2 GLN A  88     -40.140  36.299 -26.270  1.00 48.12           H  
ATOM   1296  HB3 GLN A  88     -38.650  36.900 -25.551  1.00 48.12           H  
ATOM   1297  O   GLN A  88     -41.974  38.086 -25.680  1.00 48.12           O  
ATOM   1298  CG  GLN A  88     -38.536  36.449 -27.672  1.00 48.12           C  
ATOM   1299  HG2 GLN A  88     -37.766  37.159 -27.970  1.00 48.12           H  
ATOM   1300  HG3 GLN A  88     -39.245  36.369 -28.496  1.00 48.12           H  
ATOM   1301  CD  GLN A  88     -37.877  35.087 -27.456  1.00 48.12           C  
ATOM   1302  NE2 GLN A  88     -37.582  34.366 -28.515  1.00 48.12           N  
ATOM   1303 HE21 GLN A  88     -37.215  33.443 -28.330  1.00 48.12           H  
ATOM   1304 HE22 GLN A  88     -37.828  34.694 -29.438  1.00 48.12           H  
ATOM   1305  OE1 GLN A  88     -37.613  34.629 -26.356  1.00 48.12           O  
ATOM   1306  N   SER A  89     -40.706  39.600 -24.612  1.00 42.66           N  
ATOM   1307  H   SER A  89     -39.786  40.008 -24.534  1.00 42.66           H  
ATOM   1308  CA  SER A  89     -41.755  40.104 -23.712  1.00 42.66           C  
ATOM   1309  HA  SER A  89     -42.666  39.534 -23.893  1.00 42.66           H  
ATOM   1310  C   SER A  89     -42.139  41.562 -23.986  1.00 42.66           C  
ATOM   1311  CB  SER A  89     -41.406  39.863 -22.241  1.00 42.66           C  
ATOM   1312  HB2 SER A  89     -41.442  38.792 -22.040  1.00 42.66           H  
ATOM   1313  HB3 SER A  89     -42.143  40.358 -21.610  1.00 42.66           H  
ATOM   1314  O   SER A  89     -43.311  41.890 -23.846  1.00 42.66           O  
ATOM   1315  OG  SER A  89     -40.120  40.335 -21.922  1.00 42.66           O  
ATOM   1316  HG  SER A  89     -39.484  39.716 -22.288  1.00 42.66           H  
ATOM   1317  N   ALA A  90     -41.240  42.409 -24.495  1.00 36.46           N  
ATOM   1318  H   ALA A  90     -40.266  42.140 -24.499  1.00 36.46           H  
ATOM   1319  CA  ALA A  90     -41.573  43.720 -25.060  1.00 36.46           C  
ATOM   1320  HA  ALA A  90     -42.125  44.293 -24.315  1.00 36.46           H  
ATOM   1321  C   ALA A  90     -42.477  43.572 -26.296  1.00 36.46           C  
ATOM   1322  CB  ALA A  90     -40.282  44.480 -25.385  1.00 36.46           C  
ATOM   1323  HB1 ALA A  90     -40.531  45.458 -25.796  1.00 36.46           H  
ATOM   1324  HB2 ALA A  90     -39.693  43.928 -26.117  1.00 36.46           H  
ATOM   1325  HB3 ALA A  90     -39.696  44.619 -24.477  1.00 36.46           H  
ATOM   1326  O   ALA A  90     -43.538  44.186 -26.350  1.00 36.46           O  
ATOM   1327  N   ALA A  91     -42.168  42.628 -27.192  1.00 42.00           N  
ATOM   1328  H   ALA A  91     -41.272  42.169 -27.111  1.00 42.00           H  
ATOM   1329  CA  ALA A  91     -43.043  42.174 -28.282  1.00 42.00           C  
ATOM   1330  HA  ALA A  91     -43.419  43.057 -28.800  1.00 42.00           H  
ATOM   1331  C   ALA A  91     -44.290  41.387 -27.800  1.00 42.00           C  
ATOM   1332  CB  ALA A  91     -42.191  41.375 -29.279  1.00 42.00           C  
ATOM   1333  HB1 ALA A  91     -41.832  40.457 -28.813  1.00 42.00           H  
ATOM   1334  HB2 ALA A  91     -42.792  41.120 -30.152  1.00 42.00           H  
ATOM   1335  HB3 ALA A  91     -41.342  41.975 -29.606  1.00 42.00           H  
ATOM   1336  O   ALA A  91     -44.971  40.732 -28.586  1.00 42.00           O  
ATOM   1337  N   ARG A  92     -44.588  41.423 -26.493  1.00 50.99           N  
ATOM   1338  H   ARG A  92     -43.934  41.909 -25.896  1.00 50.99           H  
ATOM   1339  CA  ARG A  92     -45.847  40.983 -25.862  1.00 50.99           C  
ATOM   1340  HA  ARG A  92     -46.600  40.851 -26.639  1.00 50.99           H  
ATOM   1341  C   ARG A  92     -46.429  42.040 -24.902  1.00 50.99           C  
ATOM   1342  CB  ARG A  92     -45.638  39.638 -25.145  1.00 50.99           C  
ATOM   1343  HB2 ARG A  92     -46.567  39.356 -24.650  1.00 50.99           H  
ATOM   1344  HB3 ARG A  92     -44.872  39.757 -24.378  1.00 50.99           H  
ATOM   1345  O   ARG A  92     -47.397  41.751 -24.205  1.00 50.99           O  
ATOM   1346  CG  ARG A  92     -45.244  38.499 -26.094  1.00 50.99           C  
ATOM   1347  HG2 ARG A  92     -46.037  38.351 -26.827  1.00 50.99           H  
ATOM   1348  HG3 ARG A  92     -44.321  38.749 -26.618  1.00 50.99           H  
ATOM   1349  CD  ARG A  92     -45.033  37.210 -25.294  1.00 50.99           C  
ATOM   1350  HD2 ARG A  92     -45.954  36.978 -24.759  1.00 50.99           H  
ATOM   1351  HD3 ARG A  92     -44.234  37.376 -24.572  1.00 50.99           H  
ATOM   1352  NE  ARG A  92     -44.676  36.087 -26.177  1.00 50.99           N  
ATOM   1353  HE  ARG A  92     -44.542  36.321 -27.150  1.00 50.99           H  
ATOM   1354  NH1 ARG A  92     -44.529  34.467 -24.560  1.00 50.99           N  
ATOM   1355 HH11 ARG A  92     -44.344  33.512 -24.289  1.00 50.99           H  
ATOM   1356 HH12 ARG A  92     -44.713  35.181 -23.869  1.00 50.99           H  
ATOM   1357  NH2 ARG A  92     -44.183  33.928 -26.699  1.00 50.99           N  
ATOM   1358 HH21 ARG A  92     -44.018  32.971 -26.420  1.00 50.99           H  
ATOM   1359 HH22 ARG A  92     -44.133  34.189 -27.673  1.00 50.99           H  
ATOM   1360  CZ  ARG A  92     -44.463  34.838 -25.809  1.00 50.99           C  
ATOM   1361  N   LEU A  93     -45.839  43.239 -24.848  1.00 39.02           N  
ATOM   1362  H   LEU A  93     -45.037  43.384 -25.444  1.00 39.02           H  
ATOM   1363  CA  LEU A  93     -46.214  44.354 -23.963  1.00 39.02           C  
ATOM   1364  HA  LEU A  93     -47.213  44.167 -23.569  1.00 39.02           H  
ATOM   1365  C   LEU A  93     -46.327  45.709 -24.688  1.00 39.02           C  
ATOM   1366  CB  LEU A  93     -45.218  44.433 -22.786  1.00 39.02           C  
ATOM   1367  HB2 LEU A  93     -44.206  44.344 -23.181  1.00 39.02           H  
ATOM   1368  HB3 LEU A  93     -45.296  45.414 -22.317  1.00 39.02           H  
ATOM   1369  O   LEU A  93     -46.839  46.657 -24.100  1.00 39.02           O  
ATOM   1370  CG  LEU A  93     -45.444  43.367 -21.697  1.00 39.02           C  
ATOM   1371  HG  LEU A  93     -45.517  42.378 -22.149  1.00 39.02           H  
ATOM   1372  CD1 LEU A  93     -44.266  43.358 -20.720  1.00 39.02           C  
ATOM   1373 HD11 LEU A  93     -44.421  42.591 -19.962  1.00 39.02           H  
ATOM   1374 HD12 LEU A  93     -43.350  43.131 -21.265  1.00 39.02           H  
ATOM   1375 HD13 LEU A  93     -44.168  44.333 -20.243  1.00 39.02           H  
ATOM   1376  CD2 LEU A  93     -46.714  43.643 -20.884  1.00 39.02           C  
ATOM   1377 HD21 LEU A  93     -46.681  44.647 -20.462  1.00 39.02           H  
ATOM   1378 HD22 LEU A  93     -47.591  43.551 -21.525  1.00 39.02           H  
ATOM   1379 HD23 LEU A  93     -46.804  42.911 -20.082  1.00 39.02           H  
ATOM   1380  N   ALA A  94     -45.920  45.791 -25.957  1.00 33.47           N  
ATOM   1381  H   ALA A  94     -45.388  45.024 -26.342  1.00 33.47           H  
ATOM   1382  CA  ALA A  94     -46.271  46.857 -26.892  1.00 33.47           C  
ATOM   1383  HA  ALA A  94     -46.851  47.631 -26.389  1.00 33.47           H  
ATOM   1384  C   ALA A  94     -47.128  46.261 -28.032  1.00 33.47           C  
ATOM   1385  CB  ALA A  94     -44.972  47.508 -27.390  1.00 33.47           C  
ATOM   1386  HB1 ALA A  94     -44.338  46.763 -27.870  1.00 33.47           H  
ATOM   1387  HB2 ALA A  94     -44.435  47.953 -26.552  1.00 33.47           H  
ATOM   1388  HB3 ALA A  94     -45.209  48.286 -28.116  1.00 33.47           H  
ATOM   1389  O   ALA A  94     -46.564  45.742 -28.994  1.00 33.47           O  
ATOM   1390  N   PRO A  95     -48.474  46.253 -27.920  1.00 42.54           N  
ATOM   1391  CA  PRO A  95     -49.342  45.655 -28.941  1.00 42.54           C  
ATOM   1392  HA  PRO A  95     -48.905  44.719 -29.287  1.00 42.54           H  
ATOM   1393  C   PRO A  95     -49.559  46.569 -30.157  1.00 42.54           C  
ATOM   1394  CB  PRO A  95     -50.676  45.357 -28.235  1.00 42.54           C  
ATOM   1395  HB2 PRO A  95     -51.438  46.072 -28.545  1.00 42.54           H  
ATOM   1396  HB3 PRO A  95     -51.017  44.344 -28.446  1.00 42.54           H  
ATOM   1397  O   PRO A  95     -49.745  46.087 -31.270  1.00 42.54           O  
ATOM   1398  CG  PRO A  95     -50.387  45.544 -26.744  1.00 42.54           C  
ATOM   1399  HG2 PRO A  95     -50.018  44.610 -26.320  1.00 42.54           H  
ATOM   1400  HG3 PRO A  95     -51.264  45.898 -26.203  1.00 42.54           H  
ATOM   1401  CD  PRO A  95     -49.271  46.581 -26.748  1.00 42.54           C  
ATOM   1402  HD2 PRO A  95     -48.707  46.516 -25.818  1.00 42.54           H  
ATOM   1403  HD3 PRO A  95     -49.695  47.579 -26.863  1.00 42.54           H  
ATOM   1404  N   ASP A  96     -49.533  47.886 -29.939  1.00 40.02           N  
ATOM   1405  H   ASP A  96     -49.428  48.181 -28.979  1.00 40.02           H  
ATOM   1406  CA  ASP A  96     -50.067  48.898 -30.858  1.00 40.02           C  
ATOM   1407  HA  ASP A  96     -50.610  48.388 -31.654  1.00 40.02           H  
ATOM   1408  C   ASP A  96     -48.967  49.732 -31.548  1.00 40.02           C  
ATOM   1409  CB  ASP A  96     -51.098  49.760 -30.107  1.00 40.02           C  
ATOM   1410  HB2 ASP A  96     -50.592  50.317 -29.318  1.00 40.02           H  
ATOM   1411  HB3 ASP A  96     -51.536  50.478 -30.800  1.00 40.02           H  
ATOM   1412  O   ASP A  96     -49.028  50.962 -31.578  1.00 40.02           O  
ATOM   1413  CG  ASP A  96     -52.224  48.922 -29.495  1.00 40.02           C  
ATOM   1414  OD1 ASP A  96     -53.178  48.597 -30.235  1.00 40.02           O  
ATOM   1415  OD2 ASP A  96     -52.116  48.613 -28.284  1.00 40.02           O  
ATOM   1416  N   SER A  97     -47.936  49.079 -32.097  1.00 32.42           N  
ATOM   1417  H   SER A  97     -47.896  48.075 -31.994  1.00 32.42           H  
ATOM   1418  CA  SER A  97     -46.899  49.751 -32.901  1.00 32.42           C  
ATOM   1419  HA  SER A  97     -47.330  50.663 -33.314  1.00 32.42           H  
ATOM   1420  C   SER A  97     -46.420  48.918 -34.097  1.00 32.42           C  
ATOM   1421  CB  SER A  97     -45.721  50.209 -32.031  1.00 32.42           C  
ATOM   1422  HB2 SER A  97     -46.088  50.874 -31.249  1.00 32.42           H  
ATOM   1423  HB3 SER A  97     -45.016  50.761 -32.653  1.00 32.42           H  
ATOM   1424  O   SER A  97     -45.535  48.071 -33.983  1.00 32.42           O  
ATOM   1425  OG  SER A  97     -45.055  49.114 -31.437  1.00 32.42           O  
ATOM   1426  HG  SER A  97     -44.895  48.482 -32.142  1.00 32.42           H  
ATOM   1427  N   VAL A  98     -47.000  49.223 -35.256  1.00 39.87           N  
ATOM   1428  H   VAL A  98     -47.733  49.916 -35.208  1.00 39.87           H  
ATOM   1429  CA  VAL A  98     -46.405  49.041 -36.593  1.00 39.87           C  
ATOM   1430  HA  VAL A  98     -46.041  48.019 -36.705  1.00 39.87           H  
ATOM   1431  C   VAL A  98     -45.211  50.018 -36.713  1.00 39.87           C  
ATOM   1432  CB  VAL A  98     -47.533  49.320 -37.617  1.00 39.87           C  
ATOM   1433  HB  VAL A  98     -48.005  50.267 -37.355  1.00 39.87           H  
ATOM   1434  O   VAL A  98     -45.277  51.099 -36.130  1.00 39.87           O  
ATOM   1435  CG1 VAL A  98     -47.116  49.423 -39.078  1.00 39.87           C  
ATOM   1436 HG11 VAL A  98     -47.982  49.632 -39.706  1.00 39.87           H  
ATOM   1437 HG12 VAL A  98     -46.652  48.498 -39.420  1.00 39.87           H  
ATOM   1438 HG13 VAL A  98     -46.423  50.256 -39.198  1.00 39.87           H  
ATOM   1439  CG2 VAL A  98     -48.611  48.224 -37.547  1.00 39.87           C  
ATOM   1440 HG21 VAL A  98     -48.174  47.260 -37.807  1.00 39.87           H  
ATOM   1441 HG22 VAL A  98     -49.416  48.451 -38.246  1.00 39.87           H  
ATOM   1442 HG23 VAL A  98     -49.034  48.166 -36.545  1.00 39.87           H  
ATOM   1443  N   ASP A  99     -44.091  49.720 -37.377  1.00 49.35           N  
ATOM   1444  H   ASP A  99     -43.403  50.460 -37.369  1.00 49.35           H  
ATOM   1445  CA  ASP A  99     -43.767  48.595 -38.268  1.00 49.35           C  
ATOM   1446  HA  ASP A  99     -44.683  48.089 -38.572  1.00 49.35           H  
ATOM   1447  C   ASP A  99     -42.830  47.541 -37.645  1.00 49.35           C  
ATOM   1448  CB  ASP A  99     -43.100  49.149 -39.540  1.00 49.35           C  
ATOM   1449  HB2 ASP A  99     -42.310  49.850 -39.270  1.00 49.35           H  
ATOM   1450  HB3 ASP A  99     -42.640  48.325 -40.086  1.00 49.35           H  
ATOM   1451  O   ASP A  99     -41.769  47.858 -37.114  1.00 49.35           O  
ATOM   1452  CG  ASP A  99     -44.112  49.825 -40.459  1.00 49.35           C  
ATOM   1453  OD1 ASP A  99     -44.767  49.060 -41.205  1.00 49.35           O  
ATOM   1454  OD2 ASP A  99     -44.289  51.058 -40.347  1.00 49.35           O  
ATOM   1455  N   LEU A 100     -43.177  46.256 -37.805  1.00 36.01           N  
ATOM   1456  H   LEU A 100     -44.076  46.061 -38.223  1.00 36.01           H  
ATOM   1457  CA  LEU A 100     -42.289  45.115 -37.507  1.00 36.01           C  
ATOM   1458  HA  LEU A 100     -41.458  45.471 -36.898  1.00 36.01           H  
ATOM   1459  C   LEU A 100     -41.629  44.506 -38.761  1.00 36.01           C  
ATOM   1460  CB  LEU A 100     -43.069  44.052 -36.700  1.00 36.01           C  
ATOM   1461  HB2 LEU A 100     -42.731  43.056 -36.986  1.00 36.01           H  
ATOM   1462  HB3 LEU A 100     -44.128  44.115 -36.953  1.00 36.01           H  
ATOM   1463  O   LEU A 100     -40.683  43.730 -38.637  1.00 36.01           O  
ATOM   1464  CG  LEU A 100     -42.894  44.193 -35.176  1.00 36.01           C  
ATOM   1465  HG  LEU A 100     -43.043  45.233 -34.885  1.00 36.01           H  
ATOM   1466  CD1 LEU A 100     -43.927  43.333 -34.444  1.00 36.01           C  
ATOM   1467 HD11 LEU A 100     -43.803  43.446 -33.367  1.00 36.01           H  
ATOM   1468 HD12 LEU A 100     -43.805  42.285 -34.720  1.00 36.01           H  
ATOM   1469 HD13 LEU A 100     -44.930  43.664 -34.712  1.00 36.01           H  
ATOM   1470  CD2 LEU A 100     -41.506  43.731 -34.718  1.00 36.01           C  
ATOM   1471 HD21 LEU A 100     -41.430  43.814 -33.633  1.00 36.01           H  
ATOM   1472 HD22 LEU A 100     -40.736  44.360 -35.164  1.00 36.01           H  
ATOM   1473 HD23 LEU A 100     -41.336  42.697 -35.019  1.00 36.01           H  
ATOM   1474  N   LEU A 101     -42.100  44.853 -39.965  1.00 40.00           N  
ATOM   1475  H   LEU A 101     -42.825  45.554 -40.015  1.00 40.00           H  
ATOM   1476  CA  LEU A 101     -41.655  44.218 -41.213  1.00 40.00           C  
ATOM   1477  HA  LEU A 101     -41.585  43.145 -41.036  1.00 40.00           H  
ATOM   1478  C   LEU A 101     -40.240  44.633 -41.648  1.00 40.00           C  
ATOM   1479  CB  LEU A 101     -42.700  44.468 -42.317  1.00 40.00           C  
ATOM   1480  HB2 LEU A 101     -42.238  44.299 -43.289  1.00 40.00           H  
ATOM   1481  HB3 LEU A 101     -43.009  45.513 -42.279  1.00 40.00           H  
ATOM   1482  O   LEU A 101     -39.534  43.814 -42.233  1.00 40.00           O  
ATOM   1483  CG  LEU A 101     -43.936  43.554 -42.203  1.00 40.00           C  
ATOM   1484  HG  LEU A 101     -44.310  43.570 -41.180  1.00 40.00           H  
ATOM   1485  CD1 LEU A 101     -45.049  44.052 -43.125  1.00 40.00           C  
ATOM   1486 HD11 LEU A 101     -45.928  43.415 -43.025  1.00 40.00           H  
ATOM   1487 HD12 LEU A 101     -44.708  44.044 -44.161  1.00 40.00           H  
ATOM   1488 HD13 LEU A 101     -45.321  45.071 -42.849  1.00 40.00           H  
ATOM   1489  CD2 LEU A 101     -43.622  42.107 -42.601  1.00 40.00           C  
ATOM   1490 HD21 LEU A 101     -43.217  42.074 -43.613  1.00 40.00           H  
ATOM   1491 HD22 LEU A 101     -42.896  41.673 -41.914  1.00 40.00           H  
ATOM   1492 HD23 LEU A 101     -44.529  41.504 -42.554  1.00 40.00           H  
ATOM   1493  N   GLU A 102     -39.782  45.844 -41.316  1.00 46.64           N  
ATOM   1494  H   GLU A 102     -40.403  46.515 -40.886  1.00 46.64           H  
ATOM   1495  CA  GLU A 102     -38.373  46.219 -41.520  1.00 46.64           C  
ATOM   1496  HA  GLU A 102     -38.059  45.894 -42.512  1.00 46.64           H  
ATOM   1497  C   GLU A 102     -37.449  45.501 -40.517  1.00 46.64           C  
ATOM   1498  CB  GLU A 102     -38.194  47.748 -41.462  1.00 46.64           C  
ATOM   1499  HB2 GLU A 102     -38.529  48.121 -40.495  1.00 46.64           H  
ATOM   1500  HB3 GLU A 102     -37.132  47.968 -41.572  1.00 46.64           H  
ATOM   1501  O   GLU A 102     -36.376  45.029 -40.891  1.00 46.64           O  
ATOM   1502  CG  GLU A 102     -38.962  48.460 -42.590  1.00 46.64           C  
ATOM   1503  HG2 GLU A 102     -38.815  47.902 -43.515  1.00 46.64           H  
ATOM   1504  HG3 GLU A 102     -40.027  48.445 -42.360  1.00 46.64           H  
ATOM   1505  CD  GLU A 102     -38.496  49.911 -42.795  1.00 46.64           C  
ATOM   1506  OE1 GLU A 102     -38.169  50.253 -43.956  1.00 46.64           O  
ATOM   1507  OE2 GLU A 102     -38.474  50.666 -41.797  1.00 46.64           O  
ATOM   1508  N   ALA A 103     -37.900  45.319 -39.269  1.00 43.29           N  
ATOM   1509  H   ALA A 103     -38.813  45.682 -39.035  1.00 43.29           H  
ATOM   1510  CA  ALA A 103     -37.122  44.672 -38.210  1.00 43.29           C  
ATOM   1511  HA  ALA A 103     -36.146  45.157 -38.163  1.00 43.29           H  
ATOM   1512  C   ALA A 103     -36.864  43.173 -38.468  1.00 43.29           C  
ATOM   1513  CB  ALA A 103     -37.839  44.903 -36.874  1.00 43.29           C  
ATOM   1514  HB1 ALA A 103     -37.232  44.497 -36.065  1.00 43.29           H  
ATOM   1515  HB2 ALA A 103     -38.809  44.405 -36.876  1.00 43.29           H  
ATOM   1516  HB3 ALA A 103     -37.980  45.972 -36.711  1.00 43.29           H  
ATOM   1517  O   ALA A 103     -35.765  42.681 -38.202  1.00 43.29           O  
ATOM   1518  N   GLU A 104     -37.834  42.437 -39.027  1.00 44.75           N  
ATOM   1519  H   GLU A 104     -38.744  42.849 -39.170  1.00 44.75           H  
ATOM   1520  CA  GLU A 104     -37.576  41.066 -39.497  1.00 44.75           C  
ATOM   1521  HA  GLU A 104     -36.998  40.545 -38.735  1.00 44.75           H  
ATOM   1522  C   GLU A 104     -36.710  41.037 -40.771  1.00 44.75           C  
ATOM   1523  CB  GLU A 104     -38.883  40.280 -39.701  1.00 44.75           C  
ATOM   1524  HB2 GLU A 104     -38.627  39.328 -40.167  1.00 44.75           H  
ATOM   1525  HB3 GLU A 104     -39.545  40.822 -40.376  1.00 44.75           H  
ATOM   1526  O   GLU A 104     -35.929  40.099 -40.957  1.00 44.75           O  
ATOM   1527  CG  GLU A 104     -39.610  39.993 -38.376  1.00 44.75           C  
ATOM   1528  HG2 GLU A 104     -40.194  40.866 -38.086  1.00 44.75           H  
ATOM   1529  HG3 GLU A 104     -38.869  39.822 -37.595  1.00 44.75           H  
ATOM   1530  CD  GLU A 104     -40.520  38.758 -38.479  1.00 44.75           C  
ATOM   1531  OE1 GLU A 104     -40.237  37.772 -37.756  1.00 44.75           O  
ATOM   1532  OE2 GLU A 104     -41.475  38.790 -39.286  1.00 44.75           O  
ATOM   1533  N   GLY A 105     -36.784  42.074 -41.615  1.00 44.45           N  
ATOM   1534  H   GLY A 105     -37.426  42.823 -41.397  1.00 44.45           H  
ATOM   1535  CA  GLY A 105     -35.933  42.238 -42.797  1.00 44.45           C  
ATOM   1536  HA2 GLY A 105     -36.073  41.391 -43.469  1.00 44.45           H  
ATOM   1537  HA3 GLY A 105     -36.229  43.151 -43.314  1.00 44.45           H  
ATOM   1538  C   GLY A 105     -34.445  42.348 -42.450  1.00 44.45           C  
ATOM   1539  O   GLY A 105     -33.630  41.585 -42.979  1.00 44.45           O  
ATOM   1540  N   GLU A 106     -34.083  43.226 -41.508  1.00 46.64           N  
ATOM   1541  H   GLU A 106     -34.780  43.853 -41.132  1.00 46.64           H  
ATOM   1542  CA  GLU A 106     -32.695  43.341 -41.036  1.00 46.64           C  
ATOM   1543  HA  GLU A 106     -32.052  43.552 -41.891  1.00 46.64           H  
ATOM   1544  C   GLU A 106     -32.186  42.029 -40.418  1.00 46.64           C  
ATOM   1545  CB  GLU A 106     -32.521  44.489 -40.029  1.00 46.64           C  
ATOM   1546  HB2 GLU A 106     -33.242  44.385 -39.218  1.00 46.64           H  
ATOM   1547  HB3 GLU A 106     -31.520  44.401 -39.608  1.00 46.64           H  
ATOM   1548  O   GLU A 106     -31.042  41.637 -40.664  1.00 46.64           O  
ATOM   1549  CG  GLU A 106     -32.648  45.882 -40.667  1.00 46.64           C  
ATOM   1550  HG2 GLU A 106     -33.702  46.144 -40.755  1.00 46.64           H  
ATOM   1551  HG3 GLU A 106     -32.226  45.846 -41.672  1.00 46.64           H  
ATOM   1552  CD  GLU A 106     -31.900  46.945 -39.844  1.00 46.64           C  
ATOM   1553  OE1 GLU A 106     -31.091  47.683 -40.453  1.00 46.64           O  
ATOM   1554  OE2 GLU A 106     -32.094  46.977 -38.606  1.00 46.64           O  
ATOM   1555  N   TYR A 107     -33.026  41.286 -39.689  1.00 40.27           N  
ATOM   1556  H   TYR A 107     -33.954  41.640 -39.506  1.00 40.27           H  
ATOM   1557  CA  TYR A 107     -32.594  40.026 -39.075  1.00 40.27           C  
ATOM   1558  HA  TYR A 107     -31.607  40.209 -38.650  1.00 40.27           H  
ATOM   1559  C   TYR A 107     -32.415  38.881 -40.089  1.00 40.27           C  
ATOM   1560  CB  TYR A 107     -33.518  39.649 -37.909  1.00 40.27           C  
ATOM   1561  HB2 TYR A 107     -34.293  38.965 -38.254  1.00 40.27           H  
ATOM   1562  HB3 TYR A 107     -34.017  40.544 -37.536  1.00 40.27           H  
ATOM   1563  O   TYR A 107     -31.492  38.074 -39.949  1.00 40.27           O  
ATOM   1564  CG  TYR A 107     -32.744  39.038 -36.755  1.00 40.27           C  
ATOM   1565  CD1 TYR A 107     -32.651  37.641 -36.607  1.00 40.27           C  
ATOM   1566  HD1 TYR A 107     -33.154  36.996 -37.312  1.00 40.27           H  
ATOM   1567  CD2 TYR A 107     -32.055  39.887 -35.867  1.00 40.27           C  
ATOM   1568  HD2 TYR A 107     -32.114  40.957 -36.002  1.00 40.27           H  
ATOM   1569  CE1 TYR A 107     -31.880  37.094 -35.561  1.00 40.27           C  
ATOM   1570  HE1 TYR A 107     -31.791  36.024 -35.452  1.00 40.27           H  
ATOM   1571  CE2 TYR A 107     -31.276  39.346 -34.826  1.00 40.27           C  
ATOM   1572  HE2 TYR A 107     -30.743  40.008 -34.159  1.00 40.27           H  
ATOM   1573  OH  TYR A 107     -30.442  37.413 -33.666  1.00 40.27           O  
ATOM   1574  HH  TYR A 107     -29.967  38.100 -33.192  1.00 40.27           H  
ATOM   1575  CZ  TYR A 107     -31.190  37.946 -34.671  1.00 40.27           C  
ATOM   1576  N   GLN A 108     -33.223  38.826 -41.155  1.00 40.04           N  
ATOM   1577  H   GLN A 108     -33.983  39.489 -41.223  1.00 40.04           H  
ATOM   1578  CA  GLN A 108     -33.009  37.876 -42.258  1.00 40.04           C  
ATOM   1579  HA  GLN A 108     -32.830  36.889 -41.830  1.00 40.04           H  
ATOM   1580  C   GLN A 108     -31.758  38.211 -43.089  1.00 40.04           C  
ATOM   1581  CB  GLN A 108     -34.260  37.782 -43.144  1.00 40.04           C  
ATOM   1582  HB2 GLN A 108     -34.003  37.228 -44.047  1.00 40.04           H  
ATOM   1583  HB3 GLN A 108     -34.588  38.781 -43.433  1.00 40.04           H  
ATOM   1584  O   GLN A 108     -31.093  37.296 -43.589  1.00 40.04           O  
ATOM   1585  CG  GLN A 108     -35.403  37.043 -42.429  1.00 40.04           C  
ATOM   1586  HG2 GLN A 108     -35.049  36.070 -42.087  1.00 40.04           H  
ATOM   1587  HG3 GLN A 108     -35.713  37.613 -41.553  1.00 40.04           H  
ATOM   1588  CD  GLN A 108     -36.612  36.805 -43.329  1.00 40.04           C  
ATOM   1589  NE2 GLN A 108     -37.815  37.005 -42.836  1.00 40.04           N  
ATOM   1590 HE21 GLN A 108     -37.934  37.400 -41.914  1.00 40.04           H  
ATOM   1591 HE22 GLN A 108     -38.592  36.875 -43.467  1.00 40.04           H  
ATOM   1592  OE1 GLN A 108     -36.503  36.398 -44.474  1.00 40.04           O  
ATOM   1593  N   SER A 109     -31.366  39.491 -43.172  1.00 43.31           N  
ATOM   1594  H   SER A 109     -31.968  40.201 -42.781  1.00 43.31           H  
ATOM   1595  CA  SER A 109     -30.143  39.915 -43.877  1.00 43.31           C  
ATOM   1596  HA  SER A 109     -30.252  39.631 -44.924  1.00 43.31           H  
ATOM   1597  C   SER A 109     -28.871  39.231 -43.348  1.00 43.31           C  
ATOM   1598  CB  SER A 109     -29.989  41.443 -43.829  1.00 43.31           C  
ATOM   1599  HB2 SER A 109     -29.380  41.750 -44.680  1.00 43.31           H  
ATOM   1600  HB3 SER A 109     -30.964  41.923 -43.915  1.00 43.31           H  
ATOM   1601  O   SER A 109     -27.948  38.951 -44.117  1.00 43.31           O  
ATOM   1602  OG  SER A 109     -29.336  41.872 -42.653  1.00 43.31           O  
ATOM   1603  HG  SER A 109     -29.956  41.873 -41.920  1.00 43.31           H  
ATOM   1604  N   HIS A 110     -28.840  38.878 -42.058  1.00 46.37           N  
ATOM   1605  H   HIS A 110     -29.615  39.159 -41.475  1.00 46.37           H  
ATOM   1606  CA  HIS A 110     -27.717  38.181 -41.429  1.00 46.37           C  
ATOM   1607  HA  HIS A 110     -26.798  38.578 -41.860  1.00 46.37           H  
ATOM   1608  C   HIS A 110     -27.669  36.668 -41.705  1.00 46.37           C  
ATOM   1609  CB  HIS A 110     -27.687  38.508 -39.930  1.00 46.37           C  
ATOM   1610  HB2 HIS A 110     -27.189  37.701 -39.393  1.00 46.37           H  
ATOM   1611  HB3 HIS A 110     -28.700  38.593 -39.538  1.00 46.37           H  
ATOM   1612  O   HIS A 110     -26.628  36.055 -41.473  1.00 46.37           O  
ATOM   1613  CG  HIS A 110     -26.916  39.774 -39.660  1.00 46.37           C  
ATOM   1614  CD2 HIS A 110     -27.423  41.015 -39.379  1.00 46.37           C  
ATOM   1615  HD2 HIS A 110     -28.468  41.275 -39.296  1.00 46.37           H  
ATOM   1616  ND1 HIS A 110     -25.545  39.897 -39.720  1.00 46.37           N  
ATOM   1617  HD1 HIS A 110     -24.892  39.161 -39.947  1.00 46.37           H  
ATOM   1618  CE1 HIS A 110     -25.232  41.179 -39.473  1.00 46.37           C  
ATOM   1619  HE1 HIS A 110     -24.233  41.588 -39.465  1.00 46.37           H  
ATOM   1620  NE2 HIS A 110     -26.341  41.892 -39.242  1.00 46.37           N  
ATOM   1621  N   ILE A 111     -28.734  36.067 -42.249  1.00 42.42           N  
ATOM   1622  H   ILE A 111     -29.556  36.627 -42.425  1.00 42.42           H  
ATOM   1623  CA  ILE A 111     -28.748  34.654 -42.676  1.00 42.42           C  
ATOM   1624  HA  ILE A 111     -27.956  34.122 -42.149  1.00 42.42           H  
ATOM   1625  C   ILE A 111     -28.410  34.532 -44.170  1.00 42.42           C  
ATOM   1626  CB  ILE A 111     -30.081  33.975 -42.276  1.00 42.42           C  
ATOM   1627  HB  ILE A 111     -30.904  34.518 -42.740  1.00 42.42           H  
ATOM   1628  O   ILE A 111     -27.679  33.623 -44.558  1.00 42.42           O  
ATOM   1629  CG1 ILE A 111     -30.246  34.039 -40.736  1.00 42.42           C  
ATOM   1630 HG12 ILE A 111     -30.279  35.083 -40.426  1.00 42.42           H  
ATOM   1631 HG13 ILE A 111     -29.381  33.577 -40.260  1.00 42.42           H  
ATOM   1632  CG2 ILE A 111     -30.126  32.515 -42.769  1.00 42.42           C  
ATOM   1633 HG21 ILE A 111     -31.087  32.060 -42.529  1.00 42.42           H  
ATOM   1634 HG22 ILE A 111     -29.324  31.938 -42.308  1.00 42.42           H  
ATOM   1635 HG23 ILE A 111     -30.017  32.472 -43.852  1.00 42.42           H  
ATOM   1636  CD1 ILE A 111     -31.514  33.375 -40.186  1.00 42.42           C  
ATOM   1637 HD11 ILE A 111     -31.614  33.614 -39.127  1.00 42.42           H  
ATOM   1638 HD12 ILE A 111     -32.389  33.752 -40.717  1.00 42.42           H  
ATOM   1639 HD13 ILE A 111     -31.457  32.292 -40.292  1.00 42.42           H  
ATOM   1640  N   GLY A 112     -28.833  35.492 -45.002  1.00 40.88           N  
ATOM   1641  H   GLY A 112     -29.456  36.200 -44.639  1.00 40.88           H  
ATOM   1642  CA  GLY A 112     -28.397  35.591 -46.406  1.00 40.88           C  
ATOM   1643  HA2 GLY A 112     -28.998  36.351 -46.906  1.00 40.88           H  
ATOM   1644  HA3 GLY A 112     -28.568  34.636 -46.903  1.00 40.88           H  
ATOM   1645  C   GLY A 112     -26.914  35.966 -46.589  1.00 40.88           C  
ATOM   1646  O   GLY A 112     -26.370  35.873 -47.691  1.00 40.88           O  
ATOM   1647  N   ASN A 113     -26.227  36.363 -45.514  1.00 42.69           N  
ATOM   1648  H   ASN A 113     -26.724  36.390 -44.635  1.00 42.69           H  
ATOM   1649  CA  ASN A 113     -24.873  36.923 -45.536  1.00 42.69           C  
ATOM   1650  HA  ASN A 113     -24.816  37.524 -46.444  1.00 42.69           H  
ATOM   1651  C   ASN A 113     -23.730  35.896 -45.704  1.00 42.69           C  
ATOM   1652  CB  ASN A 113     -24.704  37.899 -44.352  1.00 42.69           C  
ATOM   1653  HB2 ASN A 113     -25.591  37.896 -43.719  1.00 42.69           H  
ATOM   1654  HB3 ASN A 113     -23.862  37.616 -43.720  1.00 42.69           H  
ATOM   1655  O   ASN A 113     -22.634  36.079 -45.177  1.00 42.69           O  
ATOM   1656  CG  ASN A 113     -24.455  39.307 -44.856  1.00 42.69           C  
ATOM   1657  ND2 ASN A 113     -25.418  40.186 -44.730  1.00 42.69           N  
ATOM   1658 HD21 ASN A 113     -26.318  39.904 -44.370  1.00 42.69           H  
ATOM   1659 HD22 ASN A 113     -25.244  41.120 -45.073  1.00 42.69           H  
ATOM   1660  OD1 ASN A 113     -23.419  39.611 -45.421  1.00 42.69           O  
ATOM   1661  N   ARG A 114     -23.958  34.814 -46.463  1.00 43.51           N  
ATOM   1662  H   ARG A 114     -24.876  34.733 -46.876  1.00 43.51           H  
ATOM   1663  CA  ARG A 114     -22.901  33.870 -46.873  1.00 43.51           C  
ATOM   1664  HA  ARG A 114     -21.993  34.120 -46.324  1.00 43.51           H  
ATOM   1665  C   ARG A 114     -22.532  34.043 -48.342  1.00 43.51           C  
ATOM   1666  CB  ARG A 114     -23.285  32.432 -46.494  1.00 43.51           C  
ATOM   1667  HB2 ARG A 114     -24.018  32.036 -47.198  1.00 43.51           H  
ATOM   1668  HB3 ARG A 114     -23.727  32.439 -45.498  1.00 43.51           H  
ATOM   1669  O   ARG A 114     -21.380  34.338 -48.645  1.00 43.51           O  
ATOM   1670  CG  ARG A 114     -22.035  31.541 -46.471  1.00 43.51           C  
ATOM   1671  HG2 ARG A 114     -21.286  32.006 -45.829  1.00 43.51           H  
ATOM   1672  HG3 ARG A 114     -21.627  31.447 -47.477  1.00 43.51           H  
ATOM   1673  CD  ARG A 114     -22.355  30.149 -45.918  1.00 43.51           C  
ATOM   1674  HD2 ARG A 114     -22.929  30.268 -44.998  1.00 43.51           H  
ATOM   1675  HD3 ARG A 114     -22.961  29.611 -46.646  1.00 43.51           H  
ATOM   1676  NE  ARG A 114     -21.116  29.399 -45.632  1.00 43.51           N  
ATOM   1677  HE  ARG A 114     -20.271  29.759 -46.052  1.00 43.51           H  
ATOM   1678  NH1 ARG A 114     -22.042  27.746 -44.335  1.00 43.51           N  
ATOM   1679 HH11 ARG A 114     -22.954  28.130 -44.534  1.00 43.51           H  
ATOM   1680 HH12 ARG A 114     -21.944  26.911 -43.776  1.00 43.51           H  
ATOM   1681  NH2 ARG A 114     -19.833  27.791 -44.652  1.00 43.51           N  
ATOM   1682 HH21 ARG A 114     -19.750  26.959 -44.085  1.00 43.51           H  
ATOM   1683 HH22 ARG A 114     -19.007  28.201 -45.065  1.00 43.51           H  
ATOM   1684  CZ  ARG A 114     -21.003  28.320 -44.877  1.00 43.51           C  
ATOM   1685  N   ASP A 115     -23.513  33.974 -49.236  1.00 43.03           N  
ATOM   1686  H   ASP A 115     -24.418  33.626 -48.954  1.00 43.03           H  
ATOM   1687  CA  ASP A 115     -23.298  34.237 -50.662  1.00 43.03           C  
ATOM   1688  HA  ASP A 115     -22.381  33.738 -50.977  1.00 43.03           H  
ATOM   1689  C   ASP A 115     -23.122  35.734 -50.941  1.00 43.03           C  
ATOM   1690  CB  ASP A 115     -24.439  33.618 -51.471  1.00 43.03           C  
ATOM   1691  HB2 ASP A 115     -25.386  34.076 -51.183  1.00 43.03           H  
ATOM   1692  HB3 ASP A 115     -24.271  33.801 -52.532  1.00 43.03           H  
ATOM   1693  O   ASP A 115     -22.279  36.115 -51.751  1.00 43.03           O  
ATOM   1694  CG  ASP A 115     -24.472  32.114 -51.210  1.00 43.03           C  
ATOM   1695  OD1 ASP A 115     -23.527  31.433 -51.665  1.00 43.03           O  
ATOM   1696  OD2 ASP A 115     -25.376  31.686 -50.459  1.00 43.03           O  
ATOM   1697  N   ALA A 116     -23.812  36.601 -50.187  1.00 37.05           N  
ATOM   1698  H   ALA A 116     -24.521  36.246 -49.561  1.00 37.05           H  
ATOM   1699  CA  ALA A 116     -23.550  38.040 -50.220  1.00 37.05           C  
ATOM   1700  HA  ALA A 116     -23.631  38.378 -51.253  1.00 37.05           H  
ATOM   1701  C   ALA A 116     -22.127  38.382 -49.734  1.00 37.05           C  
ATOM   1702  CB  ALA A 116     -24.620  38.763 -49.395  1.00 37.05           C  
ATOM   1703  HB1 ALA A 116     -25.614  38.496 -49.754  1.00 37.05           H  
ATOM   1704  HB2 ALA A 116     -24.529  38.494 -48.343  1.00 37.05           H  
ATOM   1705  HB3 ALA A 116     -24.487  39.840 -49.493  1.00 37.05           H  
ATOM   1706  O   ALA A 116     -21.493  39.277 -50.294  1.00 37.05           O  
ATOM   1707  N   ALA A 117     -21.588  37.646 -48.754  1.00 38.96           N  
ATOM   1708  H   ALA A 117     -22.140  36.913 -48.332  1.00 38.96           H  
ATOM   1709  CA  ALA A 117     -20.202  37.805 -48.312  1.00 38.96           C  
ATOM   1710  HA  ALA A 117     -20.010  38.867 -48.162  1.00 38.96           H  
ATOM   1711  C   ALA A 117     -19.204  37.311 -49.374  1.00 38.96           C  
ATOM   1712  CB  ALA A 117     -20.011  37.106 -46.961  1.00 38.96           C  
ATOM   1713  HB1 ALA A 117     -20.679  37.549 -46.222  1.00 38.96           H  
ATOM   1714  HB2 ALA A 117     -18.983  37.239 -46.625  1.00 38.96           H  
ATOM   1715  HB3 ALA A 117     -20.221  36.040 -47.045  1.00 38.96           H  
ATOM   1716  O   ALA A 117     -18.252  38.026 -49.676  1.00 38.96           O  
ATOM   1717  N   LEU A 118     -19.448  36.151 -49.998  1.00 42.61           N  
ATOM   1718  H   LEU A 118     -20.232  35.597 -49.684  1.00 42.61           H  
ATOM   1719  CA  LEU A 118     -18.623  35.626 -51.095  1.00 42.61           C  
ATOM   1720  HA  LEU A 118     -17.592  35.560 -50.748  1.00 42.61           H  
ATOM   1721  C   LEU A 118     -18.608  36.547 -52.324  1.00 42.61           C  
ATOM   1722  CB  LEU A 118     -19.128  34.224 -51.491  1.00 42.61           C  
ATOM   1723  HB2 LEU A 118     -18.971  34.069 -52.558  1.00 42.61           H  
ATOM   1724  HB3 LEU A 118     -20.202  34.171 -51.316  1.00 42.61           H  
ATOM   1725  O   LEU A 118     -17.547  36.781 -52.902  1.00 42.61           O  
ATOM   1726  CG  LEU A 118     -18.425  33.084 -50.736  1.00 42.61           C  
ATOM   1727  HG  LEU A 118     -18.389  33.314 -49.671  1.00 42.61           H  
ATOM   1728  CD1 LEU A 118     -19.197  31.777 -50.927  1.00 42.61           C  
ATOM   1729 HD11 LEU A 118     -19.258  31.525 -51.985  1.00 42.61           H  
ATOM   1730 HD12 LEU A 118     -20.208  31.890 -50.537  1.00 42.61           H  
ATOM   1731 HD13 LEU A 118     -18.700  30.970 -50.388  1.00 42.61           H  
ATOM   1732  CD2 LEU A 118     -17.002  32.866 -51.263  1.00 42.61           C  
ATOM   1733 HD21 LEU A 118     -16.537  32.036 -50.731  1.00 42.61           H  
ATOM   1734 HD22 LEU A 118     -16.397  33.756 -51.090  1.00 42.61           H  
ATOM   1735 HD23 LEU A 118     -17.023  32.645 -52.330  1.00 42.61           H  
ATOM   1736  N   ASP A 119     -19.753  37.098 -52.728  1.00 42.76           N  
ATOM   1737  H   ASP A 119     -20.617  36.827 -52.280  1.00 42.76           H  
ATOM   1738  CA  ASP A 119     -19.805  37.989 -53.889  1.00 42.76           C  
ATOM   1739  HA  ASP A 119     -19.128  37.580 -54.639  1.00 42.76           H  
ATOM   1740  C   ASP A 119     -19.290  39.402 -53.565  1.00 42.76           C  
ATOM   1741  CB  ASP A 119     -21.204  37.981 -54.512  1.00 42.76           C  
ATOM   1742  HB2 ASP A 119     -21.853  38.674 -53.976  1.00 42.76           H  
ATOM   1743  HB3 ASP A 119     -21.631  36.980 -54.434  1.00 42.76           H  
ATOM   1744  O   ASP A 119     -18.661  40.039 -54.409  1.00 42.76           O  
ATOM   1745  CG  ASP A 119     -21.122  38.343 -55.995  1.00 42.76           C  
ATOM   1746  OD1 ASP A 119     -20.474  37.574 -56.744  1.00 42.76           O  
ATOM   1747  OD2 ASP A 119     -21.691  39.394 -56.377  1.00 42.76           O  
ATOM   1748  N   THR A 120     -19.427  39.866 -52.317  1.00 39.09           N  
ATOM   1749  H   THR A 120     -19.978  39.331 -51.660  1.00 39.09           H  
ATOM   1750  CA  THR A 120     -18.731  41.077 -51.843  1.00 39.09           C  
ATOM   1751  HA  THR A 120     -18.926  41.882 -52.552  1.00 39.09           H  
ATOM   1752  C   THR A 120     -17.216  40.862 -51.812  1.00 39.09           C  
ATOM   1753  CB  THR A 120     -19.248  41.542 -50.473  1.00 39.09           C  
ATOM   1754  HB  THR A 120     -19.077  40.764 -49.729  1.00 39.09           H  
ATOM   1755  O   THR A 120     -16.476  41.730 -52.265  1.00 39.09           O  
ATOM   1756  CG2 THR A 120     -18.602  42.844 -50.000  1.00 39.09           C  
ATOM   1757 HG21 THR A 120     -19.083  43.175 -49.079  1.00 39.09           H  
ATOM   1758 HG22 THR A 120     -18.720  43.617 -50.759  1.00 39.09           H  
ATOM   1759 HG23 THR A 120     -17.542  42.686 -49.801  1.00 39.09           H  
ATOM   1760  OG1 THR A 120     -20.626  41.800 -50.565  1.00 39.09           O  
ATOM   1761  HG1 THR A 120     -21.067  40.950 -50.492  1.00 39.09           H  
ATOM   1762  N   GLN A 121     -16.732  39.691 -51.379  1.00 36.33           N  
ATOM   1763  H   GLN A 121     -17.374  39.013 -50.993  1.00 36.33           H  
ATOM   1764  CA  GLN A 121     -15.314  39.325 -51.462  1.00 36.33           C  
ATOM   1765  HA  GLN A 121     -14.725  40.088 -50.953  1.00 36.33           H  
ATOM   1766  C   GLN A 121     -14.819  39.293 -52.913  1.00 36.33           C  
ATOM   1767  CB  GLN A 121     -15.060  37.976 -50.769  1.00 36.33           C  
ATOM   1768  HB2 GLN A 121     -14.111  37.571 -51.118  1.00 36.33           H  
ATOM   1769  HB3 GLN A 121     -15.848  37.272 -51.035  1.00 36.33           H  
ATOM   1770  O   GLN A 121     -13.768  39.862 -53.193  1.00 36.33           O  
ATOM   1771  CG  GLN A 121     -14.980  38.118 -49.242  1.00 36.33           C  
ATOM   1772  HG2 GLN A 121     -14.130  38.755 -48.996  1.00 36.33           H  
ATOM   1773  HG3 GLN A 121     -15.881  38.600 -48.861  1.00 36.33           H  
ATOM   1774  CD  GLN A 121     -14.813  36.778 -48.528  1.00 36.33           C  
ATOM   1775  NE2 GLN A 121     -14.323  36.777 -47.307  1.00 36.33           N  
ATOM   1776 HE21 GLN A 121     -14.204  35.866 -46.887  1.00 36.33           H  
ATOM   1777 HE22 GLN A 121     -14.042  37.638 -46.860  1.00 36.33           H  
ATOM   1778  OE1 GLN A 121     -15.114  35.708 -49.030  1.00 36.33           O  
ATOM   1779  N   ARG A 122     -15.584  38.727 -53.859  1.00 46.97           N  
ATOM   1780  H   ARG A 122     -16.414  38.234 -53.562  1.00 46.97           H  
ATOM   1781  CA  ARG A 122     -15.256  38.787 -55.298  1.00 46.97           C  
ATOM   1782  HA  ARG A 122     -14.267  38.358 -55.460  1.00 46.97           H  
ATOM   1783  C   ARG A 122     -15.175  40.221 -55.819  1.00 46.97           C  
ATOM   1784  CB  ARG A 122     -16.289  38.007 -56.120  1.00 46.97           C  
ATOM   1785  HB2 ARG A 122     -16.183  38.278 -57.170  1.00 46.97           H  
ATOM   1786  HB3 ARG A 122     -17.294  38.285 -55.801  1.00 46.97           H  
ATOM   1787  O   ARG A 122     -14.221  40.556 -56.515  1.00 46.97           O  
ATOM   1788  CG  ARG A 122     -16.102  36.492 -56.001  1.00 46.97           C  
ATOM   1789  HG2 ARG A 122     -15.161  36.210 -56.475  1.00 46.97           H  
ATOM   1790  HG3 ARG A 122     -16.079  36.189 -54.955  1.00 46.97           H  
ATOM   1791  CD  ARG A 122     -17.268  35.802 -56.707  1.00 46.97           C  
ATOM   1792  HD2 ARG A 122     -17.357  36.194 -57.719  1.00 46.97           H  
ATOM   1793  HD3 ARG A 122     -18.184  36.038 -56.165  1.00 46.97           H  
ATOM   1794  NE  ARG A 122     -17.074  34.343 -56.766  1.00 46.97           N  
ATOM   1795  HE  ARG A 122     -16.155  33.994 -56.535  1.00 46.97           H  
ATOM   1796  NH1 ARG A 122     -19.231  33.836 -57.348  1.00 46.97           N  
ATOM   1797 HH11 ARG A 122     -19.465  34.816 -57.271  1.00 46.97           H  
ATOM   1798 HH12 ARG A 122     -19.963  33.164 -57.529  1.00 46.97           H  
ATOM   1799  NH2 ARG A 122     -17.726  32.193 -57.120  1.00 46.97           N  
ATOM   1800 HH21 ARG A 122     -18.454  31.526 -57.335  1.00 46.97           H  
ATOM   1801 HH22 ARG A 122     -16.793  31.876 -56.901  1.00 46.97           H  
ATOM   1802  CZ  ARG A 122     -18.009  33.466 -57.078  1.00 46.97           C  
ATOM   1803  N   ARG A 123     -16.134  41.078 -55.458  1.00 43.49           N  
ATOM   1804  H   ARG A 123     -16.905  40.716 -54.915  1.00 43.49           H  
ATOM   1805  CA  ARG A 123     -16.150  42.494 -55.865  1.00 43.49           C  
ATOM   1806  HA  ARG A 123     -16.003  42.552 -56.943  1.00 43.49           H  
ATOM   1807  C   ARG A 123     -14.986  43.282 -55.258  1.00 43.49           C  
ATOM   1808  CB  ARG A 123     -17.512  43.117 -55.524  1.00 43.49           C  
ATOM   1809  HB2 ARG A 123     -17.462  44.197 -55.666  1.00 43.49           H  
ATOM   1810  HB3 ARG A 123     -17.737  42.919 -54.476  1.00 43.49           H  
ATOM   1811  O   ARG A 123     -14.405  44.097 -55.961  1.00 43.49           O  
ATOM   1812  CG  ARG A 123     -18.631  42.555 -56.418  1.00 43.49           C  
ATOM   1813  HG2 ARG A 123     -18.556  41.469 -56.470  1.00 43.49           H  
ATOM   1814  HG3 ARG A 123     -18.521  42.944 -57.431  1.00 43.49           H  
ATOM   1815  CD  ARG A 123     -20.012  42.928 -55.870  1.00 43.49           C  
ATOM   1816  HD2 ARG A 123     -20.021  42.744 -54.795  1.00 43.49           H  
ATOM   1817  HD3 ARG A 123     -20.193  43.989 -56.038  1.00 43.49           H  
ATOM   1818  NE  ARG A 123     -21.060  42.090 -56.474  1.00 43.49           N  
ATOM   1819  HE  ARG A 123     -20.983  41.094 -56.328  1.00 43.49           H  
ATOM   1820  NH1 ARG A 123     -22.440  43.673 -57.420  1.00 43.49           N  
ATOM   1821 HH11 ARG A 123     -23.293  43.890 -57.916  1.00 43.49           H  
ATOM   1822 HH12 ARG A 123     -21.799  44.394 -57.120  1.00 43.49           H  
ATOM   1823  NH2 ARG A 123     -22.960  41.498 -57.505  1.00 43.49           N  
ATOM   1824 HH21 ARG A 123     -23.824  41.671 -57.998  1.00 43.49           H  
ATOM   1825 HH22 ARG A 123     -22.689  40.565 -57.229  1.00 43.49           H  
ATOM   1826  CZ  ARG A 123     -22.145  42.436 -57.132  1.00 43.49           C  
ATOM   1827  N   LEU A 124     -14.587  43.001 -54.014  1.00 41.68           N  
ATOM   1828  H   LEU A 124     -15.139  42.349 -53.476  1.00 41.68           H  
ATOM   1829  CA  LEU A 124     -13.375  43.567 -53.400  1.00 41.68           C  
ATOM   1830  HA  LEU A 124     -13.391  44.650 -53.521  1.00 41.68           H  
ATOM   1831  C   LEU A 124     -12.098  43.076 -54.102  1.00 41.68           C  
ATOM   1832  CB  LEU A 124     -13.342  43.232 -51.895  1.00 41.68           C  
ATOM   1833  HB2 LEU A 124     -12.349  43.460 -51.507  1.00 41.68           H  
ATOM   1834  HB3 LEU A 124     -13.499  42.160 -51.777  1.00 41.68           H  
ATOM   1835  O   LEU A 124     -11.238  43.888 -54.438  1.00 41.68           O  
ATOM   1836  CG  LEU A 124     -14.378  43.995 -51.047  1.00 41.68           C  
ATOM   1837  HG  LEU A 124     -15.368  43.889 -51.492  1.00 41.68           H  
ATOM   1838  CD1 LEU A 124     -14.429  43.427 -49.628  1.00 41.68           C  
ATOM   1839 HD11 LEU A 124     -15.306  43.819 -49.113  1.00 41.68           H  
ATOM   1840 HD12 LEU A 124     -13.531  43.709 -49.078  1.00 41.68           H  
ATOM   1841 HD13 LEU A 124     -14.501  42.340 -49.663  1.00 41.68           H  
ATOM   1842  CD2 LEU A 124     -14.051  45.486 -50.940  1.00 41.68           C  
ATOM   1843 HD21 LEU A 124     -14.144  45.960 -51.917  1.00 41.68           H  
ATOM   1844 HD22 LEU A 124     -14.753  45.967 -50.259  1.00 41.68           H  
ATOM   1845 HD23 LEU A 124     -13.036  45.625 -50.568  1.00 41.68           H  
ATOM   1846  N   HIS A 125     -12.005  41.778 -54.399  1.00 44.26           N  
ATOM   1847  H   HIS A 125     -12.732  41.160 -54.070  1.00 44.26           H  
ATOM   1848  CA  HIS A 125     -10.879  41.170 -55.121  1.00 44.26           C  
ATOM   1849  HA  HIS A 125      -9.958  41.405 -54.586  1.00 44.26           H  
ATOM   1850  C   HIS A 125     -10.734  41.714 -56.557  1.00 44.26           C  
ATOM   1851  CB  HIS A 125     -11.078  39.645 -55.100  1.00 44.26           C  
ATOM   1852  HB2 HIS A 125     -11.408  39.357 -54.102  1.00 44.26           H  
ATOM   1853  HB3 HIS A 125     -11.866  39.374 -55.803  1.00 44.26           H  
ATOM   1854  O   HIS A 125      -9.629  41.768 -57.087  1.00 44.26           O  
ATOM   1855  CG  HIS A 125      -9.856  38.809 -55.398  1.00 44.26           C  
ATOM   1856  CD2 HIS A 125      -9.651  37.532 -54.951  1.00 44.26           C  
ATOM   1857  HD2 HIS A 125     -10.328  36.959 -54.334  1.00 44.26           H  
ATOM   1858  ND1 HIS A 125      -8.744  39.157 -56.136  1.00 44.26           N  
ATOM   1859  HD1 HIS A 125      -8.562  40.041 -56.588  1.00 44.26           H  
ATOM   1860  CE1 HIS A 125      -7.894  38.115 -56.126  1.00 44.26           C  
ATOM   1861  HE1 HIS A 125      -6.929  38.101 -56.611  1.00 44.26           H  
ATOM   1862  NE2 HIS A 125      -8.414  37.094 -55.422  1.00 44.26           N  
ATOM   1863  N   GLN A 126     -11.831  42.175 -57.169  1.00 44.79           N  
ATOM   1864  H   GLN A 126     -12.721  42.007 -56.722  1.00 44.79           H  
ATOM   1865  CA  GLN A 126     -11.836  42.875 -58.461  1.00 44.79           C  
ATOM   1866  HA  GLN A 126     -10.984  42.531 -59.048  1.00 44.79           H  
ATOM   1867  C   GLN A 126     -11.669  44.405 -58.349  1.00 44.79           C  
ATOM   1868  CB  GLN A 126     -13.117  42.504 -59.228  1.00 44.79           C  
ATOM   1869  HB2 GLN A 126     -13.210  43.147 -60.104  1.00 44.79           H  
ATOM   1870  HB3 GLN A 126     -13.985  42.665 -58.589  1.00 44.79           H  
ATOM   1871  O   GLN A 126     -11.468  45.062 -59.369  1.00 44.79           O  
ATOM   1872  CG  GLN A 126     -13.078  41.044 -59.708  1.00 44.79           C  
ATOM   1873  HG2 GLN A 126     -12.979  40.373 -58.855  1.00 44.79           H  
ATOM   1874  HG3 GLN A 126     -12.202  40.910 -60.342  1.00 44.79           H  
ATOM   1875  CD  GLN A 126     -14.315  40.626 -60.499  1.00 44.79           C  
ATOM   1876  NE2 GLN A 126     -14.244  39.527 -61.218  1.00 44.79           N  
ATOM   1877 HE21 GLN A 126     -13.386  38.995 -61.250  1.00 44.79           H  
ATOM   1878 HE22 GLN A 126     -15.075  39.290 -61.741  1.00 44.79           H  
ATOM   1879  OE1 GLN A 126     -15.364  41.248 -60.497  1.00 44.79           O  
ATOM   1880  N   ALA A 127     -11.734  44.984 -57.144  1.00 35.47           N  
ATOM   1881  H   ALA A 127     -11.911  44.397 -56.342  1.00 35.47           H  
ATOM   1882  CA  ALA A 127     -11.634  46.429 -56.911  1.00 35.47           C  
ATOM   1883  HA  ALA A 127     -11.831  46.951 -57.848  1.00 35.47           H  
ATOM   1884  C   ALA A 127     -10.245  46.901 -56.441  1.00 35.47           C  
ATOM   1885  CB  ALA A 127     -12.729  46.843 -55.921  1.00 35.47           C  
ATOM   1886  HB1 ALA A 127     -13.709  46.590 -56.327  1.00 35.47           H  
ATOM   1887  HB2 ALA A 127     -12.582  46.333 -54.969  1.00 35.47           H  
ATOM   1888  HB3 ALA A 127     -12.685  47.920 -55.758  1.00 35.47           H  
ATOM   1889  O   ALA A 127      -9.968  48.098 -56.513  1.00 35.47           O  
ATOM   1890  N   ALA A 128      -9.373  45.997 -55.974  1.00 36.88           N  
ATOM   1891  H   ALA A 128      -9.684  45.041 -55.876  1.00 36.88           H  
ATOM   1892  CA  ALA A 128      -8.019  46.332 -55.516  1.00 36.88           C  
ATOM   1893  HA  ALA A 128      -7.733  47.295 -55.940  1.00 36.88           H  
ATOM   1894  C   ALA A 128      -6.928  45.330 -55.977  1.00 36.88           C  
ATOM   1895  CB  ALA A 128      -8.076  46.508 -53.990  1.00 36.88           C  
ATOM   1896  HB1 ALA A 128      -7.095  46.805 -53.620  1.00 36.88           H  
ATOM   1897  HB2 ALA A 128      -8.801  47.280 -53.732  1.00 36.88           H  
ATOM   1898  HB3 ALA A 128      -8.366  45.568 -53.520  1.00 36.88           H  
ATOM   1899  O   ALA A 128      -6.317  44.670 -55.130  1.00 36.88           O  
ATOM   1900  N   PRO A 129      -6.647  45.216 -57.295  1.00 35.53           N  
ATOM   1901  CA  PRO A 129      -5.530  44.411 -57.797  1.00 35.53           C  
ATOM   1902  HA  PRO A 129      -5.677  43.373 -57.500  1.00 35.53           H  
ATOM   1903  C   PRO A 129      -4.182  44.913 -57.261  1.00 35.53           C  
ATOM   1904  CB  PRO A 129      -5.576  44.516 -59.329  1.00 35.53           C  
ATOM   1905  HB2 PRO A 129      -4.861  45.259 -59.680  1.00 35.53           H  
ATOM   1906  HB3 PRO A 129      -5.380  43.552 -59.798  1.00 35.53           H  
ATOM   1907  O   PRO A 129      -3.957  46.122 -57.173  1.00 35.53           O  
ATOM   1908  CG  PRO A 129      -6.991  45.007 -59.627  1.00 35.53           C  
ATOM   1909  HG2 PRO A 129      -7.673  44.157 -59.663  1.00 35.53           H  
ATOM   1910  HG3 PRO A 129      -7.038  45.578 -60.554  1.00 35.53           H  
ATOM   1911  CD  PRO A 129      -7.317  45.868 -58.412  1.00 35.53           C  
ATOM   1912  HD2 PRO A 129      -8.399  45.912 -58.288  1.00 35.53           H  
ATOM   1913  HD3 PRO A 129      -6.909  46.871 -58.544  1.00 35.53           H  
ATOM   1914  N   GLY A 130      -3.267  43.999 -56.941  1.00 46.59           N  
ATOM   1915  H   GLY A 130      -3.522  43.024 -57.007  1.00 46.59           H  
ATOM   1916  CA  GLY A 130      -1.940  44.323 -56.412  1.00 46.59           C  
ATOM   1917  HA2 GLY A 130      -1.296  43.456 -56.557  1.00 46.59           H  
ATOM   1918  HA3 GLY A 130      -1.521  45.163 -56.966  1.00 46.59           H  
ATOM   1919  C   GLY A 130      -1.917  44.671 -54.919  1.00 46.59           C  
ATOM   1920  O   GLY A 130      -0.968  45.302 -54.452  1.00 46.59           O  
ATOM   1921  N   SER A 131      -2.938  44.277 -54.152  1.00 42.42           N  
ATOM   1922  H   SER A 131      -3.690  43.771 -54.598  1.00 42.42           H  
ATOM   1923  CA  SER A 131      -2.869  44.334 -52.684  1.00 42.42           C  
ATOM   1924  HA  SER A 131      -2.521  45.330 -52.410  1.00 42.42           H  
ATOM   1925  C   SER A 131      -1.848  43.319 -52.143  1.00 42.42           C  
ATOM   1926  CB  SER A 131      -4.255  44.147 -52.053  1.00 42.42           C  
ATOM   1927  HB2 SER A 131      -4.988  44.749 -52.590  1.00 42.42           H  
ATOM   1928  HB3 SER A 131      -4.215  44.494 -51.020  1.00 42.42           H  
ATOM   1929  O   SER A 131      -1.654  42.253 -52.723  1.00 42.42           O  
ATOM   1930  OG  SER A 131      -4.657  42.792 -52.049  1.00 42.42           O  
ATOM   1931  HG  SER A 131      -4.838  42.523 -52.953  1.00 42.42           H  
ATOM   1932  N   THR A 132      -1.201  43.595 -51.007  1.00 42.61           N  
ATOM   1933  H   THR A 132      -1.385  44.459 -50.515  1.00 42.61           H  
ATOM   1934  CA  THR A 132      -0.157  42.701 -50.456  1.00 42.61           C  
ATOM   1935  HA  THR A 132       0.599  42.538 -51.223  1.00 42.61           H  
ATOM   1936  C   THR A 132      -0.668  41.311 -50.069  1.00 42.61           C  
ATOM   1937  CB  THR A 132       0.532  43.325 -49.236  1.00 42.61           C  
ATOM   1938  HB  THR A 132       1.121  42.564 -48.725  1.00 42.61           H  
ATOM   1939  O   THR A 132       0.112  40.365 -50.045  1.00 42.61           O  
ATOM   1940  CG2 THR A 132       1.458  44.473 -49.633  1.00 42.61           C  
ATOM   1941 HG21 THR A 132       2.222  44.101 -50.315  1.00 42.61           H  
ATOM   1942 HG22 THR A 132       0.892  45.263 -50.127  1.00 42.61           H  
ATOM   1943 HG23 THR A 132       1.945  44.876 -48.746  1.00 42.61           H  
ATOM   1944  OG1 THR A 132      -0.425  43.855 -48.343  1.00 42.61           O  
ATOM   1945  HG1 THR A 132      -0.022  43.859 -47.472  1.00 42.61           H  
ATOM   1946  N   TYR A 133      -1.972  41.155 -49.825  1.00 36.10           N  
ATOM   1947  H   TYR A 133      -2.573  41.963 -49.896  1.00 36.10           H  
ATOM   1948  CA  TYR A 133      -2.586  39.847 -49.575  1.00 36.10           C  
ATOM   1949  HA  TYR A 133      -1.956  39.312 -48.864  1.00 36.10           H  
ATOM   1950  C   TYR A 133      -2.666  38.979 -50.844  1.00 36.10           C  
ATOM   1951  CB  TYR A 133      -3.968  40.058 -48.936  1.00 36.10           C  
ATOM   1952  HB2 TYR A 133      -4.742  39.962 -49.697  1.00 36.10           H  
ATOM   1953  HB3 TYR A 133      -4.038  41.072 -48.541  1.00 36.10           H  
ATOM   1954  O   TYR A 133      -2.692  37.754 -50.756  1.00 36.10           O  
ATOM   1955  CG  TYR A 133      -4.253  39.118 -47.781  1.00 36.10           C  
ATOM   1956  CD1 TYR A 133      -5.251  38.129 -47.885  1.00 36.10           C  
ATOM   1957  HD1 TYR A 133      -5.804  38.016 -48.806  1.00 36.10           H  
ATOM   1958  CD2 TYR A 133      -3.505  39.241 -46.593  1.00 36.10           C  
ATOM   1959  HD2 TYR A 133      -2.712  39.971 -46.527  1.00 36.10           H  
ATOM   1960  CE1 TYR A 133      -5.513  37.277 -46.794  1.00 36.10           C  
ATOM   1961  HE1 TYR A 133      -6.267  36.508 -46.865  1.00 36.10           H  
ATOM   1962  CE2 TYR A 133      -3.756  38.385 -45.505  1.00 36.10           C  
ATOM   1963  HE2 TYR A 133      -3.157  38.468 -44.610  1.00 36.10           H  
ATOM   1964  OH  TYR A 133      -5.011  36.577 -44.554  1.00 36.10           O  
ATOM   1965  HH  TYR A 133      -4.365  36.706 -43.856  1.00 36.10           H  
ATOM   1966  CZ  TYR A 133      -4.766  37.405 -45.603  1.00 36.10           C  
ATOM   1967  N   GLU A 134      -2.661  39.604 -52.027  1.00 34.60           N  
ATOM   1968  H   GLU A 134      -2.589  40.611 -52.045  1.00 34.60           H  
ATOM   1969  CA  GLU A 134      -2.619  38.920 -53.323  1.00 34.60           C  
ATOM   1970  HA  GLU A 134      -3.274  38.050 -53.278  1.00 34.60           H  
ATOM   1971  C   GLU A 134      -1.210  38.399 -53.649  1.00 34.60           C  
ATOM   1972  CB  GLU A 134      -3.166  39.870 -54.402  1.00 34.60           C  
ATOM   1973  HB2 GLU A 134      -2.453  40.676 -54.570  1.00 34.60           H  
ATOM   1974  HB3 GLU A 134      -4.095  40.305 -54.031  1.00 34.60           H  
ATOM   1975  O   GLU A 134      -1.100  37.365 -54.304  1.00 34.60           O  
ATOM   1976  CG  GLU A 134      -3.465  39.188 -55.745  1.00 34.60           C  
ATOM   1977  HG2 GLU A 134      -4.038  38.281 -55.556  1.00 34.60           H  
ATOM   1978  HG3 GLU A 134      -2.527  38.907 -56.224  1.00 34.60           H  
ATOM   1979  CD  GLU A 134      -4.263  40.116 -56.678  1.00 34.60           C  
ATOM   1980  OE1 GLU A 134      -5.229  39.629 -57.306  1.00 34.60           O  
ATOM   1981  OE2 GLU A 134      -3.932  41.324 -56.745  1.00 34.60           O  
ATOM   1982  N   SER A 135      -0.139  39.020 -53.122  1.00 43.78           N  
ATOM   1983  H   SER A 135      -0.283  39.851 -52.566  1.00 43.78           H  
ATOM   1984  CA  SER A 135       1.166  38.341 -53.062  1.00 43.78           C  
ATOM   1985  HA  SER A 135       1.338  37.875 -54.032  1.00 43.78           H  
ATOM   1986  C   SER A 135       1.084  37.199 -52.055  1.00 43.78           C  
ATOM   1987  CB  SER A 135       2.364  39.286 -52.839  1.00 43.78           C  
ATOM   1988  HB2 SER A 135       3.121  39.051 -53.587  1.00 43.78           H  
ATOM   1989  HB3 SER A 135       2.045  40.316 -53.002  1.00 43.78           H  
ATOM   1990  O   SER A 135       1.176  36.052 -52.467  1.00 43.78           O  
ATOM   1991  OG  SER A 135       2.977  39.183 -51.566  1.00 43.78           O  
ATOM   1992  HG  SER A 135       3.398  38.322 -51.513  1.00 43.78           H  
ATOM   1993  N   GLN A 136       0.774  37.477 -50.782  1.00 38.30           N  
ATOM   1994  H   GLN A 136       0.715  38.453 -50.527  1.00 38.30           H  
ATOM   1995  CA  GLN A 136       0.888  36.488 -49.701  1.00 38.30           C  
ATOM   1996  HA  GLN A 136       1.934  36.189 -49.637  1.00 38.30           H  
ATOM   1997  C   GLN A 136       0.091  35.197 -49.943  1.00 38.30           C  
ATOM   1998  CB  GLN A 136       0.489  37.130 -48.363  1.00 38.30           C  
ATOM   1999  HB2 GLN A 136       0.384  36.349 -47.611  1.00 38.30           H  
ATOM   2000  HB3 GLN A 136      -0.469  37.640 -48.469  1.00 38.30           H  
ATOM   2001  O   GLN A 136       0.524  34.132 -49.509  1.00 38.30           O  
ATOM   2002  CG  GLN A 136       1.568  38.113 -47.884  1.00 38.30           C  
ATOM   2003  HG2 GLN A 136       2.509  37.571 -47.798  1.00 38.30           H  
ATOM   2004  HG3 GLN A 136       1.711  38.904 -48.621  1.00 38.30           H  
ATOM   2005  CD  GLN A 136       1.254  38.762 -46.539  1.00 38.30           C  
ATOM   2006  NE2 GLN A 136       2.268  39.099 -45.772  1.00 38.30           N  
ATOM   2007 HE21 GLN A 136       3.208  38.883 -46.070  1.00 38.30           H  
ATOM   2008 HE22 GLN A 136       2.037  39.489 -44.869  1.00 38.30           H  
ATOM   2009  OE1 GLN A 136       0.123  39.000 -46.141  1.00 38.30           O  
ATOM   2010  N   LEU A 137      -1.038  35.251 -50.659  1.00 36.76           N  
ATOM   2011  H   LEU A 137      -1.383  36.155 -50.949  1.00 36.76           H  
ATOM   2012  CA  LEU A 137      -1.776  34.049 -51.048  1.00 36.76           C  
ATOM   2013  HA  LEU A 137      -1.785  33.384 -50.185  1.00 36.76           H  
ATOM   2014  C   LEU A 137      -1.102  33.267 -52.193  1.00 36.76           C  
ATOM   2015  CB  LEU A 137      -3.226  34.438 -51.385  1.00 36.76           C  
ATOM   2016  HB2 LEU A 137      -3.587  35.156 -50.648  1.00 36.76           H  
ATOM   2017  HB3 LEU A 137      -3.234  34.927 -52.359  1.00 36.76           H  
ATOM   2018  O   LEU A 137      -1.068  32.041 -52.135  1.00 36.76           O  
ATOM   2019  CG  LEU A 137      -4.188  33.235 -51.405  1.00 36.76           C  
ATOM   2020  HG  LEU A 137      -3.780  32.439 -52.028  1.00 36.76           H  
ATOM   2021  CD1 LEU A 137      -4.456  32.687 -49.998  1.00 36.76           C  
ATOM   2022 HD11 LEU A 137      -3.537  32.281 -49.574  1.00 36.76           H  
ATOM   2023 HD12 LEU A 137      -4.833  33.480 -49.352  1.00 36.76           H  
ATOM   2024 HD13 LEU A 137      -5.188  31.881 -50.052  1.00 36.76           H  
ATOM   2025  CD2 LEU A 137      -5.532  33.660 -51.998  1.00 36.76           C  
ATOM   2026 HD21 LEU A 137      -6.210  32.807 -52.024  1.00 36.76           H  
ATOM   2027 HD22 LEU A 137      -5.381  34.014 -53.018  1.00 36.76           H  
ATOM   2028 HD23 LEU A 137      -5.969  34.461 -51.402  1.00 36.76           H  
ATOM   2029  N   ASN A 138      -0.544  33.937 -53.208  1.00 40.63           N  
ATOM   2030  H   ASN A 138      -0.485  34.943 -53.139  1.00 40.63           H  
ATOM   2031  CA  ASN A 138       0.231  33.283 -54.272  1.00 40.63           C  
ATOM   2032  HA  ASN A 138      -0.311  32.403 -54.620  1.00 40.63           H  
ATOM   2033  C   ASN A 138       1.592  32.780 -53.763  1.00 40.63           C  
ATOM   2034  CB  ASN A 138       0.401  34.237 -55.465  1.00 40.63           C  
ATOM   2035  HB2 ASN A 138       0.701  35.226 -55.118  1.00 40.63           H  
ATOM   2036  HB3 ASN A 138       1.191  33.856 -56.113  1.00 40.63           H  
ATOM   2037  O   ASN A 138       2.013  31.689 -54.139  1.00 40.63           O  
ATOM   2038  CG  ASN A 138      -0.855  34.330 -56.310  1.00 40.63           C  
ATOM   2039  ND2 ASN A 138      -1.598  35.405 -56.218  1.00 40.63           N  
ATOM   2040 HD21 ASN A 138      -1.344  36.140 -55.574  1.00 40.63           H  
ATOM   2041 HD22 ASN A 138      -2.428  35.447 -56.792  1.00 40.63           H  
ATOM   2042  OD1 ASN A 138      -1.198  33.433 -57.060  1.00 40.63           O  
ATOM   2043  N   ASP A 139       2.234  33.530 -52.865  1.00 42.44           N  
ATOM   2044  H   ASP A 139       1.856  34.444 -52.663  1.00 42.44           H  
ATOM   2045  CA  ASP A 139       3.466  33.154 -52.172  1.00 42.44           C  
ATOM   2046  HA  ASP A 139       4.243  32.960 -52.911  1.00 42.44           H  
ATOM   2047  C   ASP A 139       3.231  31.854 -51.377  1.00 42.44           C  
ATOM   2048  CB  ASP A 139       3.942  34.313 -51.264  1.00 42.44           C  
ATOM   2049  HB2 ASP A 139       3.180  34.497 -50.507  1.00 42.44           H  
ATOM   2050  HB3 ASP A 139       4.846  33.991 -50.746  1.00 42.44           H  
ATOM   2051  O   ASP A 139       3.910  30.859 -51.617  1.00 42.44           O  
ATOM   2052  CG  ASP A 139       4.257  35.636 -51.994  1.00 42.44           C  
ATOM   2053  OD1 ASP A 139       4.804  35.586 -53.116  1.00 42.44           O  
ATOM   2054  OD2 ASP A 139       3.957  36.718 -51.423  1.00 42.44           O  
ATOM   2055  N   LEU A 140       2.183  31.796 -50.539  1.00 37.13           N  
ATOM   2056  H   LEU A 140       1.659  32.644 -50.373  1.00 37.13           H  
ATOM   2057  CA  LEU A 140       1.792  30.579 -49.807  1.00 37.13           C  
ATOM   2058  HA  LEU A 140       2.648  30.243 -49.222  1.00 37.13           H  
ATOM   2059  C   LEU A 140       1.400  29.409 -50.724  1.00 37.13           C  
ATOM   2060  CB  LEU A 140       0.614  30.897 -48.865  1.00 37.13           C  
ATOM   2061  HB2 LEU A 140      -0.106  31.511 -49.407  1.00 37.13           H  
ATOM   2062  HB3 LEU A 140       0.111  29.966 -48.603  1.00 37.13           H  
ATOM   2063  O   LEU A 140       1.669  28.254 -50.389  1.00 37.13           O  
ATOM   2064  CG  LEU A 140       1.013  31.602 -47.557  1.00 37.13           C  
ATOM   2065  HG  LEU A 140       1.653  32.459 -47.770  1.00 37.13           H  
ATOM   2066  CD1 LEU A 140      -0.249  32.091 -46.839  1.00 37.13           C  
ATOM   2067 HD11 LEU A 140       0.033  32.604 -45.919  1.00 37.13           H  
ATOM   2068 HD12 LEU A 140      -0.774  32.797 -47.482  1.00 37.13           H  
ATOM   2069 HD13 LEU A 140      -0.902  31.250 -46.610  1.00 37.13           H  
ATOM   2070  CD2 LEU A 140       1.744  30.655 -46.600  1.00 37.13           C  
ATOM   2071 HD21 LEU A 140       1.140  29.771 -46.397  1.00 37.13           H  
ATOM   2072 HD22 LEU A 140       2.696  30.353 -47.038  1.00 37.13           H  
ATOM   2073 HD23 LEU A 140       1.968  31.175 -45.669  1.00 37.13           H  
ATOM   2074  N   LEU A 141       0.763  29.674 -51.869  1.00 39.92           N  
ATOM   2075  H   LEU A 141       0.531  30.634 -52.078  1.00 39.92           H  
ATOM   2076  CA  LEU A 141       0.423  28.634 -52.847  1.00 39.92           C  
ATOM   2077  HA  LEU A 141       0.010  27.780 -52.310  1.00 39.92           H  
ATOM   2078  C   LEU A 141       1.664  28.094 -53.574  1.00 39.92           C  
ATOM   2079  CB  LEU A 141      -0.640  29.161 -53.830  1.00 39.92           C  
ATOM   2080  HB2 LEU A 141      -0.663  28.516 -54.708  1.00 39.92           H  
ATOM   2081  HB3 LEU A 141      -0.339  30.154 -54.163  1.00 39.92           H  
ATOM   2082  O   LEU A 141       1.693  26.909 -53.896  1.00 39.92           O  
ATOM   2083  CG  LEU A 141      -2.060  29.222 -53.232  1.00 39.92           C  
ATOM   2084  HG  LEU A 141      -2.033  29.685 -52.246  1.00 39.92           H  
ATOM   2085  CD1 LEU A 141      -2.979  30.046 -54.136  1.00 39.92           C  
ATOM   2086 HD11 LEU A 141      -3.975  30.106 -53.697  1.00 39.92           H  
ATOM   2087 HD12 LEU A 141      -3.036  29.595 -55.127  1.00 39.92           H  
ATOM   2088 HD13 LEU A 141      -2.580  31.056 -54.229  1.00 39.92           H  
ATOM   2089  CD2 LEU A 141      -2.685  27.830 -53.087  1.00 39.92           C  
ATOM   2090 HD21 LEU A 141      -2.726  27.336 -54.057  1.00 39.92           H  
ATOM   2091 HD22 LEU A 141      -2.093  27.224 -52.401  1.00 39.92           H  
ATOM   2092 HD23 LEU A 141      -3.692  27.922 -52.680  1.00 39.92           H  
ATOM   2093  N   HIS A 142       2.705  28.908 -53.772  1.00 44.11           N  
ATOM   2094  H   HIS A 142       2.610  29.884 -53.527  1.00 44.11           H  
ATOM   2095  CA  HIS A 142       4.003  28.447 -54.267  1.00 44.11           C  
ATOM   2096  HA  HIS A 142       3.819  27.695 -55.034  1.00 44.11           H  
ATOM   2097  C   HIS A 142       4.837  27.740 -53.184  1.00 44.11           C  
ATOM   2098  CB  HIS A 142       4.760  29.604 -54.934  1.00 44.11           C  
ATOM   2099  HB2 HIS A 142       4.582  30.533 -54.392  1.00 44.11           H  
ATOM   2100  HB3 HIS A 142       5.829  29.398 -54.890  1.00 44.11           H  
ATOM   2101  O   HIS A 142       5.454  26.719 -53.481  1.00 44.11           O  
ATOM   2102  CG  HIS A 142       4.393  29.772 -56.390  1.00 44.11           C  
ATOM   2103  CD2 HIS A 142       3.774  30.845 -56.974  1.00 44.11           C  
ATOM   2104  HD2 HIS A 142       3.442  31.736 -56.463  1.00 44.11           H  
ATOM   2105  ND1 HIS A 142       4.642  28.856 -57.387  1.00 44.11           N  
ATOM   2106  HD1 HIS A 142       5.091  27.960 -57.261  1.00 44.11           H  
ATOM   2107  CE1 HIS A 142       4.185  29.363 -58.543  1.00 44.11           C  
ATOM   2108  HE1 HIS A 142       4.240  28.869 -59.502  1.00 44.11           H  
ATOM   2109  NE2 HIS A 142       3.652  30.578 -58.347  1.00 44.11           N  
ATOM   2110  N   GLU A 143       4.806  28.191 -51.926  1.00 40.71           N  
ATOM   2111  H   GLU A 143       4.355  29.076 -51.743  1.00 40.71           H  
ATOM   2112  CA  GLU A 143       5.461  27.499 -50.802  1.00 40.71           C  
ATOM   2113  HA  GLU A 143       6.503  27.311 -51.059  1.00 40.71           H  
ATOM   2114  C   GLU A 143       4.828  26.130 -50.503  1.00 40.71           C  
ATOM   2115  CB  GLU A 143       5.425  28.366 -49.534  1.00 40.71           C  
ATOM   2116  HB2 GLU A 143       4.405  28.714 -49.365  1.00 40.71           H  
ATOM   2117  HB3 GLU A 143       5.716  27.744 -48.688  1.00 40.71           H  
ATOM   2118  O   GLU A 143       5.535  25.179 -50.175  1.00 40.71           O  
ATOM   2119  CG  GLU A 143       6.388  29.562 -49.587  1.00 40.71           C  
ATOM   2120  HG2 GLU A 143       6.082  30.254 -50.372  1.00 40.71           H  
ATOM   2121  HG3 GLU A 143       7.380  29.188 -49.843  1.00 40.71           H  
ATOM   2122  CD  GLU A 143       6.457  30.303 -48.243  1.00 40.71           C  
ATOM   2123  OE1 GLU A 143       7.579  30.733 -47.883  1.00 40.71           O  
ATOM   2124  OE2 GLU A 143       5.422  30.396 -47.546  1.00 40.71           O  
ATOM   2125  N   GLN A 144       3.511  25.976 -50.674  1.00 39.68           N  
ATOM   2126  H   GLN A 144       2.952  26.795 -50.867  1.00 39.68           H  
ATOM   2127  CA  GLN A 144       2.855  24.661 -50.611  1.00 39.68           C  
ATOM   2128  HA  GLN A 144       3.348  24.075 -49.835  1.00 39.68           H  
ATOM   2129  C   GLN A 144       3.020  23.837 -51.900  1.00 39.68           C  
ATOM   2130  CB  GLN A 144       1.383  24.808 -50.196  1.00 39.68           C  
ATOM   2131  HB2 GLN A 144       0.897  23.836 -50.278  1.00 39.68           H  
ATOM   2132  HB3 GLN A 144       0.875  25.511 -50.857  1.00 39.68           H  
ATOM   2133  O   GLN A 144       2.742  22.637 -51.893  1.00 39.68           O  
ATOM   2134  CG  GLN A 144       1.283  25.287 -48.738  1.00 39.68           C  
ATOM   2135  HG2 GLN A 144       1.709  26.287 -48.657  1.00 39.68           H  
ATOM   2136  HG3 GLN A 144       1.868  24.624 -48.100  1.00 39.68           H  
ATOM   2137  CD  GLN A 144      -0.141  25.314 -48.196  1.00 39.68           C  
ATOM   2138  NE2 GLN A 144      -0.422  26.178 -47.246  1.00 39.68           N  
ATOM   2139 HE21 GLN A 144      -1.383  26.196 -46.935  1.00 39.68           H  
ATOM   2140 HE22 GLN A 144       0.272  26.861 -46.976  1.00 39.68           H  
ATOM   2141  OE1 GLN A 144      -1.020  24.551 -48.564  1.00 39.68           O  
ATOM   2142  N   ALA A 145       3.532  24.438 -52.979  1.00 40.91           N  
ATOM   2143  H   ALA A 145       3.750  25.422 -52.918  1.00 40.91           H  
ATOM   2144  CA  ALA A 145       3.892  23.760 -54.223  1.00 40.91           C  
ATOM   2145  HA  ALA A 145       3.298  22.849 -54.284  1.00 40.91           H  
ATOM   2146  C   ALA A 145       5.362  23.293 -54.269  1.00 40.91           C  
ATOM   2147  CB  ALA A 145       3.485  24.624 -55.424  1.00 40.91           C  
ATOM   2148  HB1 ALA A 145       3.627  24.060 -56.346  1.00 40.91           H  
ATOM   2149  HB2 ALA A 145       4.104  25.520 -55.461  1.00 40.91           H  
ATOM   2150  HB3 ALA A 145       2.435  24.902 -55.343  1.00 40.91           H  
ATOM   2151  O   ALA A 145       5.877  23.030 -55.358  1.00 40.91           O  
ATOM   2152  N   ILE A 146       6.025  23.115 -53.111  1.00 47.24           N  
ATOM   2153  H   ILE A 146       5.581  23.421 -52.257  1.00 47.24           H  
ATOM   2154  CA  ILE A 146       7.238  22.281 -53.013  1.00 47.24           C  
ATOM   2155  HA  ILE A 146       8.041  22.776 -53.559  1.00 47.24           H  
ATOM   2156  C   ILE A 146       6.937  20.943 -53.696  1.00 47.24           C  
ATOM   2157  CB  ILE A 146       7.694  22.073 -51.549  1.00 47.24           C  
ATOM   2158  HB  ILE A 146       6.834  21.744 -50.965  1.00 47.24           H  
ATOM   2159  O   ILE A 146       6.017  20.213 -53.315  1.00 47.24           O  
ATOM   2160  CG1 ILE A 146       8.228  23.395 -50.961  1.00 47.24           C  
ATOM   2161 HG12 ILE A 146       7.565  24.214 -51.240  1.00 47.24           H  
ATOM   2162 HG13 ILE A 146       9.203  23.612 -51.397  1.00 47.24           H  
ATOM   2163  CG2 ILE A 146       8.799  20.997 -51.450  1.00 47.24           C  
ATOM   2164 HG21 ILE A 146       9.133  20.887 -50.418  1.00 47.24           H  
ATOM   2165 HG22 ILE A 146       9.651  21.280 -52.068  1.00 47.24           H  
ATOM   2166 HG23 ILE A 146       8.424  20.026 -51.774  1.00 47.24           H  
ATOM   2167  CD1 ILE A 146       8.348  23.383 -49.428  1.00 47.24           C  
ATOM   2168 HD11 ILE A 146       7.401  23.077 -48.984  1.00 47.24           H  
ATOM   2169 HD12 ILE A 146       8.586  24.386 -49.075  1.00 47.24           H  
ATOM   2170 HD13 ILE A 146       9.141  22.707 -49.108  1.00 47.24           H  
ATOM   2171  N   SER A 147       7.687  20.646 -54.751  1.00 50.04           N  
ATOM   2172  H   SER A 147       8.448  21.257 -55.014  1.00 50.04           H  
ATOM   2173  CA  SER A 147       7.319  19.636 -55.731  1.00 50.04           C  
ATOM   2174  HA  SER A 147       6.291  19.832 -56.034  1.00 50.04           H  
ATOM   2175  C   SER A 147       7.366  18.228 -55.138  1.00 50.04           C  
ATOM   2176  CB  SER A 147       8.180  19.785 -56.995  1.00 50.04           C  
ATOM   2177  HB2 SER A 147       8.241  18.829 -57.514  1.00 50.04           H  
ATOM   2178  HB3 SER A 147       7.704  20.508 -57.658  1.00 50.04           H  
ATOM   2179  O   SER A 147       8.419  17.615 -54.977  1.00 50.04           O  
ATOM   2180  OG  SER A 147       9.479  20.254 -56.701  1.00 50.04           O  
ATOM   2181  HG  SER A 147      10.062  19.852 -57.350  1.00 50.04           H  
ATOM   2182  N   GLN A 148       6.183  17.665 -54.871  1.00 51.13           N  
ATOM   2183  H   GLN A 148       5.370  18.264 -54.884  1.00 51.13           H  
ATOM   2184  CA  GLN A 148       6.038  16.275 -54.438  1.00 51.13           C  
ATOM   2185  HA  GLN A 148       6.518  16.200 -53.462  1.00 51.13           H  
ATOM   2186  C   GLN A 148       6.753  15.236 -55.330  1.00 51.13           C  
ATOM   2187  CB  GLN A 148       4.561  15.901 -54.244  1.00 51.13           C  
ATOM   2188  HB2 GLN A 148       4.520  14.839 -54.000  1.00 51.13           H  
ATOM   2189  HB3 GLN A 148       4.006  16.065 -55.167  1.00 51.13           H  
ATOM   2190  O   GLN A 148       7.273  14.290 -54.741  1.00 51.13           O  
ATOM   2191  CG  GLN A 148       3.913  16.695 -53.095  1.00 51.13           C  
ATOM   2192  HG2 GLN A 148       4.584  16.702 -52.236  1.00 51.13           H  
ATOM   2193  HG3 GLN A 148       3.764  17.727 -53.412  1.00 51.13           H  
ATOM   2194  CD  GLN A 148       2.577  16.118 -52.630  1.00 51.13           C  
ATOM   2195  NE2 GLN A 148       1.788  16.880 -51.907  1.00 51.13           N  
ATOM   2196 HE21 GLN A 148       0.906  16.474 -51.630  1.00 51.13           H  
ATOM   2197 HE22 GLN A 148       2.040  17.837 -51.705  1.00 51.13           H  
ATOM   2198  OE1 GLN A 148       2.221  14.977 -52.875  1.00 51.13           O  
ATOM   2199  N   PRO A 149       6.865  15.359 -56.677  1.00 49.00           N  
ATOM   2200  CA  PRO A 149       7.713  14.444 -57.450  1.00 49.00           C  
ATOM   2201  HA  PRO A 149       7.399  13.417 -57.264  1.00 49.00           H  
ATOM   2202  C   PRO A 149       9.206  14.541 -57.097  1.00 49.00           C  
ATOM   2203  CB  PRO A 149       7.459  14.768 -58.927  1.00 49.00           C  
ATOM   2204  HB2 PRO A 149       8.360  14.671 -59.533  1.00 49.00           H  
ATOM   2205  HB3 PRO A 149       6.674  14.116 -59.311  1.00 49.00           H  
ATOM   2206  O   PRO A 149       9.872  13.511 -57.065  1.00 49.00           O  
ATOM   2207  CG  PRO A 149       6.954  16.206 -58.900  1.00 49.00           C  
ATOM   2208  HG2 PRO A 149       7.801  16.891 -58.845  1.00 49.00           H  
ATOM   2209  HG3 PRO A 149       6.329  16.435 -59.763  1.00 49.00           H  
ATOM   2210  CD  PRO A 149       6.163  16.253 -57.595  1.00 49.00           C  
ATOM   2211  HD2 PRO A 149       5.155  15.874 -57.763  1.00 49.00           H  
ATOM   2212  HD3 PRO A 149       6.115  17.289 -57.258  1.00 49.00           H  
ATOM   2213  N   ASP A 150       9.727  15.723 -56.760  1.00 58.75           N  
ATOM   2214  H   ASP A 150       9.137  16.542 -56.740  1.00 58.75           H  
ATOM   2215  CA  ASP A 150      11.145  15.910 -56.417  1.00 58.75           C  
ATOM   2216  HA  ASP A 150      11.749  15.276 -57.067  1.00 58.75           H  
ATOM   2217  C   ASP A 150      11.435  15.494 -54.967  1.00 58.75           C  
ATOM   2218  CB  ASP A 150      11.564  17.361 -56.685  1.00 58.75           C  
ATOM   2219  HB2 ASP A 150      10.982  18.021 -56.042  1.00 58.75           H  
ATOM   2220  HB3 ASP A 150      12.617  17.478 -56.430  1.00 58.75           H  
ATOM   2221  O   ASP A 150      12.459  14.871 -54.683  1.00 58.75           O  
ATOM   2222  CG  ASP A 150      11.368  17.759 -58.152  1.00 58.75           C  
ATOM   2223  OD1 ASP A 150      11.715  16.948 -59.035  1.00 58.75           O  
ATOM   2224  OD2 ASP A 150      10.819  18.861 -58.378  1.00 58.75           O  
ATOM   2225  N   LEU A 151      10.485  15.714 -54.050  1.00 58.33           N  
ATOM   2226  H   LEU A 151       9.696  16.283 -54.322  1.00 58.33           H  
ATOM   2227  CA  LEU A 151      10.519  15.115 -52.712  1.00 58.33           C  
ATOM   2228  HA  LEU A 151      11.487  15.348 -52.268  1.00 58.33           H  
ATOM   2229  C   LEU A 151      10.419  13.580 -52.780  1.00 58.33           C  
ATOM   2230  CB  LEU A 151       9.409  15.752 -51.854  1.00 58.33           C  
ATOM   2231  HB2 LEU A 151       8.466  15.664 -52.395  1.00 58.33           H  
ATOM   2232  HB3 LEU A 151       9.629  16.813 -51.736  1.00 58.33           H  
ATOM   2233  O   LEU A 151      11.128  12.881 -52.057  1.00 58.33           O  
ATOM   2234  CG  LEU A 151       9.221  15.119 -50.461  1.00 58.33           C  
ATOM   2235  HG  LEU A 151       8.934  14.075 -50.591  1.00 58.33           H  
ATOM   2236  CD1 LEU A 151      10.471  15.168 -49.574  1.00 58.33           C  
ATOM   2237 HD11 LEU A 151      11.344  15.518 -50.125  1.00 58.33           H  
ATOM   2238 HD12 LEU A 151      10.680  14.170 -49.188  1.00 58.33           H  
ATOM   2239 HD13 LEU A 151      10.314  15.831 -48.723  1.00 58.33           H  
ATOM   2240  CD2 LEU A 151       8.071  15.819 -49.734  1.00 58.33           C  
ATOM   2241 HD21 LEU A 151       8.302  16.877 -49.609  1.00 58.33           H  
ATOM   2242 HD22 LEU A 151       7.927  15.367 -48.752  1.00 58.33           H  
ATOM   2243 HD23 LEU A 151       7.153  15.721 -50.314  1.00 58.33           H  
ATOM   2244  N   ALA A 152       9.586  13.034 -53.670  1.00 63.45           N  
ATOM   2245  H   ALA A 152       8.998  13.640 -54.224  1.00 63.45           H  
ATOM   2246  CA  ALA A 152       9.539  11.598 -53.936  1.00 63.45           C  
ATOM   2247  HA  ALA A 152       9.425  11.077 -52.985  1.00 63.45           H  
ATOM   2248  C   ALA A 152      10.843  11.089 -54.576  1.00 63.45           C  
ATOM   2249  CB  ALA A 152       8.311  11.276 -54.796  1.00 63.45           C  
ATOM   2250  HB1 ALA A 152       8.388  11.776 -55.761  1.00 63.45           H  
ATOM   2251  HB2 ALA A 152       7.405  11.610 -54.289  1.00 63.45           H  
ATOM   2252  HB3 ALA A 152       8.252  10.200 -54.959  1.00 63.45           H  
ATOM   2253  O   ALA A 152      11.277   9.986 -54.253  1.00 63.45           O  
ATOM   2254  N   HIS A 153      11.508  11.889 -55.415  1.00 69.05           N  
ATOM   2255  H   HIS A 153      11.068  12.747 -55.715  1.00 69.05           H  
ATOM   2256  CA  HIS A 153      12.818  11.565 -55.977  1.00 69.05           C  
ATOM   2257  HA  HIS A 153      12.757  10.568 -56.413  1.00 69.05           H  
ATOM   2258  C   HIS A 153      13.905  11.515 -54.890  1.00 69.05           C  
ATOM   2259  CB  HIS A 153      13.155  12.548 -57.107  1.00 69.05           C  
ATOM   2260  HB2 HIS A 153      12.338  12.556 -57.829  1.00 69.05           H  
ATOM   2261  HB3 HIS A 153      13.250  13.554 -56.699  1.00 69.05           H  
ATOM   2262  O   HIS A 153      14.591  10.500 -54.782  1.00 69.05           O  
ATOM   2263  CG  HIS A 153      14.426  12.216 -57.845  1.00 69.05           C  
ATOM   2264  CD2 HIS A 153      15.451  13.079 -58.128  1.00 69.05           C  
ATOM   2265  HD2 HIS A 153      15.492  14.124 -57.860  1.00 69.05           H  
ATOM   2266  ND1 HIS A 153      14.767  10.994 -58.383  1.00 69.05           N  
ATOM   2267  HD1 HIS A 153      14.217  10.148 -58.339  1.00 69.05           H  
ATOM   2268  CE1 HIS A 153      15.970  11.118 -58.967  1.00 69.05           C  
ATOM   2269  HE1 HIS A 153      16.506  10.324 -59.465  1.00 69.05           H  
ATOM   2270  NE2 HIS A 153      16.425  12.371 -58.840  1.00 69.05           N  
ATOM   2271  N   ALA A 154      13.999  12.523 -54.016  1.00 61.94           N  
ATOM   2272  H   ALA A 154      13.426  13.342 -54.166  1.00 61.94           H  
ATOM   2273  CA  ALA A 154      14.936  12.534 -52.886  1.00 61.94           C  
ATOM   2274  HA  ALA A 154      15.949  12.437 -53.275  1.00 61.94           H  
ATOM   2275  C   ALA A 154      14.701  11.354 -51.917  1.00 61.94           C  
ATOM   2276  CB  ALA A 154      14.824  13.889 -52.177  1.00 61.94           C  
ATOM   2277  HB1 ALA A 154      15.572  13.949 -51.387  1.00 61.94           H  
ATOM   2278  HB2 ALA A 154      13.832  14.010 -51.742  1.00 61.94           H  
ATOM   2279  HB3 ALA A 154      15.001  14.697 -52.887  1.00 61.94           H  
ATOM   2280  O   ALA A 154      15.644  10.653 -51.539  1.00 61.94           O  
ATOM   2281  N   ARG A 155      13.433  11.057 -51.591  1.00 65.07           N  
ATOM   2282  H   ARG A 155      12.713  11.698 -51.893  1.00 65.07           H  
ATOM   2283  CA  ARG A 155      13.038   9.862 -50.819  1.00 65.07           C  
ATOM   2284  HA  ARG A 155      13.579   9.856 -49.873  1.00 65.07           H  
ATOM   2285  C   ARG A 155      13.409   8.554 -51.529  1.00 65.07           C  
ATOM   2286  CB  ARG A 155      11.528   9.908 -50.532  1.00 65.07           C  
ATOM   2287  HB2 ARG A 155      11.000  10.128 -51.460  1.00 65.07           H  
ATOM   2288  HB3 ARG A 155      11.205   8.927 -50.186  1.00 65.07           H  
ATOM   2289  O   ARG A 155      13.870   7.623 -50.874  1.00 65.07           O  
ATOM   2290  CG  ARG A 155      11.142  10.939 -49.458  1.00 65.07           C  
ATOM   2291  HG2 ARG A 155      11.598  11.905 -49.674  1.00 65.07           H  
ATOM   2292  HG3 ARG A 155      11.496  10.593 -48.487  1.00 65.07           H  
ATOM   2293  CD  ARG A 155       9.618  11.099 -49.422  1.00 65.07           C  
ATOM   2294  HD2 ARG A 155       9.300  11.554 -50.360  1.00 65.07           H  
ATOM   2295  HD3 ARG A 155       9.164  10.112 -49.334  1.00 65.07           H  
ATOM   2296  NE  ARG A 155       9.175  11.931 -48.292  1.00 65.07           N  
ATOM   2297  HE  ARG A 155       9.860  12.211 -47.604  1.00 65.07           H  
ATOM   2298  NH1 ARG A 155       6.955  12.106 -48.833  1.00 65.07           N  
ATOM   2299 HH11 ARG A 155       7.144  11.596 -49.684  1.00 65.07           H  
ATOM   2300 HH12 ARG A 155       6.038  12.474 -48.623  1.00 65.07           H  
ATOM   2301  NH2 ARG A 155       7.709  13.040 -46.961  1.00 65.07           N  
ATOM   2302 HH21 ARG A 155       6.789  13.365 -46.701  1.00 65.07           H  
ATOM   2303 HH22 ARG A 155       8.470  13.213 -46.320  1.00 65.07           H  
ATOM   2304  CZ  ARG A 155       7.955  12.354 -48.033  1.00 65.07           C  
ATOM   2305  N   SER A 156      13.242   8.480 -52.850  1.00 67.55           N  
ATOM   2306  H   SER A 156      12.831   9.275 -53.317  1.00 67.55           H  
ATOM   2307  CA  SER A 156      13.576   7.302 -53.663  1.00 67.55           C  
ATOM   2308  HA  SER A 156      13.124   6.421 -53.207  1.00 67.55           H  
ATOM   2309  C   SER A 156      15.084   7.058 -53.740  1.00 67.55           C  
ATOM   2310  CB  SER A 156      12.990   7.457 -55.068  1.00 67.55           C  
ATOM   2311  HB2 SER A 156      13.475   8.288 -55.579  1.00 67.55           H  
ATOM   2312  HB3 SER A 156      11.921   7.653 -54.994  1.00 67.55           H  
ATOM   2313  O   SER A 156      15.521   5.920 -53.595  1.00 67.55           O  
ATOM   2314  OG  SER A 156      13.181   6.271 -55.811  1.00 67.55           O  
ATOM   2315  HG  SER A 156      12.809   6.383 -56.688  1.00 67.55           H  
ATOM   2316  N   LEU A 157      15.899   8.111 -53.874  1.00 66.50           N  
ATOM   2317  H   LEU A 157      15.483   9.021 -54.007  1.00 66.50           H  
ATOM   2318  CA  LEU A 157      17.363   8.024 -53.801  1.00 66.50           C  
ATOM   2319  HA  LEU A 157      17.718   7.304 -54.538  1.00 66.50           H  
ATOM   2320  C   LEU A 157      17.816   7.510 -52.424  1.00 66.50           C  
ATOM   2321  CB  LEU A 157      17.976   9.405 -54.104  1.00 66.50           C  
ATOM   2322  HB2 LEU A 157      19.037   9.377 -53.856  1.00 66.50           H  
ATOM   2323  HB3 LEU A 157      17.505  10.139 -53.451  1.00 66.50           H  
ATOM   2324  O   LEU A 157      18.625   6.584 -52.356  1.00 66.50           O  
ATOM   2325  CG  LEU A 157      17.842   9.882 -55.563  1.00 66.50           C  
ATOM   2326  HG  LEU A 157      16.805   9.800 -55.889  1.00 66.50           H  
ATOM   2327  CD1 LEU A 157      18.263  11.348 -55.658  1.00 66.50           C  
ATOM   2328 HD11 LEU A 157      17.618  11.962 -55.029  1.00 66.50           H  
ATOM   2329 HD12 LEU A 157      19.297  11.465 -55.335  1.00 66.50           H  
ATOM   2330 HD13 LEU A 157      18.170  11.695 -56.687  1.00 66.50           H  
ATOM   2331  CD2 LEU A 157      18.716   9.068 -56.519  1.00 66.50           C  
ATOM   2332 HD21 LEU A 157      19.760   9.114 -56.208  1.00 66.50           H  
ATOM   2333 HD22 LEU A 157      18.388   8.028 -56.539  1.00 66.50           H  
ATOM   2334 HD23 LEU A 157      18.630   9.477 -57.525  1.00 66.50           H  
ATOM   2335  N   ALA A 158      17.238   8.037 -51.337  1.00 57.16           N  
ATOM   2336  H   ALA A 158      16.608   8.817 -51.458  1.00 57.16           H  
ATOM   2337  CA  ALA A 158      17.529   7.583 -49.976  1.00 57.16           C  
ATOM   2338  HA  ALA A 158      18.602   7.669 -49.806  1.00 57.16           H  
ATOM   2339  C   ALA A 158      17.148   6.105 -49.763  1.00 57.16           C  
ATOM   2340  CB  ALA A 158      16.808   8.500 -48.977  1.00 57.16           C  
ATOM   2341  HB1 ALA A 158      15.729   8.440 -49.121  1.00 57.16           H  
ATOM   2342  HB2 ALA A 158      17.129   9.532 -49.114  1.00 57.16           H  
ATOM   2343  HB3 ALA A 158      17.049   8.191 -47.960  1.00 57.16           H  
ATOM   2344  O   ALA A 158      17.964   5.319 -49.284  1.00 57.16           O  
ATOM   2345  N   ALA A 159      15.941   5.701 -50.177  1.00 61.19           N  
ATOM   2346  H   ALA A 159      15.308   6.391 -50.557  1.00 61.19           H  
ATOM   2347  CA  ALA A 159      15.472   4.315 -50.092  1.00 61.19           C  
ATOM   2348  HA  ALA A 159      15.572   3.974 -49.061  1.00 61.19           H  
ATOM   2349  C   ALA A 159      16.283   3.350 -50.979  1.00 61.19           C  
ATOM   2350  CB  ALA A 159      13.988   4.290 -50.474  1.00 61.19           C  
ATOM   2351  HB1 ALA A 159      13.866   4.630 -51.503  1.00 61.19           H  
ATOM   2352  HB2 ALA A 159      13.420   4.939 -49.808  1.00 61.19           H  
ATOM   2353  HB3 ALA A 159      13.608   3.272 -50.391  1.00 61.19           H  
ATOM   2354  O   ALA A 159      16.427   2.175 -50.650  1.00 61.19           O  
ATOM   2355  N   SER A 160      16.853   3.860 -52.074  1.00 58.23           N  
ATOM   2356  H   SER A 160      16.653   4.826 -52.293  1.00 58.23           H  
ATOM   2357  CA  SER A 160      17.737   3.133 -52.992  1.00 58.23           C  
ATOM   2358  HA  SER A 160      17.404   2.096 -53.041  1.00 58.23           H  
ATOM   2359  C   SER A 160      19.204   3.115 -52.524  1.00 58.23           C  
ATOM   2360  CB  SER A 160      17.635   3.724 -54.408  1.00 58.23           C  
ATOM   2361  HB2 SER A 160      18.020   4.744 -54.401  1.00 58.23           H  
ATOM   2362  HB3 SER A 160      18.241   3.127 -55.090  1.00 58.23           H  
ATOM   2363  O   SER A 160      20.083   2.704 -53.281  1.00 58.23           O  
ATOM   2364  OG  SER A 160      16.306   3.732 -54.895  1.00 58.23           O  
ATOM   2365  HG  SER A 160      15.876   4.519 -54.553  1.00 58.23           H  
ATOM   2366  N   GLY A 161      19.510   3.602 -51.313  1.00 51.28           N  
ATOM   2367  H   GLY A 161      18.761   3.966 -50.741  1.00 51.28           H  
ATOM   2368  CA  GLY A 161      20.867   3.662 -50.752  1.00 51.28           C  
ATOM   2369  HA2 GLY A 161      21.309   2.666 -50.755  1.00 51.28           H  
ATOM   2370  HA3 GLY A 161      20.795   4.001 -49.719  1.00 51.28           H  
ATOM   2371  C   GLY A 161      21.829   4.612 -51.474  1.00 51.28           C  
ATOM   2372  O   GLY A 161      23.026   4.581 -51.205  1.00 51.28           O  
ATOM   2373  N   HIS A 162      21.333   5.469 -52.371  1.00 62.18           N  
ATOM   2374  H   HIS A 162      20.329   5.524 -52.466  1.00 62.18           H  
ATOM   2375  CA  HIS A 162      22.122   6.482 -53.080  1.00 62.18           C  
ATOM   2376  HA  HIS A 162      23.132   6.100 -53.233  1.00 62.18           H  
ATOM   2377  C   HIS A 162      22.255   7.727 -52.186  1.00 62.18           C  
ATOM   2378  CB  HIS A 162      21.521   6.732 -54.474  1.00 62.18           C  
ATOM   2379  HB2 HIS A 162      21.985   7.623 -54.896  1.00 62.18           H  
ATOM   2380  HB3 HIS A 162      20.451   6.925 -54.386  1.00 62.18           H  
ATOM   2381  O   HIS A 162      21.747   8.808 -52.485  1.00 62.18           O  
ATOM   2382  CG  HIS A 162      21.748   5.588 -55.439  1.00 62.18           C  
ATOM   2383  CD2 HIS A 162      22.304   5.682 -56.688  1.00 62.18           C  
ATOM   2384  HD2 HIS A 162      22.636   6.593 -57.162  1.00 62.18           H  
ATOM   2385  ND1 HIS A 162      21.484   4.251 -55.225  1.00 62.18           N  
ATOM   2386  HD1 HIS A 162      21.089   3.836 -54.393  1.00 62.18           H  
ATOM   2387  CE1 HIS A 162      21.873   3.565 -56.309  1.00 62.18           C  
ATOM   2388  HE1 HIS A 162      21.792   2.494 -56.422  1.00 62.18           H  
ATOM   2389  NE2 HIS A 162      22.382   4.393 -57.233  1.00 62.18           N  
ATOM   2390  N   SER A 163      22.895   7.517 -51.032  1.00 60.82           N  
ATOM   2391  H   SER A 163      23.329   6.613 -50.913  1.00 60.82           H  
ATOM   2392  CA  SER A 163      22.899   8.389 -49.852  1.00 60.82           C  
ATOM   2393  HA  SER A 163      21.905   8.384 -49.405  1.00 60.82           H  
ATOM   2394  C   SER A 163      23.258   9.839 -50.156  1.00 60.82           C  
ATOM   2395  CB  SER A 163      23.893   7.812 -48.830  1.00 60.82           C  
ATOM   2396  HB2 SER A 163      23.942   8.457 -47.952  1.00 60.82           H  
ATOM   2397  HB3 SER A 163      23.531   6.835 -48.509  1.00 60.82           H  
ATOM   2398  O   SER A 163      22.552  10.760 -49.749  1.00 60.82           O  
ATOM   2399  OG  SER A 163      25.199   7.653 -49.366  1.00 60.82           O  
ATOM   2400  HG  SER A 163      25.720   8.453 -49.260  1.00 60.82           H  
ATOM   2401  N   ASP A 164      24.336  10.036 -50.904  1.00 57.59           N  
ATOM   2402  H   ASP A 164      24.899   9.223 -51.113  1.00 57.59           H  
ATOM   2403  CA  ASP A 164      24.947  11.351 -51.082  1.00 57.59           C  
ATOM   2404  HA  ASP A 164      24.929  11.879 -50.129  1.00 57.59           H  
ATOM   2405  C   ASP A 164      24.140  12.178 -52.092  1.00 57.59           C  
ATOM   2406  CB  ASP A 164      26.420  11.172 -51.490  1.00 57.59           C  
ATOM   2407  HB2 ASP A 164      26.899  12.150 -51.498  1.00 57.59           H  
ATOM   2408  HB3 ASP A 164      26.453  10.772 -52.504  1.00 57.59           H  
ATOM   2409  O   ASP A 164      23.867  13.353 -51.866  1.00 57.59           O  
ATOM   2410  CG  ASP A 164      27.217  10.232 -50.565  1.00 57.59           C  
ATOM   2411  OD1 ASP A 164      26.754   9.952 -49.432  1.00 57.59           O  
ATOM   2412  OD2 ASP A 164      28.268   9.740 -51.026  1.00 57.59           O  
ATOM   2413  N   GLN A 165      23.632  11.524 -53.142  1.00 64.87           N  
ATOM   2414  H   GLN A 165      23.832  10.536 -53.215  1.00 64.87           H  
ATOM   2415  CA  GLN A 165      22.712  12.120 -54.115  1.00 64.87           C  
ATOM   2416  HA  GLN A 165      23.137  13.057 -54.477  1.00 64.87           H  
ATOM   2417  C   GLN A 165      21.351  12.447 -53.487  1.00 64.87           C  
ATOM   2418  CB  GLN A 165      22.536  11.160 -55.300  1.00 64.87           C  
ATOM   2419  HB2 GLN A 165      22.213  10.186 -54.932  1.00 64.87           H  
ATOM   2420  HB3 GLN A 165      21.763  11.552 -55.962  1.00 64.87           H  
ATOM   2421  O   GLN A 165      20.737  13.452 -53.839  1.00 64.87           O  
ATOM   2422  CG  GLN A 165      23.835  11.012 -56.105  1.00 64.87           C  
ATOM   2423  HG2 GLN A 165      24.122  11.992 -56.486  1.00 64.87           H  
ATOM   2424  HG3 GLN A 165      24.637  10.654 -55.459  1.00 64.87           H  
ATOM   2425  CD  GLN A 165      23.714  10.043 -57.275  1.00 64.87           C  
ATOM   2426  NE2 GLN A 165      24.587  10.144 -58.253  1.00 64.87           N  
ATOM   2427 HE21 GLN A 165      25.282  10.876 -58.229  1.00 64.87           H  
ATOM   2428 HE22 GLN A 165      24.475   9.489 -59.014  1.00 64.87           H  
ATOM   2429  OE1 GLN A 165      22.871   9.163 -57.336  1.00 64.87           O  
ATOM   2430  N   ALA A 166      20.882  11.644 -52.524  1.00 63.98           N  
ATOM   2431  H   ALA A 166      21.392  10.802 -52.299  1.00 63.98           H  
ATOM   2432  CA  ALA A 166      19.695  11.977 -51.742  1.00 63.98           C  
ATOM   2433  HA  ALA A 166      18.877  12.192 -52.429  1.00 63.98           H  
ATOM   2434  C   ALA A 166      19.924  13.231 -50.882  1.00 63.98           C  
ATOM   2435  CB  ALA A 166      19.298  10.772 -50.885  1.00 63.98           C  
ATOM   2436  HB1 ALA A 166      20.018  10.617 -50.082  1.00 63.98           H  
ATOM   2437  HB2 ALA A 166      18.315  10.957 -50.453  1.00 63.98           H  
ATOM   2438  HB3 ALA A 166      19.262   9.874 -51.503  1.00 63.98           H  
ATOM   2439  O   ALA A 166      19.068  14.113 -50.851  1.00 63.98           O  
ATOM   2440  N   VAL A 167      21.087  13.344 -50.226  1.00 62.72           N  
ATOM   2441  H   VAL A 167      21.744  12.579 -50.293  1.00 62.72           H  
ATOM   2442  CA  VAL A 167      21.492  14.543 -49.471  1.00 62.72           C  
ATOM   2443  HA  VAL A 167      20.722  14.756 -48.729  1.00 62.72           H  
ATOM   2444  C   VAL A 167      21.559  15.773 -50.378  1.00 62.72           C  
ATOM   2445  CB  VAL A 167      22.819  14.296 -48.719  1.00 62.72           C  
ATOM   2446  HB  VAL A 167      23.524  13.795 -49.383  1.00 62.72           H  
ATOM   2447  O   VAL A 167      20.996  16.802 -50.013  1.00 62.72           O  
ATOM   2448  CG1 VAL A 167      23.505  15.563 -48.188  1.00 62.72           C  
ATOM   2449 HG11 VAL A 167      22.844  16.103 -47.511  1.00 62.72           H  
ATOM   2450 HG12 VAL A 167      23.783  16.215 -49.017  1.00 62.72           H  
ATOM   2451 HG13 VAL A 167      24.418  15.290 -47.659  1.00 62.72           H  
ATOM   2452  CG2 VAL A 167      22.564  13.385 -47.513  1.00 62.72           C  
ATOM   2453 HG21 VAL A 167      22.116  12.450 -47.847  1.00 62.72           H  
ATOM   2454 HG22 VAL A 167      21.896  13.872 -46.802  1.00 62.72           H  
ATOM   2455 HG23 VAL A 167      23.512  13.153 -47.027  1.00 62.72           H  
ATOM   2456  N   GLU A 168      22.158  15.678 -51.568  1.00 65.95           N  
ATOM   2457  H   GLU A 168      22.652  14.827 -51.798  1.00 65.95           H  
ATOM   2458  CA  GLU A 168      22.183  16.779 -52.542  1.00 65.95           C  
ATOM   2459  HA  GLU A 168      22.595  17.665 -52.057  1.00 65.95           H  
ATOM   2460  C   GLU A 168      20.773  17.163 -53.024  1.00 65.95           C  
ATOM   2461  CB  GLU A 168      23.091  16.431 -53.736  1.00 65.95           C  
ATOM   2462  HB2 GLU A 168      22.811  15.453 -54.128  1.00 65.95           H  
ATOM   2463  HB3 GLU A 168      22.932  17.174 -54.518  1.00 65.95           H  
ATOM   2464  O   GLU A 168      20.441  18.349 -53.052  1.00 65.95           O  
ATOM   2465  CG  GLU A 168      24.583  16.442 -53.361  1.00 65.95           C  
ATOM   2466  HG2 GLU A 168      24.779  15.673 -52.614  1.00 65.95           H  
ATOM   2467  HG3 GLU A 168      24.809  17.406 -52.905  1.00 65.95           H  
ATOM   2468  CD  GLU A 168      25.509  16.224 -54.571  1.00 65.95           C  
ATOM   2469  OE1 GLU A 168      26.572  16.889 -54.606  1.00 65.95           O  
ATOM   2470  OE2 GLU A 168      25.162  15.404 -55.454  1.00 65.95           O  
ATOM   2471  N   ALA A 169      19.906  16.189 -53.327  1.00 66.75           N  
ATOM   2472  H   ALA A 169      20.235  15.235 -53.319  1.00 66.75           H  
ATOM   2473  CA  ALA A 169      18.525  16.438 -53.750  1.00 66.75           C  
ATOM   2474  HA  ALA A 169      18.545  17.113 -54.605  1.00 66.75           H  
ATOM   2475  C   ALA A 169      17.688  17.120 -52.650  1.00 66.75           C  
ATOM   2476  CB  ALA A 169      17.901  15.111 -54.204  1.00 66.75           C  
ATOM   2477  HB1 ALA A 169      18.490  14.687 -55.018  1.00 66.75           H  
ATOM   2478  HB2 ALA A 169      16.885  15.286 -54.559  1.00 66.75           H  
ATOM   2479  HB3 ALA A 169      17.877  14.403 -53.376  1.00 66.75           H  
ATOM   2480  O   ALA A 169      17.037  18.137 -52.906  1.00 66.75           O  
ATOM   2481  N   TYR A 170      17.753  16.629 -51.405  1.00 63.83           N  
ATOM   2482  H   TYR A 170      18.297  15.795 -51.242  1.00 63.83           H  
ATOM   2483  CA  TYR A 170      17.125  17.302 -50.264  1.00 63.83           C  
ATOM   2484  HA  TYR A 170      16.064  17.436 -50.473  1.00 63.83           H  
ATOM   2485  C   TYR A 170      17.719  18.694 -50.028  1.00 63.83           C  
ATOM   2486  CB  TYR A 170      17.275  16.481 -48.980  1.00 63.83           C  
ATOM   2487  HB2 TYR A 170      18.315  16.165 -48.897  1.00 63.83           H  
ATOM   2488  HB3 TYR A 170      17.065  17.140 -48.138  1.00 63.83           H  
ATOM   2489  O   TYR A 170      16.963  19.629 -49.766  1.00 63.83           O  
ATOM   2490  CG  TYR A 170      16.361  15.282 -48.820  1.00 63.83           C  
ATOM   2491  CD1 TYR A 170      14.962  15.452 -48.758  1.00 63.83           C  
ATOM   2492  HD1 TYR A 170      14.530  16.435 -48.867  1.00 63.83           H  
ATOM   2493  CD2 TYR A 170      16.917  14.002 -48.636  1.00 63.83           C  
ATOM   2494  HD2 TYR A 170      17.989  13.870 -48.656  1.00 63.83           H  
ATOM   2495  CE1 TYR A 170      14.126  14.340 -48.524  1.00 63.83           C  
ATOM   2496  HE1 TYR A 170      13.055  14.457 -48.448  1.00 63.83           H  
ATOM   2497  CE2 TYR A 170      16.087  12.890 -48.419  1.00 63.83           C  
ATOM   2498  HE2 TYR A 170      16.519  11.910 -48.287  1.00 63.83           H  
ATOM   2499  OH  TYR A 170      13.906  11.986 -48.086  1.00 63.83           O  
ATOM   2500  HH  TYR A 170      14.447  11.222 -47.874  1.00 63.83           H  
ATOM   2501  CZ  TYR A 170      14.691  13.059 -48.350  1.00 63.83           C  
ATOM   2502  N   GLN A 171      19.041  18.872 -50.151  1.00 60.98           N  
ATOM   2503  H   GLN A 171      19.633  18.077 -50.340  1.00 60.98           H  
ATOM   2504  CA  GLN A 171      19.665  20.188 -50.011  1.00 60.98           C  
ATOM   2505  HA  GLN A 171      19.346  20.594 -49.050  1.00 60.98           H  
ATOM   2506  C   GLN A 171      19.184  21.157 -51.104  1.00 60.98           C  
ATOM   2507  CB  GLN A 171      21.199  20.074 -49.965  1.00 60.98           C  
ATOM   2508  HB2 GLN A 171      21.586  19.783 -50.942  1.00 60.98           H  
ATOM   2509  HB3 GLN A 171      21.484  19.324 -49.228  1.00 60.98           H  
ATOM   2510  O   GLN A 171      18.994  22.343 -50.832  1.00 60.98           O  
ATOM   2511  CG  GLN A 171      21.790  21.430 -49.544  1.00 60.98           C  
ATOM   2512  HG2 GLN A 171      21.537  22.180 -50.293  1.00 60.98           H  
ATOM   2513  HG3 GLN A 171      21.337  21.733 -48.600  1.00 60.98           H  
ATOM   2514  CD  GLN A 171      23.302  21.470 -49.371  1.00 60.98           C  
ATOM   2515  NE2 GLN A 171      23.828  22.597 -48.942  1.00 60.98           N  
ATOM   2516 HE21 GLN A 171      24.837  22.600 -48.892  1.00 60.98           H  
ATOM   2517 HE22 GLN A 171      23.234  23.388 -48.739  1.00 60.98           H  
ATOM   2518  OE1 GLN A 171      24.054  20.545 -49.610  1.00 60.98           O  
ATOM   2519  N   HIS A 172      18.922  20.674 -52.320  1.00 60.67           N  
ATOM   2520  H   HIS A 172      19.152  19.711 -52.520  1.00 60.67           H  
ATOM   2521  CA  HIS A 172      18.396  21.503 -53.402  1.00 60.67           C  
ATOM   2522  HA  HIS A 172      19.003  22.408 -53.435  1.00 60.67           H  
ATOM   2523  C   HIS A 172      16.943  21.952 -53.157  1.00 60.67           C  
ATOM   2524  CB  HIS A 172      18.573  20.785 -54.746  1.00 60.67           C  
ATOM   2525  HB2 HIS A 172      17.690  20.187 -54.972  1.00 60.67           H  
ATOM   2526  HB3 HIS A 172      19.429  20.112 -54.693  1.00 60.67           H  
ATOM   2527  O   HIS A 172      16.610  23.099 -53.460  1.00 60.67           O  
ATOM   2528  CG  HIS A 172      18.831  21.763 -55.861  1.00 60.67           C  
ATOM   2529  CD2 HIS A 172      19.967  21.846 -56.620  1.00 60.67           C  
ATOM   2530  HD2 HIS A 172      20.818  21.184 -56.560  1.00 60.67           H  
ATOM   2531  ND1 HIS A 172      18.026  22.821 -56.216  1.00 60.67           N  
ATOM   2532  HD1 HIS A 172      17.147  23.063 -55.783  1.00 60.67           H  
ATOM   2533  CE1 HIS A 172      18.656  23.515 -57.178  1.00 60.67           C  
ATOM   2534  HE1 HIS A 172      18.271  24.406 -57.650  1.00 60.67           H  
ATOM   2535  NE2 HIS A 172      19.851  22.967 -57.450  1.00 60.67           N  
ATOM   2536  N   LEU A 173      16.108  21.105 -52.539  1.00 59.36           N  
ATOM   2537  H   LEU A 173      16.430  20.162 -52.373  1.00 59.36           H  
ATOM   2538  CA  LEU A 173      14.783  21.496 -52.027  1.00 59.36           C  
ATOM   2539  HA  LEU A 173      14.219  21.975 -52.827  1.00 59.36           H  
ATOM   2540  C   LEU A 173      14.908  22.529 -50.889  1.00 59.36           C  
ATOM   2541  CB  LEU A 173      14.014  20.243 -51.549  1.00 59.36           C  
ATOM   2542  HB2 LEU A 173      14.619  19.728 -50.803  1.00 59.36           H  
ATOM   2543  HB3 LEU A 173      13.097  20.567 -51.057  1.00 59.36           H  
ATOM   2544  O   LEU A 173      14.203  23.538 -50.882  1.00 59.36           O  
ATOM   2545  CG  LEU A 173      13.637  19.237 -52.656  1.00 59.36           C  
ATOM   2546  HG  LEU A 173      14.516  18.999 -53.255  1.00 59.36           H  
ATOM   2547  CD1 LEU A 173      13.114  17.940 -52.033  1.00 59.36           C  
ATOM   2548 HD11 LEU A 173      12.891  17.227 -52.827  1.00 59.36           H  
ATOM   2549 HD12 LEU A 173      13.878  17.506 -51.388  1.00 59.36           H  
ATOM   2550 HD13 LEU A 173      12.210  18.137 -51.456  1.00 59.36           H  
ATOM   2551  CD2 LEU A 173      12.546  19.789 -53.573  1.00 59.36           C  
ATOM   2552 HD21 LEU A 173      11.659  20.054 -52.997  1.00 59.36           H  
ATOM   2553 HD22 LEU A 173      12.277  19.037 -54.315  1.00 59.36           H  
ATOM   2554 HD23 LEU A 173      12.910  20.669 -54.105  1.00 59.36           H  
ATOM   2555  N   PHE A 174      15.854  22.316 -49.968  1.00 57.11           N  
ATOM   2556  H   PHE A 174      16.370  21.450 -50.029  1.00 57.11           H  
ATOM   2557  CA  PHE A 174      16.141  23.197 -48.826  1.00 57.11           C  
ATOM   2558  HA  PHE A 174      15.216  23.360 -48.273  1.00 57.11           H  
ATOM   2559  C   PHE A 174      16.665  24.586 -49.205  1.00 57.11           C  
ATOM   2560  CB  PHE A 174      17.164  22.510 -47.907  1.00 57.11           C  
ATOM   2561  HB2 PHE A 174      17.961  23.208 -47.648  1.00 57.11           H  
ATOM   2562  HB3 PHE A 174      17.639  21.674 -48.421  1.00 57.11           H  
ATOM   2563  O   PHE A 174      16.432  25.547 -48.477  1.00 57.11           O  
ATOM   2564  CG  PHE A 174      16.539  22.015 -46.633  1.00 57.11           C  
ATOM   2565  CD1 PHE A 174      16.436  22.895 -45.544  1.00 57.11           C  
ATOM   2566  HD1 PHE A 174      16.845  23.892 -45.615  1.00 57.11           H  
ATOM   2567  CD2 PHE A 174      15.992  20.723 -46.562  1.00 57.11           C  
ATOM   2568  HD2 PHE A 174      16.074  20.047 -47.400  1.00 57.11           H  
ATOM   2569  CE1 PHE A 174      15.744  22.499 -44.392  1.00 57.11           C  
ATOM   2570  HE1 PHE A 174      15.636  23.186 -43.565  1.00 57.11           H  
ATOM   2571  CE2 PHE A 174      15.294  20.331 -45.410  1.00 57.11           C  
ATOM   2572  HE2 PHE A 174      14.861  19.343 -45.357  1.00 57.11           H  
ATOM   2573  CZ  PHE A 174      15.136  21.237 -44.348  1.00 57.11           C  
ATOM   2574  HZ  PHE A 174      14.525  20.982 -43.495  1.00 57.11           H  
ATOM   2575  N   ASN A 175      17.386  24.695 -50.321  1.00 54.25           N  
ATOM   2576  H   ASN A 175      17.644  23.842 -50.796  1.00 54.25           H  
ATOM   2577  CA  ASN A 175      17.874  25.968 -50.850  1.00 54.25           C  
ATOM   2578  HA  ASN A 175      18.133  26.631 -50.024  1.00 54.25           H  
ATOM   2579  C   ASN A 175      16.814  26.699 -51.699  1.00 54.25           C  
ATOM   2580  CB  ASN A 175      19.135  25.695 -51.686  1.00 54.25           C  
ATOM   2581  HB2 ASN A 175      18.897  24.949 -52.444  1.00 54.25           H  
ATOM   2582  HB3 ASN A 175      19.417  26.613 -52.202  1.00 54.25           H  
ATOM   2583  O   ASN A 175      16.963  27.892 -51.951  1.00 54.25           O  
ATOM   2584  CG  ASN A 175      20.355  25.232 -50.904  1.00 54.25           C  
ATOM   2585  ND2 ASN A 175      21.299  24.634 -51.594  1.00 54.25           N  
ATOM   2586 HD21 ASN A 175      22.098  24.293 -51.081  1.00 54.25           H  
ATOM   2587 HD22 ASN A 175      21.140  24.418 -52.568  1.00 54.25           H  
ATOM   2588  OD1 ASN A 175      20.528  25.431 -49.711  1.00 54.25           O  
ATOM   2589  N   GLY A 176      15.786  25.987 -52.178  1.00 45.86           N  
ATOM   2590  H   GLY A 176      15.734  25.008 -51.935  1.00 45.86           H  
ATOM   2591  CA  GLY A 176      14.766  26.501 -53.098  1.00 45.86           C  
ATOM   2592  HA2 GLY A 176      14.598  25.754 -53.874  1.00 45.86           H  
ATOM   2593  HA3 GLY A 176      15.126  27.410 -53.580  1.00 45.86           H  
ATOM   2594  C   GLY A 176      13.407  26.817 -52.466  1.00 45.86           C  
ATOM   2595  O   GLY A 176      12.503  27.226 -53.190  1.00 45.86           O  
ATOM   2596  N   SER A 177      13.227  26.608 -51.158  1.00 50.11           N  
ATOM   2597  H   SER A 177      14.004  26.294 -50.595  1.00 50.11           H  
ATOM   2598  CA  SER A 177      11.933  26.781 -50.482  1.00 50.11           C  
ATOM   2599  HA  SER A 177      11.396  27.603 -50.955  1.00 50.11           H  
ATOM   2600  C   SER A 177      12.072  27.119 -48.995  1.00 50.11           C  
ATOM   2601  CB  SER A 177      11.093  25.509 -50.651  1.00 50.11           C  
ATOM   2602  HB2 SER A 177      10.965  25.304 -51.714  1.00 50.11           H  
ATOM   2603  HB3 SER A 177      10.108  25.679 -50.217  1.00 50.11           H  
ATOM   2604  O   SER A 177      13.086  26.806 -48.369  1.00 50.11           O  
ATOM   2605  OG  SER A 177      11.690  24.383 -50.029  1.00 50.11           O  
ATOM   2606  HG  SER A 177      12.567  24.247 -50.394  1.00 50.11           H  
ATOM   2607  N   THR A 178      11.040  27.739 -48.413  1.00 48.58           N  
ATOM   2608  H   THR A 178      10.256  28.038 -48.975  1.00 48.58           H  
ATOM   2609  CA  THR A 178      10.956  27.982 -46.965  1.00 48.58           C  
ATOM   2610  HA  THR A 178      11.863  28.505 -46.663  1.00 48.58           H  
ATOM   2611  C   THR A 178      10.840  26.639 -46.226  1.00 48.58           C  
ATOM   2612  CB  THR A 178       9.779  28.908 -46.637  1.00 48.58           C  
ATOM   2613  HB  THR A 178       8.849  28.466 -46.994  1.00 48.58           H  
ATOM   2614  O   THR A 178       9.877  25.898 -46.444  1.00 48.58           O  
ATOM   2615  CG2 THR A 178       9.662  29.227 -45.146  1.00 48.58           C  
ATOM   2616 HG21 THR A 178       8.845  29.934 -45.001  1.00 48.58           H  
ATOM   2617 HG22 THR A 178       9.439  28.319 -44.585  1.00 48.58           H  
ATOM   2618 HG23 THR A 178      10.589  29.671 -44.786  1.00 48.58           H  
ATOM   2619  OG1 THR A 178      10.002  30.131 -47.291  1.00 48.58           O  
ATOM   2620  HG1 THR A 178       9.128  30.468 -47.504  1.00 48.58           H  
ATOM   2621  N   PRO A 179      11.813  26.267 -45.373  1.00 48.22           N  
ATOM   2622  CA  PRO A 179      11.986  24.877 -44.961  1.00 48.22           C  
ATOM   2623  HA  PRO A 179      11.923  24.234 -45.839  1.00 48.22           H  
ATOM   2624  C   PRO A 179      10.936  24.418 -43.943  1.00 48.22           C  
ATOM   2625  CB  PRO A 179      13.409  24.799 -44.410  1.00 48.22           C  
ATOM   2626  HB2 PRO A 179      14.088  24.563 -45.230  1.00 48.22           H  
ATOM   2627  HB3 PRO A 179      13.495  24.067 -43.607  1.00 48.22           H  
ATOM   2628  O   PRO A 179      10.892  24.893 -42.806  1.00 48.22           O  
ATOM   2629  CG  PRO A 179      13.693  26.217 -43.919  1.00 48.22           C  
ATOM   2630  HG2 PRO A 179      14.761  26.436 -43.908  1.00 48.22           H  
ATOM   2631  HG3 PRO A 179      13.256  26.363 -42.931  1.00 48.22           H  
ATOM   2632  CD  PRO A 179      12.950  27.068 -44.943  1.00 48.22           C  
ATOM   2633  HD2 PRO A 179      12.627  28.007 -44.493  1.00 48.22           H  
ATOM   2634  HD3 PRO A 179      13.602  27.262 -45.796  1.00 48.22           H  
ATOM   2635  N   THR A 180      10.118  23.438 -44.330  1.00 51.07           N  
ATOM   2636  H   THR A 180      10.190  23.093 -45.276  1.00 51.07           H  
ATOM   2637  CA  THR A 180       9.075  22.874 -43.461  1.00 51.07           C  
ATOM   2638  HA  THR A 180       8.652  23.719 -42.919  1.00 51.07           H  
ATOM   2639  C   THR A 180       9.643  21.876 -42.430  1.00 51.07           C  
ATOM   2640  CB  THR A 180       7.926  22.253 -44.271  1.00 51.07           C  
ATOM   2641  HB  THR A 180       7.214  21.797 -43.583  1.00 51.07           H  
ATOM   2642  O   THR A 180      10.642  21.200 -42.702  1.00 51.07           O  
ATOM   2643  CG2 THR A 180       7.184  23.289 -45.114  1.00 51.07           C  
ATOM   2644 HG21 THR A 180       7.851  23.738 -45.850  1.00 51.07           H  
ATOM   2645 HG22 THR A 180       6.796  24.079 -44.471  1.00 51.07           H  
ATOM   2646 HG23 THR A 180       6.347  22.818 -45.630  1.00 51.07           H  
ATOM   2647  OG1 THR A 180       8.395  21.270 -45.157  1.00 51.07           O  
ATOM   2648  HG1 THR A 180       8.132  21.545 -46.038  1.00 51.07           H  
ATOM   2649  N   PRO A 181       9.025  21.730 -41.235  1.00 43.83           N  
ATOM   2650  CA  PRO A 181       9.590  20.915 -40.149  1.00 43.83           C  
ATOM   2651  HA  PRO A 181      10.569  21.319 -39.890  1.00 43.83           H  
ATOM   2652  C   PRO A 181       9.749  19.423 -40.481  1.00 43.83           C  
ATOM   2653  CB  PRO A 181       8.647  21.107 -38.956  1.00 43.83           C  
ATOM   2654  HB2 PRO A 181       7.870  20.342 -38.963  1.00 43.83           H  
ATOM   2655  HB3 PRO A 181       9.186  21.086 -38.009  1.00 43.83           H  
ATOM   2656  O   PRO A 181      10.704  18.788 -40.040  1.00 43.83           O  
ATOM   2657  CG  PRO A 181       8.008  22.468 -39.216  1.00 43.83           C  
ATOM   2658  HG2 PRO A 181       8.679  23.263 -38.893  1.00 43.83           H  
ATOM   2659  HG3 PRO A 181       7.037  22.562 -38.730  1.00 43.83           H  
ATOM   2660  CD  PRO A 181       7.886  22.494 -40.736  1.00 43.83           C  
ATOM   2661  HD2 PRO A 181       6.960  22.009 -41.044  1.00 43.83           H  
ATOM   2662  HD3 PRO A 181       7.896  23.532 -41.068  1.00 43.83           H  
ATOM   2663  N   SER A 182       8.836  18.856 -41.275  1.00 46.70           N  
ATOM   2664  H   SER A 182       8.100  19.426 -41.666  1.00 46.70           H  
ATOM   2665  CA  SER A 182       8.917  17.469 -41.757  1.00 46.70           C  
ATOM   2666  HA  SER A 182       9.036  16.797 -40.908  1.00 46.70           H  
ATOM   2667  C   SER A 182      10.122  17.262 -42.675  1.00 46.70           C  
ATOM   2668  CB  SER A 182       7.628  17.091 -42.497  1.00 46.70           C  
ATOM   2669  HB2 SER A 182       7.803  16.201 -43.103  1.00 46.70           H  
ATOM   2670  HB3 SER A 182       6.849  16.870 -41.767  1.00 46.70           H  
ATOM   2671  O   SER A 182      10.909  16.345 -42.449  1.00 46.70           O  
ATOM   2672  OG  SER A 182       7.193  18.164 -43.318  1.00 46.70           O  
ATOM   2673  HG  SER A 182       6.679  17.806 -44.046  1.00 46.70           H  
ATOM   2674  N   LEU A 183      10.324  18.169 -43.637  1.00 54.23           N  
ATOM   2675  H   LEU A 183       9.646  18.909 -43.743  1.00 54.23           H  
ATOM   2676  CA  LEU A 183      11.470  18.156 -44.547  1.00 54.23           C  
ATOM   2677  HA  LEU A 183      11.444  17.223 -45.110  1.00 54.23           H  
ATOM   2678  C   LEU A 183      12.797  18.197 -43.767  1.00 54.23           C  
ATOM   2679  CB  LEU A 183      11.328  19.354 -45.512  1.00 54.23           C  
ATOM   2680  HB2 LEU A 183      10.276  19.492 -45.762  1.00 54.23           H  
ATOM   2681  HB3 LEU A 183      11.662  20.255 -44.998  1.00 54.23           H  
ATOM   2682  O   LEU A 183      13.734  17.474 -44.099  1.00 54.23           O  
ATOM   2683  CG  LEU A 183      12.105  19.212 -46.833  1.00 54.23           C  
ATOM   2684  HG  LEU A 183      13.110  18.841 -46.633  1.00 54.23           H  
ATOM   2685  CD1 LEU A 183      11.408  18.240 -47.783  1.00 54.23           C  
ATOM   2686 HD11 LEU A 183      11.972  18.168 -48.713  1.00 54.23           H  
ATOM   2687 HD12 LEU A 183      11.368  17.251 -47.326  1.00 54.23           H  
ATOM   2688 HD13 LEU A 183      10.397  18.583 -48.003  1.00 54.23           H  
ATOM   2689  CD2 LEU A 183      12.213  20.566 -47.534  1.00 54.23           C  
ATOM   2690 HD21 LEU A 183      12.752  21.270 -46.899  1.00 54.23           H  
ATOM   2691 HD22 LEU A 183      12.765  20.458 -48.467  1.00 54.23           H  
ATOM   2692 HD23 LEU A 183      11.221  20.964 -47.749  1.00 54.23           H  
ATOM   2693  N   ALA A 184      12.860  18.983 -42.685  1.00 50.01           N  
ATOM   2694  H   ALA A 184      12.062  19.569 -42.484  1.00 50.01           H  
ATOM   2695  CA  ALA A 184      14.027  19.060 -41.803  1.00 50.01           C  
ATOM   2696  HA  ALA A 184      14.912  19.256 -42.408  1.00 50.01           H  
ATOM   2697  C   ALA A 184      14.320  17.750 -41.062  1.00 50.01           C  
ATOM   2698  CB  ALA A 184      13.827  20.226 -40.825  1.00 50.01           C  
ATOM   2699  HB1 ALA A 184      12.989  20.019 -40.159  1.00 50.01           H  
ATOM   2700  HB2 ALA A 184      13.619  21.147 -41.369  1.00 50.01           H  
ATOM   2701  HB3 ALA A 184      14.727  20.357 -40.225  1.00 50.01           H  
ATOM   2702  O   ALA A 184      15.483  17.360 -40.954  1.00 50.01           O  
ATOM   2703  N   VAL A 185      13.288  17.052 -40.580  1.00 49.08           N  
ATOM   2704  H   VAL A 185      12.357  17.423 -40.708  1.00 49.08           H  
ATOM   2705  CA  VAL A 185      13.445  15.745 -39.926  1.00 49.08           C  
ATOM   2706  HA  VAL A 185      14.250  15.821 -39.195  1.00 49.08           H  
ATOM   2707  C   VAL A 185      13.879  14.676 -40.932  1.00 49.08           C  
ATOM   2708  CB  VAL A 185      12.160  15.356 -39.170  1.00 49.08           C  
ATOM   2709  HB  VAL A 185      11.303  15.439 -39.839  1.00 49.08           H  
ATOM   2710  O   VAL A 185      14.796  13.915 -40.635  1.00 49.08           O  
ATOM   2711  CG1 VAL A 185      12.207  13.926 -38.617  1.00 49.08           C  
ATOM   2712 HG11 VAL A 185      13.095  13.793 -37.999  1.00 49.08           H  
ATOM   2713 HG12 VAL A 185      11.313  13.727 -38.025  1.00 49.08           H  
ATOM   2714 HG13 VAL A 185      12.228  13.212 -39.441  1.00 49.08           H  
ATOM   2715  CG2 VAL A 185      11.948  16.288 -37.967  1.00 49.08           C  
ATOM   2716 HG21 VAL A 185      11.892  17.325 -38.299  1.00 49.08           H  
ATOM   2717 HG22 VAL A 185      11.010  16.040 -37.469  1.00 49.08           H  
ATOM   2718 HG23 VAL A 185      12.772  16.188 -37.262  1.00 49.08           H  
ATOM   2719  N   GLU A 186      13.292  14.641 -42.130  1.00 55.04           N  
ATOM   2720  H   GLU A 186      12.535  15.283 -42.315  1.00 55.04           H  
ATOM   2721  CA  GLU A 186      13.639  13.667 -43.177  1.00 55.04           C  
ATOM   2722  HA  GLU A 186      13.617  12.663 -42.753  1.00 55.04           H  
ATOM   2723  C   GLU A 186      15.060  13.880 -43.728  1.00 55.04           C  
ATOM   2724  CB  GLU A 186      12.592  13.730 -44.301  1.00 55.04           C  
ATOM   2725  HB2 GLU A 186      12.945  13.132 -45.141  1.00 55.04           H  
ATOM   2726  HB3 GLU A 186      12.476  14.761 -44.634  1.00 55.04           H  
ATOM   2727  O   GLU A 186      15.823  12.920 -43.872  1.00 55.04           O  
ATOM   2728  CG  GLU A 186      11.234  13.177 -43.837  1.00 55.04           C  
ATOM   2729  HG2 GLU A 186      10.912  13.700 -42.936  1.00 55.04           H  
ATOM   2730  HG3 GLU A 186      11.352  12.124 -43.582  1.00 55.04           H  
ATOM   2731  CD  GLU A 186      10.154  13.316 -44.916  1.00 55.04           C  
ATOM   2732  OE1 GLU A 186       9.016  13.741 -44.614  1.00 55.04           O  
ATOM   2733  OE2 GLU A 186      10.400  12.949 -46.086  1.00 55.04           O  
ATOM   2734  N   TYR A 187      15.471  15.134 -43.946  1.00 57.03           N  
ATOM   2735  H   TYR A 187      14.798  15.883 -43.860  1.00 57.03           H  
ATOM   2736  CA  TYR A 187      16.841  15.474 -44.340  1.00 57.03           C  
ATOM   2737  HA  TYR A 187      17.099  14.884 -45.219  1.00 57.03           H  
ATOM   2738  C   TYR A 187      17.859  15.134 -43.238  1.00 57.03           C  
ATOM   2739  CB  TYR A 187      16.900  16.961 -44.715  1.00 57.03           C  
ATOM   2740  HB2 TYR A 187      16.218  17.134 -45.547  1.00 57.03           H  
ATOM   2741  HB3 TYR A 187      16.542  17.548 -43.869  1.00 57.03           H  
ATOM   2742  O   TYR A 187      18.900  14.540 -43.521  1.00 57.03           O  
ATOM   2743  CG  TYR A 187      18.273  17.468 -45.122  1.00 57.03           C  
ATOM   2744  CD1 TYR A 187      18.818  18.613 -44.508  1.00 57.03           C  
ATOM   2745  HD1 TYR A 187      18.264  19.124 -43.735  1.00 57.03           H  
ATOM   2746  CD2 TYR A 187      18.993  16.813 -46.139  1.00 57.03           C  
ATOM   2747  HD2 TYR A 187      18.589  15.927 -46.605  1.00 57.03           H  
ATOM   2748  CE1 TYR A 187      20.074  19.102 -44.917  1.00 57.03           C  
ATOM   2749  HE1 TYR A 187      20.501  19.973 -44.442  1.00 57.03           H  
ATOM   2750  CE2 TYR A 187      20.229  17.322 -46.575  1.00 57.03           C  
ATOM   2751  HE2 TYR A 187      20.760  16.851 -47.389  1.00 57.03           H  
ATOM   2752  OH  TYR A 187      21.981  18.946 -46.363  1.00 57.03           O  
ATOM   2753  HH  TYR A 187      22.232  19.744 -45.892  1.00 57.03           H  
ATOM   2754  CZ  TYR A 187      20.776  18.465 -45.962  1.00 57.03           C  
ATOM   2755  N   TYR A 188      17.543  15.427 -41.970  1.00 52.83           N  
ATOM   2756  H   TYR A 188      16.680  15.919 -41.788  1.00 52.83           H  
ATOM   2757  CA  TYR A 188      18.393  15.067 -40.830  1.00 52.83           C  
ATOM   2758  HA  TYR A 188      19.393  15.466 -41.003  1.00 52.83           H  
ATOM   2759  C   TYR A 188      18.530  13.546 -40.666  1.00 52.83           C  
ATOM   2760  CB  TYR A 188      17.833  15.708 -39.552  1.00 52.83           C  
ATOM   2761  HB2 TYR A 188      17.755  16.784 -39.709  1.00 52.83           H  
ATOM   2762  HB3 TYR A 188      16.827  15.330 -39.372  1.00 52.83           H  
ATOM   2763  O   TYR A 188      19.634  13.051 -40.441  1.00 52.83           O  
ATOM   2764  CG  TYR A 188      18.676  15.462 -38.314  1.00 52.83           C  
ATOM   2765  CD1 TYR A 188      18.535  14.266 -37.581  1.00 52.83           C  
ATOM   2766  HD1 TYR A 188      17.817  13.525 -37.899  1.00 52.83           H  
ATOM   2767  CD2 TYR A 188      19.617  16.425 -37.906  1.00 52.83           C  
ATOM   2768  HD2 TYR A 188      19.727  17.338 -38.472  1.00 52.83           H  
ATOM   2769  CE1 TYR A 188      19.342  14.023 -36.454  1.00 52.83           C  
ATOM   2770  HE1 TYR A 188      19.236  13.097 -35.908  1.00 52.83           H  
ATOM   2771  CE2 TYR A 188      20.416  16.191 -36.771  1.00 52.83           C  
ATOM   2772  HE2 TYR A 188      21.150  16.918 -36.457  1.00 52.83           H  
ATOM   2773  OH  TYR A 188      21.059  14.776 -34.952  1.00 52.83           O  
ATOM   2774  HH  TYR A 188      20.931  13.883 -34.623  1.00 52.83           H  
ATOM   2775  CZ  TYR A 188      20.284  14.990 -36.047  1.00 52.83           C  
ATOM   2776  N   GLN A 189      17.435  12.791 -40.801  1.00 53.55           N  
ATOM   2777  H   GLN A 189      16.549  13.247 -40.972  1.00 53.55           H  
ATOM   2778  CA  GLN A 189      17.463  11.325 -40.754  1.00 53.55           C  
ATOM   2779  HA  GLN A 189      17.977  11.010 -39.846  1.00 53.55           H  
ATOM   2780  C   GLN A 189      18.253  10.737 -41.928  1.00 53.55           C  
ATOM   2781  CB  GLN A 189      16.033  10.767 -40.725  1.00 53.55           C  
ATOM   2782  HB2 GLN A 189      15.434  11.251 -41.495  1.00 53.55           H  
ATOM   2783  HB3 GLN A 189      16.068   9.699 -40.940  1.00 53.55           H  
ATOM   2784  O   GLN A 189      19.017   9.796 -41.727  1.00 53.55           O  
ATOM   2785  CG  GLN A 189      15.374  10.958 -39.349  1.00 53.55           C  
ATOM   2786  HG2 GLN A 189      15.390  12.012 -39.072  1.00 53.55           H  
ATOM   2787  HG3 GLN A 189      15.946  10.408 -38.601  1.00 53.55           H  
ATOM   2788  CD  GLN A 189      13.930  10.465 -39.302  1.00 53.55           C  
ATOM   2789  NE2 GLN A 189      13.207  10.741 -38.239  1.00 53.55           N  
ATOM   2790 HE21 GLN A 189      12.252  10.413 -38.281  1.00 53.55           H  
ATOM   2791 HE22 GLN A 189      13.573  11.323 -37.500  1.00 53.55           H  
ATOM   2792  OE1 GLN A 189      13.415   9.807 -40.187  1.00 53.55           O  
ATOM   2793  N   THR A 190      18.146  11.332 -43.121  1.00 56.96           N  
ATOM   2794  H   THR A 190      17.467  12.071 -43.232  1.00 56.96           H  
ATOM   2795  CA  THR A 190      18.956  10.940 -44.283  1.00 56.96           C  
ATOM   2796  HA  THR A 190      18.825   9.871 -44.447  1.00 56.96           H  
ATOM   2797  C   THR A 190      20.443  11.172 -44.008  1.00 56.96           C  
ATOM   2798  CB  THR A 190      18.493  11.658 -45.561  1.00 56.96           C  
ATOM   2799  HB  THR A 190      18.638  12.734 -45.461  1.00 56.96           H  
ATOM   2800  O   THR A 190      21.219  10.225 -44.093  1.00 56.96           O  
ATOM   2801  CG2 THR A 190      19.242  11.163 -46.799  1.00 56.96           C  
ATOM   2802 HG21 THR A 190      18.835  11.636 -47.693  1.00 56.96           H  
ATOM   2803 HG22 THR A 190      20.299  11.420 -46.726  1.00 56.96           H  
ATOM   2804 HG23 THR A 190      19.143  10.081 -46.889  1.00 56.96           H  
ATOM   2805  OG1 THR A 190      17.125  11.396 -45.779  1.00 56.96           O  
ATOM   2806  HG1 THR A 190      16.617  11.905 -45.143  1.00 56.96           H  
ATOM   2807  N   LEU A 191      20.842  12.375 -43.569  1.00 52.09           N  
ATOM   2808  H   LEU A 191      20.151  13.108 -43.500  1.00 52.09           H  
ATOM   2809  CA  LEU A 191      22.224  12.691 -43.166  1.00 52.09           C  
ATOM   2810  HA  LEU A 191      22.879  12.586 -44.030  1.00 52.09           H  
ATOM   2811  C   LEU A 191      22.765  11.734 -42.089  1.00 52.09           C  
ATOM   2812  CB  LEU A 191      22.286  14.142 -42.647  1.00 52.09           C  
ATOM   2813  HB2 LEU A 191      23.163  14.250 -42.008  1.00 52.09           H  
ATOM   2814  HB3 LEU A 191      21.410  14.326 -42.024  1.00 52.09           H  
ATOM   2815  O   LEU A 191      23.899  11.269 -42.194  1.00 52.09           O  
ATOM   2816  CG  LEU A 191      22.364  15.221 -43.741  1.00 52.09           C  
ATOM   2817  HG  LEU A 191      21.596  15.047 -44.495  1.00 52.09           H  
ATOM   2818  CD1 LEU A 191      22.138  16.594 -43.106  1.00 52.09           C  
ATOM   2819 HD11 LEU A 191      22.256  17.368 -43.864  1.00 52.09           H  
ATOM   2820 HD12 LEU A 191      21.121  16.645 -42.716  1.00 52.09           H  
ATOM   2821 HD13 LEU A 191      22.852  16.761 -42.300  1.00 52.09           H  
ATOM   2822  CD2 LEU A 191      23.742  15.246 -44.410  1.00 52.09           C  
ATOM   2823 HD21 LEU A 191      23.935  14.297 -44.911  1.00 52.09           H  
ATOM   2824 HD22 LEU A 191      23.768  16.036 -45.160  1.00 52.09           H  
ATOM   2825 HD23 LEU A 191      24.521  15.425 -43.669  1.00 52.09           H  
ATOM   2826  N   ALA A 192      21.957  11.411 -41.077  1.00 47.01           N  
ATOM   2827  H   ALA A 192      21.048  11.850 -41.029  1.00 47.01           H  
ATOM   2828  CA  ALA A 192      22.330  10.475 -40.018  1.00 47.01           C  
ATOM   2829  HA  ALA A 192      23.303  10.770 -39.625  1.00 47.01           H  
ATOM   2830  C   ALA A 192      22.470   9.022 -40.516  1.00 47.01           C  
ATOM   2831  CB  ALA A 192      21.297  10.593 -38.890  1.00 47.01           C  
ATOM   2832  HB1 ALA A 192      20.315  10.294 -39.257  1.00 47.01           H  
ATOM   2833  HB2 ALA A 192      21.251  11.622 -38.536  1.00 47.01           H  
ATOM   2834  HB3 ALA A 192      21.584   9.940 -38.066  1.00 47.01           H  
ATOM   2835  O   ALA A 192      23.271   8.271 -39.964  1.00 47.01           O  
ATOM   2836  N   GLY A 193      21.721   8.633 -41.554  1.00 46.33           N  
ATOM   2837  H   GLY A 193      21.041   9.283 -41.922  1.00 46.33           H  
ATOM   2838  CA  GLY A 193      21.841   7.335 -42.223  1.00 46.33           C  
ATOM   2839  HA2 GLY A 193      21.943   6.546 -41.478  1.00 46.33           H  
ATOM   2840  HA3 GLY A 193      20.931   7.157 -42.795  1.00 46.33           H  
ATOM   2841  C   GLY A 193      23.027   7.238 -43.191  1.00 46.33           C  
ATOM   2842  O   GLY A 193      23.581   6.155 -43.351  1.00 46.33           O  
ATOM   2843  N   VAL A 194      23.447   8.354 -43.802  1.00 49.31           N  
ATOM   2844  H   VAL A 194      22.893   9.190 -43.682  1.00 49.31           H  
ATOM   2845  CA  VAL A 194      24.603   8.408 -44.719  1.00 49.31           C  
ATOM   2846  HA  VAL A 194      24.468   7.670 -45.509  1.00 49.31           H  
ATOM   2847  C   VAL A 194      25.909   8.069 -43.996  1.00 49.31           C  
ATOM   2848  CB  VAL A 194      24.735   9.809 -45.369  1.00 49.31           C  
ATOM   2849  HB  VAL A 194      24.864  10.546 -44.576  1.00 49.31           H  
ATOM   2850  O   VAL A 194      26.710   7.262 -44.466  1.00 49.31           O  
ATOM   2851  CG1 VAL A 194      25.970   9.914 -46.273  1.00 49.31           C  
ATOM   2852 HG11 VAL A 194      25.964   9.118 -47.017  1.00 49.31           H  
ATOM   2853 HG12 VAL A 194      26.888   9.838 -45.690  1.00 49.31           H  
ATOM   2854 HG13 VAL A 194      25.984  10.874 -46.790  1.00 49.31           H  
ATOM   2855  CG2 VAL A 194      23.491  10.220 -46.173  1.00 49.31           C  
ATOM   2856 HG21 VAL A 194      23.000  11.055 -45.674  1.00 49.31           H  
ATOM   2857 HG22 VAL A 194      22.783   9.394 -46.252  1.00 49.31           H  
ATOM   2858 HG23 VAL A 194      23.757  10.551 -47.177  1.00 49.31           H  
ATOM   2859  N   SER A 195      26.176   8.735 -42.868  1.00 39.12           N  
ATOM   2860  H   SER A 195      25.476   9.369 -42.511  1.00 39.12           H  
ATOM   2861  CA  SER A 195      27.545   8.858 -42.370  1.00 39.12           C  
ATOM   2862  HA  SER A 195      28.225   8.580 -43.176  1.00 39.12           H  
ATOM   2863  C   SER A 195      27.868   7.940 -41.188  1.00 39.12           C  
ATOM   2864  CB  SER A 195      27.870  10.329 -42.075  1.00 39.12           C  
ATOM   2865  HB2 SER A 195      27.644  10.937 -42.951  1.00 39.12           H  
ATOM   2866  HB3 SER A 195      28.935  10.419 -41.859  1.00 39.12           H  
ATOM   2867  O   SER A 195      27.721   8.325 -40.028  1.00 39.12           O  
ATOM   2868  OG  SER A 195      27.134  10.809 -40.971  1.00 39.12           O  
ATOM   2869  HG  SER A 195      27.038  10.078 -40.356  1.00 39.12           H  
ATOM   2870  N   GLY A 196      28.536   6.818 -41.468  1.00 42.95           N  
ATOM   2871  H   GLY A 196      28.539   6.507 -42.429  1.00 42.95           H  
ATOM   2872  CA  GLY A 196      29.379   6.105 -40.488  1.00 42.95           C  
ATOM   2873  HA2 GLY A 196      28.782   5.893 -39.600  1.00 42.95           H  
ATOM   2874  HA3 GLY A 196      29.701   5.156 -40.917  1.00 42.95           H  
ATOM   2875  C   GLY A 196      30.634   6.887 -40.042  1.00 42.95           C  
ATOM   2876  O   GLY A 196      31.567   6.309 -39.493  1.00 42.95           O  
ATOM   2877  N   GLN A 197      30.689   8.195 -40.320  1.00 42.30           N  
ATOM   2878  H   GLN A 197      29.851   8.604 -40.707  1.00 42.30           H  
ATOM   2879  CA  GLN A 197      31.792   9.118 -40.053  1.00 42.30           C  
ATOM   2880  HA  GLN A 197      32.437   8.711 -39.274  1.00 42.30           H  
ATOM   2881  C   GLN A 197      31.205  10.455 -39.572  1.00 42.30           C  
ATOM   2882  CB  GLN A 197      32.623   9.332 -41.333  1.00 42.30           C  
ATOM   2883  HB2 GLN A 197      33.403  10.058 -41.106  1.00 42.30           H  
ATOM   2884  HB3 GLN A 197      31.986   9.753 -42.111  1.00 42.30           H  
ATOM   2885  O   GLN A 197      30.831  11.303 -40.377  1.00 42.30           O  
ATOM   2886  CG  GLN A 197      33.280   8.060 -41.893  1.00 42.30           C  
ATOM   2887  HG2 GLN A 197      32.505   7.350 -42.183  1.00 42.30           H  
ATOM   2888  HG3 GLN A 197      33.901   7.599 -41.125  1.00 42.30           H  
ATOM   2889  CD  GLN A 197      34.149   8.345 -43.117  1.00 42.30           C  
ATOM   2890  NE2 GLN A 197      34.472   7.345 -43.906  1.00 42.30           N  
ATOM   2891 HE21 GLN A 197      34.118   6.414 -43.737  1.00 42.30           H  
ATOM   2892 HE22 GLN A 197      35.006   7.592 -44.726  1.00 42.30           H  
ATOM   2893  OE1 GLN A 197      34.567   9.457 -43.388  1.00 42.30           O  
ATOM   2894  N   ALA A 198      31.106  10.657 -38.255  1.00 41.94           N  
ATOM   2895  H   ALA A 198      31.406   9.914 -37.640  1.00 41.94           H  
ATOM   2896  CA  ALA A 198      30.297  11.736 -37.664  1.00 41.94           C  
ATOM   2897  HA  ALA A 198      29.259  11.575 -37.955  1.00 41.94           H  
ATOM   2898  C   ALA A 198      30.657  13.176 -38.107  1.00 41.94           C  
ATOM   2899  CB  ALA A 198      30.393  11.596 -36.139  1.00 41.94           C  
ATOM   2900  HB1 ALA A 198      30.054  10.606 -35.833  1.00 41.94           H  
ATOM   2901  HB2 ALA A 198      31.421  11.749 -35.810  1.00 41.94           H  
ATOM   2902  HB3 ALA A 198      29.757  12.344 -35.666  1.00 41.94           H  
ATOM   2903  O   ALA A 198      29.822  14.075 -38.007  1.00 41.94           O  
ATOM   2904  N   GLY A 199      31.878  13.411 -38.603  1.00 43.63           N  
ATOM   2905  H   GLY A 199      32.497  12.622 -38.722  1.00 43.63           H  
ATOM   2906  CA  GLY A 199      32.360  14.744 -38.977  1.00 43.63           C  
ATOM   2907  HA2 GLY A 199      33.414  14.673 -39.242  1.00 43.63           H  
ATOM   2908  HA3 GLY A 199      32.268  15.408 -38.118  1.00 43.63           H  
ATOM   2909  C   GLY A 199      31.626  15.393 -40.159  1.00 43.63           C  
ATOM   2910  O   GLY A 199      31.444  16.609 -40.153  1.00 43.63           O  
ATOM   2911  N   THR A 200      31.165  14.621 -41.151  1.00 42.73           N  
ATOM   2912  H   THR A 200      31.244  13.616 -41.092  1.00 42.73           H  
ATOM   2913  CA  THR A 200      30.480  15.187 -42.333  1.00 42.73           C  
ATOM   2914  HA  THR A 200      31.034  16.062 -42.672  1.00 42.73           H  
ATOM   2915  C   THR A 200      29.076  15.676 -41.988  1.00 42.73           C  
ATOM   2916  CB  THR A 200      30.421  14.197 -43.505  1.00 42.73           C  
ATOM   2917  HB  THR A 200      29.778  14.603 -44.285  1.00 42.73           H  
ATOM   2918  O   THR A 200      28.737  16.821 -42.288  1.00 42.73           O  
ATOM   2919  CG2 THR A 200      31.804  13.931 -44.097  1.00 42.73           C  
ATOM   2920 HG21 THR A 200      31.711  13.268 -44.957  1.00 42.73           H  
ATOM   2921 HG22 THR A 200      32.250  14.869 -44.425  1.00 42.73           H  
ATOM   2922 HG23 THR A 200      32.450  13.462 -43.354  1.00 42.73           H  
ATOM   2923  OG1 THR A 200      29.908  12.960 -43.075  1.00 42.73           O  
ATOM   2924  HG1 THR A 200      29.809  12.404 -43.851  1.00 42.73           H  
ATOM   2925  N   ALA A 201      28.292  14.867 -41.267  1.00 42.27           N  
ATOM   2926  H   ALA A 201      28.597  13.916 -41.115  1.00 42.27           H  
ATOM   2927  CA  ALA A 201      26.999  15.284 -40.728  1.00 42.27           C  
ATOM   2928  HA  ALA A 201      26.364  15.604 -41.554  1.00 42.27           H  
ATOM   2929  C   ALA A 201      27.135  16.476 -39.761  1.00 42.27           C  
ATOM   2930  CB  ALA A 201      26.338  14.076 -40.055  1.00 42.27           C  
ATOM   2931  HB1 ALA A 201      26.164  13.295 -40.795  1.00 42.27           H  
ATOM   2932  HB2 ALA A 201      26.976  13.685 -39.262  1.00 42.27           H  
ATOM   2933  HB3 ALA A 201      25.377  14.371 -39.634  1.00 42.27           H  
ATOM   2934  O   ALA A 201      26.306  17.387 -39.787  1.00 42.27           O  
ATOM   2935  N   GLN A 202      28.201  16.523 -38.950  1.00 41.43           N  
ATOM   2936  H   GLN A 202      28.834  15.735 -38.936  1.00 41.43           H  
ATOM   2937  CA  GLN A 202      28.459  17.640 -38.038  1.00 41.43           C  
ATOM   2938  HA  GLN A 202      27.555  17.797 -37.449  1.00 41.43           H  
ATOM   2939  C   GLN A 202      28.746  18.958 -38.778  1.00 41.43           C  
ATOM   2940  CB  GLN A 202      29.591  17.264 -37.068  1.00 41.43           C  
ATOM   2941  HB2 GLN A 202      30.524  17.149 -37.619  1.00 41.43           H  
ATOM   2942  HB3 GLN A 202      29.344  16.314 -36.595  1.00 41.43           H  
ATOM   2943  O   GLN A 202      28.164  19.983 -38.420  1.00 41.43           O  
ATOM   2944  CG  GLN A 202      29.773  18.320 -35.967  1.00 41.43           C  
ATOM   2945  HG2 GLN A 202      30.090  19.263 -36.414  1.00 41.43           H  
ATOM   2946  HG3 GLN A 202      28.816  18.482 -35.471  1.00 41.43           H  
ATOM   2947  CD  GLN A 202      30.803  17.927 -34.911  1.00 41.43           C  
ATOM   2948  NE2 GLN A 202      30.856  18.631 -33.802  1.00 41.43           N  
ATOM   2949 HE21 GLN A 202      31.558  18.334 -33.139  1.00 41.43           H  
ATOM   2950 HE22 GLN A 202      30.239  19.417 -33.657  1.00 41.43           H  
ATOM   2951  OE1 GLN A 202      31.582  17.000 -35.041  1.00 41.43           O  
ATOM   2952  N   ASP A 203      29.590  18.961 -39.815  1.00 41.89           N  
ATOM   2953  H   ASP A 203      30.077  18.112 -40.065  1.00 41.89           H  
ATOM   2954  CA  ASP A 203      29.857  20.186 -40.585  1.00 41.89           C  
ATOM   2955  HA  ASP A 203      30.016  20.993 -39.870  1.00 41.89           H  
ATOM   2956  C   ASP A 203      28.657  20.596 -41.462  1.00 41.89           C  
ATOM   2957  CB  ASP A 203      31.158  20.055 -41.386  1.00 41.89           C  
ATOM   2958  HB2 ASP A 203      31.009  19.357 -42.210  1.00 41.89           H  
ATOM   2959  HB3 ASP A 203      31.941  19.662 -40.738  1.00 41.89           H  
ATOM   2960  O   ASP A 203      28.359  21.784 -41.584  1.00 41.89           O  
ATOM   2961  CG  ASP A 203      31.610  21.422 -41.919  1.00 41.89           C  
ATOM   2962  OD1 ASP A 203      31.809  22.351 -41.106  1.00 41.89           O  
ATOM   2963  OD2 ASP A 203      31.734  21.563 -43.158  1.00 41.89           O  
ATOM   2964  N   GLY A 204      27.883  19.631 -41.976  1.00 45.60           N  
ATOM   2965  H   GLY A 204      28.186  18.672 -41.881  1.00 45.60           H  
ATOM   2966  CA  GLY A 204      26.584  19.887 -42.611  1.00 45.60           C  
ATOM   2967  HA2 GLY A 204      26.727  20.491 -43.506  1.00 45.60           H  
ATOM   2968  HA3 GLY A 204      26.139  18.934 -42.897  1.00 45.60           H  
ATOM   2969  C   GLY A 204      25.607  20.613 -41.674  1.00 45.60           C  
ATOM   2970  O   GLY A 204      25.029  21.637 -42.048  1.00 45.60           O  
ATOM   2971  N   LEU A 205      25.502  20.160 -40.418  1.00 44.75           N  
ATOM   2972  H   LEU A 205      25.974  19.299 -40.182  1.00 44.75           H  
ATOM   2973  CA  LEU A 205      24.755  20.856 -39.364  1.00 44.75           C  
ATOM   2974  HA  LEU A 205      23.718  20.957 -39.686  1.00 44.75           H  
ATOM   2975  C   LEU A 205      25.281  22.277 -39.127  1.00 44.75           C  
ATOM   2976  CB  LEU A 205      24.810  20.048 -38.049  1.00 44.75           C  
ATOM   2977  HB2 LEU A 205      25.581  19.280 -38.100  1.00 44.75           H  
ATOM   2978  HB3 LEU A 205      25.087  20.721 -37.238  1.00 44.75           H  
ATOM   2979  O   LEU A 205      24.492  23.218 -39.070  1.00 44.75           O  
ATOM   2980  CG  LEU A 205      23.469  19.400 -37.679  1.00 44.75           C  
ATOM   2981  HG  LEU A 205      22.690  20.161 -37.700  1.00 44.75           H  
ATOM   2982  CD1 LEU A 205      23.095  18.276 -38.644  1.00 44.75           C  
ATOM   2983 HD11 LEU A 205      22.127  17.855 -38.372  1.00 44.75           H  
ATOM   2984 HD12 LEU A 205      23.027  18.658 -39.663  1.00 44.75           H  
ATOM   2985 HD13 LEU A 205      23.849  17.489 -38.617  1.00 44.75           H  
ATOM   2986  CD2 LEU A 205      23.555  18.841 -36.257  1.00 44.75           C  
ATOM   2987 HD21 LEU A 205      23.867  19.626 -35.568  1.00 44.75           H  
ATOM   2988 HD22 LEU A 205      22.573  18.485 -35.945  1.00 44.75           H  
ATOM   2989 HD23 LEU A 205      24.271  18.021 -36.223  1.00 44.75           H  
ATOM   2990  N   ILE A 206      26.600  22.455 -39.012  1.00 43.55           N  
ATOM   2991  H   ILE A 206      27.189  21.636 -39.059  1.00 43.55           H  
ATOM   2992  CA  ILE A 206      27.227  23.766 -38.771  1.00 43.55           C  
ATOM   2993  HA  ILE A 206      26.756  24.211 -37.895  1.00 43.55           H  
ATOM   2994  C   ILE A 206      26.966  24.738 -39.935  1.00 43.55           C  
ATOM   2995  CB  ILE A 206      28.731  23.575 -38.458  1.00 43.55           C  
ATOM   2996  HB  ILE A 206      29.156  22.910 -39.210  1.00 43.55           H  
ATOM   2997  O   ILE A 206      26.827  25.941 -39.701  1.00 43.55           O  
ATOM   2998  CG1 ILE A 206      28.885  22.924 -37.061  1.00 43.55           C  
ATOM   2999 HG12 ILE A 206      28.170  22.107 -36.953  1.00 43.55           H  
ATOM   3000 HG13 ILE A 206      28.652  23.659 -36.290  1.00 43.55           H  
ATOM   3001  CG2 ILE A 206      29.518  24.900 -38.505  1.00 43.55           C  
ATOM   3002 HG21 ILE A 206      30.562  24.721 -38.244  1.00 43.55           H  
ATOM   3003 HG22 ILE A 206      29.079  25.618 -37.812  1.00 43.55           H  
ATOM   3004 HG23 ILE A 206      29.503  25.297 -39.520  1.00 43.55           H  
ATOM   3005  CD1 ILE A 206      30.278  22.341 -36.790  1.00 43.55           C  
ATOM   3006 HD11 ILE A 206      30.542  21.630 -37.573  1.00 43.55           H  
ATOM   3007 HD12 ILE A 206      31.028  23.131 -36.748  1.00 43.55           H  
ATOM   3008 HD13 ILE A 206      30.269  21.821 -35.832  1.00 43.55           H  
ATOM   3009  N   ARG A 207      26.840  24.244 -41.173  1.00 45.40           N  
ATOM   3010  H   ARG A 207      27.026  23.259 -41.301  1.00 45.40           H  
ATOM   3011  CA  ARG A 207      26.443  25.045 -42.342  1.00 45.40           C  
ATOM   3012  HA  ARG A 207      27.007  25.977 -42.337  1.00 45.40           H  
ATOM   3013  C   ARG A 207      24.970  25.465 -42.267  1.00 45.40           C  
ATOM   3014  CB  ARG A 207      26.785  24.287 -43.638  1.00 45.40           C  
ATOM   3015  HB2 ARG A 207      26.353  24.813 -44.489  1.00 45.40           H  
ATOM   3016  HB3 ARG A 207      26.343  23.291 -43.595  1.00 45.40           H  
ATOM   3017  O   ARG A 207      24.698  26.662 -42.349  1.00 45.40           O  
ATOM   3018  CG  ARG A 207      28.306  24.168 -43.853  1.00 45.40           C  
ATOM   3019  HG2 ARG A 207      28.716  25.146 -44.104  1.00 45.40           H  
ATOM   3020  HG3 ARG A 207      28.787  23.830 -42.935  1.00 45.40           H  
ATOM   3021  CD  ARG A 207      28.637  23.175 -44.973  1.00 45.40           C  
ATOM   3022  HD2 ARG A 207      28.065  22.261 -44.810  1.00 45.40           H  
ATOM   3023  HD3 ARG A 207      28.335  23.605 -45.928  1.00 45.40           H  
ATOM   3024  NE  ARG A 207      30.067  22.822 -44.969  1.00 45.40           N  
ATOM   3025  HE  ARG A 207      30.464  22.531 -44.087  1.00 45.40           H  
ATOM   3026  NH1 ARG A 207      30.540  22.851 -47.226  1.00 45.40           N  
ATOM   3027 HH11 ARG A 207      29.580  23.098 -47.423  1.00 45.40           H  
ATOM   3028 HH12 ARG A 207      31.176  22.625 -47.977  1.00 45.40           H  
ATOM   3029  NH2 ARG A 207      32.082  22.203 -45.748  1.00 45.40           N  
ATOM   3030 HH21 ARG A 207      32.250  21.934 -44.789  1.00 45.40           H  
ATOM   3031 HH22 ARG A 207      32.724  21.939 -46.482  1.00 45.40           H  
ATOM   3032  CZ  ARG A 207      30.883  22.637 -45.987  1.00 45.40           C  
ATOM   3033  N   LEU A 208      24.031  24.545 -42.018  1.00 42.63           N  
ATOM   3034  H   LEU A 208      24.311  23.577 -41.943  1.00 42.63           H  
ATOM   3035  CA  LEU A 208      22.602  24.892 -41.892  1.00 42.63           C  
ATOM   3036  HA  LEU A 208      22.306  25.453 -42.778  1.00 42.63           H  
ATOM   3037  C   LEU A 208      22.316  25.819 -40.697  1.00 42.63           C  
ATOM   3038  CB  LEU A 208      21.725  23.625 -41.804  1.00 42.63           C  
ATOM   3039  HB2 LEU A 208      20.857  23.868 -41.191  1.00 42.63           H  
ATOM   3040  HB3 LEU A 208      22.261  22.820 -41.302  1.00 42.63           H  
ATOM   3041  O   LEU A 208      21.587  26.798 -40.834  1.00 42.63           O  
ATOM   3042  CG  LEU A 208      21.198  23.151 -43.172  1.00 42.63           C  
ATOM   3043  HG  LEU A 208      20.880  24.017 -43.752  1.00 42.63           H  
ATOM   3044  CD1 LEU A 208      22.255  22.385 -43.969  1.00 42.63           C  
ATOM   3045 HD11 LEU A 208      22.576  21.502 -43.417  1.00 42.63           H  
ATOM   3046 HD12 LEU A 208      21.836  22.084 -44.929  1.00 42.63           H  
ATOM   3047 HD13 LEU A 208      23.117  23.025 -44.157  1.00 42.63           H  
ATOM   3048  CD2 LEU A 208      19.978  22.253 -42.976  1.00 42.63           C  
ATOM   3049 HD21 LEU A 208      19.205  22.796 -42.433  1.00 42.63           H  
ATOM   3050 HD22 LEU A 208      20.249  21.355 -42.421  1.00 42.63           H  
ATOM   3051 HD23 LEU A 208      19.564  21.981 -43.947  1.00 42.63           H  
ATOM   3052  N   VAL A 209      22.939  25.566 -39.543  1.00 44.53           N  
ATOM   3053  H   VAL A 209      23.506  24.731 -39.496  1.00 44.53           H  
ATOM   3054  CA  VAL A 209      22.768  26.355 -38.305  1.00 44.53           C  
ATOM   3055  HA  VAL A 209      21.701  26.531 -38.166  1.00 44.53           H  
ATOM   3056  C   VAL A 209      23.413  27.751 -38.403  1.00 44.53           C  
ATOM   3057  CB  VAL A 209      23.270  25.522 -37.100  1.00 44.53           C  
ATOM   3058  HB  VAL A 209      24.280  25.170 -37.311  1.00 44.53           H  
ATOM   3059  O   VAL A 209      23.092  28.633 -37.597  1.00 44.53           O  
ATOM   3060  CG1 VAL A 209      23.316  26.267 -35.760  1.00 44.53           C  
ATOM   3061 HG11 VAL A 209      22.326  26.661 -35.526  1.00 44.53           H  
ATOM   3062 HG12 VAL A 209      24.045  27.076 -35.801  1.00 44.53           H  
ATOM   3063 HG13 VAL A 209      23.623  25.582 -34.970  1.00 44.53           H  
ATOM   3064  CG2 VAL A 209      22.348  24.310 -36.877  1.00 44.53           C  
ATOM   3065 HG21 VAL A 209      22.288  23.700 -37.779  1.00 44.53           H  
ATOM   3066 HG22 VAL A 209      22.741  23.684 -36.077  1.00 44.53           H  
ATOM   3067 HG23 VAL A 209      21.343  24.642 -36.616  1.00 44.53           H  
ATOM   3068  N   LYS A 210      24.276  27.989 -39.403  1.00 44.17           N  
ATOM   3069  H   LYS A 210      24.522  27.208 -39.994  1.00 44.17           H  
ATOM   3070  CA  LYS A 210      24.713  29.331 -39.829  1.00 44.17           C  
ATOM   3071  HA  LYS A 210      24.738  30.001 -38.970  1.00 44.17           H  
ATOM   3072  C   LYS A 210      23.749  29.983 -40.825  1.00 44.17           C  
ATOM   3073  CB  LYS A 210      26.121  29.264 -40.442  1.00 44.17           C  
ATOM   3074  HB2 LYS A 210      26.294  30.164 -41.031  1.00 44.17           H  
ATOM   3075  HB3 LYS A 210      26.182  28.408 -41.113  1.00 44.17           H  
ATOM   3076  O   LYS A 210      23.555  31.188 -40.728  1.00 44.17           O  
ATOM   3077  CG  LYS A 210      27.224  29.175 -39.380  1.00 44.17           C  
ATOM   3078  HG2 LYS A 210      27.256  30.105 -38.814  1.00 44.17           H  
ATOM   3079  HG3 LYS A 210      27.017  28.353 -38.695  1.00 44.17           H  
ATOM   3080  CD  LYS A 210      28.576  28.939 -40.065  1.00 44.17           C  
ATOM   3081  HD2 LYS A 210      28.773  29.750 -40.766  1.00 44.17           H  
ATOM   3082  HD3 LYS A 210      28.527  27.999 -40.614  1.00 44.17           H  
ATOM   3083  CE  LYS A 210      29.698  28.866 -39.027  1.00 44.17           C  
ATOM   3084  HE2 LYS A 210      29.773  29.829 -38.522  1.00 44.17           H  
ATOM   3085  HE3 LYS A 210      29.424  28.115 -38.285  1.00 44.17           H  
ATOM   3086  NZ  LYS A 210      30.989  28.502 -39.661  1.00 44.17           N  
ATOM   3087  HZ1 LYS A 210      31.726  28.450 -38.972  1.00 44.17           H  
ATOM   3088  HZ2 LYS A 210      31.245  29.178 -40.367  1.00 44.17           H  
ATOM   3089  HZ3 LYS A 210      30.912  27.597 -40.101  1.00 44.17           H  
ATOM   3090  N   ALA A 211      23.171  29.216 -41.752  1.00 40.65           N  
ATOM   3091  H   ALA A 211      23.407  28.234 -41.783  1.00 40.65           H  
ATOM   3092  CA  ALA A 211      22.275  29.729 -42.790  1.00 40.65           C  
ATOM   3093  HA  ALA A 211      22.743  30.597 -43.255  1.00 40.65           H  
ATOM   3094  C   ALA A 211      20.918  30.201 -42.235  1.00 40.65           C  
ATOM   3095  CB  ALA A 211      22.108  28.649 -43.867  1.00 40.65           C  
ATOM   3096  HB1 ALA A 211      21.482  29.035 -44.672  1.00 40.65           H  
ATOM   3097  HB2 ALA A 211      23.080  28.375 -44.276  1.00 40.65           H  
ATOM   3098  HB3 ALA A 211      21.631  27.764 -43.446  1.00 40.65           H  
ATOM   3099  O   ALA A 211      20.510  31.322 -42.517  1.00 40.65           O  
ATOM   3100  N   ASN A 212      20.254  29.382 -41.409  1.00 45.33           N  
ATOM   3101  H   ASN A 212      20.660  28.479 -41.209  1.00 45.33           H  
ATOM   3102  CA  ASN A 212      18.956  29.697 -40.800  1.00 45.33           C  
ATOM   3103  HA  ASN A 212      18.622  30.675 -41.146  1.00 45.33           H  
ATOM   3104  C   ASN A 212      19.087  29.767 -39.261  1.00 45.33           C  
ATOM   3105  CB  ASN A 212      17.910  28.685 -41.304  1.00 45.33           C  
ATOM   3106  HB2 ASN A 212      17.045  28.698 -40.641  1.00 45.33           H  
ATOM   3107  HB3 ASN A 212      18.326  27.678 -41.305  1.00 45.33           H  
ATOM   3108  O   ASN A 212      19.108  28.728 -38.593  1.00 45.33           O  
ATOM   3109  CG  ASN A 212      17.406  29.061 -42.691  1.00 45.33           C  
ATOM   3110  ND2 ASN A 212      17.373  28.147 -43.632  1.00 45.33           N  
ATOM   3111 HD21 ASN A 212      17.658  27.194 -43.460  1.00 45.33           H  
ATOM   3112 HD22 ASN A 212      17.011  28.454 -44.524  1.00 45.33           H  
ATOM   3113  OD1 ASN A 212      17.028  30.189 -42.938  1.00 45.33           O  
ATOM   3114  N   PRO A 213      19.236  30.974 -38.672  1.00 41.47           N  
ATOM   3115  CA  PRO A 213      19.721  31.127 -37.298  1.00 41.47           C  
ATOM   3116  HA  PRO A 213      20.403  30.308 -37.071  1.00 41.47           H  
ATOM   3117  C   PRO A 213      18.641  31.145 -36.201  1.00 41.47           C  
ATOM   3118  CB  PRO A 213      20.515  32.437 -37.320  1.00 41.47           C  
ATOM   3119  HB2 PRO A 213      20.572  32.911 -36.340  1.00 41.47           H  
ATOM   3120  HB3 PRO A 213      21.515  32.251 -37.713  1.00 41.47           H  
ATOM   3121  O   PRO A 213      19.003  31.089 -35.025  1.00 41.47           O  
ATOM   3122  CG  PRO A 213      19.730  33.287 -38.314  1.00 41.47           C  
ATOM   3123  HG2 PRO A 213      20.343  34.077 -38.749  1.00 41.47           H  
ATOM   3124  HG3 PRO A 213      18.847  33.706 -37.831  1.00 41.47           H  
ATOM   3125  CD  PRO A 213      19.308  32.259 -39.361  1.00 41.47           C  
ATOM   3126  HD2 PRO A 213      18.346  32.532 -39.794  1.00 41.47           H  
ATOM   3127  HD3 PRO A 213      20.070  32.216 -40.140  1.00 41.47           H  
ATOM   3128  N   SER A 214      17.354  31.246 -36.538  1.00 42.77           N  
ATOM   3129  H   SER A 214      17.100  31.344 -37.511  1.00 42.77           H  
ATOM   3130  CA  SER A 214      16.250  31.303 -35.569  1.00 42.77           C  
ATOM   3131  HA  SER A 214      16.645  31.608 -34.600  1.00 42.77           H  
ATOM   3132  C   SER A 214      15.619  29.920 -35.338  1.00 42.77           C  
ATOM   3133  CB  SER A 214      15.240  32.397 -35.970  1.00 42.77           C  
ATOM   3134  HB2 SER A 214      14.380  32.372 -35.299  1.00 42.77           H  
ATOM   3135  HB3 SER A 214      15.719  33.372 -35.879  1.00 42.77           H  
ATOM   3136  O   SER A 214      16.142  29.096 -34.584  1.00 42.77           O  
ATOM   3137  OG  SER A 214      14.812  32.224 -37.308  1.00 42.77           O  
ATOM   3138  HG  SER A 214      13.862  32.083 -37.294  1.00 42.77           H  
ATOM   3139  N   ASP A 215      14.502  29.647 -36.001  1.00 40.68           N  
ATOM   3140  H   ASP A 215      14.152  30.377 -36.604  1.00 40.68           H  
ATOM   3141  CA  ASP A 215      13.513  28.624 -35.655  1.00 40.68           C  
ATOM   3142  HA  ASP A 215      13.231  28.744 -34.609  1.00 40.68           H  
ATOM   3143  C   ASP A 215      14.037  27.199 -35.844  1.00 40.68           C  
ATOM   3144  CB  ASP A 215      12.270  28.885 -36.517  1.00 40.68           C  
ATOM   3145  HB2 ASP A 215      11.489  28.176 -36.244  1.00 40.68           H  
ATOM   3146  HB3 ASP A 215      12.516  28.740 -37.569  1.00 40.68           H  
ATOM   3147  O   ASP A 215      13.757  26.308 -35.036  1.00 40.68           O  
ATOM   3148  CG  ASP A 215      11.779  30.317 -36.295  1.00 40.68           C  
ATOM   3149  OD1 ASP A 215      10.900  30.479 -35.426  1.00 40.68           O  
ATOM   3150  OD2 ASP A 215      12.395  31.231 -36.898  1.00 40.68           O  
ATOM   3151  N   PHE A 216      14.897  27.008 -36.849  1.00 40.63           N  
ATOM   3152  H   PHE A 216      15.072  27.791 -37.462  1.00 40.63           H  
ATOM   3153  CA  PHE A 216      15.581  25.743 -37.109  1.00 40.63           C  
ATOM   3154  HA  PHE A 216      14.831  24.988 -37.345  1.00 40.63           H  
ATOM   3155  C   PHE A 216      16.366  25.257 -35.880  1.00 40.63           C  
ATOM   3156  CB  PHE A 216      16.504  25.915 -38.328  1.00 40.63           C  
ATOM   3157  HB2 PHE A 216      17.389  26.482 -38.039  1.00 40.63           H  
ATOM   3158  HB3 PHE A 216      15.981  26.500 -39.085  1.00 40.63           H  
ATOM   3159  O   PHE A 216      16.413  24.060 -35.613  1.00 40.63           O  
ATOM   3160  CG  PHE A 216      16.925  24.605 -38.968  1.00 40.63           C  
ATOM   3161  CD1 PHE A 216      18.110  23.954 -38.571  1.00 40.63           C  
ATOM   3162  HD1 PHE A 216      18.736  24.390 -37.807  1.00 40.63           H  
ATOM   3163  CD2 PHE A 216      16.113  24.026 -39.963  1.00 40.63           C  
ATOM   3164  HD2 PHE A 216      15.200  24.514 -40.271  1.00 40.63           H  
ATOM   3165  CE1 PHE A 216      18.475  22.729 -39.162  1.00 40.63           C  
ATOM   3166  HE1 PHE A 216      19.381  22.227 -38.857  1.00 40.63           H  
ATOM   3167  CE2 PHE A 216      16.480  22.805 -40.553  1.00 40.63           C  
ATOM   3168  HE2 PHE A 216      15.853  22.362 -41.312  1.00 40.63           H  
ATOM   3169  CZ  PHE A 216      17.657  22.152 -40.149  1.00 40.63           C  
ATOM   3170  HZ  PHE A 216      17.930  21.210 -40.601  1.00 40.63           H  
ATOM   3171  N   ARG A 217      16.930  26.169 -35.070  1.00 45.32           N  
ATOM   3172  H   ARG A 217      16.766  27.145 -35.269  1.00 45.32           H  
ATOM   3173  CA  ARG A 217      17.690  25.806 -33.860  1.00 45.32           C  
ATOM   3174  HA  ARG A 217      18.372  24.994 -34.111  1.00 45.32           H  
ATOM   3175  C   ARG A 217      16.792  25.258 -32.749  1.00 45.32           C  
ATOM   3176  CB  ARG A 217      18.513  27.003 -33.358  1.00 45.32           C  
ATOM   3177  HB2 ARG A 217      17.845  27.809 -33.056  1.00 45.32           H  
ATOM   3178  HB3 ARG A 217      19.074  26.682 -32.479  1.00 45.32           H  
ATOM   3179  O   ARG A 217      17.191  24.319 -32.063  1.00 45.32           O  
ATOM   3180  CG  ARG A 217      19.501  27.529 -34.411  1.00 45.32           C  
ATOM   3181  HG2 ARG A 217      20.099  26.699 -34.789  1.00 45.32           H  
ATOM   3182  HG3 ARG A 217      18.954  27.979 -35.239  1.00 45.32           H  
ATOM   3183  CD  ARG A 217      20.423  28.582 -33.790  1.00 45.32           C  
ATOM   3184  HD2 ARG A 217      20.963  28.133 -32.956  1.00 45.32           H  
ATOM   3185  HD3 ARG A 217      19.800  29.386 -33.397  1.00 45.32           H  
ATOM   3186  NE  ARG A 217      21.401  29.109 -34.765  1.00 45.32           N  
ATOM   3187  HE  ARG A 217      21.658  28.512 -35.539  1.00 45.32           H  
ATOM   3188  NH1 ARG A 217      21.615  31.228 -33.903  1.00 45.32           N  
ATOM   3189 HH11 ARG A 217      22.027  32.149 -33.942  1.00 45.32           H  
ATOM   3190 HH12 ARG A 217      20.679  31.133 -33.537  1.00 45.32           H  
ATOM   3191  NH2 ARG A 217      22.899  30.586 -35.609  1.00 45.32           N  
ATOM   3192 HH21 ARG A 217      23.303  31.511 -35.644  1.00 45.32           H  
ATOM   3193 HH22 ARG A 217      23.086  29.922 -36.346  1.00 45.32           H  
ATOM   3194  CZ  ARG A 217      21.969  30.301 -34.745  1.00 45.32           C  
ATOM   3195  N   ALA A 218      15.584  25.803 -32.589  1.00 38.33           N  
ATOM   3196  H   ALA A 218      15.297  26.525 -33.234  1.00 38.33           H  
ATOM   3197  CA  ALA A 218      14.614  25.316 -31.608  1.00 38.33           C  
ATOM   3198  HA  ALA A 218      15.113  25.197 -30.646  1.00 38.33           H  
ATOM   3199  C   ALA A 218      14.052  23.941 -32.008  1.00 38.33           C  
ATOM   3200  CB  ALA A 218      13.508  26.368 -31.451  1.00 38.33           C  
ATOM   3201  HB1 ALA A 218      12.791  26.034 -30.701  1.00 38.33           H  
ATOM   3202  HB2 ALA A 218      12.987  26.514 -32.397  1.00 38.33           H  
ATOM   3203  HB3 ALA A 218      13.939  27.316 -31.132  1.00 38.33           H  
ATOM   3204  O   ALA A 218      13.986  23.031 -31.181  1.00 38.33           O  
ATOM   3205  N   GLN A 219      13.709  23.769 -33.288  1.00 41.21           N  
ATOM   3206  H   GLN A 219      13.782  24.557 -33.916  1.00 41.21           H  
ATOM   3207  CA  GLN A 219      13.165  22.513 -33.813  1.00 41.21           C  
ATOM   3208  HA  GLN A 219      12.356  22.183 -33.162  1.00 41.21           H  
ATOM   3209  C   GLN A 219      14.214  21.388 -33.823  1.00 41.21           C  
ATOM   3210  CB  GLN A 219      12.581  22.754 -35.212  1.00 41.21           C  
ATOM   3211  HB2 GLN A 219      12.241  21.800 -35.614  1.00 41.21           H  
ATOM   3212  HB3 GLN A 219      13.361  23.144 -35.867  1.00 41.21           H  
ATOM   3213  O   GLN A 219      13.920  20.275 -33.387  1.00 41.21           O  
ATOM   3214  CG  GLN A 219      11.394  23.737 -35.195  1.00 41.21           C  
ATOM   3215  HG2 GLN A 219      11.710  24.693 -34.776  1.00 41.21           H  
ATOM   3216  HG3 GLN A 219      10.599  23.337 -34.566  1.00 41.21           H  
ATOM   3217  CD  GLN A 219      10.824  23.986 -36.588  1.00 41.21           C  
ATOM   3218  NE2 GLN A 219      10.228  25.132 -36.838  1.00 41.21           N  
ATOM   3219 HE21 GLN A 219      10.188  25.869 -36.148  1.00 41.21           H  
ATOM   3220 HE22 GLN A 219       9.909  25.267 -37.786  1.00 41.21           H  
ATOM   3221  OE1 GLN A 219      10.893  23.155 -37.475  1.00 41.21           O  
ATOM   3222  N   LEU A 220      15.458  21.681 -34.226  1.00 40.51           N  
ATOM   3223  H   LEU A 220      15.633  22.595 -34.618  1.00 40.51           H  
ATOM   3224  CA  LEU A 220      16.571  20.724 -34.214  1.00 40.51           C  
ATOM   3225  HA  LEU A 220      16.279  19.856 -34.805  1.00 40.51           H  
ATOM   3226  C   LEU A 220      16.895  20.233 -32.793  1.00 40.51           C  
ATOM   3227  CB  LEU A 220      17.788  21.400 -34.877  1.00 40.51           C  
ATOM   3228  HB2 LEU A 220      18.067  22.265 -34.276  1.00 40.51           H  
ATOM   3229  HB3 LEU A 220      17.492  21.755 -35.864  1.00 40.51           H  
ATOM   3230  O   LEU A 220      17.081  19.034 -32.583  1.00 40.51           O  
ATOM   3231  CG  LEU A 220      19.026  20.505 -35.053  1.00 40.51           C  
ATOM   3232  HG  LEU A 220      19.303  20.058 -34.098  1.00 40.51           H  
ATOM   3233  CD1 LEU A 220      18.780  19.396 -36.075  1.00 40.51           C  
ATOM   3234 HD11 LEU A 220      19.704  18.842 -36.238  1.00 40.51           H  
ATOM   3235 HD12 LEU A 220      18.026  18.703 -35.703  1.00 40.51           H  
ATOM   3236 HD13 LEU A 220      18.444  19.820 -37.021  1.00 40.51           H  
ATOM   3237  CD2 LEU A 220      20.201  21.352 -35.544  1.00 40.51           C  
ATOM   3238 HD21 LEU A 220      20.422  22.130 -34.813  1.00 40.51           H  
ATOM   3239 HD22 LEU A 220      19.953  21.815 -36.499  1.00 40.51           H  
ATOM   3240 HD23 LEU A 220      21.083  20.724 -35.664  1.00 40.51           H  
ATOM   3241  N   ALA A 221      16.911  21.136 -31.805  1.00 42.19           N  
ATOM   3242  H   ALA A 221      16.763  22.110 -32.032  1.00 42.19           H  
ATOM   3243  CA  ALA A 221      17.117  20.774 -30.403  1.00 42.19           C  
ATOM   3244  HA  ALA A 221      18.051  20.218 -30.319  1.00 42.19           H  
ATOM   3245  C   ALA A 221      15.993  19.867 -29.871  1.00 42.19           C  
ATOM   3246  CB  ALA A 221      17.241  22.062 -29.580  1.00 42.19           C  
ATOM   3247  HB1 ALA A 221      17.395  21.811 -28.530  1.00 42.19           H  
ATOM   3248  HB2 ALA A 221      18.089  22.647 -29.935  1.00 42.19           H  
ATOM   3249  HB3 ALA A 221      16.332  22.657 -29.674  1.00 42.19           H  
ATOM   3250  O   ALA A 221      16.271  18.863 -29.214  1.00 42.19           O  
ATOM   3251  N   LEU A 222      14.731  20.177 -30.195  1.00 35.72           N  
ATOM   3252  H   LEU A 222      14.562  21.018 -30.729  1.00 35.72           H  
ATOM   3253  CA  LEU A 222      13.578  19.362 -29.807  1.00 35.72           C  
ATOM   3254  HA  LEU A 222      13.613  19.229 -28.725  1.00 35.72           H  
ATOM   3255  C   LEU A 222      13.633  17.961 -30.442  1.00 35.72           C  
ATOM   3256  CB  LEU A 222      12.297  20.134 -30.175  1.00 35.72           C  
ATOM   3257  HB2 LEU A 222      12.268  20.264 -31.257  1.00 35.72           H  
ATOM   3258  HB3 LEU A 222      12.344  21.126 -29.724  1.00 35.72           H  
ATOM   3259  O   LEU A 222      13.467  16.963 -29.740  1.00 35.72           O  
ATOM   3260  CG  LEU A 222      10.987  19.457 -29.730  1.00 35.72           C  
ATOM   3261  HG  LEU A 222      10.928  18.461 -30.167  1.00 35.72           H  
ATOM   3262  CD1 LEU A 222      10.877  19.343 -28.207  1.00 35.72           C  
ATOM   3263 HD11 LEU A 222      11.646  18.670 -27.826  1.00 35.72           H  
ATOM   3264 HD12 LEU A 222      10.986  20.325 -27.746  1.00 35.72           H  
ATOM   3265 HD13 LEU A 222       9.905  18.930 -27.940  1.00 35.72           H  
ATOM   3266  CD2 LEU A 222       9.796  20.271 -30.236  1.00 35.72           C  
ATOM   3267 HD21 LEU A 222       9.822  21.278 -29.818  1.00 35.72           H  
ATOM   3268 HD22 LEU A 222       8.866  19.784 -29.944  1.00 35.72           H  
ATOM   3269 HD23 LEU A 222       9.829  20.331 -31.324  1.00 35.72           H  
ATOM   3270  N   ALA A 223      13.939  17.873 -31.741  1.00 36.90           N  
ATOM   3271  H   ALA A 223      14.054  18.728 -32.267  1.00 36.90           H  
ATOM   3272  CA  ALA A 223      14.078  16.606 -32.458  1.00 36.90           C  
ATOM   3273  HA  ALA A 223      13.144  16.051 -32.369  1.00 36.90           H  
ATOM   3274  C   ALA A 223      15.195  15.722 -31.872  1.00 36.90           C  
ATOM   3275  CB  ALA A 223      14.319  16.914 -33.941  1.00 36.90           C  
ATOM   3276  HB1 ALA A 223      14.393  15.983 -34.503  1.00 36.90           H  
ATOM   3277  HB2 ALA A 223      13.490  17.500 -34.337  1.00 36.90           H  
ATOM   3278  HB3 ALA A 223      15.244  17.479 -34.063  1.00 36.90           H  
ATOM   3279  O   ALA A 223      14.999  14.519 -31.685  1.00 36.90           O  
ATOM   3280  N   GLN A 224      16.343  16.306 -31.513  1.00 44.81           N  
ATOM   3281  H   GLN A 224      16.468  17.289 -31.707  1.00 44.81           H  
ATOM   3282  CA  GLN A 224      17.432  15.574 -30.858  1.00 44.81           C  
ATOM   3283  HA  GLN A 224      17.650  14.678 -31.439  1.00 44.81           H  
ATOM   3284  C   GLN A 224      17.040  15.087 -29.453  1.00 44.81           C  
ATOM   3285  CB  GLN A 224      18.702  16.440 -30.830  1.00 44.81           C  
ATOM   3286  HB2 GLN A 224      18.459  17.441 -30.473  1.00 44.81           H  
ATOM   3287  HB3 GLN A 224      19.417  15.992 -30.140  1.00 44.81           H  
ATOM   3288  O   GLN A 224      17.216  13.910 -29.146  1.00 44.81           O  
ATOM   3289  CG  GLN A 224      19.359  16.519 -32.220  1.00 44.81           C  
ATOM   3290  HG2 GLN A 224      19.574  15.508 -32.563  1.00 44.81           H  
ATOM   3291  HG3 GLN A 224      18.670  16.973 -32.933  1.00 44.81           H  
ATOM   3292  CD  GLN A 224      20.660  17.319 -32.238  1.00 44.81           C  
ATOM   3293  NE2 GLN A 224      21.443  17.204 -33.287  1.00 44.81           N  
ATOM   3294 HE21 GLN A 224      21.215  16.549 -34.022  1.00 44.81           H  
ATOM   3295 HE22 GLN A 224      22.298  17.741 -33.276  1.00 44.81           H  
ATOM   3296  OE1 GLN A 224      21.024  18.030 -31.315  1.00 44.81           O  
ATOM   3297  N   VAL A 225      16.453  15.941 -28.606  1.00 38.28           N  
ATOM   3298  H   VAL A 225      16.299  16.893 -28.906  1.00 38.28           H  
ATOM   3299  CA  VAL A 225      16.055  15.556 -27.233  1.00 38.28           C  
ATOM   3300  HA  VAL A 225      16.930  15.153 -26.723  1.00 38.28           H  
ATOM   3301  C   VAL A 225      15.008  14.436 -27.225  1.00 38.28           C  
ATOM   3302  CB  VAL A 225      15.573  16.790 -26.441  1.00 38.28           C  
ATOM   3303  HB  VAL A 225      14.854  17.345 -27.043  1.00 38.28           H  
ATOM   3304  O   VAL A 225      15.077  13.546 -26.375  1.00 38.28           O  
ATOM   3305  CG1 VAL A 225      14.913  16.448 -25.096  1.00 38.28           C  
ATOM   3306 HG11 VAL A 225      13.978  15.912 -25.262  1.00 38.28           H  
ATOM   3307 HG12 VAL A 225      15.581  15.832 -24.495  1.00 38.28           H  
ATOM   3308 HG13 VAL A 225      14.680  17.365 -24.554  1.00 38.28           H  
ATOM   3309  CG2 VAL A 225      16.769  17.696 -26.123  1.00 38.28           C  
ATOM   3310 HG21 VAL A 225      16.421  18.614 -25.651  1.00 38.28           H  
ATOM   3311 HG22 VAL A 225      17.293  17.960 -27.042  1.00 38.28           H  
ATOM   3312 HG23 VAL A 225      17.464  17.186 -25.456  1.00 38.28           H  
ATOM   3313  N   LEU A 226      14.070  14.440 -28.177  1.00 37.35           N  
ATOM   3314  H   LEU A 226      14.043  15.216 -28.823  1.00 37.35           H  
ATOM   3315  CA  LEU A 226      13.034  13.407 -28.284  1.00 37.35           C  
ATOM   3316  HA  LEU A 226      12.676  13.174 -27.281  1.00 37.35           H  
ATOM   3317  C   LEU A 226      13.546  12.072 -28.857  1.00 37.35           C  
ATOM   3318  CB  LEU A 226      11.856  13.960 -29.108  1.00 37.35           C  
ATOM   3319  HB2 LEU A 226      12.242  14.325 -30.060  1.00 37.35           H  
ATOM   3320  HB3 LEU A 226      11.168  13.142 -29.323  1.00 37.35           H  
ATOM   3321  O   LEU A 226      12.998  11.026 -28.508  1.00 37.35           O  
ATOM   3322  CG  LEU A 226      11.063  15.090 -28.418  1.00 37.35           C  
ATOM   3323  HG  LEU A 226      11.736  15.896 -28.127  1.00 37.35           H  
ATOM   3324  CD1 LEU A 226      10.028  15.652 -29.392  1.00 37.35           C  
ATOM   3325 HD11 LEU A 226       9.488  16.476 -28.926  1.00 37.35           H  
ATOM   3326 HD12 LEU A 226       9.321  14.874 -29.682  1.00 37.35           H  
ATOM   3327 HD13 LEU A 226      10.534  16.026 -30.282  1.00 37.35           H  
ATOM   3328  CD2 LEU A 226      10.319  14.611 -27.168  1.00 37.35           C  
ATOM   3329 HD21 LEU A 226       9.710  15.424 -26.772  1.00 37.35           H  
ATOM   3330 HD22 LEU A 226      11.031  14.315 -26.397  1.00 37.35           H  
ATOM   3331 HD23 LEU A 226       9.673  13.769 -27.415  1.00 37.35           H  
ATOM   3332  N   THR A 227      14.592  12.078 -29.693  1.00 38.22           N  
ATOM   3333  H   THR A 227      15.021  12.963 -29.922  1.00 38.22           H  
ATOM   3334  CA  THR A 227      15.118  10.859 -30.346  1.00 38.22           C  
ATOM   3335  HA  THR A 227      14.288  10.167 -30.483  1.00 38.22           H  
ATOM   3336  C   THR A 227      16.142  10.082 -29.513  1.00 38.22           C  
ATOM   3337  CB  THR A 227      15.681  11.142 -31.750  1.00 38.22           C  
ATOM   3338  HB  THR A 227      16.251  10.275 -32.082  1.00 38.22           H  
ATOM   3339  O   THR A 227      16.282   8.874 -29.709  1.00 38.22           O  
ATOM   3340  CG2 THR A 227      14.571  11.388 -32.770  1.00 38.22           C  
ATOM   3341 HG21 THR A 227      15.016  11.631 -33.736  1.00 38.22           H  
ATOM   3342 HG22 THR A 227      13.927  12.207 -32.450  1.00 38.22           H  
ATOM   3343 HG23 THR A 227      13.971  10.485 -32.877  1.00 38.22           H  
ATOM   3344  OG1 THR A 227      16.524  12.268 -31.767  1.00 38.22           O  
ATOM   3345  HG1 THR A 227      15.963  13.047 -31.766  1.00 38.22           H  
ATOM   3346  N   TYR A 228      16.819  10.702 -28.537  1.00 39.47           N  
ATOM   3347  H   TYR A 228      16.727  11.704 -28.444  1.00 39.47           H  
ATOM   3348  CA  TYR A 228      17.697   9.960 -27.621  1.00 39.47           C  
ATOM   3349  HA  TYR A 228      18.362   9.349 -28.231  1.00 39.47           H  
ATOM   3350  C   TYR A 228      16.900   8.998 -26.717  1.00 39.47           C  
ATOM   3351  CB  TYR A 228      18.585  10.905 -26.792  1.00 39.47           C  
ATOM   3352  HB2 TYR A 228      19.026  10.335 -25.974  1.00 39.47           H  
ATOM   3353  HB3 TYR A 228      17.963  11.680 -26.346  1.00 39.47           H  
ATOM   3354  O   TYR A 228      15.958   9.395 -26.018  1.00 39.47           O  
ATOM   3355  CG  TYR A 228      19.731  11.541 -27.566  1.00 39.47           C  
ATOM   3356  CD1 TYR A 228      20.780  10.743 -28.067  1.00 39.47           C  
ATOM   3357  HD1 TYR A 228      20.773   9.677 -27.899  1.00 39.47           H  
ATOM   3358  CD2 TYR A 228      19.760  12.933 -27.775  1.00 39.47           C  
ATOM   3359  HD2 TYR A 228      18.959  13.548 -27.392  1.00 39.47           H  
ATOM   3360  CE1 TYR A 228      21.837  11.329 -28.792  1.00 39.47           C  
ATOM   3361  HE1 TYR A 228      22.638  10.720 -29.185  1.00 39.47           H  
ATOM   3362  CE2 TYR A 228      20.806  13.524 -28.510  1.00 39.47           C  
ATOM   3363  HE2 TYR A 228      20.804  14.590 -28.684  1.00 39.47           H  
ATOM   3364  OH  TYR A 228      22.858  13.296 -29.733  1.00 39.47           O  
ATOM   3365  HH  TYR A 228      22.659  14.219 -29.907  1.00 39.47           H  
ATOM   3366  CZ  TYR A 228      21.848  12.721 -29.024  1.00 39.47           C  
ATOM   3367  N   GLN A 229      17.314   7.726 -26.680  1.00 37.89           N  
ATOM   3368  H   GLN A 229      18.088   7.463 -27.274  1.00 37.89           H  
ATOM   3369  CA  GLN A 229      16.806   6.736 -25.722  1.00 37.89           C  
ATOM   3370  HA  GLN A 229      15.721   6.709 -25.824  1.00 37.89           H  
ATOM   3371  C   GLN A 229      17.142   7.141 -24.271  1.00 37.89           C  
ATOM   3372  CB  GLN A 229      17.362   5.335 -26.028  1.00 37.89           C  
ATOM   3373  HB2 GLN A 229      17.122   4.693 -25.181  1.00 37.89           H  
ATOM   3374  HB3 GLN A 229      18.448   5.375 -26.113  1.00 37.89           H  
ATOM   3375  O   GLN A 229      18.110   7.872 -24.059  1.00 37.89           O  
ATOM   3376  CG  GLN A 229      16.766   4.711 -27.302  1.00 37.89           C  
ATOM   3377  HG2 GLN A 229      17.228   5.171 -28.176  1.00 37.89           H  
ATOM   3378  HG3 GLN A 229      15.695   4.910 -27.341  1.00 37.89           H  
ATOM   3379  CD  GLN A 229      16.951   3.192 -27.364  1.00 37.89           C  
ATOM   3380  NE2 GLN A 229      16.921   2.595 -28.534  1.00 37.89           N  
ATOM   3381 HE21 GLN A 229      16.807   3.119 -29.390  1.00 37.89           H  
ATOM   3382 HE22 GLN A 229      17.056   1.594 -28.522  1.00 37.89           H  
ATOM   3383  OE1 GLN A 229      17.090   2.510 -26.364  1.00 37.89           O  
ATOM   3384  N   PRO A 230      16.386   6.680 -23.250  1.00 37.18           N  
ATOM   3385  CA  PRO A 230      16.462   7.225 -21.891  1.00 37.18           C  
ATOM   3386  HA  PRO A 230      16.016   8.219 -21.910  1.00 37.18           H  
ATOM   3387  C   PRO A 230      17.872   7.362 -21.294  1.00 37.18           C  
ATOM   3388  CB  PRO A 230      15.564   6.320 -21.044  1.00 37.18           C  
ATOM   3389  HB2 PRO A 230      15.148   6.851 -20.188  1.00 37.18           H  
ATOM   3390  HB3 PRO A 230      16.113   5.437 -20.717  1.00 37.18           H  
ATOM   3391  O   PRO A 230      18.170   8.404 -20.716  1.00 37.18           O  
ATOM   3392  CG  PRO A 230      14.480   5.911 -22.039  1.00 37.18           C  
ATOM   3393  HG2 PRO A 230      13.753   6.716 -22.142  1.00 37.18           H  
ATOM   3394  HG3 PRO A 230      13.989   4.982 -21.748  1.00 37.18           H  
ATOM   3395  CD  PRO A 230      15.261   5.754 -23.343  1.00 37.18           C  
ATOM   3396  HD2 PRO A 230      15.636   4.733 -23.422  1.00 37.18           H  
ATOM   3397  HD3 PRO A 230      14.609   5.979 -24.187  1.00 37.18           H  
ATOM   3398  N   GLY A 231      18.749   6.368 -21.481  1.00 40.64           N  
ATOM   3399  H   GLY A 231      18.454   5.555 -22.001  1.00 40.64           H  
ATOM   3400  CA  GLY A 231      20.108   6.382 -20.922  1.00 40.64           C  
ATOM   3401  HA2 GLY A 231      20.052   6.548 -19.847  1.00 40.64           H  
ATOM   3402  HA3 GLY A 231      20.567   5.407 -21.091  1.00 40.64           H  
ATOM   3403  C   GLY A 231      21.046   7.444 -21.514  1.00 40.64           C  
ATOM   3404  O   GLY A 231      21.876   7.988 -20.794  1.00 40.64           O  
ATOM   3405  N   THR A 232      20.900   7.805 -22.794  1.00 41.81           N  
ATOM   3406  H   THR A 232      20.147   7.414 -23.342  1.00 41.81           H  
ATOM   3407  CA  THR A 232      21.812   8.747 -23.478  1.00 41.81           C  
ATOM   3408  HA  THR A 232      22.781   8.704 -22.981  1.00 41.81           H  
ATOM   3409  C   THR A 232      21.376  10.212 -23.376  1.00 41.81           C  
ATOM   3410  CB  THR A 232      22.064   8.338 -24.939  1.00 41.81           C  
ATOM   3411  HB  THR A 232      22.624   9.121 -25.450  1.00 41.81           H  
ATOM   3412  O   THR A 232      22.066  11.110 -23.858  1.00 41.81           O  
ATOM   3413  CG2 THR A 232      22.860   7.037 -25.029  1.00 41.81           C  
ATOM   3414 HG21 THR A 232      23.823   7.166 -24.535  1.00 41.81           H  
ATOM   3415 HG22 THR A 232      22.321   6.220 -24.550  1.00 41.81           H  
ATOM   3416 HG23 THR A 232      23.046   6.786 -26.074  1.00 41.81           H  
ATOM   3417  OG1 THR A 232      20.858   8.104 -25.629  1.00 41.81           O  
ATOM   3418  HG1 THR A 232      21.108   7.647 -26.436  1.00 41.81           H  
ATOM   3419  N   ARG A 233      20.265  10.510 -22.689  1.00 44.90           N  
ATOM   3420  H   ARG A 233      19.740   9.741 -22.297  1.00 44.90           H  
ATOM   3421  CA  ARG A 233      19.740  11.885 -22.551  1.00 44.90           C  
ATOM   3422  HA  ARG A 233      19.677  12.325 -23.546  1.00 44.90           H  
ATOM   3423  C   ARG A 233      20.665  12.823 -21.770  1.00 44.90           C  
ATOM   3424  CB  ARG A 233      18.326  11.841 -21.953  1.00 44.90           C  
ATOM   3425  HB2 ARG A 233      17.992  12.854 -21.729  1.00 44.90           H  
ATOM   3426  HB3 ARG A 233      18.327  11.255 -21.033  1.00 44.90           H  
ATOM   3427  O   ARG A 233      20.658  14.024 -22.032  1.00 44.90           O  
ATOM   3428  CG  ARG A 233      17.371  11.218 -22.978  1.00 44.90           C  
ATOM   3429  HG2 ARG A 233      17.738  10.231 -23.260  1.00 44.90           H  
ATOM   3430  HG3 ARG A 233      17.354  11.844 -23.870  1.00 44.90           H  
ATOM   3431  CD  ARG A 233      15.944  11.057 -22.464  1.00 44.90           C  
ATOM   3432  HD2 ARG A 233      15.537  12.040 -22.224  1.00 44.90           H  
ATOM   3433  HD3 ARG A 233      15.953  10.437 -21.567  1.00 44.90           H  
ATOM   3434  NE  ARG A 233      15.144  10.422 -23.520  1.00 44.90           N  
ATOM   3435  HE  ARG A 233      15.627  10.224 -24.385  1.00 44.90           H  
ATOM   3436  NH1 ARG A 233      13.084  10.346 -22.515  1.00 44.90           N  
ATOM   3437 HH11 ARG A 233      13.488  10.750 -21.682  1.00 44.90           H  
ATOM   3438 HH12 ARG A 233      12.090  10.179 -22.587  1.00 44.90           H  
ATOM   3439  NH2 ARG A 233      13.351   9.692 -24.651  1.00 44.90           N  
ATOM   3440 HH21 ARG A 233      12.356   9.578 -24.777  1.00 44.90           H  
ATOM   3441 HH22 ARG A 233      13.964   9.622 -25.451  1.00 44.90           H  
ATOM   3442  CZ  ARG A 233      13.859  10.158 -23.548  1.00 44.90           C  
ATOM   3443  N   MET A 234      21.510  12.283 -20.888  1.00 40.96           N  
ATOM   3444  H   MET A 234      21.456  11.286 -20.735  1.00 40.96           H  
ATOM   3445  CA  MET A 234      22.578  13.041 -20.222  1.00 40.96           C  
ATOM   3446  HA  MET A 234      22.139  13.892 -19.702  1.00 40.96           H  
ATOM   3447  C   MET A 234      23.589  13.613 -21.225  1.00 40.96           C  
ATOM   3448  CB  MET A 234      23.286  12.144 -19.192  1.00 40.96           C  
ATOM   3449  HB2 MET A 234      24.242  12.589 -18.917  1.00 40.96           H  
ATOM   3450  HB3 MET A 234      23.481  11.166 -19.631  1.00 40.96           H  
ATOM   3451  O   MET A 234      23.944  14.786 -21.123  1.00 40.96           O  
ATOM   3452  CG  MET A 234      22.443  11.975 -17.922  1.00 40.96           C  
ATOM   3453  HG2 MET A 234      22.862  11.162 -17.329  1.00 40.96           H  
ATOM   3454  HG3 MET A 234      21.431  11.685 -18.205  1.00 40.96           H  
ATOM   3455  SD  MET A 234      22.351  13.459 -16.879  1.00 40.96           S  
ATOM   3456  CE  MET A 234      23.925  13.309 -15.988  1.00 40.96           C  
ATOM   3457  HE1 MET A 234      24.016  14.124 -15.270  1.00 40.96           H  
ATOM   3458  HE2 MET A 234      23.948  12.361 -15.450  1.00 40.96           H  
ATOM   3459  HE3 MET A 234      24.757  13.346 -16.691  1.00 40.96           H  
ATOM   3460  N   GLU A 235      23.991  12.839 -22.239  1.00 42.29           N  
ATOM   3461  H   GLU A 235      23.633  11.898 -22.324  1.00 42.29           H  
ATOM   3462  CA  GLU A 235      24.828  13.352 -23.329  1.00 42.29           C  
ATOM   3463  HA  GLU A 235      25.721  13.822 -22.917  1.00 42.29           H  
ATOM   3464  C   GLU A 235      24.099  14.416 -24.149  1.00 42.29           C  
ATOM   3465  CB  GLU A 235      25.256  12.236 -24.287  1.00 42.29           C  
ATOM   3466  HB2 GLU A 235      25.536  12.719 -25.223  1.00 42.29           H  
ATOM   3467  HB3 GLU A 235      24.420  11.577 -24.518  1.00 42.29           H  
ATOM   3468  O   GLU A 235      24.675  15.462 -24.429  1.00 42.29           O  
ATOM   3469  CG  GLU A 235      26.442  11.401 -23.797  1.00 42.29           C  
ATOM   3470  HG2 GLU A 235      26.999  11.947 -23.036  1.00 42.29           H  
ATOM   3471  HG3 GLU A 235      26.084  10.466 -23.367  1.00 42.29           H  
ATOM   3472  CD  GLU A 235      27.338  11.152 -25.008  1.00 42.29           C  
ATOM   3473  OE1 GLU A 235      28.198  12.027 -25.277  1.00 42.29           O  
ATOM   3474  OE2 GLU A 235      27.029  10.256 -25.822  1.00 42.29           O  
ATOM   3475  N   GLY A 236      22.829  14.190 -24.506  1.00 44.68           N  
ATOM   3476  H   GLY A 236      22.423  13.294 -24.276  1.00 44.68           H  
ATOM   3477  CA  GLY A 236      22.030  15.171 -25.249  1.00 44.68           C  
ATOM   3478  HA2 GLY A 236      22.453  15.305 -26.244  1.00 44.68           H  
ATOM   3479  HA3 GLY A 236      21.011  14.796 -25.348  1.00 44.68           H  
ATOM   3480  C   GLY A 236      21.976  16.537 -24.552  1.00 44.68           C  
ATOM   3481  O   GLY A 236      22.207  17.570 -25.182  1.00 44.68           O  
ATOM   3482  N   LEU A 237      21.766  16.545 -23.232  1.00 45.46           N  
ATOM   3483  H   LEU A 237      21.589  15.660 -22.777  1.00 45.46           H  
ATOM   3484  CA  LEU A 237      21.757  17.760 -22.412  1.00 45.46           C  
ATOM   3485  HA  LEU A 237      21.126  18.503 -22.900  1.00 45.46           H  
ATOM   3486  C   LEU A 237      23.147  18.407 -22.280  1.00 45.46           C  
ATOM   3487  CB  LEU A 237      21.154  17.423 -21.035  1.00 45.46           C  
ATOM   3488  HB2 LEU A 237      21.339  18.253 -20.353  1.00 45.46           H  
ATOM   3489  HB3 LEU A 237      21.671  16.549 -20.638  1.00 45.46           H  
ATOM   3490  O   LEU A 237      23.258  19.630 -22.372  1.00 45.46           O  
ATOM   3491  CG  LEU A 237      19.637  17.146 -21.070  1.00 45.46           C  
ATOM   3492  HG  LEU A 237      19.405  16.434 -21.862  1.00 45.46           H  
ATOM   3493  CD1 LEU A 237      19.190  16.542 -19.739  1.00 45.46           C  
ATOM   3494 HD11 LEU A 237      19.404  17.230 -18.920  1.00 45.46           H  
ATOM   3495 HD12 LEU A 237      19.719  15.604 -19.570  1.00 45.46           H  
ATOM   3496 HD13 LEU A 237      18.120  16.337 -19.768  1.00 45.46           H  
ATOM   3497  CD2 LEU A 237      18.826  18.423 -21.306  1.00 45.46           C  
ATOM   3498 HD21 LEU A 237      19.053  18.842 -22.287  1.00 45.46           H  
ATOM   3499 HD22 LEU A 237      17.761  18.192 -21.275  1.00 45.46           H  
ATOM   3500 HD23 LEU A 237      19.052  19.161 -20.537  1.00 45.46           H  
ATOM   3501  N   GLN A 238      24.221  17.626 -22.123  1.00 46.74           N  
ATOM   3502  H   GLN A 238      24.090  16.628 -22.038  1.00 46.74           H  
ATOM   3503  CA  GLN A 238      25.588  18.167 -22.076  1.00 46.74           C  
ATOM   3504  HA  GLN A 238      25.616  18.992 -21.365  1.00 46.74           H  
ATOM   3505  C   GLN A 238      26.036  18.738 -23.431  1.00 46.74           C  
ATOM   3506  CB  GLN A 238      26.568  17.089 -21.594  1.00 46.74           C  
ATOM   3507  HB2 GLN A 238      27.584  17.444 -21.763  1.00 46.74           H  
ATOM   3508  HB3 GLN A 238      26.423  16.176 -22.172  1.00 46.74           H  
ATOM   3509  O   GLN A 238      26.649  19.805 -23.481  1.00 46.74           O  
ATOM   3510  CG  GLN A 238      26.403  16.788 -20.096  1.00 46.74           C  
ATOM   3511  HG2 GLN A 238      26.588  17.696 -19.522  1.00 46.74           H  
ATOM   3512  HG3 GLN A 238      25.381  16.466 -19.892  1.00 46.74           H  
ATOM   3513  CD  GLN A 238      27.369  15.712 -19.610  1.00 46.74           C  
ATOM   3514  NE2 GLN A 238      27.044  15.000 -18.554  1.00 46.74           N  
ATOM   3515 HE21 GLN A 238      26.141  15.109 -18.116  1.00 46.74           H  
ATOM   3516 HE22 GLN A 238      27.709  14.283 -18.297  1.00 46.74           H  
ATOM   3517  OE1 GLN A 238      28.444  15.507 -20.144  1.00 46.74           O  
ATOM   3518  N   ARG A 239      25.673  18.085 -24.541  1.00 43.11           N  
ATOM   3519  H   ARG A 239      25.191  17.205 -24.425  1.00 43.11           H  
ATOM   3520  CA  ARG A 239      25.925  18.559 -25.912  1.00 43.11           C  
ATOM   3521  HA  ARG A 239      26.976  18.830 -26.003  1.00 43.11           H  
ATOM   3522  C   ARG A 239      25.135  19.847 -26.208  1.00 43.11           C  
ATOM   3523  CB  ARG A 239      25.632  17.409 -26.903  1.00 43.11           C  
ATOM   3524  HB2 ARG A 239      24.622  17.042 -26.722  1.00 43.11           H  
ATOM   3525  HB3 ARG A 239      25.671  17.798 -27.920  1.00 43.11           H  
ATOM   3526  O   ARG A 239      25.680  20.757 -26.831  1.00 43.11           O  
ATOM   3527  CG  ARG A 239      26.639  16.236 -26.788  1.00 43.11           C  
ATOM   3528  HG2 ARG A 239      27.595  16.544 -27.210  1.00 43.11           H  
ATOM   3529  HG3 ARG A 239      26.803  15.981 -25.741  1.00 43.11           H  
ATOM   3530  CD  ARG A 239      26.138  14.978 -27.520  1.00 43.11           C  
ATOM   3531  HD2 ARG A 239      25.166  14.702 -27.110  1.00 43.11           H  
ATOM   3532  HD3 ARG A 239      26.011  15.226 -28.574  1.00 43.11           H  
ATOM   3533  NE  ARG A 239      27.052  13.820 -27.380  1.00 43.11           N  
ATOM   3534  HE  ARG A 239      27.574  13.709 -26.522  1.00 43.11           H  
ATOM   3535  NH1 ARG A 239      26.440  12.652 -29.274  1.00 43.11           N  
ATOM   3536 HH11 ARG A 239      26.569  11.832 -29.849  1.00 43.11           H  
ATOM   3537 HH12 ARG A 239      25.659  13.276 -29.421  1.00 43.11           H  
ATOM   3538  NH2 ARG A 239      28.026  11.850 -27.957  1.00 43.11           N  
ATOM   3539 HH21 ARG A 239      28.339  11.810 -26.997  1.00 43.11           H  
ATOM   3540 HH22 ARG A 239      27.915  10.934 -28.367  1.00 43.11           H  
ATOM   3541  CZ  ARG A 239      27.171  12.789 -28.203  1.00 43.11           C  
ATOM   3542  N   LEU A 240      23.919  19.996 -25.670  1.00 41.47           N  
ATOM   3543  H   LEU A 240      23.495  19.194 -25.225  1.00 41.47           H  
ATOM   3544  CA  LEU A 240      23.174  21.265 -25.686  1.00 41.47           C  
ATOM   3545  HA  LEU A 240      23.164  21.637 -26.710  1.00 41.47           H  
ATOM   3546  C   LEU A 240      23.848  22.369 -24.851  1.00 41.47           C  
ATOM   3547  CB  LEU A 240      21.721  21.031 -25.228  1.00 41.47           C  
ATOM   3548  HB2 LEU A 240      21.721  20.323 -24.400  1.00 41.47           H  
ATOM   3549  HB3 LEU A 240      21.307  21.967 -24.856  1.00 41.47           H  
ATOM   3550  O   LEU A 240      23.976  23.492 -25.335  1.00 41.47           O  
ATOM   3551  CG  LEU A 240      20.801  20.510 -26.346  1.00 41.47           C  
ATOM   3552  HG  LEU A 240      21.283  19.683 -26.867  1.00 41.47           H  
ATOM   3553  CD1 LEU A 240      19.488  20.011 -25.744  1.00 41.47           C  
ATOM   3554 HD11 LEU A 240      19.688  19.164 -25.087  1.00 41.47           H  
ATOM   3555 HD12 LEU A 240      18.826  19.682 -26.545  1.00 41.47           H  
ATOM   3556 HD13 LEU A 240      19.003  20.806 -25.178  1.00 41.47           H  
ATOM   3557  CD2 LEU A 240      20.456  21.609 -27.358  1.00 41.47           C  
ATOM   3558 HD21 LEU A 240      19.946  22.434 -26.861  1.00 41.47           H  
ATOM   3559 HD22 LEU A 240      21.359  21.979 -27.844  1.00 41.47           H  
ATOM   3560 HD23 LEU A 240      19.806  21.195 -28.129  1.00 41.47           H  
ATOM   3561  N   GLN A 241      24.346  22.074 -23.645  1.00 44.22           N  
ATOM   3562  H   GLN A 241      24.176  21.156 -23.259  1.00 44.22           H  
ATOM   3563  CA  GLN A 241      25.110  23.055 -22.853  1.00 44.22           C  
ATOM   3564  HA  GLN A 241      24.513  23.962 -22.757  1.00 44.22           H  
ATOM   3565  C   GLN A 241      26.427  23.466 -23.535  1.00 44.22           C  
ATOM   3566  CB  GLN A 241      25.394  22.515 -21.444  1.00 44.22           C  
ATOM   3567  HB2 GLN A 241      26.145  23.154 -20.979  1.00 44.22           H  
ATOM   3568  HB3 GLN A 241      25.796  21.504 -21.505  1.00 44.22           H  
ATOM   3569  O   GLN A 241      26.829  24.629 -23.456  1.00 44.22           O  
ATOM   3570  CG  GLN A 241      24.146  22.528 -20.549  1.00 44.22           C  
ATOM   3571  HG2 GLN A 241      23.404  21.831 -20.939  1.00 44.22           H  
ATOM   3572  HG3 GLN A 241      23.710  23.527 -20.563  1.00 44.22           H  
ATOM   3573  CD  GLN A 241      24.450  22.160 -19.098  1.00 44.22           C  
ATOM   3574  NE2 GLN A 241      23.483  22.275 -18.214  1.00 44.22           N  
ATOM   3575 HE21 GLN A 241      22.563  22.577 -18.500  1.00 44.22           H  
ATOM   3576 HE22 GLN A 241      23.715  22.020 -17.264  1.00 44.22           H  
ATOM   3577  OE1 GLN A 241      25.546  21.783 -18.715  1.00 44.22           O  
ATOM   3578  N   ALA A 242      27.086  22.548 -24.249  1.00 39.39           N  
ATOM   3579  H   ALA A 242      26.764  21.591 -24.221  1.00 39.39           H  
ATOM   3580  CA  ALA A 242      28.252  22.867 -25.070  1.00 39.39           C  
ATOM   3581  HA  ALA A 242      28.986  23.373 -24.443  1.00 39.39           H  
ATOM   3582  C   ALA A 242      27.893  23.829 -26.217  1.00 39.39           C  
ATOM   3583  CB  ALA A 242      28.880  21.562 -25.575  1.00 39.39           C  
ATOM   3584  HB1 ALA A 242      28.189  21.041 -26.237  1.00 39.39           H  
ATOM   3585  HB2 ALA A 242      29.122  20.915 -24.732  1.00 39.39           H  
ATOM   3586  HB3 ALA A 242      29.794  21.787 -26.125  1.00 39.39           H  
ATOM   3587  O   ALA A 242      28.615  24.799 -26.440  1.00 39.39           O  
ATOM   3588  N   LEU A 243      26.750  23.629 -26.886  1.00 37.01           N  
ATOM   3589  H   LEU A 243      26.213  22.799 -26.679  1.00 37.01           H  
ATOM   3590  CA  LEU A 243      26.240  24.554 -27.906  1.00 37.01           C  
ATOM   3591  HA  LEU A 243      27.037  24.747 -28.623  1.00 37.01           H  
ATOM   3592  C   LEU A 243      25.861  25.927 -27.322  1.00 37.01           C  
ATOM   3593  CB  LEU A 243      25.054  23.903 -28.644  1.00 37.01           C  
ATOM   3594  HB2 LEU A 243      24.513  24.671 -29.197  1.00 37.01           H  
ATOM   3595  HB3 LEU A 243      24.366  23.489 -27.906  1.00 37.01           H  
ATOM   3596  O   LEU A 243      26.188  26.946 -27.929  1.00 37.01           O  
ATOM   3597  CG  LEU A 243      25.468  22.793 -29.630  1.00 37.01           C  
ATOM   3598  HG  LEU A 243      26.178  22.118 -29.153  1.00 37.01           H  
ATOM   3599  CD1 LEU A 243      24.241  21.985 -30.051  1.00 37.01           C  
ATOM   3600 HD11 LEU A 243      23.501  22.632 -30.523  1.00 37.01           H  
ATOM   3601 HD12 LEU A 243      24.535  21.202 -30.750  1.00 37.01           H  
ATOM   3602 HD13 LEU A 243      23.799  21.510 -29.175  1.00 37.01           H  
ATOM   3603  CD2 LEU A 243      26.108  23.371 -30.896  1.00 37.01           C  
ATOM   3604 HD21 LEU A 243      25.416  24.053 -31.390  1.00 37.01           H  
ATOM   3605 HD22 LEU A 243      27.026  23.903 -30.647  1.00 37.01           H  
ATOM   3606 HD23 LEU A 243      26.358  22.560 -31.580  1.00 37.01           H  
ATOM   3607  N   GLN A 244      25.256  25.989 -26.128  1.00 40.41           N  
ATOM   3608  H   GLN A 244      24.963  25.126 -25.693  1.00 40.41           H  
ATOM   3609  CA  GLN A 244      24.949  27.263 -25.458  1.00 40.41           C  
ATOM   3610  HA  GLN A 244      24.329  27.863 -26.124  1.00 40.41           H  
ATOM   3611  C   GLN A 244      26.203  28.106 -25.169  1.00 40.41           C  
ATOM   3612  CB  GLN A 244      24.160  27.030 -24.160  1.00 40.41           C  
ATOM   3613  HB2 GLN A 244      24.627  26.236 -23.576  1.00 40.41           H  
ATOM   3614  HB3 GLN A 244      24.188  27.946 -23.570  1.00 40.41           H  
ATOM   3615  O   GLN A 244      26.154  29.329 -25.298  1.00 40.41           O  
ATOM   3616  CG  GLN A 244      22.686  26.692 -24.423  1.00 40.41           C  
ATOM   3617  HG2 GLN A 244      22.266  27.446 -25.088  1.00 40.41           H  
ATOM   3618  HG3 GLN A 244      22.605  25.722 -24.913  1.00 40.41           H  
ATOM   3619  CD  GLN A 244      21.867  26.661 -23.135  1.00 40.41           C  
ATOM   3620  NE2 GLN A 244      20.705  27.277 -23.116  1.00 40.41           N  
ATOM   3621 HE21 GLN A 244      20.383  27.790 -23.924  1.00 40.41           H  
ATOM   3622 HE22 GLN A 244      20.184  27.234 -22.252  1.00 40.41           H  
ATOM   3623  OE1 GLN A 244      22.252  26.090 -22.125  1.00 40.41           O  
ATOM   3624  N   LYS A 245      27.358  27.490 -24.868  1.00 41.27           N  
ATOM   3625  H   LYS A 245      27.353  26.484 -24.775  1.00 41.27           H  
ATOM   3626  CA  LYS A 245      28.620  28.235 -24.671  1.00 41.27           C  
ATOM   3627  HA  LYS A 245      28.445  29.002 -23.917  1.00 41.27           H  
ATOM   3628  C   LYS A 245      29.085  29.016 -25.911  1.00 41.27           C  
ATOM   3629  CB  LYS A 245      29.739  27.308 -24.169  1.00 41.27           C  
ATOM   3630  HB2 LYS A 245      29.783  26.409 -24.784  1.00 41.27           H  
ATOM   3631  HB3 LYS A 245      30.690  27.831 -24.267  1.00 41.27           H  
ATOM   3632  O   LYS A 245      29.823  29.985 -25.750  1.00 41.27           O  
ATOM   3633  CG  LYS A 245      29.552  26.932 -22.693  1.00 41.27           C  
ATOM   3634  HG2 LYS A 245      28.646  26.337 -22.577  1.00 41.27           H  
ATOM   3635  HG3 LYS A 245      29.451  27.843 -22.103  1.00 41.27           H  
ATOM   3636  CD  LYS A 245      30.757  26.136 -22.179  1.00 41.27           C  
ATOM   3637  HD2 LYS A 245      31.663  26.725 -22.325  1.00 41.27           H  
ATOM   3638  HD3 LYS A 245      30.838  25.208 -22.746  1.00 41.27           H  
ATOM   3639  CE  LYS A 245      30.579  25.825 -20.690  1.00 41.27           C  
ATOM   3640  HE2 LYS A 245      30.438  26.763 -20.152  1.00 41.27           H  
ATOM   3641  HE3 LYS A 245      29.669  25.236 -20.571  1.00 41.27           H  
ATOM   3642  NZ  LYS A 245      31.744  25.086 -20.143  1.00 41.27           N  
ATOM   3643  HZ1 LYS A 245      31.878  24.223 -20.649  1.00 41.27           H  
ATOM   3644  HZ2 LYS A 245      32.584  25.641 -20.220  1.00 41.27           H  
ATOM   3645  HZ3 LYS A 245      31.592  24.861 -19.170  1.00 41.27           H  
ATOM   3646  N   TYR A 246      28.628  28.651 -27.112  1.00 35.84           N  
ATOM   3647  H   TYR A 246      28.009  27.854 -27.162  1.00 35.84           H  
ATOM   3648  CA  TYR A 246      28.913  29.368 -28.363  1.00 35.84           C  
ATOM   3649  HA  TYR A 246      29.862  29.894 -28.251  1.00 35.84           H  
ATOM   3650  C   TYR A 246      27.882  30.461 -28.717  1.00 35.84           C  
ATOM   3651  CB  TYR A 246      29.093  28.354 -29.506  1.00 35.84           C  
ATOM   3652  HB2 TYR A 246      28.264  27.647 -29.501  1.00 35.84           H  
ATOM   3653  HB3 TYR A 246      29.054  28.881 -30.459  1.00 35.84           H  
ATOM   3654  O   TYR A 246      28.045  31.134 -29.732  1.00 35.84           O  
ATOM   3655  CG  TYR A 246      30.410  27.602 -29.461  1.00 35.84           C  
ATOM   3656  CD1 TYR A 246      31.570  28.199 -29.994  1.00 35.84           C  
ATOM   3657  HD1 TYR A 246      31.514  29.189 -30.422  1.00 35.84           H  
ATOM   3658  CD2 TYR A 246      30.481  26.314 -28.898  1.00 35.84           C  
ATOM   3659  HD2 TYR A 246      29.593  25.854 -28.490  1.00 35.84           H  
ATOM   3660  CE1 TYR A 246      32.799  27.512 -29.968  1.00 35.84           C  
ATOM   3661  HE1 TYR A 246      33.686  27.974 -30.376  1.00 35.84           H  
ATOM   3662  CE2 TYR A 246      31.708  25.623 -28.867  1.00 35.84           C  
ATOM   3663  HE2 TYR A 246      31.770  24.634 -28.437  1.00 35.84           H  
ATOM   3664  OH  TYR A 246      34.049  25.548 -29.371  1.00 35.84           O  
ATOM   3665  HH  TYR A 246      34.762  26.048 -29.775  1.00 35.84           H  
ATOM   3666  CZ  TYR A 246      32.868  26.219 -29.403  1.00 35.84           C  
ATOM   3667  N   GLN A 247      26.835  30.670 -27.908  1.00 38.66           N  
ATOM   3668  H   GLN A 247      26.736  30.094 -27.084  1.00 38.66           H  
ATOM   3669  CA  GLN A 247      25.782  31.672 -28.164  1.00 38.66           C  
ATOM   3670  HA  GLN A 247      25.712  31.841 -29.239  1.00 38.66           H  
ATOM   3671  C   GLN A 247      26.066  33.054 -27.539  1.00 38.66           C  
ATOM   3672  CB  GLN A 247      24.424  31.117 -27.695  1.00 38.66           C  
ATOM   3673  HB2 GLN A 247      24.481  30.865 -26.636  1.00 38.66           H  
ATOM   3674  HB3 GLN A 247      23.661  31.886 -27.819  1.00 38.66           H  
ATOM   3675  O   GLN A 247      25.317  34.003 -27.759  1.00 38.66           O  
ATOM   3676  CG  GLN A 247      23.995  29.882 -28.505  1.00 38.66           C  
ATOM   3677  HG2 GLN A 247      23.904  30.167 -29.553  1.00 38.66           H  
ATOM   3678  HG3 GLN A 247      24.756  29.105 -28.430  1.00 38.66           H  
ATOM   3679  CD  GLN A 247      22.671  29.278 -28.044  1.00 38.66           C  
ATOM   3680  NE2 GLN A 247      22.024  28.491 -28.874  1.00 38.66           N  
ATOM   3681 HE21 GLN A 247      22.400  28.284 -29.788  1.00 38.66           H  
ATOM   3682 HE22 GLN A 247      21.149  28.120 -28.530  1.00 38.66           H  
ATOM   3683  OE1 GLN A 247      22.198  29.459 -26.935  1.00 38.66           O  
ATOM   3684  N   SER A 248      27.155  33.190 -26.781  1.00 33.68           N  
ATOM   3685  H   SER A 248      27.790  32.406 -26.739  1.00 33.68           H  
ATOM   3686  CA  SER A 248      27.489  34.321 -25.896  1.00 33.68           C  
ATOM   3687  HA  SER A 248      26.607  34.536 -25.292  1.00 33.68           H  
ATOM   3688  C   SER A 248      27.859  35.654 -26.581  1.00 33.68           C  
ATOM   3689  CB  SER A 248      28.599  33.854 -24.942  1.00 33.68           C  
ATOM   3690  HB2 SER A 248      28.963  34.686 -24.338  1.00 33.68           H  
ATOM   3691  HB3 SER A 248      28.187  33.096 -24.276  1.00 33.68           H  
ATOM   3692  O   SER A 248      28.389  36.551 -25.928  1.00 33.68           O  
ATOM   3693  OG  SER A 248      29.665  33.278 -25.680  1.00 33.68           O  
ATOM   3694  HG  SER A 248      30.126  32.636 -25.135  1.00 33.68           H  
ATOM   3695  N   SER A 249      27.588  35.805 -27.880  1.00 36.73           N  
ATOM   3696  H   SER A 249      27.145  35.029 -28.350  1.00 36.73           H  
ATOM   3697  CA  SER A 249      28.046  36.929 -28.716  1.00 36.73           C  
ATOM   3698  HA  SER A 249      28.395  37.732 -28.067  1.00 36.73           H  
ATOM   3699  C   SER A 249      26.976  37.559 -29.626  1.00 36.73           C  
ATOM   3700  CB  SER A 249      29.245  36.460 -29.547  1.00 36.73           C  
ATOM   3701  HB2 SER A 249      30.051  36.174 -28.872  1.00 36.73           H  
ATOM   3702  HB3 SER A 249      29.595  37.271 -30.186  1.00 36.73           H  
ATOM   3703  O   SER A 249      27.289  38.508 -30.344  1.00 36.73           O  
ATOM   3704  OG  SER A 249      28.885  35.342 -30.341  1.00 36.73           O  
ATOM   3705  HG  SER A 249      29.680  34.970 -30.730  1.00 36.73           H  
ATOM   3706  N   ALA A 250      25.724  37.081 -29.602  1.00 32.01           N  
ATOM   3707  H   ALA A 250      25.516  36.317 -28.974  1.00 32.01           H  
ATOM   3708  CA  ALA A 250      24.640  37.551 -30.477  1.00 32.01           C  
ATOM   3709  HA  ALA A 250      25.012  38.341 -31.130  1.00 32.01           H  
ATOM   3710  C   ALA A 250      23.444  38.113 -29.666  1.00 32.01           C  
ATOM   3711  CB  ALA A 250      24.243  36.389 -31.397  1.00 32.01           C  
ATOM   3712  HB1 ALA A 250      23.448  36.711 -32.070  1.00 32.01           H  
ATOM   3713  HB2 ALA A 250      25.104  36.073 -31.986  1.00 32.01           H  
ATOM   3714  HB3 ALA A 250      23.886  35.548 -30.802  1.00 32.01           H  
ATOM   3715  O   ALA A 250      22.598  37.341 -29.214  1.00 32.01           O  
ATOM   3716  N   PRO A 251      23.348  39.441 -29.448  1.00 39.41           N  
ATOM   3717  CA  PRO A 251      22.426  40.030 -28.470  1.00 39.41           C  
ATOM   3718  HA  PRO A 251      22.279  39.336 -27.643  1.00 39.41           H  
ATOM   3719  C   PRO A 251      21.028  40.356 -29.043  1.00 39.41           C  
ATOM   3720  CB  PRO A 251      23.187  41.254 -27.939  1.00 39.41           C  
ATOM   3721  HB2 PRO A 251      22.535  42.016 -27.511  1.00 39.41           H  
ATOM   3722  HB3 PRO A 251      23.916  40.931 -27.196  1.00 39.41           H  
ATOM   3723  O   PRO A 251      20.617  41.516 -29.050  1.00 39.41           O  
ATOM   3724  CG  PRO A 251      23.918  41.750 -29.185  1.00 39.41           C  
ATOM   3725  HG2 PRO A 251      23.232  42.314 -29.818  1.00 39.41           H  
ATOM   3726  HG3 PRO A 251      24.790  42.353 -28.931  1.00 39.41           H  
ATOM   3727  CD  PRO A 251      24.312  40.447 -29.881  1.00 39.41           C  
ATOM   3728  HD2 PRO A 251      25.312  40.158 -29.558  1.00 39.41           H  
ATOM   3729  HD3 PRO A 251      24.290  40.575 -30.964  1.00 39.41           H  
ATOM   3730  N   VAL A 252      20.283  39.351 -29.524  1.00 33.18           N  
ATOM   3731  H   VAL A 252      20.657  38.414 -29.481  1.00 33.18           H  
ATOM   3732  CA  VAL A 252      18.906  39.518 -30.048  1.00 33.18           C  
ATOM   3733  HA  VAL A 252      18.504  40.456 -29.663  1.00 33.18           H  
ATOM   3734  C   VAL A 252      17.980  38.393 -29.554  1.00 33.18           C  
ATOM   3735  CB  VAL A 252      18.892  39.623 -31.593  1.00 33.18           C  
ATOM   3736  HB  VAL A 252      19.250  38.685 -32.017  1.00 33.18           H  
ATOM   3737  O   VAL A 252      18.371  37.232 -29.529  1.00 33.18           O  
ATOM   3738  CG1 VAL A 252      17.486  39.901 -32.142  1.00 33.18           C  
ATOM   3739 HG11 VAL A 252      16.829  39.054 -31.946  1.00 33.18           H  
ATOM   3740 HG12 VAL A 252      17.067  40.801 -31.691  1.00 33.18           H  
ATOM   3741 HG13 VAL A 252      17.523  40.033 -33.223  1.00 33.18           H  
ATOM   3742  CG2 VAL A 252      19.790  40.759 -32.111  1.00 33.18           C  
ATOM   3743 HG21 VAL A 252      19.710  40.834 -33.195  1.00 33.18           H  
ATOM   3744 HG22 VAL A 252      20.833  40.557 -31.863  1.00 33.18           H  
ATOM   3745 HG23 VAL A 252      19.491  41.706 -31.662  1.00 33.18           H  
ATOM   3746  N   GLU A 253      16.757  38.757 -29.150  1.00 41.23           N  
ATOM   3747  H   GLU A 253      16.542  39.739 -29.252  1.00 41.23           H  
ATOM   3748  CA  GLU A 253      15.586  37.887 -28.894  1.00 41.23           C  
ATOM   3749  HA  GLU A 253      14.968  38.445 -28.191  1.00 41.23           H  
ATOM   3750  C   GLU A 253      15.793  36.551 -28.144  1.00 41.23           C  
ATOM   3751  CB  GLU A 253      14.713  37.751 -30.154  1.00 41.23           C  
ATOM   3752  HB2 GLU A 253      13.936  37.011 -29.963  1.00 41.23           H  
ATOM   3753  HB3 GLU A 253      15.314  37.423 -31.002  1.00 41.23           H  
ATOM   3754  O   GLU A 253      15.284  35.500 -28.525  1.00 41.23           O  
ATOM   3755  CG  GLU A 253      14.027  39.091 -30.462  1.00 41.23           C  
ATOM   3756  HG2 GLU A 253      14.779  39.817 -30.769  1.00 41.23           H  
ATOM   3757  HG3 GLU A 253      13.562  39.469 -29.550  1.00 41.23           H  
ATOM   3758  CD  GLU A 253      12.939  38.963 -31.533  1.00 41.23           C  
ATOM   3759  OE1 GLU A 253      12.896  39.864 -32.398  1.00 41.23           O  
ATOM   3760  OE2 GLU A 253      12.134  38.009 -31.427  1.00 41.23           O  
ATOM   3761  N   ALA A 254      16.423  36.598 -26.967  1.00 34.20           N  
ATOM   3762  H   ALA A 254      16.929  37.435 -26.718  1.00 34.20           H  
ATOM   3763  CA  ALA A 254      16.435  35.448 -26.053  1.00 34.20           C  
ATOM   3764  HA  ALA A 254      16.842  34.589 -26.587  1.00 34.20           H  
ATOM   3765  C   ALA A 254      15.028  35.043 -25.539  1.00 34.20           C  
ATOM   3766  CB  ALA A 254      17.372  35.781 -24.886  1.00 34.20           C  
ATOM   3767  HB1 ALA A 254      18.370  36.002 -25.264  1.00 34.20           H  
ATOM   3768  HB2 ALA A 254      17.434  34.923 -24.215  1.00 34.20           H  
ATOM   3769  HB3 ALA A 254      16.995  36.639 -24.330  1.00 34.20           H  
ATOM   3770  O   ALA A 254      14.790  33.874 -25.240  1.00 34.20           O  
ATOM   3771  N   ALA A 255      14.089  35.992 -25.423  1.00 36.90           N  
ATOM   3772  H   ALA A 255      14.328  36.922 -25.737  1.00 36.90           H  
ATOM   3773  CA  ALA A 255      12.834  35.818 -24.680  1.00 36.90           C  
ATOM   3774  HA  ALA A 255      13.073  35.415 -23.696  1.00 36.90           H  
ATOM   3775  C   ALA A 255      11.819  34.846 -25.320  1.00 36.90           C  
ATOM   3776  CB  ALA A 255      12.212  37.207 -24.487  1.00 36.90           C  
ATOM   3777  HB1 ALA A 255      12.914  37.859 -23.967  1.00 36.90           H  
ATOM   3778  HB2 ALA A 255      11.307  37.118 -23.886  1.00 36.90           H  
ATOM   3779  HB3 ALA A 255      11.957  37.643 -25.453  1.00 36.90           H  
ATOM   3780  O   ALA A 255      11.020  34.235 -24.610  1.00 36.90           O  
ATOM   3781  N   THR A 256      11.830  34.682 -26.644  1.00 38.58           N  
ATOM   3782  H   THR A 256      12.511  35.177 -27.202  1.00 38.58           H  
ATOM   3783  CA  THR A 256      10.973  33.716 -27.357  1.00 38.58           C  
ATOM   3784  HA  THR A 256       9.974  33.724 -26.921  1.00 38.58           H  
ATOM   3785  C   THR A 256      11.513  32.295 -27.202  1.00 38.58           C  
ATOM   3786  CB  THR A 256      10.852  34.090 -28.844  1.00 38.58           C  
ATOM   3787  HB  THR A 256      10.468  33.242 -29.411  1.00 38.58           H  
ATOM   3788  O   THR A 256      10.776  31.397 -26.791  1.00 38.58           O  
ATOM   3789  CG2 THR A 256       9.919  35.282 -29.046  1.00 38.58           C  
ATOM   3790 HG21 THR A 256       9.854  35.516 -30.109  1.00 38.58           H  
ATOM   3791 HG22 THR A 256       8.922  35.039 -28.679  1.00 38.58           H  
ATOM   3792 HG23 THR A 256      10.302  36.155 -28.519  1.00 38.58           H  
ATOM   3793  OG1 THR A 256      12.121  34.458 -29.330  1.00 38.58           O  
ATOM   3794  HG1 THR A 256      12.012  34.990 -30.122  1.00 38.58           H  
ATOM   3795  N   ALA A 257      12.817  32.109 -27.429  1.00 35.92           N  
ATOM   3796  H   ALA A 257      13.344  32.888 -27.796  1.00 35.92           H  
ATOM   3797  CA  ALA A 257      13.508  30.838 -27.224  1.00 35.92           C  
ATOM   3798  HA  ALA A 257      13.034  30.079 -27.846  1.00 35.92           H  
ATOM   3799  C   ALA A 257      13.422  30.360 -25.762  1.00 35.92           C  
ATOM   3800  CB  ALA A 257      14.962  31.006 -27.681  1.00 35.92           C  
ATOM   3801  HB1 ALA A 257      15.458  31.772 -27.085  1.00 35.92           H  
ATOM   3802  HB2 ALA A 257      14.989  31.299 -28.730  1.00 35.92           H  
ATOM   3803  HB3 ALA A 257      15.494  30.062 -27.563  1.00 35.92           H  
ATOM   3804  O   ALA A 257      13.102  29.197 -25.511  1.00 35.92           O  
ATOM   3805  N   GLU A 258      13.636  31.260 -24.796  1.00 39.74           N  
ATOM   3806  H   GLU A 258      13.934  32.187 -25.063  1.00 39.74           H  
ATOM   3807  CA  GLU A 258      13.525  30.963 -23.365  1.00 39.74           C  
ATOM   3808  HA  GLU A 258      14.246  30.188 -23.108  1.00 39.74           H  
ATOM   3809  C   GLU A 258      12.126  30.450 -22.994  1.00 39.74           C  
ATOM   3810  CB  GLU A 258      13.852  32.230 -22.558  1.00 39.74           C  
ATOM   3811  HB2 GLU A 258      13.062  32.963 -22.723  1.00 39.74           H  
ATOM   3812  HB3 GLU A 258      14.797  32.652 -22.900  1.00 39.74           H  
ATOM   3813  O   GLU A 258      11.998  29.457 -22.278  1.00 39.74           O  
ATOM   3814  CG  GLU A 258      13.987  31.908 -21.065  1.00 39.74           C  
ATOM   3815  HG2 GLU A 258      14.946  31.416 -20.901  1.00 39.74           H  
ATOM   3816  HG3 GLU A 258      13.208  31.210 -20.760  1.00 39.74           H  
ATOM   3817  CD  GLU A 258      13.855  33.132 -20.164  1.00 39.74           C  
ATOM   3818  OE1 GLU A 258      14.494  33.133 -19.095  1.00 39.74           O  
ATOM   3819  OE2 GLU A 258      12.916  33.934 -20.343  1.00 39.74           O  
ATOM   3820  N   LYS A 259      11.067  31.083 -23.511  1.00 36.65           N  
ATOM   3821  H   LYS A 259      11.241  31.886 -24.099  1.00 36.65           H  
ATOM   3822  CA  LYS A 259       9.676  30.720 -23.208  1.00 36.65           C  
ATOM   3823  HA  LYS A 259       9.540  30.768 -22.127  1.00 36.65           H  
ATOM   3824  C   LYS A 259       9.351  29.285 -23.633  1.00 36.65           C  
ATOM   3825  CB  LYS A 259       8.773  31.758 -23.880  1.00 36.65           C  
ATOM   3826  HB2 LYS A 259       9.192  32.745 -23.683  1.00 36.65           H  
ATOM   3827  HB3 LYS A 259       8.768  31.597 -24.958  1.00 36.65           H  
ATOM   3828  O   LYS A 259       8.772  28.534 -22.849  1.00 36.65           O  
ATOM   3829  CG  LYS A 259       7.339  31.755 -23.346  1.00 36.65           C  
ATOM   3830  HG2 LYS A 259       7.356  31.928 -22.270  1.00 36.65           H  
ATOM   3831  HG3 LYS A 259       6.861  30.797 -23.553  1.00 36.65           H  
ATOM   3832  CD  LYS A 259       6.568  32.883 -24.039  1.00 36.65           C  
ATOM   3833  HD2 LYS A 259       7.151  33.803 -23.985  1.00 36.65           H  
ATOM   3834  HD3 LYS A 259       6.428  32.618 -25.087  1.00 36.65           H  
ATOM   3835  CE  LYS A 259       5.213  33.113 -23.372  1.00 36.65           C  
ATOM   3836  HE2 LYS A 259       4.644  32.184 -23.407  1.00 36.65           H  
ATOM   3837  HE3 LYS A 259       5.385  33.367 -22.326  1.00 36.65           H  
ATOM   3838  NZ  LYS A 259       4.479  34.205 -24.056  1.00 36.65           N  
ATOM   3839  HZ1 LYS A 259       4.320  33.958 -25.022  1.00 36.65           H  
ATOM   3840  HZ2 LYS A 259       5.024  35.056 -24.037  1.00 36.65           H  
ATOM   3841  HZ3 LYS A 259       3.588  34.373 -23.612  1.00 36.65           H  
ATOM   3842  N   SER A 260       9.794  28.887 -24.826  1.00 35.22           N  
ATOM   3843  H   SER A 260      10.227  29.572 -25.430  1.00 35.22           H  
ATOM   3844  CA  SER A 260       9.696  27.503 -25.304  1.00 35.22           C  
ATOM   3845  HA  SER A 260       8.663  27.167 -25.213  1.00 35.22           H  
ATOM   3846  C   SER A 260      10.570  26.550 -24.480  1.00 35.22           C  
ATOM   3847  CB  SER A 260      10.089  27.432 -26.782  1.00 35.22           C  
ATOM   3848  HB2 SER A 260      11.115  27.781 -26.904  1.00 35.22           H  
ATOM   3849  HB3 SER A 260      10.015  26.402 -27.129  1.00 35.22           H  
ATOM   3850  O   SER A 260      10.125  25.464 -24.124  1.00 35.22           O  
ATOM   3851  OG  SER A 260       9.218  28.249 -27.541  1.00 35.22           O  
ATOM   3852  HG  SER A 260       9.553  28.322 -28.437  1.00 35.22           H  
ATOM   3853  N   TYR A 261      11.785  26.962 -24.104  1.00 40.78           N  
ATOM   3854  H   TYR A 261      12.108  27.865 -24.422  1.00 40.78           H  
ATOM   3855  CA  TYR A 261      12.705  26.154 -23.293  1.00 40.78           C  
ATOM   3856  HA  TYR A 261      12.856  25.200 -23.799  1.00 40.78           H  
ATOM   3857  C   TYR A 261      12.137  25.846 -21.895  1.00 40.78           C  
ATOM   3858  CB  TYR A 261      14.056  26.879 -23.221  1.00 40.78           C  
ATOM   3859  HB2 TYR A 261      14.292  27.276 -24.208  1.00 40.78           H  
ATOM   3860  HB3 TYR A 261      13.978  27.730 -22.544  1.00 40.78           H  
ATOM   3861  O   TYR A 261      12.168  24.694 -21.457  1.00 40.78           O  
ATOM   3862  CG  TYR A 261      15.228  26.015 -22.802  1.00 40.78           C  
ATOM   3863  CD1 TYR A 261      15.687  26.028 -21.470  1.00 40.78           C  
ATOM   3864  HD1 TYR A 261      15.180  26.627 -20.730  1.00 40.78           H  
ATOM   3865  CD2 TYR A 261      15.890  25.233 -23.769  1.00 40.78           C  
ATOM   3866  HD2 TYR A 261      15.541  25.229 -24.791  1.00 40.78           H  
ATOM   3867  CE1 TYR A 261      16.817  25.268 -21.107  1.00 40.78           C  
ATOM   3868  HE1 TYR A 261      17.172  25.284 -20.087  1.00 40.78           H  
ATOM   3869  CE2 TYR A 261      17.016  24.469 -23.409  1.00 40.78           C  
ATOM   3870  HE2 TYR A 261      17.534  23.869 -24.142  1.00 40.78           H  
ATOM   3871  OH  TYR A 261      18.579  23.761 -21.741  1.00 40.78           O  
ATOM   3872  HH  TYR A 261      18.799  23.858 -20.811  1.00 40.78           H  
ATOM   3873  CZ  TYR A 261      17.483  24.488 -22.079  1.00 40.78           C  
ATOM   3874  N   ARG A 262      11.531  26.839 -21.224  1.00 41.54           N  
ATOM   3875  H   ARG A 262      11.556  27.761 -21.637  1.00 41.54           H  
ATOM   3876  CA  ARG A 262      10.810  26.652 -19.949  1.00 41.54           C  
ATOM   3877  HA  ARG A 262      11.477  26.181 -19.227  1.00 41.54           H  
ATOM   3878  C   ARG A 262       9.618  25.695 -20.103  1.00 41.54           C  
ATOM   3879  CB  ARG A 262      10.340  28.003 -19.374  1.00 41.54           C  
ATOM   3880  HB2 ARG A 262       9.720  27.796 -18.502  1.00 41.54           H  
ATOM   3881  HB3 ARG A 262       9.716  28.502 -20.116  1.00 41.54           H  
ATOM   3882  O   ARG A 262       9.397  24.869 -19.222  1.00 41.54           O  
ATOM   3883  CG  ARG A 262      11.461  28.969 -18.935  1.00 41.54           C  
ATOM   3884  HG2 ARG A 262      12.130  28.471 -18.234  1.00 41.54           H  
ATOM   3885  HG3 ARG A 262      12.038  29.282 -19.805  1.00 41.54           H  
ATOM   3886  CD  ARG A 262      10.840  30.201 -18.254  1.00 41.54           C  
ATOM   3887  HD2 ARG A 262       9.936  30.480 -18.795  1.00 41.54           H  
ATOM   3888  HD3 ARG A 262      10.551  29.915 -17.242  1.00 41.54           H  
ATOM   3889  NE  ARG A 262      11.723  31.390 -18.225  1.00 41.54           N  
ATOM   3890  HE  ARG A 262      12.365  31.535 -18.990  1.00 41.54           H  
ATOM   3891  NH1 ARG A 262      10.948  32.313 -16.270  1.00 41.54           N  
ATOM   3892 HH11 ARG A 262      10.909  31.380 -15.885  1.00 41.54           H  
ATOM   3893 HH12 ARG A 262      10.992  33.069 -15.602  1.00 41.54           H  
ATOM   3894  NH2 ARG A 262      12.222  33.532 -17.588  1.00 41.54           N  
ATOM   3895 HH21 ARG A 262      12.224  34.280 -16.909  1.00 41.54           H  
ATOM   3896 HH22 ARG A 262      12.835  33.617 -18.386  1.00 41.54           H  
ATOM   3897  CZ  ARG A 262      11.632  32.397 -17.371  1.00 41.54           C  
ATOM   3898  N   GLN A 263       8.884  25.765 -21.219  1.00 37.62           N  
ATOM   3899  H   GLN A 263       9.108  26.477 -21.900  1.00 37.62           H  
ATOM   3900  CA  GLN A 263       7.766  24.854 -21.498  1.00 37.62           C  
ATOM   3901  HA  GLN A 263       7.154  24.798 -20.598  1.00 37.62           H  
ATOM   3902  C   GLN A 263       8.225  23.413 -21.790  1.00 37.62           C  
ATOM   3903  CB  GLN A 263       6.889  25.442 -22.618  1.00 37.62           C  
ATOM   3904  HB2 GLN A 263       6.583  26.445 -22.321  1.00 37.62           H  
ATOM   3905  HB3 GLN A 263       7.464  25.514 -23.541  1.00 37.62           H  
ATOM   3906  O   GLN A 263       7.526  22.479 -21.414  1.00 37.62           O  
ATOM   3907  CG  GLN A 263       5.632  24.589 -22.871  1.00 37.62           C  
ATOM   3908  HG2 GLN A 263       5.134  24.388 -21.922  1.00 37.62           H  
ATOM   3909  HG3 GLN A 263       5.933  23.635 -23.303  1.00 37.62           H  
ATOM   3910  CD  GLN A 263       4.614  25.240 -23.805  1.00 37.62           C  
ATOM   3911  NE2 GLN A 263       3.777  24.458 -24.451  1.00 37.62           N  
ATOM   3912 HE21 GLN A 263       3.864  23.454 -24.386  1.00 37.62           H  
ATOM   3913 HE22 GLN A 263       3.145  24.915 -25.093  1.00 37.62           H  
ATOM   3914  OE1 GLN A 263       4.514  26.448 -23.954  1.00 37.62           O  
ATOM   3915  N   THR A 264       9.402  23.206 -22.389  1.00 36.91           N  
ATOM   3916  H   THR A 264       9.875  23.991 -22.812  1.00 36.91           H  
ATOM   3917  CA  THR A 264       9.991  21.862 -22.551  1.00 36.91           C  
ATOM   3918  HA  THR A 264       9.223  21.186 -22.926  1.00 36.91           H  
ATOM   3919  C   THR A 264      10.492  21.292 -21.218  1.00 36.91           C  
ATOM   3920  CB  THR A 264      11.136  21.893 -23.577  1.00 36.91           C  
ATOM   3921  HB  THR A 264      11.937  22.532 -23.206  1.00 36.91           H  
ATOM   3922  O   THR A 264      10.331  20.100 -20.958  1.00 36.91           O  
ATOM   3923  CG2 THR A 264      11.703  20.512 -23.904  1.00 36.91           C  
ATOM   3924 HG21 THR A 264      12.173  20.081 -23.020  1.00 36.91           H  
ATOM   3925 HG22 THR A 264      12.455  20.594 -24.689  1.00 36.91           H  
ATOM   3926 HG23 THR A 264      10.902  19.853 -24.239  1.00 36.91           H  
ATOM   3927  OG1 THR A 264      10.669  22.412 -24.800  1.00 36.91           O  
ATOM   3928  HG1 THR A 264      11.425  22.544 -25.376  1.00 36.91           H  
ATOM   3929  N   LEU A 265      11.073  22.126 -20.345  1.00 38.04           N  
ATOM   3930  H   LEU A 265      11.197  23.091 -20.615  1.00 38.04           H  
ATOM   3931  CA  LEU A 265      11.619  21.689 -19.051  1.00 38.04           C  
ATOM   3932  HA  LEU A 265      12.326  20.881 -19.235  1.00 38.04           H  
ATOM   3933  C   LEU A 265      10.560  21.102 -18.104  1.00 38.04           C  
ATOM   3934  CB  LEU A 265      12.354  22.862 -18.372  1.00 38.04           C  
ATOM   3935  HB2 LEU A 265      12.409  22.674 -17.300  1.00 38.04           H  
ATOM   3936  HB3 LEU A 265      11.766  23.769 -18.510  1.00 38.04           H  
ATOM   3937  O   LEU A 265      10.869  20.156 -17.384  1.00 38.04           O  
ATOM   3938  CG  LEU A 265      13.786  23.095 -18.886  1.00 38.04           C  
ATOM   3939  HG  LEU A 265      13.795  23.104 -19.976  1.00 38.04           H  
ATOM   3940  CD1 LEU A 265      14.298  24.442 -18.375  1.00 38.04           C  
ATOM   3941 HD11 LEU A 265      15.330  24.591 -18.690  1.00 38.04           H  
ATOM   3942 HD12 LEU A 265      14.246  24.481 -17.287  1.00 38.04           H  
ATOM   3943 HD13 LEU A 265      13.688  25.243 -18.794  1.00 38.04           H  
ATOM   3944  CD2 LEU A 265      14.755  22.017 -18.389  1.00 38.04           C  
ATOM   3945 HD21 LEU A 265      14.449  21.036 -18.752  1.00 38.04           H  
ATOM   3946 HD22 LEU A 265      14.776  22.005 -17.300  1.00 38.04           H  
ATOM   3947 HD23 LEU A 265      15.757  22.224 -18.768  1.00 38.04           H  
ATOM   3948  N   SER A 266       9.321  21.605 -18.119  1.00 39.73           N  
ATOM   3949  H   SER A 266       9.109  22.379 -18.731  1.00 39.73           H  
ATOM   3950  CA  SER A 266       8.233  21.079 -17.276  1.00 39.73           C  
ATOM   3951  HA  SER A 266       8.650  20.859 -16.293  1.00 39.73           H  
ATOM   3952  C   SER A 266       7.623  19.757 -17.769  1.00 39.73           C  
ATOM   3953  CB  SER A 266       7.154  22.145 -17.066  1.00 39.73           C  
ATOM   3954  HB2 SER A 266       6.348  21.734 -16.458  1.00 39.73           H  
ATOM   3955  HB3 SER A 266       7.592  22.989 -16.532  1.00 39.73           H  
ATOM   3956  O   SER A 266       6.764  19.198 -17.091  1.00 39.73           O  
ATOM   3957  OG  SER A 266       6.636  22.603 -18.300  1.00 39.73           O  
ATOM   3958  HG  SER A 266       5.969  23.267 -18.112  1.00 39.73           H  
ATOM   3959  N   TRP A 267       8.071  19.234 -18.917  1.00 37.84           N  
ATOM   3960  H   TRP A 267       8.752  19.761 -19.445  1.00 37.84           H  
ATOM   3961  CA  TRP A 267       7.654  17.933 -19.466  1.00 37.84           C  
ATOM   3962  HA  TRP A 267       6.760  17.596 -18.941  1.00 37.84           H  
ATOM   3963  C   TRP A 267       8.706  16.828 -19.243  1.00 37.84           C  
ATOM   3964  CB  TRP A 267       7.270  18.095 -20.949  1.00 37.84           C  
ATOM   3965  HB2 TRP A 267       8.089  18.582 -21.477  1.00 37.84           H  
ATOM   3966  HB3 TRP A 267       7.157  17.101 -21.381  1.00 37.84           H  
ATOM   3967  O   TRP A 267       8.481  15.673 -19.610  1.00 37.84           O  
ATOM   3968  CG  TRP A 267       5.998  18.849 -21.238  1.00 37.84           C  
ATOM   3969  CD1 TRP A 267       5.678  20.078 -20.771  1.00 37.84           C  
ATOM   3970  HD1 TRP A 267       6.305  20.682 -20.131  1.00 37.84           H  
ATOM   3971  CD2 TRP A 267       4.872  18.458 -22.090  1.00 37.84           C  
ATOM   3972  CE2 TRP A 267       3.902  19.506 -22.075  1.00 37.84           C  
ATOM   3973  CE3 TRP A 267       4.575  17.330 -22.889  1.00 37.84           C  
ATOM   3974  HE3 TRP A 267       5.284  16.517 -22.928  1.00 37.84           H  
ATOM   3975  NE1 TRP A 267       4.442  20.460 -21.244  1.00 37.84           N  
ATOM   3976  HE1 TRP A 267       4.015  21.343 -21.001  1.00 37.84           H  
ATOM   3977  CH2 TRP A 267       2.444  18.307 -23.590  1.00 37.84           C  
ATOM   3978  HH2 TRP A 267       1.530  18.237 -24.160  1.00 37.84           H  
ATOM   3979  CZ2 TRP A 267       2.705  19.443 -22.805  1.00 37.84           C  
ATOM   3980  HZ2 TRP A 267       1.995  20.255 -22.762  1.00 37.84           H  
ATOM   3981  CZ3 TRP A 267       3.378  17.256 -23.630  1.00 37.84           C  
ATOM   3982  HZ3 TRP A 267       3.175  16.383 -24.233  1.00 37.84           H  
ATOM   3983  N   LEU A 268       9.851  17.148 -18.624  1.00 35.99           N  
ATOM   3984  H   LEU A 268       9.965  18.096 -18.296  1.00 35.99           H  
ATOM   3985  CA  LEU A 268      10.851  16.162 -18.206  1.00 35.99           C  
ATOM   3986  HA  LEU A 268      10.846  15.352 -18.935  1.00 35.99           H  
ATOM   3987  C   LEU A 268      10.496  15.586 -16.819  1.00 35.99           C  
ATOM   3988  CB  LEU A 268      12.251  16.805 -18.207  1.00 35.99           C  
ATOM   3989  HB2 LEU A 268      12.913  16.225 -17.564  1.00 35.99           H  
ATOM   3990  HB3 LEU A 268      12.174  17.803 -17.774  1.00 35.99           H  
ATOM   3991  O   LEU A 268      10.364  16.354 -15.865  1.00 35.99           O  
ATOM   3992  CG  LEU A 268      12.882  16.893 -19.608  1.00 35.99           C  
ATOM   3993  HG  LEU A 268      12.147  17.261 -20.324  1.00 35.99           H  
ATOM   3994  CD1 LEU A 268      14.066  17.859 -19.595  1.00 35.99           C  
ATOM   3995 HD11 LEU A 268      14.501  17.928 -20.593  1.00 35.99           H  
ATOM   3996 HD12 LEU A 268      13.713  18.847 -19.300  1.00 35.99           H  
ATOM   3997 HD13 LEU A 268      14.821  17.520 -18.886  1.00 35.99           H  
ATOM   3998  CD2 LEU A 268      13.405  15.528 -20.077  1.00 35.99           C  
ATOM   3999 HD21 LEU A 268      12.577  14.825 -20.170  1.00 35.99           H  
ATOM   4000 HD22 LEU A 268      14.133  15.142 -19.364  1.00 35.99           H  
ATOM   4001 HD23 LEU A 268      13.876  15.636 -21.054  1.00 35.99           H  
ATOM   4002  N   PRO A 269      10.374  14.252 -16.660  1.00 35.98           N  
ATOM   4003  CA  PRO A 269      10.124  13.647 -15.356  1.00 35.98           C  
ATOM   4004  HA  PRO A 269       9.280  14.141 -14.874  1.00 35.98           H  
ATOM   4005  C   PRO A 269      11.364  13.780 -14.461  1.00 35.98           C  
ATOM   4006  CB  PRO A 269       9.756  12.189 -15.645  1.00 35.98           C  
ATOM   4007  HB2 PRO A 269      10.057  11.520 -14.839  1.00 35.98           H  
ATOM   4008  HB3 PRO A 269       8.682  12.115 -15.818  1.00 35.98           H  
ATOM   4009  O   PRO A 269      12.456  13.348 -14.830  1.00 35.98           O  
ATOM   4010  CG  PRO A 269      10.503  11.887 -16.944  1.00 35.98           C  
ATOM   4011  HG2 PRO A 269      10.014  11.099 -17.517  1.00 35.98           H  
ATOM   4012  HG3 PRO A 269      11.534  11.613 -16.721  1.00 35.98           H  
ATOM   4013  CD  PRO A 269      10.475  13.224 -17.686  1.00 35.98           C  
ATOM   4014  HD2 PRO A 269       9.599  13.274 -18.332  1.00 35.98           H  
ATOM   4015  HD3 PRO A 269      11.387  13.338 -18.272  1.00 35.98           H  
ATOM   4016  N   VAL A 270      11.187  14.363 -13.273  1.00 46.19           N  
ATOM   4017  H   VAL A 270      10.271  14.730 -13.056  1.00 46.19           H  
ATOM   4018  CA  VAL A 270      12.280  14.660 -12.334  1.00 46.19           C  
ATOM   4019  HA  VAL A 270      13.115  15.069 -12.902  1.00 46.19           H  
ATOM   4020  C   VAL A 270      12.766  13.376 -11.650  1.00 46.19           C  
ATOM   4021  CB  VAL A 270      11.854  15.737 -11.308  1.00 46.19           C  
ATOM   4022  HB  VAL A 270      11.067  15.340 -10.667  1.00 46.19           H  
ATOM   4023  O   VAL A 270      12.236  12.967 -10.618  1.00 46.19           O  
ATOM   4024  CG1 VAL A 270      13.038  16.167 -10.431  1.00 46.19           C  
ATOM   4025 HG11 VAL A 270      12.716  16.939  -9.732  1.00 46.19           H  
ATOM   4026 HG12 VAL A 270      13.412  15.320  -9.856  1.00 46.19           H  
ATOM   4027 HG13 VAL A 270      13.841  16.562 -11.054  1.00 46.19           H  
ATOM   4028  CG2 VAL A 270      11.309  16.998 -11.996  1.00 46.19           C  
ATOM   4029 HG21 VAL A 270      12.046  17.386 -12.699  1.00 46.19           H  
ATOM   4030 HG22 VAL A 270      10.389  16.776 -12.536  1.00 46.19           H  
ATOM   4031 HG23 VAL A 270      11.086  17.762 -11.252  1.00 46.19           H  
ATOM   4032  N   THR A 271      13.784  12.724 -12.221  1.00 45.18           N  
ATOM   4033  H   THR A 271      14.141  13.081 -13.096  1.00 45.18           H  
ATOM   4034  CA  THR A 271      14.487  11.604 -11.567  1.00 45.18           C  
ATOM   4035  HA  THR A 271      13.739  11.061 -10.989  1.00 45.18           H  
ATOM   4036  C   THR A 271      15.562  12.118 -10.598  1.00 45.18           C  
ATOM   4037  CB  THR A 271      15.107  10.576 -12.542  1.00 45.18           C  
ATOM   4038  HB  THR A 271      15.175   9.628 -12.009  1.00 45.18           H  
ATOM   4039  O   THR A 271      16.073  13.232 -10.787  1.00 45.18           O  
ATOM   4040  CG2 THR A 271      14.283  10.337 -13.806  1.00 45.18           C  
ATOM   4041 HG21 THR A 271      14.288  11.229 -14.432  1.00 45.18           H  
ATOM   4042 HG22 THR A 271      14.718   9.509 -14.366  1.00 45.18           H  
ATOM   4043 HG23 THR A 271      13.257  10.088 -13.537  1.00 45.18           H  
ATOM   4044  OG1 THR A 271      16.418  10.928 -12.924  1.00 45.18           O  
ATOM   4045  HG1 THR A 271      16.943  10.126 -12.881  1.00 45.18           H  
ATOM   4046  N   PRO A 272      15.990  11.310  -9.607  1.00 42.78           N  
ATOM   4047  CA  PRO A 272      17.110  11.654  -8.731  1.00 42.78           C  
ATOM   4048  HA  PRO A 272      16.835  12.537  -8.154  1.00 42.78           H  
ATOM   4049  C   PRO A 272      18.429  11.949  -9.465  1.00 42.78           C  
ATOM   4050  CB  PRO A 272      17.265  10.463  -7.779  1.00 42.78           C  
ATOM   4051  HB2 PRO A 272      17.598  10.779  -6.791  1.00 42.78           H  
ATOM   4052  HB3 PRO A 272      17.959   9.735  -8.200  1.00 42.78           H  
ATOM   4053  O   PRO A 272      19.242  12.701  -8.937  1.00 42.78           O  
ATOM   4054  CG  PRO A 272      15.864   9.857  -7.739  1.00 42.78           C  
ATOM   4055  HG2 PRO A 272      15.234  10.427  -7.056  1.00 42.78           H  
ATOM   4056  HG3 PRO A 272      15.884   8.803  -7.463  1.00 42.78           H  
ATOM   4057  CD  PRO A 272      15.384  10.059  -9.173  1.00 42.78           C  
ATOM   4058  HD2 PRO A 272      14.295  10.104  -9.190  1.00 42.78           H  
ATOM   4059  HD3 PRO A 272      15.744   9.243  -9.801  1.00 42.78           H  
ATOM   4060  N   GLU A 273      18.648  11.414 -10.675  1.00 40.62           N  
ATOM   4061  H   GLU A 273      17.985  10.758 -11.063  1.00 40.62           H  
ATOM   4062  CA  GLU A 273      19.821  11.763 -11.493  1.00 40.62           C  
ATOM   4063  HA  GLU A 273      20.696  11.810 -10.845  1.00 40.62           H  
ATOM   4064  C   GLU A 273      19.697  13.144 -12.164  1.00 40.62           C  
ATOM   4065  CB  GLU A 273      20.095  10.693 -12.567  1.00 40.62           C  
ATOM   4066  HB2 GLU A 273      19.303  10.700 -13.315  1.00 40.62           H  
ATOM   4067  HB3 GLU A 273      21.008  10.993 -13.082  1.00 40.62           H  
ATOM   4068  O   GLU A 273      20.702  13.827 -12.357  1.00 40.62           O  
ATOM   4069  CG  GLU A 273      20.329   9.268 -12.025  1.00 40.62           C  
ATOM   4070  HG2 GLU A 273      20.703   9.327 -11.003  1.00 40.62           H  
ATOM   4071  HG3 GLU A 273      21.118   8.816 -12.626  1.00 40.62           H  
ATOM   4072  CD  GLU A 273      19.106   8.335 -12.078  1.00 40.62           C  
ATOM   4073  OE1 GLU A 273      19.309   7.127 -11.811  1.00 40.62           O  
ATOM   4074  OE2 GLU A 273      17.977   8.829 -12.338  1.00 40.62           O  
ATOM   4075  N   THR A 274      18.479  13.586 -12.499  1.00 42.90           N  
ATOM   4076  H   THR A 274      17.695  12.970 -12.336  1.00 42.90           H  
ATOM   4077  CA  THR A 274      18.242  14.912 -13.109  1.00 42.90           C  
ATOM   4078  HA  THR A 274      19.049  15.114 -13.813  1.00 42.90           H  
ATOM   4079  C   THR A 274      18.254  16.057 -12.091  1.00 42.90           C  
ATOM   4080  CB  THR A 274      16.926  14.962 -13.902  1.00 42.90           C  
ATOM   4081  HB  THR A 274      16.840  15.950 -14.354  1.00 42.90           H  
ATOM   4082  O   THR A 274      18.683  17.170 -12.414  1.00 42.90           O  
ATOM   4083  CG2 THR A 274      16.869  13.933 -15.029  1.00 42.90           C  
ATOM   4084 HG21 THR A 274      15.935  14.054 -15.578  1.00 42.90           H  
ATOM   4085 HG22 THR A 274      17.706  14.088 -15.710  1.00 42.90           H  
ATOM   4086 HG23 THR A 274      16.913  12.920 -14.629  1.00 42.90           H  
ATOM   4087  OG1 THR A 274      15.799  14.766 -13.078  1.00 42.90           O  
ATOM   4088  HG1 THR A 274      16.011  14.142 -12.380  1.00 42.90           H  
ATOM   4089  N   LEU A 275      17.819  15.790 -10.854  1.00 45.32           N  
ATOM   4090  H   LEU A 275      17.491  14.853 -10.667  1.00 45.32           H  
ATOM   4091  CA  LEU A 275      17.594  16.805  -9.821  1.00 45.32           C  
ATOM   4092  HA  LEU A 275      16.817  17.467 -10.205  1.00 45.32           H  
ATOM   4093  C   LEU A 275      18.822  17.705  -9.538  1.00 45.32           C  
ATOM   4094  CB  LEU A 275      17.025  16.114  -8.564  1.00 45.32           C  
ATOM   4095  HB2 LEU A 275      17.755  15.400  -8.182  1.00 45.32           H  
ATOM   4096  HB3 LEU A 275      16.139  15.547  -8.852  1.00 45.32           H  
ATOM   4097  O   LEU A 275      18.636  18.921  -9.507  1.00 45.32           O  
ATOM   4098  CG  LEU A 275      16.639  17.071  -7.421  1.00 45.32           C  
ATOM   4099  HG  LEU A 275      17.498  17.685  -7.151  1.00 45.32           H  
ATOM   4100  CD1 LEU A 275      15.470  17.985  -7.796  1.00 45.32           C  
ATOM   4101 HD11 LEU A 275      15.756  18.646  -8.614  1.00 45.32           H  
ATOM   4102 HD12 LEU A 275      14.608  17.390  -8.096  1.00 45.32           H  
ATOM   4103 HD13 LEU A 275      15.197  18.605  -6.942  1.00 45.32           H  
ATOM   4104  CD2 LEU A 275      16.231  16.257  -6.192  1.00 45.32           C  
ATOM   4105 HD21 LEU A 275      17.062  15.624  -5.879  1.00 45.32           H  
ATOM   4106 HD22 LEU A 275      15.980  16.931  -5.374  1.00 45.32           H  
ATOM   4107 HD23 LEU A 275      15.367  15.634  -6.425  1.00 45.32           H  
ATOM   4108  N   PRO A 276      20.074  17.205  -9.429  1.00 45.18           N  
ATOM   4109  CA  PRO A 276      21.235  18.059  -9.146  1.00 45.18           C  
ATOM   4110  HA  PRO A 276      21.024  18.641  -8.249  1.00 45.18           H  
ATOM   4111  C   PRO A 276      21.595  19.024 -10.287  1.00 45.18           C  
ATOM   4112  CB  PRO A 276      22.397  17.098  -8.856  1.00 45.18           C  
ATOM   4113  HB2 PRO A 276      23.033  17.471  -8.053  1.00 45.18           H  
ATOM   4114  HB3 PRO A 276      22.984  16.933  -9.759  1.00 45.18           H  
ATOM   4115  O   PRO A 276      22.179  20.082 -10.044  1.00 45.18           O  
ATOM   4116  CG  PRO A 276      21.708  15.793  -8.465  1.00 45.18           C  
ATOM   4117  HG2 PRO A 276      21.406  15.830  -7.418  1.00 45.18           H  
ATOM   4118  HG3 PRO A 276      22.337  14.924  -8.658  1.00 45.18           H  
ATOM   4119  CD  PRO A 276      20.474  15.807  -9.357  1.00 45.18           C  
ATOM   4120  HD2 PRO A 276      20.733  15.450 -10.353  1.00 45.18           H  
ATOM   4121  HD3 PRO A 276      19.703  15.173  -8.921  1.00 45.18           H  
ATOM   4122  N   LEU A 277      21.253  18.686 -11.537  1.00 43.60           N  
ATOM   4123  H   LEU A 277      20.732  17.831 -11.672  1.00 43.60           H  
ATOM   4124  CA  LEU A 277      21.417  19.585 -12.687  1.00 43.60           C  
ATOM   4125  HA  LEU A 277      22.356  20.130 -12.588  1.00 43.60           H  
ATOM   4126  C   LEU A 277      20.309  20.643 -12.717  1.00 43.60           C  
ATOM   4127  CB  LEU A 277      21.443  18.771 -13.995  1.00 43.60           C  
ATOM   4128  HB2 LEU A 277      20.544  18.157 -14.042  1.00 43.60           H  
ATOM   4129  HB3 LEU A 277      21.407  19.466 -14.833  1.00 43.60           H  
ATOM   4130  O   LEU A 277      20.585  21.813 -12.976  1.00 43.60           O  
ATOM   4131  CG  LEU A 277      22.674  17.864 -14.171  1.00 43.60           C  
ATOM   4132  HG  LEU A 277      22.759  17.187 -13.322  1.00 43.60           H  
ATOM   4133  CD1 LEU A 277      22.512  17.031 -15.442  1.00 43.60           C  
ATOM   4134 HD11 LEU A 277      23.382  16.388 -15.578  1.00 43.60           H  
ATOM   4135 HD12 LEU A 277      22.403  17.679 -16.312  1.00 43.60           H  
ATOM   4136 HD13 LEU A 277      21.631  16.396 -15.353  1.00 43.60           H  
ATOM   4137  CD2 LEU A 277      23.973  18.668 -14.300  1.00 43.60           C  
ATOM   4138 HD21 LEU A 277      24.803  17.988 -14.493  1.00 43.60           H  
ATOM   4139 HD22 LEU A 277      23.894  19.378 -15.123  1.00 43.60           H  
ATOM   4140 HD23 LEU A 277      24.176  19.202 -13.371  1.00 43.60           H  
ATOM   4141  N   MET A 278      19.077  20.247 -12.389  1.00 43.65           N  
ATOM   4142  H   MET A 278      18.929  19.266 -12.201  1.00 43.65           H  
ATOM   4143  CA  MET A 278      17.939  21.154 -12.219  1.00 43.65           C  
ATOM   4144  HA  MET A 278      17.821  21.740 -13.130  1.00 43.65           H  
ATOM   4145  C   MET A 278      18.166  22.164 -11.080  1.00 43.65           C  
ATOM   4146  CB  MET A 278      16.670  20.314 -11.992  1.00 43.65           C  
ATOM   4147  HB2 MET A 278      16.929  19.283 -11.753  1.00 43.65           H  
ATOM   4148  HB3 MET A 278      16.113  20.709 -11.143  1.00 43.65           H  
ATOM   4149  O   MET A 278      17.891  23.350 -11.254  1.00 43.65           O  
ATOM   4150  CG  MET A 278      15.763  20.322 -13.226  1.00 43.65           C  
ATOM   4151  HG2 MET A 278      16.318  19.928 -14.077  1.00 43.65           H  
ATOM   4152  HG3 MET A 278      15.477  21.351 -13.443  1.00 43.65           H  
ATOM   4153  SD  MET A 278      14.256  19.340 -13.014  1.00 43.65           S  
ATOM   4154  CE  MET A 278      13.378  19.737 -14.552  1.00 43.65           C  
ATOM   4155  HE1 MET A 278      13.984  19.447 -15.410  1.00 43.65           H  
ATOM   4156  HE2 MET A 278      12.435  19.193 -14.585  1.00 43.65           H  
ATOM   4157  HE3 MET A 278      13.172  20.807 -14.595  1.00 43.65           H  
ATOM   4158  N   GLN A 279      18.748  21.729  -9.957  1.00 47.96           N  
ATOM   4159  H   GLN A 279      18.882  20.735  -9.846  1.00 47.96           H  
ATOM   4160  CA  GLN A 279      19.146  22.606  -8.852  1.00 47.96           C  
ATOM   4161  HA  GLN A 279      18.292  23.221  -8.569  1.00 47.96           H  
ATOM   4162  C   GLN A 279      20.258  23.577  -9.270  1.00 47.96           C  
ATOM   4163  CB  GLN A 279      19.546  21.765  -7.631  1.00 47.96           C  
ATOM   4164  HB2 GLN A 279      20.244  20.986  -7.938  1.00 47.96           H  
ATOM   4165  HB3 GLN A 279      20.042  22.407  -6.903  1.00 47.96           H  
ATOM   4166  O   GLN A 279      20.070  24.783  -9.152  1.00 47.96           O  
ATOM   4167  CG  GLN A 279      18.311  21.139  -6.964  1.00 47.96           C  
ATOM   4168  HG2 GLN A 279      17.666  21.939  -6.599  1.00 47.96           H  
ATOM   4169  HG3 GLN A 279      17.741  20.556  -7.688  1.00 47.96           H  
ATOM   4170  CD  GLN A 279      18.681  20.219  -5.806  1.00 47.96           C  
ATOM   4171  NE2 GLN A 279      18.081  20.385  -4.648  1.00 47.96           N  
ATOM   4172 HE21 GLN A 279      18.372  19.762  -3.909  1.00 47.96           H  
ATOM   4173 HE22 GLN A 279      17.402  21.122  -4.521  1.00 47.96           H  
ATOM   4174  OE1 GLN A 279      19.507  19.328  -5.915  1.00 47.96           O  
ATOM   4175  N   LYS A 280      21.349  23.102  -9.894  1.00 45.96           N  
ATOM   4176  H   LYS A 280      21.466  22.101  -9.966  1.00 45.96           H  
ATOM   4177  CA  LYS A 280      22.406  23.995 -10.412  1.00 45.96           C  
ATOM   4178  HA  LYS A 280      22.765  24.604  -9.583  1.00 45.96           H  
ATOM   4179  C   LYS A 280      21.900  25.000 -11.454  1.00 45.96           C  
ATOM   4180  CB  LYS A 280      23.571  23.174 -10.979  1.00 45.96           C  
ATOM   4181  HB2 LYS A 280      24.189  23.819 -11.604  1.00 45.96           H  
ATOM   4182  HB3 LYS A 280      23.186  22.361 -11.595  1.00 45.96           H  
ATOM   4183  O   LYS A 280      22.428  26.108 -11.534  1.00 45.96           O  
ATOM   4184  CG  LYS A 280      24.446  22.620  -9.848  1.00 45.96           C  
ATOM   4185  HG2 LYS A 280      24.832  23.453  -9.261  1.00 45.96           H  
ATOM   4186  HG3 LYS A 280      23.847  21.985  -9.196  1.00 45.96           H  
ATOM   4187  CD  LYS A 280      25.622  21.811 -10.404  1.00 45.96           C  
ATOM   4188  HD2 LYS A 280      25.236  20.948 -10.947  1.00 45.96           H  
ATOM   4189  HD3 LYS A 280      26.206  22.438 -11.077  1.00 45.96           H  
ATOM   4190  CE  LYS A 280      26.491  21.349  -9.230  1.00 45.96           C  
ATOM   4191  HE2 LYS A 280      25.872  20.749  -8.564  1.00 45.96           H  
ATOM   4192  HE3 LYS A 280      26.814  22.228  -8.672  1.00 45.96           H  
ATOM   4193  NZ  LYS A 280      27.666  20.566  -9.684  1.00 45.96           N  
ATOM   4194  HZ1 LYS A 280      28.212  20.268  -8.889  1.00 45.96           H  
ATOM   4195  HZ2 LYS A 280      28.253  21.126 -10.287  1.00 45.96           H  
ATOM   4196  HZ3 LYS A 280      27.363  19.745 -10.188  1.00 45.96           H  
ATOM   4197  N   TRP A 281      20.875  24.653 -12.238  1.00 46.44           N  
ATOM   4198  H   TRP A 281      20.518  23.710 -12.181  1.00 46.44           H  
ATOM   4199  CA  TRP A 281      20.209  25.616 -13.118  1.00 46.44           C  
ATOM   4200  HA  TRP A 281      20.975  26.168 -13.663  1.00 46.44           H  
ATOM   4201  C   TRP A 281      19.406  26.654 -12.321  1.00 46.44           C  
ATOM   4202  CB  TRP A 281      19.339  24.892 -14.153  1.00 46.44           C  
ATOM   4203  HB2 TRP A 281      19.941  24.131 -14.649  1.00 46.44           H  
ATOM   4204  HB3 TRP A 281      18.519  24.385 -13.644  1.00 46.44           H  
ATOM   4205  O   TRP A 281      19.506  27.841 -12.620  1.00 46.44           O  
ATOM   4206  CG  TRP A 281      18.765  25.801 -15.199  1.00 46.44           C  
ATOM   4207  CD1 TRP A 281      19.363  26.130 -16.367  1.00 46.44           C  
ATOM   4208  HD1 TRP A 281      20.324  25.760 -16.693  1.00 46.44           H  
ATOM   4209  CD2 TRP A 281      17.518  26.566 -15.161  1.00 46.44           C  
ATOM   4210  CE2 TRP A 281      17.434  27.351 -16.350  1.00 46.44           C  
ATOM   4211  CE3 TRP A 281      16.465  26.704 -14.229  1.00 46.44           C  
ATOM   4212  HE3 TRP A 281      16.495  26.133 -13.312  1.00 46.44           H  
ATOM   4213  NE1 TRP A 281      18.579  27.040 -17.051  1.00 46.44           N  
ATOM   4214  HE1 TRP A 281      18.859  27.500 -17.905  1.00 46.44           H  
ATOM   4215  CH2 TRP A 281      15.340  28.344 -15.652  1.00 46.44           C  
ATOM   4216  HH2 TRP A 281      14.517  29.024 -15.819  1.00 46.44           H  
ATOM   4217  CZ2 TRP A 281      16.370  28.230 -16.601  1.00 46.44           C  
ATOM   4218  HZ2 TRP A 281      16.354  28.830 -17.500  1.00 46.44           H  
ATOM   4219  CZ3 TRP A 281      15.390  27.582 -14.471  1.00 46.44           C  
ATOM   4220  HZ3 TRP A 281      14.598  27.681 -13.744  1.00 46.44           H  
ATOM   4221  N   LEU A 282      18.678  26.243 -11.280  1.00 45.95           N  
ATOM   4222  H   LEU A 282      18.651  25.254 -11.073  1.00 45.95           H  
ATOM   4223  CA  LEU A 282      17.957  27.146 -10.377  1.00 45.95           C  
ATOM   4224  HA  LEU A 282      17.348  27.818 -10.982  1.00 45.95           H  
ATOM   4225  C   LEU A 282      18.858  28.057  -9.537  1.00 45.95           C  
ATOM   4226  CB  LEU A 282      17.068  26.320  -9.432  1.00 45.95           C  
ATOM   4227  HB2 LEU A 282      17.581  25.397  -9.161  1.00 45.95           H  
ATOM   4228  HB3 LEU A 282      16.925  26.883  -8.510  1.00 45.95           H  
ATOM   4229  O   LEU A 282      18.421  29.149  -9.175  1.00 45.95           O  
ATOM   4230  CG  LEU A 282      15.683  25.980  -9.991  1.00 45.95           C  
ATOM   4231  HG  LEU A 282      15.773  25.361 -10.883  1.00 45.95           H  
ATOM   4232  CD1 LEU A 282      14.931  25.198  -8.915  1.00 45.95           C  
ATOM   4233 HD11 LEU A 282      14.915  25.755  -7.979  1.00 45.95           H  
ATOM   4234 HD12 LEU A 282      13.912  24.992  -9.240  1.00 45.95           H  
ATOM   4235 HD13 LEU A 282      15.444  24.251  -8.741  1.00 45.95           H  
ATOM   4236  CD2 LEU A 282      14.916  27.259 -10.340  1.00 45.95           C  
ATOM   4237 HD21 LEU A 282      13.842  27.076 -10.363  1.00 45.95           H  
ATOM   4238 HD22 LEU A 282      15.122  28.044  -9.612  1.00 45.95           H  
ATOM   4239 HD23 LEU A 282      15.216  27.616 -11.325  1.00 45.95           H  
ATOM   4240  N   ASP A 283      20.079  27.638  -9.221  1.00 45.99           N  
ATOM   4241  H   ASP A 283      20.295  26.663  -9.374  1.00 45.99           H  
ATOM   4242  CA  ASP A 283      21.068  28.464  -8.518  1.00 45.99           C  
ATOM   4243  HA  ASP A 283      20.578  28.994  -7.700  1.00 45.99           H  
ATOM   4244  C   ASP A 283      21.676  29.525  -9.448  1.00 45.99           C  
ATOM   4245  CB  ASP A 283      22.153  27.563  -7.910  1.00 45.99           C  
ATOM   4246  HB2 ASP A 283      22.628  26.991  -8.707  1.00 45.99           H  
ATOM   4247  HB3 ASP A 283      22.913  28.193  -7.449  1.00 45.99           H  
ATOM   4248  O   ASP A 283      21.920  30.654  -9.027  1.00 45.99           O  
ATOM   4249  CG  ASP A 283      21.606  26.608  -6.841  1.00 45.99           C  
ATOM   4250  OD1 ASP A 283      20.691  27.030  -6.092  1.00 45.99           O  
ATOM   4251  OD2 ASP A 283      22.127  25.470  -6.783  1.00 45.99           O  
ATOM   4252  N   ALA A 284      21.846  29.196 -10.734  1.00 39.70           N  
ATOM   4253  H   ALA A 284      21.667  28.239 -11.004  1.00 39.70           H  
ATOM   4254  CA  ALA A 284      22.241  30.149 -11.774  1.00 39.70           C  
ATOM   4255  HA  ALA A 284      23.046  30.772 -11.384  1.00 39.70           H  
ATOM   4256  C   ALA A 284      21.100  31.100 -12.197  1.00 39.70           C  
ATOM   4257  CB  ALA A 284      22.787  29.350 -12.964  1.00 39.70           C  
ATOM   4258  HB1 ALA A 284      23.106  30.038 -13.747  1.00 39.70           H  
ATOM   4259  HB2 ALA A 284      23.639  28.749 -12.645  1.00 39.70           H  
ATOM   4260  HB3 ALA A 284      22.014  28.691 -13.358  1.00 39.70           H  
ATOM   4261  O   ALA A 284      21.366  32.224 -12.619  1.00 39.70           O  
ATOM   4262  N   HIS A 285      19.837  30.677 -12.056  1.00 42.43           N  
ATOM   4263  H   HIS A 285      19.702  29.721 -11.760  1.00 42.43           H  
ATOM   4264  CA  HIS A 285      18.637  31.447 -12.416  1.00 42.43           C  
ATOM   4265  HA  HIS A 285      18.940  32.449 -12.719  1.00 42.43           H  
ATOM   4266  C   HIS A 285      17.700  31.608 -11.197  1.00 42.43           C  
ATOM   4267  CB  HIS A 285      17.948  30.804 -13.636  1.00 42.43           C  
ATOM   4268  HB2 HIS A 285      17.515  29.848 -13.338  1.00 42.43           H  
ATOM   4269  HB3 HIS A 285      17.134  31.449 -13.967  1.00 42.43           H  
ATOM   4270  O   HIS A 285      16.564  31.121 -11.209  1.00 42.43           O  
ATOM   4271  CG  HIS A 285      18.878  30.551 -14.798  1.00 42.43           C  
ATOM   4272  CD2 HIS A 285      19.123  31.356 -15.877  1.00 42.43           C  
ATOM   4273  HD2 HIS A 285      18.661  32.312 -16.074  1.00 42.43           H  
ATOM   4274  ND1 HIS A 285      19.678  29.446 -14.932  1.00 42.43           N  
ATOM   4275  HD1 HIS A 285      19.704  28.681 -14.273  1.00 42.43           H  
ATOM   4276  CE1 HIS A 285      20.403  29.581 -16.050  1.00 42.43           C  
ATOM   4277  HE1 HIS A 285      21.132  28.868 -16.406  1.00 42.43           H  
ATOM   4278  NE2 HIS A 285      20.091  30.726 -16.674  1.00 42.43           N  
ATOM   4279  N   PRO A 286      18.141  32.286 -10.115  1.00 40.28           N  
ATOM   4280  CA  PRO A 286      17.452  32.279  -8.819  1.00 40.28           C  
ATOM   4281  HA  PRO A 286      17.287  31.245  -8.515  1.00 40.28           H  
ATOM   4282  C   PRO A 286      16.076  32.962  -8.811  1.00 40.28           C  
ATOM   4283  CB  PRO A 286      18.434  32.930  -7.838  1.00 40.28           C  
ATOM   4284  HB2 PRO A 286      19.084  32.163  -7.417  1.00 40.28           H  
ATOM   4285  HB3 PRO A 286      17.930  33.477  -7.041  1.00 40.28           H  
ATOM   4286  O   PRO A 286      15.345  32.844  -7.828  1.00 40.28           O  
ATOM   4287  CG  PRO A 286      19.262  33.857  -8.727  1.00 40.28           C  
ATOM   4288  HG2 PRO A 286      20.239  34.070  -8.294  1.00 40.28           H  
ATOM   4289  HG3 PRO A 286      18.711  34.778  -8.918  1.00 40.28           H  
ATOM   4290  CD  PRO A 286      19.380  33.046 -10.014  1.00 40.28           C  
ATOM   4291  HD2 PRO A 286      20.223  32.361  -9.925  1.00 40.28           H  
ATOM   4292  HD3 PRO A 286      19.521  33.708 -10.869  1.00 40.28           H  
ATOM   4293  N   SER A 287      15.710  33.652  -9.892  1.00 37.35           N  
ATOM   4294  H   SER A 287      16.341  33.671 -10.681  1.00 37.35           H  
ATOM   4295  CA  SER A 287      14.434  34.345 -10.075  1.00 37.35           C  
ATOM   4296  HA  SER A 287      14.082  34.686  -9.102  1.00 37.35           H  
ATOM   4297  C   SER A 287      13.306  33.484 -10.665  1.00 37.35           C  
ATOM   4298  CB  SER A 287      14.663  35.585 -10.946  1.00 37.35           C  
ATOM   4299  HB2 SER A 287      15.249  36.309 -10.381  1.00 37.35           H  
ATOM   4300  HB3 SER A 287      13.706  36.035 -11.207  1.00 37.35           H  
ATOM   4301  O   SER A 287      12.154  33.916 -10.596  1.00 37.35           O  
ATOM   4302  OG  SER A 287      15.374  35.239 -12.124  1.00 37.35           O  
ATOM   4303  HG  SER A 287      15.456  36.015 -12.684  1.00 37.35           H  
ATOM   4304  N   ASP A 288      13.571  32.290 -11.221  1.00 41.66           N  
ATOM   4305  H   ASP A 288      14.520  31.948 -11.251  1.00 41.66           H  
ATOM   4306  CA  ASP A 288      12.488  31.421 -11.711  1.00 41.66           C  
ATOM   4307  HA  ASP A 288      11.729  32.070 -12.149  1.00 41.66           H  
ATOM   4308  C   ASP A 288      11.811  30.673 -10.550  1.00 41.66           C  
ATOM   4309  CB  ASP A 288      12.916  30.491 -12.858  1.00 41.66           C  
ATOM   4310  HB2 ASP A 288      13.529  31.054 -13.561  1.00 41.66           H  
ATOM   4311  HB3 ASP A 288      13.509  29.662 -12.471  1.00 41.66           H  
ATOM   4312  O   ASP A 288      12.250  29.618 -10.081  1.00 41.66           O  
ATOM   4313  CG  ASP A 288      11.671  29.955 -13.589  1.00 41.66           C  
ATOM   4314  OD1 ASP A 288      10.756  29.429 -12.914  1.00 41.66           O  
ATOM   4315  OD2 ASP A 288      11.575  30.159 -14.821  1.00 41.66           O  
ATOM   4316  N   SER A 289      10.717  31.256 -10.064  1.00 37.32           N  
ATOM   4317  H   SER A 289      10.441  32.150 -10.444  1.00 37.32           H  
ATOM   4318  CA  SER A 289       9.898  30.689  -8.995  1.00 37.32           C  
ATOM   4319  HA  SER A 289      10.563  30.331  -8.210  1.00 37.32           H  
ATOM   4320  C   SER A 289       9.038  29.501  -9.440  1.00 37.32           C  
ATOM   4321  CB  SER A 289       9.019  31.785  -8.388  1.00 37.32           C  
ATOM   4322  HB2 SER A 289       8.359  31.346  -7.639  1.00 37.32           H  
ATOM   4323  HB3 SER A 289       9.661  32.520  -7.902  1.00 37.32           H  
ATOM   4324  O   SER A 289       8.674  28.688  -8.592  1.00 37.32           O  
ATOM   4325  OG  SER A 289       8.249  32.434  -9.384  1.00 37.32           O  
ATOM   4326  HG  SER A 289       7.740  33.134  -8.969  1.00 37.32           H  
ATOM   4327  N   ALA A 290       8.741  29.356 -10.736  1.00 36.24           N  
ATOM   4328  H   ALA A 290       9.219  29.934 -11.412  1.00 36.24           H  
ATOM   4329  CA  ALA A 290       7.858  28.306 -11.244  1.00 36.24           C  
ATOM   4330  HA  ALA A 290       6.992  28.229 -10.587  1.00 36.24           H  
ATOM   4331  C   ALA A 290       8.555  26.938 -11.243  1.00 36.24           C  
ATOM   4332  CB  ALA A 290       7.366  28.705 -12.640  1.00 36.24           C  
ATOM   4333  HB1 ALA A 290       6.846  29.662 -12.588  1.00 36.24           H  
ATOM   4334  HB2 ALA A 290       8.209  28.790 -13.326  1.00 36.24           H  
ATOM   4335  HB3 ALA A 290       6.679  27.946 -13.014  1.00 36.24           H  
ATOM   4336  O   ALA A 290       7.968  25.942 -10.809  1.00 36.24           O  
ATOM   4337  N   LEU A 291       9.833  26.892 -11.640  1.00 38.52           N  
ATOM   4338  H   LEU A 291      10.248  27.727 -12.027  1.00 38.52           H  
ATOM   4339  CA  LEU A 291      10.636  25.673 -11.513  1.00 38.52           C  
ATOM   4340  HA  LEU A 291      10.021  24.845 -11.865  1.00 38.52           H  
ATOM   4341  C   LEU A 291      10.961  25.360 -10.037  1.00 38.52           C  
ATOM   4342  CB  LEU A 291      11.885  25.758 -12.418  1.00 38.52           C  
ATOM   4343  HB2 LEU A 291      12.757  25.944 -11.790  1.00 38.52           H  
ATOM   4344  HB3 LEU A 291      11.797  26.592 -13.114  1.00 38.52           H  
ATOM   4345  O   LEU A 291      11.024  24.190  -9.666  1.00 38.52           O  
ATOM   4346  CG  LEU A 291      12.136  24.469 -13.223  1.00 38.52           C  
ATOM   4347  HG  LEU A 291      12.026  23.606 -12.566  1.00 38.52           H  
ATOM   4348  CD1 LEU A 291      11.156  24.329 -14.390  1.00 38.52           C  
ATOM   4349 HD11 LEU A 291      10.130  24.300 -14.023  1.00 38.52           H  
ATOM   4350 HD12 LEU A 291      11.265  25.172 -15.073  1.00 38.52           H  
ATOM   4351 HD13 LEU A 291      11.355  23.402 -14.929  1.00 38.52           H  
ATOM   4352  CD2 LEU A 291      13.552  24.463 -13.801  1.00 38.52           C  
ATOM   4353 HD21 LEU A 291      13.732  23.525 -14.325  1.00 38.52           H  
ATOM   4354 HD22 LEU A 291      13.672  25.291 -14.499  1.00 38.52           H  
ATOM   4355 HD23 LEU A 291      14.283  24.563 -12.999  1.00 38.52           H  
ATOM   4356  N   ARG A 292      11.075  26.382  -9.167  1.00 47.72           N  
ATOM   4357  H   ARG A 292      11.030  27.318  -9.543  1.00 47.72           H  
ATOM   4358  CA  ARG A 292      11.221  26.201  -7.704  1.00 47.72           C  
ATOM   4359  HA  ARG A 292      12.023  25.483  -7.530  1.00 47.72           H  
ATOM   4360  C   ARG A 292       9.986  25.551  -7.070  1.00 47.72           C  
ATOM   4361  CB  ARG A 292      11.599  27.527  -7.006  1.00 47.72           C  
ATOM   4362  HB2 ARG A 292      11.459  27.422  -5.930  1.00 47.72           H  
ATOM   4363  HB3 ARG A 292      10.953  28.330  -7.361  1.00 47.72           H  
ATOM   4364  O   ARG A 292      10.150  24.655  -6.248  1.00 47.72           O  
ATOM   4365  CG  ARG A 292      13.070  27.881  -7.266  1.00 47.72           C  
ATOM   4366  HG2 ARG A 292      13.242  27.827  -8.341  1.00 47.72           H  
ATOM   4367  HG3 ARG A 292      13.686  27.131  -6.769  1.00 47.72           H  
ATOM   4368  CD  ARG A 292      13.532  29.266  -6.788  1.00 47.72           C  
ATOM   4369  HD2 ARG A 292      12.959  30.028  -7.316  1.00 47.72           H  
ATOM   4370  HD3 ARG A 292      13.330  29.361  -5.721  1.00 47.72           H  
ATOM   4371  NE  ARG A 292      14.974  29.463  -7.082  1.00 47.72           N  
ATOM   4372  HE  ARG A 292      15.214  29.582  -8.056  1.00 47.72           H  
ATOM   4373  NH1 ARG A 292      15.835  29.430  -4.945  1.00 47.72           N  
ATOM   4374 HH11 ARG A 292      14.899  29.489  -4.571  1.00 47.72           H  
ATOM   4375 HH12 ARG A 292      16.647  29.392  -4.346  1.00 47.72           H  
ATOM   4376  NH2 ARG A 292      17.226  29.395  -6.666  1.00 47.72           N  
ATOM   4377 HH21 ARG A 292      17.998  29.221  -6.038  1.00 47.72           H  
ATOM   4378 HH22 ARG A 292      17.443  29.371  -7.652  1.00 47.72           H  
ATOM   4379  CZ  ARG A 292      15.996  29.439  -6.239  1.00 47.72           C  
ATOM   4380  N   THR A 293       8.765  25.925  -7.468  1.00 40.88           N  
ATOM   4381  H   THR A 293       8.664  26.709  -8.097  1.00 40.88           H  
ATOM   4382  CA  THR A 293       7.550  25.232  -6.997  1.00 40.88           C  
ATOM   4383  HA  THR A 293       7.630  25.103  -5.918  1.00 40.88           H  
ATOM   4384  C   THR A 293       7.423  23.820  -7.567  1.00 40.88           C  
ATOM   4385  CB  THR A 293       6.262  26.031  -7.257  1.00 40.88           C  
ATOM   4386  HB  THR A 293       5.401  25.382  -7.095  1.00 40.88           H  
ATOM   4387  O   THR A 293       7.085  22.907  -6.821  1.00 40.88           O  
ATOM   4388  CG2 THR A 293       6.159  27.217  -6.299  1.00 40.88           C  
ATOM   4389 HG21 THR A 293       6.178  26.863  -5.268  1.00 40.88           H  
ATOM   4390 HG22 THR A 293       6.990  27.903  -6.464  1.00 40.88           H  
ATOM   4391 HG23 THR A 293       5.221  27.743  -6.477  1.00 40.88           H  
ATOM   4392  OG1 THR A 293       6.202  26.571  -8.559  1.00 40.88           O  
ATOM   4393  HG1 THR A 293       6.350  25.882  -9.210  1.00 40.88           H  
ATOM   4394  N   HIS A 294       7.768  23.597  -8.841  1.00 37.66           N  
ATOM   4395  H   HIS A 294       8.066  24.369  -9.420  1.00 37.66           H  
ATOM   4396  CA  HIS A 294       7.677  22.263  -9.454  1.00 37.66           C  
ATOM   4397  HA  HIS A 294       6.683  21.873  -9.238  1.00 37.66           H  
ATOM   4398  C   HIS A 294       8.649  21.220  -8.871  1.00 37.66           C  
ATOM   4399  CB  HIS A 294       7.824  22.366 -10.982  1.00 37.66           C  
ATOM   4400  HB2 HIS A 294       8.286  23.314 -11.260  1.00 37.66           H  
ATOM   4401  HB3 HIS A 294       8.481  21.573 -11.340  1.00 37.66           H  
ATOM   4402  O   HIS A 294       8.421  20.028  -9.054  1.00 37.66           O  
ATOM   4403  CG  HIS A 294       6.507  22.212 -11.697  1.00 37.66           C  
ATOM   4404  CD2 HIS A 294       5.868  23.150 -12.461  1.00 37.66           C  
ATOM   4405  HD2 HIS A 294       6.222  24.151 -12.660  1.00 37.66           H  
ATOM   4406  ND1 HIS A 294       5.717  21.085 -11.692  1.00 37.66           N  
ATOM   4407  HD1 HIS A 294       5.910  20.227 -11.195  1.00 37.66           H  
ATOM   4408  CE1 HIS A 294       4.629  21.337 -12.438  1.00 37.66           C  
ATOM   4409  HE1 HIS A 294       3.823  20.640 -12.612  1.00 37.66           H  
ATOM   4410  NE2 HIS A 294       4.678  22.585 -12.934  1.00 37.66           N  
ATOM   4411  N   MET A 295       9.698  21.635  -8.152  1.00 38.65           N  
ATOM   4412  H   MET A 295       9.882  22.627  -8.105  1.00 38.65           H  
ATOM   4413  CA  MET A 295      10.600  20.726  -7.424  1.00 38.65           C  
ATOM   4414  HA  MET A 295      10.539  19.736  -7.876  1.00 38.65           H  
ATOM   4415  C   MET A 295      10.223  20.530  -5.944  1.00 38.65           C  
ATOM   4416  CB  MET A 295      12.053  21.200  -7.567  1.00 38.65           C  
ATOM   4417  HB2 MET A 295      12.141  22.221  -7.194  1.00 38.65           H  
ATOM   4418  HB3 MET A 295      12.703  20.557  -6.973  1.00 38.65           H  
ATOM   4419  O   MET A 295      10.854  19.726  -5.260  1.00 38.65           O  
ATOM   4420  CG  MET A 295      12.531  21.147  -9.020  1.00 38.65           C  
ATOM   4421  HG2 MET A 295      11.894  21.796  -9.621  1.00 38.65           H  
ATOM   4422  HG3 MET A 295      12.429  20.130  -9.398  1.00 38.65           H  
ATOM   4423  SD  MET A 295      14.251  21.671  -9.225  1.00 38.65           S  
ATOM   4424  CE  MET A 295      14.093  22.492 -10.831  1.00 38.65           C  
ATOM   4425  HE1 MET A 295      15.062  22.879 -11.144  1.00 38.65           H  
ATOM   4426  HE2 MET A 295      13.388  23.319 -10.742  1.00 38.65           H  
ATOM   4427  HE3 MET A 295      13.720  21.784 -11.571  1.00 38.65           H  
ATOM   4428  N   ALA A 296       9.209  21.237  -5.428  1.00 39.88           N  
ATOM   4429  H   ALA A 296       8.701  21.872  -6.028  1.00 39.88           H  
ATOM   4430  CA  ALA A 296       8.745  21.084  -4.045  1.00 39.88           C  
ATOM   4431  HA  ALA A 296       9.611  20.916  -3.404  1.00 39.88           H  
ATOM   4432  C   ALA A 296       7.799  19.878  -3.853  1.00 39.88           C  
ATOM   4433  CB  ALA A 296       8.087  22.400  -3.612  1.00 39.88           C  
ATOM   4434  HB1 ALA A 296       8.776  23.230  -3.768  1.00 39.88           H  
ATOM   4435  HB2 ALA A 296       7.179  22.570  -4.191  1.00 39.88           H  
ATOM   4436  HB3 ALA A 296       7.824  22.345  -2.555  1.00 39.88           H  
ATOM   4437  O   ALA A 296       7.692  19.342  -2.745  1.00 39.88           O  
ATOM   4438  N   GLU A 297       7.142  19.439  -4.930  1.00 36.75           N  
ATOM   4439  H   GLU A 297       7.274  19.936  -5.800  1.00 36.75           H  
ATOM   4440  CA  GLU A 297       6.239  18.285  -4.972  1.00 36.75           C  
ATOM   4441  HA  GLU A 297       6.024  17.951  -3.957  1.00 36.75           H  
ATOM   4442  C   GLU A 297       6.899  17.127  -5.750  1.00 36.75           C  
ATOM   4443  CB  GLU A 297       4.887  18.689  -5.590  1.00 36.75           C  
ATOM   4444  HB2 GLU A 297       5.044  19.080  -6.595  1.00 36.75           H  
ATOM   4445  HB3 GLU A 297       4.262  17.798  -5.653  1.00 36.75           H  
ATOM   4446  O   GLU A 297       6.889  17.128  -6.981  1.00 36.75           O  
ATOM   4447  CG  GLU A 297       4.155  19.742  -4.741  1.00 36.75           C  
ATOM   4448  HG2 GLU A 297       4.695  20.688  -4.794  1.00 36.75           H  
ATOM   4449  HG3 GLU A 297       4.164  19.413  -3.702  1.00 36.75           H  
ATOM   4450  CD  GLU A 297       2.704  19.961  -5.196  1.00 36.75           C  
ATOM   4451  OE1 GLU A 297       1.823  19.970  -4.306  1.00 36.75           O  
ATOM   4452  OE2 GLU A 297       2.484  20.135  -6.416  1.00 36.75           O  
ATOM   4453  N   PRO A 298       7.510  16.132  -5.075  1.00 34.39           N  
ATOM   4454  CA  PRO A 298       8.139  15.009  -5.764  1.00 34.39           C  
ATOM   4455  HA  PRO A 298       8.809  15.388  -6.535  1.00 34.39           H  
ATOM   4456  C   PRO A 298       7.089  14.101  -6.424  1.00 34.39           C  
ATOM   4457  CB  PRO A 298       8.968  14.282  -4.700  1.00 34.39           C  
ATOM   4458  HB2 PRO A 298       9.962  14.726  -4.648  1.00 34.39           H  
ATOM   4459  HB3 PRO A 298       9.036  13.211  -4.890  1.00 34.39           H  
ATOM   4460  O   PRO A 298       6.075  13.747  -5.816  1.00 34.39           O  
ATOM   4461  CG  PRO A 298       8.206  14.582  -3.411  1.00 34.39           C  
ATOM   4462  HG2 PRO A 298       8.850  14.522  -2.533  1.00 34.39           H  
ATOM   4463  HG3 PRO A 298       7.370  13.889  -3.325  1.00 34.39           H  
ATOM   4464  CD  PRO A 298       7.676  15.999  -3.635  1.00 34.39           C  
ATOM   4465  HD2 PRO A 298       6.729  16.125  -3.110  1.00 34.39           H  
ATOM   4466  HD3 PRO A 298       8.406  16.730  -3.289  1.00 34.39           H  
ATOM   4467  N   ALA A 299       7.360  13.685  -7.664  1.00 36.62           N  
ATOM   4468  H   ALA A 299       8.197  14.036  -8.108  1.00 36.62           H  
ATOM   4469  CA  ALA A 299       6.505  12.796  -8.453  1.00 36.62           C  
ATOM   4470  HA  ALA A 299       5.478  13.149  -8.367  1.00 36.62           H  
ATOM   4471  C   ALA A 299       6.547  11.352  -7.913  1.00 36.62           C  
ATOM   4472  CB  ALA A 299       6.910  12.911  -9.928  1.00 36.62           C  
ATOM   4473  HB1 ALA A 299       6.263  12.277 -10.534  1.00 36.62           H  
ATOM   4474  HB2 ALA A 299       7.943  12.591 -10.059  1.00 36.62           H  
ATOM   4475  HB3 ALA A 299       6.807  13.944 -10.260  1.00 36.62           H  
ATOM   4476  O   ALA A 299       7.259  10.484  -8.415  1.00 36.62           O  
ATOM   4477  N   GLY A 300       5.795  11.129  -6.839  1.00 34.06           N  
ATOM   4478  H   GLY A 300       5.368  11.954  -6.441  1.00 34.06           H  
ATOM   4479  CA  GLY A 300       5.870   9.954  -5.979  1.00 34.06           C  
ATOM   4480  HA2 GLY A 300       5.059   9.263  -6.209  1.00 34.06           H  
ATOM   4481  HA3 GLY A 300       6.826   9.445  -6.108  1.00 34.06           H  
ATOM   4482  C   GLY A 300       5.766  10.435  -4.539  1.00 34.06           C  
ATOM   4483  O   GLY A 300       6.758  10.876  -3.961  1.00 34.06           O  
ATOM   4484  N   GLY A 301       4.543  10.430  -4.001  1.00 31.49           N  
ATOM   4485  H   GLY A 301       3.780  10.037  -4.532  1.00 31.49           H  
ATOM   4486  CA  GLY A 301       4.238  11.075  -2.725  1.00 31.49           C  
ATOM   4487  HA2 GLY A 301       3.198  10.891  -2.456  1.00 31.49           H  
ATOM   4488  HA3 GLY A 301       4.375  12.149  -2.853  1.00 31.49           H  
ATOM   4489  C   GLY A 301       5.123  10.550  -1.586  1.00 31.49           C  
ATOM   4490  O   GLY A 301       5.256   9.331  -1.444  1.00 31.49           O  
ATOM   4491  N   PRO A 302       5.732  11.430  -0.770  1.00 34.16           N  
ATOM   4492  CA  PRO A 302       6.472  10.990   0.403  1.00 34.16           C  
ATOM   4493  HA  PRO A 302       7.227  10.259   0.113  1.00 34.16           H  
ATOM   4494  C   PRO A 302       5.505  10.367   1.425  1.00 34.16           C  
ATOM   4495  CB  PRO A 302       7.146  12.256   0.943  1.00 34.16           C  
ATOM   4496  HB2 PRO A 302       8.084  12.421   0.413  1.00 34.16           H  
ATOM   4497  HB3 PRO A 302       7.320  12.211   2.018  1.00 34.16           H  
ATOM   4498  O   PRO A 302       4.305  10.660   1.388  1.00 34.16           O  
ATOM   4499  CG  PRO A 302       6.150  13.356   0.574  1.00 34.16           C  
ATOM   4500  HG2 PRO A 302       6.636  14.328   0.484  1.00 34.16           H  
ATOM   4501  HG3 PRO A 302       5.349  13.390   1.313  1.00 34.16           H  
ATOM   4502  CD  PRO A 302       5.594  12.881  -0.768  1.00 34.16           C  
ATOM   4503  HD2 PRO A 302       4.550  13.180  -0.863  1.00 34.16           H  
ATOM   4504  HD3 PRO A 302       6.183  13.299  -1.584  1.00 34.16           H  
ATOM   4505  N   PRO A 303       6.004   9.579   2.396  1.00 37.59           N  
ATOM   4506  CA  PRO A 303       5.255   9.338   3.624  1.00 37.59           C  
ATOM   4507  HA  PRO A 303       4.385   8.720   3.399  1.00 37.59           H  
ATOM   4508  C   PRO A 303       4.814  10.680   4.219  1.00 37.59           C  
ATOM   4509  CB  PRO A 303       6.208   8.591   4.565  1.00 37.59           C  
ATOM   4510  HB2 PRO A 303       6.668   9.289   5.264  1.00 37.59           H  
ATOM   4511  HB3 PRO A 303       5.694   7.798   5.110  1.00 37.59           H  
ATOM   4512  O   PRO A 303       5.554  11.664   4.113  1.00 37.59           O  
ATOM   4513  CG  PRO A 303       7.283   8.028   3.634  1.00 37.59           C  
ATOM   4514  HG2 PRO A 303       8.240   7.913   4.142  1.00 37.59           H  
ATOM   4515  HG3 PRO A 303       6.948   7.075   3.224  1.00 37.59           H  
ATOM   4516  CD  PRO A 303       7.356   9.065   2.515  1.00 37.59           C  
ATOM   4517  HD2 PRO A 303       8.030   9.873   2.802  1.00 37.59           H  
ATOM   4518  HD3 PRO A 303       7.690   8.598   1.589  1.00 37.59           H  
ATOM   4519  N   ASP A 304       3.629  10.724   4.836  1.00 44.58           N  
ATOM   4520  H   ASP A 304       3.056   9.893   4.871  1.00 44.58           H  
ATOM   4521  CA  ASP A 304       3.118  11.946   5.462  1.00 44.58           C  
ATOM   4522  HA  ASP A 304       2.877  12.661   4.676  1.00 44.58           H  
ATOM   4523  C   ASP A 304       4.207  12.575   6.348  1.00 44.58           C  
ATOM   4524  CB  ASP A 304       1.814  11.661   6.234  1.00 44.58           C  
ATOM   4525  HB2 ASP A 304       0.999  11.538   5.520  1.00 44.58           H  
ATOM   4526  HB3 ASP A 304       1.923  10.726   6.782  1.00 44.58           H  
ATOM   4527  O   ASP A 304       4.750  11.944   7.260  1.00 44.58           O  
ATOM   4528  CG  ASP A 304       1.463  12.783   7.220  1.00 44.58           C  
ATOM   4529  OD1 ASP A 304       1.776  13.952   6.912  1.00 44.58           O  
ATOM   4530  OD2 ASP A 304       1.054  12.458   8.358  1.00 44.58           O  
ATOM   4531  N   LYS A 305       4.544  13.834   6.057  1.00 42.22           N  
ATOM   4532  H   LYS A 305       3.988  14.312   5.362  1.00 42.22           H  
ATOM   4533  CA  LYS A 305       5.600  14.561   6.765  1.00 42.22           C  
ATOM   4534  HA  LYS A 305       6.485  13.926   6.799  1.00 42.22           H  
ATOM   4535  C   LYS A 305       5.195  14.802   8.227  1.00 42.22           C  
ATOM   4536  CB  LYS A 305       5.956  15.849   6.000  1.00 42.22           C  
ATOM   4537  HB2 LYS A 305       6.773  16.341   6.529  1.00 42.22           H  
ATOM   4538  HB3 LYS A 305       5.091  16.511   5.995  1.00 42.22           H  
ATOM   4539  O   LYS A 305       6.062  14.806   9.096  1.00 42.22           O  
ATOM   4540  CG  LYS A 305       6.416  15.594   4.549  1.00 42.22           C  
ATOM   4541  HG2 LYS A 305       5.626  15.084   3.997  1.00 42.22           H  
ATOM   4542  HG3 LYS A 305       7.301  14.957   4.559  1.00 42.22           H  
ATOM   4543  CD  LYS A 305       6.743  16.910   3.824  1.00 42.22           C  
ATOM   4544  HD2 LYS A 305       7.561  17.410   4.342  1.00 42.22           H  
ATOM   4545  HD3 LYS A 305       5.858  17.546   3.850  1.00 42.22           H  
ATOM   4546  CE  LYS A 305       7.138  16.659   2.362  1.00 42.22           C  
ATOM   4547  HE2 LYS A 305       8.058  16.074   2.344  1.00 42.22           H  
ATOM   4548  HE3 LYS A 305       6.354  16.062   1.897  1.00 42.22           H  
ATOM   4549  NZ  LYS A 305       7.315  17.930   1.607  1.00 42.22           N  
ATOM   4550  HZ1 LYS A 305       7.563  17.753   0.644  1.00 42.22           H  
ATOM   4551  HZ2 LYS A 305       6.457  18.462   1.604  1.00 42.22           H  
ATOM   4552  HZ3 LYS A 305       8.039  18.501   2.021  1.00 42.22           H  
ATOM   4553  N   GLY A 306       3.892  14.880   8.514  1.00 46.29           N  
ATOM   4554  H   GLY A 306       3.231  14.788   7.756  1.00 46.29           H  
ATOM   4555  CA  GLY A 306       3.330  14.833   9.862  1.00 46.29           C  
ATOM   4556  HA2 GLY A 306       2.270  15.075   9.795  1.00 46.29           H  
ATOM   4557  HA3 GLY A 306       3.819  15.577  10.491  1.00 46.29           H  
ATOM   4558  C   GLY A 306       3.455  13.458  10.528  1.00 46.29           C  
ATOM   4559  O   GLY A 306       3.646  13.392  11.735  1.00 46.29           O  
ATOM   4560  N   ALA A 307       3.396  12.345   9.797  1.00 44.07           N  
ATOM   4561  H   ALA A 307       3.138  12.434   8.825  1.00 44.07           H  
ATOM   4562  CA  ALA A 307       3.598  10.992  10.324  1.00 44.07           C  
ATOM   4563  HA  ALA A 307       3.053  10.896  11.263  1.00 44.07           H  
ATOM   4564  C   ALA A 307       5.076  10.721  10.628  1.00 44.07           C  
ATOM   4565  CB  ALA A 307       3.020   9.951   9.358  1.00 44.07           C  
ATOM   4566  HB1 ALA A 307       3.545   9.983   8.403  1.00 44.07           H  
ATOM   4567  HB2 ALA A 307       1.959  10.140   9.198  1.00 44.07           H  
ATOM   4568  HB3 ALA A 307       3.135   8.956   9.786  1.00 44.07           H  
ATOM   4569  O   ALA A 307       5.378  10.134  11.664  1.00 44.07           O  
ATOM   4570  N   LEU A 308       5.995  11.216   9.792  1.00 46.60           N  
ATOM   4571  H   LEU A 308       5.669  11.633   8.932  1.00 46.60           H  
ATOM   4572  CA  LEU A 308       7.433  11.198  10.073  1.00 46.60           C  
ATOM   4573  HA  LEU A 308       7.724  10.185  10.352  1.00 46.60           H  
ATOM   4574  C   LEU A 308       7.776  12.087  11.280  1.00 46.60           C  
ATOM   4575  CB  LEU A 308       8.212  11.613   8.811  1.00 46.60           C  
ATOM   4576  HB2 LEU A 308       9.256  11.773   9.083  1.00 46.60           H  
ATOM   4577  HB3 LEU A 308       7.813  12.563   8.456  1.00 46.60           H  
ATOM   4578  O   LEU A 308       8.433  11.620  12.208  1.00 46.60           O  
ATOM   4579  CG  LEU A 308       8.159  10.584   7.665  1.00 46.60           C  
ATOM   4580  HG  LEU A 308       7.122  10.327   7.448  1.00 46.60           H  
ATOM   4581  CD1 LEU A 308       8.778  11.189   6.404  1.00 46.60           C  
ATOM   4582 HD11 LEU A 308       8.191  12.053   6.093  1.00 46.60           H  
ATOM   4583 HD12 LEU A 308       8.765  10.458   5.595  1.00 46.60           H  
ATOM   4584 HD13 LEU A 308       9.806  11.494   6.600  1.00 46.60           H  
ATOM   4585  CD2 LEU A 308       8.927   9.301   7.997  1.00 46.60           C  
ATOM   4586 HD21 LEU A 308       9.959   9.537   8.256  1.00 46.60           H  
ATOM   4587 HD22 LEU A 308       8.457   8.786   8.835  1.00 46.60           H  
ATOM   4588 HD23 LEU A 308       8.913   8.629   7.138  1.00 46.60           H  
ATOM   4589  N   ALA A 309       7.262  13.323  11.334  1.00 47.67           N  
ATOM   4590  H   ALA A 309       6.763  13.684  10.533  1.00 47.67           H  
ATOM   4591  CA  ALA A 309       7.441  14.209  12.489  1.00 47.67           C  
ATOM   4592  HA  ALA A 309       8.509  14.329  12.668  1.00 47.67           H  
ATOM   4593  C   ALA A 309       6.828  13.624  13.777  1.00 47.67           C  
ATOM   4594  CB  ALA A 309       6.858  15.588  12.157  1.00 47.67           C  
ATOM   4595  HB1 ALA A 309       5.786  15.511  11.974  1.00 47.67           H  
ATOM   4596  HB2 ALA A 309       7.346  15.996  11.273  1.00 47.67           H  
ATOM   4597  HB3 ALA A 309       7.029  16.265  12.994  1.00 47.67           H  
ATOM   4598  O   ALA A 309       7.453  13.684  14.835  1.00 47.67           O  
ATOM   4599  N   ARG A 310       5.654  12.977  13.690  1.00 53.03           N  
ATOM   4600  H   ARG A 310       5.154  13.024  12.814  1.00 53.03           H  
ATOM   4601  CA  ARG A 310       5.071  12.186  14.787  1.00 53.03           C  
ATOM   4602  HA  ARG A 310       4.980  12.822  15.667  1.00 53.03           H  
ATOM   4603  C   ARG A 310       6.006  11.050  15.201  1.00 53.03           C  
ATOM   4604  CB  ARG A 310       3.668  11.659  14.410  1.00 53.03           C  
ATOM   4605  HB2 ARG A 310       3.676  11.294  13.383  1.00 53.03           H  
ATOM   4606  HB3 ARG A 310       3.422  10.818  15.058  1.00 53.03           H  
ATOM   4607  O   ARG A 310       6.327  10.951  16.380  1.00 53.03           O  
ATOM   4608  CG  ARG A 310       2.569  12.723  14.590  1.00 53.03           C  
ATOM   4609  HG2 ARG A 310       2.840  13.652  14.089  1.00 53.03           H  
ATOM   4610  HG3 ARG A 310       2.501  12.937  15.656  1.00 53.03           H  
ATOM   4611  CD  ARG A 310       1.173  12.272  14.123  1.00 53.03           C  
ATOM   4612  HD2 ARG A 310       0.959  11.290  14.547  1.00 53.03           H  
ATOM   4613  HD3 ARG A 310       0.455  12.982  14.533  1.00 53.03           H  
ATOM   4614  NE  ARG A 310       1.007  12.228  12.650  1.00 53.03           N  
ATOM   4615  HE  ARG A 310       1.804  12.496  12.091  1.00 53.03           H  
ATOM   4616  NH1 ARG A 310      -1.242  11.753  12.654  1.00 53.03           N  
ATOM   4617 HH11 ARG A 310      -2.112  11.670  12.148  1.00 53.03           H  
ATOM   4618 HH12 ARG A 310      -1.255  11.803  13.662  1.00 53.03           H  
ATOM   4619  NH2 ARG A 310      -0.233  12.022  10.710  1.00 53.03           N  
ATOM   4620 HH21 ARG A 310       0.520  12.246  10.075  1.00 53.03           H  
ATOM   4621 HH22 ARG A 310      -1.133  11.946  10.257  1.00 53.03           H  
ATOM   4622  CZ  ARG A 310      -0.134  12.001  12.009  1.00 53.03           C  
ATOM   4623  N   GLN A 311       6.468  10.215  14.268  1.00 50.67           N  
ATOM   4624  H   GLN A 311       6.187  10.363  13.310  1.00 50.67           H  
ATOM   4625  CA  GLN A 311       7.298   9.045  14.570  1.00 50.67           C  
ATOM   4626  HA  GLN A 311       6.754   8.428  15.285  1.00 50.67           H  
ATOM   4627  C   GLN A 311       8.628   9.433  15.229  1.00 50.67           C  
ATOM   4628  CB  GLN A 311       7.521   8.213  13.295  1.00 50.67           C  
ATOM   4629  HB2 GLN A 311       6.554   7.997  12.841  1.00 50.67           H  
ATOM   4630  HB3 GLN A 311       8.118   8.784  12.584  1.00 50.67           H  
ATOM   4631  O   GLN A 311       8.979   8.858  16.261  1.00 50.67           O  
ATOM   4632  CG  GLN A 311       8.220   6.878  13.604  1.00 50.67           C  
ATOM   4633  HG2 GLN A 311       9.209   7.067  14.021  1.00 50.67           H  
ATOM   4634  HG3 GLN A 311       7.633   6.341  14.348  1.00 50.67           H  
ATOM   4635  CD  GLN A 311       8.395   5.980  12.381  1.00 50.67           C  
ATOM   4636  NE2 GLN A 311       8.580   4.692  12.570  1.00 50.67           N  
ATOM   4637 HE21 GLN A 311       8.644   4.145  11.724  1.00 50.67           H  
ATOM   4638 HE22 GLN A 311       8.537   4.290  13.496  1.00 50.67           H  
ATOM   4639  OE1 GLN A 311       8.389   6.395  11.237  1.00 50.67           O  
ATOM   4640  N   ASP A 312       9.350  10.413  14.681  1.00 48.50           N  
ATOM   4641  H   ASP A 312       9.033  10.840  13.822  1.00 48.50           H  
ATOM   4642  CA  ASP A 312      10.615  10.869  15.260  1.00 48.50           C  
ATOM   4643  HA  ASP A 312      11.138   9.978  15.607  1.00 48.50           H  
ATOM   4644  C   ASP A 312      10.426  11.722  16.528  1.00 48.50           C  
ATOM   4645  CB  ASP A 312      11.526  11.501  14.191  1.00 48.50           C  
ATOM   4646  HB2 ASP A 312      12.113  12.298  14.648  1.00 48.50           H  
ATOM   4647  HB3 ASP A 312      10.931  11.937  13.389  1.00 48.50           H  
ATOM   4648  O   ASP A 312      11.230  11.611  17.451  1.00 48.50           O  
ATOM   4649  CG  ASP A 312      12.499  10.449  13.642  1.00 48.50           C  
ATOM   4650  OD1 ASP A 312      13.251   9.865  14.458  1.00 48.50           O  
ATOM   4651  OD2 ASP A 312      12.493  10.128  12.438  1.00 48.50           O  
ATOM   4652  N   GLY A 313       9.317  12.459  16.664  1.00 50.24           N  
ATOM   4653  H   GLY A 313       8.699  12.556  15.871  1.00 50.24           H  
ATOM   4654  CA  GLY A 313       8.929  13.126  17.913  1.00 50.24           C  
ATOM   4655  HA2 GLY A 313       8.030  13.715  17.730  1.00 50.24           H  
ATOM   4656  HA3 GLY A 313       9.727  13.798  18.229  1.00 50.24           H  
ATOM   4657  C   GLY A 313       8.637  12.137  19.051  1.00 50.24           C  
ATOM   4658  O   GLY A 313       9.221  12.242  20.131  1.00 50.24           O  
ATOM   4659  N   PHE A 314       7.816  11.108  18.796  1.00 43.43           N  
ATOM   4660  H   PHE A 314       7.360  11.082  17.896  1.00 43.43           H  
ATOM   4661  CA  PHE A 314       7.588   9.985  19.718  1.00 43.43           C  
ATOM   4662  HA  PHE A 314       7.108  10.352  20.625  1.00 43.43           H  
ATOM   4663  C   PHE A 314       8.912   9.318  20.123  1.00 43.43           C  
ATOM   4664  CB  PHE A 314       6.690   8.918  19.054  1.00 43.43           C  
ATOM   4665  HB2 PHE A 314       6.853   8.920  17.977  1.00 43.43           H  
ATOM   4666  HB3 PHE A 314       7.012   7.936  19.398  1.00 43.43           H  
ATOM   4667  O   PHE A 314       9.153   9.067  21.303  1.00 43.43           O  
ATOM   4668  CG  PHE A 314       5.201   8.987  19.344  1.00 43.43           C  
ATOM   4669  CD1 PHE A 314       4.724   8.620  20.618  1.00 43.43           C  
ATOM   4670  HD1 PHE A 314       5.422   8.381  21.407  1.00 43.43           H  
ATOM   4671  CD2 PHE A 314       4.279   9.281  18.321  1.00 43.43           C  
ATOM   4672  HD2 PHE A 314       4.626   9.532  17.329  1.00 43.43           H  
ATOM   4673  CE1 PHE A 314       3.342   8.529  20.856  1.00 43.43           C  
ATOM   4674  HE1 PHE A 314       2.978   8.241  21.832  1.00 43.43           H  
ATOM   4675  CE2 PHE A 314       2.897   9.211  18.564  1.00 43.43           C  
ATOM   4676  HE2 PHE A 314       2.195   9.443  17.777  1.00 43.43           H  
ATOM   4677  CZ  PHE A 314       2.428   8.817  19.827  1.00 43.43           C  
ATOM   4678  HZ  PHE A 314       1.365   8.760  20.011  1.00 43.43           H  
ATOM   4679  N   LYS A 315       9.774   9.023  19.146  1.00 55.76           N  
ATOM   4680  H   LYS A 315       9.485   9.242  18.204  1.00 55.76           H  
ATOM   4681  CA  LYS A 315      11.074   8.353  19.314  1.00 55.76           C  
ATOM   4682  HA  LYS A 315      10.943   7.436  19.890  1.00 55.76           H  
ATOM   4683  C   LYS A 315      12.085   9.216  20.080  1.00 55.76           C  
ATOM   4684  CB  LYS A 315      11.513   7.989  17.892  1.00 55.76           C  
ATOM   4685  HB2 LYS A 315      11.489   8.917  17.320  1.00 55.76           H  
ATOM   4686  HB3 LYS A 315      10.758   7.319  17.481  1.00 55.76           H  
ATOM   4687  O   LYS A 315      12.851   8.677  20.874  1.00 55.76           O  
ATOM   4688  CG  LYS A 315      12.888   7.361  17.633  1.00 55.76           C  
ATOM   4689  HG2 LYS A 315      13.017   6.458  18.229  1.00 55.76           H  
ATOM   4690  HG3 LYS A 315      13.662   8.086  17.887  1.00 55.76           H  
ATOM   4691  CD  LYS A 315      12.943   7.023  16.126  1.00 55.76           C  
ATOM   4692  HD2 LYS A 315      12.544   6.022  15.962  1.00 55.76           H  
ATOM   4693  HD3 LYS A 315      12.297   7.717  15.588  1.00 55.76           H  
ATOM   4694  CE  LYS A 315      14.343   7.135  15.511  1.00 55.76           C  
ATOM   4695  HE2 LYS A 315      14.856   7.962  16.002  1.00 55.76           H  
ATOM   4696  HE3 LYS A 315      14.901   6.217  15.691  1.00 55.76           H  
ATOM   4697  NZ  LYS A 315      14.254   7.448  14.060  1.00 55.76           N  
ATOM   4698  HZ1 LYS A 315      13.806   8.349  13.967  1.00 55.76           H  
ATOM   4699  HZ2 LYS A 315      15.158   7.566  13.625  1.00 55.76           H  
ATOM   4700  HZ3 LYS A 315      13.679   6.797  13.544  1.00 55.76           H  
ATOM   4701  N   ALA A 316      12.043  10.539  19.922  1.00 47.25           N  
ATOM   4702  H   ALA A 316      11.453  10.915  19.193  1.00 47.25           H  
ATOM   4703  CA  ALA A 316      12.825  11.485  20.713  1.00 47.25           C  
ATOM   4704  HA  ALA A 316      13.862  11.150  20.733  1.00 47.25           H  
ATOM   4705  C   ALA A 316      12.341  11.559  22.172  1.00 47.25           C  
ATOM   4706  CB  ALA A 316      12.782  12.856  20.030  1.00 47.25           C  
ATOM   4707  HB1 ALA A 316      11.751  13.195  19.925  1.00 47.25           H  
ATOM   4708  HB2 ALA A 316      13.332  13.581  20.630  1.00 47.25           H  
ATOM   4709  HB3 ALA A 316      13.233  12.793  19.039  1.00 47.25           H  
ATOM   4710  O   ALA A 316      13.163  11.450  23.083  1.00 47.25           O  
ATOM   4711  N   LEU A 317      11.028  11.673  22.409  1.00 45.09           N  
ATOM   4712  H   LEU A 317      10.407  11.782  21.620  1.00 45.09           H  
ATOM   4713  CA  LEU A 317      10.452  11.732  23.762  1.00 45.09           C  
ATOM   4714  HA  LEU A 317      10.975  12.503  24.328  1.00 45.09           H  
ATOM   4715  C   LEU A 317      10.665  10.428  24.544  1.00 45.09           C  
ATOM   4716  CB  LEU A 317       8.958  12.100  23.687  1.00 45.09           C  
ATOM   4717  HB2 LEU A 317       8.506  11.939  24.665  1.00 45.09           H  
ATOM   4718  HB3 LEU A 317       8.467  11.431  22.979  1.00 45.09           H  
ATOM   4719  O   LEU A 317      11.137  10.473  25.677  1.00 45.09           O  
ATOM   4720  CG  LEU A 317       8.692  13.558  23.270  1.00 45.09           C  
ATOM   4721  HG  LEU A 317       9.199  13.754  22.325  1.00 45.09           H  
ATOM   4722  CD1 LEU A 317       7.199  13.779  23.054  1.00 45.09           C  
ATOM   4723 HD11 LEU A 317       6.655  13.591  23.980  1.00 45.09           H  
ATOM   4724 HD12 LEU A 317       7.019  14.805  22.736  1.00 45.09           H  
ATOM   4725 HD13 LEU A 317       6.847  13.109  22.269  1.00 45.09           H  
ATOM   4726  CD2 LEU A 317       9.171  14.568  24.318  1.00 45.09           C  
ATOM   4727 HD21 LEU A 317       8.877  15.576  24.022  1.00 45.09           H  
ATOM   4728 HD22 LEU A 317       8.727  14.346  25.288  1.00 45.09           H  
ATOM   4729 HD23 LEU A 317      10.257  14.547  24.400  1.00 45.09           H  
ATOM   4730  N   ASN A 318      10.443   9.264  23.922  1.00 44.74           N  
ATOM   4731  H   ASN A 318      10.066   9.288  22.986  1.00 44.74           H  
ATOM   4732  CA  ASN A 318      10.745   7.959  24.534  1.00 44.74           C  
ATOM   4733  HA  ASN A 318      10.277   7.923  25.517  1.00 44.74           H  
ATOM   4734  C   ASN A 318      12.255   7.733  24.783  1.00 44.74           C  
ATOM   4735  CB  ASN A 318      10.146   6.829  23.678  1.00 44.74           C  
ATOM   4736  HB2 ASN A 318      10.399   6.977  22.628  1.00 44.74           H  
ATOM   4737  HB3 ASN A 318      10.578   5.880  23.995  1.00 44.74           H  
ATOM   4738  O   ASN A 318      12.622   6.812  25.508  1.00 44.74           O  
ATOM   4739  CG  ASN A 318       8.643   6.694  23.844  1.00 44.74           C  
ATOM   4740  ND2 ASN A 318       7.858   7.207  22.931  1.00 44.74           N  
ATOM   4741 HD21 ASN A 318       6.866   7.124  23.100  1.00 44.74           H  
ATOM   4742 HD22 ASN A 318       8.259   7.786  22.207  1.00 44.74           H  
ATOM   4743  OD1 ASN A 318       8.144   6.127  24.798  1.00 44.74           O  
ATOM   4744  N   ALA A 319      13.130   8.571  24.214  1.00 46.52           N  
ATOM   4745  H   ALA A 319      12.767   9.286  23.600  1.00 46.52           H  
ATOM   4746  CA  ALA A 319      14.571   8.586  24.471  1.00 46.52           C  
ATOM   4747  HA  ALA A 319      14.842   7.673  25.001  1.00 46.52           H  
ATOM   4748  C   ALA A 319      15.028   9.758  25.371  1.00 46.52           C  
ATOM   4749  CB  ALA A 319      15.293   8.566  23.116  1.00 46.52           C  
ATOM   4750  HB1 ALA A 319      16.370   8.491  23.273  1.00 46.52           H  
ATOM   4751  HB2 ALA A 319      14.960   7.705  22.536  1.00 46.52           H  
ATOM   4752  HB3 ALA A 319      15.070   9.477  22.562  1.00 46.52           H  
ATOM   4753  O   ALA A 319      16.232   9.961  25.531  1.00 46.52           O  
ATOM   4754  N   GLY A 320      14.101  10.557  25.922  1.00 38.44           N  
ATOM   4755  H   GLY A 320      13.127  10.338  25.765  1.00 38.44           H  
ATOM   4756  CA  GLY A 320      14.393  11.733  26.756  1.00 38.44           C  
ATOM   4757  HA2 GLY A 320      15.064  11.440  27.564  1.00 38.44           H  
ATOM   4758  HA3 GLY A 320      13.460  12.082  27.199  1.00 38.44           H  
ATOM   4759  C   GLY A 320      15.032  12.920  26.016  1.00 38.44           C  
ATOM   4760  O   GLY A 320      15.545  13.842  26.647  1.00 38.44           O  
ATOM   4761  N   ARG A 321      15.042  12.918  24.677  1.00 51.42           N  
ATOM   4762  H   ARG A 321      14.515  12.191  24.215  1.00 51.42           H  
ATOM   4763  CA  ARG A 321      15.767  13.895  23.843  1.00 51.42           C  
ATOM   4764  HA  ARG A 321      16.602  14.287  24.423  1.00 51.42           H  
ATOM   4765  C   ARG A 321      14.894  15.108  23.521  1.00 51.42           C  
ATOM   4766  CB  ARG A 321      16.356  13.207  22.598  1.00 51.42           C  
ATOM   4767  HB2 ARG A 321      15.554  12.774  21.999  1.00 51.42           H  
ATOM   4768  HB3 ARG A 321      16.876  13.955  21.998  1.00 51.42           H  
ATOM   4769  O   ARG A 321      14.504  15.312  22.373  1.00 51.42           O  
ATOM   4770  CG  ARG A 321      17.351  12.109  22.996  1.00 51.42           C  
ATOM   4771  HG2 ARG A 321      16.808  11.297  23.480  1.00 51.42           H  
ATOM   4772  HG3 ARG A 321      18.076  12.518  23.700  1.00 51.42           H  
ATOM   4773  CD  ARG A 321      18.097  11.534  21.791  1.00 51.42           C  
ATOM   4774  HD2 ARG A 321      18.643  12.343  21.306  1.00 51.42           H  
ATOM   4775  HD3 ARG A 321      17.373  11.120  21.090  1.00 51.42           H  
ATOM   4776  NE  ARG A 321      19.027  10.475  22.228  1.00 51.42           N  
ATOM   4777  HE  ARG A 321      18.826  10.057  23.125  1.00 51.42           H  
ATOM   4778  NH1 ARG A 321      20.448  10.509  20.420  1.00 51.42           N  
ATOM   4779 HH11 ARG A 321      19.874  11.221  19.991  1.00 51.42           H  
ATOM   4780 HH12 ARG A 321      21.291  10.195  19.961  1.00 51.42           H  
ATOM   4781  NH2 ARG A 321      20.863   9.135  22.126  1.00 51.42           N  
ATOM   4782 HH21 ARG A 321      20.638   8.766  23.039  1.00 51.42           H  
ATOM   4783 HH22 ARG A 321      21.696   8.823  21.646  1.00 51.42           H  
ATOM   4784  CZ  ARG A 321      20.102  10.047  21.590  1.00 51.42           C  
ATOM   4785  N   LEU A 322      14.593  15.905  24.548  1.00 46.54           N  
ATOM   4786  H   LEU A 322      14.927  15.618  25.457  1.00 46.54           H  
ATOM   4787  CA  LEU A 322      13.638  17.023  24.489  1.00 46.54           C  
ATOM   4788  HA  LEU A 322      12.638  16.615  24.340  1.00 46.54           H  
ATOM   4789  C   LEU A 322      13.875  17.986  23.314  1.00 46.54           C  
ATOM   4790  CB  LEU A 322      13.656  17.791  25.826  1.00 46.54           C  
ATOM   4791  HB2 LEU A 322      12.981  18.642  25.737  1.00 46.54           H  
ATOM   4792  HB3 LEU A 322      14.659  18.183  25.994  1.00 46.54           H  
ATOM   4793  O   LEU A 322      12.932  18.291  22.594  1.00 46.54           O  
ATOM   4794  CG  LEU A 322      13.232  16.973  27.062  1.00 46.54           C  
ATOM   4795  HG  LEU A 322      13.920  16.138  27.194  1.00 46.54           H  
ATOM   4796  CD1 LEU A 322      13.309  17.855  28.306  1.00 46.54           C  
ATOM   4797 HD11 LEU A 322      13.017  17.280  29.184  1.00 46.54           H  
ATOM   4798 HD12 LEU A 322      14.326  18.222  28.445  1.00 46.54           H  
ATOM   4799 HD13 LEU A 322      12.631  18.703  28.203  1.00 46.54           H  
ATOM   4800  CD2 LEU A 322      11.812  16.421  26.936  1.00 46.54           C  
ATOM   4801 HD21 LEU A 322      11.109  17.233  26.750  1.00 46.54           H  
ATOM   4802 HD22 LEU A 322      11.751  15.687  26.132  1.00 46.54           H  
ATOM   4803 HD23 LEU A 322      11.526  15.931  27.866  1.00 46.54           H  
ATOM   4804  N   SER A 323      15.118  18.391  23.040  1.00 47.86           N  
ATOM   4805  H   SER A 323      15.878  18.093  23.635  1.00 47.86           H  
ATOM   4806  CA  SER A 323      15.440  19.292  21.919  1.00 47.86           C  
ATOM   4807  HA  SER A 323      14.829  20.190  22.011  1.00 47.86           H  
ATOM   4808  C   SER A 323      15.151  18.692  20.534  1.00 47.86           C  
ATOM   4809  CB  SER A 323      16.906  19.723  22.005  1.00 47.86           C  
ATOM   4810  HB2 SER A 323      17.035  20.362  22.879  1.00 47.86           H  
ATOM   4811  HB3 SER A 323      17.167  20.296  21.115  1.00 47.86           H  
ATOM   4812  O   SER A 323      14.768  19.415  19.618  1.00 47.86           O  
ATOM   4813  OG  SER A 323      17.762  18.596  22.124  1.00 47.86           O  
ATOM   4814  HG  SER A 323      18.667  18.914  22.088  1.00 47.86           H  
ATOM   4815  N   ALA A 324      15.261  17.369  20.371  1.00 45.10           N  
ATOM   4816  H   ALA A 324      15.507  16.807  21.173  1.00 45.10           H  
ATOM   4817  CA  ALA A 324      14.880  16.691  19.131  1.00 45.10           C  
ATOM   4818  HA  ALA A 324      15.232  17.284  18.286  1.00 45.10           H  
ATOM   4819  C   ALA A 324      13.350  16.573  18.988  1.00 45.10           C  
ATOM   4820  CB  ALA A 324      15.585  15.330  19.072  1.00 45.10           C  
ATOM   4821  HB1 ALA A 324      15.321  14.828  18.142  1.00 45.10           H  
ATOM   4822  HB2 ALA A 324      16.665  15.476  19.103  1.00 45.10           H  
ATOM   4823  HB3 ALA A 324      15.278  14.708  19.913  1.00 45.10           H  
ATOM   4824  O   ALA A 324      12.826  16.693  17.883  1.00 45.10           O  
ATOM   4825  N   ALA A 325      12.622  16.412  20.098  1.00 45.81           N  
ATOM   4826  H   ALA A 325      13.102  16.333  20.984  1.00 45.81           H  
ATOM   4827  CA  ALA A 325      11.159  16.457  20.103  1.00 45.81           C  
ATOM   4828  HA  ALA A 325      10.784  15.797  19.320  1.00 45.81           H  
ATOM   4829  C   ALA A 325      10.625  17.872  19.813  1.00 45.81           C  
ATOM   4830  CB  ALA A 325      10.665  15.931  21.452  1.00 45.81           C  
ATOM   4831  HB1 ALA A 325      10.983  16.590  22.260  1.00 45.81           H  
ATOM   4832  HB2 ALA A 325      11.062  14.931  21.627  1.00 45.81           H  
ATOM   4833  HB3 ALA A 325       9.576  15.895  21.441  1.00 45.81           H  
ATOM   4834  O   ALA A 325       9.699  18.035  19.022  1.00 45.81           O  
ATOM   4835  N   GLN A 326      11.257  18.898  20.387  1.00 52.30           N  
ATOM   4836  H   GLN A 326      11.965  18.681  21.074  1.00 52.30           H  
ATOM   4837  CA  GLN A 326      10.991  20.316  20.134  1.00 52.30           C  
ATOM   4838  HA  GLN A 326       9.954  20.535  20.387  1.00 52.30           H  
ATOM   4839  C   GLN A 326      11.212  20.669  18.653  1.00 52.30           C  
ATOM   4840  CB  GLN A 326      11.918  21.109  21.068  1.00 52.30           C  
ATOM   4841  HB2 GLN A 326      11.803  20.718  22.079  1.00 52.30           H  
ATOM   4842  HB3 GLN A 326      12.947  20.933  20.756  1.00 52.30           H  
ATOM   4843  O   GLN A 326      10.351  21.292  18.033  1.00 52.30           O  
ATOM   4844  CG  GLN A 326      11.680  22.624  21.138  1.00 52.30           C  
ATOM   4845  HG2 GLN A 326      10.668  22.813  21.496  1.00 52.30           H  
ATOM   4846  HG3 GLN A 326      11.790  23.068  20.148  1.00 52.30           H  
ATOM   4847  CD  GLN A 326      12.686  23.286  22.085  1.00 52.30           C  
ATOM   4848  NE2 GLN A 326      12.353  24.388  22.717  1.00 52.30           N  
ATOM   4849 HE21 GLN A 326      13.030  24.740  23.378  1.00 52.30           H  
ATOM   4850 HE22 GLN A 326      11.440  24.810  22.632  1.00 52.30           H  
ATOM   4851  OE1 GLN A 326      13.799  22.823  22.285  1.00 52.30           O  
ATOM   4852  N   ALA A 327      12.310  20.191  18.053  1.00 50.83           N  
ATOM   4853  H   ALA A 327      13.017  19.746  18.620  1.00 50.83           H  
ATOM   4854  CA  ALA A 327      12.570  20.332  16.621  1.00 50.83           C  
ATOM   4855  HA  ALA A 327      12.509  21.390  16.362  1.00 50.83           H  
ATOM   4856  C   ALA A 327      11.536  19.587  15.750  1.00 50.83           C  
ATOM   4857  CB  ALA A 327      13.998  19.853  16.338  1.00 50.83           C  
ATOM   4858  HB1 ALA A 327      14.706  20.429  16.935  1.00 50.83           H  
ATOM   4859  HB2 ALA A 327      14.096  18.796  16.585  1.00 50.83           H  
ATOM   4860  HB3 ALA A 327      14.228  19.997  15.282  1.00 50.83           H  
ATOM   4861  O   ALA A 327      11.095  20.124  14.735  1.00 50.83           O  
ATOM   4862  N   ALA A 328      11.094  18.388  16.150  1.00 52.48           N  
ATOM   4863  H   ALA A 328      11.520  17.954  16.956  1.00 52.48           H  
ATOM   4864  CA  ALA A 328      10.033  17.656  15.450  1.00 52.48           C  
ATOM   4865  HA  ALA A 328      10.303  17.584  14.396  1.00 52.48           H  
ATOM   4866  C   ALA A 328       8.672  18.379  15.521  1.00 52.48           C  
ATOM   4867  CB  ALA A 328       9.957  16.231  16.014  1.00 52.48           C  
ATOM   4868  HB1 ALA A 328       9.665  16.255  17.064  1.00 52.48           H  
ATOM   4869  HB2 ALA A 328       9.215  15.659  15.455  1.00 52.48           H  
ATOM   4870  HB3 ALA A 328      10.925  15.739  15.919  1.00 52.48           H  
ATOM   4871  O   ALA A 328       7.961  18.447  14.519  1.00 52.48           O  
ATOM   4872  N   PHE A 329       8.333  18.983  16.666  1.00 51.84           N  
ATOM   4873  H   PHE A 329       8.934  18.852  17.467  1.00 51.84           H  
ATOM   4874  CA  PHE A 329       7.115  19.782  16.845  1.00 51.84           C  
ATOM   4875  HA  PHE A 329       6.262  19.195  16.505  1.00 51.84           H  
ATOM   4876  C   PHE A 329       7.150  21.068  16.003  1.00 51.84           C  
ATOM   4877  CB  PHE A 329       6.932  20.074  18.342  1.00 51.84           C  
ATOM   4878  HB2 PHE A 329       7.086  19.149  18.899  1.00 51.84           H  
ATOM   4879  HB3 PHE A 329       7.697  20.776  18.672  1.00 51.84           H  
ATOM   4880  O   PHE A 329       6.211  21.352  15.260  1.00 51.84           O  
ATOM   4881  CG  PHE A 329       5.562  20.609  18.720  1.00 51.84           C  
ATOM   4882  CD1 PHE A 329       5.360  21.987  18.933  1.00 51.84           C  
ATOM   4883  HD1 PHE A 329       6.175  22.685  18.807  1.00 51.84           H  
ATOM   4884  CD2 PHE A 329       4.488  19.714  18.891  1.00 51.84           C  
ATOM   4885  HD2 PHE A 329       4.639  18.656  18.736  1.00 51.84           H  
ATOM   4886  CE1 PHE A 329       4.094  22.460  19.323  1.00 51.84           C  
ATOM   4887  HE1 PHE A 329       3.933  23.515  19.493  1.00 51.84           H  
ATOM   4888  CE2 PHE A 329       3.221  20.190  19.277  1.00 51.84           C  
ATOM   4889  HE2 PHE A 329       2.398  19.505  19.412  1.00 51.84           H  
ATOM   4890  CZ  PHE A 329       3.026  21.564  19.497  1.00 51.84           C  
ATOM   4891  HZ  PHE A 329       2.058  21.933  19.802  1.00 51.84           H  
ATOM   4892  N   GLN A 330       8.271  21.800  16.021  1.00 51.86           N  
ATOM   4893  H   GLN A 330       9.012  21.537  16.655  1.00 51.86           H  
ATOM   4894  CA  GLN A 330       8.476  22.954  15.138  1.00 51.86           C  
ATOM   4895  HA  GLN A 330       7.654  23.654  15.284  1.00 51.86           H  
ATOM   4896  C   GLN A 330       8.457  22.557  13.655  1.00 51.86           C  
ATOM   4897  CB  GLN A 330       9.791  23.667  15.483  1.00 51.86           C  
ATOM   4898  HB2 GLN A 330      10.599  22.939  15.556  1.00 51.86           H  
ATOM   4899  HB3 GLN A 330      10.031  24.366  14.682  1.00 51.86           H  
ATOM   4900  O   GLN A 330       7.925  23.307  12.838  1.00 51.86           O  
ATOM   4901  CG  GLN A 330       9.683  24.464  16.792  1.00 51.86           C  
ATOM   4902  HG2 GLN A 330       9.480  23.789  17.623  1.00 51.86           H  
ATOM   4903  HG3 GLN A 330       8.851  25.164  16.712  1.00 51.86           H  
ATOM   4904  CD  GLN A 330      10.948  25.258  17.111  1.00 51.86           C  
ATOM   4905  NE2 GLN A 330      10.893  26.160  18.065  1.00 51.86           N  
ATOM   4906 HE21 GLN A 330      11.745  26.675  18.233  1.00 51.86           H  
ATOM   4907 HE22 GLN A 330      10.033  26.332  18.566  1.00 51.86           H  
ATOM   4908  OE1 GLN A 330      12.002  25.097  16.519  1.00 51.86           O  
ATOM   4909  N   SER A 331       8.978  21.382  13.290  1.00 48.27           N  
ATOM   4910  H   SER A 331       9.465  20.834  13.985  1.00 48.27           H  
ATOM   4911  CA  SER A 331       8.876  20.854  11.926  1.00 48.27           C  
ATOM   4912  HA  SER A 331       9.284  21.598  11.242  1.00 48.27           H  
ATOM   4913  C   SER A 331       7.414  20.619  11.530  1.00 48.27           C  
ATOM   4914  CB  SER A 331       9.707  19.573  11.784  1.00 48.27           C  
ATOM   4915  HB2 SER A 331      10.718  19.755  12.147  1.00 48.27           H  
ATOM   4916  HB3 SER A 331       9.261  18.772  12.374  1.00 48.27           H  
ATOM   4917  O   SER A 331       6.987  21.132  10.498  1.00 48.27           O  
ATOM   4918  OG  SER A 331       9.773  19.173  10.430  1.00 48.27           O  
ATOM   4919  HG  SER A 331      10.208  19.864   9.926  1.00 48.27           H  
ATOM   4920  N   ALA A 332       6.621  19.945  12.371  1.00 50.01           N  
ATOM   4921  H   ALA A 332       7.024  19.563  13.215  1.00 50.01           H  
ATOM   4922  CA  ALA A 332       5.199  19.693  12.121  1.00 50.01           C  
ATOM   4923  HA  ALA A 332       5.109  19.113  11.202  1.00 50.01           H  
ATOM   4924  C   ALA A 332       4.382  20.986  11.921  1.00 50.01           C  
ATOM   4925  CB  ALA A 332       4.643  18.849  13.275  1.00 50.01           C  
ATOM   4926  HB1 ALA A 332       3.601  18.601  13.076  1.00 50.01           H  
ATOM   4927  HB2 ALA A 332       5.215  17.926  13.373  1.00 50.01           H  
ATOM   4928  HB3 ALA A 332       4.699  19.405  14.211  1.00 50.01           H  
ATOM   4929  O   ALA A 332       3.558  21.049  11.009  1.00 50.01           O  
ATOM   4930  N   LEU A 333       4.650  22.032  12.713  1.00 50.37           N  
ATOM   4931  H   LEU A 333       5.297  21.893  13.477  1.00 50.37           H  
ATOM   4932  CA  LEU A 333       4.020  23.350  12.557  1.00 50.37           C  
ATOM   4933  HA  LEU A 333       2.939  23.221  12.507  1.00 50.37           H  
ATOM   4934  C   LEU A 333       4.433  24.039  11.241  1.00 50.37           C  
ATOM   4935  CB  LEU A 333       4.365  24.225  13.778  1.00 50.37           C  
ATOM   4936  HB2 LEU A 333       4.049  25.248  13.574  1.00 50.37           H  
ATOM   4937  HB3 LEU A 333       5.448  24.233  13.901  1.00 50.37           H  
ATOM   4938  O   LEU A 333       3.576  24.465  10.466  1.00 50.37           O
[truncated: 1,162,197 more chars]
