# Supplementary material for: A glutamine-based single α-helix scaffold to target globular proteins
Source: Nat Commun. 2022 Nov 18;13:7073. doi: 10.1038/s41467-022-34793-6 (PMC9674830; doi:10.1038/s41467-022-34793-6)
Supplement: Supplementary file 7 — Supplementary Data 4 [file 41467_2022_34793_MOESM7_ESM.zip › ColabFold_p37n/p37n_with_MSAs/C1GR46.pdb]

ATOM      1  N   MET A   1      11.741  14.724  -9.881  1.00 69.17           N  
ATOM      2  H   MET A   1      11.893  14.463 -10.845  1.00 69.17           H  
ATOM      3  H2  MET A   1      11.174  15.561  -9.881  1.00 69.17           H  
ATOM      4  H3  MET A   1      12.642  14.910  -9.465  1.00 69.17           H  
ATOM      5  CA  MET A   1      11.046  13.612  -9.191  1.00 69.17           C  
ATOM      6  HA  MET A   1      10.891  13.881  -8.146  1.00 69.17           H  
ATOM      7  C   MET A   1      11.926  12.367  -9.248  1.00 69.17           C  
ATOM      8  CB  MET A   1       9.671  13.353  -9.837  1.00 69.17           C  
ATOM      9  HB2 MET A   1       9.115  14.289  -9.870  1.00 69.17           H  
ATOM     10  HB3 MET A   1       9.816  13.005 -10.860  1.00 69.17           H  
ATOM     11  O   MET A   1      12.553  12.140 -10.274  1.00 69.17           O  
ATOM     12  CG  MET A   1       8.825  12.312  -9.095  1.00 69.17           C  
ATOM     13  HG2 MET A   1       8.580  12.686  -8.101  1.00 69.17           H  
ATOM     14  HG3 MET A   1       9.408  11.398  -8.983  1.00 69.17           H  
ATOM     15  SD  MET A   1       7.295  11.852  -9.952  1.00 69.17           S  
ATOM     16  CE  MET A   1       6.252  13.314  -9.698  1.00 69.17           C  
ATOM     17  HE1 MET A   1       6.037  13.431  -8.635  1.00 69.17           H  
ATOM     18  HE2 MET A   1       6.748  14.204 -10.084  1.00 69.17           H  
ATOM     19  HE3 MET A   1       5.310  13.176 -10.228  1.00 69.17           H  
ATOM     20  N   PHE A   2      11.994  11.585  -8.167  1.00 71.82           N  
ATOM     21  H   PHE A   2      11.417  11.801  -7.367  1.00 71.82           H  
ATOM     22  CA  PHE A   2      12.570  10.232  -8.172  1.00 71.82           C  
ATOM     23  HA  PHE A   2      13.221  10.094  -9.035  1.00 71.82           H  
ATOM     24  C   PHE A   2      11.433   9.213  -8.262  1.00 71.82           C  
ATOM     25  CB  PHE A   2      13.402  10.001  -6.901  1.00 71.82           C  
ATOM     26  HB2 PHE A   2      12.807  10.285  -6.033  1.00 71.82           H  
ATOM     27  HB3 PHE A   2      14.271  10.659  -6.928  1.00 71.82           H  
ATOM     28  O   PHE A   2      10.446   9.352  -7.538  1.00 71.82           O  
ATOM     29  CG  PHE A   2      13.874   8.567  -6.705  1.00 71.82           C  
ATOM     30  CD1 PHE A   2      13.053   7.629  -6.045  1.00 71.82           C  
ATOM     31  HD1 PHE A   2      12.077   7.922  -5.686  1.00 71.82           H  
ATOM     32  CD2 PHE A   2      15.132   8.163  -7.187  1.00 71.82           C  
ATOM     33  HD2 PHE A   2      15.762   8.865  -7.713  1.00 71.82           H  
ATOM     34  CE1 PHE A   2      13.488   6.303  -5.869  1.00 71.82           C  
ATOM     35  HE1 PHE A   2      12.850   5.586  -5.373  1.00 71.82           H  
ATOM     36  CE2 PHE A   2      15.577   6.844  -6.989  1.00 71.82           C  
ATOM     37  HE2 PHE A   2      16.554   6.548  -7.343  1.00 71.82           H  
ATOM     38  CZ  PHE A   2      14.755   5.912  -6.334  1.00 71.82           C  
ATOM     39  HZ  PHE A   2      15.094   4.896  -6.196  1.00 71.82           H  
ATOM     40  N   ILE A   3      11.590   8.199  -9.109  1.00 68.90           N  
ATOM     41  H   ILE A   3      12.450   8.144  -9.635  1.00 68.90           H  
ATOM     42  CA  ILE A   3      10.613   7.134  -9.343  1.00 68.90           C  
ATOM     43  HA  ILE A   3       9.768   7.255  -8.665  1.00 68.90           H  
ATOM     44  C   ILE A   3      11.282   5.793  -9.043  1.00 68.90           C  
ATOM     45  CB  ILE A   3      10.082   7.210 -10.793  1.00 68.90           C  
ATOM     46  HB  ILE A   3      10.931   7.164 -11.475  1.00 68.90           H  
ATOM     47  O   ILE A   3      12.377   5.528  -9.530  1.00 68.90           O  
ATOM     48  CG1 ILE A   3       9.341   8.549 -11.021  1.00 68.90           C  
ATOM     49 HG12 ILE A   3       8.431   8.569 -10.422  1.00 68.90           H  
ATOM     50 HG13 ILE A   3       9.968   9.382 -10.704  1.00 68.90           H  
ATOM     51  CG2 ILE A   3       9.163   6.009 -11.086  1.00 68.90           C  
ATOM     52 HG21 ILE A   3       9.730   5.079 -11.048  1.00 68.90           H  
ATOM     53 HG22 ILE A   3       8.353   5.957 -10.359  1.00 68.90           H  
ATOM     54 HG23 ILE A   3       8.732   6.086 -12.085  1.00 68.90           H  
ATOM     55  CD1 ILE A   3       8.983   8.813 -12.483  1.00 68.90           C  
ATOM     56 HD11 ILE A   3       8.262   8.077 -12.839  1.00 68.90           H  
ATOM     57 HD12 ILE A   3       8.532   9.803 -12.556  1.00 68.90           H  
ATOM     58 HD13 ILE A   3       9.881   8.774 -13.100  1.00 68.90           H  
ATOM     59  N   GLY A   4      10.620   4.937  -8.264  1.00 75.27           N  
ATOM     60  H   GLY A   4       9.692   5.192  -7.957  1.00 75.27           H  
ATOM     61  CA  GLY A   4      11.076   3.581  -7.948  1.00 75.27           C  
ATOM     62  HA2 GLY A   4      11.939   3.320  -8.562  1.00 75.27           H  
ATOM     63  HA3 GLY A   4      11.382   3.534  -6.903  1.00 75.27           H  
ATOM     64  C   GLY A   4       9.985   2.537  -8.183  1.00 75.27           C  
ATOM     65  O   GLY A   4       8.804   2.873  -8.223  1.00 75.27           O  
ATOM     66  N   GLY A   5      10.385   1.271  -8.319  1.00 72.12           N  
ATOM     67  H   GLY A   5      11.378   1.095  -8.365  1.00 72.12           H  
ATOM     68  CA  GLY A   5       9.489   0.165  -8.681  1.00 72.12           C  
ATOM     69  HA2 GLY A   5       9.890  -0.763  -8.275  1.00 72.12           H  
ATOM     70  HA3 GLY A   5       8.501   0.329  -8.251  1.00 72.12           H  
ATOM     71  C   GLY A   5       9.320  -0.026 -10.192  1.00 72.12           C  
ATOM     72  O   GLY A   5       8.348  -0.639 -10.617  1.00 72.12           O  
ATOM     73  N   LEU A   6      10.244   0.503 -11.004  1.00 71.52           N  
ATOM     74  H   LEU A   6      11.049   0.947 -10.586  1.00 71.52           H  
ATOM     75  CA  LEU A   6      10.211   0.328 -12.457  1.00 71.52           C  
ATOM     76  HA  LEU A   6       9.206   0.571 -12.803  1.00 71.52           H  
ATOM     77  C   LEU A   6      10.470  -1.134 -12.852  1.00 71.52           C  
ATOM     78  CB  LEU A   6      11.206   1.279 -13.152  1.00 71.52           C  
ATOM     79  HB2 LEU A   6      11.146   1.102 -14.226  1.00 71.52           H  
ATOM     80  HB3 LEU A   6      12.219   1.028 -12.837  1.00 71.52           H  
ATOM     81  O   LEU A   6      11.232  -1.850 -12.202  1.00 71.52           O  
ATOM     82  CG  LEU A   6      10.966   2.778 -12.896  1.00 71.52           C  
ATOM     83  HG  LEU A   6      11.116   2.995 -11.838  1.00 71.52           H  
ATOM     84  CD1 LEU A   6      11.976   3.596 -13.697  1.00 71.52           C  
ATOM     85 HD11 LEU A   6      11.876   4.653 -13.449  1.00 71.52           H  
ATOM     86 HD12 LEU A   6      11.800   3.458 -14.764  1.00 71.52           H  
ATOM     87 HD13 LEU A   6      12.989   3.268 -13.462  1.00 71.52           H  
ATOM     88  CD2 LEU A   6       9.556   3.209 -13.299  1.00 71.52           C  
ATOM     89 HD21 LEU A   6       9.494   4.296 -13.342  1.00 71.52           H  
ATOM     90 HD22 LEU A   6       8.832   2.845 -12.570  1.00 71.52           H  
ATOM     91 HD23 LEU A   6       9.303   2.809 -14.281  1.00 71.52           H  
ATOM     92  N   ASN A   7       9.869  -1.554 -13.960  1.00 71.63           N  
ATOM     93  H   ASN A   7       9.351  -0.878 -14.502  1.00 71.63           H  
ATOM     94  CA  ASN A   7      10.131  -2.841 -14.592  1.00 71.63           C  
ATOM     95  HA  ASN A   7      10.122  -3.614 -13.823  1.00 71.63           H  
ATOM     96  C   ASN A   7      11.567  -2.830 -15.199  1.00 71.63           C  
ATOM     97  CB  ASN A   7       8.916  -3.093 -15.528  1.00 71.63           C  
ATOM     98  HB2 ASN A   7       8.031  -3.250 -14.912  1.00 71.63           H  
ATOM     99  HB3 ASN A   7       8.737  -2.211 -16.142  1.00 71.63           H  
ATOM    100  O   ASN A   7      12.091  -1.775 -15.569  1.00 71.63           O  
ATOM    101  CG  ASN A   7       9.040  -4.250 -16.494  1.00 71.63           C  
ATOM    102  ND2 ASN A   7       8.006  -5.003 -16.773  1.00 71.63           N  
ATOM    103 HD21 ASN A   7       8.135  -5.641 -17.546  1.00 71.63           H  
ATOM    104 HD22 ASN A   7       7.083  -4.798 -16.417  1.00 71.63           H  
ATOM    105  OD1 ASN A   7      10.088  -4.460 -17.049  1.00 71.63           O  
ATOM    106  N   TRP A   8      12.240  -3.989 -15.260  1.00 77.13           N  
ATOM    107  H   TRP A   8      11.757  -4.831 -14.983  1.00 77.13           H  
ATOM    108  CA  TRP A   8      13.603  -4.144 -15.811  1.00 77.13           C  
ATOM    109  HA  TRP A   8      14.250  -3.447 -15.277  1.00 77.13           H  
ATOM    110  C   TRP A   8      13.732  -3.789 -17.313  1.00 77.13           C  
ATOM    111  CB  TRP A   8      14.135  -5.560 -15.499  1.00 77.13           C  
ATOM    112  HB2 TRP A   8      14.042  -5.730 -14.427  1.00 77.13           H  
ATOM    113  HB3 TRP A   8      15.201  -5.559 -15.725  1.00 77.13           H  
ATOM    114  O   TRP A   8      14.823  -3.450 -17.777  1.00 77.13           O  
ATOM    115  CG  TRP A   8      13.528  -6.744 -16.210  1.00 77.13           C  
ATOM    116  CD1 TRP A   8      12.276  -6.831 -16.711  1.00 77.13           C  
ATOM    117  HD1 TRP A   8      11.528  -6.052 -16.685  1.00 77.13           H  
ATOM    118  CD2 TRP A   8      14.130  -8.042 -16.525  1.00 77.13           C  
ATOM    119  CE2 TRP A   8      13.197  -8.811 -17.286  1.00 77.13           C  
ATOM    120  CE3 TRP A   8      15.366  -8.662 -16.233  1.00 77.13           C  
ATOM    121  HE3 TRP A   8      16.081  -8.127 -15.626  1.00 77.13           H  
ATOM    122  NE1 TRP A   8      12.104  -8.001 -17.411  1.00 77.13           N  
ATOM    123  HE1 TRP A   8      11.391  -8.127 -18.115  1.00 77.13           H  
ATOM    124  CH2 TRP A   8      14.699 -10.691 -17.433  1.00 77.13           C  
ATOM    125  HH2 TRP A   8      14.902 -11.703 -17.753  1.00 77.13           H  
ATOM    126  CZ2 TRP A   8      13.473 -10.097 -17.762  1.00 77.13           C  
ATOM    127  HZ2 TRP A   8      12.731 -10.618 -18.349  1.00 77.13           H  
ATOM    128  CZ3 TRP A   8      15.635  -9.980 -16.659  1.00 77.13           C  
ATOM    129  HZ3 TRP A   8      16.555 -10.463 -16.364  1.00 77.13           H  
ATOM    130  N   GLU A   9      12.621  -3.791 -18.050  1.00 78.60           N  
ATOM    131  H   GLU A   9      11.770  -4.119 -17.615  1.00 78.60           H  
ATOM    132  CA  GLU A   9      12.484  -3.386 -19.455  1.00 78.60           C  
ATOM    133  HA  GLU A   9      13.427  -3.537 -19.979  1.00 78.60           H  
ATOM    134  C   GLU A   9      12.104  -1.907 -19.620  1.00 78.60           C  
ATOM    135  CB  GLU A   9      11.411  -4.262 -20.127  1.00 78.60           C  
ATOM    136  HB2 GLU A   9      10.501  -4.197 -19.531  1.00 78.60           H  
ATOM    137  HB3 GLU A   9      11.186  -3.870 -21.118  1.00 78.60           H  
ATOM    138  O   GLU A   9      12.197  -1.389 -20.732  1.00 78.60           O  
ATOM    139  CG  GLU A   9      11.855  -5.727 -20.285  1.00 78.60           C  
ATOM    140  HG2 GLU A   9      12.426  -5.819 -21.209  1.00 78.60           H  
ATOM    141  HG3 GLU A   9      12.531  -5.992 -19.472  1.00 78.60           H  
ATOM    142  CD  GLU A   9      10.690  -6.730 -20.292  1.00 78.60           C  
ATOM    143  OE1 GLU A   9      10.984  -7.915 -20.010  1.00 78.60           O  
ATOM    144  OE2 GLU A   9       9.529  -6.314 -20.488  1.00 78.60           O  
ATOM    145  N   THR A  10      11.703  -1.203 -18.548  1.00 80.21           N  
ATOM    146  H   THR A  10      11.680  -1.654 -17.645  1.00 80.21           H  
ATOM    147  CA  THR A  10      11.277   0.204 -18.638  1.00 80.21           C  
ATOM    148  HA  THR A  10      10.389   0.240 -19.269  1.00 80.21           H  
ATOM    149  C   THR A  10      12.360   1.053 -19.297  1.00 80.21           C  
ATOM    150  CB  THR A  10      10.918   0.816 -17.273  1.00 80.21           C  
ATOM    151  HB  THR A  10      11.803   0.846 -16.638  1.00 80.21           H  
ATOM    152  O   THR A  10      13.512   1.082 -18.858  1.00 80.21           O  
ATOM    153  CG2 THR A  10      10.338   2.226 -17.406  1.00 80.21           C  
ATOM    154 HG21 THR A  10      10.017   2.587 -16.429  1.00 80.21           H  
ATOM    155 HG22 THR A  10       9.486   2.225 -18.085  1.00 80.21           H  
ATOM    156 HG23 THR A  10      11.094   2.912 -17.790  1.00 80.21           H  
ATOM    157  OG1 THR A  10       9.913   0.067 -16.630  1.00 80.21           O  
ATOM    158  HG1 THR A  10       9.177   0.012 -17.243  1.00 80.21           H  
ATOM    159  N   THR A  11      11.970   1.771 -20.347  1.00 83.39           N  
ATOM    160  H   THR A  11      11.003   1.711 -20.632  1.00 83.39           H  
ATOM    161  CA  THR A  11      12.831   2.695 -21.082  1.00 83.39           C  
ATOM    162  HA  THR A  11      13.862   2.520 -20.776  1.00 83.39           H  
ATOM    163  C   THR A  11      12.508   4.143 -20.747  1.00 83.39           C  
ATOM    164  CB  THR A  11      12.751   2.485 -22.603  1.00 83.39           C  
ATOM    165  HB  THR A  11      13.507   3.117 -23.069  1.00 83.39           H  
ATOM    166  O   THR A  11      11.381   4.469 -20.369  1.00 83.39           O  
ATOM    167  CG2 THR A  11      13.006   1.042 -23.033  1.00 83.39           C  
ATOM    168 HG21 THR A  11      12.189   0.398 -22.708  1.00 83.39           H  
ATOM    169 HG22 THR A  11      13.933   0.676 -22.593  1.00 83.39           H  
ATOM    170 HG23 THR A  11      13.079   0.992 -24.120  1.00 83.39           H  
ATOM    171  OG1 THR A  11      11.496   2.865 -23.108  1.00 83.39           O  
ATOM    172  HG1 THR A  11      10.961   2.070 -23.170  1.00 83.39           H  
ATOM    173  N   ASP A  12      13.492   5.014 -20.953  1.00 88.00           N  
ATOM    174  H   ASP A  12      14.411   4.665 -21.186  1.00 88.00           H  
ATOM    175  CA  ASP A  12      13.385   6.470 -20.814  1.00 88.00           C  
ATOM    176  HA  ASP A  12      13.248   6.725 -19.763  1.00 88.00           H  
ATOM    177  C   ASP A  12      12.187   7.018 -21.603  1.00 88.00           C  
ATOM    178  CB  ASP A  12      14.708   7.094 -21.300  1.00 88.00           C  
ATOM    179  HB2 ASP A  12      14.758   8.134 -20.979  1.00 88.00           H  
ATOM    180  HB3 ASP A  12      14.741   7.069 -22.389  1.00 88.00           H  
ATOM    181  O   ASP A  12      11.414   7.820 -21.081  1.00 88.00           O  
ATOM    182  CG  ASP A  12      15.911   6.318 -20.752  1.00 88.00           C  
ATOM    183  OD1 ASP A  12      16.086   6.310 -19.523  1.00 88.00           O  
ATOM    184  OD2 ASP A  12      16.506   5.509 -21.504  1.00 88.00           O  
ATOM    185  N   GLN A  13      11.977   6.496 -22.818  1.00 87.19           N  
ATOM    186  H   GLN A  13      12.652   5.832 -23.171  1.00 87.19           H  
ATOM    187  CA  GLN A  13      10.843   6.833 -23.674  1.00 87.19           C  
ATOM    188  HA  GLN A  13      10.789   7.920 -23.733  1.00 87.19           H  
ATOM    189  C   GLN A  13       9.515   6.348 -23.078  1.00 87.19           C  
ATOM    190  CB  GLN A  13      11.097   6.283 -25.089  1.00 87.19           C  
ATOM    191  HB2 GLN A  13      11.049   5.194 -25.073  1.00 87.19           H  
ATOM    192  HB3 GLN A  13      12.097   6.572 -25.410  1.00 87.19           H  
ATOM    193  O   GLN A  13       8.654   7.172 -22.803  1.00 87.19           O  
ATOM    194  CG  GLN A  13      10.085   6.814 -26.114  1.00 87.19           C  
ATOM    195  HG2 GLN A  13      10.317   6.398 -27.095  1.00 87.19           H  
ATOM    196  HG3 GLN A  13       9.087   6.472 -25.842  1.00 87.19           H  
ATOM    197  CD  GLN A  13      10.101   8.338 -26.230  1.00 87.19           C  
ATOM    198  NE2 GLN A  13       8.969   8.991 -26.275  1.00 87.19           N  
ATOM    199 HE21 GLN A  13       8.983   9.998 -26.352  1.00 87.19           H  
ATOM    200 HE22 GLN A  13       8.089   8.537 -26.074  1.00 87.19           H  
ATOM    201  OE1 GLN A  13      11.144   8.976 -26.253  1.00 87.19           O  
ATOM    202  N   SER A  14       9.378   5.056 -22.749  1.00 83.51           N  
ATOM    203  H   SER A  14      10.123   4.417 -22.987  1.00 83.51           H  
ATOM    204  CA  SER A  14       8.132   4.522 -22.161  1.00 83.51           C  
ATOM    205  HA  SER A  14       7.323   4.692 -22.871  1.00 83.51           H  
ATOM    206  C   SER A  14       7.731   5.210 -20.848  1.00 83.51           C  
ATOM    207  CB  SER A  14       8.256   3.010 -21.934  1.00 83.51           C  
ATOM    208  HB2 SER A  14       7.315   2.627 -21.540  1.00 83.51           H  
ATOM    209  HB3 SER A  14       8.447   2.525 -22.891  1.00 83.51           H  
ATOM    210  O   SER A  14       6.547   5.395 -20.570  1.00 83.51           O  
ATOM    211  OG  SER A  14       9.307   2.691 -21.033  1.00 83.51           O  
ATOM    212  HG  SER A  14       9.880   3.457 -20.954  1.00 83.51           H  
ATOM    213  N   LEU A  15       8.719   5.630 -20.049  1.00 80.34           N  
ATOM    214  H   LEU A  15       9.673   5.466 -20.338  1.00 80.34           H  
ATOM    215  CA  LEU A  15       8.498   6.387 -18.823  1.00 80.34           C  
ATOM    216  HA  LEU A  15       7.667   5.923 -18.290  1.00 80.34           H  
ATOM    217  C   LEU A  15       8.085   7.834 -19.139  1.00 80.34           C  
ATOM    218  CB  LEU A  15       9.777   6.283 -17.968  1.00 80.34           C  
ATOM    219  HB2 LEU A  15      10.588   6.786 -18.494  1.00 80.34           H  
ATOM    220  HB3 LEU A  15      10.055   5.233 -17.880  1.00 80.34           H  
ATOM    221  O   LEU A  15       7.156   8.355 -18.524  1.00 80.34           O  
ATOM    222  CG  LEU A  15       9.643   6.871 -16.551  1.00 80.34           C  
ATOM    223  HG  LEU A  15       9.300   7.904 -16.602  1.00 80.34           H  
ATOM    224  CD1 LEU A  15       8.668   6.043 -15.714  1.00 80.34           C  
ATOM    225 HD11 LEU A  15       7.659   6.152 -16.111  1.00 80.34           H  
ATOM    226 HD12 LEU A  15       8.689   6.389 -14.681  1.00 80.34           H  
ATOM    227 HD13 LEU A  15       8.947   4.990 -15.747  1.00 80.34           H  
ATOM    228  CD2 LEU A  15      10.980   6.834 -15.809  1.00 80.34           C  
ATOM    229 HD21 LEU A  15      11.271   5.799 -15.632  1.00 80.34           H  
ATOM    230 HD22 LEU A  15      11.750   7.328 -16.402  1.00 80.34           H  
ATOM    231 HD23 LEU A  15      10.886   7.356 -14.856  1.00 80.34           H  
ATOM    232  N   LYS A  16       8.725   8.471 -20.129  1.00 84.79           N  
ATOM    233  H   LYS A  16       9.448   7.974 -20.629  1.00 84.79           H  
ATOM    234  CA  LYS A  16       8.370   9.814 -20.601  1.00 84.79           C  
ATOM    235  HA  LYS A  16       8.381  10.490 -19.747  1.00 84.79           H  
ATOM    236  C   LYS A  16       6.952   9.853 -21.169  1.00 84.79           C  
ATOM    237  CB  LYS A  16       9.409  10.291 -21.631  1.00 84.79           C  
ATOM    238  HB2 LYS A  16       9.398   9.645 -22.508  1.00 84.79           H  
ATOM    239  HB3 LYS A  16      10.400  10.250 -21.178  1.00 84.79           H  
ATOM    240  O   LYS A  16       6.203  10.758 -20.813  1.00 84.79           O  
ATOM    241  CG  LYS A  16       9.120  11.731 -22.064  1.00 84.79           C  
ATOM    242  HG2 LYS A  16       8.989  12.334 -21.166  1.00 84.79           H  
ATOM    243  HG3 LYS A  16       8.196  11.762 -22.642  1.00 84.79           H  
ATOM    244  CD  LYS A  16      10.247  12.341 -22.902  1.00 84.79           C  
ATOM    245  HD2 LYS A  16      11.188  12.268 -22.356  1.00 84.79           H  
ATOM    246  HD3 LYS A  16      10.328  11.808 -23.850  1.00 84.79           H  
ATOM    247  CE  LYS A  16       9.886  13.812 -23.138  1.00 84.79           C  
ATOM    248  HE2 LYS A  16       8.956  13.857 -23.706  1.00 84.79           H  
ATOM    249  HE3 LYS A  16       9.695  14.278 -22.172  1.00 84.79           H  
ATOM    250  NZ  LYS A  16      10.955  14.562 -23.836  1.00 84.79           N  
ATOM    251  HZ1 LYS A  16      11.094  14.201 -24.770  1.00 84.79           H  
ATOM    252  HZ2 LYS A  16      11.818  14.509 -23.315  1.00 84.79           H  
ATOM    253  HZ3 LYS A  16      10.693  15.536 -23.885  1.00 84.79           H  
ATOM    254  N   ASP A  17       6.576   8.882 -21.993  1.00 82.82           N  
ATOM    255  H   ASP A  17       7.277   8.215 -22.283  1.00 82.82           H  
ATOM    256  CA  ASP A  17       5.258   8.794 -22.629  1.00 82.82           C  
ATOM    257  HA  ASP A  17       5.070   9.707 -23.194  1.00 82.82           H  
ATOM    258  C   ASP A  17       4.153   8.663 -21.576  1.00 82.82           C  
ATOM    259  CB  ASP A  17       5.224   7.607 -23.608  1.00 82.82           C  
ATOM    260  HB2 ASP A  17       4.214   7.512 -24.006  1.00 82.82           H  
ATOM    261  HB3 ASP A  17       5.462   6.691 -23.067  1.00 82.82           H  
ATOM    262  O   ASP A  17       3.226   9.473 -21.547  1.00 82.82           O  
ATOM    263  CG  ASP A  17       6.192   7.770 -24.783  1.00 82.82           C  
ATOM    264  OD1 ASP A  17       6.448   8.925 -25.189  1.00 82.82           O  
ATOM    265  OD2 ASP A  17       6.717   6.744 -25.264  1.00 82.82           O  
ATOM    266  N   TYR A  18       4.308   7.725 -20.633  1.00 77.61           N  
ATOM    267  H   TYR A  18       5.088   7.088 -20.710  1.00 77.61           H  
ATOM    268  CA  TYR A  18       3.359   7.545 -19.533  1.00 77.61           C  
ATOM    269  HA  TYR A  18       2.378   7.325 -19.955  1.00 77.61           H  
ATOM    270  C   TYR A  18       3.203   8.805 -18.669  1.00 77.61           C  
ATOM    271  CB  TYR A  18       3.791   6.353 -18.669  1.00 77.61           C  
ATOM    272  HB2 TYR A  18       4.832   6.487 -18.375  1.00 77.61           H  
ATOM    273  HB3 TYR A  18       3.733   5.443 -19.266  1.00 77.61           H  
ATOM    274  O   TYR A  18       2.092   9.120 -18.249  1.00 77.61           O  
ATOM    275  CG  TYR A  18       2.948   6.185 -17.416  1.00 77.61           C  
ATOM    276  CD1 TYR A  18       3.336   6.835 -16.230  1.00 77.61           C  
ATOM    277  HD1 TYR A  18       4.239   7.427 -16.223  1.00 77.61           H  
ATOM    278  CD2 TYR A  18       1.752   5.444 -17.448  1.00 77.61           C  
ATOM    279  HD2 TYR A  18       1.441   4.961 -18.362  1.00 77.61           H  
ATOM    280  CE1 TYR A  18       2.541   6.747 -15.075  1.00 77.61           C  
ATOM    281  HE1 TYR A  18       2.842   7.259 -14.173  1.00 77.61           H  
ATOM    282  CE2 TYR A  18       0.957   5.340 -16.288  1.00 77.61           C  
ATOM    283  HE2 TYR A  18       0.038   4.773 -16.311  1.00 77.61           H  
ATOM    284  OH  TYR A  18       0.618   5.888 -13.960  1.00 77.61           O  
ATOM    285  HH  TYR A  18       0.968   6.458 -13.271  1.00 77.61           H  
ATOM    286  CZ  TYR A  18       1.355   5.989 -15.098  1.00 77.61           C  
ATOM    287  N   PHE A  19       4.281   9.543 -18.381  1.00 80.93           N  
ATOM    288  H   PHE A  19       5.186   9.247 -18.717  1.00 80.93           H  
ATOM    289  CA  PHE A  19       4.168  10.756 -17.564  1.00 80.93           C  
ATOM    290  HA  PHE A  19       3.354  10.590 -16.859  1.00 80.93           H  
ATOM    291  C   PHE A  19       3.739  12.005 -18.346  1.00 80.93           C  
ATOM    292  CB  PHE A  19       5.422  10.964 -16.711  1.00 80.93           C  
ATOM    293  HB2 PHE A  19       6.315  10.777 -17.307  1.00 80.93           H  
ATOM    294  HB3 PHE A  19       5.453  12.005 -16.387  1.00 80.93           H  
ATOM    295  O   PHE A  19       3.194  12.926 -17.738  1.00 80.93           O  
ATOM    296  CG  PHE A  19       5.407  10.080 -15.475  1.00 80.93           C  
ATOM    297  CD1 PHE A  19       4.523  10.368 -14.415  1.00 80.93           C  
ATOM    298  HD1 PHE A  19       3.903  11.251 -14.451  1.00 80.93           H  
ATOM    299  CD2 PHE A  19       6.209   8.927 -15.411  1.00 80.93           C  
ATOM    300  HD2 PHE A  19       6.904   8.704 -16.207  1.00 80.93           H  
ATOM    301  CE1 PHE A  19       4.405   9.482 -13.330  1.00 80.93           C  
ATOM    302  HE1 PHE A  19       3.696   9.689 -12.542  1.00 80.93           H  
ATOM    303  CE2 PHE A  19       6.067   8.030 -14.340  1.00 80.93           C  
ATOM    304  HE2 PHE A  19       6.624   7.105 -14.320  1.00 80.93           H  
ATOM    305  CZ  PHE A  19       5.164   8.301 -13.307  1.00 80.93           C  
ATOM    306  HZ  PHE A  19       5.036   7.574 -12.519  1.00 80.93           H  
ATOM    307  N   SER A  20       3.881  12.022 -19.674  1.00 82.57           N  
ATOM    308  H   SER A  20       4.310  11.226 -20.124  1.00 82.57           H  
ATOM    309  CA  SER A  20       3.487  13.164 -20.513  1.00 82.57           C  
ATOM    310  HA  SER A  20       3.966  14.056 -20.110  1.00 82.57           H  
ATOM    311  C   SER A  20       1.978  13.443 -20.499  1.00 82.57           C  
ATOM    312  CB  SER A  20       3.994  12.997 -21.949  1.00 82.57           C  
ATOM    313  HB2 SER A  20       3.631  12.058 -22.367  1.00 82.57           H  
ATOM    314  HB3 SER A  20       3.627  13.824 -22.556  1.00 82.57           H  
ATOM    315  O   SER A  20       1.574  14.576 -20.747  1.00 82.57           O  
ATOM    316  OG  SER A  20       5.411  13.021 -21.961  1.00 82.57           O  
ATOM    317  HG  SER A  20       5.702  12.194 -21.570  1.00 82.57           H  
ATOM    318  N   GLN A  21       1.143  12.467 -20.119  1.00 80.12           N  
ATOM    319  H   GLN A  21       1.523  11.542 -19.972  1.00 80.12           H  
ATOM    320  CA  GLN A  21      -0.300  12.673 -19.913  1.00 80.12           C  
ATOM    321  HA  GLN A  21      -0.696  13.154 -20.807  1.00 80.12           H  
ATOM    322  C   GLN A  21      -0.634  13.604 -18.728  1.00 80.12           C  
ATOM    323  CB  GLN A  21      -1.007  11.311 -19.772  1.00 80.12           C  
ATOM    324  HB2 GLN A  21      -2.075  11.452 -19.938  1.00 80.12           H  
ATOM    325  HB3 GLN A  21      -0.636  10.638 -20.546  1.00 80.12           H  
ATOM    326  O   GLN A  21      -1.735  14.143 -18.669  1.00 80.12           O  
ATOM    327  CG  GLN A  21      -0.814  10.655 -18.394  1.00 80.12           C  
ATOM    328  HG2 GLN A  21       0.237  10.716 -18.111  1.00 80.12           H  
ATOM    329  HG3 GLN A  21      -1.387  11.202 -17.645  1.00 80.12           H  
ATOM    330  CD  GLN A  21      -1.272   9.198 -18.357  1.00 80.12           C  
ATOM    331  NE2 GLN A  21      -0.553   8.325 -17.693  1.00 80.12           N  
ATOM    332 HE21 GLN A  21      -0.866   7.366 -17.755  1.00 80.12           H  
ATOM    333 HE22 GLN A  21       0.403   8.569 -17.477  1.00 80.12           H  
ATOM    334  OE1 GLN A  21      -2.280   8.809 -18.916  1.00 80.12           O  
ATOM    335  N   PHE A  22       0.296  13.804 -17.783  1.00 75.42           N  
ATOM    336  H   PHE A  22       1.186  13.336 -17.878  1.00 75.42           H  
ATOM    337  CA  PHE A  22       0.107  14.710 -16.641  1.00 75.42           C  
ATOM    338  HA  PHE A  22      -0.961  14.830 -16.458  1.00 75.42           H  
ATOM    339  C   PHE A  22       0.663  16.121 -16.902  1.00 75.42           C  
ATOM    340  CB  PHE A  22       0.726  14.090 -15.379  1.00 75.42           C  
ATOM    341  HB2 PHE A  22       1.809  14.049 -15.502  1.00 75.42           H  
ATOM    342  HB3 PHE A  22       0.522  14.747 -14.534  1.00 75.42           H  
ATOM    343  O   PHE A  22       0.238  17.075 -16.251  1.00 75.42           O  
ATOM    344  CG  PHE A  22       0.206  12.703 -15.041  1.00 75.42           C  
ATOM    345  CD1 PHE A  22      -1.093  12.531 -14.527  1.00 75.42           C  
ATOM    346  HD1 PHE A  22      -1.726  13.391 -14.363  1.00 75.42           H  
ATOM    347  CD2 PHE A  22       1.014  11.575 -15.270  1.00 75.42           C  
ATOM    348  HD2 PHE A  22       2.002  11.710 -15.685  1.00 75.42           H  
ATOM    349  CE1 PHE A  22      -1.579  11.239 -14.254  1.00 75.42           C  
ATOM    350  HE1 PHE A  22      -2.586  11.109 -13.884  1.00 75.42           H  
ATOM    351  CE2 PHE A  22       0.532  10.283 -14.998  1.00 75.42           C  
ATOM    352  HE2 PHE A  22       1.147   9.421 -15.210  1.00 75.42           H  
ATOM    353  CZ  PHE A  22      -0.769  10.115 -14.493  1.00 75.42           C  
ATOM    354  HZ  PHE A  22      -1.156   9.122 -14.316  1.00 75.42           H  
ATOM    355  N   GLY A  23       1.604  16.264 -17.840  1.00 80.46           N  
ATOM    356  H   GLY A  23       1.894  15.445 -18.354  1.00 80.46           H  
ATOM    357  CA  GLY A  23       2.212  17.536 -18.235  1.00 80.46           C  
ATOM    358  HA2 GLY A  23       1.503  18.083 -18.857  1.00 80.46           H  
ATOM    359  HA3 GLY A  23       2.427  18.139 -17.352  1.00 80.46           H  
ATOM    360  C   GLY A  23       3.510  17.348 -19.025  1.00 80.46           C  
ATOM    361  O   GLY A  23       4.042  16.246 -19.120  1.00 80.46           O  
ATOM    362  N   GLU A  24       4.046  18.431 -19.592  1.00 87.80           N  
ATOM    363  H   GLU A  24       3.580  19.321 -19.480  1.00 87.80           H  
ATOM    364  CA  GLU A  24       5.226  18.373 -20.466  1.00 87.80           C  
ATOM    365  HA  GLU A  24       5.020  17.641 -21.246  1.00 87.80           H  
ATOM    366  C   GLU A  24       6.486  17.914 -19.701  1.00 87.80           C  
ATOM    367  CB  GLU A  24       5.419  19.739 -21.153  1.00 87.80           C  
ATOM    368  HB2 GLU A  24       5.768  20.465 -20.418  1.00 87.80           H  
ATOM    369  HB3 GLU A  24       4.454  20.075 -21.532  1.00 87.80           H  
ATOM    370  O   GLU A  24       6.991  18.607 -18.811  1.00 87.80           O  
ATOM    371  CG  GLU A  24       6.406  19.683 -22.332  1.00 87.80           C  
ATOM    372  HG2 GLU A  24       7.347  19.263 -21.979  1.00 87.80           H  
ATOM    373  HG3 GLU A  24       6.005  19.017 -23.096  1.00 87.80           H  
ATOM    374  CD  GLU A  24       6.681  21.065 -22.954  1.00 87.80           C  
ATOM    375  OE1 GLU A  24       7.778  21.268 -23.526  1.00 87.80           O  
ATOM    376  OE2 GLU A  24       5.886  22.018 -22.779  1.00 87.80           O  
ATOM    377  N   VAL A  25       7.011  16.734 -20.050  1.00 82.12           N  
ATOM    378  H   VAL A  25       6.507  16.176 -20.724  1.00 82.12           H  
ATOM    379  CA  VAL A  25       8.219  16.155 -19.444  1.00 82.12           C  
ATOM    380  HA  VAL A  25       8.229  16.406 -18.383  1.00 82.12           H  
ATOM    381  C   VAL A  25       9.478  16.744 -20.089  1.00 82.12           C  
ATOM    382  CB  VAL A  25       8.207  14.619 -19.540  1.00 82.12           C  
ATOM    383  HB  VAL A  25       8.125  14.337 -20.590  1.00 82.12           H  
ATOM    384  O   VAL A  25       9.779  16.481 -21.257  1.00 82.12           O  
ATOM    385  CG1 VAL A  25       9.493  14.016 -18.960  1.00 82.12           C  
ATOM    386 HG11 VAL A  25       9.419  12.928 -18.964  1.00 82.12           H  
ATOM    387 HG12 VAL A  25       9.638  14.359 -17.935  1.00 82.12           H  
ATOM    388 HG13 VAL A  25      10.359  14.300 -19.557  1.00 82.12           H  
ATOM    389  CG2 VAL A  25       7.023  14.004 -18.784  1.00 82.12           C  
ATOM    390 HG21 VAL A  25       7.019  12.922 -18.916  1.00 82.12           H  
ATOM    391 HG22 VAL A  25       6.083  14.391 -19.175  1.00 82.12           H  
ATOM    392 HG23 VAL A  25       7.088  14.242 -17.722  1.00 82.12           H  
ATOM    393  N   GLN A  26      10.247  17.493 -19.297  1.00 87.98           N  
ATOM    394  H   GLN A  26       9.980  17.568 -18.326  1.00 87.98           H  
ATOM    395  CA  GLN A  26      11.525  18.094 -19.680  1.00 87.98           C  
ATOM    396  HA  GLN A  26      11.422  18.539 -20.670  1.00 87.98           H  
ATOM    397  C   GLN A  26      12.650  17.051 -19.750  1.00 87.98           C  
ATOM    398  CB  GLN A  26      11.859  19.210 -18.672  1.00 87.98           C  
ATOM    399  HB2 GLN A  26      11.039  19.928 -18.659  1.00 87.98           H  
ATOM    400  HB3 GLN A  26      11.951  18.778 -17.675  1.00 87.98           H  
ATOM    401  O   GLN A  26      13.364  16.983 -20.747  1.00 87.98           O  
ATOM    402  CG  GLN A  26      13.160  19.955 -19.015  1.00 87.98           C  
ATOM    403  HG2 GLN A  26      13.061  20.399 -20.005  1.00 87.98           H  
ATOM    404  HG3 GLN A  26      13.996  19.256 -19.033  1.00 87.98           H  
ATOM    405  CD  GLN A  26      13.498  21.062 -18.019  1.00 87.98           C  
ATOM    406  NE2 GLN A  26      14.488  21.877 -18.305  1.00 87.98           N  
ATOM    407 HE21 GLN A  26      15.042  21.740 -19.139  1.00 87.98           H  
ATOM    408 HE22 GLN A  26      14.674  22.596 -17.622  1.00 87.98           H  
ATOM    409  OE1 GLN A  26      12.895  21.229 -16.975  1.00 87.98           O  
ATOM    410  N   GLU A  27      12.794  16.224 -18.713  1.00 86.69           N  
ATOM    411  H   GLU A  27      12.126  16.286 -17.957  1.00 86.69           H  
ATOM    412  CA  GLU A  27      13.849  15.208 -18.607  1.00 86.69           C  
ATOM    413  HA  GLU A  27      14.256  15.013 -19.600  1.00 86.69           H  
ATOM    414  C   GLU A  27      13.272  13.900 -18.060  1.00 86.69           C  
ATOM    415  CB  GLU A  27      14.998  15.721 -17.721  1.00 86.69           C  
ATOM    416  HB2 GLU A  27      15.244  16.742 -18.014  1.00 86.69           H  
ATOM    417  HB3 GLU A  27      14.661  15.723 -16.685  1.00 86.69           H  
ATOM    418  O   GLU A  27      12.421  13.909 -17.169  1.00 86.69           O  
ATOM    419  CG  GLU A  27      16.269  14.860 -17.833  1.00 86.69           C  
ATOM    420  HG2 GLU A  27      16.650  14.929 -18.852  1.00 86.69           H  
ATOM    421  HG3 GLU A  27      16.009  13.819 -17.641  1.00 86.69           H  
ATOM    422  CD  GLU A  27      17.370  15.265 -16.838  1.00 86.69           C  
ATOM    423  OE1 GLU A  27      18.384  14.532 -16.790  1.00 86.69           O  
ATOM    424  OE2 GLU A  27      17.171  16.254 -16.093  1.00 86.69           O  
ATOM    425  N   CYS A  28      13.735  12.770 -18.590  1.00 84.34           N  
ATOM    426  H   CYS A  28      14.479  12.816 -19.272  1.00 84.34           H  
ATOM    427  CA  CYS A  28      13.350  11.439 -18.146  1.00 84.34           C  
ATOM    428  HA  CYS A  28      13.064  11.464 -17.095  1.00 84.34           H  
ATOM    429  C   CYS A  28      14.543  10.494 -18.320  1.00 84.34           C  
ATOM    430  CB  CYS A  28      12.153  10.982 -18.980  1.00 84.34           C  
ATOM    431  HB2 CYS A  28      11.357  11.725 -18.927  1.00 84.34           H  
ATOM    432  HB3 CYS A  28      12.463  10.847 -20.017  1.00 84.34           H  
ATOM    433  O   CYS A  28      15.022  10.324 -19.439  1.00 84.34           O  
ATOM    434  SG  CYS A  28      11.550   9.415 -18.317  1.00 84.34           S  
ATOM    435  HG  CYS A  28      11.313   8.840 -19.500  1.00 84.34           H  
ATOM    436  N   THR A  29      15.007   9.899 -17.221  1.00 90.78           N  
ATOM    437  H   THR A  29      14.546  10.105 -16.346  1.00 90.78           H  
ATOM    438  CA  THR A  29      16.222   9.074 -17.181  1.00 90.78           C  
ATOM    439  HA  THR A  29      16.448   8.710 -18.184  1.00 90.78           H  
ATOM    440  C   THR A  29      16.000   7.871 -16.270  1.00 90.78           C  
ATOM    441  CB  THR A  29      17.427   9.908 -16.699  1.00 90.78           C  
ATOM    442  HB  THR A  29      17.239  10.268 -15.688  1.00 90.78           H  
ATOM    443  O   THR A  29      15.991   7.989 -15.042  1.00 90.78           O  
ATOM    444  CG2 THR A  29      18.731   9.108 -16.721  1.00 90.78           C  
ATOM    445 HG21 THR A  29      18.682   8.284 -16.008  1.00 90.78           H  
ATOM    446 HG22 THR A  29      19.562   9.759 -16.449  1.00 90.78           H  
ATOM    447 HG23 THR A  29      18.900   8.710 -17.722  1.00 90.78           H  
ATOM    448  OG1 THR A  29      17.615  11.020 -17.547  1.00 90.78           O  
ATOM    449  HG1 THR A  29      18.058  11.732 -17.080  1.00 90.78           H  
ATOM    450  N   VAL A  30      15.834   6.688 -16.851  1.00 84.53           N  
ATOM    451  H   VAL A  30      15.893   6.653 -17.859  1.00 84.53           H  
ATOM    452  CA  VAL A  30      15.815   5.403 -16.152  1.00 84.53           C  
ATOM    453  HA  VAL A  30      15.259   5.518 -15.222  1.00 84.53           H  
ATOM    454  C   VAL A  30      17.248   5.008 -15.822  1.00 84.53           C  
ATOM    455  CB  VAL A  30      15.118   4.312 -16.986  1.00 84.53           C  
ATOM    456  HB  VAL A  30      15.644   4.165 -17.929  1.00 84.53           H  
ATOM    457  O   VAL A  30      18.128   4.964 -16.681  1.00 84.53           O  
ATOM    458  CG1 VAL A  30      15.096   2.982 -16.225  1.00 84.53           C  
ATOM    459 HG11 VAL A  30      14.484   2.267 -16.775  1.00 84.53           H  
ATOM    460 HG12 VAL A  30      16.105   2.578 -16.140  1.00 84.53           H  
ATOM    461 HG13 VAL A  30      14.672   3.118 -15.230  1.00 84.53           H  
ATOM    462  CG2 VAL A  30      13.662   4.685 -17.279  1.00 84.53           C  
ATOM    463 HG21 VAL A  30      13.112   4.780 -16.343  1.00 84.53           H  
ATOM    464 HG22 VAL A  30      13.617   5.629 -17.822  1.00 84.53           H  
ATOM    465 HG23 VAL A  30      13.204   3.913 -17.898  1.00 84.53           H  
ATOM    466  N   MET A  31      17.504   4.680 -14.558  1.00 88.14           N  
ATOM    467  H   MET A  31      16.743   4.626 -13.897  1.00 88.14           H  
ATOM    468  CA  MET A  31      18.835   4.272 -14.127  1.00 88.14           C  
ATOM    469  HA  MET A  31      19.570   4.911 -14.617  1.00 88.14           H  
ATOM    470  C   MET A  31      19.094   2.842 -14.587  1.00 88.14           C  
ATOM    471  CB  MET A  31      18.986   4.456 -12.614  1.00 88.14           C  
ATOM    472  HB2 MET A  31      18.163   3.963 -12.096  1.00 88.14           H  
ATOM    473  HB3 MET A  31      19.916   3.994 -12.281  1.00 88.14           H  
ATOM    474  O   MET A  31      18.539   1.888 -14.042  1.00 88.14           O  
ATOM    475  CG  MET A  31      19.001   5.950 -12.260  1.00 88.14           C  
ATOM    476  HG2 MET A  31      19.008   6.060 -11.176  1.00 88.14           H  
ATOM    477  HG3 MET A  31      18.077   6.405 -12.618  1.00 88.14           H  
ATOM    478  SD  MET A  31      20.390   6.918 -12.918  1.00 88.14           S  
ATOM    479  CE  MET A  31      21.814   6.076 -12.179  1.00 88.14           C  
ATOM    480  HE1 MET A  31      21.692   6.027 -11.097  1.00 88.14           H  
ATOM    481  HE2 MET A  31      22.719   6.635 -12.415  1.00 88.14           H  
ATOM    482  HE3 MET A  31      21.904   5.070 -12.590  1.00 88.14           H  
ATOM    483  N   ARG A  32      19.937   2.698 -15.609  1.00 87.80           N  
ATOM    484  H   ARG A  32      20.279   3.540 -16.049  1.00 87.80           H  
ATOM    485  CA  ARG A  32      20.276   1.410 -16.219  1.00 87.80           C  
ATOM    486  HA  ARG A  32      19.451   0.721 -16.035  1.00 87.80           H  
ATOM    487  C   ARG A  32      21.509   0.778 -15.588  1.00 87.80           C  
ATOM    488  CB  ARG A  32      20.413   1.566 -17.740  1.00 87.80           C  
ATOM    489  HB2 ARG A  32      21.131   2.359 -17.952  1.00 87.80           H  
ATOM    490  HB3 ARG A  32      20.790   0.638 -18.170  1.00 87.80           H  
ATOM    491  O   ARG A  32      22.378   1.448 -15.030  1.00 87.80           O  
ATOM    492  CG  ARG A  32      19.062   1.894 -18.394  1.00 87.80           C  
ATOM    493  HG2 ARG A  32      18.403   1.028 -18.330  1.00 87.80           H  
ATOM    494  HG3 ARG A  32      18.588   2.731 -17.882  1.00 87.80           H  
ATOM    495  CD  ARG A  32      19.269   2.284 -19.858  1.00 87.80           C  
ATOM    496  HD2 ARG A  32      19.686   1.445 -20.415  1.00 87.80           H  
ATOM    497  HD3 ARG A  32      19.987   3.104 -19.901  1.00 87.80           H  
ATOM    498  NE  ARG A  32      18.020   2.745 -20.482  1.00 87.80           N  
ATOM    499  HE  ARG A  32      17.853   3.741 -20.497  1.00 87.80           H  
ATOM    500  NH1 ARG A  32      17.142   0.706 -21.123  1.00 87.80           N  
ATOM    501 HH11 ARG A  32      16.394   0.185 -21.558  1.00 87.80           H  
ATOM    502 HH12 ARG A  32      17.896   0.218 -20.662  1.00 87.80           H  
ATOM    503  NH2 ARG A  32      16.220   2.647 -21.793  1.00 87.80           N  
ATOM    504 HH21 ARG A  32      16.306   3.653 -21.818  1.00 87.80           H  
ATOM    505 HH22 ARG A  32      15.634   2.155 -22.453  1.00 87.80           H  
ATOM    506  CZ  ARG A  32      17.129   2.015 -21.115  1.00 87.80           C  
ATOM    507  N   ASP A  33      21.576  -0.540 -15.666  1.00 82.52           N  
ATOM    508  H   ASP A  33      20.809  -1.023 -16.112  1.00 82.52           H  
ATOM    509  CA  ASP A  33      22.748  -1.315 -15.308  1.00 82.52           C  
ATOM    510  HA  ASP A  33      23.225  -0.860 -14.440  1.00 82.52           H  
ATOM    511  C   ASP A  33      23.758  -1.317 -16.465  1.00 82.52           C  
ATOM    512  CB  ASP A  33      22.300  -2.720 -14.919  1.00 82.52           C  
ATOM    513  HB2 ASP A  33      21.592  -2.665 -14.092  1.00 82.52           H  
ATOM    514  HB3 ASP A  33      21.805  -3.195 -15.766  1.00 82.52           H  
ATOM    515  O   ASP A  33      23.423  -1.685 -17.589  1.00 82.52           O  
ATOM    516  CG  ASP A  33      23.520  -3.512 -14.488  1.00 82.52           C  
ATOM    517  OD1 ASP A  33      24.092  -4.192 -15.372  1.00 82.52           O  
ATOM    518  OD2 ASP A  33      23.908  -3.310 -13.306  1.00 82.52           O  
ATOM    519  N   GLY A  34      24.998  -0.902 -16.195  1.00 81.48           N  
ATOM    520  H   GLY A  34      25.217  -0.617 -15.251  1.00 81.48           H  
ATOM    521  CA  GLY A  34      26.002  -0.666 -17.238  1.00 81.48           C  
ATOM    522  HA2 GLY A  34      25.589   0.021 -17.977  1.00 81.48           H  
ATOM    523  HA3 GLY A  34      26.875  -0.195 -16.788  1.00 81.48           H  
ATOM    524  C   GLY A  34      26.483  -1.915 -17.987  1.00 81.48           C  
ATOM    525  O   GLY A  34      27.054  -1.772 -19.062  1.00 81.48           O  
ATOM    526  N   ALA A  35      26.259  -3.122 -17.453  1.00 81.41           N  
ATOM    527  H   ALA A  35      25.736  -3.193 -16.592  1.00 81.41           H  
ATOM    528  CA  ALA A  35      26.644  -4.368 -18.118  1.00 81.41           C  
ATOM    529  HA  ALA A  35      27.496  -4.181 -18.772  1.00 81.41           H  
ATOM    530  C   ALA A  35      25.521  -4.944 -18.995  1.00 81.41           C  
ATOM    531  CB  ALA A  35      27.084  -5.369 -17.044  1.00 81.41           C  
ATOM    532  HB1 ALA A  35      26.237  -5.634 -16.412  1.00 81.41           H  
ATOM    533  HB2 ALA A  35      27.467  -6.269 -17.525  1.00 81.41           H  
ATOM    534  HB3 ALA A  35      27.871  -4.932 -16.429  1.00 81.41           H  
ATOM    535  O   ALA A  35      25.797  -5.630 -19.975  1.00 81.41           O  
ATOM    536  N   THR A  36      24.257  -4.684 -18.643  1.00 81.10           N  
ATOM    537  H   THR A  36      24.109  -4.122 -17.817  1.00 81.10           H  
ATOM    538  CA  THR A  36      23.085  -5.298 -19.298  1.00 81.10           C  
ATOM    539  HA  THR A  36      23.424  -6.010 -20.051  1.00 81.10           H  
ATOM    540  C   THR A  36      22.184  -4.312 -20.042  1.00 81.10           C  
ATOM    541  CB  THR A  36      22.239  -6.084 -18.285  1.00 81.10           C  
ATOM    542  HB  THR A  36      21.369  -6.496 -18.796  1.00 81.10           H  
ATOM    543  O   THR A  36      21.298  -4.741 -20.775  1.00 81.10           O  
ATOM    544  CG2 THR A  36      22.995  -7.236 -17.627  1.00 81.10           C  
ATOM    545 HG21 THR A  36      23.377  -7.907 -18.396  1.00 81.10           H  
ATOM    546 HG22 THR A  36      22.319  -7.789 -16.975  1.00 81.10           H  
ATOM    547 HG23 THR A  36      23.830  -6.857 -17.036  1.00 81.10           H  
ATOM    548  OG1 THR A  36      21.795  -5.240 -17.250  1.00 81.10           O  
ATOM    549  HG1 THR A  36      22.547  -5.064 -16.679  1.00 81.10           H  
ATOM    550  N   GLY A  37      22.343  -3.001 -19.830  1.00 82.49           N  
ATOM    551  H   GLY A  37      23.057  -2.706 -19.179  1.00 82.49           H  
ATOM    552  CA  GLY A  37      21.468  -1.952 -20.374  1.00 82.49           C  
ATOM    553  HA2 GLY A  37      21.378  -2.092 -21.451  1.00 82.49           H  
ATOM    554  HA3 GLY A  37      21.933  -0.983 -20.191  1.00 82.49           H  
ATOM    555  C   GLY A  37      20.049  -1.919 -19.781  1.00 82.49           C  
ATOM    556  O   GLY A  37      19.259  -1.032 -20.120  1.00 82.49           O  
ATOM    557  N   ARG A  38      19.708  -2.860 -18.890  1.00 80.09           N  
ATOM    558  H   ARG A  38      20.423  -3.524 -18.629  1.00 80.09           H  
ATOM    559  CA  ARG A  38      18.378  -3.006 -18.279  1.00 80.09           C  
ATOM    560  HA  ARG A  38      17.619  -2.782 -19.029  1.00 80.09           H  
ATOM    561  C   ARG A  38      18.160  -2.015 -17.140  1.00 80.09           C  
ATOM    562  CB  ARG A  38      18.174  -4.455 -17.808  1.00 80.09           C  
ATOM    563  HB2 ARG A  38      19.017  -4.765 -17.190  1.00 80.09           H  
ATOM    564  HB3 ARG A  38      17.268  -4.511 -17.204  1.00 80.09           H  
ATOM    565  O   ARG A  38      19.109  -1.597 -16.481  1.00 80.09           O  
ATOM    566  CG  ARG A  38      18.019  -5.405 -19.004  1.00 80.09           C  
ATOM    567  HG2 ARG A  38      17.169  -5.079 -19.602  1.00 80.09           H  
ATOM    568  HG3 ARG A  38      18.917  -5.378 -19.622  1.00 80.09           H  
ATOM    569  CD  ARG A  38      17.779  -6.845 -18.541  1.00 80.09           C  
ATOM    570  HD2 ARG A  38      18.674  -7.199 -18.029  1.00 80.09           H  
ATOM    571  HD3 ARG A  38      16.940  -6.855 -17.845  1.00 80.09           H  
ATOM    572  NE  ARG A  38      17.457  -7.717 -19.688  1.00 80.09           N  
ATOM    573  HE  ARG A  38      17.078  -7.257 -20.503  1.00 80.09           H  
ATOM    574  NH1 ARG A  38      17.946  -9.742 -18.726  1.00 80.09           N  
ATOM    575 HH11 ARG A  38      17.901 -10.750 -18.764  1.00 80.09           H  
ATOM    576 HH12 ARG A  38      18.142  -9.255 -17.863  1.00 80.09           H  
ATOM    577  NH2 ARG A  38      17.118  -9.677 -20.792  1.00 80.09           N  
ATOM    578 HH21 ARG A  38      16.694  -9.169 -21.555  1.00 80.09           H  
ATOM    579 HH22 ARG A  38      17.093 -10.687 -20.808  1.00 80.09           H  
ATOM    580  CZ  ARG A  38      17.509  -9.035 -19.729  1.00 80.09           C  
ATOM    581  N   SER A  39      16.906  -1.652 -16.896  1.00 81.66           N  
ATOM    582  H   SER A  39      16.178  -2.113 -17.423  1.00 81.66           H  
ATOM    583  CA  SER A  39      16.496  -0.795 -15.779  1.00 81.66           C  
ATOM    584  HA  SER A  39      16.999   0.169 -15.860  1.00 81.66           H  
ATOM    585  C   SER A  39      16.857  -1.431 -14.431  1.00 81.66           C  
ATOM    586  CB  SER A  39      14.987  -0.560 -15.882  1.00 81.66           C  
ATOM    587  HB2 SER A  39      14.779   0.120 -16.708  1.00 81.66           H  
ATOM    588  HB3 SER A  39      14.508  -1.510 -16.118  1.00 81.66           H  
ATOM    589  O   SER A  39      16.621  -2.618 -14.203  1.00 81.66           O  
ATOM    590  OG  SER A  39      14.408  -0.072 -14.686  1.00 81.66           O  
ATOM    591  HG  SER A  39      13.473  -0.264 -14.782  1.00 81.66           H  
ATOM    592  N   ARG A  40      17.389  -0.625 -13.505  1.00 77.04           N  
ATOM    593  H   ARG A  40      17.586   0.327 -13.778  1.00 77.04           H  
ATOM    594  CA  ARG A  40      17.672  -1.008 -12.108  1.00 77.04           C  
ATOM    595  HA  ARG A  40      17.908  -2.073 -12.091  1.00 77.04           H  
ATOM    596  C   ARG A  40      16.460  -0.860 -11.184  1.00 77.04           C  
ATOM    597  CB  ARG A  40      18.891  -0.233 -11.580  1.00 77.04           C  
ATOM    598  HB2 ARG A  40      19.053  -0.502 -10.536  1.00 77.04           H  
ATOM    599  HB3 ARG A  40      18.705   0.839 -11.636  1.00 77.04           H  
ATOM    600  O   ARG A  40      16.608  -0.912  -9.965  1.00 77.04           O  
ATOM    601  CG  ARG A  40      20.158  -0.591 -12.362  1.00 77.04           C  
ATOM    602  HG2 ARG A  40      20.268  -1.676 -12.342  1.00 77.04           H  
ATOM    603  HG3 ARG A  40      20.059  -0.277 -13.401  1.00 77.04           H  
ATOM    604  CD  ARG A  40      21.401   0.066 -11.751  1.00 77.04           C  
ATOM    605  HD2 ARG A  40      21.699   0.907 -12.377  1.00 77.04           H  
ATOM    606  HD3 ARG A  40      21.156   0.441 -10.758  1.00 77.04           H  
ATOM    607  NE  ARG A  40      22.504  -0.908 -11.654  1.00 77.04           N  
ATOM    608  HE  ARG A  40      22.495  -1.679 -12.307  1.00 77.04           H  
ATOM    609  NH1 ARG A  40      23.699   0.042  -9.937  1.00 77.04           N  
ATOM    610 HH11 ARG A  40      24.505   0.022  -9.330  1.00 77.04           H  
ATOM    611 HH12 ARG A  40      23.066   0.829  -9.960  1.00 77.04           H  
ATOM    612  NH2 ARG A  40      24.356  -1.898 -10.868  1.00 77.04           N  
ATOM    613 HH21 ARG A  40      24.258  -2.549 -11.634  1.00 77.04           H  
ATOM    614 HH22 ARG A  40      25.171  -1.957 -10.275  1.00 77.04           H  
ATOM    615  CZ  ARG A  40      23.512  -0.912 -10.810  1.00 77.04           C  
ATOM    616  N   GLY A  41      15.273  -0.641 -11.747  1.00 77.02           N  
ATOM    617  H   GLY A  41      15.222  -0.630 -12.756  1.00 77.02           H  
ATOM    618  CA  GLY A  41      14.029  -0.467 -11.001  1.00 77.02           C  
ATOM    619  HA2 GLY A  41      13.207  -0.705 -11.676  1.00 77.02           H  
ATOM    620  HA3 GLY A  41      13.999  -1.165 -10.165  1.00 77.02           H  
ATOM    621  C   GLY A  41      13.790   0.946 -10.466  1.00 77.02           C  
ATOM    622  O   GLY A  41      12.873   1.141  -9.667  1.00 77.02           O  
ATOM    623  N   PHE A  42      14.580   1.937 -10.890  1.00 80.45           N  
ATOM    624  H   PHE A  42      15.290   1.735 -11.578  1.00 80.45           H  
ATOM    625  CA  PHE A  42      14.388   3.343 -10.527  1.00 80.45           C  
ATOM    626  HA  PHE A  42      13.317   3.509 -10.411  1.00 80.45           H  
ATOM    627  C   PHE A  42      14.855   4.306 -11.625  1.00 80.45           C  
ATOM    628  CB  PHE A  42      15.065   3.650  -9.180  1.00 80.45           C  
ATOM    629  HB2 PHE A  42      14.803   4.669  -8.893  1.00 80.45           H  
ATOM    630  HB3 PHE A  42      14.637   2.996  -8.420  1.00 80.45           H  
ATOM    631  O   PHE A  42      15.608   3.929 -12.522  1.00 80.45           O  
ATOM    632  CG  PHE A  42      16.577   3.515  -9.135  1.00 80.45           C  
ATOM    633  CD1 PHE A  42      17.166   2.257  -8.913  1.00 80.45           C  
ATOM    634  HD1 PHE A  42      16.541   1.382  -8.812  1.00 80.45           H  
ATOM    635  CD2 PHE A  42      17.398   4.654  -9.246  1.00 80.45           C  
ATOM    636  HD2 PHE A  42      16.955   5.622  -9.425  1.00 80.45           H  
ATOM    637  CE1 PHE A  42      18.563   2.132  -8.811  1.00 80.45           C  
ATOM    638  HE1 PHE A  42      18.998   1.159  -8.642  1.00 80.45           H  
ATOM    639  CE2 PHE A  42      18.793   4.535  -9.102  1.00 80.45           C  
ATOM    640  HE2 PHE A  42      19.417   5.416  -9.150  1.00 80.45           H  
ATOM    641  CZ  PHE A  42      19.378   3.274  -8.902  1.00 80.45           C  
ATOM    642  HZ  PHE A  42      20.449   3.186  -8.803  1.00 80.45           H  
ATOM    643  N   GLY A  43      14.404   5.555 -11.550  1.00 79.37           N  
ATOM    644  H   GLY A  43      13.783   5.791 -10.790  1.00 79.37           H  
ATOM    645  CA  GLY A  43      14.719   6.613 -12.505  1.00 79.37           C  
ATOM    646  HA2 GLY A  43      15.780   6.584 -12.752  1.00 79.37           H  
ATOM    647  HA3 GLY A  43      14.152   6.453 -13.422  1.00 79.37           H  
ATOM    648  C   GLY A  43      14.387   8.006 -11.975  1.00 79.37           C  
ATOM    649  O   GLY A  43      13.866   8.171 -10.868  1.00 79.37           O  
ATOM    650  N   PHE A  44      14.689   9.011 -12.786  1.00 83.77           N  
ATOM    651  H   PHE A  44      15.097   8.785 -13.682  1.00 83.77           H  
ATOM    652  CA  PHE A  44      14.423  10.420 -12.528  1.00 83.77           C  
ATOM    653  HA  PHE A  44      13.900  10.514 -11.576  1.00 83.77           H  
ATOM    654  C   PHE A  44      13.523  10.996 -13.619  1.00 83.77           C  
ATOM    655  CB  PHE A  44      15.745  11.188 -12.417  1.00 83.77           C  
ATOM    656  HB2 PHE A  44      15.525  12.244 -12.265  1.00 83.77           H  
ATOM    657  HB3 PHE A  44      16.287  11.102 -13.359  1.00 83.77           H  
ATOM    658  O   PHE A  44      13.655  10.656 -14.792  1.00 83.77           O  
ATOM    659  CG  PHE A  44      16.632  10.709 -11.283  1.00 83.77           C  
ATOM    660  CD1 PHE A  44      16.425  11.190  -9.976  1.00 83.77           C  
ATOM    661  HD1 PHE A  44      15.640  11.906  -9.787  1.00 83.77           H  
ATOM    662  CD2 PHE A  44      17.654   9.773 -11.530  1.00 83.77           C  
ATOM    663  HD2 PHE A  44      17.817   9.404 -12.532  1.00 83.77           H  
ATOM    664  CE1 PHE A  44      17.247  10.749  -8.924  1.00 83.77           C  
ATOM    665  HE1 PHE A  44      17.098  11.132  -7.925  1.00 83.77           H  
ATOM    666  CE2 PHE A  44      18.469   9.325 -10.476  1.00 83.77           C  
ATOM    667  HE2 PHE A  44      19.262   8.619 -10.676  1.00 83.77           H  
ATOM    668  CZ  PHE A  44      18.267   9.813  -9.173  1.00 83.77           C  
ATOM    669  HZ  PHE A  44      18.903   9.478  -8.367  1.00 83.77           H  
ATOM    670  N   LEU A  45      12.609  11.874 -13.213  1.00 81.45           N  
ATOM    671  H   LEU A  45      12.572  12.086 -12.226  1.00 81.45           H  
ATOM    672  CA  LEU A  45      11.649  12.547 -14.084  1.00 81.45           C  
ATOM    673  HA  LEU A  45      11.983  12.485 -15.119  1.00 81.45           H  
ATOM    674  C   LEU A  45      11.544  14.021 -13.685  1.00 81.45           C  
ATOM    675  CB  LEU A  45      10.295  11.832 -13.949  1.00 81.45           C  
ATOM    676  HB2 LEU A  45       9.982  11.894 -12.907  1.00 81.45           H  
ATOM    677  HB3 LEU A  45      10.425  10.779 -14.195  1.00 81.45           H  
ATOM    678  O   LEU A  45      11.319  14.329 -12.510  1.00 81.45           O  
ATOM    679  CG  LEU A  45       9.188  12.420 -14.843  1.00 81.45           C  
ATOM    680  HG  LEU A  45       9.263  13.506 -14.881  1.00 81.45           H  
ATOM    681  CD1 LEU A  45       9.282  11.861 -16.259  1.00 81.45           C  
ATOM    682 HD11 LEU A  45       8.466  12.263 -16.861  1.00 81.45           H  
ATOM    683 HD12 LEU A  45      10.234  12.146 -16.708  1.00 81.45           H  
ATOM    684 HD13 LEU A  45       9.203  10.774 -16.248  1.00 81.45           H  
ATOM    685  CD2 LEU A  45       7.822  12.079 -14.265  1.00 81.45           C  
ATOM    686 HD21 LEU A  45       7.672  10.999 -14.271  1.00 81.45           H  
ATOM    687 HD22 LEU A  45       7.734  12.456 -13.246  1.00 81.45           H  
ATOM    688 HD23 LEU A  45       7.052  12.554 -14.874  1.00 81.45           H  
ATOM    689  N   THR A  46      11.648  14.923 -14.650  1.00 80.56           N  
ATOM    690  H   THR A  46      11.845  14.595 -15.585  1.00 80.56           H  
ATOM    691  CA  THR A  46      11.508  16.371 -14.464  1.00 80.56           C  
ATOM    692  HA  THR A  46      11.209  16.588 -13.439  1.00 80.56           H  
ATOM    693  C   THR A  46      10.423  16.882 -15.402  1.00 80.56           C  
ATOM    694  CB  THR A  46      12.846  17.088 -14.714  1.00 80.56           C  
ATOM    695  HB  THR A  46      13.138  16.953 -15.755  1.00 80.56           H  
ATOM    696  O   THR A  46      10.535  16.742 -16.618  1.00 80.56           O  
ATOM    697  CG2 THR A  46      12.778  18.581 -14.403  1.00 80.56           C  
ATOM    698 HG21 THR A  46      13.761  19.028 -14.555  1.00 80.56           H  
ATOM    699 HG22 THR A  46      12.463  18.742 -13.372  1.00 80.56           H  
ATOM    700 HG23 THR A  46      12.078  19.076 -15.077  1.00 80.56           H  
ATOM    701  OG1 THR A  46      13.838  16.543 -13.868  1.00 80.56           O  
ATOM    702  HG1 THR A  46      14.672  16.612 -14.339  1.00 80.56           H  
ATOM    703  N   PHE A  47       9.371  17.479 -14.841  1.00 81.43           N  
ATOM    704  H   PHE A  47       9.356  17.598 -13.838  1.00 81.43           H  
ATOM    705  CA  PHE A  47       8.365  18.221 -15.601  1.00 81.43           C  
ATOM    706  HA  PHE A  47       8.218  17.756 -16.576  1.00 81.43           H  
ATOM    707  C   PHE A  47       8.827  19.660 -15.826  1.00 81.43           C  
ATOM    708  CB  PHE A  47       7.022  18.205 -14.863  1.00 81.43           C  
ATOM    709  HB2 PHE A  47       6.352  18.914 -15.347  1.00 81.43           H  
ATOM    710  HB3 PHE A  47       7.166  18.548 -13.839  1.00 81.43           H  
ATOM    711  O   PHE A  47       9.491  20.239 -14.966  1.00 81.43           O  
ATOM    712  CG  PHE A  47       6.332  16.859 -14.861  1.00 81.43           C  
ATOM    713  CD1 PHE A  47       5.660  16.429 -16.019  1.00 81.43           C  
ATOM    714  HD1 PHE A  47       5.657  17.040 -16.909  1.00 81.43           H  
ATOM    715  CD2 PHE A  47       6.322  16.056 -13.704  1.00 81.43           C  
ATOM    716  HD2 PHE A  47       6.826  16.392 -12.809  1.00 81.43           H  
ATOM    717  CE1 PHE A  47       4.960  15.213 -16.012  1.00 81.43           C  
ATOM    718  HE1 PHE A  47       4.428  14.901 -16.899  1.00 81.43           H  
ATOM    719  CE2 PHE A  47       5.621  14.836 -13.700  1.00 81.43           C  
ATOM    720  HE2 PHE A  47       5.587  14.228 -12.809  1.00 81.43           H  
ATOM    721  CZ  PHE A  47       4.932  14.421 -14.853  1.00 81.43           C  
ATOM    722  HZ  PHE A  47       4.368  13.501 -14.852  1.00 81.43           H  
ATOM    723  N   LYS A  48       8.439  20.239 -16.964  1.00 81.33           N  
ATOM    724  H   LYS A  48       7.897  19.687 -17.612  1.00 81.33           H  
ATOM    725  CA  LYS A  48       8.711  21.637 -17.319  1.00 81.33           C  
ATOM    726  HA  LYS A  48       9.771  21.846 -17.174  1.00 81.33           H  
ATOM    727  C   LYS A  48       7.935  22.621 -16.438  1.00 81.33           C  
ATOM    728  CB  LYS A  48       8.357  21.790 -18.797  1.00 81.33           C  
ATOM    729  HB2 LYS A  48       7.286  21.616 -18.902  1.00 81.33           H  
ATOM    730  HB3 LYS A  48       8.874  21.008 -19.353  1.00 81.33           H  
ATOM    731  O   LYS A  48       8.485  23.650 -16.060  1.00 81.33           O  
ATOM    732  CG  LYS A  48       8.712  23.148 -19.427  1.00 81.33           C  
ATOM    733  HG2 LYS A  48       9.791  23.300 -19.419  1.00 81.33           H  
ATOM    734  HG3 LYS A  48       8.209  23.961 -18.902  1.00 81.33           H  
ATOM    735  CD  LYS A  48       8.193  23.053 -20.860  1.00 81.33           C  
ATOM    736  HD2 LYS A  48       8.675  22.197 -21.331  1.00 81.33           H  
ATOM    737  HD3 LYS A  48       7.122  22.860 -20.798  1.00 81.33           H  
ATOM    738  CE  LYS A  48       8.385  24.258 -21.778  1.00 81.33           C  
ATOM    739  HE2 LYS A  48       9.451  24.457 -21.896  1.00 81.33           H  
ATOM    740  HE3 LYS A  48       7.899  25.127 -21.334  1.00 81.33           H  
ATOM    741  NZ  LYS A  48       7.766  23.931 -23.087  1.00 81.33           N  
ATOM    742  HZ1 LYS A  48       6.817  23.611 -22.957  1.00 81.33           H  
ATOM    743  HZ2 LYS A  48       7.804  24.663 -23.782  1.00 81.33           H  
ATOM    744  HZ3 LYS A  48       8.138  23.066 -23.452  1.00 81.33           H  
ATOM    745  N   ASP A  49       6.693  22.287 -16.072  1.00 78.85           N  
ATOM    746  H   ASP A  49       6.307  21.420 -16.420  1.00 78.85           H  
ATOM    747  CA  ASP A  49       6.005  22.926 -14.945  1.00 78.85           C  
ATOM    748  HA  ASP A  49       6.424  23.923 -14.810  1.00 78.85           H  
ATOM    749  C   ASP A  49       6.234  22.088 -13.671  1.00 78.85           C  
ATOM    750  CB  ASP A  49       4.506  23.152 -15.221  1.00 78.85           C  
ATOM    751  HB2 ASP A  49       4.405  23.737 -16.135  1.00 78.85           H  
ATOM    752  HB3 ASP A  49       4.017  22.190 -15.378  1.00 78.85           H  
ATOM    753  O   ASP A  49       5.726  20.966 -13.569  1.00 78.85           O  
ATOM    754  CG  ASP A  49       3.796  23.903 -14.074  1.00 78.85           C  
ATOM    755  OD1 ASP A  49       4.455  24.235 -13.055  1.00 78.85           O  
ATOM    756  OD2 ASP A  49       2.581  24.163 -14.188  1.00 78.85           O  
ATOM    757  N   PRO A  50       6.970  22.593 -12.664  1.00 66.54           N  
ATOM    758  CA  PRO A  50       7.165  21.872 -11.411  1.00 66.54           C  
ATOM    759  HA  PRO A  50       7.594  20.893 -11.624  1.00 66.54           H  
ATOM    760  C   PRO A  50       5.860  21.649 -10.628  1.00 66.54           C  
ATOM    761  CB  PRO A  50       8.183  22.703 -10.624  1.00 66.54           C  
ATOM    762  HB2 PRO A  50       8.015  22.654  -9.548  1.00 66.54           H  
ATOM    763  HB3 PRO A  50       9.189  22.360 -10.865  1.00 66.54           H  
ATOM    764  O   PRO A  50       5.814  20.736  -9.805  1.00 66.54           O  
ATOM    765  CG  PRO A  50       7.992  24.120 -11.164  1.00 66.54           C  
ATOM    766  HG2 PRO A  50       8.892  24.724 -11.052  1.00 66.54           H  
ATOM    767  HG3 PRO A  50       7.145  24.591 -10.666  1.00 66.54           H  
ATOM    768  CD  PRO A  50       7.652  23.879 -12.630  1.00 66.54           C  
ATOM    769  HD2 PRO A  50       8.564  23.820 -13.223  1.00 66.54           H  
ATOM    770  HD3 PRO A  50       7.018  24.690 -12.989  1.00 66.54           H  
ATOM    771  N   LYS A  51       4.782  22.410 -10.880  1.00 68.01           N  
ATOM    772  H   LYS A  51       4.837  23.098 -11.617  1.00 68.01           H  
ATOM    773  CA  LYS A  51       3.475  22.197 -10.230  1.00 68.01           C  
ATOM    774  HA  LYS A  51       3.624  22.150  -9.151  1.00 68.01           H  
ATOM    775  C   LYS A  51       2.830  20.869 -10.629  1.00 68.01           C  
ATOM    776  CB  LYS A  51       2.518  23.351 -10.550  1.00 68.01           C  
ATOM    777  HB2 LYS A  51       2.378  23.405 -11.630  1.00 68.01           H  
ATOM    778  HB3 LYS A  51       1.548  23.132 -10.103  1.00 68.01           H  
ATOM    779  O   LYS A  51       2.086  20.312  -9.824  1.00 68.01           O  
ATOM    780  CG  LYS A  51       3.004  24.707 -10.020  1.00 68.01           C  
ATOM    781  HG2 LYS A  51       3.999  24.926 -10.404  1.00 68.01           H  
ATOM    782  HG3 LYS A  51       3.038  24.681  -8.930  1.00 68.01           H  
ATOM    783  CD  LYS A  51       2.039  25.800 -10.484  1.00 68.01           C  
ATOM    784  HD2 LYS A  51       2.020  25.797 -11.574  1.00 68.01           H  
ATOM    785  HD3 LYS A  51       1.038  25.583 -10.112  1.00 68.01           H  
ATOM    786  CE  LYS A  51       2.496  27.172  -9.986  1.00 68.01           C  
ATOM    787  HE2 LYS A  51       2.487  27.175  -8.896  1.00 68.01           H  
ATOM    788  HE3 LYS A  51       3.522  27.329 -10.322  1.00 68.01           H  
ATOM    789  NZ  LYS A  51       1.617  28.238 -10.524  1.00 68.01           N  
ATOM    790  HZ1 LYS A  51       1.638  28.206 -11.533  1.00 68.01           H  
ATOM    791  HZ2 LYS A  51       1.926  29.152 -10.225  1.00 68.01           H  
ATOM    792  HZ3 LYS A  51       0.661  28.092 -10.232  1.00 68.01           H  
ATOM    793  N   THR A  52       3.162  20.315 -11.799  1.00 64.21           N  
ATOM    794  H   THR A  52       3.751  20.836 -12.433  1.00 64.21           H  
ATOM    795  CA  THR A  52       2.712  18.984 -12.245  1.00 64.21           C  
ATOM    796  HA  THR A  52       1.623  18.978 -12.298  1.00 64.21           H  
ATOM    797  C   THR A  52       3.135  17.866 -11.286  1.00 64.21           C  
ATOM    798  CB  THR A  52       3.273  18.679 -13.643  1.00 64.21           C  
ATOM    799  HB  THR A  52       4.357  18.582 -13.581  1.00 64.21           H  
ATOM    800  O   THR A  52       2.453  16.853 -11.162  1.00 64.21           O  
ATOM    801  CG2 THR A  52       2.687  17.408 -14.243  1.00 64.21           C  
ATOM    802 HG21 THR A  52       1.601  17.415 -14.146  1.00 64.21           H  
ATOM    803 HG22 THR A  52       2.969  17.328 -15.293  1.00 64.21           H  
ATOM    804 HG23 THR A  52       3.080  16.534 -13.724  1.00 64.21           H  
ATOM    805  OG1 THR A  52       2.968  19.724 -14.534  1.00 64.21           O  
ATOM    806  HG1 THR A  52       2.085  19.568 -14.876  1.00 64.21           H  
ATOM    807  N   VAL A  53       4.223  18.049 -10.528  1.00 60.28           N  
ATOM    808  H   VAL A  53       4.735  18.915 -10.614  1.00 60.28           H  
ATOM    809  CA  VAL A  53       4.632  17.087  -9.489  1.00 60.28           C  
ATOM    810  HA  VAL A  53       4.755  16.107  -9.950  1.00 60.28           H  
ATOM    811  C   VAL A  53       3.550  16.929  -8.412  1.00 60.28           C  
ATOM    812  CB  VAL A  53       5.979  17.511  -8.870  1.00 60.28           C  
ATOM    813  HB  VAL A  53       5.886  18.523  -8.475  1.00 60.28           H  
ATOM    814  O   VAL A  53       3.379  15.832  -7.894  1.00 60.28           O  
ATOM    815  CG1 VAL A  53       6.439  16.608  -7.718  1.00 60.28           C  
ATOM    816 HG11 VAL A  53       7.418  16.928  -7.360  1.00 60.28           H  
ATOM    817 HG12 VAL A  53       6.482  15.568  -8.040  1.00 60.28           H  
ATOM    818 HG13 VAL A  53       5.742  16.689  -6.883  1.00 60.28           H  
ATOM    819  CG2 VAL A  53       7.090  17.493  -9.934  1.00 60.28           C  
ATOM    820 HG21 VAL A  53       7.203  16.489 -10.343  1.00 60.28           H  
ATOM    821 HG22 VAL A  53       8.029  17.822  -9.488  1.00 60.28           H  
ATOM    822 HG23 VAL A  53       6.846  18.184 -10.741  1.00 60.28           H  
ATOM    823  N   ASN A  54       2.783  17.984  -8.118  1.00 51.37           N  
ATOM    824  H   ASN A  54       2.920  18.841  -8.634  1.00 51.37           H  
ATOM    825  CA  ASN A  54       1.747  17.963  -7.084  1.00 51.37           C  
ATOM    826  HA  ASN A  54       2.096  17.356  -6.249  1.00 51.37           H  
ATOM    827  C   ASN A  54       0.426  17.342  -7.564  1.00 51.37           C  
ATOM    828  CB  ASN A  54       1.498  19.393  -6.575  1.00 51.37           C  
ATOM    829  HB2 ASN A  54       0.700  19.362  -5.833  1.00 51.37           H  
ATOM    830  HB3 ASN A  54       1.161  20.015  -7.404  1.00 51.37           H  
ATOM    831  O   ASN A  54      -0.341  16.865  -6.735  1.00 51.37           O  
ATOM    832  CG  ASN A  54       2.699  20.049  -5.920  1.00 51.37           C  
ATOM    833  ND2 ASN A  54       2.637  21.343  -5.710  1.00 51.37           N  
ATOM    834 HD21 ASN A  54       3.437  21.740  -5.238  1.00 51.37           H  
ATOM    835 HD22 ASN A  54       1.806  21.859  -5.959  1.00 51.37           H  
ATOM    836  OD1 ASN A  54       3.698  19.444  -5.579  1.00 51.37           O  
ATOM    837  N   THR A  55       0.128  17.345  -8.869  1.00 51.85           N  
ATOM    838  H   THR A  55       0.783  17.740  -9.529  1.00 51.85           H  
ATOM    839  CA  THR A  55      -1.047  16.633  -9.410  1.00 51.85           C  
ATOM    840  HA  THR A  55      -1.881  16.751  -8.718  1.00 51.85           H  
ATOM    841  C   THR A  55      -0.785  15.133  -9.511  1.00 51.85           C  
ATOM    842  CB  THR A  55      -1.494  17.187 -10.769  1.00 51.85           C  
ATOM    843  HB  THR A  55      -2.242  16.521 -11.198  1.00 51.85           H  
ATOM    844  O   THR A  55      -1.691  14.332  -9.284  1.00 51.85           O  
ATOM    845  CG2 THR A  55      -2.099  18.583 -10.634  1.00 51.85           C  
ATOM    846 HG21 THR A  55      -2.947  18.550  -9.949  1.00 51.85           H  
ATOM    847 HG22 THR A  55      -1.353  19.279 -10.252  1.00 51.85           H  
ATOM    848 HG23 THR A  55      -2.446  18.927 -11.608  1.00 51.85           H  
ATOM    849  OG1 THR A  55      -0.409  17.301 -11.655  1.00 51.85           O  
ATOM    850  HG1 THR A  55      -0.756  17.381 -12.547  1.00 51.85           H  
ATOM    851  N   VAL A  56       0.472  14.741  -9.731  1.00 52.98           N  
ATOM    852  H   VAL A  56       1.146  15.457  -9.964  1.00 52.98           H  
ATOM    853  CA  VAL A  56       0.968  13.369  -9.562  1.00 52.98           C  
ATOM    854  HA  VAL A  56       0.197  12.685  -9.918  1.00 52.98           H  
ATOM    855  C   VAL A  56       1.163  13.083  -8.058  1.00 52.98           C  
ATOM    856  CB  VAL A  56       2.222  13.143 -10.443  1.00 52.98           C  
ATOM    857  HB  VAL A  56       3.035  13.774 -10.085  1.00 52.98           H  
ATOM    858  O   VAL A  56       2.274  12.848  -7.585  1.00 52.98           O  
ATOM    859  CG1 VAL A  56       2.690  11.681 -10.456  1.00 52.98           C  
ATOM    860 HG11 VAL A  56       3.033  11.392  -9.463  1.00 52.98           H  
ATOM    861 HG12 VAL A  56       1.874  11.030 -10.769  1.00 52.98           H  
ATOM    862 HG13 VAL A  56       3.531  11.569 -11.141  1.00 52.98           H  
ATOM    863  CG2 VAL A  56       1.950  13.491 -11.916  1.00 52.98           C  
ATOM    864 HG21 VAL A  56       1.687  14.544 -12.022  1.00 52.98           H  
ATOM    865 HG22 VAL A  56       1.128  12.885 -12.297  1.00 52.98           H  
ATOM    866 HG23 VAL A  56       2.840  13.311 -12.519  1.00 52.98           H  
ATOM    867  N   MET A  57       0.070  13.123  -7.280  1.00 42.74           N  
ATOM    868  H   MET A  57      -0.808  13.362  -7.719  1.00 42.74           H  
ATOM    869  CA  MET A  57       0.095  12.843  -5.836  1.00 42.74           C  
ATOM    870  HA  MET A  57       0.877  13.461  -5.394  1.00 42.74           H  
ATOM    871  C   MET A  57       0.444  11.380  -5.563  1.00 42.74           C  
ATOM    872  CB  MET A  57      -1.220  13.184  -5.125  1.00 42.74           C  
ATOM    873  HB2 MET A  57      -2.062  12.757  -5.670  1.00 42.74           H  
ATOM    874  HB3 MET A  57      -1.189  12.728  -4.136  1.00 42.74           H  
ATOM    875  O   MET A  57      -0.299  10.451  -5.880  1.00 42.74           O  
ATOM    876  CG  MET A  57      -1.435  14.686  -4.925  1.00 42.74           C  
ATOM    877  HG2 MET A  57      -1.878  15.096  -5.833  1.00 42.74           H  
ATOM    878  HG3 MET A  57      -0.467  15.164  -4.771  1.00 42.74           H  
ATOM    879  SD  MET A  57      -2.483  15.115  -3.503  1.00 42.74           S  
ATOM    880  CE  MET A  57      -3.963  14.142  -3.879  1.00 42.74           C  
ATOM    881  HE1 MET A  57      -4.292  14.359  -4.895  1.00 42.74           H  
ATOM    882  HE2 MET A  57      -3.738  13.079  -3.790  1.00 42.74           H  
ATOM    883  HE3 MET A  57      -4.756  14.403  -3.179  1.00 42.74           H  
ATOM    884  N   VAL A  58       1.602  11.190  -4.947  1.00 42.34           N  
ATOM    885  H   VAL A  58       2.123  12.017  -4.691  1.00 42.34           H  
ATOM    886  CA  VAL A  58       2.308   9.917  -4.796  1.00 42.34           C  
ATOM    887  HA  VAL A  58       1.606   9.088  -4.888  1.00 42.34           H  
ATOM    888  C   VAL A  58       2.891   9.906  -3.372  1.00 42.34           C  
ATOM    889  CB  VAL A  58       3.334   9.844  -5.956  1.00 42.34           C  
ATOM    890  HB  VAL A  58       3.871  10.791  -6.006  1.00 42.34           H  
ATOM    891  O   VAL A  58       3.166  10.962  -2.806  1.00 42.34           O  
ATOM    892  CG1 VAL A  58       4.368   8.727  -5.900  1.00 42.34           C  
ATOM    893 HG11 VAL A  58       4.748   8.611  -4.885  1.00 42.34           H  
ATOM    894 HG12 VAL A  58       5.190   8.964  -6.575  1.00 42.34           H  
ATOM    895 HG13 VAL A  58       3.919   7.794  -6.240  1.00 42.34           H  
ATOM    896  CG2 VAL A  58       2.629   9.608  -7.298  1.00 42.34           C  
ATOM    897 HG21 VAL A  58       3.374   9.601  -8.093  1.00 42.34           H  
ATOM    898 HG22 VAL A  58       1.914  10.401  -7.519  1.00 42.34           H  
ATOM    899 HG23 VAL A  58       2.083   8.664  -7.286  1.00 42.34           H  
ATOM    900  N   LYS A  59       3.048   8.740  -2.730  1.00 41.43           N  
ATOM    901  H   LYS A  59       2.908   7.884  -3.247  1.00 41.43           H  
ATOM    902  CA  LYS A  59       3.447   8.642  -1.310  1.00 41.43           C  
ATOM    903  HA  LYS A  59       2.786   9.284  -0.729  1.00 41.43           H  
ATOM    904  C   LYS A  59       4.875   9.145  -1.098  1.00 41.43           C  
ATOM    905  CB  LYS A  59       3.265   7.194  -0.824  1.00 41.43           C  
ATOM    906  HB2 LYS A  59       2.214   6.932  -0.949  1.00 41.43           H  
ATOM    907  HB3 LYS A  59       3.860   6.530  -1.451  1.00 41.43           H  
ATOM    908  O   LYS A  59       5.832   8.457  -1.454  1.00 41.43           O  
ATOM    909  CG  LYS A  59       3.666   6.936   0.637  1.00 41.43           C  
ATOM    910  HG2 LYS A  59       4.729   7.136   0.774  1.00 41.43           H  
ATOM    911  HG3 LYS A  59       3.092   7.593   1.290  1.00 41.43           H  
ATOM    912  CD  LYS A  59       3.378   5.469   1.002  1.00 41.43           C  
ATOM    913  HD2 LYS A  59       2.318   5.275   0.839  1.00 41.43           H  
ATOM    914  HD3 LYS A  59       3.959   4.813   0.354  1.00 41.43           H  
ATOM    915  CE  LYS A  59       3.728   5.189   2.470  1.00 41.43           C  
ATOM    916  HE2 LYS A  59       4.811   5.228   2.588  1.00 41.43           H  
ATOM    917  HE3 LYS A  59       3.301   5.986   3.079  1.00 41.43           H  
ATOM    918  NZ  LYS A  59       3.193   3.880   2.932  1.00 41.43           N  
ATOM    919  HZ1 LYS A  59       3.563   3.115   2.386  1.00 41.43           H  
ATOM    920  HZ2 LYS A  59       2.186   3.863   2.855  1.00 41.43           H  
ATOM    921  HZ3 LYS A  59       3.415   3.730   3.906  1.00 41.43           H  
ATOM    922  N   GLU A  60       5.007  10.315  -0.484  1.00 38.84           N  
ATOM    923  H   GLU A  60       4.183  10.889  -0.379  1.00 38.84           H  
ATOM    924  CA  GLU A  60       6.292  10.924  -0.144  1.00 38.84           C  
ATOM    925  HA  GLU A  60       6.931  10.924  -1.027  1.00 38.84           H  
ATOM    926  C   GLU A  60       7.018  10.148   0.967  1.00 38.84           C  
ATOM    927  CB  GLU A  60       6.092  12.382   0.276  1.00 38.84           C  
ATOM    928  HB2 GLU A  60       7.049  12.784   0.609  1.00 38.84           H  
ATOM    929  HB3 GLU A  60       5.396  12.388   1.116  1.00 38.84           H  
ATOM    930  O   GLU A  60       6.542   9.998   2.105  1.00 38.84           O  
ATOM    931  CG  GLU A  60       5.558  13.279  -0.851  1.00 38.84           C  
ATOM    932  HG2 GLU A  60       4.659  12.835  -1.280  1.00 38.84           H  
ATOM    933  HG3 GLU A  60       6.317  13.343  -1.631  1.00 38.84           H  
ATOM    934  CD  GLU A  60       5.215  14.678  -0.329  1.00 38.84           C  
ATOM    935  OE1 GLU A  60       5.617  15.657  -0.995  1.00 38.84           O  
ATOM    936  OE2 GLU A  60       4.565  14.734   0.739  1.00 38.84           O  
ATOM    937  N   HIS A  61       8.219   9.684   0.629  1.00 38.04           N  
ATOM    938  H   HIS A  61       8.545   9.867  -0.309  1.00 38.04           H  
ATOM    939  CA  HIS A  61       9.202   9.156   1.565  1.00 38.04           C  
ATOM    940  HA  HIS A  61       8.691   8.711   2.419  1.00 38.04           H  
ATOM    941  C   HIS A  61      10.077  10.303   2.043  1.00 38.04           C  
ATOM    942  CB  HIS A  61      10.059   8.068   0.909  1.00 38.04           C  
ATOM    943  HB2 HIS A  61      10.575   8.475   0.039  1.00 38.04           H  
ATOM    944  HB3 HIS A  61      10.814   7.737   1.622  1.00 38.04           H  
ATOM    945  O   HIS A  61      10.771  10.932   1.243  1.00 38.04           O  
ATOM    946  CG  HIS A  61       9.257   6.874   0.487  1.00 38.04           C  
ATOM    947  CD2 HIS A  61       8.626   6.735  -0.711  1.00 38.04           C  
ATOM    948  HD2 HIS A  61       8.604   7.463  -1.509  1.00 38.04           H  
ATOM    949  ND1 HIS A  61       8.954   5.777   1.297  1.00 38.04           N  
ATOM    950  HD1 HIS A  61       8.148   5.001   0.562  1.00 38.04           H  
ATOM    951  CE1 HIS A  61       7.703   4.078   0.906  1.00 38.04           C  
ATOM    952  HE1 HIS A  61       7.935   5.553  -0.639  1.00 38.04           H  
ATOM    953  NE2 HIS A  61       7.255   5.226  -1.312  1.00 38.04           N  
ATOM    954  N   TYR A  62      10.071  10.538   3.350  1.00 36.20           N  
ATOM    955  H   TYR A  62       9.526   9.938   3.951  1.00 36.20           H  
ATOM    956  CA  TYR A  62      10.932  11.518   3.997  1.00 36.20           C  
ATOM    957  HA  TYR A  62      11.383  12.153   3.235  1.00 36.20           H  
ATOM    958  C   TYR A  62      12.056  10.813   4.761  1.00 36.20           C  
ATOM    959  CB  TYR A  62      10.108  12.424   4.919  1.00 36.20           C  
ATOM    960  HB2 TYR A  62       9.510  11.808   5.590  1.00 36.20           H  
ATOM    961  HB3 TYR A  62      10.798  12.996   5.541  1.00 36.20           H  
ATOM    962  O   TYR A  62      11.817   9.798   5.413  1.00 36.20           O  
ATOM    963  CG  TYR A  62       9.201  13.406   4.199  1.00 36.20           C  
ATOM    964  CD1 TYR A  62       9.646  14.724   3.970  1.00 36.20           C  
ATOM    965  HD1 TYR A  62      10.633  15.027   4.288  1.00 36.20           H  
ATOM    966  CD2 TYR A  62       7.906  13.021   3.795  1.00 36.20           C  
ATOM    967  HD2 TYR A  62       7.563  12.009   3.951  1.00 36.20           H  
ATOM    968  CE1 TYR A  62       8.799  15.663   3.353  1.00 36.20           C  
ATOM    969  HE1 TYR A  62       9.129  16.679   3.197  1.00 36.20           H  
ATOM    970  CE2 TYR A  62       7.052  13.966   3.193  1.00 36.20           C  
ATOM    971  HE2 TYR A  62       6.050  13.713   2.879  1.00 36.20           H  
ATOM    972  OH  TYR A  62       6.656  16.180   2.405  1.00 36.20           O  
ATOM    973  HH  TYR A  62       7.061  16.993   2.095  1.00 36.20           H  
ATOM    974  CZ  TYR A  62       7.496  15.283   2.969  1.00 36.20           C  
ATOM    975  N   LEU A  63      13.258  11.383   4.715  1.00 31.21           N  
ATOM    976  H   LEU A  63      13.367  12.196   4.126  1.00 31.21           H  
ATOM    977  CA  LEU A  63      14.378  11.078   5.605  1.00 31.21           C  
ATOM    978  HA  LEU A  63      14.030  10.460   6.433  1.00 31.21           H  
ATOM    979  C   LEU A  63      14.892  12.410   6.153  1.00 31.21           C  
ATOM    980  CB  LEU A  63      15.473  10.332   4.823  1.00 31.21           C  
ATOM    981  HB2 LEU A  63      15.021   9.512   4.266  1.00 31.21           H  
ATOM    982  HB3 LEU A  63      15.899  11.045   4.118  1.00 31.21           H  
ATOM    983  O   LEU A  63      15.137  13.333   5.375  1.00 31.21           O  
ATOM    984  CG  LEU A  63      16.620   9.776   5.684  1.00 31.21           C  
ATOM    985  HG  LEU A  63      16.975  10.547   6.368  1.00 31.21           H  
ATOM    986  CD1 LEU A  63      16.178   8.550   6.484  1.00 31.21           C  
ATOM    987 HD11 LEU A  63      15.826   7.763   5.817  1.00 31.21           H  
ATOM    988 HD12 LEU A  63      17.016   8.186   7.078  1.00 31.21           H  
ATOM    989 HD13 LEU A  63      15.380   8.824   7.173  1.00 31.21           H  
ATOM    990  CD2 LEU A  63      17.782   9.355   4.779  1.00 31.21           C  
ATOM    991 HD21 LEU A  63      18.143  10.225   4.230  1.00 31.21           H  
ATOM    992 HD22 LEU A  63      17.457   8.586   4.079  1.00 31.21           H  
ATOM    993 HD23 LEU A  63      18.595   8.976   5.397  1.00 31.21           H  
ATOM    994  N   ASP A  64      15.018  12.532   7.472  1.00 33.48           N  
ATOM    995  H   ASP A  64      14.955  11.701   8.043  1.00 33.48           H  
ATOM    996  CA  ASP A  64      15.529  13.731   8.157  1.00 33.48           C  
ATOM    997  HA  ASP A  64      15.260  13.627   9.208  1.00 33.48           H  
ATOM    998  C   ASP A  64      14.869  15.048   7.681  1.00 33.48           C  
ATOM    999  CB  ASP A  64      17.067  13.743   8.111  1.00 33.48           C  
ATOM   1000  HB2 ASP A  64      17.388  13.959   7.091  1.00 33.48           H  
ATOM   1001  HB3 ASP A  64      17.435  14.540   8.757  1.00 33.48           H  
ATOM   1002  O   ASP A  64      15.532  16.053   7.414  1.00 33.48           O  
ATOM   1003  CG  ASP A  64      17.694  12.417   8.561  1.00 33.48           C  
ATOM   1004  OD1 ASP A  64      17.066  11.720   9.390  1.00 33.48           O  
ATOM   1005  OD2 ASP A  64      18.785  12.100   8.035  1.00 33.48           O  
ATOM   1006  N   GLY A  65      13.542  15.020   7.500  1.00 34.96           N  
ATOM   1007  H   GLY A  65      13.065  14.159   7.726  1.00 34.96           H  
ATOM   1008  CA  GLY A  65      12.742  16.161   7.031  1.00 34.96           C  
ATOM   1009  HA2 GLY A  65      11.692  15.969   7.252  1.00 34.96           H  
ATOM   1010  HA3 GLY A  65      13.044  17.052   7.582  1.00 34.96           H  
ATOM   1011  C   GLY A  65      12.853  16.482   5.533  1.00 34.96           C  
ATOM   1012  O   GLY A  65      12.260  17.456   5.078  1.00 34.96           O  
ATOM   1013  N   LYS A  66      13.575  15.679   4.741  1.00 31.17           N  
ATOM   1014  H   LYS A  66      14.063  14.907   5.173  1.00 31.17           H  
ATOM   1015  CA  LYS A  66      13.754  15.864   3.290  1.00 31.17           C  
ATOM   1016  HA  LYS A  66      13.314  16.815   2.989  1.00 31.17           H  
ATOM   1017  C   LYS A  66      13.062  14.757   2.507  1.00 31.17           C  
ATOM   1018  CB  LYS A  66      15.250  15.884   2.950  1.00 31.17           C  
ATOM   1019  HB2 LYS A  66      15.367  15.997   1.872  1.00 31.17           H  
ATOM   1020  HB3 LYS A  66      15.692  14.932   3.243  1.00 31.17           H  
ATOM   1021  O   LYS A  66      13.179  13.590   2.871  1.00 31.17           O  
ATOM   1022  CG  LYS A  66      15.989  17.027   3.656  1.00 31.17           C  
ATOM   1023  HG2 LYS A  66      15.852  16.947   4.735  1.00 31.17           H  
ATOM   1024  HG3 LYS A  66      15.589  17.982   3.317  1.00 31.17           H  
ATOM   1025  CD  LYS A  66      17.484  16.954   3.353  1.00 31.17           C  
ATOM   1026  HD2 LYS A  66      17.858  15.975   3.654  1.00 31.17           H  
ATOM   1027  HD3 LYS A  66      17.648  17.097   2.285  1.00 31.17           H  
ATOM   1028  CE  LYS A  66      18.192  18.044   4.154  1.00 31.17           C  
ATOM   1029  HE2 LYS A  66      17.944  17.905   5.207  1.00 31.17           H  
ATOM   1030  HE3 LYS A  66      17.804  19.015   3.845  1.00 31.17           H  
ATOM   1031  NZ  LYS A  66      19.657  17.973   3.958  1.00 31.17           N  
ATOM   1032  HZ1 LYS A  66      20.115  18.684   4.511  1.00 31.17           H  
ATOM   1033  HZ2 LYS A  66      19.985  17.068   4.263  1.00 31.17           H  
ATOM   1034  HZ3 LYS A  66      19.884  18.097   2.982  1.00 31.17           H  
ATOM   1035  N   ILE A  67      12.400  15.101   1.402  1.00 33.72           N  
ATOM   1036  H   ILE A  67      12.333  16.077   1.153  1.00 33.72           H  
ATOM   1037  CA  ILE A  67      11.843  14.104   0.475  1.00 33.72           C  
ATOM   1038  HA  ILE A  67      11.241  13.400   1.050  1.00 33.72           H  
ATOM   1039  C   ILE A  67      13.009  13.342  -0.173  1.00 33.72           C  
ATOM   1040  CB  ILE A  67      10.916  14.753  -0.583  1.00 33.72           C  
ATOM   1041  HB  ILE A  67      11.504  15.454  -1.176  1.00 33.72           H  
ATOM   1042  O   ILE A  67      13.831  13.934  -0.871  1.00 33.72           O  
ATOM   1043  CG1 ILE A  67       9.758  15.529   0.085  1.00 33.72           C  
ATOM   1044 HG12 ILE A  67      10.159  16.213   0.833  1.00 33.72           H  
ATOM   1045 HG13 ILE A  67       9.098  14.824   0.590  1.00 33.72           H  
ATOM   1046  CG2 ILE A  67      10.355  13.664  -1.522  1.00 33.72           C  
ATOM   1047 HG21 ILE A  67      11.161  13.154  -2.049  1.00 33.72           H  
ATOM   1048 HG22 ILE A  67       9.777  12.938  -0.950  1.00 33.72           H  
ATOM   1049 HG23 ILE A  67       9.704  14.109  -2.275  1.00 33.72           H  
ATOM   1050  CD1 ILE A  67       8.924  16.379  -0.882  1.00 33.72           C  
ATOM   1051 HD11 ILE A  67       9.572  17.052  -1.443  1.00 33.72           H  
ATOM   1052 HD12 ILE A  67       8.205  16.969  -0.313  1.00 33.72           H  
ATOM   1053 HD13 ILE A  67       8.368  15.744  -1.572  1.00 33.72           H  
ATOM   1054  N   VAL A  68      13.082  12.030   0.057  1.00 36.41           N  
ATOM   1055  H   VAL A  68      12.376  11.632   0.661  1.00 36.41           H  
ATOM   1056  CA  VAL A  68      14.094  11.119  -0.516  1.00 36.41           C  
ATOM   1057  HA  VAL A  68      14.853  11.719  -1.018  1.00 36.41           H  
ATOM   1058  C   VAL A  68      13.542  10.201  -1.605  1.00 36.41           C  
ATOM   1059  CB  VAL A  68      14.816  10.293   0.562  1.00 36.41           C  
ATOM   1060  HB  VAL A  68      15.461   9.568   0.065  1.00 36.41           H  
ATOM   1061  O   VAL A  68      14.300   9.488  -2.255  1.00 36.41           O  
ATOM   1062  CG1 VAL A  68      15.731  11.194   1.392  1.00 36.41           C  
ATOM   1063 HG11 VAL A  68      16.358  11.794   0.733  1.00 36.41           H  
ATOM   1064 HG12 VAL A  68      15.138  11.860   2.018  1.00 36.41           H  
ATOM   1065 HG13 VAL A  68      16.377  10.572   2.011  1.00 36.41           H  
ATOM   1066  CG2 VAL A  68      13.856   9.518   1.474  1.00 36.41           C  
ATOM   1067 HG21 VAL A  68      13.158   8.934   0.874  1.00 36.41           H  
ATOM   1068 HG22 VAL A  68      13.297  10.206   2.109  1.00 36.41           H  
ATOM   1069 HG23 VAL A  68      14.426   8.834   2.104  1.00 36.41           H  
ATOM   1070  N   GLY A  69      12.233  10.226  -1.838  1.00 37.80           N  
ATOM   1071  H   GLY A  69      11.645  10.785  -1.236  1.00 37.80           H  
ATOM   1072  CA  GLY A  69      11.589   9.510  -2.931  1.00 37.80           C  
ATOM   1073  HA2 GLY A  69      11.945   9.909  -3.881  1.00 37.80           H  
ATOM   1074  HA3 GLY A  69      11.844   8.451  -2.881  1.00 37.80           H  
ATOM   1075  C   GLY A  69      10.077   9.654  -2.870  1.00 37.80           C  
ATOM   1076  O   GLY A  69       9.529  10.069  -1.850  1.00 37.80           O  
ATOM   1077  N   ILE A  70       9.393   9.293  -3.950  1.00 43.07           N  
ATOM   1078  H   ILE A  70       9.878   8.975  -4.778  1.00 43.07           H  
ATOM   1079  CA  ILE A  70       7.931   9.263  -3.994  1.00 43.07           C  
ATOM   1080  HA  ILE A  70       7.564   9.286  -2.968  1.00 43.07           H  
ATOM   1081  C   ILE A  70       7.518   7.907  -4.593  1.00 43.07           C  
ATOM   1082  CB  ILE A  70       7.344  10.503  -4.735  1.00 43.07           C  
ATOM   1083  HB  ILE A  70       7.047  10.199  -5.739  1.00 43.07           H  
ATOM   1084  O   ILE A  70       8.033   7.524  -5.641  1.00 43.07           O  
ATOM   1085  CG1 ILE A  70       8.301  11.718  -4.873  1.00 43.07           C  
ATOM   1086 HG12 ILE A  70       8.707  11.975  -3.895  1.00 43.07           H  
ATOM   1087 HG13 ILE A  70       9.127  11.432  -5.525  1.00 43.07           H  
ATOM   1088  CG2 ILE A  70       6.103  10.969  -3.969  1.00 43.07           C  
ATOM   1089 HG21 ILE A  70       5.470  11.592  -4.600  1.00 43.07           H  
ATOM   1090 HG22 ILE A  70       5.527  10.115  -3.614  1.00 43.07           H  
ATOM   1091 HG23 ILE A  70       6.397  11.557  -3.100  1.00 43.07           H  
ATOM   1092  CD1 ILE A  70       7.661  12.985  -5.462  1.00 43.07           C  
ATOM   1093 HD11 ILE A  70       7.103  12.736  -6.365  1.00 43.07           H  
ATOM   1094 HD12 ILE A  70       6.988  13.444  -4.738  1.00 43.07           H  
ATOM   1095 HD13 ILE A  70       8.441  13.705  -5.707  1.00 43.07           H  
ATOM   1096  N   SER A  71       6.663   7.132  -3.912  1.00 40.85           N  
ATOM   1097  H   SER A  71       6.281   7.490  -3.048  1.00 40.85           H  
ATOM   1098  CA  SER A  71       6.184   5.822  -4.402  1.00 40.85           C  
ATOM   1099  HA  SER A  71       6.700   5.583  -5.332  1.00 40.85           H  
ATOM   1100  C   SER A  71       4.691   5.815  -4.700  1.00 40.85           C  
ATOM   1101  CB  SER A  71       6.490   4.685  -3.428  1.00 40.85           C  
ATOM   1102  HB2 SER A  71       7.557   4.673  -3.204  1.00 40.85           H  
ATOM   1103  HB3 SER A  71       6.225   3.738  -3.898  1.00 40.85           H  
ATOM   1104  O   SER A  71       3.894   6.288  -3.892  1.00 40.85           O  
ATOM   1105  OG  SER A  71       5.741   4.831  -2.233  1.00 40.85           O  
ATOM   1106  HG  SER A  71       4.893   5.208  -2.480  1.00 40.85           H  
ATOM   1107  N   PHE A  72       4.296   5.226  -5.822  1.00 41.61           N  
ATOM   1108  H   PHE A  72       4.983   4.830  -6.447  1.00 41.61           H  
ATOM   1109  CA  PHE A  72       2.903   5.205  -6.259  1.00 41.61           C  
ATOM   1110  HA  PHE A  72       2.499   6.216  -6.219  1.00 41.61           H  
ATOM   1111  C   PHE A  72       2.055   4.351  -5.312  1.00 41.61           C  
ATOM   1112  CB  PHE A  72       2.849   4.766  -7.732  1.00 41.61           C  
ATOM   1113  HB2 PHE A  72       1.805   4.653  -8.027  1.00 41.61           H  
ATOM   1114  HB3 PHE A  72       3.333   3.796  -7.846  1.00 41.61           H  
ATOM   1115  O   PHE A  72       2.341   3.176  -5.090  1.00 41.61           O  
ATOM   1116  CG  PHE A  72       3.517   5.781  -8.649  1.00 41.61           C  
ATOM   1117  CD1 PHE A  72       2.740   6.757  -9.301  1.00 41.61           C  
ATOM   1118  HD1 PHE A  72       1.662   6.729  -9.233  1.00 41.61           H  
ATOM   1119  CD2 PHE A  72       4.923   5.830  -8.759  1.00 41.61           C  
ATOM   1120  HD2 PHE A  72       5.535   5.067  -8.300  1.00 41.61           H  
ATOM   1121  CE1 PHE A  72       3.362   7.804 -10.004  1.00 41.61           C  
ATOM   1122  HE1 PHE A  72       2.761   8.565 -10.478  1.00 41.61           H  
ATOM   1123  CE2 PHE A  72       5.543   6.904  -9.418  1.00 41.61           C  
ATOM   1124  HE2 PHE A  72       6.620   6.981  -9.444  1.00 41.61           H  
ATOM   1125  CZ  PHE A  72       4.763   7.905 -10.017  1.00 41.61           C  
ATOM   1126  HZ  PHE A  72       5.240   8.747 -10.497  1.00 41.61           H  
ATOM   1127  N   CYS A  73       1.016   4.956  -4.735  1.00 32.06           N  
ATOM   1128  H   CYS A  73       0.840   5.925  -4.961  1.00 32.06           H  
ATOM   1129  CA  CYS A  73      -0.101   4.197  -4.187  1.00 32.06           C  
ATOM   1130  HA  CYS A  73       0.269   3.313  -3.667  1.00 32.06           H  
ATOM   1131  C   CYS A  73      -0.971   3.747  -5.363  1.00 32.06           C  
ATOM   1132  CB  CYS A  73      -0.903   5.060  -3.201  1.00 32.06           C  
ATOM   1133  HB2 CYS A  73      -1.144   6.018  -3.662  1.00 32.06           H  
ATOM   1134  HB3 CYS A  73      -1.840   4.557  -2.960  1.00 32.06           H  
ATOM   1135  O   CYS A  73      -1.223   4.541  -6.268  1.00 32.06           O  
ATOM   1136  SG  CYS A  73       0.039   5.315  -1.670  1.00 32.06           S  
ATOM   1137  HG  CYS A  73      -0.867   6.097  -1.076  1.00 32.06           H  
ATOM   1138  N   ASN A  74      -1.460   2.505  -5.338  1.00 28.77           N  
ATOM   1139  H   ASN A  74      -1.171   1.877  -4.602  1.00 28.77           H  
ATOM   1140  CA  ASN A  74      -2.400   2.002  -6.340  1.00 28.77           C  
ATOM   1141  HA  ASN A  74      -1.999   2.191  -7.336  1.00 28.77           H  
ATOM   1142  C   ASN A  74      -3.738   2.758  -6.221  1.00 28.77           C  
ATOM   1143  CB  ASN A  74      -2.577   0.478  -6.169  1.00 28.77           C  
ATOM   1144  HB2 ASN A  74      -3.424   0.156  -6.775  1.00 28.77           H  
ATOM   1145  HB3 ASN A  74      -2.811   0.247  -5.130  1.00 28.77           H  
ATOM   1146  O   ASN A  74      -4.626   2.367  -5.466  1.00 28.77           O  
ATOM   1147  CG  ASN A  74      -1.381  -0.351  -6.608  1.00 28.77           C  
ATOM   1148  ND2 ASN A  74      -1.410  -1.640  -6.366  1.00 28.77           N  
ATOM   1149 HD21 ASN A  74      -0.661  -2.178  -6.777  1.00 28.77           H  
ATOM   1150 HD22 ASN A  74      -2.245  -2.071  -5.996  1.00 28.77           H  
ATOM   1151  OD1 ASN A  74      -0.413   0.130  -7.166  1.00 28.77           O  
ATOM   1152  N   HIS A  75      -3.870   3.882  -6.921  1.00 31.38           N  
ATOM   1153  H   HIS A  75      -3.052   4.238  -7.393  1.00 31.38           H  
ATOM   1154  CA  HIS A  75      -5.103   4.662  -7.039  1.00 31.38           C  
ATOM   1155  HA  HIS A  75      -5.906   4.181  -6.480  1.00 31.38           H  
ATOM   1156  C   HIS A  75      -5.543   4.643  -8.499  1.00 31.38           C  
ATOM   1157  CB  HIS A  75      -4.916   6.068  -6.442  1.00 31.38           C  
ATOM   1158  HB2 HIS A  75      -5.717   6.710  -6.810  1.00 31.38           H  
ATOM   1159  HB3 HIS A  75      -3.968   6.489  -6.777  1.00 31.38           H  
ATOM   1160  O   HIS A  75      -5.312   5.578  -9.256  1.00 31.38           O  
ATOM   1161  CG  HIS A  75      -4.975   6.088  -4.933  1.00 31.38           C  
ATOM   1162  CD2 HIS A  75      -5.113   7.193  -4.137  1.00 31.38           C  
ATOM   1163  HD2 HIS A  75      -5.172   8.216  -4.480  1.00 31.38           H  
ATOM   1164  ND1 HIS A  75      -4.969   4.991  -4.098  1.00 31.38           N  
ATOM   1165  HD1 HIS A  75      -4.924   4.027  -4.397  1.00 31.38           H  
ATOM   1166  CE1 HIS A  75      -5.093   5.426  -2.835  1.00 31.38           C  
ATOM   1167  HE1 HIS A  75      -5.122   4.789  -1.964  1.00 31.38           H  
ATOM   1168  NE2 HIS A  75      -5.184   6.763  -2.804  1.00 31.38           N  
ATOM   1169  N   TYR A  76      -6.148   3.520  -8.884  1.00 34.20           N  
ATOM   1170  H   TYR A  76      -6.285   2.788  -8.202  1.00 34.20           H  
ATOM   1171  CA  TYR A  76      -6.525   3.221 -10.258  1.00 34.20           C  
ATOM   1172  HA  TYR A  76      -6.494   4.127 -10.863  1.00 34.20           H  
ATOM   1173  C   TYR A  76      -7.944   2.642 -10.334  1.00 34.20           C  
ATOM   1174  CB  TYR A  76      -5.511   2.226 -10.844  1.00 34.20           C  
ATOM   1175  HB2 TYR A  76      -6.042   1.538 -11.503  1.00 34.20           H  
ATOM   1176  HB3 TYR A  76      -5.079   1.615 -10.051  1.00 34.20           H  
ATOM   1177  O   TYR A  76      -8.137   1.457 -10.072  1.00 34.20           O  
ATOM   1178  CG  TYR A  76      -4.415   2.841 -11.683  1.00 34.20           C  
ATOM   1179  CD1 TYR A  76      -4.741   3.345 -12.958  1.00 34.20           C  
ATOM   1180  HD1 TYR A  76      -5.768   3.392 -13.286  1.00 34.20           H  
ATOM   1181  CD2 TYR A  76      -3.068   2.778 -11.268  1.00 34.20           C  
ATOM   1182  HD2 TYR A  76      -2.816   2.373 -10.299  1.00 34.20           H  
ATOM   1183  CE1 TYR A  76      -3.720   3.715 -13.847  1.00 34.20           C  
ATOM   1184  HE1 TYR A  76      -3.951   4.062 -14.843  1.00 34.20           H  
ATOM   1185  CE2 TYR A  76      -2.044   3.190 -12.145  1.00 34.20           C  
ATOM   1186  HE2 TYR A  76      -1.008   3.120 -11.849  1.00 34.20           H  
ATOM   1187  OH  TYR A  76      -1.418   3.970 -14.342  1.00 34.20           O  
ATOM   1188  HH  TYR A  76      -0.553   4.121 -13.954  1.00 34.20           H  
ATOM   1189  CZ  TYR A  76      -2.374   3.630 -13.447  1.00 34.20           C  
ATOM   1190  N   PRO A  77      -8.932   3.438 -10.775  1.00 33.38           N  
ATOM   1191  CA  PRO A  77     -10.193   2.912 -11.296  1.00 33.38           C  
ATOM   1192  HA  PRO A  77     -10.537   2.099 -10.657  1.00 33.38           H  
ATOM   1193  C   PRO A  77     -10.067   2.385 -12.739  1.00 33.38           C  
ATOM   1194  CB  PRO A  77     -11.190   4.076 -11.199  1.00 33.38           C  
ATOM   1195  HB2 PRO A  77     -12.163   3.741 -10.838  1.00 33.38           H  
ATOM   1196  HB3 PRO A  77     -11.299   4.561 -12.169  1.00 33.38           H  
ATOM   1197  O   PRO A  77     -10.884   1.578 -13.165  1.00 33.38           O  
ATOM   1198  CG  PRO A  77     -10.537   5.057 -10.221  1.00 33.38           C  
ATOM   1199  HG2 PRO A  77     -10.755   4.758  -9.196  1.00 33.38           H  
ATOM   1200  HG3 PRO A  77     -10.853   6.084 -10.402  1.00 33.38           H  
ATOM   1201  CD  PRO A  77      -9.051   4.861 -10.511  1.00 33.38           C  
ATOM   1202  HD2 PRO A  77      -8.455   5.170  -9.652  1.00 33.38           H  
ATOM   1203  HD3 PRO A  77      -8.762   5.427 -11.396  1.00 33.38           H  
ATOM   1204  N   GLN A  78      -9.051   2.832 -13.495  1.00 30.75           N  
ATOM   1205  H   GLN A  78      -8.443   3.530 -13.091  1.00 30.75           H  
ATOM   1206  CA  GLN A  78      -8.923   2.588 -14.944  1.00 30.75           C  
ATOM   1207  HA  GLN A  78      -9.798   2.030 -15.278  1.00 30.75           H  
ATOM   1208  C   GLN A  78      -7.733   1.692 -15.363  1.00 30.75           C  
ATOM   1209  CB  GLN A  78      -8.966   3.939 -15.691  1.00 30.75           C  
ATOM   1210  HB2 GLN A  78      -8.670   3.793 -16.729  1.00 30.75           H  
ATOM   1211  HB3 GLN A  78      -8.261   4.631 -15.230  1.00 30.75           H  
ATOM   1212  O   GLN A  78      -7.520   1.488 -16.552  1.00 30.75           O  
ATOM   1213  CG  GLN A  78     -10.385   4.545 -15.688  1.00 30.75           C  
ATOM   1214  HG2 GLN A  78     -10.730   4.678 -14.662  1.00 30.75           H  
ATOM   1215  HG3 GLN A  78     -11.061   3.850 -16.186  1.00 30.75           H  
ATOM   1216  CD  GLN A  78     -10.473   5.899 -16.390  1.00 30.75           C  
ATOM   1217  NE2 GLN A  78     -11.622   6.273 -16.909  1.00 30.75           N  
ATOM   1218 HE21 GLN A  78     -12.421   5.656 -16.920  1.00 30.75           H  
ATOM   1219 HE22 GLN A  78     -11.607   7.160 -17.392  1.00 30.75           H  
ATOM   1220  OE1 GLN A  78      -9.529   6.664 -16.452  1.00 30.75           O  
ATOM   1221  N   ALA A  79      -6.991   1.073 -14.429  1.00 28.73           N  
ATOM   1222  H   ALA A  79      -7.215   1.205 -13.453  1.00 28.73           H  
ATOM   1223  CA  ALA A  79      -5.879   0.164 -14.777  1.00 28.73           C  
ATOM   1224  HA  ALA A  79      -5.267   0.655 -15.535  1.00 28.73           H  
ATOM   1225  C   ALA A  79      -6.303  -1.187 -15.387  1.00 28.73           C  
ATOM   1226  CB  ALA A  79      -4.980  -0.089 -13.561  1.00 28.73           C  
ATOM   1227  HB1 ALA A  79      -4.425   0.814 -13.305  1.00 28.73           H  
ATOM   1228  HB2 ALA A  79      -5.570  -0.440 -12.715  1.00 28.73           H  
ATOM   1229  HB3 ALA A  79      -4.240  -0.853 -13.801  1.00 28.73           H  
ATOM   1230  O   ALA A  79      -5.436  -1.941 -15.821  1.00 28.73           O  
ATOM   1231  N   LYS A  80      -7.603  -1.509 -15.467  1.00 28.77           N  
ATOM   1232  H   LYS A  80      -8.279  -0.836 -15.133  1.00 28.77           H  
ATOM   1233  CA  LYS A  80      -8.084  -2.828 -15.927  1.00 28.77           C  
ATOM   1234  HA  LYS A  80      -7.557  -3.591 -15.355  1.00 28.77           H  
ATOM   1235  C   LYS A  80      -7.746  -3.192 -17.384  1.00 28.77           C  
ATOM   1236  CB  LYS A  80      -9.589  -2.985 -15.647  1.00 28.77           C  
ATOM   1237  HB2 LYS A  80      -9.978  -3.787 -16.275  1.00 28.77           H  
ATOM   1238  HB3 LYS A  80     -10.123  -2.070 -15.900  1.00 28.77           H  
ATOM   1239  O   LYS A  80      -7.968  -4.332 -17.770  1.00 28.77           O  
ATOM   1240  CG  LYS A  80      -9.844  -3.369 -14.182  1.00 28.77           C  
ATOM   1241  HG2 LYS A  80      -9.163  -4.174 -13.904  1.00 28.77           H  
ATOM   1242  HG3 LYS A  80      -9.656  -2.512 -13.536  1.00 28.77           H  
ATOM   1243  CD  LYS A  80     -11.282  -3.866 -13.990  1.00 28.77           C  
ATOM   1244  HD2 LYS A  80     -11.484  -4.648 -14.723  1.00 28.77           H  
ATOM   1245  HD3 LYS A  80     -11.979  -3.041 -14.141  1.00 28.77           H  
ATOM   1246  CE  LYS A  80     -11.437  -4.448 -12.582  1.00 28.77           C  
ATOM   1247  HE2 LYS A  80     -10.628  -5.161 -12.420  1.00 28.77           H  
ATOM   1248  HE3 LYS A  80     -11.319  -3.646 -11.854  1.00 28.77           H  
ATOM   1249  NZ  LYS A  80     -12.747  -5.125 -12.416  1.00 28.77           N  
ATOM   1250  HZ1 LYS A  80     -13.507  -4.476 -12.564  1.00 28.77           H  
ATOM   1251  HZ2 LYS A  80     -12.822  -5.520 -11.489  1.00 28.77           H  
ATOM   1252  HZ3 LYS A  80     -12.828  -5.878 -13.084  1.00 28.77           H  
ATOM   1253  N   GLN A  81      -7.195  -2.275 -18.183  1.00 31.10           N  
ATOM   1254  H   GLN A  81      -7.087  -1.336 -17.826  1.00 31.10           H  
ATOM   1255  CA  GLN A  81      -6.607  -2.597 -19.496  1.00 31.10           C  
ATOM   1256  HA  GLN A  81      -6.915  -3.600 -19.790  1.00 31.10           H  
ATOM   1257  C   GLN A  81      -5.066  -2.662 -19.499  1.00 31.10           C  
ATOM   1258  CB  GLN A  81      -7.151  -1.632 -20.563  1.00 31.10           C  
ATOM   1259  HB2 GLN A  81      -6.505  -1.663 -21.440  1.00 31.10           H  
ATOM   1260  HB3 GLN A  81      -7.156  -0.614 -20.175  1.00 31.10           H  
ATOM   1261  O   GLN A  81      -4.493  -3.197 -20.441  1.00 31.10           O  
ATOM   1262  CG  GLN A  81      -8.567  -2.046 -21.005  1.00 31.10           C  
ATOM   1263  HG2 GLN A  81      -9.242  -2.022 -20.149  1.00 31.10           H  
ATOM   1264  HG3 GLN A  81      -8.531  -3.068 -21.383  1.00 31.10           H  
ATOM   1265  CD  GLN A  81      -9.141  -1.144 -22.094  1.00 31.10           C  
ATOM   1266  NE2 GLN A  81     -10.040  -1.638 -22.916  1.00 31.10           N  
ATOM   1267 HE21 GLN A  81     -10.310  -2.611 -22.877  1.00 31.10           H  
ATOM   1268 HE22 GLN A  81     -10.369  -1.006 -23.632  1.00 31.10           H  
ATOM   1269  OE1 GLN A  81      -8.818   0.023 -22.215  1.00 31.10           O  
ATOM   1270  N   ALA A  82      -4.386  -2.184 -18.451  1.00 31.32           N  
ATOM   1271  H   ALA A  82      -4.904  -1.843 -17.653  1.00 31.32           H  
ATOM   1272  CA  ALA A  82      -2.923  -2.218 -18.328  1.00 31.32           C  
ATOM   1273  HA  ALA A  82      -2.486  -2.299 -19.323  1.00 31.32           H  
ATOM   1274  C   ALA A  82      -2.393  -3.424 -17.521  1.00 31.32           C  
ATOM   1275  CB  ALA A  82      -2.463  -0.881 -17.734  1.00 31.32           C  
ATOM   1276  HB1 ALA A  82      -1.374  -0.861 -17.688  1.00 31.32           H  
ATOM   1277  HB2 ALA A  82      -2.865  -0.763 -16.728  1.00 31.32           H  
ATOM   1278  HB3 ALA A  82      -2.805  -0.059 -18.362  1.00 31.32           H  
ATOM   1279  O   ALA A  82      -1.208  -3.746 -17.604  1.00 31.32           O  
ATOM   1280  N   GLU A  83      -3.251  -4.124 -16.765  1.00 26.71           N  
ATOM   1281  H   GLU A  83      -4.196  -3.782 -16.667  1.00 26.71           H  
ATOM   1282  CA  GLU A  83      -2.852  -5.292 -15.954  1.00 26.71           C  
ATOM   1283  HA  GLU A  83      -2.068  -4.980 -15.265  1.00 26.71           H  
ATOM   1284  C   GLU A  83      -2.236  -6.442 -16.777  1.00 26.71           C  
ATOM   1285  CB  GLU A  83      -4.047  -5.796 -15.115  1.00 26.71           C  
ATOM   1286  HB2 GLU A  83      -3.822  -6.796 -14.743  1.00 26.71           H  
ATOM   1287  HB3 GLU A  83      -4.937  -5.850 -15.743  1.00 26.71           H  
ATOM   1288  O   GLU A  83      -1.419  -7.192 -16.246  1.00 26.71           O  
ATOM   1289  CG  GLU A  83      -4.305  -4.886 -13.901  1.00 26.71           C  
ATOM   1290  HG2 GLU A  83      -4.549  -3.884 -14.254  1.00 26.71           H  
ATOM   1291  HG3 GLU A  83      -3.380  -4.812 -13.329  1.00 26.71           H  
ATOM   1292  CD  GLU A  83      -5.435  -5.371 -12.974  1.00 26.71           C  
ATOM   1293  OE1 GLU A  83      -5.278  -5.199 -11.742  1.00 26.71           O  
ATOM   1294  OE2 GLU A  83      -6.483  -5.827 -13.486  1.00 26.71           O  
ATOM   1295  N   ASN A  84      -2.546  -6.550 -18.075  1.00 30.07           N  
ATOM   1296  H   ASN A  84      -3.200  -5.885 -18.463  1.00 30.07           H  
ATOM   1297  CA  ASN A  84      -2.065  -7.644 -18.929  1.00 30.07           C  
ATOM   1298  HA  ASN A  84      -1.946  -8.527 -18.301  1.00 30.07           H  
ATOM   1299  C   ASN A  84      -0.665  -7.446 -19.543  1.00 30.07           C  
ATOM   1300  CB  ASN A  84      -3.137  -7.973 -19.990  1.00 30.07           C  
ATOM   1301  HB2 ASN A  84      -2.675  -8.517 -20.813  1.00 30.07           H  
ATOM   1302  HB3 ASN A  84      -3.560  -7.053 -20.393  1.00 30.07           H  
ATOM   1303  O   ASN A  84      -0.176  -8.369 -20.191  1.00 30.07           O  
ATOM   1304  CG  ASN A  84      -4.251  -8.863 -19.459  1.00 30.07           C  
ATOM   1305  ND2 ASN A  84      -5.316  -9.020 -20.207  1.00 30.07           N  
ATOM   1306 HD21 ASN A  84      -5.385  -8.577 -21.112  1.00 30.07           H  
ATOM   1307 HD22 ASN A  84      -6.027  -9.633 -19.835  1.00 30.07           H  
ATOM   1308  OD1 ASN A  84      -4.187  -9.447 -18.393  1.00 30.07           O  
ATOM   1309  N   THR A  85       0.007  -6.300 -19.359  1.00 31.06           N  
ATOM   1310  H   THR A  85      -0.452  -5.535 -18.885  1.00 31.06           H  
ATOM   1311  CA  THR A  85       1.349  -6.068 -19.950  1.00 31.06           C  
ATOM   1312  HA  THR A  85       1.745  -7.024 -20.292  1.00 31.06           H  
ATOM   1313  C   THR A  85       2.425  -5.564 -18.984  1.00 31.06           C  
ATOM   1314  CB  THR A  85       1.281  -5.176 -21.199  1.00 31.06           C  
ATOM   1315  HB  THR A  85       2.291  -4.942 -21.535  1.00 31.06           H  
ATOM   1316  O   THR A  85       3.594  -5.517 -19.365  1.00 31.06           O  
ATOM   1317  CG2 THR A  85       0.546  -5.856 -22.355  1.00 31.06           C  
ATOM   1318 HG21 THR A  85      -0.503  -6.011 -22.102  1.00 31.06           H  
ATOM   1319 HG22 THR A  85       0.606  -5.235 -23.248  1.00 31.06           H  
ATOM   1320 HG23 THR A  85       1.008  -6.820 -22.570  1.00 31.06           H  
ATOM   1321  OG1 THR A  85       0.602  -3.975 -20.918  1.00 31.06           O  
ATOM   1322  HG1 THR A  85       0.428  -3.541 -21.756  1.00 31.06           H  
ATOM   1323  N   ALA A  86       2.102  -5.258 -17.722  1.00 25.08           N  
ATOM   1324  H   ALA A  86       1.127  -5.265 -17.457  1.00 25.08           H  
ATOM   1325  CA  ALA A  86       3.108  -4.889 -16.721  1.00 25.08           C  
ATOM   1326  HA  ALA A  86       4.063  -5.338 -16.997  1.00 25.08           H  
ATOM   1327  C   ALA A  86       2.755  -5.385 -15.301  1.00 25.08           C  
ATOM   1328  CB  ALA A  86       3.313  -3.367 -16.777  1.00 25.08           C  
ATOM   1329  HB1 ALA A  86       3.645  -3.076 -17.774  1.00 25.08           H  
ATOM   1330  HB2 ALA A  86       2.374  -2.859 -16.556  1.00 25.08           H  
ATOM   1331  HB3 ALA A  86       4.064  -3.067 -16.047  1.00 25.08           H  
ATOM   1332  O   ALA A  86       2.155  -4.639 -14.525  1.00 25.08           O  
ATOM   1333  N   PRO A  87       3.160  -6.607 -14.896  1.00 26.55           N  
ATOM   1334  CA  PRO A  87       2.975  -7.065 -13.520  1.00 26.55           C  
ATOM   1335  HA  PRO A  87       1.923  -6.980 -13.251  1.00 26.55           H  
ATOM   1336  C   PRO A  87       3.811  -6.217 -12.544  1.00 26.55           C  
ATOM   1337  CB  PRO A  87       3.362  -8.548 -13.521  1.00 26.55           C  
ATOM   1338  HB2 PRO A  87       2.476  -9.149 -13.723  1.00 26.55           H  
ATOM   1339  HB3 PRO A  87       3.822  -8.856 -12.582  1.00 26.55           H  
ATOM   1340  O   PRO A  87       5.041  -6.186 -12.610  1.00 26.55           O  
ATOM   1341  CG  PRO A  87       4.330  -8.671 -14.699  1.00 26.55           C  
ATOM   1342  HG2 PRO A  87       4.331  -9.675 -15.121  1.00 26.55           H  
ATOM   1343  HG3 PRO A  87       5.334  -8.389 -14.380  1.00 26.55           H  
ATOM   1344  CD  PRO A  87       3.805  -7.639 -15.698  1.00 26.55           C  
ATOM   1345  HD2 PRO A  87       3.066  -8.099 -16.353  1.00 26.55           H  
ATOM   1346  HD3 PRO A  87       4.633  -7.243 -16.286  1.00 26.55           H  
ATOM   1347  N   ILE A  88       3.135  -5.529 -11.621  1.00 27.62           N  
ATOM   1348  H   ILE A  88       2.126  -5.565 -11.669  1.00 27.62           H  
ATOM   1349  CA  ILE A  88       3.739  -4.598 -10.656  1.00 27.62           C  
ATOM   1350  HA  ILE A  88       4.579  -4.098 -11.139  1.00 27.62           H  
ATOM   1351  C   ILE A  88       4.274  -5.372  -9.440  1.00 27.62           C  
ATOM   1352  CB  ILE A  88       2.714  -3.504 -10.255  1.00 27.62           C  
ATOM   1353  HB  ILE A  88       1.842  -3.997  -9.825  1.00 27.62           H  
ATOM   1354  O   ILE A  88       3.506  -5.903  -8.636  1.00 27.62           O  
ATOM   1355  CG1 ILE A  88       2.252  -2.691 -11.490  1.00 27.62           C  
ATOM   1356 HG12 ILE A  88       3.091  -2.120 -11.886  1.00 27.62           H  
ATOM   1357 HG13 ILE A  88       1.917  -3.375 -12.270  1.00 27.62           H  
ATOM   1358  CG2 ILE A  88       3.307  -2.560  -9.189  1.00 27.62           C  
ATOM   1359 HG21 ILE A  88       2.566  -1.822  -8.883  1.00 27.62           H  
ATOM   1360 HG22 ILE A  88       4.179  -2.044  -9.591  1.00 27.62           H  
ATOM   1361 HG23 ILE A  88       3.596  -3.117  -8.297  1.00 27.62           H  
ATOM   1362  CD1 ILE A  88       1.078  -1.739 -11.223  1.00 27.62           C  
ATOM   1363 HD11 ILE A  88       0.246  -2.289 -10.782  1.00 27.62           H  
ATOM   1364 HD12 ILE A  88       0.750  -1.303 -12.166  1.00 27.62           H  
ATOM   1365 HD13 ILE A  88       1.378  -0.930 -10.556  1.00 27.62           H  
ATOM   1366  N   TRP A  89       5.599  -5.401  -9.258  1.00 27.44           N  
ATOM   1367  H   TRP A  89       6.184  -4.940  -9.941  1.00 27.44           H  
ATOM   1368  CA  TRP A  89       6.240  -6.040  -8.100  1.00 27.44           C  
ATOM   1369  HA  TRP A  89       5.524  -6.742  -7.673  1.00 27.44           H  
ATOM   1370  C   TRP A  89       6.572  -5.029  -6.992  1.00 27.44           C  
ATOM   1371  CB  TRP A  89       7.443  -6.893  -8.529  1.00 27.44           C  
ATOM   1372  HB2 TRP A  89       8.115  -6.285  -9.135  1.00 27.44           H  
ATOM   1373  HB3 TRP A  89       7.991  -7.198  -7.638  1.00 27.44           H  
ATOM   1374  O   TRP A  89       6.944  -3.884  -7.240  1.00 27.44           O  
ATOM   1375  CG  TRP A  89       7.078  -8.135  -9.292  1.00 27.44           C  
ATOM   1376  CD1 TRP A  89       6.683  -8.159 -10.584  1.00 27.44           C  
ATOM   1377  HD1 TRP A  89       6.603  -7.290 -11.220  1.00 27.44           H  
ATOM   1378  CD2 TRP A  89       7.048  -9.534  -8.851  1.00 27.44           C  
ATOM   1379  CE2 TRP A  89       6.588 -10.340  -9.937  1.00 27.44           C  
ATOM   1380  CE3 TRP A  89       7.372 -10.209  -7.651  1.00 27.44           C  
ATOM   1381  HE3 TRP A  89       7.745  -9.636  -6.815  1.00 27.44           H  
ATOM   1382  NE1 TRP A  89       6.378  -9.448 -10.964  1.00 27.44           N  
ATOM   1383  HE1 TRP A  89       6.051  -9.686 -11.890  1.00 27.44           H  
ATOM   1384  CH2 TRP A  89       6.772 -12.369  -8.631  1.00 27.44           C  
ATOM   1385  HH2 TRP A  89       6.674 -13.442  -8.547  1.00 27.44           H  
ATOM   1386  CZ2 TRP A  89       6.442 -11.731  -9.838  1.00 27.44           C  
ATOM   1387  HZ2 TRP A  89       6.089 -12.301 -10.685  1.00 27.44           H  
ATOM   1388  CZ3 TRP A  89       7.240 -11.609  -7.543  1.00 27.44           C  
ATOM   1389  HZ3 TRP A  89       7.507 -12.108  -6.623  1.00 27.44           H  
ATOM   1390  N   ARG A  90       6.417  -5.465  -5.734  1.00 26.04           N  
ATOM   1391  H   ARG A  90       6.154  -6.434  -5.626  1.00 26.04           H  
ATOM   1392  CA  ARG A  90       6.485  -4.613  -4.531  1.00 26.04           C  
ATOM   1393  HA  ARG A  90       5.702  -3.858  -4.613  1.00 26.04           H  
ATOM   1394  C   ARG A  90       7.823  -3.871  -4.407  1.00 26.04           C  
ATOM   1395  CB  ARG A  90       6.246  -5.460  -3.268  1.00 26.04           C  
ATOM   1396  HB2 ARG A  90       6.374  -4.822  -2.394  1.00 26.04           H  
ATOM   1397  HB3 ARG A  90       6.996  -6.249  -3.225  1.00 26.04           H  
ATOM   1398  O   ARG A  90       8.880  -4.495  -4.456  1.00 26.04           O  
ATOM   1399  CG  ARG A  90       4.845  -6.088  -3.213  1.00 26.04           C  
ATOM   1400  HG2 ARG A  90       4.097  -5.296  -3.226  1.00 26.04           H  
ATOM   1401  HG3 ARG A  90       4.692  -6.732  -4.079  1.00 26.04           H  
ATOM   1402  CD  ARG A  90       4.679  -6.924  -1.937  1.00 26.04           C  
ATOM   1403  HD2 ARG A  90       4.853  -6.280  -1.075  1.00 26.04           H  
ATOM   1404  HD3 ARG A  90       5.423  -7.722  -1.940  1.00 26.04           H  
ATOM   1405  NE  ARG A  90       3.326  -7.510  -1.851  1.00 26.04           N  
ATOM   1406  HE  ARG A  90       2.721  -7.359  -2.645  1.00 26.04           H  
ATOM   1407  NH1 ARG A  90       3.479  -8.398   0.263  1.00 26.04           N  
ATOM   1408 HH11 ARG A  90       4.427  -8.055   0.323  1.00 26.04           H  
ATOM   1409 HH12 ARG A  90       3.014  -8.806   1.061  1.00 26.04           H  
ATOM   1410  NH2 ARG A  90       1.553  -8.537  -0.857  1.00 26.04           N  
ATOM   1411 HH21 ARG A  90       0.975  -8.315  -1.655  1.00 26.04           H  
ATOM   1412 HH22 ARG A  90       1.100  -8.942  -0.051  1.00 26.04           H  
ATOM   1413  CZ  ARG A  90       2.796  -8.146  -0.821  1.00 26.04           C  
ATOM   1414  N   ALA A  91       7.759  -2.566  -4.133  1.00 31.24           N  
ATOM   1415  H   ALA A  91       6.851  -2.123  -4.147  1.00 31.24           H  
ATOM   1416  CA  ALA A  91       8.927  -1.703  -3.959  1.00 31.24           C  
ATOM   1417  HA  ALA A  91       9.452  -1.652  -4.914  1.00 31.24           H  
ATOM   1418  C   ALA A  91       9.912  -2.240  -2.898  1.00 31.24           C  
ATOM   1419  CB  ALA A  91       8.441  -0.289  -3.611  1.00 31.24           C  
ATOM   1420  HB1 ALA A  91       7.796   0.087  -4.405  1.00 31.24           H  
ATOM   1421  HB2 ALA A  91       7.889  -0.302  -2.671  1.00 31.24           H  
ATOM   1422  HB3 ALA A  91       9.298   0.377  -3.512  1.00 31.24           H  
ATOM   1423  O   ALA A  91       9.597  -2.324  -1.707  1.00 31.24           O  
ATOM   1424  N   SER A  92      11.128  -2.574  -3.330  1.00 29.10           N  
ATOM   1425  H   SER A  92      11.345  -2.482  -4.312  1.00 29.10           H  
ATOM   1426  CA  SER A  92      12.228  -2.969  -2.453  1.00 29.10           C  
ATOM   1427  HA  SER A  92      11.840  -3.674  -1.718  1.00 29.10           H  
ATOM   1428  C   SER A  92      12.780  -1.748  -1.704  1.00 29.10           C  
ATOM   1429  CB  SER A  92      13.307  -3.700  -3.266  1.00 29.10           C  
ATOM   1430  HB2 SER A  92      14.191  -3.856  -2.648  1.00 29.10           H  
ATOM   1431  HB3 SER A  92      12.915  -4.670  -3.571  1.00 29.10           H  
ATOM   1432  O   SER A  92      13.111  -0.723  -2.297  1.00 29.10           O  
ATOM   1433  OG  SER A  92      13.654  -2.968  -4.426  1.00 29.10           O  
ATOM   1434  HG  SER A  92      14.210  -3.503  -4.997  1.00 29.10           H  
ATOM   1435  N   LYS A  93      12.875  -1.841  -0.369  1.00 31.08           N  
ATOM   1436  H   LYS A  93      12.573  -2.702   0.065  1.00 31.08           H  
ATOM   1437  CA  LYS A  93      13.372  -0.751   0.490  1.00 31.08           C  
ATOM   1438  HA  LYS A  93      12.831   0.162   0.246  1.00 31.08           H  
ATOM   1439  C   LYS A  93      14.862  -0.480   0.226  1.00 31.08           C  
ATOM   1440  CB  LYS A  93      13.140  -1.076   1.980  1.00 31.08           C  
ATOM   1441  HB2 LYS A  93      13.601  -2.035   2.216  1.00 31.08           H  
ATOM   1442  HB3 LYS A  93      13.649  -0.311   2.567  1.00 31.08           H  
ATOM   1443  O   LYS A  93      15.724  -1.172   0.765  1.00 31.08           O  
ATOM   1444  CG  LYS A  93      11.664  -1.105   2.415  1.00 31.08           C  
ATOM   1445  HG2 LYS A  93      11.186  -0.174   2.114  1.00 31.08           H  
ATOM   1446  HG3 LYS A  93      11.155  -1.938   1.930  1.00 31.08           H  
ATOM   1447  CD  LYS A  93      11.560  -1.255   3.945  1.00 31.08           C  
ATOM   1448  HD2 LYS A  93      12.017  -2.196   4.250  1.00 31.08           H  
ATOM   1449  HD3 LYS A  93      12.105  -0.433   4.409  1.00 31.08           H  
ATOM   1450  CE  LYS A  93      10.098  -1.214   4.417  1.00 31.08           C  
ATOM   1451  HE2 LYS A  93       9.586  -2.106   4.056  1.00 31.08           H  
ATOM   1452  HE3 LYS A  93       9.617  -0.350   3.958  1.00 31.08           H  
ATOM   1453  NZ  LYS A  93       9.984  -1.110   5.899  1.00 31.08           N  
ATOM   1454  HZ1 LYS A  93      10.423  -1.890   6.366  1.00 31.08           H  
ATOM   1455  HZ2 LYS A  93      10.413  -0.257   6.229  1.00 31.08           H  
ATOM   1456  HZ3 LYS A  93       9.016  -1.063   6.183  1.00 31.08           H  
ATOM   1457  N   LEU A  94      15.169   0.542  -0.571  1.00 24.88           N  
ATOM   1458  H   LEU A  94      14.409   1.003  -1.051  1.00 24.88           H  
ATOM   1459  CA  LEU A  94      16.536   0.956  -0.897  1.00 24.88           C  
ATOM   1460  HA  LEU A  94      17.170   0.069  -0.879  1.00 24.88           H  
ATOM   1461  C   LEU A  94      17.087   1.933   0.161  1.00 24.88           C  
ATOM   1462  CB  LEU A  94      16.549   1.522  -2.340  1.00 24.88           C  
ATOM   1463  HB2 LEU A  94      15.531   1.534  -2.728  1.00 24.88           H  
ATOM   1464  HB3 LEU A  94      16.893   2.557  -2.338  1.00 24.88           H  
ATOM   1465  O   LEU A  94      16.614   3.061   0.285  1.00 24.88           O  
ATOM   1466  CG  LEU A  94      17.421   0.698  -3.307  1.00 24.88           C  
ATOM   1467  HG  LEU A  94      17.295  -0.364  -3.093  1.00 24.88           H  
ATOM   1468  CD1 LEU A  94      17.004   0.936  -4.757  1.00 24.88           C  
ATOM   1469 HD11 LEU A  94      15.968   0.627  -4.897  1.00 24.88           H  
ATOM   1470 HD12 LEU A  94      17.630   0.347  -5.428  1.00 24.88           H  
ATOM   1471 HD13 LEU A  94      17.100   1.991  -5.012  1.00 24.88           H  
ATOM   1472  CD2 LEU A  94      18.900   1.066  -3.161  1.00 24.88           C  
ATOM   1473 HD21 LEU A  94      19.496   0.443  -3.828  1.00 24.88           H  
ATOM   1474 HD22 LEU A  94      19.051   2.113  -3.424  1.00 24.88           H  
ATOM   1475 HD23 LEU A  94      19.230   0.899  -2.136  1.00 24.88           H  
ATOM   1476  N   ARG A  95      18.115   1.519   0.917  1.00 27.29           N  
ATOM   1477  H   ARG A  95      18.437   0.570   0.784  1.00 27.29           H  
ATOM   1478  CA  ARG A  95      18.898   2.409   1.798  1.00 27.29           C  
ATOM   1479  HA  ARG A  95      18.237   3.147   2.253  1.00 27.29           H  
ATOM   1480  C   ARG A  95      19.926   3.187   0.963  1.00 27.29           C  
ATOM   1481  CB  ARG A  95      19.597   1.610   2.925  1.00 27.29           C  
ATOM   1482  HB2 ARG A  95      20.024   0.699   2.504  1.00 27.29           H  
ATOM   1483  HB3 ARG A  95      20.423   2.213   3.301  1.00 27.29           H  
ATOM   1484  O   ARG A  95      21.037   2.706   0.755  1.00 27.29           O  
ATOM   1485  CG  ARG A  95      18.719   1.251   4.139  1.00 27.29           C  
ATOM   1486  HG2 ARG A  95      18.344   2.171   4.587  1.00 27.29           H  
ATOM   1487  HG3 ARG A  95      17.875   0.640   3.818  1.00 27.29           H  
ATOM   1488  CD  ARG A  95      19.556   0.476   5.180  1.00 27.29           C  
ATOM   1489  HD2 ARG A  95      20.482   1.022   5.358  1.00 27.29           H  
ATOM   1490  HD3 ARG A  95      19.807  -0.498   4.760  1.00 27.29           H  
ATOM   1491  NE  ARG A  95      18.864   0.299   6.479  1.00 27.29           N  
ATOM   1492  HE  ARG A  95      18.070   0.897   6.658  1.00 27.29           H  
ATOM   1493  NH1 ARG A  95      20.248  -1.315   7.388  1.00 27.29           N  
ATOM   1494 HH11 ARG A  95      20.503  -1.891   8.177  1.00 27.29           H  
ATOM   1495 HH12 ARG A  95      20.788  -1.363   6.535  1.00 27.29           H  
ATOM   1496  NH2 ARG A  95      18.588  -0.499   8.609  1.00 27.29           N  
ATOM   1497 HH21 ARG A  95      18.900  -1.090   9.366  1.00 27.29           H  
ATOM   1498 HH22 ARG A  95      17.831   0.146   8.784  1.00 27.29           H  
ATOM   1499  CZ  ARG A  95      19.233  -0.500   7.476  1.00 27.29           C  
ATOM   1500  N   LEU A  96      19.577   4.386   0.497  1.00 24.85           N  
ATOM   1501  H   LEU A  96      18.634   4.709   0.658  1.00 24.85           H  
ATOM   1502  CA  LEU A  96      20.525   5.294  -0.164  1.00 24.85           C  
ATOM   1503  HA  LEU A  96      21.289   4.701  -0.668  1.00 24.85           H  
ATOM   1504  C   LEU A  96      21.254   6.170   0.870  1.00 24.85           C  
ATOM   1505  CB  LEU A  96      19.794   6.132  -1.233  1.00 24.85           C  
ATOM   1506  HB2 LEU A  96      20.420   6.977  -1.516  1.00 24.85           H  
ATOM   1507  HB3 LEU A  96      18.882   6.536  -0.792  1.00 24.85           H  
ATOM   1508  O   LEU A  96      20.623   6.894   1.637  1.00 24.85           O  
ATOM   1509  CG  LEU A  96      19.436   5.342  -2.509  1.00 24.85           C  
ATOM   1510  HG  LEU A  96      18.956   4.403  -2.233  1.00 24.85           H  
ATOM   1511  CD1 LEU A  96      18.463   6.139  -3.375  1.00 24.85           C  
ATOM   1512 HD11 LEU A  96      17.549   6.339  -2.817  1.00 24.85           H  
ATOM   1513 HD12 LEU A  96      18.201   5.568  -4.266  1.00 24.85           H  
ATOM   1514 HD13 LEU A  96      18.910   7.087  -3.675  1.00 24.85           H  
ATOM   1515  CD2 LEU A  96      20.675   5.038  -3.359  1.00 24.85           C  
ATOM   1516 HD21 LEU A  96      20.372   4.517  -4.267  1.00 24.85           H  
ATOM   1517 HD22 LEU A  96      21.176   5.965  -3.635  1.00 24.85           H  
ATOM   1518 HD23 LEU A  96      21.367   4.395  -2.815  1.00 24.85           H  
ATOM   1519  N   ARG A  97      22.595   6.142   0.876  1.00 25.81           N  
ATOM   1520  H   ARG A  97      23.054   5.540   0.208  1.00 25.81           H  
ATOM   1521  CA  ARG A  97      23.411   7.121   1.620  1.00 25.81           C  
ATOM   1522  HA  ARG A  97      23.007   7.233   2.626  1.00 25.81           H  
ATOM   1523  C   ARG A  97      23.291   8.481   0.930  1.00 25.81           C  
ATOM   1524  CB  ARG A  97      24.888   6.675   1.708  1.00 25.81           C  
ATOM   1525  HB2 ARG A  97      25.145   6.070   0.838  1.00 25.81           H  
ATOM   1526  HB3 ARG A  97      25.519   7.564   1.687  1.00 25.81           H  
ATOM   1527  O   ARG A  97      23.807   8.653  -0.170  1.00 25.81           O  
ATOM   1528  CG  ARG A  97      25.220   5.911   2.999  1.00 25.81           C  
ATOM   1529  HG2 ARG A  97      24.619   5.003   3.056  1.00 25.81           H  
ATOM   1530  HG3 ARG A  97      24.988   6.546   3.854  1.00 25.81           H  
ATOM   1531  CD  ARG A  97      26.714   5.543   3.034  1.00 25.81           C  
ATOM   1532  HD2 ARG A  97      27.300   6.433   2.804  1.00 25.81           H  
ATOM   1533  HD3 ARG A  97      26.902   4.796   2.262  1.00 25.81           H  
ATOM   1534  NE  ARG A  97      27.135   5.026   4.354  1.00 25.81           N  
ATOM   1535  HE  ARG A  97      26.489   5.159   5.119  1.00 25.81           H  
ATOM   1536  NH1 ARG A  97      29.202   4.217   3.740  1.00 25.81           N  
ATOM   1537 HH11 ARG A  97      29.024   4.490   2.784  1.00 25.81           H  
ATOM   1538 HH12 ARG A  97      30.078   3.782   3.990  1.00 25.81           H  
ATOM   1539  NH2 ARG A  97      28.560   4.088   5.869  1.00 25.81           N  
ATOM   1540 HH21 ARG A  97      29.441   3.648   6.090  1.00 25.81           H  
ATOM   1541 HH22 ARG A  97      27.896   4.251   6.612  1.00 25.81           H  
ATOM   1542  CZ  ARG A  97      28.291   4.448   4.645  1.00 25.81           C  
ATOM   1543  N   ALA A  98      22.632   9.439   1.577  1.00 28.22           N  
ATOM   1544  H   ALA A  98      22.169   9.198   2.442  1.00 28.22           H  
ATOM   1545  CA  ALA A  98      22.369  10.765   1.024  1.00 28.22           C  
ATOM   1546  HA  ALA A  98      21.949  10.641   0.025  1.00 28.22           H  
ATOM   1547  C   ALA A  98      23.649  11.621   0.885  1.00 28.22           C  
ATOM   1548  CB  ALA A  98      21.294  11.435   1.893  1.00 28.22           C  
ATOM   1549  HB1 ALA A  98      21.039  12.410   1.476  1.00 28.22           H  
ATOM   1550  HB2 ALA A  98      21.660  11.570   2.911  1.00 28.22           H  
ATOM   1551  HB3 ALA A  98      20.395  10.819   1.916  1.00 28.22           H  
ATOM   1552  O   ALA A  98      24.026  12.378   1.781  1.00 28.22           O  
ATOM   1553  N   SER A  99      24.321  11.536  -0.263  1.00 28.43           N  
ATOM   1554  H   SER A  99      24.041  10.844  -0.944  1.00 28.43           H  
ATOM   1555  CA  SER A  99      25.447  12.407  -0.608  1.00 28.43           C  
ATOM   1556  HA  SER A  99      26.087  12.513   0.268  1.00 28.43           H  
ATOM   1557  C   SER A  99      24.964  13.804  -1.022  1.00 28.43           C  
ATOM   1558  CB  SER A  99      26.300  11.760  -1.707  1.00 28.43           C  
ATOM   1559  HB2 SER A  99      26.755  10.849  -1.319  1.00 28.43           H  
ATOM   1560  HB3 SER A  99      27.090  12.446  -2.011  1.00 28.43           H  
ATOM   1561  O   SER A  99      24.544  14.005  -2.157  1.00 28.43           O  
ATOM   1562  OG  SER A  99      25.506  11.428  -2.825  1.00 28.43           O  
ATOM   1563  HG  SER A  99      25.086  12.232  -3.139  1.00 28.43           H  
ATOM   1564  N   ARG A 100      25.049  14.764  -0.090  1.00 25.77           N  
ATOM   1565  H   ARG A 100      25.246  14.432   0.844  1.00 25.77           H  
ATOM   1566  CA  ARG A 100      25.015  16.232  -0.298  1.00 25.77           C  
ATOM   1567  HA  ARG A 100      24.604  16.686   0.604  1.00 25.77           H  
ATOM   1568  C   ARG A 100      24.115  16.753  -1.440  1.00 25.77           C  
ATOM   1569  CB  ARG A 100      26.450  16.777  -0.468  1.00 25.77           C  
ATOM   1570  HB2 ARG A 100      26.936  16.257  -1.294  1.00 25.77           H  
ATOM   1571  HB3 ARG A 100      26.386  17.833  -0.731  1.00 25.77           H  
ATOM   1572  O   ARG A 100      24.609  17.298  -2.421  1.00 25.77           O  
ATOM   1573  CG  ARG A 100      27.331  16.683   0.784  1.00 25.77           C  
ATOM   1574  HG2 ARG A 100      26.831  17.180   1.616  1.00 25.77           H  
ATOM   1575  HG3 ARG A 100      27.506  15.638   1.038  1.00 25.77           H  
ATOM   1576  CD  ARG A 100      28.672  17.379   0.507  1.00 25.77           C  
ATOM   1577  HD2 ARG A 100      28.474  18.404   0.193  1.00 25.77           H  
ATOM   1578  HD3 ARG A 100      29.173  16.858  -0.309  1.00 25.77           H  
ATOM   1579  NE  ARG A 100      29.550  17.397   1.694  1.00 25.77           N  
ATOM   1580  HE  ARG A 100      29.211  16.933   2.525  1.00 25.77           H  
ATOM   1581  NH1 ARG A 100      31.282  18.592   0.762  1.00 25.77           N  
ATOM   1582 HH11 ARG A 100      30.782  18.638  -0.114  1.00 25.77           H  
ATOM   1583 HH12 ARG A 100      32.197  19.012   0.840  1.00 25.77           H  
ATOM   1584  NH2 ARG A 100      31.422  17.929   2.884  1.00 25.77           N  
ATOM   1585 HH21 ARG A 100      32.329  18.371   2.937  1.00 25.77           H  
ATOM   1586 HH22 ARG A 100      31.057  17.459   3.700  1.00 25.77           H  
ATOM   1587  CZ  ARG A 100      30.741  17.970   1.773  1.00 25.77           C  
ATOM   1588  N   LEU A 101      22.798  16.755  -1.225  1.00 27.26           N  
ATOM   1589  H   LEU A 101      22.434  16.224  -0.447  1.00 27.26           H  
ATOM   1590  CA  LEU A 101      21.923  17.756  -1.851  1.00 27.26           C  
ATOM   1591  HA  LEU A 101      22.430  18.188  -2.713  1.00 27.26           H  
ATOM   1592  C   LEU A 101      21.709  18.917  -0.869  1.00 27.26           C  
ATOM   1593  CB  LEU A 101      20.630  17.113  -2.384  1.00 27.26           C  
ATOM   1594  HB2 LEU A 101      20.225  16.445  -1.623  1.00 27.26           H  
ATOM   1595  HB3 LEU A 101      19.893  17.896  -2.565  1.00 27.26           H  
ATOM   1596  O   LEU A 101      20.972  18.818   0.115  1.00 27.26           O  
ATOM   1597  CG  LEU A 101      20.843  16.334  -3.701  1.00 27.26           C  
ATOM   1598  HG  LEU A 101      21.653  15.616  -3.571  1.00 27.26           H  
ATOM   1599  CD1 LEU A 101      19.572  15.561  -4.051  1.00 27.26           C  
ATOM   1600 HD11 LEU A 101      19.731  14.984  -4.962  1.00 27.26           H  
ATOM   1601 HD12 LEU A 101      19.322  14.871  -3.246  1.00 27.26           H  
ATOM   1602 HD13 LEU A 101      18.742  16.250  -4.207  1.00 27.26           H  
ATOM   1603  CD2 LEU A 101      21.170  17.250  -4.887  1.00 27.26           C  
ATOM   1604 HD21 LEU A 101      22.155  17.700  -4.766  1.00 27.26           H  
ATOM   1605 HD22 LEU A 101      21.191  16.664  -5.806  1.00 27.26           H  
ATOM   1606 HD23 LEU A 101      20.415  18.029  -4.986  1.00 27.26           H  
ATOM   1607  N   THR A 102      22.431  20.009  -1.122  1.00 29.07           N  
ATOM   1608  H   THR A 102      23.063  19.977  -1.909  1.00 29.07           H  
ATOM   1609  CA  THR A 102      22.406  21.259  -0.351  1.00 29.07           C  
ATOM   1610  HA  THR A 102      21.772  21.145   0.529  1.00 29.07           H  
ATOM   1611  C   THR A 102      21.857  22.404  -1.194  1.00 29.07           C  
ATOM   1612  CB  THR A 102      23.816  21.668   0.126  1.00 29.07           C  
ATOM   1613  HB  THR A 102      23.796  22.714   0.430  1.00 29.07           H  
ATOM   1614  O   THR A 102      22.570  22.883  -2.074  1.00 29.07           O  
ATOM   1615  CG2 THR A 102      24.305  20.849   1.314  1.00 29.07           C  
ATOM   1616 HG21 THR A 102      24.357  19.795   1.042  1.00 29.07           H  
ATOM   1617 HG22 THR A 102      25.297  21.194   1.607  1.00 29.07           H  
ATOM   1618 HG23 THR A 102      23.623  20.975   2.155  1.00 29.07           H  
ATOM   1619  OG1 THR A 102      24.760  21.512  -0.909  1.00 29.07           O  
ATOM   1620  HG1 THR A 102      24.432  22.014  -1.659  1.00 29.07           H  
ATOM   1621  N   LYS A 103      20.637  22.857  -0.871  1.00 31.49           N  
ATOM   1622  H   LYS A 103      20.048  22.190  -0.393  1.00 31.49           H  
ATOM   1623  CA  LYS A 103      20.098  24.243  -0.890  1.00 31.49           C  
ATOM   1624  HA  LYS A 103      20.338  24.721   0.059  1.00 31.49           H  
ATOM   1625  C   LYS A 103      18.564  24.177  -0.973  1.00 31.49           C  
ATOM   1626  CB  LYS A 103      20.661  25.116  -2.034  1.00 31.49           C  
ATOM   1627  HB2 LYS A 103      20.821  24.509  -2.925  1.00 31.49           H  
ATOM   1628  HB3 LYS A 103      19.935  25.886  -2.295  1.00 31.49           H  
ATOM   1629  O   LYS A 103      18.034  23.285  -1.620  1.00 31.49           O  
ATOM   1630  CG  LYS A 103      21.961  25.828  -1.598  1.00 31.49           C  
ATOM   1631  HG2 LYS A 103      22.626  25.136  -1.083  1.00 31.49           H  
ATOM   1632  HG3 LYS A 103      21.704  26.619  -0.894  1.00 31.49           H  
ATOM   1633  CD  LYS A 103      22.708  26.443  -2.789  1.00 31.49           C  
ATOM   1634  HD2 LYS A 103      22.922  25.662  -3.518  1.00 31.49           H  
ATOM   1635  HD3 LYS A 103      22.072  27.197  -3.252  1.00 31.49           H  
ATOM   1636  CE  LYS A 103      24.024  27.082  -2.321  1.00 31.49           C  
ATOM   1637  HE2 LYS A 103      24.669  26.297  -1.927  1.00 31.49           H  
ATOM   1638  HE3 LYS A 103      23.805  27.775  -1.508  1.00 31.49           H  
ATOM   1639  NZ  LYS A 103      24.711  27.804  -3.424  1.00 31.49           N  
ATOM   1640  HZ1 LYS A 103      24.911  27.179  -4.192  1.00 31.49           H  
ATOM   1641  HZ2 LYS A 103      24.131  28.553  -3.775  1.00 31.49           H  
ATOM   1642  HZ3 LYS A 103      25.580  28.208  -3.107  1.00 31.49           H  
ATOM   1643  N   GLY A 104      17.872  25.095  -0.291  1.00 27.47           N  
ATOM   1644  H   GLY A 104      18.381  25.840   0.163  1.00 27.47           H  
ATOM   1645  CA  GLY A 104      16.401  25.086  -0.170  1.00 27.47           C  
ATOM   1646  HA2 GLY A 104      15.968  24.316  -0.807  1.00 27.47           H  
ATOM   1647  HA3 GLY A 104      16.018  26.047  -0.515  1.00 27.47           H  
ATOM   1648  C   GLY A 104      15.877  24.864   1.255  1.00 27.47           C  
ATOM   1649  O   GLY A 104      14.874  24.188   1.449  1.00 27.47           O  
ATOM   1650  N   THR A 105      16.558  25.396   2.273  1.00 27.05           N  
ATOM   1651  H   THR A 105      17.371  25.967   2.093  1.00 27.05           H  
ATOM   1652  CA  THR A 105      16.104  25.343   3.671  1.00 27.05           C  
ATOM   1653  HA  THR A 105      15.714  24.349   3.889  1.00 27.05           H  
ATOM   1654  C   THR A 105      14.972  26.337   3.930  1.00 27.05           C  
ATOM   1655  CB  THR A 105      17.269  25.620   4.640  1.00 27.05           C  
ATOM   1656  HB  THR A 105      16.878  25.842   5.633  1.00 27.05           H  
ATOM   1657  O   THR A 105      15.217  27.431   4.438  1.00 27.05           O  
ATOM   1658  CG2 THR A 105      18.213  24.427   4.763  1.00 27.05           C  
ATOM   1659 HG21 THR A 105      19.013  24.673   5.461  1.00 27.05           H  
ATOM   1660 HG22 THR A 105      18.641  24.186   3.790  1.00 27.05           H  
ATOM   1661 HG23 THR A 105      17.663  23.566   5.144  1.00 27.05           H  
ATOM   1662  OG1 THR A 105      18.028  26.715   4.174  1.00 27.05           O  
ATOM   1663  HG1 THR A 105      17.486  27.491   4.336  1.00 27.05           H  
ATOM   1664  N   GLN A 106      13.729  25.947   3.649  1.00 30.17           N  
ATOM   1665  H   GLN A 106      13.596  25.075   3.155  1.00 30.17           H  
ATOM   1666  CA  GLN A 106      12.615  26.431   4.464  1.00 30.17           C  
ATOM   1667  HA  GLN A 106      12.792  27.470   4.742  1.00 30.17           H  
ATOM   1668  C   GLN A 106      12.602  25.609   5.755  1.00 30.17           C  
ATOM   1669  CB  GLN A 106      11.281  26.389   3.704  1.00 30.17           C  
ATOM   1670  HB2 GLN A 106      10.471  26.501   4.424  1.00 30.17           H  
ATOM   1671  HB3 GLN A 106      11.165  25.433   3.194  1.00 30.17           H  
ATOM   1672  O   GLN A 106      12.454  24.388   5.731  1.00 30.17           O  
ATOM   1673  CG  GLN A 106      11.201  27.549   2.695  1.00 30.17           C  
ATOM   1674  HG2 GLN A 106      11.434  28.483   3.206  1.00 30.17           H  
ATOM   1675  HG3 GLN A 106      11.938  27.398   1.907  1.00 30.17           H  
ATOM   1676  CD  GLN A 106       9.825  27.704   2.051  1.00 30.17           C  
ATOM   1677  NE2 GLN A 106       9.586  28.775   1.328  1.00 30.17           N  
ATOM   1678 HE21 GLN A 106       8.652  28.837   0.949  1.00 30.17           H  
ATOM   1679 HE22 GLN A 106      10.276  29.504   1.216  1.00 30.17           H  
ATOM   1680  OE1 GLN A 106       8.940  26.880   2.178  1.00 30.17           O  
ATOM   1681  N   GLN A 107      12.852  26.280   6.878  1.00 27.06           N  
ATOM   1682  H   GLN A 107      12.955  27.284   6.832  1.00 27.06           H  
ATOM   1683  CA  GLN A 107      12.842  25.669   8.203  1.00 27.06           C  
ATOM   1684  HA  GLN A 107      13.372  24.717   8.178  1.00 27.06           H  
ATOM   1685  C   GLN A 107      11.393  25.392   8.615  1.00 27.06           C  
ATOM   1686  CB  GLN A 107      13.545  26.596   9.212  1.00 27.06           C  
ATOM   1687  HB2 GLN A 107      13.368  26.216  10.218  1.00 27.06           H  
ATOM   1688  HB3 GLN A 107      13.104  27.591   9.144  1.00 27.06           H  
ATOM   1689  O   GLN A 107      10.733  26.245   9.202  1.00 27.06           O  
ATOM   1690  CG  GLN A 107      15.065  26.696   9.000  1.00 27.06           C  
ATOM   1691  HG2 GLN A 107      15.275  27.019   7.980  1.00 27.06           H  
ATOM   1692  HG3 GLN A 107      15.507  25.712   9.149  1.00 27.06           H  
ATOM   1693  CD  GLN A 107      15.726  27.689   9.957  1.00 27.06           C  
ATOM   1694  NE2 GLN A 107      17.030  27.642  10.118  1.00 27.06           N  
ATOM   1695 HE21 GLN A 107      17.595  26.950   9.648  1.00 27.06           H  
ATOM   1696 HE22 GLN A 107      17.399  28.330  10.759  1.00 27.06           H  
ATOM   1697  OE1 GLN A 107      15.109  28.542  10.565  1.00 27.06           O  
ATOM   1698  N   ILE A 108      10.894  24.197   8.304  1.00 29.67           N  
ATOM   1699  H   ILE A 108      11.450  23.569   7.740  1.00 29.67           H  
ATOM   1700  CA  ILE A 108       9.697  23.671   8.963  1.00 29.67           C  
ATOM   1701  HA  ILE A 108       8.936  24.451   8.991  1.00 29.67           H  
ATOM   1702  C   ILE A 108      10.111  23.336  10.400  1.00 29.67           C  
ATOM   1703  CB  ILE A 108       9.116  22.457   8.203  1.00 29.67           C  
ATOM   1704  HB  ILE A 108       9.862  21.662   8.196  1.00 29.67           H  
ATOM   1705  O   ILE A 108      11.045  22.559  10.597  1.00 29.67           O  
ATOM   1706  CG1 ILE A 108       8.784  22.835   6.738  1.00 29.67           C  
ATOM   1707 HG12 ILE A 108       9.669  23.251   6.258  1.00 29.67           H  
ATOM   1708 HG13 ILE A 108       8.010  23.603   6.731  1.00 29.67           H  
ATOM   1709  CG2 ILE A 108       7.858  21.945   8.932  1.00 29.67           C  
ATOM   1710 HG21 ILE A 108       7.488  21.037   8.454  1.00 29.67           H  
ATOM   1711 HG22 ILE A 108       8.090  21.689   9.965  1.00 29.67           H  
ATOM   1712 HG23 ILE A 108       7.076  22.704   8.917  1.00 29.67           H  
ATOM   1713  CD1 ILE A 108       8.320  21.660   5.866  1.00 29.67           C  
ATOM   1714 HD11 ILE A 108       7.363  21.273   6.217  1.00 29.67           H  
ATOM   1715 HD12 ILE A 108       8.196  22.004   4.840  1.00 29.67           H  
ATOM   1716 HD13 ILE A 108       9.068  20.867   5.886  1.00 29.67           H  
ATOM   1717  N   ASP A 109       9.455  23.952  11.387  1.00 29.41           N  
ATOM   1718  H   ASP A 109       8.733  24.617  11.149  1.00 29.41           H  
ATOM   1719  CA  ASP A 109       9.763  23.762  12.809  1.00 29.41           C  
ATOM   1720  HA  ASP A 109      10.778  24.119  12.983  1.00 29.41           H  
ATOM   1721  C   ASP A 109       9.655  22.270  13.192  1.00 29.41           C  
ATOM   1722  CB  ASP A 109       8.829  24.635  13.667  1.00 29.41           C  
ATOM   1723  HB2 ASP A 109       7.795  24.383  13.433  1.00 29.41           H  
ATOM   1724  HB3 ASP A 109       8.987  25.680  13.399  1.00 29.41           H  
ATOM   1725  O   ASP A 109       8.549  21.709  13.167  1.00 29.41           O  
ATOM   1726  CG  ASP A 109       9.036  24.482  15.186  1.00 29.41           C  
ATOM   1727  OD1 ASP A 109       9.942  23.726  15.612  1.00 29.41           O  
ATOM   1728  OD2 ASP A 109       8.257  25.109  15.933  1.00 29.41           O  
ATOM   1729  N   PRO A 110      10.768  21.607  13.569  1.00 33.63           N  
ATOM   1730  CA  PRO A 110      10.760  20.183  13.879  1.00 33.63           C  
ATOM   1731  HA  PRO A 110      10.331  19.637  13.038  1.00 33.63           H  
ATOM   1732  C   PRO A 110       9.923  19.840  15.119  1.00 33.63           C  
ATOM   1733  CB  PRO A 110      12.232  19.784  14.024  1.00 33.63           C  
ATOM   1734  HB2 PRO A 110      12.377  18.988  14.755  1.00 33.63           H  
ATOM   1735  HB3 PRO A 110      12.618  19.477  13.051  1.00 33.63           H  
ATOM   1736  O   PRO A 110       9.597  18.673  15.305  1.00 33.63           O  
ATOM   1737  CG  PRO A 110      12.915  21.080  14.452  1.00 33.63           C  
ATOM   1738  HG2 PRO A 110      12.796  21.219  15.527  1.00 33.63           H  
ATOM   1739  HG3 PRO A 110      13.969  21.098  14.175  1.00 33.63           H  
ATOM   1740  CD  PRO A 110      12.115  22.147  13.709  1.00 33.63           C  
ATOM   1741  HD2 PRO A 110      12.546  22.311  12.722  1.00 33.63           H  
ATOM   1742  HD3 PRO A 110      12.119  23.073  14.284  1.00 33.63           H  
ATOM   1743  N   LYS A 111       9.498  20.814  15.940  1.00 36.00           N  
ATOM   1744  H   LYS A 111       9.757  21.769  15.740  1.00 36.00           H  
ATOM   1745  CA  LYS A 111       8.593  20.560  17.076  1.00 36.00           C  
ATOM   1746  HA  LYS A 111       8.947  19.674  17.604  1.00 36.00           H  
ATOM   1747  C   LYS A 111       7.152  20.222  16.677  1.00 36.00           C  
ATOM   1748  CB  LYS A 111       8.616  21.743  18.050  1.00 36.00           C  
ATOM   1749  HB2 LYS A 111       7.857  21.579  18.814  1.00 36.00           H  
ATOM   1750  HB3 LYS A 111       8.373  22.664  17.521  1.00 36.00           H  
ATOM   1751  O   LYS A 111       6.402  19.757  17.528  1.00 36.00           O  
ATOM   1752  CG  LYS A 111       9.979  21.875  18.739  1.00 36.00           C  
ATOM   1753  HG2 LYS A 111      10.744  22.132  18.007  1.00 36.00           H  
ATOM   1754  HG3 LYS A 111      10.237  20.926  19.210  1.00 36.00           H  
ATOM   1755  CD  LYS A 111       9.908  22.966  19.808  1.00 36.00           C  
ATOM   1756  HD2 LYS A 111       9.698  23.920  19.325  1.00 36.00           H  
ATOM   1757  HD3 LYS A 111       9.104  22.731  20.505  1.00 36.00           H  
ATOM   1758  CE  LYS A 111      11.237  23.040  20.561  1.00 36.00           C  
ATOM   1759  HE2 LYS A 111      12.020  23.304  19.850  1.00 36.00           H  
ATOM   1760  HE3 LYS A 111      11.463  22.052  20.964  1.00 36.00           H  
ATOM   1761  NZ  LYS A 111      11.165  24.039  21.654  1.00 36.00           N  
ATOM   1762  HZ1 LYS A 111      10.437  23.787  22.306  1.00 36.00           H  
ATOM   1763  HZ2 LYS A 111      12.044  24.093  22.149  1.00 36.00           H  
ATOM   1764  HZ3 LYS A 111      10.946  24.947  21.272  1.00 36.00           H  
ATOM   1765  N   ARG A 112       6.751  20.422  15.413  1.00 30.30           N  
ATOM   1766  H   ARG A 112       7.407  20.855  14.780  1.00 30.30           H  
ATOM   1767  CA  ARG A 112       5.445  19.963  14.888  1.00 30.30           C  
ATOM   1768  HA  ARG A 112       4.801  19.705  15.729  1.00 30.30           H  
ATOM   1769  C   ARG A 112       5.508  18.656  14.094  1.00 30.30           C  
ATOM   1770  CB  ARG A 112       4.752  21.084  14.097  1.00 30.30           C  
ATOM   1771  HB2 ARG A 112       3.994  20.644  13.448  1.00 30.30           H  
ATOM   1772  HB3 ARG A 112       5.475  21.604  13.469  1.00 30.30           H  
ATOM   1773  O   ARG A 112       4.460  18.126  13.737  1.00 30.30           O  
ATOM   1774  CG  ARG A 112       4.052  22.075  15.037  1.00 30.30           C  
ATOM   1775  HG2 ARG A 112       3.421  21.522  15.734  1.00 30.30           H  
ATOM   1776  HG3 ARG A 112       4.796  22.636  15.600  1.00 30.30           H  
ATOM   1777  CD  ARG A 112       3.169  23.038  14.235  1.00 30.30           C  
ATOM   1778  HD2 ARG A 112       2.506  22.448  13.603  1.00 30.30           H  
ATOM   1779  HD3 ARG A 112       3.806  23.653  13.599  1.00 30.30           H  
ATOM   1780  NE  ARG A 112       2.366  23.903  15.123  1.00 30.30           N  
ATOM   1781  HE  ARG A 112       2.693  23.990  16.074  1.00 30.30           H  
ATOM   1782  NH1 ARG A 112       0.779  24.553  13.590  1.00 30.30           N  
ATOM   1783 HH11 ARG A 112      -0.060  25.070  13.369  1.00 30.30           H  
ATOM   1784 HH12 ARG A 112       1.255  24.014  12.881  1.00 30.30           H  
ATOM   1785  NH2 ARG A 112       0.645  25.283  15.691  1.00 30.30           N  
ATOM   1786 HH21 ARG A 112       0.985  25.323  16.641  1.00 30.30           H  
ATOM   1787 HH22 ARG A 112      -0.195  25.788  15.447  1.00 30.30           H  
ATOM   1788  CZ  ARG A 112       1.273  24.572  14.798  1.00 30.30           C  
ATOM   1789  N   ALA A 113       6.699  18.123  13.836  1.00 32.22           N  
ATOM   1790  H   ALA A 113       7.523  18.560  14.224  1.00 32.22           H  
ATOM   1791  CA  ALA A 113       6.873  16.832  13.184  1.00 32.22           C  
ATOM   1792  HA  ALA A 113       5.959  16.550  12.662  1.00 32.22           H  
ATOM   1793  C   ALA A 113       7.154  15.754  14.240  1.00 32.22           C  
ATOM   1794  CB  ALA A 113       7.977  16.964  12.125  1.00 32.22           C  
ATOM   1795  HB1 ALA A 113       7.696  17.714  11.386  1.00 32.22           H  
ATOM   1796  HB2 ALA A 113       8.913  17.259  12.600  1.00 32.22           H  
ATOM   1797  HB3 ALA A 113       8.120  16.004  11.628  1.00 32.22           H  
ATOM   1798  O   ALA A 113       8.311  15.495  14.568  1.00 32.22           O  
ATOM   1799  N   ILE A 114       6.097  15.111  14.753  1.00 31.01           N  
ATOM   1800  H   ILE A 114       5.170  15.382  14.457  1.00 31.01           H  
ATOM   1801  CA  ILE A 114       6.250  13.867  15.524  1.00 31.01           C  
ATOM   1802  HA  ILE A 114       6.804  14.095  16.434  1.00 31.01           H  
ATOM   1803  C   ILE A 114       7.049  12.888  14.642  1.00 31.01           C  
ATOM   1804  CB  ILE A 114       4.886  13.261  15.939  1.00 31.01           C  
ATOM   1805  HB  ILE A 114       4.315  13.045  15.036  1.00 31.01           H  
ATOM   1806  O   ILE A 114       6.672  12.695  13.478  1.00 31.01           O  
ATOM   1807  CG1 ILE A 114       4.081  14.266  16.798  1.00 31.01           C  
ATOM   1808 HG12 ILE A 114       4.628  14.475  17.717  1.00 31.01           H  
ATOM   1809 HG13 ILE A 114       3.976  15.203  16.251  1.00 31.01           H  
ATOM   1810  CG2 ILE A 114       5.095  11.938  16.706  1.00 31.01           C  
ATOM   1811 HG21 ILE A 114       5.639  11.214  16.099  1.00 31.01           H  
ATOM   1812 HG22 ILE A 114       4.137  11.482  16.956  1.00 31.01           H  
ATOM   1813 HG23 ILE A 114       5.652  12.113  17.626  1.00 31.01           H  
ATOM   1814  CD1 ILE A 114       2.665  13.799  17.160  1.00 31.01           C  
ATOM   1815 HD11 ILE A 114       2.704  12.970  17.867  1.00 31.01           H  
ATOM   1816 HD12 ILE A 114       2.123  14.622  17.625  1.00 31.01           H  
ATOM   1817 HD13 ILE A 114       2.134  13.488  16.260  1.00 31.01           H  
ATOM   1818  N   PRO A 115       8.157  12.295  15.126  1.00 36.02           N  
ATOM   1819  CA  PRO A 115       8.927  11.342  14.338  1.00 36.02           C  
ATOM   1820  HA  PRO A 115       9.361  11.865  13.486  1.00 36.02           H  
ATOM   1821  C   PRO A 115       8.018  10.205  13.856  1.00 36.02           C  
ATOM   1822  CB  PRO A 115      10.049  10.852  15.265  1.00 36.02           C  
ATOM   1823  HB2 PRO A 115       9.731   9.963  15.810  1.00 36.02           H  
ATOM   1824  HB3 PRO A 115      10.968  10.650  14.715  1.00 36.02           H  
ATOM   1825  O   PRO A 115       7.355   9.555  14.662  1.00 36.02           O  
ATOM   1826  CG  PRO A 115      10.222  12.004  16.255  1.00 36.02           C  
ATOM   1827  HG2 PRO A 115      10.633  11.663  17.206  1.00 36.02           H  
ATOM   1828  HG3 PRO A 115      10.850  12.778  15.814  1.00 36.02           H  
ATOM   1829  CD  PRO A 115       8.798  12.527  16.413  1.00 36.02           C  
ATOM   1830  HD2 PRO A 115       8.278  11.961  17.187  1.00 36.02           H  
ATOM   1831  HD3 PRO A 115       8.828  13.586  16.670  1.00 36.02           H  
ATOM   1832  N   ARG A 116       7.974   9.944  12.539  1.00 44.51           N  
ATOM   1833  H   ARG A 116       8.490  10.554  11.921  1.00 44.51           H  
ATOM   1834  CA  ARG A 116       7.075   8.917  11.963  1.00 44.51           C  
ATOM   1835  HA  ARG A 116       6.047   9.181  12.211  1.00 44.51           H  
ATOM   1836  C   ARG A 116       7.274   7.528  12.583  1.00 44.51           C  
ATOM   1837  CB  ARG A 116       7.217   8.833  10.432  1.00 44.51           C  
ATOM   1838  HB2 ARG A 116       6.900   7.840  10.116  1.00 44.51           H  
ATOM   1839  HB3 ARG A 116       8.264   8.950  10.150  1.00 44.51           H  
ATOM   1840  O   ARG A 116       6.316   6.767  12.646  1.00 44.51           O  
ATOM   1841  CG  ARG A 116       6.347   9.854   9.680  1.00 44.51           C  
ATOM   1842  HG2 ARG A 116       5.313   9.753  10.011  1.00 44.51           H  
ATOM   1843  HG3 ARG A 116       6.692  10.865   9.896  1.00 44.51           H  
ATOM   1844  CD  ARG A 116       6.420   9.584   8.166  1.00 44.51           C  
ATOM   1845  HD2 ARG A 116       6.162   8.540   7.990  1.00 44.51           H  
ATOM   1846  HD3 ARG A 116       7.446   9.750   7.836  1.00 44.51           H  
ATOM   1847  NE  ARG A 116       5.498  10.442   7.389  1.00 44.51           N  
ATOM   1848  HE  ARG A 116       4.872  11.021   7.931  1.00 44.51           H  
ATOM   1849  NH1 ARG A 116       6.143   9.798   5.266  1.00 44.51           N  
ATOM   1850 HH11 ARG A 116       6.774   9.126   5.678  1.00 44.51           H  
ATOM   1851 HH12 ARG A 116       6.082   9.907   4.264  1.00 44.51           H  
ATOM   1852  NH2 ARG A 116       4.569  11.351   5.511  1.00 44.51           N  
ATOM   1853 HH21 ARG A 116       4.563  11.463   4.507  1.00 44.51           H  
ATOM   1854 HH22 ARG A 116       4.010  11.969   6.081  1.00 44.51           H  
ATOM   1855  CZ  ARG A 116       5.406  10.523   6.068  1.00 44.51           C  
ATOM   1856  N   ASP A 117       8.473   7.234  13.083  1.00 46.80           N  
ATOM   1857  H   ASP A 117       9.223   7.898  12.949  1.00 46.80           H  
ATOM   1858  CA  ASP A 117       8.777   5.998  13.809  1.00 46.80           C  
ATOM   1859  HA  ASP A 117       8.498   5.147  13.187  1.00 46.80           H  
ATOM   1860  C   ASP A 117       8.002   5.859  15.131  1.00 46.80           C  
ATOM   1861  CB  ASP A 117      10.288   5.920  14.096  1.00 46.80           C  
ATOM   1862  HB2 ASP A 117      10.624   6.872  14.506  1.00 46.80           H  
ATOM   1863  HB3 ASP A 117      10.454   5.159  14.859  1.00 46.80           H  
ATOM   1864  O   ASP A 117       7.790   4.734  15.569  1.00 46.80           O  
ATOM   1865  CG  ASP A 117      11.160   5.548  12.890  1.00 46.80           C  
ATOM   1866  OD1 ASP A 117      10.618   5.334  11.783  1.00 46.80           O  
ATOM   1867  OD2 ASP A 117      12.389   5.446  13.100  1.00 46.80           O  
ATOM   1868  N   GLU A 118       7.565   6.949  15.769  1.00 45.19           N  
ATOM   1869  H   GLU A 118       7.755   7.858  15.370  1.00 45.19           H  
ATOM   1870  CA  GLU A 118       6.657   6.910  16.926  1.00 45.19           C  
ATOM   1871  HA  GLU A 118       6.850   6.008  17.507  1.00 45.19           H  
ATOM   1872  C   GLU A 118       5.197   6.816  16.477  1.00 45.19           C  
ATOM   1873  CB  GLU A 118       6.894   8.112  17.859  1.00 45.19           C  
ATOM   1874  HB2 GLU A 118       6.867   9.037  17.284  1.00 45.19           H  
ATOM   1875  HB3 GLU A 118       6.103   8.139  18.608  1.00 45.19           H  
ATOM   1876  O   GLU A 118       4.456   5.982  16.994  1.00 45.19           O  
ATOM   1877  CG  GLU A 118       8.245   7.967  18.579  1.00 45.19           C  
ATOM   1878  HG2 GLU A 118       8.254   7.010  19.102  1.00 45.19           H  
ATOM   1879  HG3 GLU A 118       9.043   7.940  17.837  1.00 45.19           H  
ATOM   1880  CD  GLU A 118       8.544   9.096  19.575  1.00 45.19           C  
ATOM   1881  OE1 GLU A 118       9.165   8.773  20.614  1.00 45.19           O  
ATOM   1882  OE2 GLU A 118       8.228  10.265  19.259  1.00 45.19           O  
ATOM   1883  N   GLN A 119       4.801   7.564  15.442  1.00 49.06           N  
ATOM   1884  H   GLN A 119       5.458   8.221  15.047  1.00 49.06           H  
ATOM   1885  CA  GLN A 119       3.426   7.526  14.933  1.00 49.06           C  
ATOM   1886  HA  GLN A 119       2.770   7.697  15.788  1.00 49.06           H  
ATOM   1887  C   GLN A 119       3.053   6.136  14.366  1.00 49.06           C  
ATOM   1888  CB  GLN A 119       3.222   8.684  13.937  1.00 49.06           C  
ATOM   1889  HB2 GLN A 119       3.556   8.381  12.945  1.00 49.06           H  
ATOM   1890  HB3 GLN A 119       3.827   9.533  14.256  1.00 49.06           H  
ATOM   1891  O   GLN A 119       1.990   5.615  14.690  1.00 49.06           O  
ATOM   1892  CG  GLN A 119       1.757   9.157  13.882  1.00 49.06           C  
ATOM   1893  HG2 GLN A 119       1.130   8.355  13.492  1.00 49.06           H  
ATOM   1894  HG3 GLN A 119       1.422   9.386  14.893  1.00 49.06           H  
ATOM   1895  CD  GLN A 119       1.551  10.406  13.020  1.00 49.06           C  
ATOM   1896  NE2 GLN A 119       0.397  11.034  13.081  1.00 49.06           N  
ATOM   1897 HE21 GLN A 119      -0.380  10.667  13.612  1.00 49.06           H  
ATOM   1898 HE22 GLN A 119       0.296  11.867  12.519  1.00 49.06           H  
ATOM   1899  OE1 GLN A 119       2.403  10.838  12.255  1.00 49.06           O  
ATOM   1900  N   GLU A 120       3.947   5.464  13.621  1.00 53.10           N  
ATOM   1901  H   GLU A 120       4.812   5.924  13.375  1.00 53.10           H  
ATOM   1902  CA  GLU A 120       3.744   4.067  13.180  1.00 53.10           C  
ATOM   1903  HA  GLU A 120       2.760   3.994  12.717  1.00 53.10           H  
ATOM   1904  C   GLU A 120       3.737   3.048  14.342  1.00 53.10           C  
ATOM   1905  CB  GLU A 120       4.805   3.625  12.139  1.00 53.10           C  
ATOM   1906  HB2 GLU A 120       5.800   3.904  12.486  1.00 53.10           H  
ATOM   1907  HB3 GLU A 120       4.767   2.538  12.082  1.00 53.10           H  
ATOM   1908  O   GLU A 120       3.218   1.941  14.173  1.00 53.10           O  
ATOM   1909  CG  GLU A 120       4.582   4.164  10.710  1.00 53.10           C  
ATOM   1910  HG2 GLU A 120       3.524   4.056  10.470  1.00 53.10           H  
ATOM   1911  HG3 GLU A 120       4.813   5.230  10.697  1.00 53.10           H  
ATOM   1912  CD  GLU A 120       5.396   3.443   9.603  1.00 53.10           C  
ATOM   1913  OE1 GLU A 120       5.341   3.915   8.438  1.00 53.10           O  
ATOM   1914  OE2 GLU A 120       6.009   2.377   9.858  1.00 53.10           O  
ATOM   1915  N   ARG A 121       4.303   3.381  15.515  1.00 53.29           N  
ATOM   1916  H   ARG A 121       4.641   4.326  15.623  1.00 53.29           H  
ATOM   1917  CA  ARG A 121       4.308   2.494  16.695  1.00 53.29           C  
ATOM   1918  HA  ARG A 121       4.402   1.460  16.365  1.00 53.29           H  
ATOM   1919  C   ARG A 121       3.008   2.545  17.480  1.00 53.29           C  
ATOM   1920  CB  ARG A 121       5.467   2.833  17.644  1.00 53.29           C  
ATOM   1921  HB2 ARG A 121       5.523   3.912  17.787  1.00 53.29           H  
ATOM   1922  HB3 ARG A 121       5.281   2.379  18.618  1.00 53.29           H  
ATOM   1923  O   ARG A 121       2.643   1.523  18.057  1.00 53.29           O  
ATOM   1924  CG  ARG A 121       6.804   2.305  17.132  1.00 53.29           C  
ATOM   1925  HG2 ARG A 121       6.829   1.218  17.220  1.00 53.29           H  
ATOM   1926  HG3 ARG A 121       6.921   2.555  16.077  1.00 53.29           H  
ATOM   1927  CD  ARG A 121       7.944   2.901  17.962  1.00 53.29           C  
ATOM   1928  HD2 ARG A 121       7.855   2.533  18.984  1.00 53.29           H  
ATOM   1929  HD3 ARG A 121       7.854   3.987  17.974  1.00 53.29           H  
ATOM   1930  NE  ARG A 121       9.242   2.533  17.376  1.00 53.29           N  
ATOM   1931  HE  ARG A 121       9.271   2.555  16.367  1.00 53.29           H  
ATOM   1932  NH1 ARG A 121      10.482   2.536  19.300  1.00 53.29           N  
ATOM   1933 HH11 ARG A 121       9.722   3.035  19.741  1.00 53.29           H  
ATOM   1934 HH12 ARG A 121      11.383   2.486  19.754  1.00 53.29           H  
ATOM   1935  NH2 ARG A 121      11.390   1.807  17.388  1.00 53.29           N  
ATOM   1936 HH21 ARG A 121      11.319   1.651  16.393  1.00 53.29           H  
ATOM   1937 HH22 ARG A 121      12.207   1.485  17.887  1.00 53.29           H  
ATOM   1938  CZ  ARG A 121      10.364   2.299  18.023  1.00 53.29           C  
ATOM   1939  N   THR A 122       2.341   3.695  17.539  1.00 62.49           N  
ATOM   1940  H   THR A 122       2.745   4.518  17.116  1.00 62.49           H  
ATOM   1941  CA  THR A 122       1.171   3.882  18.408  1.00 62.49           C  
ATOM   1942  HA  THR A 122       1.117   3.052  19.112  1.00 62.49           H  
ATOM   1943  C   THR A 122      -0.162   3.864  17.664  1.00 62.49           C  
ATOM   1944  CB  THR A 122       1.311   5.141  19.268  1.00 62.49           C  
ATOM   1945  HB  THR A 122       0.446   5.193  19.929  1.00 62.49           H  
ATOM   1946  O   THR A 122      -1.172   3.499  18.265  1.00 62.49           O  
ATOM   1947  CG2 THR A 122       2.574   5.124  20.130  1.00 62.49           C  
ATOM   1948 HG21 THR A 122       2.606   4.210  20.723  1.00 62.49           H  
ATOM   1949 HG22 THR A 122       3.464   5.193  19.504  1.00 62.49           H  
ATOM   1950 HG23 THR A 122       2.553   5.980  20.805  1.00 62.49           H  
ATOM   1951  OG1 THR A 122       1.360   6.292  18.467  1.00 62.49           O  
ATOM   1952  HG1 THR A 122       1.227   7.009  19.091  1.00 62.49           H  
ATOM   1953  N   SER A 123      -0.188   4.147  16.354  1.00 78.06           N  
ATOM   1954  H   SER A 123       0.654   4.497  15.919  1.00 78.06           H  
ATOM   1955  CA  SER A 123      -1.436   4.235  15.578  1.00 78.06           C  
ATOM   1956  HA  SER A 123      -2.228   4.495  16.280  1.00 78.06           H  
ATOM   1957  C   SER A 123      -1.888   2.938  14.880  1.00 78.06           C  
ATOM   1958  CB  SER A 123      -1.379   5.411  14.606  1.00 78.06           C  
ATOM   1959  HB2 SER A 123      -0.881   6.260  15.074  1.00 78.06           H  
ATOM   1960  HB3 SER A 123      -2.403   5.704  14.373  1.00 78.06           H  
ATOM   1961  O   SER A 123      -2.872   2.951  14.135  1.00 78.06           O  
ATOM   1962  OG  SER A 123      -0.722   5.068  13.404  1.00 78.06           O  
ATOM   1963  HG  SER A 123      -1.125   5.617  12.728  1.00 78.06           H  
ATOM   1964  N   LYS A 124      -1.199   1.805  15.092  1.00 87.50           N  
ATOM   1965  H   LYS A 124      -0.430   1.846  15.746  1.00 87.50           H  
ATOM   1966  CA  LYS A 124      -1.458   0.544  14.372  1.00 87.50           C  
ATOM   1967  HA  LYS A 124      -2.127   0.783  13.544  1.00 87.50           H  
ATOM   1968  C   LYS A 124      -2.184  -0.516  15.207  1.00 87.50           C  
ATOM   1969  CB  LYS A 124      -0.152   0.031  13.747  1.00 87.50           C  
ATOM   1970  HB2 LYS A 124       0.354   0.872  13.273  1.00 87.50           H  
ATOM   1971  HB3 LYS A 124       0.503  -0.371  14.521  1.00 87.50           H  
ATOM   1972  O   LYS A 124      -1.792  -0.826  16.331  1.00 87.50           O  
ATOM   1973  CG  LYS A 124      -0.442  -1.037  12.683  1.00 87.50           C  
ATOM   1974  HG2 LYS A 124      -1.211  -0.652  12.013  1.00 87.50           H  
ATOM   1975  HG3 LYS A 124      -0.809  -1.950  13.150  1.00 87.50           H  
ATOM   1976  CD  LYS A 124       0.799  -1.347  11.847  1.00 87.50           C  
ATOM   1977  HD2 LYS A 124       1.547  -1.859  12.452  1.00 87.50           H  
ATOM   1978  HD3 LYS A 124       1.210  -0.403  11.489  1.00 87.50           H  
ATOM   1979  CE  LYS A 124       0.368  -2.210  10.658  1.00 87.50           C  
ATOM   1980  HE2 LYS A 124      -0.645  -1.914  10.387  1.00 87.50           H  
ATOM   1981  HE3 LYS A 124       0.346  -3.259  10.953  1.00 87.50           H  
ATOM   1982  NZ  LYS A 124       1.248  -1.981   9.490  1.00 87.50           N  
ATOM   1983  HZ1 LYS A 124       2.206  -2.219   9.701  1.00 87.50           H  
ATOM   1984  HZ2 LYS A 124       0.910  -2.484   8.682  1.00 87.50           H  
ATOM   1985  HZ3 LYS A 124       1.208  -1.000   9.254  1.00 87.50           H  
ATOM   1986  N   ILE A 125      -3.186  -1.159  14.608  1.00 88.72           N  
ATOM   1987  H   ILE A 125      -3.452  -0.841  13.687  1.00 88.72           H  
ATOM   1988  CA  ILE A 125      -3.916  -2.308  15.162  1.00 88.72           C  
ATOM   1989  HA  ILE A 125      -3.476  -2.566  16.125  1.00 88.72           H  
ATOM   1990  C   ILE A 125      -3.779  -3.561  14.290  1.00 88.72           C  
ATOM   1991  CB  ILE A 125      -5.399  -1.981  15.446  1.00 88.72           C  
ATOM   1992  HB  ILE A 125      -5.878  -2.901  15.784  1.00 88.72           H  
ATOM   1993  O   ILE A 125      -3.603  -3.495  13.069  1.00 88.72           O  
ATOM   1994  CG1 ILE A 125      -6.140  -1.483  14.190  1.00 88.72           C  
ATOM   1995 HG12 ILE A 125      -5.913  -2.147  13.355  1.00 88.72           H  
ATOM   1996 HG13 ILE A 125      -5.791  -0.482  13.938  1.00 88.72           H  
ATOM   1997  CG2 ILE A 125      -5.490  -0.967  16.595  1.00 88.72           C  
ATOM   1998 HG21 ILE A 125      -4.936  -1.330  17.460  1.00 88.72           H  
ATOM   1999 HG22 ILE A 125      -6.527  -0.826  16.900  1.00 88.72           H  
ATOM   2000 HG23 ILE A 125      -5.079  -0.007  16.280  1.00 88.72           H  
ATOM   2001  CD1 ILE A 125      -7.664  -1.447  14.340  1.00 88.72           C  
ATOM   2002 HD11 ILE A 125      -8.113  -1.033  13.437  1.00 88.72           H  
ATOM   2003 HD12 ILE A 125      -7.949  -0.824  15.187  1.00 88.72           H  
ATOM   2004 HD13 ILE A 125      -8.048  -2.457  14.480  1.00 88.72           H  
ATOM   2005  N   PHE A 126      -3.867  -4.714  14.948  1.00 93.16           N  
ATOM   2006  H   PHE A 126      -4.040  -4.660  15.942  1.00 93.16           H  
ATOM   2007  CA  PHE A 126      -4.130  -6.013  14.341  1.00 93.16           C  
ATOM   2008  HA  PHE A 126      -3.879  -5.993  13.280  1.00 93.16           H  
ATOM   2009  C   PHE A 126      -5.621  -6.326  14.482  1.00 93.16           C  
ATOM   2010  CB  PHE A 126      -3.275  -7.083  15.031  1.00 93.16           C  
ATOM   2011  HB2 PHE A 126      -2.224  -6.880  14.825  1.00 93.16           H  
ATOM   2012  HB3 PHE A 126      -3.418  -7.007  16.109  1.00 93.16           H  
ATOM   2013  O   PHE A 126      -6.196  -6.108  15.549  1.00 93.16           O  
ATOM   2014  CG  PHE A 126      -3.601  -8.503  14.603  1.00 93.16           C  
ATOM   2015  CD1 PHE A 126      -4.550  -9.260  15.318  1.00 93.16           C  
ATOM   2016  HD1 PHE A 126      -5.057  -8.831  16.169  1.00 93.16           H  
ATOM   2017  CD2 PHE A 126      -2.987  -9.057  13.465  1.00 93.16           C  
ATOM   2018  HD2 PHE A 126      -2.290  -8.468  12.889  1.00 93.16           H  
ATOM   2019  CE1 PHE A 126      -4.871 -10.565  14.904  1.00 93.16           C  
ATOM   2020  HE1 PHE A 126      -5.617 -11.132  15.441  1.00 93.16           H  
ATOM   2021  CE2 PHE A 126      -3.292 -10.369  13.063  1.00 93.16           C  
ATOM   2022  HE2 PHE A 126      -2.813 -10.797  12.195  1.00 93.16           H  
ATOM   2023  CZ  PHE A 126      -4.237 -11.123  13.780  1.00 93.16           C  
ATOM   2024  HZ  PHE A 126      -4.491 -12.122  13.461  1.00 93.16           H  
ATOM   2025  N   VAL A 127      -6.214  -6.867  13.420  1.00 92.36           N  
ATOM   2026  H   VAL A 127      -5.664  -7.035  12.590  1.00 92.36           H  
ATOM   2027  CA  VAL A 127      -7.617  -7.289  13.373  1.00 92.36           C  
ATOM   2028  HA  VAL A 127      -8.072  -7.162  14.355  1.00 92.36           H  
ATOM   2029  C   VAL A 127      -7.661  -8.766  12.991  1.00 92.36           C  
ATOM   2030  CB  VAL A 127      -8.419  -6.444  12.364  1.00 92.36           C  
ATOM   2031  HB  VAL A 127      -8.076  -6.672  11.355  1.00 92.36           H  
ATOM   2032  O   VAL A 127      -7.147  -9.129  11.936  1.00 92.36           O  
ATOM   2033  CG1 VAL A 127      -9.910  -6.784  12.463  1.00 92.36           C  
ATOM   2034 HG11 VAL A 127     -10.485  -6.173  11.768  1.00 92.36           H  
ATOM   2035 HG12 VAL A 127     -10.265  -6.604  13.478  1.00 92.36           H  
ATOM   2036 HG13 VAL A 127     -10.080  -7.833  12.221  1.00 92.36           H  
ATOM   2037  CG2 VAL A 127      -8.238  -4.935  12.586  1.00 92.36           C  
ATOM   2038 HG21 VAL A 127      -8.575  -4.661  13.586  1.00 92.36           H  
ATOM   2039 HG22 VAL A 127      -7.193  -4.649  12.467  1.00 92.36           H  
ATOM   2040 HG23 VAL A 127      -8.817  -4.384  11.845  1.00 92.36           H  
ATOM   2041  N   GLY A 128      -8.261  -9.615  13.821  1.00 92.76           N  
ATOM   2042  H   GLY A 128      -8.675  -9.225  14.656  1.00 92.76           H  
ATOM   2043  CA  GLY A 128      -8.534 -11.031  13.549  1.00 92.76           C  
ATOM   2044  HA2 GLY A 128      -8.073 -11.335  12.609  1.00 92.76           H  
ATOM   2045  HA3 GLY A 128      -8.112 -11.637  14.350  1.00 92.76           H  
ATOM   2046  C   GLY A 128     -10.036 -11.321  13.471  1.00 92.76           C  
ATOM   2047  O   GLY A 128     -10.848 -10.471  13.818  1.00 92.76           O  
ATOM   2048  N   GLY A 129     -10.415 -12.515  13.014  1.00 90.29           N  
ATOM   2049  H   GLY A 129      -9.708 -13.135  12.643  1.00 90.29           H  
ATOM   2050  CA  GLY A 129     -11.821 -12.937  12.897  1.00 90.29           C  
ATOM   2051  HA2 GLY A 129     -11.861 -14.024  12.827  1.00 90.29           H  
ATOM   2052  HA3 GLY A 129     -12.364 -12.639  13.794  1.00 90.29           H  
ATOM   2053  C   GLY A 129     -12.576 -12.364  11.689  1.00 90.29           C  
ATOM   2054  O   GLY A 129     -13.783 -12.548  11.578  1.00 90.29           O  
ATOM   2055  N   VAL A 130     -11.891 -11.676  10.769  1.00 88.43           N  
ATOM   2056  H   VAL A 130     -10.887 -11.629  10.871  1.00 88.43           H  
ATOM   2057  CA  VAL A 130     -12.530 -11.020   9.614  1.00 88.43           C  
ATOM   2058  HA  VAL A 130     -13.291 -10.342  10.000  1.00 88.43           H  
ATOM   2059  C   VAL A 130     -13.233 -12.059   8.727  1.00 88.43           C  
ATOM   2060  CB  VAL A 130     -11.517 -10.188   8.798  1.00 88.43           C  
ATOM   2061  HB  VAL A 130     -10.814 -10.858   8.303  1.00 88.43           H  
ATOM   2062  O   VAL A 130     -12.661 -13.106   8.424  1.00 88.43           O  
ATOM   2063  CG1 VAL A 130     -12.233  -9.352   7.731  1.00 88.43           C  
ATOM   2064 HG11 VAL A 130     -13.022  -8.753   8.185  1.00 88.43           H  
ATOM   2065 HG12 VAL A 130     -11.530  -8.686   7.232  1.00 88.43           H  
ATOM   2066 HG13 VAL A 130     -12.664 -10.011   6.977  1.00 88.43           H  
ATOM   2067  CG2 VAL A 130     -10.708  -9.219   9.673  1.00 88.43           C  
ATOM   2068 HG21 VAL A 130     -11.383  -8.531  10.182  1.00 88.43           H  
ATOM   2069 HG22 VAL A 130     -10.014  -8.656   9.048  1.00 88.43           H  
ATOM   2070 HG23 VAL A 130     -10.126  -9.765  10.415  1.00 88.43           H  
ATOM   2071  N   SER A 131     -14.461 -11.778   8.277  1.00 88.83           N  
ATOM   2072  H   SER A 131     -14.911 -10.929   8.589  1.00 88.83           H  
ATOM   2073  CA  SER A 131     -15.188 -12.678   7.369  1.00 88.83           C  
ATOM   2074  HA  SER A 131     -15.358 -13.618   7.893  1.00 88.83           H  
ATOM   2075  C   SER A 131     -14.384 -12.965   6.092  1.00 88.83           C  
ATOM   2076  CB  SER A 131     -16.550 -12.083   6.983  1.00 88.83           C  
ATOM   2077  HB2 SER A 131     -16.403 -11.212   6.345  1.00 88.83           H  
ATOM   2078  HB3 SER A 131     -17.087 -11.774   7.879  1.00 88.83           H  
ATOM   2079  O   SER A 131     -13.822 -12.049   5.495  1.00 88.83           O  
ATOM   2080  OG  SER A 131     -17.310 -13.062   6.288  1.00 88.83           O  
ATOM   2081  HG  SER A 131     -18.102 -12.640   5.947  1.00 88.83           H  
ATOM   2082  N   GLN A 132     -14.388 -14.216   5.615  1.00 88.32           N  
ATOM   2083  H   GLN A 132     -14.869 -14.933   6.138  1.00 88.32           H  
ATOM   2084  CA  GLN A 132     -13.847 -14.555   4.286  1.00 88.32           C  
ATOM   2085  HA  GLN A 132     -12.835 -14.157   4.209  1.00 88.32           H  
ATOM   2086  C   GLN A 132     -14.655 -13.925   3.136  1.00 88.32           C  
ATOM   2087  CB  GLN A 132     -13.783 -16.077   4.089  1.00 88.32           C  
ATOM   2088  HB2 GLN A 132     -14.780 -16.503   4.203  1.00 88.32           H  
ATOM   2089  HB3 GLN A 132     -13.446 -16.268   3.070  1.00 88.32           H  
ATOM   2090  O   GLN A 132     -14.177 -13.886   2.007  1.00 88.32           O  
ATOM   2091  CG  GLN A 132     -12.813 -16.780   5.050  1.00 88.32           C  
ATOM   2092  HG2 GLN A 132     -11.847 -16.275   5.016  1.00 88.32           H  
ATOM   2093  HG3 GLN A 132     -13.197 -16.711   6.068  1.00 88.32           H  
ATOM   2094  CD  GLN A 132     -12.593 -18.254   4.705  1.00 88.32           C  
ATOM   2095  NE2 GLN A 132     -11.847 -18.972   5.515  1.00 88.32           N  
ATOM   2096 HE21 GLN A 132     -11.724 -19.942   5.260  1.00 88.32           H  
ATOM   2097 HE22 GLN A 132     -11.434 -18.557   6.338  1.00 88.32           H  
ATOM   2098  OE1 GLN A 132     -13.068 -18.795   3.718  1.00 88.32           O  
ATOM   2099  N   GLU A 133     -15.862 -13.427   3.415  1.00 88.65           N  
ATOM   2100  H   GLU A 133     -16.223 -13.532   4.352  1.00 88.65           H  
ATOM   2101  CA  GLU A 133     -16.678 -12.659   2.466  1.00 88.65           C  
ATOM   2102  HA  GLU A 133     -16.531 -13.043   1.457  1.00 88.65           H  
ATOM   2103  C   GLU A 133     -16.310 -11.164   2.433  1.00 88.65           C  
ATOM   2104  CB  GLU A 133     -18.164 -12.816   2.831  1.00 88.65           C  
ATOM   2105  HB2 GLU A 133     -18.295 -12.431   3.842  1.00 88.65           H  
ATOM   2106  HB3 GLU A 133     -18.760 -12.189   2.168  1.00 88.65           H  
ATOM   2107  O   GLU A 133     -16.744 -10.461   1.528  1.00 88.65           O  
ATOM   2108  CG  GLU A 133     -18.701 -14.259   2.728  1.00 88.65           C  
ATOM   2109  HG2 GLU A 133     -17.881 -14.949   2.530  1.00 88.65           H  
ATOM   2110  HG3 GLU A 133     -19.385 -14.323   1.881  1.00 88.65           H  
ATOM   2111  CD  GLU A 133     -19.430 -14.688   4.008  1.00 88.65           C  
ATOM   2112  OE1 GLU A 133     -19.074 -15.749   4.572  1.00 88.65           O  
ATOM   2113  OE2 GLU A 133     -20.230 -13.905   4.555  1.00 88.65           O  
ATOM   2114  N   ALA A 134     -15.525 -10.660   3.396  1.00 86.54           N  
ATOM   2115  H   ALA A 134     -15.079 -11.284   4.053  1.00 86.54           H  
ATOM   2116  CA  ALA A 134     -15.187  -9.239   3.462  1.00 86.54           C  
ATOM   2117  HA  ALA A 134     -16.085  -8.658   3.254  1.00 86.54           H  
ATOM   2118  C   ALA A 134     -14.151  -8.860   2.401  1.00 86.54           C  
ATOM   2119  CB  ALA A 134     -14.704  -8.878   4.873  1.00 86.54           C  
ATOM   2120  HB1 ALA A 134     -15.455  -9.157   5.612  1.00 86.54           H  
ATOM   2121  HB2 ALA A 134     -13.769  -9.398   5.079  1.00 86.54           H  
ATOM   2122  HB3 ALA A 134     -14.532  -7.803   4.929  1.00 86.54           H  
ATOM   2123  O   ALA A 134     -13.070  -9.448   2.327  1.00 86.54           O  
ATOM   2124  N   THR A 135     -14.441  -7.828   1.616  1.00 87.07           N  
ATOM   2125  H   THR A 135     -15.342  -7.378   1.699  1.00 87.07           H  
ATOM   2126  CA  THR A 135     -13.462  -7.239   0.705  1.00 87.07           C  
ATOM   2127  HA  THR A 135     -12.854  -8.045   0.294  1.00 87.07           H  
ATOM   2128  C   THR A 135     -12.523  -6.286   1.449  1.00 87.07           C  
ATOM   2129  CB  THR A 135     -14.129  -6.533  -0.485  1.00 87.07           C  
ATOM   2130  HB  THR A 135     -13.347  -6.282  -1.201  1.00 87.07           H  
ATOM   2131  O   THR A 135     -12.803  -5.814   2.554  1.00 87.07           O  
ATOM   2132  CG2 THR A 135     -15.168  -7.387  -1.211  1.00 87.07           C  
ATOM   2133 HG21 THR A 135     -14.717  -8.328  -1.528  1.00 87.07           H  
ATOM   2134 HG22 THR A 135     -16.013  -7.600  -0.557  1.00 87.07           H  
ATOM   2135 HG23 THR A 135     -15.532  -6.849  -2.086  1.00 87.07           H  
ATOM   2136  OG1 THR A 135     -14.725  -5.330  -0.083  1.00 87.07           O  
ATOM   2137  HG1 THR A 135     -15.527  -5.582   0.381  1.00 87.07           H  
ATOM   2138  N   GLU A 136     -11.400  -5.932   0.819  1.00 85.25           N  
ATOM   2139  H   GLU A 136     -11.172  -6.362  -0.066  1.00 85.25           H  
ATOM   2140  CA  GLU A 136     -10.521  -4.873   1.332  1.00 85.25           C  
ATOM   2141  HA  GLU A 136     -10.237  -5.124   2.354  1.00 85.25           H  
ATOM   2142  C   GLU A 136     -11.233  -3.503   1.386  1.00 85.25           C  
ATOM   2143  CB  GLU A 136      -9.245  -4.837   0.474  1.00 85.25           C  
ATOM   2144  HB2 GLU A 136      -9.503  -4.533  -0.540  1.00 85.25           H  
ATOM   2145  HB3 GLU A 136      -8.833  -5.846   0.439  1.00 85.25           H  
ATOM   2146  O   GLU A 136     -10.884  -2.662   2.215  1.00 85.25           O  
ATOM   2147  CG  GLU A 136      -8.166  -3.897   1.036  1.00 85.25           C  
ATOM   2148  HG2 GLU A 136      -8.493  -2.864   0.923  1.00 85.25           H  
ATOM   2149  HG3 GLU A 136      -8.049  -4.103   2.100  1.00 85.25           H  
ATOM   2150  CD  GLU A 136      -6.810  -4.073   0.334  1.00 85.25           C  
ATOM   2151  OE1 GLU A 136      -5.783  -4.018   1.050  1.00 85.25           O  
ATOM   2152  OE2 GLU A 136      -6.801  -4.273  -0.901  1.00 85.25           O  
ATOM   2153  N   GLN A 137     -12.271  -3.290   0.561  1.00 86.48           N  
ATOM   2154  H   GLN A 137     -12.606  -4.060   0.000  1.00 86.48           H  
ATOM   2155  CA  GLN A 137     -13.096  -2.082   0.616  1.00 86.48           C  
ATOM   2156  HA  GLN A 137     -12.435  -1.219   0.702  1.00 86.48           H  
ATOM   2157  C   GLN A 137     -13.991  -2.070   1.857  1.00 86.48           C  
ATOM   2158  CB  GLN A 137     -13.933  -1.906  -0.661  1.00 86.48           C  
ATOM   2159  HB2 GLN A 137     -14.593  -2.762  -0.800  1.00 86.48           H  
ATOM   2160  HB3 GLN A 137     -14.552  -1.017  -0.535  1.00 86.48           H  
ATOM   2161  O   GLN A 137     -13.959  -1.078   2.581  1.00 86.48           O  
ATOM   2162  CG  GLN A 137     -13.060  -1.722  -1.912  1.00 86.48           C  
ATOM   2163  HG2 GLN A 137     -12.320  -0.945  -1.722  1.00 86.48           H  
ATOM   2164  HG3 GLN A 137     -12.534  -2.653  -2.123  1.00 86.48           H  
ATOM   2165  CD  GLN A 137     -13.858  -1.324  -3.153  1.00 86.48           C  
ATOM   2166  NE2 GLN A 137     -13.214  -1.182  -4.290  1.00 86.48           N  
ATOM   2167 HE21 GLN A 137     -12.234  -1.413  -4.365  1.00 86.48           H  
ATOM   2168 HE22 GLN A 137     -13.799  -0.945  -5.078  1.00 86.48           H  
ATOM   2169  OE1 GLN A 137     -15.051  -1.094  -3.142  1.00 86.48           O  
ATOM   2170  N   ASP A 138     -14.706  -3.161   2.150  1.00 87.87           N  
ATOM   2171  H   ASP A 138     -14.719  -3.926   1.490  1.00 87.87           H  
ATOM   2172  CA  ASP A 138     -15.549  -3.275   3.354  1.00 87.87           C  
ATOM   2173  HA  ASP A 138     -16.307  -2.492   3.336  1.00 87.87           H  
ATOM   2174  C   ASP A 138     -14.701  -3.116   4.619  1.00 87.87           C  
ATOM   2175  CB  ASP A 138     -16.260  -4.638   3.416  1.00 87.87           C  
ATOM   2176  HB2 ASP A 138     -15.526  -5.418   3.622  1.00 87.87           H  
ATOM   2177  HB3 ASP A 138     -16.973  -4.628   4.241  1.00 87.87           H  
ATOM   2178  O   ASP A 138     -15.028  -2.334   5.510  1.00 87.87           O  
ATOM   2179  CG  ASP A 138     -16.995  -4.982   2.129  1.00 87.87           C  
ATOM   2180  OD1 ASP A 138     -17.818  -4.161   1.684  1.00 87.87           O  
ATOM   2181  OD2 ASP A 138     -16.639  -6.035   1.552  1.00 87.87           O  
ATOM   2182  N   PHE A 139     -13.552  -3.800   4.655  1.00 91.31           N  
ATOM   2183  H   PHE A 139     -13.361  -4.429   3.888  1.00 91.31           H  
ATOM   2184  CA  PHE A 139     -12.580  -3.706   5.739  1.00 91.31           C  
ATOM   2185  HA  PHE A 139     -13.062  -4.021   6.665  1.00 91.31           H  
ATOM   2186  C   PHE A 139     -12.108  -2.258   5.936  1.00 91.31           C  
ATOM   2187  CB  PHE A 139     -11.418  -4.663   5.429  1.00 91.31           C  
ATOM   2188  HB2 PHE A 139     -11.829  -5.657   5.250  1.00 91.31           H  
ATOM   2189  HB3 PHE A 139     -10.931  -4.346   4.507  1.00 91.31           H  
ATOM   2190  O   PHE A 139     -12.158  -1.733   7.046  1.00 91.31           O  
ATOM   2191  CG  PHE A 139     -10.377  -4.781   6.525  1.00 91.31           C  
ATOM   2192  CD1 PHE A 139      -9.143  -4.110   6.415  1.00 91.31           C  
ATOM   2193  HD1 PHE A 139      -8.939  -3.498   5.549  1.00 91.31           H  
ATOM   2194  CD2 PHE A 139     -10.635  -5.585   7.650  1.00 91.31           C  
ATOM   2195  HD2 PHE A 139     -11.580  -6.101   7.738  1.00 91.31           H  
ATOM   2196  CE1 PHE A 139      -8.180  -4.230   7.434  1.00 91.31           C  
ATOM   2197  HE1 PHE A 139      -7.240  -3.704   7.354  1.00 91.31           H  
ATOM   2198  CE2 PHE A 139      -9.667  -5.715   8.661  1.00 91.31           C  
ATOM   2199  HE2 PHE A 139      -9.876  -6.325   9.528  1.00 91.31           H  
ATOM   2200  CZ  PHE A 139      -8.446  -5.027   8.562  1.00 91.31           C  
ATOM   2201  HZ  PHE A 139      -7.717  -5.104   9.355  1.00 91.31           H  
ATOM   2202  N   LYS A 140     -11.704  -1.564   4.864  1.00 90.14           N  
ATOM   2203  H   LYS A 140     -11.705  -2.023   3.965  1.00 90.14           H  
ATOM   2204  CA  LYS A 140     -11.249  -0.170   4.953  1.00 90.14           C  
ATOM   2205  HA  LYS A 140     -10.501  -0.109   5.743  1.00 90.14           H  
ATOM   2206  C   LYS A 140     -12.369   0.795   5.356  1.00 90.14           C  
ATOM   2207  CB  LYS A 140     -10.593   0.222   3.625  1.00 90.14           C  
ATOM   2208  HB2 LYS A 140     -11.330   0.167   2.823  1.00 90.14           H  
ATOM   2209  HB3 LYS A 140      -9.793  -0.486   3.410  1.00 90.14           H  
ATOM   2210  O   LYS A 140     -12.129   1.663   6.193  1.00 90.14           O  
ATOM   2211  CG  LYS A 140     -10.003   1.636   3.685  1.00 90.14           C  
ATOM   2212  HG2 LYS A 140     -10.803   2.365   3.814  1.00 90.14           H  
ATOM   2213  HG3 LYS A 140      -9.319   1.706   4.530  1.00 90.14           H  
ATOM   2214  CD  LYS A 140      -9.248   1.950   2.395  1.00 90.14           C  
ATOM   2215  HD2 LYS A 140      -8.443   1.225   2.267  1.00 90.14           H  
ATOM   2216  HD3 LYS A 140      -9.934   1.881   1.551  1.00 90.14           H  
ATOM   2217  CE  LYS A 140      -8.672   3.363   2.492  1.00 90.14           C  
ATOM   2218  HE2 LYS A 140      -9.494   4.066   2.625  1.00 90.14           H  
ATOM   2219  HE3 LYS A 140      -8.040   3.418   3.378  1.00 90.14           H  
ATOM   2220  NZ  LYS A 140      -7.887   3.697   1.281  1.00 90.14           N  
ATOM   2221  HZ1 LYS A 140      -8.482   3.668   0.465  1.00 90.14           H  
ATOM   2222  HZ2 LYS A 140      -7.485   4.619   1.369  1.00 90.14           H  
ATOM   2223  HZ3 LYS A 140      -7.143   3.024   1.164  1.00 90.14           H  
ATOM   2224  N   GLN A 141     -13.565   0.656   4.783  1.00 90.14           N  
ATOM   2225  H   GLN A 141     -13.698  -0.103   4.130  1.00 90.14           H  
ATOM   2226  CA  GLN A 141     -14.721   1.502   5.096  1.00 90.14           C  
ATOM   2227  HA  GLN A 141     -14.450   2.549   4.956  1.00 90.14           H  
ATOM   2228  C   GLN A 141     -15.149   1.341   6.556  1.00 90.14           C  
ATOM   2229  CB  GLN A 141     -15.897   1.171   4.165  1.00 90.14           C  
ATOM   2230  HB2 GLN A 141     -16.054   0.092   4.148  1.00 90.14           H  
ATOM   2231  HB3 GLN A 141     -16.797   1.636   4.568  1.00 90.14           H  
ATOM   2232  O   GLN A 141     -15.356   2.346   7.234  1.00 90.14           O  
ATOM   2233  CG  GLN A 141     -15.696   1.686   2.730  1.00 90.14           C  
ATOM   2234  HG2 GLN A 141     -15.621   2.774   2.746  1.00 90.14           H  
ATOM   2235  HG3 GLN A 141     -14.768   1.290   2.319  1.00 90.14           H  
ATOM   2236  CD  GLN A 141     -16.854   1.298   1.813  1.00 90.14           C  
ATOM   2237  NE2 GLN A 141     -16.662   1.280   0.513  1.00 90.14           N  
ATOM   2238 HE21 GLN A 141     -15.741   1.395   0.114  1.00 90.14           H  
ATOM   2239 HE22 GLN A 141     -17.448   0.929  -0.015  1.00 90.14           H  
ATOM   2240  OE1 GLN A 141     -17.964   1.035   2.232  1.00 90.14           O  
ATOM   2241  N   PHE A 142     -15.185   0.106   7.068  1.00 91.86           N  
ATOM   2242  H   PHE A 142     -15.037  -0.684   6.456  1.00 91.86           H  
ATOM   2243  CA  PHE A 142     -15.514  -0.169   8.464  1.00 91.86           C  
ATOM   2244  HA  PHE A 142     -16.533   0.164   8.657  1.00 91.86           H  
ATOM   2245  C   PHE A 142     -14.598   0.581   9.436  1.00 91.86           C  
ATOM   2246  CB  PHE A 142     -15.438  -1.678   8.724  1.00 91.86           C  
ATOM   2247  HB2 PHE A 142     -14.446  -2.045   8.462  1.00 91.86           H  
ATOM   2248  HB3 PHE A 142     -16.161  -2.187   8.086  1.00 91.86           H  
ATOM   2249  O   PHE A 142     -15.081   1.159  10.406  1.00 91.86           O  
ATOM   2250  CG  PHE A 142     -15.727  -2.024  10.169  1.00 91.86           C  
ATOM   2251  CD1 PHE A 142     -14.672  -2.158  11.092  1.00 91.86           C  
ATOM   2252  HD1 PHE A 142     -13.650  -2.037  10.765  1.00 91.86           H  
ATOM   2253  CD2 PHE A 142     -17.057  -2.162  10.604  1.00 91.86           C  
ATOM   2254  HD2 PHE A 142     -17.873  -2.059   9.903  1.00 91.86           H  
ATOM   2255  CE1 PHE A 142     -14.944  -2.444  12.440  1.00 91.86           C  
ATOM   2256  HE1 PHE A 142     -14.132  -2.546  13.144  1.00 91.86           H  
ATOM   2257  CE2 PHE A 142     -17.328  -2.445  11.952  1.00 91.86           C  
ATOM   2258  HE2 PHE A 142     -18.348  -2.579  12.282  1.00 91.86           H  
ATOM   2259  CZ  PHE A 142     -16.274  -2.589  12.868  1.00 91.86           C  
ATOM   2260  HZ  PHE A 142     -16.497  -2.817  13.900  1.00 91.86           H  
ATOM   2261  N   PHE A 143     -13.286   0.629   9.186  1.00 93.50           N  
ATOM   2262  H   PHE A 143     -12.914   0.113   8.401  1.00 93.50           H  
ATOM   2263  CA  PHE A 143     -12.381   1.332  10.099  1.00 93.50           C  
ATOM   2264  HA  PHE A 143     -12.775   1.179  11.104  1.00 93.50           H  
ATOM   2265  C   PHE A 143     -12.357   2.856   9.917  1.00 93.50           C  
ATOM   2266  CB  PHE A 143     -10.994   0.690  10.106  1.00 93.50           C  
ATOM   2267  HB2 PHE A 143     -10.318   1.337  10.665  1.00 93.50           H  
ATOM   2268  HB3 PHE A 143     -10.620   0.604   9.086  1.00 93.50           H  
ATOM   2269  O   PHE A 143     -11.981   3.563  10.849  1.00 93.50           O  
ATOM   2270  CG  PHE A 143     -11.015  -0.668  10.782  1.00 93.50           C  
ATOM   2271  CD1 PHE A 143     -11.153  -0.761  12.181  1.00 93.50           C  
ATOM   2272  HD1 PHE A 143     -11.212   0.133  12.784  1.00 93.50           H  
ATOM   2273  CD2 PHE A 143     -10.968  -1.844  10.013  1.00 93.50           C  
ATOM   2274  HD2 PHE A 143     -10.824  -1.786   8.945  1.00 93.50           H  
ATOM   2275  CE1 PHE A 143     -11.258  -2.022  12.796  1.00 93.50           C  
ATOM   2276  HE1 PHE A 143     -11.402  -2.101  13.864  1.00 93.50           H  
ATOM   2277  CE2 PHE A 143     -11.082  -3.100  10.628  1.00 93.50           C  
ATOM   2278  HE2 PHE A 143     -11.079  -3.996  10.024  1.00 93.50           H  
ATOM   2279  CZ  PHE A 143     -11.231  -3.188  12.020  1.00 93.50           C  
ATOM   2280  HZ  PHE A 143     -11.337  -4.151  12.498  1.00 93.50           H  
ATOM   2281  N   MET A 144     -12.823   3.393   8.783  1.00 90.95           N  
ATOM   2282  H   MET A 144     -13.170   2.777   8.063  1.00 90.95           H  
ATOM   2283  CA  MET A 144     -12.919   4.847   8.579  1.00 90.95           C  
ATOM   2284  HA  MET A 144     -11.949   5.287   8.808  1.00 90.95           H  
ATOM   2285  C   MET A 144     -13.911   5.547   9.525  1.00 90.95           C  
ATOM   2286  CB  MET A 144     -13.253   5.168   7.112  1.00 90.95           C  
ATOM   2287  HB2 MET A 144     -14.037   4.504   6.748  1.00 90.95           H  
ATOM   2288  HB3 MET A 144     -13.621   6.193   7.056  1.00 90.95           H  
ATOM   2289  O   MET A 144     -13.806   6.760   9.698  1.00 90.95           O  
ATOM   2290  CG  MET A 144     -12.013   5.056   6.216  1.00 90.95           C  
ATOM   2291  HG2 MET A 144     -11.593   4.056   6.324  1.00 90.95           H  
ATOM   2292  HG3 MET A 144     -11.268   5.765   6.577  1.00 90.95           H  
ATOM   2293  SD  MET A 144     -12.280   5.370   4.443  1.00 90.95           S  
ATOM   2294  CE  MET A 144     -12.923   7.067   4.492  1.00 90.95           C  
ATOM   2295  HE1 MET A 144     -13.032   7.444   3.475  1.00 90.95           H  
ATOM   2296  HE2 MET A 144     -13.900   7.078   4.976  1.00 90.95           H  
ATOM   2297  HE3 MET A 144     -12.236   7.706   5.047  1.00 90.95           H  
ATOM   2298  N   GLN A 145     -14.835   4.822  10.167  1.00 91.12           N  
ATOM   2299  H   GLN A 145     -14.909   3.834   9.967  1.00 91.12           H  
ATOM   2300  CA  GLN A 145     -15.768   5.412  11.139  1.00 91.12           C  
ATOM   2301  HA  GLN A 145     -16.123   6.354  10.721  1.00 91.12           H  
ATOM   2302  C   GLN A 145     -15.117   5.764  12.492  1.00 91.12           C  
ATOM   2303  CB  GLN A 145     -17.004   4.508  11.295  1.00 91.12           C  
ATOM   2304  HB2 GLN A 145     -17.820   5.100  11.710  1.00 91.12           H  
ATOM   2305  HB3 GLN A 145     -17.312   4.163  10.308  1.00 91.12           H  
ATOM   2306  O   GLN A 145     -15.623   6.635  13.193  1.00 91.12           O  
ATOM   2307  CG  GLN A 145     -16.775   3.296  12.211  1.00 91.12           C  
ATOM   2308  HG2 GLN A 145     -15.802   2.856  11.995  1.00 91.12           H  
ATOM   2309  HG3 GLN A 145     -16.764   3.619  13.251  1.00 91.12           H  
ATOM   2310  CD  GLN A 145     -17.864   2.238  12.053  1.00 91.12           C  
ATOM   2311  NE2 GLN A 145     -17.511   0.978  11.952  1.00 91.12           N  
ATOM   2312 HE21 GLN A 145     -18.253   0.299  11.860  1.00 91.12           H  
ATOM   2313 HE22 GLN A 145     -16.536   0.747  11.828  1.00 91.12           H  
ATOM   2314  OE1 GLN A 145     -19.048   2.524  12.002  1.00 91.12           O  
ATOM   2315  N   PHE A 146     -13.988   5.135  12.853  1.00 89.19           N  
ATOM   2316  H   PHE A 146     -13.612   4.426  12.240  1.00 89.19           H  
ATOM   2317  CA  PHE A 146     -13.267   5.415  14.111  1.00 89.19           C  
ATOM   2318  HA  PHE A 146     -13.988   5.727  14.867  1.00 89.19           H  
ATOM   2319  C   PHE A 146     -12.244   6.550  13.979  1.00 89.19           C  
ATOM   2320  CB  PHE A 146     -12.577   4.142  14.625  1.00 89.19           C  
ATOM   2321  HB2 PHE A 146     -12.126   4.351  15.595  1.00 89.19           H  
ATOM   2322  HB3 PHE A 146     -11.769   3.875  13.943  1.00 89.19           H  
ATOM   2323  O   PHE A 146     -11.756   7.069  14.980  1.00 89.19           O  
ATOM   2324  CG  PHE A 146     -13.513   2.963  14.776  1.00 89.19           C  
ATOM   2325  CD1 PHE A 146     -14.384   2.876  15.877  1.00 89.19           C  
ATOM   2326  HD1 PHE A 146     -14.350   3.620  16.659  1.00 89.19           H  
ATOM   2327  CD2 PHE A 146     -13.551   1.981  13.774  1.00 89.19           C  
ATOM   2328  HD2 PHE A 146     -12.862   2.054  12.945  1.00 89.19           H  
ATOM   2329  CE1 PHE A 146     -15.319   1.828  15.946  1.00 89.19           C  
ATOM   2330  HE1 PHE A 146     -15.998   1.766  16.784  1.00 89.19           H  
ATOM   2331  CE2 PHE A 146     -14.488   0.938  13.836  1.00 89.19           C  
ATOM   2332  HE2 PHE A 146     -14.534   0.201  13.048  1.00 89.19           H  
ATOM   2333  CZ  PHE A 146     -15.385   0.874  14.915  1.00 89.19           C  
ATOM   2334  HZ  PHE A 146     -16.133   0.096  14.947  1.00 89.19           H  
ATOM   2335  N   GLY A 147     -11.893   6.933  12.750  1.00 88.17           N  
ATOM   2336  H   GLY A 147     -12.327   6.472  11.962  1.00 88.17           H  
ATOM   2337  CA  GLY A 147     -10.904   7.966  12.471  1.00 88.17           C  
ATOM   2338  HA2 GLY A 147     -11.373   8.944  12.574  1.00 88.17           H  
ATOM   2339  HA3 GLY A 147     -10.092   7.898  13.195  1.00 88.17           H  
ATOM   2340  C   GLY A 147     -10.312   7.846  11.072  1.00 88.17           C  
ATOM   2341  O   GLY A 147     -10.678   6.983  10.270  1.00 88.17           O  
ATOM   2342  N   ARG A 148      -9.353   8.717  10.755  1.00 85.44           N  
ATOM   2343  H   ARG A 148      -9.019   9.355  11.464  1.00 85.44           H  
ATOM   2344  CA  ARG A 148      -8.704   8.717   9.444  1.00 85.44           C  
ATOM   2345  HA  ARG A 148      -9.471   8.581   8.682  1.00 85.44           H  
ATOM   2346  C   ARG A 148      -7.718   7.553   9.340  1.00 85.44           C  
ATOM   2347  CB  ARG A 148      -8.048  10.077   9.223  1.00 85.44           C  
ATOM   2348  HB2 ARG A 148      -7.307  10.214  10.011  1.00 85.44           H  
ATOM   2349  HB3 ARG A 148      -8.800  10.860   9.318  1.00 85.44           H  
ATOM   2350  O   ARG A 148      -6.615   7.584   9.882  1.00 85.44           O  
ATOM   2351  CG  ARG A 148      -7.362  10.200   7.859  1.00 85.44           C  
ATOM   2352  HG2 ARG A 148      -8.112  10.166   7.069  1.00 85.44           H  
ATOM   2353  HG3 ARG A 148      -6.647   9.390   7.718  1.00 85.44           H  
ATOM   2354  CD  ARG A 148      -6.612  11.529   7.813  1.00 85.44           C  
ATOM   2355  HD2 ARG A 148      -5.848  11.520   8.591  1.00 85.44           H  
ATOM   2356  HD3 ARG A 148      -7.312  12.337   8.028  1.00 85.44           H  
ATOM   2357  NE  ARG A 148      -5.981  11.748   6.499  1.00 85.44           N  
ATOM   2358  HE  ARG A 148      -6.109  11.023   5.808  1.00 85.44           H  
ATOM   2359  NH1 ARG A 148      -5.016  13.751   7.038  1.00 85.44           N  
ATOM   2360 HH11 ARG A 148      -5.348  13.619   7.982  1.00 85.44           H  
ATOM   2361 HH12 ARG A 148      -4.452  14.556   6.807  1.00 85.44           H  
ATOM   2362  NH2 ARG A 148      -4.763  12.922   4.975  1.00 85.44           N  
ATOM   2363 HH21 ARG A 148      -4.935  12.203   4.288  1.00 85.44           H  
ATOM   2364 HH22 ARG A 148      -4.216  13.737   4.737  1.00 85.44           H  
ATOM   2365  CZ  ARG A 148      -5.258  12.803   6.176  1.00 85.44           C  
ATOM   2366  N   VAL A 149      -8.107   6.544   8.571  1.00 85.05           N  
ATOM   2367  H   VAL A 149      -9.074   6.531   8.280  1.00 85.05           H  
ATOM   2368  CA  VAL A 149      -7.242   5.426   8.183  1.00 85.05           C  
ATOM   2369  HA  VAL A 149      -6.751   5.035   9.075  1.00 85.05           H  
ATOM   2370  C   VAL A 149      -6.161   5.914   7.209  1.00 85.05           C  
ATOM   2371  CB  VAL A 149      -8.094   4.294   7.583  1.00 85.05           C  
ATOM   2372  HB  VAL A 149      -8.679   4.688   6.752  1.00 85.05           H  
ATOM   2373  O   VAL A 149      -6.463   6.381   6.110  1.00 85.05           O  
ATOM   2374  CG1 VAL A 149      -7.233   3.144   7.058  1.00 85.05           C  
ATOM   2375 HG11 VAL A 149      -7.889   2.350   6.701  1.00 85.05           H  
ATOM   2376 HG12 VAL A 149      -6.594   2.764   7.855  1.00 85.05           H  
ATOM   2377 HG13 VAL A 149      -6.614   3.477   6.225  1.00 85.05           H  
ATOM   2378  CG2 VAL A 149      -9.063   3.720   8.626  1.00 85.05           C  
ATOM   2379 HG21 VAL A 149      -8.510   3.299   9.465  1.00 85.05           H  
ATOM   2380 HG22 VAL A 149      -9.676   2.939   8.176  1.00 85.05           H  
ATOM   2381 HG23 VAL A 149      -9.730   4.495   9.006  1.00 85.05           H  
ATOM   2382  N   VAL A 150      -4.893   5.785   7.605  1.00 87.33           N  
ATOM   2383  H   VAL A 150      -4.735   5.385   8.519  1.00 87.33           H  
ATOM   2384  CA  VAL A 150      -3.704   6.040   6.770  1.00 87.33           C  
ATOM   2385  HA  VAL A 150      -3.883   6.912   6.142  1.00 87.33           H  
ATOM   2386  C   VAL A 150      -3.433   4.851   5.849  1.00 87.33           C  
ATOM   2387  CB  VAL A 150      -2.471   6.311   7.662  1.00 87.33           C  
ATOM   2388  HB  VAL A 150      -2.332   5.475   8.347  1.00 87.33           H  
ATOM   2389  O   VAL A 150      -3.116   5.031   4.675  1.00 87.33           O  
ATOM   2390  CG1 VAL A 150      -1.175   6.479   6.856  1.00 87.33           C  
ATOM   2391 HG11 VAL A 150      -1.298   7.267   6.112  1.00 87.33           H  
ATOM   2392 HG12 VAL A 150      -0.919   5.545   6.357  1.00 87.33           H  
ATOM   2393 HG13 VAL A 150      -0.357   6.738   7.529  1.00 87.33           H  
ATOM   2394  CG2 VAL A 150      -2.664   7.586   8.490  1.00 87.33           C  
ATOM   2395 HG21 VAL A 150      -2.746   8.456   7.838  1.00 87.33           H  
ATOM   2396 HG22 VAL A 150      -1.823   7.718   9.170  1.00 87.33           H  
ATOM   2397 HG23 VAL A 150      -3.571   7.511   9.091  1.00 87.33           H  
ATOM   2398  N   ASP A 151      -3.566   3.639   6.385  1.00 86.41           N  
ATOM   2399  H   ASP A 151      -3.851   3.578   7.351  1.00 86.41           H  
ATOM   2400  CA  ASP A 151      -3.340   2.379   5.681  1.00 86.41           C  
ATOM   2401  HA  ASP A 151      -3.584   2.500   4.625  1.00 86.41           H  
ATOM   2402  C   ASP A 151      -4.242   1.291   6.273  1.00 86.41           C  
ATOM   2403  CB  ASP A 151      -1.855   1.998   5.801  1.00 86.41           C  
ATOM   2404  HB2 ASP A 151      -1.600   1.880   6.854  1.00 86.41           H  
ATOM   2405  HB3 ASP A 151      -1.247   2.807   5.396  1.00 86.41           H  
ATOM   2406  O   ASP A 151      -4.371   1.190   7.492  1.00 86.41           O  
ATOM   2407  CG  ASP A 151      -1.501   0.716   5.047  1.00 86.41           C  
ATOM   2408  OD1 ASP A 151      -2.002   0.564   3.912  1.00 86.41           O  
ATOM   2409  OD2 ASP A 151      -0.700  -0.073   5.603  1.00 86.41           O  
ATOM   2410  N   ALA A 152      -4.854   0.472   5.425  1.00 87.90           N  
ATOM   2411  H   ALA A 152      -4.609   0.535   4.447  1.00 87.90           H  
ATOM   2412  CA  ALA A 152      -5.583  -0.723   5.833  1.00 87.90           C  
ATOM   2413  HA  ALA A 152      -5.245  -1.035   6.821  1.00 87.90           H  
ATOM   2414  C   ALA A 152      -5.246  -1.826   4.837  1.00 87.90           C  
ATOM   2415  CB  ALA A 152      -7.091  -0.448   5.905  1.00 87.90           C  
ATOM   2416  HB1 ALA A 152      -7.623  -1.380   6.098  1.00 87.90           H  
ATOM   2417  HB2 ALA A 152      -7.444  -0.024   4.964  1.00 87.90           H  
ATOM   2418  HB3 ALA A 152      -7.294   0.237   6.728  1.00 87.90           H  
ATOM   2419  O   ALA A 152      -5.412  -1.631   3.638  1.00 87.90           O  
ATOM   2420  N   THR A 153      -4.752  -2.957   5.335  1.00 88.41           N  
ATOM   2421  H   THR A 153      -4.658  -3.029   6.338  1.00 88.41           H  
ATOM   2422  CA  THR A 153      -4.396  -4.121   4.518  1.00 88.41           C  
ATOM   2423  HA  THR A 153      -4.715  -3.962   3.488  1.00 88.41           H  
ATOM   2424  C   THR A 153      -5.112  -5.345   5.063  1.00 88.41           C  
ATOM   2425  CB  THR A 153      -2.884  -4.395   4.517  1.00 88.41           C  
ATOM   2426  HB  THR A 153      -2.593  -4.776   5.496  1.00 88.41           H  
ATOM   2427  O   THR A 153      -4.815  -5.800   6.175  1.00 88.41           O  
ATOM   2428  CG2 THR A 153      -2.497  -5.429   3.460  1.00 88.41           C  
ATOM   2429 HG21 THR A 153      -1.414  -5.556   3.453  1.00 88.41           H  
ATOM   2430 HG22 THR A 153      -2.821  -5.079   2.480  1.00 88.41           H  
ATOM   2431 HG23 THR A 153      -2.975  -6.385   3.671  1.00 88.41           H  
ATOM   2432  OG1 THR A 153      -2.103  -3.253   4.265  1.00 88.41           O  
ATOM   2433  HG1 THR A 153      -2.677  -2.552   3.947  1.00 88.41           H  
ATOM   2434  N   LEU A 154      -6.016  -5.911   4.268  1.00 88.65           N  
ATOM   2435  H   LEU A 154      -6.174  -5.505   3.357  1.00 88.65           H  
ATOM   2436  CA  LEU A 154      -6.603  -7.217   4.549  1.00 88.65           C  
ATOM   2437  HA  LEU A 154      -6.735  -7.308   5.627  1.00 88.65           H  
ATOM   2438  C   LEU A 154      -5.625  -8.306   4.079  1.00 88.65           C  
ATOM   2439  CB  LEU A 154      -7.988  -7.281   3.884  1.00 88.65           C  
ATOM   2440  HB2 LEU A 154      -8.558  -6.407   4.200  1.00 88.65           H  
ATOM   2441  HB3 LEU A 154      -7.860  -7.220   2.803  1.00 88.65           H  
ATOM   2442  O   LEU A 154      -5.105  -8.250   2.965  1.00 88.65           O  
ATOM   2443  CG  LEU A 154      -8.814  -8.537   4.210  1.00 88.65           C  
ATOM   2444  HG  LEU A 154      -8.302  -9.420   3.827  1.00 88.65           H  
ATOM   2445  CD1 LEU A 154      -9.061  -8.719   5.709  1.00 88.65           C  
ATOM   2446 HD11 LEU A 154      -9.708  -9.581   5.870  1.00 88.65           H  
ATOM   2447 HD12 LEU A 154      -9.543  -7.828   6.112  1.00 88.65           H  
ATOM   2448 HD13 LEU A 154      -8.123  -8.892   6.236  1.00 88.65           H  
ATOM   2449  CD2 LEU A 154     -10.172  -8.414   3.525  1.00 88.65           C  
ATOM   2450 HD21 LEU A 154     -10.045  -8.369   2.444  1.00 88.65           H  
ATOM   2451 HD22 LEU A 154     -10.801  -9.273   3.763  1.00 88.65           H  
ATOM   2452 HD23 LEU A 154     -10.690  -7.514   3.857  1.00 88.65           H  
ATOM   2453  N   MET A 155      -5.315  -9.291   4.924  1.00 91.36           N  
ATOM   2454  H   MET A 155      -5.794  -9.367   5.810  1.00 91.36           H  
ATOM   2455  CA  MET A 155      -4.351 -10.330   4.558  1.00 91.36           C  
ATOM   2456  HA  MET A 155      -3.598  -9.884   3.909  1.00 91.36           H  
ATOM   2457  C   MET A 155      -5.048 -11.409   3.747  1.00 91.36           C  
ATOM   2458  CB  MET A 155      -3.605 -10.884   5.780  1.00 91.36           C  
ATOM   2459  HB2 MET A 155      -2.996 -11.736   5.481  1.00 91.36           H  
ATOM   2460  HB3 MET A 155      -4.310 -11.222   6.540  1.00 91.36           H  
ATOM   2461  O   MET A 155      -5.861 -12.165   4.268  1.00 91.36           O  
ATOM   2462  CG  MET A 155      -2.688  -9.795   6.349  1.00 91.36           C  
ATOM   2463  HG2 MET A 155      -3.270  -8.883   6.486  1.00 91.36           H  
ATOM   2464  HG3 MET A 155      -2.327 -10.096   7.332  1.00 91.36           H  
ATOM   2465  SD  MET A 155      -1.249  -9.431   5.301  1.00 91.36           S  
ATOM   2466  CE  MET A 155      -0.924  -7.730   5.827  1.00 91.36           C  
ATOM   2467  HE1 MET A 155      -0.536  -7.730   6.845  1.00 91.36           H  
ATOM   2468  HE2 MET A 155      -0.187  -7.278   5.162  1.00 91.36           H  
ATOM   2469  HE3 MET A 155      -1.845  -7.150   5.781  1.00 91.36           H  
ATOM   2470  N   ILE A 156      -4.704 -11.473   2.465  1.00 84.38           N  
ATOM   2471  H   ILE A 156      -4.093 -10.751   2.111  1.00 84.38           H  
ATOM   2472  CA  ILE A 156      -5.287 -12.386   1.485  1.00 84.38           C  
ATOM   2473  HA  ILE A 156      -6.243 -12.747   1.865  1.00 84.38           H  
ATOM   2474  C   ILE A 156      -4.391 -13.620   1.308  1.00 84.38           C  
ATOM   2475  CB  ILE A 156      -5.594 -11.603   0.187  1.00 84.38           C  
ATOM   2476  HB  ILE A 156      -4.700 -11.054  -0.109  1.00 84.38           H  
ATOM   2477  O   ILE A 156      -3.160 -13.550   1.377  1.00 84.38           O  
ATOM   2478  CG1 ILE A 156      -6.736 -10.590   0.455  1.00 84.38           C  
ATOM   2479 HG12 ILE A 156      -6.530 -10.030   1.368  1.00 84.38           H  
ATOM   2480 HG13 ILE A 156      -7.671 -11.130   0.605  1.00 84.38           H  
ATOM   2481  CG2 ILE A 156      -5.975 -12.542  -0.963  1.00 84.38           C  
ATOM   2482 HG21 ILE A 156      -6.789 -13.194  -0.645  1.00 84.38           H  
ATOM   2483 HG22 ILE A 156      -5.118 -13.148  -1.258  1.00 84.38           H  
ATOM   2484 HG23 ILE A 156      -6.294 -11.982  -1.842  1.00 84.38           H  
ATOM   2485  CD1 ILE A 156      -6.934  -9.554  -0.658  1.00 84.38           C  
ATOM   2486 HD11 ILE A 156      -7.294 -10.028  -1.571  1.00 84.38           H  
ATOM   2487 HD12 ILE A 156      -7.676  -8.823  -0.337  1.00 84.38           H  
ATOM   2488 HD13 ILE A 156      -5.995  -9.038  -0.857  1.00 84.38           H  
ATOM   2489  N   ASP A 157      -5.030 -14.769   1.132  1.00 78.36           N  
ATOM   2490  H   ASP A 157      -6.038 -14.743   1.074  1.00 78.36           H  
ATOM   2491  CA  ASP A 157      -4.417 -16.039   0.788  1.00 78.36           C  
ATOM   2492  HA  ASP A 157      -3.547 -16.213   1.422  1.00 78.36           H  
ATOM   2493  C   ASP A 157      -3.973 -16.018  -0.680  1.00 78.36           C  
ATOM   2494  CB  ASP A 157      -5.437 -17.142   1.052  1.00 78.36           C  
ATOM   2495  HB2 ASP A 157      -6.304 -16.984   0.412  1.00 78.36           H  
ATOM   2496  HB3 ASP A 157      -5.776 -17.109   2.088  1.00 78.36           H  
ATOM   2497  O   ASP A 157      -4.746 -15.659  -1.568  1.00 78.36           O  
ATOM   2498  CG  ASP A 157      -4.798 -18.488   0.772  1.00 78.36           C  
ATOM   2499  OD1 ASP A 157      -4.939 -18.935  -0.389  1.00 78.36           O  
ATOM   2500  OD2 ASP A 157      -4.107 -18.970   1.697  1.00 78.36           O  
ATOM   2501  N   LYS A 158      -2.706 -16.354  -0.939  1.00 75.72           N  
ATOM   2502  H   LYS A 158      -2.164 -16.785  -0.204  1.00 75.72           H  
ATOM   2503  CA  LYS A 158      -2.102 -16.158  -2.266  1.00 75.72           C  
ATOM   2504  HA  LYS A 158      -2.335 -15.156  -2.627  1.00 75.72           H  
ATOM   2505  C   LYS A 158      -2.641 -17.100  -3.334  1.00 75.72           C  
ATOM   2506  CB  LYS A 158      -0.589 -16.348  -2.196  1.00 75.72           C  
ATOM   2507  HB2 LYS A 158      -0.211 -16.430  -3.215  1.00 75.72           H  
ATOM   2508  HB3 LYS A 158      -0.365 -17.284  -1.684  1.00 75.72           H  
ATOM   2509  O   LYS A 158      -2.589 -16.738  -4.505  1.00 75.72           O  
ATOM   2510  CG  LYS A 158       0.122 -15.182  -1.509  1.00 75.72           C  
ATOM   2511  HG2 LYS A 158      -0.170 -15.123  -0.461  1.00 75.72           H  
ATOM   2512  HG3 LYS A 158      -0.128 -14.250  -2.016  1.00 75.72           H  
ATOM   2513  CD  LYS A 158       1.622 -15.449  -1.628  1.00 75.72           C  
ATOM   2514  HD2 LYS A 158       1.857 -16.372  -1.099  1.00 75.72           H  
ATOM   2515  HD3 LYS A 158       1.870 -15.579  -2.681  1.00 75.72           H  
ATOM   2516  CE  LYS A 158       2.446 -14.301  -1.059  1.00 75.72           C  
ATOM   2517  HE2 LYS A 158       2.224 -14.205   0.004  1.00 75.72           H  
ATOM   2518  HE3 LYS A 158       2.149 -13.382  -1.564  1.00 75.72           H  
ATOM   2519  NZ  LYS A 158       3.883 -14.584  -1.284  1.00 75.72           N  
ATOM   2520  HZ1 LYS A 158       4.045 -14.713  -2.272  1.00 75.72           H  
ATOM   2521  HZ2 LYS A 158       4.132 -15.451  -0.829  1.00 75.72           H  
ATOM   2522  HZ3 LYS A 158       4.470 -13.837  -0.942  1.00 75.72           H  
ATOM   2523  N   ASP A 159      -3.104 -18.276  -2.931  1.00 82.51           N  
ATOM   2524  H   ASP A 159      -3.155 -18.480  -1.943  1.00 82.51           H  
ATOM   2525  CA  ASP A 159      -3.479 -19.344  -3.852  1.00 82.51           C  
ATOM   2526  HA  ASP A 159      -2.950 -19.214  -4.796  1.00 82.51           H  
ATOM   2527  C   ASP A 159      -4.984 -19.291  -4.159  1.00 82.51           C  
ATOM   2528  CB  ASP A 159      -3.027 -20.688  -3.252  1.00 82.51           C  
ATOM   2529  HB2 ASP A 159      -3.240 -21.483  -3.966  1.00 82.51           H  
ATOM   2530  HB3 ASP A 159      -3.605 -20.882  -2.348  1.00 82.51           H  
ATOM   2531  O   ASP A 159      -5.403 -19.593  -5.273  1.00 82.51           O  
ATOM   2532  CG  ASP A 159      -1.524 -20.712  -2.912  1.00 82.51           C  
ATOM   2533  OD1 ASP A 159      -0.712 -20.230  -3.737  1.00 82.51           O  
ATOM   2534  OD2 ASP A 159      -1.174 -21.171  -1.801  1.00 82.51           O  
ATOM   2535  N   SER A 160      -5.799 -18.844  -3.196  1.00 83.91           N  
ATOM   2536  H   SER A 160      -5.389 -18.684  -2.287  1.00 83.91           H  
ATOM   2537  CA  SER A 160      -7.260 -18.739  -3.335  1.00 83.91           C  
ATOM   2538  HA  SER A 160      -7.570 -19.321  -4.203  1.00 83.91           H  
ATOM   2539  C   SER A 160      -7.802 -17.322  -3.558  1.00 83.91           C  
ATOM   2540  CB  SER A 160      -7.931 -19.368  -2.114  1.00 83.91           C  
ATOM   2541  HB2 SER A 160      -7.613 -20.407  -2.020  1.00 83.91           H  
ATOM   2542  HB3 SER A 160      -9.013 -19.347  -2.246  1.00 83.91           H  
ATOM   2543  O   SER A 160      -8.979 -17.175  -3.886  1.00 83.91           O  
ATOM   2544  OG  SER A 160      -7.596 -18.665  -0.937  1.00 83.91           O  
ATOM   2545  HG  SER A 160      -6.674 -18.854  -0.748  1.00 83.91           H  
ATOM   2546  N   GLY A 161      -7.004 -16.273  -3.334  1.00 80.14           N  
ATOM   2547  H   GLY A 161      -6.058 -16.445  -3.025  1.00 80.14           H  
ATOM   2548  CA  GLY A 161      -7.456 -14.876  -3.403  1.00 80.14           C  
ATOM   2549  HA2 GLY A 161      -6.584 -14.225  -3.339  1.00 80.14           H  
ATOM   2550  HA3 GLY A 161      -7.943 -14.708  -4.364  1.00 80.14           H  
ATOM   2551  C   GLY A 161      -8.439 -14.465  -2.296  1.00 80.14           C  
ATOM   2552  O   GLY A 161      -8.935 -13.339  -2.307  1.00 80.14           O  
ATOM   2553  N   ARG A 162      -8.718 -15.345  -1.323  1.00 81.71           N  
ATOM   2554  H   ARG A 162      -8.243 -16.235  -1.352  1.00 81.71           H  
ATOM   2555  CA  ARG A 162      -9.668 -15.099  -0.225  1.00 81.71           C  
ATOM   2556  HA  ARG A 162     -10.425 -14.404  -0.590  1.00 81.71           H  
ATOM   2557  C   ARG A 162      -8.989 -14.461   0.994  1.00 81.71           C  
ATOM   2558  CB  ARG A 162     -10.369 -16.405   0.176  1.00 81.71           C  
ATOM   2559  HB2 ARG A 162      -9.621 -17.140   0.474  1.00 81.71           H  
ATOM   2560  HB3 ARG A 162     -11.016 -16.209   1.031  1.00 81.71           H  
ATOM   2561  O   ARG A 162      -7.819 -14.743   1.253  1.00 81.71           O  
ATOM   2562  CG  ARG A 162     -11.222 -16.974  -0.965  1.00 81.71           C  
ATOM   2563  HG2 ARG A 162     -10.582 -17.241  -1.807  1.00 81.71           H  
ATOM   2564  HG3 ARG A 162     -11.944 -16.223  -1.286  1.00 81.71           H  
ATOM   2565  CD  ARG A 162     -11.967 -18.223  -0.492  1.00 81.71           C  
ATOM   2566  HD2 ARG A 162     -12.614 -17.947   0.341  1.00 81.71           H  
ATOM   2567  HD3 ARG A 162     -11.239 -18.956  -0.144  1.00 81.71           H  
ATOM   2568  NE  ARG A 162     -12.770 -18.805  -1.583  1.00 81.71           N  
ATOM   2569  HE  ARG A 162     -12.578 -18.457  -2.511  1.00 81.71           H  
ATOM   2570  NH1 ARG A 162     -14.011 -20.245  -0.296  1.00 81.71           N  
ATOM   2571 HH11 ARG A 162     -14.751 -20.927  -0.207  1.00 81.71           H  
ATOM   2572 HH12 ARG A 162     -13.555 -19.884   0.530  1.00 81.71           H  
ATOM   2573  NH2 ARG A 162     -14.344 -20.164  -2.504  1.00 81.71           N  
ATOM   2574 HH21 ARG A 162     -14.139 -19.778  -3.414  1.00 81.71           H  
ATOM   2575 HH22 ARG A 162     -15.068 -20.861  -2.404  1.00 81.71           H  
ATOM   2576  CZ  ARG A 162     -13.700 -19.733  -1.455  1.00 81.71           C  
ATOM   2577  N   PRO A 163      -9.694 -13.655   1.806  1.00 87.06           N  
ATOM   2578  CA  PRO A 163      -9.179 -13.189   3.092  1.00 87.06           C  
ATOM   2579  HA  PRO A 163      -8.313 -12.552   2.914  1.00 87.06           H  
ATOM   2580  C   PRO A 163      -8.791 -14.356   4.015  1.00 87.06           C  
ATOM   2581  CB  PRO A 163     -10.301 -12.349   3.714  1.00 87.06           C  
ATOM   2582  HB2 PRO A 163     -10.884 -12.946   4.415  1.00 87.06           H  
ATOM   2583  HB3 PRO A 163      -9.905 -11.470   4.224  1.00 87.06           H  
ATOM   2584  O   PRO A 163      -9.565 -15.286   4.226  1.00 87.06           O  
ATOM   2585  CG  PRO A 163     -11.185 -11.963   2.531  1.00 87.06           C  
ATOM   2586  HG2 PRO A 163     -12.223 -11.833   2.836  1.00 87.06           H  
ATOM   2587  HG3 PRO A 163     -10.798 -11.059   2.061  1.00 87.06           H  
ATOM   2588  CD  PRO A 163     -11.032 -13.141   1.576  1.00 87.06           C  
ATOM   2589  HD2 PRO A 163     -11.166 -12.794   0.551  1.00 87.06           H  
ATOM   2590  HD3 PRO A 163     -11.755 -13.919   1.819  1.00 87.06           H  
ATOM   2591  N   ARG A 164      -7.623 -14.270   4.658  1.00 83.40           N  
ATOM   2592  H   ARG A 164      -7.039 -13.475   4.440  1.00 83.40           H  
ATOM   2593  CA  ARG A 164      -7.137 -15.221   5.681  1.00 83.40           C  
ATOM   2594  HA  ARG A 164      -7.431 -16.225   5.374  1.00 83.40           H  
ATOM   2595  C   ARG A 164      -7.778 -15.011   7.058  1.00 83.40           C  
ATOM   2596  CB  ARG A 164      -5.602 -15.165   5.785  1.00 83.40           C  
ATOM   2597  HB2 ARG A 164      -5.279 -15.886   6.536  1.00 83.40           H  
ATOM   2598  HB3 ARG A 164      -5.297 -14.168   6.106  1.00 83.40           H  
ATOM   2599  O   ARG A 164      -7.295 -15.556   8.045  1.00 83.40           O  
ATOM   2600  CG  ARG A 164      -4.917 -15.506   4.460  1.00 83.40           C  
ATOM   2601  HG2 ARG A 164      -5.305 -16.457   4.095  1.00 83.40           H  
ATOM   2602  HG3 ARG A 164      -5.151 -14.723   3.739  1.00 83.40           H  
ATOM   2603  CD  ARG A 164      -3.395 -15.605   4.595  1.00 83.40           C  
ATOM   2604  HD2 ARG A 164      -3.034 -14.709   5.099  1.00 83.40           H  
ATOM   2605  HD3 ARG A 164      -2.966 -15.638   3.593  1.00 83.40           H  
ATOM   2606  NE  ARG A 164      -3.011 -16.833   5.322  1.00 83.40           N  
ATOM   2607  HE  ARG A 164      -3.576 -17.644   5.114  1.00 83.40           H  
ATOM   2608  NH1 ARG A 164      -1.150 -16.045   6.403  1.00 83.40           N  
ATOM   2609 HH11 ARG A 164      -0.406 -16.187   7.071  1.00 83.40           H  
ATOM   2610 HH12 ARG A 164      -1.269 -15.181   5.893  1.00 83.40           H  
ATOM   2611  NH2 ARG A 164      -1.871 -18.120   6.808  1.00 83.40           N  
ATOM   2612 HH21 ARG A 164      -1.127 -18.261   7.476  1.00 83.40           H  
ATOM   2613 HH22 ARG A 164      -2.523 -18.868   6.624  1.00 83.40           H  
ATOM   2614  CZ  ARG A 164      -2.015 -16.993   6.171  1.00 83.40           C  
ATOM   2615  N   GLY A 165      -8.811 -14.175   7.137  1.00 89.23           N  
ATOM   2616  H   GLY A 165      -9.204 -13.844   6.268  1.00 89.23           H  
ATOM   2617  CA  GLY A 165      -9.495 -13.811   8.376  1.00 89.23           C  
ATOM   2618  HA2 GLY A 165     -10.412 -13.297   8.088  1.00 89.23           H  
ATOM   2619  HA3 GLY A 165      -9.759 -14.708   8.936  1.00 89.23           H  
ATOM   2620  C   GLY A 165      -8.733 -12.859   9.300  1.00 89.23           C  
ATOM   2621  O   GLY A 165      -9.087 -12.735  10.470  1.00 89.23           O  
ATOM   2622  N   PHE A 166      -7.696 -12.174   8.809  1.00 93.09           N  
ATOM   2623  H   PHE A 166      -7.451 -12.281   7.835  1.00 93.09           H  
ATOM   2624  CA  PHE A 166      -7.004 -11.135   9.573  1.00 93.09           C  
ATOM   2625  HA  PHE A 166      -7.735 -10.688  10.247  1.00 93.09           H  
ATOM   2626  C   PHE A 166      -6.483 -10.000   8.688  1.00 93.09           C  
ATOM   2627  CB  PHE A 166      -5.887 -11.748  10.436  1.00 93.09           C  
ATOM   2628  HB2 PHE A 166      -6.311 -12.550  11.040  1.00 93.09           H  
ATOM   2629  HB3 PHE A 166      -5.541 -10.988  11.136  1.00 93.09           H  
ATOM   2630  O   PHE A 166      -6.317 -10.156   7.479  1.00 93.09           O  
ATOM   2631  CG  PHE A 166      -4.680 -12.287   9.691  1.00 93.09           C  
ATOM   2632  CD1 PHE A 166      -4.693 -13.595   9.177  1.00 93.09           C  
ATOM   2633  HD1 PHE A 166      -5.578 -14.204   9.289  1.00 93.09           H  
ATOM   2634  CD2 PHE A 166      -3.515 -11.505   9.573  1.00 93.09           C  
ATOM   2635  HD2 PHE A 166      -3.504 -10.499   9.966  1.00 93.09           H  
ATOM   2636  CE1 PHE A 166      -3.553 -14.121   8.544  1.00 93.09           C  
ATOM   2637  HE1 PHE A 166      -3.578 -15.132   8.166  1.00 93.09           H  
ATOM   2638  CE2 PHE A 166      -2.363 -12.042   8.972  1.00 93.09           C  
ATOM   2639  HE2 PHE A 166      -1.461 -11.450   8.914  1.00 93.09           H  
ATOM   2640  CZ  PHE A 166      -2.385 -13.345   8.445  1.00 93.09           C  
ATOM   2641  HZ  PHE A 166      -1.497 -13.752   7.985  1.00 93.09           H  
ATOM   2642  N   GLY A 167      -6.197  -8.853   9.294  1.00 91.74           N  
ATOM   2643  H   GLY A 167      -6.360  -8.797  10.289  1.00 91.74           H  
ATOM   2644  CA  GLY A 167      -5.691  -7.660   8.629  1.00 91.74           C  
ATOM   2645  HA2 GLY A 167      -6.519  -7.135   8.152  1.00 91.74           H  
ATOM   2646  HA3 GLY A 167      -4.976  -7.941   7.856  1.00 91.74           H  
ATOM   2647  C   GLY A 167      -5.003  -6.706   9.601  1.00 91.74           C  
ATOM   2648  O   GLY A 167      -4.890  -6.969  10.800  1.00 91.74           O  
ATOM   2649  N   PHE A 168      -4.527  -5.586   9.070  1.00 93.50           N  
ATOM   2650  H   PHE A 168      -4.677  -5.427   8.084  1.00 93.50           H  
ATOM   2651  CA  PHE A 168      -3.924  -4.508   9.848  1.00 93.50           C  
ATOM   2652  HA  PHE A 168      -4.144  -4.651  10.906  1.00 93.50           H  
ATOM   2653  C   PHE A 168      -4.511  -3.171   9.422  1.00 93.50           C  
ATOM   2654  CB  PHE A 168      -2.403  -4.478   9.662  1.00 93.50           C  
ATOM   2655  HB2 PHE A 168      -2.017  -3.624  10.217  1.00 93.50           H  
ATOM   2656  HB3 PHE A 168      -2.180  -4.311   8.608  1.00 93.50           H  
ATOM   2657  O   PHE A 168      -4.750  -2.954   8.235  1.00 93.50           O  
ATOM   2658  CG  PHE A 168      -1.673  -5.720  10.126  1.00 93.50           C  
ATOM   2659  CD1 PHE A 168      -1.127  -5.783  11.421  1.00 93.50           C  
ATOM   2660  HD1 PHE A 168      -1.265  -4.960  12.107  1.00 93.50           H  
ATOM   2661  CD2 PHE A 168      -1.546  -6.820   9.259  1.00 93.50           C  
ATOM   2662  HD2 PHE A 168      -2.009  -6.781   8.284  1.00 93.50           H  
ATOM   2663  CE1 PHE A 168      -0.428  -6.931  11.832  1.00 93.50           C  
ATOM   2664  HE1 PHE A 168      -0.025  -6.985  12.833  1.00 93.50           H  
ATOM   2665  CE2 PHE A 168      -0.865  -7.976   9.675  1.00 93.50           C  
ATOM   2666  HE2 PHE A 168      -0.799  -8.831   9.018  1.00 93.50           H  
ATOM   2667  CZ  PHE A 168      -0.299  -8.029  10.961  1.00 93.50           C  
ATOM   2668  HZ  PHE A 168       0.205  -8.924  11.294  1.00 93.50           H  
ATOM   2669  N   VAL A 169      -4.665  -2.264  10.381  1.00 92.09           N  
ATOM   2670  H   VAL A 169      -4.425  -2.512  11.330  1.00 92.09           H  
ATOM   2671  CA  VAL A 169      -5.114  -0.888  10.140  1.00 92.09           C  
ATOM   2672  HA  VAL A 169      -5.066  -0.672   9.073  1.00 92.09           H  
ATOM   2673  C   VAL A 169      -4.170   0.057  10.863  1.00 92.09           C  
ATOM   2674  CB  VAL A 169      -6.566  -0.667  10.595  1.00 92.09           C  
ATOM   2675  HB  VAL A 169      -6.611  -0.741  11.682  1.00 92.09           H  
ATOM   2676  O   VAL A 169      -3.752  -0.215  11.985  1.00 92.09           O  
ATOM   2677  CG1 VAL A 169      -7.086   0.717  10.197  1.00 92.09           C  
ATOM   2678 HG11 VAL A 169      -8.116   0.825  10.537  1.00 92.09           H  
ATOM   2679 HG12 VAL A 169      -6.504   1.503  10.678  1.00 92.09           H  
ATOM   2680 HG13 VAL A 169      -7.049   0.837   9.114  1.00 92.09           H  
ATOM   2681  CG2 VAL A 169      -7.506  -1.718  10.004  1.00 92.09           C  
ATOM   2682 HG21 VAL A 169      -7.221  -2.722  10.318  1.00 92.09           H  
ATOM   2683 HG22 VAL A 169      -7.520  -1.655   8.916  1.00 92.09           H  
ATOM   2684 HG23 VAL A 169      -8.506  -1.534  10.398  1.00 92.09           H  
ATOM   2685  N   THR A 170      -3.813   1.148  10.201  1.00 90.35           N  
ATOM   2686  H   THR A 170      -4.213   1.290   9.285  1.00 90.35           H  
ATOM   2687  CA  THR A 170      -2.961   2.216  10.721  1.00 90.35           C  
ATOM   2688  HA  THR A 170      -2.708   2.019  11.763  1.00 90.35           H  
ATOM   2689  C   THR A 170      -3.758   3.511  10.645  1.00 90.35           C  
ATOM   2690  CB  THR A 170      -1.654   2.328   9.917  1.00 90.35           C  
ATOM   2691  HB  THR A 170      -1.866   2.798   8.957  1.00 90.35           H  
ATOM   2692  O   THR A 170      -4.150   3.930   9.554  1.00 90.35           O  
ATOM   2693  CG2 THR A 170      -0.607   3.165  10.644  1.00 90.35           C  
ATOM   2694 HG21 THR A 170      -0.412   2.749  11.633  1.00 90.35           H  
ATOM   2695 HG22 THR A 170      -0.965   4.189  10.753  1.00 90.35           H  
ATOM   2696 HG23 THR A 170       0.319   3.178  10.070  1.00 90.35           H  
ATOM   2697  OG1 THR A 170      -1.097   1.048   9.657  1.00 90.35           O  
ATOM   2698  HG1 THR A 170      -1.678   0.671   8.992  1.00 90.35           H  
ATOM   2699  N   PHE A 171      -4.021   4.127  11.791  1.00 89.36           N  
ATOM   2700  H   PHE A 171      -3.668   3.722  12.646  1.00 89.36           H  
ATOM   2701  CA  PHE A 171      -4.711   5.411  11.904  1.00 89.36           C  
ATOM   2702  HA  PHE A 171      -5.396   5.535  11.065  1.00 89.36           H  
ATOM   2703  C   PHE A 171      -3.722   6.583  11.854  1.00 89.36           C  
ATOM   2704  CB  PHE A 171      -5.549   5.401  13.188  1.00 89.36           C  
ATOM   2705  HB2 PHE A 171      -4.910   5.165  14.039  1.00 89.36           H  
ATOM   2706  HB3 PHE A 171      -5.953   6.400  13.355  1.00 89.36           H  
ATOM   2707  O   PHE A 171      -2.504   6.393  11.872  1.00 89.36           O  
ATOM   2708  CG  PHE A 171      -6.715   4.433  13.136  1.00 89.36           C  
ATOM   2709  CD1 PHE A 171      -7.888   4.800  12.452  1.00 89.36           C  
ATOM   2710  HD1 PHE A 171      -7.955   5.761  11.963  1.00 89.36           H  
ATOM   2711  CD2 PHE A 171      -6.641   3.183  13.777  1.00 89.36           C  
ATOM   2712  HD2 PHE A 171      -5.736   2.894  14.291  1.00 89.36           H  
ATOM   2713  CE1 PHE A 171      -8.996   3.937  12.441  1.00 89.36           C  
ATOM   2714  HE1 PHE A 171      -9.908   4.242  11.951  1.00 89.36           H  
ATOM   2715  CE2 PHE A 171      -7.754   2.323  13.773  1.00 89.36           C  
ATOM   2716  HE2 PHE A 171      -7.722   1.387  14.311  1.00 89.36           H  
ATOM   2717  CZ  PHE A 171      -8.934   2.703  13.111  1.00 89.36           C  
ATOM   2718  HZ  PHE A 171      -9.803   2.064  13.146  1.00 89.36           H  
ATOM   2719  N   ASP A 172      -4.231   7.811  11.793  1.00 85.27           N  
ATOM   2720  H   ASP A 172      -5.230   7.933  11.707  1.00 85.27           H  
ATOM   2721  CA  ASP A 172      -3.423   9.023  11.976  1.00 85.27           C  
ATOM   2722  HA  ASP A 172      -2.431   8.842  11.562  1.00 85.27           H  
ATOM   2723  C   ASP A 172      -3.209   9.402  13.454  1.00 85.27           C  
ATOM   2724  CB  ASP A 172      -4.038  10.173  11.164  1.00 85.27           C  
ATOM   2725  HB2 ASP A 172      -4.161   9.847  10.132  1.00 85.27           H  
ATOM   2726  HB3 ASP A 172      -3.325  10.998  11.159  1.00 85.27           H  
ATOM   2727  O   ASP A 172      -2.315  10.193  13.764  1.00 85.27           O  
ATOM   2728  CG  ASP A 172      -5.385  10.709  11.669  1.00 85.27           C  
ATOM   2729  OD1 ASP A 172      -6.029  10.064  12.535  1.00 85.27           O  
ATOM   2730  OD2 ASP A 172      -5.785  11.757  11.110  1.00 85.27           O  
ATOM   2731  N   SER A 173      -4.001   8.821  14.360  1.00 85.09           N  
ATOM   2732  H   SER A 173      -4.722   8.205  14.013  1.00 85.09           H  
ATOM   2733  CA  SER A 173      -4.130   9.229  15.759  1.00 85.09           C  
ATOM   2734  HA  SER A 173      -3.219   9.745  16.064  1.00 85.09           H  
ATOM   2735  C   SER A 173      -4.331   8.041  16.709  1.00 85.09           C  
ATOM   2736  CB  SER A 173      -5.298  10.219  15.884  1.00 85.09           C  
ATOM   2737  HB2 SER A 173      -5.501  10.413  16.937  1.00 85.09           H  
ATOM   2738  HB3 SER A 173      -5.020  11.159  15.408  1.00 85.09           H  
ATOM   2739  O   SER A 173      -4.948   7.033  16.365  1.00 85.09           O  
ATOM   2740  OG  SER A 173      -6.473   9.727  15.265  1.00 85.09           O  
ATOM   2741  HG  SER A 173      -6.382   9.861  14.319  1.00 85.09           H  
ATOM   2742  N   GLU A 174      -3.829   8.173  17.940  1.00 83.23           N  
ATOM   2743  H   GLU A 174      -3.262   8.980  18.156  1.00 83.23           H  
ATOM   2744  CA  GLU A 174      -3.986   7.158  18.996  1.00 83.23           C  
ATOM   2745  HA  GLU A 174      -3.735   6.177  18.591  1.00 83.23           H  
ATOM   2746  C   GLU A 174      -5.428   7.071  19.510  1.00 83.23           C  
ATOM   2747  CB  GLU A 174      -3.028   7.451  20.160  1.00 83.23           C  
ATOM   2748  HB2 GLU A 174      -3.213   6.721  20.948  1.00 83.23           H  
ATOM   2749  HB3 GLU A 174      -3.218   8.451  20.551  1.00 83.23           H  
ATOM   2750  O   GLU A 174      -5.910   5.981  19.801  1.00 83.23           O  
ATOM   2751  CG  GLU A 174      -1.569   7.342  19.702  1.00 83.23           C  
ATOM   2752  HG2 GLU A 174      -1.383   8.094  18.934  1.00 83.23           H  
ATOM   2753  HG3 GLU A 174      -1.429   6.362  19.246  1.00 83.23           H  
ATOM   2754  CD  GLU A 174      -0.543   7.523  20.829  1.00 83.23           C  
ATOM   2755  OE1 GLU A 174       0.608   7.866  20.472  1.00 83.23           O  
ATOM   2756  OE2 GLU A 174      -0.869   7.237  21.999  1.00 83.23           O  
ATOM   2757  N   ALA A 175      -6.156   8.192  19.533  1.00 85.06           N  
ATOM   2758  H   ALA A 175      -5.706   9.064  19.296  1.00 85.06           H  
ATOM   2759  CA  ALA A 175      -7.563   8.222  19.933  1.00 85.06           C  
ATOM   2760  HA  ALA A 175      -7.641   7.869  20.962  1.00 85.06           H  
ATOM   2761  C   ALA A 175      -8.443   7.302  19.063  1.00 85.06           C  
ATOM   2762  CB  ALA A 175      -8.044   9.677  19.877  1.00 85.06           C  
ATOM   2763  HB1 ALA A 175      -7.436  10.294  20.539  1.00 85.06           H  
ATOM   2764  HB2 ALA A 175      -7.980  10.058  18.858  1.00 85.06           H  
ATOM   2765  HB3 ALA A 175      -9.081   9.726  20.209  1.00 85.06           H  
ATOM   2766  O   ALA A 175      -9.324   6.623  19.586  1.00 85.06           O  
ATOM   2767  N   ALA A 176      -8.167   7.214  17.756  1.00 87.12           N  
ATOM   2768  H   ALA A 176      -7.430   7.786  17.368  1.00 87.12           H  
ATOM   2769  CA  ALA A 176      -8.857   6.287  16.860  1.00 87.12           C  
ATOM   2770  HA  ALA A 176      -9.933   6.414  16.978  1.00 87.12           H  
ATOM   2771  C   ALA A 176      -8.525   4.818  17.181  1.00 87.12           C  
ATOM   2772  CB  ALA A 176      -8.489   6.651  15.420  1.00 87.12           C  
ATOM   2773  HB1 ALA A 176      -9.033   6.000  14.737  1.00 87.12           H  
ATOM   2774  HB2 ALA A 176      -7.416   6.530  15.266  1.00 87.12           H  
ATOM   2775  HB3 ALA A 176      -8.769   7.686  15.220  1.00 87.12           H  
ATOM   2776  O   ALA A 176      -9.411   3.965  17.164  1.00 87.12           O  
ATOM   2777  N   VAL A 177      -7.272   4.513  17.548  1.00 87.88           N  
ATOM   2778  H   VAL A 177      -6.598   5.263  17.603  1.00 87.88           H  
ATOM   2779  CA  VAL A 177      -6.884   3.177  18.034  1.00 87.88           C  
ATOM   2780  HA  VAL A 177      -7.162   2.440  17.281  1.00 87.88           H  
ATOM   2781  C   VAL A 177      -7.650   2.815  19.305  1.00 87.88           C  
ATOM   2782  CB  VAL A 177      -5.362   3.079  18.273  1.00 87.88           C  
ATOM   2783  HB  VAL A 177      -5.019   3.916  18.881  1.00 87.88           H  
ATOM   2784  O   VAL A 177      -8.156   1.703  19.406  1.00 87.88           O  
ATOM   2785  CG1 VAL A 177      -4.946   1.795  19.000  1.00 87.88           C  
ATOM   2786 HG11 VAL A 177      -5.339   1.820  20.016  1.00 87.88           H  
ATOM   2787 HG12 VAL A 177      -3.859   1.728  19.044  1.00 87.88           H  
ATOM   2788 HG13 VAL A 177      -5.356   0.926  18.486  1.00 87.88           H  
ATOM   2789  CG2 VAL A 177      -4.611   3.121  16.945  1.00 87.88           C  
ATOM   2790 HG21 VAL A 177      -4.942   2.307  16.300  1.00 87.88           H  
ATOM   2791 HG22 VAL A 177      -4.780   4.077  16.449  1.00 87.88           H  
ATOM   2792 HG23 VAL A 177      -3.545   3.006  17.142  1.00 87.88           H  
ATOM   2793  N   GLU A 178      -7.764   3.734  20.261  1.00 87.70           N  
ATOM   2794  H   GLU A 178      -7.318   4.631  20.129  1.00 87.70           H  
ATOM   2795  CA  GLU A 178      -8.450   3.481  21.534  1.00 87.70           C  
ATOM   2796  HA  GLU A 178      -8.125   2.512  21.912  1.00 87.70           H  
ATOM   2797  C   GLU A 178      -9.965   3.343  21.362  1.00 87.70           C  
ATOM   2798  CB  GLU A 178      -8.042   4.536  22.574  1.00 87.70           C  
ATOM   2799  HB2 GLU A 178      -8.250   5.539  22.202  1.00 87.70           H  
ATOM   2800  HB3 GLU A 178      -8.597   4.361  23.495  1.00 87.70           H  
ATOM   2801  O   GLU A 178     -10.543   2.403  21.905  1.00 87.70           O  
ATOM   2802  CG  GLU A 178      -6.539   4.359  22.840  1.00 87.70           C  
ATOM   2803  HG2 GLU A 178      -6.350   3.300  23.019  1.00 87.70           H  
ATOM   2804  HG3 GLU A 178      -5.969   4.628  21.951  1.00 87.70           H  
ATOM   2805  CD  GLU A 178      -5.969   5.138  24.020  1.00 87.70           C  
ATOM   2806  OE1 GLU A 178      -4.895   4.645  24.457  1.00 87.70           O  
ATOM   2807  OE2 GLU A 178      -6.571   6.148  24.445  1.00 87.70           O  
ATOM   2808  N   ALA A 179     -10.583   4.160  20.505  1.00 87.14           N  
ATOM   2809  H   ALA A 179     -10.063   4.931  20.112  1.00 87.14           H  
ATOM   2810  CA  ALA A 179     -11.981   4.001  20.097  1.00 87.14           C  
ATOM   2811  HA  ALA A 179     -12.611   4.022  20.986  1.00 87.14           H  
ATOM   2812  C   ALA A 179     -12.251   2.666  19.373  1.00 87.14           C  
ATOM   2813  CB  ALA A 179     -12.349   5.193  19.205  1.00 87.14           C  
ATOM   2814  HB1 ALA A 179     -13.398   5.122  18.918  1.00 87.14           H  
ATOM   2815  HB2 ALA A 179     -12.193   6.125  19.748  1.00 87.14           H  
ATOM   2816  HB3 ALA A 179     -11.734   5.194  18.305  1.00 87.14           H  
ATOM   2817  O   ALA A 179     -13.336   2.102  19.491  1.00 87.14           O  
ATOM   2818  N   THR A 180     -11.261   2.120  18.657  1.00 88.67           N  
ATOM   2819  H   THR A 180     -10.399   2.638  18.567  1.00 88.67           H  
ATOM   2820  CA  THR A 180     -11.377   0.801  18.005  1.00 88.67           C  
ATOM   2821  HA  THR A 180     -12.394   0.704  17.625  1.00 88.67           H  
ATOM   2822  C   THR A 180     -11.158  -0.368  18.986  1.00 88.67           C  
ATOM   2823  CB  THR A 180     -10.427   0.683  16.798  1.00 88.67           C  
ATOM   2824  HB  THR A 180      -9.411   0.489  17.143  1.00 88.67           H  
ATOM   2825  O   THR A 180     -11.406  -1.521  18.646  1.00 88.67           O  
ATOM   2826  CG2 THR A 180     -10.862  -0.400  15.818  1.00 88.67           C  
ATOM   2827 HG21 THR A 180     -10.204  -0.382  14.949  1.00 88.67           H  
ATOM   2828 HG22 THR A 180     -11.884  -0.207  15.493  1.00 88.67           H  
ATOM   2829 HG23 THR A 180     -10.816  -1.387  16.277  1.00 88.67           H  
ATOM   2830  OG1 THR A 180     -10.424   1.827  15.977  1.00 88.67           O  
ATOM   2831  HG1 THR A 180     -10.124   2.583  16.487  1.00 88.67           H  
ATOM   2832  N   LEU A 181     -10.693  -0.108  20.212  1.00 87.81           N  
ATOM   2833  H   LEU A 181     -10.508   0.855  20.454  1.00 87.81           H  
ATOM   2834  CA  LEU A 181     -10.475  -1.124  21.255  1.00 87.81           C  
ATOM   2835  HA  LEU A 181     -10.497  -2.119  20.811  1.00 87.81           H  
ATOM   2836  C   LEU A 181     -11.569  -1.124  22.334  1.00 87.81           C  
ATOM   2837  CB  LEU A 181      -9.093  -0.896  21.889  1.00 87.81           C  
ATOM   2838  HB2 LEU A 181      -8.985  -1.536  22.765  1.00 87.81           H  
ATOM   2839  HB3 LEU A 181      -9.047   0.138  22.229  1.00 87.81           H  
ATOM   2840  O   LEU A 181     -11.588  -2.020  23.175  1.00 87.81           O  
ATOM   2841  CG  LEU A 181      -7.927  -1.177  20.929  1.00 87.81           C  
ATOM   2842  HG  LEU A 181      -8.141  -0.773  19.940  1.00 87.81           H  
ATOM   2843  CD1 LEU A 181      -6.660  -0.513  21.456  1.00 87.81           C  
ATOM   2844 HD11 LEU A 181      -5.894  -0.621  20.688  1.00 87.81           H  
ATOM   2845 HD12 LEU A 181      -6.851   0.550  21.604  1.00 87.81           H  
ATOM   2846 HD13 LEU A 181      -6.358  -0.969  22.398  1.00 87.81           H  
ATOM   2847  CD2 LEU A 181      -7.637  -2.671  20.775  1.00 87.81           C  
ATOM   2848 HD21 LEU A 181      -6.813  -2.813  20.075  1.00 87.81           H  
ATOM   2849 HD22 LEU A 181      -8.521  -3.171  20.380  1.00 87.81           H  
ATOM   2850 HD23 LEU A 181      -7.394  -3.113  21.742  1.00 87.81           H  
ATOM   2851  N   SER A 182     -12.458  -0.127  22.343  1.00 83.06           N  
ATOM   2852  H   SER A 182     -12.377   0.596  21.643  1.00 83.06           H  
ATOM   2853  CA  SER A 182     -13.391   0.128  23.447  1.00 83.06           C  
ATOM   2854  HA  SER A 182     -12.915  -0.219  24.364  1.00 83.06           H  
ATOM   2855  C   SER A 182     -14.726  -0.627  23.374  1.00 83.06           C  
ATOM   2856  CB  SER A 182     -13.594   1.639  23.617  1.00 83.06           C  
ATOM   2857  HB2 SER A 182     -14.259   1.831  24.459  1.00 83.06           H  
ATOM   2858  HB3 SER A 182     -12.631   2.102  23.830  1.00 83.06           H  
ATOM   2859  O   SER A 182     -15.632  -0.316  24.145  1.00 83.06           O  
ATOM   2860  OG  SER A 182     -14.128   2.230  22.449  1.00 83.06           O  
ATOM   2861  HG  SER A 182     -14.984   1.841  22.254  1.00 83.06           H  
ATOM   2862  N   GLY A 183     -14.888  -1.604  22.477  1.00 77.01           N  
ATOM   2863  H   GLY A 183     -14.122  -1.852  21.868  1.00 77.01           H  
ATOM   2864  CA  GLY A 183     -16.124  -2.386  22.381  1.00 77.01           C  
ATOM   2865  HA2 GLY A 183     -16.414  -2.704  23.382  1.00 77.01           H  
ATOM   2866  HA3 GLY A 183     -16.917  -1.752  21.984  1.00 77.01           H  
ATOM   2867  C   GLY A 183     -16.018  -3.630  21.492  1.00 77.01           C  
ATOM   2868  O   GLY A 183     -15.016  -3.803  20.796  1.00 77.01           O  
ATOM   2869  N   PRO A 184     -17.041  -4.506  21.509  1.00 80.98           N  
ATOM   2870  CA  PRO A 184     -17.169  -5.575  20.528  1.00 80.98           C  
ATOM   2871  HA  PRO A 184     -16.271  -6.192  20.518  1.00 80.98           H  
ATOM   2872  C   PRO A 184     -17.387  -4.961  19.142  1.00 80.98           C  
ATOM   2873  CB  PRO A 184     -18.367  -6.412  20.983  1.00 80.98           C  
ATOM   2874  HB2 PRO A 184     -18.884  -6.883  20.146  1.00 80.98           H  
ATOM   2875  HB3 PRO A 184     -18.034  -7.167  21.695  1.00 80.98           H  
ATOM   2876  O   PRO A 184     -18.215  -4.067  18.972  1.00 80.98           O  
ATOM   2877  CG  PRO A 184     -19.253  -5.391  21.698  1.00 80.98           C  
ATOM   2878  HG2 PRO A 184     -19.867  -4.861  20.969  1.00 80.98           H  
ATOM   2879  HG3 PRO A 184     -19.884  -5.863  22.451  1.00 80.98           H  
ATOM   2880  CD  PRO A 184     -18.246  -4.425  22.325  1.00 80.98           C  
ATOM   2881  HD2 PRO A 184     -18.659  -3.416  22.331  1.00 80.98           H  
ATOM   2882  HD3 PRO A 184     -18.015  -4.745  23.342  1.00 80.98           H  
ATOM   2883  N   LEU A 185     -16.631  -5.438  18.158  1.00 89.36           N  
ATOM   2884  H   LEU A 185     -16.004  -6.205  18.354  1.00 89.36           H  
ATOM   2885  CA  LEU A 185     -16.700  -4.975  16.778  1.00 89.36           C  
ATOM   2886  HA  LEU A 185     -17.485  -4.226  16.675  1.00 89.36           H  
ATOM   2887  C   LEU A 185     -17.082  -6.143  15.872  1.00 89.36           C  
ATOM   2888  CB  LEU A 185     -15.352  -4.346  16.385  1.00 89.36           C  
ATOM   2889  HB2 LEU A 185     -15.372  -4.147  15.313  1.00 89.36           H  
ATOM   2890  HB3 LEU A 185     -14.561  -5.071  16.578  1.00 89.36           H  
ATOM   2891  O   LEU A 185     -16.614  -7.262  16.073  1.00 89.36           O  
ATOM   2892  CG  LEU A 185     -14.986  -3.046  17.124  1.00 89.36           C  
ATOM   2893  HG  LEU A 185     -14.812  -3.260  18.179  1.00 89.36           H  
ATOM   2894  CD1 LEU A 185     -13.698  -2.489  16.525  1.00 89.36           C  
ATOM   2895 HD11 LEU A 185     -13.442  -1.559  17.033  1.00 89.36           H  
ATOM   2896 HD12 LEU A 185     -13.821  -2.292  15.460  1.00 89.36           H  
ATOM   2897 HD13 LEU A 185     -12.893  -3.205  16.694  1.00 89.36           H  
ATOM   2898  CD2 LEU A 185     -16.059  -1.965  17.010  1.00 89.36           C  
ATOM   2899 HD21 LEU A 185     -15.682  -1.022  17.407  1.00 89.36           H  
ATOM   2900 HD22 LEU A 185     -16.359  -1.840  15.970  1.00 89.36           H  
ATOM   2901 HD23 LEU A 185     -16.929  -2.247  17.603  1.00 89.36           H  
ATOM   2902  N   GLU A 186     -17.900  -5.880  14.856  1.00 89.81           N  
ATOM   2903  H   GLU A 186     -18.267  -4.946  14.743  1.00 89.81           H  
ATOM   2904  CA  GLU A 186     -18.359  -6.892  13.904  1.00 89.81           C  
ATOM   2905  HA  GLU A 186     -17.721  -7.772  13.986  1.00 89.81           H  
ATOM   2906  C   GLU A 186     -18.246  -6.366  12.471  1.00 89.81           C  
ATOM   2907  CB  GLU A 186     -19.804  -7.332  14.195  1.00 89.81           C  
ATOM   2908  HB2 GLU A 186     -20.484  -6.523  13.930  1.00 89.81           H  
ATOM   2909  HB3 GLU A 186     -20.019  -8.185  13.552  1.00 89.81           H  
ATOM   2910  O   GLU A 186     -18.623  -5.230  12.188  1.00 89.81           O  
ATOM   2911  CG  GLU A 186     -20.061  -7.728  15.660  1.00 89.81           C  
ATOM   2912  HG2 GLU A 186     -19.246  -8.365  16.005  1.00 89.81           H  
ATOM   2913  HG3 GLU A 186     -20.063  -6.829  16.277  1.00 89.81           H  
ATOM   2914  CD  GLU A 186     -21.386  -8.476  15.857  1.00 89.81           C  
ATOM   2915  OE1 GLU A 186     -21.489  -9.172  16.891  1.00 89.81           O  
ATOM   2916  OE2 GLU A 186     -22.263  -8.367  14.969  1.00 89.81           O  
ATOM   2917  N   ILE A 187     -17.750  -7.197  11.552  1.00 86.24           N  
ATOM   2918  H   ILE A 187     -17.527  -8.138  11.843  1.00 86.24           H  
ATOM   2919  CA  ILE A 187     -17.667  -6.887  10.118  1.00 86.24           C  
ATOM   2920  HA  ILE A 187     -18.120  -5.912   9.936  1.00 86.24           H  
ATOM   2921  C   ILE A 187     -18.491  -7.929   9.364  1.00 86.24           C  
ATOM   2922  CB  ILE A 187     -16.199  -6.810   9.630  1.00 86.24           C  
ATOM   2923  HB  ILE A 187     -15.705  -7.755   9.858  1.00 86.24           H  
ATOM   2924  O   ILE A 187     -18.247  -9.128   9.496  1.00 86.24           O  
ATOM   2925  CG1 ILE A 187     -15.453  -5.675  10.369  1.00 86.24           C  
ATOM   2926 HG12 ILE A 187     -16.016  -4.750  10.246  1.00 86.24           H  
ATOM   2927 HG13 ILE A 187     -15.425  -5.906  11.434  1.00 86.24           H  
ATOM   2928  CG2 ILE A 187     -16.148  -6.597   8.103  1.00 86.24           C  
ATOM   2929 HG21 ILE A 187     -16.635  -5.658   7.837  1.00 86.24           H  
ATOM   2930 HG22 ILE A 187     -15.118  -6.577   7.749  1.00 86.24           H  
ATOM   2931 HG23 ILE A 187     -16.640  -7.421   7.586  1.00 86.24           H  
ATOM   2932  CD1 ILE A 187     -14.009  -5.431   9.905  1.00 86.24           C  
ATOM   2933 HD11 ILE A 187     -13.997  -4.995   8.906  1.00 86.24           H  
ATOM   2934 HD12 ILE A 187     -13.531  -4.725  10.584  1.00 86.24           H  
ATOM   2935 HD13 ILE A 187     -13.450  -6.366   9.909  1.00 86.24           H  
ATOM   2936  N   LEU A 188     -19.468  -7.470   8.573  1.00 86.73           N  
ATOM   2937  H   LEU A 188     -19.590  -6.469   8.510  1.00 86.73           H  
ATOM   2938  CA  LEU A 188     -20.440  -8.324   7.869  1.00 86.73           C  
ATOM   2939  HA  LEU A 188     -21.238  -7.677   7.505  1.00 86.73           H  
ATOM   2940  C   LEU A 188     -21.146  -9.332   8.805  1.00 86.73           C  
ATOM   2941  CB  LEU A 188     -19.788  -8.988   6.635  1.00 86.73           C  
ATOM   2942  HB2 LEU A 188     -20.547  -9.589   6.134  1.00 86.73           H  
ATOM   2943  HB3 LEU A 188     -19.010  -9.669   6.979  1.00 86.73           H  
ATOM   2944  O   LEU A 188     -21.312 -10.501   8.464  1.00 86.73           O  
ATOM   2945  CG  LEU A 188     -19.179  -8.032   5.593  1.00 86.73           C  
ATOM   2946  HG  LEU A 188     -18.385  -7.442   6.051  1.00 86.73           H  
ATOM   2947  CD1 LEU A 188     -18.572  -8.861   4.465  1.00 86.73           C  
ATOM   2948 HD11 LEU A 188     -18.158  -8.196   3.708  1.00 86.73           H  
ATOM   2949 HD12 LEU A 188     -19.339  -9.476   3.995  1.00 86.73           H  
ATOM   2950 HD13 LEU A 188     -17.786  -9.506   4.858  1.00 86.73           H  
ATOM   2951  CD2 LEU A 188     -20.209  -7.081   4.985  1.00 86.73           C  
ATOM   2952 HD21 LEU A 188     -20.592  -6.399   5.744  1.00 86.73           H  
ATOM   2953 HD22 LEU A 188     -21.034  -7.649   4.553  1.00 86.73           H  
ATOM   2954 HD23 LEU A 188     -19.742  -6.487   4.200  1.00 86.73           H  
ATOM   2955  N   GLY A 189     -21.516  -8.890  10.014  1.00 89.15           N  
ATOM   2956  H   GLY A 189     -21.339  -7.925  10.252  1.00 89.15           H  
ATOM   2957  CA  GLY A 189     -22.208  -9.719  11.012  1.00 89.15           C  
ATOM   2958  HA2 GLY A 189     -22.547  -9.080  11.827  1.00 89.15           H  
ATOM   2959  HA3 GLY A 189     -23.084 -10.179  10.555  1.00 89.15           H  
ATOM   2960  C   GLY A 189     -21.360 -10.836  11.635  1.00 89.15           C  
ATOM   2961  O   GLY A 189     -21.914 -11.750  12.241  1.00 89.15           O  
ATOM   2962  N   LYS A 190     -20.029 -10.802  11.475  1.00 86.81           N  
ATOM   2963  H   LYS A 190     -19.632 -10.063  10.912  1.00 86.81           H  
ATOM   2964  CA  LYS A 190     -19.101 -11.699  12.182  1.00 86.81           C  
ATOM   2965  HA  LYS A 190     -19.697 -12.396  12.770  1.00 86.81           H  
ATOM   2966  C   LYS A 190     -18.234 -10.886  13.149  1.00 86.81           C  
ATOM   2967  CB  LYS A 190     -18.264 -12.532  11.196  1.00 86.81           C  
ATOM   2968  HB2 LYS A 190     -17.558 -13.143  11.758  1.00 86.81           H  
ATOM   2969  HB3 LYS A 190     -17.705 -11.865  10.539  1.00 86.81           H  
ATOM   2970  O   LYS A 190     -17.663  -9.876  12.722  1.00 86.81           O  
ATOM   2971  CG  LYS A 190     -19.174 -13.447  10.360  1.00 86.81           C  
ATOM   2972  HG2 LYS A 190     -19.843 -12.818   9.772  1.00 86.81           H  
ATOM   2973  HG3 LYS A 190     -19.781 -14.062  11.025  1.00 86.81           H  
ATOM   2974  CD  LYS A 190     -18.405 -14.362   9.402  1.00 86.81           C  
ATOM   2975  HD2 LYS A 190     -17.641 -13.773   8.896  1.00 86.81           H  
ATOM   2976  HD3 LYS A 190     -17.929 -15.172   9.955  1.00 86.81           H  
ATOM   2977  CE  LYS A 190     -19.403 -14.919   8.373  1.00 86.81           C  
ATOM   2978  HE2 LYS A 190     -20.026 -15.684   8.836  1.00 86.81           H  
ATOM   2979  HE3 LYS A 190     -20.062 -14.105   8.069  1.00 86.81           H  
ATOM   2980  NZ  LYS A 190     -18.732 -15.441   7.161  1.00 86.81           N  
ATOM   2981  HZ1 LYS A 190     -18.109 -14.749   6.770  1.00 86.81           H  
ATOM   2982  HZ2 LYS A 190     -18.253 -16.318   7.304  1.00 86.81           H  
ATOM   2983  HZ3 LYS A 190     -19.372 -15.575   6.392  1.00 86.81           H  
ATOM   2984  N   PRO A 191     -18.115 -11.297  14.425  1.00 91.11           N  
ATOM   2985  CA  PRO A 191     -17.306 -10.586  15.404  1.00 91.11           C  
ATOM   2986  HA  PRO A 191     -17.602  -9.537  15.430  1.00 91.11           H  
ATOM   2987  C   PRO A 191     -15.821 -10.655  15.049  1.00 91.11           C  
ATOM   2988  CB  PRO A 191     -17.626 -11.222  16.759  1.00 91.11           C  
ATOM   2989  HB2 PRO A 191     -18.479 -10.710  17.205  1.00 91.11           H  
ATOM   2990  HB3 PRO A 191     -16.774 -11.204  17.438  1.00 91.11           H  
ATOM   2991  O   PRO A 191     -15.307 -11.697  14.639  1.00 91.11           O  
ATOM   2992  CG  PRO A 191     -18.029 -12.648  16.386  1.00 91.11           C  
ATOM   2993  HG2 PRO A 191     -17.136 -13.258  16.246  1.00 91.11           H  
ATOM   2994  HG3 PRO A 191     -18.687 -13.092  17.133  1.00 91.11           H  
ATOM   2995  CD  PRO A 191     -18.739 -12.458  15.047  1.00 91.11           C  
ATOM   2996  HD2 PRO A 191     -18.621 -13.353  14.436  1.00 91.11           H  
ATOM   2997  HD3 PRO A 191     -19.795 -12.250  15.217  1.00 91.11           H  
ATOM   2998  N   ILE A 192     -15.130  -9.532  15.232  1.00 91.38           N  
ATOM   2999  H   ILE A 192     -15.620  -8.737  15.615  1.00 91.38           H  
ATOM   3000  CA  ILE A 192     -13.697  -9.380  14.989  1.00 91.38           C  
ATOM   3001  HA  ILE A 192     -13.310 -10.330  14.619  1.00 91.38           H  
ATOM   3002  C   ILE A 192     -12.949  -9.090  16.294  1.00 91.38           C  
ATOM   3003  CB  ILE A 192     -13.406  -8.321  13.902  1.00 91.38           C  
ATOM   3004  HB  ILE A 192     -12.324  -8.196  13.859  1.00 91.38           H  
ATOM   3005  O   ILE A 192     -13.413  -8.358  17.165  1.00 91.38           O  
ATOM   3006  CG1 ILE A 192     -14.041  -6.948  14.199  1.00 91.38           C  
ATOM   3007 HG12 ILE A 192     -15.074  -6.940  13.852  1.00 91.38           H  
ATOM   3008 HG13 ILE A 192     -14.041  -6.773  15.275  1.00 91.38           H  
ATOM   3009  CG2 ILE A 192     -13.874  -8.826  12.525  1.00 91.38           C  
ATOM   3010 HG21 ILE A 192     -14.958  -8.941  12.515  1.00 91.38           H  
ATOM   3011 HG22 ILE A 192     -13.423  -9.798  12.329  1.00 91.38           H  
ATOM   3012 HG23 ILE A 192     -13.578  -8.129  11.741  1.00 91.38           H  
ATOM   3013  CD1 ILE A 192     -13.284  -5.790  13.551  1.00 91.38           C  
ATOM   3014 HD11 ILE A 192     -13.103  -5.996  12.495  1.00 91.38           H  
ATOM   3015 HD12 ILE A 192     -12.330  -5.655  14.060  1.00 91.38           H  
ATOM   3016 HD13 ILE A 192     -13.867  -4.875  13.646  1.00 91.38           H  
ATOM   3017  N   GLU A 193     -11.743  -9.637  16.415  1.00 91.00           N  
ATOM   3018  H   GLU A 193     -11.393 -10.168  15.631  1.00 91.00           H  
ATOM   3019  CA  GLU A 193     -10.834  -9.329  17.517  1.00 91.00           C  
ATOM   3020  HA  GLU A 193     -11.404  -9.022  18.394  1.00 91.00           H  
ATOM   3021  C   GLU A 193      -9.892  -8.192  17.121  1.00 91.00           C  
ATOM   3022  CB  GLU A 193      -9.984 -10.544  17.900  1.00 91.00           C  
ATOM   3023  HB2 GLU A 193      -9.480 -10.930  17.013  1.00 91.00           H  
ATOM   3024  HB3 GLU A 193      -9.225 -10.183  18.593  1.00 91.00           H  
ATOM   3025  O   GLU A 193      -9.095  -8.351  16.195  1.00 91.00           O  
ATOM   3026  CG  GLU A 193     -10.747 -11.690  18.579  1.00 91.00           C  
ATOM   3027  HG2 GLU A 193     -11.439 -12.131  17.863  1.00 91.00           H  
ATOM   3028  HG3 GLU A 193     -11.317 -11.283  19.414  1.00 91.00           H  
ATOM   3029  CD  GLU A 193      -9.782 -12.768  19.108  1.00 91.00           C  
ATOM   3030  OE1 GLU A 193     -10.249 -13.852  19.501  1.00 91.00           O  
ATOM   3031  OE2 GLU A 193      -8.552 -12.501  19.176  1.00 91.00           O  
ATOM   3032  N   VAL A 194      -9.904  -7.079  17.858  1.00 92.44           N  
ATOM   3033  H   VAL A 194     -10.591  -6.983  18.592  1.00 92.44           H  
ATOM   3034  CA  VAL A 194      -8.938  -5.985  17.666  1.00 92.44           C  
ATOM   3035  HA  VAL A 194      -8.353  -6.197  16.771  1.00 92.44           H  
ATOM   3036  C   VAL A 194      -7.956  -5.918  18.830  1.00 92.44           C  
ATOM   3037  CB  VAL A 194      -9.625  -4.634  17.405  1.00 92.44           C  
ATOM   3038  HB  VAL A 194     -10.208  -4.331  18.275  1.00 92.44           H  
ATOM   3039  O   VAL A 194      -8.339  -5.961  19.997  1.00 92.44           O  
ATOM   3040  CG1 VAL A 194      -8.569  -3.564  17.099  1.00 92.44           C  
ATOM   3041 HG11 VAL A 194      -9.061  -2.624  16.849  1.00 92.44           H  
ATOM   3042 HG12 VAL A 194      -7.949  -3.889  16.264  1.00 92.44           H  
ATOM   3043 HG13 VAL A 194      -7.945  -3.379  17.973  1.00 92.44           H  
ATOM   3044  CG2 VAL A 194     -10.544  -4.746  16.183  1.00 92.44           C  
ATOM   3045 HG21 VAL A 194     -10.888  -3.756  15.881  1.00 92.44           H  
ATOM   3046 HG22 VAL A 194     -11.415  -5.353  16.429  1.00 92.44           H  
ATOM   3047 HG23 VAL A 194     -10.009  -5.204  15.351  1.00 92.44           H  
ATOM   3048  N   LYS A 195      -6.662  -5.818  18.511  1.00 90.07           N  
ATOM   3049  H   LYS A 195      -6.437  -5.798  17.527  1.00 90.07           H  
ATOM   3050  CA  LYS A 195      -5.555  -5.702  19.476  1.00 90.07           C  
ATOM   3051  HA  LYS A 195      -5.954  -5.372  20.435  1.00 90.07           H  
ATOM   3052  C   LYS A 195      -4.581  -4.626  18.979  1.00 90.07           C  
ATOM   3053  CB  LYS A 195      -4.898  -7.095  19.656  1.00 90.07           C  
ATOM   3054  HB2 LYS A 195      -3.975  -6.990  20.226  1.00 90.07           H  
ATOM   3055  HB3 LYS A 195      -4.650  -7.499  18.674  1.00 90.07           H  
ATOM   3056  O   LYS A 195      -4.331  -4.561  17.773  1.00 90.07           O  
ATOM   3057  CG  LYS A 195      -5.831  -8.081  20.398  1.00 90.07           C  
ATOM   3058  HG2 LYS A 195      -5.903  -7.768  21.440  1.00 90.07           H  
ATOM   3059  HG3 LYS A 195      -6.829  -8.025  19.964  1.00 90.07           H  
ATOM   3060  CD  LYS A 195      -5.441  -9.567  20.340  1.00 90.07           C  
ATOM   3061  HD2 LYS A 195      -5.442  -9.886  19.298  1.00 90.07           H  
ATOM   3062  HD3 LYS A 195      -4.453  -9.721  20.773  1.00 90.07           H  
ATOM   3063  CE  LYS A 195      -6.503 -10.356  21.131  1.00 90.07           C  
ATOM   3064  HE2 LYS A 195      -7.474  -9.893  20.956  1.00 90.07           H  
ATOM   3065  HE3 LYS A 195      -6.290 -10.264  22.196  1.00 90.07           H  
ATOM   3066  NZ  LYS A 195      -6.605 -11.788  20.749  1.00 90.07           N  
ATOM   3067  HZ1 LYS A 195      -7.269 -12.278  21.332  1.00 90.07           H  
ATOM   3068  HZ2 LYS A 195      -5.725 -12.284  20.729  1.00 90.07           H  
ATOM   3069  HZ3 LYS A 195      -7.075 -11.894  19.861  1.00 90.07           H  
ATOM   3070  N   LYS A 196      -3.998  -3.796  19.868  1.00 87.91           N  
ATOM   3071  H   LYS A 196      -4.249  -3.877  20.843  1.00 87.91           H  
ATOM   3072  CA  LYS A 196      -2.891  -2.888  19.474  1.00 87.91           C  
ATOM   3073  HA  LYS A 196      -3.259  -2.194  18.717  1.00 87.91           H  
ATOM   3074  C   LYS A 196      -1.816  -3.748  18.803  1.00 87.91           C  
ATOM   3075  CB  LYS A 196      -2.299  -2.044  20.642  1.00 87.91           C  
ATOM   3076  HB2 LYS A 196      -1.401  -1.550  20.271  1.00 87.91           H  
ATOM   3077  HB3 LYS A 196      -2.007  -2.700  21.461  1.00 87.91           H  
ATOM   3078  O   LYS A 196      -1.398  -4.761  19.370  1.00 87.91           O  
ATOM   3079  CG  LYS A 196      -3.251  -0.945  21.173  1.00 87.91           C  
ATOM   3080  HG2 LYS A 196      -4.023  -1.441  21.762  1.00 87.91           H  
ATOM   3081  HG3 LYS A 196      -3.718  -0.476  20.307  1.00 87.91           H  
ATOM   3082  CD  LYS A 196      -2.638   0.198  22.033  1.00 87.91           C  
ATOM   3083  HD2 LYS A 196      -1.916   0.742  21.424  1.00 87.91           H  
ATOM   3084  HD3 LYS A 196      -2.122  -0.231  22.893  1.00 87.91           H  
ATOM   3085  CE  LYS A 196      -3.738   1.185  22.527  1.00 87.91           C  
ATOM   3086  HE2 LYS A 196      -4.351   1.464  21.669  1.00 87.91           H  
ATOM   3087  HE3 LYS A 196      -4.394   0.652  23.216  1.00 87.91           H  
ATOM   3088  NZ  LYS A 196      -3.256   2.448  23.186  1.00 87.91           N  
ATOM   3089  HZ1 LYS A 196      -2.694   2.280  24.008  1.00 87.91           H  
ATOM   3090  HZ2 LYS A 196      -2.746   3.045  22.552  1.00 87.91           H  
ATOM   3091  HZ3 LYS A 196      -4.015   3.030  23.511  1.00 87.91           H  
ATOM   3092  N   ALA A 197      -1.409  -3.397  17.584  1.00 80.27           N  
ATOM   3093  H   ALA A 197      -1.689  -2.502  17.208  1.00 80.27           H  
ATOM   3094  CA  ALA A 197      -0.343  -4.124  16.919  1.00 80.27           C  
ATOM   3095  HA  ALA A 197      -0.564  -5.191  16.941  1.00 80.27           H  
ATOM   3096  C   ALA A 197       0.919  -3.852  17.728  1.00 80.27           C  
ATOM   3097  CB  ALA A 197      -0.202  -3.680  15.458  1.00 80.27           C  
ATOM   3098  HB1 ALA A 197      -1.120  -3.892  14.912  1.00 80.27           H  
ATOM   3099  HB2 ALA A 197       0.010  -2.611  15.419  1.00 80.27           H  
ATOM   3100  HB3 ALA A 197       0.624  -4.219  14.994  1.00 80.27           H  
ATOM   3101  O   ALA A 197       1.387  -2.716  17.766  1.00 80.27           O  
ATOM   3102  N   GLN A 198       1.459  -4.876  18.393  1.00 71.39           N  
ATOM   3103  H   GLN A 198       0.994  -5.773  18.411  1.00 71.39           H  
ATOM   3104  CA  GLN A 198       2.752  -4.708  19.035  1.00 71.39           C  
ATOM   3105  HA  GLN A 198       2.645  -3.941  19.801  1.00 71.39           H  
ATOM   3106  C   GLN A 198       3.728  -4.234  17.955  1.00 71.39           C  
ATOM   3107  CB  GLN A 198       3.247  -6.003  19.693  1.00 71.39           C  
ATOM   3108  HB2 GLN A 198       3.166  -6.832  18.990  1.00 71.39           H  
ATOM   3109  HB3 GLN A 198       4.297  -5.874  19.955  1.00 71.39           H  
ATOM   3110  O   GLN A 198       3.804  -4.875  16.893  1.00 71.39           O  
ATOM   3111  CG  GLN A 198       2.465  -6.323  20.976  1.00 71.39           C  
ATOM   3112  HG2 GLN A 198       2.477  -5.447  21.625  1.00 71.39           H  
ATOM   3113  HG3 GLN A 198       1.429  -6.551  20.728  1.00 71.39           H  
ATOM   3114  CD  GLN A 198       3.054  -7.500  21.750  1.00 71.39           C  
ATOM   3115  NE2 GLN A 198       2.675  -7.681  22.996  1.00 71.39           N  
ATOM   3116 HE21 GLN A 198       2.008  -7.063  23.435  1.00 71.39           H  
ATOM   3117 HE22 GLN A 198       3.085  -8.472  23.471  1.00 71.39           H  
ATOM   3118  OE1 GLN A 198       3.858  -8.277  21.264  1.00 71.39           O  
ATOM   3119  N   PRO A 199       4.469  -3.131  18.178  1.00 55.70           N  
ATOM   3120  CA  PRO A 199       5.584  -2.843  17.304  1.00 55.70           C  
ATOM   3121  HA  PRO A 199       5.233  -2.613  16.298  1.00 55.70           H  
ATOM   3122  C   PRO A 199       6.443  -4.101  17.294  1.00 55.70           C  
ATOM   3123  CB  PRO A 199       6.291  -1.628  17.910  1.00 55.70           C  
ATOM   3124  HB2 PRO A 199       5.846  -0.729  17.485  1.00 55.70           H  
ATOM   3125  HB3 PRO A 199       7.368  -1.645  17.744  1.00 55.70           H  
ATOM   3126  O   PRO A 199       6.619  -4.741  18.336  1.00 55.70           O  
ATOM   3127  CG  PRO A 199       5.936  -1.704  19.395  1.00 55.70           C  
ATOM   3128  HG2 PRO A 199       6.614  -2.388  19.905  1.00 55.70           H  
ATOM   3129  HG3 PRO A 199       5.954  -0.721  19.867  1.00 55.70           H  
ATOM   3130  CD  PRO A 199       4.527  -2.295  19.372  1.00 55.70           C  
ATOM   3131  HD2 PRO A 199       4.364  -2.868  20.285  1.00 55.70           H  
ATOM   3132  HD3 PRO A 199       3.789  -1.497  19.288  1.00 55.70           H  
ATOM   3133  N   ARG A 200       6.983  -4.474  16.129  1.00 49.46           N  
ATOM   3134  H   ARG A 200       6.790  -3.914  15.311  1.00 49.46           H  
ATOM   3135  CA  ARG A 200       8.109  -5.404  16.131  1.00 49.46           C  
ATOM   3136  HA  ARG A 200       7.834  -6.323  16.649  1.00 49.46           H  
ATOM   3137  C   ARG A 200       9.179  -4.709  16.954  1.00 49.46           C  
ATOM   3138  CB  ARG A 200       8.603  -5.730  14.716  1.00 49.46           C  
ATOM   3139  HB2 ARG A 200       8.690  -4.815  14.130  1.00 49.46           H  
ATOM   3140  HB3 ARG A 200       9.592  -6.181  14.797  1.00 49.46           H  
ATOM   3141  O   ARG A 200       9.831  -3.799  16.443  1.00 49.46           O  
ATOM   3142  CG  ARG A 200       7.674  -6.720  14.007  1.00 49.46           C  
ATOM   3143  HG2 ARG A 200       6.700  -6.260  13.838  1.00 49.46           H  
ATOM   3144  HG3 ARG A 200       7.548  -7.602  14.635  1.00 49.46           H  
ATOM   3145  CD  ARG A 200       8.289  -7.142  12.669  1.00 49.46           C  
ATOM   3146  HD2 ARG A 200       8.336  -6.274  12.011  1.00 49.46           H  
ATOM   3147  HD3 ARG A 200       9.302  -7.498  12.857  1.00 49.46           H  
ATOM   3148  NE  ARG A 200       7.501  -8.215  12.033  1.00 49.46           N  
ATOM   3149  HE  ARG A 200       6.591  -8.394  12.432  1.00 49.46           H  
ATOM   3150  NH1 ARG A 200       9.066  -8.863  10.481  1.00 49.46           N  
ATOM   3151 HH11 ARG A 200       9.699  -8.170  10.854  1.00 49.46           H  
ATOM   3152 HH12 ARG A 200       9.391  -9.525   9.790  1.00 49.46           H  
ATOM   3153  NH2 ARG A 200       7.133  -9.969  10.632  1.00 49.46           N  
ATOM   3154 HH21 ARG A 200       7.459 -10.607   9.920  1.00 49.46           H  
ATOM   3155 HH22 ARG A 200       6.247 -10.137  11.086  1.00 49.46           H  
ATOM   3156  CZ  ARG A 200       7.902  -9.004  11.052  1.00 49.46           C  
ATOM   3157  N   GLY A 201       9.284  -5.085  18.232  1.00 38.62           N  
ATOM   3158  H   GLY A 201       8.570  -5.692  18.608  1.00 38.62           H  
ATOM   3159  CA  GLY A 201      10.352  -4.627  19.100  1.00 38.62           C  
ATOM   3160  HA2 GLY A 201      10.388  -5.216  20.016  1.00 38.62           H  
ATOM   3161  HA3 GLY A 201      10.218  -3.571  19.335  1.00 38.62           H  
ATOM   3162  C   GLY A 201      11.622  -4.841  18.310  1.00 38.62           C  
ATOM   3163  O   GLY A 201      11.734  -5.894  17.673  1.00 38.62           O  
ATOM   3164  N   ASN A 202      12.473  -3.808  18.243  1.00 38.43           N  
ATOM   3165  H   ASN A 202      12.222  -2.936  18.685  1.00 38.43           H  
ATOM   3166  CA  ASN A 202      13.653  -3.836  17.392  1.00 38.43           C  
ATOM   3167  HA  ASN A 202      13.361  -3.658  16.357  1.00 38.43           H  
ATOM   3168  C   ASN A 202      14.267  -5.233  17.514  1.00 38.43           C  
ATOM   3169  CB  ASN A 202      14.683  -2.770  17.832  1.00 38.43           C  
ATOM   3170  HB2 ASN A 202      15.606  -2.949  17.280  1.00 38.43           H  
ATOM   3171  HB3 ASN A 202      14.903  -2.906  18.890  1.00 38.43           H  
ATOM   3172  O   ASN A 202      14.694  -5.610  18.610  1.00 38.43           O  
ATOM   3173  CG  ASN A 202      14.298  -1.316  17.608  1.00 38.43           C  
ATOM   3174  ND2 ASN A 202      15.217  -0.410  17.854  1.00 38.43           N  
ATOM   3175 HD21 ASN A 202      14.991   0.542  17.604  1.00 38.43           H  
ATOM   3176 HD22 ASN A 202      16.168  -0.691  18.043  1.00 38.43           H  
ATOM   3177  OD1 ASN A 202      13.191  -0.953  17.251  1.00 38.43           O  
ATOM   3178  N   MET A 203      14.300  -5.985  16.407  1.00 34.81           N  
ATOM   3179  H   MET A 203      13.826  -5.649  15.581  1.00 34.81           H  
ATOM   3180  CA  MET A 203      15.361  -6.960  16.220  1.00 34.81           C  
ATOM   3181  HA  MET A 203      15.415  -7.647  17.064  1.00 34.81           H  
ATOM   3182  C   MET A 203      16.603  -6.084  16.220  1.00 34.81           C  
ATOM   3183  CB  MET A 203      15.182  -7.762  14.919  1.00 34.81           C  
ATOM   3184  HB2 MET A 203      14.807  -7.111  14.129  1.00 34.81           H  
ATOM   3185  HB3 MET A 203      16.148  -8.160  14.608  1.00 34.81           H  
ATOM   3186  O   MET A 203      16.969  -5.505  15.201  1.00 34.81           O  
ATOM   3187  CG  MET A 203      14.226  -8.944  15.122  1.00 34.81           C  
ATOM   3188  HG2 MET A 203      13.306  -8.587  15.584  1.00 34.81           H  
ATOM   3189  HG3 MET A 203      14.703  -9.641  15.811  1.00 34.81           H  
ATOM   3190  SD  MET A 203      13.799  -9.836  13.597  1.00 34.81           S  
ATOM   3191  CE  MET A 203      13.364 -11.448  14.304  1.00 34.81           C  
ATOM   3192  HE1 MET A 203      14.233 -11.866  14.813  1.00 34.81           H  
ATOM   3193  HE2 MET A 203      13.059 -12.127  13.508  1.00 34.81           H  
ATOM   3194  HE3 MET A 203      12.550 -11.332  15.019  1.00 34.81           H  
ATOM   3195  N   ARG A 204      17.111  -5.838  17.434  1.00 40.12           N  
ATOM   3196  H   ARG A 204      16.648  -6.280  18.216  1.00 40.12           H  
ATOM   3197  CA  ARG A 204      18.373  -5.168  17.679  1.00 40.12           C  
ATOM   3198  HA  ARG A 204      18.343  -4.138  17.323  1.00 40.12           H  
ATOM   3199  C   ARG A 204      19.382  -5.927  16.840  1.00 40.12           C  
ATOM   3200  CB  ARG A 204      18.718  -5.241  19.179  1.00 40.12           C  
ATOM   3201  HB2 ARG A 204      19.764  -4.965  19.315  1.00 40.12           H  
ATOM   3202  HB3 ARG A 204      18.598  -6.272  19.512  1.00 40.12           H  
ATOM   3203  O   ARG A 204      19.230  -7.135  16.649  1.00 40.12           O  
ATOM   3204  CG  ARG A 204      17.849  -4.327  20.059  1.00 40.12           C  
ATOM   3205  HG2 ARG A 204      16.794  -4.548  19.898  1.00 40.12           H  
ATOM   3206  HG3 ARG A 204      18.042  -3.289  19.786  1.00 40.12           H  
ATOM   3207  CD  ARG A 204      18.181  -4.539  21.544  1.00 40.12           C  
ATOM   3208  HD2 ARG A 204      17.876  -5.548  21.821  1.00 40.12           H  
ATOM   3209  HD3 ARG A 204      19.261  -4.465  21.672  1.00 40.12           H  
ATOM   3210  NE  ARG A 204      17.510  -3.543  22.413  1.00 40.12           N  
ATOM   3211  HE  ARG A 204      16.953  -2.841  21.948  1.00 40.12           H  
ATOM   3212  NH1 ARG A 204      18.225  -4.393  24.420  1.00 40.12           N  
ATOM   3213 HH11 ARG A 204      18.637  -5.166  23.917  1.00 40.12           H  
ATOM   3214 HH12 ARG A 204      18.229  -4.386  25.430  1.00 40.12           H  
ATOM   3215  NH2 ARG A 204      16.980  -2.541  24.397  1.00 40.12           N  
ATOM   3216 HH21 ARG A 204      17.020  -2.528  25.406  1.00 40.12           H  
ATOM   3217 HH22 ARG A 204      16.451  -1.832  23.910  1.00 40.12           H  
ATOM   3218  CZ  ARG A 204      17.574  -3.496  23.734  1.00 40.12           C  
ATOM   3219  N   ASP A 205      20.394  -5.229  16.351  1.00 50.12           N  
ATOM   3220  H   ASP A 205      20.373  -4.222  16.413  1.00 50.12           H  
ATOM   3221  CA  ASP A 205      21.447  -5.803  15.516  1.00 50.12           C  
ATOM   3222  HA  ASP A 205      20.970  -6.442  14.773  1.00 50.12           H  
ATOM   3223  C   ASP A 205      22.390  -6.718  16.352  1.00 50.12           C  
ATOM   3224  CB  ASP A 205      22.132  -4.661  14.739  1.00 50.12           C  
ATOM   3225  HB2 ASP A 205      22.774  -4.106  15.423  1.00 50.12           H  
ATOM   3226  HB3 ASP A 205      22.764  -5.091  13.961  1.00 50.12           H  
ATOM   3227  O   ASP A 205      23.614  -6.636  16.304  1.00 50.12           O  
ATOM   3228  CG  ASP A 205      21.125  -3.681  14.101  1.00 50.12           C  
ATOM   3229  OD1 ASP A 205      20.679  -3.911  12.952  1.00 50.12           O  
ATOM   3230  OD2 ASP A 205      20.775  -2.697  14.799  1.00 50.12           O  
ATOM   3231  N   ASP A 206      21.807  -7.596  17.175  1.00 43.75           N  
ATOM   3232  H   ASP A 206      20.798  -7.632  17.152  1.00 43.75           H  
ATOM   3233  CA  ASP A 206      22.451  -8.590  18.027  1.00 43.75           C  
ATOM   3234  HA  ASP A 206      23.290  -8.116  18.535  1.00 43.75           H  
ATOM   3235  C   ASP A 206      23.027  -9.751  17.188  1.00 43.75           C  
ATOM   3236  CB  ASP A 206      21.449  -9.075  19.100  1.00 43.75           C  
ATOM   3237  HB2 ASP A 206      20.529  -9.395  18.610  1.00 43.75           H  
ATOM   3238  HB3 ASP A 206      21.877  -9.945  19.600  1.00 43.75           H  
ATOM   3239  O   ASP A 206      23.979 -10.400  17.630  1.00 43.75           O  
ATOM   3240  CG  ASP A 206      21.118  -8.031  20.190  1.00 43.75           C  
ATOM   3241  OD1 ASP A 206      22.012  -7.226  20.556  1.00 43.75           O  
ATOM   3242  OD2 ASP A 206      19.976  -8.045  20.705  1.00 43.75           O  
ATOM   3243  N   ASP A 207      22.561  -9.928  15.941  1.00 51.40           N  
ATOM   3244  H   ASP A 207      21.762  -9.381  15.653  1.00 51.40           H  
ATOM   3245  CA  ASP A 207      23.225 -10.759  14.921  1.00 51.40           C  
ATOM   3246  HA  ASP A 207      23.241 -11.793  15.264  1.00 51.40           H  
ATOM   3247  C   ASP A 207      24.700 -10.337  14.715  1.00 51.40           C  
ATOM   3248  CB  ASP A 207      22.452 -10.690  13.581  1.00 51.40           C  
ATOM   3249  HB2 ASP A 207      23.144 -10.940  12.777  1.00 51.40           H  
ATOM   3250  HB3 ASP A 207      22.116  -9.666  13.413  1.00 51.40           H  
ATOM   3251  O   ASP A 207      25.572 -11.195  14.539  1.00 51.40           O  
ATOM   3252  CG  ASP A 207      21.260 -11.656  13.457  1.00 51.40           C  
ATOM   3253  OD1 ASP A 207      21.232 -12.669  14.192  1.00 51.40           O  
ATOM   3254  OD2 ASP A 207      20.412 -11.412  12.569  1.00 51.40           O  
ATOM   3255  N   ASP A 208      25.023  -9.040  14.837  1.00 48.10           N  
ATOM   3256  H   ASP A 208      24.285  -8.368  14.995  1.00 48.10           H  
ATOM   3257  CA  ASP A 208      26.404  -8.542  14.750  1.00 48.10           C  
ATOM   3258  HA  ASP A 208      26.941  -9.143  14.017  1.00 48.10           H  
ATOM   3259  C   ASP A 208      27.184  -8.696  16.073  1.00 48.10           C  
ATOM   3260  CB  ASP A 208      26.420  -7.083  14.252  1.00 48.10           C  
ATOM   3261  HB2 ASP A 208      25.679  -6.496  14.796  1.00 48.10           H  
ATOM   3262  HB3 ASP A 208      27.398  -6.657  14.477  1.00 48.10           H  
ATOM   3263  O   ASP A 208      28.411  -8.877  16.066  1.00 48.10           O  
ATOM   3264  CG  ASP A 208      26.201  -6.934  12.738  1.00 48.10           C  
ATOM   3265  OD1 ASP A 208      26.581  -7.869  11.993  1.00 48.10           O  
ATOM   3266  OD2 ASP A 208      25.756  -5.842  12.323  1.00 48.10           O  
ATOM   3267  N   ARG A 209      26.507  -8.706  17.232  1.00 42.10           N  
ATOM   3268  H   ARG A 209      25.500  -8.640  17.180  1.00 42.10           H  
ATOM   3269  CA  ARG A 209      27.171  -8.841  18.547  1.00 42.10           C  
ATOM   3270  HA  ARG A 209      28.068  -8.223  18.525  1.00 42.10           H  
ATOM   3271  C   ARG A 209      27.699 -10.248  18.834  1.00 42.10           C  
ATOM   3272  CB  ARG A 209      26.268  -8.316  19.675  1.00 42.10           C  
ATOM   3273  HB2 ARG A 209      26.682  -8.632  20.633  1.00 42.10           H  
ATOM   3274  HB3 ARG A 209      25.263  -8.728  19.581  1.00 42.10           H  
ATOM   3275  O   ARG A 209      28.628 -10.388  19.630  1.00 42.10           O  
ATOM   3276  CG  ARG A 209      26.231  -6.782  19.643  1.00 42.10           C  
ATOM   3277  HG2 ARG A 209      25.760  -6.445  18.720  1.00 42.10           H  
ATOM   3278  HG3 ARG A 209      27.253  -6.404  19.679  1.00 42.10           H  
ATOM   3279  CD  ARG A 209      25.457  -6.217  20.835  1.00 42.10           C  
ATOM   3280  HD2 ARG A 209      24.406  -6.478  20.719  1.00 42.10           H  
ATOM   3281  HD3 ARG A 209      25.834  -6.672  21.751  1.00 42.10           H  
ATOM   3282  NE  ARG A 209      25.612  -4.751  20.918  1.00 42.10           N  
ATOM   3283  HE  ARG A 209      26.149  -4.313  20.183  1.00 42.10           H  
ATOM   3284  NH1 ARG A 209      24.213  -4.442  22.696  1.00 42.10           N  
ATOM   3285 HH11 ARG A 209      23.876  -5.382  22.542  1.00 42.10           H  
ATOM   3286 HH12 ARG A 209      23.769  -3.849  23.383  1.00 42.10           H  
ATOM   3287  NH2 ARG A 209      25.344  -2.699  21.872  1.00 42.10           N  
ATOM   3288 HH21 ARG A 209      26.005  -2.314  21.212  1.00 42.10           H  
ATOM   3289 HH22 ARG A 209      24.901  -2.103  22.557  1.00 42.10           H  
ATOM   3290  CZ  ARG A 209      25.060  -3.971  21.827  1.00 42.10           C  
ATOM   3291  N   GLY A 210      27.194 -11.276  18.149  1.00 45.31           N  
ATOM   3292  H   GLY A 210      26.389 -11.089  17.568  1.00 45.31           H  
ATOM   3293  CA  GLY A 210      27.667 -12.657  18.300  1.00 45.31           C  
ATOM   3294  HA2 GLY A 210      27.759 -12.890  19.360  1.00 45.31           H  
ATOM   3295  HA3 GLY A 210      26.912 -13.319  17.875  1.00 45.31           H  
ATOM   3296  C   GLY A 210      29.008 -12.974  17.617  1.00 45.31           C  
ATOM   3297  O   GLY A 210      29.751 -13.830  18.100  1.00 45.31           O  
ATOM   3298  N   ARG A 211      29.349 -12.312  16.498  1.00 48.85           N  
ATOM   3299  H   ARG A 211      28.703 -11.613  16.159  1.00 48.85           H  
ATOM   3300  CA  ARG A 211      30.548 -12.647  15.690  1.00 48.85           C  
ATOM   3301  HA  ARG A 211      30.978 -13.570  16.078  1.00 48.85           H  
ATOM   3302  C   ARG A 211      31.707 -11.654  15.794  1.00 48.85           C  
ATOM   3303  CB  ARG A 211      30.153 -12.910  14.226  1.00 48.85           C  
ATOM   3304  HB2 ARG A 211      31.052 -12.882  13.610  1.00 48.85           H  
ATOM   3305  HB3 ARG A 211      29.477 -12.130  13.877  1.00 48.85           H  
ATOM   3306  O   ARG A 211      32.843 -12.053  15.534  1.00 48.85           O  
ATOM   3307  CG  ARG A 211      29.498 -14.291  14.056  1.00 48.85           C  
ATOM   3308  HG2 ARG A 211      30.159 -15.052  14.472  1.00 48.85           H  
ATOM   3309  HG3 ARG A 211      28.550 -14.313  14.593  1.00 48.85           H  
ATOM   3310  CD  ARG A 211      29.252 -14.604  12.574  1.00 48.85           C  
ATOM   3311  HD2 ARG A 211      28.536 -13.882  12.183  1.00 48.85           H  
ATOM   3312  HD3 ARG A 211      30.193 -14.494  12.034  1.00 48.85           H  
ATOM   3313  NE  ARG A 211      28.726 -15.973  12.391  1.00 48.85           N  
ATOM   3314  HE  ARG A 211      28.325 -16.405  13.210  1.00 48.85           H  
ATOM   3315  NH1 ARG A 211      29.003 -16.113  10.114  1.00 48.85           N  
ATOM   3316 HH11 ARG A 211      29.275 -15.141  10.111  1.00 48.85           H  
ATOM   3317 HH12 ARG A 211      28.830 -16.593   9.242  1.00 48.85           H  
ATOM   3318  NH2 ARG A 211      28.106 -17.828  11.223  1.00 48.85           N  
ATOM   3319 HH21 ARG A 211      27.958 -18.299  10.341  1.00 48.85           H  
ATOM   3320 HH22 ARG A 211      27.728 -18.227  12.070  1.00 48.85           H  
ATOM   3321  CZ  ARG A 211      28.619 -16.630  11.249  1.00 48.85           C  
ATOM   3322  N   GLY A 212      31.463 -10.403  16.192  1.00 42.76           N  
ATOM   3323  H   GLY A 212      30.504 -10.117  16.326  1.00 42.76           H  
ATOM   3324  CA  GLY A 212      32.517  -9.383  16.291  1.00 42.76           C  
ATOM   3325  HA2 GLY A 212      33.079  -9.351  15.358  1.00 42.76           H  
ATOM   3326  HA3 GLY A 212      32.042  -8.412  16.431  1.00 42.76           H  
ATOM   3327  C   GLY A 212      33.506  -9.594  17.448  1.00 42.76           C  
ATOM   3328  O   GLY A 212      34.714  -9.425  17.272  1.00 42.76           O  
ATOM   3329  N   SER A 213      33.021 -10.016  18.620  1.00 51.06           N  
ATOM   3330  H   SER A 213      32.033 -10.216  18.686  1.00 51.06           H  
ATOM   3331  CA  SER A 213      33.783  -9.984  19.883  1.00 51.06           C  
ATOM   3332  HA  SER A 213      34.081  -8.952  20.069  1.00 51.06           H  
ATOM   3333  C   SER A 213      35.077 -10.812  19.877  1.00 51.06           C  
ATOM   3334  CB  SER A 213      32.869 -10.405  21.040  1.00 51.06           C  
ATOM   3335  HB2 SER A 213      33.439 -10.446  21.968  1.00 51.06           H  
ATOM   3336  HB3 SER A 213      32.074  -9.667  21.149  1.00 51.06           H  
ATOM   3337  O   SER A 213      36.098 -10.352  20.384  1.00 51.06           O  
ATOM   3338  OG  SER A 213      32.290 -11.670  20.769  1.00 51.06           O  
ATOM   3339  HG  SER A 213      31.441 -11.716  21.216  1.00 51.06           H  
ATOM   3340  N   ARG A 214      35.096 -11.992  19.236  1.00 49.78           N  
ATOM   3341  H   ARG A 214      34.216 -12.320  18.863  1.00 49.78           H  
ATOM   3342  CA  ARG A 214      36.313 -12.829  19.129  1.00 49.78           C  
ATOM   3343  HA  ARG A 214      36.882 -12.704  20.049  1.00 49.78           H  
ATOM   3344  C   ARG A 214      37.306 -12.406  18.039  1.00 49.78           C  
ATOM   3345  CB  ARG A 214      35.956 -14.320  18.995  1.00 49.78           C  
ATOM   3346  HB2 ARG A 214      35.138 -14.444  18.285  1.00 49.78           H  
ATOM   3347  HB3 ARG A 214      36.824 -14.855  18.608  1.00 49.78           H  
ATOM   3348  O   ARG A 214      38.442 -12.876  18.081  1.00 49.78           O  
ATOM   3349  CG  ARG A 214      35.586 -14.951  20.345  1.00 49.78           C  
ATOM   3350  HG2 ARG A 214      34.642 -14.533  20.694  1.00 49.78           H  
ATOM   3351  HG3 ARG A 214      36.364 -14.730  21.075  1.00 49.78           H  
ATOM   3352  CD  ARG A 214      35.459 -16.474  20.199  1.00 49.78           C  
ATOM   3353  HD2 ARG A 214      36.412 -16.873  19.849  1.00 49.78           H  
ATOM   3354  HD3 ARG A 214      34.690 -16.689  19.457  1.00 49.78           H  
ATOM   3355  NE  ARG A 214      35.100 -17.115  21.478  1.00 49.78           N  
ATOM   3356  HE  ARG A 214      34.980 -16.502  22.271  1.00 49.78           H  
ATOM   3357  NH1 ARG A 214      35.016 -19.293  20.740  1.00 49.78           N  
ATOM   3358 HH11 ARG A 214      34.836 -20.268  20.935  1.00 49.78           H  
ATOM   3359 HH12 ARG A 214      35.268 -18.983  19.812  1.00 49.78           H  
ATOM   3360  NH2 ARG A 214      34.539 -18.829  22.867  1.00 49.78           N  
ATOM   3361 HH21 ARG A 214      34.425 -18.180  23.632  1.00 49.78           H  
ATOM   3362 HH22 ARG A 214      34.375 -19.811  23.040  1.00 49.78           H  
ATOM   3363  CZ  ARG A 214      34.889 -18.404  21.687  1.00 49.78           C  
ATOM   3364  N   ARG A 215      36.923 -11.561  17.071  1.00 50.24           N  
ATOM   3365  H   ARG A 215      35.993 -11.170  17.124  1.00 50.24           H  
ATOM   3366  CA  ARG A 215      37.891 -10.959  16.128  1.00 50.24           C  
ATOM   3367  HA  ARG A 215      38.766 -11.604  16.046  1.00 50.24           H  
ATOM   3368  C   ARG A 215      38.474  -9.660  16.675  1.00 50.24           C  
ATOM   3369  CB  ARG A 215      37.316 -10.793  14.711  1.00 50.24           C  
ATOM   3370  HB2 ARG A 215      36.290 -10.429  14.758  1.00 50.24           H  
ATOM   3371  HB3 ARG A 215      37.919 -10.054  14.183  1.00 50.24           H  
ATOM   3372  O   ARG A 215      39.688  -9.510  16.622  1.00 50.24           O  
ATOM   3373  CG  ARG A 215      37.384 -12.116  13.930  1.00 50.24           C  
ATOM   3374  HG2 ARG A 215      36.672 -12.823  14.356  1.00 50.24           H  
ATOM   3375  HG3 ARG A 215      38.389 -12.528  14.013  1.00 50.24           H  
ATOM   3376  CD  ARG A 215      37.075 -11.901  12.444  1.00 50.24           C  
ATOM   3377  HD2 ARG A 215      36.078 -11.469  12.353  1.00 50.24           H  
ATOM   3378  HD3 ARG A 215      37.798 -11.189  12.046  1.00 50.24           H  
ATOM   3379  NE  ARG A 215      37.142 -13.168  11.682  1.00 50.24           N  
ATOM   3380  HE  ARG A 215      37.205 -14.014  12.229  1.00 50.24           H  
ATOM   3381  NH1 ARG A 215      37.044 -12.243   9.583  1.00 50.24           N  
ATOM   3382 HH11 ARG A 215      37.034 -12.325   8.577  1.00 50.24           H  
ATOM   3383 HH12 ARG A 215      37.045 -11.327  10.007  1.00 50.24           H  
ATOM   3384  NH2 ARG A 215      37.193 -14.458   9.801  1.00 50.24           N  
ATOM   3385 HH21 ARG A 215      37.205 -14.524   8.793  1.00 50.24           H  
ATOM   3386 HH22 ARG A 215      37.272 -15.290  10.369  1.00 50.24           H  
ATOM   3387  CZ  ARG A 215      37.127 -13.283  10.364  1.00 50.24           C  
ATOM   3388  N   GLY A 216      37.656  -8.824  17.323  1.00 46.60           N  
ATOM   3389  H   GLY A 216      36.666  -9.024  17.325  1.00 46.60           H  
ATOM   3390  CA  GLY A 216      38.105  -7.561  17.922  1.00 46.60           C  
ATOM   3391  HA2 GLY A 216      38.368  -6.864  17.126  1.00 46.60           H  
ATOM   3392  HA3 GLY A 216      37.286  -7.131  18.500  1.00 46.60           H  
ATOM   3393  C   GLY A 216      39.319  -7.700  18.851  1.00 46.60           C  
ATOM   3394  O   GLY A 216      40.254  -6.915  18.736  1.00 46.60           O  
ATOM   3395  N   MET A 217      39.364  -8.739  19.695  1.00 47.49           N  
ATOM   3396  H   MET A 217      38.548  -9.324  19.794  1.00 47.49           H  
ATOM   3397  CA  MET A 217      40.529  -8.989  20.562  1.00 47.49           C  
ATOM   3398  HA  MET A 217      40.779  -8.066  21.085  1.00 47.49           H  
ATOM   3399  C   MET A 217      41.801  -9.383  19.788  1.00 47.49           C  
ATOM   3400  CB  MET A 217      40.183 -10.050  21.620  1.00 47.49           C  
ATOM   3401  HB2 MET A 217      39.689 -10.900  21.150  1.00 47.49           H  
ATOM   3402  HB3 MET A 217      41.104 -10.398  22.088  1.00 47.49           H  
ATOM   3403  O   MET A 217      42.883  -8.919  20.125  1.00 47.49           O  
ATOM   3404  CG  MET A 217      39.289  -9.465  22.718  1.00 47.49           C  
ATOM   3405  HG2 MET A 217      38.379  -9.065  22.273  1.00 47.49           H  
ATOM   3406  HG3 MET A 217      39.829  -8.641  23.185  1.00 47.49           H  
ATOM   3407  SD  MET A 217      38.826 -10.648  24.012  1.00 47.49           S  
ATOM   3408  CE  MET A 217      38.359  -9.476  25.317  1.00 47.49           C  
ATOM   3409  HE1 MET A 217      39.218  -8.857  25.576  1.00 47.49           H  
ATOM   3410  HE2 MET A 217      37.546  -8.839  24.968  1.00 47.49           H  
ATOM   3411  HE3 MET A 217      38.036 -10.024  26.202  1.00 47.49           H  
ATOM   3412  N   ARG A 218      41.697 -10.186  18.717  1.00 53.35           N  
ATOM   3413  H   ARG A 218      40.774 -10.401  18.369  1.00 53.35           H  
ATOM   3414  CA  ARG A 218      42.881 -10.599  17.933  1.00 53.35           C  
ATOM   3415  HA  ARG A 218      43.691 -10.838  18.622  1.00 53.35           H  
ATOM   3416  C   ARG A 218      43.442  -9.491  17.054  1.00 53.35           C  
ATOM   3417  CB  ARG A 218      42.577 -11.815  17.055  1.00 53.35           C  
ATOM   3418  HB2 ARG A 218      43.406 -11.951  16.361  1.00 53.35           H  
ATOM   3419  HB3 ARG A 218      41.670 -11.637  16.477  1.00 53.35           H  
ATOM   3420  O   ARG A 218      44.641  -9.488  16.789  1.00 53.35           O  
ATOM   3421  CG  ARG A 218      42.434 -13.087  17.889  1.00 53.35           C  
ATOM   3422  HG2 ARG A 218      43.289 -13.186  18.557  1.00 53.35           H  
ATOM   3423  HG3 ARG A 218      41.518 -13.035  18.479  1.00 53.35           H  
ATOM   3424  CD  ARG A 218      42.384 -14.292  16.949  1.00 53.35           C  
ATOM   3425  HD2 ARG A 218      43.323 -14.337  16.397  1.00 53.35           H  
ATOM   3426  HD3 ARG A 218      41.562 -14.155  16.248  1.00 53.35           H  
ATOM   3427  NE  ARG A 218      42.186 -15.539  17.707  1.00 53.35           N  
ATOM   3428  HE  ARG A 218      42.000 -15.423  18.693  1.00 53.35           H  
ATOM   3429  NH1 ARG A 218      42.562 -17.009  15.988  1.00 53.35           N  
ATOM   3430 HH11 ARG A 218      42.781 -16.218  15.399  1.00 53.35           H  
ATOM   3431 HH12 ARG A 218      42.699 -17.956  15.663  1.00 53.35           H  
ATOM   3432  NH2 ARG A 218      42.069 -17.785  18.025  1.00 53.35           N  
ATOM   3433 HH21 ARG A 218      41.929 -17.622  19.012  1.00 53.35           H  
ATOM   3434 HH22 ARG A 218      42.198 -18.729  17.690  1.00 53.35           H  
ATOM   3435  CZ  ARG A 218      42.270 -16.767  17.237  1.00 53.35           C  
ATOM   3436  N   ASP A 219      42.587  -8.589  16.585  1.00 56.89           N  
ATOM   3437  H   ASP A 219      41.600  -8.702  16.768  1.00 56.89           H  
ATOM   3438  CA  ASP A 219      43.033  -7.455  15.784  1.00 56.89           C  
ATOM   3439  HA  ASP A 219      43.808  -7.797  15.098  1.00 56.89           H  
ATOM   3440  C   ASP A 219      43.701  -6.395  16.686  1.00 56.89           C  
ATOM   3441  CB  ASP A 219      41.868  -6.945  14.914  1.00 56.89           C  
ATOM   3442  HB2 ASP A 219      42.198  -6.054  14.380  1.00 56.89           H  
ATOM   3443  HB3 ASP A 219      41.038  -6.663  15.562  1.00 56.89           H  
ATOM   3444  O   ASP A 219      44.746  -5.863  16.314  1.00 56.89           O  
ATOM   3445  CG  ASP A 219      41.385  -7.985  13.875  1.00 56.89           C  
ATOM   3446  OD1 ASP A 219      42.212  -8.799  13.395  1.00 56.89           O  
ATOM   3447  OD2 ASP A 219      40.172  -7.982  13.554  1.00 56.89           O  
ATOM   3448  N   GLN A 220      43.210  -6.176  17.917  1.00 51.83           N  
ATOM   3449  H   GLN A 220      42.363  -6.650  18.197  1.00 51.83           H  
ATOM   3450  CA  GLN A 220      43.880  -5.312  18.908  1.00 51.83           C  
ATOM   3451  HA  GLN A 220      44.042  -4.336  18.451  1.00 51.83           H  
ATOM   3452  C   GLN A 220      45.280  -5.818  19.305  1.00 51.83           C  
ATOM   3453  CB  GLN A 220      42.987  -5.113  20.145  1.00 51.83           C  
ATOM   3454  HB2 GLN A 220      43.595  -4.714  20.957  1.00 51.83           H  
ATOM   3455  HB3 GLN A 220      42.573  -6.070  20.463  1.00 51.83           H  
ATOM   3456  O   GLN A 220      46.220  -5.024  19.288  1.00 51.83           O  
ATOM   3457  CG  GLN A 220      41.853  -4.112  19.860  1.00 51.83           C  
ATOM   3458  HG2 GLN A 220      42.295  -3.170  19.534  1.00 51.83           H  
ATOM   3459  HG3 GLN A 220      41.229  -4.488  19.049  1.00 51.83           H  
ATOM   3460  CD  GLN A 220      40.959  -3.824  21.065  1.00 51.83           C  
ATOM   3461  NE2 GLN A 220      40.068  -2.862  20.961  1.00 51.83           N  
ATOM   3462 HE21 GLN A 220      39.548  -2.670  21.806  1.00 51.83           H  
ATOM   3463 HE22 GLN A 220      40.025  -2.289  20.131  1.00 51.83           H  
ATOM   3464  OE1 GLN A 220      41.016  -4.437  22.115  1.00 51.83           O  
ATOM   3465  N   ASP A 221      45.455  -7.123  19.552  1.00 56.81           N  
ATOM   3466  H   ASP A 221      44.638  -7.708  19.656  1.00 56.81           H  
ATOM   3467  CA  ASP A 221      46.773  -7.737  19.824  1.00 56.81           C  
ATOM   3468  HA  ASP A 221      47.233  -7.237  20.677  1.00 56.81           H  
ATOM   3469  C   ASP A 221      47.765  -7.629  18.647  1.00 56.81           C  
ATOM   3470  CB  ASP A 221      46.595  -9.230  20.160  1.00 56.81           C  
ATOM   3471  HB2 ASP A 221      47.557  -9.730  20.046  1.00 56.81           H  
ATOM   3472  HB3 ASP A 221      45.912  -9.678  19.438  1.00 56.81           H  
ATOM   3473  O   ASP A 221      48.979  -7.780  18.822  1.00 56.81           O  
ATOM   3474  CG  ASP A 221      46.109  -9.532  21.579  1.00 56.81           C  
ATOM   3475  OD1 ASP A 221      46.231  -8.648  22.454  1.00 56.81           O  
ATOM   3476  OD2 ASP A 221      45.673 -10.692  21.772  1.00 56.81           O  
ATOM   3477  N   ARG A 222      47.265  -7.397  17.427  1.00 49.97           N  
ATOM   3478  H   ARG A 222      46.264  -7.284  17.351  1.00 49.97           H  
ATOM   3479  CA  ARG A 222      48.100  -7.137  16.247  1.00 49.97           C  
ATOM   3480  HA  ARG A 222      49.027  -7.700  16.350  1.00 49.97           H  
ATOM   3481  C   ARG A 222      48.544  -5.682  16.189  1.00 49.97           C  
ATOM   3482  CB  ARG A 222      47.367  -7.569  14.967  1.00 49.97           C  
ATOM   3483  HB2 ARG A 222      46.357  -7.905  15.200  1.00 49.97           H  
ATOM   3484  HB3 ARG A 222      47.297  -6.731  14.274  1.00 49.97           H  
ATOM   3485  O   ARG A 222      49.738  -5.423  16.074  1.00 49.97           O  
ATOM   3486  CG  ARG A 222      48.140  -8.705  14.299  1.00 49.97           C  
ATOM   3487  HG2 ARG A 222      49.140  -8.359  14.040  1.00 49.97           H  
ATOM   3488  HG3 ARG A 222      48.214  -9.543  14.993  1.00 49.97           H  
ATOM   3489  CD  ARG A 222      47.416  -9.158  13.034  1.00 49.97           C  
ATOM   3490  HD2 ARG A 222      47.387  -8.321  12.337  1.00 49.97           H  
ATOM   3491  HD3 ARG A 222      46.396  -9.439  13.295  1.00 49.97           H  
ATOM   3492  NE  ARG A 222      48.114 -10.304  12.422  1.00 49.97           N  
ATOM   3493  HE  ARG A 222      48.958 -10.601  12.890  1.00 49.97           H  
ATOM   3494  NH1 ARG A 222      46.766 -10.492  10.583  1.00 49.97           N  
ATOM   3495 HH11 ARG A 222      46.565 -10.872   9.669  1.00 49.97           H  
ATOM   3496 HH12 ARG A 222      46.232  -9.715  10.943  1.00 49.97           H  
ATOM   3497  NH2 ARG A 222      48.511 -11.871  10.824  1.00 49.97           N  
ATOM   3498 HH21 ARG A 222      48.308 -12.258   9.914  1.00 49.97           H  
ATOM   3499 HH22 ARG A 222      49.356 -12.128  11.314  1.00 49.97           H  
ATOM   3500  CZ  ARG A 222      47.793 -10.884  11.284  1.00 49.97           C  
ATOM   3501  N   TYR A 223      47.603  -4.749  16.333  1.00 48.82           N  
ATOM   3502  H   TYR A 223      46.643  -5.043  16.441  1.00 48.82           H  
ATOM   3503  CA  TYR A 223      47.908  -3.318  16.298  1.00 48.82           C  
ATOM   3504  HA  TYR A 223      48.454  -3.112  15.377  1.00 48.82           H  
ATOM   3505  C   TYR A 223      48.833  -2.870  17.439  1.00 48.82           C  
ATOM   3506  CB  TYR A 223      46.605  -2.506  16.276  1.00 48.82           C  
ATOM   3507  HB2 TYR A 223      46.843  -1.466  16.501  1.00 48.82           H  
ATOM   3508  HB3 TYR A 223      45.942  -2.866  17.063  1.00 48.82           H  
ATOM   3509  O   TYR A 223      49.662  -1.990  17.219  1.00 48.82           O  
ATOM   3510  CG  TYR A 223      45.890  -2.528  14.936  1.00 48.82           C  
ATOM   3511  CD1 TYR A 223      46.505  -1.935  13.816  1.00 48.82           C  
ATOM   3512  HD1 TYR A 223      47.474  -1.470  13.919  1.00 48.82           H  
ATOM   3513  CD2 TYR A 223      44.622  -3.127  14.800  1.00 48.82           C  
ATOM   3514  HD2 TYR A 223      44.142  -3.567  15.662  1.00 48.82           H  
ATOM   3515  CE1 TYR A 223      45.868  -1.957  12.561  1.00 48.82           C  
ATOM   3516  HE1 TYR A 223      46.355  -1.506  11.708  1.00 48.82           H  
ATOM   3517  CE2 TYR A 223      43.984  -3.162  13.545  1.00 48.82           C  
ATOM   3518  HE2 TYR A 223      43.020  -3.634  13.431  1.00 48.82           H  
ATOM   3519  OH  TYR A 223      43.997  -2.604  11.210  1.00 48.82           O  
ATOM   3520  HH  TYR A 223      44.539  -2.165  10.550  1.00 48.82           H  
ATOM   3521  CZ  TYR A 223      44.608  -2.577  12.423  1.00 48.82           C  
ATOM   3522  N   SER A 224      48.760  -3.484  18.626  1.00 51.38           N  
ATOM   3523  H   SER A 224      48.056  -4.191  18.783  1.00 51.38           H  
ATOM   3524  CA  SER A 224      49.696  -3.188  19.722  1.00 51.38           C  
ATOM   3525  HA  SER A 224      49.705  -2.110  19.884  1.00 51.38           H  
ATOM   3526  C   SER A 224      51.138  -3.592  19.387  1.00 51.38           C  
ATOM   3527  CB  SER A 224      49.219  -3.840  21.024  1.00 51.38           C  
ATOM   3528  HB2 SER A 224      49.947  -3.654  21.814  1.00 51.38           H  
ATOM   3529  HB3 SER A 224      48.266  -3.396  21.313  1.00 51.38           H  
ATOM   3530  O   SER A 224      52.051  -2.784  19.554  1.00 51.38           O  
ATOM   3531  OG  SER A 224      49.043  -5.233  20.853  1.00 51.38           O  
ATOM   3532  HG  SER A 224      48.578  -5.582  21.617  1.00 51.38           H  
ATOM   3533  N   ARG A 225      51.351  -4.793  18.829  1.00 45.82           N  
ATOM   3534  H   ARG A 225      50.551  -5.401  18.726  1.00 45.82           H  
ATOM   3535  CA  ARG A 225      52.688  -5.274  18.425  1.00 45.82           C  
ATOM   3536  HA  ARG A 225      53.379  -5.113  19.252  1.00 45.82           H  
ATOM   3537  C   ARG A 225      53.296  -4.507  17.255  1.00 45.82           C  
ATOM   3538  CB  ARG A 225      52.631  -6.767  18.087  1.00 45.82           C  
ATOM   3539  HB2 ARG A 225      51.765  -6.975  17.458  1.00 45.82           H  
ATOM   3540  HB3 ARG A 225      53.533  -7.037  17.538  1.00 45.82           H  
ATOM   3541  O   ARG A 225      54.512  -4.320  17.229  1.00 45.82           O  
ATOM   3542  CG  ARG A 225      52.574  -7.604  19.365  1.00 45.82           C  
ATOM   3543  HG2 ARG A 225      53.431  -7.356  19.992  1.00 45.82           H  
ATOM   3544  HG3 ARG A 225      51.657  -7.386  19.912  1.00 45.82           H  
ATOM   3545  CD  ARG A 225      52.620  -9.091  19.013  1.00 45.82           C  
ATOM   3546  HD2 ARG A 225      51.703  -9.346  18.481  1.00 45.82           H  
ATOM   3547  HD3 ARG A 225      53.478  -9.271  18.366  1.00 45.82           H  
ATOM   3548  NE  ARG A 225      52.740  -9.908  20.232  1.00 45.82           N  
ATOM   3549  HE  ARG A 225      52.672  -9.399  21.101  1.00 45.82           H  
ATOM   3550  NH1 ARG A 225      52.952 -11.955  19.225  1.00 45.82           N  
ATOM   3551 HH11 ARG A 225      52.857 -11.485  18.336  1.00 45.82           H  
ATOM   3552 HH12 ARG A 225      53.076 -12.955  19.299  1.00 45.82           H  
ATOM   3553  NH2 ARG A 225      53.000 -11.803  21.455  1.00 45.82           N  
ATOM   3554 HH21 ARG A 225      52.946 -11.243  22.294  1.00 45.82           H  
ATOM   3555 HH22 ARG A 225      53.118 -12.803  21.530  1.00 45.82           H  
ATOM   3556  CZ  ARG A 225      52.895 -11.214  20.298  1.00 45.82           C  
ATOM   3557  N   ASP A 226      52.481  -4.071  16.300  1.00 49.47           N  
ATOM   3558  H   ASP A 226      51.506  -4.335  16.329  1.00 49.47           H  
ATOM   3559  CA  ASP A 226      52.976  -3.289  15.165  1.00 49.47           C  
ATOM   3560  HA  ASP A 226      53.917  -3.725  14.830  1.00 49.47           H  
ATOM   3561  C   ASP A 226      53.317  -1.843  15.590  1.00 49.47           C  
ATOM   3562  CB  ASP A 226      51.995  -3.393  13.982  1.00 49.47           C  
ATOM   3563  HB2 ASP A 226      50.997  -3.114  14.320  1.00 49.47           H  
ATOM   3564  HB3 ASP A 226      52.302  -2.680  13.217  1.00 49.47           H  
ATOM   3565  O   ASP A 226      54.341  -1.311  15.156  1.00 49.47           O  
ATOM   3566  CG  ASP A 226      51.951  -4.795  13.333  1.00 49.47           C  
ATOM   3567  OD1 ASP A 226      52.945  -5.556  13.447  1.00 49.47           O  
ATOM   3568  OD2 ASP A 226      50.922  -5.112  12.689  1.00 49.47           O  
ATOM   3569  N   ASN A 227      52.568  -1.242  16.528  1.00 51.67           N  
ATOM   3570  H   ASN A 227      51.732  -1.704  16.856  1.00 51.67           H  
ATOM   3571  CA  ASN A 227      52.921   0.063  17.107  1.00 51.67           C  
ATOM   3572  HA  ASN A 227      53.106   0.757  16.288  1.00 51.67           H  
ATOM   3573  C   ASN A 227      54.231   0.031  17.914  1.00 51.67           C  
ATOM   3574  CB  ASN A 227      51.764   0.608  17.969  1.00 51.67           C  
ATOM   3575  HB2 ASN A 227      51.193  -0.214  18.401  1.00 51.67           H  
ATOM   3576  HB3 ASN A 227      52.189   1.178  18.796  1.00 51.67           H  
ATOM   3577  O   ASN A 227      55.040   0.947  17.773  1.00 51.67           O  
ATOM   3578  CG  ASN A 227      50.827   1.550  17.232  1.00 51.67           C  
ATOM   3579  ND2 ASN A 227      49.908   2.161  17.943  1.00 51.67           N  
ATOM   3580 HD21 ASN A 227      49.844   1.992  18.937  1.00 51.67           H  
ATOM   3581 HD22 ASN A 227      49.323   2.810  17.436  1.00 51.67           H  
ATOM   3582  OD1 ASN A 227      50.902   1.794  16.041  1.00 51.67           O  
ATOM   3583  N   GLU A 228      54.486  -1.009  18.718  1.00 49.26           N  
ATOM   3584  H   GLU A 228      53.773  -1.708  18.869  1.00 49.26           H  
ATOM   3585  CA  GLU A 228      55.772  -1.136  19.429  1.00 49.26           C  
ATOM   3586  HA  GLU A 228      55.962  -0.216  19.981  1.00 49.26           H  
ATOM   3587  C   GLU A 228      56.960  -1.303  18.467  1.00 49.26           C  
ATOM   3588  CB  GLU A 228      55.737  -2.293  20.440  1.00 49.26           C  
ATOM   3589  HB2 GLU A 228      56.760  -2.507  20.749  1.00 49.26           H  
ATOM   3590  HB3 GLU A 228      55.325  -3.182  19.964  1.00 49.26           H  
ATOM   3591  O   GLU A 228      58.052  -0.813  18.749  1.00 49.26           O  
ATOM   3592  CG  GLU A 228      54.924  -1.936  21.695  1.00 49.26           C  
ATOM   3593  HG2 GLU A 228      55.297  -0.990  22.088  1.00 49.26           H  
ATOM   3594  HG3 GLU A 228      53.881  -1.792  21.413  1.00 49.26           H  
ATOM   3595  CD  GLU A 228      55.009  -3.002  22.803  1.00 49.26           C  
ATOM   3596  OE1 GLU A 228      54.571  -2.683  23.931  1.00 49.26           O  
ATOM   3597  OE2 GLU A 228      55.480  -4.131  22.523  1.00 49.26           O  
ATOM   3598  N   ARG A 229      56.760  -1.921  17.292  1.00 42.93           N  
ATOM   3599  H   ARG A 229      55.841  -2.296  17.104  1.00 42.93           H  
ATOM   3600  CA  ARG A 229      57.807  -2.002  16.260  1.00 42.93           C  
ATOM   3601  HA  ARG A 229      58.756  -2.199  16.760  1.00 42.93           H  
ATOM   3602  C   ARG A 229      58.049  -0.680  15.539  1.00 42.93           C  
ATOM   3603  CB  ARG A 229      57.521  -3.142  15.278  1.00 42.93           C  
ATOM   3604  HB2 ARG A 229      58.074  -2.963  14.356  1.00 42.93           H  
ATOM   3605  HB3 ARG A 229      56.457  -3.188  15.045  1.00 42.93           H  
ATOM   3606  O   ARG A 229      59.208  -0.321  15.353  1.00 42.93           O  
ATOM   3607  CG  ARG A 229      57.999  -4.463  15.884  1.00 42.93           C  
ATOM   3608  HG2 ARG A 229      59.054  -4.373  16.142  1.00 42.93           H  
ATOM   3609  HG3 ARG A 229      57.430  -4.681  16.788  1.00 42.93           H  
ATOM   3610  CD  ARG A 229      57.830  -5.607  14.887  1.00 42.93           C  
ATOM   3611  HD2 ARG A 229      58.272  -5.308  13.937  1.00 42.93           H  
ATOM   3612  HD3 ARG A 229      56.765  -5.790  14.742  1.00 42.93           H  
ATOM   3613  NE  ARG A 229      58.500  -6.823  15.384  1.00 42.93           N  
ATOM   3614  HE  ARG A 229      58.887  -6.759  16.314  1.00 42.93           H  
ATOM   3615  NH1 ARG A 229      58.184  -8.106  13.516  1.00 42.93           N  
ATOM   3616 HH11 ARG A 229      58.363  -8.940  12.975  1.00 42.93           H  
ATOM   3617 HH12 ARG A 229      57.632  -7.350  13.137  1.00 42.93           H  
ATOM   3618  NH2 ARG A 229      59.368  -8.917  15.233  1.00 42.93           N  
ATOM   3619 HH21 ARG A 229      59.796  -8.785  16.138  1.00 42.93           H  
ATOM   3620 HH22 ARG A 229      59.558  -9.751  14.696  1.00 42.93           H  
ATOM   3621  CZ  ARG A 229      58.679  -7.941  14.712  1.00 42.93           C  
ATOM   3622  N   SER A 230      57.006   0.066  15.173  1.00 46.71           N  
ATOM   3623  H   SER A 230      56.073  -0.298  15.302  1.00 46.71           H  
ATOM   3624  CA  SER A 230      57.186   1.375  14.522  1.00 46.71           C  
ATOM   3625  HA  SER A 230      57.957   1.267  13.759  1.00 46.71           H  
ATOM   3626  C   SER A 230      57.700   2.472  15.461  1.00 46.71           C  
ATOM   3627  CB  SER A 230      55.905   1.825  13.815  1.00 46.71           C  
ATOM   3628  HB2 SER A 230      55.904   2.910  13.711  1.00 46.71           H  
ATOM   3629  HB3 SER A 230      55.032   1.526  14.395  1.00 46.71           H  
ATOM   3630  O   SER A 230      58.304   3.427  14.982  1.00 46.71           O  
ATOM   3631  OG  SER A 230      55.859   1.252  12.522  1.00 46.71           O  
ATOM   3632  HG  SER A 230      56.569   1.634  12.001  1.00 46.71           H  
ATOM   3633  N   ALA A 231      57.544   2.338  16.781  1.00 39.89           N  
ATOM   3634  H   ALA A 231      56.969   1.587  17.134  1.00 39.89           H  
ATOM   3635  CA  ALA A 231      58.150   3.258  17.748  1.00 39.89           C  
ATOM   3636  HA  ALA A 231      58.012   4.278  17.390  1.00 39.89           H  
ATOM   3637  C   ALA A 231      59.672   3.054  17.937  1.00 39.89           C  
ATOM   3638  CB  ALA A 231      57.390   3.114  19.072  1.00 39.89           C  
ATOM   3639  HB1 ALA A 231      56.330   3.312  18.915  1.00 39.89           H  
ATOM   3640  HB2 ALA A 231      57.782   3.827  19.797  1.00 39.89           H  
ATOM   3641  HB3 ALA A 231      57.514   2.104  19.462  1.00 39.89           H  
ATOM   3642  O   ALA A 231      60.333   3.909  18.523  1.00 39.89           O  
ATOM   3643  N   GLY A 232      60.233   1.933  17.467  1.00 35.76           N  
ATOM   3644  H   GLY A 232      59.641   1.274  16.983  1.00 35.76           H  
ATOM   3645  CA  GLY A 232      61.581   1.485  17.831  1.00 35.76           C  
ATOM   3646  HA2 GLY A 232      61.553   0.401  17.942  1.00 35.76           H  
ATOM   3647  HA3 GLY A 232      61.846   1.903  18.803  1.00 35.76           H  
ATOM   3648  C   GLY A 232      62.728   1.811  16.866  1.00 35.76           C  
ATOM   3649  O   GLY A 232      63.848   1.403  17.165  1.00 35.76           O  
ATOM   3650  N   GLN A 233      62.499   2.465  15.715  1.00 35.99           N  
ATOM   3651  H   GLN A 233      61.553   2.746  15.497  1.00 35.99           H  
ATOM   3652  CA  GLN A 233      63.537   2.559  14.664  1.00 35.99           C  
ATOM   3653  HA  GLN A 233      64.503   2.386  15.138  1.00 35.99           H  
ATOM   3654  C   GLN A 233      63.790   3.919  13.990  1.00 35.99           C  
ATOM   3655  CB  GLN A 233      63.349   1.428  13.625  1.00 35.99           C  
ATOM   3656  HB2 GLN A 233      63.875   1.680  12.704  1.00 35.99           H  
ATOM   3657  HB3 GLN A 233      62.293   1.300  13.386  1.00 35.99           H  
ATOM   3658  O   GLN A 233      64.698   3.975  13.171  1.00 35.99           O  
ATOM   3659  CG  GLN A 233      63.943   0.109  14.150  1.00 35.99           C  
ATOM   3660  HG2 GLN A 233      64.905   0.317  14.618  1.00 35.99           H  
ATOM   3661  HG3 GLN A 233      63.284  -0.314  14.908  1.00 35.99           H  
ATOM   3662  CD  GLN A 233      64.168  -0.934  13.060  1.00 35.99           C  
ATOM   3663  NE2 GLN A 233      65.281  -1.635  13.089  1.00 35.99           N  
ATOM   3664 HE21 GLN A 233      65.420  -2.259  12.307  1.00 35.99           H  
ATOM   3665 HE22 GLN A 233      65.994  -1.417  13.770  1.00 35.99           H  
ATOM   3666  OE1 GLN A 233      63.360  -1.174  12.180  1.00 35.99           O  
ATOM   3667  N   ASP A 234      63.102   5.011  14.347  1.00 41.09           N  
ATOM   3668  H   ASP A 234      62.342   4.923  15.006  1.00 41.09           H  
ATOM   3669  CA  ASP A 234      63.280   6.298  13.635  1.00 41.09           C  
ATOM   3670  HA  ASP A 234      64.277   6.290  13.194  1.00 41.09           H  
ATOM   3671  C   ASP A 234      63.332   7.543  14.546  1.00 41.09           C  
ATOM   3672  CB  ASP A 234      62.261   6.395  12.470  1.00 41.09           C  
ATOM   3673  HB2 ASP A 234      61.691   7.322  12.519  1.00 41.09           H  
ATOM   3674  HB3 ASP A 234      61.530   5.592  12.568  1.00 41.09           H  
ATOM   3675  O   ASP A 234      62.843   8.616  14.198  1.00 41.09           O  
ATOM   3676  CG  ASP A 234      62.896   6.305  11.071  1.00 41.09           C  
ATOM   3677  OD1 ASP A 234      64.083   6.672  10.916  1.00 41.09           O  
ATOM   3678  OD2 ASP A 234      62.155   5.891  10.150  1.00 41.09           O  
ATOM   3679  N   ASN A 235      63.912   7.436  15.753  1.00 36.38           N  
ATOM   3680  H   ASN A 235      64.284   6.541  16.037  1.00 36.38           H  
ATOM   3681  CA  ASN A 235      64.090   8.626  16.603  1.00 36.38           C  
ATOM   3682  HA  ASN A 235      64.301   9.428  15.896  1.00 36.38           H  
ATOM   3683  C   ASN A 235      65.346   8.653  17.492  1.00 36.38           C  
ATOM   3684  CB  ASN A 235      62.763   8.983  17.311  1.00 36.38           C  
ATOM   3685  HB2 ASN A 235      62.846   8.868  18.391  1.00 36.38           H  
ATOM   3686  HB3 ASN A 235      61.973   8.314  16.968  1.00 36.38           H  
ATOM   3687  O   ASN A 235      65.320   9.081  18.646  1.00 36.38           O  
ATOM   3688  CG  ASN A 235      62.334  10.409  16.994  1.00 36.38           C  
ATOM   3689  ND2 ASN A 235      61.057  10.696  17.078  1.00 36.38           N  
ATOM   3690 HD21 ASN A 235      60.809  11.632  16.790  1.00 36.38           H  
ATOM   3691 HD22 ASN A 235      60.384   9.961  17.242  1.00 36.38           H  
ATOM   3692  OD1 ASN A 235      63.122  11.289  16.688  1.00 36.38           O  
ATOM   3693  N   SER A 236      66.483   8.259  16.918  1.00 36.85           N  
ATOM   3694  H   SER A 236      66.439   7.858  15.992  1.00 36.85           H  
ATOM   3695  CA  SER A 236      67.812   8.473  17.502  1.00 36.85           C  
ATOM   3696  HA  SER A 236      67.690   8.936  18.481  1.00 36.85           H  
ATOM   3697  C   SER A 236      68.661   9.464  16.694  1.00 36.85           C  
ATOM   3698  CB  SER A 236      68.519   7.137  17.767  1.00 36.85           C  
ATOM   3699  HB2 SER A 236      67.879   6.510  18.387  1.00 36.85           H  
ATOM   3700  HB3 SER A 236      69.453   7.316  18.300  1.00 36.85           H  
ATOM   3701  O   SER A 236      69.821   9.170  16.418  1.00 36.85           O  
ATOM   3702  OG  SER A 236      68.790   6.467  16.555  1.00 36.85           O  
ATOM   3703  HG  SER A 236      69.433   6.993  16.074  1.00 36.85           H  
ATOM   3704  N   GLN A 237      68.102  10.630  16.319  1.00 30.39           N  
ATOM   3705  H   GLN A 237      67.103  10.726  16.439  1.00 30.39           H  
ATOM   3706  CA  GLN A 237      68.903  11.851  16.073  1.00 30.39           C  
ATOM   3707  HA  GLN A 237      69.530  11.937  16.960  1.00 30.39           H  
ATOM   3708  C   GLN A 237      68.152  13.209  16.067  1.00 30.39           C  
ATOM   3709  CB  GLN A 237      69.861  11.689  14.862  1.00 30.39           C  
ATOM   3710  HB2 GLN A 237      69.675  12.450  14.105  1.00 30.39           H  
ATOM   3711  HB3 GLN A 237      69.720  10.720  14.384  1.00 30.39           H  
ATOM   3712  O   GLN A 237      68.707  14.199  15.602  1.00 30.39           O  
ATOM   3713  CG  GLN A 237      71.317  11.802  15.363  1.00 30.39           C  
ATOM   3714  HG2 GLN A 237      71.487  12.814  15.730  1.00 30.39           H  
ATOM   3715  HG3 GLN A 237      71.474  11.116  16.195  1.00 30.39           H  
ATOM   3716  CD  GLN A 237      72.357  11.510  14.291  1.00 30.39           C  
ATOM   3717  NE2 GLN A 237      73.293  10.618  14.537  1.00 30.39           N  
ATOM   3718 HE21 GLN A 237      73.954  10.467  13.789  1.00 30.39           H  
ATOM   3719 HE22 GLN A 237      73.280  10.085  15.395  1.00 30.39           H  
ATOM   3720  OE1 GLN A 237      72.372  12.088  13.221  1.00 30.39           O  
ATOM   3721  N   GLN A 238      66.947  13.313  16.649  1.00 31.69           N  
ATOM   3722  H   GLN A 238      66.462  12.479  16.947  1.00 31.69           H  
ATOM   3723  CA  GLN A 238      66.350  14.612  17.032  1.00 31.69           C  
ATOM   3724  HA  GLN A 238      67.150  15.352  17.058  1.00 31.69           H  
ATOM   3725  C   GLN A 238      65.822  14.619  18.480  1.00 31.69           C  
ATOM   3726  CB  GLN A 238      65.332  15.128  15.993  1.00 31.69           C  
ATOM   3727  HB2 GLN A 238      64.806  15.981  16.423  1.00 31.69           H  
ATOM   3728  HB3 GLN A 238      64.604  14.352  15.758  1.00 31.69           H  
ATOM   3729  O   GLN A 238      64.683  14.987  18.767  1.00 31.69           O  
ATOM   3730  CG  GLN A 238      66.028  15.614  14.708  1.00 31.69           C  
ATOM   3731  HG2 GLN A 238      66.893  16.219  14.979  1.00 31.69           H  
ATOM   3732  HG3 GLN A 238      66.381  14.753  14.142  1.00 31.69           H  
ATOM   3733  CD  GLN A 238      65.144  16.466  13.799  1.00 31.69           C  
ATOM   3734  NE2 GLN A 238      65.699  17.012  12.739  1.00 31.69           N  
ATOM   3735 HE21 GLN A 238      66.678  16.863  12.542  1.00 31.69           H  
ATOM   3736 HE22 GLN A 238      65.087  17.572  12.162  1.00 31.69           H  
ATOM   3737  OE1 GLN A 238      63.962  16.676  14.008  1.00 31.69           O  
ATOM   3738  N   GLN A 239      66.692  14.257  19.429  1.00 31.33           N  
ATOM   3739  H   GLN A 239      67.623  14.006  19.129  1.00 31.33           H  
ATOM   3740  CA  GLN A 239      66.556  14.775  20.794  1.00 31.33           C  
ATOM   3741  HA  GLN A 239      65.516  14.681  21.108  1.00 31.33           H  
ATOM   3742  C   GLN A 239      66.917  16.274  20.822  1.00 31.33           C  
ATOM   3743  CB  GLN A 239      67.438  13.987  21.780  1.00 31.33           C  
ATOM   3744  HB2 GLN A 239      68.381  13.720  21.303  1.00 31.33           H  
ATOM   3745  HB3 GLN A 239      67.666  14.630  22.631  1.00 31.33           H  
ATOM   3746  O   GLN A 239      67.802  16.709  20.095  1.00 31.33           O  
ATOM   3747  CG  GLN A 239      66.753  12.727  22.334  1.00 31.33           C  
ATOM   3748  HG2 GLN A 239      66.585  12.020  21.521  1.00 31.33           H  
ATOM   3749  HG3 GLN A 239      65.785  13.002  22.754  1.00 31.33           H  
ATOM   3750  CD  GLN A 239      67.569  12.036  23.429  1.00 31.33           C  
ATOM   3751  NE2 GLN A 239      67.023  11.040  24.090  1.00 31.33           N  
ATOM   3752 HE21 GLN A 239      67.614  10.603  24.783  1.00 31.33           H  
ATOM   3753 HE22 GLN A 239      66.105  10.695  23.848  1.00 31.33           H  
ATOM   3754  OE1 GLN A 239      68.701  12.374  23.726  1.00 31.33           O  
ATOM   3755  N   GLN A 240      66.271  17.023  21.725  1.00 34.81           N  
ATOM   3756  H   GLN A 240      65.559  16.556  22.268  1.00 34.81           H  
ATOM   3757  CA  GLN A 240      66.559  18.428  22.076  1.00 34.81           C  
ATOM   3758  HA  GLN A 240      65.896  18.658  22.910  1.00 34.81           H  
ATOM   3759  C   GLN A 240      66.233  19.524  21.036  1.00 34.81           C  
ATOM   3760  CB  GLN A 240      67.983  18.593  22.648  1.00 34.81           C  
ATOM   3761  HB2 GLN A 240      68.101  19.632  22.956  1.00 34.81           H  
ATOM   3762  HB3 GLN A 240      68.719  18.393  21.869  1.00 34.81           H  
ATOM   3763  O   GLN A 240      67.106  20.291  20.642  1.00 34.81           O  
ATOM   3764  CG  GLN A 240      68.288  17.711  23.866  1.00 34.81           C  
ATOM   3765  HG2 GLN A 240      68.274  16.662  23.572  1.00 34.81           H  
ATOM   3766  HG3 GLN A 240      67.525  17.871  24.628  1.00 34.81           H  
ATOM   3767  CD  GLN A 240      69.654  18.016  24.480  1.00 34.81           C  
ATOM   3768  NE2 GLN A 240      70.044  17.309  25.516  1.00 34.81           N  
ATOM   3769 HE21 GLN A 240      69.492  16.539  25.867  1.00 34.81           H  
ATOM   3770 HE22 GLN A 240      70.963  17.539  25.866  1.00 34.81           H  
ATOM   3771  OE1 GLN A 240      70.395  18.887  24.067  1.00 34.81           O  
ATOM   3772  N   GLN A 241      64.940  19.741  20.744  1.00 29.22           N  
ATOM   3773  H   GLN A 241      64.274  19.033  21.017  1.00 29.22           H  
ATOM   3774  CA  GLN A 241      64.472  21.141  20.643  1.00 29.22           C  
ATOM   3775  HA  GLN A 241      65.027  21.687  21.406  1.00 29.22           H  
ATOM   3776  C   GLN A 241      62.999  21.387  21.012  1.00 29.22           C  
ATOM   3777  CB  GLN A 241      64.826  21.779  19.278  1.00 29.22           C  
ATOM   3778  HB2 GLN A 241      65.495  21.129  18.713  1.00 29.22           H  
ATOM   3779  HB3 GLN A 241      63.924  21.940  18.687  1.00 29.22           H  
ATOM   3780  O   GLN A 241      62.706  22.391  21.648  1.00 29.22           O  
ATOM   3781  CG  GLN A 241      65.538  23.123  19.533  1.00 29.22           C  
ATOM   3782  HG2 GLN A 241      66.385  22.950  20.197  1.00 29.22           H  
ATOM   3783  HG3 GLN A 241      64.850  23.806  20.031  1.00 29.22           H  
ATOM   3784  CD  GLN A 241      66.074  23.810  18.282  1.00 29.22           C  
ATOM   3785  NE2 GLN A 241      66.965  24.766  18.435  1.00 29.22           N  
ATOM   3786 HE21 GLN A 241      67.307  25.008  19.355  1.00 29.22           H  
ATOM   3787 HE22 GLN A 241      67.307  25.186  17.583  1.00 29.22           H  
ATOM   3788  OE1 GLN A 241      65.709  23.529  17.155  1.00 29.22           O  
ATOM   3789  N   ASN A 242      62.071  20.467  20.718  1.00 35.96           N  
ATOM   3790  H   ASN A 242      62.341  19.676  20.151  1.00 35.96           H  
ATOM   3791  CA  ASN A 242      60.632  20.722  20.929  1.00 35.96           C  
ATOM   3792  HA  ASN A 242      60.499  21.804  20.942  1.00 35.96           H  
ATOM   3793  C   ASN A 242      60.058  20.333  22.308  1.00 35.96           C  
ATOM   3794  CB  ASN A 242      59.826  20.215  19.716  1.00 35.96           C  
ATOM   3795  HB2 ASN A 242      60.204  19.245  19.393  1.00 35.96           H  
ATOM   3796  HB3 ASN A 242      58.779  20.092  19.994  1.00 35.96           H  
ATOM   3797  O   ASN A 242      58.850  20.421  22.513  1.00 35.96           O  
ATOM   3798  CG  ASN A 242      59.852  21.199  18.554  1.00 35.96           C  
ATOM   3799  ND2 ASN A 242      59.562  20.752  17.357  1.00 35.96           N  
ATOM   3800 HD21 ASN A 242      59.629  21.432  16.613  1.00 35.96           H  
ATOM   3801 HD22 ASN A 242      59.365  19.775  17.195  1.00 35.96           H  
ATOM   3802  OD1 ASN A 242      60.110  22.380  18.693  1.00 35.96           O  
ATOM   3803  N   SER A 243      60.899  20.018  23.299  1.00 38.55           N  
ATOM   3804  H   SER A 243      61.886  19.972  23.093  1.00 38.55           H  
ATOM   3805  CA  SER A 243      60.474  19.868  24.707  1.00 38.55           C  
ATOM   3806  HA  SER A 243      59.498  19.382  24.710  1.00 38.55           H  
ATOM   3807  C   SER A 243      60.284  21.212  25.439  1.00 38.55           C  
ATOM   3808  CB  SER A 243      61.421  18.949  25.490  1.00 38.55           C  
ATOM   3809  HB2 SER A 243      62.400  19.421  25.577  1.00 38.55           H  
ATOM   3810  HB3 SER A 243      61.018  18.789  26.490  1.00 38.55           H  
ATOM   3811  O   SER A 243      60.396  21.264  26.661  1.00 38.55           O  
ATOM   3812  OG  SER A 243      61.554  17.696  24.845  1.00 38.55           O  
ATOM   3813  HG  SER A 243      61.830  17.048  25.497  1.00 38.55           H  
ATOM   3814  N   GLN A 244      60.028  22.306  24.709  1.00 28.20           N  
ATOM   3815  H   GLN A 244      59.954  22.198  23.708  1.00 28.20           H  
ATOM   3816  CA  GLN A 244      59.890  23.661  25.262  1.00 28.20           C  
ATOM   3817  HA  GLN A 244      59.786  23.557  26.342  1.00 28.20           H  
ATOM   3818  C   GLN A 244      58.603  24.383  24.817  1.00 28.20           C  
ATOM   3819  CB  GLN A 244      61.175  24.477  25.015  1.00 28.20           C  
ATOM   3820  HB2 GLN A 244      61.126  24.956  24.038  1.00 28.20           H  
ATOM   3821  HB3 GLN A 244      62.035  23.807  25.025  1.00 28.20           H  
ATOM   3822  O   GLN A 244      58.552  25.609  24.809  1.00 28.20           O  
ATOM   3823  CG  GLN A 244      61.386  25.532  26.120  1.00 28.20           C  
ATOM   3824  HG2 GLN A 244      60.528  26.201  26.175  1.00 28.20           H  
ATOM   3825  HG3 GLN A 244      61.476  25.022  27.080  1.00 28.20           H  
ATOM   3826  CD  GLN A 244      62.628  26.395  25.924  1.00 28.20           C  
ATOM   3827  NE2 GLN A 244      62.928  27.271  26.857  1.00 28.20           N  
ATOM   3828 HE21 GLN A 244      62.341  27.387  27.671  1.00 28.20           H  
ATOM   3829 HE22 GLN A 244      63.753  27.826  26.678  1.00 28.20           H  
ATOM   3830  OE1 GLN A 244      63.358  26.310  24.954  1.00 28.20           O  
ATOM   3831  N   ASN A 245      57.535  23.642  24.501  1.00 36.39           N  
ATOM   3832  H   ASN A 245      57.620  22.635  24.494  1.00 36.39           H  
ATOM   3833  CA  ASN A 245      56.185  24.204  24.507  1.00 36.39           C  
ATOM   3834  HA  ASN A 245      56.241  25.168  25.015  1.00 36.39           H  
ATOM   3835  C   ASN A 245      55.230  23.370  25.369  1.00 36.39           C  
ATOM   3836  CB  ASN A 245      55.674  24.483  23.080  1.00 36.39           C  
ATOM   3837  HB2 ASN A 245      56.185  23.833  22.370  1.00 36.39           H  
ATOM   3838  HB3 ASN A 245      54.608  24.262  23.028  1.00 36.39           H  
ATOM   3839  O   ASN A 245      55.073  22.165  25.196  1.00 36.39           O  
ATOM   3840  CG  ASN A 245      55.847  25.942  22.675  1.00 36.39           C  
ATOM   3841  ND2 ASN A 245      56.054  26.215  21.409  1.00 36.39           N  
ATOM   3842 HD21 ASN A 245      56.174  25.474  20.734  1.00 36.39           H  
ATOM   3843 HD22 ASN A 245      56.198  27.192  21.196  1.00 36.39           H  
ATOM   3844  OD1 ASN A 245      55.752  26.861  23.469  1.00 36.39           O  
ATOM   3845  N   GLN A 246      54.637  24.092  26.316  1.00 25.29           N  
ATOM   3846  H   GLN A 246      54.854  25.078  26.282  1.00 25.29           H  
ATOM   3847  CA  GLN A 246      53.630  23.738  27.316  1.00 25.29           C  
ATOM   3848  HA  GLN A 246      54.139  23.330  28.189  1.00 25.29           H  
ATOM   3849  C   GLN A 246      52.551  22.738  26.840  1.00 25.29           C  
ATOM   3850  CB  GLN A 246      52.960  25.073  27.676  1.00 25.29           C  
ATOM   3851  HB2 GLN A 246      52.057  24.898  28.261  1.00 25.29           H  
ATOM   3852  HB3 GLN A 246      52.650  25.556  26.749  1.00 25.29           H  
ATOM   3853  O   GLN A 246      52.164  22.722  25.679  1.00 25.29           O  
ATOM   3854  CG  GLN A 246      53.879  26.023  28.467  1.00 25.29           C  
ATOM   3855  HG2 GLN A 246      54.875  26.047  28.024  1.00 25.29           H  
ATOM   3856  HG3 GLN A 246      53.971  25.657  29.489  1.00 25.29           H  
ATOM   3857  CD  GLN A 246      53.365  27.461  28.497  1.00 25.29           C  
ATOM   3858  NE2 GLN A 246      54.045  28.354  29.180  1.00 25.29           N  
ATOM   3859 HE21 GLN A 246      53.680  29.295  29.141  1.00 25.29           H  
ATOM   3860 HE22 GLN A 246      54.874  28.098  29.697  1.00 25.29           H  
ATOM   3861  OE1 GLN A 246      52.376  27.831  27.892  1.00 25.29           O  
ATOM   3862  N   GLY A 247      51.956  21.909  27.703  1.00 26.33           N  
ATOM   3863  H   GLY A 247      51.316  21.265  27.261  1.00 26.33           H  
ATOM   3864  CA  GLY A 247      51.975  21.965  29.169  1.00 26.33           C  
ATOM   3865  HA2 GLY A 247      52.919  22.363  29.540  1.00 26.33           H  
ATOM   3866  HA3 GLY A 247      51.877  20.951  29.555  1.00 26.33           H  
ATOM   3867  C   GLY A 247      50.833  22.807  29.752  1.00 26.33           C  
ATOM   3868  O   GLY A 247      51.083  23.849  30.343  1.00 26.33           O  
ATOM   3869  N   GLY A 248      49.599  22.303  29.636  1.00 28.72           N  
ATOM   3870  H   GLY A 248      49.484  21.476  29.068  1.00 28.72           H  
ATOM   3871  CA  GLY A 248      48.437  22.770  30.401  1.00 28.72           C  
ATOM   3872  HA2 GLY A 248      48.784  23.268  31.307  1.00 28.72           H  
ATOM   3873  HA3 GLY A 248      47.860  21.901  30.716  1.00 28.72           H  
ATOM   3874  C   GLY A 248      47.505  23.752  29.683  1.00 28.72           C  
ATOM   3875  O   GLY A 248      47.934  24.797  29.218  1.00 28.72           O  
ATOM   3876  N   LEU A 249      46.207  23.424  29.672  1.00 32.98           N  
ATOM   3877  H   LEU A 249      45.987  22.466  29.905  1.00 32.98           H  
ATOM   3878  CA  LEU A 249      45.095  24.376  29.833  1.00 32.98           C  
ATOM   3879  HA  LEU A 249      45.317  24.965  30.723  1.00 32.98           H  
ATOM   3880  C   LEU A 249      43.799  23.603  30.141  1.00 32.98           C  
ATOM   3881  CB  LEU A 249      44.950  25.354  28.640  1.00 32.98           C  
ATOM   3882  HB2 LEU A 249      43.902  25.432  28.350  1.00 32.98           H  
ATOM   3883  HB3 LEU A 249      45.493  24.960  27.781  1.00 32.98           H  
ATOM   3884  O   LEU A 249      42.949  23.341  29.292  1.00 32.98           O  
ATOM   3885  CG  LEU A 249      45.445  26.789  28.943  1.00 32.98           C  
ATOM   3886  HG  LEU A 249      46.490  26.778  29.252  1.00 32.98           H  
ATOM   3887  CD1 LEU A 249      45.337  27.632  27.672  1.00 32.98           C  
ATOM   3888 HD11 LEU A 249      45.995  27.216  26.909  1.00 32.98           H  
ATOM   3889 HD12 LEU A 249      44.310  27.635  27.308  1.00 32.98           H  
ATOM   3890 HD13 LEU A 249      45.654  28.655  27.878  1.00 32.98           H  
ATOM   3891  CD2 LEU A 249      44.639  27.488  30.044  1.00 32.98           C  
ATOM   3892 HD21 LEU A 249      43.576  27.475  29.801  1.00 32.98           H  
ATOM   3893 HD22 LEU A 249      44.796  27.004  31.008  1.00 32.98           H  
ATOM   3894 HD23 LEU A 249      44.971  28.522  30.138  1.00 32.98           H  
ATOM   3895  N   THR A 250      43.667  23.198  31.401  1.00 29.74           N  
ATOM   3896  H   THR A 250      44.415  23.397  32.049  1.00 29.74           H  
ATOM   3897  CA  THR A 250      42.384  22.818  32.001  1.00 29.74           C  
ATOM   3898  HA  THR A 250      41.809  22.220  31.295  1.00 29.74           H  
ATOM   3899  C   THR A 250      41.575  24.066  32.366  1.00 29.74           C  
ATOM   3900  CB  THR A 250      42.607  22.007  33.289  1.00 29.74           C  
ATOM   3901  HB  THR A 250      41.685  21.990  33.871  1.00 29.74           H  
ATOM   3902  O   THR A 250      42.140  25.013  32.908  1.00 29.74           O  
ATOM   3903  CG2 THR A 250      43.020  20.564  33.010  1.00 29.74           C  
ATOM   3904 HG21 THR A 250      43.957  20.543  32.453  1.00 29.74           H  
ATOM   3905 HG22 THR A 250      42.244  20.060  32.433  1.00 29.74           H  
ATOM   3906 HG23 THR A 250      43.156  20.038  33.955  1.00 29.74           H  
ATOM   3907  OG1 THR A 250      43.632  22.597  34.057  1.00 29.74           O  
ATOM   3908  HG1 THR A 250      43.386  23.508  34.236  1.00 29.74           H  
ATOM   3909  N   SER A 251      40.246  23.979  32.222  1.00 33.17           N  
ATOM   3910  H   SER A 251      39.912  23.185  31.695  1.00 33.17           H  
ATOM   3911  CA  SER A 251      39.212  24.914  32.721  1.00 33.17           C  
ATOM   3912  HA  SER A 251      38.274  24.372  32.596  1.00 33.17           H  
ATOM   3913  C   SER A 251      39.011  26.240  31.957  1.00 33.17           C  
ATOM   3914  CB  SER A 251      39.342  25.122  34.240  1.00 33.17           C  
ATOM   3915  HB2 SER A 251      39.587  24.173  34.717  1.00 33.17           H  
ATOM   3916  HB3 SER A 251      38.389  25.464  34.643  1.00 33.17           H  
ATOM   3917  O   SER A 251      39.957  26.845  31.466  1.00 33.17           O  
ATOM   3918  OG  SER A 251      40.328  26.078  34.554  1.00 33.17           O  
ATOM   3919  HG  SER A 251      41.087  25.925  33.986  1.00 33.17           H  
ATOM   3920  N   GLY A 252      37.746  26.690  31.872  1.00 30.43           N  
ATOM   3921  H   GLY A 252      37.027  26.151  32.333  1.00 30.43           H  
ATOM   3922  CA  GLY A 252      37.373  28.018  31.351  1.00 30.43           C  
ATOM   3923  HA2 GLY A 252      36.866  28.565  32.146  1.00 30.43           H  
ATOM   3924  HA3 GLY A 252      38.274  28.581  31.108  1.00 30.43           H  
ATOM   3925  C   GLY A 252      36.465  28.053  30.110  1.00 30.43           C  
ATOM   3926  O   GLY A 252      36.856  28.600  29.082  1.00 30.43           O  
ATOM   3927  N   MET A 253      35.219  27.564  30.195  1.00 44.02           N  
ATOM   3928  H   MET A 253      34.909  27.165  31.070  1.00 44.02           H  
ATOM   3929  CA  MET A 253      34.193  27.941  29.206  1.00 44.02           C  
ATOM   3930  HA  MET A 253      34.636  27.854  28.214  1.00 44.02           H  
ATOM   3931  C   MET A 253      33.831  29.418  29.454  1.00 44.02           C  
ATOM   3932  CB  MET A 253      32.988  26.981  29.279  1.00 44.02           C  
ATOM   3933  HB2 MET A 253      32.227  27.369  29.956  1.00 44.02           H  
ATOM   3934  HB3 MET A 253      33.326  26.019  29.666  1.00 44.02           H  
ATOM   3935  O   MET A 253      33.337  29.760  30.527  1.00 44.02           O  
ATOM   3936  CG  MET A 253      32.375  26.722  27.897  1.00 44.02           C  
ATOM   3937  HG2 MET A 253      31.912  27.640  27.536  1.00 44.02           H  
ATOM   3938  HG3 MET A 253      33.175  26.440  27.212  1.00 44.02           H  
ATOM   3939  SD  MET A 253      31.137  25.396  27.881  1.00 44.02           S  
ATOM   3940  CE  MET A 253      30.942  25.152  26.095  1.00 44.02           C  
ATOM   3941  HE1 MET A 253      30.620  26.084  25.631  1.00 44.02           H  
ATOM   3942  HE2 MET A 253      30.191  24.383  25.916  1.00 44.02           H  
ATOM   3943  HE3 MET A 253      31.891  24.837  25.662  1.00 44.02           H  
ATOM   3944  N   SER A 254      34.206  30.311  28.533  1.00 45.32           N  
ATOM   3945  H   SER A 254      34.618  29.978  27.673  1.00 45.32           H  
ATOM   3946  CA  SER A 254      34.437  31.721  28.881  1.00 45.32           C  
ATOM   3947  HA  SER A 254      35.091  31.699  29.753  1.00 45.32           H  
ATOM   3948  C   SER A 254      33.159  32.507  29.247  1.00 45.32           C  
ATOM   3949  CB  SER A 254      35.234  32.432  27.778  1.00 45.32           C  
ATOM   3950  HB2 SER A 254      36.154  31.879  27.592  1.00 45.32           H  
ATOM   3951  HB3 SER A 254      35.496  33.435  28.114  1.00 45.32           H  
ATOM   3952  O   SER A 254      32.124  32.346  28.593  1.00 45.32           O  
ATOM   3953  OG  SER A 254      34.492  32.523  26.576  1.00 45.32           O  
ATOM   3954  HG  SER A 254      35.049  32.910  25.896  1.00 45.32           H  
ATOM   3955  N   PRO A 255      33.220  33.447  30.219  1.00 44.54           N  
ATOM   3956  CA  PRO A 255      32.086  34.310  30.589  1.00 44.54           C  
ATOM   3957  HA  PRO A 255      31.307  33.680  31.019  1.00 44.54           H  
ATOM   3958  C   PRO A 255      31.471  35.119  29.433  1.00 44.54           C  
ATOM   3959  CB  PRO A 255      32.627  35.243  31.679  1.00 44.54           C  
ATOM   3960  HB2 PRO A 255      33.075  36.128  31.229  1.00 44.54           H  
ATOM   3961  HB3 PRO A 255      31.849  35.528  32.387  1.00 44.54           H  
ATOM   3962  O   PRO A 255      30.314  35.532  29.511  1.00 44.54           O  
ATOM   3963  CG  PRO A 255      33.717  34.409  32.345  1.00 44.54           C  
ATOM   3964  HG2 PRO A 255      34.462  35.032  32.841  1.00 44.54           H  
ATOM   3965  HG3 PRO A 255      33.267  33.711  33.051  1.00 44.54           H  
ATOM   3966  CD  PRO A 255      34.312  33.638  31.169  1.00 44.54           C  
ATOM   3967  HD2 PRO A 255      35.104  34.225  30.704  1.00 44.54           H  
ATOM   3968  HD3 PRO A 255      34.705  32.689  31.532  1.00 44.54           H  
ATOM   3969  N   GLN A 256      32.203  35.307  28.329  1.00 54.14           N  
ATOM   3970  H   GLN A 256      33.129  34.905  28.299  1.00 54.14           H  
ATOM   3971  CA  GLN A 256      31.689  35.940  27.110  1.00 54.14           C  
ATOM   3972  HA  GLN A 256      31.318  36.934  27.360  1.00 54.14           H  
ATOM   3973  C   GLN A 256      30.510  35.171  26.485  1.00 54.14           C  
ATOM   3974  CB  GLN A 256      32.832  36.087  26.096  1.00 54.14           C  
ATOM   3975  HB2 GLN A 256      32.412  36.383  25.134  1.00 54.14           H  
ATOM   3976  HB3 GLN A 256      33.325  35.123  25.970  1.00 54.14           H  
ATOM   3977  O   GLN A 256      29.592  35.805  25.963  1.00 54.14           O  
ATOM   3978  CG  GLN A 256      33.860  37.152  26.516  1.00 54.14           C  
ATOM   3979  HG2 GLN A 256      34.289  36.896  27.485  1.00 54.14           H  
ATOM   3980  HG3 GLN A 256      33.355  38.114  26.608  1.00 54.14           H  
ATOM   3981  CD  GLN A 256      35.003  37.288  25.512  1.00 54.14           C  
ATOM   3982  NE2 GLN A 256      35.683  38.412  25.473  1.00 54.14           N  
ATOM   3983 HE21 GLN A 256      35.467  39.185  26.087  1.00 54.14           H  
ATOM   3984 HE22 GLN A 256      36.440  38.444  24.805  1.00 54.14           H  
ATOM   3985  OE1 GLN A 256      35.317  36.383  24.760  1.00 54.14           O  
ATOM   3986  N   MET A 257      30.468  33.834  26.590  1.00 66.52           N  
ATOM   3987  H   MET A 257      31.219  33.353  27.064  1.00 66.52           H  
ATOM   3988  CA  MET A 257      29.306  33.049  26.142  1.00 66.52           C  
ATOM   3989  HA  MET A 257      29.069  33.339  25.119  1.00 66.52           H  
ATOM   3990  C   MET A 257      28.047  33.360  26.968  1.00 66.52           C  
ATOM   3991  CB  MET A 257      29.622  31.540  26.162  1.00 66.52           C  
ATOM   3992  HB2 MET A 257      30.425  31.323  26.866  1.00 66.52           H  
ATOM   3993  HB3 MET A 257      28.737  30.988  26.480  1.00 66.52           H  
ATOM   3994  O   MET A 257      26.954  33.452  26.409  1.00 66.52           O  
ATOM   3995  CG  MET A 257      30.000  31.039  24.764  1.00 66.52           C  
ATOM   3996  HG2 MET A 257      29.166  31.252  24.094  1.00 66.52           H  
ATOM   3997  HG3 MET A 257      30.868  31.593  24.405  1.00 66.52           H  
ATOM   3998  SD  MET A 257      30.349  29.261  24.656  1.00 66.52           S  
ATOM   3999  CE  MET A 257      32.068  29.251  25.226  1.00 66.52           C  
ATOM   4000  HE1 MET A 257      32.450  28.230  25.213  1.00 66.52           H  
ATOM   4001  HE2 MET A 257      32.123  29.649  26.239  1.00 66.52           H  
ATOM   4002  HE3 MET A 257      32.676  29.869  24.565  1.00 66.52           H  
ATOM   4003  N   MET A 258      28.191  33.601  28.275  1.00 61.15           N  
ATOM   4004  H   MET A 258      29.118  33.565  28.674  1.00 61.15           H  
ATOM   4005  CA  MET A 258      27.066  33.977  29.144  1.00 61.15           C  
ATOM   4006  HA  MET A 258      26.226  33.316  28.931  1.00 61.15           H  
ATOM   4007  C   MET A 258      26.574  35.405  28.866  1.00 61.15           C  
ATOM   4008  CB  MET A 258      27.453  33.800  30.621  1.00 61.15           C  
ATOM   4009  HB2 MET A 258      26.662  34.213  31.248  1.00 61.15           H  
ATOM   4010  HB3 MET A 258      28.368  34.353  30.831  1.00 61.15           H  
ATOM   4011  O   MET A 258      25.367  35.647  28.852  1.00 61.15           O  
ATOM   4012  CG  MET A 258      27.660  32.326  30.998  1.00 61.15           C  
ATOM   4013  HG2 MET A 258      28.014  32.278  32.027  1.00 61.15           H  
ATOM   4014  HG3 MET A 258      28.443  31.910  30.364  1.00 61.15           H  
ATOM   4015  SD  MET A 258      26.188  31.271  30.851  1.00 61.15           S  
ATOM   4016  CE  MET A 258      25.213  31.854  32.265  1.00 61.15           C  
ATOM   4017  HE1 MET A 258      25.790  31.739  33.182  1.00 61.15           H  
ATOM   4018  HE2 MET A 258      24.301  31.262  32.342  1.00 61.15           H  
ATOM   4019  HE3 MET A 258      24.947  32.902  32.129  1.00 61.15           H  
ATOM   4020  N   ALA A 259      27.481  36.342  28.565  1.00 55.15           N  
ATOM   4021  H   ALA A 259      28.460  36.102  28.629  1.00 55.15           H  
ATOM   4022  CA  ALA A 259      27.116  37.714  28.205  1.00 55.15           C  
ATOM   4023  HA  ALA A 259      26.519  38.137  29.013  1.00 55.15           H  
ATOM   4024  C   ALA A 259      26.258  37.781  26.922  1.00 55.15           C  
ATOM   4025  CB  ALA A 259      28.403  38.538  28.078  1.00 55.15           C  
ATOM   4026  HB1 ALA A 259      28.964  38.494  29.012  1.00 55.15           H  
ATOM   4027  HB2 ALA A 259      29.021  38.151  27.268  1.00 55.15           H  
ATOM   4028  HB3 ALA A 259      28.150  39.578  27.868  1.00 55.15           H  
ATOM   4029  O   ALA A 259      25.259  38.504  26.880  1.00 55.15           O  
ATOM   4030  N   GLN A 260      26.590  36.982  25.899  1.00 66.66           N  
ATOM   4031  H   GLN A 260      27.426  36.420  25.977  1.00 66.66           H  
ATOM   4032  CA  GLN A 260      25.788  36.891  24.670  1.00 66.66           C  
ATOM   4033  HA  GLN A 260      25.614  37.897  24.290  1.00 66.66           H  
ATOM   4034  C   GLN A 260      24.404  36.263  24.905  1.00 66.66           C  
ATOM   4035  CB  GLN A 260      26.551  36.093  23.602  1.00 66.66           C  
ATOM   4036  HB2 GLN A 260      25.867  35.880  22.780  1.00 66.66           H  
ATOM   4037  HB3 GLN A 260      26.890  35.146  24.021  1.00 66.66           H  
ATOM   4038  O   GLN A 260      23.424  36.684  24.284  1.00 66.66           O  
ATOM   4039  CG  GLN A 260      27.750  36.870  23.034  1.00 66.66           C  
ATOM   4040  HG2 GLN A 260      27.408  37.845  22.688  1.00 66.66           H  
ATOM   4041  HG3 GLN A 260      28.492  37.027  23.817  1.00 66.66           H  
ATOM   4042  CD  GLN A 260      28.420  36.153  21.864  1.00 66.66           C  
ATOM   4043  NE2 GLN A 260      29.317  36.809  21.162  1.00 66.66           N  
ATOM   4044 HE21 GLN A 260      29.755  36.294  20.412  1.00 66.66           H  
ATOM   4045 HE22 GLN A 260      29.576  37.754  21.407  1.00 66.66           H  
ATOM   4046  OE1 GLN A 260      28.149  35.009  21.539  1.00 66.66           O  
ATOM   4047  N   TYR A 261      24.296  35.290  25.816  1.00 67.19           N  
ATOM   4048  H   TYR A 261      25.132  34.956  26.275  1.00 67.19           H  
ATOM   4049  CA  TYR A 261      23.010  34.699  26.194  1.00 67.19           C  
ATOM   4050  HA  TYR A 261      22.504  34.365  25.288  1.00 67.19           H  
ATOM   4051  C   TYR A 261      22.088  35.725  26.876  1.00 67.19           C  
ATOM   4052  CB  TYR A 261      23.258  33.470  27.080  1.00 67.19           C  
ATOM   4053  HB2 TYR A 261      23.724  33.782  28.015  1.00 67.19           H  
ATOM   4054  HB3 TYR A 261      23.958  32.805  26.574  1.00 67.19           H  
ATOM   4055  O   TYR A 261      20.912  35.835  26.524  1.00 67.19           O  
ATOM   4056  CG  TYR A 261      21.997  32.689  27.392  1.00 67.19           C  
ATOM   4057  CD1 TYR A 261      21.340  32.863  28.626  1.00 67.19           C  
ATOM   4058  HD1 TYR A 261      21.743  33.544  29.360  1.00 67.19           H  
ATOM   4059  CD2 TYR A 261      21.473  31.801  26.433  1.00 67.19           C  
ATOM   4060  HD2 TYR A 261      21.983  31.662  25.491  1.00 67.19           H  
ATOM   4061  CE1 TYR A 261      20.155  32.153  28.901  1.00 67.19           C  
ATOM   4062  HE1 TYR A 261      19.651  32.288  29.847  1.00 67.19           H  
ATOM   4063  CE2 TYR A 261      20.289  31.089  26.705  1.00 67.19           C  
ATOM   4064  HE2 TYR A 261      19.877  30.401  25.982  1.00 67.19           H  
ATOM   4065  OH  TYR A 261      18.485  30.575  28.189  1.00 67.19           O  
ATOM   4066  HH  TYR A 261      18.116  30.791  29.048  1.00 67.19           H  
ATOM   4067  CZ  TYR A 261      19.628  31.265  27.938  1.00 67.19           C  
ATOM   4068  N   TRP A 262      22.632  36.540  27.787  1.00 62.96           N  
ATOM   4069  H   TRP A 262      23.600  36.399  28.040  1.00 62.96           H  
ATOM   4070  CA  TRP A 262      21.873  37.579  28.489  1.00 62.96           C  
ATOM   4071  HA  TRP A 262      21.008  37.113  28.962  1.00 62.96           H  
ATOM   4072  C   TRP A 262      21.330  38.668  27.550  1.00 62.96           C  
ATOM   4073  CB  TRP A 262      22.742  38.184  29.596  1.00 62.96           C  
ATOM   4074  HB2 TRP A 262      23.574  38.728  29.149  1.00 62.96           H  
ATOM   4075  HB3 TRP A 262      23.160  37.376  30.196  1.00 62.96           H  
ATOM   4076  O   TRP A 262      20.151  39.018  27.631  1.00 62.96           O  
ATOM   4077  CG  TRP A 262      21.990  39.096  30.513  1.00 62.96           C  
ATOM   4078  CD1 TRP A 262      21.968  40.446  30.445  1.00 62.96           C  
ATOM   4079  HD1 TRP A 262      22.508  41.038  29.721  1.00 62.96           H  
ATOM   4080  CD2 TRP A 262      21.107  38.736  31.621  1.00 62.96           C  
ATOM   4081  CE2 TRP A 262      20.584  39.937  32.188  1.00 62.96           C  
ATOM   4082  CE3 TRP A 262      20.693  37.516  32.199  1.00 62.96           C  
ATOM   4083  HE3 TRP A 262      21.073  36.588  31.799  1.00 62.96           H  
ATOM   4084  NE1 TRP A 262      21.144  40.947  31.434  1.00 62.96           N  
ATOM   4085  HE1 TRP A 262      20.987  41.935  31.572  1.00 62.96           H  
ATOM   4086  CH2 TRP A 262      19.310  38.698  33.832  1.00 62.96           C  
ATOM   4087  HH2 TRP A 262      18.636  38.672  34.676  1.00 62.96           H  
ATOM   4088  CZ2 TRP A 262      19.700  39.929  33.278  1.00 62.96           C  
ATOM   4089  HZ2 TRP A 262      19.330  40.856  33.692  1.00 62.96           H  
ATOM   4090  CZ3 TRP A 262      19.805  37.496  33.293  1.00 62.96           C  
ATOM   4091  HZ3 TRP A 262      19.506  36.554  33.728  1.00 62.96           H  
ATOM   4092  N   GLN A 263      22.138  39.155  26.599  1.00 73.09           N  
ATOM   4093  H   GLN A 263      23.101  38.849  26.576  1.00 73.09           H  
ATOM   4094  CA  GLN A 263      21.672  40.132  25.602  1.00 73.09           C  
ATOM   4095  HA  GLN A 263      21.300  41.015  26.122  1.00 73.09           H  
ATOM   4096  C   GLN A 263      20.505  39.600  24.755  1.00 73.09           C  
ATOM   4097  CB  GLN A 263      22.825  40.554  24.678  1.00 73.09           C  
ATOM   4098  HB2 GLN A 263      22.397  41.043  23.802  1.00 73.09           H  
ATOM   4099  HB3 GLN A 263      23.375  39.675  24.342  1.00 73.09           H  
ATOM   4100  O   GLN A 263      19.550  40.332  24.486  1.00 73.09           O  
ATOM   4101  CG  GLN A 263      23.785  41.551  25.344  1.00 73.09           C  
ATOM   4102  HG2 GLN A 263      23.204  42.367  25.774  1.00 73.09           H  
ATOM   4103  HG3 GLN A 263      24.331  41.057  26.148  1.00 73.09           H  
ATOM   4104  CD  GLN A 263      24.787  42.143  24.355  1.00 73.09           C  
ATOM   4105  NE2 GLN A 263      25.381  43.275  24.663  1.00 73.09           N  
ATOM   4106 HE21 GLN A 263      26.020  43.641  23.972  1.00 73.09           H  
ATOM   4107 HE22 GLN A 263      25.169  43.758  25.525  1.00 73.09           H  
ATOM   4108  OE1 GLN A 263      25.058  41.613  23.290  1.00 73.09           O  
ATOM   4109  N   ARG A 264      20.536  38.315  24.372  1.00 64.58           N  
ATOM   4110  H   ARG A 264      21.338  37.759  24.629  1.00 64.58           H  
ATOM   4111  CA  ARG A 264      19.460  37.700  23.579  1.00 64.58           C  
ATOM   4112  HA  ARG A 264      19.229  38.377  22.756  1.00 64.58           H  
ATOM   4113  C   ARG A 264      18.152  37.558  24.373  1.00 64.58           C  
ATOM   4114  CB  ARG A 264      19.966  36.374  22.988  1.00 64.58           C  
ATOM   4115  HB2 ARG A 264      20.032  35.624  23.777  1.00 64.58           H  
ATOM   4116  HB3 ARG A 264      20.965  36.532  22.581  1.00 64.58           H  
ATOM   4117  O   ARG A 264      17.079  37.703  23.791  1.00 64.58           O  
ATOM   4118  CG  ARG A 264      19.047  35.872  21.863  1.00 64.58           C  
ATOM   4119  HG2 ARG A 264      18.064  35.659  22.282  1.00 64.58           H  
ATOM   4120  HG3 ARG A 264      18.935  36.647  21.105  1.00 64.58           H  
ATOM   4121  CD  ARG A 264      19.570  34.588  21.203  1.00 64.58           C  
ATOM   4122  HD2 ARG A 264      19.796  33.861  21.982  1.00 64.58           H  
ATOM   4123  HD3 ARG A 264      18.771  34.189  20.578  1.00 64.58           H  
ATOM   4124  NE  ARG A 264      20.765  34.827  20.365  1.00 64.58           N  
ATOM   4125  HE  ARG A 264      21.128  35.770  20.361  1.00 64.58           H  
ATOM   4126  NH1 ARG A 264      20.998  32.686  19.568  1.00 64.58           N  
ATOM   4127 HH11 ARG A 264      20.205  32.410  20.131  1.00 64.58           H  
ATOM   4128 HH12 ARG A 264      21.491  32.010  19.002  1.00 64.58           H  
ATOM   4129  NH2 ARG A 264      22.418  34.269  18.897  1.00 64.58           N  
ATOM   4130 HH21 ARG A 264      22.905  33.581  18.341  1.00 64.58           H  
ATOM   4131 HH22 ARG A 264      22.760  35.219  18.930  1.00 64.58           H  
ATOM   4132  CZ  ARG A 264      21.386  33.931  19.617  1.00 64.58           C  
ATOM   4133  N   MET A 265      18.223  37.346  25.690  1.00 62.32           N  
ATOM   4134  H   MET A 265      19.136  37.218  26.103  1.00 62.32           H  
ATOM   4135  CA  MET A 265      17.041  37.320  26.566  1.00 62.32           C  
ATOM   4136  HA  MET A 265      16.300  36.648  26.132  1.00 62.32           H  
ATOM   4137  C   MET A 265      16.355  38.690  26.684  1.00 62.32           C  
ATOM   4138  CB  MET A 265      17.422  36.784  27.957  1.00 62.32           C  
ATOM   4139  HB2 MET A 265      18.355  37.243  28.285  1.00 62.32           H  
ATOM   4140  HB3 MET A 265      16.650  37.061  28.674  1.00 62.32           H  
ATOM   4141  O   MET A 265      15.127  38.754  26.642  1.00 62.32           O  
ATOM   4142  CG  MET A 265      17.580  35.258  27.975  1.00 62.32           C  
ATOM   4143  HG2 MET A 265      18.304  34.973  27.211  1.00 62.32           H  
ATOM   4144  HG3 MET A 265      17.994  34.968  28.941  1.00 62.32           H  
ATOM   4145  SD  MET A 265      16.054  34.306  27.706  1.00 62.32           S  
ATOM   4146  CE  MET A 265      15.117  34.708  29.209  1.00 62.32           C  
ATOM   4147  HE1 MET A 265      14.858  35.767  29.215  1.00 62.32           H  
ATOM   4148  HE2 MET A 265      14.199  34.121  29.230  1.00 62.32           H  
ATOM   4149  HE3 MET A 265      15.714  34.473  30.091  1.00 62.32           H  
ATOM   4150  N   GLN A 266      17.113  39.792  26.767  1.00 71.11           N  
ATOM   4151  H   GLN A 266      18.117  39.694  26.811  1.00 71.11           H  
ATOM   4152  CA  GLN A 266      16.523  41.140  26.840  1.00 71.11           C  
ATOM   4153  HA  GLN A 266      15.800  41.157  27.655  1.00 71.11           H  
ATOM   4154  C   GLN A 266      15.740  41.512  25.569  1.00 71.11           C  
ATOM   4155  CB  GLN A 266      17.605  42.190  27.141  1.00 71.11           C  
ATOM   4156  HB2 GLN A 266      18.433  42.085  26.440  1.00 71.11           H  
ATOM   4157  HB3 GLN A 266      17.165  43.178  27.006  1.00 71.11           H  
ATOM   4158  O   GLN A 266      14.646  42.070  25.661  1.00 71.11           O  
ATOM   4159  CG  GLN A 266      18.124  42.092  28.586  1.00 71.11           C  
ATOM   4160  HG2 GLN A 266      17.272  42.060  29.264  1.00 71.11           H  
ATOM   4161  HG3 GLN A 266      18.695  41.172  28.711  1.00 71.11           H  
ATOM   4162  CD  GLN A 266      19.006  43.274  28.985  1.00 71.11           C  
ATOM   4163  NE2 GLN A 266      19.205  43.505  30.265  1.00 71.11           N  
ATOM   4164 HE21 GLN A 266      19.702  44.359  30.471  1.00 71.11           H  
ATOM   4165 HE22 GLN A 266      18.700  42.974  30.960  1.00 71.11           H  
ATOM   4166  OE1 GLN A 266      19.530  44.016  28.174  1.00 71.11           O  
ATOM   4167  N   GLN A 267      16.242  41.139  24.386  1.00 69.93           N  
ATOM   4168  H   GLN A 267      17.148  40.694  24.369  1.00 69.93           H  
ATOM   4169  CA  GLN A 267      15.539  41.360  23.113  1.00 69.93           C  
ATOM   4170  HA  GLN A 267      15.305  42.421  23.017  1.00 69.93           H  
ATOM   4171  C   GLN A 267      14.203  40.601  23.034  1.00 69.93           C  
ATOM   4172  CB  GLN A 267      16.451  40.948  21.948  1.00 69.93           C  
ATOM   4173  HB2 GLN A 267      16.809  39.931  22.111  1.00 69.93           H  
ATOM   4174  HB3 GLN A 267      15.873  40.964  21.024  1.00 69.93           H  
ATOM   4175  O   GLN A 267      13.224  41.122  22.501  1.00 69.93           O  
ATOM   4176  CG  GLN A 267      17.648  41.899  21.785  1.00 69.93           C  
ATOM   4177  HG2 GLN A 267      17.272  42.903  21.585  1.00 69.93           H  
ATOM   4178  HG3 GLN A 267      18.226  41.931  22.708  1.00 69.93           H  
ATOM   4179  CD  GLN A 267      18.590  41.495  20.653  1.00 69.93           C  
ATOM   4180  NE2 GLN A 267      19.457  42.385  20.224  1.00 69.93           N  
ATOM   4181 HE21 GLN A 267      19.487  43.311  20.627  1.00 69.93           H  
ATOM   4182 HE22 GLN A 267      20.060  42.094  19.467  1.00 69.93           H  
ATOM   4183  OE1 GLN A 267      18.588  40.386  20.143  1.00 69.93           O  
ATOM   4184  N   TYR A 268      14.138  39.393  23.603  1.00 67.55           N  
ATOM   4185  H   TYR A 268      14.970  39.013  24.031  1.00 67.55           H  
ATOM   4186  CA  TYR A 268      12.918  38.580  23.608  1.00 67.55           C  
ATOM   4187  HA  TYR A 268      12.542  38.534  22.587  1.00 67.55           H  
ATOM   4188  C   TYR A 268      11.805  39.193  24.475  1.00 67.55           C  
ATOM   4189  CB  TYR A 268      13.265  37.152  24.061  1.00 67.55           C  
ATOM   4190  HB2 TYR A 268      14.336  36.982  23.949  1.00 67.55           H  
ATOM   4191  HB3 TYR A 268      13.038  37.033  25.120  1.00 67.55           H  
ATOM   4192  O   TYR A 268      10.625  39.098  24.136  1.00 67.55           O  
ATOM   4193  CG  TYR A 268      12.546  36.085  23.260  1.00 67.55           C  
ATOM   4194  CD1 TYR A 268      11.273  35.629  23.653  1.00 67.55           C  
ATOM   4195  HD1 TYR A 268      10.803  36.042  24.533  1.00 67.55           H  
ATOM   4196  CD2 TYR A 268      13.148  35.576  22.093  1.00 67.55           C  
ATOM   4197  HD2 TYR A 268      14.116  35.942  21.784  1.00 67.55           H  
ATOM   4198  CE1 TYR A 268      10.605  34.655  22.885  1.00 67.55           C  
ATOM   4199  HE1 TYR A 268       9.624  34.314  23.183  1.00 67.55           H  
ATOM   4200  CE2 TYR A 268      12.485  34.602  21.323  1.00 67.55           C  
ATOM   4201  HE2 TYR A 268      12.932  34.209  20.422  1.00 67.55           H  
ATOM   4202  OH  TYR A 268      10.575  33.204  20.968  1.00 67.55           O  
ATOM   4203  HH  TYR A 268       9.696  33.018  21.306  1.00 67.55           H  
ATOM   4204  CZ  TYR A 268      11.212  34.140  21.718  1.00 67.55           C  
ATOM   4205  N   PHE A 269      12.169  39.863  25.574  1.00 61.06           N  
ATOM   4206  H   PHE A 269      13.151  39.910  25.808  1.00 61.06           H  
ATOM   4207  CA  PHE A 269      11.202  40.486  26.482  1.00 61.06           C  
ATOM   4208  HA  PHE A 269      10.395  39.772  26.647  1.00 61.06           H  
ATOM   4209  C   PHE A 269      10.557  41.749  25.883  1.00 61.06           C  
ATOM   4210  CB  PHE A 269      11.874  40.753  27.838  1.00 61.06           C  
ATOM   4211  HB2 PHE A 269      12.237  41.781  27.876  1.00 61.06           H  
ATOM   4212  HB3 PHE A 269      12.743  40.105  27.950  1.00 61.06           H  
ATOM   4213  O   PHE A 269       9.352  41.952  26.029  1.00 61.06           O  
ATOM   4214  CG  PHE A 269      10.950  40.488  29.009  1.00 61.06           C  
ATOM   4215  CD1 PHE A 269      10.139  41.513  29.531  1.00 61.06           C  
ATOM   4216  HD1 PHE A 269      10.177  42.505  29.106  1.00 61.06           H  
ATOM   4217  CD2 PHE A 269      10.872  39.190  29.552  1.00 61.06           C  
ATOM   4218  HD2 PHE A 269      11.484  38.397  29.147  1.00 61.06           H  
ATOM   4219  CE1 PHE A 269       9.262  41.241  30.597  1.00 61.06           C  
ATOM   4220  HE1 PHE A 269       8.636  42.027  30.993  1.00 61.06           H  
ATOM   4221  CE2 PHE A 269       9.993  38.919  30.615  1.00 61.06           C  
ATOM   4222  HE2 PHE A 269       9.929  37.923  31.027  1.00 61.06           H  
ATOM   4223  CZ  PHE A 269       9.188  39.946  31.138  1.00 61.06           C  
ATOM   4224  HZ  PHE A 269       8.508  39.739  31.951  1.00 61.06           H  
ATOM   4225  N   ALA A 270      11.324  42.552  25.135  1.00 54.37           N  
ATOM   4226  H   ALA A 270      12.309  42.342  25.060  1.00 54.37           H  
ATOM   4227  CA  ALA A 270      10.813  43.740  24.443  1.00 54.37           C  
ATOM   4228  HA  ALA A 270      10.350  44.400  25.177  1.00 54.37           H  
ATOM   4229  C   ALA A 270       9.735  43.403  23.391  1.00 54.37           C  
ATOM   4230  CB  ALA A 270      12.007  44.473  23.818  1.00 54.37           C  
ATOM   4231  HB1 ALA A 270      12.533  43.816  23.126  1.00 54.37           H  
ATOM   4232  HB2 ALA A 270      11.652  45.351  23.278  1.00 54.37           H  
ATOM   4233  HB3 ALA A 270      12.693  44.795  24.602  1.00 54.37           H  
ATOM   4234  O   ALA A 270       8.707  44.078  23.313  1.00 54.37           O  
ATOM   4235  N   LEU A 271       9.925  42.317  22.630  1.00 52.42           N  
ATOM   4236  H   LEU A 271      10.794  41.812  22.728  1.00 52.42           H  
ATOM   4237  CA  LEU A 271       8.928  41.821  21.670  1.00 52.42           C  
ATOM   4238  HA  LEU A 271       8.630  42.640  21.016  1.00 52.42           H  
ATOM   4239  C   LEU A 271       7.644  41.331  22.355  1.00 52.42           C  
ATOM   4240  CB  LEU A 271       9.558  40.693  20.831  1.00 52.42           C  
ATOM   4241  HB2 LEU A 271       8.767  40.078  20.403  1.00 52.42           H  
ATOM   4242  HB3 LEU A 271      10.148  40.054  21.489  1.00 52.42           H  
ATOM   4243  O   LEU A 271       6.550  41.540  21.833  1.00 52.42           O  
ATOM   4244  CG  LEU A 271      10.440  41.214  19.684  1.00 52.42           C  
ATOM   4245  HG  LEU A 271      11.082  42.016  20.048  1.00 52.42           H  
ATOM   4246  CD1 LEU A 271      11.331  40.090  19.156  1.00 52.42           C  
ATOM   4247 HD11 LEU A 271      11.961  39.717  19.963  1.00 52.42           H  
ATOM   4248 HD12 LEU A 271      11.973  40.474  18.363  1.00 52.42           H  
ATOM   4249 HD13 LEU A 271      10.719  39.277  18.767  1.00 52.42           H  
ATOM   4250  CD2 LEU A 271       9.592  41.733  18.517  1.00 52.42           C  
ATOM   4251 HD21 LEU A 271       8.941  40.944  18.141  1.00 52.42           H  
ATOM   4252 HD22 LEU A 271      10.244  42.076  17.714  1.00 52.42           H  
ATOM   4253 HD23 LEU A 271       8.982  42.576  18.840  1.00 52.42           H  
ATOM   4254  N   MET A 272       7.761  40.714  23.534  1.00 61.76           N  
ATOM   4255  H   MET A 272       8.686  40.563  23.910  1.00 61.76           H  
ATOM   4256  CA  MET A 272       6.604  40.243  24.299  1.00 61.76           C  
ATOM   4257  HA  MET A 272       5.958  39.682  23.622  1.00 61.76           H  
ATOM   4258  C   MET A 272       5.776  41.411  24.861  1.00 61.76           C  
ATOM   4259  CB  MET A 272       7.093  39.294  25.402  1.00 61.76           C  
ATOM   4260  HB2 MET A 272       7.453  39.869  26.255  1.00 61.76           H  
ATOM   4261  HB3 MET A 272       7.920  38.700  25.012  1.00 61.76           H  
ATOM   4262  O   MET A 272       4.547  41.368  24.832  1.00 61.76           O  
ATOM   4263  CG  MET A 272       5.988  38.332  25.853  1.00 61.76           C  
ATOM   4264  HG2 MET A 272       5.705  37.706  25.007  1.00 61.76           H  
ATOM   4265  HG3 MET A 272       5.115  38.915  26.144  1.00 61.76           H  
ATOM   4266  SD  MET A 272       6.426  37.252  27.247  1.00 61.76           S  
ATOM   4267  CE  MET A 272       7.934  36.450  26.639  1.00 61.76           C  
ATOM   4268  HE1 MET A 272       8.245  35.684  27.350  1.00 61.76           H  
ATOM   4269  HE2 MET A 272       8.731  37.188  26.541  1.00 61.76           H  
ATOM   4270  HE3 MET A 272       7.739  35.989  25.671  1.00 61.76           H  
ATOM   4271  N   GLN A 273       6.434  42.488  25.304  1.00 50.88           N  
ATOM   4272  H   GLN A 273       7.443  42.461  25.328  1.00 50.88           H  
ATOM   4273  CA  GLN A 273       5.755  43.676  25.829  1.00 50.88           C  
ATOM   4274  HA  GLN A 273       5.043  43.342  26.584  1.00 50.88           H  
ATOM   4275  C   GLN A 273       4.952  44.425  24.750  1.00 50.88           C  
ATOM   4276  CB  GLN A 273       6.789  44.584  26.515  1.00 50.88           C  
ATOM   4277  HB2 GLN A 273       7.399  45.078  25.759  1.00 50.88           H  
ATOM   4278  HB3 GLN A 273       7.440  43.972  27.139  1.00 50.88           H  
ATOM   4279  O   GLN A 273       3.850  44.897  25.033  1.00 50.88           O  
ATOM   4280  CG  GLN A 273       6.115  45.634  27.414  1.00 50.88           C  
ATOM   4281  HG2 GLN A 273       5.478  45.122  28.136  1.00 50.88           H  
ATOM   4282  HG3 GLN A 273       5.489  46.292  26.812  1.00 50.88           H  
ATOM   4283  CD  GLN A 273       7.120  46.498  28.173  1.00 50.88           C  
ATOM   4284  NE2 GLN A 273       6.773  46.991  29.341  1.00 50.88           N  
ATOM   4285 HE21 GLN A 273       5.852  46.826  29.721  1.00 50.88           H  
ATOM   4286 HE22 GLN A 273       7.463  47.575  29.792  1.00 50.88           H  
ATOM   4287  OE1 GLN A 273       8.230  46.755  27.740  1.00 50.88           O  
ATOM   4288  N   GLN A 274       5.444  44.490  23.505  1.00 56.44           N  
ATOM   4289  H   GLN A 274       6.361  44.107  23.322  1.00 56.44           H  
ATOM   4290  CA  GLN A 274       4.711  45.137  22.406  1.00 56.44           C  
ATOM   4291  HA  GLN A 274       4.423  46.137  22.730  1.00 56.44           H  
ATOM   4292  C   GLN A 274       3.396  44.430  22.043  1.00 56.44           C  
ATOM   4293  CB  GLN A 274       5.603  45.275  21.160  1.00 56.44           C  
ATOM   4294  HB2 GLN A 274       6.191  44.368  21.015  1.00 56.44           H  
ATOM   4295  HB3 GLN A 274       4.963  45.410  20.288  1.00 56.44           H  
ATOM   4296  O   GLN A 274       2.438  45.103  21.668  1.00 56.44           O  
ATOM   4297  CG  GLN A 274       6.527  46.500  21.255  1.00 56.44           C  
ATOM   4298  HG2 GLN A 274       7.264  46.342  22.042  1.00 56.44           H  
ATOM   4299  HG3 GLN A 274       5.928  47.373  21.515  1.00 56.44           H  
ATOM   4300  CD  GLN A 274       7.258  46.797  19.947  1.00 56.44           C  
ATOM   4301  NE2 GLN A 274       7.721  48.013  19.751  1.00 56.44           N  
ATOM   4302 HE21 GLN A 274       7.588  48.737  20.442  1.00 56.44           H  
ATOM   4303 HE22 GLN A 274       8.179  48.168  18.864  1.00 56.44           H  
ATOM   4304  OE1 GLN A 274       7.434  45.962  19.077  1.00 56.44           O  
ATOM   4305  N   GLN A 275       3.300  43.103  22.190  1.00 50.07           N  
ATOM   4306  H   GLN A 275       4.103  42.583  22.515  1.00 50.07           H  
ATOM   4307  CA  GLN A 275       2.061  42.384  21.865  1.00 50.07           C  
ATOM   4308  HA  GLN A 275       1.705  42.734  20.896  1.00 50.07           H  
ATOM   4309  C   GLN A 275       0.927  42.676  22.857  1.00 50.07           C  
ATOM   4310  CB  GLN A 275       2.324  40.876  21.746  1.00 50.07           C  
ATOM   4311  HB2 GLN A 275       2.807  40.506  22.650  1.00 50.07           H  
ATOM   4312  HB3 GLN A 275       1.367  40.368  21.628  1.00 50.07           H  
ATOM   4313  O   GLN A 275      -0.228  42.776  22.449  1.00 50.07           O  
ATOM   4314  CG  GLN A 275       3.198  40.567  20.519  1.00 50.07           C  
ATOM   4315  HG2 GLN A 275       2.763  41.047  19.642  1.00 50.07           H  
ATOM   4316  HG3 GLN A 275       4.195  40.979  20.671  1.00 50.07           H  
ATOM   4317  CD  GLN A 275       3.331  39.078  20.216  1.00 50.07           C  
ATOM   4318  NE2 GLN A 275       4.097  38.721  19.209  1.00 50.07           N  
ATOM   4319 HE21 GLN A 275       4.585  39.419  18.666  1.00 50.07           H  
ATOM   4320 HE22 GLN A 275       4.137  37.729  19.024  1.00 50.07           H  
ATOM   4321  OE1 GLN A 275       2.762  38.205  20.846  1.00 50.07           O  
ATOM   4322  N   MET A 276       1.237  42.890  24.141  1.00 52.29           N  
ATOM   4323  H   MET A 276       2.203  42.821  24.426  1.00 52.29           H  
ATOM   4324  CA  MET A 276       0.212  43.181  25.153  1.00 52.29           C  
ATOM   4325  HA  MET A 276      -0.606  42.477  25.002  1.00 52.29           H  
ATOM   4326  C   MET A 276      -0.399  44.588  25.002  1.00 52.29           C  
ATOM   4327  CB  MET A 276       0.795  42.911  26.549  1.00 52.29           C  
ATOM   4328  HB2 MET A 276       1.563  43.649  26.782  1.00 52.29           H  
ATOM   4329  HB3 MET A 276       1.257  41.924  26.544  1.00 52.29           H  
ATOM   4330  O   MET A 276      -1.545  44.798  25.390  1.00 52.29           O  
ATOM   4331  CG  MET A 276      -0.282  42.930  27.641  1.00 52.29           C  
ATOM   4332  HG2 MET A 276      -1.160  42.385  27.293  1.00 52.29           H  
ATOM   4333  HG3 MET A 276      -0.580  43.965  27.807  1.00 52.29           H  
ATOM   4334  SD  MET A 276       0.238  42.227  29.233  1.00 52.29           S  
ATOM   4335  CE  MET A 276      -0.161  40.478  28.964  1.00 52.29           C  
ATOM   4336  HE1 MET A 276       0.059  39.912  29.869  1.00 52.29           H  
ATOM   4337  HE2 MET A 276       0.439  40.088  28.141  1.00 52.29           H  
ATOM   4338  HE3 MET A 276      -1.219  40.375  28.722  1.00 52.29           H  
ATOM   4339  N   ALA A 277       0.313  45.536  24.381  1.00 41.17           N  
ATOM   4340  H   ALA A 277       1.250  45.314  24.077  1.00 41.17           H  
ATOM   4341  CA  ALA A 277      -0.208  46.877  24.097  1.00 41.17           C  
ATOM   4342  HA  ALA A 277      -0.760  47.228  24.969  1.00 41.17           H  
ATOM   4343  C   ALA A 277      -1.186  46.924  22.902  1.00 41.17           C  
ATOM   4344  CB  ALA A 277       0.987  47.814  23.885  1.00 41.17           C  
ATOM   4345  HB1 ALA A 277       1.561  47.495  23.014  1.00 41.17           H  
ATOM   4346  HB2 ALA A 277       1.630  47.801  24.765  1.00 41.17           H  
ATOM   4347  HB3 ALA A 277       0.628  48.830  23.722  1.00 41.17           H  
ATOM   4348  O   ALA A 277      -2.028  47.817  22.833  1.00 41.17           O  
ATOM   4349  N   ALA A 278      -1.108  45.968  21.968  1.00 37.66           N  
ATOM   4350  H   ALA A 278      -0.412  45.244  22.073  1.00 37.66           H  
ATOM   4351  CA  ALA A 278      -1.911  45.976  20.740  1.00 37.66           C  
ATOM   4352  HA  ALA A 278      -1.973  47.003  20.378  1.00 37.66           H  
ATOM   4353  C   ALA A 278      -3.365  45.490  20.925  1.00 37.66           C  
ATOM   4354  CB  ALA A 278      -1.160  45.156  19.684  1.00 37.66           C  
ATOM   4355  HB1 ALA A 278      -1.698  45.203  18.737  1.00 37.66           H  
ATOM   4356  HB2 ALA A 278      -1.089  44.116  20.002  1.00 37.66           H  
ATOM   4357  HB3 ALA A 278      -0.158  45.560  19.542  1.00 37.66           H  
ATOM   4358  O   ALA A 278      -4.201  45.718  20.054  1.00 37.66           O  
ATOM   4359  N   ALA A 279      -3.689  44.839  22.048  1.00 37.62           N  
ATOM   4360  H   ALA A 279      -2.960  44.677  22.729  1.00 37.62           H  
ATOM   4361  CA  ALA A 279      -4.997  44.216  22.284  1.00 37.62           C  
ATOM   4362  HA  ALA A 279      -5.414  43.923  21.321  1.00 37.62           H  
ATOM   4363  C   ALA A 279      -6.052  45.136  22.943  1.00 37.62           C  
ATOM   4364  CB  ALA A 279      -4.764  42.928  23.085  1.00 37.62           C  
ATOM   4365  HB1 ALA A 279      -5.707  42.393  23.200  1.00 37.62           H  
ATOM   4366  HB2 ALA A 279      -4.057  42.285  22.560  1.00 37.62           H  
ATOM   4367  HB3 ALA A 279      -4.370  43.170  24.072  1.00 37.62           H  
ATOM   4368  O   ALA A 279      -7.178  44.704  23.169  1.00 37.62           O  
ATOM   4369  N   ALA A 280      -5.714  46.391  23.264  1.00 35.57           N  
ATOM   4370  H   ALA A 280      -4.774  46.697  23.056  1.00 35.57           H  
ATOM   4371  CA  ALA A 280      -6.575  47.295  24.043  1.00 35.57           C  
ATOM   4372  HA  ALA A 280      -7.333  46.698  24.551  1.00 35.57           H  
ATOM   4373  C   ALA A 280      -7.358  48.340  23.210  1.00 35.57           C  
ATOM   4374  CB  ALA A 280      -5.708  47.934  25.138  1.00 35.57           C  
ATOM   4375  HB1 ALA A 280      -5.226  47.158  25.732  1.00 35.57           H  
ATOM   4376  HB2 ALA A 280      -6.332  48.542  25.794  1.00 35.57           H  
ATOM   4377  HB3 ALA A 280      -4.946  48.569  24.686  1.00 35.57           H  
ATOM   4378  O   ALA A 280      -7.951  49.251  23.785  1.00 35.57           O  
ATOM   4379  N   ALA A 281      -7.342  48.255  21.872  1.00 33.26           N  
ATOM   4380  H   ALA A 281      -6.856  47.472  21.457  1.00 33.26           H  
ATOM   4381  CA  ALA A 281      -7.730  49.368  20.990  1.00 33.26           C  
ATOM   4382  HA  ALA A 281      -7.767  50.278  21.589  1.00 33.26           H  
ATOM   4383  C   ALA A 281      -9.121  49.276  20.315  1.00 33.26           C  
ATOM   4384  CB  ALA A 281      -6.598  49.572  19.974  1.00 33.26           C  
ATOM   4385  HB1 ALA A 281      -6.793  50.467  19.384  1.00 33.26           H  
ATOM   4386  HB2 ALA A 281      -5.647  49.693  20.492  1.00 33.26           H  
ATOM   4387  HB3 ALA A 281      -6.539  48.713  19.306  1.00 33.26           H  
ATOM   4388  O   ALA A 281      -9.522  50.228  19.648  1.00 33.26           O  
ATOM   4389  N   GLN A 282      -9.869  48.175  20.472  1.00 34.75           N  
ATOM   4390  H   GLN A 282      -9.495  47.418  21.026  1.00 34.75           H  
ATOM   4391  CA  GLN A 282     -11.255  48.009  19.988  1.00 34.75           C  
ATOM   4392  HA  GLN A 282     -11.748  48.981  19.965  1.00 34.75           H  
ATOM   4393  C   GLN A 282     -12.021  47.066  20.947  1.00 34.75           C  
ATOM   4394  CB  GLN A 282     -11.264  47.402  18.564  1.00 34.75           C  
ATOM   4395  HB2 GLN A 282     -12.296  47.177  18.294  1.00 34.75           H  
ATOM   4396  HB3 GLN A 282     -10.711  46.462  18.582  1.00 34.75           H  
ATOM   4397  O   GLN A 282     -11.473  46.043  21.336  1.00 34.75           O  
ATOM   4398  CG  GLN A 282     -10.673  48.306  17.462  1.00 34.75           C  
ATOM   4399  HG2 GLN A 282     -11.235  49.239  17.435  1.00 34.75           H  
ATOM   4400  HG3 GLN A 282      -9.633  48.536  17.695  1.00 34.75           H  
ATOM   4401  CD  GLN A 282     -10.684  47.676  16.069  1.00 34.75           C  
ATOM   4402  NE2 GLN A 282     -10.589  48.466  15.022  1.00 34.75           N  
ATOM   4403 HE21 GLN A 282     -10.530  49.467  15.135  1.00 34.75           H  
ATOM   4404 HE22 GLN A 282     -10.612  48.001  14.126  1.00 34.75           H  
ATOM   4405  OE1 GLN A 282     -10.747  46.475  15.880  1.00 34.75           O  
ATOM   4406  N   GLY A 283     -13.270  47.295  21.374  1.00 27.60           N  
ATOM   4407  H   GLY A 283     -13.654  46.528  21.908  1.00 27.60           H  
ATOM   4408  CA  GLY A 283     -14.136  48.456  21.149  1.00 27.60           C  
ATOM   4409  HA2 GLY A 283     -13.875  48.933  20.204  1.00 27.60           H  
ATOM   4410  HA3 GLY A 283     -13.980  49.179  21.949  1.00 27.60           H  
ATOM   4411  C   GLY A 283     -15.637  48.118  21.081  1.00 27.60           C  
ATOM   4412  O   GLY A 283     -16.194  48.235  20.000  1.00 27.60           O  
ATOM   4413  N   GLN A 284     -16.283  47.803  22.225  1.00 29.02           N  
ATOM   4414  H   GLN A 284     -15.710  47.683  23.048  1.00 29.02           H  
ATOM   4415  CA  GLN A 284     -17.763  47.763  22.422  1.00 29.02           C  
ATOM   4416  HA  GLN A 284     -17.941  47.469  23.456  1.00 29.02           H  
ATOM   4417  C   GLN A 284     -18.584  46.746  21.563  1.00 29.02           C  
ATOM   4418  CB  GLN A 284     -18.285  49.210  22.253  1.00 29.02           C  
ATOM   4419  HB2 GLN A 284     -17.852  49.660  21.360  1.00 29.02           H  
ATOM   4420  HB3 GLN A 284     -19.363  49.204  22.089  1.00 29.02           H  
ATOM   4421  O   GLN A 284     -18.027  46.140  20.654  1.00 29.02           O  
ATOM   4422  CG  GLN A 284     -17.993  50.109  23.466  1.00 29.02           C  
ATOM   4423  HG2 GLN A 284     -18.476  49.682  24.345  1.00 29.02           H  
ATOM   4424  HG3 GLN A 284     -16.919  50.150  23.646  1.00 29.02           H  
ATOM   4425  CD  GLN A 284     -18.500  51.539  23.269  1.00 29.02           C  
ATOM   4426  NE2 GLN A 284     -18.822  52.251  24.326  1.00 29.02           N  
ATOM   4427 HE21 GLN A 284     -18.719  51.888  25.263  1.00 29.02           H  
ATOM   4428 HE22 GLN A 284     -19.139  53.188  24.125  1.00 29.02           H  
ATOM   4429  OE1 GLN A 284     -18.616  52.055  22.175  1.00 29.02           O  
ATOM   4430  N   PRO A 285     -19.910  46.538  21.793  1.00 41.64           N  
ATOM   4431  CA  PRO A 285     -20.740  46.764  22.993  1.00 41.64           C  
ATOM   4432  HA  PRO A 285     -20.132  47.116  23.826  1.00 41.64           H  
ATOM   4433  C   PRO A 285     -21.595  45.545  23.468  1.00 41.64           C  
ATOM   4434  CB  PRO A 285     -21.724  47.864  22.567  1.00 41.64           C  
ATOM   4435  HB2 PRO A 285     -22.690  47.771  23.064  1.00 41.64           H  
ATOM   4436  HB3 PRO A 285     -21.322  48.854  22.781  1.00 41.64           H  
ATOM   4437  O   PRO A 285     -21.879  44.616  22.728  1.00 41.64           O  
ATOM   4438  CG  PRO A 285     -21.876  47.664  21.052  1.00 41.64           C  
ATOM   4439  HG2 PRO A 285     -21.691  48.605  20.533  1.00 41.64           H  
ATOM   4440  HG3 PRO A 285     -22.871  47.291  20.810  1.00 41.64           H  
ATOM   4441  CD  PRO A 285     -20.820  46.623  20.659  1.00 41.64           C  
ATOM   4442  HD2 PRO A 285     -21.290  45.655  20.486  1.00 41.64           H  
ATOM   4443  HD3 PRO A 285     -20.307  46.940  19.751  1.00 41.64           H  
ATOM   4444  N   ALA A 286     -22.062  45.644  24.721  1.00 25.77           N  
ATOM   4445  H   ALA A 286     -21.631  46.387  25.252  1.00 25.77           H  
ATOM   4446  CA  ALA A 286     -23.348  45.199  25.307  1.00 25.77           C  
ATOM   4447  HA  ALA A 286     -23.125  44.943  26.343  1.00 25.77           H  
ATOM   4448  C   ALA A 286     -24.179  44.007  24.744  1.00 25.77           C  
ATOM   4449  CB  ALA A 286     -24.248  46.445  25.349  1.00 25.77           C  
ATOM   4450  HB1 ALA A 286     -24.513  46.743  24.334  1.00 25.77           H  
ATOM   4451  HB2 ALA A 286     -25.165  46.219  25.892  1.00 25.77           H  
ATOM   4452  HB3 ALA A 286     -23.739  47.270  25.847  1.00 25.77           H  
ATOM   4453  O   ALA A 286     -24.714  44.071  23.641  1.00 25.77           O  
ATOM   4454  N   GLY A 287     -24.527  43.056  25.635  1.00 26.98           N  
ATOM   4455  H   GLY A 287     -24.006  42.996  26.498  1.00 26.98           H  
ATOM   4456  CA  GLY A 287     -25.759  42.246  25.523  1.00 26.98           C  
ATOM   4457  HA2 GLY A 287     -25.892  41.960  24.480  1.00 26.98           H  
ATOM   4458  HA3 GLY A 287     -26.615  42.863  25.798  1.00 26.98           H  
ATOM   4459  C   GLY A 287     -25.797  40.943  26.348  1.00 26.98           C  
ATOM   4460  O   GLY A 287     -25.243  39.950  25.903  1.00 26.98           O  
ATOM   4461  N   GLY A 288     -26.491  40.931  27.504  1.00 30.32           N  
ATOM   4462  H   GLY A 288     -26.934  41.796  27.779  1.00 30.32           H  
ATOM   4463  CA  GLY A 288     -26.818  39.727  28.314  1.00 30.32           C  
ATOM   4464  HA2 GLY A 288     -27.294  38.991  27.667  1.00 30.32           H  
ATOM   4465  HA3 GLY A 288     -27.536  39.994  29.090  1.00 30.32           H  
ATOM   4466  C   GLY A 288     -25.610  39.035  28.973  1.00 30.32           C  
ATOM   4467  O   GLY A 288     -24.919  38.243  28.354  1.00 30.32           O  
ATOM   4468  N   VAL A 289     -25.218  39.305  30.220  1.00 29.02           N  
ATOM   4469  H   VAL A 289     -24.246  39.050  30.317  1.00 29.02           H  
ATOM   4470  CA  VAL A 289     -25.970  39.189  31.488  1.00 29.02           C  
ATOM   4471  HA  VAL A 289     -25.186  39.166  32.244  1.00 29.02           H  
ATOM   4472  C   VAL A 289     -26.745  37.870  31.640  1.00 29.02           C  
ATOM   4473  CB  VAL A 289     -26.846  40.399  31.893  1.00 29.02           C  
ATOM   4474  HB  VAL A 289     -27.823  40.330  31.415  1.00 29.02           H  
ATOM   4475  O   VAL A 289     -27.772  37.673  31.001  1.00 29.02           O  
ATOM   4476  CG1 VAL A 289     -27.025  40.425  33.423  1.00 29.02           C  
ATOM   4477 HG11 VAL A 289     -27.424  39.480  33.792  1.00 29.02           H  
ATOM   4478 HG12 VAL A 289     -27.725  41.216  33.693  1.00 29.02           H  
ATOM   4479 HG13 VAL A 289     -26.071  40.617  33.915  1.00 29.02           H  
ATOM   4480  CG2 VAL A 289     -26.219  41.748  31.525  1.00 29.02           C  
ATOM   4481 HG21 VAL A 289     -26.139  41.838  30.441  1.00 29.02           H  
ATOM   4482 HG22 VAL A 289     -25.226  41.838  31.965  1.00 29.02           H  
ATOM   4483 HG23 VAL A 289     -26.848  42.561  31.887  1.00 29.02           H  
ATOM   4484  N   ILE A 290     -26.254  37.072  32.601  1.00 32.61           N  
ATOM   4485  H   ILE A 290     -25.301  37.294  32.851  1.00 32.61           H  
ATOM   4486  CA  ILE A 290     -26.867  36.032  33.461  1.00 32.61           C  
ATOM   4487  HA  ILE A 290     -26.762  36.396  34.483  1.00 32.61           H  
ATOM   4488  C   ILE A 290     -26.029  34.743  33.379  1.00 32.61           C  
ATOM   4489  CB  ILE A 290     -28.394  35.794  33.281  1.00 32.61           C  
ATOM   4490  HB  ILE A 290     -28.598  35.540  32.241  1.00 32.61           H  
ATOM   4491  O   ILE A 290     -26.080  34.013  32.399  1.00 32.61           O  
ATOM   4492  CG1 ILE A 290     -29.227  37.034  33.698  1.00 32.61           C  
ATOM   4493 HG12 ILE A 290     -29.207  37.144  34.782  1.00 32.61           H  
ATOM   4494 HG13 ILE A 290     -28.795  37.940  33.273  1.00 32.61           H  
ATOM   4495  CG2 ILE A 290     -28.844  34.617  34.176  1.00 32.61           C  
ATOM   4496 HG21 ILE A 290     -28.368  33.691  33.854  1.00 32.61           H  
ATOM   4497 HG22 ILE A 290     -29.918  34.458  34.084  1.00 32.61           H  
ATOM   4498 HG23 ILE A 290     -28.601  34.810  35.221  1.00 32.61           H  
ATOM   4499  CD1 ILE A 290     -30.685  37.006  33.224  1.00 32.61           C  
ATOM   4500 HD11 ILE A 290     -30.718  36.875  32.143  1.00 32.61           H  
ATOM   4501 HD12 ILE A 290     -31.238  36.199  33.707  1.00 32.61           H  
ATOM   4502 HD13 ILE A 290     -31.163  37.952  33.479  1.00 32.61           H  
ATOM   4503  N   GLY A 291     -25.228  34.478  34.422  1.00 31.13           N  
ATOM   4504  H   GLY A 291     -25.304  35.062  35.243  1.00 31.13           H  
ATOM   4505  CA  GLY A 291     -24.355  33.292  34.474  1.00 31.13           C  
ATOM   4506  HA2 GLY A 291     -24.969  32.417  34.687  1.00 31.13           H  
ATOM   4507  HA3 GLY A 291     -23.905  33.144  33.493  1.00 31.13           H  
ATOM   4508  C   GLY A 291     -23.211  33.325  35.500  1.00 31.13           C  
ATOM   4509  O   GLY A 291     -22.661  32.278  35.825  1.00 31.13           O  
ATOM   4510  N   MET A 292     -22.867  34.484  36.080  1.00 36.91           N  
ATOM   4511  H   MET A 292     -23.308  35.339  35.771  1.00 36.91           H  
ATOM   4512  CA  MET A 292     -21.981  34.541  37.256  1.00 36.91           C  
ATOM   4513  HA  MET A 292     -21.255  33.731  37.194  1.00 36.91           H  
ATOM   4514  C   MET A 292     -22.774  34.309  38.551  1.00 36.91           C  
ATOM   4515  CB  MET A 292     -21.180  35.854  37.319  1.00 36.91           C  
ATOM   4516  HB2 MET A 292     -20.833  35.993  38.342  1.00 36.91           H  
ATOM   4517  HB3 MET A 292     -21.813  36.703  37.061  1.00 36.91           H  
ATOM   4518  O   MET A 292     -23.138  35.254  39.243  1.00 36.91           O  
ATOM   4519  CG  MET A 292     -19.931  35.839  36.434  1.00 36.91           C  
ATOM   4520  HG2 MET A 292     -20.222  35.961  35.391  1.00 36.91           H  
ATOM   4521  HG3 MET A 292     -19.431  34.876  36.545  1.00 36.91           H  
ATOM   4522  SD  MET A 292     -18.751  37.135  36.898  1.00 36.91           S  
ATOM   4523  CE  MET A 292     -17.365  36.721  35.808  1.00 36.91           C  
ATOM   4524  HE1 MET A 292     -17.006  35.718  36.036  1.00 36.91           H  
ATOM   4525  HE2 MET A 292     -16.557  37.436  35.962  1.00 36.91           H  
ATOM   4526  HE3 MET A 292     -17.690  36.764  34.768  1.00 36.91           H  
ATOM   4527  N   ALA A 293     -23.030  33.043  38.882  1.00 29.56           N  
ATOM   4528  H   ALA A 293     -22.807  32.323  38.210  1.00 29.56           H  
ATOM   4529  CA  ALA A 293     -23.611  32.635  40.164  1.00 29.56           C  
ATOM   4530  HA  ALA A 293     -23.308  33.343  40.935  1.00 29.56           H  
ATOM   4531  C   ALA A 293     -23.077  31.250  40.577  1.00 29.56           C  
ATOM   4532  CB  ALA A 293     -25.143  32.691  40.063  1.00 29.56           C  
ATOM   4533  HB1 ALA A 293     -25.584  32.387  41.012  1.00 29.56           H  
ATOM   4534  HB2 ALA A 293     -25.492  32.018  39.280  1.00 29.56           H  
ATOM   4535  HB3 ALA A 293     -25.465  33.707  39.835  1.00 29.56           H  
ATOM   4536  O   ALA A 293     -23.764  30.240  40.467  1.00 29.56           O  
ATOM   4537  N   GLY A 294     -21.812  31.198  41.008  1.00 30.26           N  
ATOM   4538  H   GLY A 294     -21.319  32.072  41.122  1.00 30.26           H  
ATOM   4539  CA  GLY A 294     -21.161  29.938  41.403  1.00 30.26           C  
ATOM   4540  HA2 GLY A 294     -21.746  29.473  42.197  1.00 30.26           H  
ATOM   4541  HA3 GLY A 294     -21.168  29.261  40.549  1.00 30.26           H  
ATOM   4542  C   GLY A 294     -19.713  30.053  41.893  1.00 30.26           C  
ATOM   4543  O   GLY A 294     -19.192  29.111  42.484  1.00 30.26           O  
ATOM   4544  N   MET A 295     -19.052  31.200  41.702  1.00 39.60           N  
ATOM   4545  H   MET A 295     -19.504  31.961  41.215  1.00 39.60           H  
ATOM   4546  CA  MET A 295     -17.724  31.443  42.273  1.00 39.60           C  
ATOM   4547  HA  MET A 295     -17.149  30.518  42.224  1.00 39.60           H  
ATOM   4548  C   MET A 295     -17.844  31.828  43.752  1.00 39.60           C  
ATOM   4549  CB  MET A 295     -16.959  32.487  41.448  1.00 39.60           C  
ATOM   4550  HB2 MET A 295     -17.570  33.378  41.308  1.00 39.60           H  
ATOM   4551  HB3 MET A 295     -16.049  32.765  41.979  1.00 39.60           H  
ATOM   4552  O   MET A 295     -18.418  32.858  44.097  1.00 39.60           O  
ATOM   4553  CG  MET A 295     -16.569  31.897  40.087  1.00 39.60           C  
ATOM   4554  HG2 MET A 295     -15.988  30.990  40.258  1.00 39.60           H  
ATOM   4555  HG3 MET A 295     -17.472  31.624  39.541  1.00 39.60           H  
ATOM   4556  SD  MET A 295     -15.587  33.003  39.045  1.00 39.60           S  
ATOM   4557  CE  MET A 295     -15.217  31.869  37.680  1.00 39.60           C  
ATOM   4558  HE1 MET A 295     -14.655  31.013  38.055  1.00 39.60           H  
ATOM   4559  HE2 MET A 295     -16.146  31.523  37.226  1.00 39.60           H  
ATOM   4560  HE3 MET A 295     -14.622  32.388  36.929  1.00 39.60           H  
ATOM   4561  N   ASN A 296     -17.313  30.969  44.622  1.00 43.44           N  
ATOM   4562  H   ASN A 296     -16.894  30.128  44.252  1.00 43.44           H  
ATOM   4563  CA  ASN A 296     -17.394  31.104  46.074  1.00 43.44           C  
ATOM   4564  HA  ASN A 296     -18.448  31.169  46.344  1.00 43.44           H  
ATOM   4565  C   ASN A 296     -16.649  32.373  46.562  1.00 43.44           C  
ATOM   4566  CB  ASN A 296     -16.816  29.802  46.671  1.00 43.44           C  
ATOM   4567  HB2 ASN A 296     -15.774  29.699  46.368  1.00 43.44           H  
ATOM   4568  HB3 ASN A 296     -17.374  28.955  46.270  1.00 43.44           H  
ATOM   4569  O   ASN A 296     -15.451  32.497  46.280  1.00 43.44           O  
ATOM   4570  CG  ASN A 296     -16.871  29.712  48.186  1.00 43.44           C  
ATOM   4571  ND2 ASN A 296     -16.483  28.592  48.745  1.00 43.44           N  
ATOM   4572 HD21 ASN A 296     -16.195  27.803  48.185  1.00 43.44           H  
ATOM   4573 HD22 ASN A 296     -16.552  28.547  49.752  1.00 43.44           H  
ATOM   4574  OD1 ASN A 296     -17.228  30.640  48.889  1.00 43.44           O  
ATOM   4575  N   PRO A 297     -17.284  33.286  47.332  1.00 45.44           N  
ATOM   4576  CA  PRO A 297     -16.628  34.495  47.846  1.00 45.44           C  
ATOM   4577  HA  PRO A 297     -16.300  35.101  47.001  1.00 45.44           H  
ATOM   4578  C   PRO A 297     -15.388  34.219  48.716  1.00 45.44           C  
ATOM   4579  CB  PRO A 297     -17.715  35.268  48.606  1.00 45.44           C  
ATOM   4580  HB2 PRO A 297     -17.328  35.753  49.502  1.00 45.44           H  
ATOM   4581  HB3 PRO A 297     -18.158  36.009  47.942  1.00 45.44           H  
ATOM   4582  O   PRO A 297     -14.518  35.086  48.816  1.00 45.44           O  
ATOM   4583  CG  PRO A 297     -18.761  34.208  48.948  1.00 45.44           C  
ATOM   4584  HG2 PRO A 297     -19.756  34.638  49.057  1.00 45.44           H  
ATOM   4585  HG3 PRO A 297     -18.466  33.680  49.855  1.00 45.44           H  
ATOM   4586  CD  PRO A 297     -18.679  33.261  47.755  1.00 45.44           C  
ATOM   4587  HD2 PRO A 297     -19.003  32.266  48.062  1.00 45.44           H  
ATOM   4588  HD3 PRO A 297     -19.308  33.628  46.945  1.00 45.44           H  
ATOM   4589  N   ALA A 298     -15.231  33.007  49.265  1.00 41.12           N  
ATOM   4590  H   ALA A 298     -15.977  32.333  49.175  1.00 41.12           H  
ATOM   4591  CA  ALA A 298     -14.001  32.588  49.942  1.00 41.12           C  
ATOM   4592  HA  ALA A 298     -13.838  33.240  50.800  1.00 41.12           H  
ATOM   4593  C   ALA A 298     -12.745  32.684  49.044  1.00 41.12           C  
ATOM   4594  CB  ALA A 298     -14.206  31.156  50.452  1.00 41.12           C  
ATOM   4595  HB1 ALA A 298     -14.335  30.472  49.613  1.00 41.12           H  
ATOM   4596  HB2 ALA A 298     -13.333  30.849  51.028  1.00 41.12           H  
ATOM   4597  HB3 ALA A 298     -15.084  31.112  51.095  1.00 41.12           H  
ATOM   4598  O   ALA A 298     -11.664  33.026  49.525  1.00 41.12           O  
ATOM   4599  N   MET A 299     -12.873  32.449  47.731  1.00 57.57           N  
ATOM   4600  H   MET A 299     -13.790  32.248  47.358  1.00 57.57           H  
ATOM   4601  CA  MET A 299     -11.731  32.489  46.806  1.00 57.57           C  
ATOM   4602  HA  MET A 299     -10.885  32.025  47.312  1.00 57.57           H  
ATOM   4603  C   MET A 299     -11.303  33.923  46.448  1.00 57.57           C  
ATOM   4604  CB  MET A 299     -12.055  31.644  45.563  1.00 57.57           C  
ATOM   4605  HB2 MET A 299     -12.665  30.791  45.859  1.00 57.57           H  
ATOM   4606  HB3 MET A 299     -12.617  32.236  44.841  1.00 57.57           H  
ATOM   4607  O   MET A 299     -10.136  34.160  46.137  1.00 57.57           O  
ATOM   4608  CG  MET A 299     -10.779  31.095  44.916  1.00 57.57           C  
ATOM   4609  HG2 MET A 299     -10.178  31.922  44.537  1.00 57.57           H  
ATOM   4610  HG3 MET A 299     -10.202  30.577  45.682  1.00 57.57           H  
ATOM   4611  SD  MET A 299     -11.092  29.927  43.565  1.00 57.57           S  
ATOM   4612  CE  MET A 299      -9.448  29.176  43.425  1.00 57.57           C  
ATOM   4613  HE1 MET A 299      -8.712  29.946  43.195  1.00 57.57           H  
ATOM   4614  HE2 MET A 299      -9.455  28.434  42.627  1.00 57.57           H  
ATOM   4615  HE3 MET A 299      -9.185  28.692  44.365  1.00 57.57           H  
ATOM   4616  N   LEU A 300     -12.216  34.898  46.556  1.00 54.29           N  
ATOM   4617  H   LEU A 300     -13.144  34.650  46.866  1.00 54.29           H  
ATOM   4618  CA  LEU A 300     -11.904  36.319  46.357  1.00 54.29           C  
ATOM   4619  HA  LEU A 300     -11.237  36.411  45.500  1.00 54.29           H  
ATOM   4620  C   LEU A 300     -11.131  36.920  47.542  1.00 54.29           C  
ATOM   4621  CB  LEU A 300     -13.198  37.103  46.065  1.00 54.29           C  
ATOM   4622  HB2 LEU A 300     -12.992  38.169  46.164  1.00 54.29           H  
ATOM   4623  HB3 LEU A 300     -13.943  36.843  46.818  1.00 54.29           H  
ATOM   4624  O   LEU A 300     -10.278  37.780  47.330  1.00 54.29           O  
ATOM   4625  CG  LEU A 300     -13.781  36.854  44.660  1.00 54.29           C  
ATOM   4626  HG  LEU A 300     -13.894  35.782  44.496  1.00 54.29           H  
ATOM   4627  CD1 LEU A 300     -15.160  37.504  44.549  1.00 54.29           C  
ATOM   4628 HD11 LEU A 300     -15.083  38.582  44.687  1.00 54.29           H  
ATOM   4629 HD12 LEU A 300     -15.587  37.297  43.567  1.00 54.29           H  
ATOM   4630 HD13 LEU A 300     -15.826  37.091  45.307  1.00 54.29           H  
ATOM   4631  CD2 LEU A 300     -12.898  37.442  43.555  1.00 54.29           C  
ATOM   4632 HD21 LEU A 300     -13.387  37.313  42.589  1.00 54.29           H  
ATOM   4633 HD22 LEU A 300     -12.732  38.505  43.730  1.00 54.29           H  
ATOM   4634 HD23 LEU A 300     -11.940  36.924  43.518  1.00 54.29           H  
ATOM   4635  N   GLN A 301     -11.360  36.443  48.772  1.00 58.04           N  
ATOM   4636  H   GLN A 301     -12.084  35.751  48.903  1.00 58.04           H  
ATOM   4637  CA  GLN A 301     -10.575  36.886  49.932  1.00 58.04           C  
ATOM   4638  HA  GLN A 301     -10.470  37.970  49.886  1.00 58.04           H  
ATOM   4639  C   GLN A 301      -9.143  36.322  49.924  1.00 58.04           C  
ATOM   4640  CB  GLN A 301     -11.305  36.548  51.242  1.00 58.04           C  
ATOM   4641  HB2 GLN A 301     -11.570  35.492  51.263  1.00 58.04           H  
ATOM   4642  HB3 GLN A 301     -10.624  36.751  52.069  1.00 58.04           H  
ATOM   4643  O   GLN A 301      -8.199  37.040  50.260  1.00 58.04           O  
ATOM   4644  CG  GLN A 301     -12.566  37.412  51.431  1.00 58.04           C  
ATOM   4645  HG2 GLN A 301     -12.312  38.456  51.251  1.00 58.04           H  
ATOM   4646  HG3 GLN A 301     -13.322  37.114  50.705  1.00 58.04           H  
ATOM   4647  CD  GLN A 301     -13.165  37.310  52.833  1.00 58.04           C  
ATOM   4648  NE2 GLN A 301     -14.173  38.097  53.142  1.00 58.04           N  
ATOM   4649 HE21 GLN A 301     -14.522  38.002  54.085  1.00 58.04           H  
ATOM   4650 HE22 GLN A 301     -14.540  38.764  52.480  1.00 58.04           H  
ATOM   4651  OE1 GLN A 301     -12.750  36.540  53.678  1.00 58.04           O  
ATOM   4652  N   GLN A 302      -8.939  35.078  49.475  1.00 54.33           N  
ATOM   4653  H   GLN A 302      -9.740  34.510  49.237  1.00 54.33           H  
ATOM   4654  CA  GLN A 302      -7.612  34.449  49.509  1.00 54.33           C  
ATOM   4655  HA  GLN A 302      -7.239  34.545  50.529  1.00 54.33           H  
ATOM   4656  C   GLN A 302      -6.583  35.144  48.593  1.00 54.33           C  
ATOM   4657  CB  GLN A 302      -7.756  32.949  49.203  1.00 54.33           C  
ATOM   4658  HB2 GLN A 302      -7.878  32.801  48.130  1.00 54.33           H  
ATOM   4659  HB3 GLN A 302      -8.642  32.567  49.709  1.00 54.33           H  
ATOM   4660  O   GLN A 302      -5.413  35.269  48.961  1.00 54.33           O  
ATOM   4661  CG  GLN A 302      -6.540  32.157  49.714  1.00 54.33           C  
ATOM   4662  HG2 GLN A 302      -6.404  32.367  50.775  1.00 54.33           H  
ATOM   4663  HG3 GLN A 302      -5.642  32.478  49.186  1.00 54.33           H  
ATOM   4664  CD  GLN A 302      -6.688  30.648  49.537  1.00 54.33           C  
ATOM   4665  NE2 GLN A 302      -5.934  29.856  50.267  1.00 54.33           N  
ATOM   4666 HE21 GLN A 302      -6.073  28.866  50.129  1.00 54.33           H  
ATOM   4667 HE22 GLN A 302      -5.300  30.235  50.956  1.00 54.33           H  
ATOM   4668  OE1 GLN A 302      -7.462  30.148  48.739  1.00 54.33           O  
ATOM   4669  N   MET A 303      -7.001  35.686  47.440  1.00 49.93           N  
ATOM   4670  H   MET A 303      -7.966  35.562  47.168  1.00 49.93           H  
ATOM   4671  CA  MET A 303      -6.103  36.467  46.571  1.00 49.93           C  
ATOM   4672  HA  MET A 303      -5.149  35.942  46.522  1.00 49.93           H  
ATOM   4673  C   MET A 303      -5.748  37.863  47.112  1.00 49.93           C  
ATOM   4674  CB  MET A 303      -6.650  36.562  45.138  1.00 49.93           C  
ATOM   4675  HB2 MET A 303      -6.211  37.433  44.651  1.00 49.93           H  
ATOM   4676  HB3 MET A 303      -7.733  36.687  45.146  1.00 49.93           H  
ATOM   4677  O   MET A 303      -4.760  38.444  46.660  1.00 49.93           O  
ATOM   4678  CG  MET A 303      -6.263  35.334  44.308  1.00 49.93           C  
ATOM   4679  HG2 MET A 303      -6.888  34.490  44.601  1.00 49.93           H  
ATOM   4680  HG3 MET A 303      -5.226  35.077  44.521  1.00 49.93           H  
ATOM   4681  SD  MET A 303      -6.386  35.610  42.519  1.00 49.93           S  
ATOM   4682  CE  MET A 303      -7.678  34.415  42.095  1.00 49.93           C  
ATOM   4683  HE1 MET A 303      -7.343  33.408  42.344  1.00 49.93           H  
ATOM   4684  HE2 MET A 303      -8.586  34.642  42.653  1.00 49.93           H  
ATOM   4685  HE3 MET A 303      -7.889  34.470  41.027  1.00 49.93           H  
ATOM   4686  N   GLN A 304      -6.480  38.405  48.094  1.00 57.22           N  
ATOM   4687  H   GLN A 304      -7.268  37.896  48.468  1.00 57.22           H  
ATOM   4688  CA  GLN A 304      -6.074  39.654  48.750  1.00 57.22           C  
ATOM   4689  HA  GLN A 304      -5.658  40.321  47.995  1.00 57.22           H  
ATOM   4690  C   GLN A 304      -4.940  39.433  49.766  1.00 57.22           C  
ATOM   4691  CB  GLN A 304      -7.285  40.379  49.360  1.00 57.22           C  
ATOM   4692  HB2 GLN A 304      -7.843  39.704  50.009  1.00 57.22           H  
ATOM   4693  HB3 GLN A 304      -6.917  41.210  49.962  1.00 57.22           H  
ATOM   4694  O   GLN A 304      -4.038  40.268  49.848  1.00 57.22           O  
ATOM   4695  CG  GLN A 304      -8.210  40.945  48.265  1.00 57.22           C  
ATOM   4696  HG2 GLN A 304      -8.690  40.124  47.734  1.00 57.22           H  
ATOM   4697  HG3 GLN A 304      -7.611  41.510  47.551  1.00 57.22           H  
ATOM   4698  CD  GLN A 304      -9.295  41.874  48.808  1.00 57.22           C  
ATOM   4699  NE2 GLN A 304      -9.993  42.593  47.956  1.00 57.22           N  
ATOM   4700 HE21 GLN A 304     -10.702  43.179  48.371  1.00 57.22           H  
ATOM   4701 HE22 GLN A 304      -9.873  42.488  46.958  1.00 57.22           H  
ATOM   4702  OE1 GLN A 304      -9.538  41.989  49.994  1.00 57.22           O  
ATOM   4703  N   GLN A 305      -4.896  38.287  50.459  1.00 54.45           N  
ATOM   4704  H   GLN A 305      -5.654  37.627  50.360  1.00 54.45           H  
ATOM   4705  CA  GLN A 305      -3.794  37.968  51.383  1.00 54.45           C  
ATOM   4706  HA  GLN A 305      -3.674  38.797  52.081  1.00 54.45           H  
ATOM   4707  C   GLN A 305      -2.440  37.810  50.676  1.00 54.45           C  
ATOM   4708  CB  GLN A 305      -4.114  36.701  52.189  1.00 54.45           C  
ATOM   4709  HB2 GLN A 305      -4.573  35.951  51.545  1.00 54.45           H  
ATOM   4710  HB3 GLN A 305      -3.183  36.291  52.580  1.00 54.45           H  
ATOM   4711  O   GLN A 305      -1.421  38.277  51.187  1.00 54.45           O  
ATOM   4712  CG  GLN A 305      -5.026  37.005  53.386  1.00 54.45           C  
ATOM   4713  HG2 GLN A 305      -5.992  37.361  53.029  1.00 54.45           H  
ATOM   4714  HG3 GLN A 305      -4.571  37.793  53.987  1.00 54.45           H  
ATOM   4715  CD  GLN A 305      -5.252  35.788  54.279  1.00 54.45           C  
ATOM   4716  NE2 GLN A 305      -5.750  35.978  55.481  1.00 54.45           N  
ATOM   4717 HE21 GLN A 305      -5.879  35.147  56.040  1.00 54.45           H  
ATOM   4718 HE22 GLN A 305      -5.973  36.905  55.814  1.00 54.45           H  
ATOM   4719  OE1 GLN A 305      -4.994  34.651  53.923  1.00 54.45           O  
ATOM   4720  N   MET A 306      -2.407  37.223  49.473  1.00 45.10           N  
ATOM   4721  H   MET A 306      -3.261  36.833  49.102  1.00 45.10           H  
ATOM   4722  CA  MET A 306      -1.140  36.981  48.766  1.00 45.10           C  
ATOM   4723  HA  MET A 306      -0.479  36.467  49.464  1.00 45.10           H  
ATOM   4724  C   MET A 306      -0.412  38.275  48.353  1.00 45.10           C  
ATOM   4725  CB  MET A 306      -1.378  36.039  47.575  1.00 45.10           C  
ATOM   4726  HB2 MET A 306      -2.131  35.301  47.853  1.00 45.10           H  
ATOM   4727  HB3 MET A 306      -1.748  36.607  46.722  1.00 45.10           H  
ATOM   4728  O   MET A 306       0.794  38.250  48.122  1.00 45.10           O  
ATOM   4729  CG  MET A 306      -0.092  35.291  47.191  1.00 45.10           C  
ATOM   4730  HG2 MET A 306       0.257  34.723  48.052  1.00 45.10           H  
ATOM   4731  HG3 MET A 306       0.677  36.022  46.939  1.00 45.10           H  
ATOM   4732  SD  MET A 306      -0.244  34.159  45.781  1.00 45.10           S  
ATOM   4733  CE  MET A 306      -1.377  32.910  46.447  1.00 45.10           C  
ATOM   4734  HE1 MET A 306      -0.970  32.501  47.372  1.00 45.10           H  
ATOM   4735  HE2 MET A 306      -2.353  33.355  46.641  1.00 45.10           H  
ATOM   4736  HE3 MET A 306      -1.492  32.105  45.720  1.00 45.10           H  
ATOM   4737  N   ARG A 307      -1.104  39.427  48.321  1.00 54.37           N  
ATOM   4738  H   ARG A 307      -2.086  39.399  48.557  1.00 54.37           H  
ATOM   4739  CA  ARG A 307      -0.476  40.729  48.042  1.00 54.37           C  
ATOM   4740  HA  ARG A 307       0.383  40.535  47.400  1.00 54.37           H  
ATOM   4741  C   ARG A 307       0.134  41.408  49.277  1.00 54.37           C  
ATOM   4742  CB  ARG A 307      -1.449  41.639  47.265  1.00 54.37           C  
ATOM   4743  HB2 ARG A 307      -1.836  42.413  47.927  1.00 54.37           H  
ATOM   4744  HB3 ARG A 307      -2.292  41.057  46.890  1.00 54.37           H  
ATOM   4745  O   ARG A 307       0.982  42.277  49.109  1.00 54.37           O  
ATOM   4746  CG  ARG A 307      -0.726  42.279  46.067  1.00 54.37           C  
ATOM   4747  HG2 ARG A 307       0.180  42.764  46.432  1.00 54.37           H  
ATOM   4748  HG3 ARG A 307      -0.432  41.504  45.359  1.00 54.37           H  
ATOM   4749  CD  ARG A 307      -1.560  43.343  45.341  1.00 54.37           C  
ATOM   4750  HD2 ARG A 307      -0.896  43.873  44.658  1.00 54.37           H  
ATOM   4751  HD3 ARG A 307      -1.931  44.055  46.078  1.00 54.37           H  
ATOM   4752  NE  ARG A 307      -2.687  42.778  44.568  1.00 54.37           N  
ATOM   4753  HE  ARG A 307      -2.784  41.773  44.573  1.00 54.37           H  
ATOM   4754  NH1 ARG A 307      -3.516  44.780  43.805  1.00 54.37           N  
ATOM   4755 HH11 ARG A 307      -2.810  45.263  44.342  1.00 54.37           H  
ATOM   4756 HH12 ARG A 307      -4.177  45.303  43.247  1.00 54.37           H  
ATOM   4757  NH2 ARG A 307      -4.470  42.877  43.145  1.00 54.37           N  
ATOM   4758 HH21 ARG A 307      -4.529  41.868  43.149  1.00 54.37           H  
ATOM   4759 HH22 ARG A 307      -5.115  43.414  42.584  1.00 54.37           H  
ATOM   4760  CZ  ARG A 307      -3.550  43.476  43.847  1.00 54.37           C  
ATOM   4761  N   GLN A 308      -0.232  41.004  50.498  1.00 50.78           N  
ATOM   4762  H   GLN A 308      -0.913  40.263  50.583  1.00 50.78           H  
ATOM   4763  CA  GLN A 308       0.410  41.508  51.725  1.00 50.78           C  
ATOM   4764  HA  GLN A 308       0.650  42.562  51.592  1.00 50.78           H  
ATOM   4765  C   GLN A 308       1.746  40.805  52.015  1.00 50.78           C  
ATOM   4766  CB  GLN A 308      -0.549  41.399  52.922  1.00 50.78           C  
ATOM   4767  HB2 GLN A 308      -0.957  40.391  52.984  1.00 50.78           H  
ATOM   4768  HB3 GLN A 308       0.015  41.599  53.833  1.00 50.78           H  
ATOM   4769  O   GLN A 308       2.676  41.433  52.519  1.00 50.78           O  
ATOM   4770  CG  GLN A 308      -1.690  42.428  52.831  1.00 50.78           C  
ATOM   4771  HG2 GLN A 308      -1.261  43.423  52.712  1.00 50.78           H  
ATOM   4772  HG3 GLN A 308      -2.305  42.213  51.957  1.00 50.78           H  
ATOM   4773  CD  GLN A 308      -2.590  42.449  54.065  1.00 50.78           C  
ATOM   4774  NE2 GLN A 308      -3.515  43.379  54.149  1.00 50.78           N  
ATOM   4775 HE21 GLN A 308      -4.055  43.376  55.002  1.00 50.78           H  
ATOM   4776 HE22 GLN A 308      -3.623  44.078  53.429  1.00 50.78           H  
ATOM   4777  OE1 GLN A 308      -2.493  41.643  54.972  1.00 50.78           O  
ATOM   4778  N   MET A 309       1.900  39.537  51.614  1.00 47.49           N  
ATOM   4779  H   MET A 309       1.107  39.066  51.202  1.00 47.49           H  
ATOM   4780  CA  MET A 309       3.118  38.750  51.870  1.00 47.49           C  
ATOM   4781  HA  MET A 309       3.410  38.964  52.898  1.00 47.49           H  
ATOM   4782  C   MET A 309       4.337  39.151  51.004  1.00 47.49           C  
ATOM   4783  CB  MET A 309       2.787  37.246  51.805  1.00 47.49           C  
ATOM   4784  HB2 MET A 309       2.852  36.899  50.774  1.00 47.49           H  
ATOM   4785  HB3 MET A 309       1.765  37.095  52.153  1.00 47.49           H  
ATOM   4786  O   MET A 309       5.372  38.497  51.062  1.00 47.49           O  
ATOM   4787  CG  MET A 309       3.717  36.410  52.699  1.00 47.49           C  
ATOM   4788  HG2 MET A 309       3.671  36.792  53.719  1.00 47.49           H  
ATOM   4789  HG3 MET A 309       4.743  36.524  52.347  1.00 47.49           H  
ATOM   4790  SD  MET A 309       3.357  34.633  52.735  1.00 47.49           S  
ATOM   4791  CE  MET A 309       1.826  34.609  53.705  1.00 47.49           C  
ATOM   4792  HE1 MET A 309       1.999  35.084  54.671  1.00 47.49           H  
ATOM   4793  HE2 MET A 309       1.517  33.576  53.865  1.00 47.49           H  
ATOM   4794  HE3 MET A 309       1.038  35.141  53.173  1.00 47.49           H  
ATOM   4795  N   GLN A 310       4.254  40.243  50.232  1.00 50.16           N  
ATOM   4796  H   GLN A 310       3.369  40.727  50.195  1.00 50.16           H  
ATOM   4797  CA  GLN A 310       5.403  40.850  49.540  1.00 50.16           C  
ATOM   4798  HA  GLN A 310       6.262  40.192  49.668  1.00 50.16           H  
ATOM   4799  C   GLN A 310       5.877  42.185  50.143  1.00 50.16           C  
ATOM   4800  CB  GLN A 310       5.127  40.963  48.027  1.00 50.16           C  
ATOM   4801  HB2 GLN A 310       5.347  41.974  47.685  1.00 50.16           H  
ATOM   4802  HB3 GLN A 310       4.079  40.756  47.811  1.00 50.16           H  
ATOM   4803  O   GLN A 310       6.908  42.696  49.715  1.00 50.16           O  
ATOM   4804  CG  GLN A 310       6.015  39.975  47.252  1.00 50.16           C  
ATOM   4805  HG2 GLN A 310       5.751  38.959  47.547  1.00 50.16           H  
ATOM   4806  HG3 GLN A 310       7.058  40.147  47.516  1.00 50.16           H  
ATOM   4807  CD  GLN A 310       5.894  40.092  45.735  1.00 50.16           C  
ATOM   4808  NE2 GLN A 310       6.456  39.159  44.998  1.00 50.16           N  
ATOM   4809 HE21 GLN A 310       6.957  38.395  45.429  1.00 50.16           H  
ATOM   4810 HE22 GLN A 310       6.365  39.275  43.999  1.00 50.16           H  
ATOM   4811  OE1 GLN A 310       5.312  41.004  45.174  1.00 50.16           O  
ATOM   4812  N   GLN A 311       5.180  42.744  51.142  1.00 48.06           N  
ATOM   4813  H   GLN A 311       4.343  42.288  51.475  1.00 48.06           H  
ATOM   4814  CA  GLN A 311       5.575  44.011  51.782  1.00 48.06           C  
ATOM   4815  HA  GLN A 311       6.343  44.477  51.164  1.00 48.06           H  
ATOM   4816  C   GLN A 311       6.272  43.856  53.143  1.00 48.06           C  
ATOM   4817  CB  GLN A 311       4.382  44.989  51.825  1.00 48.06           C  
ATOM   4818  HB2 GLN A 311       4.345  45.490  52.792  1.00 48.06           H  
ATOM   4819  HB3 GLN A 311       3.443  44.453  51.688  1.00 48.06           H  
ATOM   4820  O   GLN A 311       6.715  44.854  53.703  1.00 48.06           O  
ATOM   4821  CG  GLN A 311       4.540  46.056  50.728  1.00 48.06           C  
ATOM   4822  HG2 GLN A 311       4.559  45.565  49.755  1.00 48.06           H  
ATOM   4823  HG3 GLN A 311       5.490  46.570  50.871  1.00 48.06           H  
ATOM   4824  CD  GLN A 311       3.438  47.111  50.716  1.00 48.06           C  
ATOM   4825  NE2 GLN A 311       3.514  48.075  49.825  1.00 48.06           N  
ATOM   4826 HE21 GLN A 311       4.309  48.141  49.205  1.00 48.06           H  
ATOM   4827 HE22 GLN A 311       2.785  48.771  49.879  1.00 48.06           H  
ATOM   4828  OE1 GLN A 311       2.488  47.099  51.477  1.00 48.06           O  
ATOM   4829  N   MET A 312       6.428  42.633  53.664  1.00 37.95           N  
ATOM   4830  H   MET A 312       6.057  41.844  53.154  1.00 37.95           H  
ATOM   4831  CA  MET A 312       7.006  42.392  54.995  1.00 37.95           C  
ATOM   4832  HA  MET A 312       7.391  43.342  55.363  1.00 37.95           H  
ATOM   4833  C   MET A 312       8.234  41.465  54.974  1.00 37.95           C  
ATOM   4834  CB  MET A 312       5.902  41.979  55.985  1.00 37.95           C  
ATOM   4835  HB2 MET A 312       5.705  40.910  55.913  1.00 37.95           H  
ATOM   4836  HB3 MET A 312       4.985  42.516  55.742  1.00 37.95           H  
ATOM   4837  O   MET A 312       8.275  40.436  55.639  1.00 37.95           O  
ATOM   4838  CG  MET A 312       6.309  42.350  57.419  1.00 37.95           C  
ATOM   4839  HG2 MET A 312       6.515  43.419  57.461  1.00 37.95           H  
ATOM   4840  HG3 MET A 312       7.231  41.823  57.665  1.00 37.95           H  
ATOM   4841  SD  MET A 312       5.093  41.963  58.710  1.00 37.95           S  
ATOM   4842  CE  MET A 312       3.712  43.046  58.250  1.00 37.95           C  
ATOM   4843  HE1 MET A 312       3.327  43.532  59.146  1.00 37.95           H  
ATOM   4844  HE2 MET A 312       2.920  42.453  57.794  1.00 37.95           H  
ATOM   4845  HE3 MET A 312       4.049  43.809  57.549  1.00 37.95           H  
ATOM   4846  N   GLN A 313       9.270  41.864  54.228  1.00 41.24           N  
ATOM   4847  H   GLN A 313       9.135  42.657  53.618  1.00 41.24           H  
ATOM   4848  CA  GLN A 313      10.653  41.454  54.529  1.00 41.24           C  
ATOM   4849  HA  GLN A 313      10.657  41.195  55.588  1.00 41.24           H  
ATOM   4850  C   GLN A 313      11.639  42.633  54.432  1.00 41.24           C  
ATOM   4851  CB  GLN A 313      11.061  40.182  53.764  1.00 41.24           C  
ATOM   4852  HB2 GLN A 313      11.480  40.439  52.791  1.00 41.24           H  
ATOM   4853  HB3 GLN A 313      10.181  39.558  53.609  1.00 41.24           H  
ATOM   4854  O   GLN A 313      12.788  42.511  54.014  1.00 41.24           O  
ATOM   4855  CG  GLN A 313      12.075  39.376  54.597  1.00 41.24           C  
ATOM   4856  HG2 GLN A 313      11.677  39.237  55.602  1.00 41.24           H  
ATOM   4857  HG3 GLN A 313      13.012  39.926  54.676  1.00 41.24           H  
ATOM   4858  CD  GLN A 313      12.370  38.004  54.003  1.00 41.24           C  
ATOM   4859  NE2 GLN A 313      12.281  36.946  54.780  1.00 41.24           N  
ATOM   4860 HE21 GLN A 313      12.467  36.058  54.335  1.00 41.24           H  
ATOM   4861 HE22 GLN A 313      11.997  37.039  55.745  1.00 41.24           H  
ATOM   4862  OE1 GLN A 313      12.692  37.848  52.839  1.00 41.24           O  
ATOM   4863  N   GLN A 314      11.157  43.800  54.853  1.00 39.58           N  
ATOM   4864  H   GLN A 314      10.215  43.797  55.217  1.00 39.58           H  
ATOM   4865  CA  GLN A 314      11.972  44.928  55.285  1.00 39.58           C  
ATOM   4866  HA  GLN A 314      12.977  44.834  54.873  1.00 39.58           H  
ATOM   4867  C   GLN A 314      12.038  44.871  56.826  1.00 39.58           C  
ATOM   4868  CB  GLN A 314      11.311  46.209  54.732  1.00 39.58           C  
ATOM   4869  HB2 GLN A 314      10.389  46.399  55.282  1.00 39.58           H  
ATOM   4870  HB3 GLN A 314      11.045  46.033  53.690  1.00 39.58           H  
ATOM   4871  O   GLN A 314      11.013  44.588  57.440  1.00 39.58           O  
ATOM   4872  CG  GLN A 314      12.193  47.465  54.770  1.00 39.58           C  
ATOM   4873  HG2 GLN A 314      12.407  47.733  55.805  1.00 39.58           H  
ATOM   4874  HG3 GLN A 314      13.134  47.252  54.264  1.00 39.58           H  
ATOM   4875  CD  GLN A 314      11.507  48.652  54.087  1.00 39.58           C  
ATOM   4876  NE2 GLN A 314      12.149  49.320  53.154  1.00 39.58           N  
ATOM   4877 HE21 GLN A 314      13.083  49.062  52.867  1.00 39.58           H  
ATOM   4878 HE22 GLN A 314      11.635  50.089  52.748  1.00 39.58           H  
ATOM   4879  OE1 GLN A 314      10.380  49.008  54.375  1.00 39.58           O  
ATOM   4880  N   MET A 315      13.203  45.192  57.420  1.00 36.47           N  
ATOM   4881  H   MET A 315      13.984  45.350  56.799  1.00 36.47           H  
ATOM   4882  CA  MET A 315      13.482  45.324  58.875  1.00 36.47           C  
ATOM   4883  HA  MET A 315      14.326  46.012  58.935  1.00 36.47           H  
ATOM   4884  C   MET A 315      13.921  44.048  59.649  1.00 36.47           C  
ATOM   4885  CB  MET A 315      12.305  46.050  59.567  1.00 36.47           C  
ATOM   4886  HB2 MET A 315      11.522  45.330  59.804  1.00 36.47           H  
ATOM   4887  HB3 MET A 315      11.898  46.785  58.872  1.00 36.47           H  
ATOM   4888  O   MET A 315      13.211  43.051  59.668  1.00 36.47           O  
ATOM   4889  CG  MET A 315      12.671  46.793  60.851  1.00 36.47           C  
ATOM   4890  HG2 MET A 315      13.438  47.535  60.627  1.00 36.47           H  
ATOM   4891  HG3 MET A 315      13.081  46.077  61.563  1.00 36.47           H  
ATOM   4892  SD  MET A 315      11.268  47.633  61.644  1.00 36.47           S  
ATOM   4893  CE  MET A 315      10.784  48.849  60.384  1.00 36.47           C  
ATOM   4894  HE1 MET A 315      10.006  49.496  60.790  1.00 36.47           H  
ATOM   4895  HE2 MET A 315      10.390  48.339  59.505  1.00 36.47           H  
ATOM   4896  HE3 MET A 315      11.645  49.456  60.104  1.00 36.47           H  
ATOM   4897  N   GLY A 316      15.061  44.128  60.369  1.00 31.98           N  
ATOM   4898  H   GLY A 316      15.623  44.960  60.262  1.00 31.98           H  
ATOM   4899  CA  GLY A 316      15.420  43.215  61.484  1.00 31.98           C  
ATOM   4900  HA2 GLY A 316      15.310  43.751  62.427  1.00 31.98           H  
ATOM   4901  HA3 GLY A 316      14.711  42.387  61.510  1.00 31.98           H  
ATOM   4902  C   GLY A 316      16.826  42.580  61.446  1.00 31.98           C  
ATOM   4903  O   GLY A 316      17.002  41.526  60.853  1.00 31.98           O  
ATOM   4904  N   GLY A 317      17.826  43.198  62.093  1.00 32.79           N  
ATOM   4905  H   GLY A 317      17.585  43.989  62.672  1.00 32.79           H  
ATOM   4906  CA  GLY A 317      19.242  42.773  62.085  1.00 32.79           C  
ATOM   4907  HA2 GLY A 317      19.863  43.658  62.225  1.00 32.79           H  
ATOM   4908  HA3 GLY A 317      19.475  42.369  61.100  1.00 32.79           H  
ATOM   4909  C   GLY A 317      19.688  41.721  63.124  1.00 32.79           C  
ATOM   4910  O   GLY A 317      18.886  41.214  63.899  1.00 32.79           O  
ATOM   4911  N   GLY A 318      21.003  41.442  63.168  1.00 25.78           N  
ATOM   4912  H   GLY A 318      21.593  41.820  62.441  1.00 25.78           H  
ATOM   4913  CA  GLY A 318      21.653  40.619  64.208  1.00 25.78           C  
ATOM   4914  HA2 GLY A 318      21.892  41.254  65.061  1.00 25.78           H  
ATOM   4915  HA3 GLY A 318      20.952  39.859  64.554  1.00 25.78           H  
ATOM   4916  C   GLY A 318      22.929  39.878  63.754  1.00 25.78           C  
ATOM   4917  O   GLY A 318      22.936  39.234  62.712  1.00 25.78           O  
ATOM   4918  N   ALA A 319      24.009  39.968  64.541  1.00 30.34           N  
ATOM   4919  H   ALA A 319      23.888  40.473  65.408  1.00 30.34           H  
ATOM   4920  CA  ALA A 319      25.259  39.182  64.426  1.00 30.34           C  
ATOM   4921  HA  ALA A 319      25.536  39.094  63.375  1.00 30.34           H  
ATOM   4922  C   ALA A 319      25.070  37.740  65.010  1.00 30.34           C  
ATOM   4923  CB  ALA A 319      26.306  40.042  65.163  1.00 30.34           C  
ATOM   4924  HB1 ALA A 319      26.252  41.071  64.809  1.00 30.34           H  
ATOM   4925  HB2 ALA A 319      27.325  39.698  64.984  1.00 30.34           H  
ATOM   4926  HB3 ALA A 319      26.106  40.028  66.235  1.00 30.34           H  
ATOM   4927  O   ALA A 319      23.976  37.515  65.535  1.00 30.34           O  
ATOM   4928  N   PRO A 320      26.046  36.777  65.025  1.00 42.70           N  
ATOM   4929  CA  PRO A 320      27.512  36.924  64.852  1.00 42.70           C  
ATOM   4930  HA  PRO A 320      27.773  37.843  64.327  1.00 42.70           H  
ATOM   4931  C   PRO A 320      28.301  35.749  64.167  1.00 42.70           C  
ATOM   4932  CB  PRO A 320      27.912  36.983  66.334  1.00 42.70           C  
ATOM   4933  HB2 PRO A 320      28.981  36.861  66.505  1.00 42.70           H  
ATOM   4934  HB3 PRO A 320      27.587  37.930  66.766  1.00 42.70           H  
ATOM   4935  O   PRO A 320      27.712  34.759  63.758  1.00 42.70           O  
ATOM   4936  CG  PRO A 320      27.092  35.839  66.952  1.00 42.70           C  
ATOM   4937  HG2 PRO A 320      27.673  34.917  66.981  1.00 42.70           H  
ATOM   4938  HG3 PRO A 320      26.752  36.107  67.952  1.00 42.70           H
[truncated: 278,082 more chars]
