# Supplementary material for: A glutamine-based single α-helix scaffold to target globular proteins
Source: Nat Commun. 2022 Nov 18;13:7073. doi: 10.1038/s41467-022-34793-6 (PMC9674830; doi:10.1038/s41467-022-34793-6)
Supplement: Supplementary file 7 — Supplementary Data 4 [file 41467_2022_34793_MOESM7_ESM.zip › ColabFold_p37n/p37n_with_MSAs/A0A0K0E566.pdb]

ATOM      1  N   MET A   1      -8.758 -28.469 -34.975  1.00 22.68           N  
ATOM      2  H   MET A   1      -8.986 -27.540 -34.649  1.00 22.68           H  
ATOM      3  H2  MET A   1      -9.259 -29.135 -34.405  1.00 22.68           H  
ATOM      4  H3  MET A   1      -9.065 -28.581 -35.930  1.00 22.68           H  
ATOM      5  CA  MET A   1      -7.300 -28.717 -34.858  1.00 22.68           C  
ATOM      6  HA  MET A   1      -7.040 -28.587 -33.808  1.00 22.68           H  
ATOM      7  C   MET A   1      -6.462 -27.666 -35.594  1.00 22.68           C  
ATOM      8  CB  MET A   1      -6.946 -30.169 -35.213  1.00 22.68           C  
ATOM      9  HB2 MET A   1      -7.856 -30.724 -35.440  1.00 22.68           H  
ATOM     10  HB3 MET A   1      -6.295 -30.206 -36.087  1.00 22.68           H  
ATOM     11  O   MET A   1      -5.629 -27.048 -34.948  1.00 22.68           O  
ATOM     12  CG  MET A   1      -6.250 -30.850 -34.028  1.00 22.68           C  
ATOM     13  HG2 MET A   1      -6.753 -30.576 -33.100  1.00 22.68           H  
ATOM     14  HG3 MET A   1      -5.218 -30.503 -33.978  1.00 22.68           H  
ATOM     15  SD  MET A   1      -6.267 -32.653 -34.150  1.00 22.68           S  
ATOM     16  CE  MET A   1      -5.103 -33.088 -32.828  1.00 22.68           C  
ATOM     17  HE1 MET A   1      -5.469 -32.709 -31.874  1.00 22.68           H  
ATOM     18  HE2 MET A   1      -5.010 -34.172 -32.770  1.00 22.68           H  
ATOM     19  HE3 MET A   1      -4.124 -32.658 -33.042  1.00 22.68           H  
ATOM     20  N   ASN A   2      -6.736 -27.344 -36.868  1.00 19.34           N  
ATOM     21  H   ASN A   2      -7.315 -27.949 -37.433  1.00 19.34           H  
ATOM     22  CA  ASN A   2      -6.019 -26.270 -37.592  1.00 19.34           C  
ATOM     23  HA  ASN A   2      -4.948 -26.440 -37.479  1.00 19.34           H  
ATOM     24  C   ASN A   2      -6.242 -24.846 -37.032  1.00 19.34           C  
ATOM     25  CB  ASN A   2      -6.354 -26.366 -39.096  1.00 19.34           C  
ATOM     26  HB2 ASN A   2      -6.032 -25.448 -39.589  1.00 19.34           H  
ATOM     27  HB3 ASN A   2      -7.429 -26.466 -39.247  1.00 19.34           H  
ATOM     28  O   ASN A   2      -5.352 -24.007 -37.135  1.00 19.34           O  
ATOM     29  CG  ASN A   2      -5.623 -27.510 -39.783  1.00 19.34           C  
ATOM     30  ND2 ASN A   2      -6.033 -27.899 -40.965  1.00 19.34           N  
ATOM     31 HD21 ASN A   2      -5.506 -28.646 -41.396  1.00 19.34           H  
ATOM     32 HD22 ASN A   2      -6.761 -27.409 -41.463  1.00 19.34           H  
ATOM     33  OD1 ASN A   2      -4.694 -28.084 -39.248  1.00 19.34           O  
ATOM     34  N   ASN A   3      -7.360 -24.594 -36.342  1.00 21.02           N  
ATOM     35  H   ASN A   3      -8.125 -25.251 -36.415  1.00 21.02           H  
ATOM     36  CA  ASN A   3      -7.629 -23.297 -35.699  1.00 21.02           C  
ATOM     37  HA  ASN A   3      -7.272 -22.509 -36.362  1.00 21.02           H  
ATOM     38  C   ASN A   3      -6.871 -23.071 -34.375  1.00 21.02           C  
ATOM     39  CB  ASN A   3      -9.152 -23.105 -35.544  1.00 21.02           C  
ATOM     40  HB2 ASN A   3      -9.330 -22.214 -34.941  1.00 21.02           H  
ATOM     41  HB3 ASN A   3      -9.596 -23.956 -35.027  1.00 21.02           H  
ATOM     42  O   ASN A   3      -6.793 -21.937 -33.925  1.00 21.02           O  
ATOM     43  CG  ASN A   3      -9.858 -22.883 -36.872  1.00 21.02           C  
ATOM     44  ND2 ASN A   3     -11.168 -22.848 -36.882  1.00 21.02           N  
ATOM     45 HD21 ASN A   3     -11.699 -22.826 -36.023  1.00 21.02           H  
ATOM     46 HD22 ASN A   3     -11.596 -22.625 -37.769  1.00 21.02           H  
ATOM     47  OD1 ASN A   3      -9.246 -22.780 -37.918  1.00 21.02           O  
ATOM     48  N   PHE A   4      -6.274 -24.111 -33.776  1.00 26.39           N  
ATOM     49  H   PHE A   4      -6.311 -25.017 -34.220  1.00 26.39           H  
ATOM     50  CA  PHE A   4      -5.457 -23.983 -32.555  1.00 26.39           C  
ATOM     51  HA  PHE A   4      -5.805 -23.132 -31.970  1.00 26.39           H  
ATOM     52  C   PHE A   4      -3.973 -23.723 -32.874  1.00 26.39           C  
ATOM     53  CB  PHE A   4      -5.652 -25.252 -31.712  1.00 26.39           C  
ATOM     54  HB2 PHE A   4      -6.720 -25.443 -31.608  1.00 26.39           H  
ATOM     55  HB3 PHE A   4      -5.215 -26.101 -32.237  1.00 26.39           H  
ATOM     56  O   PHE A   4      -3.251 -23.102 -32.102  1.00 26.39           O  
ATOM     57  CG  PHE A   4      -5.061 -25.173 -30.317  1.00 26.39           C  
ATOM     58  CD1 PHE A   4      -3.806 -25.749 -30.039  1.00 26.39           C  
ATOM     59  HD1 PHE A   4      -3.245 -26.238 -30.822  1.00 26.39           H  
ATOM     60  CD2 PHE A   4      -5.769 -24.516 -29.292  1.00 26.39           C  
ATOM     61  HD2 PHE A   4      -6.725 -24.057 -29.495  1.00 26.39           H  
ATOM     62  CE1 PHE A   4      -3.266 -25.672 -28.743  1.00 26.39           C  
ATOM     63  HE1 PHE A   4      -2.298 -26.103 -28.531  1.00 26.39           H  
ATOM     64  CE2 PHE A   4      -5.228 -24.441 -27.996  1.00 26.39           C  
ATOM     65  HE2 PHE A   4      -5.767 -23.929 -27.212  1.00 26.39           H  
ATOM     66  CZ  PHE A   4      -3.977 -25.019 -27.721  1.00 26.39           C  
ATOM     67  HZ  PHE A   4      -3.559 -24.951 -26.728  1.00 26.39           H  
ATOM     68  N   ILE A   5      -3.507 -24.149 -34.053  1.00 21.35           N  
ATOM     69  H   ILE A   5      -4.130 -24.662 -34.660  1.00 21.35           H  
ATOM     70  CA  ILE A   5      -2.131 -23.898 -34.509  1.00 21.35           C  
ATOM     71  HA  ILE A   5      -1.461 -23.981 -33.653  1.00 21.35           H  
ATOM     72  C   ILE A   5      -1.981 -22.458 -35.026  1.00 21.35           C  
ATOM     73  CB  ILE A   5      -1.712 -24.979 -35.533  1.00 21.35           C  
ATOM     74  HB  ILE A   5      -2.450 -25.003 -36.335  1.00 21.35           H  
ATOM     75  O   ILE A   5      -0.932 -21.844 -34.837  1.00 21.35           O  
ATOM     76  CG1 ILE A   5      -1.688 -26.363 -34.834  1.00 21.35           C  
ATOM     77 HG12 ILE A   5      -0.940 -26.355 -34.041  1.00 21.35           H  
ATOM     78 HG13 ILE A   5      -2.658 -26.553 -34.374  1.00 21.35           H  
ATOM     79  CG2 ILE A   5      -0.339 -24.661 -36.156  1.00 21.35           C  
ATOM     80 HG21 ILE A   5       0.421 -24.604 -35.376  1.00 21.35           H  
ATOM     81 HG22 ILE A   5      -0.374 -23.712 -36.691  1.00 21.35           H  
ATOM     82 HG23 ILE A   5      -0.059 -25.428 -36.878  1.00 21.35           H  
ATOM     83  CD1 ILE A   5      -1.405 -27.549 -35.764  1.00 21.35           C  
ATOM     84 HD11 ILE A   5      -1.550 -28.478 -35.213  1.00 21.35           H  
ATOM     85 HD12 ILE A   5      -2.091 -27.530 -36.611  1.00 21.35           H  
ATOM     86 HD13 ILE A   5      -0.376 -27.521 -36.122  1.00 21.35           H  
ATOM     87  N   ASN A   6      -3.031 -21.869 -35.610  1.00 21.89           N  
ATOM     88  H   ASN A   6      -3.871 -22.405 -35.774  1.00 21.89           H  
ATOM     89  CA  ASN A   6      -2.972 -20.476 -36.063  1.00 21.89           C  
ATOM     90  HA  ASN A   6      -2.005 -20.319 -36.540  1.00 21.89           H  
ATOM     91  C   ASN A   6      -2.991 -19.453 -34.915  1.00 21.89           C  
ATOM     92  CB  ASN A   6      -4.054 -20.219 -37.125  1.00 21.89           C  
ATOM     93  HB2 ASN A   6      -4.995 -20.679 -36.821  1.00 21.89           H  
ATOM     94  HB3 ASN A   6      -4.216 -19.145 -37.212  1.00 21.89           H  
ATOM     95  O   ASN A   6      -2.393 -18.394 -35.075  1.00 21.89           O  
ATOM     96  CG  ASN A   6      -3.654 -20.717 -38.506  1.00 21.89           C  
ATOM     97  ND2 ASN A   6      -4.605 -20.841 -39.401  1.00 21.89           N  
ATOM     98 HD21 ASN A   6      -4.325 -21.129 -40.328  1.00 21.89           H  
ATOM     99 HD22 ASN A   6      -5.558 -20.597 -39.176  1.00 21.89           H  
ATOM    100  OD1 ASN A   6      -2.500 -20.983 -38.813  1.00 21.89           O  
ATOM    101  N   SER A   7      -3.551 -19.770 -33.741  1.00 22.97           N  
ATOM    102  H   SER A   7      -4.050 -20.640 -33.621  1.00 22.97           H  
ATOM    103  CA  SER A   7      -3.411 -18.898 -32.562  1.00 22.97           C  
ATOM    104  HA  SER A   7      -3.585 -17.869 -32.874  1.00 22.97           H  
ATOM    105  C   SER A   7      -1.999 -18.931 -31.963  1.00 22.97           C  
ATOM    106  CB  SER A   7      -4.475 -19.221 -31.508  1.00 22.97           C  
ATOM    107  HB2 SER A   7      -4.322 -18.600 -30.626  1.00 22.97           H  
ATOM    108  HB3 SER A   7      -5.457 -18.995 -31.924  1.00 22.97           H  
ATOM    109  O   SER A   7      -1.573 -17.948 -31.367  1.00 22.97           O  
ATOM    110  OG  SER A   7      -4.442 -20.587 -31.147  1.00 22.97           O  
ATOM    111  HG  SER A   7      -3.833 -20.715 -30.416  1.00 22.97           H  
ATOM    112  N   ILE A   8      -1.227 -20.003 -32.185  1.00 23.82           N  
ATOM    113  H   ILE A   8      -1.637 -20.801 -32.649  1.00 23.82           H  
ATOM    114  CA  ILE A   8       0.193 -20.070 -31.787  1.00 23.82           C  
ATOM    115  HA  ILE A   8       0.308 -19.535 -30.844  1.00 23.82           H  
ATOM    116  C   ILE A   8       1.097 -19.332 -32.792  1.00 23.82           C  
ATOM    117  CB  ILE A   8       0.613 -21.539 -31.526  1.00 23.82           C  
ATOM    118  HB  ILE A   8       0.399 -22.125 -32.420  1.00 23.82           H  
ATOM    119  O   ILE A   8       2.178 -18.871 -32.434  1.00 23.82           O  
ATOM    120  CG1 ILE A   8      -0.217 -22.109 -30.348  1.00 23.82           C  
ATOM    121 HG12 ILE A   8      -1.279 -21.986 -30.559  1.00 23.82           H  
ATOM    122 HG13 ILE A   8       0.007 -21.544 -29.444  1.00 23.82           H  
ATOM    123  CG2 ILE A   8       2.119 -21.660 -31.220  1.00 23.82           C  
ATOM    124 HG21 ILE A   8       2.375 -21.043 -30.358  1.00 23.82           H  
ATOM    125 HG22 ILE A   8       2.393 -22.695 -31.017  1.00 23.82           H  
ATOM    126 HG23 ILE A   8       2.712 -21.337 -32.075  1.00 23.82           H  
ATOM    127  CD1 ILE A   8       0.004 -23.599 -30.063  1.00 23.82           C  
ATOM    128 HD11 ILE A   8       1.000 -23.772 -29.655  1.00 23.82           H  
ATOM    129 HD12 ILE A   8      -0.129 -24.175 -30.979  1.00 23.82           H  
ATOM    130 HD13 ILE A   8      -0.729 -23.932 -29.327  1.00 23.82           H  
ATOM    131  N   LYS A   9       0.657 -19.127 -34.040  1.00 20.87           N  
ATOM    132  H   LYS A   9      -0.245 -19.498 -34.301  1.00 20.87           H  
ATOM    133  CA  LYS A   9       1.462 -18.395 -35.033  1.00 20.87           C  
ATOM    134  HA  LYS A   9       2.506 -18.663 -34.872  1.00 20.87           H  
ATOM    135  C   LYS A   9       1.475 -16.876 -34.863  1.00 20.87           C  
ATOM    136  CB  LYS A   9       1.084 -18.811 -36.460  1.00 20.87           C  
ATOM    137  HB2 LYS A   9       1.320 -17.997 -37.145  1.00 20.87           H  
ATOM    138  HB3 LYS A   9       0.016 -19.015 -36.528  1.00 20.87           H  
ATOM    139  O   LYS A   9       2.335 -16.241 -35.468  1.00 20.87           O  
ATOM    140  CG  LYS A   9       1.900 -20.041 -36.877  1.00 20.87           C  
ATOM    141  HG2 LYS A   9       2.961 -19.834 -36.737  1.00 20.87           H  
ATOM    142  HG3 LYS A   9       1.619 -20.893 -36.258  1.00 20.87           H  
ATOM    143  CD  LYS A   9       1.652 -20.369 -38.350  1.00 20.87           C  
ATOM    144  HD2 LYS A   9       1.860 -19.485 -38.953  1.00 20.87           H  
ATOM    145  HD3 LYS A   9       0.608 -20.653 -38.480  1.00 20.87           H  
ATOM    146  CE  LYS A   9       2.570 -21.514 -38.786  1.00 20.87           C  
ATOM    147  HE2 LYS A   9       2.360 -22.382 -38.161  1.00 20.87           H  
ATOM    148  HE3 LYS A   9       3.604 -21.216 -38.614  1.00 20.87           H  
ATOM    149  NZ  LYS A   9       2.358 -21.843 -40.217  1.00 20.87           N  
ATOM    150  HZ1 LYS A   9       1.395 -22.105 -40.372  1.00 20.87           H  
ATOM    151  HZ2 LYS A   9       2.953 -22.607 -40.503  1.00 20.87           H  
ATOM    152  HZ3 LYS A   9       2.560 -21.039 -40.795  1.00 20.87           H  
ATOM    153  N   VAL A  10       0.609 -16.294 -34.033  1.00 23.28           N  
ATOM    154  H   VAL A  10      -0.077 -16.864 -33.558  1.00 23.28           H  
ATOM    155  CA  VAL A  10       0.592 -14.833 -33.833  1.00 23.28           C  
ATOM    156  HA  VAL A  10       0.986 -14.372 -34.739  1.00 23.28           H  
ATOM    157  C   VAL A  10       1.560 -14.359 -32.733  1.00 23.28           C  
ATOM    158  CB  VAL A  10      -0.853 -14.290 -33.719  1.00 23.28           C  
ATOM    159  HB  VAL A  10      -1.327 -14.712 -32.833  1.00 23.28           H  
ATOM    160  O   VAL A  10       1.852 -13.172 -32.684  1.00 23.28           O  
ATOM    161  CG1 VAL A  10      -0.927 -12.758 -33.646  1.00 23.28           C  
ATOM    162 HG11 VAL A  10      -0.526 -12.407 -32.695  1.00 23.28           H  
ATOM    163 HG12 VAL A  10      -1.964 -12.427 -33.703  1.00 23.28           H  
ATOM    164 HG13 VAL A  10      -0.360 -12.310 -34.463  1.00 23.28           H  
ATOM    165  CG2 VAL A  10      -1.669 -14.693 -34.961  1.00 23.28           C  
ATOM    166 HG21 VAL A  10      -1.195 -14.309 -35.864  1.00 23.28           H  
ATOM    167 HG22 VAL A  10      -1.753 -15.778 -35.029  1.00 23.28           H  
ATOM    168 HG23 VAL A  10      -2.678 -14.288 -34.888  1.00 23.28           H  
ATOM    169  N   SER A  11       2.181 -15.237 -31.925  1.00 23.69           N  
ATOM    170  H   SER A  11       1.927 -16.214 -31.949  1.00 23.69           H  
ATOM    171  CA  SER A  11       3.178 -14.791 -30.921  1.00 23.69           C  
ATOM    172  HA  SER A  11       3.163 -13.702 -30.880  1.00 23.69           H  
ATOM    173  C   SER A  11       4.645 -15.125 -31.226  1.00 23.69           C  
ATOM    174  CB  SER A  11       2.783 -15.208 -29.505  1.00 23.69           C  
ATOM    175  HB2 SER A  11       3.350 -14.608 -28.792  1.00 23.69           H  
ATOM    176  HB3 SER A  11       1.721 -15.022 -29.346  1.00 23.69           H  
ATOM    177  O   SER A  11       5.535 -14.578 -30.579  1.00 23.69           O  
ATOM    178  OG  SER A  11       3.075 -16.569 -29.282  1.00 23.69           O  
ATOM    179  HG  SER A  11       2.934 -16.749 -28.350  1.00 23.69           H  
ATOM    180  N   THR A  12       4.960 -15.934 -32.245  1.00 21.00           N  
ATOM    181  H   THR A  12       4.224 -16.458 -32.696  1.00 21.00           H  
ATOM    182  CA  THR A  12       6.370 -16.203 -32.612  1.00 21.00           C  
ATOM    183  HA  THR A  12       6.986 -16.065 -31.723  1.00 21.00           H  
ATOM    184  C   THR A  12       6.964 -15.242 -33.645  1.00 21.00           C  
ATOM    185  CB  THR A  12       6.593 -17.658 -33.048  1.00 21.00           C  
ATOM    186  HB  THR A  12       7.564 -17.743 -33.536  1.00 21.00           H  
ATOM    187  O   THR A  12       8.185 -15.203 -33.795  1.00 21.00           O  
ATOM    188  CG2 THR A  12       6.591 -18.598 -31.844  1.00 21.00           C  
ATOM    189 HG21 THR A  12       6.756 -19.621 -32.181  1.00 21.00           H  
ATOM    190 HG22 THR A  12       7.385 -18.318 -31.151  1.00 21.00           H  
ATOM    191 HG23 THR A  12       5.630 -18.543 -31.332  1.00 21.00           H  
ATOM    192  OG1 THR A  12       5.591 -18.088 -33.946  1.00 21.00           O  
ATOM    193  HG1 THR A  12       5.545 -17.464 -34.674  1.00 21.00           H  
ATOM    194  N   SER A  13       6.165 -14.442 -34.361  1.00 21.89           N  
ATOM    195  H   SER A  13       5.169 -14.434 -34.191  1.00 21.89           H  
ATOM    196  CA  SER A  13       6.698 -13.587 -35.439  1.00 21.89           C  
ATOM    197  HA  SER A  13       7.455 -14.167 -35.967  1.00 21.89           H  
ATOM    198  C   SER A  13       7.426 -12.322 -34.963  1.00 21.89           C  
ATOM    199  CB  SER A  13       5.627 -13.260 -36.481  1.00 21.89           C  
ATOM    200  HB2 SER A  13       5.196 -14.190 -36.851  1.00 21.89           H  
ATOM    201  HB3 SER A  13       6.076 -12.725 -37.318  1.00 21.89           H  
ATOM    202  O   SER A  13       8.021 -11.632 -35.785  1.00 21.89           O  
ATOM    203  OG  SER A  13       4.604 -12.475 -35.916  1.00 21.89           O  
ATOM    204  HG  SER A  13       4.831 -11.544 -35.979  1.00 21.89           H  
ATOM    205  N   LEU A  14       7.462 -12.028 -33.658  1.00 22.14           N  
ATOM    206  H   LEU A  14       6.923 -12.596 -33.020  1.00 22.14           H  
ATOM    207  CA  LEU A  14       8.269 -10.929 -33.104  1.00 22.14           C  
ATOM    208  HA  LEU A  14       8.460 -10.214 -33.904  1.00 22.14           H  
ATOM    209  C   LEU A  14       9.684 -11.352 -32.658  1.00 22.14           C  
ATOM    210  CB  LEU A  14       7.457 -10.180 -32.029  1.00 22.14           C  
ATOM    211  HB2 LEU A  14       8.129  -9.666 -31.341  1.00 22.14           H  
ATOM    212  HB3 LEU A  14       6.889 -10.905 -31.445  1.00 22.14           H  
ATOM    213  O   LEU A  14      10.446 -10.515 -32.179  1.00 22.14           O  
ATOM    214  CG  LEU A  14       6.502  -9.137 -32.647  1.00 22.14           C  
ATOM    215  HG  LEU A  14       6.025  -9.560 -33.532  1.00 22.14           H  
ATOM    216  CD1 LEU A  14       5.405  -8.762 -31.655  1.00 22.14           C  
ATOM    217 HD11 LEU A  14       4.731  -8.030 -32.101  1.00 22.14           H  
ATOM    218 HD12 LEU A  14       4.826  -9.647 -31.390  1.00 22.14           H  
ATOM    219 HD13 LEU A  14       5.842  -8.341 -30.750  1.00 22.14           H  
ATOM    220  CD2 LEU A  14       7.242  -7.854 -33.043  1.00 22.14           C  
ATOM    221 HD21 LEU A  14       6.533  -7.142 -33.466  1.00 22.14           H  
ATOM    222 HD22 LEU A  14       8.006  -8.068 -33.790  1.00 22.14           H  
ATOM    223 HD23 LEU A  14       7.708  -7.408 -32.165  1.00 22.14           H  
ATOM    224  N   TYR A  15      10.089 -12.610 -32.888  1.00 27.05           N  
ATOM    225  H   TYR A  15       9.417 -13.268 -33.256  1.00 27.05           H  
ATOM    226  CA  TYR A  15      11.430 -13.109 -32.529  1.00 27.05           C  
ATOM    227  HA  TYR A  15      11.890 -12.375 -31.867  1.00 27.05           H  
ATOM    228  C   TYR A  15      12.434 -13.220 -33.689  1.00 27.05           C  
ATOM    229  CB  TYR A  15      11.311 -14.390 -31.696  1.00 27.05           C  
ATOM    230  HB2 TYR A  15      12.246 -14.950 -31.735  1.00 27.05           H  
ATOM    231  HB3 TYR A  15      10.532 -15.032 -32.108  1.00 27.05           H  
ATOM    232  O   TYR A  15      13.551 -13.705 -33.497  1.00 27.05           O  
ATOM    233  CG  TYR A  15      11.027 -14.087 -30.240  1.00 27.05           C  
ATOM    234  CD1 TYR A  15      12.079 -13.673 -29.396  1.00 27.05           C  
ATOM    235  HD1 TYR A  15      13.082 -13.591 -29.788  1.00 27.05           H  
ATOM    236  CD2 TYR A  15       9.715 -14.177 -29.739  1.00 27.05           C  
ATOM    237  HD2 TYR A  15       8.898 -14.473 -30.381  1.00 27.05           H  
ATOM    238  CE1 TYR A  15      11.823 -13.357 -28.048  1.00 27.05           C  
ATOM    239  HE1 TYR A  15      12.623 -13.036 -27.397  1.00 27.05           H  
ATOM    240  CE2 TYR A  15       9.459 -13.870 -28.390  1.00 27.05           C  
ATOM    241  HE2 TYR A  15       8.457 -13.931 -27.993  1.00 27.05           H  
ATOM    242  OH  TYR A  15      10.243 -13.173 -26.244  1.00 27.05           O  
ATOM    243  HH  TYR A  15      10.997 -12.836 -25.755  1.00 27.05           H  
ATOM    244  CZ  TYR A  15      10.508 -13.461 -27.543  1.00 27.05           C  
ATOM    245  N   THR A  16      12.112 -12.715 -34.882  1.00 21.78           N  
ATOM    246  H   THR A  16      11.172 -12.375 -35.025  1.00 21.78           H  
ATOM    247  CA  THR A  16      13.051 -12.685 -36.020  1.00 21.78           C  
ATOM    248  HA  THR A  16      14.003 -13.114 -35.708  1.00 21.78           H  
ATOM    249  C   THR A  16      13.398 -11.261 -36.447  1.00 21.78           C  
ATOM    250  CB  THR A  16      12.581 -13.556 -37.194  1.00 21.78           C  
ATOM    251  HB  THR A  16      13.286 -13.455 -38.019  1.00 21.78           H  
ATOM    252  O   THR A  16      13.247 -10.897 -37.609  1.00 21.78           O  
ATOM    253  CG2 THR A  16      12.506 -15.034 -36.814  1.00 21.78           C  
ATOM    254 HG21 THR A  16      12.234 -15.617 -37.694  1.00 21.78           H  
ATOM    255 HG22 THR A  16      13.474 -15.373 -36.445  1.00 21.78           H  
ATOM    256 HG23 THR A  16      11.750 -15.187 -36.044  1.00 21.78           H  
ATOM    257  OG1 THR A  16      11.308 -13.151 -37.626  1.00 21.78           O  
ATOM    258  HG1 THR A  16      11.388 -12.266 -37.987  1.00 21.78           H  
ATOM    259  N   SER A  17      13.903 -10.440 -35.523  1.00 24.42           N  
ATOM    260  H   SER A  17      13.973 -10.773 -34.572  1.00 24.42           H  
ATOM    261  CA  SER A  17      14.719  -9.281 -35.904  1.00 24.42           C  
ATOM    262  HA  SER A  17      14.511  -9.032 -36.945  1.00 24.42           H  
ATOM    263  C   SER A  17      16.200  -9.665 -35.818  1.00 24.42           C  
ATOM    264  CB  SER A  17      14.348  -8.024 -35.106  1.00 24.42           C  
ATOM    265  HB2 SER A  17      14.743  -7.150 -35.624  1.00 24.42           H  
ATOM    266  HB3 SER A  17      13.263  -7.932 -35.053  1.00 24.42           H  
ATOM    267  O   SER A  17      16.605 -10.440 -34.949  1.00 24.42           O  
ATOM    268  OG  SER A  17      14.894  -8.053 -33.804  1.00 24.42           O  
ATOM    269  HG  SER A  17      14.166  -8.002 -33.180  1.00 24.42           H  
ATOM    270  N   LYS A  18      17.031  -9.144 -36.730  1.00 23.92           N  
ATOM    271  H   LYS A  18      16.615  -8.519 -37.406  1.00 23.92           H  
ATOM    272  CA  LYS A  18      18.477  -9.437 -36.874  1.00 23.92           C  
ATOM    273  HA  LYS A  18      18.586 -10.490 -37.133  1.00 23.92           H  
ATOM    274  C   LYS A  18      19.323  -9.259 -35.589  1.00 23.92           C  
ATOM    275  CB  LYS A  18      19.043  -8.583 -38.031  1.00 23.92           C  
ATOM    276  HB2 LYS A  18      18.679  -7.560 -37.935  1.00 23.92           H  
ATOM    277  HB3 LYS A  18      20.130  -8.552 -37.947  1.00 23.92           H  
ATOM    278  O   LYS A  18      20.497  -9.624 -35.586  1.00 23.92           O  
ATOM    279  CG  LYS A  18      18.708  -9.127 -39.433  1.00 23.92           C  
ATOM    280  HG2 LYS A  18      17.627  -9.226 -39.539  1.00 23.92           H  
ATOM    281  HG3 LYS A  18      19.164 -10.109 -39.550  1.00 23.92           H  
ATOM    282  CD  LYS A  18      19.235  -8.185 -40.532  1.00 23.92           C  
ATOM    283  HD2 LYS A  18      18.710  -7.233 -40.458  1.00 23.92           H  
ATOM    284  HD3 LYS A  18      20.299  -8.010 -40.373  1.00 23.92           H  
ATOM    285  CE  LYS A  18      19.027  -8.781 -41.934  1.00 23.92           C  
ATOM    286  HE2 LYS A  18      19.600  -9.705 -42.010  1.00 23.92           H  
ATOM    287  HE3 LYS A  18      17.973  -9.036 -42.047  1.00 23.92           H  
ATOM    288  NZ  LYS A  18      19.432  -7.837 -43.012  1.00 23.92           N  
ATOM    289  HZ1 LYS A  18      19.283  -8.251 -43.921  1.00 23.92           H  
ATOM    290  HZ2 LYS A  18      20.408  -7.589 -42.934  1.00 23.92           H  
ATOM    291  HZ3 LYS A  18      18.884  -6.989 -42.971  1.00 23.92           H  
ATOM    292  N   ASN A  19      18.749  -8.784 -34.482  1.00 28.16           N  
ATOM    293  H   ASN A  19      17.761  -8.578 -34.525  1.00 28.16           H  
ATOM    294  CA  ASN A  19      19.402  -8.696 -33.174  1.00 28.16           C  
ATOM    295  HA  ASN A  19      20.411  -8.312 -33.320  1.00 28.16           H  
ATOM    296  C   ASN A  19      19.586 -10.054 -32.462  1.00 28.16           C  
ATOM    297  CB  ASN A  19      18.623  -7.680 -32.319  1.00 28.16           C  
ATOM    298  HB2 ASN A  19      18.948  -7.754 -31.281  1.00 28.16           H  
ATOM    299  HB3 ASN A  19      17.556  -7.899 -32.357  1.00 28.16           H  
ATOM    300  O   ASN A  19      20.447 -10.163 -31.587  1.00 28.16           O  
ATOM    301  CG  ASN A  19      18.867  -6.247 -32.766  1.00 28.16           C  
ATOM    302  ND2 ASN A  19      18.002  -5.329 -32.410  1.00 28.16           N  
ATOM    303 HD21 ASN A  19      17.187  -5.561 -31.860  1.00 28.16           H  
ATOM    304 HD22 ASN A  19      18.183  -4.388 -32.728  1.00 28.16           H  
ATOM    305  OD1 ASN A  19      19.840  -5.935 -33.431  1.00 28.16           O  
ATOM    306  N   SER A  20      18.872 -11.115 -32.858  1.00 24.65           N  
ATOM    307  H   SER A  20      18.156 -11.000 -33.560  1.00 24.65           H  
ATOM    308  CA  SER A  20      19.030 -12.449 -32.247  1.00 24.65           C  
ATOM    309  HA  SER A  20      19.039 -12.328 -31.164  1.00 24.65           H  
ATOM    310  C   SER A  20      20.348 -13.153 -32.623  1.00 24.65           C  
ATOM    311  CB  SER A  20      17.818 -13.322 -32.583  1.00 24.65           C  
ATOM    312  HB2 SER A  20      17.928 -14.301 -32.116  1.00 24.65           H  
ATOM    313  HB3 SER A  20      16.918 -12.847 -32.193  1.00 24.65           H  
ATOM    314  O   SER A  20      20.895 -13.916 -31.825  1.00 24.65           O  
ATOM    315  OG  SER A  20      17.695 -13.472 -33.982  1.00 24.65           O  
ATOM    316  HG  SER A  20      16.806 -13.787 -34.163  1.00 24.65           H  
ATOM    317  N   ILE A  21      20.938 -12.840 -33.784  1.00 22.08           N  
ATOM    318  H   ILE A  21      20.432 -12.237 -34.417  1.00 22.08           H  
ATOM    319  CA  ILE A  21      22.246 -13.391 -34.199  1.00 22.08           C  
ATOM    320  HA  ILE A  21      22.255 -14.455 -33.965  1.00 22.08           H  
ATOM    321  C   ILE A  21      23.392 -12.757 -33.389  1.00 22.08           C  
ATOM    322  CB  ILE A  21      22.436 -13.248 -35.730  1.00 22.08           C  
ATOM    323  HB  ILE A  21      22.336 -12.196 -35.995  1.00 22.08           H  
ATOM    324  O   ILE A  21      24.366 -13.431 -33.041  1.00 22.08           O  
ATOM    325  CG1 ILE A  21      21.338 -14.052 -36.472  1.00 22.08           C  
ATOM    326 HG12 ILE A  21      20.357 -13.723 -36.131  1.00 22.08           H  
ATOM    327 HG13 ILE A  21      21.437 -15.110 -36.229  1.00 22.08           H  
ATOM    328  CG2 ILE A  21      23.838 -13.725 -36.165  1.00 22.08           C  
ATOM    329 HG21 ILE A  21      23.973 -14.773 -35.900  1.00 22.08           H  
ATOM    330 HG22 ILE A  21      23.962 -13.606 -37.242  1.00 22.08           H  
ATOM    331 HG23 ILE A  21      24.612 -13.126 -35.686  1.00 22.08           H  
ATOM    332  CD1 ILE A  21      21.349 -13.893 -37.998  1.00 22.08           C  
ATOM    333 HD11 ILE A  21      21.343 -12.835 -38.262  1.00 22.08           H  
ATOM    334 HD12 ILE A  21      20.460 -14.367 -38.413  1.00 22.08           H  
ATOM    335 HD13 ILE A  21      22.225 -14.376 -38.430  1.00 22.08           H  
ATOM    336  N   HIS A  22      23.264 -11.481 -33.009  1.00 28.22           N  
ATOM    337  H   HIS A  22      22.440 -10.970 -33.292  1.00 28.22           H  
ATOM    338  CA  HIS A  22      24.213 -10.842 -32.092  1.00 28.22           C  
ATOM    339  HA  HIS A  22      25.220 -11.106 -32.413  1.00 28.22           H  
ATOM    340  C   HIS A  22      24.088 -11.369 -30.657  1.00 28.22           C  
ATOM    341  CB  HIS A  22      24.080  -9.313 -32.157  1.00 28.22           C  
ATOM    342  HB2 HIS A  22      23.071  -9.027 -32.453  1.00 28.22           H  
ATOM    343  HB3 HIS A  22      24.266  -8.892 -31.169  1.00 28.22           H  
ATOM    344  O   HIS A  22      25.107 -11.475 -29.968  1.00 28.22           O  
ATOM    345  CG  HIS A  22      25.089  -8.712 -33.100  1.00 28.22           C  
ATOM    346  CD2 HIS A  22      24.841  -8.098 -34.298  1.00 28.22           C  
ATOM    347  HD2 HIS A  22      23.872  -7.934 -34.744  1.00 28.22           H  
ATOM    348  ND1 HIS A  22      26.454  -8.705 -32.913  1.00 28.22           N  
ATOM    349  HD1 HIS A  22      26.942  -9.036 -32.093  1.00 28.22           H  
ATOM    350  CE1 HIS A  22      27.018  -8.095 -33.969  1.00 28.22           C  
ATOM    351  HE1 HIS A  22      28.073  -7.906 -34.100  1.00 28.22           H  
ATOM    352  NE2 HIS A  22      26.075  -7.727 -34.844  1.00 28.22           N  
ATOM    353  N   PHE A  23      22.884 -11.762 -30.229  1.00 27.54           N  
ATOM    354  H   PHE A  23      22.076 -11.597 -30.813  1.00 27.54           H  
ATOM    355  CA  PHE A  23      22.676 -12.412 -28.935  1.00 27.54           C  
ATOM    356  HA  PHE A  23      23.094 -11.773 -28.157  1.00 27.54           H  
ATOM    357  C   PHE A  23      23.415 -13.755 -28.857  1.00 27.54           C  
ATOM    358  CB  PHE A  23      21.175 -12.560 -28.661  1.00 27.54           C  
ATOM    359  HB2 PHE A  23      20.732 -13.250 -29.379  1.00 27.54           H  
ATOM    360  HB3 PHE A  23      20.693 -11.591 -28.794  1.00 27.54           H  
ATOM    361  O   PHE A  23      24.199 -13.962 -27.934  1.00 27.54           O  
ATOM    362  CG  PHE A  23      20.878 -13.055 -27.262  1.00 27.54           C  
ATOM    363  CD1 PHE A  23      20.686 -14.430 -27.019  1.00 27.54           C  
ATOM    364  HD1 PHE A  23      20.733 -15.141 -27.831  1.00 27.54           H  
ATOM    365  CD2 PHE A  23      20.814 -12.140 -26.194  1.00 27.54           C  
ATOM    366  HD2 PHE A  23      20.949 -11.083 -26.373  1.00 27.54           H  
ATOM    367  CE1 PHE A  23      20.427 -14.884 -25.714  1.00 27.54           C  
ATOM    368  HE1 PHE A  23      20.275 -15.936 -25.526  1.00 27.54           H  
ATOM    369  CE2 PHE A  23      20.553 -12.596 -24.890  1.00 27.54           C  
ATOM    370  HE2 PHE A  23      20.486 -11.896 -24.070  1.00 27.54           H  
ATOM    371  CZ  PHE A  23      20.358 -13.967 -24.651  1.00 27.54           C  
ATOM    372  HZ  PHE A  23      20.149 -14.318 -23.651  1.00 27.54           H  
ATOM    373  N   TRP A  24      23.283 -14.619 -29.871  1.00 24.14           N  
ATOM    374  H   TRP A  24      22.600 -14.420 -30.589  1.00 24.14           H  
ATOM    375  CA  TRP A  24      23.967 -15.919 -29.892  1.00 24.14           C  
ATOM    376  HA  TRP A  24      23.738 -16.439 -28.962  1.00 24.14           H  
ATOM    377  C   TRP A  24      25.496 -15.812 -29.941  1.00 24.14           C  
ATOM    378  CB  TRP A  24      23.428 -16.775 -31.043  1.00 24.14           C  
ATOM    379  HB2 TRP A  24      23.087 -16.141 -31.861  1.00 24.14           H  
ATOM    380  HB3 TRP A  24      24.233 -17.400 -31.430  1.00 24.14           H  
ATOM    381  O   TRP A  24      26.180 -16.566 -29.249  1.00 24.14           O  
ATOM    382  CG  TRP A  24      22.330 -17.696 -30.620  1.00 24.14           C  
ATOM    383  CD1 TRP A  24      21.002 -17.471 -30.746  1.00 24.14           C  
ATOM    384  HD1 TRP A  24      20.563 -16.588 -31.186  1.00 24.14           H  
ATOM    385  CD2 TRP A  24      22.459 -18.991 -29.955  1.00 24.14           C  
ATOM    386  CE2 TRP A  24      21.150 -19.510 -29.724  1.00 24.14           C  
ATOM    387  CE3 TRP A  24      23.552 -19.770 -29.515  1.00 24.14           C  
ATOM    388  HE3 TRP A  24      24.556 -19.397 -29.653  1.00 24.14           H  
ATOM    389  NE1 TRP A  24      20.303 -18.543 -30.223  1.00 24.14           N  
ATOM    390  HE1 TRP A  24      19.294 -18.599 -30.208  1.00 24.14           H  
ATOM    391  CH2 TRP A  24      22.042 -21.506 -28.689  1.00 24.14           C  
ATOM    392  HH2 TRP A  24      21.892 -22.459 -28.203  1.00 24.14           H  
ATOM    393  CZ2 TRP A  24      20.934 -20.749 -29.106  1.00 24.14           C  
ATOM    394  HZ2 TRP A  24      19.929 -21.113 -28.946  1.00 24.14           H  
ATOM    395  CZ3 TRP A  24      23.346 -21.015 -28.889  1.00 24.14           C  
ATOM    396  HZ3 TRP A  24      24.190 -21.596 -28.549  1.00 24.14           H  
ATOM    397  N   LYS A  25      26.058 -14.846 -30.688  1.00 26.90           N  
ATOM    398  H   LYS A  25      25.453 -14.278 -31.264  1.00 26.90           H  
ATOM    399  CA  LYS A  25      27.514 -14.604 -30.686  1.00 26.90           C  
ATOM    400  HA  LYS A  25      28.023 -15.551 -30.861  1.00 26.90           H  
ATOM    401  C   LYS A  25      28.030 -14.132 -29.319  1.00 26.90           C  
ATOM    402  CB  LYS A  25      27.916 -13.620 -31.799  1.00 26.90           C  
ATOM    403  HB2 LYS A  25      27.212 -12.788 -31.827  1.00 26.90           H  
ATOM    404  HB3 LYS A  25      28.904 -13.222 -31.566  1.00 26.90           H  
ATOM    405  O   LYS A  25      29.115 -14.546 -28.919  1.00 26.90           O  
ATOM    406  CG  LYS A  25      27.994 -14.292 -33.181  1.00 26.90           C  
ATOM    407  HG2 LYS A  25      27.004 -14.652 -33.463  1.00 26.90           H  
ATOM    408  HG3 LYS A  25      28.674 -15.142 -33.127  1.00 26.90           H  
ATOM    409  CD  LYS A  25      28.504 -13.310 -34.249  1.00 26.90           C  
ATOM    410  HD2 LYS A  25      27.806 -12.476 -34.323  1.00 26.90           H  
ATOM    411  HD3 LYS A  25      29.481 -12.932 -33.948  1.00 26.90           H  
ATOM    412  CE  LYS A  25      28.624 -14.005 -35.613  1.00 26.90           C  
ATOM    413  HE2 LYS A  25      29.301 -14.853 -35.512  1.00 26.90           H  
ATOM    414  HE3 LYS A  25      27.644 -14.397 -35.888  1.00 26.90           H  
ATOM    415  NZ  LYS A  25      29.118 -13.084 -36.673  1.00 26.90           N  
ATOM    416  HZ1 LYS A  25      30.038 -12.734 -36.449  1.00 26.90           H  
ATOM    417  HZ2 LYS A  25      28.492 -12.300 -36.794  1.00 26.90           H  
ATOM    418  HZ3 LYS A  25      29.183 -13.568 -37.558  1.00 26.90           H  
ATOM    419  N   ARG A  26      27.272 -13.301 -28.587  1.00 28.70           N  
ATOM    420  H   ARG A  26      26.380 -13.011 -28.962  1.00 28.70           H  
ATOM    421  CA  ARG A  26      27.639 -12.891 -27.216  1.00 28.70           C  
ATOM    422  HA  ARG A  26      28.707 -12.674 -27.181  1.00 28.70           H  
ATOM    423  C   ARG A  26      27.455 -14.016 -26.205  1.00 28.70           C  
ATOM    424  CB  ARG A  26      26.863 -11.643 -26.767  1.00 28.70           C  
ATOM    425  HB2 ARG A  26      25.845 -11.673 -27.154  1.00 28.70           H  
ATOM    426  HB3 ARG A  26      26.811 -11.636 -25.678  1.00 28.70           H  
ATOM    427  O   ARG A  26      28.338 -14.204 -25.382  1.00 28.70           O  
ATOM    428  CG  ARG A  26      27.568 -10.357 -27.210  1.00 28.70           C  
ATOM    429  HG2 ARG A  26      27.567 -10.309 -28.299  1.00 28.70           H  
ATOM    430  HG3 ARG A  26      28.597 -10.361 -26.851  1.00 28.70           H  
ATOM    431  CD  ARG A  26      26.847  -9.130 -26.642  1.00 28.70           C  
ATOM    432  HD2 ARG A  26      25.797  -9.184 -26.932  1.00 28.70           H  
ATOM    433  HD3 ARG A  26      26.912  -9.152 -25.554  1.00 28.70           H  
ATOM    434  NE  ARG A  26      27.435  -7.875 -27.151  1.00 28.70           N  
ATOM    435  HE  ARG A  26      28.306  -7.948 -27.656  1.00 28.70           H  
ATOM    436  NH1 ARG A  26      25.833  -6.445 -26.336  1.00 28.70           N  
ATOM    437 HH11 ARG A  26      25.380  -7.218 -25.870  1.00 28.70           H  
ATOM    438 HH12 ARG A  26      25.446  -5.515 -26.258  1.00 28.70           H  
ATOM    439  NH2 ARG A  26      27.500  -5.635 -27.573  1.00 28.70           N  
ATOM    440 HH21 ARG A  26      28.364  -5.736 -28.087  1.00 28.70           H  
ATOM    441 HH22 ARG A  26      27.103  -4.713 -27.464  1.00 28.70           H  
ATOM    442  CZ  ARG A  26      26.923  -6.663 -27.017  1.00 28.70           C  
ATOM    443  N   PHE A  27      26.370 -14.779 -26.302  1.00 30.28           N  
ATOM    444  H   PHE A  27      25.661 -14.530 -26.976  1.00 30.28           H  
ATOM    445  CA  PHE A  27      26.099 -15.911 -25.418  1.00 30.28           C  
ATOM    446  HA  PHE A  27      26.112 -15.565 -24.384  1.00 30.28           H  
ATOM    447  C   PHE A  27      27.174 -17.000 -25.542  1.00 30.28           C  
ATOM    448  CB  PHE A  27      24.698 -16.448 -25.731  1.00 30.28           C  
ATOM    449  HB2 PHE A  27      24.669 -16.801 -26.762  1.00 30.28           H  
ATOM    450  HB3 PHE A  27      23.978 -15.636 -25.639  1.00 30.28           H  
ATOM    451  O   PHE A  27      27.682 -17.473 -24.531  1.00 30.28           O  
ATOM    452  CG  PHE A  27      24.266 -17.565 -24.807  1.00 30.28           C  
ATOM    453  CD1 PHE A  27      24.241 -18.896 -25.263  1.00 30.28           C  
ATOM    454  HD1 PHE A  27      24.516 -19.133 -26.280  1.00 30.28           H  
ATOM    455  CD2 PHE A  27      23.912 -17.273 -23.476  1.00 30.28           C  
ATOM    456  HD2 PHE A  27      23.938 -16.255 -23.115  1.00 30.28           H  
ATOM    457  CE1 PHE A  27      23.858 -19.930 -24.390  1.00 30.28           C  
ATOM    458  HE1 PHE A  27      23.844 -20.952 -24.739  1.00 30.28           H  
ATOM    459  CE2 PHE A  27      23.534 -18.308 -22.604  1.00 30.28           C  
ATOM    460  HE2 PHE A  27      23.272 -18.085 -21.580  1.00 30.28           H  
ATOM    461  CZ  PHE A  27      23.505 -19.636 -23.062  1.00 30.28           C  
ATOM    462  HZ  PHE A  27      23.217 -20.431 -22.389  1.00 30.28           H  
ATOM    463  N   LYS A  28      27.610 -17.323 -26.769  1.00 32.46           N  
ATOM    464  H   LYS A  28      27.127 -16.939 -27.569  1.00 32.46           H  
ATOM    465  CA  LYS A  28      28.691 -18.295 -26.992  1.00 32.46           C  
ATOM    466  HA  LYS A  28      28.452 -19.189 -26.415  1.00 32.46           H  
ATOM    467  C   LYS A  28      30.036 -17.804 -26.441  1.00 32.46           C  
ATOM    468  CB  LYS A  28      28.744 -18.676 -28.479  1.00 32.46           C  
ATOM    469  HB2 LYS A  28      29.280 -17.913 -29.044  1.00 32.46           H  
ATOM    470  HB3 LYS A  28      27.724 -18.740 -28.859  1.00 32.46           H  
ATOM    471  O   LYS A  28      30.703 -18.546 -25.736  1.00 32.46           O  
ATOM    472  CG  LYS A  28      29.404 -20.047 -28.672  1.00 32.46           C  
ATOM    473  HG2 LYS A  28      30.452 -19.994 -28.376  1.00 32.46           H  
ATOM    474  HG3 LYS A  28      28.897 -20.776 -28.040  1.00 32.46           H  
ATOM    475  CD  LYS A  28      29.305 -20.505 -30.133  1.00 32.46           C  
ATOM    476  HD2 LYS A  28      29.899 -19.837 -30.755  1.00 32.46           H  
ATOM    477  HD3 LYS A  28      28.263 -20.478 -30.452  1.00 32.46           H  
ATOM    478  CE  LYS A  28      29.838 -21.938 -30.236  1.00 32.46           C  
ATOM    479  HE2 LYS A  28      30.858 -21.948 -29.852  1.00 32.46           H  
ATOM    480  HE3 LYS A  28      29.241 -22.576 -29.585  1.00 32.46           H  
ATOM    481  NZ  LYS A  28      29.807 -22.444 -31.632  1.00 32.46           N  
ATOM    482  HZ1 LYS A  28      28.864 -22.446 -31.992  1.00 32.46           H  
ATOM    483  HZ2 LYS A  28      30.167 -23.387 -31.658  1.00 32.46           H  
ATOM    484  HZ3 LYS A  28      30.397 -21.871 -32.219  1.00 32.46           H  
ATOM    485  N   ARG A  29      30.368 -16.520 -26.637  1.00 30.14           N  
ATOM    486  H   ARG A  29      29.766 -15.960 -27.224  1.00 30.14           H  
ATOM    487  CA  ARG A  29      31.567 -15.899 -26.039  1.00 30.14           C  
ATOM    488  HA  ARG A  29      32.423 -16.523 -26.294  1.00 30.14           H  
ATOM    489  C   ARG A  29      31.519 -15.877 -24.501  1.00 30.14           C  
ATOM    490  CB  ARG A  29      31.759 -14.499 -26.649  1.00 30.14           C  
ATOM    491  HB2 ARG A  29      31.581 -14.570 -27.722  1.00 30.14           H  
ATOM    492  HB3 ARG A  29      31.030 -13.810 -26.222  1.00 30.14           H  
ATOM    493  O   ARG A  29      32.566 -15.929 -23.868  1.00 30.14           O  
ATOM    494  CG  ARG A  29      33.179 -13.945 -26.447  1.00 30.14           C  
ATOM    495  HG2 ARG A  29      33.355 -13.753 -25.389  1.00 30.14           H  
ATOM    496  HG3 ARG A  29      33.902 -14.681 -26.798  1.00 30.14           H  
ATOM    497  CD  ARG A  29      33.357 -12.643 -27.245  1.00 30.14           C  
ATOM    498  HD2 ARG A  29      33.106 -12.842 -28.286  1.00 30.14           H  
ATOM    499  HD3 ARG A  29      32.673 -11.894 -26.847  1.00 30.14           H  
ATOM    500  NE  ARG A  29      34.742 -12.140 -27.167  1.00 30.14           N  
ATOM    501  HE  ARG A  29      35.361 -12.639 -26.544  1.00 30.14           H  
ATOM    502  NH1 ARG A  29      34.560 -10.424 -28.685  1.00 30.14           N  
ATOM    503 HH11 ARG A  29      33.596 -10.682 -28.836  1.00 30.14           H  
ATOM    504 HH12 ARG A  29      34.999  -9.670 -29.194  1.00 30.14           H  
ATOM    505  NH2 ARG A  29      36.515 -10.804 -27.682  1.00 30.14           N  
ATOM    506 HH21 ARG A  29      37.094 -11.332 -27.045  1.00 30.14           H  
ATOM    507 HH22 ARG A  29      36.935 -10.041 -28.193  1.00 30.14           H  
ATOM    508  CZ  ARG A  29      35.264 -11.129 -27.841  1.00 30.14           C  
ATOM    509  N   TRP A  30      30.323 -15.817 -23.909  1.00 35.48           N  
ATOM    510  H   TRP A  30      29.507 -15.732 -24.498  1.00 35.48           H  
ATOM    511  CA  TRP A  30      30.105 -15.906 -22.460  1.00 35.48           C  
ATOM    512  HA  TRP A  30      30.828 -15.264 -21.958  1.00 35.48           H  
ATOM    513  C   TRP A  30      30.343 -17.331 -21.933  1.00 35.48           C  
ATOM    514  CB  TRP A  30      28.693 -15.391 -22.130  1.00 35.48           C  
ATOM    515  HB2 TRP A  30      28.399 -14.652 -22.876  1.00 35.48           H  
ATOM    516  HB3 TRP A  30      27.981 -16.214 -22.195  1.00 35.48           H  
ATOM    517  O   TRP A  30      31.027 -17.494 -20.931  1.00 35.48           O  
ATOM    518  CG  TRP A  30      28.539 -14.728 -20.799  1.00 35.48           C  
ATOM    519  CD1 TRP A  30      28.799 -13.425 -20.540  1.00 35.48           C  
ATOM    520  HD1 TRP A  30      29.171 -12.717 -21.265  1.00 35.48           H  
ATOM    521  CD2 TRP A  30      28.110 -15.309 -19.528  1.00 35.48           C  
ATOM    522  CE2 TRP A  30      28.114 -14.278 -18.540  1.00 35.48           C  
ATOM    523  CE3 TRP A  30      27.746 -16.604 -19.101  1.00 35.48           C  
ATOM    524  HE3 TRP A  30      27.783 -17.428 -19.798  1.00 35.48           H  
ATOM    525  NE1 TRP A  30      28.552 -13.156 -19.208  1.00 35.48           N  
ATOM    526  HE1 TRP A  30      28.762 -12.276 -18.758  1.00 35.48           H  
ATOM    527  CH2 TRP A  30      27.399 -15.810 -16.815  1.00 35.48           C  
ATOM    528  HH2 TRP A  30      27.159 -16.024 -15.784  1.00 35.48           H  
ATOM    529  CZ2 TRP A  30      27.760 -14.509 -17.204  1.00 35.48           C  
ATOM    530  HZ2 TRP A  30      27.802 -13.711 -16.477  1.00 35.48           H  
ATOM    531  CZ3 TRP A  30      27.398 -16.852 -17.760  1.00 35.48           C  
ATOM    532  HZ3 TRP A  30      27.173 -17.861 -17.447  1.00 35.48           H  
ATOM    533  N   GLN A  31      29.869 -18.360 -22.649  1.00 34.29           N  
ATOM    534  H   GLN A  31      29.296 -18.165 -23.457  1.00 34.29           H  
ATOM    535  CA  GLN A  31      30.152 -19.767 -22.318  1.00 34.29           C  
ATOM    536  HA  GLN A  31      29.891 -19.945 -21.275  1.00 34.29           H  
ATOM    537  C   GLN A  31      31.637 -20.130 -22.474  1.00 34.29           C  
ATOM    538  CB  GLN A  31      29.312 -20.697 -23.207  1.00 34.29           C  
ATOM    539  HB2 GLN A  31      29.444 -20.428 -24.255  1.00 34.29           H  
ATOM    540  HB3 GLN A  31      29.669 -21.718 -23.070  1.00 34.29           H  
ATOM    541  O   GLN A  31      32.158 -20.928 -21.695  1.00 34.29           O  
ATOM    542  CG  GLN A  31      27.822 -20.668 -22.846  1.00 34.29           C  
ATOM    543  HG2 GLN A  31      27.721 -20.872 -21.780  1.00 34.29           H  
ATOM    544  HG3 GLN A  31      27.406 -19.680 -23.042  1.00 34.29           H  
ATOM    545  CD  GLN A  31      27.015 -21.703 -23.625  1.00 34.29           C  
ATOM    546  NE2 GLN A  31      25.976 -22.246 -23.030  1.00 34.29           N  
ATOM    547 HE21 GLN A  31      25.471 -22.952 -23.546  1.00 34.29           H  
ATOM    548 HE22 GLN A  31      25.754 -21.975 -22.083  1.00 34.29           H  
ATOM    549  OE1 GLN A  31      27.286 -22.055 -24.765  1.00 34.29           O  
ATOM    550  N   ASP A  32      32.322 -19.549 -23.464  1.00 37.53           N  
ATOM    551  H   ASP A  32      31.816 -19.015 -24.157  1.00 37.53           H  
ATOM    552  CA  ASP A  32      33.761 -19.757 -23.664  1.00 37.53           C  
ATOM    553  HA  ASP A  32      33.965 -20.828 -23.645  1.00 37.53           H  
ATOM    554  C   ASP A  32      34.571 -19.135 -22.506  1.00 37.53           C  
ATOM    555  CB  ASP A  32      34.187 -19.232 -25.050  1.00 37.53           C  
ATOM    556  HB2 ASP A  32      35.273 -19.293 -25.121  1.00 37.53           H  
ATOM    557  HB3 ASP A  32      33.908 -18.182 -25.131  1.00 37.53           H  
ATOM    558  O   ASP A  32      35.399 -19.819 -21.908  1.00 37.53           O  
ATOM    559  CG  ASP A  32      33.591 -20.014 -26.241  1.00 37.53           C  
ATOM    560  OD1 ASP A  32      33.294 -21.226 -26.098  1.00 37.53           O  
ATOM    561  OD2 ASP A  32      33.432 -19.391 -27.322  1.00 37.53           O  
ATOM    562  N   LEU A  33      34.242 -17.901 -22.089  1.00 35.74           N  
ATOM    563  H   LEU A  33      33.538 -17.396 -22.608  1.00 35.74           H  
ATOM    564  CA  LEU A  33      34.839 -17.253 -20.906  1.00 35.74           C  
ATOM    565  HA  LEU A  33      35.923 -17.240 -21.024  1.00 35.74           H  
ATOM    566  C   LEU A  33      34.559 -18.018 -19.603  1.00 35.74           C  
ATOM    567  CB  LEU A  33      34.304 -15.812 -20.788  1.00 35.74           C  
ATOM    568  HB2 LEU A  33      34.417 -15.474 -19.758  1.00 35.74           H  
ATOM    569  HB3 LEU A  33      33.237 -15.819 -21.011  1.00 35.74           H  
ATOM    570  O   LEU A  33      35.436 -18.130 -18.751  1.00 35.74           O  
ATOM    571  CG  LEU A  33      35.019 -14.804 -21.703  1.00 35.74           C  
ATOM    572  HG  LEU A  33      35.126 -15.221 -22.704  1.00 35.74           H  
ATOM    573  CD1 LEU A  33      34.197 -13.515 -21.805  1.00 35.74           C  
ATOM    574 HD11 LEU A  33      33.220 -13.746 -22.230  1.00 35.74           H  
ATOM    575 HD12 LEU A  33      34.067 -13.085 -20.812  1.00 35.74           H  
ATOM    576 HD13 LEU A  33      34.713 -12.801 -22.447  1.00 35.74           H  
ATOM    577  CD2 LEU A  33      36.402 -14.432 -21.161  1.00 35.74           C  
ATOM    578 HD21 LEU A  33      37.034 -15.318 -21.118  1.00 35.74           H  
ATOM    579 HD22 LEU A  33      36.318 -14.018 -20.156  1.00 35.74           H  
ATOM    580 HD23 LEU A  33      36.882 -13.704 -21.815  1.00 35.74           H  
ATOM    581  N   GLU A  34      33.353 -18.567 -19.446  1.00 32.50           N  
ATOM    582  H   GLU A  34      32.648 -18.382 -20.145  1.00 32.50           H  
ATOM    583  CA  GLU A  34      32.984 -19.394 -18.294  1.00 32.50           C  
ATOM    584  HA  GLU A  34      33.191 -18.837 -17.380  1.00 32.50           H  
ATOM    585  C   GLU A  34      33.808 -20.693 -18.236  1.00 32.50           C  
ATOM    586  CB  GLU A  34      31.472 -19.670 -18.365  1.00 32.50           C  
ATOM    587  HB2 GLU A  34      31.265 -20.252 -19.263  1.00 32.50           H  
ATOM    588  HB3 GLU A  34      30.948 -18.717 -18.443  1.00 32.50           H  
ATOM    589  O   GLU A  34      34.264 -21.092 -17.163  1.00 32.50           O  
ATOM    590  CG  GLU A  34      30.920 -20.419 -17.143  1.00 32.50           C  
ATOM    591  HG2 GLU A  34      31.162 -19.846 -16.248  1.00 32.50           H  
ATOM    592  HG3 GLU A  34      31.411 -21.389 -17.068  1.00 32.50           H  
ATOM    593  CD  GLU A  34      29.398 -20.643 -17.219  1.00 32.50           C  
ATOM    594  OE1 GLU A  34      28.783 -20.776 -16.136  1.00 32.50           O  
ATOM    595  OE2 GLU A  34      28.851 -20.733 -18.346  1.00 32.50           O  
ATOM    596  N   ARG A  35      34.067 -21.340 -19.384  1.00 34.54           N  
ATOM    597  H   ARG A  35      33.697 -20.947 -20.238  1.00 34.54           H  
ATOM    598  CA  ARG A  35      34.934 -22.530 -19.453  1.00 34.54           C  
ATOM    599  HA  ARG A  35      34.616 -23.239 -18.689  1.00 34.54           H  
ATOM    600  C   ARG A  35      36.390 -22.220 -19.131  1.00 34.54           C  
ATOM    601  CB  ARG A  35      34.859 -23.181 -20.837  1.00 34.54           C  
ATOM    602  HB2 ARG A  35      34.811 -22.411 -21.608  1.00 34.54           H  
ATOM    603  HB3 ARG A  35      35.765 -23.765 -21.001  1.00 34.54           H  
ATOM    604  O   ARG A  35      37.013 -23.011 -18.418  1.00 34.54           O  
ATOM    605  CG  ARG A  35      33.661 -24.120 -20.952  1.00 34.54           C  
ATOM    606  HG2 ARG A  35      33.715 -24.883 -20.175  1.00 34.54           H  
ATOM    607  HG3 ARG A  35      32.739 -23.550 -20.841  1.00 34.54           H  
ATOM    608  CD  ARG A  35      33.699 -24.784 -22.328  1.00 34.54           C  
ATOM    609  HD2 ARG A  35      33.677 -23.998 -23.083  1.00 34.54           H  
ATOM    610  HD3 ARG A  35      34.629 -25.343 -22.427  1.00 34.54           H  
ATOM    611  NE  ARG A  35      32.549 -25.682 -22.519  1.00 34.54           N  
ATOM    612  HE  ARG A  35      31.878 -25.711 -21.764  1.00 34.54           H  
ATOM    613  NH1 ARG A  35      33.044 -26.275 -24.674  1.00 34.54           N  
ATOM    614 HH11 ARG A  35      33.794 -25.599 -24.655  1.00 34.54           H  
ATOM    615 HH12 ARG A  35      32.807 -26.740 -25.539  1.00 34.54           H  
ATOM    616  NH2 ARG A  35      31.204 -27.086 -23.697  1.00 34.54           N  
ATOM    617 HH21 ARG A  35      30.570 -27.117 -22.911  1.00 34.54           H  
ATOM    618 HH22 ARG A  35      30.988 -27.583 -24.549  1.00 34.54           H  
ATOM    619  CZ  ARG A  35      32.272 -26.344 -23.625  1.00 34.54           C  
ATOM    620  N   ASP A  36      36.914 -21.112 -19.641  1.00 39.81           N  
ATOM    621  H   ASP A  36      36.366 -20.558 -20.284  1.00 39.81           H  
ATOM    622  CA  ASP A  36      38.294 -20.701 -19.379  1.00 39.81           C  
ATOM    623  HA  ASP A  36      38.953 -21.553 -19.547  1.00 39.81           H  
ATOM    624  C   ASP A  36      38.471 -20.312 -17.899  1.00 39.81           C  
ATOM    625  CB  ASP A  36      38.707 -19.602 -20.377  1.00 39.81           C  
ATOM    626  HB2 ASP A  36      39.669 -19.196 -20.064  1.00 39.81           H  
ATOM    627  HB3 ASP A  36      37.974 -18.796 -20.348  1.00 39.81           H  
ATOM    628  O   ASP A  36      39.392 -20.801 -17.241  1.00 39.81           O  
ATOM    629  CG  ASP A  36      38.856 -20.121 -21.822  1.00 39.81           C  
ATOM    630  OD1 ASP A  36      39.027 -21.357 -22.004  1.00 39.81           O  
ATOM    631  OD2 ASP A  36      38.820 -19.276 -22.745  1.00 39.81           O  
ATOM    632  N   TYR A  37      37.504 -19.597 -17.309  1.00 31.48           N  
ATOM    633  H   TYR A  37      36.775 -19.207 -17.890  1.00 31.48           H  
ATOM    634  CA  TYR A  37      37.504 -19.266 -15.878  1.00 31.48           C  
ATOM    635  HA  TYR A  37      38.444 -18.763 -15.648  1.00 31.48           H  
ATOM    636  C   TYR A  37      37.412 -20.504 -14.971  1.00 31.48           C  
ATOM    637  CB  TYR A  37      36.350 -18.300 -15.577  1.00 31.48           C  
ATOM    638  HB2 TYR A  37      35.400 -18.805 -15.752  1.00 31.48           H  
ATOM    639  HB3 TYR A  37      36.408 -17.460 -16.269  1.00 31.48           H  
ATOM    640  O   TYR A  37      38.119 -20.603 -13.969  1.00 31.48           O  
ATOM    641  CG  TYR A  37      36.384 -17.747 -14.165  1.00 31.48           C  
ATOM    642  CD1 TYR A  37      35.477 -18.195 -13.182  1.00 31.48           C  
ATOM    643  HD1 TYR A  37      34.737 -18.940 -13.435  1.00 31.48           H  
ATOM    644  CD2 TYR A  37      37.353 -16.782 -13.837  1.00 31.48           C  
ATOM    645  HD2 TYR A  37      38.067 -16.462 -14.581  1.00 31.48           H  
ATOM    646  CE1 TYR A  37      35.531 -17.660 -11.877  1.00 31.48           C  
ATOM    647  HE1 TYR A  37      34.829 -17.980 -11.121  1.00 31.48           H  
ATOM    648  CE2 TYR A  37      37.414 -16.249 -12.538  1.00 31.48           C  
ATOM    649  HE2 TYR A  37      38.175 -15.521 -12.302  1.00 31.48           H  
ATOM    650  OH  TYR A  37      36.572 -16.135 -10.313  1.00 31.48           O  
ATOM    651  HH  TYR A  37      37.269 -15.474 -10.308  1.00 31.48           H  
ATOM    652  CZ  TYR A  37      36.498 -16.679 -11.558  1.00 31.48           C  
ATOM    653  N   LEU A  38      36.583 -21.497 -15.320  1.00 30.63           N  
ATOM    654  H   LEU A  38      35.988 -21.360 -16.125  1.00 30.63           H  
ATOM    655  CA  LEU A  38      36.485 -22.750 -14.557  1.00 30.63           C  
ATOM    656  HA  LEU A  38      36.363 -22.500 -13.503  1.00 30.63           H  
ATOM    657  C   LEU A  38      37.760 -23.605 -14.639  1.00 30.63           C  
ATOM    658  CB  LEU A  38      35.266 -23.556 -15.037  1.00 30.63           C  
ATOM    659  HB2 LEU A  38      35.284 -23.587 -16.127  1.00 30.63           H  
ATOM    660  HB3 LEU A  38      35.357 -24.581 -14.676  1.00 30.63           H  
ATOM    661  O   LEU A  38      38.025 -24.390 -13.721  1.00 30.63           O  
ATOM    662  CG  LEU A  38      33.907 -23.004 -14.569  1.00 30.63           C  
ATOM    663  HG  LEU A  38      33.821 -21.946 -14.817  1.00 30.63           H  
ATOM    664  CD1 LEU A  38      32.790 -23.776 -15.273  1.00 30.63           C  
ATOM    665 HD11 LEU A  38      32.839 -24.836 -15.026  1.00 30.63           H  
ATOM    666 HD12 LEU A  38      31.824 -23.371 -14.971  1.00 30.63           H  
ATOM    667 HD13 LEU A  38      32.886 -23.638 -16.350  1.00 30.63           H  
ATOM    668  CD2 LEU A  38      33.708 -23.159 -13.058  1.00 30.63           C  
ATOM    669 HD21 LEU A  38      34.427 -22.541 -12.521  1.00 30.63           H  
ATOM    670 HD22 LEU A  38      32.708 -22.817 -12.790  1.00 30.63           H  
ATOM    671 HD23 LEU A  38      33.827 -24.201 -12.762  1.00 30.63           H  
ATOM    672  N   LYS A  39      38.555 -23.472 -15.709  1.00 33.77           N  
ATOM    673  H   LYS A  39      38.291 -22.806 -16.421  1.00 33.77           H  
ATOM    674  CA  LYS A  39      39.886 -24.090 -15.780  1.00 33.77           C  
ATOM    675  HA  LYS A  39      39.827 -25.112 -15.404  1.00 33.77           H  
ATOM    676  C   LYS A  39      40.881 -23.387 -14.858  1.00 33.77           C  
ATOM    677  CB  LYS A  39      40.399 -24.121 -17.225  1.00 33.77           C  
ATOM    678  HB2 LYS A  39      41.488 -24.123 -17.205  1.00 33.77           H  
ATOM    679  HB3 LYS A  39      40.078 -23.225 -17.756  1.00 33.77           H  
ATOM    680  O   LYS A  39      41.613 -24.086 -14.160  1.00 33.77           O  
ATOM    681  CG  LYS A  39      39.932 -25.374 -17.977  1.00 33.77           C  
ATOM    682  HG2 LYS A  39      38.844 -25.387 -18.035  1.00 33.77           H  
ATOM    683  HG3 LYS A  39      40.281 -26.265 -17.455  1.00 33.77           H  
ATOM    684  CD  LYS A  39      40.526 -25.339 -19.388  1.00 33.77           C  
ATOM    685  HD2 LYS A  39      40.132 -24.463 -19.903  1.00 33.77           H  
ATOM    686  HD3 LYS A  39      41.609 -25.236 -19.315  1.00 33.77           H  
ATOM    687  CE  LYS A  39      40.192 -26.599 -20.187  1.00 33.77           C  
ATOM    688  HE2 LYS A  39      39.108 -26.709 -20.215  1.00 33.77           H  
ATOM    689  HE3 LYS A  39      40.622 -27.464 -19.681  1.00 33.77           H  
ATOM    690  NZ  LYS A  39      40.733 -26.469 -21.562  1.00 33.77           N  
ATOM    691  HZ1 LYS A  39      40.509 -27.270 -22.135  1.00 33.77           H  
ATOM    692  HZ2 LYS A  39      40.358 -25.637 -21.994  1.00 33.77           H  
ATOM    693  HZ3 LYS A  39      41.735 -26.348 -21.533  1.00 33.77           H  
ATOM    694  N   GLU A  40      40.868 -22.057 -14.797  1.00 30.90           N  
ATOM    695  H   GLU A  40      40.286 -21.543 -15.443  1.00 30.90           H  
ATOM    696  CA  GLU A  40      41.785 -21.290 -13.941  1.00 30.90           C  
ATOM    697  HA  GLU A  40      42.787 -21.708 -14.034  1.00 30.90           H  
ATOM    698  C   GLU A  40      41.427 -21.396 -12.447  1.00 30.90           C  
ATOM    699  CB  GLU A  40      41.861 -19.833 -14.427  1.00 30.90           C  
ATOM    700  HB2 GLU A  40      40.854 -19.425 -14.517  1.00 30.90           H  
ATOM    701  HB3 GLU A  40      42.414 -19.252 -13.688  1.00 30.90           H  
ATOM    702  O   GLU A  40      42.303 -21.643 -11.619  1.00 30.90           O  
ATOM    703  CG  GLU A  40      42.597 -19.741 -15.778  1.00 30.90           C  
ATOM    704  HG2 GLU A  40      43.569 -20.222 -15.671  1.00 30.90           H  
ATOM    705  HG3 GLU A  40      42.036 -20.299 -16.528  1.00 30.90           H  
ATOM    706  CD  GLU A  40      42.807 -18.303 -16.280  1.00 30.90           C  
ATOM    707  OE1 GLU A  40      43.552 -18.160 -17.276  1.00 30.90           O  
ATOM    708  OE2 GLU A  40      42.220 -17.370 -15.686  1.00 30.90           O  
ATOM    709  N   ARG A  41      40.141 -21.367 -12.066  1.00 27.06           N  
ATOM    710  H   ARG A  41      39.454 -21.115 -12.763  1.00 27.06           H  
ATOM    711  CA  ARG A  41      39.734 -21.458 -10.647  1.00 27.06           C  
ATOM    712  HA  ARG A  41      40.357 -20.754 -10.095  1.00 27.06           H  
ATOM    713  C   ARG A  41      39.988 -22.810  -9.982  1.00 27.06           C  
ATOM    714  CB  ARG A  41      38.261 -21.065 -10.467  1.00 27.06           C  
ATOM    715  HB2 ARG A  41      37.739 -21.859  -9.934  1.00 27.06           H  
ATOM    716  HB3 ARG A  41      37.768 -20.936 -11.431  1.00 27.06           H  
ATOM    717  O   ARG A  41      40.189 -22.860  -8.769  1.00 27.06           O  
ATOM    718  CG  ARG A  41      38.142 -19.768  -9.663  1.00 27.06           C  
ATOM    719  HG2 ARG A  41      38.822 -19.784  -8.811  1.00 27.06           H  
ATOM    720  HG3 ARG A  41      38.380 -18.919 -10.303  1.00 27.06           H  
ATOM    721  CD  ARG A  41      36.716 -19.660  -9.132  1.00 27.06           C  
ATOM    722  HD2 ARG A  41      36.566 -20.455  -8.401  1.00 27.06           H  
ATOM    723  HD3 ARG A  41      36.017 -19.806  -9.955  1.00 27.06           H  
ATOM    724  NE  ARG A  41      36.471 -18.348  -8.524  1.00 27.06           N  
ATOM    725  HE  ARG A  41      36.927 -17.560  -8.963  1.00 27.06           H  
ATOM    726  NH1 ARG A  41      34.940 -19.020  -6.971  1.00 27.06           N  
ATOM    727 HH11 ARG A  41      35.406 -19.916  -6.946  1.00 27.06           H  
ATOM    728 HH12 ARG A  41      34.329 -18.804  -6.197  1.00 27.06           H  
ATOM    729  NH2 ARG A  41      35.342 -16.840  -7.264  1.00 27.06           N  
ATOM    730 HH21 ARG A  41      35.858 -16.108  -7.732  1.00 27.06           H  
ATOM    731 HH22 ARG A  41      34.714 -16.633  -6.501  1.00 27.06           H  
ATOM    732  CZ  ARG A  41      35.589 -18.077  -7.587  1.00 27.06           C  
ATOM    733  N   LYS A  42      40.046 -23.912 -10.745  1.00 30.18           N  
ATOM    734  H   LYS A  42      39.902 -23.802 -11.738  1.00 30.18           H  
ATOM    735  CA  LYS A  42      40.496 -25.207 -10.191  1.00 30.18           C  
ATOM    736  HA  LYS A  42      39.905 -25.418  -9.299  1.00 30.18           H  
ATOM    737  C   LYS A  42      41.944 -25.158  -9.687  1.00 30.18           C  
ATOM    738  CB  LYS A  42      40.306 -26.346 -11.206  1.00 30.18           C  
ATOM    739  HB2 LYS A  42      40.556 -25.997 -12.208  1.00 30.18           H  
ATOM    740  HB3 LYS A  42      40.983 -27.161 -10.950  1.00 30.18           H  
ATOM    741  O   LYS A  42      42.337 -26.049  -8.932  1.00 30.18           O  
ATOM    742  CG  LYS A  42      38.872 -26.891 -11.174  1.00 30.18           C  
ATOM    743  HG2 LYS A  42      38.183 -26.122 -11.522  1.00 30.18           H  
ATOM    744  HG3 LYS A  42      38.612 -27.161 -10.151  1.00 30.18           H  
ATOM    745  CD  LYS A  42      38.750 -28.135 -12.062  1.00 30.18           C  
ATOM    746  HD2 LYS A  42      38.995 -27.860 -13.088  1.00 30.18           H  
ATOM    747  HD3 LYS A  42      39.452 -28.894 -11.714  1.00 30.18           H  
ATOM    748  CE  LYS A  42      37.320 -28.678 -11.994  1.00 30.18           C  
ATOM    749  HE2 LYS A  42      37.074 -28.883 -10.952  1.00 30.18           H  
ATOM    750  HE3 LYS A  42      36.645 -27.897 -12.345  1.00 30.18           H  
ATOM    751  NZ  LYS A  42      37.165 -29.904 -12.816  1.00 30.18           N  
ATOM    752  HZ1 LYS A  42      37.785 -30.630 -12.487  1.00 30.18           H  
ATOM    753  HZ2 LYS A  42      37.384 -29.698 -13.780  1.00 30.18           H  
ATOM    754  HZ3 LYS A  42      36.213 -30.237 -12.766  1.00 30.18           H  
ATOM    755  N   ILE A  43      42.714 -24.143 -10.083  1.00 28.34           N  
ATOM    756  H   ILE A  43      42.330 -23.450 -10.710  1.00 28.34           H  
ATOM    757  CA  ILE A  43      44.087 -23.925  -9.632  1.00 28.34           C  
ATOM    758  HA  ILE A  43      44.511 -24.888  -9.348  1.00 28.34           H  
ATOM    759  C   ILE A  43      44.122 -23.059  -8.354  1.00 28.34           C  
ATOM    760  CB  ILE A  43      44.950 -23.394 -10.808  1.00 28.34           C  
ATOM    761  HB  ILE A  43      44.581 -22.413 -11.109  1.00 28.34           H  
ATOM    762  O   ILE A  43      44.946 -23.339  -7.484  1.00 28.34           O  
ATOM    763  CG1 ILE A  43      44.861 -24.361 -12.022  1.00 28.34           C  
ATOM    764 HG12 ILE A  43      43.819 -24.474 -12.321  1.00 28.34           H  
ATOM    765 HG13 ILE A  43      45.234 -25.342 -11.729  1.00 28.34           H  
ATOM    766  CG2 ILE A  43      46.412 -23.214 -10.367  1.00 28.34           C  
ATOM    767 HG21 ILE A  43      47.001 -22.784 -11.177  1.00 28.34           H  
ATOM    768 HG22 ILE A  43      46.469 -22.514  -9.533  1.00 28.34           H  
ATOM    769 HG23 ILE A  43      46.841 -24.170 -10.068  1.00 28.34           H  
ATOM    770  CD1 ILE A  43      45.613 -23.905 -13.279  1.00 28.34           C  
ATOM    771 HD11 ILE A  43      45.304 -22.895 -13.547  1.00 28.34           H  
ATOM    772 HD12 ILE A  43      46.690 -23.928 -13.112  1.00 28.34           H  
ATOM    773 HD13 ILE A  43      45.375 -24.577 -14.103  1.00 28.34           H  
ATOM    774  N   GLU A  44      43.206 -22.098  -8.159  1.00 28.70           N  
ATOM    775  H   GLU A  44      42.561 -21.889  -8.908  1.00 28.70           H  
ATOM    776  CA  GLU A  44      43.276 -21.140  -7.032  1.00 28.70           C  
ATOM    777  HA  GLU A  44      44.292 -21.157  -6.636  1.00 28.70           H  
ATOM    778  C   GLU A  44      42.403 -21.449  -5.798  1.00 28.70           C  
ATOM    779  CB  GLU A  44      43.049 -19.705  -7.532  1.00 28.70           C  
ATOM    780  HB2 GLU A  44      42.775 -19.079  -6.683  1.00 28.70           H  
ATOM    781  HB3 GLU A  44      42.234 -19.691  -8.255  1.00 28.70           H  
ATOM    782  O   GLU A  44      42.861 -21.210  -4.681  1.00 28.70           O  
ATOM    783  CG  GLU A  44      44.336 -19.133  -8.148  1.00 28.70           C  
ATOM    784  HG2 GLU A  44      45.155 -19.279  -7.443  1.00 28.70           H  
ATOM    785  HG3 GLU A  44      44.573 -19.691  -9.054  1.00 28.70           H  
ATOM    786  CD  GLU A  44      44.224 -17.639  -8.483  1.00 28.70           C  
ATOM    787  OE1 GLU A  44      45.277 -16.967  -8.407  1.00 28.70           O  
ATOM    788  OE2 GLU A  44      43.097 -17.192  -8.796  1.00 28.70           O  
ATOM    789  N   ASP A  45      41.225 -22.079  -5.918  1.00 29.22           N  
ATOM    790  H   ASP A  45      40.864 -22.254  -6.845  1.00 29.22           H  
ATOM    791  CA  ASP A  45      40.339 -22.344  -4.754  1.00 29.22           C  
ATOM    792  HA  ASP A  45      40.314 -21.433  -4.155  1.00 29.22           H  
ATOM    793  C   ASP A  45      40.876 -23.430  -3.778  1.00 29.22           C  
ATOM    794  CB  ASP A  45      38.887 -22.633  -5.222  1.00 29.22           C  
ATOM    795  HB2 ASP A  45      38.415 -23.321  -4.521  1.00 29.22           H  
ATOM    796  HB3 ASP A  45      38.916 -23.140  -6.187  1.00 29.22           H  
ATOM    797  O   ASP A  45      40.239 -23.776  -2.781  1.00 29.22           O  
ATOM    798  CG  ASP A  45      37.968 -21.395  -5.312  1.00 29.22           C  
ATOM    799  OD1 ASP A  45      38.212 -20.413  -4.582  1.00 29.22           O  
ATOM    800  OD2 ASP A  45      36.979 -21.440  -6.090  1.00 29.22           O  
ATOM    801  N   LYS A  46      42.082 -23.972  -4.010  1.00 32.09           N  
ATOM    802  H   LYS A  46      42.592 -23.586  -4.792  1.00 32.09           H  
ATOM    803  CA  LYS A  46      42.743 -24.944  -3.113  1.00 32.09           C  
ATOM    804  HA  LYS A  46      41.956 -25.494  -2.597  1.00 32.09           H  
ATOM    805  C   LYS A  46      43.537 -24.328  -1.954  1.00 32.09           C  
ATOM    806  CB  LYS A  46      43.571 -25.959  -3.921  1.00 32.09           C  
ATOM    807  HB2 LYS A  46      44.349 -26.390  -3.290  1.00 32.09           H  
ATOM    808  HB3 LYS A  46      44.056 -25.463  -4.762  1.00 32.09           H  
ATOM    809  O   LYS A  46      44.205 -25.069  -1.235  1.00 32.09           O  
ATOM    810  CG  LYS A  46      42.684 -27.106  -4.417  1.00 32.09           C  
ATOM    811  HG2 LYS A  46      41.994 -26.730  -5.173  1.00 32.09           H  
ATOM    812  HG3 LYS A  46      42.111 -27.508  -3.581  1.00 32.09           H  
ATOM    813  CD  LYS A  46      43.542 -28.229  -5.006  1.00 32.09           C  
ATOM    814  HD2 LYS A  46      44.095 -27.840  -5.861  1.00 32.09           H  
ATOM    815  HD3 LYS A  46      44.240 -28.583  -4.248  1.00 32.09           H  
ATOM    816  CE  LYS A  46      42.628 -29.374  -5.447  1.00 32.09           C  
ATOM    817  HE2 LYS A  46      41.934 -28.984  -6.191  1.00 32.09           H  
ATOM    818  HE3 LYS A  46      42.046 -29.703  -4.587  1.00 32.09           H  
ATOM    819  NZ  LYS A  46      43.407 -30.503  -6.010  1.00 32.09           N  
ATOM    820  HZ1 LYS A  46      44.025 -30.884  -5.308  1.00 32.09           H  
ATOM    821  HZ2 LYS A  46      43.951 -30.184  -6.799  1.00 32.09           H  
ATOM    822  HZ3 LYS A  46      42.784 -31.235  -6.318  1.00 32.09           H  
ATOM    823  N   LYS A  47      43.473 -23.016  -1.727  1.00 28.63           N  
ATOM    824  H   LYS A  47      42.931 -22.447  -2.362  1.00 28.63           H  
ATOM    825  CA  LYS A  47      44.174 -22.361  -0.609  1.00 28.63           C  
ATOM    826  HA  LYS A  47      44.646 -23.107   0.030  1.00 28.63           H  
ATOM    827  C   LYS A  47      43.201 -21.626   0.322  1.00 28.63           C  
ATOM    828  CB  LYS A  47      45.306 -21.466  -1.149  1.00 28.63           C  
ATOM    829  HB2 LYS A  47      45.701 -20.879  -0.320  1.00 28.63           H  
ATOM    830  HB3 LYS A  47      44.895 -20.775  -1.885  1.00 28.63           H  
ATOM    831  O   LYS A  47      43.197 -20.404   0.379  1.00 28.63           O  
ATOM    832  CG  LYS A  47      46.475 -22.254  -1.774  1.00 28.63           C  
ATOM    833  HG2 LYS A  47      46.883 -22.946  -1.037  1.00 28.63           H  
ATOM    834  HG3 LYS A  47      46.121 -22.815  -2.639  1.00 28.63           H  
ATOM    835  CD  LYS A  47      47.568 -21.270  -2.216  1.00 28.63           C  
ATOM    836  HD2 LYS A  47      47.901 -20.703  -1.347  1.00 28.63           H  
ATOM    837  HD3 LYS A  47      47.131 -20.575  -2.932  1.00 28.63           H  
ATOM    838  CE  LYS A  47      48.774 -21.964  -2.860  1.00 28.63           C  
ATOM    839  HE2 LYS A  47      49.226 -22.631  -2.125  1.00 28.63           H  
ATOM    840  HE3 LYS A  47      48.419 -22.556  -3.703  1.00 28.63           H  
ATOM    841  NZ  LYS A  47      49.761 -20.952  -3.324  1.00 28.63           N  
ATOM    842  HZ1 LYS A  47      50.558 -21.372  -3.779  1.00 28.63           H  
ATOM    843  HZ2 LYS A  47      49.324 -20.322  -3.982  1.00 28.63           H  
ATOM    844  HZ3 LYS A  47      50.085 -20.386  -2.552  1.00 28.63           H  
ATOM    845  N   LYS A  48      42.402 -22.372   1.104  1.00 38.83           N  
ATOM    846  H   LYS A  48      42.452 -23.372   0.974  1.00 38.83           H  
ATOM    847  CA  LYS A  48      41.959 -21.871   2.424  1.00 38.83           C  
ATOM    848  HA  LYS A  48      41.459 -20.912   2.285  1.00 38.83           H  
ATOM    849  C   LYS A  48      43.218 -21.613   3.262  1.00 38.83           C  
ATOM    850  CB  LYS A  48      41.006 -22.855   3.133  1.00 38.83           C  
ATOM    851  HB2 LYS A  48      41.382 -23.872   3.028  1.00 38.83           H  
ATOM    852  HB3 LYS A  48      40.989 -22.610   4.195  1.00 38.83           H  
ATOM    853  O   LYS A  48      44.157 -22.396   3.145  1.00 38.83           O  
ATOM    854  CG  LYS A  48      39.564 -22.767   2.603  1.00 38.83           C  
ATOM    855  HG2 LYS A  48      39.544 -23.064   1.555  1.00 38.83           H  
ATOM    856  HG3 LYS A  48      39.220 -21.735   2.681  1.00 38.83           H  
ATOM    857  CD  LYS A  48      38.615 -23.670   3.409  1.00 38.83           C  
ATOM    858  HD2 LYS A  48      38.929 -24.708   3.294  1.00 38.83           H  
ATOM    859  HD3 LYS A  48      38.676 -23.397   4.463  1.00 38.83           H  
ATOM    860  CE  LYS A  48      37.166 -23.507   2.924  1.00 38.83           C  
ATOM    861  HE2 LYS A  48      36.889 -22.456   3.013  1.00 38.83           H  
ATOM    862  HE3 LYS A  48      37.122 -23.770   1.867  1.00 38.83           H  
ATOM    863  NZ  LYS A  48      36.224 -24.352   3.706  1.00 38.83           N  
ATOM    864  HZ1 LYS A  48      36.261 -24.113   4.686  1.00 38.83           H  
ATOM    865  HZ2 LYS A  48      36.459 -25.330   3.614  1.00 38.83           H  
ATOM    866  HZ3 LYS A  48      35.276 -24.219   3.385  1.00 38.83           H  
ATOM    867  N   ASN A  49      43.216 -20.520   4.028  1.00 44.24           N  
ATOM    868  H   ASN A  49      42.364 -19.978   3.996  1.00 44.24           H  
ATOM    869  CA  ASN A  49      44.338 -19.835   4.700  1.00 44.24           C  
ATOM    870  HA  ASN A  49      45.020 -19.476   3.930  1.00 44.24           H  
ATOM    871  C   ASN A  49      45.201 -20.686   5.657  1.00 44.24           C  
ATOM    872  CB  ASN A  49      43.765 -18.603   5.437  1.00 44.24           C  
ATOM    873  HB2 ASN A  49      42.983 -18.921   6.127  1.00 44.24           H  
ATOM    874  HB3 ASN A  49      44.553 -18.136   6.028  1.00 44.24           H  
ATOM    875  O   ASN A  49      45.363 -20.362   6.829  1.00 44.24           O  
ATOM    876  CG  ASN A  49      43.239 -17.521   4.520  1.00 44.24           C  
ATOM    877  ND2 ASN A  49      42.292 -16.738   4.975  1.00 44.24           N  
ATOM    878 HD21 ASN A  49      42.012 -15.984   4.364  1.00 44.24           H  
ATOM    879 HD22 ASN A  49      42.012 -16.784   5.944  1.00 44.24           H  
ATOM    880  OD1 ASN A  49      43.656 -17.372   3.388  1.00 44.24           O  
ATOM    881  N   PHE A  50      45.802 -21.750   5.147  1.00 39.79           N  
ATOM    882  H   PHE A  50      45.570 -22.010   4.199  1.00 39.79           H  
ATOM    883  CA  PHE A  50      46.970 -22.379   5.727  1.00 39.79           C  
ATOM    884  HA  PHE A  50      46.995 -22.212   6.804  1.00 39.79           H  
ATOM    885  C   PHE A  50      48.194 -21.733   5.092  1.00 39.79           C  
ATOM    886  CB  PHE A  50      46.928 -23.884   5.475  1.00 39.79           C  
ATOM    887  HB2 PHE A  50      46.877 -24.087   4.405  1.00 39.79           H  
ATOM    888  HB3 PHE A  50      47.861 -24.284   5.873  1.00 39.79           H  
ATOM    889  O   PHE A  50      48.315 -21.700   3.860  1.00 39.79           O  
ATOM    890  CG  PHE A  50      45.806 -24.595   6.188  1.00 39.79           C  
ATOM    891  CD1 PHE A  50      46.003 -25.026   7.511  1.00 39.79           C  
ATOM    892  HD1 PHE A  50      46.954 -24.875   8.001  1.00 39.79           H  
ATOM    893  CD2 PHE A  50      44.558 -24.772   5.563  1.00 39.79           C  
ATOM    894  HD2 PHE A  50      44.412 -24.447   4.544  1.00 39.79           H  
ATOM    895  CE1 PHE A  50      44.943 -25.611   8.221  1.00 39.79           C  
ATOM    896  HE1 PHE A  50      45.085 -25.918   9.247  1.00 39.79           H  
ATOM    897  CE2 PHE A  50      43.491 -25.334   6.283  1.00 39.79           C  
ATOM    898  HE2 PHE A  50      42.522 -25.450   5.820  1.00 39.79           H  
ATOM    899  CZ  PHE A  50      43.684 -25.747   7.614  1.00 39.79           C  
ATOM    900  HZ  PHE A  50      42.864 -26.168   8.177  1.00 39.79           H  
ATOM    901  N   ILE A  51      49.106 -21.224   5.917  1.00 46.63           N  
ATOM    902  H   ILE A  51      48.972 -21.300   6.916  1.00 46.63           H  
ATOM    903  CA  ILE A  51      50.392 -20.757   5.409  1.00 46.63           C  
ATOM    904  HA  ILE A  51      50.217 -20.145   4.524  1.00 46.63           H  
ATOM    905  C   ILE A  51      51.152 -22.012   4.997  1.00 46.63           C  
ATOM    906  CB  ILE A  51      51.152 -19.880   6.424  1.00 46.63           C  
ATOM    907  HB  ILE A  51      51.360 -20.470   7.317  1.00 46.63           H  
ATOM    908  O   ILE A  51      51.529 -22.839   5.828  1.00 46.63           O  
ATOM    909  CG1 ILE A  51      50.285 -18.661   6.819  1.00 46.63           C  
ATOM    910 HG12 ILE A  51      50.088 -18.050   5.938  1.00 46.63           H  
ATOM    911 HG13 ILE A  51      49.328 -19.007   7.210  1.00 46.63           H  
ATOM    912  CG2 ILE A  51      52.488 -19.427   5.801  1.00 46.63           C  
ATOM    913 HG21 ILE A  51      52.312 -18.804   4.924  1.00 46.63           H  
ATOM    914 HG22 ILE A  51      53.095 -20.287   5.520  1.00 46.63           H  
ATOM    915 HG23 ILE A  51      53.067 -18.860   6.530  1.00 46.63           H  
ATOM    916  CD1 ILE A  51      50.909 -17.778   7.905  1.00 46.63           C  
ATOM    917 HD11 ILE A  51      51.177 -18.385   8.770  1.00 46.63           H  
ATOM    918 HD12 ILE A  51      51.795 -17.269   7.525  1.00 46.63           H  
ATOM    919 HD13 ILE A  51      50.186 -17.024   8.215  1.00 46.63           H  
ATOM    920  N   LYS A  52      51.282 -22.195   3.685  1.00 39.50           N  
ATOM    921  H   LYS A  52      50.896 -21.485   3.079  1.00 39.50           H  
ATOM    922  CA  LYS A  52      52.063 -23.277   3.102  1.00 39.50           C  
ATOM    923  HA  LYS A  52      51.805 -24.217   3.588  1.00 39.50           H  
ATOM    924  C   LYS A  52      53.534 -22.983   3.387  1.00 39.50           C  
ATOM    925  CB  LYS A  52      51.757 -23.365   1.598  1.00 39.50           C  
ATOM    926  HB2 LYS A  52      50.682 -23.466   1.452  1.00 39.50           H  
ATOM    927  HB3 LYS A  52      52.092 -22.449   1.111  1.00 39.50           H  
ATOM    928  O   LYS A  52      54.047 -21.983   2.892  1.00 39.50           O  
ATOM    929  CG  LYS A  52      52.465 -24.569   0.969  1.00 39.50           C  
ATOM    930  HG2 LYS A  52      53.524 -24.517   1.221  1.00 39.50           H  
ATOM    931  HG3 LYS A  52      52.050 -25.490   1.378  1.00 39.50           H  
ATOM    932  CD  LYS A  52      52.363 -24.583  -0.559  1.00 39.50           C  
ATOM    933  HD2 LYS A  52      52.783 -23.650  -0.936  1.00 39.50           H  
ATOM    934  HD3 LYS A  52      51.323 -24.684  -0.871  1.00 39.50           H  
ATOM    935  CE  LYS A  52      53.196 -25.772  -1.052  1.00 39.50           C  
ATOM    936  HE2 LYS A  52      52.614 -26.689  -0.953  1.00 39.50           H  
ATOM    937  HE3 LYS A  52      54.055 -25.865  -0.387  1.00 39.50           H  
ATOM    938  NZ  LYS A  52      53.696 -25.586  -2.435  1.00 39.50           N  
ATOM    939  HZ1 LYS A  52      52.953 -25.483  -3.112  1.00 39.50           H  
ATOM    940  HZ2 LYS A  52      54.292 -26.362  -2.688  1.00 39.50           H  
ATOM    941  HZ3 LYS A  52      54.301 -24.778  -2.456  1.00 39.50           H  
ATOM    942  N   LEU A  53      54.185 -23.856   4.144  1.00 35.62           N  
ATOM    943  H   LEU A  53      53.687 -24.664   4.489  1.00 35.62           H  
ATOM    944  CA  LEU A  53      55.640 -23.913   4.184  1.00 35.62           C  
ATOM    945  HA  LEU A  53      56.053 -22.911   4.070  1.00 35.62           H  
ATOM    946  C   LEU A  53      56.129 -24.744   2.989  1.00 35.62           C  
ATOM    947  CB  LEU A  53      56.102 -24.480   5.536  1.00 35.62           C  
ATOM    948  HB2 LEU A  53      57.189 -24.568   5.518  1.00 35.62           H  
ATOM    949  HB3 LEU A  53      55.694 -25.485   5.638  1.00 35.62           H  
ATOM    950  O   LEU A  53      55.392 -25.594   2.464  1.00 35.62           O  
ATOM    951  CG  LEU A  53      55.691 -23.648   6.767  1.00 35.62           C  
ATOM    952  HG  LEU A  53      54.605 -23.562   6.811  1.00 35.62           H  
ATOM    953  CD1 LEU A  53      56.162 -24.394   8.014  1.00 35.62           C  
ATOM    954 HD11 LEU A  53      57.242 -24.531   7.982  1.00 35.62           H  
ATOM    955 HD12 LEU A  53      55.910 -23.830   8.912  1.00 35.62           H  
ATOM    956 HD13 LEU A  53      55.679 -25.370   8.066  1.00 35.62           H  
ATOM    957  CD2 LEU A  53      56.301 -22.243   6.763  1.00 35.62           C  
ATOM    958 HD21 LEU A  53      57.385 -22.307   6.673  1.00 35.62           H  
ATOM    959 HD22 LEU A  53      56.050 -21.732   7.693  1.00 35.62           H  
ATOM    960 HD23 LEU A  53      55.899 -21.663   5.932  1.00 35.62           H  
ATOM    961  N   ASP A  54      57.349 -24.479   2.526  1.00 42.59           N  
ATOM    962  H   ASP A  54      57.926 -23.787   2.981  1.00 42.59           H  
ATOM    963  CA  ASP A  54      57.972 -25.320   1.505  1.00 42.59           C  
ATOM    964  HA  ASP A  54      57.307 -25.337   0.641  1.00 42.59           H  
ATOM    965  C   ASP A  54      58.033 -26.778   2.008  1.00 42.59           C  
ATOM    966  CB  ASP A  54      59.315 -24.724   1.038  1.00 42.59           C  
ATOM    967  HB2 ASP A  54      59.905 -24.428   1.906  1.00 42.59           H  
ATOM    968  HB3 ASP A  54      59.866 -25.493   0.498  1.00 42.59           H  
ATOM    969  O   ASP A  54      58.126 -27.038   3.206  1.00 42.59           O  
ATOM    970  CG  ASP A  54      59.123 -23.526   0.087  1.00 42.59           C  
ATOM    971  OD1 ASP A  54      58.135 -23.551  -0.695  1.00 42.59           O  
ATOM    972  OD2 ASP A  54      59.953 -22.594   0.138  1.00 42.59           O  
ATOM    973  N   ASP A  55      57.840 -27.726   1.089  1.00 45.20           N  
ATOM    974  H   ASP A  55      58.059 -27.455   0.141  1.00 45.20           H  
ATOM    975  CA  ASP A  55      57.766 -29.181   1.333  1.00 45.20           C  
ATOM    976  HA  ASP A  55      57.780 -29.615   0.333  1.00 45.20           H  
ATOM    977  C   ASP A  55      56.465 -29.771   1.920  1.00 45.20           C  
ATOM    978  CB  ASP A  55      59.061 -29.709   1.969  1.00 45.20           C  
ATOM    979  HB2 ASP A  55      59.151 -29.355   2.996  1.00 45.20           H  
ATOM    980  HB3 ASP A  55      59.024 -30.798   1.996  1.00 45.20           H  
ATOM    981  O   ASP A  55      56.439 -30.874   2.464  1.00 45.20           O  
ATOM    982  CG  ASP A  55      60.294 -29.305   1.157  1.00 45.20           C  
ATOM    983  OD1 ASP A  55      60.139 -29.125  -0.078  1.00 45.20           O  
ATOM    984  OD2 ASP A  55      61.382 -29.227   1.764  1.00 45.20           O  
ATOM    985  N   GLY A  56      55.317 -29.119   1.702  1.00 43.87           N  
ATOM    986  H   GLY A  56      55.389 -28.155   1.410  1.00 43.87           H  
ATOM    987  CA  GLY A  56      54.002 -29.764   1.904  1.00 43.87           C  
ATOM    988  HA2 GLY A  56      53.256 -29.217   1.328  1.00 43.87           H  
ATOM    989  HA3 GLY A  56      54.046 -30.790   1.538  1.00 43.87           H  
ATOM    990  C   GLY A  56      53.520 -29.811   3.358  1.00 43.87           C  
ATOM    991  O   GLY A  56      52.619 -30.591   3.692  1.00 43.87           O  
ATOM    992  N   LEU A  57      54.095 -28.939   4.183  1.00 39.53           N  
ATOM    993  H   LEU A  57      54.836 -28.368   3.803  1.00 39.53           H  
ATOM    994  CA  LEU A  57      53.730 -28.671   5.567  1.00 39.53           C  
ATOM    995  HA  LEU A  57      53.103 -29.479   5.944  1.00 39.53           H  
ATOM    996  C   LEU A  57      52.919 -27.373   5.671  1.00 39.53           C  
ATOM    997  CB  LEU A  57      55.018 -28.605   6.404  1.00 39.53           C  
ATOM    998  HB2 LEU A  57      54.762 -28.301   7.419  1.00 39.53           H  
ATOM    999  HB3 LEU A  57      55.664 -27.836   5.981  1.00 39.53           H  
ATOM   1000  O   LEU A  57      53.050 -26.463   4.847  1.00 39.53           O  
ATOM   1001  CG  LEU A  57      55.807 -29.927   6.467  1.00 39.53           C  
ATOM   1002  HG  LEU A  57      56.001 -30.289   5.457  1.00 39.53           H  
ATOM   1003  CD1 LEU A  57      57.156 -29.691   7.143  1.00 39.53           C  
ATOM   1004 HD11 LEU A  57      57.017 -29.346   8.167  1.00 39.53           H  
ATOM   1005 HD12 LEU A  57      57.733 -30.616   7.147  1.00 39.53           H  
ATOM   1006 HD13 LEU A  57      57.719 -28.945   6.582  1.00 39.53           H  
ATOM   1007  CD2 LEU A  57      55.052 -31.016   7.237  1.00 39.53           C  
ATOM   1008 HD21 LEU A  57      54.826 -30.681   8.250  1.00 39.53           H  
ATOM   1009 HD22 LEU A  57      54.129 -31.269   6.716  1.00 39.53           H  
ATOM   1010 HD23 LEU A  57      55.672 -31.911   7.291  1.00 39.53           H  
ATOM   1011  N   TYR A  58      52.063 -27.300   6.687  1.00 50.47           N  
ATOM   1012  H   TYR A  58      51.981 -28.086   7.316  1.00 50.47           H  
ATOM   1013  CA  TYR A  58      51.145 -26.184   6.891  1.00 50.47           C  
ATOM   1014  HA  TYR A  58      51.469 -25.325   6.304  1.00 50.47           H  
ATOM   1015  C   TYR A  58      51.114 -25.756   8.360  1.00 50.47           C  
ATOM   1016  CB  TYR A  58      49.752 -26.604   6.407  1.00 50.47           C  
ATOM   1017  HB2 TYR A  58      49.468 -27.530   6.908  1.00 50.47           H  
ATOM   1018  HB3 TYR A  58      49.034 -25.848   6.725  1.00 50.47           H  
ATOM   1019  O   TYR A  58      51.091 -26.610   9.246  1.00 50.47           O  
ATOM   1020  CG  TYR A  58      49.640 -26.800   4.902  1.00 50.47           C  
ATOM   1021  CD1 TYR A  58      49.363 -25.707   4.058  1.00 50.47           C  
ATOM   1022  HD1 TYR A  58      49.325 -24.709   4.467  1.00 50.47           H  
ATOM   1023  CD2 TYR A  58      49.843 -28.074   4.337  1.00 50.47           C  
ATOM   1024  HD2 TYR A  58      50.112 -28.901   4.978  1.00 50.47           H  
ATOM   1025  CE1 TYR A  58      49.180 -25.896   2.678  1.00 50.47           C  
ATOM   1026  HE1 TYR A  58      48.930 -25.047   2.059  1.00 50.47           H  
ATOM   1027  CE2 TYR A  58      49.732 -28.257   2.945  1.00 50.47           C  
ATOM   1028  HE2 TYR A  58      49.923 -29.227   2.509  1.00 50.47           H  
ATOM   1029  OH  TYR A  58      49.202 -27.350   0.778  1.00 50.47           O  
ATOM   1030  HH  TYR A  58      48.856 -26.534   0.407  1.00 50.47           H  
ATOM   1031  CZ  TYR A  58      49.367 -27.176   2.118  1.00 50.47           C  
ATOM   1032  N   ILE A  59      51.071 -24.441   8.602  1.00 43.06           N  
ATOM   1033  H   ILE A  59      51.134 -23.810   7.816  1.00 43.06           H  
ATOM   1034  CA  ILE A  59      50.821 -23.848   9.926  1.00 43.06           C  
ATOM   1035  HA  ILE A  59      50.992 -24.602  10.694  1.00 43.06           H  
ATOM   1036  C   ILE A  59      49.351 -23.419  10.011  1.00 43.06           C  
ATOM   1037  CB  ILE A  59      51.787 -22.671  10.215  1.00 43.06           C  
ATOM   1038  HB  ILE A  59      51.692 -21.942   9.411  1.00 43.06           H  
ATOM   1039  O   ILE A  59      48.831 -22.779   9.089  1.00 43.06           O  
ATOM   1040  CG1 ILE A  59      53.252 -23.168  10.264  1.00 43.06           C  
ATOM   1041 HG12 ILE A  59      53.474 -23.740   9.363  1.00 43.06           H  
ATOM   1042 HG13 ILE A  59      53.375 -23.829  11.122  1.00 43.06           H  
ATOM   1043  CG2 ILE A  59      51.418 -21.978  11.544  1.00 43.06           C  
ATOM   1044 HG21 ILE A  59      51.488 -22.680  12.375  1.00 43.06           H  
ATOM   1045 HG22 ILE A  59      50.409 -21.568  11.508  1.00 43.06           H  
ATOM   1046 HG23 ILE A  59      52.076 -21.133  11.747  1.00 43.06           H  
ATOM   1047  CD1 ILE A  59      54.287 -22.036  10.358  1.00 43.06           C  
ATOM   1048 HD11 ILE A  59      54.220 -21.397   9.477  1.00 43.06           H  
ATOM   1049 HD12 ILE A  59      54.137 -21.436  11.255  1.00 43.06           H  
ATOM   1050 HD13 ILE A  59      55.291 -22.455  10.429  1.00 43.06           H  
ATOM   1051  N   SER A  60      48.694 -23.766  11.122  1.00 42.51           N  
ATOM   1052  H   SER A  60      49.217 -24.240  11.845  1.00 42.51           H  
ATOM   1053  CA  SER A  60      47.375 -23.240  11.488  1.00 42.51           C  
ATOM   1054  HA  SER A  60      46.800 -23.073  10.577  1.00 42.51           H  
ATOM   1055  C   SER A  60      47.534 -21.936  12.280  1.00 42.51           C  
ATOM   1056  CB  SER A  60      46.603 -24.245  12.345  1.00 42.51           C  
ATOM   1057  HB2 SER A  60      47.154 -24.440  13.265  1.00 42.51           H  
ATOM   1058  HB3 SER A  60      46.478 -25.177  11.795  1.00 42.51           H  
ATOM   1059  O   SER A  60      48.220 -21.949  13.301  1.00 42.51           O  
ATOM   1060  OG  SER A  60      45.334 -23.700  12.655  1.00 42.51           O  
ATOM   1061  HG  SER A  60      44.932 -24.201  13.368  1.00 42.51           H  
ATOM   1062  N   PRO A  61      46.894 -20.825  11.876  1.00 44.69           N  
ATOM   1063  CA  PRO A  61      47.036 -19.547  12.575  1.00 44.69           C  
ATOM   1064  HA  PRO A  61      48.092 -19.287  12.643  1.00 44.69           H  
ATOM   1065  C   PRO A  61      46.483 -19.557  14.011  1.00 44.69           C  
ATOM   1066  CB  PRO A  61      46.333 -18.518  11.681  1.00 44.69           C  
ATOM   1067  HB2 PRO A  61      47.067 -18.068  11.013  1.00 44.69           H  
ATOM   1068  HB3 PRO A  61      45.829 -17.745  12.261  1.00 44.69           H  
ATOM   1069  O   PRO A  61      46.853 -18.703  14.802  1.00 44.69           O  
ATOM   1070  CG  PRO A  61      45.344 -19.344  10.859  1.00 44.69           C  
ATOM   1071  HG2 PRO A  61      44.421 -19.470  11.425  1.00 44.69           H  
ATOM   1072  HG3 PRO A  61      45.139 -18.888   9.890  1.00 44.69           H  
ATOM   1073  CD  PRO A  61      46.033 -20.696  10.712  1.00 44.69           C  
ATOM   1074  HD2 PRO A  61      46.640 -20.707   9.807  1.00 44.69           H  
ATOM   1075  HD3 PRO A  61      45.285 -21.488  10.679  1.00 44.69           H  
ATOM   1076  N   GLU A  62      45.632 -20.519  14.381  1.00 40.20           N  
ATOM   1077  H   GLU A  62      45.327 -21.193  13.693  1.00 40.20           H  
ATOM   1078  CA  GLU A  62      45.080 -20.607  15.745  1.00 40.20           C  
ATOM   1079  HA  GLU A  62      44.953 -19.602  16.147  1.00 40.20           H  
ATOM   1080  C   GLU A  62      45.990 -21.350  16.735  1.00 40.20           C  
ATOM   1081  CB  GLU A  62      43.699 -21.270  15.704  1.00 40.20           C  
ATOM   1082  HB2 GLU A  62      43.788 -22.262  15.262  1.00 40.20           H  
ATOM   1083  HB3 GLU A  62      43.339 -21.371  16.728  1.00 40.20           H  
ATOM   1084  O   GLU A  62      45.797 -21.267  17.947  1.00 40.20           O  
ATOM   1085  CG  GLU A  62      42.687 -20.433  14.906  1.00 40.20           C  
ATOM   1086  HG2 GLU A  62      42.995 -20.404  13.860  1.00 40.20           H  
ATOM   1087  HG3 GLU A  62      42.696 -19.414  15.291  1.00 40.20           H  
ATOM   1088  CD  GLU A  62      41.256 -20.983  14.986  1.00 40.20           C  
ATOM   1089  OE1 GLU A  62      40.378 -20.352  14.354  1.00 40.20           O  
ATOM   1090  OE2 GLU A  62      41.055 -22.033  15.638  1.00 40.20           O  
ATOM   1091  N   LYS A  63      46.989 -22.084  16.236  1.00 34.71           N  
ATOM   1092  H   LYS A  63      47.153 -22.031  15.241  1.00 34.71           H  
ATOM   1093  CA  LYS A  63      47.976 -22.794  17.054  1.00 34.71           C  
ATOM   1094  HA  LYS A  63      48.002 -22.367  18.057  1.00 34.71           H  
ATOM   1095  C   LYS A  63      49.342 -22.568  16.433  1.00 34.71           C  
ATOM   1096  CB  LYS A  63      47.631 -24.289  17.166  1.00 34.71           C  
ATOM   1097  HB2 LYS A  63      48.463 -24.791  17.661  1.00 34.71           H  
ATOM   1098  HB3 LYS A  63      47.525 -24.715  16.168  1.00 34.71           H  
ATOM   1099  O   LYS A  63      49.826 -23.412  15.684  1.00 34.71           O  
ATOM   1100  CG  LYS A  63      46.352 -24.551  17.971  1.00 34.71           C  
ATOM   1101  HG2 LYS A  63      45.488 -24.168  17.429  1.00 34.71           H  
ATOM   1102  HG3 LYS A  63      46.421 -24.053  18.939  1.00 34.71           H  
ATOM   1103  CD  LYS A  63      46.197 -26.058  18.186  1.00 34.71           C  
ATOM   1104  HD2 LYS A  63      47.065 -26.429  18.729  1.00 34.71           H  
ATOM   1105  HD3 LYS A  63      46.157 -26.555  17.216  1.00 34.71           H  
ATOM   1106  CE  LYS A  63      44.923 -26.358  18.975  1.00 34.71           C  
ATOM   1107  HE2 LYS A  63      44.063 -26.006  18.406  1.00 34.71           H  
ATOM   1108  HE3 LYS A  63      44.959 -25.805  19.914  1.00 34.71           H  
ATOM   1109  NZ  LYS A  63      44.831 -27.814  19.230  1.00 34.71           N  
ATOM   1110  HZ1 LYS A  63      44.007 -28.034  19.772  1.00 34.71           H  
ATOM   1111  HZ2 LYS A  63      45.659 -28.121  19.719  1.00 34.71           H  
ATOM   1112  HZ3 LYS A  63      44.807 -28.310  18.351  1.00 34.71           H  
ATOM   1113  N   GLU A  64      49.937 -21.416  16.735  1.00 40.26           N  
ATOM   1114  H   GLU A  64      49.423 -20.767  17.313  1.00 40.26           H  
ATOM   1115  CA  GLU A  64      51.180 -20.904  16.128  1.00 40.26           C  
ATOM   1116  HA  GLU A  64      51.005 -20.783  15.059  1.00 40.26           H  
ATOM   1117  C   GLU A  64      52.410 -21.837  16.237  1.00 40.26           C  
ATOM   1118  CB  GLU A  64      51.503 -19.509  16.706  1.00 40.26           C  
ATOM   1119  HB2 GLU A  64      51.505 -19.567  17.794  1.00 40.26           H  
ATOM   1120  HB3 GLU A  64      52.500 -19.215  16.377  1.00 40.26           H  
ATOM   1121  O   GLU A  64      53.472 -21.510  15.715  1.00 40.26           O  
ATOM   1122  CG  GLU A  64      50.525 -18.414  16.241  1.00 40.26           C  
ATOM   1123  HG2 GLU A  64      50.464 -18.448  15.153  1.00 40.26           H  
ATOM   1124  HG3 GLU A  64      49.535 -18.634  16.641  1.00 40.26           H  
ATOM   1125  CD  GLU A  64      50.952 -17.000  16.685  1.00 40.26           C  
ATOM   1126  OE1 GLU A  64      50.566 -16.033  15.990  1.00 40.26           O  
ATOM   1127  OE2 GLU A  64      51.659 -16.890  17.714  1.00 40.26           O  
ATOM   1128  N   SER A  65      52.293 -23.019  16.849  1.00 46.39           N  
ATOM   1129  H   SER A  65      51.402 -23.251  17.265  1.00 46.39           H  
ATOM   1130  CA  SER A  65      53.362 -24.014  16.973  1.00 46.39           C  
ATOM   1131  HA  SER A  65      54.247 -23.647  16.452  1.00 46.39           H  
ATOM   1132  C   SER A  65      53.077 -25.396  16.358  1.00 46.39           C  
ATOM   1133  CB  SER A  65      53.745 -24.141  18.448  1.00 46.39           C  
ATOM   1134  HB2 SER A  65      54.481 -24.936  18.565  1.00 46.39           H  
ATOM   1135  HB3 SER A  65      54.190 -23.203  18.781  1.00 46.39           H  
ATOM   1136  O   SER A  65      54.003 -26.205  16.298  1.00 46.39           O  
ATOM   1137  OG  SER A  65      52.606 -24.418  19.247  1.00 46.39           O  
ATOM   1138  HG  SER A  65      52.902 -24.824  20.065  1.00 46.39           H  
ATOM   1139  N   ASP A  66      51.869 -25.689  15.855  1.00 38.09           N  
ATOM   1140  H   ASP A  66      51.158 -24.971  15.842  1.00 38.09           H  
ATOM   1141  CA  ASP A  66      51.548 -27.012  15.285  1.00 38.09           C  
ATOM   1142  HA  ASP A  66      52.258 -27.739  15.678  1.00 38.09           H  
ATOM   1143  C   ASP A  66      51.734 -27.037  13.755  1.00 38.09           C  
ATOM   1144  CB  ASP A  66      50.143 -27.495  15.710  1.00 38.09           C  
ATOM   1145  HB2 ASP A  66      49.731 -28.107  14.908  1.00 38.09           H  
ATOM   1146  HB3 ASP A  66      49.484 -26.635  15.828  1.00 38.09           H  
ATOM   1147  O   ASP A  66      50.883 -26.587  12.980  1.00 38.09           O  
ATOM   1148  CG  ASP A  66      50.102 -28.362  16.983  1.00 38.09           C  
ATOM   1149  OD1 ASP A  66      51.140 -28.958  17.346  1.00 38.09           O  
ATOM   1150  OD2 ASP A  66      48.986 -28.480  17.550  1.00 38.09           O  
ATOM   1151  N   VAL A  67      52.859 -27.609  13.311  1.00 46.01           N  
ATOM   1152  H   VAL A  67      53.518 -27.923  14.008  1.00 46.01           H  
ATOM   1153  CA  VAL A  67      53.146 -27.892  11.897  1.00 46.01           C  
ATOM   1154  HA  VAL A  67      52.719 -27.093  11.292  1.00 46.01           H  
ATOM   1155  C   VAL A  67      52.483 -29.211  11.504  1.00 46.01           C  
ATOM   1156  CB  VAL A  67      54.662 -27.936  11.624  1.00 46.01           C  
ATOM   1157  HB  VAL A  67      55.116 -28.740  12.203  1.00 46.01           H  
ATOM   1158  O   VAL A  67      52.815 -30.269  12.039  1.00 46.01           O  
ATOM   1159  CG1 VAL A  67      54.942 -28.178  10.138  1.00 46.01           C  
ATOM   1160 HG11 VAL A  67      54.466 -27.398   9.544  1.00 46.01           H  
ATOM   1161 HG12 VAL A  67      56.018 -28.160   9.962  1.00 46.01           H  
ATOM   1162 HG13 VAL A  67      54.558 -29.155   9.845  1.00 46.01           H  
ATOM   1163  CG2 VAL A  67      55.346 -26.617  12.004  1.00 46.01           C  
ATOM   1164 HG21 VAL A  67      55.230 -26.427  13.070  1.00 46.01           H  
ATOM   1165 HG22 VAL A  67      54.904 -25.789  11.448  1.00 46.01           H  
ATOM   1166 HG23 VAL A  67      56.412 -26.672  11.784  1.00 46.01           H  
ATOM   1167  N   MET A  68      51.558 -29.169  10.544  1.00 44.40           N  
ATOM   1168  H   MET A  68      51.320 -28.269  10.153  1.00 44.40           H  
ATOM   1169  CA  MET A  68      50.770 -30.340  10.154  1.00 44.40           C  
ATOM   1170  HA  MET A  68      51.038 -31.160  10.820  1.00 44.40           H  
ATOM   1171  C   MET A  68      51.028 -30.786   8.706  1.00 44.40           C  
ATOM   1172  CB  MET A  68      49.280 -30.089  10.398  1.00 44.40           C  
ATOM   1173  HB2 MET A  68      48.711 -30.926   9.994  1.00 44.40           H  
ATOM   1174  HB3 MET A  68      48.973 -29.179   9.882  1.00 44.40           H  
ATOM   1175  O   MET A  68      51.106 -29.948   7.799  1.00 44.40           O  
ATOM   1176  CG  MET A  68      48.968 -29.973  11.895  1.00 44.40           C  
ATOM   1177  HG2 MET A  68      49.444 -29.082  12.303  1.00 44.40           H  
ATOM   1178  HG3 MET A  68      49.384 -30.841  12.407  1.00 44.40           H  
ATOM   1179  SD  MET A  68      47.193 -29.913  12.253  1.00 44.40           S  
ATOM   1180  CE  MET A  68      46.841 -28.208  11.746  1.00 44.40           C  
ATOM   1181  HE1 MET A  68      45.795 -27.980  11.951  1.00 44.40           H  
ATOM   1182  HE2 MET A  68      47.475 -27.526  12.312  1.00 44.40           H  
ATOM   1183  HE3 MET A  68      47.036 -28.087  10.681  1.00 44.40           H  
ATOM   1184  N   PRO A  69      51.084 -32.108   8.442  1.00 46.52           N  
ATOM   1185  CA  PRO A  69      51.051 -32.646   7.087  1.00 46.52           C  
ATOM   1186  HA  PRO A  69      51.839 -32.172   6.501  1.00 46.52           H  
ATOM   1187  C   PRO A  69      49.689 -32.406   6.425  1.00 46.52           C  
ATOM   1188  CB  PRO A  69      51.335 -34.151   7.207  1.00 46.52           C  
ATOM   1189  HB2 PRO A  69      52.067 -34.477   6.468  1.00 46.52           H  
ATOM   1190  HB3 PRO A  69      50.412 -34.721   7.098  1.00 46.52           H  
ATOM   1191  O   PRO A  69      48.640 -32.513   7.064  1.00 46.52           O  
ATOM   1192  CG  PRO A  69      51.863 -34.337   8.627  1.00 46.52           C  
ATOM   1193  HG2 PRO A  69      51.588 -35.307   9.041  1.00 46.52           H  
ATOM   1194  HG3 PRO A  69      52.945 -34.212   8.631  1.00 46.52           H  
ATOM   1195  CD  PRO A  69      51.224 -33.192   9.403  1.00 46.52           C  
ATOM   1196  HD2 PRO A  69      51.876 -32.923  10.234  1.00 46.52           H  
ATOM   1197  HD3 PRO A  69      50.240 -33.487   9.767  1.00 46.52           H  
ATOM   1198  N   LYS A  70      49.698 -32.200   5.103  1.00 43.89           N  
ATOM   1199  H   LYS A  70      50.605 -32.058   4.682  1.00 43.89           H  
ATOM   1200  CA  LYS A  70      48.507 -31.952   4.266  1.00 43.89           C  
ATOM   1201  HA  LYS A  70      48.158 -30.938   4.462  1.00 43.89           H  
ATOM   1202  C   LYS A  70      47.311 -32.886   4.527  1.00 43.89           C  
ATOM   1203  CB  LYS A  70      48.957 -32.061   2.804  1.00 43.89           C  
ATOM   1204  HB2 LYS A  70      49.211 -33.097   2.583  1.00 43.89           H  
ATOM   1205  HB3 LYS A  70      49.853 -31.457   2.660  1.00 43.89           H  
ATOM   1206  O   LYS A  70      46.170 -32.437   4.474  1.00 43.89           O  
ATOM   1207  CG  LYS A  70      47.872 -31.585   1.833  1.00 43.89           C  
ATOM   1208  HG2 LYS A  70      47.602 -30.553   2.060  1.00 43.89           H  
ATOM   1209  HG3 LYS A  70      46.987 -32.215   1.928  1.00 43.89           H  
ATOM   1210  CD  LYS A  70      48.388 -31.676   0.400  1.00 43.89           C  
ATOM   1211  HD2 LYS A  70      48.716 -32.698   0.206  1.00 43.89           H  
ATOM   1212  HD3 LYS A  70      49.225 -30.990   0.270  1.00 43.89           H  
ATOM   1213  CE  LYS A  70      47.247 -31.311  -0.544  1.00 43.89           C  
ATOM   1214  HE2 LYS A  70      46.954 -30.278  -0.358  1.00 43.89           H  
ATOM   1215  HE3 LYS A  70      46.389 -31.942  -0.312  1.00 43.89           H  
ATOM   1216  NZ  LYS A  70      47.673 -31.505  -1.946  1.00 43.89           N  
ATOM   1217  HZ1 LYS A  70      46.903 -31.279  -2.559  1.00 43.89           H  
ATOM   1218  HZ2 LYS A  70      47.921 -32.475  -2.076  1.00 43.89           H  
ATOM   1219  HZ3 LYS A  70      48.476 -30.926  -2.146  1.00 43.89           H  
ATOM   1220  N   LYS A  71      47.555 -34.169   4.818  1.00 45.67           N  
ATOM   1221  H   LYS A  71      48.521 -34.448   4.908  1.00 45.67           H  
ATOM   1222  CA  LYS A  71      46.493 -35.173   5.016  1.00 45.67           C  
ATOM   1223  HA  LYS A  71      45.825 -35.132   4.156  1.00 45.67           H  
ATOM   1224  C   LYS A  71      45.602 -34.867   6.235  1.00 45.67           C  
ATOM   1225  CB  LYS A  71      47.129 -36.573   5.075  1.00 45.67           C  
ATOM   1226  HB2 LYS A  71      47.611 -36.711   6.043  1.00 45.67           H  
ATOM   1227  HB3 LYS A  71      47.886 -36.650   4.295  1.00 45.67           H  
ATOM   1228  O   LYS A  71      44.404 -35.104   6.172  1.00 45.67           O  
ATOM   1229  CG  LYS A  71      46.095 -37.688   4.847  1.00 45.67           C  
ATOM   1230  HG2 LYS A  71      45.348 -37.654   5.639  1.00 45.67           H  
ATOM   1231  HG3 LYS A  71      45.600 -37.531   3.889  1.00 45.67           H  
ATOM   1232  CD  LYS A  71      46.765 -39.068   4.851  1.00 45.67           C  
ATOM   1233  HD2 LYS A  71      47.496 -39.121   4.043  1.00 45.67           H  
ATOM   1234  HD3 LYS A  71      47.269 -39.209   5.807  1.00 45.67           H  
ATOM   1235  CE  LYS A  71      45.698 -40.153   4.666  1.00 45.67           C  
ATOM   1236  HE2 LYS A  71      44.932 -40.004   5.426  1.00 45.67           H  
ATOM   1237  HE3 LYS A  71      45.225 -40.019   3.693  1.00 45.67           H  
ATOM   1238  NZ  LYS A  71      46.279 -41.513   4.790  1.00 45.67           N  
ATOM   1239  HZ1 LYS A  71      45.554 -42.209   4.694  1.00 45.67           H  
ATOM   1240  HZ2 LYS A  71      46.988 -41.668   4.087  1.00 45.67           H  
ATOM   1241  HZ3 LYS A  71      46.694 -41.621   5.704  1.00 45.67           H  
ATOM   1242  N   ASN A  72      46.148 -34.259   7.293  1.00 41.54           N  
ATOM   1243  H   ASN A  72      47.126 -34.010   7.265  1.00 41.54           H  
ATOM   1244  CA  ASN A  72      45.389 -33.949   8.515  1.00 41.54           C  
ATOM   1245  HA  ASN A  72      44.749 -34.797   8.758  1.00 41.54           H  
ATOM   1246  C   ASN A  72      44.454 -32.739   8.345  1.00 41.54           C  
ATOM   1247  CB  ASN A  72      46.374 -33.738   9.680  1.00 41.54           C  
ATOM   1248  HB2 ASN A  72      47.137 -33.012   9.399  1.00 41.54           H  
ATOM   1249  HB3 ASN A  72      45.825 -33.332  10.530  1.00 41.54           H  
ATOM   1250  O   ASN A  72      43.379 -32.694   8.942  1.00 41.54           O  
ATOM   1251  CG  ASN A  72      47.046 -35.017  10.151  1.00 41.54           C  
ATOM   1252  ND2 ASN A  72      47.935 -34.917  11.110  1.00 41.54           N  
ATOM   1253 HD21 ASN A  72      48.097 -34.031  11.568  1.00 41.54           H  
ATOM   1254 HD22 ASN A  72      48.328 -35.781  11.455  1.00 41.54           H  
ATOM   1255  OD1 ASN A  72      46.806 -36.111   9.669  1.00 41.54           O  
ATOM   1256  N   VAL A  73      44.824 -31.782   7.487  1.00 43.01           N  
ATOM   1257  H   VAL A  73      45.716 -31.879   7.024  1.00 43.01           H  
ATOM   1258  CA  VAL A  73      43.990 -30.611   7.163  1.00 43.01           C  
ATOM   1259  HA  VAL A  73      43.697 -30.114   8.088  1.00 43.01           H  
ATOM   1260  C   VAL A  73      42.702 -31.027   6.442  1.00 43.01           C  
ATOM   1261  CB  VAL A  73      44.805 -29.621   6.307  1.00 43.01           C  
ATOM   1262  HB  VAL A  73      45.228 -30.149   5.452  1.00 43.01           H  
ATOM   1263  O   VAL A  73      41.618 -30.504   6.723  1.00 43.01           O  
ATOM   1264  CG1 VAL A  73      43.930 -28.492   5.764  1.00 43.01           C  
ATOM   1265 HG11 VAL A  73      44.558 -27.705   5.346  1.00 43.01           H  
ATOM   1266 HG12 VAL A  73      43.282 -28.867   4.973  1.00 43.01           H  
ATOM   1267 HG13 VAL A  73      43.311 -28.096   6.569  1.00 43.01           H  
ATOM   1268  CG2 VAL A  73      45.966 -29.022   7.113  1.00 43.01           C  
ATOM   1269 HG21 VAL A  73      45.580 -28.501   7.990  1.00 43.01           H  
ATOM   1270 HG22 VAL A  73      46.652 -29.804   7.438  1.00 43.01           H  
ATOM   1271 HG23 VAL A  73      46.522 -28.313   6.499  1.00 43.01           H  
ATOM   1272  N   GLU A  74      42.817 -31.991   5.525  1.00 41.80           N  
ATOM   1273  H   GLU A  74      43.732 -32.385   5.356  1.00 41.80           H  
ATOM   1274  CA  GLU A  74      41.690 -32.523   4.751  1.00 41.80           C  
ATOM   1275  HA  GLU A  74      41.122 -31.691   4.336  1.00 41.80           H  
ATOM   1276  C   GLU A  74      40.704 -33.313   5.636  1.00 41.80           C  
ATOM   1277  CB  GLU A  74      42.227 -33.373   3.577  1.00 41.80           C  
ATOM   1278  HB2 GLU A  74      41.384 -33.863   3.089  1.00 41.80           H  
ATOM   1279  HB3 GLU A  74      42.895 -34.141   3.967  1.00 41.80           H  
ATOM   1280  O   GLU A  74      39.492 -33.244   5.416  1.00 41.80           O  
ATOM   1281  CG  GLU A  74      42.976 -32.526   2.520  1.00 41.80           C  
ATOM   1282  HG2 GLU A  74      42.283 -31.783   2.127  1.00 41.80           H  
ATOM   1283  HG3 GLU A  74      43.789 -31.989   3.008  1.00 41.80           H  
ATOM   1284  CD  GLU A  74      43.569 -33.324   1.334  1.00 41.80           C  
ATOM   1285  OE1 GLU A  74      44.161 -32.679   0.425  1.00 41.80           O  
ATOM   1286  OE2 GLU A  74      43.440 -34.568   1.302  1.00 41.80           O  
ATOM   1287  N   ASP A  75      41.193 -33.997   6.677  1.00 36.74           N  
ATOM   1288  H   ASP A  75      42.195 -34.068   6.780  1.00 36.74           H  
ATOM   1289  CA  ASP A  75      40.347 -34.739   7.620  1.00 36.74           C  
ATOM   1290  HA  ASP A  75      39.555 -35.232   7.057  1.00 36.74           H  
ATOM   1291  C   ASP A  75      39.623 -33.822   8.629  1.00 36.74           C  
ATOM   1292  CB  ASP A  75      41.177 -35.834   8.321  1.00 36.74           C  
ATOM   1293  HB2 ASP A  75      42.141 -35.424   8.622  1.00 36.74           H  
ATOM   1294  HB3 ASP A  75      40.650 -36.137   9.226  1.00 36.74           H  
ATOM   1295  O   ASP A  75      38.455 -34.067   8.948  1.00 36.74           O  
ATOM   1296  CG  ASP A  75      41.388 -37.102   7.470  1.00 36.74           C  
ATOM   1297  OD1 ASP A  75      40.577 -37.348   6.543  1.00 36.74           O  
ATOM   1298  OD2 ASP A  75      42.315 -37.877   7.798  1.00 36.74           O  
ATOM   1299  N   MET A  76      40.249 -32.726   9.085  1.00 35.24           N  
ATOM   1300  H   MET A  76      41.217 -32.588   8.830  1.00 35.24           H  
ATOM   1301  CA  MET A  76      39.603 -31.754   9.988  1.00 35.24           C  
ATOM   1302  HA  MET A  76      39.178 -32.288  10.838  1.00 35.24           H  
ATOM   1303  C   MET A  76      38.445 -31.008   9.321  1.00 35.24           C  
ATOM   1304  CB  MET A  76      40.621 -30.735  10.516  1.00 35.24           C  
ATOM   1305  HB2 MET A  76      40.082 -29.844  10.839  1.00 35.24           H  
ATOM   1306  HB3 MET A  76      41.313 -30.447   9.724  1.00 35.24           H  
ATOM   1307  O   MET A  76      37.372 -30.870   9.909  1.00 35.24           O  
ATOM   1308  CG  MET A  76      41.400 -31.274  11.718  1.00 35.24           C  
ATOM   1309  HG2 MET A  76      41.959 -32.155  11.401  1.00 35.24           H  
ATOM   1310  HG3 MET A  76      40.695 -31.576  12.492  1.00 35.24           H  
ATOM   1311  SD  MET A  76      42.570 -30.091  12.443  1.00 35.24           S  
ATOM   1312  CE  MET A  76      41.445 -28.803  13.066  1.00 35.24           C  
ATOM   1313  HE1 MET A  76      40.692 -29.246  13.717  1.00 35.24           H  
ATOM   1314  HE2 MET A  76      40.951 -28.296  12.237  1.00 35.24           H  
ATOM   1315  HE3 MET A  76      42.014 -28.066  13.634  1.00 35.24           H  
ATOM   1316  N   THR A  77      38.608 -30.592   8.062  1.00 37.97           N  
ATOM   1317  H   THR A  77      39.484 -30.792   7.600  1.00 37.97           H  
ATOM   1318  CA  THR A  77      37.547 -29.862   7.342  1.00 37.97           C  
ATOM   1319  HA  THR A  77      37.198 -29.068   8.002  1.00 37.97           H  
ATOM   1320  C   THR A  77      36.304 -30.707   7.061  1.00 37.97           C  
ATOM   1321  CB  THR A  77      38.037 -29.204   6.039  1.00 37.97           C  
ATOM   1322  HB  THR A  77      37.232 -29.230   5.306  1.00 37.97           H  
ATOM   1323  O   THR A  77      35.253 -30.147   6.753  1.00 37.97           O  
ATOM   1324  CG2 THR A  77      38.392 -27.736   6.254  1.00 37.97           C  
ATOM   1325 HG21 THR A  77      38.747 -27.304   5.318  1.00 37.97           H  
ATOM   1326 HG22 THR A  77      39.174 -27.653   7.009  1.00 37.97           H  
ATOM   1327 HG23 THR A  77      37.510 -27.193   6.594  1.00 37.97           H  
ATOM   1328  OG1 THR A  77      39.161 -29.829   5.457  1.00 37.97           O  
ATOM   1329  HG1 THR A  77      39.905 -29.830   6.065  1.00 37.97           H  
ATOM   1330  N   ARG A  78      36.376 -32.037   7.201  1.00 31.63           N  
ATOM   1331  H   ARG A  78      37.268 -32.442   7.447  1.00 31.63           H  
ATOM   1332  CA  ARG A  78      35.196 -32.909   7.117  1.00 31.63           C  
ATOM   1333  HA  ARG A  78      34.467 -32.453   6.447  1.00 31.63           H  
ATOM   1334  C   ARG A  78      34.435 -33.059   8.438  1.00 31.63           C  
ATOM   1335  CB  ARG A  78      35.593 -34.273   6.533  1.00 31.63           C  
ATOM   1336  HB2 ARG A  78      34.787 -34.983   6.718  1.00 31.63           H  
ATOM   1337  HB3 ARG A  78      36.493 -34.640   7.027  1.00 31.63           H  
ATOM   1338  O   ARG A  78      33.266 -33.431   8.381  1.00 31.63           O  
ATOM   1339  CG  ARG A  78      35.819 -34.184   5.018  1.00 31.63           C  
ATOM   1340  HG2 ARG A  78      36.648 -33.508   4.808  1.00 31.63           H  
ATOM   1341  HG3 ARG A  78      34.915 -33.804   4.542  1.00 31.63           H  
ATOM   1342  CD  ARG A  78      36.141 -35.572   4.457  1.00 31.63           C  
ATOM   1343  HD2 ARG A  78      35.352 -36.262   4.755  1.00 31.63           H  
ATOM   1344  HD3 ARG A  78      37.084 -35.904   4.890  1.00 31.63           H  
ATOM   1345  NE  ARG A  78      36.248 -35.548   2.987  1.00 31.63           N  
ATOM   1346  HE  ARG A  78      36.199 -34.638   2.552  1.00 31.63           H  
ATOM   1347  NH1 ARG A  78      36.663 -37.785   2.716  1.00 31.63           N  
ATOM   1348 HH11 ARG A  78      36.917 -38.572   2.136  1.00 31.63           H  
ATOM   1349 HH12 ARG A  78      36.718 -37.867   3.721  1.00 31.63           H  
ATOM   1350  NH2 ARG A  78      36.575 -36.456   0.924  1.00 31.63           N  
ATOM   1351 HH21 ARG A  78      36.802 -37.257   0.352  1.00 31.63           H  
ATOM   1352 HH22 ARG A  78      36.499 -35.535   0.519  1.00 31.63           H  
ATOM   1353  CZ  ARG A  78      36.491 -36.593   2.218  1.00 31.63           C  
ATOM   1354  N   ARG A  79      35.038 -32.788   9.605  1.00 27.12           N  
ATOM   1355  H   ARG A  79      35.977 -32.415   9.587  1.00 27.12           H  
ATOM   1356  CA  ARG A  79      34.397 -33.050  10.912  1.00 27.12           C  
ATOM   1357  HA  ARG A  79      33.611 -33.791  10.767  1.00 27.12           H  
ATOM   1358  C   ARG A  79      33.633 -31.865  11.511  1.00 27.12           C  
ATOM   1359  CB  ARG A  79      35.403 -33.659  11.904  1.00 27.12           C  
ATOM   1360  HB2 ARG A  79      36.334 -33.093  11.887  1.00 27.12           H  
ATOM   1361  HB3 ARG A  79      34.981 -33.591  12.907  1.00 27.12           H  
ATOM   1362  O   ARG A  79      32.619 -32.102  12.154  1.00 27.12           O  
ATOM   1363  CG  ARG A  79      35.674 -35.143  11.596  1.00 27.12           C  
ATOM   1364  HG2 ARG A  79      34.726 -35.674  11.520  1.00 27.12           H  
ATOM   1365  HG3 ARG A  79      36.205 -35.224  10.647  1.00 27.12           H  
ATOM   1366  CD  ARG A  79      36.512 -35.787  12.708  1.00 27.12           C  
ATOM   1367  HD2 ARG A  79      35.980 -35.669  13.652  1.00 27.12           H  
ATOM   1368  HD3 ARG A  79      37.464 -35.259  12.775  1.00 27.12           H  
ATOM   1369  NE  ARG A  79      36.759 -37.221  12.451  1.00 27.12           N  
ATOM   1370  HE  ARG A  79      36.528 -37.558  11.528  1.00 27.12           H  
ATOM   1371  NH1 ARG A  79      37.690 -37.728  14.489  1.00 27.12           N  
ATOM   1372 HH11 ARG A  79      38.122 -38.385  15.122  1.00 27.12           H  
ATOM   1373 HH12 ARG A  79      37.571 -36.764  14.768  1.00 27.12           H  
ATOM   1374  NH2 ARG A  79      37.494 -39.323  12.944  1.00 27.12           N  
ATOM   1375 HH21 ARG A  79      37.252 -39.627  12.012  1.00 27.12           H  
ATOM   1376 HH22 ARG A  79      37.934 -39.966  13.587  1.00 27.12           H  
ATOM   1377  CZ  ARG A  79      37.309 -38.081  13.293  1.00 27.12           C  
ATOM   1378  N   GLU A  80      34.013 -30.615  11.258  1.00 26.77           N  
ATOM   1379  H   GLU A  80      34.880 -30.464  10.763  1.00 26.77           H  
ATOM   1380  CA  GLU A  80      33.367 -29.440  11.887  1.00 26.77           C  
ATOM   1381  HA  GLU A  80      32.919 -29.761  12.827  1.00 26.77           H  
ATOM   1382  C   GLU A  80      32.187 -28.853  11.088  1.00 26.77           C  
ATOM   1383  CB  GLU A  80      34.413 -28.390  12.275  1.00 26.77           C  
ATOM   1384  HB2 GLU A  80      35.022 -28.147  11.404  1.00 26.77           H  
ATOM   1385  HB3 GLU A  80      33.904 -27.490  12.622  1.00 26.77           H  
ATOM   1386  O   GLU A  80      32.001 -27.645  10.989  1.00 26.77           O  
ATOM   1387  CG  GLU A  80      35.295 -28.896  13.423  1.00 26.77           C  
ATOM   1388  HG2 GLU A  80      34.654 -29.222  14.242  1.00 26.77           H  
ATOM   1389  HG3 GLU A  80      35.868 -29.758  13.080  1.00 26.77           H  
ATOM   1390  CD  GLU A  80      36.261 -27.822  13.936  1.00 26.77           C  
ATOM   1391  OE1 GLU A  80      36.857 -28.079  15.004  1.00 26.77           O  
ATOM   1392  OE2 GLU A  80      36.437 -26.804  13.229  1.00 26.77           O  
ATOM   1393  N   SER A  81      31.337 -29.717  10.530  1.00 26.14           N  
ATOM   1394  H   SER A  81      31.488 -30.697  10.723  1.00 26.14           H  
ATOM   1395  CA  SER A  81      30.038 -29.320   9.953  1.00 26.14           C  
ATOM   1396  HA  SER A  81      30.127 -28.291   9.603  1.00 26.14           H  
ATOM   1397  C   SER A  81      28.901 -29.283  10.996  1.00 26.14           C  
ATOM   1398  CB  SER A  81      29.708 -30.154   8.706  1.00 26.14           C  
ATOM   1399  HB2 SER A  81      28.697 -29.925   8.370  1.00 26.14           H  
ATOM   1400  HB3 SER A  81      30.399 -29.878   7.910  1.00 26.14           H  
ATOM   1401  O   SER A  81      27.728 -29.399  10.647  1.00 26.14           O  
ATOM   1402  OG  SER A  81      29.824 -31.546   8.941  1.00 26.14           O  
ATOM   1403  HG  SER A  81      30.753 -31.785   8.965  1.00 26.14           H  
ATOM   1404  N   GLY A  82      29.236 -29.110  12.282  1.00 22.18           N  
ATOM   1405  H   GLY A  82      30.205 -28.917  12.492  1.00 22.18           H  
ATOM   1406  CA  GLY A  82      28.289 -29.046  13.399  1.00 22.18           C  
ATOM   1407  HA2 GLY A  82      28.608 -29.748  14.170  1.00 22.18           H  
ATOM   1408  HA3 GLY A  82      27.292 -29.343  13.074  1.00 22.18           H  
ATOM   1409  C   GLY A  82      28.227 -27.655  14.036  1.00 22.18           C  
ATOM   1410  O   GLY A  82      29.175 -27.244  14.687  1.00 22.18           O  
ATOM   1411  N   ALA A  83      27.108 -26.960  13.816  1.00 21.63           N  
ATOM   1412  H   ALA A  83      26.468 -27.395  13.166  1.00 21.63           H  
ATOM   1413  CA  ALA A  83      26.549 -25.806  14.537  1.00 21.63           C  
ATOM   1414  HA  ALA A  83      26.197 -25.099  13.786  1.00 21.63           H  
ATOM   1415  C   ALA A  83      27.467 -25.008  15.500  1.00 21.63           C  
ATOM   1416  CB  ALA A  83      25.309 -26.324  15.280  1.00 21.63           C  
ATOM   1417  HB1 ALA A  83      24.610 -26.780  14.578  1.00 21.63           H  
ATOM   1418  HB2 ALA A  83      24.813 -25.495  15.784  1.00 21.63           H  
ATOM   1419  HB3 ALA A  83      25.604 -27.061  16.027  1.00 21.63           H  
ATOM   1420  O   ALA A  83      27.713 -25.426  16.629  1.00 21.63           O  
ATOM   1421  N   VAL A  84      27.841 -23.784  15.102  1.00 21.17           N  
ATOM   1422  H   VAL A  84      27.586 -23.485  14.172  1.00 21.17           H  
ATOM   1423  CA  VAL A  84      28.384 -22.754  16.009  1.00 21.17           C  
ATOM   1424  HA  VAL A  84      29.020 -23.245  16.746  1.00 21.17           H  
ATOM   1425  C   VAL A  84      27.212 -22.029  16.701  1.00 21.17           C  
ATOM   1426  CB  VAL A  84      29.290 -21.754  15.262  1.00 21.17           C  
ATOM   1427  HB  VAL A  84      28.708 -21.241  14.496  1.00 21.17           H  
ATOM   1428  O   VAL A  84      26.376 -21.455  15.999  1.00 21.17           O  
ATOM   1429  CG1 VAL A  84      29.881 -20.706  16.216  1.00 21.17           C  
ATOM   1430 HG11 VAL A  84      29.087 -20.105  16.660  1.00 21.17           H  
ATOM   1431 HG12 VAL A  84      30.447 -21.195  17.009  1.00 21.17           H  
ATOM   1432 HG13 VAL A  84      30.542 -20.036  15.667  1.00 21.17           H  
ATOM   1433  CG2 VAL A  84      30.461 -22.474  14.579  1.00 21.17           C  
ATOM   1434 HG21 VAL A  84      30.095 -23.176  13.830  1.00 21.17           H  
ATOM   1435 HG22 VAL A  84      31.045 -23.022  15.319  1.00 21.17           H  
ATOM   1436 HG23 VAL A  84      31.106 -21.749  14.085  1.00 21.17           H  
ATOM   1437  N   PRO A  85      27.105 -22.046  18.044  1.00 23.01           N  
ATOM   1438  CA  PRO A  85      26.032 -21.377  18.785  1.00 23.01           C  
ATOM   1439  HA  PRO A  85      25.085 -21.680  18.339  1.00 23.01           H  
ATOM   1440  C   PRO A  85      26.127 -19.840  18.758  1.00 23.01           C  
ATOM   1441  CB  PRO A  85      26.091 -21.927  20.216  1.00 23.01           C  
ATOM   1442  HB2 PRO A  85      25.095 -22.101  20.623  1.00 23.01           H  
ATOM   1443  HB3 PRO A  85      26.647 -21.244  20.858  1.00 23.01           H  
ATOM   1444  O   PRO A  85      27.203 -19.256  18.874  1.00 23.01           O  
ATOM   1445  CG  PRO A  85      26.876 -23.228  20.076  1.00 23.01           C  
ATOM   1446  HG2 PRO A  85      27.398 -23.490  20.997  1.00 23.01           H  
ATOM   1447  HG3 PRO A  85      26.209 -24.032  19.766  1.00 23.01           H  
ATOM   1448  CD  PRO A  85      27.847 -22.908  18.949  1.00 23.01           C  
ATOM   1449  HD2 PRO A  85      28.166 -23.842  18.487  1.00 23.01           H  
ATOM   1450  HD3 PRO A  85      28.709 -22.367  19.340  1.00 23.01           H  
ATOM   1451  N   ILE A  86      24.958 -19.200  18.656  1.00 24.00           N  
ATOM   1452  H   ILE A  86      24.144 -19.796  18.611  1.00 24.00           H  
ATOM   1453  CA  ILE A  86      24.700 -17.766  18.400  1.00 24.00           C  
ATOM   1454  HA  ILE A  86      25.200 -17.491  17.472  1.00 24.00           H  
ATOM   1455  C   ILE A  86      25.257 -16.795  19.467  1.00 24.00           C  
ATOM   1456  CB  ILE A  86      23.164 -17.631  18.178  1.00 24.00           C  
ATOM   1457  HB  ILE A  86      22.664 -18.250  18.923  1.00 24.00           H  
ATOM   1458  O   ILE A  86      25.398 -15.604  19.194  1.00 24.00           O  
ATOM   1459  CG1 ILE A  86      22.812 -18.183  16.772  1.00 24.00           C  
ATOM   1460 HG12 ILE A  86      23.325 -19.132  16.615  1.00 24.00           H  
ATOM   1461 HG13 ILE A  86      23.168 -17.488  16.012  1.00 24.00           H  
ATOM   1462  CG2 ILE A  86      22.596 -16.210  18.345  1.00 24.00           C  
ATOM   1463 HG21 ILE A  86      23.076 -15.530  17.642  1.00 24.00           H  
ATOM   1464 HG22 ILE A  86      22.763 -15.851  19.360  1.00 24.00           H  
ATOM   1465 HG23 ILE A  86      21.519 -16.199  18.174  1.00 24.00           H  
ATOM   1466  CD1 ILE A  86      21.317 -18.445  16.544  1.00 24.00           C  
ATOM   1467 HD11 ILE A  86      20.760 -17.509  16.527  1.00 24.00           H  
ATOM   1468 HD12 ILE A  86      21.183 -18.941  15.582  1.00 24.00           H  
ATOM   1469 HD13 ILE A  86      20.927 -19.090  17.331  1.00 24.00           H  
ATOM   1470  N   GLU A  87      25.647 -17.261  20.655  1.00 21.43           N  
ATOM   1471  H   GLU A  87      25.588 -18.253  20.836  1.00 21.43           H  
ATOM   1472  CA  GLU A  87      26.081 -16.375  21.751  1.00 21.43           C  
ATOM   1473  HA  GLU A  87      25.315 -15.611  21.885  1.00 21.43           H  
ATOM   1474  C   GLU A  87      27.373 -15.584  21.478  1.00 21.43           C  
ATOM   1475  CB  GLU A  87      26.186 -17.172  23.064  1.00 21.43           C  
ATOM   1476  HB2 GLU A  87      26.402 -18.216  22.841  1.00 21.43           H  
ATOM   1477  HB3 GLU A  87      26.998 -16.774  23.673  1.00 21.43           H  
ATOM   1478  O   GLU A  87      27.599 -14.556  22.119  1.00 21.43           O  
ATOM   1479  CG  GLU A  87      24.881 -17.046  23.865  1.00 21.43           C  
ATOM   1480  HG2 GLU A  87      24.055 -17.401  23.248  1.00 21.43           H  
ATOM   1481  HG3 GLU A  87      24.710 -15.991  24.080  1.00 21.43           H  
ATOM   1482  CD  GLU A  87      24.895 -17.836  25.182  1.00 21.43           C  
ATOM   1483  OE1 GLU A  87      24.144 -17.430  26.096  1.00 21.43           O  
ATOM   1484  OE2 GLU A  87      25.638 -18.840  25.258  1.00 21.43           O  
ATOM   1485  N   LEU A  88      28.199 -15.982  20.502  1.00 20.12           N  
ATOM   1486  H   LEU A  88      27.968 -16.821  19.988  1.00 20.12           H  
ATOM   1487  CA  LEU A  88      29.452 -15.272  20.213  1.00 20.12           C  
ATOM   1488  HA  LEU A  88      29.806 -14.863  21.160  1.00 20.12           H  
ATOM   1489  C   LEU A  88      29.296 -14.040  19.305  1.00 20.12           C  
ATOM   1490  CB  LEU A  88      30.513 -16.263  19.685  1.00 20.12           C  
ATOM   1491  HB2 LEU A  88      30.836 -15.935  18.698  1.00 20.12           H  
ATOM   1492  HB3 LEU A  88      30.065 -17.247  19.544  1.00 20.12           H  
ATOM   1493  O   LEU A  88      30.142 -13.148  19.353  1.00 20.12           O  
ATOM   1494  CG  LEU A  88      31.743 -16.378  20.618  1.00 20.12           C  
ATOM   1495  HG  LEU A  88      31.666 -15.681  21.453  1.00 20.12           H  
ATOM   1496  CD1 LEU A  88      31.858 -17.786  21.200  1.00 20.12           C  
ATOM   1497 HD11 LEU A  88      30.951 -18.026  21.756  1.00 20.12           H  
ATOM   1498 HD12 LEU A  88      32.711 -17.839  21.878  1.00 20.12           H  
ATOM   1499 HD13 LEU A  88      31.990 -18.514  20.400  1.00 20.12           H  
ATOM   1500  CD2 LEU A  88      33.034 -16.047  19.873  1.00 20.12           C  
ATOM   1501 HD21 LEU A  88      33.883 -16.116  20.553  1.00 20.12           H  
ATOM   1502 HD22 LEU A  88      32.979 -15.031  19.483  1.00 20.12           H  
ATOM   1503 HD23 LEU A  88      33.180 -16.743  19.046  1.00 20.12           H  
ATOM   1504  N   ILE A  89      28.223 -13.939  18.512  1.00 23.61           N  
ATOM   1505  H   ILE A  89      27.515 -14.658  18.557  1.00 23.61           H  
ATOM   1506  CA  ILE A  89      28.064 -12.828  17.551  1.00 23.61           C  
ATOM   1507  HA  ILE A  89      29.046 -12.594  17.139  1.00 23.61           H  
ATOM   1508  C   ILE A  89      27.598 -11.542  18.256  1.00 23.61           C  
ATOM   1509  CB  ILE A  89      27.177 -13.257  16.354  1.00 23.61           C  
ATOM   1510  HB  ILE A  89      26.206 -13.577  16.732  1.00 23.61           H  
ATOM   1511  O   ILE A  89      27.992 -10.442  17.872  1.00 23.61           O  
ATOM   1512  CG1 ILE A  89      27.853 -14.445  15.620  1.00 23.61           C  
ATOM   1513 HG12 ILE A  89      28.836 -14.135  15.266  1.00 23.61           H  
ATOM   1514 HG13 ILE A  89      27.995 -15.265  16.324  1.00 23.61           H  
ATOM   1515  CG2 ILE A  89      26.957 -12.083  15.383  1.00 23.61           C  
ATOM   1516 HG21 ILE A  89      26.453 -11.254  15.880  1.00 23.61           H  
ATOM   1517 HG22 ILE A  89      26.313 -12.380  14.555  1.00 23.61           H  
ATOM   1518 HG23 ILE A  89      27.908 -11.732  14.982  1.00 23.61           H  
ATOM   1519  CD1 ILE A  89      27.073 -15.022  14.432  1.00 23.61           C  
ATOM   1520 HD11 ILE A  89      27.566 -15.932  14.090  1.00 23.61           H  
ATOM   1521 HD12 ILE A  89      27.049 -14.312  13.606  1.00 23.61           H  
ATOM   1522 HD13 ILE A  89      26.054 -15.266  14.736  1.00 23.61           H  
ATOM   1523  N   ALA A  90      26.859 -11.654  19.364  1.00 21.10           N  
ATOM   1524  H   ALA A  90      26.596 -12.579  19.674  1.00 21.10           H  
ATOM   1525  CA  ALA A  90      26.274 -10.495  20.041  1.00 21.10           C  
ATOM   1526  HA  ALA A  90      25.783  -9.880  19.287  1.00 21.10           H  
ATOM   1527  C   ALA A  90      27.291  -9.576  20.753  1.00 21.10           C  
ATOM   1528  CB  ALA A  90      25.194 -11.003  21.003  1.00 21.10           C  
ATOM   1529  HB1 ALA A  90      24.700 -10.155  21.479  1.00 21.10           H  
ATOM   1530  HB2 ALA A  90      24.449 -11.578  20.454  1.00 21.10           H  
ATOM   1531  HB3 ALA A  90      25.642 -11.634  21.771  1.00 21.10           H  
ATOM   1532  O   ALA A  90      26.946  -8.447  21.097  1.00 21.10           O  
ATOM   1533  N   LYS A  91      28.542 -10.007  20.983  1.00 20.25           N  
ATOM   1534  H   LYS A  91      28.796 -10.928  20.656  1.00 20.25           H  
ATOM   1535  CA  LYS A  91      29.512  -9.205  21.758  1.00 20.25           C  
ATOM   1536  HA  LYS A  91      28.940  -8.482  22.338  1.00 20.25           H  
ATOM   1537  C   LYS A  91      30.433  -8.289  20.947  1.00 20.25           C  
ATOM   1538  CB  LYS A  91      30.270 -10.081  22.775  1.00 20.25           C  
ATOM   1539  HB2 LYS A  91      30.198 -11.133  22.498  1.00 20.25           H  
ATOM   1540  HB3 LYS A  91      31.325  -9.805  22.781  1.00 20.25           H  
ATOM   1541  O   LYS A  91      31.047  -7.422  21.562  1.00 20.25           O  
ATOM   1542  CG  LYS A  91      29.699  -9.868  24.188  1.00 20.25           C  
ATOM   1543  HG2 LYS A  91      28.652 -10.171  24.199  1.00 20.25           H  
ATOM   1544  HG3 LYS A  91      29.762  -8.810  24.443  1.00 20.25           H  
ATOM   1545  CD  LYS A  91      30.471 -10.674  25.238  1.00 20.25           C  
ATOM   1546  HD2 LYS A  91      30.391 -11.734  24.997  1.00 20.25           H  
ATOM   1547  HD3 LYS A  91      31.520 -10.379  25.217  1.00 20.25           H  
ATOM   1548  CE  LYS A  91      29.883 -10.408  26.630  1.00 20.25           C  
ATOM   1549  HE2 LYS A  91      28.819 -10.646  26.602  1.00 20.25           H  
ATOM   1550  HE3 LYS A  91      29.982  -9.346  26.854  1.00 20.25           H  
ATOM   1551  NZ  LYS A  91      30.558 -11.226  27.668  1.00 20.25           N  
ATOM   1552  HZ1 LYS A  91      31.546 -11.015  27.702  1.00 20.25           H  
ATOM   1553  HZ2 LYS A  91      30.447 -12.208  27.458  1.00 20.25           H  
ATOM   1554  HZ3 LYS A  91      30.152 -11.052  28.576  1.00 20.25           H  
ATOM   1555  N   HIS A  92      30.522  -8.403  19.616  1.00 22.02           N  
ATOM   1556  H   HIS A  92      29.965  -9.103  19.148  1.00 22.02           H  
ATOM   1557  CA  HIS A  92      31.497  -7.610  18.840  1.00 22.02           C  
ATOM   1558  HA  HIS A  92      32.057  -7.001  19.550  1.00 22.02           H  
ATOM   1559  C   HIS A  92      30.939  -6.518  17.918  1.00 22.02           C  
ATOM   1560  CB  HIS A  92      32.548  -8.520  18.181  1.00 22.02           C  
ATOM   1561  HB2 HIS A  92      32.133  -9.513  18.009  1.00 22.02           H  
ATOM   1562  HB3 HIS A  92      32.839  -8.112  17.213  1.00 22.02           H  
ATOM   1563  O   HIS A  92      31.719  -5.760  17.343  1.00 22.02           O  
ATOM   1564  CG  HIS A  92      33.794  -8.620  19.028  1.00 22.02           C  
ATOM   1565  CD2 HIS A  92      34.355  -9.756  19.546  1.00 22.02           C  
ATOM   1566  HD2 HIS A  92      33.995 -10.765  19.404  1.00 22.02           H  
ATOM   1567  ND1 HIS A  92      34.554  -7.558  19.470  1.00 22.02           N  
ATOM   1568  HD1 HIS A  92      34.400  -6.586  19.245  1.00 22.02           H  
ATOM   1569  CE1 HIS A  92      35.539  -8.041  20.245  1.00 22.02           C  
ATOM   1570  HE1 HIS A  92      36.296  -7.447  20.736  1.00 22.02           H  
ATOM   1571  NE2 HIS A  92      35.459  -9.376  20.319  1.00 22.02           N  
ATOM   1572  N   THR A  93      29.625  -6.325  17.845  1.00 22.60           N  
ATOM   1573  H   THR A  93      28.998  -6.999  18.261  1.00 22.60           H  
ATOM   1574  CA  THR A  93      29.002  -5.243  17.062  1.00 22.60           C  
ATOM   1575  HA  THR A  93      29.751  -4.837  16.383  1.00 22.60           H  
ATOM   1576  C   THR A  93      28.605  -4.047  17.935  1.00 22.60           C  
ATOM   1577  CB  THR A  93      27.865  -5.776  16.162  1.00 22.60           C  
ATOM   1578  HB  THR A  93      27.072  -5.036  16.050  1.00 22.60           H  
ATOM   1579  O   THR A  93      27.454  -3.625  17.966  1.00 22.60           O  
ATOM   1580  CG2 THR A  93      28.394  -6.104  14.766  1.00 22.60           C  
ATOM   1581 HG21 THR A  93      29.193  -6.841  14.835  1.00 22.60           H  
ATOM   1582 HG22 THR A  93      28.775  -5.199  14.291  1.00 22.60           H  
ATOM   1583 HG23 THR A  93      27.588  -6.509  14.154  1.00 22.60           H  
ATOM   1584  OG1 THR A  93      27.327  -6.966  16.692  1.00 22.60           O  
ATOM   1585  HG1 THR A  93      26.744  -7.364  16.042  1.00 22.60           H  
ATOM   1586  N   GLN A  94      29.575  -3.417  18.610  1.00 19.87           N  
ATOM   1587  H   GLN A  94      30.507  -3.804  18.569  1.00 19.87           H  
ATOM   1588  CA  GLN A  94      29.423  -2.004  18.988  1.00 19.87           C  
ATOM   1589  HA  GLN A  94      28.410  -1.841  19.354  1.00 19.87           H  
ATOM   1590  C   GLN A  94      29.580  -1.149  17.721  1.00 19.87           C  
ATOM   1591  CB  GLN A  94      30.381  -1.597  20.120  1.00 19.87           C  
ATOM   1592  HB2 GLN A  94      30.489  -0.512  20.107  1.00 19.87           H  
ATOM   1593  HB3 GLN A  94      31.362  -2.043  19.960  1.00 19.87           H  
ATOM   1594  O   GLN A  94      30.679  -0.756  17.330  1.00 19.87           O  
ATOM   1595  CG  GLN A  94      29.827  -1.998  21.499  1.00 19.87           C  
ATOM   1596  HG2 GLN A  94      28.819  -1.598  21.607  1.00 19.87           H  
ATOM   1597  HG3 GLN A  94      29.773  -3.085  21.566  1.00 19.87           H  
ATOM   1598  CD  GLN A  94      30.670  -1.478  22.662  1.00 19.87           C  
ATOM   1599  NE2 GLN A  94      30.159  -1.524  23.873  1.00 19.87           N  
ATOM   1600 HE21 GLN A  94      29.238  -1.906  24.031  1.00 19.87           H  
ATOM   1601 HE22 GLN A  94      30.743  -1.165  24.615  1.00 19.87           H  
ATOM   1602  OE1 GLN A  94      31.789  -1.015  22.517  1.00 19.87           O  
ATOM   1603  N   MET A  95      28.450  -0.925  17.045  1.00 21.60           N  
ATOM   1604  H   MET A  95      27.612  -1.360  17.406  1.00 21.60           H  
ATOM   1605  CA  MET A  95      28.310  -0.084  15.858  1.00 21.60           C  
ATOM   1606  HA  MET A  95      28.941  -0.478  15.061  1.00 21.60           H  
ATOM   1607  C   MET A  95      28.744   1.358  16.165  1.00 21.60           C  
ATOM   1608  CB  MET A  95      26.843  -0.097  15.385  1.00 21.60           C  
ATOM   1609  HB2 MET A  95      26.734   0.637  14.586  1.00 21.60           H  
ATOM   1610  HB3 MET A  95      26.193   0.204  16.207  1.00 21.60           H  
ATOM   1611  O   MET A  95      28.083   2.069  16.920  1.00 21.60           O  
ATOM   1612  CG  MET A  95      26.363  -1.449  14.846  1.00 21.60           C  
ATOM   1613  HG2 MET A  95      26.394  -2.181  15.654  1.00 21.60           H  
ATOM   1614  HG3 MET A  95      27.036  -1.780  14.055  1.00 21.60           H  
ATOM   1615  SD  MET A  95      24.672  -1.392  14.185  1.00 21.60           S  
ATOM   1616  CE  MET A  95      24.388  -3.158  13.892  1.00 21.60           C  
ATOM   1617  HE1 MET A  95      24.478  -3.702  14.832  1.00 21.60           H  
ATOM   1618  HE2 MET A  95      25.124  -3.539  13.183  1.00 21.60           H  
ATOM   1619  HE3 MET A  95      23.386  -3.306  13.490  1.00 21.60           H  
ATOM   1620  N   ARG A  96      29.846   1.812  15.554  1.00 19.79           N  
ATOM   1621  H   ARG A  96      30.370   1.162  14.986  1.00 19.79           H  
ATOM   1622  CA  ARG A  96      30.164   3.241  15.438  1.00 19.79           C  
ATOM   1623  HA  ARG A  96      29.756   3.758  16.307  1.00 19.79           H  
ATOM   1624  C   ARG A  96      29.475   3.819  14.205  1.00 19.79           C  
ATOM   1625  CB  ARG A  96      31.679   3.507  15.399  1.00 19.79           C  
ATOM   1626  HB2 ARG A  96      31.843   4.491  14.960  1.00 19.79           H  
ATOM   1627  HB3 ARG A  96      32.169   2.768  14.765  1.00 19.79           H  
ATOM   1628  O   ARG A  96      29.669   3.337  13.092  1.00 19.79           O  
ATOM   1629  CG  ARG A  96      32.307   3.505  16.800  1.00 19.79           C  
ATOM   1630  HG2 ARG A  96      31.770   4.202  17.443  1.00 19.79           H  
ATOM   1631  HG3 ARG A  96      32.231   2.502  17.222  1.00 19.79           H  
ATOM   1632  CD  ARG A  96      33.781   3.922  16.726  1.00 19.79           C  
ATOM   1633  HD2 ARG A  96      33.834   4.951  16.368  1.00 19.79           H  
ATOM   1634  HD3 ARG A  96      34.291   3.274  16.013  1.00 19.79           H  
ATOM   1635  NE  ARG A  96      34.441   3.813  18.042  1.00 19.79           N  
ATOM   1636  HE  ARG A  96      33.884   3.429  18.792  1.00 19.79           H  
ATOM   1637  NH1 ARG A  96      36.500   4.620  17.422  1.00 19.79           N  
ATOM   1638 HH11 ARG A  96      36.142   4.791  16.493  1.00 19.79           H  
ATOM   1639 HH12 ARG A  96      37.453   4.859  17.654  1.00 19.79           H  
ATOM   1640  NH2 ARG A  96      36.168   3.936  19.520  1.00 19.79           N  
ATOM   1641 HH21 ARG A  96      35.577   3.549  20.242  1.00 19.79           H  
ATOM   1642 HH22 ARG A  96      37.125   4.175  19.736  1.00 19.79           H  
ATOM   1643  CZ  ARG A  96      35.695   4.123  18.320  1.00 19.79           C  
ATOM   1644  N   TYR A  97      28.699   4.864  14.465  1.00 22.57           N  
ATOM   1645  H   TYR A  97      28.539   5.059  15.443  1.00 22.57           H  
ATOM   1646  CA  TYR A  97      28.173   5.872  13.552  1.00 22.57           C  
ATOM   1647  HA  TYR A  97      27.224   5.535  13.134  1.00 22.57           H  
ATOM   1648  C   TYR A  97      29.149   6.197  12.409  1.00 22.57           C  
ATOM   1649  CB  TYR A  97      27.938   7.136  14.401  1.00 22.57           C  
ATOM   1650  HB2 TYR A  97      28.856   7.397  14.928  1.00 22.57           H  
ATOM   1651  HB3 TYR A  97      27.721   7.964  13.726  1.00 22.57           H  
ATOM   1652  O   TYR A  97      30.293   6.570  12.662  1.00 22.57           O  
ATOM   1653  CG  TYR A  97      26.805   7.036  15.412  1.00 22.57           C  
ATOM   1654  CD1 TYR A  97      25.564   7.621  15.097  1.00 22.57           C  
ATOM   1655  HD1 TYR A  97      25.433   8.140  14.159  1.00 22.57           H  
ATOM   1656  CD2 TYR A  97      26.975   6.387  16.657  1.00 22.57           C  
ATOM   1657  HD2 TYR A  97      27.931   5.971  16.938  1.00 22.57           H  
ATOM   1658  CE1 TYR A  97      24.490   7.546  16.002  1.00 22.57           C  
ATOM   1659  HE1 TYR A  97      23.543   8.002  15.754  1.00 22.57           H  
ATOM   1660  CE2 TYR A  97      25.894   6.294  17.557  1.00 22.57           C  
ATOM   1661  HE2 TYR A  97      26.006   5.793  18.507  1.00 22.57           H  
ATOM   1662  OH  TYR A  97      23.615   6.792  18.106  1.00 22.57           O  
ATOM   1663  HH  TYR A  97      22.827   7.231  17.778  1.00 22.57           H  
ATOM   1664  CZ  TYR A  97      24.651   6.874  17.231  1.00 22.57           C  
ATOM   1665  N   LEU A  98      28.689   6.087  11.161  1.00 19.96           N  
ATOM   1666  H   LEU A  98      27.741   5.770  11.019  1.00 19.96           H  
ATOM   1667  CA  LEU A  98      29.383   6.628   9.993  1.00 19.96           C  
ATOM   1668  HA  LEU A  98      30.253   7.191  10.331  1.00 19.96           H  
ATOM   1669  C   LEU A  98      28.468   7.639   9.308  1.00 19.96           C  
ATOM   1670  CB  LEU A  98      29.901   5.510   9.071  1.00 19.96           C  
ATOM   1671  HB2 LEU A  98      29.846   5.839   8.034  1.00 19.96           H  
ATOM   1672  HB3 LEU A  98      29.259   4.636   9.178  1.00 19.96           H  
ATOM   1673  O   LEU A  98      27.552   7.301   8.562  1.00 19.96           O  
ATOM   1674  CG  LEU A  98      31.363   5.138   9.391  1.00 19.96           C  
ATOM   1675  HG  LEU A  98      31.500   5.077  10.471  1.00 19.96           H  
ATOM   1676  CD1 LEU A  98      31.700   3.771   8.795  1.00 19.96           C  
ATOM   1677 HD11 LEU A  98      31.565   3.794   7.714  1.00 19.96           H  
ATOM   1678 HD12 LEU A  98      31.044   3.017   9.230  1.00 19.96           H  
ATOM   1679 HD13 LEU A  98      32.733   3.514   9.031  1.00 19.96           H  
ATOM   1680  CD2 LEU A  98      32.354   6.155   8.811  1.00 19.96           C  
ATOM   1681 HD21 LEU A  98      32.238   6.219   7.729  1.00 19.96           H  
ATOM   1682 HD22 LEU A  98      32.172   7.141   9.239  1.00 19.96           H  
ATOM   1683 HD23 LEU A  98      33.374   5.858   9.053  1.00 19.96           H  
ATOM   1684  N   ASP A  99      28.752   8.879   9.677  1.00 22.62           N  
ATOM   1685  H   ASP A  99      29.479   8.972  10.372  1.00 22.62           H  
ATOM   1686  CA  ASP A  99      28.407  10.135   9.033  1.00 22.62           C  
ATOM   1687  HA  ASP A  99      27.323  10.249   9.015  1.00 22.62           H  
ATOM   1688  C   ASP A  99      28.965  10.199   7.586  1.00 22.62           C  
ATOM   1689  CB  ASP A  99      29.041  11.212   9.947  1.00 22.62           C  
ATOM   1690  HB2 ASP A  99      29.079  10.842  10.972  1.00 22.62           H  
ATOM   1691  HB3 ASP A  99      30.070  11.393   9.634  1.00 22.62           H  
ATOM   1692  O   ASP A  99      29.850   9.417   7.229  1.00 22.62           O  
ATOM   1693  CG  ASP A  99      28.285  12.534   9.994  1.00 22.62           C  
ATOM   1694  OD1 ASP A  99      27.469  12.756   9.069  1.00 22.62           O  
ATOM   1695  OD2 ASP A  99      28.525  13.282  10.965  1.00 22.62           O  
ATOM   1696  N   HIS A 100      28.496  11.183   6.807  1.00 21.25           N  
ATOM   1697  H   HIS A 100      27.878  11.811   7.300  1.00 21.25           H  
ATOM   1698  CA  HIS A 100      28.977  11.652   5.485  1.00 21.25           C  
ATOM   1699  HA  HIS A 100      28.780  12.721   5.558  1.00 21.25           H  
ATOM   1700  C   HIS A 100      28.240  11.254   4.185  1.00 21.25           C  
ATOM   1701  CB  HIS A 100      30.505  11.617   5.329  1.00 21.25           C  
ATOM   1702  HB2 HIS A 100      30.892  10.602   5.412  1.00 21.25           H  
ATOM   1703  HB3 HIS A 100      30.769  11.966   4.331  1.00 21.25           H  
ATOM   1704  O   HIS A 100      28.474  10.230   3.544  1.00 21.25           O  
ATOM   1705  CG  HIS A 100      31.170  12.524   6.323  1.00 21.25           C  
ATOM   1706  CD2 HIS A 100      31.855  12.157   7.447  1.00 21.25           C  
ATOM   1707  HD2 HIS A 100      32.043  11.144   7.773  1.00 21.25           H  
ATOM   1708  ND1 HIS A 100      31.098  13.897   6.313  1.00 21.25           N  
ATOM   1709  HD1 HIS A 100      30.608  14.456   5.628  1.00 21.25           H  
ATOM   1710  CE1 HIS A 100      31.721  14.349   7.413  1.00 21.25           C  
ATOM   1711  HE1 HIS A 100      31.801  15.387   7.701  1.00 21.25           H  
ATOM   1712  NE2 HIS A 100      32.226  13.326   8.119  1.00 21.25           N  
ATOM   1713  N   SER A 101      27.395  12.197   3.748  1.00 20.91           N  
ATOM   1714  H   SER A 101      26.985  12.699   4.523  1.00 20.91           H  
ATOM   1715  CA  SER A 101      27.599  13.098   2.591  1.00 20.91           C  
ATOM   1716  HA  SER A 101      26.595  13.385   2.275  1.00 20.91           H  
ATOM   1717  C   SER A 101      28.329  12.591   1.327  1.00 20.91           C  
ATOM   1718  CB  SER A 101      28.265  14.406   3.061  1.00 20.91           C  
ATOM   1719  HB2 SER A 101      28.291  15.113   2.231  1.00 20.91           H  
ATOM   1720  HB3 SER A 101      27.681  14.844   3.869  1.00 20.91           H  
ATOM   1721  O   SER A 101      29.520  12.307   1.348  1.00 20.91           O  
ATOM   1722  OG  SER A 101      29.588  14.189   3.512  1.00 20.91           O  
ATOM   1723  HG  SER A 101      30.039  13.649   2.860  1.00 20.91           H  
ATOM   1724  N   ILE A 102      27.610  12.673   0.195  1.00 21.06           N  
ATOM   1725  H   ILE A 102      26.622  12.813   0.347  1.00 21.06           H  
ATOM   1726  CA  ILE A 102      28.076  13.065  -1.156  1.00 21.06           C  
ATOM   1727  HA  ILE A 102      27.294  12.735  -1.840  1.00 21.06           H  
ATOM   1728  C   ILE A 102      29.365  12.382  -1.665  1.00 21.06           C  
ATOM   1729  CB  ILE A 102      28.124  14.619  -1.305  1.00 21.06           C  
ATOM   1730  HB  ILE A 102      28.995  14.989  -0.764  1.00 21.06           H  
ATOM   1731  O   ILE A 102      30.394  13.023  -1.822  1.00 21.06           O  
ATOM   1732  CG1 ILE A 102      26.865  15.312  -0.717  1.00 21.06           C  
ATOM   1733 HG12 ILE A 102      25.980  14.974  -1.256  1.00 21.06           H  
ATOM   1734 HG13 ILE A 102      26.747  15.033   0.330  1.00 21.06           H  
ATOM   1735  CG2 ILE A 102      28.253  15.024  -2.792  1.00 21.06           C  
ATOM   1736 HG21 ILE A 102      28.451  16.093  -2.872  1.00 21.06           H  
ATOM   1737 HG22 ILE A 102      27.338  14.786  -3.333  1.00 21.06           H  
ATOM   1738 HG23 ILE A 102      29.092  14.519  -3.272  1.00 21.06           H  
ATOM   1739  CD1 ILE A 102      26.896  16.847  -0.736  1.00 21.06           C  
ATOM   1740 HD11 ILE A 102      26.832  17.223  -1.757  1.00 21.06           H  
ATOM   1741 HD12 ILE A 102      26.039  17.227  -0.180  1.00 21.06           H  
ATOM   1742 HD13 ILE A 102      27.810  17.210  -0.266  1.00 21.06           H  
ATOM   1743  N   ASP A 103      29.286  11.099  -2.044  1.00 22.10           N  
ATOM   1744  H   ASP A 103      28.553  10.531  -1.643  1.00 22.10           H  
ATOM   1745  CA  ASP A 103      30.145  10.556  -3.123  1.00 22.10           C  
ATOM   1746  HA  ASP A 103      30.154  11.345  -3.875  1.00 22.10           H  
ATOM   1747  C   ASP A 103      29.540   9.324  -3.850  1.00 22.10           C  
ATOM   1748  CB  ASP A 103      31.610  10.352  -2.651  1.00 22.10           C  
ATOM   1749  HB2 ASP A 103      31.810   9.287  -2.528  1.00 22.10           H  
ATOM   1750  HB3 ASP A 103      31.749  10.805  -1.669  1.00 22.10           H  
ATOM   1751  O   ASP A 103      30.222   8.472  -4.429  1.00 22.10           O  
ATOM   1752  CG  ASP A 103      32.661  10.964  -3.602  1.00 22.10           C  
ATOM   1753  OD1 ASP A 103      32.291  11.438  -4.704  1.00 22.10           O  
ATOM   1754  OD2 ASP A 103      33.873  10.835  -3.315  1.00 22.10           O  
ATOM   1755  N   ASN A 104      28.202   9.219  -3.866  1.00 22.70           N  
ATOM   1756  H   ASN A 104      27.678   9.948  -3.402  1.00 22.70           H  
ATOM   1757  CA  ASN A 104      27.470   8.082  -4.452  1.00 22.70           C  
ATOM   1758  HA  ASN A 104      27.922   7.172  -4.056  1.00 22.70           H  
ATOM   1759  C   ASN A 104      27.611   7.939  -5.981  1.00 22.70           C  
ATOM   1760  CB  ASN A 104      25.990   8.130  -4.010  1.00 22.70           C  
ATOM   1761  HB2 ASN A 104      25.363   7.681  -4.781  1.00 22.70           H  
ATOM   1762  HB3 ASN A 104      25.668   9.164  -3.889  1.00 22.70           H  
ATOM   1763  O   ASN A 104      27.221   6.909  -6.532  1.00 22.70           O  
ATOM   1764  CG  ASN A 104      25.715   7.351  -2.731  1.00 22.70           C  
ATOM   1765  ND2 ASN A 104      24.669   7.696  -2.019  1.00 22.70           N  
ATOM   1766 HD21 ASN A 104      24.096   8.489  -2.271  1.00 22.70           H  
ATOM   1767 HD22 ASN A 104      24.530   7.211  -1.144  1.00 22.70           H  
ATOM   1768  OD1 ASN A 104      26.403   6.404  -2.380  1.00 22.70           O  
ATOM   1769  N   ILE A 105      28.216   8.904  -6.680  1.00 21.89           N  
ATOM   1770  H   ILE A 105      28.560   9.715  -6.186  1.00 21.89           H  
ATOM   1771  CA  ILE A 105      28.450   8.793  -8.129  1.00 21.89           C  
ATOM   1772  HA  ILE A 105      27.585   8.297  -8.569  1.00 21.89           H  
ATOM   1773  C   ILE A 105      29.639   7.864  -8.438  1.00 21.89           C  
ATOM   1774  CB  ILE A 105      28.513  10.196  -8.778  1.00 21.89           C  
ATOM   1775  HB  ILE A 105      29.267  10.792  -8.263  1.00 21.89           H  
ATOM   1776  O   ILE A 105      29.626   7.175  -9.459  1.00 21.89           O  
ATOM   1777  CG1 ILE A 105      27.128  10.876  -8.613  1.00 21.89           C  
ATOM   1778 HG12 ILE A 105      26.365  10.265  -9.096  1.00 21.89           H  
ATOM   1779 HG13 ILE A 105      26.882  10.938  -7.553  1.00 21.89           H  
ATOM   1780  CG2 ILE A 105      28.896  10.110 -10.268  1.00 21.89           C  
ATOM   1781 HG21 ILE A 105      29.883   9.664 -10.384  1.00 21.89           H  
ATOM   1782 HG22 ILE A 105      28.163   9.514 -10.812  1.00 21.89           H  
ATOM   1783 HG23 ILE A 105      28.945  11.107 -10.705  1.00 21.89           H  
ATOM   1784  CD1 ILE A 105      27.026  12.300  -9.171  1.00 21.89           C  
ATOM   1785 HD11 ILE A 105      27.076  12.292 -10.259  1.00 21.89           H  
ATOM   1786 HD12 ILE A 105      26.071  12.734  -8.875  1.00 21.89           H  
ATOM   1787 HD13 ILE A 105      27.832  12.915  -8.770  1.00 21.89           H  
ATOM   1788  N   LYS A 106      30.614   7.694  -7.530  1.00 19.87           N  
ATOM   1789  H   LYS A 106      30.594   8.235  -6.678  1.00 19.87           H  
ATOM   1790  CA  LYS A 106      31.704   6.718  -7.745  1.00 19.87           C  
ATOM   1791  HA  LYS A 106      31.951   6.712  -8.807  1.00 19.87           H  
ATOM   1792  C   LYS A 106      31.304   5.269  -7.445  1.00 19.87           C  
ATOM   1793  CB  LYS A 106      32.969   7.157  -6.997  1.00 19.87           C  
ATOM   1794  HB2 LYS A 106      32.708   7.458  -5.982  1.00 19.87           H  
ATOM   1795  HB3 LYS A 106      33.663   6.319  -6.941  1.00 19.87           H  
ATOM   1796  O   LYS A 106      31.884   4.348  -8.025  1.00 19.87           O  
ATOM   1797  CG  LYS A 106      33.665   8.316  -7.733  1.00 19.87           C  
ATOM   1798  HG2 LYS A 106      32.971   9.151  -7.836  1.00 19.87           H  
ATOM   1799  HG3 LYS A 106      33.978   7.987  -8.724  1.00 19.87           H  
ATOM   1800  CD  LYS A 106      34.888   8.781  -6.938  1.00 19.87           C  
ATOM   1801  HD2 LYS A 106      34.547   9.065  -5.942  1.00 19.87           H  
ATOM   1802  HD3 LYS A 106      35.604   7.965  -6.842  1.00 19.87           H  
ATOM   1803  CE  LYS A 106      35.560   9.990  -7.596  1.00 19.87           C  
ATOM   1804  HE2 LYS A 106      34.778  10.681  -7.910  1.00 19.87           H  
ATOM   1805  HE3 LYS A 106      36.121   9.671  -8.474  1.00 19.87           H  
ATOM   1806  NZ  LYS A 106      36.438  10.676  -6.616  1.00 19.87           N  
ATOM   1807  HZ1 LYS A 106      35.884  10.952  -5.817  1.00 19.87           H  
ATOM   1808  HZ2 LYS A 106      37.171  10.074  -6.269  1.00 19.87           H  
ATOM   1809  HZ3 LYS A 106      36.838  11.523  -6.995  1.00 19.87           H  
ATOM   1810  N   ARG A 107      30.250   5.026  -6.652  1.00 21.07           N  
ATOM   1811  H   ARG A 107      29.795   5.818  -6.221  1.00 21.07           H  
ATOM   1812  CA  ARG A 107      29.738   3.660  -6.395  1.00 21.07           C  
ATOM   1813  HA  ARG A 107      30.596   3.017  -6.203  1.00 21.07           H  
ATOM   1814  C   ARG A 107      29.061   3.003  -7.599  1.00 21.07           C  
ATOM   1815  CB  ARG A 107      28.841   3.620  -5.147  1.00 21.07           C  
ATOM   1816  HB2 ARG A 107      28.149   2.781  -5.224  1.00 21.07           H  
ATOM   1817  HB3 ARG A 107      28.257   4.537  -5.070  1.00 21.07           H  
ATOM   1818  O   ARG A 107      28.900   1.785  -7.593  1.00 21.07           O  
ATOM   1819  CG  ARG A 107      29.686   3.415  -3.881  1.00 21.07           C  
ATOM   1820  HG2 ARG A 107      30.352   4.269  -3.755  1.00 21.07           H  
ATOM   1821  HG3 ARG A 107      30.284   2.509  -3.981  1.00 21.07           H  
ATOM   1822  CD  ARG A 107      28.791   3.285  -2.645  1.00 21.07           C  
ATOM   1823  HD2 ARG A 107      28.161   2.402  -2.750  1.00 21.07           H  
ATOM   1824  HD3 ARG A 107      28.154   4.167  -2.586  1.00 21.07           H  
ATOM   1825  NE  ARG A 107      29.592   3.177  -1.411  1.00 21.07           N  
ATOM   1826  HE  ARG A 107      30.592   3.081  -1.510  1.00 21.07           H  
ATOM   1827  NH1 ARG A 107      27.860   3.412   0.081  1.00 21.07           N  
ATOM   1828 HH11 ARG A 107      27.544   3.526   1.034  1.00 21.07           H  
ATOM   1829 HH12 ARG A 107      27.223   3.594  -0.681  1.00 21.07           H  
ATOM   1830  NH2 ARG A 107      29.942   3.200   0.842  1.00 21.07           N  
ATOM   1831 HH21 ARG A 107      30.941   3.134   0.708  1.00 21.07           H  
ATOM   1832 HH22 ARG A 107      29.587   3.314   1.781  1.00 21.07           H  
ATOM   1833  CZ  ARG A 107      29.129   3.259  -0.174  1.00 21.07           C  
ATOM   1834  N   PHE A 108      28.779   3.739  -8.676  1.00 22.62           N  
ATOM   1835  H   PHE A 108      28.909   4.740  -8.640  1.00 22.62           H  
ATOM   1836  CA  PHE A 108      28.278   3.126  -9.909  1.00 22.62           C  
ATOM   1837  HA  PHE A 108      27.433   2.495  -9.633  1.00 22.62           H  
ATOM   1838  C   PHE A 108      29.304   2.187 -10.578  1.00 22.62           C  
ATOM   1839  CB  PHE A 108      27.746   4.206 -10.863  1.00 22.62           C  
ATOM   1840  HB2 PHE A 108      28.477   4.399 -11.649  1.00 22.62           H  
ATOM   1841  HB3 PHE A 108      27.604   5.141 -10.321  1.00 22.62           H  
ATOM   1842  O   PHE A 108      28.910   1.280 -11.307  1.00 22.62           O  
ATOM   1843  CG  PHE A 108      26.414   3.822 -11.480  1.00 22.62           C  
ATOM   1844  CD1 PHE A 108      26.363   3.127 -12.703  1.00 22.62           C  
ATOM   1845  HD1 PHE A 108      27.278   2.873 -13.217  1.00 22.62           H  
ATOM   1846  CD2 PHE A 108      25.219   4.125 -10.799  1.00 22.62           C  
ATOM   1847  HD2 PHE A 108      25.254   4.651  -9.857  1.00 22.62           H  
ATOM   1848  CE1 PHE A 108      25.122   2.751 -13.249  1.00 22.62           C  
ATOM   1849  HE1 PHE A 108      25.088   2.219 -14.188  1.00 22.62           H  
ATOM   1850  CE2 PHE A 108      23.979   3.744 -11.342  1.00 22.62           C  
ATOM   1851  HE2 PHE A 108      23.067   3.981 -10.815  1.00 22.62           H  
ATOM   1852  CZ  PHE A 108      23.930   3.059 -12.568  1.00 22.62           C  
ATOM   1853  HZ  PHE A 108      22.978   2.766 -12.986  1.00 22.62           H  
ATOM   1854  N   LYS A 109      30.609   2.324 -10.281  1.00 20.93           N  
ATOM   1855  H   LYS A 109      30.888   3.086  -9.680  1.00 20.93           H  
ATOM   1856  CA  LYS A 109      31.639   1.373 -10.745  1.00 20.93           C  
ATOM   1857  HA  LYS A 109      31.315   0.940 -11.692  1.00 20.93           H  
ATOM   1858  C   LYS A 109      31.823   0.155  -9.832  1.00 20.93           C  
ATOM   1859  CB  LYS A 109      32.968   2.100 -11.007  1.00 20.93           C  
ATOM   1860  HB2 LYS A 109      33.760   1.355 -11.085  1.00 20.93           H  
ATOM   1861  HB3 LYS A 109      33.202   2.764 -10.175  1.00 20.93           H  
ATOM   1862  O   LYS A 109      32.223  -0.896 -10.319  1.00 20.93           O  
ATOM   1863  CG  LYS A 109      32.921   2.889 -12.326  1.00 20.93           C  
ATOM   1864  HG2 LYS A 109      32.184   3.688 -12.248  1.00 20.93           H  
ATOM   1865  HG3 LYS A 109      32.627   2.218 -13.133  1.00 20.93           H  
ATOM   1866  CD  LYS A 109      34.293   3.492 -12.660  1.00 20.93           C  
ATOM   1867  HD2 LYS A 109      34.570   4.200 -11.879  1.00 20.93           H  
ATOM   1868  HD3 LYS A 109      35.033   2.691 -12.692  1.00 20.93           H  
ATOM   1869  CE  LYS A 109      34.249   4.201 -14.020  1.00 20.93           C  
ATOM   1870  HE2 LYS A 109      33.497   4.989 -13.977  1.00 20.93           H  
ATOM   1871  HE3 LYS A 109      33.934   3.479 -14.774  1.00 20.93           H  
ATOM   1872  NZ  LYS A 109      35.572   4.772 -14.383  1.00 20.93           N  
ATOM   1873  HZ1 LYS A 109      35.872   5.448 -13.696  1.00 20.93           H  
ATOM   1874  HZ2 LYS A 109      36.269   4.044 -14.436  1.00 20.93           H  
ATOM   1875  HZ3 LYS A 109      35.528   5.231 -15.282  1.00 20.93           H  
ATOM   1876  N   ALA A 110      31.469   0.238  -8.548  1.00 19.48           N  
ATOM   1877  H   ALA A 110      31.086   1.104  -8.197  1.00 19.48           H  
ATOM   1878  CA  ALA A 110      31.586  -0.904  -7.634  1.00 19.48           C  
ATOM   1879  HA  ALA A 110      32.558  -1.373  -7.787  1.00 19.48           H  
ATOM   1880  C   ALA A 110      30.526  -1.993  -7.902  1.00 19.48           C  
ATOM   1881  CB  ALA A 110      31.547  -0.390  -6.192  1.00 19.48           C  
ATOM   1882  HB1 ALA A 110      32.348   0.332  -6.032  1.00 19.48           H  
ATOM   1883  HB2 ALA A 110      31.688  -1.226  -5.507  1.00 19.48           H  
ATOM   1884  HB3 ALA A 110      30.584   0.077  -5.986  1.00 19.48           H  
ATOM   1885  O   ALA A 110      30.779  -3.173  -7.679  1.00 19.48           O  
ATOM   1886  N   TYR A 111      29.369  -1.638  -8.471  1.00 23.54           N  
ATOM   1887  H   TYR A 111      29.174  -0.656  -8.606  1.00 23.54           H  
ATOM   1888  CA  TYR A 111      28.321  -2.616  -8.788  1.00 23.54           C  
ATOM   1889  HA  TYR A 111      28.275  -3.326  -7.962  1.00 23.54           H  
ATOM   1890  C   TYR A 111      28.592  -3.487 -10.025  1.00 23.54           C  
ATOM   1891  CB  TYR A 111      26.954  -1.926  -8.841  1.00 23.54           C  
ATOM   1892  HB2 TYR A 111      27.050  -0.932  -9.278  1.00 23.54           H  
ATOM   1893  HB3 TYR A 111      26.284  -2.497  -9.483  1.00 23.54           H  
ATOM   1894  O   TYR A 111      27.891  -4.476 -10.227  1.00 23.54           O  
ATOM   1895  CG  TYR A 111      26.312  -1.845  -7.472  1.00 23.54           C  
ATOM   1896  CD1 TYR A 111      25.693  -2.991  -6.936  1.00 23.54           C  
ATOM   1897  HD1 TYR A 111      25.668  -3.912  -7.500  1.00 23.54           H  
ATOM   1898  CD2 TYR A 111      26.358  -0.653  -6.724  1.00 23.54           C  
ATOM   1899  HD2 TYR A 111      26.845   0.222  -7.129  1.00 23.54           H  
ATOM   1900  CE1 TYR A 111      25.108  -2.944  -5.658  1.00 23.54           C  
ATOM   1901  HE1 TYR A 111      24.630  -3.815  -5.235  1.00 23.54           H  
ATOM   1902  CE2 TYR A 111      25.770  -0.602  -5.444  1.00 23.54           C  
ATOM   1903  HE2 TYR A 111      25.799   0.311  -4.868  1.00 23.54           H  
ATOM   1904  OH  TYR A 111      24.564  -1.716  -3.683  1.00 23.54           O  
ATOM   1905  HH  TYR A 111      24.632  -0.862  -3.249  1.00 23.54           H  
ATOM   1906  CZ  TYR A 111      25.142  -1.750  -4.911  1.00 23.54           C  
ATOM   1907  N   GLN A 112      29.631  -3.200 -10.818  1.00 22.71           N  
ATOM   1908  H   GLN A 112      30.209  -2.398 -10.609  1.00 22.71           H  
ATOM   1909  CA  GLN A 112      30.082  -4.134 -11.859  1.00 22.71           C  
ATOM   1910  HA  GLN A 112      29.202  -4.612 -12.291  1.00 22.71           H  
ATOM   1911  C   GLN A 112      30.910  -5.308 -11.308  1.00 22.71           C  
ATOM   1912  CB  GLN A 112      30.792  -3.384 -13.000  1.00 22.71           C  
ATOM   1913  HB2 GLN A 112      31.409  -2.581 -12.597  1.00 22.71           H  
ATOM   1914  HB3 GLN A 112      31.439  -4.076 -13.538  1.00 22.71           H  
ATOM   1915  O   GLN A 112      31.112  -6.277 -12.031  1.00 22.71           O  
ATOM   1916  CG  GLN A 112      29.763  -2.826 -13.999  1.00 22.71           C  
ATOM   1917  HG2 GLN A 112      29.127  -3.643 -14.339  1.00 22.71           H  
ATOM   1918  HG3 GLN A 112      29.135  -2.089 -13.499  1.00 22.71           H  
ATOM   1919  CD  GLN A 112      30.395  -2.168 -15.222  1.00 22.71           C  
ATOM   1920  NE2 GLN A 112      29.714  -2.150 -16.347  1.00 22.71           N  
ATOM   1921 HE21 GLN A 112      30.189  -1.717 -17.127  1.00 22.71           H  
ATOM   1922 HE22 GLN A 112      28.821  -2.617 -16.416  1.00 22.71           H  
ATOM   1923  OE1 GLN A 112      31.488  -1.632 -15.206  1.00 22.71           O  
ATOM   1924  N   HIS A 113      31.313  -5.291 -10.031  1.00 22.04           N  
ATOM   1925  H   HIS A 113      31.113  -4.484  -9.457  1.00 22.04           H  
ATOM   1926  CA  HIS A 113      32.128  -6.359  -9.437  1.00 22.04           C  
ATOM   1927  HA  HIS A 113      32.581  -6.923 -10.253  1.00 22.04           H  
ATOM   1928  C   HIS A 113      31.355  -7.435  -8.653  1.00 22.04           C  
ATOM   1929  CB  HIS A 113      33.296  -5.745  -8.652  1.00 22.04           C  
ATOM   1930  HB2 HIS A 113      33.547  -6.380  -7.803  1.00 22.04           H  
ATOM   1931  HB3 HIS A 113      33.025  -4.765  -8.259  1.00 22.04           H  
ATOM   1932  O   HIS A 113      31.964  -8.394  -8.190  1.00 22.04           O  
ATOM   1933  CG  HIS A 113      34.525  -5.637  -9.516  1.00 22.04           C  
ATOM   1934  CD2 HIS A 113      35.010  -4.518 -10.137  1.00 22.04           C  
ATOM   1935  HD2 HIS A 113      34.589  -3.525 -10.077  1.00 22.04           H  
ATOM   1936  ND1 HIS A 113      35.335  -6.688  -9.884  1.00 22.04           N  
ATOM   1937  HD1 HIS A 113      35.250  -7.644  -9.570  1.00 22.04           H  
ATOM   1938  CE1 HIS A 113      36.292  -6.213 -10.698  1.00 22.04           C  
ATOM   1939  HE1 HIS A 113      37.085  -6.800 -11.135  1.00 22.04           H  
ATOM   1940  NE2 HIS A 113      36.131  -4.893 -10.883  1.00 22.04           N  
ATOM   1941  N   PHE A 114      30.023  -7.366  -8.566  1.00 22.52           N  
ATOM   1942  H   PHE A 114      29.555  -6.566  -8.966  1.00 22.52           H  
ATOM   1943  CA  PHE A 114      29.221  -8.353  -7.820  1.00 22.52           C  
ATOM   1944  HA  PHE A 114      29.898  -8.941  -7.200  1.00 22.52           H  
ATOM   1945  C   PHE A 114      28.525  -9.409  -8.701  1.00 22.52           C  
ATOM   1946  CB  PHE A 114      28.299  -7.636  -6.823  1.00 22.52           C  
ATOM   1947  HB2 PHE A 114      27.693  -6.900  -7.352  1.00 22.52           H  
ATOM   1948  HB3 PHE A 114      27.619  -8.359  -6.373  1.00 22.52           H  
ATOM   1949  O   PHE A 114      27.490  -9.953  -8.324  1.00 22.52           O  
ATOM   1950  CG  PHE A 114      29.058  -6.971  -5.690  1.00 22.52           C  
ATOM   1951  CD1 PHE A 114      29.593  -7.755  -4.649  1.00 22.52           C  
ATOM   1952  HD1 PHE A 114      29.462  -8.827  -4.653  1.00 22.52           H  
ATOM   1953  CD2 PHE A 114      29.242  -5.577  -5.675  1.00 22.52           C  
ATOM   1954  HD2 PHE A 114      28.843  -4.967  -6.472  1.00 22.52           H  
ATOM   1955  CE1 PHE A 114      30.298  -7.147  -3.595  1.00 22.52           C  
ATOM   1956  HE1 PHE A 114      30.703  -7.750  -2.795  1.00 22.52           H  
ATOM   1957  CE2 PHE A 114      29.950  -4.968  -4.623  1.00 22.52           C  
ATOM   1958  HE2 PHE A 114      30.092  -3.898  -4.618  1.00 22.52           H  
ATOM   1959  CZ  PHE A 114      30.475  -5.753  -3.582  1.00 22.52           C  
ATOM   1960  HZ  PHE A 114      31.017  -5.288  -2.772  1.00 22.52           H  
ATOM   1961  N   GLN A 115      29.089  -9.751  -9.868  1.00 23.99           N  
ATOM   1962  H   GLN A 115      29.939  -9.284 -10.148  1.00 23.99           H  
ATOM   1963  CA  GLN A 115      28.564 -10.836 -10.722  1.00 23.99           C  
ATOM   1964  HA  GLN A 115      27.485 -10.866 -10.571  1.00 23.99           H  
ATOM   1965  C   GLN A 115      29.000 -12.263 -10.317  1.00 23.99           C  
ATOM   1966  CB  GLN A 115      28.779 -10.525 -12.221  1.00 23.99           C  
ATOM   1967  HB2 GLN A 115      29.757 -10.072 -12.379  1.00 23.99           H  
ATOM   1968  HB3 GLN A 115      28.740 -11.452 -12.793  1.00 23.99           H  
ATOM   1969  O   GLN A 115      28.605 -13.213 -10.988  1.00 23.99           O  
ATOM   1970  CG  GLN A 115      27.666  -9.603 -12.753  1.00 23.99           C  
ATOM   1971  HG2 GLN A 115      27.784  -8.609 -12.322  1.00 23.99           H  
ATOM   1972  HG3 GLN A 115      26.701  -9.997 -12.435  1.00 23.99           H  
ATOM   1973  CD  GLN A 115      27.635  -9.477 -14.276  1.00 23.99           C  
ATOM   1974  NE2 GLN A 115      26.503  -9.129 -14.849  1.00 23.99           N  
ATOM   1975 HE21 GLN A 115      25.672  -8.985 -14.293  1.00 23.99           H  
ATOM   1976 HE22 GLN A 115      26.528  -9.098 -15.858  1.00 23.99           H  
ATOM   1977  OE1 GLN A 115      28.595  -9.676 -14.996  1.00 23.99           O  
ATOM   1978  N   HIS A 116      29.713 -12.463  -9.199  1.00 24.35           N  
ATOM   1979  H   HIS A 116      30.016 -11.657  -8.670  1.00 24.35           H  
ATOM   1980  CA  HIS A 116      30.197 -13.796  -8.787  1.00 24.35           C  
ATOM   1981  HA  HIS A 116      29.598 -14.545  -9.305  1.00 24.35           H  
ATOM   1982  C   HIS A 116      30.003 -14.170  -7.306  1.00 24.35           C  
ATOM   1983  CB  HIS A 116      31.642 -13.999  -9.273  1.00 24.35           C  
ATOM   1984  HB2 HIS A 116      32.056 -14.916  -8.855  1.00 24.35           H  
ATOM   1985  HB3 HIS A 116      32.263 -13.168  -8.939  1.00 24.35           H  
ATOM   1986  O   HIS A 116      30.722 -15.027  -6.796  1.00 24.35           O  
ATOM   1987  CG  HIS A 116      31.728 -14.134 -10.769  1.00 24.35           C  
ATOM   1988  CD2 HIS A 116      32.309 -13.253 -11.639  1.00 24.35           C  
ATOM   1989  HD2 HIS A 116      32.806 -12.331 -11.376  1.00 24.35           H  
ATOM   1990  ND1 HIS A 116      31.209 -15.164 -11.523  1.00 24.35           N  
ATOM   1991  HD1 HIS A 116      30.708 -15.970 -11.176  1.00 24.35           H  
ATOM   1992  CE1 HIS A 116      31.468 -14.907 -12.814  1.00 24.35           C  
ATOM   1993  HE1 HIS A 116      31.186 -15.535 -13.646  1.00 24.35           H  
ATOM   1994  NE2 HIS A 116      32.133 -13.748 -12.932  1.00 24.35           N  
ATOM   1995  N   LEU A 117      28.995 -13.627  -6.617  1.00 20.79           N  
ATOM   1996  H   LEU A 117      28.408 -12.932  -7.056  1.00 20.79           H  
ATOM   1997  CA  LEU A 117      28.535 -14.239  -5.364  1.00 20.79           C  
ATOM   1998  HA  LEU A 117      29.389 -14.653  -4.828  1.00 20.79           H  
ATOM   1999  C   LEU A 117      27.631 -15.438  -5.694  1.00 20.79           C  
ATOM   2000  CB  LEU A 117      27.898 -13.191  -4.432  1.00 20.79           C  
ATOM   2001  HB2 LEU A 117      27.212 -12.577  -5.015  1.00 20.79           H  
ATOM   2002  HB3 LEU A 117      27.313 -13.700  -3.666  1.00 20.79           H  
ATOM   2003  O   LEU A 117      26.406 -15.344  -5.748  1.00 20.79           O  
ATOM   2004  CG  LEU A 117      28.942 -12.293  -3.733  1.00 20.79           C  
ATOM   2005  HG  LEU A 117      29.679 -11.957  -4.462  1.00 20.79           H  
ATOM   2006  CD1 LEU A 117      28.257 -11.057  -3.153  1.00 20.79           C  
ATOM   2007 HD11 LEU A 117      27.758 -10.499  -3.946  1.00 20.79           H  
ATOM   2008 HD12 LEU A 117      28.994 -10.414  -2.673  1.00 20.79           H  
ATOM   2009 HD13 LEU A 117      27.515 -11.358  -2.413  1.00 20.79           H  
ATOM   2010  CD2 LEU A 117      29.661 -13.011  -2.586  1.00 20.79           C  
ATOM   2011 HD21 LEU A 117      30.220 -13.869  -2.960  1.00 20.79           H  
ATOM   2012 HD22 LEU A 117      28.939 -13.352  -1.844  1.00 20.79           H  
ATOM   2013 HD23 LEU A 117      30.364 -12.330  -2.106  1.00 20.79           H  
ATOM   2014  N   GLN A 118      28.257 -16.594  -5.929  1.00 23.93           N  
ATOM   2015  H   GLN A 118      29.265 -16.551  -5.953  1.00 23.93           H  
ATOM   2016  CA  GLN A 118      27.689 -17.826  -5.385  1.00 23.93           C  
ATOM   2017  HA  GLN A 118      26.679 -17.992  -5.759  1.00 23.93           H  
ATOM   2018  C   GLN A 118      27.646 -17.581  -3.879  1.00 23.93           C  
ATOM   2019  CB  GLN A 118      28.588 -19.032  -5.717  1.00 23.93           C  
ATOM   2020  HB2 GLN A 118      28.280 -19.873  -5.097  1.00 23.93           H  
ATOM   2021  HB3 GLN A 118      29.623 -18.792  -5.475  1.00 23.93           H  
ATOM   2022  O   GLN A 118      28.707 -17.483  -3.271  1.00 23.93           O  
ATOM   2023  CG  GLN A 118      28.494 -19.459  -7.189  1.00 23.93           C  
ATOM   2024  HG2 GLN A 118      27.457 -19.706  -7.419  1.00 23.93           H  
ATOM   2025  HG3 GLN A 118      28.801 -18.632  -7.830  1.00 23.93           H  
ATOM   2026  CD  GLN A 118      29.369 -20.669  -7.515  1.00 23.93           C  
ATOM   2027  NE2 GLN A 118      29.144 -21.325  -8.633  1.00 23.93           N  
ATOM   2028 HE21 GLN A 118      28.420 -21.037  -9.276  1.00 23.93           H  
ATOM   2029 HE22 GLN A 118      29.770 -22.097  -8.807  1.00 23.93           H  
ATOM   2030  OE1 GLN A 118      30.279 -21.050  -6.803  1.00 23.93           O  
ATOM   2031  N   TYR A 119      26.461 -17.311  -3.327  1.00 26.36           N  
ATOM   2032  H   TYR A 119      25.632 -17.314  -3.904  1.00 26.36           H  
ATOM   2033  CA  TYR A 119      26.307 -16.964  -1.918  1.00 26.36           C  
ATOM   2034  HA  TYR A 119      26.846 -16.039  -1.714  1.00 26.36           H  
ATOM   2035  C   TYR A 119      26.938 -18.069  -1.066  1.00 26.36           C  
ATOM   2036  CB  TYR A 119      24.824 -16.726  -1.577  1.00 26.36           C  
ATOM   2037  HB2 TYR A 119      24.202 -17.452  -2.101  1.00 26.36           H  
ATOM   2038  HB3 TYR A 119      24.689 -16.911  -0.511  1.00 26.36           H  
ATOM   2039  O   TYR A 119      26.378 -19.152  -0.906  1.00 26.36           O  
ATOM   2040  CG  TYR A 119      24.326 -15.318  -1.866  1.00 26.36           C  
ATOM   2041  CD1 TYR A 119      24.291 -14.366  -0.826  1.00 26.36           C  
ATOM   2042  HD1 TYR A 119      24.617 -14.636   0.167  1.00 26.36           H  
ATOM   2043  CD2 TYR A 119      23.888 -14.955  -3.157  1.00 26.36           C  
ATOM   2044  HD2 TYR A 119      23.914 -15.678  -3.959  1.00 26.36           H  
ATOM   2045  CE1 TYR A 119      23.814 -13.063  -1.065  1.00 26.36           C  
ATOM   2046  HE1 TYR A 119      23.783 -12.351  -0.254  1.00 26.36           H  
ATOM   2047  CE2 TYR A 119      23.414 -13.650  -3.401  1.00 26.36           C  
ATOM   2048  HE2 TYR A 119      23.070 -13.359  -4.383  1.00 26.36           H  
ATOM   2049  OH  TYR A 119      22.909 -11.450  -2.603  1.00 26.36           O  
ATOM   2050  HH  TYR A 119      22.854 -10.930  -1.798  1.00 26.36           H  
ATOM   2051  CZ  TYR A 119      23.372 -12.703  -2.356  1.00 26.36           C  
ATOM   2052  N   ASP A 120      28.137 -17.779  -0.559  1.00 23.79           N  
ATOM   2053  H   ASP A 120      28.595 -16.943  -0.895  1.00 23.79           H  
ATOM   2054  CA  ASP A 120      28.668 -18.371   0.656  1.00 23.79           C  
ATOM   2055  HA  ASP A 120      28.853 -19.434   0.500  1.00 23.79           H  
ATOM   2056  C   ASP A 120      27.561 -18.171   1.695  1.00 23.79           C  
ATOM   2057  CB  ASP A 120      29.993 -17.659   1.019  1.00 23.79           C  
ATOM   2058  HB2 ASP A 120      29.775 -16.648   1.364  1.00 23.79           H  
ATOM   2059  HB3 ASP A 120      30.589 -17.572   0.111  1.00 23.79           H  
ATOM   2060  O   ASP A 120      27.081 -17.047   1.883  1.00 23.79           O  
ATOM   2061  CG  ASP A 120      30.863 -18.370   2.073  1.00 23.79           C  
ATOM   2062  OD1 ASP A 120      30.350 -19.208   2.852  1.00 23.79           O  
ATOM   2063  OD2 ASP A 120      32.078 -18.083   2.136  1.00 23.79           O  
ATOM   2064  N   GLN A 121      27.098 -19.262   2.301  1.00 26.23           N  
ATOM   2065  H   GLN A 121      27.578 -20.128   2.099  1.00 26.23           H  
ATOM   2066  CA  GLN A 121      25.947 -19.349   3.213  1.00 26.23           C  
ATOM   2067  HA  GLN A 121      25.062 -18.978   2.695  1.00 26.23           H  
ATOM   2068  C   GLN A 121      26.095 -18.494   4.493  1.00 26.23           C  
ATOM   2069  CB  GLN A 121      25.729 -20.834   3.562  1.00 26.23           C  
ATOM   2070  HB2 GLN A 121      25.007 -20.918   4.374  1.00 26.23           H  
ATOM   2071  HB3 GLN A 121      26.673 -21.257   3.906  1.00 26.23           H  
ATOM   2072  O   GLN A 121      25.398 -18.703   5.476  1.00 26.23           O  
ATOM   2073  CG  GLN A 121      25.180 -21.661   2.390  1.00 26.23           C  
ATOM   2074  HG2 GLN A 121      24.189 -21.287   2.132  1.00 26.23           H  
ATOM   2075  HG3 GLN A 121      25.824 -21.553   1.518  1.00 26.23           H  
ATOM   2076  CD  GLN A 121      25.090 -23.147   2.730  1.00 26.23           C  
ATOM   2077  NE2 GLN A 121      24.067 -23.838   2.281  1.00 26.23           N  
ATOM   2078 HE21 GLN A 121      23.268 -23.344   1.909  1.00 26.23           H  
ATOM   2079 HE22 GLN A 121      23.996 -24.781   2.635  1.00 26.23           H  
ATOM   2080  OE1 GLN A 121      25.948 -23.730   3.374  1.00 26.23           O  
ATOM   2081  N   ARG A 122      27.019 -17.532   4.512  1.00 24.34           N  
ATOM   2082  H   ARG A 122      27.516 -17.383   3.645  1.00 24.34           H  
ATOM   2083  CA  ARG A 122      27.380 -16.694   5.655  1.00 24.34           C  
ATOM   2084  HA  ARG A 122      26.746 -16.953   6.502  1.00 24.34           H  
ATOM   2085  C   ARG A 122      27.121 -15.203   5.451  1.00 24.34           C  
ATOM   2086  CB  ARG A 122      28.833 -17.008   6.039  1.00 24.34           C  
ATOM   2087  HB2 ARG A 122      29.479 -16.938   5.164  1.00 24.34           H  
ATOM   2088  HB3 ARG A 122      29.173 -16.291   6.786  1.00 24.34           H  
ATOM   2089  O   ARG A 122      27.335 -14.438   6.377  1.00 24.34           O  
ATOM   2090  CG  ARG A 122      28.899 -18.419   6.645  1.00 24.34           C  
ATOM   2091  HG2 ARG A 122      28.576 -19.168   5.922  1.00 24.34           H  
ATOM   2092  HG3 ARG A 122      28.221 -18.457   7.498  1.00 24.34           H  
ATOM   2093  CD  ARG A 122      30.297 -18.774   7.142  1.00 24.34           C  
ATOM   2094  HD2 ARG A 122      30.727 -17.911   7.651  1.00 24.34           H  
ATOM   2095  HD3 ARG A 122      30.196 -19.586   7.861  1.00 24.34           H  
ATOM   2096  NE  ARG A 122      31.169 -19.220   6.045  1.00 24.34           N  
ATOM   2097  HE  ARG A 122      30.782 -19.223   5.112  1.00 24.34           H  
ATOM   2098  NH1 ARG A 122      33.037 -19.566   7.333  1.00 24.34           N  
ATOM   2099 HH11 ARG A 122      34.005 -19.840   7.431  1.00 24.34           H  
ATOM   2100 HH12 ARG A 122      32.507 -19.279   8.144  1.00 24.34           H  
ATOM   2101  NH2 ARG A 122      33.089 -19.924   5.114  1.00 24.34           N  
ATOM   2102 HH21 ARG A 122      34.097 -19.976   5.150  1.00 24.34           H  
ATOM   2103 HH22 ARG A 122      32.628 -19.749   4.232  1.00 24.34           H  
ATOM   2104  CZ  ARG A 122      32.427 -19.578   6.176  1.00 24.34           C  
ATOM   2105  N   PHE A 123      26.630 -14.781   4.284  1.00 23.77           N  
ATOM   2106  H   PHE A 123      26.496 -15.463   3.551  1.00 23.77           H  
ATOM   2107  CA  PHE A 123      26.246 -13.382   4.032  1.00 23.77           C  
ATOM   2108  HA  PHE A 123      26.220 -12.863   4.990  1.00 23.77           H  
ATOM   2109  C   PHE A 123      24.803 -13.265   3.533  1.00 23.77           C  
ATOM   2110  CB  PHE A 123      27.309 -12.660   3.185  1.00 23.77           C  
ATOM   2111  HB2 PHE A 123      26.849 -12.122   2.356  1.00 23.77           H  
ATOM   2112  HB3 PHE A 123      27.985 -13.389   2.739  1.00 23.77           H  
ATOM   2113  O   PHE A 123      24.486 -12.617   2.538  1.00 23.77           O  
ATOM   2114  CG  PHE A 123      28.114 -11.662   3.994  1.00 23.77           C  
ATOM   2115  CD1 PHE A 123      27.658 -10.338   4.142  1.00 23.77           C  
ATOM   2116  HD1 PHE A 123      26.729 -10.034   3.682  1.00 23.77           H  
ATOM   2117  CD2 PHE A 123      29.308 -12.063   4.622  1.00 23.77           C  
ATOM   2118  HD2 PHE A 123      29.645 -13.085   4.541  1.00 23.77           H  
ATOM   2119  CE1 PHE A 123      28.405  -9.413   4.895  1.00 23.77           C  
ATOM   2120  HE1 PHE A 123      28.049  -8.401   5.019  1.00 23.77           H  
ATOM   2121  CE2 PHE A 123      30.055 -11.138   5.372  1.00 23.77           C  
ATOM   2122  HE2 PHE A 123      30.963 -11.452   5.866  1.00 23.77           H  
ATOM   2123  CZ  PHE A 123      29.606  -9.813   5.506  1.00 23.77           C  
ATOM   2124  HZ  PHE A 123      30.171  -9.110   6.100  1.00 23.77           H  
ATOM   2125  N   ILE A 124      23.903 -13.906   4.265  1.00 24.93           N  
ATOM   2126  H   ILE A 124      24.248 -14.447   5.046  1.00 24.93           H  
ATOM   2127  CA  ILE A 124      22.539 -13.415   4.396  1.00 24.93           C  
ATOM   2128  HA  ILE A 124      22.133 -13.136   3.424  1.00 24.93           H  
ATOM   2129  C   ILE A 124      22.679 -12.189   5.312  1.00 24.93           C  
ATOM   2130  CB  ILE A 124      21.681 -14.554   4.996  1.00 24.93           C  
ATOM   2131  HB  ILE A 124      22.179 -14.934   5.889  1.00 24.93           H  
ATOM   2132  O   ILE A 124      23.056 -12.390   6.467  1.00 24.93           O  
ATOM   2133  CG1 ILE A 124      21.549 -15.709   3.979  1.00 24.93           C  
ATOM   2134 HG12 ILE A 124      22.542 -16.077   3.723  1.00 24.93           H  
ATOM   2135 HG13 ILE A 124      21.083 -15.338   3.066  1.00 24.93           H  
ATOM   2136  CG2 ILE A 124      20.299 -14.071   5.411  1.00 24.93           C  
ATOM   2137 HG21 ILE A 124      20.410 -13.235   6.102  1.00 24.93           H  
ATOM   2138 HG22 ILE A 124      19.726 -13.806   4.522  1.00 24.93           H  
ATOM   2139 HG23 ILE A 124      19.771 -14.854   5.954  1.00 24.93           H  
ATOM   2140  CD1 ILE A 124      20.739 -16.908   4.488  1.00 24.93           C  
ATOM   2141 HD11 ILE A 124      20.826 -17.729   3.776  1.00 24.93           H  
ATOM   2142 HD12 ILE A 124      19.684 -16.652   4.581  1.00 24.93           H  
ATOM   2143 HD13 ILE A 124      21.125 -17.239   5.452  1.00 24.93           H  
ATOM   2144  N   PRO A 125      22.501 -10.930   4.851  1.00 24.23           N  
ATOM   2145  CA  PRO A 125      22.465  -9.803   5.778  1.00 24.23           C  
ATOM   2146  HA  PRO A 125      23.458  -9.627   6.191  1.00 24.23           H  
ATOM   2147  C   PRO A 125      21.499 -10.171   6.900  1.00 24.23           C  
ATOM   2148  CB  PRO A 125      22.008  -8.583   4.963  1.00 24.23           C  
ATOM   2149  HB2 PRO A 125      21.274  -7.981   5.498  1.00 24.23           H  
ATOM   2150  HB3 PRO A 125      22.878  -7.978   4.710  1.00 24.23           H  
ATOM   2151  O   PRO A 125      20.359 -10.524   6.614  1.00 24.23           O  
ATOM   2152  CG  PRO A 125      21.419  -9.178   3.682  1.00 24.23           C  
ATOM   2153  HG2 PRO A 125      20.363  -9.396   3.841  1.00 24.23           H  
ATOM   2154  HG3 PRO A 125      21.546  -8.511   2.829  1.00 24.23           H  
ATOM   2155  CD  PRO A 125      22.198 -10.480   3.504  1.00 24.23           C  
ATOM   2156  HD2 PRO A 125      23.133 -10.277   2.982  1.00 24.23           H  
ATOM   2157  HD3 PRO A 125      21.614 -11.200   2.930  1.00 24.23           H  
ATOM   2158  N   GLU A 126      21.960 -10.137   8.152  1.00 22.68           N  
ATOM   2159  H   GLU A 126      22.943  -9.944   8.282  1.00 22.68           H  
ATOM   2160  CA  GLU A 126      21.263 -10.667   9.341  1.00 22.68           C  
ATOM   2161  HA  GLU A 126      21.198 -11.752   9.260  1.00 22.68           H  
ATOM   2162  C   GLU A 126      19.818 -10.149   9.504  1.00 22.68           C  
ATOM   2163  CB  GLU A 126      22.102 -10.330  10.586  1.00 22.68           C  
ATOM   2164  HB2 GLU A 126      21.517 -10.541  11.482  1.00 22.68           H  
ATOM   2165  HB3 GLU A 126      22.326  -9.263  10.566  1.00 22.68           H  
ATOM   2166  O   GLU A 126      19.017 -10.720  10.233  1.00 22.68           O  
ATOM   2167  CG  GLU A 126      23.402 -11.154  10.658  1.00 22.68           C  
ATOM   2168  HG2 GLU A 126      23.139 -12.202  10.797  1.00 22.68           H  
ATOM   2169  HG3 GLU A 126      23.930 -11.066   9.709  1.00 22.68           H  
ATOM   2170  CD  GLU A 126      24.350 -10.691  11.777  1.00 22.68           C  
ATOM   2171  OE1 GLU A 126      25.060 -11.558  12.331  1.00 22.68           O  
ATOM   2172  OE2 GLU A 126      24.397  -9.463  12.025  1.00 22.68           O  
ATOM   2173  N   ARG A 127      19.431  -9.128   8.734  1.00 23.64           N  
ATOM   2174  H   ARG A 127      20.135  -8.780   8.099  1.00 23.64           H  
ATOM   2175  CA  ARG A 127      18.052  -8.655   8.558  1.00 23.64           C  
ATOM   2176  HA  ARG A 127      17.607  -8.538   9.546  1.00 23.64           H  
ATOM   2177  C   ARG A 127      17.106  -9.625   7.821  1.00 23.64           C  
ATOM   2178  CB  ARG A 127      18.088  -7.283   7.865  1.00 23.64           C  
ATOM   2179  HB2 ARG A 127      18.554  -7.380   6.884  1.00 23.64           H  
ATOM   2180  HB3 ARG A 127      17.064  -6.937   7.728  1.00 23.64           H  
ATOM   2181  O   ARG A 127      15.921  -9.330   7.743  1.00 23.64           O  
ATOM   2182  CG  ARG A 127      18.849  -6.243   8.703  1.00 23.64           C  
ATOM   2183  HG2 ARG A 127      18.441  -6.234   9.714  1.00 23.64           H  
ATOM   2184  HG3 ARG A 127      19.907  -6.501   8.750  1.00 23.64           H  
ATOM   2185  CD  ARG A 127      18.701  -4.845   8.096  1.00 23.64           C  
ATOM   2186  HD2 ARG A 127      19.131  -4.843   7.095  1.00 23.64           H  
ATOM   2187  HD3 ARG A 127      17.638  -4.617   8.025  1.00 23.64           H  
ATOM   2188  NE  ARG A 127      19.375  -3.831   8.930  1.00 23.64           N  
ATOM   2189  HE  ARG A 127      20.035  -4.175   9.613  1.00 23.64           H  
ATOM   2190  NH1 ARG A 127      18.262  -1.984   8.136  1.00 23.64           N  
ATOM   2191 HH11 ARG A 127      17.721  -2.582   7.527  1.00 23.64           H  
ATOM   2192 HH12 ARG A 127      17.998  -1.017   8.254  1.00 23.64           H  
ATOM   2193  NH2 ARG A 127      19.738  -1.753   9.789  1.00 23.64           N  
ATOM   2194 HH21 ARG A 127      20.352  -2.145  10.488  1.00 23.64           H  
ATOM   2195 HH22 ARG A 127      19.469  -0.782   9.868  1.00 23.64           H  
ATOM   2196  CZ  ARG A 127      19.127  -2.533   8.943  1.00 23.64           C  
ATOM   2197  N   LEU A 128      17.587 -10.748   7.280  1.00 24.79           N  
ATOM   2198  H   LEU A 128      18.588 -10.880   7.320  1.00 24.79           H  
ATOM   2199  CA  LEU A 128      16.792 -11.735   6.522  1.00 24.79           C  
ATOM   2200  HA  LEU A 128      15.871 -11.271   6.171  1.00 24.79           H  
ATOM   2201  C   LEU A 128      16.353 -12.969   7.343  1.00 24.79           C  
ATOM   2202  CB  LEU A 128      17.618 -12.171   5.300  1.00 24.79           C  
ATOM   2203  HB2 LEU A 128      18.645 -12.222   5.662  1.00 24.79           H  
ATOM   2204  HB3 LEU A 128      17.312 -13.166   4.978  1.00 24.79           H  
ATOM   2205  O   LEU A 128      15.578 -13.774   6.836  1.00 24.79           O  
ATOM   2206  CG  LEU A 128      17.626 -11.246   4.076  1.00 24.79           C  
ATOM   2207  HG  LEU A 128      17.809 -10.220   4.395  1.00 24.79           H  
ATOM   2208  CD1 LEU A 128      18.741 -11.669   3.117  1.00 24.79           C  
ATOM   2209 HD11 LEU A 128      18.804 -10.961   2.290  1.00 24.79           H  
ATOM   2210 HD12 LEU A 128      19.684 -11.679   3.664  1.00 24.79           H  
ATOM   2211 HD13 LEU A 128      18.538 -12.665   2.726  1.00 24.79           H  
ATOM   2212  CD2 LEU A 128      16.312 -11.314   3.301  1.00 24.79           C  
ATOM   2213 HD21 LEU A 128      16.112 -12.337   2.980  1.00 24.79           H  
ATOM   2214 HD22 LEU A 128      16.359 -10.664   2.427  1.00 24.79           H  
ATOM   2215 HD23 LEU A 128      15.490 -10.982   3.935  1.00 24.79           H  
ATOM   2216  N   LEU A 129      16.831 -13.146   8.583  1.00 21.14           N  
ATOM   2217  H   LEU A 129      17.446 -12.443   8.967  1.00 21.14           H  
ATOM   2218  CA  LEU A 129      16.607 -14.374   9.374  1.00 21.14           C  
ATOM   2219  HA  LEU A 129      16.330 -15.171   8.684  1.00 21.14           H  
ATOM   2220  C   LEU A 129      15.424 -14.321  10.361  1.00 21.14           C  
ATOM   2221  CB  LEU A 129      17.932 -14.790  10.048  1.00 21.14           C  
ATOM   2222  HB2 LEU A 129      18.504 -13.893  10.289  1.00 21.14           H  
ATOM   2223  HB3 LEU A 129      17.733 -15.301  10.990  1.00 21.14           H  
ATOM   2224  O   LEU A 129      15.149 -15.319  11.021  1.00 21.14           O  
ATOM   2225  CG  LEU A 129      18.774 -15.726   9.159  1.00 21.14           C  
ATOM   2226  HG  LEU A 129      18.726 -15.383   8.125  1.00 21.14           H  
ATOM   2227  CD1 LEU A 129      20.238 -15.707   9.594  1.00 21.14           C  
ATOM   2228 HD11 LEU A 129      20.823 -16.371   8.958  1.00 21.14           H  
ATOM   2229 HD12 LEU A 129      20.324 -16.031  10.631  1.00 21.14           H  
ATOM   2230 HD13 LEU A 129      20.637 -14.696   9.503  1.00 21.14           H  
ATOM   2231  CD2 LEU A 129      18.274 -17.173   9.231  1.00 21.14           C  
ATOM   2232 HD21 LEU A 129      17.233 -17.225   8.910  1.00 21.14           H  
ATOM   2233 HD22 LEU A 129      18.349 -17.543  10.253  1.00 21.14           H  
ATOM   2234 HD23 LEU A 129      18.874 -17.803   8.574  1.00 21.14           H  
ATOM   2235  N   PHE A 130      14.685 -13.212  10.444  1.00 21.85           N  
ATOM   2236  H   PHE A 130      14.928 -12.427   9.857  1.00 21.85           H  
ATOM   2237  CA  PHE A 130      13.606 -13.037  11.431  1.00 21.85           C  
ATOM   2238  HA  PHE A 130      13.669 -13.849  12.156  1.00 21.85           H  
ATOM   2239  C   PHE A 130      12.194 -13.173  10.855  1.00 21.85           C  
ATOM   2240  CB  PHE A 130      13.822 -11.753  12.238  1.00 21.85           C  
ATOM   2241  HB2 PHE A 130      13.978 -10.913  11.561  1.00 21.85           H  
ATOM   2242  HB3 PHE A 130      12.933 -11.534  12.830  1.00 21.85           H  
ATOM   2243  O   PHE A 130      11.284 -12.447  11.240  1.00 21.85           O  
ATOM   2244  CG  PHE A 130      14.975 -11.870  13.205  1.00 21.85           C  
ATOM   2245  CD1 PHE A 130      14.785 -12.519  14.441  1.00 21.85           C  
ATOM   2246  HD1 PHE A 130      13.815 -12.919  14.698  1.00 21.85           H  
ATOM   2247  CD2 PHE A 130      16.235 -11.345  12.873  1.00 21.85           C  
ATOM   2248  HD2 PHE A 130      16.389 -10.852  11.924  1.00 21.85           H  
ATOM   2249  CE1 PHE A 130      15.852 -12.630  15.349  1.00 21.85           C  
ATOM   2250  HE1 PHE A 130      15.704 -13.116  16.301  1.00 21.85           H  
ATOM   2251  CE2 PHE A 130      17.301 -11.455  13.781  1.00 21.85           C  
ATOM   2252  HE2 PHE A 130      18.269 -11.050  13.526  1.00 21.85           H  
ATOM   2253  CZ  PHE A 130      17.109 -12.093  15.019  1.00 21.85           C  
ATOM   2254  HZ  PHE A 130      17.929 -12.172  15.717  1.00 21.85           H  
ATOM   2255  N   LEU A 131      11.982 -14.130   9.954  1.00 23.42           N  
ATOM   2256  H   LEU A 131      12.757 -14.721   9.687  1.00 23.42           H  
ATOM   2257  CA  LEU A 131      10.631 -14.588   9.651  1.00 23.42           C  
ATOM   2258  HA  LEU A 131       9.891 -13.940  10.120  1.00 23.42           H  
ATOM   2259  C   LEU A 131      10.443 -15.967  10.253  1.00 23.42           C  
ATOM   2260  CB  LEU A 131      10.375 -14.556   8.154  1.00 23.42           C  
ATOM   2261  HB2 LEU A 131      11.185 -15.082   7.648  1.00 23.42           H  
ATOM   2262  HB3 LEU A 131       9.446 -15.094   7.963  1.00 23.42           H  
ATOM   2263  O   LEU A 131      11.119 -16.927   9.878  1.00 23.42           O  
ATOM   2264  CG  LEU A 131      10.248 -13.128   7.606  1.00 23.42           C  
ATOM   2265  HG  LEU A 131      11.124 -12.537   7.874  1.00 23.42           H  
ATOM   2266  CD1 LEU A 131      10.207 -13.276   6.106  1.00 23.42           C  
ATOM   2267 HD11 LEU A 131      11.232 -13.497   5.807  1.00 23.42           H  
ATOM   2268 HD12 LEU A 131       9.855 -12.350   5.651  1.00 23.42           H  
ATOM   2269 HD13 LEU A 131       9.535 -14.082   5.813  1.00 23.42           H  
ATOM   2270  CD2 LEU A 131       8.990 -12.379   8.046  1.00 23.42           C  
ATOM   2271 HD21 LEU A 131       9.009 -12.219   9.124  1.00 23.42           H  
ATOM   2272 HD22 LEU A 131       8.101 -12.952   7.781  1.00 23.42           H  
ATOM   2273 HD23 LEU A 131       8.953 -11.403   7.563  1.00 23.42           H  
ATOM   2274  N   GLY A 132       9.538 -16.052  11.225  1.00 23.37           N  
ATOM   2275  H   GLY A 132       9.053 -15.211  11.505  1.00 23.37           H  
ATOM   2276  CA  GLY A 132       9.177 -17.320  11.834  1.00 23.37           C  
ATOM   2277  HA2 GLY A 132       8.360 -17.172  12.541  1.00 23.37           H  
ATOM   2278  HA3 GLY A 132      10.048 -17.692  12.374  1.00 23.37           H  
ATOM   2279  C   GLY A 132       8.746 -18.353  10.780  1.00 23.37           C  
ATOM   2280  O   GLY A 132       8.305 -17.989   9.689  1.00 23.37           O  
ATOM   2281  N   PRO A 133       8.822 -19.654  11.099  1.00 23.67           N  
ATOM   2282  CA  PRO A 133       8.500 -20.748  10.176  1.00 23.67           C  
ATOM   2283  HA  PRO A 133       9.213 -20.732   9.351  1.00 23.67           H  
ATOM   2284  C   PRO A 133       7.088 -20.685   9.557  1.00 23.67           C  
ATOM   2285  CB  PRO A 133       8.718 -22.030  10.995  1.00 23.67           C  
ATOM   2286  HB2 PRO A 133       7.953 -22.781  10.796  1.00 23.67           H  
ATOM   2287  HB3 PRO A 133       9.704 -22.434  10.767  1.00 23.67           H  
ATOM   2288  O   PRO A 133       6.869 -21.267   8.497  1.00 23.67           O  
ATOM   2289  CG  PRO A 133       8.685 -21.575  12.455  1.00 23.67           C  
ATOM   2290  HG2 PRO A 133       9.287 -22.219  13.096  1.00 23.67           H  
ATOM   2291  HG3 PRO A 133       7.653 -21.541  12.803  1.00 23.67           H  
ATOM   2292  CD  PRO A 133       9.246 -20.164  12.389  1.00 23.67           C  
ATOM   2293  HD2 PRO A 133      10.334 -20.192  12.429  1.00 23.67           H  
ATOM   2294  HD3 PRO A 133       8.850 -19.572  13.214  1.00 23.67           H  
ATOM   2295  N   ASP A 134       6.150 -19.955  10.169  1.00 27.66           N  
ATOM   2296  H   ASP A 134       6.396 -19.495  11.033  1.00 27.66           H  
ATOM   2297  CA  ASP A 134       4.783 -19.762   9.657  1.00 27.66           C  
ATOM   2298  HA  ASP A 134       4.519 -20.619   9.037  1.00 27.66           H  
ATOM   2299  C   ASP A 134       4.630 -18.527   8.736  1.00 27.66           C  
ATOM   2300  CB  ASP A 134       3.800 -19.732  10.845  1.00 27.66           C  
ATOM   2301  HB2 ASP A 134       2.856 -19.312  10.500  1.00 27.66           H  
ATOM   2302  HB3 ASP A 134       4.194 -19.076  11.621  1.00 27.66           H  
ATOM   2303  O   ASP A 134       3.633 -18.410   8.025  1.00 27.66           O  
ATOM   2304  CG  ASP A 134       3.483 -21.112  11.453  1.00 27.66           C  
ATOM   2305  OD1 ASP A 134       3.766 -22.151  10.819  1.00 27.66           O  
ATOM   2306  OD2 ASP A 134       2.832 -21.154  12.528  1.00 27.66           O  
ATOM   2307  N   LEU A 135       5.634 -17.645   8.675  1.00 26.14           N  
ATOM   2308  H   LEU A 135       6.456 -17.836   9.231  1.00 26.14           H  
ATOM   2309  CA  LEU A 135       5.741 -16.521   7.736  1.00 26.14           C  
ATOM   2310  HA  LEU A 135       4.826 -16.457   7.147  1.00 26.14           H  
ATOM   2311  C   LEU A 135       6.865 -16.783   6.732  1.00 26.14           C  
ATOM   2312  CB  LEU A 135       5.930 -15.191   8.492  1.00 26.14           C  
ATOM   2313  HB2 LEU A 135       6.293 -14.427   7.804  1.00 26.14           H  
ATOM   2314  HB3 LEU A 135       6.696 -15.334   9.254  1.00 26.14           H  
ATOM   2315  O   LEU A 135       7.688 -15.913   6.461  1.00 26.14           O  
ATOM   2316  CG  LEU A 135       4.658 -14.627   9.139  1.00 26.14           C  
ATOM   2317  HG  LEU A 135       4.166 -15.404   9.724  1.00 26.14           H  
ATOM   2318  CD1 LEU A 135       5.047 -13.483  10.072  1.00 26.14           C  
ATOM   2319 HD11 LEU A 135       5.717 -13.841  10.854  1.00 26.14           H  
ATOM   2320 HD12 LEU A 135       4.159 -13.072  10.553  1.00 26.14           H  
ATOM   2321 HD13 LEU A 135       5.548 -12.688   9.520  1.00 26.14           H  
ATOM   2322  CD2 LEU A 135       3.679 -14.079   8.093  1.00 26.14           C  
ATOM   2323 HD21 LEU A 135       3.316 -14.888   7.458  1.00 26.14           H  
ATOM   2324 HD22 LEU A 135       4.166 -13.318   7.483  1.00 26.14           H  
ATOM   2325 HD23 LEU A 135       2.824 -13.632   8.600  1.00 26.14           H  
ATOM   2326  N   ALA A 136       6.898 -17.985   6.156  1.00 26.87           N  
ATOM   2327  H   ALA A 136       6.235 -18.679   6.471  1.00 26.87           H  
ATOM   2328  CA  ALA A 136       7.719 -18.278   4.988  1.00 26.87           C  
ATOM   2329  HA  ALA A 136       8.746 -17.980   5.203  1.00 26.87           H  
ATOM   2330  C   ALA A 136       7.232 -17.439   3.787  1.00 26.87           C  
ATOM   2331  CB  ALA A 136       7.704 -19.791   4.732  1.00 26.87           C  
ATOM   2332  HB1 ALA A 136       8.082 -20.315   5.610  1.00 26.87           H  
ATOM   2333  HB2 ALA A 136       8.339 -20.022   3.876  1.00 26.87           H  
ATOM   2334  HB3 ALA A 136       6.687 -20.123   4.524  1.00 26.87           H  
ATOM   2335  O   ALA A 136       6.588 -17.943   2.868  1.00 26.87           O  
ATOM   2336  N   ALA A 137       7.500 -16.134   3.813  1.00 30.70           N  
ATOM   2337  H   ALA A 137       7.940 -15.762   4.643  1.00 30.70           H  
ATOM   2338  CA  ALA A 137       7.420 -15.274   2.656  1.00 30.70           C  
ATOM   2339  HA  ALA A 137       6.422 -15.336   2.224  1.00 30.70           H  
ATOM   2340  C   ALA A 137       8.444 -15.818   1.664  1.00 30.70           C  
ATOM   2341  CB  ALA A 137       7.697 -13.823   3.070  1.00 30.70           C  
ATOM   2342  HB1 ALA A 137       7.632 -13.174   2.197  1.00 30.70           H  
ATOM   2343  HB2 ALA A 137       8.695 -13.739   3.500  1.00 30.70           H  
ATOM   2344  HB3 ALA A 137       6.961 -13.501   3.808  1.00 30.70           H  
ATOM   2345  O   ALA A 137       9.629 -15.954   1.969  1.00 30.70           O  
ATOM   2346  N   ALA A 138       7.981 -16.211   0.486  1.00 32.11           N  
ATOM   2347  H   ALA A 138       6.998 -16.096   0.281  1.00 32.11           H  
ATOM   2348  CA  ALA A 138       8.897 -16.555  -0.578  1.00 32.11           C  
ATOM   2349  HA  ALA A 138       9.694 -17.181  -0.177  1.00 32.11           H  
ATOM   2350  C   ALA A 138       9.524 -15.239  -1.076  1.00 32.11           C  
ATOM   2351  CB  ALA A 138       8.139 -17.388  -1.614  1.00 32.11           C  
ATOM   2352  HB1 ALA A 138       7.237 -16.863  -1.928  1.00 32.11           H  
ATOM   2353  HB2 ALA A 138       7.844 -18.337  -1.167  1.00 32.11           H  
ATOM   2354  HB3 ALA A 138       8.788 -17.589  -2.467  1.00 32.11           H  
ATOM   2355  O   ALA A 138       8.818 -14.347  -1.549  1.00 32.11           O  
ATOM   2356  N   TYR A 139      10.841 -15.101  -0.898  1.00 32.49           N  
ATOM   2357  H   TYR A 139      11.340 -15.826  -0.402  1.00 32.49           H  
ATOM   2358  CA  TYR A 139      11.627 -13.978  -1.405  1.00 32.49           C  
ATOM   2359  HA  TYR A 139      11.002 -13.087  -1.453  1.00 32.49           H  
ATOM   2360  C   TYR A 139      12.126 -14.299  -2.808  1.00 32.49           C  
ATOM   2361  CB  TYR A 139      12.821 -13.673  -0.493  1.00 32.49           C  
ATOM   2362  HB2 TYR A 139      13.531 -13.049  -1.036  1.00 32.49           H  
ATOM   2363  HB3 TYR A 139      13.325 -14.609  -0.252  1.00 32.49           H  
ATOM   2364  O   TYR A 139      12.771 -15.329  -3.040  1.00 32.49           O  
ATOM   2365  CG  TYR A 139      12.464 -12.975   0.792  1.00 32.49           C  
ATOM   2366  CD1 TYR A 139      12.644 -11.586   0.926  1.00 32.49           C  
ATOM   2367  HD1 TYR A 139      13.068 -11.016   0.113  1.00 32.49           H  
ATOM   2368  CD2 TYR A 139      11.936 -13.720   1.853  1.00 32.49           C  
ATOM   2369  HD2 TYR A 139      11.810 -14.788   1.760  1.00 32.49           H  
ATOM   2370  CE1 TYR A 139      12.278 -10.936   2.116  1.00 32.49           C  
ATOM   2371  HE1 TYR A 139      12.413  -9.869   2.212  1.00 32.49           H  
ATOM   2372  CE2 TYR A 139      11.552 -13.074   3.030  1.00 32.49           C  
ATOM   2373  HE2 TYR A 139      11.098 -13.676   3.804  1.00 32.49           H  
ATOM   2374  OH  TYR A 139      11.398 -11.040   4.325  1.00 32.49           O  
ATOM   2375  HH  TYR A 139      11.566 -10.096   4.278  1.00 32.49           H  
ATOM   2376  CZ  TYR A 139      11.733 -11.681   3.179  1.00 32.49           C  
ATOM   2377  N   PHE A 140      11.853 -13.389  -3.739  1.00 33.42           N  
ATOM   2378  H   PHE A 140      11.292 -12.588  -3.487  1.00 33.42           H  
ATOM   2379  CA  PHE A 140      12.272 -13.509  -5.128  1.00 33.42           C  
ATOM   2380  HA  PHE A 140      12.858 -14.418  -5.265  1.00 33.42           H  
ATOM   2381  C   PHE A 140      13.146 -12.316  -5.508  1.00 33.42           C  
ATOM   2382  CB  PHE A 140      11.035 -13.610  -6.024  1.00 33.42           C  
ATOM   2383  HB2 PHE A 140      10.455 -12.693  -5.916  1.00 33.42           H  
ATOM   2384  HB3 PHE A 140      11.359 -13.662  -7.064  1.00 33.42           H  
ATOM   2385  O   PHE A 140      12.700 -11.172  -5.447  1.00 33.42           O  
ATOM   2386  CG  PHE A 140      10.131 -14.793  -5.730  1.00 33.42           C  
ATOM   2387  CD1 PHE A 140      10.274 -15.994  -6.440  1.00 33.42           C  
ATOM   2388  HD1 PHE A 140      11.078 -16.096  -7.155  1.00 33.42           H  
ATOM   2389  CD2 PHE A 140       9.140 -14.701  -4.743  1.00 33.42           C  
ATOM   2390  HD2 PHE A 140       9.034 -13.796  -4.162  1.00 33.42           H  
ATOM   2391  CE1 PHE A 140       9.386 -17.063  -6.239  1.00 33.42           C  
ATOM   2392  HE1 PHE A 140       9.469 -17.954  -6.843  1.00 33.42           H  
ATOM   2393  CE2 PHE A 140       8.300 -15.799  -4.494  1.00 33.42           C  
ATOM   2394  HE2 PHE A 140       7.559 -15.742  -3.711  1.00 33.42           H  
ATOM   2395  CZ  PHE A 140       8.394 -16.969  -5.256  1.00 33.42           C  
ATOM   2396  HZ  PHE A 140       7.716 -17.791  -5.077  1.00 33.42           H  
ATOM   2397  N   ILE A 141      14.375 -12.595  -5.946  1.00 29.64           N  
ATOM   2398  H   ILE A 141      14.685 -13.556  -5.941  1.00 29.64           H  
ATOM   2399  CA  ILE A 141      15.279 -11.607  -6.539  1.00 29.64           C  
ATOM   2400  HA  ILE A 141      14.910 -10.603  -6.328  1.00 29.64           H  
ATOM   2401  C   ILE A 141      15.266 -11.808  -8.050  1.00 29.64           C  
ATOM   2402  CB  ILE A 141      16.706 -11.716  -5.951  1.00 29.64           C  
ATOM   2403  HB  ILE A 141      17.126 -12.682  -6.233  1.00 29.64           H  
ATOM   2404  O   ILE A 141      15.690 -12.858  -8.532  1.00 29.64           O  
ATOM   2405  CG1 ILE A 141      16.669 -11.653  -4.406  1.00 29.64           C  
ATOM   2406 HG12 ILE A 141      16.078 -10.793  -4.090  1.00 29.64           H  
ATOM   2407 HG13 ILE A 141      16.174 -12.548  -4.030  1.00 29.64           H  
ATOM   2408  CG2 ILE A 141      17.597 -10.613  -6.558  1.00 29.64           C  
ATOM   2409 HG21 ILE A 141      17.240  -9.637  -6.229  1.00 29.64           H  
ATOM   2410 HG22 ILE A 141      17.591 -10.655  -7.647  1.00 29.64           H  
ATOM   2411 HG23 ILE A 141      18.628 -10.735  -6.224  1.00 29.64           H  
ATOM   2412  CD1 ILE A 141      18.046 -11.579  -3.737  1.00 29.64           C  
ATOM   2413 HD11 ILE A 141      18.491 -10.598  -3.903  1.00 29.64           H  
ATOM   2414 HD12 ILE A 141      17.932 -11.723  -2.663  1.00 29.64           H  
ATOM   2415 HD13 ILE A 141      18.702 -12.349  -4.144  1.00 29.64           H  
ATOM   2416  N   VAL A 142      14.795 -10.828  -8.824  1.00 30.42           N  
ATOM   2417  H   VAL A 142      14.437  -9.989  -8.391  1.00 30.42           H  
ATOM   2418  CA  VAL A 142      14.755 -10.939 -10.293  1.00 30.42           C  
ATOM   2419  HA  VAL A 142      14.948 -11.976 -10.567  1.00 30.42           H  
ATOM   2420  C   VAL A 142      15.869 -10.101 -10.923  1.00 30.42           C  
ATOM   2421  CB  VAL A 142      13.358 -10.625 -10.861  1.00 30.42           C  
ATOM   2422  HB  VAL A 142      13.143  -9.563 -10.749  1.00 30.42           H  
ATOM   2423  O   VAL A 142      15.920  -8.880 -10.782  1.00 30.42           O  
ATOM   2424  CG1 VAL A 142      13.294 -10.991 -12.352  1.00 30.42           C  
ATOM   2425 HG11 VAL A 142      12.299 -10.765 -12.737  1.00 30.42           H  
ATOM   2426 HG12 VAL A 142      13.495 -12.054 -12.488  1.00 30.42           H  
ATOM   2427 HG13 VAL A 142      14.019 -10.404 -12.916  1.00 30.42           H  
ATOM   2428  CG2 VAL A 142      12.278 -11.432 -10.123  1.00 30.42           C  
ATOM   2429 HG21 VAL A 142      11.328 -11.372 -10.654  1.00 30.42           H  
ATOM   2430 HG22 VAL A 142      12.129 -11.014  -9.128  1.00 30.42           H  
ATOM   2431 HG23 VAL A 142      12.585 -12.473 -10.022  1.00 30.42           H  
ATOM   2432  N   HIS A 143      16.782 -10.759 -11.643  1.00 27.30           N  
ATOM   2433  H   HIS A 143      16.656 -11.755 -11.751  1.00 27.30           H  
ATOM   2434  CA  HIS A 143      17.869 -10.105 -12.377  1.00 27.30           C  
ATOM   2435  HA  HIS A 143      18.191  -9.235 -11.805  1.00 27.30           H  
ATOM   2436  C   HIS A 143      17.418  -9.600 -13.763  1.00 27.30           C  
ATOM   2437  CB  HIS A 143      19.067 -11.060 -12.505  1.00 27.30           C  
ATOM   2438  HB2 HIS A 143      18.717 -12.012 -12.905  1.00 27.30           H  
ATOM   2439  HB3 HIS A 143      19.772 -10.650 -13.228  1.00 27.30           H  
ATOM   2440  O   HIS A 143      16.441 -10.082 -14.343  1.00 27.30           O  
ATOM   2441  CG  HIS A 143      19.834 -11.308 -11.227  1.00 27.30           C  
ATOM   2442  CD2 HIS A 143      19.930 -12.501 -10.568  1.00 27.30           C  
ATOM   2443  HD2 HIS A 143      19.407 -13.406 -10.840  1.00 27.30           H  
ATOM   2444  ND1 HIS A 143      20.660 -10.421 -10.568  1.00 27.30           N  
ATOM   2445  HD1 HIS A 143      20.706  -9.423 -10.714  1.00 27.30           H  
ATOM   2446  CE1 HIS A 143      21.241 -11.069  -9.544  1.00 27.30           C  
ATOM   2447  HE1 HIS A 143      21.896 -10.616  -8.814  1.00 27.30           H  
ATOM   2448  NE2 HIS A 143      20.873 -12.361  -9.540  1.00 27.30           N  
ATOM   2449  N   ARG A 144      18.186  -8.655 -14.340  1.00 25.64           N  
ATOM   2450  H   ARG A 144      18.965  -8.310 -13.799  1.00 25.64           H  
ATOM   2451  CA  ARG A 144      18.039  -8.196 -15.739  1.00 25.64           C  
ATOM   2452  HA  ARG A 144      17.106  -7.640 -15.827  1.00 25.64           H  
ATOM   2453  C   ARG A 144      17.946  -9.401 -16.687  1.00 25.64           C  
ATOM   2454  CB  ARG A 144      19.231  -7.302 -16.153  1.00 25.64           C  
ATOM   2455  HB2 ARG A 144      19.489  -7.525 -17.189  1.00 25.64           H  
ATOM   2456  HB3 ARG A 144      20.104  -7.534 -15.543  1.00 25.64           H  
ATOM   2457  O   ARG A 144      18.892 -10.179 -16.772  1.00 25.64           O  
ATOM   2458  CG  ARG A 144      18.921  -5.800 -16.077  1.00 25.64           C  
ATOM   2459  HG2 ARG A 144      18.031  -5.595 -16.671  1.00 25.64           H  
ATOM   2460  HG3 ARG A 144      18.732  -5.514 -15.043  1.00 25.64           H  
ATOM   2461  CD  ARG A 144      20.097  -4.983 -16.638  1.00 25.64           C  
ATOM   2462  HD2 ARG A 144      20.944  -5.081 -15.959  1.00 25.64           H  
ATOM   2463  HD3 ARG A 144      20.373  -5.390 -17.611  1.00 25.64           H  
ATOM   2464  NE  ARG A 144      19.741  -3.560 -16.802  1.00 25.64           N  
ATOM   2465  HE  ARG A 144      18.784  -3.309 -16.598  1.00 25.64           H  
ATOM   2466  NH1 ARG A 144      21.796  -2.792 -17.487  1.00 25.64           N  
ATOM   2467 HH11 ARG A 144      22.385  -2.030 -17.792  1.00 25.64           H  
ATOM   2468 HH12 ARG A 144      22.173  -3.719 -17.348  1.00 25.64           H  
ATOM   2469  NH2 ARG A 144      20.064  -1.385 -17.378  1.00 25.64           N  
ATOM   2470 HH21 ARG A 144      20.645  -0.637 -17.727  1.00 25.64           H  
ATOM   2471 HH22 ARG A 144      19.085  -1.209 -17.203  1.00 25.64           H  
ATOM   2472  CZ  ARG A 144      20.535  -2.589 -17.219  1.00 25.64           C  
ATOM   2473  N   GLY A 145      16.833  -9.514 -17.414  1.00 25.80           N  
ATOM   2474  H   GLY A 145      16.101  -8.831 -17.275  1.00 25.80           H  
ATOM   2475  CA  GLY A 145      16.558 -10.625 -18.335  1.00 25.80           C  
ATOM   2476  HA2 GLY A 145      17.485 -11.138 -18.592  1.00 25.80           H  
ATOM   2477  HA3 GLY A 145      16.136 -10.216 -19.252  1.00 25.80           H  
ATOM   2478  C   GLY A 145      15.572 -11.675 -17.812  1.00 25.80           C  
ATOM   2479  O   GLY A 145      15.503 -12.758 -18.384  1.00 25.80           O  
ATOM   2480  N   GLY A 146      14.828 -11.383 -16.738  1.00 23.99           N  
ATOM   2481  H   GLY A 146      15.011 -10.533 -16.226  1.00 23.99           H  
ATOM   2482  CA  GLY A 146      13.725 -12.235 -16.275  1.00 23.99           C  
ATOM   2483  HA2 GLY A 146      13.097 -11.659 -15.595  1.00 23.99           H  
ATOM   2484  HA3 GLY A 146      13.115 -12.537 -17.126  1.00 23.99           H  
ATOM   2485  C   GLY A 146      14.174 -13.498 -15.538  1.00 23.99           C  
ATOM   2486  O   GLY A 146      13.381 -14.412 -15.333  1.00 23.99           O  
ATOM   2487  N   THR A 147      15.443 -13.577 -15.127  1.00 26.39           N  
ATOM   2488  H   THR A 147      16.047 -12.778 -15.260  1.00 26.39           H  
ATOM   2489  CA  THR A 147      15.918 -14.682 -14.287  1.00 26.39           C  
ATOM   2490  HA  THR A 147      15.393 -15.586 -14.594  1.00 26.39           H  
ATOM   2491  C   THR A 147      15.542 -14.414 -12.835  1.00 26.39           C  
ATOM   2492  CB  THR A 147      17.429 -14.959 -14.415  1.00 26.39           C  
ATOM   2493  HB  THR A 147      17.906 -14.869 -13.439  1.00 26.39           H  
ATOM   2494  O   THR A 147      16.099 -13.524 -12.196  1.00 26.39           O  
ATOM   2495  CG2 THR A 147      17.677 -16.377 -14.929  1.00 26.39           C  
ATOM   2496 HG21 THR A 147      17.246 -17.097 -14.234  1.00 26.39           H  
ATOM   2497 HG22 THR A 147      18.751 -16.553 -14.999  1.00 26.39           H  
ATOM   2498 HG23 THR A 147      17.223 -16.506 -15.911  1.00 26.39           H  
ATOM   2499  OG1 THR A 147      18.083 -14.081 -15.305  1.00 26.39           O  
ATOM   2500  HG1 THR A 147      17.653 -14.163 -16.159  1.00 26.39           H  
ATOM   2501  N   ILE A 148      14.603 -15.205 -12.323  1.00 29.80           N  
ATOM   2502  H   ILE A 148      14.133 -15.845 -12.947  1.00 29.80           H  
ATOM   2503  CA  ILE A 148      14.202 -15.240 -10.916  1.00 29.80           C  
ATOM   2504  HA  ILE A 148      14.210 -14.229 -10.509  1.00 29.80           H  
ATOM   2505  C   ILE A 148      15.221 -16.098 -10.142  1.00 29.80           C  
ATOM   2506  CB  ILE A 148      12.763 -15.805 -10.814  1.00 29.80           C  
ATOM   2507  HB  ILE A 148      12.778 -16.836 -11.168  1.00 29.80           H  
ATOM   2508  O   ILE A 148      15.423 -17.267 -10.476  1.00 29.80           O  
ATOM   2509  CG1 ILE A 148      11.751 -15.021 -11.693  1.00 29.80           C  
ATOM   2510 HG12 ILE A 148      11.730 -13.974 -11.391  1.00 29.80           H  
ATOM   2511 HG13 ILE A 148      12.077 -15.055 -12.733  1.00 29.80           H  
ATOM   2512  CG2 ILE A 148      12.312 -15.819  -9.351  1.00 29.80           C  
ATOM   2513 HG21 ILE A 148      13.013 -16.376  -8.729  1.00 29.80           H  
ATOM   2514 HG22 ILE A 148      12.225 -14.799  -8.976  1.00 29.80           H  
ATOM   2515 HG23 ILE A 148      11.346 -16.318  -9.282  1.00 29.80           H  
ATOM   2516  CD1 ILE A 148      10.314 -15.559 -11.668  1.00 29.80           C  
ATOM   2517 HD11 ILE A 148       9.854 -15.379 -10.696  1.00 29.80           H  
ATOM   2518 HD12 ILE A 148      10.311 -16.627 -11.885  1.00 29.80           H  
ATOM   2519 HD13 ILE A 148       9.723 -15.042 -12.424  1.00 29.80           H  
ATOM   2520  N   LYS A 149      15.872 -15.541  -9.116  1.00 30.78           N  
ATOM   2521  H   LYS A 149      15.679 -14.571  -8.910  1.00 30.78           H  
ATOM   2522  CA  LYS A 149      16.682 -16.272  -8.132  1.00 30.78           C  
ATOM   2523  HA  LYS A 149      16.760 -17.314  -8.442  1.00 30.78           H  
ATOM   2524  C   LYS A 149      15.983 -16.262  -6.773  1.00 30.78           C  
ATOM   2525  CB  LYS A 149      18.103 -15.701  -8.022  1.00 30.78           C  
ATOM   2526  HB2 LYS A 149      18.053 -14.619  -7.904  1.00 30.78           H  
ATOM   2527  HB3 LYS A 149      18.562 -16.116  -7.125  1.00 30.78           H  
ATOM   2528  O   LYS A 149      15.557 -15.222  -6.283  1.00 30.78           O  
ATOM   2529  CG  LYS A 149      18.983 -16.059  -9.229  1.00 30.78           C  
ATOM   2530  HG2 LYS A 149      18.916 -17.127  -9.438  1.00 30.78           H  
ATOM   2531  HG3 LYS A 149      18.643 -15.501 -10.102  1.00 30.78           H  
ATOM   2532  CD  LYS A 149      20.437 -15.701  -8.904  1.00 30.78           C  
ATOM   2533  HD2 LYS A 149      20.454 -14.682  -8.516  1.00 30.78           H  
ATOM   2534  HD3 LYS A 149      20.802 -16.360  -8.115  1.00 30.78           H  
ATOM   2535  CE  LYS A 149      21.352 -15.812 -10.127  1.00 30.78           C  
ATOM   2536  HE2 LYS A 149      21.550 -16.864 -10.333  1.00 30.78           H  
ATOM   2537  HE3 LYS A 149      20.834 -15.380 -10.983  1.00 30.78           H  
ATOM   2538  NZ  LYS A 149      22.608 -15.065  -9.876  1.00 30.78           N  
ATOM   2539  HZ1 LYS A 149      23.079 -15.417  -9.056  1.00 30.78           H  
ATOM   2540  HZ2 LYS A 149      22.369 -14.101  -9.693  1.00 30.78           H  
ATOM   2541  HZ3 LYS A 149      23.231 -15.101 -10.671  1.00 30.78           H  
ATOM   2542  N   PHE A 150      15.875 -17.448  -6.187  1.00 29.28           N  
ATOM   2543  H   PHE A 150      16.296 -18.243  -6.648  1.00 29.28           H  
ATOM   2544  CA  PHE A 150      15.293 -17.691  -4.871  1.00 29.28           C  
ATOM   2545  HA  PHE A 150      14.450 -17.020  -4.703  1.00 29.28           H  
ATOM   2546  C   PHE A 150      16.347 -17.444  -3.791  1.00 29.28           C  
ATOM   2547  CB  PHE A 150      14.800 -19.145  -4.805  1.00 29.28           C  
ATOM   2548  HB2 PHE A 150      14.471 -19.350  -3.786  1.00 29.28           H  
ATOM   2549  HB3 PHE A 150      15.634 -19.816  -5.011  1.00 29.28           H  
ATOM   2550  O   PHE A 150      17.472 -17.929  -3.925  1.00 29.28           O  
ATOM   2551  CG  PHE A 150      13.663 -19.474  -5.755  1.00 29.28           C  
ATOM   2552  CD1 PHE A 150      12.340 -19.466  -5.280  1.00 29.28           C  
ATOM   2553  HD1 PHE A 150      12.133 -19.218  -4.249  1.00 29.28           H  
ATOM   2554  CD2 PHE A 150      13.917 -19.792  -7.104  1.00 29.28           C  
ATOM   2555  HD2 PHE A 150      14.930 -19.805  -7.478  1.00 29.28           H  
ATOM   2556  CE1 PHE A 150      11.280 -19.785  -6.144  1.00 29.28           C  
ATOM   2557  HE1 PHE A 150      10.269 -19.794  -5.764  1.00 29.28           H  
ATOM   2558  CE2 PHE A 150      12.852 -20.084  -7.976  1.00 29.28           C  
ATOM   2559  HE2 PHE A 150      13.047 -20.308  -9.014  1.00 29.28           H  
ATOM   2560  CZ  PHE A 150      11.532 -20.083  -7.494  1.00 29.28           C  
ATOM   2561  HZ  PHE A 150      10.711 -20.311  -8.157  1.00 29.28           H  
ATOM   2562  N   VAL A 151      15.982 -16.740  -2.720  1.00 30.30           N  
ATOM   2563  H   VAL A 151      15.053 -16.347  -2.678  1.00 30.30           H  
ATOM   2564  CA  VAL A 151      16.819 -16.620  -1.519  1.00 30.30           C  
ATOM   2565  HA  VAL A 151      17.637 -17.340  -1.568  1.00 30.30           H  
ATOM   2566  C   VAL A 151      15.958 -16.981  -0.314  1.00 30.30           C  
ATOM   2567  CB  VAL A 151      17.451 -15.217  -1.393  1.00 30.30           C  
ATOM   2568  HB  VAL A 151      16.669 -14.465  -1.285  1.00 30.30           H  
ATOM   2569  O   VAL A 151      15.055 -16.241   0.045  1.00 30.30           O  
ATOM   2570  CG1 VAL A 151      18.388 -15.144  -0.180  1.00 30.30           C  
ATOM   2571 HG11 VAL A 151      18.833 -14.152  -0.116  1.00 30.30           H  
ATOM   2572 HG12 VAL A 151      19.180 -15.889  -0.264  1.00 30.30           H  
ATOM   2573 HG13 VAL A 151      17.826 -15.317   0.738  1.00 30.30           H  
ATOM   2574  CG2 VAL A 151      18.287 -14.878  -2.636  1.00 30.30           C  
ATOM   2575 HG21 VAL A 151      18.854 -13.964  -2.457  1.00 30.30           H  
ATOM   2576 HG22 VAL A 151      17.634 -14.726  -3.495  1.00 30.30           H  
ATOM   2577 HG23 VAL A 151      18.985 -15.688  -2.847  1.00 30.30           H  
ATOM   2578  N   GLY A 152      16.193 -18.147   0.283  1.00 26.90           N  
ATOM   2579  H   GLY A 152      16.921 -18.746  -0.079  1.00 26.90           H  
ATOM   2580  CA  GLY A 152      15.493 -18.580   1.492  1.00 26.90           C  
ATOM   2581  HA2 GLY A 152      14.426 -18.384   1.390  1.00 26.90           H  
ATOM   2582  HA3 GLY A 152      15.864 -18.012   2.345  1.00 26.90           H  
ATOM   2583  C   GLY A 152      15.681 -20.072   1.747  1.00 26.90           C  
ATOM   2584  O   GLY A 152      15.168 -20.893   0.990  1.00 26.90           O  
ATOM   2585  N   ASP A 153      16.387 -20.421   2.824  1.00 28.83           N  
ATOM   2586  H   ASP A 153      16.838 -19.699   3.368  1.00 28.83           H  
ATOM   2587  CA  ASP A 153      16.744 -21.812   3.153  1.00 28.83           C  
ATOM   2588  HA  ASP A 153      17.173 -22.276   2.265  1.00 28.83           H  
ATOM   2589  C   ASP A 153      15.536 -22.694   3.538  1.00 28.83           C  
ATOM   2590  CB  ASP A 153      17.823 -21.817   4.255  1.00 28.83           C  
ATOM   2591  HB2 ASP A 153      17.515 -21.153   5.063  1.00 28.83           H  
ATOM   2592  HB3 ASP A 153      17.900 -22.824   4.665  1.00 28.83           H  
ATOM   2593  O   ASP A 153      15.625 -23.920   3.491  1.00 28.83           O  
ATOM   2594  CG  ASP A 153      19.218 -21.420   3.747  1.00 28.83           C  
ATOM   2595  OD1 ASP A 153      19.521 -21.699   2.563  1.00 28.83           O  
ATOM   2596  OD2 ASP A 153      19.977 -20.836   4.547  1.00 28.83           O  
ATOM   2597  N   ASN A 154      14.372 -22.105   3.842  1.00 27.00           N  
ATOM   2598  H   ASN A 154      14.358 -21.095   3.858  1.00 27.00           H  
ATOM   2599  CA  ASN A 154      13.187 -22.845   4.305  1.00 27.00           C  
ATOM   2600  HA  ASN A 154      13.469 -23.887   4.452  1.00 27.00           H  
ATOM   2601  C   ASN A 154      12.025 -22.933   3.298  1.00 27.00           C  
ATOM   2602  CB  ASN A 154      12.775 -22.310   5.687  1.00 27.00           C  
ATOM   2603  HB2 ASN A 154      12.706 -21.223   5.659  1.00 27.00           H  
ATOM   2604  HB3 ASN A 154      11.797 -22.708   5.957  1.00 27.00           H  
ATOM   2605  O   ASN A 154      11.021 -23.588   3.582  1.00 27.00           O  
ATOM   2606  CG  ASN A 154      13.744 -22.739   6.778  1.00 27.00           C  
ATOM   2607  ND2 ASN A 154      13.840 -21.987   7.847  1.00 27.00           N  
ATOM   2608 HD21 ASN A 154      14.521 -22.279   8.534  1.00 27.00           H  
ATOM   2609 HD22 ASN A 154      13.326 -21.122   7.931  1.00 27.00           H  
ATOM   2610  OD1 ASN A 154      14.401 -23.764   6.707  1.00 27.00           O  
ATOM   2611  N   ALA A 155      12.147 -22.371   2.091  1.00 27.81           N  
ATOM   2612  H   ALA A 155      13.009 -21.897   1.862  1.00 27.81           H  
ATOM   2613  CA  ALA A 155      11.191 -22.638   1.014  1.00 27.81           C  
ATOM   2614  HA  ALA A 155      10.198 -22.780   1.441  1.00 27.81           H  
ATOM   2615  C   ALA A 155      11.585 -23.945   0.304  1.00 27.81           C  
ATOM   2616  CB  ALA A 155      11.103 -21.418   0.089  1.00 27.81           C  
ATOM   2617  HB1 ALA A 155      10.774 -20.548   0.657  1.00 27.81           H  
ATOM   2618  HB2 ALA A 155      12.080 -21.211  -0.347  1.00 27.81           H  
ATOM   2619  HB3 ALA A 155      10.389 -21.613  -0.711  1.00 27.81           H  
ATOM   2620  O   ALA A 155      12.272 -23.943  -0.715  1.00 27.81           O  
ATOM   2621  N   TRP A 156      11.196 -25.090   0.872  1.00 25.09           N  
ATOM   2622  H   TRP A 156      10.728 -25.032   1.765  1.00 25.09           H  
ATOM   2623  CA  TRP A 156      11.479 -26.416   0.309  1.00 25.09           C  
ATOM   2624  HA  TRP A 156      12.553 -26.507   0.146  1.00 25.09           H  
ATOM   2625  C   TRP A 156      10.783 -26.609  -1.052  1.00 25.09           C  
ATOM   2626  CB  TRP A 156      11.058 -27.506   1.309  1.00 25.09           C  
ATOM   2627  HB2 TRP A 156      10.050 -27.293   1.666  1.00 25.09           H  
ATOM   2628  HB3 TRP A 156      11.013 -28.451   0.768  1.00 25.09           H  
ATOM   2629  O   TRP A 156       9.665 -27.116  -1.133  1.00 25.09           O  
ATOM   2630  CG  TRP A 156      11.942 -27.745   2.498  1.00 25.09           C  
ATOM   2631  CD1 TRP A 156      12.827 -26.880   3.050  1.00 25.09           C  
ATOM   2632  HD1 TRP A 156      13.027 -25.874   2.711  1.00 25.09           H  
ATOM   2633  CD2 TRP A 156      12.032 -28.964   3.300  1.00 25.09           C  
ATOM   2634  CE2 TRP A 156      13.003 -28.763   4.327  1.00 25.09           C  
ATOM   2635  CE3 TRP A 156      11.384 -30.220   3.260  1.00 25.09           C  
ATOM   2636  HE3 TRP A 156      10.630 -30.393   2.507  1.00 25.09           H  
ATOM   2637  NE1 TRP A 156      13.450 -27.473   4.130  1.00 25.09           N  
ATOM   2638  HE1 TRP A 156      14.132 -26.992   4.698  1.00 25.09           H  
ATOM   2639  CH2 TRP A 156      12.660 -30.997   5.194  1.00 25.09           C  
ATOM   2640  HH2 TRP A 156      12.888 -31.766   5.918  1.00 25.09           H  
ATOM   2641  CZ2 TRP A 156      13.319 -29.758   5.262  1.00 25.09           C  
ATOM   2642  HZ2 TRP A 156      14.054 -29.565   6.030  1.00 25.09           H  
ATOM   2643  CZ3 TRP A 156      11.694 -31.226   4.196  1.00 25.09           C  
ATOM   2644  HZ3 TRP A 156      11.180 -32.176   4.164  1.00 25.09           H  
ATOM   2645  N   ILE A 157      11.448 -26.224  -2.142  1.00 32.21           N  
ATOM   2646  H   ILE A 157      12.285 -25.678  -1.994  1.00 32.21           H  
ATOM   2647  CA  ILE A 157      11.000 -26.452  -3.522  1.00 32.21           C  
ATOM   2648  HA  ILE A 157       9.916 -26.572  -3.533  1.00 32.21           H  
ATOM   2649  C   ILE A 157      11.628 -27.744  -4.036  1.00 32.21           C  
ATOM   2650  CB  ILE A 157      11.341 -25.243  -4.424  1.00 32.21           C  
ATOM   2651  HB  ILE A 157      12.413 -25.051  -4.376  1.00 32.21           H  
ATOM   2652  O   ILE A 157      12.847 -27.843  -4.190  1.00 32.21           O  
ATOM   2653  CG1 ILE A 157      10.583 -24.009  -3.914  1.00 32.21           C  
ATOM   2654 HG12 ILE A 157       9.525 -24.257  -3.992  1.00 32.21           H  
ATOM   2655 HG13 ILE A 157      10.822 -23.832  -2.865  1.00 32.21           H  
ATOM   2656  CG2 ILE A 157      10.946 -25.507  -5.890  1.00 32.21           C  
ATOM   2657 HG21 ILE A 157      11.264 -24.661  -6.499  1.00 32.21           H  
ATOM   2658 HG22 ILE A 157       9.865 -25.617  -5.974  1.00 32.21           H  
ATOM   2659 HG23 ILE A 157      11.440 -26.399  -6.275  1.00 32.21           H  
ATOM   2660  CD1 ILE A 157      10.841 -22.697  -4.660  1.00 32.21           C  
ATOM   2661 HD11 ILE A 157      10.427 -22.739  -5.668  1.00 32.21           H  
ATOM   2662 HD12 ILE A 157      10.360 -21.880  -4.124  1.00 32.21           H  
ATOM   2663 HD13 ILE A 157      11.913 -22.504  -4.709  1.00 32.21           H  
ATOM   2664  N   ARG A 158      10.800 -28.742  -4.367  1.00 26.57           N  
ATOM   2665  H   ARG A 158       9.808 -28.568  -4.288  1.00 26.57           H  
ATOM   2666  CA  ARG A 158      11.271 -29.906  -5.128  1.00 26.57           C  
ATOM   2667  HA  ARG A 158      12.287 -30.135  -4.808  1.00 26.57           H  
ATOM   2668  C   ARG A 158      11.346 -29.530  -6.607  1.00 26.57           C  
ATOM   2669  CB  ARG A 158      10.403 -31.153  -4.884  1.00 26.57           C  
ATOM   2670  HB2 ARG A 158      10.507 -31.817  -5.742  1.00 26.57           H  
ATOM   2671  HB3 ARG A 158       9.354 -30.866  -4.803  1.00 26.57           H  
ATOM   2672  O   ARG A 158      10.355 -29.125  -7.209  1.00 26.57           O  
ATOM   2673  CG  ARG A 158      10.846 -31.926  -3.630  1.00 26.57           C  
ATOM   2674  HG2 ARG A 158      10.693 -31.304  -2.748  1.00 26.57           H  
ATOM   2675  HG3 ARG A 158      11.905 -32.167  -3.714  1.00 26.57           H  
ATOM   2676  CD  ARG A 158      10.048 -33.230  -3.484  1.00 26.57           C  
ATOM   2677  HD2 ARG A 158       8.997 -32.978  -3.339  1.00 26.57           H  
ATOM   2678  HD3 ARG A 158      10.148 -33.804  -4.405  1.00 26.57           H  
ATOM   2679  NE  ARG A 158      10.525 -34.045  -2.346  1.00 26.57           N  
ATOM   2680  HE  ARG A 158      11.251 -33.640  -1.774  1.00 26.57           H  
ATOM   2681  NH1 ARG A 158       9.099 -35.826  -2.625  1.00 26.57           N  
ATOM   2682 HH11 ARG A 158       8.652 -35.337  -3.388  1.00 26.57           H  
ATOM   2683 HH12 ARG A 158       8.734 -36.709  -2.299  1.00 26.57           H  
ATOM   2684  NH2 ARG A 158      10.574 -35.850  -0.953  1.00 26.57           N  
ATOM   2685 HH21 ARG A 158      10.209 -36.743  -0.654  1.00 26.57           H  
ATOM   2686 HH22 ARG A 158      11.301 -35.413  -0.405  1.00 26.57           H  
ATOM   2687  CZ  ARG A 158      10.067 -35.232  -1.982  1.00 26.57           C  
ATOM   2688  N   LYS A 159      12.531 -29.708  -7.191  1.00 28.71           N  
ATOM   2689  H   LYS A 159      13.303 -29.974  -6.596  1.00 28.71           H  
ATOM   2690  CA  LYS A 159      12.732 -29.752  -8.640  1.00 28.71           C  
ATOM   2691  HA  LYS A 159      12.106 -28.993  -9.108  1.00 28.71           H  
ATOM   2692  C   LYS A 159      12.289 -31.127  -9.137  1.00 28.71           C  
ATOM   2693  CB  LYS A 159      14.205 -29.440  -8.943  1.00 28.71           C  
ATOM   2694  HB2 LYS A 159      14.835 -30.222  -8.519  1.00 28.71           H  
ATOM   2695  HB3 LYS A 159      14.457 -28.497  -8.457  1.00 28.71           H  
ATOM   2696  O   LYS A 159      12.827 -32.141  -8.691  1.00 28.71           O  
ATOM   2697  CG  LYS A 159      14.505 -29.305 -10.443  1.00 28.71           C  
ATOM   2698  HG2 LYS A 159      13.839 -28.559 -10.878  1.00 28.71           H  
ATOM   2699  HG3 LYS A 159      14.343 -30.263 -10.937  1.00 28.71           H  
ATOM   2700  CD  LYS A 159      15.963 -28.866 -10.642  1.00 28.71           C  
ATOM   2701  HD2 LYS A 159      16.627 -29.611 -10.204  1.00 28.71           H  
ATOM   2702  HD3 LYS A 159      16.110 -27.914 -10.133  1.00 28.71           H  
ATOM   2703  CE  LYS A 159      16.282 -28.698 -12.131  1.00 28.71           C  
ATOM   2704  HE2 LYS A 159      16.214 -29.673 -12.614  1.00 28.71           H  
ATOM   2705  HE3 LYS A 159      15.527 -28.045 -12.568  1.00 28.71           H  
ATOM   2706  NZ  LYS A 159      17.627 -28.108 -12.337  1.00 28.71           N  
ATOM   2707  HZ1 LYS A 159      17.646 -27.178 -11.945  1.00 28.71           H  
ATOM   2708  HZ2 LYS A 159      17.830 -28.025 -13.323  1.00 28.71           H  
ATOM   2709  HZ3 LYS A 159      18.343 -28.666 -11.894  1.00 28.71           H  
ATOM   2710  N   ASP A 160      11.304 -31.186 -10.025  1.00 29.67           N  
ATOM   2711  H   ASP A 160      10.888 -30.324 -10.349  1.00 29.67           H  
ATOM   2712  CA  ASP A 160      10.909 -32.452 -10.637  1.00 29.67           C  
ATOM   2713  HA  ASP A 160      10.901 -33.195  -9.839  1.00 29.67           H  
ATOM   2714  C   ASP A 160      11.957 -32.932 -11.662  1.00 29.67           C  
ATOM   2715  CB  ASP A 160       9.459 -32.394 -11.156  1.00 29.67           C  
ATOM   2716  HB2 ASP A 160       8.851 -31.814 -10.462  1.00 29.67           H  
ATOM   2717  HB3 ASP A 160       9.074 -33.414 -11.145  1.00 29.67           H  
ATOM   2718  O   ASP A 160      12.859 -32.193 -12.072  1.00 29.67           O  
ATOM   2719  CG  ASP A 160       9.257 -31.850 -12.573  1.00 29.67           C  
ATOM   2720  OD1 ASP A 160      10.212 -31.373 -13.220  1.00 29.67           O  
ATOM   2721  OD2 ASP A 160       8.146 -32.038 -13.114  1.00 29.67           O  
ATOM   2722  N   LYS A 161      11.849 -34.190 -12.110  1.00 31.43           N  
ATOM   2723  H   LYS A 161      11.096 -34.757 -11.746  1.00 31.43           H  
ATOM   2724  CA  LYS A 161      12.795 -34.779 -13.079  1.00 31.43           C  
ATOM   2725  HA  LYS A 161      13.806 -34.627 -12.700  1.00 31.43           H  
ATOM   2726  C   LYS A 161      12.789 -34.094 -14.456  1.00 31.43           C  
ATOM   2727  CB  LYS A 161      12.555 -36.292 -13.231  1.00 31.43           C  
ATOM   2728  HB2 LYS A 161      13.161 -36.654 -14.061  1.00 31.43           H  
ATOM   2729  HB3 LYS A 161      11.508 -36.472 -13.476  1.00 31.43           H  
ATOM   2730  O   LYS A 161      13.662 -34.388 -15.265  1.00 31.43           O  
ATOM   2731  CG  LYS A 161      12.943 -37.097 -11.981  1.00 31.43           C  
ATOM   2732  HG2 LYS A 161      13.967 -36.854 -11.701  1.00 31.43           H  
ATOM   2733  HG3 LYS A 161      12.279 -36.836 -11.156  1.00 31.43           H  
ATOM   2734  CD  LYS A 161      12.844 -38.606 -12.261  1.00 31.43           C  
ATOM   2735  HD2 LYS A 161      11.819 -38.853 -12.537  1.00 31.43           H  
ATOM   2736  HD3 LYS A 161      13.505 -38.856 -13.092  1.00 31.43           H  
ATOM   2737  CE  LYS A 161      13.255 -39.419 -11.024  1.00 31.43           C  
ATOM   2738  HE2 LYS A 161      12.592 -39.157 -10.199  1.00 31.43           H  
ATOM   2739  HE3 LYS A 161      14.266 -39.129 -10.741  1.00 31.43           H  
ATOM   2740  NZ  LYS A 161      13.200 -40.884 -11.277  1.00 31.43           N  
ATOM   2741  HZ1 LYS A 161      12.266 -41.177 -11.525  1.00 31.43           H  
ATOM   2742  HZ2 LYS A 161      13.827 -41.144 -12.025  1.00 31.43           H  
ATOM   2743  HZ3 LYS A 161      13.479 -41.397 -10.453  1.00 31.43           H  
ATOM   2744  N   LYS A 162      11.840 -33.195 -14.737  1.00 32.28           N  
ATOM   2745  H   LYS A 162      11.224 -32.904 -13.991  1.00 32.28           H  
ATOM   2746  CA  LYS A 162      11.798 -32.385 -15.966  1.00 32.28           C  
ATOM   2747  HA  LYS A 162      12.455 -32.832 -16.712  1.00 32.28           H  
ATOM   2748  C   LYS A 162      12.363 -30.977 -15.752  1.00 32.28           C  
ATOM   2749  CB  LYS A 162      10.376 -32.366 -16.547  1.00 32.28           C  
ATOM   2750  HB2 LYS A 162       9.690 -31.927 -15.822  1.00 32.28           H  
ATOM   2751  HB3 LYS A 162      10.374 -31.745 -17.442  1.00 32.28           H  
ATOM   2752  O   LYS A 162      12.275 -30.143 -16.645  1.00 32.28           O  
ATOM   2753  CG  LYS A 162       9.898 -33.776 -16.925  1.00 32.28           C  
ATOM   2754  HG2 LYS A 162       9.735 -34.360 -16.019  1.00 32.28           H  
ATOM   2755  HG3 LYS A 162      10.660 -34.266 -17.530  1.00 32.28           H  
ATOM   2756  CD  LYS A 162       8.593 -33.714 -17.727  1.00 32.28           C  
ATOM   2757  HD2 LYS A 162       7.839 -33.182 -17.148  1.00 32.28           H  
ATOM   2758  HD3 LYS A 162       8.774 -33.171 -18.655  1.00 32.28           H  
ATOM   2759  CE  LYS A 162       8.102 -35.132 -18.044  1.00 32.28           C  
ATOM   2760  HE2 LYS A 162       7.935 -35.660 -17.106  1.00 32.28           H  
ATOM   2761  HE3 LYS A 162       8.890 -35.655 -18.586  1.00 32.28           H  
ATOM   2762  NZ  LYS A 162       6.855 -35.116 -18.853  1.00 32.28           N  
ATOM   2763  HZ1 LYS A 162       7.011 -34.644 -19.732  1.00 32.28           H  
ATOM   2764  HZ2 LYS A 162       6.111 -34.641 -18.363  1.00 32.28           H  
ATOM   2765  HZ3 LYS A 162       6.552 -36.057 -19.058  1.00 32.28           H  
ATOM   2766  N   GLY A 163      12.955 -30.718 -14.586  1.00 30.06           N  
ATOM   2767  H   GLY A 163      12.893 -31.413 -13.856  1.00 30.06           H  
ATOM   2768  CA  GLY A 163      13.548 -29.433 -14.242  1.00 30.06           C  
ATOM   2769  HA2 GLY A 163      14.124 -29.055 -15.087  1.00 30.06           H  
ATOM   2770  HA3 GLY A 163      14.211 -29.598 -13.393  1.00 30.06           H  
ATOM   2771  C   GLY A 163      12.534 -28.368 -13.835  1.00 30.06           C  
ATOM   2772  O   GLY A 163      12.911 -27.202 -13.753  1.00 30.06           O  
ATOM   2773  N   ARG A 164      11.279 -28.750 -13.571  1.00 30.30           N  
ATOM   2774  H   ARG A 164      11.062 -29.737 -13.571  1.00 30.30           H  
ATOM   2775  CA  ARG A 164      10.223 -27.836 -13.130  1.00 30.30           C  
ATOM   2776  HA  ARG A 164      10.383 -26.867 -13.604  1.00 30.30           H  
ATOM   2777  C   ARG A 164      10.327 -27.629 -11.623  1.00 30.30           C  
ATOM   2778  CB  ARG A 164       8.837 -28.354 -13.553  1.00 30.30           C  
ATOM   2779  HB2 ARG A 164       8.082 -27.637 -13.228  1.00 30.30           H  
ATOM   2780  HB3 ARG A 164       8.629 -29.300 -13.052  1.00 30.30           H  
ATOM   2781  O   ARG A 164      10.501 -28.587 -10.872  1.00 30.30           O  
ATOM   2782  CG  ARG A 164       8.731 -28.524 -15.080  1.00 30.30           C  
ATOM   2783  HG2 ARG A 164       8.862 -27.546 -15.542  1.00 30.30           H  
ATOM   2784  HG3 ARG A 164       9.521 -29.179 -15.447  1.00 30.30           H  
ATOM   2785  CD  ARG A 164       7.381 -29.095 -15.530  1.00 30.30           C  
ATOM   2786  HD2 ARG A 164       7.295 -28.945 -16.606  1.00 30.30           H  
ATOM   2787  HD3 ARG A 164       6.581 -28.545 -15.034  1.00 30.30           H  
ATOM   2788  NE  ARG A 164       7.276 -30.532 -15.229  1.00 30.30           N  
ATOM   2789  HE  ARG A 164       7.941 -30.900 -14.564  1.00 30.30           H  
ATOM   2790  NH1 ARG A 164       5.218 -30.937 -16.165  1.00 30.30           N  
ATOM   2791 HH11 ARG A 164       5.170 -29.962 -16.424  1.00 30.30           H  
ATOM   2792 HH12 ARG A 164       4.388 -31.508 -16.225  1.00 30.30           H  
ATOM   2793  NH2 ARG A 164       6.293 -32.548 -15.043  1.00 30.30           N  
ATOM   2794 HH21 ARG A 164       6.987 -32.647 -14.315  1.00 30.30           H  
ATOM   2795 HH22 ARG A 164       5.426 -33.054 -14.939  1.00 30.30           H  
ATOM   2796  CZ  ARG A 164       6.265 -31.330 -15.495  1.00 30.30           C  
ATOM   2797  N   TYR A 165      10.230 -26.378 -11.195  1.00 32.96           N  
ATOM   2798  H   TYR A 165      10.046 -25.651 -11.873  1.00 32.96           H  
ATOM   2799  CA  TYR A 165      10.226 -25.981  -9.792  1.00 32.96           C  
ATOM   2800  HA  TYR A 165      10.769 -26.710  -9.191  1.00 32.96           H  
ATOM   2801  C   TYR A 165       8.774 -25.935  -9.317  1.00 32.96           C  
ATOM   2802  CB  TYR A 165      10.929 -24.620  -9.658  1.00 32.96           C  
ATOM   2803  HB2 TYR A 165      10.434 -23.896 -10.305  1.00 32.96           H  
ATOM   2804  HB3 TYR A 165      10.812 -24.257  -8.637  1.00 32.96           H  
ATOM   2805  O   TYR A 165       7.987 -25.156  -9.844  1.00 32.96           O  
ATOM   2806  CG  TYR A 165      12.409 -24.659 -10.003  1.00 32.96           C  
ATOM   2807  CD1 TYR A 165      13.363 -24.921  -9.001  1.00 32.96           C  
ATOM   2808  HD1 TYR A 165      13.046 -25.061  -7.978  1.00 32.96           H  
ATOM   2809  CD2 TYR A 165      12.833 -24.448 -11.331  1.00 32.96           C  
ATOM   2810  HD2 TYR A 165      12.108 -24.233 -12.102  1.00 32.96           H  
ATOM   2811  CE1 TYR A 165      14.734 -24.968  -9.320  1.00 32.96           C  
ATOM   2812  HE1 TYR A 165      15.455 -25.144  -8.536  1.00 32.96           H  
ATOM   2813  CE2 TYR A 165      14.200 -24.522 -11.661  1.00 32.96           C  
ATOM   2814  HE2 TYR A 165      14.522 -24.365 -12.680  1.00 32.96           H  
ATOM   2815  OH  TYR A 165      16.478 -24.855 -10.958  1.00 32.96           O  
ATOM   2816  HH  TYR A 165      16.996 -24.724 -10.160  1.00 32.96           H  
ATOM   2817  CZ  TYR A 165      15.153 -24.777 -10.654  1.00 32.96           C  
ATOM   2818  N   SER A 166       8.408 -26.783  -8.357  1.00 29.71           N  
ATOM   2819  H   SER A 166       9.072 -27.464  -8.015  1.00 29.71           H  
ATOM   2820  CA  SER A 166       7.095 -26.737  -7.709  1.00 29.71           C  
ATOM   2821  HA  SER A 166       6.507 -25.912  -8.112  1.00 29.71           H  
ATOM   2822  C   SER A 166       7.280 -26.492  -6.218  1.00 29.71           C  
ATOM   2823  CB  SER A 166       6.298 -28.023  -7.965  1.00 29.71           C  
ATOM   2824  HB2 SER A 166       5.351 -27.967  -7.429  1.00 29.71           H  
ATOM   2825  HB3 SER A 166       6.093 -28.117  -9.032  1.00 29.71           H  
ATOM   2826  O   SER A 166       7.936 -27.293  -5.540  1.00 29.71           O  
ATOM   2827  OG  SER A 166       7.019 -29.161  -7.526  1.00 29.71           O  
ATOM   2828  HG  SER A 166       7.503 -28.897  -6.740  1.00 29.71           H  
ATOM   2829  N   LEU A 167       6.701 -25.408  -5.703  1.00 34.98           N  
ATOM   2830  H   LEU A 167       6.188 -24.790  -6.316  1.00 34.98           H  
ATOM   2831  CA  LEU A 167       6.451 -25.291  -4.270  1.00 34.98           C  
ATOM   2832  HA  LEU A 167       7.374 -25.525  -3.739  1.00 34.98           H  
ATOM   2833  C   LEU A 167       5.386 -26.334  -3.883  1.00 34.98           C  
ATOM   2834  CB  LEU A 167       6.006 -23.852  -3.920  1.00 34.98           C  
ATOM   2835  HB2 LEU A 167       5.353 -23.482  -4.711  1.00 34.98           H  
ATOM   2836  HB3 LEU A 167       5.416 -23.871  -3.004  1.00 34.98           H  
ATOM   2837  O   LEU A 167       4.468 -26.583  -4.673  1.00 34.98           O  
ATOM   2838  CG  LEU A 167       7.178 -22.871  -3.717  1.00 34.98           C  
ATOM   2839  HG  LEU A 167       7.899 -23.006  -4.523  1.00 34.98           H  
ATOM   2840  CD1 LEU A 167       6.746 -21.408  -3.744  1.00 34.98           C  
ATOM   2841 HD11 LEU A 167       6.559 -21.094  -4.772  1.00 34.98           H  
ATOM   2842 HD12 LEU A 167       7.541 -20.769  -3.360  1.00 34.98           H  
ATOM   2843 HD13 LEU A 167       5.851 -21.261  -3.139  1.00 34.98           H  
ATOM   2844  CD2 LEU A 167       7.842 -23.098  -2.352  1.00 34.98           C  
ATOM   2845 HD21 LEU A 167       8.177 -24.128  -2.234  1.00 34.98           H  
ATOM   2846 HD22 LEU A 167       7.135 -22.868  -1.556  1.00 34.98           H  
ATOM   2847 HD23 LEU A 167       8.704 -22.439  -2.248  1.00 34.98           H  
ATOM   2848  N   PRO A 168       5.469 -26.966  -2.698  1.00 30.54           N  
ATOM   2849  CA  PRO A 168       4.313 -27.666  -2.163  1.00 30.54           C  
ATOM   2850  HA  PRO A 168       4.078 -28.505  -2.818  1.00 30.54           H  
ATOM   2851  C   PRO A 168       3.140 -26.670  -2.103  1.00 30.54           C  
ATOM   2852  CB  PRO A 168       4.734 -28.192  -0.787  1.00 30.54           C  
ATOM   2853  HB2 PRO A 168       3.915 -28.163  -0.067  1.00 30.54           H  
ATOM   2854  HB3 PRO A 168       5.110 -29.210  -0.891  1.00 30.54           H  
ATOM   2855  O   PRO A 168       3.374 -25.510  -1.761  1.00 30.54           O  
ATOM   2856  CG  PRO A 168       5.882 -27.270  -0.376  1.00 30.54           C  
ATOM   2857  HG2 PRO A 168       6.597 -27.774   0.274  1.00 30.54           H  
ATOM   2858  HG3 PRO A 168       5.478 -26.386   0.117  1.00 30.54           H  
ATOM   2859  CD  PRO A 168       6.519 -26.859  -1.701  1.00 30.54           C  
ATOM   2860  HD2 PRO A 168       6.902 -25.842  -1.617  1.00 30.54           H  
ATOM   2861  HD3 PRO A 168       7.322 -27.550  -1.957  1.00 30.54           H  
ATOM   2862  N   PRO A 169       1.905 -27.082  -2.439  1.00 31.61           N  
ATOM   2863  CA  PRO A 169       0.730 -26.211  -2.570  1.00 31.61           C  
ATOM   2864  HA  PRO A 169       0.995 -25.345  -3.176  1.00 31.61           H  
ATOM   2865  C   PRO A 169       0.221 -25.680  -1.215  1.00 31.61           C  
ATOM   2866  CB  PRO A 169      -0.298 -27.053  -3.343  1.00 31.61           C  
ATOM   2867  HB2 PRO A 169      -0.128 -26.928  -4.412  1.00 31.61           H  
ATOM   2868  HB3 PRO A 169      -1.333 -26.803  -3.109  1.00 31.61           H  
ATOM   2869  O   PRO A 169      -0.942 -25.843  -0.853  1.00 31.61           O  
ATOM   2870  CG  PRO A 169       0.053 -28.484  -2.945  1.00 31.61           C  
ATOM   2871  HG2 PRO A 169      -0.371 -28.708  -1.966  1.00 31.61           H  
ATOM   2872  HG3 PRO A 169      -0.286 -29.206  -3.689  1.00 31.61           H  
ATOM   2873  CD  PRO A 169       1.573 -28.435  -2.853  1.00 31.61           C  
ATOM   2874  HD2 PRO A 169       1.926 -29.172  -2.132  1.00 31.61           H  
ATOM   2875  HD3 PRO A 169       2.003 -28.627  -3.836  1.00 31.61           H  
ATOM   2876  N   ARG A 170       1.097 -25.060  -0.421  1.00 31.10           N  
ATOM   2877  H   ARG A 170       2.019 -24.896  -0.799  1.00 31.10           H  
ATOM   2878  CA  ARG A 170       0.729 -24.321   0.781  1.00 31.10           C  
ATOM   2879  HA  ARG A 170      -0.228 -24.696   1.144  1.00 31.10           H  
ATOM   2880  C   ARG A 170       0.510 -22.859   0.417  1.00 31.10           C  
ATOM   2881  CB  ARG A 170       1.767 -24.504   1.897  1.00 31.10           C  
ATOM   2882  HB2 ARG A 170       1.601 -23.737   2.653  1.00 31.10           H  
ATOM   2883  HB3 ARG A 170       2.775 -24.382   1.499  1.00 31.10           H  
ATOM   2884  O   ARG A 170       1.277 -22.271  -0.339  1.00 31.10           O  
ATOM   2885  CG  ARG A 170       1.614 -25.883   2.556  1.00 31.10           C  
ATOM   2886  HG2 ARG A 170       0.572 -26.028   2.843  1.00 31.10           H  
ATOM   2887  HG3 ARG A 170       1.897 -26.661   1.847  1.00 31.10           H  
ATOM   2888  CD  ARG A 170       2.486 -25.989   3.812  1.00 31.10           C  
ATOM   2889  HD2 ARG A 170       2.237 -25.162   4.477  1.00 31.10           H  
ATOM   2890  HD3 ARG A 170       3.532 -25.896   3.523  1.00 31.10           H  
ATOM   2891  NE  ARG A 170       2.269 -27.269   4.518  1.00 31.10           N  
ATOM   2892  HE  ARG A 170       1.634 -27.928   4.090  1.00 31.10           H  
ATOM   2893  NH1 ARG A 170       3.591 -26.810   6.344  1.00 31.10           N  
ATOM   2894 HH11 ARG A 170       3.812 -25.899   5.967  1.00 31.10           H  
ATOM   2895 HH12 ARG A 170       3.957 -27.056   7.252  1.00 31.10           H  
ATOM   2896  NH2 ARG A 170       2.517 -28.759   6.225  1.00 31.10           N  
ATOM   2897 HH21 ARG A 170       1.884 -29.405   5.775  1.00 31.10           H  
ATOM   2898 HH22 ARG A 170       2.890 -28.982   7.137  1.00 31.10           H  
ATOM   2899  CZ  ARG A 170       2.793 -27.605   5.686  1.00 31.10           C  
ATOM   2900  N   ARG A 171      -0.569 -22.304   0.970  1.00 32.77           N  
ATOM   2901  H   ARG A 171      -1.112 -22.888   1.590  1.00 32.77           H  
ATOM   2902  CA  ARG A 171      -0.932 -20.888   0.889  1.00 32.77           C  
ATOM   2903  HA  ARG A 171      -1.174 -20.618  -0.139  1.00 32.77           H  
ATOM   2904  C   ARG A 171       0.266 -20.058   1.343  1.00 32.77           C  
ATOM   2905  CB  ARG A 171      -2.143 -20.620   1.805  1.00 32.77           C  
ATOM   2906  HB2 ARG A 171      -2.366 -19.553   1.781  1.00 32.77           H  
ATOM   2907  HB3 ARG A 171      -1.882 -20.885   2.829  1.00 32.77           H  
ATOM   2908  O   ARG A 171       0.690 -20.204   2.485  1.00 32.77           O  
ATOM   2909  CG  ARG A 171      -3.406 -21.396   1.396  1.00 32.77           C  
ATOM   2910  HG2 ARG A 171      -3.713 -21.079   0.399  1.00 32.77           H  
ATOM   2911  HG3 ARG A 171      -3.199 -22.466   1.379  1.00 32.77           H  
ATOM   2912  CD  ARG A 171      -4.545 -21.133   2.389  1.00 32.77           C  
ATOM   2913  HD2 ARG A 171      -4.219 -21.434   3.385  1.00 32.77           H  
ATOM   2914  HD3 ARG A 171      -4.759 -20.064   2.399  1.00 32.77           H  
ATOM   2915  NE  ARG A 171      -5.766 -21.876   2.022  1.00 32.77           N  
ATOM   2916  HE  ARG A 171      -5.759 -22.357   1.134  1.00 32.77           H  
ATOM   2917  NH1 ARG A 171      -7.047 -21.244   3.823  1.00 32.77           N  
ATOM   2918 HH11 ARG A 171      -6.280 -20.689   4.174  1.00 32.77           H  
ATOM   2919 HH12 ARG A 171      -7.929 -21.239   4.315  1.00 32.77           H  
ATOM   2920  NH2 ARG A 171      -7.922 -22.572   2.259  1.00 32.77           N  
ATOM   2921 HH21 ARG A 171      -8.793 -22.562   2.770  1.00 32.77           H  
ATOM   2922 HH22 ARG A 171      -7.875 -23.042   1.366  1.00 32.77           H  
ATOM   2923  CZ  ARG A 171      -6.901 -21.894   2.702  1.00 32.77           C  
ATOM   2924  N   VAL A 172       0.811 -19.226   0.462  1.00 35.59           N  
ATOM   2925  H   VAL A 172       0.433 -19.176  -0.473  1.00 35.59           H  
ATOM   2926  CA  VAL A 172       1.840 -18.253   0.836  1.00 35.59           C  
ATOM   2927  HA  VAL A 172       2.365 -18.608   1.723  1.00 35.59           H  
ATOM   2928  C   VAL A 172       1.105 -16.943   1.146  1.00 35.59           C  
ATOM   2929  CB  VAL A 172       2.909 -18.085  -0.262  1.00 35.59           C  
ATOM   2930  HB  VAL A 172       2.478 -17.579  -1.127  1.00 35.59           H  
ATOM   2931  O   VAL A 172       0.539 -16.357   0.225  1.00 35.59           O  
ATOM   2932  CG1 VAL A 172       4.069 -17.253   0.284  1.00 35.59           C  
ATOM   2933 HG11 VAL A 172       4.784 -17.040  -0.511  1.00 35.59           H  
ATOM   2934 HG12 VAL A 172       4.575 -17.784   1.091  1.00 35.59           H  
ATOM   2935 HG13 VAL A 172       3.687 -16.308   0.669  1.00 35.59           H  
ATOM   2936  CG2 VAL A 172       3.490 -19.429  -0.726  1.00 35.59           C  
ATOM   2937 HG21 VAL A 172       3.881 -19.981   0.129  1.00 35.59           H  
ATOM   2938 HG22 VAL A 172       4.294 -19.255  -1.440  1.00 35.59           H  
ATOM   2939 HG23 VAL A 172       2.720 -20.025  -1.216  1.00 35.59           H  
ATOM   2940  N   PRO A 173       1.023 -16.501   2.417  1.00 34.64           N  
ATOM   2941  CA  PRO A 173       0.217 -15.333   2.783  1.00 34.64           C  
ATOM   2942  HA  PRO A 173      -0.771 -15.417   2.332  1.00 34.64           H  
ATOM   2943  C   PRO A 173       0.822 -13.998   2.314  1.00 34.64           C  
ATOM   2944  CB  PRO A 173       0.070 -15.410   4.308  1.00 34.64           C  
ATOM   2945  HB2 PRO A 173      -0.825 -15.981   4.555  1.00 34.64           H  
ATOM   2946  HB3 PRO A 173       0.024 -14.424   4.769  1.00 34.64           H  
ATOM   2947  O   PRO A 173       0.083 -13.028   2.145  1.00 34.64           O  
ATOM   2948  CG  PRO A 173       1.305 -16.189   4.762  1.00 34.64           C  
ATOM   2949  HG2 PRO A 173       2.150 -15.507   4.860  1.00 34.64           H  
ATOM   2950  HG3 PRO A 173       1.132 -16.717   5.700  1.00 34.64           H  
ATOM   2951  CD  PRO A 173       1.559 -17.152   3.606  1.00 34.64           C  
ATOM   2952  HD2 PRO A 173       2.627 -17.346   3.513  1.00 34.64           H  
ATOM   2953  HD3 PRO A 173       1.019 -18.081   3.791  1.00 34.64           H  
ATOM   2954  N   GLY A 174       2.136 -13.948   2.067  1.00 34.56           N  
ATOM   2955  H   GLY A 174       2.685 -14.788   2.184  1.00 34.56           H  
ATOM   2956  CA  GLY A 174       2.850 -12.747   1.630  1.00 34.56           C  
ATOM   2957  HA2 GLY A 174       3.297 -12.253   2.493  1.00 34.56           H  
ATOM   2958  HA3 GLY A 174       2.147 -12.048   1.176  1.00 34.56           H  
ATOM   2959  C   GLY A 174       3.958 -13.046   0.620  1.00 34.56           C  
ATOM   2960  O   GLY A 174       4.623 -14.080   0.693  1.00 34.56           O  
ATOM   2961  N   LEU A 175       4.149 -12.128  -0.326  1.00 46.29           N  
ATOM   2962  H   LEU A 175       3.564 -11.304  -0.312  1.00 46.29           H  
ATOM   2963  CA  LEU A 175       5.108 -12.232  -1.422  1.00 46.29           C  
ATOM   2964  HA  LEU A 175       5.742 -13.105  -1.265  1.00 46.29           H  
ATOM   2965  C   LEU A 175       5.986 -10.983  -1.434  1.00 46.29           C  
ATOM   2966  CB  LEU A 175       4.341 -12.400  -2.748  1.00 46.29           C  
ATOM   2967  HB2 LEU A 175       3.695 -11.531  -2.872  1.00 46.29           H  
ATOM   2968  HB3 LEU A 175       3.712 -13.288  -2.683  1.00 46.29           H  
ATOM   2969  O   LEU A 175       5.482  -9.860  -1.501  1.00 46.29           O  
ATOM   2970  CG  LEU A 175       5.219 -12.509  -4.001  1.00 46.29           C  
ATOM   2971  HG  LEU A 175       5.891 -11.652  -4.057  1.00 46.29           H  
ATOM   2972  CD1 LEU A 175       6.038 -13.780  -3.971  1.00 46.29           C  
ATOM   2973 HD11 LEU A 175       6.557 -13.873  -4.925  1.00 46.29           H  
ATOM   2974 HD12 LEU A 175       5.390 -14.644  -3.823  1.00 46.29           H  
ATOM   2975 HD13 LEU A 175       6.771 -13.716  -3.167  1.00 46.29           H  
ATOM   2976  CD2 LEU A 175       4.365 -12.549  -5.268  1.00 46.29           C  
ATOM   2977 HD21 LEU A 175       3.786 -11.629  -5.342  1.00 46.29           H  
ATOM   2978 HD22 LEU A 175       3.683 -13.398  -5.234  1.00 46.29           H  
ATOM   2979 HD23 LEU A 175       5.000 -12.632  -6.150  1.00 46.29           H  
ATOM   2980  N   TYR A 176       7.299 -11.195  -1.409  1.00 40.43           N  
ATOM   2981  H   TYR A 176       7.644 -12.144  -1.371  1.00 40.43           H  
ATOM   2982  CA  TYR A 176       8.287 -10.130  -1.520  1.00 40.43           C  
ATOM   2983  HA  TYR A 176       7.797  -9.159  -1.449  1.00 40.43           H  
ATOM   2984  C   TYR A 176       8.977 -10.224  -2.880  1.00 40.43           C  
ATOM   2985  CB  TYR A 176       9.265 -10.234  -0.350  1.00 40.43           C  
ATOM   2986  HB2 TYR A 176       9.873 -11.132  -0.457  1.00 40.43           H  
ATOM   2987  HB3 TYR A 176       8.695 -10.343   0.573  1.00 40.43           H  
ATOM   2988  O   TYR A 176       9.690 -11.195  -3.159  1.00 40.43           O  
ATOM   2989  CG  TYR A 176      10.167  -9.029  -0.201  1.00 40.43           C  
ATOM   2990  CD1 TYR A 176      11.434  -9.003  -0.817  1.00 40.43           C  
ATOM   2991  HD1 TYR A 176      11.738  -9.815  -1.461  1.00 40.43           H  
ATOM   2992  CD2 TYR A 176       9.747  -7.947   0.595  1.00 40.43           C  
ATOM   2993  HD2 TYR A 176       8.767  -7.955   1.049  1.00 40.43           H  
ATOM   2994  CE1 TYR A 176      12.319  -7.940  -0.554  1.00 40.43           C  
ATOM   2995  HE1 TYR A 176      13.304  -7.920  -0.997  1.00 40.43           H  
ATOM   2996  CE2 TYR A 176      10.618  -6.872   0.842  1.00 40.43           C  
ATOM   2997  HE2 TYR A 176      10.290  -6.050   1.461  1.00 40.43           H  
ATOM   2998  OH  TYR A 176      12.771  -5.864   0.574  1.00 40.43           O  
ATOM   2999  HH  TYR A 176      12.348  -5.205   1.129  1.00 40.43           H  
ATOM   3000  CZ  TYR A 176      11.923  -6.892   0.306  1.00 40.43           C  
ATOM   3001  N   LEU A 177       8.745  -9.225  -3.734  1.00 45.99           N  
ATOM   3002  H   LEU A 177       8.183  -8.444  -3.429  1.00 45.99           H  
ATOM   3003  CA  LEU A 177       9.373  -9.128  -5.048  1.00 45.99           C  
ATOM   3004  HA  LEU A 177       9.874 -10.063  -5.296  1.00 45.99           H  
ATOM   3005  C   LEU A 177      10.439  -8.036  -5.011  1.00 45.99           C  
ATOM   3006  CB  LEU A 177       8.313  -8.846  -6.133  1.00 45.99           C  
ATOM   3007  HB2 LEU A 177       7.797  -7.920  -5.876  1.00 45.99           H  
ATOM   3008  HB3 LEU A 177       8.829  -8.683  -7.079  1.00 45.99           H  
ATOM   3009  O   LEU A 177      10.120  -6.854  -4.888  1.00 45.99           O  
ATOM   3010  CG  LEU A 177       7.260  -9.950  -6.334  1.00 45.99           C  
ATOM   3011  HG  LEU A 177       6.704 -10.086  -5.407  1.00 45.99           H  
ATOM   3012  CD1 LEU A 177       6.269  -9.531  -7.419  1.00 45.99           C  
ATOM   3013 HD11 LEU A 177       5.813  -8.578  -7.152  1.00 45.99           H  
ATOM   3014 HD12 LEU A 177       5.483 -10.281  -7.512  1.00 45.99           H  
ATOM   3015 HD13 LEU A 177       6.782  -9.425  -8.375  1.00 45.99           H  
ATOM   3016  CD2 LEU A 177       7.885 -11.286  -6.748  1.00 45.99           C  
ATOM   3017 HD21 LEU A 177       7.105 -11.991  -7.035  1.00 45.99           H  
ATOM   3018 HD22 LEU A 177       8.565 -11.139  -7.587  1.00 45.99           H  
ATOM   3019 HD23 LEU A 177       8.424 -11.704  -5.898  1.00 45.99           H  
ATOM   3020  N   GLU A 178      11.705  -8.420  -5.162  1.00 36.70           N  
ATOM   3021  H   GLU A 178      11.924  -9.404  -5.224  1.00 36.70           H  
ATOM   3022  CA  GLU A 178      12.770  -7.467  -5.450  1.00 36.70           C  
ATOM   3023  HA  GLU A 178      12.536  -6.521  -4.961  1.00 36.70           H  
ATOM   3024  C   GLU A 178      12.812  -7.214  -6.963  1.00 36.70           C  
ATOM   3025  CB  GLU A 178      14.101  -7.953  -4.862  1.00 36.70           C  
ATOM   3026  HB2 GLU A 178      14.481  -8.788  -5.450  1.00 36.70           H  
ATOM   3027  HB3 GLU A 178      13.939  -8.284  -3.836  1.00 36.70           H  
ATOM   3028  O   GLU A 178      13.344  -8.013  -7.741  1.00 36.70           O  
ATOM   3029  CG  GLU A 178      15.126  -6.815  -4.859  1.00 36.70           C  
ATOM   3030  HG2 GLU A 178      15.205  -6.406  -5.866  1.00 36.70           H  
ATOM   3031  HG3 GLU A 178      14.756  -6.025  -4.205  1.00 36.70           H  
ATOM   3032  CD  GLU A 178      16.523  -7.234  -4.386  1.00 36.70           C  
ATOM   3033  OE1 GLU A 178      17.442  -6.410  -4.609  1.00 36.70           O  
ATOM   3034  OE2 GLU A 178      16.684  -8.331  -3.814  1.00 36.70           O  
ATOM   3035  N   ALA A 179      12.218  -6.097  -7.388  1.00 35.20           N  
ATOM   3036  H   ALA A 179      11.812  -5.486  -6.694  1.00 35.20           H  
ATOM   3037  CA  ALA A 179      12.202  -5.655  -8.777  1.00 35.20           C  
ATOM   3038  HA  ALA A 179      12.548  -6.465  -9.420  1.00 35.20           H  
ATOM   3039  C   ALA A 179      13.163  -4.470  -8.950  1.00 35.20           C  
ATOM   3040  CB  ALA A 179      10.758  -5.337  -9.194  1.00 35.20           C  
ATOM   3041  HB1 ALA A 179      10.349  -4.557  -8.552  1.00 35.20           H  
ATOM   3042  HB2 ALA A 179      10.143  -6.231  -9.100  1.00 35.20           H  
ATOM   3043  HB3 ALA A 179      10.736  -4.994 -10.228  1.00 35.20           H  
ATOM   3044  O   ALA A 179      12.807  -3.322  -8.700  1.00 35.20           O  
ATOM   3045  N   ILE A 180      14.382  -4.739  -9.438  1.00 36.87           N  
ATOM   3046  H   ILE A 180      14.638  -5.712  -9.531  1.00 36.87           H  
ATOM   3047  CA  ILE A 180      15.390  -3.698  -9.738  1.00 36.87           C  
ATOM   3048  HA  ILE A 180      15.551  -3.116  -8.830  1.00 36.87           H  
ATOM   3049  C   ILE A 180      14.874  -2.708 -10.810  1.00 36.87           C  
ATOM   3050  CB  ILE A 180      16.736  -4.369 -10.138  1.00 36.87           C  
ATOM   3051  HB  ILE A 180      16.550  -5.006 -11.003  1.00 36.87           H  
ATOM   3052  O   ILE A 180      15.319  -1.559 -10.880  1.00 36.87           O  
ATOM   3053  CG1 ILE A 180      17.273  -5.260  -8.987  1.00 36.87           C  
ATOM   3054 HG12 ILE A 180      16.505  -5.977  -8.698  1.00 36.87           H  
ATOM   3055 HG13 ILE A 180      17.484  -4.639  -8.116  1.00 36.87           H  
ATOM   3056  CG2 ILE A 180      17.806  -3.330 -10.538  1.00 36.87           C  
ATOM   3057 HG21 ILE A 180      17.978  -2.647  -9.706  1.00 36.87           H  
ATOM   3058 HG22 ILE A 180      18.742  -3.819 -10.807  1.00 36.87           H  
ATOM   3059 HG23 ILE A 180      17.477  -2.761 -11.408  1.00 36.87           H  
ATOM   3060  CD1 ILE A 180      18.527  -6.078  -9.329  1.00 36.87           C  
ATOM   3061 HD11 ILE A 180      18.719  -6.784  -8.521  1.00 36.87           H  
ATOM   3062 HD12 ILE A 180      19.397  -5.430  -9.429  1.00 36.87           H  
ATOM   3063 HD13 ILE A 180      18.367  -6.636 -10.252  1.00 36.87           H  
ATOM   3064  N   ASP A 181      13.921  -3.135 -11.647  1.00 35.54           N  
ATOM   3065  H   ASP A 181      13.552  -4.064 -11.503  1.00 35.54           H  
ATOM   3066  CA  ASP A 181      13.281  -2.317 -12.679  1.00 35.54           C  
ATOM   3067  HA  ASP A 181      13.208  -1.287 -12.329  1.00 35.54           H  
ATOM   3068  C   ASP A 181      11.863  -2.844 -12.974  1.00 35.54           C  
ATOM   3069  CB  ASP A 181      14.179  -2.352 -13.933  1.00 35.54           C  
ATOM   3070  HB2 ASP A 181      15.221  -2.279 -13.621  1.00 35.54           H  
ATOM   3071  HB3 ASP A 181      14.063  -3.301 -14.455  1.00 35.54           H  
ATOM   3072  O   ASP A 181      11.715  -3.922 -13.557  1.00 35.54           O  
ATOM   3073  CG  ASP A 181      13.914  -1.202 -14.902  1.00 35.54           C  
ATOM   3074  OD1 ASP A 181      12.786  -0.653 -14.890  1.00 35.54           O  
ATOM   3075  OD2 ASP A 181      14.871  -0.861 -15.637  1.00 35.54           O  
ATOM   3076  N   ALA A 182      10.815  -2.118 -12.565  1.00 36.56           N  
ATOM   3077  H   ALA A 182      10.969  -1.231 -12.107  1.00 36.56           H  
ATOM   3078  CA  ALA A 182       9.426  -2.557 -12.749  1.00 36.56           C  
ATOM   3079  HA  ALA A 182       9.351  -3.580 -12.382  1.00 36.56           H  
ATOM   3080  C   ALA A 182       8.975  -2.563 -14.226  1.00 36.56           C  
ATOM   3081  CB  ALA A 182       8.492  -1.691 -11.904  1.00 36.56           C  
ATOM   3082  HB1 ALA A 182       7.510  -2.162 -11.855  1.00 36.56           H  
ATOM   3083  HB2 ALA A 182       8.376  -0.725 -12.396  1.00 36.56           H  
ATOM   3084  HB3 ALA A 182       8.878  -1.568 -10.892  1.00 36.56           H  
ATOM   3085  O   ALA A 182       7.967  -3.178 -14.564  1.00 36.56           O  
ATOM   3086  N   SER A 183       9.744  -1.977 -15.148  1.00 38.21           N  
ATOM   3087  H   SER A 183      10.580  -1.486 -14.863  1.00 38.21           H  
ATOM   3088  CA  SER A 183       9.462  -2.124 -16.584  1.00 38.21           C  
ATOM   3089  HA  SER A 183       8.427  -1.831 -16.760  1.00 38.21           H  
ATOM   3090  C   SER A 183       9.598  -3.576 -17.083  1.00 38.21           C  
ATOM   3091  CB  SER A 183      10.342  -1.175 -17.400  1.00 38.21           C  
ATOM   3092  HB2 SER A 183      10.101  -1.295 -18.456  1.00 38.21           H  
ATOM   3093  HB3 SER A 183      10.135  -0.146 -17.106  1.00 38.21           H  
ATOM   3094  O   SER A 183       9.008  -3.930 -18.095  1.00 38.21           O  
ATOM   3095  OG  SER A 183      11.719  -1.454 -17.204  1.00 38.21           O  
ATOM   3096  HG  SER A 183      12.028  -1.036 -16.397  1.00 38.21           H  
ATOM   3097  N   ASN A 184      10.301  -4.457 -16.351  1.00 36.15           N  
ATOM   3098  H   ASN A 184      10.742  -4.117 -15.509  1.00 36.15           H  
ATOM   3099  CA  ASN A 184      10.381  -5.896 -16.654  1.00 36.15           C  
ATOM   3100  HA  ASN A 184      10.199  -6.035 -17.720  1.00 36.15           H  
ATOM   3101  C   ASN A 184       9.302  -6.746 -15.951  1.00 36.15           C  
ATOM   3102  CB  ASN A 184      11.800  -6.412 -16.348  1.00 36.15           C  
ATOM   3103  HB2 ASN A 184      11.792  -7.501 -16.297  1.00 36.15           H  
ATOM   3104  HB3 ASN A 184      12.119  -6.036 -15.376  1.00 36.15           H  
ATOM   3105  O   ASN A 184       9.369  -7.976 -16.009  1.00 36.15           O  
ATOM   3106  CG  ASN A 184      12.807  -6.052 -17.420  1.00 36.15           C  
ATOM   3107  ND2 ASN A 184      13.959  -5.558 -17.037  1.00 36.15           N  
ATOM   3108 HD21 ASN A 184      14.452  -5.119 -17.800  1.00 36.15           H  
ATOM   3109 HD22 ASN A 184      14.010  -5.213 -16.089  1.00 36.15           H  
ATOM   3110  OD1 ASN A 184      12.625  -6.238 -18.607  1.00 36.15           O  
ATOM   3111  N   THR A 185       8.319  -6.139 -15.273  1.00 38.64           N  
ATOM   3112  H   THR A 185       8.294  -5.130 -15.235  1.00 38.64           H  
ATOM   3113  CA  THR A 185       7.269  -6.895 -14.553  1.00 38.64           C  
ATOM   3114  HA  THR A 185       7.767  -7.675 -13.977  1.00 38.64           H  
ATOM   3115  C   THR A 185       6.326  -7.659 -15.492  1.00 38.64           C  
ATOM   3116  CB  THR A 185       6.486  -6.029 -13.543  1.00 38.64           C  
ATOM   3117  HB  THR A 185       5.624  -5.568 -14.025  1.00 38.64           H  
ATOM   3118  O   THR A 185       5.681  -8.608 -15.053  1.00 38.64           O  
ATOM   3119  CG2 THR A 185       6.046  -6.824 -12.321  1.00 38.64           C  
ATOM   3120 HG21 THR A 185       5.465  -6.180 -11.661  1.00 38.64           H  
ATOM   3121 HG22 THR A 185       6.905  -7.201 -11.765  1.00 38.64           H  
ATOM   3122 HG23 THR A 185       5.443  -7.675 -12.636  1.00 38.64           H  
ATOM   3123  OG1 THR A 185       7.288  -5.035 -12.968  1.00 38.64           O  
ATOM   3124  HG1 THR A 185       7.303  -4.284 -13.565  1.00 38.64           H  
ATOM   3125  N   GLU A 186       6.323  -7.331 -16.792  1.00 34.75           N  
ATOM   3126  H   GLU A 186       6.867  -6.529 -17.078  1.00 34.75           H  
ATOM   3127  CA  GLU A 186       5.621  -8.061 -17.864  1.00 34.75           C  
ATOM   3128  HA  GLU A 186       4.543  -7.975 -17.727  1.00 34.75           H  
ATOM   3129  C   GLU A 186       5.923  -9.567 -17.842  1.00 34.75           C  
ATOM   3130  CB  GLU A 186       6.003  -7.405 -19.208  1.00 34.75           C  
ATOM   3131  HB2 GLU A 186       7.047  -7.631 -19.426  1.00 34.75           H  
ATOM   3132  HB3 GLU A 186       5.906  -6.325 -19.099  1.00 34.75           H  
ATOM   3133  O   GLU A 186       5.008 -10.383 -17.780  1.00 34.75           O  
ATOM   3134  CG  GLU A 186       5.122  -7.840 -20.392  1.00 34.75           C  
ATOM   3135  HG2 GLU A 186       4.081  -7.646 -20.131  1.00 34.75           H  
ATOM   3136  HG3 GLU A 186       5.242  -8.913 -20.541  1.00 34.75           H  
ATOM   3137  CD  GLU A 186       5.465  -7.105 -21.706  1.00 34.75           C  
ATOM   3138  OE1 GLU A 186       4.618  -7.132 -22.626  1.00 34.75           O  
ATOM   3139  OE2 GLU A 186       6.568  -6.517 -21.793  1.00 34.75           O  
ATOM   3140  N   LEU A 187       7.204  -9.943 -17.756  1.00 30.68           N  
ATOM   3141  H   LEU A 187       7.907  -9.217 -17.753  1.00 30.68           H  
ATOM   3142  CA  LEU A 187       7.633 -11.347 -17.697  1.00 30.68           C  
ATOM   3143  HA  LEU A 187       7.037 -11.927 -18.401  1.00 30.68           H  
ATOM   3144  C   LEU A 187       7.422 -11.989 -16.321  1.00 30.68           C  
ATOM   3145  CB  LEU A 187       9.119 -11.420 -18.088  1.00 30.68           C  
ATOM   3146  HB2 LEU A 187       9.653 -10.630 -17.559  1.00 30.68           H  
ATOM   3147  HB3 LEU A 187       9.533 -12.373 -17.760  1.00 30.68           H  
ATOM   3148  O   LEU A 187       7.404 -13.215 -16.211  1.00 30.68           O  
ATOM   3149  CG  LEU A 187       9.352 -11.283 -19.601  1.00 30.68           C  
ATOM   3150  HG  LEU A 187       8.732 -10.483 -20.005  1.00 30.68           H  
ATOM   3151  CD1 LEU A 187      10.818 -10.932 -19.863  1.00 30.68           C  
ATOM   3152 HD11 LEU A 187      11.049  -9.978 -19.390  1.00 30.68           H  
ATOM   3153 HD12 LEU A 187      10.976 -10.831 -20.937  1.00 30.68           H  
ATOM   3154 HD13 LEU A 187      11.467 -11.711 -19.464  1.00 30.68           H  
ATOM   3155  CD2 LEU A 187       9.039 -12.591 -20.333  1.00 30.68           C  
ATOM   3156 HD21 LEU A 187       9.221 -12.466 -21.401  1.00 30.68           H  
ATOM   3157 HD22 LEU A 187       7.986 -12.842 -20.203  1.00 30.68           H  
ATOM   3158 HD23 LEU A 187       9.652 -13.404 -19.946  1.00 30.68           H  
ATOM   3159  N   MET A 188       7.300 -11.177 -15.268  1.00 39.27           N  
ATOM   3160  H   MET A 188       7.204 -10.186 -15.440  1.00 39.27           H  
ATOM   3161  CA  MET A 188       7.143 -11.683 -13.909  1.00 39.27           C  
ATOM   3162  HA  MET A 188       7.843 -12.506 -13.766  1.00 39.27           H  
ATOM   3163  C   MET A 188       5.741 -12.277 -13.747  1.00 39.27           C  
ATOM   3164  CB  MET A 188       7.484 -10.602 -12.863  1.00 39.27           C  
ATOM   3165  HB2 MET A 188       7.359 -11.035 -11.871  1.00 39.27           H  
ATOM   3166  HB3 MET A 188       6.799  -9.759 -12.955  1.00 39.27           H  
ATOM   3167  O   MET A 188       5.620 -13.464 -13.457  1.00 39.27           O  
ATOM   3168  CG  MET A 188       8.932 -10.103 -13.001  1.00 39.27           C  
ATOM   3169  HG2 MET A 188       9.583 -10.975 -13.069  1.00 39.27           H  
ATOM   3170  HG3 MET A 188       9.033  -9.545 -13.931  1.00 39.27           H  
ATOM   3171  SD  MET A 188       9.535  -9.087 -11.617  1.00 39.27           S  
ATOM   3172  CE  MET A 188       9.838  -7.474 -12.389  1.00 39.27           C  
ATOM   3173  HE1 MET A 188      10.211  -7.607 -13.404  1.00 39.27           H  
ATOM   3174  HE2 MET A 188       8.930  -6.871 -12.388  1.00 39.27           H  
ATOM   3175  HE3 MET A 188      10.588  -6.940 -11.805  1.00 39.27           H  
ATOM   3176  N   PHE A 189       4.687 -11.501 -14.016  1.00 40.17           N  
ATOM   3177  H   PHE A 189       4.848 -10.557 -14.338  1.00 40.17           H  
ATOM   3178  CA  PHE A 189       3.305 -11.914 -13.746  1.00 40.17           C  
ATOM   3179  HA  PHE A 189       3.276 -12.370 -12.756  1.00 40.17           H  
ATOM   3180  C   PHE A 189       2.752 -12.989 -14.697  1.00 40.17           C  
ATOM   3181  CB  PHE A 189       2.412 -10.672 -13.710  1.00 40.17           C  
ATOM   3182  HB2 PHE A 189       1.372 -10.994 -13.751  1.00 40.17           H  
ATOM   3183  HB3 PHE A 189       2.589 -10.088 -14.614  1.00 40.17           H  
ATOM   3184  O   PHE A 189       2.085 -13.905 -14.220  1.00 40.17           O  
ATOM   3185  CG  PHE A 189       2.603  -9.791 -12.483  1.00 40.17           C  
ATOM   3186  CD1 PHE A 189       2.462 -10.319 -11.181  1.00 40.17           C  
ATOM   3187  HD1 PHE A 189       2.215 -11.361 -11.041  1.00 40.17           H  
ATOM   3188  CD2 PHE A 189       2.888  -8.423 -12.641  1.00 40.17           C  
ATOM   3189  HD2 PHE A 189       2.978  -8.002 -13.631  1.00 40.17           H  
ATOM   3190  CE1 PHE A 189       2.636  -9.493 -10.055  1.00 40.17           C  
ATOM   3191  HE1 PHE A 189       2.540  -9.907  -9.062  1.00 40.17           H  
ATOM   3192  CE2 PHE A 189       3.028  -7.593 -11.514  1.00 40.17           C  
ATOM   3193  HE2 PHE A 189       3.208  -6.535 -11.643  1.00 40.17           H  
ATOM   3194  CZ  PHE A 189       2.925  -8.129 -10.221  1.00 40.17           C  
ATOM   3195  HZ  PHE A 189       3.045  -7.491  -9.358  1.00 40.17           H  
ATOM   3196  N   GLU A 190       3.086 -12.968 -15.995  1.00 34.00           N  
ATOM   3197  H   GLU A 190       3.608 -12.188 -16.368  1.00 34.00           H  
ATOM   3198  CA  GLU A 190       2.676 -14.046 -16.922  1.00 34.00           C  
ATOM   3199  HA  GLU A 190       1.595 -14.177 -16.867  1.00 34.00           H  
ATOM   3200  C   GLU A 190       3.311 -15.401 -16.566  1.00 34.00           C  
ATOM   3201  CB  GLU A 190       3.057 -13.698 -18.368  1.00 34.00           C  
ATOM   3202  HB2 GLU A 190       4.113 -13.433 -18.411  1.00 34.00           H  
ATOM   3203  HB3 GLU A 190       2.900 -14.590 -18.973  1.00 34.00           H  
ATOM   3204  O   GLU A 190       2.718 -16.465 -16.775  1.00 34.00           O  
ATOM   3205  CG  GLU A 190       2.211 -12.564 -18.964  1.00 34.00           C  
ATOM   3206  HG2 GLU A 190       2.456 -11.631 -18.457  1.00 34.00           H  
ATOM   3207  HG3 GLU A 190       1.160 -12.782 -18.774  1.00 34.00           H  
ATOM   3208  CD  GLU A 190       2.417 -12.399 -20.481  1.00 34.00           C  
ATOM   3209  OE1 GLU A 190       1.588 -11.677 -21.083  1.00 34.00           O  
ATOM   3210  OE2 GLU A 190       3.352 -13.024 -21.038  1.00 34.00           O  
ATOM   3211  N   GLY A 191       4.516 -15.377 -15.984  1.00 34.53           N  
ATOM   3212  H   GLY A 191       4.963 -14.482 -15.848  1.00 34.53           H  
ATOM   3213  CA  GLY A 191       5.115 -16.556 -15.374  1.00 34.53           C  
ATOM   3214  HA2 GLY A 191       6.116 -16.303 -15.025  1.00 34.53           H  
ATOM   3215  HA3 GLY A 191       5.179 -17.359 -16.109  1.00 34.53           H  
ATOM   3216  C   GLY A 191       4.290 -17.036 -14.181  1.00 34.53           C  
ATOM   3217  O   GLY A 191       3.937 -18.210 -14.117  1.00 34.53           O  
ATOM   3218  N   PHE A 192       3.935 -16.141 -13.257  1.00 37.90           N  
ATOM   3219  H   PHE A 192       4.198 -15.175 -13.386  1.00 37.90           H  
ATOM   3220  CA  PHE A 192       3.210 -16.518 -12.042  1.00 37.90           C  
ATOM   3221  HA  PHE A 192       3.760 -17.337 -11.579  1.00 37.90           H  
ATOM   3222  C   PHE A 192       1.798 -17.067 -12.296  1.00 37.90           C  
ATOM   3223  CB  PHE A 192       3.179 -15.367 -11.029  1.00 37.90           C  
ATOM   3224  HB2 PHE A 192       2.921 -14.434 -11.531  1.00 37.90           H  
ATOM   3225  HB3 PHE A 192       2.377 -15.595 -10.326  1.00 37.90           H  
ATOM   3226  O   PHE A 192       1.457 -18.059 -11.653  1.00 37.90           O  
ATOM   3227  CG  PHE A 192       4.456 -15.203 -10.218  1.00 37.90           C  
ATOM   3228  CD1 PHE A 192       4.689 -16.008  -9.091  1.00 37.90           C  
ATOM   3229  HD1 PHE A 192       3.909 -16.666  -8.738  1.00 37.90           H  
ATOM   3230  CD2 PHE A 192       5.399 -14.216 -10.539  1.00 37.90           C  
ATOM   3231  HD2 PHE A 192       5.143 -13.464 -11.271  1.00 37.90           H  
ATOM   3232  CE1 PHE A 192       5.903 -15.924  -8.386  1.00 37.90           C  
ATOM   3233  HE1 PHE A 192       6.070 -16.547  -7.521  1.00 37.90           H  
ATOM   3234  CE2 PHE A 192       6.626 -14.135  -9.859  1.00 37.90           C  
ATOM   3235  HE2 PHE A 192       7.342 -13.372 -10.127  1.00 37.90           H  
ATOM   3236  CZ  PHE A 192       6.888 -15.007  -8.790  1.00 37.90           C  
ATOM   3237  HZ  PHE A 192       7.813 -14.929  -8.238  1.00 37.90           H  
ATOM   3238  N   ASP A 193       1.024 -16.521 -13.242  1.00 36.03           N  
ATOM   3239  H   ASP A 193       1.326 -15.667 -13.689  1.00 36.03           H  
ATOM   3240  CA  ASP A 193      -0.325 -17.030 -13.569  1.00 36.03           C  
ATOM   3241  HA  ASP A 193      -0.961 -16.954 -12.687  1.00 36.03           H  
ATOM   3242  C   ASP A 193      -0.310 -18.514 -13.977  1.00 36.03           C  
ATOM   3243  CB  ASP A 193      -0.949 -16.199 -14.710  1.00 36.03           C  
ATOM   3244  HB2 ASP A 193      -0.191 -15.998 -15.467  1.00 36.03           H  
ATOM   3245  HB3 ASP A 193      -1.731 -16.795 -15.182  1.00 36.03           H  
ATOM   3246  O   ASP A 193      -1.249 -19.260 -13.701  1.00 36.03           O  
ATOM   3247  CG  ASP A 193      -1.600 -14.881 -14.269  1.00 36.03           C  
ATOM   3248  OD1 ASP A 193      -1.753 -14.662 -13.045  1.00 36.03           O  
ATOM   3249  OD2 ASP A 193      -1.988 -14.110 -15.176  1.00 36.03           O  
ATOM   3250  N   ASN A 194       0.785 -18.973 -14.592  1.00 31.91           N  
ATOM   3251  H   ASN A 194       1.533 -18.318 -14.771  1.00 31.91           H  
ATOM   3252  CA  ASN A 194       0.945 -20.370 -14.991  1.00 31.91           C  
ATOM   3253  HA  ASN A 194      -0.027 -20.755 -15.301  1.00 31.91           H  
ATOM   3254  C   ASN A 194       1.417 -21.297 -13.856  1.00 31.91           C  
ATOM   3255  CB  ASN A 194       1.889 -20.426 -16.200  1.00 31.91           C  
ATOM   3256  HB2 ASN A 194       2.190 -21.459 -16.376  1.00 31.91           H  
ATOM   3257  HB3 ASN A 194       2.786 -19.841 -15.996  1.00 31.91           H  
ATOM   3258  O   ASN A 194       1.349 -22.518 -14.012  1.00 31.91           O  
ATOM   3259  CG  ASN A 194       1.214 -19.936 -17.466  1.00 31.91           C  
ATOM   3260  ND2 ASN A 194       1.790 -18.983 -18.155  1.00 31.91           N  
ATOM   3261 HD21 ASN A 194       1.231 -18.617 -18.913  1.00 31.91           H  
ATOM   3262 HD22 ASN A 194       2.434 -18.363 -17.685  1.00 31.91           H  
ATOM   3263  OD1 ASN A 194       0.174 -20.422 -17.874  1.00 31.91           O  
ATOM   3264  N   PHE A 195       1.906 -20.761 -12.733  1.00 32.26           N  
ATOM   3265  H   PHE A 195       1.884 -19.755 -12.641  1.00 32.26           H  
ATOM   3266  CA  PHE A 195       2.521 -21.562 -11.666  1.00 32.26           C  
ATOM   3267  HA  PHE A 195       2.423 -22.619 -11.913  1.00 32.26           H  
ATOM   3268  C   PHE A 195       1.847 -21.429 -10.290  1.00 32.26           C  
ATOM   3269  CB  PHE A 195       4.031 -21.256 -11.601  1.00 32.26           C  
ATOM   3270  HB2 PHE A 195       4.158 -20.182 -11.465  1.00 32.26           H  
ATOM   3271  HB3 PHE A 195       4.449 -21.756 -10.727  1.00 32.26           H  
ATOM   3272  O   PHE A 195       2.001 -22.342  -9.477  1.00 32.26           O  
ATOM   3273  CG  PHE A 195       4.837 -21.698 -12.815  1.00 32.26           C  
ATOM   3274  CD1 PHE A 195       4.977 -23.062 -13.126  1.00 32.26           C  
ATOM   3275  HD1 PHE A 195       4.508 -23.803 -12.496  1.00 32.26           H  
ATOM   3276  CD2 PHE A 195       5.470 -20.747 -13.632  1.00 32.26           C  
ATOM   3277  HD2 PHE A 195       5.462 -19.708 -13.339  1.00 32.26           H  
ATOM   3278  CE1 PHE A 195       5.692 -23.459 -14.273  1.00 32.26           C  
ATOM   3279  HE1 PHE A 195       5.771 -24.508 -14.517  1.00 32.26           H  
ATOM   3280  CE2 PHE A 195       6.135 -21.131 -14.808  1.00 32.26           C  
ATOM   3281  HE2 PHE A 195       6.573 -20.378 -15.445  1.00 32.26           H  
ATOM   3282  CZ  PHE A 195       6.246 -22.492 -15.130  1.00 32.26           C  
ATOM   3283  HZ  PHE A 195       6.761 -22.790 -16.031  1.00 32.26           H  
ATOM   3284  N   TYR A 196       1.103 -20.350 -10.010  1.00 41.31           N  
ATOM   3285  H   TYR A 196       0.971 -19.646 -10.722  1.00 41.31           H  
ATOM   3286  CA  TYR A 196       0.629 -20.020  -8.660  1.00 41.31           C  
ATOM   3287  HA  TYR A 196       0.631 -20.924  -8.051  1.00 41.31           H  
ATOM   3288  C   TYR A 196      -0.792 -19.449  -8.630  1.00 41.31           C  
ATOM   3289  CB  TYR A 196       1.596 -19.014  -8.020  1.00 41.31           C  
ATOM   3290  HB2 TYR A 196       1.237 -18.764  -7.021  1.00 41.31           H  
ATOM   3291  HB3 TYR A 196       1.590 -18.096  -8.608  1.00 41.31           H  
ATOM   3292  O   TYR A 196      -1.152 -18.595  -9.434  1.00 41.31           O  
ATOM   3293  CG  TYR A 196       3.020 -19.519  -7.909  1.00 41.31           C  
ATOM   3294  CD1 TYR A 196       3.382 -20.382  -6.862  1.00 41.31           C  
ATOM   3295  HD1 TYR A 196       2.645 -20.678  -6.130  1.00 41.31           H  
ATOM   3296  CD2 TYR A 196       3.966 -19.180  -8.892  1.00 41.31           C  
ATOM   3297  HD2 TYR A 196       3.657 -18.574  -9.732  1.00 41.31           H  
ATOM   3298  CE1 TYR A 196       4.689 -20.892  -6.796  1.00 41.31           C  
ATOM   3299  HE1 TYR A 196       4.945 -21.602  -6.023  1.00 41.31           H  
ATOM   3300  CE2 TYR A 196       5.293 -19.636  -8.799  1.00 41.31           C  
ATOM   3301  HE2 TYR A 196       6.012 -19.347  -9.550  1.00 41.31           H  
ATOM   3302  OH  TYR A 196       6.928 -20.973  -7.666  1.00 41.31           O  
ATOM   3303  HH  TYR A 196       7.456 -20.624  -8.388  1.00 41.31           H  
ATOM   3304  CZ  TYR A 196       5.656 -20.500  -7.745  1.00 41.31           C  
ATOM   3305  N   ASP A 197      -1.577 -19.843  -7.622  1.00 42.74           N  
ATOM   3306  H   ASP A 197      -1.235 -20.547  -6.983  1.00 42.74           H  
ATOM   3307  CA  ASP A 197      -2.850 -19.190  -7.295  1.00 42.74           C  
ATOM   3308  HA  ASP A 197      -3.323 -18.880  -8.226  1.00 42.74           H  
ATOM   3309  C   ASP A 197      -2.599 -17.918  -6.469  1.00 42.74           C  
ATOM   3310  CB  ASP A 197      -3.813 -20.176  -6.614  1.00 42.74           C  
ATOM   3311  HB2 ASP A 197      -3.901 -21.067  -7.235  1.00 42.74           H  
ATOM   3312  HB3 ASP A 197      -3.405 -20.476  -5.649  1.00 42.74           H  
ATOM   3313  O   ASP A 197      -2.798 -17.869  -5.252  1.00 42.74           O  
ATOM   3314  CG  ASP A 197      -5.216 -19.580  -6.423  1.00 42.74           C  
ATOM   3315  OD1 ASP A 197      -5.545 -18.593  -7.122  1.00 42.74           O  
ATOM   3316  OD2 ASP A 197      -5.960 -20.132  -5.581  1.00 42.74           O  
ATOM   3317  N   LEU A 198      -2.103 -16.879  -7.144  1.00 49.17           N  
ATOM   3318  H   LEU A 198      -1.904 -17.014  -8.125  1.00 49.17           H  
ATOM   3319  CA  LEU A 198      -1.844 -15.565  -6.552  1.00 49.17           C  
ATOM   3320  HA  LEU A 198      -1.211 -15.692  -5.674  1.00 49.17           H  
ATOM   3321  C   LEU A 198      -3.115 -14.859  -6.041  1.00 49.17           C  
ATOM   3322  CB  LEU A 198      -1.117 -14.689  -7.586  1.00 49.17           C  
ATOM   3323  HB2 LEU A 198      -1.185 -13.655  -7.250  1.00 49.17           H  
ATOM   3324  HB3 LEU A 198      -1.654 -14.740  -8.534  1.00 49.17           H  
ATOM   3325  O   LEU A 198      -3.006 -13.890  -5.292  1.00 49.17           O  
ATOM   3326  CG  LEU A 198       0.367 -15.012  -7.843  1.00 49.17           C  
ATOM   3327  HG  LEU A 198       0.452 -15.977  -8.343  1.00 49.17           H  
ATOM   3328  CD1 LEU A 198       0.934 -13.924  -8.757  1.00 49.17           C  
ATOM   3329 HD11 LEU A 198       0.711 -12.937  -8.353  1.00 49.17           H  
ATOM   3330 HD12 LEU A 198       0.483 -14.009  -9.746  1.00 49.17           H  
ATOM   3331 HD13 LEU A 198       2.017 -14.017  -8.839  1.00 49.17           H  
ATOM   3332  CD2 LEU A 198       1.220 -15.045  -6.570  1.00 49.17           C  
ATOM   3333 HD21 LEU A 198       2.272 -15.157  -6.833  1.00 49.17           H  
ATOM   3334 HD22 LEU A 198       0.934 -15.896  -5.951  1.00 49.17           H  
ATOM   3335 HD23 LEU A 198       1.086 -14.120  -6.009  1.00 49.17           H  
ATOM   3336  N   LYS A 199      -4.314 -15.371  -6.357  1.00 53.04           N  
ATOM   3337  H   LYS A 199      -4.330 -16.218  -6.908  1.00 53.04           H  
ATOM   3338  CA  LYS A 199      -5.609 -14.823  -5.916  1.00 53.04           C  
ATOM   3339  HA  LYS A 199      -5.647 -13.765  -6.174  1.00 53.04           H  
ATOM   3340  C   LYS A 199      -5.844 -14.902  -4.404  1.00 53.04           C  
ATOM   3341  CB  LYS A 199      -6.762 -15.553  -6.619  1.00 53.04           C  
ATOM   3342  HB2 LYS A 199      -6.781 -16.591  -6.285  1.00 53.04           H  
ATOM   3343  HB3 LYS A 199      -7.701 -15.093  -6.312  1.00 53.04           H  
ATOM   3344  O   LYS A 199      -6.878 -14.450  -3.933  1.00 53.04           O  
ATOM   3345  CG  LYS A 199      -6.686 -15.500  -8.147  1.00 53.04           C  
ATOM   3346  HG2 LYS A 199      -6.722 -14.461  -8.475  1.00 53.04           H  
ATOM   3347  HG3 LYS A 199      -5.759 -15.956  -8.495  1.00 53.04           H  
ATOM   3348  CD  LYS A 199      -7.870 -16.271  -8.732  1.00 53.04           C  
ATOM   3349  HD2 LYS A 199      -8.801 -15.832  -8.373  1.00 53.04           H  
ATOM   3350  HD3 LYS A 199      -7.806 -17.310  -8.409  1.00 53.04           H  
ATOM   3351  CE  LYS A 199      -7.806 -16.192 -10.255  1.00 53.04           C  
ATOM   3352  HE2 LYS A 199      -6.848 -16.599 -10.578  1.00 53.04           H  
ATOM   3353  HE3 LYS A 199      -7.839 -15.144 -10.553  1.00 53.04           H  
ATOM   3354  NZ  LYS A 199      -8.922 -16.947 -10.868  1.00 53.04           N  
ATOM   3355  HZ1 LYS A 199      -8.853 -16.902 -11.874  1.00 53.04           H  
ATOM   3356  HZ2 LYS A 199      -8.868 -17.912 -10.575  1.00 53.04           H  
ATOM   3357  HZ3 LYS A 199      -9.805 -16.557 -10.572  1.00 53.04           H  
ATOM   3358  N   ASN A 200      -4.924 -15.491  -3.640  1.00 49.88           N  
ATOM   3359  H   ASN A 200      -4.126 -15.891  -4.111  1.00 49.88           H  
ATOM   3360  CA  ASN A 200      -4.978 -15.536  -2.177  1.00 49.88           C  
ATOM   3361  HA  ASN A 200      -5.921 -15.107  -1.837  1.00 49.88           H  
ATOM   3362  C   ASN A 200      -3.883 -14.690  -1.507  1.00 49.88           C  
ATOM   3363  CB  ASN A 200      -4.950 -17.002  -1.723  1.00 49.88           C  
ATOM   3364  HB2 ASN A 200      -4.936 -17.044  -0.634  1.00 49.88           H  
ATOM   3365  HB3 ASN A 200      -4.045 -17.479  -2.098  1.00 49.88           H  
ATOM   3366  O   ASN A 200      -3.717 -14.764  -0.289  1.00 49.88           O  
ATOM   3367  CG  ASN A 200      -6.174 -17.764  -2.190  1.00 49.88           C  
ATOM   3368  ND2 ASN A 200      -5.983 -18.825  -2.935  1.00 49.88           N  
ATOM   3369 HD21 ASN A 200      -5.089 -18.971  -3.381  1.00 49.88           H  
ATOM   3370 HD22 ASN A 200      -6.782 -19.196  -3.431  1.00 49.88           H  
ATOM   3371  OD1 ASN A 200      -7.301 -17.430  -1.867  1.00 49.88           O  
ATOM   3372  N   LEU A 201      -3.119 -13.911  -2.279  1.00 53.30           N  
ATOM   3373  H   LEU A 201      -3.301 -13.855  -3.271  1.00 53.30           H  
ATOM   3374  CA  LEU A 201      -2.067 -13.063  -1.735  1.00 53.30           C  
ATOM   3375  HA  LEU A 201      -1.476 -13.670  -1.049  1.00 53.30           H  
ATOM   3376  C   LEU A 201      -2.680 -11.890  -0.959  1.00 53.30           C  
ATOM   3377  CB  LEU A 201      -1.171 -12.576  -2.888  1.00 53.30           C  
ATOM   3378  HB2 LEU A 201      -0.847 -13.428  -3.486  1.00 53.30           H  
ATOM   3379  HB3 LEU A 201      -1.756 -11.918  -3.531  1.00 53.30           H  
ATOM   3380  O   LEU A 201      -3.360 -11.058  -1.560  1.00 53.30           O  
ATOM   3381  CG  LEU A 201       0.061 -11.816  -2.382  1.00 53.30           C  
ATOM   3382  HG  LEU A 201      -0.246 -11.037  -1.684  1.00 53.30           H  
ATOM   3383  CD1 LEU A 201       1.011 -12.777  -1.673  1.00 53.30           C  
ATOM   3384 HD11 LEU A 201       0.567 -13.167  -0.757  1.00 53.30           H  
ATOM   3385 HD12 LEU A 201       1.903 -12.216  -1.395  1.00 53.30           H  
ATOM   3386 HD13 LEU A 201       1.284 -13.602  -2.331  1.00 53.30           H  
ATOM   3387  CD2 LEU A 201       0.808 -11.149  -3.534  1.00 53.30           C  
ATOM   3388 HD21 LEU A 201       1.649 -10.584  -3.134  1.00 53.30           H  
ATOM   3389 HD22 LEU A 201       0.142 -10.446  -4.033  1.00 53.30           H  
ATOM   3390 HD23 LEU A 201       1.161 -11.896  -4.245  1.00 53.30           H  
ATOM   3391  N   ARG A 202      -2.418 -11.818   0.354  1.00 55.74           N  
ATOM   3392  H   ARG A 202      -1.863 -12.553   0.769  1.00 55.74           H  
ATOM   3393  CA  ARG A 202      -2.916 -10.742   1.234  1.00 55.74           C  
ATOM   3394  HA  ARG A 202      -3.830 -10.326   0.811  1.00 55.74           H  
ATOM   3395  C   ARG A 202      -1.946  -9.569   1.338  1.00 55.74           C  
ATOM   3396  CB  ARG A 202      -3.256 -11.292   2.631  1.00 55.74           C  
ATOM   3397  HB2 ARG A 202      -3.518 -10.458   3.282  1.00 55.74           H  
ATOM   3398  HB3 ARG A 202      -2.380 -11.789   3.048  1.00 55.74           H  
ATOM   3399  O   ARG A 202      -2.378  -8.450   1.592  1.00 55.74           O  
ATOM   3400  CG  ARG A 202      -4.442 -12.272   2.600  1.00 55.74           C  
ATOM   3401  HG2 ARG A 202      -5.324 -11.767   2.207  1.00 55.74           H  
ATOM   3402  HG3 ARG A 202      -4.198 -13.100   1.935  1.00 55.74           H  
ATOM   3403  CD  ARG A 202      -4.760 -12.857   3.986  1.00 55.74           C  
ATOM   3404  HD2 ARG A 202      -5.425 -13.710   3.847  1.00 55.74           H  
ATOM   3405  HD3 ARG A 202      -3.832 -13.207   4.438  1.00 55.74           H  
ATOM   3406  NE  ARG A 202      -5.430 -11.889   4.874  1.00 55.74           N  
ATOM   3407  HE  ARG A 202      -5.981 -11.162   4.441  1.00 55.74           H  
ATOM   3408  NH1 ARG A 202      -5.064 -12.901   6.902  1.00 55.74           N  
ATOM   3409 HH11 ARG A 202      -4.589 -13.660   6.434  1.00 55.74           H  
ATOM   3410 HH12 ARG A 202      -5.118 -12.853   7.909  1.00 55.74           H  
ATOM   3411  NH2 ARG A 202      -6.058 -10.923   6.840  1.00 55.74           N  
ATOM   3412 HH21 ARG A 202      -5.903 -10.788   7.829  1.00 55.74           H  
ATOM   3413 HH22 ARG A 202      -6.339 -10.117   6.301  1.00 55.74           H  
ATOM   3414  CZ  ARG A 202      -5.517 -11.907   6.192  1.00 55.74           C  
ATOM   3415  N   LEU A 203      -0.657  -9.813   1.108  1.00 59.20           N  
ATOM   3416  H   LEU A 203      -0.381 -10.765   0.917  1.00 59.20           H  
ATOM   3417  CA  LEU A 203       0.398  -8.814   1.239  1.00 59.20           C  
ATOM   3418  HA  LEU A 203      -0.053  -7.822   1.250  1.00 59.20           H  
ATOM   3419  C   LEU A 203       1.366  -8.858   0.050  1.00 59.20           C  
ATOM   3420  CB  LEU A 203       1.055  -9.025   2.613  1.00 59.20           C  
ATOM   3421  HB2 LEU A 203       1.300 -10.079   2.744  1.00 59.20           H  
ATOM   3422  HB3 LEU A 203       0.299  -8.784   3.360  1.00 59.20           H  
ATOM   3423  O   LEU A 203       1.907  -9.915  -0.283  1.00 59.20           O  
ATOM   3424  CG  LEU A 203       2.309  -8.169   2.868  1.00 59.20           C  
ATOM   3425  HG  LEU A 203       2.305  -7.291   2.223  1.00 59.20           H  
ATOM   3426  CD1 LEU A 203       2.309  -7.705   4.325  1.00 59.20           C  
ATOM   3427 HD11 LEU A 203       2.301  -8.562   4.998  1.00 59.20           H  
ATOM   3428 HD12 LEU A 203       1.425  -7.098   4.520  1.00 59.20           H  
ATOM   3429 HD13 LEU A 203       3.183  -7.091   4.543  1.00 59.20           H  
ATOM   3430  CD2 LEU A 203       3.557  -9.020   2.586  1.00 59.20           C  
ATOM   3431 HD21 LEU A 203       3.645  -9.809   3.333  1.00 59.20           H  
ATOM   3432 HD22 LEU A 203       3.498  -9.476   1.598  1.00 59.20           H  
ATOM   3433 HD23 LEU A 203       4.467  -8.420   2.598  1.00 59.20           H  
ATOM   3434  N   LEU A 204       1.605  -7.691  -0.553  1.00 66.70           N  
ATOM   3435  H   LEU A 204       1.105  -6.879  -0.222  1.00 66.70           H  
ATOM   3436  CA  LEU A 204       2.558  -7.486  -1.643  1.00 66.70           C  
ATOM   3437  HA  LEU A 204       3.175  -8.379  -1.747  1.00 66.70           H  
ATOM   3438  C   LEU A 204       3.471  -6.302  -1.311  1.00 66.70           C  
ATOM   3439  CB  LEU A 204       1.789  -7.256  -2.961  1.00 66.70           C  
ATOM   3440  HB2 LEU A 204       1.144  -8.115  -3.148  1.00 66.70           H  
ATOM   3441  HB3 LEU A 204       1.155  -6.379  -2.832  1.00 66.70           H  
ATOM   3442  O   LEU A 204       2.994  -5.204  -1.033  1.00 66.70           O  
ATOM   3443  CG  LEU A 204       2.673  -7.019  -4.199  1.00 66.70           C  
ATOM   3444  HG  LEU A 204       3.327  -6.164  -4.025  1.00 66.70           H  
ATOM   3445  CD1 LEU A 204       3.535  -8.236  -4.544  1.00 66.70           C  
ATOM   3446 HD11 LEU A 204       4.115  -8.028  -5.443  1.00 66.70           H  
ATOM   3447 HD12 LEU A 204       4.232  -8.450  -3.734  1.00 66.70           H  
ATOM   3448 HD13 LEU A 204       2.901  -9.106  -4.716  1.00 66.70           H  
ATOM   3449  CD2 LEU A 204       1.791  -6.703  -5.407  1.00 66.70           C  
ATOM   3450 HD21 LEU A 204       2.413  -6.517  -6.283  1.00 66.70           H  
ATOM   3451 HD22 LEU A 204       1.118  -7.537  -5.605  1.00 66.70           H  
ATOM   3452 HD23 LEU A 204       1.201  -5.810  -5.201  1.00 66.70           H  
ATOM   3453  N   SER A 205       4.783  -6.516  -1.389  1.00 60.51           N  
ATOM   3454  H   SER A 205       5.108  -7.445  -1.615  1.00 60.51           H  
ATOM   3455  CA  SER A 205       5.789  -5.453  -1.275  1.00 60.51           C  
ATOM   3456  HA  SER A 205       5.294  -4.488  -1.165  1.00 60.51           H  
ATOM   3457  C   SER A 205       6.649  -5.396  -2.535  1.00 60.51           C  
ATOM   3458  CB  SER A 205       6.653  -5.672  -0.032  1.00 60.51           C  
ATOM   3459  HB2 SER A 205       6.004  -5.761   0.839  1.00 60.51           H  
ATOM   3460  HB3 SER A 205       7.213  -6.600  -0.148  1.00 60.51           H  
ATOM   3461  O   SER A 205       7.154  -6.428  -2.991  1.00 60.51           O  
ATOM   3462  OG  SER A 205       7.565  -4.602   0.152  1.00 60.51           O  
ATOM   3463  HG  SER A 205       7.232  -3.995   0.817  1.00 60.51           H  
ATOM   3464  N   LEU A 206       6.808  -4.192  -3.098  1.00 62.27           N  
ATOM   3465  H   LEU A 206       6.372  -3.401  -2.645  1.00 62.27           H  
ATOM   3466  CA  LEU A 206       7.672  -3.928  -4.253  1.00 62.27           C  
ATOM   3467  HA  LEU A 206       7.875  -4.865  -4.772  1.00 62.27           H  
ATOM   3468  C   LEU A 206       9.029  -3.389  -3.788  1.00 62.27           C  
ATOM   3469  CB  LEU A 206       6.981  -2.976  -5.248  1.00 62.27           C  
ATOM   3470  HB2 LEU A 206       6.784  -2.028  -4.746  1.00 62.27           H  
ATOM   3471  HB3 LEU A 206       7.681  -2.784  -6.061  1.00 62.27           H  
ATOM   3472  O   LEU A 206       9.283  -2.183  -3.757  1.00 62.27           O  
ATOM   3473  CG  LEU A 206       5.666  -3.479  -5.865  1.00 62.27           C  
ATOM   3474  HG  LEU A 206       4.894  -3.516  -5.095  1.00 62.27           H  
ATOM   3475  CD1 LEU A 206       5.226  -2.498  -6.955  1.00 62.27           C  
ATOM   3476 HD11 LEU A 206       4.239  -2.777  -7.324  1.00 62.27           H  
ATOM   3477 HD12 LEU A 206       5.936  -2.508  -7.782  1.00 62.27           H  
ATOM   3478 HD13 LEU A 206       5.176  -1.489  -6.546  1.00 62.27           H  
ATOM   3479  CD2 LEU A 206       5.791  -4.863  -6.508  1.00 62.27           C  
ATOM   3480 HD21 LEU A 206       4.856  -5.124  -7.003  1.00 62.27           H  
ATOM   3481 HD22 LEU A 206       6.602  -4.869  -7.237  1.00 62.27           H  
ATOM   3482 HD23 LEU A 206       5.987  -5.611  -5.740  1.00 62.27           H  
ATOM   3483  N   ALA A 207       9.925  -4.298  -3.428  1.00 49.56           N  
ATOM   3484  H   ALA A 207       9.699  -5.274  -3.555  1.00 49.56           H  
ATOM   3485  CA  ALA A 207      11.247  -3.960  -2.930  1.00 49.56           C  
ATOM   3486  HA  ALA A 207      11.148  -3.157  -2.199  1.00 49.56           H  
ATOM   3487  C   ALA A 207      12.211  -3.508  -4.029  1.00 49.56           C  
ATOM   3488  CB  ALA A 207      11.776  -5.176  -2.216  1.00 49.56           C  
ATOM   3489  HB1 ALA A 207      11.041  -5.419  -1.449  1.00 49.56           H  
ATOM   3490  HB2 ALA A 207      12.751  -4.952  -1.782  1.00 49.56           H  
ATOM   3491  HB3 ALA A 207      11.868  -6.020  -2.899  1.00 49.56           H  
ATOM   3492  O   ALA A 207      12.166  -4.005  -5.155  1.00 49.56           O  
ATOM   3493  N   ASN A 208      13.103  -2.566  -3.691  1.00 48.29           N  
ATOM   3494  H   ASN A 208      13.109  -2.254  -2.731  1.00 48.29           H  
ATOM   3495  CA  ASN A 208      14.069  -1.939  -4.611  1.00 48.29           C  
ATOM   3496  HA  ASN A 208      14.431  -1.040  -4.112  1.00 48.29           H  
ATOM   3497  C   ASN A 208      13.454  -1.398  -5.918  1.00 48.29           C  
ATOM   3498  CB  ASN A 208      15.279  -2.873  -4.816  1.00 48.29           C  
ATOM   3499  HB2 ASN A 208      15.906  -2.502  -5.626  1.00 48.29           H  
ATOM   3500  HB3 ASN A 208      14.934  -3.869  -5.094  1.00 48.29           H  
ATOM   3501  O   ASN A 208      14.161  -1.150  -6.898  1.00 48.29           O  
ATOM   3502  CG  ASN A 208      16.156  -2.952  -3.580  1.00 48.29           C  
ATOM   3503  ND2 ASN A 208      16.870  -4.027  -3.363  1.00 48.29           N  
ATOM   3504 HD21 ASN A 208      17.395  -4.070  -2.501  1.00 48.29           H  
ATOM   3505 HD22 ASN A 208      16.902  -4.819  -3.989  1.00 48.29           H  
ATOM   3506  OD1 ASN A 208      16.253  -2.013  -2.804  1.00 48.29           O  
ATOM   3507  N   CYS A 209      12.145  -1.157  -5.902  1.00 55.60           N  
ATOM   3508  H   CYS A 209      11.640  -1.401  -5.062  1.00 55.60           H  
ATOM   3509  CA  CYS A 209      11.370  -0.610  -6.995  1.00 55.60           C  
ATOM   3510  HA  CYS A 209      11.401  -1.298  -7.839  1.00 55.60           H  
ATOM   3511  C   CYS A 209      11.948   0.749  -7.425  1.00 55.60           C  
ATOM   3512  CB  CYS A 209       9.933  -0.535  -6.473  1.00 55.60           C  
ATOM   3513  HB2 CYS A 209       9.543  -1.550  -6.391  1.00 55.60           H  
ATOM   3514  HB3 CYS A 209       9.967  -0.142  -5.457  1.00 55.60           H  
ATOM   3515  O   CYS A 209      12.017   1.712  -6.664  1.00 55.60           O  
ATOM   3516  SG  CYS A 209       8.731   0.461  -7.377  1.00 55.60           S  
ATOM   3517  N   LYS A 210      12.404   0.866  -8.675  1.00 56.99           N  
ATOM   3518  H   LYS A 210      12.476   0.026  -9.231  1.00 56.99           H  
ATOM   3519  CA  LYS A 210      12.876   2.162  -9.191  1.00 56.99           C  
ATOM   3520  HA  LYS A 210      13.425   2.666  -8.395  1.00 56.99           H  
ATOM   3521  C   LYS A 210      11.714   3.090  -9.559  1.00 56.99           C  
ATOM   3522  CB  LYS A 210      13.833   1.929 -10.363  1.00 56.99           C  
ATOM   3523  HB2 LYS A 210      14.600   1.217 -10.058  1.00 56.99           H  
ATOM   3524  HB3 LYS A 210      13.282   1.503 -11.202  1.00 56.99           H  
ATOM   3525  O   LYS A 210      11.825   4.300  -9.384  1.00 56.99           O  
ATOM   3526  CG  LYS A 210      14.509   3.238 -10.796  1.00 56.99           C  
ATOM   3527  HG2 LYS A 210      13.754   3.955 -11.117  1.00 56.99           H  
ATOM   3528  HG3 LYS A 210      15.069   3.657  -9.960  1.00 56.99           H  
ATOM   3529  CD  LYS A 210      15.455   2.981 -11.967  1.00 56.99           C  
ATOM   3530  HD2 LYS A 210      14.888   2.514 -12.773  1.00 56.99           H  
ATOM   3531  HD3 LYS A 210      16.249   2.302 -11.655  1.00 56.99           H  
ATOM   3532  CE  LYS A 210      16.045   4.308 -12.451  1.00 56.99           C  
ATOM   3533  HE2 LYS A 210      15.223   5.006 -12.606  1.00 56.99           H  
ATOM   3534  HE3 LYS A 210      16.697   4.715 -11.678  1.00 56.99           H  
ATOM   3535  NZ  LYS A 210      16.781   4.114 -13.722  1.00 56.99           N  
ATOM   3536  HZ1 LYS A 210      17.139   4.991 -14.072  1.00 56.99           H  
ATOM   3537  HZ2 LYS A 210      16.151   3.734 -14.414  1.00 56.99           H  
ATOM   3538  HZ3 LYS A 210      17.536   3.453 -13.602  1.00 56.99           H  
ATOM   3539  N   TYR A 211      10.639   2.536 -10.108  1.00 60.47           N  
ATOM   3540  H   TYR A 211      10.588   1.531 -10.188  1.00 60.47           H  
ATOM   3541  CA  TYR A 211       9.483   3.291 -10.578  1.00 60.47           C  
ATOM   3542  HA  TYR A 211       9.313   4.143  -9.920  1.00 60.47           H  
ATOM   3543  C   TYR A 211       8.251   2.383 -10.555  1.00 60.47           C  
ATOM   3544  CB  TYR A 211       9.771   3.810 -12.001  1.00 60.47           C  
ATOM   3545  HB2 TYR A 211       9.667   2.996 -12.718  1.00 60.47           H  
ATOM   3546  HB3 TYR A 211      10.804   4.152 -12.056  1.00 60.47           H  
ATOM   3547  O   TYR A 211       8.307   1.311 -11.144  1.00 60.47           O  
ATOM   3548  CG  TYR A 211       8.885   4.966 -12.414  1.00 60.47           C  
ATOM   3549  CD1 TYR A 211       7.675   4.733 -13.080  1.00 60.47           C  
ATOM   3550  HD1 TYR A 211       7.396   3.718 -13.320  1.00 60.47           H  
ATOM   3551  CD2 TYR A 211       9.269   6.285 -12.121  1.00 60.47           C  
ATOM   3552  HD2 TYR A 211      10.241   6.454 -11.681  1.00 60.47           H  
ATOM   3553  CE1 TYR A 211       6.835   5.817 -13.409  1.00 60.47           C  
ATOM   3554  HE1 TYR A 211       5.896   5.681 -13.925  1.00 60.47           H  
ATOM   3555  CE2 TYR A 211       8.400   7.363 -12.386  1.00 60.47           C  
ATOM   3556  HE2 TYR A 211       8.669   8.376 -12.124  1.00 60.47           H  
ATOM   3557  OH  TYR A 211       6.309   8.136 -13.307  1.00 60.47           O  
ATOM   3558  HH  TYR A 211       6.535   8.973 -12.895  1.00 60.47           H  
ATOM   3559  CZ  TYR A 211       7.171   7.124 -13.030  1.00 60.47           C  
ATOM   3560  N   ALA A 212       7.168   2.792  -9.900  1.00 66.37           N  
ATOM   3561  H   ALA A 212       7.216   3.655  -9.378  1.00 66.37           H  
ATOM   3562  CA  ALA A 212       5.856   2.159 -10.023  1.00 66.37           C  
ATOM   3563  HA  ALA A 212       5.951   1.171 -10.474  1.00 66.37           H  
ATOM   3564  C   ALA A 212       4.987   3.018 -10.953  1.00 66.37           C  
ATOM   3565  CB  ALA A 212       5.256   1.975  -8.624  1.00 66.37           C  
ATOM   3566  HB1 ALA A 212       4.246   1.574  -8.715  1.00 66.37           H  
ATOM   3567  HB2 ALA A 212       5.857   1.262  -8.061  1.00 66.37           H  
ATOM   3568  HB3 ALA A 212       5.218   2.926  -8.093  1.00 66.37           H  
ATOM   3569  O   ALA A 212       4.387   3.999 -10.513  1.00 66.37           O  
ATOM   3570  N   ASP A 213       4.988   2.705 -12.252  1.00 65.02           N  
ATOM   3571  H   ASP A 213       5.422   1.843 -12.550  1.00 65.02           H  
ATOM   3572  CA  ASP A 213       4.226   3.452 -13.260  1.00 65.02           C  
ATOM   3573  HA  ASP A 213       4.284   4.509 -13.002  1.00 65.02           H  
ATOM   3574  C   ASP A 213       2.728   3.109 -13.266  1.00 65.02           C  
ATOM   3575  CB  ASP A 213       4.840   3.301 -14.676  1.00 65.02           C  
ATOM   3576  HB2 ASP A 213       4.243   3.872 -15.387  1.00 65.02           H  
ATOM   3577  HB3 ASP A 213       5.840   3.733 -14.711  1.00 65.02           H  
ATOM   3578  O   ASP A 213       2.260   2.186 -12.593  1.00 65.02           O  
ATOM   3579  CG  ASP A 213       4.978   1.879 -15.202  1.00 65.02           C  
ATOM   3580  OD1 ASP A 213       4.337   0.967 -14.639  1.00 65.02           O  
ATOM   3581  OD2 ASP A 213       5.739   1.714 -16.172  1.00 65.02           O  
ATOM   3582  N   ASP A 214       1.979   3.870 -14.074  1.00 68.01           N  
ATOM   3583  H   ASP A 214       2.414   4.668 -14.513  1.00 68.01           H  
ATOM   3584  CA  ASP A 214       0.559   3.655 -14.368  1.00 68.01           C  
ATOM   3585  HA  ASP A 214      -0.041   3.947 -13.506  1.00 68.01           H  
ATOM   3586  C   ASP A 214       0.242   2.199 -14.689  1.00 68.01           C  
ATOM   3587  CB  ASP A 214       0.125   4.505 -15.577  1.00 68.01           C  
ATOM   3588  HB2 ASP A 214      -0.882   4.204 -15.865  1.00 68.01           H  
ATOM   3589  HB3 ASP A 214       0.790   4.300 -16.416  1.00 68.01           H  
ATOM   3590  O   ASP A 214      -0.751   1.639 -14.221  1.00 68.01           O  
ATOM   3591  CG  ASP A 214       0.097   6.010 -15.332  1.00 68.01           C  
ATOM   3592  OD1 ASP A 214       0.500   6.435 -14.233  1.00 68.01           O  
ATOM   3593  OD2 ASP A 214      -0.340   6.735 -16.258  1.00 68.01           O  
ATOM   3594  N   TRP A 215       1.103   1.597 -15.502  1.00 60.00           N  
ATOM   3595  H   TRP A 215       1.952   2.091 -15.741  1.00 60.00           H  
ATOM   3596  CA  TRP A 215       0.927   0.259 -16.025  1.00 60.00           C  
ATOM   3597  HA  TRP A 215      -0.093   0.151 -16.394  1.00 60.00           H  
ATOM   3598  C   TRP A 215       1.121  -0.807 -14.935  1.00 60.00           C  
ATOM   3599  CB  TRP A 215       1.883   0.114 -17.210  1.00 60.00           C  
ATOM   3600  HB2 TRP A 215       1.666   0.893 -17.941  1.00 60.00           H  
ATOM   3601  HB3 TRP A 215       2.908   0.258 -16.870  1.00 60.00           H  
ATOM   3602  O   TRP A 215       0.253  -1.667 -14.765  1.00 60.00           O  
ATOM   3603  CG  TRP A 215       1.798  -1.205 -17.888  1.00 60.00           C  
ATOM   3604  CD1 TRP A 215       0.986  -1.525 -18.920  1.00 60.00           C  
ATOM   3605  HD1 TRP A 215       0.307  -0.839 -19.405  1.00 60.00           H  
ATOM   3606  CD2 TRP A 215       2.548  -2.408 -17.566  1.00 60.00           C  
ATOM   3607  CE2 TRP A 215       2.110  -3.449 -18.436  1.00 60.00           C  
ATOM   3608  CE3 TRP A 215       3.553  -2.715 -16.625  1.00 60.00           C  
ATOM   3609  HE3 TRP A 215       3.934  -1.937 -15.980  1.00 60.00           H  
ATOM   3610  NE1 TRP A 215       1.184  -2.848 -19.263  1.00 60.00           N  
ATOM   3611  HE1 TRP A 215       0.775  -3.281 -20.078  1.00 60.00           H  
ATOM   3612  CH2 TRP A 215       3.594  -5.028 -17.381  1.00 60.00           C  
ATOM   3613  HH2 TRP A 215       3.991  -6.028 -17.290  1.00 60.00           H  
ATOM   3614  CZ2 TRP A 215       2.623  -4.749 -18.356  1.00 60.00           C  
ATOM   3615  HZ2 TRP A 215       2.300  -5.517 -19.043  1.00 60.00           H  
ATOM   3616  CZ3 TRP A 215       4.069  -4.017 -16.530  1.00 60.00           C  
ATOM   3617  HZ3 TRP A 215       4.840  -4.231 -15.804  1.00 60.00           H  
ATOM   3618  N   THR A 216       2.194  -0.707 -14.142  1.00 63.34           N  
ATOM   3619  H   THR A 216       2.851   0.034 -14.338  1.00 63.34           H  
ATOM   3620  CA  THR A 216       2.519  -1.625 -13.037  1.00 63.34           C  
ATOM   3621  HA  THR A 216       2.625  -2.636 -13.431  1.00 63.34           H  
ATOM   3622  C   THR A 216       1.406  -1.633 -11.996  1.00 63.34           C  
ATOM   3623  CB  THR A 216       3.843  -1.226 -12.355  1.00 63.34           C  
ATOM   3624  HB  THR A 216       3.752  -0.221 -11.942  1.00 63.34           H  
ATOM   3625  O   THR A 216       0.902  -2.695 -11.628  1.00 63.34           O  
ATOM   3626  CG2 THR A 216       4.253  -2.186 -11.235  1.00 63.34           C  
ATOM   3627 HG21 THR A 216       4.326  -3.201 -11.626  1.00 63.34           H  
ATOM   3628 HG22 THR A 216       5.222  -1.884 -10.839  1.00 63.34           H  
ATOM   3629 HG23 THR A 216       3.524  -2.157 -10.426  1.00 63.34           H  
ATOM   3630  OG1 THR A 216       4.899  -1.229 -13.285  1.00 63.34           O  
ATOM   3631  HG1 THR A 216       4.764  -0.479 -13.868  1.00 63.34           H  
ATOM   3632  N   LEU A 217       0.977  -0.452 -11.543  1.00 71.86           N  
ATOM   3633  H   LEU A 217       1.393   0.391 -11.914  1.00 71.86           H  
ATOM   3634  CA  LEU A 217      -0.026  -0.336 -10.484  1.00 71.86           C  
ATOM   3635  HA  LEU A 217       0.217  -1.044  -9.692  1.00 71.86           H  
ATOM   3636  C   LEU A 217      -1.433  -0.721 -10.964  1.00 71.86           C  
ATOM   3637  CB  LEU A 217       0.024   1.083  -9.901  1.00 71.86           C  
ATOM   3638  HB2 LEU A 217      -0.108   1.791 -10.719  1.00 71.86           H  
ATOM   3639  HB3 LEU A 217      -0.808   1.200  -9.206  1.00 71.86           H  
ATOM   3640  O   LEU A 217      -2.167  -1.372 -10.222  1.00 71.86           O  
ATOM   3641  CG  LEU A 217       1.328   1.420  -9.156  1.00 71.86           C  
ATOM   3642  HG  LEU A 217       2.179   1.250  -9.815  1.00 71.86           H  
ATOM   3643  CD1 LEU A 217       1.335   2.888  -8.739  1.00 71.86           C  
ATOM   3644 HD11 LEU A 217       1.305   3.524  -9.624  1.00 71.86           H  
ATOM   3645 HD12 LEU A 217       0.482   3.101  -8.094  1.00 71.86           H  
ATOM   3646 HD13 LEU A 217       2.256   3.111  -8.201  1.00 71.86           H  
ATOM   3647  CD2 LEU A 217       1.506   0.577  -7.889  1.00 71.86           C  
ATOM   3648 HD21 LEU A 217       2.398   0.898  -7.351  1.00 71.86           H  
ATOM   3649 HD22 LEU A 217       1.626  -0.476  -8.144  1.00 71.86           H  
ATOM   3650 HD23 LEU A 217       0.641   0.699  -7.237  1.00 71.86           H  
ATOM   3651  N   SER A 218      -1.790  -0.433 -12.222  1.00 70.99           N  
ATOM   3652  H   SER A 218      -1.166   0.123 -12.790  1.00 70.99           H  
ATOM   3653  CA  SER A 218      -3.052  -0.917 -12.807  1.00 70.99           C  
ATOM   3654  HA  SER A 218      -3.880  -0.604 -12.171  1.00 70.99           H  
ATOM   3655  C   SER A 218      -3.095  -2.445 -12.900  1.00 70.99           C  
ATOM   3656  CB  SER A 218      -3.276  -0.336 -14.205  1.00 70.99           C  
ATOM   3657  HB2 SER A 218      -4.208  -0.732 -14.608  1.00 70.99           H  
ATOM   3658  HB3 SER A 218      -2.454  -0.620 -14.861  1.00 70.99           H  
ATOM   3659  O   SER A 218      -4.141  -3.050 -12.666  1.00 70.99           O  
ATOM   3660  OG  SER A 218      -3.370   1.071 -14.152  1.00 70.99           O  
ATOM   3661  HG  SER A 218      -2.475   1.413 -14.094  1.00 70.99           H  
ATOM   3662  N   ARG A 219      -1.958  -3.091 -13.202  1.00 62.95           N  
ATOM   3663  H   ARG A 219      -1.133  -2.545 -13.404  1.00 62.95           H  
ATOM   3664  CA  ARG A 219      -1.855  -4.557 -13.217  1.00 62.95           C  
ATOM   3665  HA  ARG A 219      -2.710  -4.947 -13.770  1.00 62.95           H  
ATOM   3666  C   ARG A 219      -1.967  -5.153 -11.823  1.00 62.95           C  
ATOM   3667  CB  ARG A 219      -0.562  -5.009 -13.910  1.00 62.95           C  
ATOM   3668  HB2 ARG A 219      -0.288  -6.004 -13.558  1.00 62.95           H  
ATOM   3669  HB3 ARG A 219       0.251  -4.334 -13.644  1.00 62.95           H  
ATOM   3670  O   ARG A 219      -2.757  -6.079 -11.658  1.00 62.95           O  
ATOM   3671  CG  ARG A 219      -0.694  -5.058 -15.438  1.00 62.95           C  
ATOM   3672  HG2 ARG A 219      -1.083  -4.110 -15.810  1.00 62.95           H  
ATOM   3673  HG3 ARG A 219       0.302  -5.208 -15.855  1.00 62.95           H  
ATOM   3674  CD  ARG A 219      -1.598  -6.215 -15.895  1.00 62.95           C  
ATOM   3675  HD2 ARG A 219      -2.632  -6.009 -15.618  1.00 62.95           H  
ATOM   3676  HD3 ARG A 219      -1.277  -7.121 -15.381  1.00 62.95           H  
ATOM   3677  NE  ARG A 219      -1.514  -6.418 -17.354  1.00 62.95           N  
ATOM   3678  HE  ARG A 219      -1.126  -5.655 -17.892  1.00 62.95           H  
ATOM   3679  NH1 ARG A 219      -2.272  -8.589 -17.403  1.00 62.95           N  
ATOM   3680 HH11 ARG A 219      -2.433  -8.555 -16.406  1.00 62.95           H  
ATOM   3681 HH12 ARG A 219      -2.369  -9.471 -17.886  1.00 62.95           H  
ATOM   3682  NH2 ARG A 219      -1.557  -7.631 -19.283  1.00 62.95           N  
ATOM   3683 HH21 ARG A 219      -1.642  -8.531 -19.733  1.00 62.95           H  
ATOM   3684 HH22 ARG A 219      -1.079  -6.889 -19.773  1.00 62.95           H  
ATOM   3685  CZ  ARG A 219      -1.788  -7.538 -18.004  1.00 62.95           C  
ATOM   3686  N   VAL A 220      -1.270  -4.590 -10.832  1.00 67.49           N  
ATOM   3687  H   VAL A 220      -0.628  -3.845 -11.063  1.00 67.49           H  
ATOM   3688  CA  VAL A 220      -1.435  -4.977  -9.419  1.00 67.49           C  
ATOM   3689  HA  VAL A 220      -1.141  -6.021  -9.307  1.00 67.49           H  
ATOM   3690  C   VAL A 220      -2.909  -4.883  -9.015  1.00 67.49           C  
ATOM   3691  CB  VAL A 220      -0.540  -4.121  -8.498  1.00 67.49           C  
ATOM   3692  HB  VAL A 220      -0.680  -3.067  -8.738  1.00 67.49           H  
ATOM   3693  O   VAL A 220      -3.464  -5.860  -8.517  1.00 67.49           O  
ATOM   3694  CG1 VAL A 220      -0.851  -4.315  -7.007  1.00 67.49           C  
ATOM   3695 HG11 VAL A 220      -0.760  -5.366  -6.731  1.00 67.49           H  
ATOM   3696 HG12 VAL A 220      -0.156  -3.728  -6.406  1.00 67.49           H  
ATOM   3697 HG13 VAL A 220      -1.859  -3.969  -6.777  1.00 67.49           H  
ATOM   3698  CG2 VAL A 220       0.938  -4.478  -8.703  1.00 67.49           C  
ATOM   3699 HG21 VAL A 220       1.117  -5.512  -8.408  1.00 67.49           H  
ATOM   3700 HG22 VAL A 220       1.222  -4.359  -9.749  1.00 67.49           H  
ATOM   3701 HG23 VAL A 220       1.564  -3.821  -8.099  1.00 67.49           H  
ATOM   3702  N   GLY A 221      -3.569  -3.763  -9.328  1.00 71.06           N  
ATOM   3703  H   GLY A 221      -3.053  -2.987  -9.717  1.00 71.06           H  
ATOM   3704  CA  GLY A 221      -5.006  -3.587  -9.112  1.00 71.06           C  
ATOM   3705  HA2 GLY A 221      -5.215  -3.555  -8.043  1.00 71.06           H  
ATOM   3706  HA3 GLY A 221      -5.308  -2.637  -9.551  1.00 71.06           H  
ATOM   3707  C   GLY A 221      -5.853  -4.698  -9.743  1.00 71.06           C  
ATOM   3708  O   GLY A 221      -6.682  -5.308  -9.074  1.00 71.06           O  
ATOM   3709  N   SER A 222      -5.594  -5.024 -11.013  1.00 68.80           N  
ATOM   3710  H   SER A 222      -4.931  -4.451 -11.518  1.00 68.80           H  
ATOM   3711  CA  SER A 222      -6.351  -6.047 -11.748  1.00 68.80           C  
ATOM   3712  HA  SER A 222      -7.412  -5.848 -11.596  1.00 68.80           H  
ATOM   3713  C   SER A 222      -6.104  -7.487 -11.280  1.00 68.80           C  
ATOM   3714  CB  SER A 222      -6.067  -5.928 -13.249  1.00 68.80           C  
ATOM   3715  HB2 SER A 222      -6.776  -6.553 -13.794  1.00 68.80           H  
ATOM   3716  HB3 SER A 222      -6.213  -4.893 -13.557  1.00 68.80           H  
ATOM   3717  O   SER A 222      -7.026  -8.297 -11.301  1.00 68.80           O  
ATOM   3718  OG  SER A 222      -4.751  -6.334 -13.587  1.00 68.80           O  
ATOM   3719  HG  SER A 222      -4.183  -6.206 -12.823  1.00 68.80           H  
ATOM   3720  N   MET A 223      -4.876  -7.823 -10.876  1.00 60.24           N  
ATOM   3721  H   MET A 223      -4.162  -7.109 -10.849  1.00 60.24           H  
ATOM   3722  CA  MET A 223      -4.489  -9.198 -10.538  1.00 60.24           C  
ATOM   3723  HA  MET A 223      -5.003  -9.894 -11.201  1.00 60.24           H  
ATOM   3724  C   MET A 223      -4.877  -9.577  -9.112  1.00 60.24           C  
ATOM   3725  CB  MET A 223      -2.979  -9.380 -10.718  1.00 60.24           C  
ATOM   3726  HB2 MET A 223      -2.442  -8.581 -10.206  1.00 60.24           H  
ATOM   3727  HB3 MET A 223      -2.693 -10.329 -10.262  1.00 60.24           H  
ATOM   3728  O   MET A 223      -5.220 -10.730  -8.857  1.00 60.24           O  
ATOM   3729  CG  MET A 223      -2.581  -9.406 -12.195  1.00 60.24           C  
ATOM   3730  HG2 MET A 223      -3.157 -10.179 -12.704  1.00 60.24           H  
ATOM   3731  HG3 MET A 223      -2.829  -8.446 -12.647  1.00 60.24           H  
ATOM   3732  SD  MET A 223      -0.823  -9.731 -12.469  1.00 60.24           S  
ATOM   3733  CE  MET A 223      -0.758 -11.478 -11.952  1.00 60.24           C  
ATOM   3734  HE1 MET A 223      -0.962 -11.566 -10.884  1.00 60.24           H  
ATOM   3735  HE2 MET A 223      -1.499 -12.055 -12.506  1.00 60.24           H  
ATOM   3736  HE3 MET A 223       0.224 -11.905 -12.154  1.00 60.24           H  
ATOM   3737  N   PHE A 224      -4.834  -8.613  -8.191  1.00 68.33           N  
ATOM   3738  H   PHE A 224      -4.527  -7.692  -8.467  1.00 68.33           H  
ATOM   3739  CA  PHE A 224      -5.053  -8.854  -6.766  1.00 68.33           C  
ATOM   3740  HA  PHE A 224      -5.194  -9.923  -6.607  1.00 68.33           H  
ATOM   3741  C   PHE A 224      -6.332  -8.191  -6.227  1.00 68.33           C  
ATOM   3742  CB  PHE A 224      -3.800  -8.464  -5.978  1.00 68.33           C  
ATOM   3743  HB2 PHE A 224      -3.709  -7.378  -5.946  1.00 68.33           H  
ATOM   3744  HB3 PHE A 224      -3.951  -8.840  -4.966  1.00 68.33           H  
ATOM   3745  O   PHE A 224      -6.484  -8.047  -5.011  1.00 68.33           O  
ATOM   3746  CG  PHE A 224      -2.498  -9.072  -6.457  1.00 68.33           C  
ATOM   3747  CD1 PHE A 224      -2.177 -10.389  -6.091  1.00 68.33           C  
ATOM   3748  HD1 PHE A 224      -2.868 -10.971  -5.498  1.00 68.33           H  
ATOM   3749  CD2 PHE A 224      -1.588  -8.321  -7.222  1.00 68.33           C  
ATOM   3750  HD2 PHE A 224      -1.826  -7.302  -7.487  1.00 68.33           H  
ATOM   3751  CE1 PHE A 224      -0.944 -10.942  -6.472  1.00 68.33           C  
ATOM   3752  HE1 PHE A 224      -0.680 -11.934  -6.137  1.00 68.33           H  
ATOM   3753  CE2 PHE A 224      -0.370  -8.886  -7.637  1.00 68.33           C  
ATOM   3754  HE2 PHE A 224       0.320  -8.309  -8.236  1.00 68.33           H  
ATOM   3755  CZ  PHE A 224      -0.044 -10.197  -7.252  1.00 68.33           C  
ATOM   3756  HZ  PHE A 224       0.902 -10.630  -7.543  1.00 68.33           H  
ATOM   3757  N   SER A 225      -7.266  -7.817  -7.115  1.00 75.38           N  
ATOM   3758  H   SER A 225      -7.069  -7.970  -8.094  1.00 75.38           H  
ATOM   3759  CA  SER A 225      -8.491  -7.058  -6.803  1.00 75.38           C  
ATOM   3760  HA  SER A 225      -8.214  -6.039  -6.535  1.00 75.38           H  
ATOM   3761  C   SER A 225      -9.309  -7.625  -5.639  1.00 75.38           C  
ATOM   3762  CB  SER A 225      -9.380  -6.953  -8.050  1.00 75.38           C  
ATOM   3763  HB2 SER A 225     -10.244  -6.327  -7.828  1.00 75.38           H  
ATOM   3764  HB3 SER A 225      -8.817  -6.488  -8.860  1.00 75.38           H  
ATOM   3765  O   SER A 225      -9.917  -6.874  -4.880  1.00 75.38           O  
ATOM   3766  OG  SER A 225      -9.835  -8.222  -8.482  1.00 75.38           O  
ATOM   3767  HG  SER A 225     -10.660  -8.416  -8.032  1.00 75.38           H  
ATOM   3768  N   GLU A 226      -9.313  -8.951  -5.487  1.00 75.88           N  
ATOM   3769  H   GLU A 226      -8.781  -9.484  -6.160  1.00 75.88           H  
ATOM   3770  CA  GLU A 226     -10.122  -9.679  -4.502  1.00 75.88           C  
ATOM   3771  HA  GLU A 226     -10.850  -8.999  -4.061  1.00 75.88           H  
ATOM   3772  C   GLU A 226      -9.306 -10.251  -3.327  1.00 75.88           C  
ATOM   3773  CB  GLU A 226     -10.900 -10.803  -5.213  1.00 75.88           C  
ATOM   3774  HB2 GLU A 226     -10.182 -11.495  -5.653  1.00 75.88           H  
ATOM   3775  HB3 GLU A 226     -11.483 -11.360  -4.479  1.00 75.88           H  
ATOM   3776  O   GLU A 226      -9.868 -10.967  -2.492  1.00 75.88           O  
ATOM   3777  CG  GLU A 226     -11.857 -10.332  -6.325  1.00 75.88           C  
ATOM   3778  HG2 GLU A 226     -12.318 -11.216  -6.764  1.00 75.88           H  
ATOM   3779  HG3 GLU A 226     -11.280  -9.849  -7.113  1.00 75.88           H  
ATOM   3780  CD  GLU A 226     -12.974  -9.386  -5.851  1.00 75.88           C  
ATOM   3781  OE1 GLU A 226     -13.489  -8.605  -6.692  1.00 75.88           O  
ATOM   3782  OE2 GLU A 226     -13.358  -9.451  -4.664  1.00 75.88           O  
ATOM   3783  N   SER A 227      -7.996  -9.991  -3.246  1.00 65.12           N  
ATOM   3784  H   SER A 227      -7.578  -9.378  -3.931  1.00 65.12           H  
ATOM   3785  CA  SER A 227      -7.114 -10.675  -2.285  1.00 65.12           C  
ATOM   3786  HA  SER A 227      -7.718 -11.219  -1.558  1.00 65.12           H  
ATOM   3787  C   SER A 227      -6.223  -9.754  -1.470  1.00 65.12           C  
ATOM   3788  CB  SER A 227      -6.277 -11.720  -3.020  1.00 65.12           C  
ATOM   3789  HB2 SER A 227      -6.926 -12.170  -3.771  1.00 65.12           H  
ATOM   3790  HB3 SER A 227      -5.943 -12.479  -2.313  1.00 65.12           H  
ATOM   3791  O   SER A 227      -5.974 -10.054  -0.303  1.00 65.12           O  
ATOM   3792  OG  SER A 227      -5.152 -11.188  -3.689  1.00 65.12           O  
ATOM   3793  HG  SER A 227      -4.476 -11.014  -3.030  1.00 65.12           H  
ATOM   3794  N   LEU A 228      -5.749  -8.657  -2.064  1.00 69.40           N  
ATOM   3795  H   LEU A 228      -6.011  -8.455  -3.019  1.00 69.40           H  
ATOM   3796  CA  LEU A 228      -4.735  -7.825  -1.436  1.00 69.40           C  
ATOM   3797  HA  LEU A 228      -4.004  -8.502  -0.993  1.00 69.40           H  
ATOM   3798  C   LEU A 228      -5.336  -6.981  -0.317  1.00 69.40           C  
ATOM   3799  CB  LEU A 228      -4.050  -6.949  -2.495  1.00 69.40           C  
ATOM   3800  HB2 LEU A 228      -3.959  -7.514  -3.423  1.00 69.40           H  
ATOM   3801  HB3 LEU A 228      -4.680  -6.083  -2.701  1.00 69.40           H  
ATOM   3802  O   LEU A 228      -6.251  -6.200  -0.557  1.00 69.40           O  
ATOM   3803  CG  LEU A 228      -2.647  -6.472  -2.105  1.00 69.40           C  
ATOM   3804  HG  LEU A 228      -2.691  -5.925  -1.163  1.00 69.40           H  
ATOM   3805  CD1 LEU A 228      -1.661  -7.634  -1.977  1.00 69.40           C  
ATOM   3806 HD11 LEU A 228      -1.593  -8.183  -2.916  1.00 69.40           H  
ATOM   3807 HD12 LEU A 228      -0.686  -7.225  -1.711  1.00 69.40           H  
ATOM   3808 HD13 LEU A 228      -1.956  -8.316  -1.179  1.00 69.40           H  
ATOM   3809  CD2 LEU A 228      -2.094  -5.555  -3.195  1.00 69.40           C  
ATOM   3810 HD21 LEU A 228      -2.083  -6.068  -4.156  1.00 69.40           H  
ATOM   3811 HD22 LEU A 228      -1.079  -5.257  -2.929  1.00 69.40           H  
ATOM   3812 HD23 LEU A 228      -2.711  -4.659  -3.264  1.00 69.40           H  
ATOM   3813  N   GLU A 229      -4.783  -7.115   0.884  1.00 68.44           N  
ATOM   3814  H   GLU A 229      -4.048  -7.798   1.000  1.00 68.44           H  
ATOM   3815  CA  GLU A 229      -5.134  -6.312   2.058  1.00 68.44           C  
ATOM   3816  HA  GLU A 229      -6.051  -5.755   1.867  1.00 68.44           H  
ATOM   3817  C   GLU A 229      -4.057  -5.272   2.376  1.00 68.44           C  
ATOM   3818  CB  GLU A 229      -5.383  -7.230   3.262  1.00 68.44           C  
ATOM   3819  HB2 GLU A 229      -4.525  -7.886   3.407  1.00 68.44           H  
ATOM   3820  HB3 GLU A 229      -5.500  -6.610   4.151  1.00 68.44           H  
ATOM   3821  O   GLU A 229      -4.369  -4.193   2.880  1.00 68.44           O  
ATOM   3822  CG  GLU A 229      -6.654  -8.074   3.077  1.00 68.44           C  
ATOM   3823  HG2 GLU A 229      -7.514  -7.410   2.992  1.00 68.44           H  
ATOM   3824  HG3 GLU A 229      -6.577  -8.652   2.156  1.00 68.44           H  
ATOM   3825  CD  GLU A 229      -6.893  -9.031   4.245  1.00 68.44           C  
ATOM   3826  OE1 GLU A 229      -7.379 -10.161   4.016  1.00 68.44           O  
ATOM   3827  OE2 GLU A 229      -6.562  -8.705   5.404  1.00 68.44           O  
ATOM   3828  N   MET A 230      -2.799  -5.567   2.036  1.00 67.64           N  
ATOM   3829  H   MET A 230      -2.614  -6.484   1.655  1.00 67.64           H  
ATOM   3830  CA  MET A 230      -1.652  -4.695   2.280  1.00 67.64           C  
ATOM   3831  HA  MET A 230      -2.006  -3.703   2.560  1.00 67.64           H  
ATOM   3832  C   MET A 230      -0.785  -4.555   1.026  1.00 67.64           C  
ATOM   3833  CB  MET A 230      -0.814  -5.238   3.445  1.00 67.64           C  
ATOM   3834  HB2 MET A 230       0.011  -4.548   3.625  1.00 67.64           H  
ATOM   3835  HB3 MET A 230      -0.401  -6.210   3.172  1.00 67.64           H  
ATOM   3836  O   MET A 230      -0.302  -5.553   0.481  1.00 67.64           O  
ATOM   3837  CG  MET A 230      -1.621  -5.397   4.737  1.00 67.64           C  
ATOM   3838  HG2 MET A 230      -2.380  -6.165   4.586  1.00 67.64           H  
ATOM   3839  HG3 MET A 230      -2.135  -4.458   4.940  1.00 67.64           H  
ATOM   3840  SD  MET A 230      -0.661  -5.862   6.203  1.00 67.64           S  
ATOM   3841  CE  MET A 230       0.167  -4.294   6.584  1.00 67.64           C  
ATOM   3842  HE1 MET A 230       0.901  -4.066   5.812  1.00 67.64           H  
ATOM   3843  HE2 MET A 230      -0.573  -3.496   6.637  1.00 67.64           H  
ATOM   3844  HE3 MET A 230       0.668  -4.377   7.549  1.00 67.64           H  
ATOM   3845  N   LEU A 231      -0.539  -3.313   0.608  1.00 73.80           N  
ATOM   3846  H   LEU A 231      -0.966  -2.548   1.110  1.00 73.80           H  
ATOM   3847  CA  LEU A 231       0.398  -2.977  -0.462  1.00 73.80           C  
ATOM   3848  HA  LEU A 231       0.879  -3.892  -0.808  1.00 73.80           H  
ATOM   3849  C   LEU A 231       1.487  -2.038   0.063  1.00 73.80           C  
ATOM   3850  CB  LEU A 231      -0.368  -2.363  -1.645  1.00 73.80           C  
ATOM   3851  HB2 LEU A 231      -1.118  -3.074  -1.988  1.00 73.80           H  
ATOM   3852  HB3 LEU A 231      -0.888  -1.474  -1.288  1.00 73.80           H  
ATOM   3853  O   LEU A 231       1.190  -0.965   0.587  1.00 73.80           O  
ATOM   3854  CG  LEU A 231       0.532  -1.959  -2.829  1.00 73.80           C  
ATOM   3855  HG  LEU A 231       1.269  -1.230  -2.492  1.00 73.80           H  
ATOM   3856  CD1 LEU A 231       1.266  -3.137  -3.471  1.00 73.80           C  
ATOM   3857 HD11 LEU A 231       1.843  -2.789  -4.328  1.00 73.80           H  
ATOM   3858 HD12 LEU A 231       1.960  -3.581  -2.757  1.00 73.80           H  
ATOM   3859 HD13 LEU A 231       0.547  -3.888  -3.800  1.00 73.80           H  
ATOM   3860  CD2 LEU A 231      -0.319  -1.309  -3.911  1.00 73.80           C  
ATOM   3861 HD21 LEU A 231      -1.073  -2.011  -4.265  1.00 73.80           H  
ATOM   3862 HD22 LEU A 231       0.309  -0.989  -4.743  1.00 73.80           H  
ATOM   3863 HD23 LEU A 231      -0.808  -0.434  -3.482  1.00 73.80           H  
ATOM   3864  N   ASP A 232       2.749  -2.421  -0.125  1.00 69.25           N  
ATOM   3865  H   ASP A 232       2.919  -3.330  -0.532  1.00 69.25           H  
ATOM   3866  CA  ASP A 232       3.901  -1.601   0.247  1.00 69.25           C  
ATOM   3867  HA  ASP A 232       3.541  -0.701   0.746  1.00 69.25           H  
ATOM   3868  C   ASP A 232       4.711  -1.136  -0.965  1.00 69.25           C  
ATOM   3869  CB  ASP A 232       4.772  -2.340   1.259  1.00 69.25           C  
ATOM   3870  HB2 ASP A 232       4.170  -2.575   2.137  1.00 69.25           H  
ATOM   3871  HB3 ASP A 232       5.110  -3.270   0.802  1.00 69.25           H  
ATOM   3872  O   ASP A 232       5.337  -1.925  -1.679  1.00 69.25           O  
ATOM   3873  CG  ASP A 232       5.992  -1.527   1.704  1.00 69.25           C  
ATOM   3874  OD1 ASP A 232       5.998  -0.283   1.585  1.00 69.25           O  
ATOM   3875  OD2 ASP A 232       6.958  -2.138   2.198  1.00 69.25           O  
ATOM   3876  N   LEU A 233       4.715   0.183  -1.145  1.00 72.99           N  
ATOM   3877  H   LEU A 233       4.166   0.730  -0.498  1.00 72.99           H  
ATOM   3878  CA  LEU A 233       5.444   0.935  -2.157  1.00 72.99           C  
ATOM   3879  HA  LEU A 233       5.952   0.237  -2.822  1.00 72.99           H  
ATOM   3880  C   LEU A 233       6.533   1.832  -1.538  1.00 72.99           C  
ATOM   3881  CB  LEU A 233       4.441   1.770  -2.981  1.00 72.99           C  
ATOM   3882  HB2 LEU A 233       4.027   2.537  -2.327  1.00 72.99           H  
ATOM   3883  HB3 LEU A 233       4.988   2.271  -3.780  1.00 72.99           H  
ATOM   3884  O   LEU A 233       7.117   2.649  -2.245  1.00 72.99           O  
ATOM   3885  CG  LEU A 233       3.268   0.998  -3.611  1.00 72.99           C  
ATOM   3886  HG  LEU A 233       2.668   0.537  -2.826  1.00 72.99           H  
ATOM   3887  CD1 LEU A 233       2.375   1.970  -4.382  1.00 72.99           C  
ATOM   3888 HD11 LEU A 233       2.022   2.747  -3.705  1.00 72.99           H  
ATOM   3889 HD12 LEU A 233       2.930   2.431  -5.199  1.00 72.99           H  
ATOM   3890 HD13 LEU A 233       1.510   1.440  -4.780  1.00 72.99           H  
ATOM   3891  CD2 LEU A 233       3.743  -0.081  -4.583  1.00 72.99           C  
ATOM   3892 HD21 LEU A 233       4.378   0.367  -5.347  1.00 72.99           H  
ATOM   3893 HD22 LEU A 233       4.301  -0.845  -4.043  1.00 72.99           H  
ATOM   3894 HD23 LEU A 233       2.882  -0.556  -5.056  1.00 72.99           H  
ATOM   3895  N   SER A 234       6.845   1.719  -0.240  1.00 64.83           N  
ATOM   3896  H   SER A 234       6.357   1.029   0.313  1.00 64.83           H  
ATOM   3897  CA  SER A 234       7.834   2.587   0.434  1.00 64.83           C  
ATOM   3898  HA  SER A 234       7.531   3.618   0.253  1.00 64.83           H  
ATOM   3899  C   SER A 234       9.268   2.449  -0.097  1.00 64.83           C  
ATOM   3900  CB  SER A 234       7.822   2.367   1.947  1.00 64.83           C  
ATOM   3901  HB2 SER A 234       8.546   3.037   2.410  1.00 64.83           H  
ATOM   3902  HB3 SER A 234       6.829   2.609   2.326  1.00 64.83           H  
ATOM   3903  O   SER A 234      10.082   3.366   0.026  1.00 64.83           O  
ATOM   3904  OG  SER A 234       8.146   1.034   2.288  1.00 64.83           O  
ATOM   3905  HG  SER A 234       7.408   0.469   2.048  1.00 64.83           H  
ATOM   3906  N   TYR A 235       9.580   1.331  -0.751  1.00 61.16           N  
ATOM   3907  H   TYR A 235       8.897   0.587  -0.756  1.00 61.16           H  
ATOM   3908  CA  TYR A 235      10.857   1.127  -1.439  1.00 61.16           C  
ATOM   3909  HA  TYR A 235      11.620   1.723  -0.939  1.00 61.16           H  
ATOM   3910  C   TYR A 235      10.846   1.594  -2.900  1.00 61.16           C  
ATOM   3911  CB  TYR A 235      11.270  -0.340  -1.312  1.00 61.16           C  
ATOM   3912  HB2 TYR A 235      10.500  -0.964  -1.764  1.00 61.16           H  
ATOM   3913  HB3 TYR A 235      12.197  -0.496  -1.865  1.00 61.16           H  
ATOM   3914  O   TYR A 235      11.886   1.532  -3.561  1.00 61.16           O  
ATOM   3915  CG  TYR A 235      11.498  -0.771   0.121  1.00 61.16           C  
ATOM   3916  CD1 TYR A 235      12.671  -0.375   0.795  1.00 61.16           C  
ATOM   3917  HD1 TYR A 235      13.408   0.225   0.284  1.00 61.16           H  
ATOM   3918  CD2 TYR A 235      10.524  -1.534   0.789  1.00 61.16           C  
ATOM   3919  HD2 TYR A 235       9.610  -1.823   0.292  1.00 61.16           H  
ATOM   3920  CE1 TYR A 235      12.868  -0.739   2.142  1.00 61.16           C  
ATOM   3921  HE1 TYR A 235      13.759  -0.422   2.663  1.00 61.16           H  
ATOM   3922  CE2 TYR A 235      10.726  -1.908   2.129  1.00 61.16           C  
ATOM   3923  HE2 TYR A 235       9.973  -2.487   2.642  1.00 61.16           H  
ATOM   3924  OH  TYR A 235      12.065  -1.855   4.115  1.00 61.16           O  
ATOM   3925  HH  TYR A 235      12.844  -1.442   4.496  1.00 61.16           H  
ATOM   3926  CZ  TYR A 235      11.891  -1.507   2.812  1.00 61.16           C  
ATOM   3927  N   CYS A 236       9.706   2.072  -3.413  1.00 64.72           N  
ATOM   3928  H   CYS A 236       8.890   2.153  -2.822  1.00 64.72           H  
ATOM   3929  CA  CYS A 236       9.637   2.663  -4.739  1.00 64.72           C  
ATOM   3930  HA  CYS A 236      10.204   2.018  -5.411  1.00 64.72           H  
ATOM   3931  C   CYS A 236      10.282   4.052  -4.744  1.00 64.72           C  
ATOM   3932  CB  CYS A 236       8.209   2.679  -5.295  1.00 64.72           C  
ATOM   3933  HB2 CYS A 236       8.186   3.332  -6.168  1.00 64.72           H  
ATOM   3934  HB3 CYS A 236       7.543   3.123  -4.555  1.00 64.72           H  
ATOM   3935  O   CYS A 236       9.791   4.978  -4.106  1.00 64.72           O  
ATOM   3936  SG  CYS A 236       7.541   1.070  -5.814  1.00 64.72           S  
ATOM   3937  N   LYS A 237      11.356   4.232  -5.525  1.00 62.10           N  
ATOM   3938  H   LYS A 237      11.754   3.410  -5.957  1.00 62.10           H  
ATOM   3939  CA  LYS A 237      11.996   5.552  -5.691  1.00 62.10           C  
ATOM   3940  HA  LYS A 237      12.220   5.957  -4.704  1.00 62.10           H  
ATOM   3941  C   LYS A 237      11.073   6.572  -6.351  1.00 62.10           C  
ATOM   3942  CB  LYS A 237      13.285   5.469  -6.514  1.00 62.10           C  
ATOM   3943  HB2 LYS A 237      13.075   5.022  -7.486  1.00 62.10           H  
ATOM   3944  HB3 LYS A 237      13.650   6.482  -6.679  1.00 62.10           H  
ATOM   3945  O   LYS A 237      11.291   7.760  -6.200  1.00 62.10           O  
ATOM   3946  CG  LYS A 237      14.387   4.669  -5.828  1.00 62.10           C  
ATOM   3947  HG2 LYS A 237      14.066   3.636  -5.695  1.00 62.10           H  
ATOM   3948  HG3 LYS A 237      14.594   5.107  -4.852  1.00 62.10           H  
ATOM   3949  CD  LYS A 237      15.653   4.708  -6.687  1.00 62.10           C  
ATOM   3950  HD2 LYS A 237      15.450   4.235  -7.648  1.00 62.10           H  
ATOM   3951  HD3 LYS A 237      15.959   5.744  -6.836  1.00 62.10           H  
ATOM   3952  CE  LYS A 237      16.746   3.941  -5.944  1.00 62.10           C  
ATOM   3953  HE2 LYS A 237      16.402   2.920  -5.779  1.00 62.10           H  
ATOM   3954  HE3 LYS A 237      16.877   4.400  -4.964  1.00 62.10           H  
ATOM   3955  NZ  LYS A 237      18.025   3.945  -6.688  1.00 62.10           N  
ATOM   3956  HZ1 LYS A 237      17.909   3.472  -7.573  1.00 62.10           H  
ATOM   3957  HZ2 LYS A 237      18.339   4.895  -6.826  1.00 62.10           H  
ATOM   3958  HZ3 LYS A 237      18.719   3.449  -6.146  1.00 62.10           H  
ATOM   3959  N   LYS A 238      10.093   6.141  -7.137  1.00 64.05           N  
ATOM   3960  H   LYS A 238       9.977   5.142  -7.233  1.00 64.05           H  
ATOM   3961  CA  LYS A 238       9.071   7.007  -7.725  1.00 64.05           C  
ATOM   3962  HA  LYS A 238       8.879   7.853  -7.066  1.00 64.05           H  
ATOM   3963  C   LYS A 238       7.784   6.211  -7.856  1.00 64.05           C  
ATOM   3964  CB  LYS A 238       9.520   7.516  -9.097  1.00 64.05           C  
ATOM   3965  HB2 LYS A 238       9.837   6.638  -9.659  1.00 64.05           H  
ATOM   3966  HB3 LYS A 238       8.665   7.982  -9.587  1.00 64.05           H  
ATOM   3967  O   LYS A 238       7.823   5.041  -8.236  1.00 64.05           O  
ATOM   3968  CG  LYS A 238      10.681   8.522  -9.053  1.00 64.05           C  
ATOM   3969  HG2 LYS A 238      10.457   9.282  -8.304  1.00 64.05           H  
ATOM   3970  HG3 LYS A 238      11.597   8.003  -8.771  1.00 64.05           H  
ATOM   3971  CD  LYS A 238      10.911   9.221 -10.398  1.00 64.05           C  
ATOM   3972  HD2 LYS A 238      11.154   8.486 -11.165  1.00 64.05           H  
ATOM   3973  HD3 LYS A 238       9.999   9.753 -10.669  1.00 64.05           H  
ATOM   3974  CE  LYS A 238      12.063  10.220 -10.247  1.00 64.05           C  
ATOM   3975  HE2 LYS A 238      11.879  10.810  -9.349  1.00 64.05           H  
ATOM   3976  HE3 LYS A 238      12.993   9.673 -10.092  1.00 64.05           H  
ATOM   3977  NZ  LYS A 238      12.160  11.126 -11.418  1.00 64.05           N  
ATOM   3978  HZ1 LYS A 238      12.307  10.618 -12.278  1.00 64.05           H  
ATOM   3979  HZ2 LYS A 238      12.900  11.799 -11.275  1.00 64.05           H  
ATOM   3980  HZ3 LYS A 238      11.305  11.658 -11.496  1.00 64.05           H  
ATOM   3981  N   ILE A 239       6.669   6.858  -7.563  1.00 68.79           N  
ATOM   3982  H   ILE A 239       6.714   7.830  -7.293  1.00 68.79           H  
ATOM   3983  CA  ILE A 239       5.331   6.285  -7.662  1.00 68.79           C  
ATOM   3984  HA  ILE A 239       5.370   5.291  -8.108  1.00 68.79           H  
ATOM   3985  C   ILE A 239       4.544   7.201  -8.589  1.00 68.79           C  
ATOM   3986  CB  ILE A 239       4.688   6.176  -6.261  1.00 68.79           C  
ATOM   3987  HB  ILE A 239       4.596   7.178  -5.842  1.00 68.79           H  
ATOM   3988  O   ILE A 239       4.585   8.414  -8.410  1.00 68.79           O  
ATOM   3989  CG1 ILE A 239       5.554   5.321  -5.303  1.00 68.79           C  
ATOM   3990 HG12 ILE A 239       5.592   4.294  -5.667  1.00 68.79           H  
ATOM   3991 HG13 ILE A 239       6.572   5.709  -5.280  1.00 68.79           H  
ATOM   3992  CG2 ILE A 239       3.284   5.573  -6.394  1.00 68.79           C  
ATOM   3993 HG21 ILE A 239       2.662   6.200  -7.032  1.00 68.79           H  
ATOM   3994 HG22 ILE A 239       3.340   4.567  -6.812  1.00 68.79           H  
ATOM   3995 HG23 ILE A 239       2.801   5.526  -5.418  1.00 68.79           H  
ATOM   3996  CD1 ILE A 239       5.060   5.321  -3.852  1.00 68.79           C  
ATOM   3997 HD11 ILE A 239       4.933   6.345  -3.500  1.00 68.79           H  
ATOM   3998 HD12 ILE A 239       5.796   4.822  -3.221  1.00 68.79           H  
ATOM   3999 HD13 ILE A 239       4.115   4.785  -3.770  1.00 68.79           H  
ATOM   4000  N   SER A 240       3.867   6.645  -9.592  1.00 72.46           N  
ATOM   4001  H   SER A 240       3.892   5.644  -9.725  1.00 72.46           H  
ATOM   4002  CA  SER A 240       2.979   7.440 -10.432  1.00 72.46           C  
ATOM   4003  HA  SER A 240       3.488   8.365 -10.702  1.00 72.46           H  
ATOM   4004  C   SER A 240       1.676   7.751  -9.685  1.00 72.46           C  
ATOM   4005  CB  SER A 240       2.650   6.726 -11.739  1.00 72.46           C  
ATOM   4006  HB2 SER A 240       3.558   6.564 -12.320  1.00 72.46           H  
ATOM   4007  HB3 SER A 240       2.154   5.776 -11.541  1.00 72.46           H  
ATOM   4008  O   SER A 240       0.950   6.808  -9.349  1.00 72.46           O  
ATOM   4009  OG  SER A 240       1.779   7.592 -12.432  1.00 72.46           O  
ATOM   4010  HG  SER A 240       1.356   7.126 -13.156  1.00 72.46           H  
ATOM   4011  N   PRO A 241       1.304   9.033  -9.503  1.00 68.03           N  
ATOM   4012  CA  PRO A 241      -0.000   9.410  -8.953  1.00 68.03           C  
ATOM   4013  HA  PRO A 241      -0.065   9.068  -7.920  1.00 68.03           H  
ATOM   4014  C   PRO A 241      -1.171   8.834  -9.759  1.00 68.03           C  
ATOM   4015  CB  PRO A 241      -0.016  10.943  -8.985  1.00 68.03           C  
ATOM   4016  HB2 PRO A 241      -0.597  11.361  -8.163  1.00 68.03           H  
ATOM   4017  HB3 PRO A 241      -0.409  11.302  -9.936  1.00 68.03           H  
ATOM   4018  O   PRO A 241      -2.149   8.339  -9.203  1.00 68.03           O  
ATOM   4019  CG  PRO A 241       1.460  11.314  -8.888  1.00 68.03           C  
ATOM   4020  HG2 PRO A 241       1.799  11.231  -7.856  1.00 68.03           H  
ATOM   4021  HG3 PRO A 241       1.659  12.309  -9.288  1.00 68.03           H  
ATOM   4022  CD  PRO A 241       2.117  10.225  -9.723  1.00 68.03           C  
ATOM   4023  HD2 PRO A 241       2.092  10.497 -10.778  1.00 68.03           H  
ATOM   4024  HD3 PRO A 241       3.148  10.097  -9.393  1.00 68.03           H  
ATOM   4025  N   LYS A 242      -1.052   8.823 -11.092  1.00 71.58           N  
ATOM   4026  H   LYS A 242      -0.199   9.186 -11.492  1.00 71.58           H  
ATOM   4027  CA  LYS A 242      -2.065   8.245 -11.983  1.00 71.58           C  
ATOM   4028  HA  LYS A 242      -3.048   8.588 -11.660  1.00 71.58           H  
ATOM   4029  C   LYS A 242      -2.105   6.716 -11.893  1.00 71.58           C  
ATOM   4030  CB  LYS A 242      -1.810   8.772 -13.398  1.00 71.58           C  
ATOM   4031  HB2 LYS A 242      -1.931   9.855 -13.380  1.00 71.58           H  
ATOM   4032  HB3 LYS A 242      -0.784   8.553 -13.693  1.00 71.58           H  
ATOM   4033  O   LYS A 242      -3.176   6.129 -12.021  1.00 71.58           O  
ATOM   4034  CG  LYS A 242      -2.773   8.182 -14.434  1.00 71.58           C  
ATOM   4035  HG2 LYS A 242      -2.541   7.127 -14.580  1.00 71.58           H  
ATOM   4036  HG3 LYS A 242      -3.801   8.276 -14.083  1.00 71.58           H  
ATOM   4037  CD  LYS A 242      -2.621   8.930 -15.760  1.00 71.58           C  
ATOM   4038  HD2 LYS A 242      -3.083   9.912 -15.664  1.00 71.58           H  
ATOM   4039  HD3 LYS A 242      -1.561   9.075 -15.969  1.00 71.58           H  
ATOM   4040  CE  LYS A 242      -3.301   8.157 -16.893  1.00 71.58           C  
ATOM   4041  HE2 LYS A 242      -3.774   7.271 -16.469  1.00 71.58           H  
ATOM   4042  HE3 LYS A 242      -4.073   8.782 -17.344  1.00 71.58           H  
ATOM   4043  NZ  LYS A 242      -2.290   7.760 -17.895  1.00 71.58           N  
ATOM   4044  HZ1 LYS A 242      -1.543   7.295 -17.399  1.00 71.58           H  
ATOM   4045  HZ2 LYS A 242      -1.868   8.570 -18.327  1.00 71.58           H  
ATOM   4046  HZ3 LYS A 242      -2.661   7.124 -18.585  1.00 71.58           H  
ATOM   4047  N   GLY A 243      -0.976   6.069 -11.612  1.00 73.25           N  
ATOM   4048  H   GLY A 243      -0.126   6.609 -11.540  1.00 73.25           H  
ATOM   4049  CA  GLY A 243      -0.925   4.630 -11.363  1.00 73.25           C  
ATOM   4050  HA2 GLY A 243      -1.487   4.112 -12.140  1.00 73.25           H  
ATOM   4051  HA3 GLY A 243       0.114   4.301 -11.375  1.00 73.25           H  
ATOM   4052  C   GLY A 243      -1.546   4.223 -10.040  1.00 73.25           C  
ATOM   4053  O   GLY A 243      -2.248   3.214  -9.995  1.00 73.25           O  
ATOM   4054  N   LEU A 244      -1.374   5.036  -8.995  1.00 76.84           N  
ATOM   4055  H   LEU A 244      -0.758   5.831  -9.091  1.00 76.84           H  
ATOM   4056  CA  LEU A 244      -2.064   4.835  -7.723  1.00 76.84           C  
ATOM   4057  HA  LEU A 244      -1.778   3.866  -7.313  1.00 76.84           H  
ATOM   4058  C   LEU A 244      -3.581   4.780  -7.927  1.00 76.84           C  
ATOM   4059  CB  LEU A 244      -1.665   5.940  -6.733  1.00 76.84           C  
ATOM   4060  HB2 LEU A 244      -1.678   6.891  -7.265  1.00 76.84           H  
ATOM   4061  HB3 LEU A 244      -2.409   5.991  -5.938  1.00 76.84           H  
ATOM   4062  O   LEU A 244      -4.214   3.899  -7.363  1.00 76.84           O  
ATOM   4063  CG  LEU A 244      -0.281   5.776  -6.089  1.00 76.84           C  
ATOM   4064  HG  LEU A 244       0.467   5.675  -6.876  1.00 76.84           H  
ATOM   4065  CD1 LEU A 244       0.046   7.012  -5.250  1.00 76.84           C  
ATOM   4066 HD11 LEU A 244       0.090   7.891  -5.893  1.00 76.84           H  
ATOM   4067 HD12 LEU A 244       1.013   6.898  -4.760  1.00 76.84           H  
ATOM   4068 HD13 LEU A 244      -0.717   7.161  -4.486  1.00 76.84           H  
ATOM   4069  CD2 LEU A 244      -0.205   4.550  -5.179  1.00 76.84           C  
ATOM   4070 HD21 LEU A 244       0.725   4.566  -4.612  1.00 76.84           H  
ATOM   4071 HD22 LEU A 244      -0.226   3.639  -5.776  1.00 76.84           H  
ATOM   4072 HD23 LEU A 244      -1.042   4.556  -4.480  1.00 76.84           H  
ATOM   4073  N   MET A 245      -4.161   5.584  -8.828  1.00 73.06           N  
ATOM   4074  H   MET A 245      -3.602   6.308  -9.256  1.00 73.06           H  
ATOM   4075  CA  MET A 245      -5.596   5.493  -9.153  1.00 73.06           C  
ATOM   4076  HA  MET A 245      -6.162   5.677  -8.240  1.00 73.06           H  
ATOM   4077  C   MET A 245      -6.031   4.112  -9.682  1.00 73.06           C  
ATOM   4078  CB  MET A 245      -6.001   6.548 -10.191  1.00 73.06           C  
ATOM   4079  HB2 MET A 245      -5.463   6.377 -11.124  1.00 73.06           H  
ATOM   4080  HB3 MET A 245      -7.064   6.431 -10.400  1.00 73.06           H  
ATOM   4081  O   MET A 245      -7.199   3.749  -9.545  1.00 73.06           O  
ATOM   4082  CG  MET A 245      -5.778   7.990  -9.737  1.00 73.06           C  
ATOM   4083  HG2 MET A 245      -6.330   8.158  -8.812  1.00 73.06           H  
ATOM   4084  HG3 MET A 245      -4.719   8.154  -9.542  1.00 73.06           H  
ATOM   4085  SD  MET A 245      -6.335   9.188 -10.979  1.00 73.06           S  
ATOM   4086  CE  MET A 245      -6.130  10.711 -10.016  1.00 73.06           C  
ATOM   4087  HE1 MET A 245      -6.766  10.673  -9.132  1.00 73.06           H  
ATOM   4088  HE2 MET A 245      -5.090  10.815  -9.705  1.00 73.06           H  
ATOM   4089  HE3 MET A 245      -6.416  11.572 -10.620  1.00 73.06           H  
ATOM   4090  N   GLY A 246      -5.126   3.320 -10.269  1.00 75.75           N  
ATOM   4091  H   GLY A 246      -4.170   3.643 -10.312  1.00 75.75           H  
ATOM   4092  CA  GLY A 246      -5.396   1.941 -10.694  1.00 75.75           C  
ATOM   4093  HA2 GLY A 246      -4.528   1.574 -11.242  1.00 75.75           H  
ATOM   4094  HA3 GLY A 246      -6.261   1.926 -11.358  1.00 75.75           H  
ATOM   4095  C   GLY A 246      -5.657   0.979  -9.527  1.00 75.75           C  
ATOM   4096  O   GLY A 246      -6.355  -0.027  -9.693  1.00 75.75           O  
ATOM   4097  N   LEU A 247      -5.181   1.323  -8.326  1.00 81.60           N  
ATOM   4098  H   LEU A 247      -4.666   2.188  -8.241  1.00 81.60           H  
ATOM   4099  CA  LEU A 247      -5.367   0.539  -7.104  1.00 81.60           C  
ATOM   4100  HA  LEU A 247      -5.184  -0.510  -7.334  1.00 81.60           H  
ATOM   4101  C   LEU A 247      -6.793   0.608  -6.550  1.00 81.60           C  
ATOM   4102  CB  LEU A 247      -4.361   0.981  -6.032  1.00 81.60           C  
ATOM   4103  HB2 LEU A 247      -4.581   2.008  -5.740  1.00 81.60           H  
ATOM   4104  HB3 LEU A 247      -4.516   0.369  -5.143  1.00 81.60           H  
ATOM   4105  O   LEU A 247      -7.146  -0.236  -5.736  1.00 81.60           O  
ATOM   4106  CG  LEU A 247      -2.881   0.889  -6.436  1.00 81.60           C  
ATOM   4107  HG  LEU A 247      -2.690   1.514  -7.308  1.00 81.60           H  
ATOM   4108  CD1 LEU A 247      -2.051   1.419  -5.272  1.00 81.60           C  
ATOM   4109 HD11 LEU A 247      -0.987   1.309  -5.480  1.00 81.60           H  
ATOM   4110 HD12 LEU A 247      -2.313   0.887  -4.357  1.00 81.60           H  
ATOM   4111 HD13 LEU A 247      -2.280   2.474  -5.123  1.00 81.60           H  
ATOM   4112  CD2 LEU A 247      -2.451  -0.543  -6.760  1.00 81.60           C  
ATOM   4113 HD21 LEU A 247      -3.003  -0.917  -7.622  1.00 81.60           H  
ATOM   4114 HD22 LEU A 247      -1.389  -0.563  -7.002  1.00 81.60           H  
ATOM   4115 HD23 LEU A 247      -2.633  -1.186  -5.898  1.00 81.60           H  
ATOM   4116  N   ARG A 248      -7.650   1.515  -7.045  1.00 77.31           N  
ATOM   4117  H   ARG A 248      -7.281   2.210  -7.678  1.00 77.31           H  
ATOM   4118  CA  ARG A 248      -9.078   1.591  -6.666  1.00 77.31           C  
ATOM   4119  HA  ARG A 248      -9.143   1.795  -5.597  1.00 77.31           H  
ATOM   4120  C   ARG A 248      -9.856   0.290  -6.899  1.00 77.31           C  
ATOM   4121  CB  ARG A 248      -9.745   2.752  -7.416  1.00 77.31           C  
ATOM   4122  HB2 ARG A 248      -9.116   3.638  -7.333  1.00 77.31           H  
ATOM   4123  HB3 ARG A 248     -10.698   2.970  -6.935  1.00 77.31           H  
ATOM   4124  O   ARG A 248     -10.952   0.112  -6.388  1.00 77.31           O  
ATOM   4125  CG  ARG A 248     -10.029   2.443  -8.895  1.00 77.31           C  
ATOM   4126  HG2 ARG A 248      -9.119   2.098  -9.387  1.00 77.31           H  
ATOM   4127  HG3 ARG A 248     -10.787   1.664  -8.971  1.00 77.31           H  
ATOM   4128  CD  ARG A 248     -10.550   3.695  -9.596  1.00 77.31           C  
ATOM   4129  HD2 ARG A 248      -9.814   4.486  -9.450  1.00 77.31           H  
ATOM   4130  HD3 ARG A 248     -11.483   4.004  -9.125  1.00 77.31           H  
ATOM   4131  NE  ARG A 248     -10.775   3.444 -11.033  1.00 77.31           N  
ATOM   4132  HE  ARG A 248     -11.143   2.535 -11.275  1.00 77.31           H  
ATOM   4133  NH1 ARG A 248     -10.088   5.498 -11.793  1.00 77.31           N  
ATOM   4134 HH11 ARG A 248      -9.914   5.773 -10.837  1.00 77.31           H  
ATOM   4135 HH12 ARG A 248      -9.932   6.164 -12.537  1.00 77.31           H  
ATOM   4136  NH2 ARG A 248     -10.770   3.953 -13.251  1.00 77.31           N  
ATOM   4137 HH21 ARG A 248     -10.609   4.623 -13.988  1.00 77.31           H  
ATOM   4138 HH22 ARG A 248     -11.138   3.035 -13.458  1.00 77.31           H  
ATOM   4139  CZ  ARG A 248     -10.541   4.296 -12.014  1.00 77.31           C  
ATOM   4140  N   SER A 249      -9.314  -0.596  -7.735  1.00 80.52           N  
ATOM   4141  H   SER A 249      -8.386  -0.390  -8.076  1.00 80.52           H  
ATOM   4142  CA  SER A 249      -9.874  -1.920  -8.015  1.00 80.52           C  
ATOM   4143  HA  SER A 249     -10.958  -1.828  -8.090  1.00 80.52           H  
ATOM   4144  C   SER A 249      -9.608  -2.947  -6.903  1.00 80.52           C  
ATOM   4145  CB  SER A 249      -9.358  -2.422  -9.368  1.00 80.52           C  
ATOM   4146  HB2 SER A 249      -9.716  -3.439  -9.530  1.00 80.52           H  
ATOM   4147  HB3 SER A 249      -9.750  -1.786 -10.161  1.00 80.52           H  
ATOM   4148  O   SER A 249     -10.244  -4.001  -6.897  1.00 80.52           O  
ATOM   4149  OG  SER A 249      -7.943  -2.417  -9.432  1.00 80.52           O  
ATOM   4150  HG  SER A 249      -7.595  -1.537  -9.590  1.00 80.52           H  
ATOM   4151  N   LEU A 250      -8.716  -2.647  -5.951  1.00 81.19           N  
ATOM   4152  H   LEU A 250      -8.267  -1.743  -5.975  1.00 81.19           H  
ATOM   4153  CA  LEU A 250      -8.386  -3.503  -4.812  1.00 81.19           C  
ATOM   4154  HA  LEU A 250      -8.385  -4.546  -5.131  1.00 81.19           H  
ATOM   4155  C   LEU A 250      -9.436  -3.371  -3.701  1.00 81.19           C  
ATOM   4156  CB  LEU A 250      -6.982  -3.167  -4.288  1.00 81.19           C  
ATOM   4157  HB2 LEU A 250      -6.795  -3.828  -3.442  1.00 81.19           H  
ATOM   4158  HB3 LEU A 250      -6.983  -2.141  -3.921  1.00 81.19           H  
ATOM   4159  O   LEU A 250      -9.267  -2.617  -2.747  1.00 81.19           O  
ATOM   4160  CG  LEU A 250      -5.814  -3.331  -5.270  1.00 81.19           C  
ATOM   4161  HG  LEU A 250      -5.975  -2.718  -6.157  1.00 81.19           H  
ATOM   4162  CD1 LEU A 250      -4.532  -2.864  -4.591  1.00 81.19           C  
ATOM   4163 HD11 LEU A 250      -4.445  -3.334  -3.611  1.00 81.19           H  
ATOM   4164 HD12 LEU A 250      -3.664  -3.115  -5.200  1.00 81.19           H  
ATOM   4165 HD13 LEU A 250      -4.577  -1.783  -4.462  1.00 81.19           H  
ATOM   4166  CD2 LEU A 250      -5.618  -4.786  -5.689  1.00 81.19           C  
ATOM   4167 HD21 LEU A 250      -6.399  -5.056  -6.400  1.00 81.19           H  
ATOM   4168 HD22 LEU A 250      -5.659  -5.443  -4.820  1.00 81.19           H  
ATOM   4169 HD23 LEU A 250      -4.659  -4.917  -6.190  1.00 81.19           H  
ATOM   4170  N   LYS A 251     -10.516  -4.149  -3.796  1.00 78.47           N  
ATOM   4171  H   LYS A 251     -10.565  -4.780  -4.583  1.00 78.47           H  
ATOM   4172  CA  LYS A 251     -11.667  -4.063  -2.878  1.00 78.47           C  
ATOM   4173  HA  LYS A 251     -12.044  -3.040  -2.869  1.00 78.47           H  
ATOM   4174  C   LYS A 251     -11.343  -4.408  -1.424  1.00 78.47           C  
ATOM   4175  CB  LYS A 251     -12.768  -5.014  -3.349  1.00 78.47           C  
ATOM   4176  HB2 LYS A 251     -13.580  -4.993  -2.623  1.00 78.47           H  
ATOM   4177  HB3 LYS A 251     -12.366  -6.027  -3.380  1.00 78.47           H  
ATOM   4178  O   LYS A 251     -12.095  -4.032  -0.532  1.00 78.47           O  
ATOM   4179  CG  LYS A 251     -13.336  -4.646  -4.721  1.00 78.47           C  
ATOM   4180  HG2 LYS A 251     -12.548  -4.684  -5.474  1.00 78.47           H  
ATOM   4181  HG3 LYS A 251     -13.770  -3.647  -4.694  1.00 78.47           H  
ATOM   4182  CD  LYS A 251     -14.408  -5.678  -5.061  1.00 78.47           C  
ATOM   4183  HD2 LYS A 251     -15.242  -5.591  -4.364  1.00 78.47           H  
ATOM   4184  HD3 LYS A 251     -13.967  -6.669  -4.953  1.00 78.47           H  
ATOM   4185  CE  LYS A 251     -14.906  -5.500  -6.491  1.00 78.47           C  
ATOM   4186  HE2 LYS A 251     -14.048  -5.266  -7.121  1.00 78.47           H  
ATOM   4187  HE3 LYS A 251     -15.615  -4.672  -6.533  1.00 78.47           H  
ATOM   4188  NZ  LYS A 251     -15.510  -6.772  -6.941  1.00 78.47           N  
ATOM   4189  HZ1 LYS A 251     -14.803  -7.489  -6.868  1.00 78.47           H  
ATOM   4190  HZ2 LYS A 251     -15.807  -6.734  -7.906  1.00 78.47           H  
ATOM   4191  HZ3 LYS A 251     -16.261  -7.058  -6.330  1.00 78.47           H  
ATOM   4192  N   LYS A 252     -10.275  -5.176  -1.191  1.00 78.30           N  
ATOM   4193  H   LYS A 252      -9.715  -5.438  -1.989  1.00 78.30           H  
ATOM   4194  CA  LYS A 252      -9.844  -5.605   0.148  1.00 78.30           C  
ATOM   4195  HA  LYS A 252     -10.653  -5.432   0.858  1.00 78.30           H  
ATOM   4196  C   LYS A 252      -8.679  -4.798   0.706  1.00 78.30           C  
ATOM   4197  CB  LYS A 252      -9.515  -7.103   0.152  1.00 78.30           C  
ATOM   4198  HB2 LYS A 252      -9.076  -7.364   1.115  1.00 78.30           H  
ATOM   4199  HB3 LYS A 252      -8.784  -7.324  -0.625  1.00 78.30           H  
ATOM   4200  O   LYS A 252      -8.275  -5.075   1.832  1.00 78.30           O  
ATOM   4201  CG  LYS A 252     -10.769  -7.956  -0.050  1.00 78.30           C  
ATOM   4202  HG2 LYS A 252     -11.556  -7.627   0.628  1.00 78.30           H  
ATOM   4203  HG3 LYS A 252     -11.114  -7.860  -1.080  1.00 78.30           H  
ATOM   4204  CD  LYS A 252     -10.423  -9.412   0.249  1.00 78.30           C  
ATOM   4205  HD2 LYS A 252     -10.140  -9.517   1.297  1.00 78.30           H  
ATOM   4206  HD3 LYS A 252      -9.569  -9.697  -0.365  1.00 78.30           H  
ATOM   4207  CE  LYS A 252     -11.631 -10.300  -0.051  1.00 78.30           C  
ATOM   4208  HE2 LYS A 252     -12.367 -10.182   0.744  1.00 78.30           H  
ATOM   4209  HE3 LYS A 252     -12.076  -9.965  -0.989  1.00 78.30           H  
ATOM   4210  NZ  LYS A 252     -11.201 -11.706  -0.192  1.00 78.30           N  
ATOM   4211  HZ1 LYS A 252     -11.988 -12.311  -0.375  1.00 78.30           H  
ATOM   4212  HZ2 LYS A 252     -10.682 -12.006   0.621  1.00 78.30           H  
ATOM   4213  HZ3 LYS A 252     -10.589 -11.741  -0.995  1.00 78.30           H  
ATOM   4214  N   LEU A 253      -8.142  -3.833  -0.045  1.00 79.25           N  
ATOM   4215  H   LEU A 253      -8.589  -3.560  -0.909  1.00 79.25           H  
ATOM   4216  CA  LEU A 253      -6.981  -3.076   0.403  1.00 79.25           C  
ATOM   4217  HA  LEU A 253      -6.200  -3.787   0.671  1.00 79.25           H  
ATOM   4218  C   LEU A 253      -7.357  -2.263   1.642  1.00 79.25           C  
ATOM   4219  CB  LEU A 253      -6.465  -2.184  -0.732  1.00 79.25           C  
ATOM   4220  HB2 LEU A 253      -7.243  -1.456  -0.963  1.00 79.25           H  
ATOM   4221  HB3 LEU A 253      -6.294  -2.801  -1.614  1.00 79.25           H  
ATOM   4222  O   LEU A 253      -8.286  -1.466   1.610  1.00 79.25           O  
ATOM   4223  CG  LEU A 253      -5.161  -1.437  -0.407  1.00 79.25           C  
ATOM   4224  HG  LEU A 253      -5.251  -0.931   0.555  1.00 79.25           H  
ATOM   4225  CD1 LEU A 253      -3.966  -2.391  -0.351  1.00 79.25           C  
ATOM   4226 HD11 LEU A 253      -3.060  -1.817  -0.157  1.00 79.25           H  
ATOM   4227 HD12 LEU A 253      -4.093  -3.103   0.464  1.00 79.25           H  
ATOM   4228 HD13 LEU A 253      -3.862  -2.928  -1.294  1.00 79.25           H  
ATOM   4229  CD2 LEU A 253      -4.882  -0.385  -1.479  1.00 79.25           C  
ATOM   4230 HD21 LEU A 253      -3.946   0.129  -1.259  1.00 79.25           H  
ATOM   4231 HD22 LEU A 253      -4.824  -0.852  -2.462  1.00 79.25           H  
ATOM   4232 HD23 LEU A 253      -5.686   0.351  -1.479  1.00 79.25           H  
ATOM   4233  N   LYS A 254      -6.617  -2.466   2.727  1.00 70.76           N  
ATOM   4234  H   LYS A 254      -5.912  -3.188   2.690  1.00 70.76           H  
ATOM   4235  CA  LYS A 254      -6.779  -1.725   3.981  1.00 70.76           C  
ATOM   4236  HA  LYS A 254      -7.651  -1.072   3.942  1.00 70.76           H  
ATOM   4237  C   LYS A 254      -5.581  -0.845   4.280  1.00 70.76           C  
ATOM   4238  CB  LYS A 254      -6.937  -2.705   5.133  1.00 70.76           C  
ATOM   4239  HB2 LYS A 254      -6.935  -2.133   6.061  1.00 70.76           H  
ATOM   4240  HB3 LYS A 254      -6.069  -3.364   5.140  1.00 70.76           H  
ATOM   4241  O   LYS A 254      -5.742   0.218   4.862  1.00 70.76           O  
ATOM   4242  CG  LYS A 254      -8.211  -3.553   5.087  1.00 70.76           C  
ATOM   4243  HG2 LYS A 254      -8.246  -4.157   4.180  1.00 70.76           H  
ATOM   4244  HG3 LYS A 254      -9.096  -2.920   5.159  1.00 70.76           H  
ATOM   4245  CD  LYS A 254      -8.095  -4.459   6.305  1.00 70.76           C  
ATOM   4246  HD2 LYS A 254      -8.021  -3.829   7.192  1.00 70.76           H  
ATOM   4247  HD3 LYS A 254      -7.168  -5.026   6.223  1.00 70.76           H  
ATOM   4248  CE  LYS A 254      -9.233  -5.441   6.514  1.00 70.76           C  
ATOM   4249  HE2 LYS A 254     -10.143  -4.880   6.725  1.00 70.76           H  
ATOM   4250  HE3 LYS A 254      -9.363  -6.049   5.618  1.00 70.76           H  
ATOM   4251  NZ  LYS A 254      -8.829  -6.269   7.674  1.00 70.76           N  
ATOM   4252  HZ1 LYS A 254      -8.069  -6.884   7.421  1.00 70.76           H  
ATOM   4253  HZ2 LYS A 254      -9.589  -6.780   8.099  1.00 70.76           H  
ATOM   4254  HZ3 LYS A 254      -8.378  -5.687   8.365  1.00 70.76           H  
ATOM   4255  N   TYR A 255      -4.388  -1.280   3.878  1.00 72.26           N  
ATOM   4256  H   TYR A 255      -4.333  -2.182   3.427  1.00 72.26           H  
ATOM   4257  CA  TYR A 255      -3.147  -0.585   4.189  1.00 72.26           C  
ATOM   4258  HA  TYR A 255      -3.376   0.378   4.645  1.00 72.26           H  
ATOM   4259  C   TYR A 255      -2.345  -0.328   2.924  1.00 72.26           C  
ATOM   4260  CB  TYR A 255      -2.342  -1.381   5.217  1.00 72.26           C  
ATOM   4261  HB2 TYR A 255      -2.033  -2.326   4.771  1.00 72.26           H  
ATOM   4262  HB3 TYR A 255      -1.437  -0.823   5.460  1.00 72.26           H  
ATOM   4263  O   TYR A 255      -1.949  -1.263   2.220  1.00 72.26           O  
ATOM   4264  CG  TYR A 255      -3.102  -1.650   6.500  1.00 72.26           C  
ATOM   4265  CD1 TYR A 255      -3.187  -0.645   7.482  1.00 72.26           C  
ATOM   4266  HD1 TYR A 255      -2.715   0.312   7.320  1.00 72.26           H  
ATOM   4267  CD2 TYR A 255      -3.761  -2.880   6.696  1.00 72.26           C  
ATOM   4268  HD2 TYR A 255      -3.744  -3.643   5.932  1.00 72.26           H  
ATOM   4269  CE1 TYR A 255      -3.909  -0.876   8.667  1.00 72.26           C  
ATOM   4270  HE1 TYR A 255      -3.972  -0.103   9.419  1.00 72.26           H  
ATOM   4271  CE2 TYR A 255      -4.483  -3.113   7.879  1.00 72.26           C  
ATOM   4272  HE2 TYR A 255      -4.996  -4.050   8.042  1.00 72.26           H  
ATOM   4273  OH  TYR A 255      -5.264  -2.329  10.004  1.00 72.26           O  
ATOM   4274  HH  TYR A 255      -5.277  -1.562  10.582  1.00 72.26           H  
ATOM   4275  CZ  TYR A 255      -4.562  -2.111   8.866  1.00 72.26           C  
ATOM   4276  N   LEU A 256      -2.067   0.947   2.669  1.00 75.98           N  
ATOM   4277  H   LEU A 256      -2.441   1.650   3.290  1.00 75.98           H  
ATOM   4278  CA  LEU A 256      -1.165   1.382   1.613  1.00 75.98           C  
ATOM   4279  HA  LEU A 256      -0.803   0.513   1.063  1.00 75.98           H  
ATOM   4280  C   LEU A 256       0.034   2.080   2.247  1.00 75.98           C  
ATOM   4281  CB  LEU A 256      -1.935   2.274   0.630  1.00 75.98           C  
ATOM   4282  HB2 LEU A 256      -2.716   1.680   0.155  1.00 75.98           H  
ATOM   4283  HB3 LEU A 256      -2.412   3.078   1.190  1.00 75.98           H  
ATOM   4284  O   LEU A 256      -0.109   3.124   2.876  1.00 75.98           O  
ATOM   4285  CG  LEU A 256      -1.055   2.900  -0.461  1.00 75.98           C  
ATOM   4286  HG  LEU A 256      -0.292   3.516   0.015  1.00 75.98           H  
ATOM   4287  CD1 LEU A 256      -0.380   1.847  -1.346  1.00 75.98           C  
ATOM   4288 HD11 LEU A 256       0.152   2.342  -2.159  1.00 75.98           H  
ATOM   4289 HD12 LEU A 256       0.342   1.271  -0.767  1.00 75.98           H  
ATOM   4290 HD13 LEU A 256      -1.135   1.179  -1.759  1.00 75.98           H  
ATOM   4291  CD2 LEU A 256      -1.896   3.803  -1.356  1.00 75.98           C  
ATOM   4292 HD21 LEU A 256      -1.257   4.302  -2.086  1.00 75.98           H  
ATOM   4293 HD22 LEU A 256      -2.384   4.568  -0.753  1.00 75.98           H  
ATOM   4294 HD23 LEU A 256      -2.657   3.215  -1.869  1.00 75.98           H  
ATOM   4295  N   ARG A 257       1.228   1.520   2.070  1.00 70.61           N  
ATOM   4296  H   ARG A 257       1.277   0.661   1.540  1.00 70.61           H  
ATOM   4297  CA  ARG A 257       2.469   2.129   2.554  1.00 70.61           C  
ATOM   4298  HA  ARG A 257       2.215   2.916   3.264  1.00 70.61           H  
ATOM   4299  C   ARG A 257       3.205   2.791   1.396  1.00 70.61           C  
ATOM   4300  CB  ARG A 257       3.282   1.076   3.311  1.00 70.61           C  
ATOM   4301  HB2 ARG A 257       3.660   0.333   2.609  1.00 70.61           H  
ATOM   4302  HB3 ARG A 257       2.630   0.572   4.024  1.00 70.61           H  
ATOM   4303  O   ARG A 257       3.486   2.142   0.392  1.00 70.61           O  
ATOM   4304  CG  ARG A 257       4.447   1.699   4.080  1.00 70.61           C  
ATOM   4305  HG2 ARG A 257       4.062   2.383   4.835  1.00 70.61           H  
ATOM   4306  HG3 ARG A 257       5.080   2.255   3.388  1.00 70.61           H  
ATOM   4307  CD  ARG A 257       5.266   0.599   4.760  1.00 70.61           C  
ATOM   4308  HD2 ARG A 257       4.635   0.083   5.483  1.00 70.61           H  
ATOM   4309  HD3 ARG A 257       5.591  -0.118   4.006  1.00 70.61           H  
ATOM   4310  NE  ARG A 257       6.439   1.161   5.442  1.00 70.61           N  
ATOM   4311  HE  ARG A 257       6.444   2.166   5.540  1.00 70.61           H  
ATOM   4312  NH1 ARG A 257       7.536  -0.805   5.844  1.00 70.61           N  
ATOM   4313 HH11 ARG A 257       8.299  -1.327   6.250  1.00 70.61           H  
ATOM   4314 HH12 ARG A 257       6.841  -1.284   5.290  1.00 70.61           H  
ATOM   4315  NH2 ARG A 257       8.415   1.106   6.588  1.00 70.61           N  
ATOM   4316 HH21 ARG A 257       9.172   0.574   6.994  1.00 70.61           H  
ATOM   4317 HH22 ARG A 257       8.359   2.102   6.744  1.00 70.61           H  
ATOM   4318  CZ  ARG A 257       7.459   0.491   5.947  1.00 70.61           C  
ATOM   4319  N   VAL A 258       3.531   4.072   1.528  1.00 71.82           N  
ATOM   4320  H   VAL A 258       3.296   4.534   2.394  1.00 71.82           H  
ATOM   4321  CA  VAL A 258       4.173   4.881   0.475  1.00 71.82           C  
ATOM   4322  HA  VAL A 258       4.573   4.217  -0.292  1.00 71.82           H  
ATOM   4323  C   VAL A 258       5.358   5.659   1.035  1.00 71.82           C  
ATOM   4324  CB  VAL A 258       3.175   5.835  -0.220  1.00 71.82           C  
ATOM   4325  HB  VAL A 258       3.734   6.486  -0.892  1.00 71.82           H  
ATOM   4326  O   VAL A 258       5.396   5.981   2.220  1.00 71.82           O  
ATOM   4327  CG1 VAL A 258       2.179   5.050  -1.077  1.00 71.82           C  
ATOM   4328 HG11 VAL A 258       1.610   4.369  -0.445  1.00 71.82           H  
ATOM   4329 HG12 VAL A 258       1.491   5.738  -1.570  1.00 71.82           H  
ATOM   4330 HG13 VAL A 258       2.709   4.474  -1.836  1.00 71.82           H  
ATOM   4331  CG2 VAL A 258       2.406   6.718   0.769  1.00 71.82           C  
ATOM   4332 HG21 VAL A 258       1.827   6.109   1.464  1.00 71.82           H  
ATOM   4333 HG22 VAL A 258       1.713   7.366   0.233  1.00 71.82           H  
ATOM   4334 HG23 VAL A 258       3.097   7.343   1.335  1.00 71.82           H  
ATOM   4335  N   ASN A 259       6.337   5.958   0.179  1.00 65.10           N  
ATOM   4336  H   ASN A 259       6.230   5.703  -0.792  1.00 65.10           H  
ATOM   4337  CA  ASN A 259       7.446   6.850   0.511  1.00 65.10           C  
ATOM   4338  HA  ASN A 259       7.474   7.004   1.590  1.00 65.10           H  
ATOM   4339  C   ASN A 259       7.219   8.216  -0.137  1.00 65.10           C  
ATOM   4340  CB  ASN A 259       8.767   6.179   0.125  1.00 65.10           C  
ATOM   4341  HB2 ASN A 259       8.755   5.893  -0.927  1.00 65.10           H  
ATOM   4342  HB3 ASN A 259       8.853   5.292   0.753  1.00 65.10           H  
ATOM   4343  O   ASN A 259       7.113   8.312  -1.360  1.00 65.10           O  
ATOM   4344  CG  ASN A 259      10.006   7.010   0.389  1.00 65.10           C  
ATOM   4345  ND2 ASN A 259      11.158   6.388   0.345  1.00 65.10           N  
ATOM   4346 HD21 ASN A 259      11.154   5.385   0.226  1.00 65.10           H  
ATOM   4347 HD22 ASN A 259      11.946   6.920   0.685  1.00 65.10           H  
ATOM   4348  OD1 ASN A 259       9.974   8.202   0.620  1.00 65.10           O  
ATOM   4349  N   GLY A 260       7.138   9.256   0.695  1.00 55.37           N  
ATOM   4350  H   GLY A 260       7.331   9.097   1.674  1.00 55.37           H  
ATOM   4351  CA  GLY A 260       6.788  10.613   0.277  1.00 55.37           C  
ATOM   4352  HA2 GLY A 260       5.937  10.574  -0.402  1.00 55.37           H  
ATOM   4353  HA3 GLY A 260       6.491  11.180   1.159  1.00 55.37           H  
ATOM   4354  C   GLY A 260       7.907  11.400  -0.413  1.00 55.37           C  
ATOM   4355  O   GLY A 260       7.645  12.490  -0.899  1.00 55.37           O  
ATOM   4356  N   LEU A 261       9.145  10.900  -0.495  1.00 52.40           N  
ATOM   4357  H   LEU A 261       9.326  10.007  -0.058  1.00 52.40           H  
ATOM   4358  CA  LEU A 261      10.297  11.750  -0.839  1.00 52.40           C  
ATOM   4359  HA  LEU A 261      10.297  12.608  -0.167  1.00 52.40           H  
ATOM   4360  C   LEU A 261      10.316  12.357  -2.256  1.00 52.40           C  
ATOM   4361  CB  LEU A 261      11.595  10.953  -0.632  1.00 52.40           C  
ATOM   4362  HB2 LEU A 261      11.476   9.970  -1.088  1.00 52.40           H  
ATOM   4363  HB3 LEU A 261      12.392  11.467  -1.168  1.00 52.40           H  
ATOM   4364  O   LEU A 261      11.019  13.341  -2.462  1.00 52.40           O  
ATOM   4365  CG  LEU A 261      12.067  10.778   0.820  1.00 52.40           C  
ATOM   4366  HG  LEU A 261      11.315  10.239   1.395  1.00 52.40           H  
ATOM   4367  CD1 LEU A 261      13.350   9.946   0.746  1.00 52.40           C  
ATOM   4368 HD11 LEU A 261      14.033  10.363   0.006  1.00 52.40           H  
ATOM   4369 HD12 LEU A 261      13.102   8.913   0.500  1.00 52.40           H  
ATOM   4370 HD13 LEU A 261      13.864   9.969   1.707  1.00 52.40           H  
ATOM   4371  CD2 LEU A 261      12.364  12.105   1.520  1.00 52.40           C  
ATOM   4372 HD21 LEU A 261      11.442  12.665   1.677  1.00 52.40           H  
ATOM   4373 HD22 LEU A 261      12.800  11.911   2.500  1.00 52.40           H  
ATOM   4374 HD23 LEU A 261      13.061  12.703   0.932  1.00 52.40           H  
ATOM   4375  N   ASN A 262       9.641  11.774  -3.254  1.00 51.75           N  
ATOM   4376  H   ASN A 262       9.010  11.021  -3.020  1.00 51.75           H  
ATOM   4377  CA  ASN A 262       9.872  12.157  -4.663  1.00 51.75           C  
ATOM   4378  HA  ASN A 262      10.699  12.866  -4.710  1.00 51.75           H  
ATOM   4379  C   ASN A 262       8.718  12.902  -5.343  1.00 51.75           C  
ATOM   4380  CB  ASN A 262      10.309  10.925  -5.471  1.00 51.75           C  
ATOM   4381  HB2 ASN A 262       9.598  10.111  -5.332  1.00 51.75           H  
ATOM   4382  HB3 ASN A 262      10.339  11.188  -6.528  1.00 51.75           H  
ATOM   4383  O   ASN A 262       8.959  13.591  -6.331  1.00 51.75           O  
ATOM   4384  CG  ASN A 262      11.701  10.480  -5.069  1.00 51.75           C  
ATOM   4385  ND2 ASN A 262      11.818   9.555  -4.153  1.00 51.75           N  
ATOM   4386 HD21 ASN A 262      12.751   9.375  -3.810  1.00 51.75           H  
ATOM   4387 HD22 ASN A 262      10.993   9.159  -3.725  1.00 51.75           H  
ATOM   4388  OD1 ASN A 262      12.709  10.957  -5.560  1.00 51.75           O  
ATOM   4389  N   ASP A 263       7.492  12.746  -4.853  1.00 58.39           N  
ATOM   4390  H   ASP A 263       7.385  12.224  -3.995  1.00 58.39           H  
ATOM   4391  CA  ASP A 263       6.313  13.482  -5.325  1.00 58.39           C  
ATOM   4392  HA  ASP A 263       6.596  14.512  -5.540  1.00 58.39           H  
ATOM   4393  C   ASP A 263       5.251  13.500  -4.212  1.00 58.39           C  
ATOM   4394  CB  ASP A 263       5.771  12.870  -6.630  1.00 58.39           C  
ATOM   4395  HB2 ASP A 263       6.574  12.832  -7.366  1.00 58.39           H  
ATOM   4396  HB3 ASP A 263       5.440  11.848  -6.447  1.00 58.39           H  
ATOM   4397  O   ASP A 263       4.231  12.812  -4.299  1.00 58.39           O  
ATOM   4398  CG  ASP A 263       4.617  13.687  -7.227  1.00 58.39           C  
ATOM   4399  OD1 ASP A 263       4.290  14.768  -6.679  1.00 58.39           O  
ATOM   4400  OD2 ASP A 263       4.067  13.217  -8.248  1.00 58.39           O  
ATOM   4401  N   PRO A 264       5.514  14.204  -3.100  1.00 55.66           N  
ATOM   4402  CA  PRO A 264       4.642  14.147  -1.934  1.00 55.66           C  
ATOM   4403  HA  PRO A 264       4.525  13.112  -1.612  1.00 55.66           H  
ATOM   4404  C   PRO A 264       3.248  14.713  -2.228  1.00 55.66           C  
ATOM   4405  CB  PRO A 264       5.397  14.916  -0.854  1.00 55.66           C  
ATOM   4406  HB2 PRO A 264       6.018  14.213  -0.300  1.00 55.66           H  
ATOM   4407  HB3 PRO A 264       4.738  15.417  -0.145  1.00 55.66           H  
ATOM   4408  O   PRO A 264       2.265  14.176  -1.731  1.00 55.66           O  
ATOM   4409  CG  PRO A 264       6.293  15.888  -1.621  1.00 55.66           C  
ATOM   4410  HG2 PRO A 264       7.181  16.163  -1.052  1.00 55.66           H  
ATOM   4411  HG3 PRO A 264       5.723  16.775  -1.897  1.00 55.66           H  
ATOM   4412  CD  PRO A 264       6.649  15.088  -2.868  1.00 55.66           C  
ATOM   4413  HD2 PRO A 264       6.814  15.763  -3.708  1.00 55.66           H  
ATOM   4414  HD3 PRO A 264       7.544  14.496  -2.678  1.00 55.66           H  
ATOM   4415  N   GLN A 265       3.141  15.725  -3.098  1.00 55.59           N  
ATOM   4416  H   GLN A 265       3.986  16.075  -3.526  1.00 55.59           H  
ATOM   4417  CA  GLN A 265       1.858  16.292  -3.529  1.00 55.59           C  
ATOM   4418  HA  GLN A 265       1.246  16.510  -2.654  1.00 55.59           H  
ATOM   4419  C   GLN A 265       1.066  15.327  -4.415  1.00 55.59           C  
ATOM   4420  CB  GLN A 265       2.092  17.591  -4.308  1.00 55.59           C  
ATOM   4421  HB2 GLN A 265       1.143  17.910  -4.740  1.00 55.59           H  
ATOM   4422  HB3 GLN A 265       2.796  17.410  -5.120  1.00 55.59           H  
ATOM   4423  O   GLN A 265      -0.128  15.120  -4.195  1.00 55.59           O  
ATOM   4424  CG  GLN A 265       2.616  18.723  -3.419  1.00 55.59           C  
ATOM   4425  HG2 GLN A 265       1.925  18.867  -2.588  1.00 55.59           H  
ATOM   4426  HG3 GLN A 265       3.593  18.461  -3.015  1.00 55.59           H  
ATOM   4427  CD  GLN A 265       2.743  20.039  -4.178  1.00 55.59           C  
ATOM   4428  NE2 GLN A 265       2.855  21.142  -3.476  1.00 55.59           N  
ATOM   4429 HE21 GLN A 265       2.766  21.995  -4.009  1.00 55.59           H  
ATOM   4430 HE22 GLN A 265       2.733  21.094  -2.474  1.00 55.59           H  
ATOM   4431  OE1 GLN A 265       2.732  20.117  -5.397  1.00 55.59           O  
ATOM   4432  N   GLY A 266       1.714  14.712  -5.409  1.00 59.33           N  
ATOM   4433  H   GLY A 266       2.685  14.920  -5.593  1.00 59.33           H  
ATOM   4434  CA  GLY A 266       1.074  13.718  -6.263  1.00 59.33           C  
ATOM   4435  HA2 GLY A 266       0.209  14.159  -6.758  1.00 59.33           H  
ATOM   4436  HA3 GLY A 266       1.794  13.402  -7.018  1.00 59.33           H  
ATOM   4437  C   GLY A 266       0.622  12.491  -5.472  1.00 59.33           C  
ATOM   4438  O   GLY A 266      -0.481  11.992  -5.693  1.00 59.33           O  
ATOM   4439  N   ILE A 267       1.428  12.042  -4.504  1.00 62.10           N  
ATOM   4440  H   ILE A 267       2.325  12.490  -4.387  1.00 62.10           H  
ATOM   4441  CA  ILE A 267       1.076  10.935  -3.607  1.00 62.10           C  
ATOM   4442  HA  ILE A 267       0.713  10.106  -4.214  1.00 62.10           H  
ATOM   4443  C   ILE A 267      -0.076  11.327  -2.680  1.00 62.10           C  
ATOM   4444  CB  ILE A 267       2.316  10.439  -2.831  1.00 62.10           C  
ATOM   4445  HB  ILE A 267       2.803  11.298  -2.368  1.00 62.10           H  
ATOM   4446  O   ILE A 267      -1.019  10.547  -2.569  1.00 62.10           O  
ATOM   4447  CG1 ILE A 267       3.303   9.758  -3.808  1.00 62.10           C  
ATOM   4448 HG12 ILE A 267       2.878   8.816  -4.155  1.00 62.10           H  
ATOM   4449 HG13 ILE A 267       3.452  10.387  -4.686  1.00 62.10           H  
ATOM   4450  CG2 ILE A 267       1.924   9.445  -1.719  1.00 62.10           C  
ATOM   4451 HG21 ILE A 267       2.811   9.095  -1.190  1.00 62.10           H  
ATOM   4452 HG22 ILE A 267       1.390   8.594  -2.141  1.00 62.10           H  
ATOM   4453 HG23 ILE A 267       1.290   9.929  -0.976  1.00 62.10           H  
ATOM   4454  CD1 ILE A 267       4.683   9.486  -3.198  1.00 62.10           C  
ATOM   4455 HD11 ILE A 267       5.352   9.114  -3.974  1.00 62.10           H  
ATOM   4456 HD12 ILE A 267       4.615   8.734  -2.413  1.00 62.10           H  
ATOM   4457 HD13 ILE A 267       5.095  10.408  -2.788  1.00 62.10           H  
ATOM   4458  N   ALA A 268      -0.053  12.512  -2.063  1.00 59.49           N  
ATOM   4459  H   ALA A 268       0.759  13.106  -2.155  1.00 59.49           H  
ATOM   4460  CA  ALA A 268      -1.144  12.993  -1.215  1.00 59.49           C  
ATOM   4461  HA  ALA A 268      -1.279  12.300  -0.384  1.00 59.49           H  
ATOM   4462  C   ALA A 268      -2.468  13.047  -1.993  1.00 59.49           C  
ATOM   4463  CB  ALA A 268      -0.764  14.363  -0.637  1.00 59.49           C  
ATOM   4464  HB1 ALA A 268      -1.582  14.742  -0.025  1.00 59.49           H  
ATOM   4465  HB2 ALA A 268      -0.565  15.075  -1.438  1.00 59.49           H  
ATOM   4466  HB3 ALA A 268       0.124  14.270  -0.012  1.00 59.49           H  
ATOM   4467  O   ALA A 268      -3.443  12.416  -1.591  1.00 59.49           O  
ATOM   4468  N   LYS A 269      -2.479  13.681  -3.174  1.00 58.68           N  
ATOM   4469  H   LYS A 269      -1.645  14.180  -3.448  1.00 58.68           H  
ATOM   4470  CA  LYS A 269      -3.672  13.761  -4.036  1.00 58.68           C  
ATOM   4471  HA  LYS A 269      -4.490  14.188  -3.457  1.00 58.68           H  
ATOM   4472  C   LYS A 269      -4.165  12.387  -4.478  1.00 58.68           C  
ATOM   4473  CB  LYS A 269      -3.397  14.672  -5.245  1.00 58.68           C  
ATOM   4474  HB2 LYS A 269      -4.210  14.569  -5.964  1.00 58.68           H  
ATOM   4475  HB3 LYS A 269      -2.461  14.387  -5.724  1.00 58.68           H  
ATOM   4476  O   LYS A 269      -5.354  12.104  -4.384  1.00 58.68           O  
ATOM   4477  CG  LYS A 269      -3.335  16.134  -4.787  1.00 58.68           C  
ATOM   4478  HG2 LYS A 269      -4.287  16.389  -4.321  1.00 58.68           H  
ATOM   4479  HG3 LYS A 269      -2.555  16.242  -4.034  1.00 58.68           H  
ATOM   4480  CD  LYS A 269      -3.062  17.134  -5.917  1.00 58.68           C  
ATOM   4481  HD2 LYS A 269      -3.861  17.088  -6.658  1.00 58.68           H  
ATOM   4482  HD3 LYS A 269      -2.096  16.922  -6.376  1.00 58.68           H  
ATOM   4483  CE  LYS A 269      -3.039  18.508  -5.233  1.00 58.68           C  
ATOM   4484  HE2 LYS A 269      -2.276  18.507  -4.454  1.00 58.68           H  
ATOM   4485  HE3 LYS A 269      -3.978  18.654  -4.699  1.00 58.68           H  
ATOM   4486  NZ  LYS A 269      -2.813  19.651  -6.144  1.00 58.68           N  
ATOM   4487  HZ1 LYS A 269      -1.910  19.591  -6.592  1.00 58.68           H  
ATOM   4488  HZ2 LYS A 269      -2.815  20.476  -5.560  1.00 58.68           H  
ATOM   4489  HZ3 LYS A 269      -3.570  19.749  -6.806  1.00 58.68           H  
ATOM   4490  N   ALA A 270      -3.272  11.510  -4.935  1.00 61.84           N  
ATOM   4491  H   ALA A 270      -2.301  11.782  -4.993  1.00 61.84           H  
ATOM   4492  CA  ALA A 270      -3.658  10.160  -5.341  1.00 61.84           C  
ATOM   4493  HA  ALA A 270      -4.462  10.227  -6.074  1.00 61.84           H  
ATOM   4494  C   ALA A 270      -4.179   9.318  -4.169  1.00 61.84           C  
ATOM   4495  CB  ALA A 270      -2.457   9.490  -5.996  1.00 61.84           C  
ATOM   4496  HB1 ALA A 270      -1.634   9.424  -5.283  1.00 61.84           H  
ATOM   4497  HB2 ALA A 270      -2.145  10.067  -6.867  1.00 61.84           H  
ATOM   4498  HB3 ALA A 270      -2.759   8.493  -6.315  1.00 61.84           H  
ATOM   4499  O   ALA A 270      -5.064   8.484  -4.357  1.00 61.84           O  
ATOM   4500  N   THR A 271      -3.653   9.556  -2.970  1.00 64.33           N  
ATOM   4501  H   THR A 271      -2.921  10.247  -2.889  1.00 64.33           H  
ATOM   4502  CA  THR A 271      -4.111   8.906  -1.747  1.00 64.33           C  
ATOM   4503  HA  THR A 271      -4.144   7.830  -1.914  1.00 64.33           H  
ATOM   4504  C   THR A 271      -5.524   9.349  -1.373  1.00 64.33           C  
ATOM   4505  CB  THR A 271      -3.136   9.168  -0.600  1.00 64.33           C  
ATOM   4506  HB  THR A 271      -3.043  10.237  -0.404  1.00 64.33           H  
ATOM   4507  O   THR A 271      -6.355   8.489  -1.098  1.00 64.33           O  
ATOM   4508  CG2 THR A 271      -3.649   8.478   0.637  1.00 64.33           C  
ATOM   4509 HG21 THR A 271      -3.972   7.474   0.360  1.00 64.33           H  
ATOM   4510 HG22 THR A 271      -4.525   9.001   1.021  1.00 64.33           H  
ATOM   4511 HG23 THR A 271      -2.891   8.488   1.420  1.00 64.33           H  
ATOM   4512  OG1 THR A 271      -1.865   8.642  -0.921  1.00 64.33           O  
ATOM   4513  HG1 THR A 271      -1.470   9.287  -1.513  1.00 64.33           H  
ATOM   4514  N   LEU A 272      -5.832  10.648  -1.460  1.00 58.74           N  
ATOM   4515  H   LEU A 272      -5.094  11.311  -1.652  1.00 58.74           H  
ATOM   4516  CA  LEU A 272      -7.186  11.171  -1.230  1.00 58.74           C  
ATOM   4517  HA  LEU A 272      -7.488  10.941  -0.209  1.00 58.74           H  
ATOM   4518  C   LEU A 272      -8.213  10.496  -2.155  1.00 58.74           C  
ATOM   4519  CB  LEU A 272      -7.190  12.700  -1.431  1.00 58.74           C  
ATOM   4520  HB2 LEU A 272      -6.778  12.928  -2.414  1.00 58.74           H  
ATOM   4521  HB3 LEU A 272      -8.224  13.047  -1.427  1.00 58.74           H  
ATOM   4522  O   LEU A 272      -9.226   9.977  -1.691  1.00 58.74           O  
ATOM   4523  CG  LEU A 272      -6.414  13.500  -0.367  1.00 58.74           C  
ATOM   4524  HG  LEU A 272      -5.415  13.081  -0.241  1.00 58.74           H  
ATOM   4525  CD1 LEU A 272      -6.273  14.956  -0.815  1.00 58.74           C  
ATOM   4526 HD11 LEU A 272      -5.714  15.518  -0.067  1.00 58.74           H  
ATOM   4527 HD12 LEU A 272      -5.741  15.009  -1.764  1.00 58.74           H  
ATOM   4528 HD13 LEU A 272      -7.259  15.407  -0.926  1.00 58.74           H  
ATOM   4529  CD2 LEU A 272      -7.110  13.478   0.992  1.00 58.74           C  
ATOM   4530 HD21 LEU A 272      -7.162  12.460   1.378  1.00 58.74           H  
ATOM   4531 HD22 LEU A 272      -8.121  13.876   0.904  1.00 58.74           H  
ATOM   4532 HD23 LEU A 272      -6.551  14.086   1.703  1.00 58.74           H  
ATOM   4533  N   PHE A 273      -7.908  10.385  -3.453  1.00 63.18           N  
ATOM   4534  H   PHE A 273      -7.084  10.861  -3.790  1.00 63.18           H  
ATOM   4535  CA  PHE A 273      -8.773   9.666  -4.401  1.00 63.18           C  
ATOM   4536  HA  PHE A 273      -9.771  10.101  -4.361  1.00 63.18           H  
ATOM   4537  C   PHE A 273      -8.929   8.173  -4.072  1.00 63.18           C  
ATOM   4538  CB  PHE A 273      -8.214   9.809  -5.824  1.00 63.18           C  
ATOM   4539  HB2 PHE A 273      -8.657   9.034  -6.450  1.00 63.18           H  
ATOM   4540  HB3 PHE A 273      -7.138   9.639  -5.813  1.00 63.18           H  
ATOM   4541  O   PHE A 273      -9.978   7.581  -4.334  1.00 63.18           O  
ATOM   4542  CG  PHE A 273      -8.525  11.137  -6.480  1.00 63.18           C  
ATOM   4543  CD1 PHE A 273      -9.852  11.442  -6.833  1.00 63.18           C  
ATOM   4544  HD1 PHE A 273     -10.652  10.757  -6.594  1.00 63.18           H  
ATOM   4545  CD2 PHE A 273      -7.505  12.071  -6.736  1.00 63.18           C  
ATOM   4546  HD2 PHE A 273      -6.483  11.838  -6.477  1.00 63.18           H  
ATOM   4547  CE1 PHE A 273     -10.157  12.676  -7.431  1.00 63.18           C  
ATOM   4548  HE1 PHE A 273     -11.186  12.925  -7.644  1.00 63.18           H  
ATOM   4549  CE2 PHE A 273      -7.811  13.315  -7.314  1.00 63.18           C  
ATOM   4550  HE2 PHE A 273      -7.033  14.048  -7.468  1.00 63.18           H  
ATOM   4551  CZ  PHE A 273      -9.139  13.616  -7.665  1.00 63.18           C  
ATOM   4552  HZ  PHE A 273      -9.386  14.584  -8.075  1.00 63.18           H  
ATOM   4553  N   LEU A 274      -7.891   7.532  -3.529  1.00 67.37           N  
ATOM   4554  H   LEU A 274      -7.062   8.060  -3.299  1.00 67.37           H  
ATOM   4555  CA  LEU A 274      -7.974   6.134  -3.110  1.00 67.37           C  
ATOM   4556  HA  LEU A 274      -8.507   5.576  -3.880  1.00 67.37           H  
ATOM   4557  C   LEU A 274      -8.815   5.956  -1.847  1.00 67.37           C  
ATOM   4558  CB  LEU A 274      -6.568   5.547  -2.924  1.00 67.37           C  
ATOM   4559  HB2 LEU A 274      -6.654   4.635  -2.333  1.00 67.37           H  
ATOM   4560  HB3 LEU A 274      -5.958   6.250  -2.356  1.00 67.37           H  
ATOM   4561  O   LEU A 274      -9.523   4.961  -1.753  1.00 67.37           O  
ATOM   4562  CG  LEU A 274      -5.856   5.186  -4.234  1.00 67.37           C  
ATOM   4563  HG  LEU A 274      -5.824   6.046  -4.903  1.00 67.37           H  
ATOM   4564  CD1 LEU A 274      -4.426   4.747  -3.912  1.00 67.37           C  
ATOM   4565 HD11 LEU A 274      -3.908   4.469  -4.829  1.00 67.37           H  
ATOM   4566 HD12 LEU A 274      -4.449   3.893  -3.234  1.00 67.37           H  
ATOM   4567 HD13 LEU A 274      -3.895   5.571  -3.437  1.00 67.37           H  
ATOM   4568  CD2 LEU A 274      -6.577   4.033  -4.943  1.00 67.37           C  
ATOM   4569 HD21 LEU A 274      -6.649   3.172  -4.278  1.00 67.37           H  
ATOM   4570 HD22 LEU A 274      -7.578   4.337  -5.248  1.00 67.37           H  
ATOM   4571 HD23 LEU A 274      -6.035   3.753  -5.847  1.00 67.37           H  
ATOM   4572  N   GLU A 275      -8.788   6.906  -0.918  1.00 64.68           N  
ATOM   4573  H   GLU A 275      -8.157   7.685  -1.041  1.00 64.68           H  
ATOM   4574  CA  GLU A 275      -9.615   6.889   0.294  1.00 64.68           C  
ATOM   4575  HA  GLU A 275      -9.513   5.924   0.790  1.00 64.68           H  
ATOM   4576  C   GLU A 275     -11.104   7.087   0.005  1.00 64.68           C  
ATOM   4577  CB  GLU A 275      -9.140   7.992   1.245  1.00 64.68           C  
ATOM   4578  HB2 GLU A 275      -9.036   8.929   0.699  1.00 64.68           H  
ATOM   4579  HB3 GLU A 275      -9.877   8.127   2.036  1.00 64.68           H  
ATOM   4580  O   GLU A 275     -11.945   6.505   0.698  1.00 64.68           O  
ATOM   4581  CG  GLU A 275      -7.808   7.610   1.889  1.00 64.68           C  
ATOM   4582  HG2 GLU A 275      -7.981   6.762   2.551  1.00 64.68           H  
ATOM   4583  HG3 GLU A 275      -7.104   7.289   1.121  1.00 64.68           H  
ATOM   4584  CD  GLU A 275      -7.179   8.749   2.689  1.00 64.68           C  
ATOM   4585  OE1 GLU A 275      -6.012   8.556   3.071  1.00 64.68           O  
ATOM   4586  OE2 GLU A 275      -7.830   9.785   2.963  1.00 64.68           O  
ATOM   4587  N   GLU A 276     -11.432   7.871  -1.027  1.00 65.42           N  
ATOM   4588  H   GLU A 276     -10.704   8.427  -1.453  1.00 65.42           H  
ATOM   4589  CA  GLU A 276     -12.795   7.988  -1.554  1.00 65.42           C  
ATOM   4590  HA  GLU A 276     -13.485   8.218  -0.742  1.00 65.42           H  
ATOM   4591  C   GLU A 276     -13.264   6.678  -2.203  1.00 65.42           C  
ATOM   4592  CB  GLU A 276     -12.865   9.113  -2.597  1.00 65.42           C  
ATOM   4593  HB2 GLU A 276     -13.829   9.047  -3.101  1.00 65.42           H  
ATOM   4594  HB3 GLU A 276     -12.080   8.959  -3.337  1.00 65.42           H  
ATOM   4595  O   GLU A 276     -14.419   6.279  -2.051  1.00 65.42           O  
ATOM   4596  CG  GLU A 276     -12.738  10.520  -1.996  1.00 65.42           C  
ATOM   4597  HG2 GLU A 276     -13.530  10.651  -1.259  1.00 65.42           H  
ATOM   4598  HG3 GLU A 276     -11.781  10.609  -1.481  1.00 65.42           H  
ATOM   4599  CD  GLU A 276     -12.848  11.626  -3.062  1.00 65.42           C  
ATOM   4600  OE1 GLU A 276     -12.892  12.807  -2.655  1.00 65.42           O  
ATOM   4601  OE2 GLU A 276     -12.913  11.296  -4.273  1.00 65.42           O  
ATOM   4602  N   ALA A 277     -12.369   5.983  -2.914  1.00 66.98           N  
ATOM   4603  H   ALA A 277     -11.447   6.381  -3.025  1.00 66.98           H  
ATOM   4604  CA  ALA A 277     -12.695   4.738  -3.606  1.00 66.98           C  
ATOM   4605  HA  ALA A 277     -13.705   4.821  -4.006  1.00 66.98           H  
ATOM   4606  C   ALA A 277     -12.674   3.493  -2.700  1.00 66.98           C  
ATOM   4607  CB  ALA A 277     -11.729   4.580  -4.781  1.00 66.98           C  
ATOM   4608  HB1 ALA A 277     -11.782   5.459  -5.423  1.00 66.98           H  
ATOM   4609  HB2 ALA A 277     -12.020   3.694  -5.345  1.00 66.98           H  
ATOM   4610  HB3 ALA A 277     -10.710   4.464  -4.411  1.00 66.98           H  
ATOM   4611  O   ALA A 277     -13.364   2.513  -2.988  1.00 66.98           O  
ATOM   4612  N   ILE A 278     -11.876   3.513  -1.631  1.00 71.49           N  
ATOM   4613  H   ILE A 278     -11.306   4.335  -1.494  1.00 71.49           H  
ATOM   4614  CA  ILE A 278     -11.645   2.395  -0.715  1.00 71.49           C  
ATOM   4615  HA  ILE A 278     -12.324   1.580  -0.965  1.00 71.49           H  
ATOM   4616  C   ILE A 278     -11.952   2.873   0.712  1.00 71.49           C  
ATOM   4617  CB  ILE A 278     -10.218   1.824  -0.870  1.00 71.49           C  
ATOM   4618  HB  ILE A 278      -9.499   2.583  -0.559  1.00 71.49           H  
ATOM   4619  O   ILE A 278     -11.082   3.411   1.408  1.00 71.49           O  
ATOM   4620  CG1 ILE A 278      -9.916   1.447  -2.341  1.00 71.49           C  
ATOM   4621 HG12 ILE A 278     -10.041   2.327  -2.972  1.00 71.49           H  
ATOM   4622 HG13 ILE A 278     -10.621   0.686  -2.676  1.00 71.49           H  
ATOM   4623  CG2 ILE A 278     -10.064   0.592   0.037  1.00 71.49           C  
ATOM   4624 HG21 ILE A 278     -10.725  -0.212  -0.287  1.00 71.49           H  
ATOM   4625 HG22 ILE A 278     -10.280   0.838   1.077  1.00 71.49           H  
ATOM   4626 HG23 ILE A 278      -9.031   0.246  -0.001  1.00 71.49           H  
ATOM   4627  CD1 ILE A 278      -8.490   0.945  -2.579  1.00 71.49           C  
ATOM   4628 HD11 ILE A 278      -8.306   0.882  -3.652  1.00 71.49           H  
ATOM   4629 HD12 ILE A 278      -8.369  -0.052  -2.155  1.00 71.49           H  
ATOM   4630 HD13 ILE A 278      -7.771   1.634  -2.136  1.00 71.49           H  
ATOM   4631  N   PRO A 279     -13.201   2.680   1.175  1.00 62.35           N  
ATOM   4632  CA  PRO A 279     -13.589   3.018   2.536  1.00 62.35           C  
ATOM   4633  HA  PRO A 279     -13.495   4.096   2.662  1.00 62.35           H  
ATOM   4634  C   PRO A 279     -12.699   2.288   3.553  1.00 62.35           C  
ATOM   4635  CB  PRO A 279     -15.066   2.614   2.655  1.00 62.35           C  
ATOM   4636  HB2 PRO A 279     -15.150   1.600   3.045  1.00 62.35           H  
ATOM   4637  HB3 PRO A 279     -15.621   3.309   3.285  1.00 62.35           H  
ATOM   4638  O   PRO A 279     -12.533   1.072   3.468  1.00 62.35           O  
ATOM   4639  CG  PRO A 279     -15.567   2.637   1.211  1.00 62.35           C  
ATOM   4640  HG2 PRO A 279     -15.828   3.658   0.930  1.00 62.35           H  
ATOM   4641  HG3 PRO A 279     -16.414   1.967   1.062  1.00 62.35           H  
ATOM   4642  CD  PRO A 279     -14.345   2.190   0.420  1.00 62.35           C  
ATOM   4643  HD2 PRO A 279     -14.382   2.620  -0.581  1.00 62.35           H  
ATOM   4644  HD3 PRO A 279     -14.308   1.102   0.369  1.00 62.35           H  
ATOM   4645  N   ASN A 280     -12.176   3.021   4.541  1.00 60.15           N  
ATOM   4646  H   ASN A 280     -12.371   4.012   4.543  1.00 60.15           H  
ATOM   4647  CA  ASN A 280     -11.260   2.532   5.588  1.00 60.15           C  
ATOM   4648  HA  ASN A 280     -11.155   3.350   6.300  1.00 60.15           H  
ATOM   4649  C   ASN A 280      -9.824   2.228   5.131  1.00 60.15           C  
ATOM   4650  CB  ASN A 280     -11.864   1.353   6.375  1.00 60.15           C  
ATOM   4651  HB2 ASN A 280     -11.689   0.430   5.823  1.00 60.15           H  
ATOM   4652  HB3 ASN A 280     -11.349   1.263   7.331  1.00 60.15           H  
ATOM   4653  O   ASN A 280      -9.087   1.569   5.865  1.00 60.15           O  
ATOM   4654  CG  ASN A 280     -13.342   1.502   6.652  1.00 60.15           C  
ATOM   4655  ND2 ASN A 280     -14.150   0.588   6.170  1.00 60.15           N  
ATOM   4656 HD21 ASN A 280     -15.135   0.738   6.335  1.00 60.15           H  
ATOM   4657 HD22 ASN A 280     -13.779  -0.072   5.502  1.00 60.15           H  
ATOM   4658  OD1 ASN A 280     -13.801   2.452   7.256  1.00 60.15           O  
ATOM   4659  N   LEU A 281      -9.411   2.703   3.952  1.00 66.78           N  
ATOM   4660  H   LEU A 281     -10.063   3.154   3.326  1.00 66.78           H  
ATOM   4661  CA  LEU A 281      -7.995   2.714   3.603  1.00 66.78           C  
ATOM   4662  HA  LEU A 281      -7.628   1.689   3.663  1.00 66.78           H  
ATOM   4663  C   LEU A 281      -7.225   3.577   4.612  1.00 66.78           C  
ATOM   4664  CB  LEU A 281      -7.815   3.227   2.166  1.00 66.78           C  
ATOM   4665  HB2 LEU A 281      -8.412   2.607   1.497  1.00 66.78           H  
ATOM   4666  HB3 LEU A 281      -8.197   4.247   2.111  1.00 66.78           H  
ATOM   4667  O   LEU A 281      -7.569   4.739   4.827  1.00 66.78           O  
ATOM   4668  CG  LEU A 281      -6.354   3.220   1.682  1.00 66.78           C  
ATOM   4669  HG  LEU A 281      -5.732   3.799   2.364  1.00 66.78           H  
ATOM   4670  CD1 LEU A 281      -5.795   1.799   1.580  1.00 66.78           C  
ATOM   4671 HD11 LEU A 281      -6.478   1.174   1.005  1.00 66.78           H  
ATOM   4672 HD12 LEU A 281      -5.674   1.386   2.581  1.00 66.78           H  
ATOM   4673 HD13 LEU A 281      -4.817   1.820   1.099  1.00 66.78           H  
ATOM   4674  CD2 LEU A 281      -6.264   3.856   0.298  1.00 66.78           C  
ATOM   4675 HD21 LEU A 281      -5.228   3.870  -0.041  1.00 66.78           H  
ATOM   4676 HD22 LEU A 281      -6.621   4.885   0.354  1.00 66.78           H  
ATOM   4677 HD23 LEU A 281      -6.885   3.300  -0.405  1.00 66.78           H  
ATOM   4678  N   ILE A 282      -6.183   2.994   5.199  1.00 62.19           N  
ATOM   4679  H   ILE A 282      -6.037   2.009   5.031  1.00 62.19           H  
ATOM   4680  CA  ILE A 282      -5.197   3.683   6.024  1.00 62.19           C  
ATOM   4681  HA  ILE A 282      -5.557   4.686   6.251  1.00 62.19           H  
ATOM   4682  C   ILE A 282      -3.919   3.805   5.205  1.00 62.19           C  
ATOM   4683  CB  ILE A 282      -4.969   2.949   7.363  1.00 62.19           C  
ATOM   4684  HB  ILE A 282      -4.691   1.917   7.151  1.00 62.19           H  
ATOM   4685  O   ILE A 282      -3.324   2.798   4.793  1.00 62.19           O  
ATOM   4686  CG1 ILE A 282      -6.272   2.950   8.196  1.00 62.19           C  
ATOM   4687 HG12 ILE A 282      -7.094   2.574   7.587  1.00 62.19           H  
ATOM   4688 HG13 ILE A 282      -6.516   3.973   8.482  1.00 62.19           H  
ATOM   4689  CG2 ILE A 282      -3.821   3.619   8.151  1.00 62.19           C  
ATOM   4690 HG21 ILE A 282      -4.073   4.659   8.357  1.00 62.19           H  
ATOM   4691 HG22 ILE A 282      -2.891   3.586   7.583  1.00 62.19           H  
ATOM   4692 HG23 ILE A 282      -3.647   3.099   9.093  1.00 62.19           H  
ATOM   4693  CD1 ILE A 282      -6.223   2.080   9.457  1.00 62.19           C  
ATOM   4694 HD11 ILE A 282      -5.996   1.049   9.185  1.00 62.19           H  
ATOM   4695 HD12 ILE A 282      -7.199   2.104   9.942  1.00 62.19           H  
ATOM   4696 HD13 ILE A 282      -5.482   2.454  10.164  1.00 62.19           H  
ATOM   4697  N   VAL A 283      -3.475   5.040   4.994  1.00 66.84           N  
ATOM   4698  H   VAL A 283      -4.019   5.823   5.328  1.00 66.84           H  
ATOM   4699  CA  VAL A 283      -2.213   5.306   4.311  1.00 66.84           C  
ATOM   4700  HA  VAL A 283      -1.926   4.395   3.786  1.00 66.84           H  
ATOM   4701  C   VAL A 283      -1.110   5.578   5.309  1.00 66.84           C  
ATOM   4702  CB  VAL A 283      -2.354   6.359   3.212  1.00 66.84           C  
ATOM   4703  HB  VAL A 283      -2.740   7.291   3.625  1.00 66.84           H  
ATOM   4704  O   VAL A 283      -1.215   6.415   6.204  1.00 66.84           O  
ATOM   4705  CG1 VAL A 283      -0.993   6.624   2.539  1.00 66.84           C  
ATOM   4706 HG11 VAL A 283      -1.114   7.276   1.674  1.00 66.84           H  
ATOM   4707 HG12 VAL A 283      -0.552   5.684   2.206  1.00 66.84           H  
ATOM   4708 HG13 VAL A 283      -0.323   7.121   3.241  1.00 66.84           H  
ATOM   4709  CG2 VAL A 283      -3.346   5.777   2.190  1.00 66.84           C  
ATOM   4710 HG21 VAL A 283      -4.296   6.302   2.284  1.00 66.84           H  
ATOM   4711 HG22 VAL A 283      -2.946   5.860   1.179  1.00 66.84           H  
ATOM   4712 HG23 VAL A 283      -3.541   4.718   2.357  1.00 66.84           H  
ATOM   4713  N   ILE A 284      -0.033   4.817   5.146  1.00 62.10           N  
ATOM   4714  H   ILE A 284      -0.041   4.172   4.368  1.00 62.10           H  
ATOM   4715  CA  ILE A 284       1.146   4.859   5.993  1.00 62.10           C  
ATOM   4716  HA  ILE A 284       0.917   5.457   6.875  1.00 62.10           H  
ATOM   4717  C   ILE A 284       2.249   5.561   5.208  1.00 62.10           C  
ATOM   4718  CB  ILE A 284       1.525   3.453   6.498  1.00 62.10           C  
ATOM   4719  HB  ILE A 284       1.824   2.841   5.646  1.00 62.10           H  
ATOM   4720  O   ILE A 284       2.906   4.964   4.347  1.00 62.10           O  
ATOM   4721  CG1 ILE A 284       0.319   2.768   7.188  1.00 62.10           C  
ATOM   4722 HG12 ILE A 284      -0.527   2.734   6.502  1.00 62.10           H  
ATOM   4723 HG13 ILE A 284       0.020   3.348   8.061  1.00 62.10           H  
ATOM   4724  CG2 ILE A 284       2.715   3.582   7.468  1.00 62.10           C  
ATOM   4725 HG21 ILE A 284       3.056   2.599   7.792  1.00 62.10           H  
ATOM   4726 HG22 ILE A 284       3.553   4.088   6.987  1.00 62.10           H  
ATOM   4727 HG23 ILE A 284       2.410   4.162   8.339  1.00 62.10           H  
ATOM   4728  CD1 ILE A 284       0.587   1.323   7.616  1.00 62.10           C  
ATOM   4729 HD11 ILE A 284       1.326   1.295   8.416  1.00 62.10           H  
ATOM   4730 HD12 ILE A 284      -0.339   0.883   7.988  1.00 62.10           H  
ATOM   4731 HD13 ILE A 284       0.939   0.740   6.765  1.00 62.10           H  
ATOM   4732  N   GLY A 285       2.436   6.844   5.506  1.00 59.10           N  
ATOM   4733  H   GLY A 285       1.876   7.234   6.251  1.00 59.10           H  
ATOM   4734  CA  GLY A 285       3.525   7.644   4.965  1.00 59.10           C  
ATOM   4735  HA2 GLY A 285       3.310   8.704   5.107  1.00 59.10           H  
ATOM   4736  HA3 GLY A 285       3.626   7.453   3.897  1.00 59.10           H  
ATOM   4737  C   GLY A 285       4.833   7.314   5.676  1.00 59.10           C  
ATOM   4738  O   GLY A 285       4.910   7.350   6.906  1.00 59.10           O  
ATOM   4739  N   VAL A 286       5.862   6.991   4.895  1.00 51.04           N  
ATOM   4740  H   VAL A 286       5.702   6.929   3.900  1.00 51.04           H  
ATOM   4741  CA  VAL A 286       7.222   6.744   5.378  1.00 51.04           C  
ATOM   4742  HA  VAL A 286       7.239   6.884   6.459  1.00 51.04           H  
ATOM   4743  C   VAL A 286       8.176   7.772   4.785  1.00 51.04           C  
ATOM   4744  CB  VAL A 286       7.639   5.293   5.092  1.00 51.04           C  
ATOM   4745  HB  VAL A 286       7.593   5.090   4.022  1.00 51.04           H  
ATOM   4746  O   VAL A 286       8.117   8.064   3.593  1.00 51.04           O  
ATOM   4747  CG1 VAL A 286       9.054   4.973   5.580  1.00 51.04           C  
ATOM   4748 HG11 VAL A 286       9.149   5.210   6.640  1.00 51.04           H  
ATOM   4749 HG12 VAL A 286       9.266   3.918   5.412  1.00 51.04           H  
ATOM   4750 HG13 VAL A 286       9.768   5.561   5.004  1.00 51.04           H  
ATOM   4751  CG2 VAL A 286       6.676   4.350   5.823  1.00 51.04           C  
ATOM   4752 HG21 VAL A 286       6.302   4.823   6.730  1.00 51.04           H  
ATOM   4753 HG22 VAL A 286       5.824   4.129   5.179  1.00 51.04           H  
ATOM   4754 HG23 VAL A 286       7.200   3.447   6.137  1.00 51.04           H  
ATOM   4755  N   ASP A 287       9.075   8.254   5.643  1.00 50.35           N  
ATOM   4756  H   ASP A 287       8.961   7.961   6.602  1.00 50.35           H  
ATOM   4757  CA  ASP A 287      10.035   9.340   5.415  1.00 50.35           C  
ATOM   4758  HA  ASP A 287      10.733   9.244   6.246  1.00 50.35           H  
ATOM   4759  C   ASP A 287       9.439  10.759   5.523  1.00 50.35           C  
ATOM   4760  CB  ASP A 287      10.883   9.107   4.161  1.00 50.35           C  
ATOM   4761  HB2 ASP A 287      10.403   9.580   3.304  1.00 50.35           H  
ATOM   4762  HB3 ASP A 287      10.958   8.037   3.967  1.00 50.35           H  
ATOM   4763  O   ASP A 287       8.599  11.202   4.741  1.00 50.35           O  
ATOM   4764  CG  ASP A 287      12.293   9.658   4.346  1.00 50.35           C  
ATOM   4765  OD1 ASP A 287      12.451  10.605   5.149  1.00 50.35           O  
ATOM   4766  OD2 ASP A 287      13.210   9.035   3.770  1.00 50.35           O  
ATOM   4767  N   TYR A 288       9.870  11.429   6.591  1.00 41.56           N  
ATOM   4768  H   TYR A 288      10.757  11.121   6.964  1.00 41.56           H  
ATOM   4769  CA  TYR A 288       9.137  12.432   7.363  1.00 41.56           C  
ATOM   4770  HA  TYR A 288       8.090  12.135   7.430  1.00 41.56           H  
ATOM   4771  C   TYR A 288       9.157  13.836   6.738  1.00 41.56           C  
ATOM   4772  CB  TYR A 288       9.749  12.395   8.779  1.00 41.56           C  
ATOM   4773  HB2 TYR A 288       9.506  11.436   9.236  1.00 41.56           H  
ATOM   4774  HB3 TYR A 288      10.834  12.436   8.687  1.00 41.56           H  
ATOM   4775  O   TYR A 288       8.154  14.538   6.814  1.00 41.56           O  
ATOM   4776  CG  TYR A 288       9.326  13.497   9.726  1.00 41.56           C  
ATOM   4777  CD1 TYR A 288      10.181  14.598   9.925  1.00 41.56           C  
ATOM   4778  HD1 TYR A 288      11.131  14.647   9.415  1.00 41.56           H  
ATOM   4779  CD2 TYR A 288       8.075  13.446  10.369  1.00 41.56           C  
ATOM   4780  HD2 TYR A 288       7.405  12.620  10.180  1.00 41.56           H  
ATOM   4781  CE1 TYR A 288       9.777  15.673  10.732  1.00 41.56           C  
ATOM   4782  HE1 TYR A 288      10.420  16.535  10.831  1.00 41.56           H  
ATOM   4783  CE2 TYR A 288       7.662  14.529  11.165  1.00 41.56           C  
ATOM   4784  HE2 TYR A 288       6.656  14.560  11.555  1.00 41.56           H  
ATOM   4785  OH  TYR A 288       8.098  16.740  12.027  1.00 41.56           O  
ATOM   4786  HH  TYR A 288       8.671  17.488  11.843  1.00 41.56           H  
ATOM   4787  CZ  TYR A 288       8.506  15.650  11.332  1.00 41.56           C  
ATOM   4788  N   GLU A 289      10.260  14.238   6.099  1.00 44.74           N  
ATOM   4789  H   GLU A 289      11.045  13.606   6.033  1.00 44.74           H  
ATOM   4790  CA  GLU A 289      10.426  15.612   5.594  1.00 44.74           C  
ATOM   4791  HA  GLU A 289      10.003  16.311   6.315  1.00 44.74           H  
ATOM   4792  C   GLU A 289       9.658  15.847   4.285  1.00 44.74           C  
ATOM   4793  CB  GLU A 289      11.922  15.945   5.449  1.00 44.74           C  
ATOM   4794  HB2 GLU A 289      12.396  15.200   4.810  1.00 44.74           H  
ATOM   4795  HB3 GLU A 289      12.016  16.923   4.978  1.00 44.74           H  
ATOM   4796  O   GLU A 289       8.936  16.832   4.160  1.00 44.74           O  
ATOM   4797  CG  GLU A 289      12.624  15.985   6.820  1.00 44.74           C  
ATOM   4798  HG2 GLU A 289      12.548  15.001   7.283  1.00 44.74           H  
ATOM   4799  HG3 GLU A 289      12.092  16.692   7.457  1.00 44.74           H  
ATOM   4800  CD  GLU A 289      14.110  16.380   6.760  1.00 44.74           C  
ATOM   4801  OE1 GLU A 289      14.660  16.648   7.854  1.00 44.74           O  
ATOM   4802  OE2 GLU A 289      14.702  16.361   5.657  1.00 44.74           O  
ATOM   4803  N   GLY A 290       9.719  14.902   3.340  1.00 43.78           N  
ATOM   4804  H   GLY A 290      10.315  14.103   3.503  1.00 43.78           H  
ATOM   4805  CA  GLY A 290       9.036  15.045   2.050  1.00 43.78           C  
ATOM   4806  HA2 GLY A 290       9.286  16.013   1.617  1.00 43.78           H  
ATOM   4807  HA3 GLY A 290       9.378  14.263   1.372  1.00 43.78           H  
ATOM   4808  C   GLY A 290       7.513  14.952   2.161  1.00 43.78           C  
ATOM   4809  O   GLY A 290       6.800  15.765   1.582  1.00 43.78           O  
ATOM   4810  N   ALA A 291       6.993  13.987   2.931  1.00 42.63           N  
ATOM   4811  H   ALA A 291       7.616  13.374   3.438  1.00 42.63           H  
ATOM   4812  CA  ALA A 291       5.548  13.803   3.073  1.00 42.63           C  
ATOM   4813  HA  ALA A 291       5.116  13.669   2.080  1.00 42.63           H  
ATOM   4814  C   ALA A 291       4.864  15.034   3.698  1.00 42.63           C  
ATOM   4815  CB  ALA A 291       5.290  12.528   3.886  1.00 42.63           C  
ATOM   4816  HB1 ALA A 291       5.713  12.632   4.885  1.00 42.63           H  
ATOM   4817  HB2 ALA A 291       5.750  11.670   3.394  1.00 42.63           H  
ATOM   4818  HB3 ALA A 291       4.217  12.359   3.970  1.00 42.63           H  
ATOM   4819  O   ALA A 291       3.802  15.442   3.228  1.00 42.63           O  
ATOM   4820  N   LEU A 292       5.484  15.659   4.709  1.00 41.74           N  
ATOM   4821  H   LEU A 292       6.390  15.325   5.006  1.00 41.74           H  
ATOM   4822  CA  LEU A 292       4.942  16.852   5.364  1.00 41.74           C  
ATOM   4823  HA  LEU A 292       3.927  16.624   5.688  1.00 41.74           H  
ATOM   4824  C   LEU A 292       4.798  18.030   4.395  1.00 41.74           C  
ATOM   4825  CB  LEU A 292       5.793  17.212   6.601  1.00 41.74           C  
ATOM   4826  HB2 LEU A 292       6.751  16.696   6.542  1.00 41.74           H  
ATOM   4827  HB3 LEU A 292       6.023  18.278   6.591  1.00 41.74           H  
ATOM   4828  O   LEU A 292       3.730  18.627   4.384  1.00 41.74           O  
ATOM   4829  CG  LEU A 292       5.085  16.861   7.927  1.00 41.74           C  
ATOM   4830  HG  LEU A 292       4.328  16.095   7.759  1.00 41.74           H  
ATOM   4831  CD1 LEU A 292       6.057  16.322   8.968  1.00 41.74           C  
ATOM   4832 HD11 LEU A 292       5.530  16.120   9.901  1.00 41.74           H  
ATOM   4833 HD12 LEU A 292       6.494  15.394   8.599  1.00 41.74           H  
ATOM   4834 HD13 LEU A 292       6.856  17.043   9.138  1.00 41.74           H  
ATOM   4835  CD2 LEU A 292       4.424  18.084   8.556  1.00 41.74           C  
ATOM   4836 HD21 LEU A 292       3.709  18.498   7.845  1.00 41.74           H  
ATOM   4837 HD22 LEU A 292       5.186  18.822   8.805  1.00 41.74           H  
ATOM   4838 HD23 LEU A 292       3.886  17.794   9.458  1.00 41.74           H  
ATOM   4839  N   GLU A 293       5.776  18.319   3.531  1.00 42.52           N  
ATOM   4840  H   GLU A 293       6.651  17.816   3.574  1.00 42.52           H  
ATOM   4841  CA  GLU A 293       5.641  19.415   2.552  1.00 42.52           C  
ATOM   4842  HA  GLU A 293       5.434  20.342   3.087  1.00 42.52           H  
ATOM   4843  C   GLU A 293       4.477  19.202   1.564  1.00 42.52           C  
ATOM   4844  CB  GLU A 293       6.941  19.598   1.754  1.00 42.52           C  
ATOM   4845  HB2 GLU A 293       7.265  18.633   1.364  1.00 42.52           H  
ATOM   4846  HB3 GLU A 293       6.724  20.253   0.911  1.00 42.52           H  
ATOM   4847  O   GLU A 293       3.829  20.166   1.149  1.00 42.52           O  
ATOM   4848  CG  GLU A 293       8.075  20.238   2.570  1.00 42.52           C  
ATOM   4849  HG2 GLU A 293       7.698  21.155   3.023  1.00 42.52           H  
ATOM   4850  HG3 GLU A 293       8.364  19.558   3.371  1.00 42.52           H  
ATOM   4851  CD  GLU A 293       9.310  20.577   1.711  1.00 42.52           C  
ATOM   4852  OE1 GLU A 293      10.216  21.252   2.248  1.00 42.52           O  
ATOM   4853  OE2 GLU A 293       9.338  20.202   0.513  1.00 42.52           O  
ATOM   4854  N   GLY A 294       4.174  17.949   1.201  1.00 41.89           N  
ATOM   4855  H   GLY A 294       4.731  17.199   1.586  1.00 41.89           H  
ATOM   4856  CA  GLY A 294       3.039  17.631   0.327  1.00 41.89           C  
ATOM   4857  HA2 GLY A 294       3.040  18.310  -0.526  1.00 41.89           H  
ATOM   4858  HA3 GLY A 294       3.117  16.609  -0.044  1.00 41.89           H  
ATOM   4859  C   GLY A 294       1.685  17.730   1.017  1.00 41.89           C  
ATOM   4860  O   GLY A 294       0.757  18.281   0.434  1.00 41.89           O  
ATOM   4861  N   PHE A 295       1.569  17.234   2.251  1.00 40.02           N  
ATOM   4862  H   PHE A 295       2.365  16.776   2.671  1.00 40.02           H  
ATOM   4863  CA  PHE A 295       0.316  17.315   3.008  1.00 40.02           C  
ATOM   4864  HA  PHE A 295      -0.514  17.125   2.328  1.00 40.02           H  
ATOM   4865  C   PHE A 295       0.068  18.720   3.589  1.00 40.02           C  
ATOM   4866  CB  PHE A 295       0.291  16.221   4.090  1.00 40.02           C  
ATOM   4867  HB2 PHE A 295       1.194  16.299   4.697  1.00 40.02           H  
ATOM   4868  HB3 PHE A 295      -0.557  16.412   4.748  1.00 40.02           H  
ATOM   4869  O   PHE A 295      -1.080  19.127   3.719  1.00 40.02           O  
ATOM   4870  CG  PHE A 295       0.145  14.801   3.558  1.00 40.02           C  
ATOM   4871  CD1 PHE A 295      -1.057  14.401   2.944  1.00 40.02           C  
ATOM   4872  HD1 PHE A 295      -1.872  15.102   2.845  1.00 40.02           H  
ATOM   4873  CD2 PHE A 295       1.180  13.858   3.715  1.00 40.02           C  
ATOM   4874  HD2 PHE A 295       2.081  14.133   4.243  1.00 40.02           H  
ATOM   4875  CE1 PHE A 295      -1.214  13.083   2.478  1.00 40.02           C  
ATOM   4876  HE1 PHE A 295      -2.152  12.776   2.040  1.00 40.02           H  
ATOM   4877  CE2 PHE A 295       1.039  12.549   3.219  1.00 40.02           C  
ATOM   4878  HE2 PHE A 295       1.836  11.831   3.346  1.00 40.02           H  
ATOM   4879  CZ  PHE A 295      -0.162  12.160   2.602  1.00 40.02           C  
ATOM   4880  HZ  PHE A 295      -0.297  11.145   2.259  1.00 40.02           H  
ATOM   4881  N   GLN A 296       1.110  19.498   3.904  1.00 36.33           N  
ATOM   4882  H   GLN A 296       2.042  19.123   3.800  1.00 36.33           H  
ATOM   4883  CA  GLN A 296       0.975  20.831   4.509  1.00 36.33           C  
ATOM   4884  HA  GLN A 296       0.318  20.759   5.377  1.00 36.33           H  
ATOM   4885  C   GLN A 296       0.352  21.876   3.587  1.00 36.33           C  
ATOM   4886  CB  GLN A 296       2.342  21.362   4.963  1.00 36.33           C  
ATOM   4887  HB2 GLN A 296       3.096  21.116   4.215  1.00 36.33           H  
ATOM   4888  HB3 GLN A 296       2.299  22.448   5.042  1.00 36.33           H  
ATOM   4889  O   GLN A 296      -0.374  22.731   4.087  1.00 36.33           O  
ATOM   4890  CG  GLN A 296       2.739  20.824   6.341  1.00 36.33           C  
ATOM   4891  HG2 GLN A 296       2.674  19.736   6.348  1.00 36.33           H  
ATOM   4892  HG3 GLN A 296       2.032  21.205   7.077  1.00 36.33           H  
ATOM   4893  CD  GLN A 296       4.146  21.255   6.747  1.00 36.33           C  
ATOM   4894  NE2 GLN A 296       4.479  21.200   8.016  1.00 36.33           N  
ATOM   4895 HE21 GLN A 296       5.415  21.517   8.222  1.00 36.33           H  
ATOM   4896 HE22 GLN A 296       3.817  20.887   8.711  1.00 36.33           H  
ATOM   4897  OE1 GLN A 296       4.977  21.670   5.961  1.00 36.33           O  
ATOM   4898  N   LYS A 297       0.630  21.843   2.276  1.00 31.85           N  
ATOM   4899  H   LYS A 297       1.226  21.112   1.914  1.00 31.85           H  
ATOM   4900  CA  LYS A 297       0.085  22.866   1.369  1.00 31.85           C  
ATOM   4901  HA  LYS A 297       0.162  23.834   1.865  1.00 31.85           H  
ATOM   4902  C   LYS A 297      -1.419  22.738   1.134  1.00 31.85           C  
ATOM   4903  CB  LYS A 297       0.872  22.946   0.053  1.00 31.85           C  
ATOM   4904  HB2 LYS A 297       0.248  23.432  -0.697  1.00 31.85           H  
ATOM   4905  HB3 LYS A 297       1.122  21.945  -0.300  1.00 31.85           H  
ATOM   4906  O   LYS A 297      -2.034  23.755   0.852  1.00 31.85           O  
ATOM   4907  CG  LYS A 297       2.139  23.788   0.258  1.00 31.85           C  
ATOM   4908  HG2 LYS A 297       1.864  24.737   0.718  1.00 31.85           H  
ATOM   4909  HG3 LYS A 297       2.821  23.260   0.924  1.00 31.85           H  
ATOM   4910  CD  LYS A 297       2.843  24.083  -1.069  1.00 31.85           C  
ATOM   4911  HD2 LYS A 297       3.189  23.145  -1.503  1.00 31.85           H  
ATOM   4912  HD3 LYS A 297       2.141  24.569  -1.747  1.00 31.85           H  
ATOM   4913  CE  LYS A 297       4.032  25.007  -0.794  1.00 31.85           C  
ATOM   4914  HE2 LYS A 297       3.658  25.911  -0.313  1.00 31.85           H  
ATOM   4915  HE3 LYS A 297       4.699  24.510  -0.090  1.00 31.85           H  
ATOM   4916  NZ  LYS A 297       4.756  25.349  -2.040  1.00 31.85           N  
ATOM   4917  HZ1 LYS A 297       5.124  24.509  -2.464  1.00 31.85           H  
ATOM   4918  HZ2 LYS A 297       4.130  25.812  -2.683  1.00 31.85           H  
ATOM   4919  HZ3 LYS A 297       5.524  25.968  -1.824  1.00 31.85           H  
ATOM   4920  N   ASP A 298      -1.997  21.555   1.336  1.00 31.42           N  
ATOM   4921  H   ASP A 298      -1.418  20.765   1.581  1.00 31.42           H  
ATOM   4922  CA  ASP A 298      -3.414  21.319   1.040  1.00 31.42           C  
ATOM   4923  HA  ASP A 298      -3.854  22.226   0.626  1.00 31.42           H  
ATOM   4924  C   ASP A 298      -4.271  20.997   2.292  1.00 31.42           C  
ATOM   4925  CB  ASP A 298      -3.533  20.238  -0.069  1.00 31.42           C  
ATOM   4926  HB2 ASP A 298      -4.583  19.969  -0.179  1.00 31.42           H  
ATOM   4927  HB3 ASP A 298      -3.002  19.345   0.260  1.00 31.42           H  
ATOM   4928  O   ASP A 298      -5.474  20.819   2.142  1.00 31.42           O  
ATOM   4929  CG  ASP A 298      -3.020  20.637  -1.477  1.00 31.42           C  
ATOM   4930  OD1 ASP A 298      -2.719  21.823  -1.724  1.00 31.42           O  
ATOM   4931  OD2 ASP A 298      -2.893  19.738  -2.352  1.00 31.42           O  
ATOM   4932  N   ALA A 299      -3.726  20.878   3.522  1.00 29.31           N  
ATOM   4933  H   ALA A 299      -2.727  20.995   3.619  1.00 29.31           H  
ATOM   4934  CA  ALA A 299      -4.485  20.194   4.590  1.00 29.31           C  
ATOM   4935  HA  ALA A 299      -5.547  20.273   4.359  1.00 29.31           H  
ATOM   4936  C   ALA A 299      -4.408  20.694   6.047  1.00 29.31           C  
ATOM   4937  CB  ALA A 299      -4.138  18.709   4.521  1.00 29.31           C  
ATOM   4938  HB1 ALA A 299      -4.875  18.171   5.117  1.00 29.31           H
[truncated: 192,708 more chars]
