# Supplementary material for: A glutamine-based single α-helix scaffold to target globular proteins
Source: Nat Commun. 2022 Nov 18;13:7073. doi: 10.1038/s41467-022-34793-6 (PMC9674830; doi:10.1038/s41467-022-34793-6)
Supplement: Supplementary file 7 — Supplementary Data 4 [file 41467_2022_34793_MOESM7_ESM.zip › ColabFold_p37n/p37n_with_MSAs/A0A0R4J6S2.pdb]

ATOM      1  N   MET A   1     -31.060 -45.837  -1.884  1.00 34.32           N  
ATOM      2  H   MET A   1     -30.280 -46.101  -1.298  1.00 34.32           H  
ATOM      3  H2  MET A   1     -31.526 -45.035  -1.486  1.00 34.32           H  
ATOM      4  H3  MET A   1     -31.731 -46.591  -1.916  1.00 34.32           H  
ATOM      5  CA  MET A   1     -30.613 -45.537  -3.267  1.00 34.32           C  
ATOM      6  HA  MET A   1     -29.979 -44.650  -3.274  1.00 34.32           H  
ATOM      7  C   MET A   1     -31.845 -45.264  -4.112  1.00 34.32           C  
ATOM      8  CB  MET A   1     -29.849 -46.715  -3.895  1.00 34.32           C  
ATOM      9  HB2 MET A   1     -30.476 -47.605  -3.860  1.00 34.32           H  
ATOM     10  HB3 MET A   1     -29.645 -46.486  -4.941  1.00 34.32           H  
ATOM     11  O   MET A   1     -32.842 -45.933  -3.881  1.00 34.32           O  
ATOM     12  CG  MET A   1     -28.514 -47.011  -3.204  1.00 34.32           C  
ATOM     13  HG2 MET A   1     -28.680 -47.195  -2.142  1.00 34.32           H  
ATOM     14  HG3 MET A   1     -27.873 -46.135  -3.303  1.00 34.32           H  
ATOM     15  SD  MET A   1     -27.630 -48.433  -3.894  1.00 34.32           S  
ATOM     16  CE  MET A   1     -28.599 -49.821  -3.235  1.00 34.32           C  
ATOM     17  HE1 MET A   1     -28.138 -50.758  -3.547  1.00 34.32           H  
ATOM     18  HE2 MET A   1     -29.618 -49.785  -3.618  1.00 34.32           H  
ATOM     19  HE3 MET A   1     -28.611 -49.780  -2.145  1.00 34.32           H  
ATOM     20  N   ILE A   2     -31.786 -44.330  -5.063  1.00 30.14           N  
ATOM     21  H   ILE A   2     -30.931 -43.813  -5.212  1.00 30.14           H  
ATOM     22  CA  ILE A   2     -32.817 -44.115  -6.096  1.00 30.14           C  
ATOM     23  HA  ILE A   2     -33.391 -45.032  -6.229  1.00 30.14           H  
ATOM     24  C   ILE A   2     -32.080 -43.817  -7.409  1.00 30.14           C  
ATOM     25  CB  ILE A   2     -33.802 -42.972  -5.720  1.00 30.14           C  
ATOM     26  HB  ILE A   2     -33.232 -42.050  -5.604  1.00 30.14           H  
ATOM     27  O   ILE A   2     -31.058 -43.133  -7.388  1.00 30.14           O  
ATOM     28  CG1 ILE A   2     -34.521 -43.266  -4.379  1.00 30.14           C  
ATOM     29 HG12 ILE A   2     -35.051 -44.216  -4.454  1.00 30.14           H  
ATOM     30 HG13 ILE A   2     -33.774 -43.354  -3.590  1.00 30.14           H  
ATOM     31  CG2 ILE A   2     -34.838 -42.756  -6.843  1.00 30.14           C  
ATOM     32 HG21 ILE A   2     -34.352 -42.487  -7.780  1.00 30.14           H  
ATOM     33 HG22 ILE A   2     -35.499 -41.926  -6.596  1.00 30.14           H  
ATOM     34 HG23 ILE A   2     -35.438 -43.655  -6.984  1.00 30.14           H  
ATOM     35  CD1 ILE A   2     -35.512 -42.190  -3.918  1.00 30.14           C  
ATOM     36 HD11 ILE A   2     -35.035 -41.210  -3.939  1.00 30.14           H  
ATOM     37 HD12 ILE A   2     -36.397 -42.184  -4.555  1.00 30.14           H  
ATOM     38 HD13 ILE A   2     -35.830 -42.408  -2.898  1.00 30.14           H  
ATOM     39  N   THR A   3     -32.571 -44.337  -8.535  1.00 36.60           N  
ATOM     40  H   THR A   3     -33.389 -44.927  -8.481  1.00 36.60           H  
ATOM     41  CA  THR A   3     -31.948 -44.183  -9.860  1.00 36.60           C  
ATOM     42  HA  THR A   3     -31.156 -43.436  -9.813  1.00 36.60           H  
ATOM     43  C   THR A   3     -32.970 -43.712 -10.893  1.00 36.60           C  
ATOM     44  CB  THR A   3     -31.312 -45.502 -10.337  1.00 36.60           C  
ATOM     45  HB  THR A   3     -31.028 -45.396 -11.385  1.00 36.60           H  
ATOM     46  O   THR A   3     -33.792 -44.502 -11.351  1.00 36.60           O  
ATOM     47  CG2 THR A   3     -30.062 -45.869  -9.540  1.00 36.60           C  
ATOM     48 HG21 THR A   3     -29.640 -46.792  -9.939  1.00 36.60           H  
ATOM     49 HG22 THR A   3     -30.316 -46.021  -8.491  1.00 36.60           H  
ATOM     50 HG23 THR A   3     -29.322 -45.073  -9.624  1.00 36.60           H  
ATOM     51  OG1 THR A   3     -32.217 -46.574 -10.214  1.00 36.60           O  
ATOM     52  HG1 THR A   3     -32.964 -46.379 -10.785  1.00 36.60           H  
ATOM     53  N   GLY A   4     -32.892 -42.441 -11.292  1.00 31.31           N  
ATOM     54  H   GLY A   4     -32.197 -41.841 -10.872  1.00 31.31           H  
ATOM     55  CA  GLY A   4     -33.599 -41.901 -12.456  1.00 31.31           C  
ATOM     56  HA2 GLY A   4     -34.221 -41.059 -12.153  1.00 31.31           H  
ATOM     57  HA3 GLY A   4     -34.244 -42.658 -12.901  1.00 31.31           H  
ATOM     58  C   GLY A   4     -32.597 -41.413 -13.503  1.00 31.31           C  
ATOM     59  O   GLY A   4     -31.620 -40.757 -13.150  1.00 31.31           O  
ATOM     60  N   GLN A   5     -32.821 -41.733 -14.780  1.00 34.91           N  
ATOM     61  H   GLN A   5     -33.645 -42.269 -15.011  1.00 34.91           H  
ATOM     62  CA  GLN A   5     -31.992 -41.265 -15.897  1.00 34.91           C  
ATOM     63  HA  GLN A   5     -31.193 -40.621 -15.531  1.00 34.91           H  
ATOM     64  C   GLN A   5     -32.835 -40.453 -16.884  1.00 34.91           C  
ATOM     65  CB  GLN A   5     -31.345 -42.445 -16.645  1.00 34.91           C  
ATOM     66  HB2 GLN A   5     -30.881 -42.040 -17.545  1.00 34.91           H  
ATOM     67  HB3 GLN A   5     -32.119 -43.147 -16.955  1.00 34.91           H  
ATOM     68  O   GLN A   5     -33.615 -41.029 -17.634  1.00 34.91           O  
ATOM     69  CG  GLN A   5     -30.269 -43.211 -15.864  1.00 34.91           C  
ATOM     70  HG2 GLN A   5     -30.731 -43.724 -15.021  1.00 34.91           H  
ATOM     71  HG3 GLN A   5     -29.532 -42.507 -15.479  1.00 34.91           H  
ATOM     72  CD  GLN A   5     -29.545 -44.238 -16.741  1.00 34.91           C  
ATOM     73  NE2 GLN A   5     -28.699 -45.068 -16.173  1.00 34.91           N  
ATOM     74 HE21 GLN A   5     -28.254 -45.727 -16.796  1.00 34.91           H  
ATOM     75 HE22 GLN A   5     -28.536 -45.050 -15.177  1.00 34.91           H  
ATOM     76  OE1 GLN A   5     -29.700 -44.314 -17.948  1.00 34.91           O  
ATOM     77  N   LEU A   6     -32.645 -39.132 -16.920  1.00 29.86           N  
ATOM     78  H   LEU A   6     -32.064 -38.709 -16.210  1.00 29.86           H  
ATOM     79  CA  LEU A   6     -33.107 -38.241 -17.992  1.00 29.86           C  
ATOM     80  HA  LEU A   6     -32.936 -38.736 -18.948  1.00 29.86           H  
ATOM     81  C   LEU A   6     -32.299 -36.928 -17.958  1.00 29.86           C  
ATOM     82  CB  LEU A   6     -34.619 -37.936 -17.845  1.00 29.86           C  
ATOM     83  HB2 LEU A   6     -34.783 -36.873 -18.023  1.00 29.86           H  
ATOM     84  HB3 LEU A   6     -34.922 -38.129 -16.816  1.00 29.86           H  
ATOM     85  O   LEU A   6     -31.988 -36.428 -16.885  1.00 29.86           O  
ATOM     86  CG  LEU A   6     -35.557 -38.711 -18.796  1.00 29.86           C  
ATOM     87  HG  LEU A   6     -35.459 -39.786 -18.642  1.00 29.86           H  
ATOM     88  CD1 LEU A   6     -37.007 -38.333 -18.494  1.00 29.86           C  
ATOM     89 HD11 LEU A   6     -37.237 -38.569 -17.455  1.00 29.86           H  
ATOM     90 HD12 LEU A   6     -37.166 -37.268 -18.664  1.00 29.86           H  
ATOM     91 HD13 LEU A   6     -37.680 -38.905 -19.133  1.00 29.86           H  
ATOM     92  CD2 LEU A   6     -35.293 -38.400 -20.273  1.00 29.86           C  
ATOM     93 HD21 LEU A   6     -35.327 -37.323 -20.442  1.00 29.86           H  
ATOM     94 HD22 LEU A   6     -34.325 -38.798 -20.578  1.00 29.86           H  
ATOM     95 HD23 LEU A   6     -36.055 -38.881 -20.887  1.00 29.86           H  
ATOM     96  N   SER A   7     -31.998 -36.305 -19.099  1.00 33.88           N  
ATOM     97  H   SER A   7     -32.077 -35.301 -19.022  1.00 33.88           H  
ATOM     98  CA  SER A   7     -30.831 -36.674 -19.923  1.00 33.88           C  
ATOM     99  HA  SER A   7     -30.018 -36.972 -19.260  1.00 33.88           H  
ATOM    100  C   SER A   7     -30.352 -35.472 -20.756  1.00 33.88           C  
ATOM    101  CB  SER A   7     -31.137 -37.840 -20.875  1.00 33.88           C  
ATOM    102  HB2 SER A   7     -31.428 -38.724 -20.309  1.00 33.88           H  
ATOM    103  HB3 SER A   7     -30.237 -38.092 -21.436  1.00 33.88           H  
ATOM    104  O   SER A   7     -31.165 -34.615 -21.093  1.00 33.88           O  
ATOM    105  OG  SER A   7     -32.158 -37.495 -21.787  1.00 33.88           O  
ATOM    106  HG  SER A   7     -32.780 -36.919 -21.338  1.00 33.88           H  
ATOM    107  N   LYS A   8     -29.070 -35.470 -21.165  1.00 37.21           N  
ATOM    108  H   LYS A   8     -28.482 -36.204 -20.796  1.00 37.21           H  
ATOM    109  CA  LYS A   8     -28.407 -34.428 -21.992  1.00 37.21           C  
ATOM    110  HA  LYS A   8     -27.380 -34.764 -22.133  1.00 37.21           H  
ATOM    111  C   LYS A   8     -28.256 -33.051 -21.280  1.00 37.21           C  
ATOM    112  CB  LYS A   8     -29.056 -34.382 -23.398  1.00 37.21           C  
ATOM    113  HB2 LYS A   8     -30.119 -34.154 -23.315  1.00 37.21           H  
ATOM    114  HB3 LYS A   8     -28.608 -33.587 -23.994  1.00 37.21           H  
ATOM    115  O   LYS A   8     -28.814 -32.876 -20.201  1.00 37.21           O  
ATOM    116  CG  LYS A   8     -28.869 -35.710 -24.152  1.00 37.21           C  
ATOM    117  HG2 LYS A   8     -27.803 -35.916 -24.247  1.00 37.21           H  
ATOM    118  HG3 LYS A   8     -29.334 -36.521 -23.592  1.00 37.21           H  
ATOM    119  CD  LYS A   8     -29.498 -35.662 -25.550  1.00 37.21           C  
ATOM    120  HD2 LYS A   8     -30.568 -35.481 -25.447  1.00 37.21           H  
ATOM    121  HD3 LYS A   8     -29.050 -34.849 -26.120  1.00 37.21           H  
ATOM    122  CE  LYS A   8     -29.261 -36.997 -26.268  1.00 37.21           C  
ATOM    123  HE2 LYS A   8     -28.187 -37.155 -26.364  1.00 37.21           H  
ATOM    124  HE3 LYS A   8     -29.662 -37.797 -25.645  1.00 37.21           H  
ATOM    125  NZ  LYS A   8     -29.907 -37.023 -27.603  1.00 37.21           N  
ATOM    126  HZ1 LYS A   8     -29.545 -36.284 -28.189  1.00 37.21           H  
ATOM    127  HZ2 LYS A   8     -30.905 -36.894 -27.510  1.00 37.21           H  
ATOM    128  HZ3 LYS A   8     -29.745 -37.908 -28.061  1.00 37.21           H  
ATOM    129  N   PRO A   9     -27.392 -32.132 -21.775  1.00 39.66           N  
ATOM    130  CA  PRO A   9     -26.822 -31.065 -20.941  1.00 39.66           C  
ATOM    131  HA  PRO A   9     -26.921 -31.309 -19.884  1.00 39.66           H  
ATOM    132  C   PRO A   9     -27.423 -29.665 -21.166  1.00 39.66           C  
ATOM    133  CB  PRO A   9     -25.336 -31.076 -21.308  1.00 39.66           C  
ATOM    134  HB2 PRO A   9     -24.843 -31.917 -20.821  1.00 39.66           H  
ATOM    135  HB3 PRO A   9     -24.830 -30.144 -21.057  1.00 39.66           H  
ATOM    136  O   PRO A   9     -28.047 -29.390 -22.190  1.00 39.66           O  
ATOM    137  CG  PRO A   9     -25.384 -31.308 -22.817  1.00 39.66           C  
ATOM    138  HG2 PRO A   9     -24.462 -31.758 -23.183  1.00 39.66           H  
ATOM    139  HG3 PRO A   9     -25.577 -30.365 -23.329  1.00 39.66           H  
ATOM    140  CD  PRO A   9     -26.582 -32.245 -22.989  1.00 39.66           C  
ATOM    141  HD2 PRO A   9     -26.215 -33.264 -23.115  1.00 39.66           H  
ATOM    142  HD3 PRO A   9     -27.156 -31.937 -23.863  1.00 39.66           H  
ATOM    143  N   LEU A  10     -27.127 -28.757 -20.229  1.00 31.77           N  
ATOM    144  H   LEU A  10     -26.591 -29.073 -19.434  1.00 31.77           H  
ATOM    145  CA  LEU A  10     -27.220 -27.302 -20.410  1.00 31.77           C  
ATOM    146  HA  LEU A  10     -28.028 -27.085 -21.109  1.00 31.77           H  
ATOM    147  C   LEU A  10     -25.934 -26.729 -21.040  1.00 31.77           C  
ATOM    148  CB  LEU A  10     -27.536 -26.639 -19.052  1.00 31.77           C  
ATOM    149  HB2 LEU A  10     -26.861 -27.050 -18.301  1.00 31.77           H  
ATOM    150  HB3 LEU A  10     -27.337 -25.570 -19.114  1.00 31.77           H  
ATOM    151  O   LEU A  10     -24.902 -27.399 -21.106  1.00 31.77           O  
ATOM    152  CG  LEU A  10     -28.993 -26.826 -18.586  1.00 31.77           C  
ATOM    153  HG  LEU A  10     -29.265 -27.880 -18.641  1.00 31.77           H  
ATOM    154  CD1 LEU A  10     -29.134 -26.366 -17.135  1.00 31.77           C  
ATOM    155 HD11 LEU A  10     -28.475 -26.953 -16.495  1.00 31.77           H  
ATOM    156 HD12 LEU A  10     -28.875 -25.311 -17.046  1.00 31.77           H  
ATOM    157 HD13 LEU A  10     -30.161 -26.512 -16.800  1.00 31.77           H  
ATOM    158  CD2 LEU A  10     -29.971 -26.007 -19.434  1.00 31.77           C  
ATOM    159 HD21 LEU A  10     -29.977 -26.367 -20.463  1.00 31.77           H  
ATOM    160 HD22 LEU A  10     -30.979 -26.117 -19.035  1.00 31.77           H  
ATOM    161 HD23 LEU A  10     -29.697 -24.952 -19.415  1.00 31.77           H  
ATOM    162  N   LEU A  11     -26.005 -25.480 -21.508  1.00 32.64           N  
ATOM    163  H   LEU A  11     -26.855 -24.960 -21.346  1.00 32.64           H  
ATOM    164  CA  LEU A  11     -24.908 -24.780 -22.186  1.00 32.64           C  
ATOM    165  HA  LEU A  11     -24.277 -25.523 -22.672  1.00 32.64           H  
ATOM    166  C   LEU A  11     -24.046 -23.960 -21.205  1.00 32.64           C  
ATOM    167  CB  LEU A  11     -25.495 -23.843 -23.259  1.00 32.64           C  
ATOM    168  HB2 LEU A  11     -24.701 -23.204 -23.644  1.00 32.64           H  
ATOM    169  HB3 LEU A  11     -26.227 -23.194 -22.778  1.00 32.64           H  
ATOM    170  O   LEU A  11     -24.607 -23.281 -20.345  1.00 32.64           O  
ATOM    171  CG  LEU A  11     -26.164 -24.560 -24.446  1.00 32.64           C  
ATOM    172  HG  LEU A  11     -26.856 -25.319 -24.080  1.00 32.64           H  
ATOM    173  CD1 LEU A  11     -26.958 -23.552 -25.275  1.00 32.64           C  
ATOM    174 HD11 LEU A  11     -26.296 -22.776 -25.658  1.00 32.64           H  
ATOM    175 HD12 LEU A  11     -27.729 -23.093 -24.657  1.00 32.64           H  
ATOM    176 HD13 LEU A  11     -27.440 -24.060 -26.111  1.00 32.64           H  
ATOM    177  CD2 LEU A  11     -25.130 -25.223 -25.359  1.00 32.64           C  
ATOM    178 HD21 LEU A  11     -25.634 -25.680 -26.211  1.00 32.64           H  
ATOM    179 HD22 LEU A  11     -24.417 -24.481 -25.720  1.00 32.64           H  
ATOM    180 HD23 LEU A  11     -24.598 -26.005 -24.817  1.00 32.64           H  
ATOM    181  N   PRO A  12     -22.709 -23.929 -21.367  1.00 36.59           N  
ATOM    182  CA  PRO A  12     -21.868 -22.942 -20.700  1.00 36.59           C  
ATOM    183  HA  PRO A  12     -22.125 -22.877 -19.643  1.00 36.59           H  
ATOM    184  C   PRO A  12     -22.053 -21.564 -21.355  1.00 36.59           C  
ATOM    185  CB  PRO A  12     -20.439 -23.475 -20.841  1.00 36.59           C  
ATOM    186  HB2 PRO A  12     -20.232 -24.171 -20.028  1.00 36.59           H  
ATOM    187  HB3 PRO A  12     -19.699 -22.675 -20.852  1.00 36.59           H  
ATOM    188  O   PRO A  12     -21.851 -21.403 -22.560  1.00 36.59           O  
ATOM    189  CG  PRO A  12     -20.474 -24.239 -22.166  1.00 36.59           C  
ATOM    190  HG2 PRO A  12     -20.298 -23.551 -22.993  1.00 36.59           H  
ATOM    191  HG3 PRO A  12     -19.742 -25.046 -22.184  1.00 36.59           H  
ATOM    192  CD  PRO A  12     -21.906 -24.775 -22.240  1.00 36.59           C  
ATOM    193  HD2 PRO A  12     -21.935 -25.801 -21.873  1.00 36.59           H  
ATOM    194  HD3 PRO A  12     -22.263 -24.732 -23.269  1.00 36.59           H  
ATOM    195  N   LEU A  13     -22.409 -20.560 -20.555  1.00 28.98           N  
ATOM    196  H   LEU A  13     -22.534 -20.752 -19.572  1.00 28.98           H  
ATOM    197  CA  LEU A  13     -22.531 -19.156 -20.962  1.00 28.98           C  
ATOM    198  HA  LEU A  13     -22.045 -19.039 -21.931  1.00 28.98           H  
ATOM    199  C   LEU A  13     -21.769 -18.256 -19.979  1.00 28.98           C  
ATOM    200  CB  LEU A  13     -24.023 -18.771 -21.093  1.00 28.98           C  
ATOM    201  HB2 LEU A  13     -24.641 -19.583 -20.709  1.00 28.98           H  
ATOM    202  HB3 LEU A  13     -24.233 -17.896 -20.478  1.00 28.98           H  
ATOM    203  O   LEU A  13     -21.464 -18.674 -18.863  1.00 28.98           O  
ATOM    204  CG  LEU A  13     -24.449 -18.472 -22.542  1.00 28.98           C  
ATOM    205  HG  LEU A  13     -24.174 -19.312 -23.179  1.00 28.98           H  
ATOM    206  CD1 LEU A  13     -25.964 -18.286 -22.614  1.00 28.98           C  
ATOM    207 HD11 LEU A  13     -26.268 -17.442 -21.994  1.00 28.98           H  
ATOM    208 HD12 LEU A  13     -26.267 -18.103 -23.645  1.00 28.98           H  
ATOM    209 HD13 LEU A  13     -26.462 -19.188 -22.259  1.00 28.98           H  
ATOM    210  CD2 LEU A  13     -23.790 -17.197 -23.082  1.00 28.98           C  
ATOM    211 HD21 LEU A  13     -22.712 -17.330 -23.167  1.00 28.98           H  
ATOM    212 HD22 LEU A  13     -24.009 -16.355 -22.424  1.00 28.98           H  
ATOM    213 HD23 LEU A  13     -24.182 -16.978 -24.075  1.00 28.98           H  
ATOM    214  N   ARG A  14     -21.431 -17.034 -20.404  1.00 33.58           N  
ATOM    215  H   ARG A  14     -21.816 -16.709 -21.280  1.00 33.58           H  
ATOM    216  CA  ARG A  14     -20.675 -16.073 -19.585  1.00 33.58           C  
ATOM    217  HA  ARG A  14     -20.107 -16.614 -18.828  1.00 33.58           H  
ATOM    218  C   ARG A  14     -21.589 -15.097 -18.854  1.00 33.58           C  
ATOM    219  CB  ARG A  14     -19.694 -15.246 -20.429  1.00 33.58           C  
ATOM    220  HB2 ARG A  14     -20.260 -14.654 -21.147  1.00 33.58           H  
ATOM    221  HB3 ARG A  14     -19.178 -14.554 -19.764  1.00 33.58           H  
ATOM    222  O   ARG A  14     -22.579 -14.639 -19.419  1.00 33.58           O  
ATOM    223  CG  ARG A  14     -18.639 -16.061 -21.181  1.00 33.58           C  
ATOM    224  HG2 ARG A  14     -19.122 -16.652 -21.959  1.00 33.58           H  
ATOM    225  HG3 ARG A  14     -18.111 -16.720 -20.491  1.00 33.58           H  
ATOM    226  CD  ARG A  14     -17.654 -15.070 -21.808  1.00 33.58           C  
ATOM    227  HD2 ARG A  14     -18.223 -14.276 -22.291  1.00 33.58           H  
ATOM    228  HD3 ARG A  14     -17.055 -14.621 -21.016  1.00 33.58           H  
ATOM    229  NE  ARG A  14     -16.781 -15.712 -22.808  1.00 33.58           N  
ATOM    230  HE  ARG A  14     -16.803 -16.721 -22.857  1.00 33.58           H  
ATOM    231  NH1 ARG A  14     -15.852 -13.766 -23.575  1.00 33.58           N  
ATOM    232 HH11 ARG A  14     -15.218 -13.261 -24.178  1.00 33.58           H  
ATOM    233 HH12 ARG A  14     -16.310 -13.282 -22.817  1.00 33.58           H  
ATOM    234  NH2 ARG A  14     -15.300 -15.706 -24.541  1.00 33.58           N  
ATOM    235 HH21 ARG A  14     -15.372 -16.711 -24.605  1.00 33.58           H  
ATOM    236 HH22 ARG A  14     -14.690 -15.193 -25.161  1.00 33.58           H  
ATOM    237  CZ  ARG A  14     -15.983 -15.062 -23.635  1.00 33.58           C  
ATOM    238  N   ALA A  15     -21.145 -14.689 -17.673  1.00 34.23           N  
ATOM    239  H   ALA A  15     -20.348 -15.165 -17.275  1.00 34.23           H  
ATOM    240  CA  ALA A  15     -21.389 -13.368 -17.116  1.00 34.23           C  
ATOM    241  HA  ALA A  15     -21.663 -12.679 -17.915  1.00 34.23           H  
ATOM    242  C   ALA A  15     -20.070 -12.893 -16.487  1.00 34.23           C  
ATOM    243  CB  ALA A  15     -22.538 -13.434 -16.104  1.00 34.23           C  
ATOM    244  HB1 ALA A  15     -22.711 -12.444 -15.683  1.00 34.23           H  
ATOM    245  HB2 ALA A  15     -22.286 -14.122 -15.298  1.00 34.23           H  
ATOM    246  HB3 ALA A  15     -23.448 -13.774 -16.599  1.00 34.23           H  
ATOM    247  O   ALA A  15     -19.427 -13.657 -15.769  1.00 34.23           O  
ATOM    248  N   ASP A  16     -19.661 -11.661 -16.780  1.00 35.01           N  
ATOM    249  H   ASP A  16     -20.225 -11.089 -17.392  1.00 35.01           H  
ATOM    250  CA  ASP A  16     -18.402 -11.073 -16.318  1.00 35.01           C  
ATOM    251  HA  ASP A  16     -17.805 -11.813 -15.784  1.00 35.01           H  
ATOM    252  C   ASP A  16     -18.721  -9.922 -15.349  1.00 35.01           C  
ATOM    253  CB  ASP A  16     -17.577 -10.594 -17.532  1.00 35.01           C  
ATOM    254  HB2 ASP A  16     -18.191  -9.940 -18.151  1.00 35.01           H  
ATOM    255  HB3 ASP A  16     -16.739 -10.003 -17.165  1.00 35.01           H  
ATOM    256  O   ASP A  16     -18.986  -8.801 -15.783  1.00 35.01           O  
ATOM    257  CG  ASP A  16     -17.017 -11.730 -18.405  1.00 35.01           C  
ATOM    258  OD1 ASP A  16     -15.887 -12.182 -18.118  1.00 35.01           O  
ATOM    259  OD2 ASP A  16     -17.684 -12.121 -19.397  1.00 35.01           O  
ATOM    260  N   MET A  17     -18.739 -10.188 -14.037  1.00 29.07           N  
ATOM    261  H   MET A  17     -18.593 -11.134 -13.715  1.00 29.07           H  
ATOM    262  CA  MET A  17     -18.875  -9.134 -13.023  1.00 29.07           C  
ATOM    263  HA  MET A  17     -18.270  -8.288 -13.350  1.00 29.07           H  
ATOM    264  C   MET A  17     -18.371  -9.565 -11.641  1.00 29.07           C  
ATOM    265  CB  MET A  17     -20.346  -8.675 -12.898  1.00 29.07           C  
ATOM    266  HB2 MET A  17     -20.768  -9.006 -11.949  1.00 29.07           H  
ATOM    267  HB3 MET A  17     -20.952  -9.105 -13.696  1.00 29.07           H  
ATOM    268  O   MET A  17     -18.762 -10.614 -11.142  1.00 29.07           O  
ATOM    269  CG  MET A  17     -20.440  -7.148 -12.994  1.00 29.07           C  
ATOM    270  HG2 MET A  17     -19.714  -6.701 -12.316  1.00 29.07           H  
ATOM    271  HG3 MET A  17     -20.172  -6.861 -14.011  1.00 29.07           H  
ATOM    272  SD  MET A  17     -22.071  -6.447 -12.622  1.00 29.07           S  
ATOM    273  CE  MET A  17     -22.001  -6.447 -10.808  1.00 29.07           C  
ATOM    274  HE1 MET A  17     -21.878  -7.466 -10.440  1.00 29.07           H  
ATOM    275  HE2 MET A  17     -21.162  -5.840 -10.470  1.00 29.07           H  
ATOM    276  HE3 MET A  17     -22.927  -6.033 -10.407  1.00 29.07           H  
ATOM    277  N   ASP A  18     -17.591  -8.690 -11.007  1.00 38.19           N  
ATOM    278  H   ASP A  18     -17.188  -7.935 -11.544  1.00 38.19           H  
ATOM    279  CA  ASP A  18     -17.697  -8.381  -9.577  1.00 38.19           C  
ATOM    280  HA  ASP A  18     -18.755  -8.401  -9.313  1.00 38.19           H  
ATOM    281  C   ASP A  18     -17.176  -6.943  -9.357  1.00 38.19           C  
ATOM    282  CB  ASP A  18     -16.965  -9.414  -8.698  1.00 38.19           C  
ATOM    283  HB2 ASP A  18     -15.916  -9.132  -8.601  1.00 38.19           H  
ATOM    284  HB3 ASP A  18     -17.004 -10.393  -9.174  1.00 38.19           H  
ATOM    285  O   ASP A  18     -16.409  -6.439 -10.188  1.00 38.19           O  
ATOM    286  CG  ASP A  18     -17.602  -9.539  -7.307  1.00 38.19           C  
ATOM    287  OD1 ASP A  18     -18.355  -8.612  -6.927  1.00 38.19           O  
ATOM    288  OD2 ASP A  18     -17.309 -10.549  -6.632  1.00 38.19           O  
ATOM    289  N   ALA A  19     -17.618  -6.241  -8.311  1.00 34.39           N  
ATOM    290  H   ALA A  19     -18.150  -6.729  -7.605  1.00 34.39           H  
ATOM    291  CA  ALA A  19     -17.348  -4.808  -8.144  1.00 34.39           C  
ATOM    292  HA  ALA A  19     -16.375  -4.591  -8.584  1.00 34.39           H  
ATOM    293  C   ALA A  19     -17.289  -4.346  -6.677  1.00 34.39           C  
ATOM    294  CB  ALA A  19     -18.404  -4.009  -8.922  1.00 34.39           C  
ATOM    295  HB1 ALA A  19     -19.393  -4.210  -8.509  1.00 34.39           H  
ATOM    296  HB2 ALA A  19     -18.197  -2.941  -8.844  1.00 34.39           H  
ATOM    297  HB3 ALA A  19     -18.390  -4.299  -9.973  1.00 34.39           H  
ATOM    298  O   ALA A  19     -18.026  -4.815  -5.816  1.00 34.39           O  
ATOM    299  N   CYS A  20     -16.432  -3.358  -6.400  1.00 30.31           N  
ATOM    300  H   CYS A  20     -15.840  -3.009  -7.140  1.00 30.31           H  
ATOM    301  CA  CYS A  20     -16.264  -2.792  -5.061  1.00 30.31           C  
ATOM    302  HA  CYS A  20     -16.272  -3.603  -4.333  1.00 30.31           H  
ATOM    303  C   CYS A  20     -17.413  -1.836  -4.692  1.00 30.31           C  
ATOM    304  CB  CYS A  20     -14.905  -2.078  -4.968  1.00 30.31           C  
ATOM    305  HB2 CYS A  20     -14.892  -1.238  -5.663  1.00 30.31           H  
ATOM    306  HB3 CYS A  20     -14.795  -1.686  -3.957  1.00 30.31           H  
ATOM    307  O   CYS A  20     -17.294  -0.623  -4.881  1.00 30.31           O  
ATOM    308  SG  CYS A  20     -13.525  -3.202  -5.334  1.00 30.31           S  
ATOM    309  HG  CYS A  20     -12.545  -2.352  -5.016  1.00 30.31           H  
ATOM    310  N   GLU A  21     -18.503  -2.365  -4.134  1.00 35.17           N  
ATOM    311  H   GLU A  21     -18.604  -3.369  -4.115  1.00 35.17           H  
ATOM    312  CA  GLU A  21     -19.497  -1.542  -3.435  1.00 35.17           C  
ATOM    313  HA  GLU A  21     -19.799  -0.737  -4.104  1.00 35.17           H  
ATOM    314  C   GLU A  21     -18.910  -0.883  -2.170  1.00 35.17           C  
ATOM    315  CB  GLU A  21     -20.759  -2.344  -3.081  1.00 35.17           C  
ATOM    316  HB2 GLU A  21     -21.406  -1.697  -2.489  1.00 35.17           H  
ATOM    317  HB3 GLU A  21     -20.488  -3.207  -2.473  1.00 35.17           H  
ATOM    318  O   GLU A  21     -17.977  -1.390  -1.541  1.00 35.17           O  
ATOM    319  CG  GLU A  21     -21.544  -2.804  -4.318  1.00 35.17           C  
ATOM    320  HG2 GLU A  21     -21.053  -3.674  -4.755  1.00 35.17           H  
ATOM    321  HG3 GLU A  21     -21.531  -2.003  -5.057  1.00 35.17           H  
ATOM    322  CD  GLU A  21     -23.000  -3.141  -3.959  1.00 35.17           C  
ATOM    323  OE1 GLU A  21     -23.894  -2.649  -4.683  1.00 35.17           O  
ATOM    324  OE2 GLU A  21     -23.207  -3.847  -2.942  1.00 35.17           O  
ATOM    325  N   LEU A  22     -19.477   0.265  -1.789  1.00 31.33           N  
ATOM    326  H   LEU A  22     -20.302   0.562  -2.289  1.00 31.33           H  
ATOM    327  CA  LEU A  22     -19.124   1.020  -0.581  1.00 31.33           C  
ATOM    328  HA  LEU A  22     -18.142   0.703  -0.232  1.00 31.33           H  
ATOM    329  C   LEU A  22     -20.117   0.728   0.554  1.00 31.33           C  
ATOM    330  CB  LEU A  22     -19.075   2.523  -0.921  1.00 31.33           C  
ATOM    331  HB2 LEU A  22     -18.997   3.099   0.001  1.00 31.33           H  
ATOM    332  HB3 LEU A  22     -20.018   2.794  -1.396  1.00 31.33           H  
ATOM    333  O   LEU A  22     -21.240   0.288   0.310  1.00 31.33           O  
ATOM    334  CG  LEU A  22     -17.908   2.924  -1.845  1.00 31.33           C  
ATOM    335  HG  LEU A  22     -17.870   2.259  -2.708  1.00 31.33           H  
ATOM    336  CD1 LEU A  22     -18.116   4.350  -2.355  1.00 31.33           C  
ATOM    337 HD11 LEU A  22     -17.298   4.627  -3.021  1.00 31.33           H  
ATOM    338 HD12 LEU A  22     -19.053   4.406  -2.908  1.00 31.33           H  
ATOM    339 HD13 LEU A  22     -18.154   5.043  -1.514  1.00 31.33           H  
ATOM    340  CD2 LEU A  22     -16.562   2.876  -1.115  1.00 31.33           C  
ATOM    341 HD21 LEU A  22     -15.771   3.222  -1.781  1.00 31.33           H  
ATOM    342 HD22 LEU A  22     -16.338   1.851  -0.821  1.00 31.33           H  
ATOM    343 HD23 LEU A  22     -16.595   3.510  -0.229  1.00 31.33           H  
ATOM    344  N   ARG A  23     -19.722   0.999   1.805  1.00 32.12           N  
ATOM    345  H   ARG A  23     -18.809   1.410   1.938  1.00 32.12           H  
ATOM    346  CA  ARG A  23     -20.589   0.855   2.988  1.00 32.12           C  
ATOM    347  HA  ARG A  23     -21.629   0.898   2.667  1.00 32.12           H  
ATOM    348  C   ARG A  23     -20.430   2.024   3.963  1.00 32.12           C  
ATOM    349  CB  ARG A  23     -20.372  -0.509   3.671  1.00 32.12           C  
ATOM    350  HB2 ARG A  23     -20.851  -0.477   4.649  1.00 32.12           H  
ATOM    351  HB3 ARG A  23     -19.307  -0.694   3.815  1.00 32.12           H  
ATOM    352  O   ARG A  23     -19.781   1.890   4.994  1.00 32.12           O  
ATOM    353  CG  ARG A  23     -21.007  -1.656   2.872  1.00 32.12           C  
ATOM    354  HG2 ARG A  23     -22.020  -1.371   2.589  1.00 32.12           H  
ATOM    355  HG3 ARG A  23     -20.428  -1.845   1.968  1.00 32.12           H  
ATOM    356  CD  ARG A  23     -21.078  -2.934   3.713  1.00 32.12           C  
ATOM    357  HD2 ARG A  23     -21.532  -2.686   4.672  1.00 32.12           H  
ATOM    358  HD3 ARG A  23     -20.067  -3.305   3.885  1.00 32.12           H  
ATOM    359  NE  ARG A  23     -21.881  -3.963   3.027  1.00 32.12           N  
ATOM    360  HE  ARG A  23     -21.895  -3.910   2.018  1.00 32.12           H  
ATOM    361  NH1 ARG A  23     -22.738  -5.030   4.877  1.00 32.12           N  
ATOM    362 HH11 ARG A  23     -23.372  -5.709   5.274  1.00 32.12           H  
ATOM    363 HH12 ARG A  23     -22.210  -4.402   5.467  1.00 32.12           H  
ATOM    364  NH2 ARG A  23     -23.359  -5.677   2.833  1.00 32.12           N  
ATOM    365 HH21 ARG A  23     -23.975  -6.366   3.240  1.00 32.12           H  
ATOM    366 HH22 ARG A  23     -23.335  -5.567   1.829  1.00 32.12           H  
ATOM    367  CZ  ARG A  23     -22.650  -4.882   3.583  1.00 32.12           C  
ATOM    368  N   ASP A  24     -21.095   3.126   3.631  1.00 42.79           N  
ATOM    369  H   ASP A  24     -21.568   3.146   2.738  1.00 42.79           H  
ATOM    370  CA  ASP A  24     -21.321   4.286   4.497  1.00 42.79           C  
ATOM    371  HA  ASP A  24     -21.026   4.063   5.523  1.00 42.79           H  
ATOM    372  C   ASP A  24     -22.820   4.657   4.475  1.00 42.79           C  
ATOM    373  CB  ASP A  24     -20.497   5.495   4.007  1.00 42.79           C  
ATOM    374  HB2 ASP A  24     -20.706   5.668   2.951  1.00 42.79           H  
ATOM    375  HB3 ASP A  24     -20.832   6.379   4.549  1.00 42.79           H  
ATOM    376  O   ASP A  24     -23.301   5.175   3.469  1.00 42.79           O  
ATOM    377  CG  ASP A  24     -18.983   5.372   4.202  1.00 42.79           C  
ATOM    378  OD1 ASP A  24     -18.521   5.629   5.338  1.00 42.79           O  
ATOM    379  OD2 ASP A  24     -18.285   5.102   3.196  1.00 42.79           O  
ATOM    380  N   ASP A  25     -23.552   4.418   5.570  1.00 38.62           N  
ATOM    381  H   ASP A  25     -23.135   3.871   6.309  1.00 38.62           H  
ATOM    382  CA  ASP A  25     -24.718   5.219   5.998  1.00 38.62           C  
ATOM    383  HA  ASP A  25     -24.443   6.269   5.903  1.00 38.62           H  
ATOM    384  C   ASP A  25     -25.019   4.944   7.489  1.00 38.62           C  
ATOM    385  CB  ASP A  25     -25.982   4.985   5.137  1.00 38.62           C  
ATOM    386  HB2 ASP A  25     -25.726   5.017   4.079  1.00 38.62           H  
ATOM    387  HB3 ASP A  25     -26.379   3.992   5.353  1.00 38.62           H  
ATOM    388  O   ASP A  25     -24.696   3.878   8.013  1.00 38.62           O  
ATOM    389  CG  ASP A  25     -27.083   6.038   5.375  1.00 38.62           C  
ATOM    390  OD1 ASP A  25     -26.822   7.124   5.947  1.00 38.62           O  
ATOM    391  OD2 ASP A  25     -28.266   5.771   5.059  1.00 38.62           O  
ATOM    392  N   ASP A  26     -25.645   5.907   8.166  1.00 43.21           N  
ATOM    393  H   ASP A  26     -25.953   6.701   7.622  1.00 43.21           H  
ATOM    394  CA  ASP A  26     -25.964   5.903   9.600  1.00 43.21           C  
ATOM    395  HA  ASP A  26     -25.499   5.040  10.077  1.00 43.21           H  
ATOM    396  C   ASP A  26     -27.487   5.825   9.822  1.00 43.21           C  
ATOM    397  CB  ASP A  26     -25.410   7.198  10.248  1.00 43.21           C  
ATOM    398  HB2 ASP A  26     -26.209   7.698  10.795  1.00 43.21           H  
ATOM    399  HB3 ASP A  26     -25.090   7.892   9.471  1.00 43.21           H  
ATOM    400  O   ASP A  26     -28.221   6.689   9.327  1.00 43.21           O  
ATOM    401  CG  ASP A  26     -24.260   6.992  11.241  1.00 43.21           C  
ATOM    402  OD1 ASP A  26     -24.337   6.022  12.027  1.00 43.21           O  
ATOM    403  OD2 ASP A  26     -23.363   7.868  11.275  1.00 43.21           O  
ATOM    404  N   LYS A  27     -27.970   4.851  10.612  1.00 38.59           N  
ATOM    405  H   LYS A  27     -27.309   4.151  10.919  1.00 38.59           H  
ATOM    406  CA  LYS A  27     -29.282   4.869  11.302  1.00 38.59           C  
ATOM    407  HA  LYS A  27     -29.442   5.873  11.696  1.00 38.59           H  
ATOM    408  C   LYS A  27     -29.304   3.915  12.501  1.00 38.59           C  
ATOM    409  CB  LYS A  27     -30.463   4.492  10.372  1.00 38.59           C  
ATOM    410  HB2 LYS A  27     -30.153   3.711   9.678  1.00 38.59           H  
ATOM    411  HB3 LYS A  27     -31.259   4.061  10.979  1.00 38.59           H  
ATOM    412  O   LYS A  27     -28.706   2.844  12.469  1.00 38.59           O  
ATOM    413  CG  LYS A  27     -31.089   5.690   9.628  1.00 38.59           C  
ATOM    414  HG2 LYS A  27     -32.166   5.687   9.792  1.00 38.59           H  
ATOM    415  HG3 LYS A  27     -30.705   6.622  10.042  1.00 38.59           H  
ATOM    416  CD  LYS A  27     -30.838   5.634   8.113  1.00 38.59           C  
ATOM    417  HD2 LYS A  27     -31.612   5.029   7.642  1.00 38.59           H  
ATOM    418  HD3 LYS A  27     -29.883   5.144   7.922  1.00 38.59           H  
ATOM    419  CE  LYS A  27     -30.824   7.034   7.483  1.00 38.59           C  
ATOM    420  HE2 LYS A  27     -31.048   7.773   8.253  1.00 38.59           H  
ATOM    421  HE3 LYS A  27     -31.593   7.085   6.712  1.00 38.59           H  
ATOM    422  NZ  LYS A  27     -29.495   7.317   6.893  1.00 38.59           N  
ATOM    423  HZ1 LYS A  27     -28.766   7.202   7.582  1.00 38.59           H  
ATOM    424  HZ2 LYS A  27     -29.232   6.658   6.174  1.00 38.59           H  
ATOM    425  HZ3 LYS A  27     -29.389   8.234   6.483  1.00 38.59           H  
ATOM    426  N   ALA A  28     -30.093   4.275  13.512  1.00 37.96           N  
ATOM    427  H   ALA A  28     -30.536   5.182  13.473  1.00 37.96           H  
ATOM    428  CA  ALA A  28     -30.548   3.386  14.578  1.00 37.96           C  
ATOM    429  HA  ALA A  28     -30.568   2.360  14.210  1.00 37.96           H  
ATOM    430  C   ALA A  28     -31.970   3.790  14.999  1.00 37.96           C  
ATOM    431  CB  ALA A  28     -29.566   3.466  15.755  1.00 37.96           C  
ATOM    432  HB1 ALA A  28     -29.898   2.803  16.555  1.00 37.96           H  
ATOM    433  HB2 ALA A  28     -28.574   3.156  15.429  1.00 37.96           H  
ATOM    434  HB3 ALA A  28     -29.518   4.487  16.134  1.00 37.96           H  
ATOM    435  O   ALA A  28     -32.208   4.967  15.274  1.00 37.96           O  
ATOM    436  N   ALA A  29     -32.904   2.835  15.038  1.00 33.93           N  
ATOM    437  H   ALA A  29     -32.663   1.894  14.762  1.00 33.93           H  
ATOM    438  CA  ALA A  29     -34.263   3.037  15.539  1.00 33.93           C  
ATOM    439  HA  ALA A  29     -34.226   3.701  16.402  1.00 33.93           H  
ATOM    440  C   ALA A  29     -34.901   1.704  15.976  1.00 33.93           C  
ATOM    441  CB  ALA A  29     -35.120   3.710  14.456  1.00 33.93           C  
ATOM    442  HB1 ALA A  29     -35.161   3.079  13.568  1.00 33.93           H  
ATOM    443  HB2 ALA A  29     -36.133   3.852  14.833  1.00 33.93           H  
ATOM    444  HB3 ALA A  29     -34.702   4.681  14.193  1.00 33.93           H  
ATOM    445  O   ALA A  29     -34.966   0.756  15.198  1.00 33.93           O  
ATOM    446  N   SER A  30     -35.392   1.681  17.212  1.00 35.59           N  
ATOM    447  H   SER A  30     -35.237   2.507  17.774  1.00 35.59           H  
ATOM    448  CA  SER A  30     -36.434   0.775  17.731  1.00 35.59           C  
ATOM    449  HA  SER A  30     -36.413  -0.171  17.189  1.00 35.59           H  
ATOM    450  C   SER A  30     -37.819   1.459  17.505  1.00 35.59           C  
ATOM    451  CB  SER A  30     -36.109   0.517  19.220  1.00 35.59           C  
ATOM    452  HB2 SER A  30     -36.370   1.402  19.800  1.00 35.59           H  
ATOM    453  HB3 SER A  30     -36.677  -0.329  19.607  1.00 35.59           H  
ATOM    454  O   SER A  30     -37.791   2.630  17.104  1.00 35.59           O  
ATOM    455  OG  SER A  30     -34.735   0.229  19.431  1.00 35.59           O  
ATOM    456  HG  SER A  30     -34.658  -0.288  20.237  1.00 35.59           H  
ATOM    457  N   PRO A  31     -39.011   0.862  17.779  1.00 43.23           N  
ATOM    458  CA  PRO A  31     -39.240  -0.283  18.672  1.00 43.23           C  
ATOM    459  HA  PRO A  31     -38.346  -0.889  18.819  1.00 43.23           H  
ATOM    460  C   PRO A  31     -40.380  -1.279  18.294  1.00 43.23           C  
ATOM    461  CB  PRO A  31     -39.616   0.488  19.945  1.00 43.23           C  
ATOM    462  HB2 PRO A  31     -38.745   1.010  20.342  1.00 43.23           H  
ATOM    463  HB3 PRO A  31     -40.038  -0.138  20.731  1.00 43.23           H  
ATOM    464  O   PRO A  31     -41.036  -1.152  17.267  1.00 43.23           O  
ATOM    465  CG  PRO A  31     -40.626   1.512  19.413  1.00 43.23           C  
ATOM    466  HG2 PRO A  31     -40.555   2.447  19.969  1.00 43.23           H  
ATOM    467  HG3 PRO A  31     -41.638   1.111  19.462  1.00 43.23           H  
ATOM    468  CD  PRO A  31     -40.207   1.696  17.948  1.00 43.23           C  
ATOM    469  HD2 PRO A  31     -40.028   2.753  17.753  1.00 43.23           H  
ATOM    470  HD3 PRO A  31     -41.002   1.351  17.286  1.00 43.23           H  
ATOM    471  N   ASP A  32     -40.580  -2.261  19.181  1.00 31.47           N  
ATOM    472  H   ASP A  32     -39.930  -2.272  19.954  1.00 31.47           H  
ATOM    473  CA  ASP A  32     -41.826  -2.945  19.589  1.00 31.47           C  
ATOM    474  HA  ASP A  32     -41.484  -3.853  20.086  1.00 31.47           H  
ATOM    475  C   ASP A  32     -42.852  -3.460  18.541  1.00 31.47           C  
ATOM    476  CB  ASP A  32     -42.488  -2.134  20.725  1.00 31.47           C  
ATOM    477  HB2 ASP A  32     -43.316  -2.714  21.132  1.00 31.47           H  
ATOM    478  HB3 ASP A  32     -42.892  -1.213  20.305  1.00 31.47           H  
ATOM    479  O   ASP A  32     -43.815  -2.792  18.165  1.00 31.47           O  
ATOM    480  CG  ASP A  32     -41.533  -1.775  21.882  1.00 31.47           C  
ATOM    481  OD1 ASP A  32     -40.436  -2.382  21.968  1.00 31.47           O  
ATOM    482  OD2 ASP A  32     -41.846  -0.810  22.614  1.00 31.47           O  
ATOM    483  N   SER A  33     -42.711  -4.746  18.192  1.00 37.11           N  
ATOM    484  H   SER A  33     -41.810  -5.156  18.393  1.00 37.11           H  
ATOM    485  CA  SER A  33     -43.754  -5.757  17.881  1.00 37.11           C  
ATOM    486  HA  SER A  33     -44.554  -5.710  18.620  1.00 37.11           H  
ATOM    487  C   SER A  33     -43.043  -7.126  17.942  1.00 37.11           C  
ATOM    488  CB  SER A  33     -44.342  -5.557  16.484  1.00 37.11           C  
ATOM    489  HB2 SER A  33     -44.903  -6.446  16.195  1.00 37.11           H  
ATOM    490  HB3 SER A  33     -43.533  -5.416  15.767  1.00 37.11           H  
ATOM    491  O   SER A  33     -41.946  -7.228  17.399  1.00 37.11           O  
ATOM    492  OG  SER A  33     -45.201  -4.434  16.480  1.00 37.11           O  
ATOM    493  HG  SER A  33     -44.800  -3.765  17.041  1.00 37.11           H  
ATOM    494  N   GLU A  34     -43.418  -8.148  18.719  1.00 32.37           N  
ATOM    495  H   GLU A  34     -42.634  -8.780  18.795  1.00 32.37           H  
ATOM    496  CA  GLU A  34     -44.693  -8.873  18.938  1.00 32.37           C  
ATOM    497  HA  GLU A  34     -44.507  -9.439  19.851  1.00 32.37           H  
ATOM    498  C   GLU A  34     -44.995  -9.981  17.901  1.00 32.37           C  
ATOM    499  CB  GLU A  34     -45.929  -8.022  19.287  1.00 32.37           C  
ATOM    500  HB2 GLU A  34     -46.107  -7.268  18.521  1.00 32.37           H  
ATOM    501  HB3 GLU A  34     -46.786  -8.696  19.274  1.00 32.37           H  
ATOM    502  O   GLU A  34     -44.817  -9.786  16.702  1.00 32.37           O  
ATOM    503  CG  GLU A  34     -45.862  -7.375  20.683  1.00 32.37           C  
ATOM    504  HG2 GLU A  34     -45.120  -7.896  21.290  1.00 32.37           H  
ATOM    505  HG3 GLU A  34     -45.534  -6.340  20.588  1.00 32.37           H  
ATOM    506  CD  GLU A  34     -47.223  -7.433  21.398  1.00 32.37           C  
ATOM    507  OE1 GLU A  34     -47.279  -8.060  22.481  1.00 32.37           O  
ATOM    508  OE2 GLU A  34     -48.202  -6.884  20.845  1.00 32.37           O  
ATOM    509  N   LEU A  35     -45.478 -11.131  18.415  1.00 33.56           N  
ATOM    510  H   LEU A  35     -45.663 -11.106  19.407  1.00 33.56           H  
ATOM    511  CA  LEU A  35     -45.581 -12.477  17.799  1.00 33.56           C  
ATOM    512  HA  LEU A  35     -46.032 -13.095  18.576  1.00 33.56           H  
ATOM    513  C   LEU A  35     -44.212 -13.134  17.484  1.00 33.56           C  
ATOM    514  CB  LEU A  35     -46.556 -12.482  16.605  1.00 33.56           C  
ATOM    515  HB2 LEU A  35     -46.658 -13.507  16.247  1.00 33.56           H  
ATOM    516  HB3 LEU A  35     -46.111 -11.898  15.799  1.00 33.56           H  
ATOM    517  O   LEU A  35     -43.319 -12.472  16.969  1.00 33.56           O  
ATOM    518  CG  LEU A  35     -47.960 -11.919  16.906  1.00 33.56           C  
ATOM    519  HG  LEU A  35     -47.880 -10.897  17.278  1.00 33.56           H  
ATOM    520  CD1 LEU A  35     -48.795 -11.885  15.625  1.00 33.56           C  
ATOM    521 HD11 LEU A  35     -48.290 -11.264  14.885  1.00 33.56           H  
ATOM    522 HD12 LEU A  35     -48.912 -12.894  15.231  1.00 33.56           H  
ATOM    523 HD13 LEU A  35     -49.774 -11.455  15.835  1.00 33.56           H  
ATOM    524  CD2 LEU A  35     -48.715 -12.762  17.940  1.00 33.56           C  
ATOM    525 HD21 LEU A  35     -48.210 -12.705  18.904  1.00 33.56           H  
ATOM    526 HD22 LEU A  35     -49.725 -12.373  18.062  1.00 33.56           H  
ATOM    527 HD23 LEU A  35     -48.761 -13.800  17.610  1.00 33.56           H  
ATOM    528  N   ASN A  36     -43.881 -14.390  17.821  1.00 35.80           N  
ATOM    529  H   ASN A  36     -42.891 -14.519  17.664  1.00 35.80           H  
ATOM    530  CA  ASN A  36     -44.572 -15.656  18.170  1.00 35.80           C  
ATOM    531  HA  ASN A  36     -43.775 -16.261  18.605  1.00 35.80           H  
ATOM    532  C   ASN A  36     -45.084 -16.524  17.001  1.00 35.80           C  
ATOM    533  CB  ASN A  36     -45.613 -15.595  19.309  1.00 35.80           C  
ATOM    534  HB2 ASN A  36     -45.983 -16.610  19.454  1.00 35.80           H  
ATOM    535  HB3 ASN A  36     -46.483 -15.008  19.013  1.00 35.80           H  
ATOM    536  O   ASN A  36     -46.235 -16.408  16.597  1.00 35.80           O  
ATOM    537  CG  ASN A  36     -45.104 -15.137  20.662  1.00 35.80           C  
ATOM    538  ND2 ASN A  36     -45.939 -15.208  21.671  1.00 35.80           N  
ATOM    539 HD21 ASN A  36     -45.575 -14.912  22.565  1.00 35.80           H  
ATOM    540 HD22 ASN A  36     -46.863 -15.595  21.546  1.00 35.80           H  
ATOM    541  OD1 ASN A  36     -43.975 -14.725  20.850  1.00 35.80           O  
ATOM    542  N   GLU A  37     -44.266 -17.515  16.626  1.00 33.17           N  
ATOM    543  H   GLU A  37     -43.302 -17.444  16.918  1.00 33.17           H  
ATOM    544  CA  GLU A  37     -44.672 -18.921  16.435  1.00 33.17           C  
ATOM    545  HA  GLU A  37     -45.635 -19.087  16.916  1.00 33.17           H  
ATOM    546  C   GLU A  37     -43.637 -19.821  17.155  1.00 33.17           C  
ATOM    547  CB  GLU A  37     -44.809 -19.314  14.951  1.00 33.17           C  
ATOM    548  HB2 GLU A  37     -44.897 -20.399  14.901  1.00 33.17           H  
ATOM    549  HB3 GLU A  37     -43.911 -19.020  14.407  1.00 33.17           H  
ATOM    550  O   GLU A  37     -42.522 -19.369  17.430  1.00 33.17           O  
ATOM    551  CG  GLU A  37     -46.052 -18.710  14.279  1.00 33.17           C  
ATOM    552  HG2 GLU A  37     -46.889 -18.773  14.975  1.00 33.17           H  
ATOM    553  HG3 GLU A  37     -45.869 -17.657  14.064  1.00 33.17           H  
ATOM    554  CD  GLU A  37     -46.424 -19.446  12.980  1.00 33.17           C  
ATOM    555  OE1 GLU A  37     -47.601 -19.859  12.860  1.00 33.17           O  
ATOM    556  OE2 GLU A  37     -45.533 -19.600  12.113  1.00 33.17           O  
ATOM    557  N   GLU A  38     -43.989 -21.064  17.510  1.00 35.84           N  
ATOM    558  H   GLU A  38     -44.886 -21.423  17.214  1.00 35.84           H  
ATOM    559  CA  GLU A  38     -43.184 -21.911  18.415  1.00 35.84           C  
ATOM    560  HA  GLU A  38     -42.407 -21.281  18.850  1.00 35.84           H  
ATOM    561  C   GLU A  38     -42.492 -23.112  17.726  1.00 35.84           C  
ATOM    562  CB  GLU A  38     -44.035 -22.415  19.592  1.00 35.84           C  
ATOM    563  HB2 GLU A  38     -44.912 -22.940  19.211  1.00 35.84           H  
ATOM    564  HB3 GLU A  38     -43.438 -23.124  20.166  1.00 35.84           H  
ATOM    565  O   GLU A  38     -43.100 -23.781  16.886  1.00 35.84           O  
ATOM    566  CG  GLU A  38     -44.476 -21.289  20.535  1.00 35.84           C  
ATOM    567  HG2 GLU A  38     -43.602 -20.702  20.820  1.00 35.84           H  
ATOM    568  HG3 GLU A  38     -45.169 -20.627  20.015  1.00 35.84           H  
ATOM    569  CD  GLU A  38     -45.139 -21.869  21.790  1.00 35.84           C  
ATOM    570  OE1 GLU A  38     -44.404 -22.092  22.779  1.00 35.84           O  
ATOM    571  OE2 GLU A  38     -46.368 -22.101  21.744  1.00 35.84           O  
ATOM    572  N   PRO A  39     -41.246 -23.468  18.113  1.00 40.77           N  
ATOM    573  CA  PRO A  39     -40.534 -24.644  17.605  1.00 40.77           C  
ATOM    574  HA  PRO A  39     -40.683 -24.733  16.529  1.00 40.77           H  
ATOM    575  C   PRO A  39     -41.047 -25.935  18.274  1.00 40.77           C  
ATOM    576  CB  PRO A  39     -39.055 -24.350  17.881  1.00 40.77           C  
ATOM    577  HB2 PRO A  39     -38.658 -23.722  17.083  1.00 40.77           H  
ATOM    578  HB3 PRO A  39     -38.456 -25.256  17.979  1.00 40.77           H  
ATOM    579  O   PRO A  39     -40.425 -26.479  19.187  1.00 40.77           O  
ATOM    580  CG  PRO A  39     -39.104 -23.548  19.181  1.00 40.77           C  
ATOM    581  HG2 PRO A  39     -38.232 -22.904  19.292  1.00 40.77           H  
ATOM    582  HG3 PRO A  39     -39.189 -24.224  20.032  1.00 40.77           H  
ATOM    583  CD  PRO A  39     -40.391 -22.734  19.039  1.00 40.77           C  
ATOM    584  HD2 PRO A  39     -40.158 -21.757  18.616  1.00 40.77           H  
ATOM    585  HD3 PRO A  39     -40.870 -22.617  20.011  1.00 40.77           H  
ATOM    586  N   LEU A  40     -42.216 -26.406  17.837  1.00 29.97           N  
ATOM    587  H   LEU A  40     -42.693 -25.853  17.139  1.00 29.97           H  
ATOM    588  CA  LEU A  40     -42.985 -27.462  18.503  1.00 29.97           C  
ATOM    589  HA  LEU A  40     -43.063 -27.180  19.553  1.00 29.97           H  
ATOM    590  C   LEU A  40     -42.294 -28.845  18.440  1.00 29.97           C  
ATOM    591  CB  LEU A  40     -44.415 -27.450  17.918  1.00 29.97           C  
ATOM    592  HB2 LEU A  40     -44.449 -28.061  17.016  1.00 29.97           H  
ATOM    593  HB3 LEU A  40     -44.659 -26.428  17.627  1.00 29.97           H  
ATOM    594  O   LEU A  40     -42.363 -29.560  17.441  1.00 29.97           O  
ATOM    595  CG  LEU A  40     -45.514 -27.900  18.898  1.00 29.97           C  
ATOM    596  HG  LEU A  40     -45.509 -27.236  19.763  1.00 29.97           H  
ATOM    597  CD1 LEU A  40     -46.877 -27.789  18.216  1.00 29.97           C  
ATOM    598 HD11 LEU A  40     -46.931 -28.474  17.370  1.00 29.97           H  
ATOM    599 HD12 LEU A  40     -47.027 -26.768  17.865  1.00 29.97           H  
ATOM    600 HD13 LEU A  40     -47.666 -28.026  18.930  1.00 29.97           H  
ATOM    601  CD2 LEU A  40     -45.347 -29.338  19.393  1.00 29.97           C  
ATOM    602 HD21 LEU A  40     -45.220 -30.012  18.546  1.00 29.97           H  
ATOM    603 HD22 LEU A  40     -44.479 -29.410  20.048  1.00 29.97           H  
ATOM    604 HD23 LEU A  40     -46.223 -29.638  19.968  1.00 29.97           H  
ATOM    605  N   LEU A  41     -41.643 -29.233  19.542  1.00 36.52           N  
ATOM    606  H   LEU A  41     -41.581 -28.563  20.296  1.00 36.52           H  
ATOM    607  CA  LEU A  41     -41.055 -30.561  19.751  1.00 36.52           C  
ATOM    608  HA  LEU A  41     -40.638 -30.917  18.809  1.00 36.52           H  
ATOM    609  C   LEU A  41     -42.099 -31.586  20.223  1.00 36.52           C  
ATOM    610  CB  LEU A  41     -39.937 -30.475  20.811  1.00 36.52           C  
ATOM    611  HB2 LEU A  41     -40.347 -29.982  21.692  1.00 36.52           H  
ATOM    612  HB3 LEU A  41     -39.663 -31.487  21.108  1.00 36.52           H  
ATOM    613  O   LEU A  41     -42.850 -31.322  21.159  1.00 36.52           O  
ATOM    614  CG  LEU A  41     -38.655 -29.741  20.384  1.00 36.52           C  
ATOM    615  HG  LEU A  41     -38.903 -28.753  19.996  1.00 36.52           H  
ATOM    616  CD1 LEU A  41     -37.741 -29.574  21.600  1.00 36.52           C  
ATOM    617 HD11 LEU A  41     -37.470 -30.549  22.006  1.00 36.52           H  
ATOM    618 HD12 LEU A  41     -36.839 -29.035  21.309  1.00 36.52           H  
ATOM    619 HD13 LEU A  41     -38.257 -28.994  22.365  1.00 36.52           H  
ATOM    620  CD2 LEU A  41     -37.879 -30.524  19.321  1.00 36.52           C  
ATOM    621 HD21 LEU A  41     -37.652 -31.528  19.680  1.00 36.52           H  
ATOM    622 HD22 LEU A  41     -38.470 -30.588  18.408  1.00 36.52           H  
ATOM    623 HD23 LEU A  41     -36.951 -30.001  19.088  1.00 36.52           H  
ATOM    624  N   LEU A  42     -42.049 -32.799  19.666  1.00 28.51           N  
ATOM    625  H   LEU A  42     -41.420 -32.943  18.888  1.00 28.51           H  
ATOM    626  CA  LEU A  42     -42.597 -34.017  20.278  1.00 28.51           C  
ATOM    627  HA  LEU A  42     -42.412 -33.944  21.349  1.00 28.51           H  
ATOM    628  C   LEU A  42     -41.826 -35.264  19.796  1.00 28.51           C  
ATOM    629  CB  LEU A  42     -44.125 -34.105  20.046  1.00 28.51           C  
ATOM    630  HB2 LEU A  42     -44.444 -33.271  19.421  1.00 28.51           H  
ATOM    631  HB3 LEU A  42     -44.374 -35.022  19.513  1.00 28.51           H  
ATOM    632  O   LEU A  42     -40.908 -35.152  18.982  1.00 28.51           O  
ATOM    633  CG  LEU A  42     -44.920 -34.053  21.368  1.00 28.51           C  
ATOM    634  HG  LEU A  42     -44.639 -33.161  21.929  1.00 28.51           H  
ATOM    635  CD1 LEU A  42     -46.418 -33.977  21.076  1.00 28.51           C  
ATOM    636 HD11 LEU A  42     -46.974 -33.914  22.011  1.00 28.51           H  
ATOM    637 HD12 LEU A  42     -46.626 -33.084  20.486  1.00 28.51           H  
ATOM    638 HD13 LEU A  42     -46.737 -34.859  20.521  1.00 28.51           H  
ATOM    639  CD2 LEU A  42     -44.676 -35.282  22.252  1.00 28.51           C  
ATOM    640 HD21 LEU A  42     -44.920 -36.194  21.706  1.00 28.51           H  
ATOM    641 HD22 LEU A  42     -43.638 -35.320  22.582  1.00 28.51           H  
ATOM    642 HD23 LEU A  42     -45.306 -35.223  23.140  1.00 28.51           H  
ATOM    643  N   SER A  43     -42.134 -36.437  20.355  1.00 33.25           N  
ATOM    644  H   SER A  43     -42.929 -36.487  20.976  1.00 33.25           H  
ATOM    645  CA  SER A  43     -41.298 -37.647  20.282  1.00 33.25           C  
ATOM    646  HA  SER A  43     -40.795 -37.682  19.316  1.00 33.25           H  
ATOM    647  C   SER A  43     -42.115 -38.952  20.425  1.00 33.25           C  
ATOM    648  CB  SER A  43     -40.230 -37.539  21.386  1.00 33.25           C  
ATOM    649  HB2 SER A  43     -39.617 -36.656  21.201  1.00 33.25           H  
ATOM    650  HB3 SER A  43     -39.578 -38.412  21.361  1.00 33.25           H  
ATOM    651  O   SER A  43     -43.342 -38.903  20.443  1.00 33.25           O  
ATOM    652  OG  SER A  43     -40.823 -37.426  22.668  1.00 33.25           O  
ATOM    653  HG  SER A  43     -40.176 -37.658  23.338  1.00 33.25           H  
ATOM    654  N   ALA A  44     -41.403 -40.082  20.577  1.00 30.55           N  
ATOM    655  H   ALA A  44     -40.399 -39.988  20.519  1.00 30.55           H  
ATOM    656  CA  ALA A  44     -41.858 -41.444  20.908  1.00 30.55           C  
ATOM    657  HA  ALA A  44     -40.967 -41.905  21.332  1.00 30.55           H  
ATOM    658  C   ALA A  44     -42.269 -42.391  19.746  1.00 30.55           C  
ATOM    659  CB  ALA A  44     -42.836 -41.439  22.092  1.00 30.55           C  
ATOM    660  HB1 ALA A  44     -42.452 -40.811  22.896  1.00 30.55           H  
ATOM    661  HB2 ALA A  44     -43.811 -41.072  21.771  1.00 30.55           H  
ATOM    662  HB3 ALA A  44     -42.953 -42.458  22.461  1.00 30.55           H  
ATOM    663  O   ALA A  44     -43.424 -42.456  19.348  1.00 30.55           O  
ATOM    664  N   ASP A  45     -41.273 -43.166  19.291  1.00 29.31           N  
ATOM    665  H   ASP A  45     -40.364 -42.792  19.523  1.00 29.31           H  
ATOM    666  CA  ASP A  45     -41.184 -44.641  19.402  1.00 29.31           C  
ATOM    667  HA  ASP A  45     -40.223 -44.873  18.942  1.00 29.31           H  
ATOM    668  C   ASP A  45     -42.167 -45.621  18.695  1.00 29.31           C  
ATOM    669  CB  ASP A  45     -41.001 -45.011  20.895  1.00 29.31           C  
ATOM    670  HB2 ASP A  45     -41.953 -44.870  21.407  1.00 29.31           H  
ATOM    671  HB3 ASP A  45     -40.732 -46.065  20.976  1.00 29.31           H  
ATOM    672  O   ASP A  45     -43.290 -45.317  18.312  1.00 29.31           O  
ATOM    673  CG  ASP A  45     -39.916 -44.196  21.617  1.00 29.31           C  
ATOM    674  OD1 ASP A  45     -39.008 -43.677  20.923  1.00 29.31           O  
ATOM    675  OD2 ASP A  45     -40.030 -44.034  22.850  1.00 29.31           O  
ATOM    676  N   THR A  46     -41.705 -46.881  18.627  1.00 34.94           N  
ATOM    677  H   THR A  46     -40.764 -46.999  18.973  1.00 34.94           H  
ATOM    678  CA  THR A  46     -42.422 -48.160  18.376  1.00 34.94           C  
ATOM    679  HA  THR A  46     -41.639 -48.908  18.502  1.00 34.94           H  
ATOM    680  C   THR A  46     -42.999 -48.500  16.982  1.00 34.94           C  
ATOM    681  CB  THR A  46     -43.418 -48.521  19.497  1.00 34.94           C  
ATOM    682  HB  THR A  46     -44.032 -49.361  19.170  1.00 34.94           H  
ATOM    683  O   THR A  46     -44.162 -48.260  16.686  1.00 34.94           O  
ATOM    684  CG2 THR A  46     -42.692 -48.944  20.775  1.00 34.94           C  
ATOM    685 HG21 THR A  46     -42.062 -49.810  20.574  1.00 34.94           H  
ATOM    686 HG22 THR A  46     -42.080 -48.122  21.148  1.00 34.94           H  
ATOM    687 HG23 THR A  46     -43.428 -49.212  21.533  1.00 34.94           H  
ATOM    688  OG1 THR A  46     -44.261 -47.451  19.855  1.00 34.94           O  
ATOM    689  HG1 THR A  46     -44.187 -46.787  19.166  1.00 34.94           H  
ATOM    690  N   ASP A  47     -42.194 -49.283  16.248  1.00 28.46           N  
ATOM    691  H   ASP A  47     -41.233 -49.252  16.557  1.00 28.46           H  
ATOM    692  CA  ASP A  47     -42.511 -50.653  15.781  1.00 28.46           C  
ATOM    693  HA  ASP A  47     -41.558 -51.011  15.390  1.00 28.46           H  
ATOM    694  C   ASP A  47     -43.481 -50.954  14.602  1.00 28.46           C  
ATOM    695  CB  ASP A  47     -42.783 -51.554  17.015  1.00 28.46           C  
ATOM    696  HB2 ASP A  47     -43.639 -51.163  17.565  1.00 28.46           H  
ATOM    697  HB3 ASP A  47     -43.046 -52.560  16.688  1.00 28.46           H  
ATOM    698  O   ASP A  47     -44.227 -50.132  14.088  1.00 28.46           O  
ATOM    699  CG  ASP A  47     -41.586 -51.696  17.967  1.00 28.46           C  
ATOM    700  OD1 ASP A  47     -40.524 -51.090  17.689  1.00 28.46           O  
ATOM    701  OD2 ASP A  47     -41.738 -52.434  18.963  1.00 28.46           O  
ATOM    702  N   SER A  48     -43.407 -52.232  14.191  1.00 33.70           N  
ATOM    703  H   SER A  48     -42.762 -52.789  14.734  1.00 33.70           H  
ATOM    704  CA  SER A  48     -44.203 -53.004  13.218  1.00 33.70           C  
ATOM    705  HA  SER A  48     -43.732 -53.986  13.258  1.00 33.70           H  
ATOM    706  C   SER A  48     -44.173 -52.632  11.720  1.00 33.70           C  
ATOM    707  CB  SER A  48     -45.631 -53.268  13.728  1.00 33.70           C  
ATOM    708  HB2 SER A  48     -45.719 -52.914  14.755  1.00 33.70           H  
ATOM    709  HB3 SER A  48     -46.367 -52.738  13.124  1.00 33.70           H  
ATOM    710  O   SER A  48     -45.006 -51.889  11.216  1.00 33.70           O  
ATOM    711  OG  SER A  48     -45.892 -54.667  13.718  1.00 33.70           O  
ATOM    712  HG  SER A  48     -46.272 -54.929  12.877  1.00 33.70           H  
ATOM    713  N   GLU A  49     -43.358 -53.411  10.990  1.00 34.85           N  
ATOM    714  H   GLU A  49     -42.659 -53.916  11.515  1.00 34.85           H  
ATOM    715  CA  GLU A  49     -43.669 -53.947   9.646  1.00 34.85           C  
ATOM    716  HA  GLU A  49     -42.843 -54.616   9.407  1.00 34.85           H  
ATOM    717  C   GLU A  49     -43.654 -52.977   8.427  1.00 34.85           C  
ATOM    718  CB  GLU A  49     -44.925 -54.845   9.786  1.00 34.85           C  
ATOM    719  HB2 GLU A  49     -45.690 -54.359  10.392  1.00 34.85           H  
ATOM    720  HB3 GLU A  49     -45.380 -55.032   8.813  1.00 34.85           H  
ATOM    721  O   GLU A  49     -43.501 -51.772   8.559  1.00 34.85           O  
ATOM    722  CG  GLU A  49     -44.533 -56.187  10.426  1.00 34.85           C  
ATOM    723  HG2 GLU A  49     -43.695 -56.610   9.871  1.00 34.85           H  
ATOM    724  HG3 GLU A  49     -44.198 -56.017  11.449  1.00 34.85           H  
ATOM    725  CD  GLU A  49     -45.687 -57.190  10.424  1.00 34.85           C  
ATOM    726  OE1 GLU A  49     -45.603 -58.158   9.624  1.00 34.85           O  
ATOM    727  OE2 GLU A  49     -46.628 -57.006  11.220  1.00 34.85           O  
ATOM    728  N   GLU A  50     -43.664 -53.443   7.167  1.00 36.78           N  
ATOM    729  H   GLU A  50     -43.562 -52.713   6.477  1.00 36.78           H  
ATOM    730  CA  GLU A  50     -43.846 -54.818   6.661  1.00 36.78           C  
ATOM    731  HA  GLU A  50     -43.798 -55.501   7.509  1.00 36.78           H  
ATOM    732  C   GLU A  50     -42.707 -55.318   5.730  1.00 36.78           C  
ATOM    733  CB  GLU A  50     -45.262 -54.946   6.031  1.00 36.78           C  
ATOM    734  HB2 GLU A  50     -45.190 -54.782   4.956  1.00 36.78           H  
ATOM    735  HB3 GLU A  50     -45.925 -54.182   6.435  1.00 36.78           H  
ATOM    736  O   GLU A  50     -41.541 -54.973   5.908  1.00 36.78           O  
ATOM    737  CG  GLU A  50     -45.878 -56.323   6.359  1.00 36.78           C  
ATOM    738  HG2 GLU A  50     -46.445 -56.246   7.286  1.00 36.78           H  
ATOM    739  HG3 GLU A  50     -45.058 -57.016   6.548  1.00 36.78           H  
ATOM    740  CD  GLU A  50     -46.777 -56.959   5.288  1.00 36.78           C  
ATOM    741  OE1 GLU A  50     -47.079 -58.162   5.485  1.00 36.78           O  
ATOM    742  OE2 GLU A  50     -47.028 -56.339   4.238  1.00 36.78           O  
ATOM    743  N   LYS A  51     -43.013 -56.232   4.794  1.00 37.76           N  
ATOM    744  H   LYS A  51     -43.998 -56.374   4.618  1.00 37.76           H  
ATOM    745  CA  LYS A  51     -42.057 -56.922   3.899  1.00 37.76           C  
ATOM    746  HA  LYS A  51     -41.089 -56.951   4.399  1.00 37.76           H  
ATOM    747  C   LYS A  51     -41.832 -56.070   2.612  1.00 37.76           C  
ATOM    748  CB  LYS A  51     -42.565 -58.381   3.742  1.00 37.76           C  
ATOM    749  HB2 LYS A  51     -43.535 -58.367   3.246  1.00 37.76           H  
ATOM    750  HB3 LYS A  51     -41.889 -58.959   3.112  1.00 37.76           H  
ATOM    751  O   LYS A  51     -42.507 -55.070   2.417  1.00 37.76           O  
ATOM    752  CG  LYS A  51     -42.659 -59.144   5.091  1.00 37.76           C  
ATOM    753  HG2 LYS A  51     -42.064 -60.055   5.031  1.00 37.76           H  
ATOM    754  HG3 LYS A  51     -42.227 -58.535   5.885  1.00 37.76           H  
ATOM    755  CD  LYS A  51     -44.101 -59.531   5.470  1.00 37.76           C  
ATOM    756  HD2 LYS A  51     -44.769 -58.784   5.043  1.00 37.76           H  
ATOM    757  HD3 LYS A  51     -44.358 -60.495   5.031  1.00 37.76           H  
ATOM    758  CE  LYS A  51     -44.312 -59.563   6.995  1.00 37.76           C  
ATOM    759  HE2 LYS A  51     -43.795 -60.415   7.437  1.00 37.76           H  
ATOM    760  HE3 LYS A  51     -43.873 -58.658   7.414  1.00 37.76           H  
ATOM    761  NZ  LYS A  51     -45.749 -59.567   7.367  1.00 37.76           N  
ATOM    762  HZ1 LYS A  51     -46.184 -60.478   7.338  1.00 37.76           H  
ATOM    763  HZ2 LYS A  51     -46.281 -58.960   6.760  1.00 37.76           H  
ATOM    764  HZ3 LYS A  51     -45.863 -59.167   8.287  1.00 37.76           H  
ATOM    765  N   MET A  52     -40.910 -56.345   1.678  1.00 37.37           N  
ATOM    766  H   MET A  52     -40.752 -55.567   1.053  1.00 37.37           H  
ATOM    767  CA  MET A  52     -40.406 -57.634   1.187  1.00 37.37           C  
ATOM    768  HA  MET A  52     -40.356 -58.360   1.998  1.00 37.37           H  
ATOM    769  C   MET A  52     -38.999 -57.566   0.556  1.00 37.37           C  
ATOM    770  CB  MET A  52     -41.340 -58.129   0.060  1.00 37.37           C  
ATOM    771  HB2 MET A  52     -40.944 -59.071  -0.320  1.00 37.37           H  
ATOM    772  HB3 MET A  52     -41.309 -57.402  -0.752  1.00 37.37           H  
ATOM    773  O   MET A  52     -38.635 -56.574  -0.062  1.00 37.37           O  
ATOM    774  CG  MET A  52     -42.808 -58.389   0.411  1.00 37.37           C  
ATOM    775  HG2 MET A  52     -42.864 -59.290   1.023  1.00 37.37           H  
ATOM    776  HG3 MET A  52     -43.217 -57.555   0.982  1.00 37.37           H  
ATOM    777  SD  MET A  52     -43.859 -58.631  -1.045  1.00 37.37           S  
ATOM    778  CE  MET A  52     -44.348 -56.906  -1.337  1.00 37.37           C  
ATOM    779  HE1 MET A  52     -44.880 -56.524  -0.466  1.00 37.37           H  
ATOM    780  HE2 MET A  52     -45.005 -56.855  -2.206  1.00 37.37           H  
ATOM    781  HE3 MET A  52     -43.464 -56.294  -1.515  1.00 37.37           H  
ATOM    782  N   TYR A  53     -38.316 -58.720   0.604  1.00 41.17           N  
ATOM    783  H   TYR A  53     -38.764 -59.452   1.136  1.00 41.17           H  
ATOM    784  CA  TYR A  53     -37.128 -59.147  -0.160  1.00 41.17           C  
ATOM    785  HA  TYR A  53     -36.929 -60.146   0.229  1.00 41.17           H  
ATOM    786  C   TYR A  53     -35.805 -58.355   0.007  1.00 41.17           C  
ATOM    787  CB  TYR A  53     -37.476 -59.347  -1.647  1.00 41.17           C  
ATOM    788  HB2 TYR A  53     -36.626 -59.813  -2.146  1.00 41.17           H  
ATOM    789  HB3 TYR A  53     -37.614 -58.364  -2.098  1.00 41.17           H  
ATOM    790  O   TYR A  53     -35.764 -57.135  -0.002  1.00 41.17           O  
ATOM    791  CG  TYR A  53     -38.707 -60.199  -1.915  1.00 41.17           C  
ATOM    792  CD1 TYR A  53     -38.782 -61.519  -1.424  1.00 41.17           C  
ATOM    793  HD1 TYR A  53     -37.947 -61.951  -0.892  1.00 41.17           H  
ATOM    794  CD2 TYR A  53     -39.791 -59.659  -2.636  1.00 41.17           C  
ATOM    795  HD2 TYR A  53     -39.739 -58.647  -3.010  1.00 41.17           H  
ATOM    796  CE1 TYR A  53     -39.951 -62.280  -1.622  1.00 41.17           C  
ATOM    797  HE1 TYR A  53     -40.028 -63.288  -1.242  1.00 41.17           H  
ATOM    798  CE2 TYR A  53     -40.963 -60.415  -2.830  1.00 41.17           C  
ATOM    799  HE2 TYR A  53     -41.804 -59.984  -3.353  1.00 41.17           H  
ATOM    800  OH  TYR A  53     -42.181 -62.456  -2.471  1.00 41.17           O  
ATOM    801  HH  TYR A  53     -42.878 -61.947  -2.892  1.00 41.17           H  
ATOM    802  CZ  TYR A  53     -41.047 -61.726  -2.314  1.00 41.17           C  
ATOM    803  N   GLY A  54     -34.645 -59.017   0.096  1.00 32.81           N  
ATOM    804  H   GLY A  54     -33.828 -58.423   0.095  1.00 32.81           H  
ATOM    805  CA  GLY A  54     -34.441 -60.465   0.240  1.00 32.81           C  
ATOM    806  HA2 GLY A  54     -34.708 -60.765   1.253  1.00 32.81           H  
ATOM    807  HA3 GLY A  54     -35.084 -60.998  -0.461  1.00 32.81           H  
ATOM    808  C   GLY A  54     -33.009 -60.913  -0.058  1.00 32.81           C  
ATOM    809  O   GLY A  54     -32.585 -60.878  -1.208  1.00 32.81           O  
ATOM    810  N   GLY A  55     -32.281 -61.395   0.955  1.00 34.07           N  
ATOM    811  H   GLY A  55     -32.648 -61.363   1.895  1.00 34.07           H  
ATOM    812  CA  GLY A  55     -30.932 -61.938   0.773  1.00 34.07           C  
ATOM    813  HA2 GLY A  55     -30.241 -61.119   0.575  1.00 34.07           H  
ATOM    814  HA3 GLY A  55     -30.930 -62.587  -0.103  1.00 34.07           H  
ATOM    815  C   GLY A  55     -30.401 -62.728   1.975  1.00 34.07           C  
ATOM    816  O   GLY A  55     -30.656 -62.392   3.127  1.00 34.07           O  
ATOM    817  N   ARG A  56     -29.638 -63.782   1.675  1.00 36.68           N  
ATOM    818  H   ARG A  56     -29.491 -63.942   0.689  1.00 36.68           H  
ATOM    819  CA  ARG A  56     -28.655 -64.470   2.539  1.00 36.68           C  
ATOM    820  HA  ARG A  56     -28.451 -63.870   3.426  1.00 36.68           H  
ATOM    821  C   ARG A  56     -27.358 -64.547   1.710  1.00 36.68           C  
ATOM    822  CB  ARG A  56     -29.170 -65.864   2.945  1.00 36.68           C  
ATOM    823  HB2 ARG A  56     -28.369 -66.378   3.476  1.00 36.68           H  
ATOM    824  HB3 ARG A  56     -29.402 -66.432   2.044  1.00 36.68           H  
ATOM    825  O   ARG A  56     -27.434 -64.401   0.494  1.00 36.68           O  
ATOM    826  CG  ARG A  56     -30.397 -65.853   3.873  1.00 36.68           C  
ATOM    827  HG2 ARG A  56     -30.142 -65.322   4.790  1.00 36.68           H  
ATOM    828  HG3 ARG A  56     -31.229 -65.345   3.386  1.00 36.68           H  
ATOM    829  CD  ARG A  56     -30.807 -67.298   4.208  1.00 36.68           C  
ATOM    830  HD2 ARG A  56     -31.158 -67.777   3.294  1.00 36.68           H  
ATOM    831  HD3 ARG A  56     -29.931 -67.836   4.570  1.00 36.68           H  
ATOM    832  NE  ARG A  56     -31.862 -67.356   5.241  1.00 36.68           N  
ATOM    833  HE  ARG A  56     -32.079 -66.489   5.712  1.00 36.68           H  
ATOM    834  NH1 ARG A  56     -32.326 -69.606   5.098  1.00 36.68           N  
ATOM    835 HH11 ARG A  56     -32.832 -70.416   5.426  1.00 36.68           H  
ATOM    836 HH12 ARG A  56     -31.655 -69.691   4.349  1.00 36.68           H  
ATOM    837  NH2 ARG A  56     -33.379 -68.360   6.616  1.00 36.68           N  
ATOM    838 HH21 ARG A  56     -33.869 -69.186   6.930  1.00 36.68           H  
ATOM    839 HH22 ARG A  56     -33.551 -67.479   7.079  1.00 36.68           H  
ATOM    840  CZ  ARG A  56     -32.515 -68.435   5.644  1.00 36.68           C  
ATOM    841  N   VAL A  57     -26.154 -64.754   2.234  1.00 35.69           N  
ATOM    842  H   VAL A  57     -25.420 -64.570   1.566  1.00 35.69           H  
ATOM    843  CA  VAL A  57     -25.643 -65.229   3.542  1.00 35.69           C  
ATOM    844  HA  VAL A  57     -26.442 -65.296   4.280  1.00 35.69           H  
ATOM    845  C   VAL A  57     -24.601 -64.167   3.997  1.00 35.69           C  
ATOM    846  CB  VAL A  57     -25.008 -66.633   3.298  1.00 35.69           C  
ATOM    847  HB  VAL A  57     -24.091 -66.497   2.723  1.00 35.69           H  
ATOM    848  O   VAL A  57     -24.070 -63.473   3.137  1.00 35.69           O  
ATOM    849  CG1 VAL A  57     -24.663 -67.403   4.574  1.00 35.69           C  
ATOM    850 HG11 VAL A  57     -24.365 -68.424   4.338  1.00 35.69           H  
ATOM    851 HG12 VAL A  57     -25.514 -67.426   5.255  1.00 35.69           H  
ATOM    852 HG13 VAL A  57     -23.803 -66.941   5.057  1.00 35.69           H  
ATOM    853  CG2 VAL A  57     -25.904 -67.604   2.498  1.00 35.69           C  
ATOM    854 HG21 VAL A  57     -26.180 -67.187   1.530  1.00 35.69           H  
ATOM    855 HG22 VAL A  57     -25.351 -68.522   2.295  1.00 35.69           H  
ATOM    856 HG23 VAL A  57     -26.798 -67.861   3.067  1.00 35.69           H  
ATOM    857  N   GLY A  58     -24.280 -63.867   5.262  1.00 33.38           N  
ATOM    858  H   GLY A  58     -23.650 -63.078   5.284  1.00 33.38           H  
ATOM    859  CA  GLY A  58     -24.300 -64.635   6.517  1.00 33.38           C  
ATOM    860  HA2 GLY A  58     -25.033 -65.442   6.481  1.00 33.38           H  
ATOM    861  HA3 GLY A  58     -24.570 -63.958   7.327  1.00 33.38           H  
ATOM    862  C   GLY A  58     -22.901 -65.224   6.812  1.00 33.38           C  
ATOM    863  O   GLY A  58     -22.108 -65.391   5.894  1.00 33.38           O  
ATOM    864  N   SER A  59     -22.503 -65.601   8.026  1.00 33.75           N  
ATOM    865  H   SER A  59     -21.625 -66.100   7.996  1.00 33.75           H  
ATOM    866  CA  SER A  59     -22.985 -65.286   9.383  1.00 33.75           C  
ATOM    867  HA  SER A  59     -22.893 -64.218   9.580  1.00 33.75           H  
ATOM    868  C   SER A  59     -22.075 -66.058  10.356  1.00 33.75           C  
ATOM    869  CB  SER A  59     -24.444 -65.722   9.616  1.00 33.75           C  
ATOM    870  HB2 SER A  59     -24.652 -65.740  10.686  1.00 33.75           H  
ATOM    871  HB3 SER A  59     -25.121 -65.002   9.157  1.00 33.75           H  
ATOM    872  O   SER A  59     -22.250 -67.265  10.512  1.00 33.75           O  
ATOM    873  OG  SER A  59     -24.694 -67.000   9.065  1.00 33.75           O  
ATOM    874  HG  SER A  59     -24.060 -67.595   9.473  1.00 33.75           H  
ATOM    875  N   VAL A  60     -21.078 -65.397  10.952  1.00 32.70           N  
ATOM    876  H   VAL A  60     -21.001 -64.399  10.820  1.00 32.70           H  
ATOM    877  CA  VAL A  60     -20.088 -65.993  11.877  1.00 32.70           C  
ATOM    878  HA  VAL A  60     -20.494 -66.916  12.292  1.00 32.70           H  
ATOM    879  C   VAL A  60     -19.853 -65.018  13.037  1.00 32.70           C  
ATOM    880  CB  VAL A  60     -18.758 -66.330  11.155  1.00 32.70           C  
ATOM    881  HB  VAL A  60     -18.325 -65.409  10.764  1.00 32.70           H  
ATOM    882  O   VAL A  60     -19.942 -63.809  12.838  1.00 32.70           O  
ATOM    883  CG1 VAL A  60     -17.729 -66.991  12.085  1.00 32.70           C  
ATOM    884 HG11 VAL A  60     -17.404 -66.293  12.856  1.00 32.70           H  
ATOM    885 HG12 VAL A  60     -18.154 -67.880  12.552  1.00 32.70           H  
ATOM    886 HG13 VAL A  60     -16.843 -67.277  11.518  1.00 32.70           H  
ATOM    887  CG2 VAL A  60     -18.972 -67.295   9.979  1.00 32.70           C  
ATOM    888 HG21 VAL A  60     -19.586 -66.825   9.211  1.00 32.70           H  
ATOM    889 HG22 VAL A  60     -18.013 -67.553   9.528  1.00 32.70           H  
ATOM    890 HG23 VAL A  60     -19.462 -68.205  10.327  1.00 32.70           H  
ATOM    891  N   GLN A  61     -19.572 -65.537  14.234  1.00 28.12           N  
ATOM    892  H   GLN A  61     -19.450 -66.537  14.310  1.00 28.12           H  
ATOM    893  CA  GLN A  61     -19.308 -64.768  15.457  1.00 28.12           C  
ATOM    894  HA  GLN A  61     -19.332 -63.699  15.246  1.00 28.12           H  
ATOM    895  C   GLN A  61     -17.927 -65.123  16.021  1.00 28.12           C  
ATOM    896  CB  GLN A  61     -20.374 -65.093  16.516  1.00 28.12           C  
ATOM    897  HB2 GLN A  61     -20.379 -66.169  16.688  1.00 28.12           H  
ATOM    898  HB3 GLN A  61     -20.097 -64.606  17.451  1.00 28.12           H  
ATOM    899  O   GLN A  61     -17.548 -66.295  15.999  1.00 28.12           O  
ATOM    900  CG  GLN A  61     -21.793 -64.646  16.141  1.00 28.12           C  
ATOM    901  HG2 GLN A  61     -21.841 -63.558  16.130  1.00 28.12           H  
ATOM    902  HG3 GLN A  61     -22.053 -65.019  15.150  1.00 28.12           H  
ATOM    903  CD  GLN A  61     -22.811 -65.188  17.137  1.00 28.12           C  
ATOM    904  NE2 GLN A  61     -22.846 -64.685  18.352  1.00 28.12           N  
ATOM    905 HE21 GLN A  61     -22.186 -63.979  18.644  1.00 28.12           H  
ATOM    906 HE22 GLN A  61     -23.519 -65.090  18.988  1.00 28.12           H  
ATOM    907  OE1 GLN A  61     -23.580 -66.088  16.841  1.00 28.12           O  
ATOM    908  N   SER A  62     -17.203 -64.136  16.556  1.00 35.46           N  
ATOM    909  H   SER A  62     -17.571 -63.196  16.533  1.00 35.46           H  
ATOM    910  CA  SER A  62     -15.955 -64.349  17.304  1.00 35.46           C  
ATOM    911  HA  SER A  62     -16.105 -65.166  18.010  1.00 35.46           H  
ATOM    912  C   SER A  62     -15.566 -63.101  18.109  1.00 35.46           C  
ATOM    913  CB  SER A  62     -14.807 -64.753  16.360  1.00 35.46           C  
ATOM    914  HB2 SER A  62     -15.048 -65.694  15.867  1.00 35.46           H  
ATOM    915  HB3 SER A  62     -13.900 -64.898  16.947  1.00 35.46           H  
ATOM    916  O   SER A  62     -14.843 -62.232  17.617  1.00 35.46           O  
ATOM    917  OG  SER A  62     -14.571 -63.763  15.378  1.00 35.46           O  
ATOM    918  HG  SER A  62     -14.472 -62.939  15.861  1.00 35.46           H  
ATOM    919  N   ASP A  63     -16.045 -63.003  19.344  1.00 28.60           N  
ATOM    920  H   ASP A  63     -16.760 -63.644  19.658  1.00 28.60           H  
ATOM    921  CA  ASP A  63     -15.664 -61.949  20.286  1.00 28.60           C  
ATOM    922  HA  ASP A  63     -15.695 -60.988  19.772  1.00 28.60           H  
ATOM    923  C   ASP A  63     -14.239 -62.182  20.822  1.00 28.60           C  
ATOM    924  CB  ASP A  63     -16.690 -61.900  21.428  1.00 28.60           C  
ATOM    925  HB2 ASP A  63     -16.658 -62.836  21.986  1.00 28.60           H  
ATOM    926  HB3 ASP A  63     -16.424 -61.092  22.109  1.00 28.60           H  
ATOM    927  O   ASP A  63     -13.941 -63.237  21.385  1.00 28.60           O  
ATOM    928  CG  ASP A  63     -18.110 -61.681  20.898  1.00 28.60           C  
ATOM    929  OD1 ASP A  63     -18.544 -60.509  20.888  1.00 28.60           O  
ATOM    930  OD2 ASP A  63     -18.725 -62.685  20.463  1.00 28.60           O  
ATOM    931  N   ALA A  64     -13.345 -61.201  20.658  1.00 31.47           N  
ATOM    932  H   ALA A  64     -13.622 -60.373  20.151  1.00 31.47           H  
ATOM    933  CA  ALA A  64     -11.973 -61.252  21.168  1.00 31.47           C  
ATOM    934  HA  ALA A  64     -11.962 -61.837  22.088  1.00 31.47           H  
ATOM    935  C   ALA A  64     -11.447 -59.842  21.489  1.00 31.47           C  
ATOM    936  CB  ALA A  64     -11.079 -61.956  20.137  1.00 31.47           C  
ATOM    937  HB1 ALA A  64     -11.088 -61.402  19.199  1.00 31.47           H  
ATOM    938  HB2 ALA A  64     -10.057 -62.013  20.511  1.00 31.47           H  
ATOM    939  HB3 ALA A  64     -11.449 -62.965  19.959  1.00 31.47           H  
ATOM    940  O   ALA A  64     -11.567 -58.927  20.674  1.00 31.47           O  
ATOM    941  N   SER A  65     -10.843 -59.662  22.667  1.00 34.47           N  
ATOM    942  H   SER A  65     -10.806 -60.440  23.310  1.00 34.47           H  
ATOM    943  CA  SER A  65     -10.395 -58.355  23.171  1.00 34.47           C  
ATOM    944  HA  SER A  65     -10.494 -57.608  22.384  1.00 34.47           H  
ATOM    945  C   SER A  65      -8.922 -58.377  23.595  1.00 34.47           C  
ATOM    946  CB  SER A  65     -11.307 -57.909  24.324  1.00 34.47           C  
ATOM    947  HB2 SER A  65     -10.992 -56.926  24.674  1.00 34.47           H  
ATOM    948  HB3 SER A  65     -12.335 -57.839  23.967  1.00 34.47           H  
ATOM    949  O   SER A  65      -8.602 -58.688  24.744  1.00 34.47           O  
ATOM    950  OG  SER A  65     -11.247 -58.830  25.396  1.00 34.47           O  
ATOM    951  HG  SER A  65     -10.318 -58.946  25.608  1.00 34.47           H  
ATOM    952  N   SER A  66      -8.015 -58.034  22.678  1.00 29.40           N  
ATOM    953  H   SER A  66      -8.317 -57.869  21.729  1.00 29.40           H  
ATOM    954  CA  SER A  66      -6.574 -57.964  22.961  1.00 29.40           C  
ATOM    955  HA  SER A  66      -6.426 -57.639  23.991  1.00 29.40           H  
ATOM    956  C   SER A  66      -5.836 -56.992  22.039  1.00 29.40           C  
ATOM    957  CB  SER A  66      -5.936 -59.354  22.815  1.00 29.40           C  
ATOM    958  HB2 SER A  66      -6.367 -60.031  23.553  1.00 29.40           H  
ATOM    959  HB3 SER A  66      -4.864 -59.280  22.997  1.00 29.40           H  
ATOM    960  O   SER A  66      -5.878 -57.147  20.820  1.00 29.40           O  
ATOM    961  OG  SER A  66      -6.158 -59.879  21.518  1.00 29.40           O  
ATOM    962  HG  SER A  66      -5.966 -59.185  20.883  1.00 29.40           H  
ATOM    963  N   SER A  67      -5.070 -56.069  22.622  1.00 32.17           N  
ATOM    964  H   SER A  67      -5.110 -55.988  23.628  1.00 32.17           H  
ATOM    965  CA  SER A  67      -3.795 -55.639  22.034  1.00 32.17           C  
ATOM    966  HA  SER A  67      -3.857 -55.694  20.948  1.00 32.17           H  
ATOM    967  C   SER A  67      -2.691 -56.614  22.481  1.00 32.17           C  
ATOM    968  CB  SER A  67      -3.495 -54.183  22.403  1.00 32.17           C  
ATOM    969  HB2 SER A  67      -2.536 -53.889  21.976  1.00 32.17           H  
ATOM    970  HB3 SER A  67      -4.273 -53.549  21.978  1.00 32.17           H  
ATOM    971  O   SER A  67      -2.853 -57.313  23.486  1.00 32.17           O  
ATOM    972  OG  SER A  67      -3.470 -54.006  23.808  1.00 32.17           O  
ATOM    973  HG  SER A  67      -3.358 -53.072  24.002  1.00 32.17           H  
ATOM    974  N   PRO A  68      -1.598 -56.726  21.711  1.00 39.16           N  
ATOM    975  CA  PRO A  68      -0.418 -55.926  22.052  1.00 39.16           C  
ATOM    976  HA  PRO A  68      -0.665 -55.158  22.785  1.00 39.16           H  
ATOM    977  C   PRO A  68       0.193 -55.231  20.815  1.00 39.16           C  
ATOM    978  CB  PRO A  68       0.522 -56.947  22.708  1.00 39.16           C  
ATOM    979  HB2 PRO A  68       0.165 -57.172  23.713  1.00 39.16           H  
ATOM    980  HB3 PRO A  68       1.562 -56.626  22.751  1.00 39.16           H  
ATOM    981  O   PRO A  68      -0.472 -55.050  19.798  1.00 39.16           O  
ATOM    982  CG  PRO A  68       0.339 -58.174  21.821  1.00 39.16           C  
ATOM    983  HG2 PRO A  68       1.002 -58.111  20.959  1.00 39.16           H  
ATOM    984  HG3 PRO A  68       0.517 -59.096  22.373  1.00 39.16           H  
ATOM    985  CD  PRO A  68      -1.116 -58.063  21.360  1.00 39.16           C  
ATOM    986  HD2 PRO A  68      -1.712 -58.833  21.850  1.00 39.16           H  
ATOM    987  HD3 PRO A  68      -1.173 -58.205  20.280  1.00 39.16           H  
ATOM    988  N   THR A  69       1.451 -54.796  20.915  1.00 37.29           N  
ATOM    989  H   THR A  69       1.944 -54.959  21.782  1.00 37.29           H  
ATOM    990  CA  THR A  69       2.237 -54.150  19.848  1.00 37.29           C  
ATOM    991  HA  THR A  69       1.574 -53.786  19.063  1.00 37.29           H  
ATOM    992  C   THR A  69       3.257 -55.104  19.221  1.00 37.29           C  
ATOM    993  CB  THR A  69       3.030 -52.965  20.422  1.00 37.29           C  
ATOM    994  HB  THR A  69       3.726 -52.601  19.666  1.00 37.29           H  
ATOM    995  O   THR A  69       3.967 -55.786  19.958  1.00 37.29           O  
ATOM    996  CG2 THR A  69       2.133 -51.806  20.853  1.00 37.29           C  
ATOM    997 HG21 THR A  69       1.460 -52.125  21.649  1.00 37.29           H  
ATOM    998 HG22 THR A  69       1.548 -51.458  20.001  1.00 37.29           H  
ATOM    999 HG23 THR A  69       2.753 -50.987  21.218  1.00 37.29           H  
ATOM   1000  OG1 THR A  69       3.756 -53.384  21.560  1.00 37.29           O  
ATOM   1001  HG1 THR A  69       4.243 -54.171  21.304  1.00 37.29           H  
ATOM   1002  N   GLU A  70       3.433 -55.061  17.897  1.00 32.34           N  
ATOM   1003  H   GLU A  70       2.833 -54.474  17.335  1.00 32.34           H  
ATOM   1004  CA  GLU A  70       4.521 -55.744  17.172  1.00 32.34           C  
ATOM   1005  HA  GLU A  70       5.353 -55.891  17.862  1.00 32.34           H  
ATOM   1006  C   GLU A  70       5.044 -54.878  16.000  1.00 32.34           C  
ATOM   1007  CB  GLU A  70       4.050 -57.140  16.725  1.00 32.34           C  
ATOM   1008  HB2 GLU A  70       3.649 -57.659  17.596  1.00 32.34           H  
ATOM   1009  HB3 GLU A  70       3.256 -57.040  15.984  1.00 32.34           H  
ATOM   1010  O   GLU A  70       4.340 -53.992  15.513  1.00 32.34           O  
ATOM   1011  CG  GLU A  70       5.196 -57.982  16.145  1.00 32.34           C  
ATOM   1012  HG2 GLU A  70       6.082 -57.843  16.765  1.00 32.34           H  
ATOM   1013  HG3 GLU A  70       5.434 -57.624  15.143  1.00 32.34           H  
ATOM   1014  CD  GLU A  70       4.840 -59.471  16.079  1.00 32.34           C  
ATOM   1015  OE1 GLU A  70       5.566 -60.258  16.725  1.00 32.34           O  
ATOM   1016  OE2 GLU A  70       3.864 -59.798  15.369  1.00 32.34           O  
ATOM   1017  N   HIS A  71       6.292 -55.094  15.561  1.00 39.22           N  
ATOM   1018  H   HIS A  71       6.790 -55.888  15.935  1.00 39.22           H  
ATOM   1019  CA  HIS A  71       6.987 -54.270  14.556  1.00 39.22           C  
ATOM   1020  HA  HIS A  71       6.461 -53.321  14.452  1.00 39.22           H  
ATOM   1021  C   HIS A  71       7.010 -54.909  13.151  1.00 39.22           C  
ATOM   1022  CB  HIS A  71       8.407 -53.937  15.055  1.00 39.22           C  
ATOM   1023  HB2 HIS A  71       8.824 -54.790  15.591  1.00 39.22           H  
ATOM   1024  HB3 HIS A  71       9.050 -53.753  14.194  1.00 39.22           H  
ATOM   1025  O   HIS A  71       7.965 -55.585  12.768  1.00 39.22           O  
ATOM   1026  CG  HIS A  71       8.482 -52.706  15.922  1.00 39.22           C  
ATOM   1027  CD2 HIS A  71       8.070 -52.579  17.222  1.00 39.22           C  
ATOM   1028  HD2 HIS A  71       7.614 -53.352  17.822  1.00 39.22           H  
ATOM   1029  ND1 HIS A  71       9.008 -51.491  15.543  1.00 39.22           N  
ATOM   1030  HD1 HIS A  71       9.410 -51.270  14.642  1.00 39.22           H  
ATOM   1031  CE1 HIS A  71       8.915 -50.653  16.588  1.00 39.22           C  
ATOM   1032  HE1 HIS A  71       9.250 -49.626  16.594  1.00 39.22           H  
ATOM   1033  NE2 HIS A  71       8.351 -51.272  17.636  1.00 39.22           N  
ATOM   1034  N   GLY A  72       5.982 -54.642  12.340  1.00 27.41           N  
ATOM   1035  H   GLY A  72       5.205 -54.119  12.718  1.00 27.41           H  
ATOM   1036  CA  GLY A  72       5.895 -55.110  10.948  1.00 27.41           C  
ATOM   1037  HA2 GLY A  72       4.858 -55.047  10.620  1.00 27.41           H  
ATOM   1038  HA3 GLY A  72       6.193 -56.157  10.902  1.00 27.41           H  
ATOM   1039  C   GLY A  72       6.754 -54.309   9.954  1.00 27.41           C  
ATOM   1040  O   GLY A  72       6.257 -53.392   9.306  1.00 27.41           O  
ATOM   1041  N   HIS A  73       8.032 -54.663   9.785  1.00 41.45           N  
ATOM   1042  H   HIS A  73       8.398 -55.387  10.387  1.00 41.45           H  
ATOM   1043  CA  HIS A  73       8.949 -53.996   8.842  1.00 41.45           C  
ATOM   1044  HA  HIS A  73       8.630 -52.957   8.761  1.00 41.45           H  
ATOM   1045  C   HIS A  73       8.870 -54.549   7.397  1.00 41.45           C  
ATOM   1046  CB  HIS A  73      10.382 -53.966   9.422  1.00 41.45           C  
ATOM   1047  HB2 HIS A  73      11.116 -54.159   8.639  1.00 41.45           H  
ATOM   1048  HB3 HIS A  73      10.500 -54.752  10.168  1.00 41.45           H  
ATOM   1049  O   HIS A  73       9.781 -55.226   6.924  1.00 41.45           O  
ATOM   1050  CG  HIS A  73      10.753 -52.635  10.025  1.00 41.45           C  
ATOM   1051  CD2 HIS A  73      11.031 -52.378  11.340  1.00 41.45           C  
ATOM   1052  HD2 HIS A  73      11.009 -53.099  12.143  1.00 41.45           H  
ATOM   1053  ND1 HIS A  73      10.918 -51.451   9.338  1.00 41.45           N  
ATOM   1054  HD1 HIS A  73      10.796 -51.318   8.344  1.00 41.45           H  
ATOM   1055  CE1 HIS A  73      11.278 -50.505  10.220  1.00 41.45           C  
ATOM   1056  HE1 HIS A  73      11.477 -49.471   9.977  1.00 41.45           H  
ATOM   1057  NE2 HIS A  73      11.359 -51.022  11.455  1.00 41.45           N  
ATOM   1058  N   MET A  74       7.804 -54.217   6.660  1.00 30.21           N  
ATOM   1059  H   MET A  74       7.063 -53.691   7.102  1.00 30.21           H  
ATOM   1060  CA  MET A  74       7.709 -54.418   5.199  1.00 30.21           C  
ATOM   1061  HA  MET A  74       8.718 -54.493   4.793  1.00 30.21           H  
ATOM   1062  C   MET A  74       7.012 -53.220   4.525  1.00 30.21           C  
ATOM   1063  CB  MET A  74       6.964 -55.722   4.861  1.00 30.21           C  
ATOM   1064  HB2 MET A  74       6.874 -55.795   3.777  1.00 30.21           H  
ATOM   1065  HB3 MET A  74       5.961 -55.696   5.286  1.00 30.21           H  
ATOM   1066  O   MET A  74       6.116 -52.629   5.114  1.00 30.21           O  
ATOM   1067  CG  MET A  74       7.694 -56.973   5.364  1.00 30.21           C  
ATOM   1068  HG2 MET A  74       8.751 -56.885   5.116  1.00 30.21           H  
ATOM   1069  HG3 MET A  74       7.601 -57.023   6.448  1.00 30.21           H  
ATOM   1070  SD  MET A  74       7.085 -58.526   4.654  1.00 30.21           S  
ATOM   1071  CE  MET A  74       8.081 -59.701   5.610  1.00 30.21           C  
ATOM   1072  HE1 MET A  74       8.141 -60.648   5.073  1.00 30.21           H  
ATOM   1073  HE2 MET A  74       7.614 -59.868   6.581  1.00 30.21           H  
ATOM   1074  HE3 MET A  74       9.086 -59.305   5.755  1.00 30.21           H  
ATOM   1075  N   GLY A  75       7.361 -52.806   3.303  1.00 27.80           N  
ATOM   1076  H   GLY A  75       6.840 -52.010   2.964  1.00 27.80           H  
ATOM   1077  CA  GLY A  75       8.423 -53.289   2.409  1.00 27.80           C  
ATOM   1078  HA2 GLY A  75       8.121 -54.233   1.955  1.00 27.80           H  
ATOM   1079  HA3 GLY A  75       9.343 -53.447   2.973  1.00 27.80           H  
ATOM   1080  C   GLY A  75       8.716 -52.275   1.287  1.00 27.80           C  
ATOM   1081  O   GLY A  75       8.010 -51.279   1.154  1.00 27.80           O  
ATOM   1082  N   GLN A  76       9.772 -52.496   0.497  1.00 36.69           N  
ATOM   1083  H   GLN A  76      10.285 -53.361   0.593  1.00 36.69           H  
ATOM   1084  CA  GLN A  76      10.178 -51.579  -0.582  1.00 36.69           C  
ATOM   1085  HA  GLN A  76       9.896 -50.562  -0.310  1.00 36.69           H  
ATOM   1086  C   GLN A  76       9.500 -51.903  -1.923  1.00 36.69           C  
ATOM   1087  CB  GLN A  76      11.703 -51.612  -0.774  1.00 36.69           C  
ATOM   1088  HB2 GLN A  76      11.949 -51.061  -1.682  1.00 36.69           H  
ATOM   1089  HB3 GLN A  76      12.023 -52.646  -0.911  1.00 36.69           H  
ATOM   1090  O   GLN A  76       9.424 -53.065  -2.319  1.00 36.69           O  
ATOM   1091  CG  GLN A  76      12.490 -50.981   0.385  1.00 36.69           C  
ATOM   1092  HG2 GLN A  76      12.289 -51.526   1.307  1.00 36.69           H  
ATOM   1093  HG3 GLN A  76      12.164 -49.949   0.515  1.00 36.69           H  
ATOM   1094  CD  GLN A  76      13.999 -50.989   0.137  1.00 36.69           C  
ATOM   1095  NE2 GLN A  76      14.771 -50.277   0.927  1.00 36.69           N  
ATOM   1096 HE21 GLN A  76      14.382 -49.711   1.668  1.00 36.69           H  
ATOM   1097 HE22 GLN A  76      15.756 -50.304   0.708  1.00 36.69           H  
ATOM   1098  OE1 GLN A  76      14.522 -51.634  -0.755  1.00 36.69           O  
ATOM   1099  N   SER A  77       9.110 -50.869  -2.673  1.00 33.30           N  
ATOM   1100  H   SER A  77       9.083 -49.949  -2.258  1.00 33.30           H  
ATOM   1101  CA  SER A  77       8.693 -50.980  -4.077  1.00 33.30           C  
ATOM   1102  HA  SER A  77       9.252 -51.793  -4.540  1.00 33.30           H  
ATOM   1103  C   SER A  77       9.021 -49.697  -4.859  1.00 33.30           C  
ATOM   1104  CB  SER A  77       7.205 -51.356  -4.174  1.00 33.30           C  
ATOM   1105  HB2 SER A  77       6.883 -51.297  -5.214  1.00 33.30           H  
ATOM   1106  HB3 SER A  77       7.087 -52.385  -3.834  1.00 33.30           H  
ATOM   1107  O   SER A  77       8.306 -48.700  -4.803  1.00 33.30           O  
ATOM   1108  OG  SER A  77       6.385 -50.525  -3.375  1.00 33.30           O  
ATOM   1109  HG  SER A  77       5.486 -50.861  -3.383  1.00 33.30           H  
ATOM   1110  N   HIS A  78      10.125 -49.712  -5.612  1.00 27.62           N  
ATOM   1111  H   HIS A  78      10.682 -50.553  -5.644  1.00 27.62           H  
ATOM   1112  CA  HIS A  78      10.486 -48.619  -6.522  1.00 27.62           C  
ATOM   1113  HA  HIS A  78      10.061 -47.688  -6.146  1.00 27.62           H  
ATOM   1114  C   HIS A  78       9.936 -48.900  -7.933  1.00 27.62           C  
ATOM   1115  CB  HIS A  78      12.010 -48.428  -6.550  1.00 27.62           C  
ATOM   1116  HB2 HIS A  78      12.266 -47.789  -7.394  1.00 27.62           H  
ATOM   1117  HB3 HIS A  78      12.498 -49.390  -6.707  1.00 27.62           H  
ATOM   1118  O   HIS A  78      10.351 -49.888  -8.541  1.00 27.62           O  
ATOM   1119  CG  HIS A  78      12.558 -47.783  -5.301  1.00 27.62           C  
ATOM   1120  CD2 HIS A  78      13.056 -48.420  -4.196  1.00 27.62           C  
ATOM   1121  HD2 HIS A  78      13.131 -49.489  -4.056  1.00 27.62           H  
ATOM   1122  ND1 HIS A  78      12.658 -46.429  -5.066  1.00 27.62           N  
ATOM   1123  HD1 HIS A  78      12.382 -45.689  -5.695  1.00 27.62           H  
ATOM   1124  CE1 HIS A  78      13.200 -46.257  -3.848  1.00 27.62           C  
ATOM   1125  HE1 HIS A  78      13.402 -45.303  -3.385  1.00 27.62           H  
ATOM   1126  NE2 HIS A  78      13.456 -47.444  -3.279  1.00 27.62           N  
ATOM   1127  N   PRO A  79       9.041 -48.061  -8.493  1.00 30.47           N  
ATOM   1128  CA  PRO A  79       8.548 -48.237  -9.857  1.00 30.47           C  
ATOM   1129  HA  PRO A  79       8.286 -49.281 -10.028  1.00 30.47           H  
ATOM   1130  C   PRO A  79       9.621 -47.825 -10.877  1.00 30.47           C  
ATOM   1131  CB  PRO A  79       7.271 -47.394  -9.936  1.00 30.47           C  
ATOM   1132  HB2 PRO A  79       6.424 -47.990  -9.597  1.00 30.47           H  
ATOM   1133  HB3 PRO A  79       7.085 -47.018 -10.942  1.00 30.47           H  
ATOM   1134  O   PRO A  79       9.818 -46.645 -11.170  1.00 30.47           O  
ATOM   1135  CG  PRO A  79       7.527 -46.267  -8.937  1.00 30.47           C  
ATOM   1136  HG2 PRO A  79       6.597 -45.861  -8.538  1.00 30.47           H  
ATOM   1137  HG3 PRO A  79       8.114 -45.479  -9.410  1.00 30.47           H  
ATOM   1138  CD  PRO A  79       8.363 -46.942  -7.849  1.00 30.47           C  
ATOM   1139  HD2 PRO A  79       7.707 -47.320  -7.065  1.00 30.47           H  
ATOM   1140  HD3 PRO A  79       9.075 -46.229  -7.435  1.00 30.47           H  
ATOM   1141  N   THR A  80      10.328 -48.809 -11.430  1.00 34.86           N  
ATOM   1142  H   THR A  80      10.184 -49.755 -11.105  1.00 34.86           H  
ATOM   1143  CA  THR A  80      11.350 -48.636 -12.472  1.00 34.86           C  
ATOM   1144  HA  THR A  80      11.931 -47.742 -12.244  1.00 34.86           H  
ATOM   1145  C   THR A  80      10.717 -48.400 -13.847  1.00 34.86           C  
ATOM   1146  CB  THR A  80      12.326 -49.828 -12.482  1.00 34.86           C  
ATOM   1147  HB  THR A  80      12.850 -49.869 -13.436  1.00 34.86           H  
ATOM   1148  O   THR A  80      10.680 -49.281 -14.705  1.00 34.86           O  
ATOM   1149  CG2 THR A  80      13.362 -49.697 -11.366  1.00 34.86           C  
ATOM   1150 HG21 THR A  80      13.934 -48.779 -11.500  1.00 34.86           H  
ATOM   1151 HG22 THR A  80      12.865 -49.673 -10.396  1.00 34.86           H  
ATOM   1152 HG23 THR A  80      14.046 -50.545 -11.397  1.00 34.86           H  
ATOM   1153  OG1 THR A  80      11.648 -51.046 -12.254  1.00 34.86           O  
ATOM   1154  HG1 THR A  80      12.243 -51.762 -12.487  1.00 34.86           H  
ATOM   1155  N   TYR A  81      10.199 -47.187 -14.060  1.00 29.49           N  
ATOM   1156  H   TYR A  81      10.176 -46.539 -13.286  1.00 29.49           H  
ATOM   1157  CA  TYR A  81       9.614 -46.775 -15.340  1.00 29.49           C  
ATOM   1158  HA  TYR A  81       8.742 -47.407 -15.507  1.00 29.49           H  
ATOM   1159  C   TYR A  81      10.609 -46.949 -16.511  1.00 29.49           C  
ATOM   1160  CB  TYR A  81       9.132 -45.321 -15.258  1.00 29.49           C  
ATOM   1161  HB2 TYR A  81       9.964 -44.684 -14.960  1.00 29.49           H  
ATOM   1162  HB3 TYR A  81       8.822 -45.003 -16.253  1.00 29.49           H  
ATOM   1163  O   TYR A  81      11.746 -46.480 -16.417  1.00 29.49           O  
ATOM   1164  CG  TYR A  81       7.964 -45.111 -14.314  1.00 29.49           C  
ATOM   1165  CD1 TYR A  81       6.667 -45.485 -14.716  1.00 29.49           C  
ATOM   1166  HD1 TYR A  81       6.505 -45.912 -15.694  1.00 29.49           H  
ATOM   1167  CD2 TYR A  81       8.171 -44.554 -13.037  1.00 29.49           C  
ATOM   1168  HD2 TYR A  81       9.166 -44.280 -12.719  1.00 29.49           H  
ATOM   1169  CE1 TYR A  81       5.578 -45.306 -13.840  1.00 29.49           C  
ATOM   1170  HE1 TYR A  81       4.580 -45.594 -14.134  1.00 29.49           H  
ATOM   1171  CE2 TYR A  81       7.083 -44.364 -12.163  1.00 29.49           C  
ATOM   1172  HE2 TYR A  81       7.248 -43.937 -11.184  1.00 29.49           H  
ATOM   1173  OH  TYR A  81       4.731 -44.581 -11.722  1.00 29.49           O  
ATOM   1174  HH  TYR A  81       4.990 -44.175 -10.892  1.00 29.49           H  
ATOM   1175  CZ  TYR A  81       5.784 -44.746 -12.563  1.00 29.49           C  
ATOM   1176  N   PRO A  82      10.208 -47.597 -17.623  1.00 36.82           N  
ATOM   1177  CA  PRO A  82      11.097 -47.857 -18.751  1.00 36.82           C  
ATOM   1178  HA  PRO A  82      12.049 -48.242 -18.383  1.00 36.82           H  
ATOM   1179  C   PRO A  82      11.364 -46.596 -19.583  1.00 36.82           C  
ATOM   1180  CB  PRO A  82      10.400 -48.948 -19.571  1.00 36.82           C  
ATOM   1181  HB2 PRO A  82      10.664 -49.927 -19.171  1.00 36.82           H  
ATOM   1182  HB3 PRO A  82      10.645 -48.891 -20.631  1.00 36.82           H  
ATOM   1183  O   PRO A  82      10.497 -45.734 -19.741  1.00 36.82           O  
ATOM   1184  CG  PRO A  82       8.918 -48.675 -19.314  1.00 36.82           C  
ATOM   1185  HG2 PRO A  82       8.574 -47.870 -19.963  1.00 36.82           H  
ATOM   1186  HG3 PRO A  82       8.311 -49.569 -19.455  1.00 36.82           H  
ATOM   1187  CD  PRO A  82       8.906 -48.205 -17.860  1.00 36.82           C  
ATOM   1188  HD2 PRO A  82       8.099 -47.489 -17.705  1.00 36.82           H  
ATOM   1189  HD3 PRO A  82       8.784 -49.063 -17.198  1.00 36.82           H  
ATOM   1190  N   VAL A  83      12.555 -46.517 -20.184  1.00 34.54           N  
ATOM   1191  H   VAL A  83      13.222 -47.260 -20.032  1.00 34.54           H  
ATOM   1192  CA  VAL A  83      12.925 -45.428 -21.102  1.00 34.54           C  
ATOM   1193  HA  VAL A  83      12.645 -44.481 -20.641  1.00 34.54           H  
ATOM   1194  C   VAL A  83      12.142 -45.571 -22.411  1.00 34.54           C  
ATOM   1195  CB  VAL A  83      14.447 -45.387 -21.353  1.00 34.54           C  
ATOM   1196  HB  VAL A  83      14.766 -46.324 -21.811  1.00 34.54           H  
ATOM   1197  O   VAL A  83      12.420 -46.451 -23.225  1.00 34.54           O  
ATOM   1198  CG1 VAL A  83      14.835 -44.227 -22.280  1.00 34.54           C  
ATOM   1199 HG11 VAL A  83      14.380 -44.356 -23.262  1.00 34.54           H  
ATOM   1200 HG12 VAL A  83      14.504 -43.277 -21.859  1.00 34.54           H  
ATOM   1201 HG13 VAL A  83      15.916 -44.202 -22.411  1.00 34.54           H  
ATOM   1202  CG2 VAL A  83      15.220 -45.205 -20.038  1.00 34.54           C  
ATOM   1203 HG21 VAL A  83      15.045 -46.049 -19.372  1.00 34.54           H  
ATOM   1204 HG22 VAL A  83      16.289 -45.151 -20.243  1.00 34.54           H  
ATOM   1205 HG23 VAL A  83      14.904 -44.287 -19.542  1.00 34.54           H  
ATOM   1206  N   GLY A  84      11.142 -44.710 -22.609  1.00 36.65           N  
ATOM   1207  H   GLY A  84      10.918 -44.071 -21.860  1.00 36.65           H  
ATOM   1208  CA  GLY A  84      10.330 -44.685 -23.826  1.00 36.65           C  
ATOM   1209  HA2 GLY A  84       9.479 -44.020 -23.683  1.00 36.65           H  
ATOM   1210  HA3 GLY A  84       9.953 -45.693 -23.998  1.00 36.65           H  
ATOM   1211  C   GLY A  84      11.115 -44.221 -25.068  1.00 36.65           C  
ATOM   1212  O   GLY A  84      12.063 -43.442 -24.951  1.00 36.65           O  
ATOM   1213  N   PRO A  85      10.702 -44.620 -26.287  1.00 39.70           N  
ATOM   1214  CA  PRO A  85      11.477 -44.408 -27.519  1.00 39.70           C  
ATOM   1215  HA  PRO A  85      12.475 -44.824 -27.381  1.00 39.70           H  
ATOM   1216  C   PRO A  85      11.657 -42.936 -27.941  1.00 39.70           C  
ATOM   1217  CB  PRO A  85      10.749 -45.227 -28.594  1.00 39.70           C  
ATOM   1218  HB2 PRO A  85      11.171 -46.232 -28.627  1.00 39.70           H  
ATOM   1219  HB3 PRO A  85      10.805 -44.766 -29.580  1.00 39.70           H  
ATOM   1220  O   PRO A  85      12.434 -42.653 -28.851  1.00 39.70           O  
ATOM   1221  CG  PRO A  85       9.310 -45.300 -28.084  1.00 39.70           C  
ATOM   1222  HG2 PRO A  85       8.783 -44.379 -28.335  1.00 39.70           H  
ATOM   1223  HG3 PRO A  85       8.782 -46.167 -28.480  1.00 39.70           H  
ATOM   1224  CD  PRO A  85       9.500 -45.392 -26.573  1.00 39.70           C  
ATOM   1225  HD2 PRO A  85       9.659 -46.431 -26.284  1.00 39.70           H  
ATOM   1226  HD3 PRO A  85       8.630 -44.985 -26.058  1.00 39.70           H  
ATOM   1227  N   GLN A  86      10.988 -41.982 -27.283  1.00 38.74           N  
ATOM   1228  H   GLN A  86      10.434 -42.258 -26.485  1.00 38.74           H  
ATOM   1229  CA  GLN A  86      11.115 -40.548 -27.577  1.00 38.74           C  
ATOM   1230  HA  GLN A  86      10.856 -40.386 -28.624  1.00 38.74           H  
ATOM   1231  C   GLN A  86      12.548 -40.016 -27.399  1.00 38.74           C  
ATOM   1232  CB  GLN A  86      10.135 -39.747 -26.707  1.00 38.74           C  
ATOM   1233  HB2 GLN A  86      10.347 -38.685 -26.834  1.00 38.74           H  
ATOM   1234  HB3 GLN A  86      10.286 -40.003 -25.658  1.00 38.74           H  
ATOM   1235  O   GLN A  86      12.935 -39.089 -28.110  1.00 38.74           O  
ATOM   1236  CG  GLN A  86       8.667 -39.993 -27.097  1.00 38.74           C  
ATOM   1237  HG2 GLN A  86       8.415 -41.042 -26.945  1.00 38.74           H  
ATOM   1238  HG3 GLN A  86       8.537 -39.757 -28.153  1.00 38.74           H  
ATOM   1239  CD  GLN A  86       7.685 -39.144 -26.290  1.00 38.74           C  
ATOM   1240  NE2 GLN A  86       6.416 -39.155 -26.630  1.00 38.74           N  
ATOM   1241 HE21 GLN A  86       5.813 -38.574 -26.065  1.00 38.74           H  
ATOM   1242 HE22 GLN A  86       6.085 -39.688 -27.422  1.00 38.74           H  
ATOM   1243  OE1 GLN A  86       8.025 -38.466 -25.339  1.00 38.74           O  
ATOM   1244  N   SER A  87      13.375 -40.630 -26.543  1.00 39.54           N  
ATOM   1245  H   SER A  87      13.019 -41.369 -25.953  1.00 39.54           H  
ATOM   1246  CA  SER A  87      14.796 -40.268 -26.402  1.00 39.54           C  
ATOM   1247  HA  SER A  87      14.862 -39.231 -26.071  1.00 39.54           H  
ATOM   1248  C   SER A  87      15.583 -40.378 -27.718  1.00 39.54           C  
ATOM   1249  CB  SER A  87      15.457 -41.160 -25.346  1.00 39.54           C  
ATOM   1250  HB2 SER A  87      16.496 -40.858 -25.208  1.00 39.54           H  
ATOM   1251  HB3 SER A  87      15.434 -42.196 -25.683  1.00 39.54           H  
ATOM   1252  O   SER A  87      16.532 -39.624 -27.926  1.00 39.54           O  
ATOM   1253  OG  SER A  87      14.767 -41.061 -24.116  1.00 39.54           O  
ATOM   1254  HG  SER A  87      14.964 -40.214 -23.707  1.00 39.54           H  
ATOM   1255  N   LEU A  88      15.172 -41.264 -28.635  1.00 38.91           N  
ATOM   1256  H   LEU A  88      14.354 -41.824 -28.438  1.00 38.91           H  
ATOM   1257  CA  LEU A  88      15.806 -41.421 -29.947  1.00 38.91           C  
ATOM   1258  HA  LEU A  88      16.886 -41.414 -29.801  1.00 38.91           H  
ATOM   1259  C   LEU A  88      15.466 -40.257 -30.898  1.00 38.91           C  
ATOM   1260  CB  LEU A  88      15.381 -42.788 -30.521  1.00 38.91           C  
ATOM   1261  HB2 LEU A  88      14.350 -42.709 -30.866  1.00 38.91           H  
ATOM   1262  HB3 LEU A  88      15.407 -43.536 -29.729  1.00 38.91           H  
ATOM   1263  O   LEU A  88      16.330 -39.790 -31.640  1.00 38.91           O  
ATOM   1264  CG  LEU A  88      16.260 -43.289 -31.682  1.00 38.91           C  
ATOM   1265  HG  LEU A  88      16.355 -42.508 -32.437  1.00 38.91           H  
ATOM   1266  CD1 LEU A  88      17.655 -43.704 -31.203  1.00 38.91           C  
ATOM   1267 HD11 LEU A  88      18.195 -42.839 -30.817  1.00 38.91           H  
ATOM   1268 HD12 LEU A  88      17.577 -44.463 -30.424  1.00 38.91           H  
ATOM   1269 HD13 LEU A  88      18.223 -44.109 -32.041  1.00 38.91           H  
ATOM   1270  CD2 LEU A  88      15.607 -44.510 -32.329  1.00 38.91           C  
ATOM   1271 HD21 LEU A  88      14.624 -44.240 -32.713  1.00 38.91           H  
ATOM   1272 HD22 LEU A  88      16.220 -44.857 -33.162  1.00 38.91           H  
ATOM   1273 HD23 LEU A  88      15.502 -45.313 -31.599  1.00 38.91           H  
ATOM   1274  N   LEU A  89      14.234 -39.734 -30.828  1.00 40.61           N  
ATOM   1275  H   LEU A  89      13.596 -40.119 -30.146  1.00 40.61           H  
ATOM   1276  CA  LEU A  89      13.797 -38.571 -31.614  1.00 40.61           C  
ATOM   1277  HA  LEU A  89      14.037 -38.748 -32.663  1.00 40.61           H  
ATOM   1278  C   LEU A  89      14.539 -37.291 -31.211  1.00 40.61           C  
ATOM   1279  CB  LEU A  89      12.275 -38.377 -31.466  1.00 40.61           C  
ATOM   1280  HB2 LEU A  89      12.017 -37.362 -31.767  1.00 40.61           H  
ATOM   1281  HB3 LEU A  89      12.007 -38.477 -30.414  1.00 40.61           H  
ATOM   1282  O   LEU A  89      14.874 -36.489 -32.081  1.00 40.61           O  
ATOM   1283  CG  LEU A  89      11.432 -39.353 -32.304  1.00 40.61           C  
ATOM   1284  HG  LEU A  89      11.808 -40.368 -32.177  1.00 40.61           H  
ATOM   1285  CD1 LEU A  89       9.976 -39.315 -31.835  1.00 40.61           C  
ATOM   1286 HD11 LEU A  89       9.381 -40.008 -32.431  1.00 40.61           H  
ATOM   1287 HD12 LEU A  89       9.574 -38.308 -31.945  1.00 40.61           H  
ATOM   1288 HD13 LEU A  89       9.919 -39.615 -30.789  1.00 40.61           H  
ATOM   1289  CD2 LEU A  89      11.455 -38.983 -33.789  1.00 40.61           C  
ATOM   1290 HD21 LEU A  89      10.833 -39.679 -34.352  1.00 40.61           H  
ATOM   1291 HD22 LEU A  89      11.082 -37.970 -33.935  1.00 40.61           H  
ATOM   1292 HD23 LEU A  89      12.470 -39.051 -34.180  1.00 40.61           H  
ATOM   1293  N   VAL A  90      14.854 -37.116 -29.922  1.00 40.44           N  
ATOM   1294  H   VAL A  90      14.519 -37.796 -29.254  1.00 40.44           H  
ATOM   1295  CA  VAL A  90      15.652 -35.971 -29.442  1.00 40.44           C  
ATOM   1296  HA  VAL A  90      15.165 -35.051 -29.765  1.00 40.44           H  
ATOM   1297  C   VAL A  90      17.049 -35.981 -30.073  1.00 40.44           C  
ATOM   1298  CB  VAL A  90      15.741 -35.948 -27.901  1.00 40.44           C  
ATOM   1299  HB  VAL A  90      16.208 -36.870 -27.554  1.00 40.44           H  
ATOM   1300  O   VAL A  90      17.498 -34.956 -30.583  1.00 40.44           O  
ATOM   1301  CG1 VAL A  90      16.568 -34.760 -27.392  1.00 40.44           C  
ATOM   1302 HG11 VAL A  90      16.565 -34.744 -26.302  1.00 40.44           H  
ATOM   1303 HG12 VAL A  90      17.603 -34.845 -27.723  1.00 40.44           H  
ATOM   1304 HG13 VAL A  90      16.150 -33.825 -27.764  1.00 40.44           H  
ATOM   1305  CG2 VAL A  90      14.349 -35.838 -27.265  1.00 40.44           C  
ATOM   1306 HG21 VAL A  90      13.855 -34.927 -27.603  1.00 40.44           H  
ATOM   1307 HG22 VAL A  90      14.438 -35.813 -26.179  1.00 40.44           H  
ATOM   1308 HG23 VAL A  90      13.735 -36.696 -27.536  1.00 40.44           H  
ATOM   1309  N   ALA A  91      17.712 -37.142 -30.121  1.00 36.70           N  
ATOM   1310  H   ALA A  91      17.294 -37.961 -29.703  1.00 36.70           H  
ATOM   1311  CA  ALA A  91      19.010 -37.282 -30.783  1.00 36.70           C  
ATOM   1312  HA  ALA A  91      19.696 -36.548 -30.360  1.00 36.70           H  
ATOM   1313  C   ALA A  91      18.925 -37.008 -32.298  1.00 36.70           C  
ATOM   1314  CB  ALA A  91      19.559 -38.682 -30.483  1.00 36.70           C  
ATOM   1315  HB1 ALA A  91      20.548 -38.788 -30.928  1.00 36.70           H  
ATOM   1316  HB2 ALA A  91      18.899 -39.444 -30.900  1.00 36.70           H  
ATOM   1317  HB3 ALA A  91      19.637 -38.828 -29.406  1.00 36.70           H  
ATOM   1318  O   ALA A  91      19.785 -36.321 -32.853  1.00 36.70           O  
ATOM   1319  N   GLN A  92      17.865 -37.484 -32.960  1.00 43.39           N  
ATOM   1320  H   GLN A  92      17.210 -38.066 -32.458  1.00 43.39           H  
ATOM   1321  CA  GLN A  92      17.634 -37.257 -34.390  1.00 43.39           C  
ATOM   1322  HA  GLN A  92      18.526 -37.575 -34.930  1.00 43.39           H  
ATOM   1323  C   GLN A  92      17.403 -35.770 -34.718  1.00 43.39           C  
ATOM   1324  CB  GLN A  92      16.457 -38.139 -34.837  1.00 43.39           C  
ATOM   1325  HB2 GLN A  92      15.531 -37.757 -34.406  1.00 43.39           H  
ATOM   1326  HB3 GLN A  92      16.616 -39.152 -34.467  1.00 43.39           H  
ATOM   1327  O   GLN A  92      17.970 -35.257 -35.685  1.00 43.39           O  
ATOM   1328  CG  GLN A  92      16.317 -38.205 -36.366  1.00 43.39           C  
ATOM   1329  HG2 GLN A  92      16.111 -37.210 -36.761  1.00 43.39           H  
ATOM   1330  HG3 GLN A  92      17.258 -38.554 -36.792  1.00 43.39           H  
ATOM   1331  CD  GLN A  92      15.200 -39.143 -36.821  1.00 43.39           C  
ATOM   1332  NE2 GLN A  92      15.151 -39.489 -38.088  1.00 43.39           N  
ATOM   1333 HE21 GLN A  92      15.832 -39.143 -38.749  1.00 43.39           H  
ATOM   1334 HE22 GLN A  92      14.393 -40.104 -38.345  1.00 43.39           H  
ATOM   1335  OE1 GLN A  92      14.348 -39.578 -36.067  1.00 43.39           O  
ATOM   1336  N   GLN A  93      16.625 -35.052 -33.901  1.00 45.17           N  
ATOM   1337  H   GLN A  93      16.165 -35.520 -33.133  1.00 45.17           H  
ATOM   1338  CA  GLN A  93      16.413 -33.610 -34.070  1.00 45.17           C  
ATOM   1339  HA  GLN A  93      16.179 -33.416 -35.117  1.00 45.17           H  
ATOM   1340  C   GLN A  93      17.673 -32.793 -33.755  1.00 45.17           C  
ATOM   1341  CB  GLN A  93      15.221 -33.138 -33.224  1.00 45.17           C  
ATOM   1342  HB2 GLN A  93      15.325 -33.498 -32.201  1.00 45.17           H  
ATOM   1343  HB3 GLN A  93      15.219 -32.048 -33.209  1.00 45.17           H  
ATOM   1344  O   GLN A  93      17.980 -31.859 -34.494  1.00 45.17           O  
ATOM   1345  CG  GLN A  93      13.885 -33.613 -33.818  1.00 45.17           C  
ATOM   1346  HG2 GLN A  93      13.828 -34.701 -33.774  1.00 45.17           H  
ATOM   1347  HG3 GLN A  93      13.836 -33.313 -34.865  1.00 45.17           H  
ATOM   1348  CD  GLN A  93      12.665 -33.035 -33.105  1.00 45.17           C  
ATOM   1349  NE2 GLN A  93      11.477 -33.265 -33.617  1.00 45.17           N  
ATOM   1350 HE21 GLN A  93      10.703 -32.843 -33.123  1.00 45.17           H  
ATOM   1351 HE22 GLN A  93      11.372 -33.806 -34.464  1.00 45.17           H  
ATOM   1352  OE1 GLN A  93      12.738 -32.364 -32.091  1.00 45.17           O  
ATOM   1353  N   LEU A  94      18.452 -33.170 -32.734  1.00 41.27           N  
ATOM   1354  H   LEU A  94      18.137 -33.918 -32.132  1.00 41.27           H  
ATOM   1355  CA  LEU A  94      19.720 -32.504 -32.415  1.00 41.27           C  
ATOM   1356  HA  LEU A  94      19.512 -31.442 -32.282  1.00 41.27           H  
ATOM   1357  C   LEU A  94      20.732 -32.634 -33.568  1.00 41.27           C  
ATOM   1358  CB  LEU A  94      20.269 -33.082 -31.097  1.00 41.27           C  
ATOM   1359  HB2 LEU A  94      20.629 -34.093 -31.287  1.00 41.27           H  
ATOM   1360  HB3 LEU A  94      19.461 -33.150 -30.369  1.00 41.27           H  
ATOM   1361  O   LEU A  94      21.352 -31.646 -33.961  1.00 41.27           O  
ATOM   1362  CG  LEU A  94      21.407 -32.246 -30.480  1.00 41.27           C  
ATOM   1363  HG  LEU A  94      22.149 -32.009 -31.242  1.00 41.27           H  
ATOM   1364  CD1 LEU A  94      20.885 -30.945 -29.862  1.00 41.27           C  
ATOM   1365 HD11 LEU A  94      20.137 -31.164 -29.100  1.00 41.27           H  
ATOM   1366 HD12 LEU A  94      20.440 -30.313 -30.630  1.00 41.27           H  
ATOM   1367 HD13 LEU A  94      21.708 -30.397 -29.404  1.00 41.27           H  
ATOM   1368  CD2 LEU A  94      22.096 -33.046 -29.374  1.00 41.27           C  
ATOM   1369 HD21 LEU A  94      22.535 -33.950 -29.795  1.00 41.27           H  
ATOM   1370 HD22 LEU A  94      21.375 -33.318 -28.603  1.00 41.27           H  
ATOM   1371 HD23 LEU A  94      22.891 -32.448 -28.929  1.00 41.27           H  
ATOM   1372  N   ALA A  95      20.844 -33.824 -34.169  1.00 45.01           N  
ATOM   1373  H   ALA A  95      20.334 -34.608 -33.787  1.00 45.01           H  
ATOM   1374  CA  ALA A  95      21.666 -34.044 -35.359  1.00 45.01           C  
ATOM   1375  HA  ALA A  95      22.688 -33.737 -35.138  1.00 45.01           H  
ATOM   1376  C   ALA A  95      21.185 -33.207 -36.561  1.00 45.01           C  
ATOM   1377  CB  ALA A  95      21.667 -35.545 -35.674  1.00 45.01           C  
ATOM   1378  HB1 ALA A  95      20.655 -35.884 -35.895  1.00 45.01           H  
ATOM   1379  HB2 ALA A  95      22.050 -36.102 -34.819  1.00 45.01           H  
ATOM   1380  HB3 ALA A  95      22.304 -35.737 -36.537  1.00 45.01           H  
ATOM   1381  O   ALA A  95      22.001 -32.606 -37.264  1.00 45.01           O  
ATOM   1382  N   SER A  96      19.866 -33.101 -36.764  1.00 45.67           N  
ATOM   1383  H   SER A  96      19.247 -33.645 -36.180  1.00 45.67           H  
ATOM   1384  CA  SER A  96      19.280 -32.249 -37.807  1.00 45.67           C  
ATOM   1385  HA  SER A  96      19.710 -32.536 -38.766  1.00 45.67           H  
ATOM   1386  C   SER A  96      19.576 -30.760 -37.584  1.00 45.67           C  
ATOM   1387  CB  SER A  96      17.767 -32.473 -37.881  1.00 45.67           C  
ATOM   1388  HB2 SER A  96      17.285 -32.049 -37.000  1.00 45.67           H  
ATOM   1389  HB3 SER A  96      17.560 -33.542 -37.915  1.00 45.67           H  
ATOM   1390  O   SER A  96      19.862 -30.050 -38.547  1.00 45.67           O  
ATOM   1391  OG  SER A  96      17.239 -31.871 -39.047  1.00 45.67           O  
ATOM   1392  HG  SER A  96      17.587 -30.981 -39.136  1.00 45.67           H  
ATOM   1393  N   ALA A  97      19.550 -30.280 -36.337  1.00 42.61           N  
ATOM   1394  H   ALA A  97      19.259 -30.892 -35.588  1.00 42.61           H  
ATOM   1395  CA  ALA A  97      19.875 -28.894 -36.002  1.00 42.61           C  
ATOM   1396  HA  ALA A  97      19.278 -28.234 -36.632  1.00 42.61           H  
ATOM   1397  C   ALA A  97      21.355 -28.571 -36.275  1.00 42.61           C  
ATOM   1398  CB  ALA A  97      19.484 -28.637 -34.541  1.00 42.61           C  
ATOM   1399  HB1 ALA A  97      18.423 -28.845 -34.399  1.00 42.61           H  
ATOM   1400  HB2 ALA A  97      19.677 -27.594 -34.289  1.00 42.61           H  
ATOM   1401  HB3 ALA A  97      20.064 -29.277 -33.875  1.00 42.61           H  
ATOM   1402  O   ALA A  97      21.657 -27.581 -36.938  1.00 42.61           O  
ATOM   1403  N   VAL A  98      22.279 -29.441 -35.849  1.00 46.05           N  
ATOM   1404  H   VAL A  98      21.972 -30.231 -35.298  1.00 46.05           H  
ATOM   1405  CA  VAL A  98      23.721 -29.292 -36.130  1.00 46.05           C  
ATOM   1406  HA  VAL A  98      24.043 -28.309 -35.785  1.00 46.05           H  
ATOM   1407  C   VAL A  98      24.004 -29.339 -37.639  1.00 46.05           C  
ATOM   1408  CB  VAL A  98      24.531 -30.356 -35.359  1.00 46.05           C  
ATOM   1409  HB  VAL A  98      24.123 -31.343 -35.577  1.00 46.05           H  
ATOM   1410  O   VAL A  98      24.792 -28.538 -38.145  1.00 46.05           O  
ATOM   1411  CG1 VAL A  98      26.020 -30.358 -35.730  1.00 46.05           C  
ATOM   1412 HG11 VAL A  98      26.561 -31.062 -35.098  1.00 46.05           H  
ATOM   1413 HG12 VAL A  98      26.441 -29.361 -35.600  1.00 46.05           H  
ATOM   1414 HG13 VAL A  98      26.146 -30.670 -36.767  1.00 46.05           H  
ATOM   1415  CG2 VAL A  98      24.444 -30.110 -33.846  1.00 46.05           C  
ATOM   1416 HG21 VAL A  98      23.406 -30.123 -33.514  1.00 46.05           H  
ATOM   1417 HG22 VAL A  98      24.981 -30.894 -33.312  1.00 46.05           H  
ATOM   1418 HG23 VAL A  98      24.881 -29.142 -33.598  1.00 46.05           H  
ATOM   1419  N   SER A  99      23.315 -30.210 -38.383  1.00 43.85           N  
ATOM   1420  H   SER A  99      22.705 -30.865 -37.914  1.00 43.85           H  
ATOM   1421  CA  SER A  99      23.391 -30.252 -39.849  1.00 43.85           C  
ATOM   1422  HA  SER A  99      24.436 -30.377 -40.132  1.00 43.85           H  
ATOM   1423  C   SER A  99      22.894 -28.950 -40.498  1.00 43.85           C  
ATOM   1424  CB  SER A  99      22.605 -31.462 -40.363  1.00 43.85           C  
ATOM   1425  HB2 SER A  99      21.552 -31.352 -40.106  1.00 43.85           H  
ATOM   1426  HB3 SER A  99      22.987 -32.366 -39.890  1.00 43.85           H  
ATOM   1427  O   SER A  99      23.552 -28.436 -41.402  1.00 43.85           O  
ATOM   1428  OG  SER A  99      22.729 -31.587 -41.766  1.00 43.85           O  
ATOM   1429  HG  SER A  99      23.660 -31.604 -42.002  1.00 43.85           H  
ATOM   1430  N   GLY A 100      21.798 -28.368 -39.997  1.00 42.91           N  
ATOM   1431  H   GLY A 100      21.289 -28.854 -39.273  1.00 42.91           H  
ATOM   1432  CA  GLY A 100      21.263 -27.080 -40.456  1.00 42.91           C  
ATOM   1433  HA2 GLY A 100      20.313 -26.902 -39.951  1.00 42.91           H  
ATOM   1434  HA3 GLY A 100      21.079 -27.127 -41.529  1.00 42.91           H  
ATOM   1435  C   GLY A 100      22.170 -25.874 -40.178  1.00 42.91           C  
ATOM   1436  O   GLY A 100      22.134 -24.899 -40.925  1.00 42.91           O  
ATOM   1437  N   VAL A 101      23.021 -25.942 -39.149  1.00 47.43           N  
ATOM   1438  H   VAL A 101      22.947 -26.731 -38.524  1.00 47.43           H  
ATOM   1439  CA  VAL A 101      24.069 -24.935 -38.906  1.00 47.43           C  
ATOM   1440  HA  VAL A 101      23.653 -23.945 -39.094  1.00 47.43           H  
ATOM   1441  C   VAL A 101      25.230 -25.111 -39.889  1.00 47.43           C  
ATOM   1442  CB  VAL A 101      24.544 -24.971 -37.438  1.00 47.43           C  
ATOM   1443  HB  VAL A 101      24.849 -25.986 -37.180  1.00 47.43           H  
ATOM   1444  O   VAL A 101      25.662 -24.141 -40.510  1.00 47.43           O  
ATOM   1445  CG1 VAL A 101      25.727 -24.031 -37.173  1.00 47.43           C  
ATOM   1446 HG11 VAL A 101      25.473 -23.015 -37.475  1.00 47.43           H  
ATOM   1447 HG12 VAL A 101      25.979 -24.039 -36.113  1.00 47.43           H  
ATOM   1448 HG13 VAL A 101      26.604 -24.360 -37.731  1.00 47.43           H  
ATOM   1449  CG2 VAL A 101      23.408 -24.544 -36.499  1.00 47.43           C  
ATOM   1450 HG21 VAL A 101      23.750 -24.561 -35.464  1.00 47.43           H  
ATOM   1451 HG22 VAL A 101      23.076 -23.538 -36.756  1.00 47.43           H  
ATOM   1452 HG23 VAL A 101      22.562 -25.225 -36.591  1.00 47.43           H  
ATOM   1453  N   MET A 102      25.716 -26.342 -40.085  1.00 41.04           N  
ATOM   1454  H   MET A 102      25.313 -27.110 -39.568  1.00 41.04           H  
ATOM   1455  CA  MET A 102      26.863 -26.604 -40.970  1.00 41.04           C  
ATOM   1456  HA  MET A 102      27.592 -25.810 -40.809  1.00 41.04           H  
ATOM   1457  C   MET A 102      26.537 -26.543 -42.473  1.00 41.04           C  
ATOM   1458  CB  MET A 102      27.551 -27.924 -40.595  1.00 41.04           C  
ATOM   1459  HB2 MET A 102      28.356 -28.110 -41.306  1.00 41.04           H  
ATOM   1460  HB3 MET A 102      26.837 -28.745 -40.651  1.00 41.04           H  
ATOM   1461  O   MET A 102      27.457 -26.471 -43.283  1.00 41.04           O  
ATOM   1462  CG  MET A 102      28.163 -27.856 -39.188  1.00 41.04           C  
ATOM   1463  HG2 MET A 102      27.368 -27.955 -38.450  1.00 41.04           H  
ATOM   1464  HG3 MET A 102      28.619 -26.875 -39.057  1.00 41.04           H  
ATOM   1465  SD  MET A 102      29.450 -29.089 -38.840  1.00 41.04           S  
ATOM   1466  CE  MET A 102      28.533 -30.628 -39.106  1.00 41.04           C  
ATOM   1467  HE1 MET A 102      28.272 -30.722 -40.159  1.00 41.04           H  
ATOM   1468  HE2 MET A 102      29.155 -31.474 -38.813  1.00 41.04           H  
ATOM   1469  HE3 MET A 102      27.624 -30.620 -38.505  1.00 41.04           H  
ATOM   1470  N   SER A 103      25.259 -26.513 -42.865  1.00 43.14           N  
ATOM   1471  H   SER A 103      24.535 -26.664 -42.178  1.00 43.14           H  
ATOM   1472  CA  SER A 103      24.841 -26.241 -44.250  1.00 43.14           C  
ATOM   1473  HA  SER A 103      25.560 -26.710 -44.921  1.00 43.14           H  
ATOM   1474  C   SER A 103      24.822 -24.746 -44.614  1.00 43.14           C  
ATOM   1475  CB  SER A 103      23.482 -26.888 -44.524  1.00 43.14           C  
ATOM   1476  HB2 SER A 103      23.249 -26.807 -45.586  1.00 43.14           H  
ATOM   1477  HB3 SER A 103      23.525 -27.942 -44.251  1.00 43.14           H  
ATOM   1478  O   SER A 103      24.597 -24.406 -45.773  1.00 43.14           O  
ATOM   1479  OG  SER A 103      22.471 -26.247 -43.774  1.00 43.14           O  
ATOM   1480  HG  SER A 103      21.701 -26.819 -43.741  1.00 43.14           H  
ATOM   1481  N   GLY A 104      25.064 -23.846 -43.650  1.00 47.25           N  
ATOM   1482  H   GLY A 104      25.212 -24.189 -42.712  1.00 47.25           H  
ATOM   1483  CA  GLY A 104      25.240 -22.404 -43.874  1.00 47.25           C  
ATOM   1484  HA2 GLY A 104      25.704 -21.972 -42.988  1.00 47.25           H  
ATOM   1485  HA3 GLY A 104      25.920 -22.262 -44.715  1.00 47.25           H  
ATOM   1486  C   GLY A 104      23.964 -21.601 -44.171  1.00 47.25           C  
ATOM   1487  O   GLY A 104      24.031 -20.381 -44.289  1.00 47.25           O  
ATOM   1488  N   GLY A 105      22.796 -22.243 -44.259  1.00 45.13           N  
ATOM   1489  H   GLY A 105      22.810 -23.246 -44.143  1.00 45.13           H  
ATOM   1490  CA  GLY A 105      21.533 -21.613 -44.673  1.00 45.13           C  
ATOM   1491  HA2 GLY A 105      21.740 -20.922 -45.491  1.00 45.13           H  
ATOM   1492  HA3 GLY A 105      20.868 -22.388 -45.054  1.00 45.13           H  
ATOM   1493  C   GLY A 105      20.766 -20.832 -43.594  1.00 45.13           C  
ATOM   1494  O   GLY A 105      19.574 -20.595 -43.774  1.00 45.13           O  
ATOM   1495  N   ALA A 106      21.391 -20.475 -42.465  1.00 37.67           N  
ATOM   1496  H   ALA A 106      22.385 -20.647 -42.413  1.00 37.67           H  
ATOM   1497  CA  ALA A 106      20.699 -20.061 -41.236  1.00 37.67           C  
ATOM   1498  HA  ALA A 106      19.623 -20.145 -41.389  1.00 37.67           H  
ATOM   1499  C   ALA A 106      20.977 -18.595 -40.804  1.00 37.67           C  
ATOM   1500  CB  ALA A 106      21.053 -21.084 -40.144  1.00 37.67           C  
ATOM   1501  HB1 ALA A 106      20.515 -20.847 -39.227  1.00 37.67           H  
ATOM   1502  HB2 ALA A 106      20.772 -22.086 -40.469  1.00 37.67           H  
ATOM   1503  HB3 ALA A 106      22.124 -21.065 -39.944  1.00 37.67           H  
ATOM   1504  O   ALA A 106      21.764 -18.363 -39.879  1.00 37.67           O  
ATOM   1505  N   PRO A 107      20.313 -17.581 -41.401  1.00 40.43           N  
ATOM   1506  CA  PRO A 107      20.464 -16.165 -41.039  1.00 40.43           C  
ATOM   1507  HA  PRO A 107      21.519 -15.938 -40.890  1.00 40.43           H  
ATOM   1508  C   PRO A 107      19.720 -15.801 -39.732  1.00 40.43           C  
ATOM   1509  CB  PRO A 107      19.971 -15.399 -42.275  1.00 40.43           C  
ATOM   1510  HB2 PRO A 107      19.620 -14.392 -42.049  1.00 40.43           H  
ATOM   1511  HB3 PRO A 107      20.771 -15.354 -43.015  1.00 40.43           H  
ATOM   1512  O   PRO A 107      18.841 -14.943 -39.719  1.00 40.43           O  
ATOM   1513  CG  PRO A 107      18.852 -16.298 -42.796  1.00 40.43           C  
ATOM   1514  HG2 PRO A 107      18.653 -16.129 -43.854  1.00 40.43           H  
ATOM   1515  HG3 PRO A 107      17.949 -16.147 -42.205  1.00 40.43           H  
ATOM   1516  CD  PRO A 107      19.410 -17.699 -42.541  1.00 40.43           C  
ATOM   1517  HD2 PRO A 107      19.976 -18.023 -43.415  1.00 40.43           H  
ATOM   1518  HD3 PRO A 107      18.596 -18.395 -42.340  1.00 40.43           H  
ATOM   1519  N   GLY A 108      20.053 -16.469 -38.622  1.00 45.17           N  
ATOM   1520  H   GLY A 108      20.742 -17.201 -38.723  1.00 45.17           H  
ATOM   1521  CA  GLY A 108      19.377 -16.294 -37.324  1.00 45.17           C  
ATOM   1522  HA2 GLY A 108      19.050 -15.259 -37.230  1.00 45.17           H  
ATOM   1523  HA3 GLY A 108      18.490 -16.927 -37.306  1.00 45.17           H  
ATOM   1524  C   GLY A 108      20.213 -16.619 -36.078  1.00 45.17           C  
ATOM   1525  O   GLY A 108      19.675 -16.635 -34.972  1.00 45.17           O  
ATOM   1526  N   LEU A 109      21.520 -16.865 -36.222  1.00 42.17           N  
ATOM   1527  H   LEU A 109      21.913 -16.780 -37.149  1.00 42.17           H  
ATOM   1528  CA  LEU A 109      22.410 -17.389 -35.168  1.00 42.17           C  
ATOM   1529  HA  LEU A 109      21.833 -18.127 -34.611  1.00 42.17           H  
ATOM   1530  C   LEU A 109      22.827 -16.377 -34.071  1.00 42.17           C  
ATOM   1531  CB  LEU A 109      23.593 -18.131 -35.831  1.00 42.17           C  
ATOM   1532  HB2 LEU A 109      24.371 -18.327 -35.094  1.00 42.17           H  
ATOM   1533  HB3 LEU A 109      24.024 -17.486 -36.597  1.00 42.17           H  
ATOM   1534  O   LEU A 109      23.889 -16.512 -33.471  1.00 42.17           O  
ATOM   1535  CG  LEU A 109      23.193 -19.483 -36.455  1.00 42.17           C  
ATOM   1536  HG  LEU A 109      22.302 -19.356 -37.069  1.00 42.17           H  
ATOM   1537  CD1 LEU A 109      24.316 -20.008 -37.349  1.00 42.17           C  
ATOM   1538 HD11 LEU A 109      24.017 -20.955 -37.799  1.00 42.17           H  
ATOM   1539 HD12 LEU A 109      24.509 -19.294 -38.149  1.00 42.17           H  
ATOM   1540 HD13 LEU A 109      25.226 -20.154 -36.766  1.00 42.17           H  
ATOM   1541  CD2 LEU A 109      22.914 -20.544 -35.385  1.00 42.17           C  
ATOM   1542 HD21 LEU A 109      22.642 -21.484 -35.865  1.00 42.17           H  
ATOM   1543 HD22 LEU A 109      22.082 -20.242 -34.748  1.00 42.17           H  
ATOM   1544 HD23 LEU A 109      23.799 -20.698 -34.767  1.00 42.17           H  
ATOM   1545  N   ASN A 110      21.956 -15.411 -33.762  1.00 44.11           N  
ATOM   1546  H   ASN A 110      21.099 -15.391 -34.294  1.00 44.11           H  
ATOM   1547  CA  ASN A 110      21.993 -14.640 -32.510  1.00 44.11           C  
ATOM   1548  HA  ASN A 110      22.987 -14.714 -32.069  1.00 44.11           H  
ATOM   1549  C   ASN A 110      21.019 -15.198 -31.447  1.00 44.11           C  
ATOM   1550  CB  ASN A 110      21.714 -13.152 -32.804  1.00 44.11           C  
ATOM   1551  HB2 ASN A 110      21.494 -12.650 -31.861  1.00 44.11           H  
ATOM   1552  HB3 ASN A 110      20.837 -13.058 -33.444  1.00 44.11           H  
ATOM   1553  O   ASN A 110      21.022 -14.723 -30.314  1.00 44.11           O  
ATOM   1554  CG  ASN A 110      22.874 -12.400 -33.437  1.00 44.11           C  
ATOM   1555  ND2 ASN A 110      22.722 -11.112 -33.635  1.00 44.11           N  
ATOM   1556 HD21 ASN A 110      21.883 -10.641 -33.329  1.00 44.11           H  
ATOM   1557 HD22 ASN A 110      23.518 -10.634 -34.031  1.00 44.11           H  
ATOM   1558  OD1 ASN A 110      23.922 -12.924 -33.765  1.00 44.11           O  
ATOM   1559  N   GLN A 111      20.172 -16.178 -31.791  1.00 40.51           N  
ATOM   1560  H   GLN A 111      20.210 -16.545 -32.731  1.00 40.51           H  
ATOM   1561  CA  GLN A 111      19.254 -16.823 -30.844  1.00 40.51           C  
ATOM   1562  HA  GLN A 111      18.844 -16.050 -30.194  1.00 40.51           H  
ATOM   1563  C   GLN A 111      19.979 -17.871 -29.971  1.00 40.51           C  
ATOM   1564  CB  GLN A 111      18.091 -17.483 -31.606  1.00 40.51           C  
ATOM   1565  HB2 GLN A 111      18.501 -18.129 -32.382  1.00 40.51           H  
ATOM   1566  HB3 GLN A 111      17.524 -18.113 -30.920  1.00 40.51           H  
ATOM   1567  O   GLN A 111      20.730 -18.686 -30.515  1.00 40.51           O  
ATOM   1568  CG  GLN A 111      17.126 -16.476 -32.258  1.00 40.51           C  
ATOM   1569  HG2 GLN A 111      16.436 -17.026 -32.898  1.00 40.51           H  
ATOM   1570  HG3 GLN A 111      17.686 -15.787 -32.890  1.00 40.51           H  
ATOM   1571  CD  GLN A 111      16.295 -15.674 -31.256  1.00 40.51           C  
ATOM   1572  NE2 GLN A 111      15.520 -14.714 -31.707  1.00 40.51           N  
ATOM   1573 HE21 GLN A 111      15.470 -14.501 -32.693  1.00 40.51           H  
ATOM   1574 HE22 GLN A 111      14.994 -14.217 -31.002  1.00 40.51           H  
ATOM   1575  OE1 GLN A 111      16.308 -15.887 -30.057  1.00 40.51           O  
ATOM   1576  N   PRO A 112      19.747 -17.913 -28.643  1.00 36.71           N  
ATOM   1577  CA  PRO A 112      20.324 -18.934 -27.771  1.00 36.71           C  
ATOM   1578  HA  PRO A 112      21.392 -19.026 -27.969  1.00 36.71           H  
ATOM   1579  C   PRO A 112      19.654 -20.300 -27.992  1.00 36.71           C  
ATOM   1580  CB  PRO A 112      20.124 -18.409 -26.346  1.00 36.71           C  
ATOM   1581  HB2 PRO A 112      20.022 -19.215 -25.619  1.00 36.71           H  
ATOM   1582  HB3 PRO A 112      20.957 -17.760 -26.079  1.00 36.71           H  
ATOM   1583  O   PRO A 112      18.429 -20.417 -28.017  1.00 36.71           O  
ATOM   1584  CG  PRO A 112      18.846 -17.577 -26.456  1.00 36.71           C  
ATOM   1585  HG2 PRO A 112      17.975 -18.227 -26.377  1.00 36.71           H  
ATOM   1586  HG3 PRO A 112      18.807 -16.794 -25.698  1.00 36.71           H  
ATOM   1587  CD  PRO A 112      18.925 -16.993 -27.867  1.00 36.71           C  
ATOM   1588  HD2 PRO A 112      17.923 -16.907 -28.286  1.00 36.71           H  
ATOM   1589  HD3 PRO A 112      19.407 -16.016 -27.836  1.00 36.71           H  
ATOM   1590  N   ILE A 113      20.459 -21.359 -28.117  1.00 40.81           N  
ATOM   1591  H   ILE A 113      21.458 -21.211 -28.082  1.00 40.81           H  
ATOM   1592  CA  ILE A 113      19.963 -22.722 -28.357  1.00 40.81           C  
ATOM   1593  HA  ILE A 113      19.087 -22.655 -29.002  1.00 40.81           H  
ATOM   1594  C   ILE A 113      19.507 -23.346 -27.030  1.00 40.81           C  
ATOM   1595  CB  ILE A 113      21.008 -23.581 -29.114  1.00 40.81           C  
ATOM   1596  HB  ILE A 113      21.889 -23.697 -28.483  1.00 40.81           H  
ATOM   1597  O   ILE A 113      20.306 -23.902 -26.277  1.00 40.81           O  
ATOM   1598  CG1 ILE A 113      21.435 -22.888 -30.433  1.00 40.81           C  
ATOM   1599 HG12 ILE A 113      21.861 -21.911 -30.204  1.00 40.81           H  
ATOM   1600 HG13 ILE A 113      20.557 -22.729 -31.059  1.00 40.81           H  
ATOM   1601  CG2 ILE A 113      20.424 -24.980 -29.404  1.00 40.81           C  
ATOM   1602 HG21 ILE A 113      19.567 -24.899 -30.072  1.00 40.81           H  
ATOM   1603 HG22 ILE A 113      20.110 -25.465 -28.480  1.00 40.81           H  
ATOM   1604 HG23 ILE A 113      21.180 -25.620 -29.860  1.00 40.81           H  
ATOM   1605  CD1 ILE A 113      22.488 -23.650 -31.249  1.00 40.81           C  
ATOM   1606 HD11 ILE A 113      23.341 -23.898 -30.617  1.00 40.81           H  
ATOM   1607 HD12 ILE A 113      22.062 -24.561 -31.668  1.00 40.81           H  
ATOM   1608 HD13 ILE A 113      22.828 -23.020 -32.071  1.00 40.81           H  
ATOM   1609  N   LEU A 114      18.209 -23.247 -26.739  1.00 39.49           N  
ATOM   1610  H   LEU A 114      17.628 -22.710 -27.366  1.00 39.49           H  
ATOM   1611  CA  LEU A 114      17.586 -23.866 -25.566  1.00 39.49           C  
ATOM   1612  HA  LEU A 114      18.229 -23.700 -24.702  1.00 39.49           H  
ATOM   1613  C   LEU A 114      17.442 -25.386 -25.756  1.00 39.49           C  
ATOM   1614  CB  LEU A 114      16.216 -23.209 -25.297  1.00 39.49           C  
ATOM   1615  HB2 LEU A 114      15.742 -23.729 -24.465  1.00 39.49           H  
ATOM   1616  HB3 LEU A 114      15.590 -23.356 -26.177  1.00 39.49           H  
ATOM   1617  O   LEU A 114      16.850 -25.839 -26.734  1.00 39.49           O  
ATOM   1618  CG  LEU A 114      16.259 -21.703 -24.972  1.00 39.49           C  
ATOM   1619  HG  LEU A 114      16.740 -21.164 -25.788  1.00 39.49           H  
ATOM   1620  CD1 LEU A 114      14.832 -21.174 -24.824  1.00 39.49           C  
ATOM   1621 HD11 LEU A 114      14.858 -20.102 -24.630  1.00 39.49           H  
ATOM   1622 HD12 LEU A 114      14.280 -21.344 -25.748  1.00 39.49           H  
ATOM   1623 HD13 LEU A 114      14.325 -21.676 -24.000  1.00 39.49           H  
ATOM   1624  CD2 LEU A 114      17.013 -21.411 -23.671  1.00 39.49           C  
ATOM   1625 HD21 LEU A 114      18.064 -21.675 -23.781  1.00 39.49           H  
ATOM   1626 HD22 LEU A 114      16.956 -20.345 -23.449  1.00 39.49           H  
ATOM   1627 HD23 LEU A 114      16.575 -21.972 -22.845  1.00 39.49           H  
ATOM   1628  N   ILE A 115      17.939 -26.175 -24.796  1.00 36.63           N  
ATOM   1629  H   ILE A 115      18.428 -25.738 -24.027  1.00 36.63           H  
ATOM   1630  CA  ILE A 115      17.857 -27.646 -24.803  1.00 36.63           C  
ATOM   1631  HA  ILE A 115      17.381 -27.963 -25.731  1.00 36.63           H  
ATOM   1632  C   ILE A 115      16.990 -28.106 -23.610  1.00 36.63           C  
ATOM   1633  CB  ILE A 115      19.267 -28.287 -24.818  1.00 36.63           C  
ATOM   1634  HB  ILE A 115      19.787 -28.021 -23.898  1.00 36.63           H  
ATOM   1635  O   ILE A 115      17.440 -28.018 -22.465  1.00 36.63           O  
ATOM   1636  CG1 ILE A 115      20.095 -27.767 -26.021  1.00 36.63           C  
ATOM   1637 HG12 ILE A 115      20.197 -26.684 -25.942  1.00 36.63           H  
ATOM   1638 HG13 ILE A 115      19.564 -27.985 -26.948  1.00 36.63           H  
ATOM   1639  CG2 ILE A 115      19.128 -29.822 -24.881  1.00 36.63           C  
ATOM   1640 HG21 ILE A 115      18.635 -30.118 -25.806  1.00 36.63           H  
ATOM   1641 HG22 ILE A 115      20.109 -30.295 -24.831  1.00 36.63           H  
ATOM   1642 HG23 ILE A 115      18.552 -30.192 -24.032  1.00 36.63           H  
ATOM   1643  CD1 ILE A 115      21.517 -28.335 -26.125  1.00 36.63           C  
ATOM   1644 HD11 ILE A 115      22.038 -28.206 -25.176  1.00 36.63           H  
ATOM   1645 HD12 ILE A 115      21.489 -29.392 -26.390  1.00 36.63           H  
ATOM   1646 HD13 ILE A 115      22.060 -27.799 -26.903  1.00 36.63           H  
ATOM   1647  N   PRO A 116      15.743 -28.571 -23.832  1.00 37.97           N  
ATOM   1648  CA  PRO A 116      14.780 -28.823 -22.757  1.00 37.97           C  
ATOM   1649  HA  PRO A 116      14.871 -28.048 -21.996  1.00 37.97           H  
ATOM   1650  C   PRO A 116      14.990 -30.185 -22.068  1.00 37.97           C  
ATOM   1651  CB  PRO A 116      13.404 -28.675 -23.419  1.00 37.97           C  
ATOM   1652  HB2 PRO A 116      12.632 -29.265 -22.924  1.00 37.97           H  
ATOM   1653  HB3 PRO A 116      13.120 -27.623 -23.430  1.00 37.97           H  
ATOM   1654  O   PRO A 116      14.351 -31.185 -22.399  1.00 37.97           O  
ATOM   1655  CG  PRO A 116      13.656 -29.145 -24.851  1.00 37.97           C  
ATOM   1656  HG2 PRO A 116      12.937 -28.719 -25.550  1.00 37.97           H  
ATOM   1657  HG3 PRO A 116      13.634 -30.234 -24.893  1.00 37.97           H  
ATOM   1658  CD  PRO A 116      15.075 -28.648 -25.127  1.00 37.97           C  
ATOM   1659  HD2 PRO A 116      15.589 -29.338 -25.796  1.00 37.97           H  
ATOM   1660  HD3 PRO A 116      15.031 -27.655 -25.573  1.00 37.97           H  
ATOM   1661  N   PHE A 117      15.866 -30.221 -21.061  1.00 38.03           N  
ATOM   1662  H   PHE A 117      16.415 -29.392 -20.885  1.00 38.03           H  
ATOM   1663  CA  PHE A 117      16.052 -31.380 -20.177  1.00 38.03           C  
ATOM   1664  HA  PHE A 117      16.072 -32.281 -20.790  1.00 38.03           H  
ATOM   1665  C   PHE A 117      14.877 -31.548 -19.192  1.00 38.03           C  
ATOM   1666  CB  PHE A 117      17.413 -31.288 -19.467  1.00 38.03           C  
ATOM   1667  HB2 PHE A 117      17.390 -31.919 -18.579  1.00 38.03           H  
ATOM   1668  HB3 PHE A 117      17.585 -30.266 -19.128  1.00 38.03           H  
ATOM   1669  O   PHE A 117      14.962 -31.187 -18.020  1.00 38.03           O  
ATOM   1670  CG  PHE A 117      18.578 -31.755 -20.318  1.00 38.03           C  
ATOM   1671  CD1 PHE A 117      18.923 -33.121 -20.333  1.00 38.03           C  
ATOM   1672  HD1 PHE A 117      18.360 -33.827 -19.741  1.00 38.03           H  
ATOM   1673  CD2 PHE A 117      19.319 -30.840 -21.089  1.00 38.03           C  
ATOM   1674  HD2 PHE A 117      19.060 -29.791 -21.084  1.00 38.03           H  
ATOM   1675  CE1 PHE A 117      20.005 -33.570 -21.111  1.00 38.03           C  
ATOM   1676  HE1 PHE A 117      20.271 -34.617 -21.115  1.00 38.03           H  
ATOM   1677  CE2 PHE A 117      20.405 -31.289 -21.862  1.00 38.03           C  
ATOM   1678  HE2 PHE A 117      20.979 -30.581 -22.443  1.00 38.03           H  
ATOM   1679  CZ  PHE A 117      20.747 -32.652 -21.874  1.00 38.03           C  
ATOM   1680  HZ  PHE A 117      21.584 -32.993 -22.466  1.00 38.03           H  
ATOM   1681  N   ASN A 118      13.769 -32.121 -19.669  1.00 38.55           N  
ATOM   1682  H   ASN A 118      13.735 -32.299 -20.663  1.00 38.55           H  
ATOM   1683  CA  ASN A 118      12.576 -32.412 -18.864  1.00 38.55           C  
ATOM   1684  HA  ASN A 118      12.337 -31.531 -18.269  1.00 38.55           H  
ATOM   1685  C   ASN A 118      12.805 -33.566 -17.861  1.00 38.55           C  
ATOM   1686  CB  ASN A 118      11.383 -32.695 -19.801  1.00 38.55           C  
ATOM   1687  HB2 ASN A 118      10.585 -33.162 -19.224  1.00 38.55           H  
ATOM   1688  HB3 ASN A 118      11.688 -33.398 -20.576  1.00 38.55           H  
ATOM   1689  O   ASN A 118      12.393 -34.702 -18.095  1.00 38.55           O  
ATOM   1690  CG  ASN A 118      10.778 -31.459 -20.444  1.00 38.55           C  
ATOM   1691  ND2 ASN A 118      10.003 -31.641 -21.487  1.00 38.55           N  
ATOM   1692 HD21 ASN A 118       9.854 -32.568 -21.858  1.00 38.55           H  
ATOM   1693 HD22 ASN A 118       9.621 -30.806 -21.908  1.00 38.55           H  
ATOM   1694  OD1 ASN A 118      10.947 -30.330 -20.017  1.00 38.55           O  
ATOM   1695  N   ALA A 119      13.424 -33.270 -16.717  1.00 36.48           N  
ATOM   1696  H   ALA A 119      13.812 -32.343 -16.615  1.00 36.48           H  
ATOM   1697  CA  ALA A 119      13.387 -34.143 -15.544  1.00 36.48           C  
ATOM   1698  HA  ALA A 119      13.575 -35.166 -15.868  1.00 36.48           H  
ATOM   1699  C   ALA A 119      11.991 -34.094 -14.881  1.00 36.48           C  
ATOM   1700  CB  ALA A 119      14.510 -33.739 -14.582  1.00 36.48           C  
ATOM   1701  HB1 ALA A 119      14.514 -34.404 -13.718  1.00 36.48           H  
ATOM   1702  HB2 ALA A 119      14.356 -32.715 -14.240  1.00 36.48           H  
ATOM   1703  HB3 ALA A 119      15.473 -33.807 -15.087  1.00 36.48           H  
ATOM   1704  O   ALA A 119      11.427 -33.021 -14.663  1.00 36.48           O  
ATOM   1705  N   GLY A 120      11.412 -35.255 -14.562  1.00 34.41           N  
ATOM   1706  H   GLY A 120      11.914 -36.111 -14.748  1.00 34.41           H  
ATOM   1707  CA  GLY A 120      10.041 -35.358 -14.045  1.00 34.41           C  
ATOM   1708  HA2 GLY A 120       9.700 -36.388 -14.151  1.00 34.41           H  
ATOM   1709  HA3 GLY A 120       9.383 -34.725 -14.640  1.00 34.41           H  
ATOM   1710  C   GLY A 120       9.900 -34.966 -12.569  1.00 34.41           C  
ATOM   1711  O   GLY A 120       9.940 -35.840 -11.712  1.00 34.41           O  
ATOM   1712  N   GLY A 121       9.713 -33.671 -12.280  1.00 33.20           N  
ATOM   1713  H   GLY A 121       9.846 -33.017 -13.039  1.00 33.20           H  
ATOM   1714  CA  GLY A 121       9.630 -33.125 -10.908  1.00 33.20           C  
ATOM   1715  HA2 GLY A 121      10.318 -32.283 -10.837  1.00 33.20           H  
ATOM   1716  HA3 GLY A 121       9.972 -33.877 -10.197  1.00 33.20           H  
ATOM   1717  C   GLY A 121       8.255 -32.630 -10.419  1.00 33.20           C  
ATOM   1718  O   GLY A 121       8.162 -32.169  -9.290  1.00 33.20           O  
ATOM   1719  N   HIS A 122       7.209 -32.687 -11.254  1.00 40.82           N  
ATOM   1720  H   HIS A 122       7.392 -33.094 -12.160  1.00 40.82           H  
ATOM   1721  CA  HIS A 122       5.806 -32.325 -10.952  1.00 40.82           C  
ATOM   1722  HA  HIS A 122       5.375 -32.033 -11.909  1.00 40.82           H  
ATOM   1723  C   HIS A 122       5.568 -31.091 -10.041  1.00 40.82           C  
ATOM   1724  CB  HIS A 122       5.004 -33.564 -10.504  1.00 40.82           C  
ATOM   1725  HB2 HIS A 122       5.258 -34.408 -11.146  1.00 40.82           H  
ATOM   1726  HB3 HIS A 122       5.284 -33.825  -9.483  1.00 40.82           H  
ATOM   1727  O   HIS A 122       4.925 -31.184  -8.998  1.00 40.82           O  
ATOM   1728  CG  HIS A 122       3.503 -33.352 -10.576  1.00 40.82           C  
ATOM   1729  CD2 HIS A 122       2.673 -32.984  -9.548  1.00 40.82           C  
ATOM   1730  HD2 HIS A 122       2.973 -32.806  -8.526  1.00 40.82           H  
ATOM   1731  ND1 HIS A 122       2.719 -33.436 -11.707  1.00 40.82           N  
ATOM   1732  HD1 HIS A 122       3.027 -33.715 -12.628  1.00 40.82           H  
ATOM   1733  CE1 HIS A 122       1.456 -33.124 -11.368  1.00 40.82           C  
ATOM   1734  HE1 HIS A 122       0.613 -33.113 -12.042  1.00 40.82           H  
ATOM   1735  NE2 HIS A 122       1.379 -32.838 -10.062  1.00 40.82           N  
ATOM   1736  N   LEU A 123       5.998 -29.904 -10.481  1.00 37.44           N  
ATOM   1737  H   LEU A 123       6.629 -29.883 -11.269  1.00 37.44           H  
ATOM   1738  CA  LEU A 123       5.302 -28.642 -10.184  1.00 37.44           C  
ATOM   1739  HA  LEU A 123       4.238 -28.840 -10.307  1.00 37.44           H  
ATOM   1740  C   LEU A 123       5.662 -27.567 -11.230  1.00 37.44           C  
ATOM   1741  CB  LEU A 123       5.544 -28.183  -8.724  1.00 37.44           C  
ATOM   1742  HB2 LEU A 123       5.995 -27.190  -8.709  1.00 37.44           H  
ATOM   1743  HB3 LEU A 123       6.252 -28.861  -8.247  1.00 37.44           H  
ATOM   1744  O   LEU A 123       6.498 -27.792 -12.107  1.00 37.44           O  
ATOM   1745  CG  LEU A 123       4.244 -28.166  -7.885  1.00 37.44           C  
ATOM   1746  HG  LEU A 123       3.756 -29.139  -7.941  1.00 37.44           H  
ATOM   1747  CD1 LEU A 123       4.562 -27.879  -6.419  1.00 37.44           C  
ATOM   1748 HD11 LEU A 123       5.236 -28.647  -6.040  1.00 37.44           H  
ATOM   1749 HD12 LEU A 123       3.645 -27.905  -5.829  1.00 37.44           H  
ATOM   1750 HD13 LEU A 123       5.035 -26.902  -6.318  1.00 37.44           H  
ATOM   1751  CD2 LEU A 123       3.249 -27.101  -8.363  1.00 37.44           C  
ATOM   1752 HD21 LEU A 123       3.715 -26.116  -8.344  1.00 37.44           H  
ATOM   1753 HD22 LEU A 123       2.892 -27.334  -9.366  1.00 37.44           H  
ATOM   1754 HD23 LEU A 123       2.384 -27.095  -7.700  1.00 37.44           H  
ATOM   1755  N   GLY A 124       4.980 -26.420 -11.192  1.00 39.92           N  
ATOM   1756  H   GLY A 124       4.337 -26.275 -10.427  1.00 39.92           H  
ATOM   1757  CA  GLY A 124       5.042 -25.399 -12.244  1.00 39.92           C  
ATOM   1758  HA2 GLY A 124       4.178 -24.741 -12.145  1.00 39.92           H  
ATOM   1759  HA3 GLY A 124       4.980 -25.884 -13.218  1.00 39.92           H  
ATOM   1760  C   GLY A 124       6.298 -24.522 -12.221  1.00 39.92           C  
ATOM   1761  O   GLY A 124       6.246 -23.406 -11.714  1.00 39.92           O  
ATOM   1762  N   GLY A 125       7.400 -24.984 -12.821  1.00 37.87           N  
ATOM   1763  H   GLY A 125       7.416 -25.954 -13.100  1.00 37.87           H  
ATOM   1764  CA  GLY A 125       8.610 -24.171 -13.016  1.00 37.87           C  
ATOM   1765  HA2 GLY A 125       9.158 -24.128 -12.074  1.00 37.87           H  
ATOM   1766  HA3 GLY A 125       8.326 -23.153 -13.282  1.00 37.87           H  
ATOM   1767  C   GLY A 125       9.555 -24.721 -14.088  1.00 37.87           C  
ATOM   1768  O   GLY A 125      10.353 -25.612 -13.814  1.00 37.87           O  
ATOM   1769  N   GLN A 126       9.503 -24.177 -15.309  1.00 39.82           N  
ATOM   1770  H   GLN A 126       8.847 -23.428 -15.478  1.00 39.82           H  
ATOM   1771  CA  GLN A 126      10.365 -24.598 -16.425  1.00 39.82           C  
ATOM   1772  HA  GLN A 126      10.579 -25.660 -16.302  1.00 39.82           H  
ATOM   1773  C   GLN A 126      11.726 -23.874 -16.394  1.00 39.82           C  
ATOM   1774  CB  GLN A 126       9.602 -24.452 -17.757  1.00 39.82           C  
ATOM   1775  HB2 GLN A 126       8.638 -24.952 -17.661  1.00 39.82           H  
ATOM   1776  HB3 GLN A 126       9.422 -23.398 -17.966  1.00 39.82           H  
ATOM   1777  O   GLN A 126      12.007 -23.002 -17.213  1.00 39.82           O  
ATOM   1778  CG  GLN A 126      10.359 -25.088 -18.938  1.00 39.82           C  
ATOM   1779  HG2 GLN A 126      11.281 -24.541 -19.135  1.00 39.82           H  
ATOM   1780  HG3 GLN A 126      10.621 -26.115 -18.685  1.00 39.82           H  
ATOM   1781  CD  GLN A 126       9.527 -25.082 -20.215  1.00 39.82           C  
ATOM   1782  NE2 GLN A 126       9.026 -26.216 -20.653  1.00 39.82           N  
ATOM   1783 HE21 GLN A 126       8.486 -26.149 -21.504  1.00 39.82           H  
ATOM   1784 HE22 GLN A 126       9.228 -27.088 -20.185  1.00 39.82           H  
ATOM   1785  OE1 GLN A 126       9.295 -24.064 -20.840  1.00 39.82           O  
ATOM   1786  N   GLN A 127      12.581 -24.224 -15.431  1.00 41.54           N  
ATOM   1787  H   GLN A 127      12.298 -24.930 -14.767  1.00 41.54           H  
ATOM   1788  CA  GLN A 127      13.947 -23.692 -15.347  1.00 41.54           C  
ATOM   1789  HA  GLN A 127      13.940 -22.648 -15.662  1.00 41.54           H  
ATOM   1790  C   GLN A 127      14.889 -24.437 -16.307  1.00 41.54           C  
ATOM   1791  CB  GLN A 127      14.443 -23.719 -13.892  1.00 41.54           C  
ATOM   1792  HB2 GLN A 127      15.506 -23.475 -13.885  1.00 41.54           H  
ATOM   1793  HB3 GLN A 127      14.315 -24.717 -13.475  1.00 41.54           H  
ATOM   1794  O   GLN A 127      15.452 -25.477 -15.973  1.00 41.54           O  
ATOM   1795  CG  GLN A 127      13.704 -22.688 -13.022  1.00 41.54           C  
ATOM   1796  HG2 GLN A 127      12.648 -22.951 -12.957  1.00 41.54           H  
ATOM   1797  HG3 GLN A 127      13.784 -21.707 -13.492  1.00 41.54           H  
ATOM   1798  CD  GLN A 127      14.262 -22.584 -11.605  1.00 41.54           C  
ATOM   1799  NE2 GLN A 127      13.917 -21.550 -10.870  1.00 41.54           N  
ATOM   1800 HE21 GLN A 127      13.336 -20.813 -11.242  1.00 41.54           H  
ATOM   1801 HE22 GLN A 127      14.343 -21.508  -9.955  1.00 41.54           H  
ATOM   1802  OE1 GLN A 127      15.007 -23.416 -11.120  1.00 41.54           O  
ATOM   1803  N   GLY A 128      15.056 -23.906 -17.521  1.00 37.53           N  
ATOM   1804  H   GLY A 128      14.533 -23.073 -17.751  1.00 37.53           H  
ATOM   1805  CA  GLY A 128      16.064 -24.383 -18.473  1.00 37.53           C  
ATOM   1806  HA2 GLY A 128      16.035 -25.472 -18.515  1.00 37.53           H  
ATOM   1807  HA3 GLY A 128      15.841 -23.994 -19.466  1.00 37.53           H  
ATOM   1808  C   GLY A 128      17.476 -23.929 -18.084  1.00 37.53           C  
ATOM   1809  O   GLY A 128      17.688 -22.755 -17.787  1.00 37.53           O  
ATOM   1810  N   LEU A 129      18.454 -24.840 -18.109  1.00 32.54           N  
ATOM   1811  H   LEU A 129      18.222 -25.795 -18.345  1.00 32.54           H  
ATOM   1812  CA  LEU A 129      19.847 -24.532 -17.771  1.00 32.54           C  
ATOM   1813  HA  LEU A 129      19.841 -23.887 -16.892  1.00 32.54           H  
ATOM   1814  C   LEU A 129      20.537 -23.765 -18.914  1.00 32.54           C  
ATOM   1815  CB  LEU A 129      20.580 -25.837 -17.399  1.00 32.54           C  
ATOM   1816  HB2 LEU A 129      20.029 -26.337 -16.602  1.00 32.54           H  
ATOM   1817  HB3 LEU A 129      20.580 -26.493 -18.270  1.00 32.54           H  
ATOM   1818  O   LEU A 129      21.041 -24.362 -19.867  1.00 32.54           O  
ATOM   1819  CG  LEU A 129      22.038 -25.628 -16.939  1.00 32.54           C  
ATOM   1820  HG  LEU A 129      22.592 -25.078 -17.699  1.00 32.54           H  
ATOM   1821  CD1 LEU A 129      22.126 -24.860 -15.618  1.00 32.54           C  
ATOM   1822 HD11 LEU A 129      21.755 -23.844 -15.746  1.00 32.54           H  
ATOM   1823 HD12 LEU A 129      21.543 -25.365 -14.848  1.00 32.54           H  
ATOM   1824 HD13 LEU A 129      23.166 -24.799 -15.297  1.00 32.54           H  
ATOM   1825  CD2 LEU A 129      22.719 -26.983 -16.747  1.00 32.54           C  
ATOM   1826 HD21 LEU A 129      22.201 -27.557 -15.979  1.00 32.54           H  
ATOM   1827 HD22 LEU A 129      22.702 -27.536 -17.687  1.00 32.54           H  
ATOM   1828 HD23 LEU A 129      23.757 -26.834 -16.450  1.00 32.54           H  
ATOM   1829  N   VAL A 130      20.569 -22.435 -18.818  1.00 35.48           N  
ATOM   1830  H   VAL A 130      20.069 -22.003 -18.054  1.00 35.48           H  
ATOM   1831  CA  VAL A 130      21.227 -21.563 -19.804  1.00 35.48           C  
ATOM   1832  HA  VAL A 130      21.005 -21.947 -20.800  1.00 35.48           H  
ATOM   1833  C   VAL A 130      22.748 -21.605 -19.619  1.00 35.48           C  
ATOM   1834  CB  VAL A 130      20.677 -20.121 -19.744  1.00 35.48           C  
ATOM   1835  HB  VAL A 130      20.882 -19.691 -18.764  1.00 35.48           H  
ATOM   1836  O   VAL A 130      23.311 -20.891 -18.792  1.00 35.48           O  
ATOM   1837  CG1 VAL A 130      21.315 -19.234 -20.823  1.00 35.48           C  
ATOM   1838 HG11 VAL A 130      22.388 -19.143 -20.652  1.00 35.48           H  
ATOM   1839 HG12 VAL A 130      21.138 -19.654 -21.813  1.00 35.48           H  
ATOM   1840 HG13 VAL A 130      20.884 -18.234 -20.777  1.00 35.48           H  
ATOM   1841  CG2 VAL A 130      19.159 -20.096 -19.976  1.00 35.48           C  
ATOM   1842 HG21 VAL A 130      18.801 -19.066 -19.971  1.00 35.48           H  
ATOM   1843 HG22 VAL A 130      18.914 -20.555 -20.934  1.00 35.48           H  
ATOM   1844 HG23 VAL A 130      18.644 -20.631 -19.179  1.00 35.48           H  
ATOM   1845  N   LEU A 131      23.431 -22.432 -20.414  1.00 30.08           N  
ATOM   1846  H   LEU A 131      22.903 -23.057 -21.006  1.00 30.08           H  
ATOM   1847  CA  LEU A 131      24.896 -22.455 -20.500  1.00 30.08           C  
ATOM   1848  HA  LEU A 131      25.306 -22.293 -19.503  1.00 30.08           H  
ATOM   1849  C   LEU A 131      25.402 -21.285 -21.363  1.00 30.08           C  
ATOM   1850  CB  LEU A 131      25.374 -23.833 -21.000  1.00 30.08           C  
ATOM   1851  HB2 LEU A 131      26.429 -23.764 -21.264  1.00 30.08           H  
ATOM   1852  HB3 LEU A 131      24.822 -24.083 -21.906  1.00 30.08           H  
ATOM   1853  O   LEU A 131      25.687 -21.434 -22.551  1.00 30.08           O  
ATOM   1854  CG  LEU A 131      25.207 -24.968 -19.970  1.00 30.08           C  
ATOM   1855  HG  LEU A 131      24.176 -24.995 -19.616  1.00 30.08           H  
ATOM   1856  CD1 LEU A 131      25.522 -26.311 -20.630  1.00 30.08           C  
ATOM   1857 HD11 LEU A 131      25.379 -27.117 -19.909  1.00 30.08           H  
ATOM   1858 HD12 LEU A 131      24.844 -26.472 -21.468  1.00 30.08           H  
ATOM   1859 HD13 LEU A 131      26.551 -26.322 -20.989  1.00 30.08           H  
ATOM   1860  CD2 LEU A 131      26.146 -24.810 -18.770  1.00 30.08           C  
ATOM   1861 HD21 LEU A 131      26.046 -25.671 -18.110  1.00 30.08           H  
ATOM   1862 HD22 LEU A 131      27.180 -24.733 -19.106  1.00 30.08           H  
ATOM   1863 HD23 LEU A 131      25.882 -23.920 -18.199  1.00 30.08           H  
ATOM   1864  N   SER A 132      25.501 -20.107 -20.747  1.00 34.13           N  
ATOM   1865  H   SER A 132      25.214 -20.057 -19.780  1.00 34.13           H  
ATOM   1866  CA  SER A 132      25.933 -18.832 -21.340  1.00 34.13           C  
ATOM   1867  HA  SER A 132      25.426 -18.717 -22.298  1.00 34.13           H  
ATOM   1868  C   SER A 132      27.444 -18.776 -21.640  1.00 34.13           C  
ATOM   1869  CB  SER A 132      25.461 -17.678 -20.438  1.00 34.13           C  
ATOM   1870  HB2 SER A 132      25.958 -16.751 -20.724  1.00 34.13           H  
ATOM   1871  HB3 SER A 132      24.387 -17.548 -20.570  1.00 34.13           H  
ATOM   1872  O   SER A 132      28.186 -17.970 -21.082  1.00 34.13           O  
ATOM   1873  OG  SER A 132      25.710 -17.966 -19.072  1.00 34.13           O  
ATOM   1874  HG  SER A 132      25.486 -17.196 -18.545  1.00 34.13           H  
ATOM   1875  N   LEU A 133      27.916 -19.642 -22.545  1.00 34.69           N  
ATOM   1876  H   LEU A 133      27.256 -20.297 -22.941  1.00 34.69           H  
ATOM   1877  CA  LEU A 133      29.318 -19.702 -22.978  1.00 34.69           C  
ATOM   1878  HA  LEU A 133      29.919 -19.966 -22.107  1.00 34.69           H  
ATOM   1879  C   LEU A 133      29.801 -18.337 -23.526  1.00 34.69           C  
ATOM   1880  CB  LEU A 133      29.493 -20.797 -24.048  1.00 34.69           C  
ATOM   1881  HB2 LEU A 133      28.790 -20.599 -24.857  1.00 34.69           H  
ATOM   1882  HB3 LEU A 133      30.498 -20.717 -24.462  1.00 34.69           H  
ATOM   1883  O   LEU A 133      29.269 -17.864 -24.535  1.00 34.69           O  
ATOM   1884  CG  LEU A 133      29.288 -22.242 -23.555  1.00 34.69           C  
ATOM   1885  HG  LEU A 133      28.294 -22.347 -23.122  1.00 34.69           H  
ATOM   1886  CD1 LEU A 133      29.403 -23.201 -24.742  1.00 34.69           C  
ATOM   1887 HD11 LEU A 133      28.656 -22.943 -25.493  1.00 34.69           H  
ATOM   1888 HD12 LEU A 133      29.218 -24.222 -24.408  1.00 34.69           H  
ATOM   1889 HD13 LEU A 133      30.397 -23.138 -25.184  1.00 34.69           H  
ATOM   1890  CD2 LEU A 133      30.331 -22.659 -22.514  1.00 34.69           C  
ATOM   1891 HD21 LEU A 133      30.199 -23.712 -22.266  1.00 34.69           H  
ATOM   1892 HD22 LEU A 133      31.338 -22.505 -22.904  1.00 34.69           H  
ATOM   1893 HD23 LEU A 133      30.199 -22.080 -21.600  1.00 34.69           H  
ATOM   1894  N   PRO A 134      30.817 -17.693 -22.915  1.00 33.64           N  
ATOM   1895  CA  PRO A 134      31.206 -16.337 -23.283  1.00 33.64           C  
ATOM   1896  HA  PRO A 134      30.310 -15.723 -23.373  1.00 33.64           H  
ATOM   1897  C   PRO A 134      31.965 -16.302 -24.616  1.00 33.64           C  
ATOM   1898  CB  PRO A 134      32.026 -15.807 -22.101  1.00 33.64           C  
ATOM   1899  HB2 PRO A 134      32.799 -15.104 -22.414  1.00 33.64           H  
ATOM   1900  HB3 PRO A 134      31.358 -15.336 -21.380  1.00 33.64           H  
ATOM   1901  O   PRO A 134      33.108 -16.751 -24.719  1.00 33.64           O  
ATOM   1902  CG  PRO A 134      32.622 -17.071 -21.485  1.00 33.64           C  
ATOM   1903  HG2 PRO A 134      33.523 -17.358 -22.029  1.00 33.64           H  
ATOM   1904  HG3 PRO A 134      32.839 -16.943 -20.425  1.00 33.64           H  
ATOM   1905  CD  PRO A 134      31.530 -18.114 -21.716  1.00 33.64           C  
ATOM   1906  HD2 PRO A 134      30.844 -18.117 -20.869  1.00 33.64           H  
ATOM   1907  HD3 PRO A 134      31.976 -19.100 -21.844  1.00 33.64           H  
ATOM   1908  N   THR A 135      31.347 -15.665 -25.613  1.00 46.58           N  
ATOM   1909  H   THR A 135      30.393 -15.395 -25.418  1.00 46.58           H  
ATOM   1910  CA  THR A 135      31.827 -15.444 -26.994  1.00 46.58           C  
ATOM   1911  HA  THR A 135      31.059 -14.827 -27.461  1.00 46.58           H  
ATOM   1912  C   THR A 135      31.958 -16.695 -27.877  1.00 46.58           C  
ATOM   1913  CB  THR A 135      33.122 -14.608 -27.080  1.00 46.58           C  
ATOM   1914  HB  THR A 135      33.215 -14.244 -28.103  1.00 46.58           H  
ATOM   1915  O   THR A 135      32.493 -17.733 -27.489  1.00 46.58           O  
ATOM   1916  CG2 THR A 135      33.161 -13.397 -26.148  1.00 46.58           C  
ATOM   1917 HG21 THR A 135      34.052 -12.808 -26.364  1.00 46.58           H  
ATOM   1918 HG22 THR A 135      33.196 -13.715 -25.106  1.00 46.58           H  
ATOM   1919 HG23 THR A 135      32.280 -12.776 -26.310  1.00 46.58           H  
ATOM   1920  OG1 THR A 135      34.246 -15.407 -26.810  1.00 46.58           O  
ATOM   1921  HG1 THR A 135      34.033 -15.910 -26.021  1.00 46.58           H  
ATOM   1922  N   ALA A 136      31.565 -16.550 -29.147  1.00 39.91           N  
ATOM   1923  H   ALA A 136      31.099 -15.699 -29.424  1.00 39.91           H  
ATOM   1924  CA  ALA A 136      31.749 -17.584 -30.167  1.00 39.91           C  
ATOM   1925  HA  ALA A 136      31.317 -18.513 -29.796  1.00 39.91           H  
ATOM   1926  C   ALA A 136      33.231 -17.873 -30.493  1.00 39.91           C  
ATOM   1927  CB  ALA A 136      30.971 -17.164 -31.419  1.00 39.91           C  
ATOM   1928  HB1 ALA A 136      31.055 -17.943 -32.177  1.00 39.91           H  
ATOM   1929  HB2 ALA A 136      31.375 -16.235 -31.822  1.00 39.91           H  
ATOM   1930  HB3 ALA A 136      29.917 -17.027 -31.177  1.00 39.91           H  
ATOM   1931  O   ALA A 136      33.535 -18.939 -31.022  1.00 39.91           O  
ATOM   1932  N   ALA A 137      34.161 -16.975 -30.142  1.00 40.77           N  
ATOM   1933  H   ALA A 137      33.868 -16.130 -29.673  1.00 40.77           H  
ATOM   1934  CA  ALA A 137      35.599 -17.183 -30.331  1.00 40.77           C  
ATOM   1935  HA  ALA A 137      35.788 -17.401 -31.382  1.00 40.77           H  
ATOM   1936  C   ALA A 137      36.125 -18.375 -29.509  1.00 40.77           C  
ATOM   1937  CB  ALA A 137      36.325 -15.882 -29.968  1.00 40.77           C  
ATOM   1938  HB1 ALA A 137      35.968 -15.068 -30.598  1.00 40.77           H  
ATOM   1939  HB2 ALA A 137      36.154 -15.633 -28.920  1.00 40.77           H  
ATOM   1940  HB3 ALA A 137      37.395 -16.008 -30.130  1.00 40.77           H  
ATOM   1941  O   ALA A 137      36.901 -19.180 -30.020  1.00 40.77           O  
ATOM   1942  N   ASN A 138      35.637 -18.554 -28.274  1.00 41.00           N  
ATOM   1943  H   ASN A 138      34.997 -17.868 -27.900  1.00 41.00           H  
ATOM   1944  CA  ASN A 138      35.962 -19.729 -27.458  1.00 41.00           C  
ATOM   1945  HA  ASN A 138      37.045 -19.850 -27.422  1.00 41.00           H  
ATOM   1946  C   ASN A 138      35.404 -21.026 -28.070  1.00 41.00           C  
ATOM   1947  CB  ASN A 138      35.442 -19.502 -26.027  1.00 41.00           C  
ATOM   1948  HB2 ASN A 138      34.417 -19.130 -26.052  1.00 41.00           H  
ATOM   1949  HB3 ASN A 138      35.444 -20.450 -25.489  1.00 41.00           H  
ATOM   1950  O   ASN A 138      36.070 -22.060 -28.041  1.00 41.00           O  
ATOM   1951  CG  ASN A 138      36.324 -18.549 -25.240  1.00 41.00           C  
ATOM   1952  ND2 ASN A 138      35.757 -17.645 -24.481  1.00 41.00           N  
ATOM   1953 HD21 ASN A 138      36.381 -17.026 -23.984  1.00 41.00           H  
ATOM   1954 HD22 ASN A 138      34.753 -17.533 -24.466  1.00 41.00           H  
ATOM   1955  OD1 ASN A 138      37.539 -18.607 -25.287  1.00 41.00           O  
ATOM   1956  N   ILE A 139      34.218 -20.967 -28.686  1.00 43.38           N  
ATOM   1957  H   ILE A 139      33.729 -20.083 -28.691  1.00 43.38           H  
ATOM   1958  CA  ILE A 139      33.614 -22.110 -29.388  1.00 43.38           C  
ATOM   1959  HA  ILE A 139      33.676 -22.980 -28.733  1.00 43.38           H  
ATOM   1960  C   ILE A 139      34.422 -22.452 -30.649  1.00 43.38           C  
ATOM   1961  CB  ILE A 139      32.115 -21.854 -29.683  1.00 43.38           C  
ATOM   1962  HB  ILE A 139      32.029 -20.985 -30.336  1.00 43.38           H  
ATOM   1963  O   ILE A 139      34.732 -23.619 -30.871  1.00 43.38           O  
ATOM   1964  CG1 ILE A 139      31.350 -21.557 -28.368  1.00 43.38           C  
ATOM   1965 HG12 ILE A 139      31.800 -20.694 -27.876  1.00 43.38           H  
ATOM   1966 HG13 ILE A 139      31.443 -22.409 -27.695  1.00 43.38           H  
ATOM   1967  CG2 ILE A 139      31.496 -23.061 -30.415  1.00 43.38           C  
ATOM   1968 HG21 ILE A 139      31.546 -23.948 -29.784  1.00 43.38           H  
ATOM   1969 HG22 ILE A 139      30.456 -22.861 -30.671  1.00 43.38           H  
ATOM   1970 HG23 ILE A 139      32.023 -23.261 -31.348  1.00 43.38           H  
ATOM   1971  CD1 ILE A 139      29.862 -21.232 -28.545  1.00 43.38           C  
ATOM   1972 HD11 ILE A 139      29.310 -22.118 -28.858  1.00 43.38           H  
ATOM   1973 HD12 ILE A 139      29.738 -20.441 -29.284  1.00 43.38           H  
ATOM   1974 HD13 ILE A 139      29.454 -20.893 -27.593  1.00 43.38           H  
ATOM   1975  N   GLN A 140      34.842 -21.455 -31.437  1.00 41.74           N  
ATOM   1976  H   GLN A 140      34.550 -20.513 -31.219  1.00 41.74           H  
ATOM   1977  CA  GLN A 140      35.731 -21.665 -32.586  1.00 41.74           C  
ATOM   1978  HA  GLN A 140      35.274 -22.398 -33.251  1.00 41.74           H  
ATOM   1979  C   GLN A 140      37.088 -22.246 -32.168  1.00 41.74           C  
ATOM   1980  CB  GLN A 140      35.925 -20.355 -33.365  1.00 41.74           C  
ATOM   1981  HB2 GLN A 140      36.773 -20.474 -34.039  1.00 41.74           H  
ATOM   1982  HB3 GLN A 140      36.149 -19.542 -32.674  1.00 41.74           H  
ATOM   1983  O   GLN A 140      37.561 -23.174 -32.817  1.00 41.74           O  
ATOM   1984  CG  GLN A 140      34.694 -19.999 -34.212  1.00 41.74           C  
ATOM   1985  HG2 GLN A 140      33.835 -19.825 -33.564  1.00 41.74           H  
ATOM   1986  HG3 GLN A 140      34.464 -20.840 -34.866  1.00 41.74           H  
ATOM   1987  CD  GLN A 140      34.910 -18.758 -35.075  1.00 41.74           C  
ATOM   1988  NE2 GLN A 140      34.161 -18.599 -36.144  1.00 41.74           N  
ATOM   1989 HE21 GLN A 140      33.462 -19.282 -36.398  1.00 41.74           H  
ATOM   1990 HE22 GLN A 140      34.343 -17.765 -36.684  1.00 41.74           H  
ATOM   1991  OE1 GLN A 140      35.739 -17.904 -34.816  1.00 41.74           O  
ATOM   1992  N   GLY A 141      37.684 -21.772 -31.069  1.00 41.28           N  
ATOM   1993  H   GLY A 141      37.276 -20.972 -30.606  1.00 41.28           H  
ATOM   1994  CA  GLY A 141      38.919 -22.338 -30.518  1.00 41.28           C  
ATOM   1995  HA2 GLY A 141      39.209 -21.762 -29.639  1.00 41.28           H  
ATOM   1996  HA3 GLY A 141      39.714 -22.268 -31.261  1.00 41.28           H  
ATOM   1997  C   GLY A 141      38.768 -23.805 -30.102  1.00 41.28           C  
ATOM   1998  O   GLY A 141      39.605 -24.635 -30.455  1.00 41.28           O  
ATOM   1999  N   LEU A 142      37.671 -24.148 -29.419  1.00 37.09           N  
ATOM   2000  H   LEU A 142      37.033 -23.415 -29.140  1.00 37.09           H  
ATOM   2001  CA  LEU A 142      37.370 -25.518 -28.995  1.00 37.09           C  
ATOM   2002  HA  LEU A 142      38.239 -25.903 -28.462  1.00 37.09           H  
ATOM   2003  C   LEU A 142      37.112 -26.455 -30.190  1.00 37.09           C  
ATOM   2004  CB  LEU A 142      36.170 -25.462 -28.030  1.00 37.09           C  
ATOM   2005  HB2 LEU A 142      36.390 -24.743 -27.240  1.00 37.09           H  
ATOM   2006  HB3 LEU A 142      35.303 -25.095 -28.579  1.00 37.09           H  
ATOM   2007  O   LEU A 142      37.639 -27.567 -30.229  1.00 37.09           O  
ATOM   2008  CG  LEU A 142      35.805 -26.806 -27.375  1.00 37.09           C  
ATOM   2009  HG  LEU A 142      35.609 -27.550 -28.147  1.00 37.09           H  
ATOM   2010  CD1 LEU A 142      36.913 -27.321 -26.452  1.00 37.09           C  
ATOM   2011 HD11 LEU A 142      37.801 -27.562 -27.036  1.00 37.09           H  
ATOM   2012 HD12 LEU A 142      36.581 -28.231 -25.952  1.00 37.09           H  
ATOM   2013 HD13 LEU A 142      37.160 -26.568 -25.704  1.00 37.09           H  
ATOM   2014  CD2 LEU A 142      34.534 -26.637 -26.543  1.00 37.09           C  
ATOM   2015 HD21 LEU A 142      34.698 -25.905 -25.751  1.00 37.09           H  
ATOM   2016 HD22 LEU A 142      34.254 -27.592 -26.099  1.00 37.09           H  
ATOM   2017 HD23 LEU A 142      33.719 -26.299 -27.183  1.00 37.09           H  
ATOM   2018  N   VAL A 143      36.349 -25.999 -31.189  1.00 48.22           N  
ATOM   2019  H   VAL A 143      35.931 -25.085 -31.085  1.00 48.22           H  
ATOM   2020  CA  VAL A 143      36.071 -26.760 -32.419  1.00 48.22           C  
ATOM   2021  HA  VAL A 143      35.755 -27.765 -32.140  1.00 48.22           H  
ATOM   2022  C   VAL A 143      37.335 -26.927 -33.267  1.00 48.22           C  
ATOM   2023  CB  VAL A 143      34.920 -26.109 -33.215  1.00 48.22           C  
ATOM   2024  HB  VAL A 143      35.124 -25.044 -33.334  1.00 48.22           H  
ATOM   2025  O   VAL A 143      37.574 -28.019 -33.775  1.00 48.22           O  
ATOM   2026  CG1 VAL A 143      34.726 -26.719 -34.610  1.00 48.22           C  
ATOM   2027 HG11 VAL A 143      33.850 -26.280 -35.089  1.00 48.22           H  
ATOM   2028 HG12 VAL A 143      34.590 -27.798 -34.532  1.00 48.22           H  
ATOM   2029 HG13 VAL A 143      35.592 -26.512 -35.238  1.00 48.22           H  
ATOM   2030  CG2 VAL A 143      33.591 -26.283 -32.465  1.00 48.22           C  
ATOM   2031 HG21 VAL A 143      33.337 -27.341 -32.393  1.00 48.22           H  
ATOM   2032 HG22 VAL A 143      32.796 -25.757 -32.994  1.00 48.22           H  
ATOM   2033 HG23 VAL A 143      33.663 -25.872 -31.458  1.00 48.22           H  
ATOM   2034  N   ALA A 144      38.186 -25.902 -33.374  1.00 43.95           N  
ATOM   2035  H   ALA A 144      37.941 -25.014 -32.959  1.00 43.95           H  
ATOM   2036  CA  ALA A 144      39.470 -26.002 -34.067  1.00 43.95           C  
ATOM   2037  HA  ALA A 144      39.294 -26.379 -35.074  1.00 43.95           H  
ATOM   2038  C   ALA A 144      40.423 -26.989 -33.370  1.00 43.95           C  
ATOM   2039  CB  ALA A 144      40.086 -24.603 -34.180  1.00 43.95           C  
ATOM   2040  HB1 ALA A 144      39.413 -23.946 -34.731  1.00 43.95           H  
ATOM   2041  HB2 ALA A 144      41.035 -24.664 -34.712  1.00 43.95           H  
ATOM   2042  HB3 ALA A 144      40.258 -24.186 -33.187  1.00 43.95           H  
ATOM   2043  O   ALA A 144      41.043 -27.812 -34.041  1.00 43.95           O  
ATOM   2044  N   ALA A 145      40.495 -26.967 -32.034  1.00 39.45           N  
ATOM   2045  H   ALA A 145      39.994 -26.250 -31.530  1.00 39.45           H  
ATOM   2046  CA  ALA A 145      41.289 -27.925 -31.263  1.00 39.45           C  
ATOM   2047  HA  ALA A 145      42.320 -27.882 -31.614  1.00 39.45           H  
ATOM   2048  C   ALA A 145      40.803 -29.375 -31.453  1.00 39.45           C  
ATOM   2049  CB  ALA A 145      41.263 -27.504 -29.789  1.00 39.45           C  
ATOM   2050  HB1 ALA A 145      41.880 -28.186 -29.204  1.00 39.45           H  
ATOM   2051  HB2 ALA A 145      41.656 -26.492 -29.687  1.00 39.45           H  
ATOM   2052  HB3 ALA A 145      40.242 -27.531 -29.408  1.00 39.45           H  
ATOM   2053  O   ALA A 145      41.623 -30.279 -31.610  1.00 39.45           O  
ATOM   2054  N   ALA A 146      39.484 -29.595 -31.503  1.00 40.71           N  
ATOM   2055  H   ALA A 146      38.858 -28.823 -31.319  1.00 40.71           H  
ATOM   2056  CA  ALA A 146      38.901 -30.905 -31.790  1.00 40.71           C  
ATOM   2057  HA  ALA A 146      39.361 -31.642 -31.131  1.00 40.71           H  
ATOM   2058  C   ALA A 146      39.166 -31.364 -33.239  1.00 40.71           C  
ATOM   2059  CB  ALA A 146      37.402 -30.845 -31.472  1.00 40.71           C  
ATOM   2060  HB1 ALA A 146      36.909 -30.118 -32.118  1.00 40.71           H  
ATOM   2061  HB2 ALA A 146      37.256 -30.555 -30.432  1.00 40.71           H  
ATOM   2062  HB3 ALA A 146      36.955 -31.826 -31.634  1.00 40.71           H  
ATOM   2063  O   ALA A 146      39.544 -32.513 -33.463  1.00 40.71           O  
ATOM   2064  N   ALA A 147      39.015 -30.468 -34.220  1.00 43.03           N  
ATOM   2065  H   ALA A 147      38.677 -29.547 -33.980  1.00 43.03           H  
ATOM   2066  CA  ALA A 147      39.218 -30.768 -35.639  1.00 43.03           C  
ATOM   2067  HA  ALA A 147      38.684 -31.687 -35.878  1.00 43.03           H  
ATOM   2068  C   ALA A 147      40.695 -30.994 -36.020  1.00 43.03           C  
ATOM   2069  CB  ALA A 147      38.601 -29.627 -36.457  1.00 43.03           C  
ATOM   2070  HB1 ALA A 147      37.544 -29.523 -36.211  1.00 43.03           H  
ATOM   2071  HB2 ALA A 147      39.115 -28.691 -36.238  1.00 43.03           H  
ATOM   2072  HB3 ALA A 147      38.697 -29.846 -37.520  1.00 43.03           H  
ATOM   2073  O   ALA A 147      40.974 -31.692 -36.992  1.00 43.03           O  
ATOM   2074  N   ALA A 148      41.644 -30.430 -35.264  1.00 39.52           N  
ATOM   2075  H   ALA A 148      41.356 -29.794 -34.534  1.00 39.52           H  
ATOM   2076  CA  ALA A 148      43.075 -30.545 -35.546  1.00 39.52           C  
ATOM   2077  HA  ALA A 148      43.231 -30.375 -36.611  1.00 39.52           H  
ATOM   2078  C   ALA A 148      43.679 -31.928 -35.224  1.00 39.52           C  
ATOM   2079  CB  ALA A 148      43.800 -29.435 -34.775  1.00 39.52           C  
ATOM   2080  HB1 ALA A 148      43.633 -29.551 -33.705  1.00 39.52           H  
ATOM   2081  HB2 ALA A 148      43.427 -28.461 -35.093  1.00 39.52           H  
ATOM   2082  HB3 ALA A 148      44.870 -29.483 -34.980  1.00 39.52           H  
ATOM   2083  O   ALA A 148      44.757 -32.244 -35.723  1.00 39.52           O  
ATOM   2084  N   GLY A 149      43.042 -32.737 -34.365  1.00 36.89           N  
ATOM   2085  H   GLY A 149      42.163 -32.408 -33.993  1.00 36.89           H  
ATOM   2086  CA  GLY A 149      43.439 -34.120 -34.036  1.00 36.89           C  
ATOM   2087  HA2 GLY A 149      43.473 -34.691 -34.964  1.00 36.89           H  
ATOM   2088  HA3 GLY A 149      42.664 -34.558 -33.406  1.00 36.89           H  
ATOM   2089  C   GLY A 149      44.792 -34.327 -33.322  1.00 36.89           C  
ATOM   2090  O   GLY A 149      45.038 -35.405 -32.786  1.00 36.89           O  
ATOM   2091  N   GLY A 150      45.671 -33.322 -33.279  1.00 31.94           N  
ATOM   2092  H   GLY A 150      45.420 -32.505 -33.817  1.00 31.94           H  
ATOM   2093  CA  GLY A 150      47.063 -33.406 -32.812  1.00 31.94           C  
ATOM   2094  HA2 GLY A 150      47.607 -32.536 -33.181  1.00 31.94           H  
ATOM   2095  HA3 GLY A 150      47.519 -34.294 -33.251  1.00 31.94           H  
ATOM   2096  C   GLY A 150      47.268 -33.482 -31.292  1.00 31.94           C  
ATOM   2097  O   GLY A 150      48.081 -32.734 -30.746  1.00 31.94           O  
ATOM   2098  N   ILE A 151      46.565 -34.377 -30.591  1.00 37.17           N  
ATOM   2099  H   ILE A 151      45.940 -34.973 -31.114  1.00 37.17           H  
ATOM   2100  CA  ILE A 151      46.565 -34.489 -29.116  1.00 37.17           C  
ATOM   2101  HA  ILE A 151      46.618 -33.467 -28.740  1.00 37.17           H  
ATOM   2102  C   ILE A 151      47.834 -35.193 -28.568  1.00 37.17           C  
ATOM   2103  CB  ILE A 151      45.229 -35.071 -28.567  1.00 37.17           C  
ATOM   2104  HB  ILE A 151      45.260 -36.157 -28.658  1.00 37.17           H  
ATOM   2105  O   ILE A 151      47.765 -36.092 -27.738  1.00 37.17           O  
ATOM   2106  CG1 ILE A 151      43.988 -34.563 -29.347  1.00 37.17           C  
ATOM   2107 HG12 ILE A 151      43.978 -33.473 -29.344  1.00 37.17           H  
ATOM   2108 HG13 ILE A 151      44.058 -34.897 -30.383  1.00 37.17           H  
ATOM   2109  CG2 ILE A 151      45.073 -34.698 -27.076  1.00 37.17           C  
ATOM   2110 HG21 ILE A 151      44.239 -35.245 -26.637  1.00 37.17           H  
ATOM   2111 HG22 ILE A 151      44.897 -33.627 -26.972  1.00 37.17           H  
ATOM   2112 HG23 ILE A 151      45.962 -34.964 -26.505  1.00 37.17           H  
ATOM   2113  CD1 ILE A 151      42.636 -35.068 -28.824  1.00 37.17           C  
ATOM   2114 HD11 ILE A 151      41.852 -34.783 -29.527  1.00 37.17           H  
ATOM   2115 HD12 ILE A 151      42.407 -34.621 -27.857  1.00 37.17           H  
ATOM   2116 HD13 ILE A 151      42.654 -36.154 -28.735  1.00 37.17           H  
ATOM   2117  N   MET A 152      49.018 -34.777 -29.035  1.00 35.63           N  
ATOM   2118  H   MET A 152      48.988 -34.081 -29.766  1.00 35.63           H  
ATOM   2119  CA  MET A 152      50.335 -35.147 -28.480  1.00 35.63           C  
ATOM   2120  HA  MET A 152      50.193 -35.445 -27.441  1.00 35.63           H  
ATOM   2121  C   MET A 152      51.333 -33.966 -28.425  1.00 35.63           C  
ATOM   2122  CB  MET A 152      50.935 -36.362 -29.224  1.00 35.63           C  
ATOM   2123  HB2 MET A 152      51.958 -36.516 -28.879  1.00 35.63           H  
ATOM   2124  HB3 MET A 152      50.964 -36.166 -30.295  1.00 35.63           H  
ATOM   2125  O   MET A 152      52.519 -34.181 -28.196  1.00 35.63           O  
ATOM   2126  CG  MET A 152      50.176 -37.669 -28.952  1.00 35.63           C  
ATOM   2127  HG2 MET A 152      49.256 -37.678 -29.536  1.00 35.63           H  
ATOM   2128  HG3 MET A 152      49.901 -37.692 -27.898  1.00 35.63           H  
ATOM   2129  SD  MET A 152      51.113 -39.190 -29.286  1.00 35.63           S  
ATOM   2130  CE  MET A 152      51.352 -39.072 -31.077  1.00 35.63           C  
ATOM   2131  HE1 MET A 152      51.870 -39.963 -31.430  1.00 35.63           H  
ATOM   2132  HE2 MET A 152      50.384 -38.998 -31.572  1.00 35.63           H  
ATOM   2133  HE3 MET A 152      51.952 -38.192 -31.312  1.00 35.63           H  
ATOM   2134  N   ALA A 153      50.880 -32.719 -28.629  1.00 40.94           N  
ATOM   2135  H   ALA A 153      49.904 -32.599 -28.860  1.00 40.94           H  
ATOM   2136  CA  ALA A 153      51.756 -31.541 -28.760  1.00 40.94           C  
ATOM   2137  HA  ALA A 153      52.772 -31.827 -28.485  1.00 40.94           H  
ATOM   2138  C   ALA A 153      51.416 -30.346 -27.834  1.00 40.94           C  
ATOM   2139  CB  ALA A 153      51.791 -31.149 -30.244  1.00 40.94           C  
ATOM   2140  HB1 ALA A 153      50.802 -30.822 -30.566  1.00 40.94           H  
ATOM   2141  HB2 ALA A 153      52.104 -32.001 -30.846  1.00 40.94           H  
ATOM   2142  HB3 ALA A 153      52.501 -30.336 -30.395  1.00 40.94           H  
ATOM   2143  O   ALA A 153      51.933 -29.248 -28.034  1.00 40.94           O  
ATOM   2144  N   LEU A 154      50.555 -30.523 -26.822  1.00 30.61           N  
ATOM   2145  H   LEU A 154      50.214 -31.456 -26.641  1.00 30.61           H  
ATOM   2146  CA  LEU A 154      50.214 -29.457 -25.865  1.00 30.61           C  
ATOM   2147  HA  LEU A 154      50.198 -28.517 -26.417  1.00 30.61           H  
ATOM   2148  C   LEU A 154      51.267 -29.340 -24.738  1.00 30.61           C  
ATOM   2149  CB  LEU A 154      48.802 -29.693 -25.288  1.00 30.61           C  
ATOM   2150  HB2 LEU A 154      48.757 -29.290 -24.276  1.00 30.61           H  
ATOM   2151  HB3 LEU A 154      48.626 -30.766 -25.213  1.00 30.61           H  
ATOM   2152  O   LEU A 154      51.505 -30.327 -24.039  1.00 30.61           O  
ATOM   2153  CG  LEU A 154      47.680 -29.035 -26.113  1.00 30.61           C  
ATOM   2154  HG  LEU A 154      47.819 -29.267 -27.169  1.00 30.61           H  
ATOM   2155  CD1 LEU A 154      46.321 -29.578 -25.672  1.00 30.61           C  
ATOM   2156 HD11 LEU A 154      46.152 -29.360 -24.618  1.00 30.61           H  
ATOM   2157 HD12 LEU A 154      45.530 -29.120 -26.266  1.00 30.61           H  
ATOM   2158 HD13 LEU A 154      46.288 -30.657 -25.827  1.00 30.61           H  
ATOM   2159  CD2 LEU A 154      47.655 -27.514 -25.924  1.00 30.61           C  
ATOM   2160 HD21 LEU A 154      48.566 -27.067 -26.324  1.00 30.61           H  
ATOM   2161 HD22 LEU A 154      46.809 -27.093 -26.466  1.00 30.61           H  
ATOM   2162 HD23 LEU A 154      47.562 -27.265 -24.867  1.00 30.61           H  
ATOM   2163  N   PRO A 155      51.874 -28.158 -24.502  1.00 34.87           N  
ATOM   2164  CA  PRO A 155      52.844 -27.972 -23.425  1.00 34.87           C  
ATOM   2165  HA  PRO A 155      53.566 -28.788 -23.445  1.00 34.87           H  
ATOM   2166  C   PRO A 155      52.165 -27.944 -22.045  1.00 34.87           C  
ATOM   2167  CB  PRO A 155      53.571 -26.663 -23.748  1.00 34.87           C  
ATOM   2168  HB2 PRO A 155      54.413 -26.869 -24.408  1.00 34.87           H  
ATOM   2169  HB3 PRO A 155      53.910 -26.143 -22.852  1.00 34.87           H  
ATOM   2170  O   PRO A 155      51.175 -27.250 -21.826  1.00 34.87           O  
ATOM   2171  CG  PRO A 155      52.518 -25.857 -24.508  1.00 34.87           C  
ATOM   2172  HG2 PRO A 155      52.973 -25.130 -25.181  1.00 34.87           H  
ATOM   2173  HG3 PRO A 155      51.855 -25.360 -23.800  1.00 34.87           H  
ATOM   2174  CD  PRO A 155      51.741 -26.929 -25.274  1.00 34.87           C  
ATOM   2175  HD2 PRO A 155      52.184 -27.072 -26.260  1.00 34.87           H  
ATOM   2176  HD3 PRO A 155      50.698 -26.629 -25.367  1.00 34.87           H  
ATOM   2177  N   LEU A 156      52.750 -28.656 -21.078  1.00 35.35           N  
ATOM   2178  H   LEU A 156      53.559 -29.202 -21.338  1.00 35.35           H  
ATOM   2179  CA  LEU A 156      52.164 -28.917 -19.750  1.00 35.35           C  
ATOM   2180  HA  LEU A 156      51.136 -29.248 -19.898  1.00 35.35           H  
ATOM   2181  C   LEU A 156      52.075 -27.692 -18.811  1.00 35.35           C  
ATOM   2182  CB  LEU A 156      52.961 -30.061 -19.084  1.00 35.35           C  
ATOM   2183  HB2 LEU A 156      53.999 -29.744 -18.992  1.00 35.35           H  
ATOM   2184  HB3 LEU A 156      52.579 -30.220 -18.075  1.00 35.35           H  
ATOM   2185  O   LEU A 156      51.612 -27.822 -17.681  1.00 35.35           O  
ATOM   2186  CG  LEU A 156      52.912 -31.412 -19.826  1.00 35.35           C  
ATOM   2187  HG  LEU A 156      53.154 -31.264 -20.878  1.00 35.35           H  
ATOM   2188  CD1 LEU A 156      53.949 -32.368 -19.234  1.00 35.35           C  
ATOM   2189 HD11 LEU A 156      53.747 -32.537 -18.177  1.00 35.35           H  
ATOM   2190 HD12 LEU A 156      53.913 -33.320 -19.764  1.00 35.35           H  
ATOM   2191 HD13 LEU A 156      54.947 -31.946 -19.350  1.00 35.35           H  
ATOM   2192  CD2 LEU A 156      51.539 -32.076 -19.722  1.00 35.35           C  
ATOM   2193 HD21 LEU A 156      51.541 -33.005 -20.292  1.00 35.35           H  
ATOM   2194 HD22 LEU A 156      51.304 -32.298 -18.681  1.00 35.35           H  
ATOM   2195 HD23 LEU A 156      50.770 -31.426 -20.139  1.00 35.35           H  
ATOM   2196  N   GLN A 157      52.504 -26.505 -19.245  1.00 41.79           N  
ATOM   2197  H   GLN A 157      52.759 -26.429 -20.220  1.00 41.79           H  
ATOM   2198  CA  GLN A 157      52.674 -25.324 -18.385  1.00 41.79           C  
ATOM   2199  HA  GLN A 157      53.343 -25.586 -17.565  1.00 41.79           H  
ATOM   2200  C   GLN A 157      51.367 -24.842 -17.726  1.00 41.79           C  
ATOM   2201  CB  GLN A 157      53.338 -24.204 -19.207  1.00 41.79           C  
ATOM   2202  HB2 GLN A 157      52.777 -24.056 -20.130  1.00 41.79           H  
ATOM   2203  HB3 GLN A 157      53.313 -23.276 -18.636  1.00 41.79           H  
ATOM   2204  O   GLN A 157      51.386 -24.407 -16.578  1.00 41.79           O  
ATOM   2205  CG  GLN A 157      54.809 -24.536 -19.530  1.00 41.79           C  
ATOM   2206  HG2 GLN A 157      54.876 -25.511 -20.012  1.00 41.79           H  
ATOM   2207  HG3 GLN A 157      55.367 -24.582 -18.594  1.00 41.79           H  
ATOM   2208  CD  GLN A 157      55.477 -23.521 -20.455  1.00 41.79           C  
ATOM   2209  NE2 GLN A 157      56.780 -23.358 -20.380  1.00 41.79           N  
ATOM   2210 HE21 GLN A 157      57.332 -23.853 -19.694  1.00 41.79           H  
ATOM   2211 HE22 GLN A 157      57.167 -22.672 -21.012  1.00 41.79           H  
ATOM   2212  OE1 GLN A 157      54.862 -22.886 -21.291  1.00 41.79           O  
ATOM   2213  N   ASN A 158      50.217 -24.988 -18.393  1.00 38.12           N  
ATOM   2214  H   ASN A 158      50.255 -25.356 -19.333  1.00 38.12           H  
ATOM   2215  CA  ASN A 158      48.929 -24.510 -17.867  1.00 38.12           C  
ATOM   2216  HA  ASN A 158      49.113 -23.586 -17.318  1.00 38.12           H  
ATOM   2217  C   ASN A 158      48.263 -25.454 -16.841  1.00 38.12           C  
ATOM   2218  CB  ASN A 158      47.994 -24.164 -19.042  1.00 38.12           C  
ATOM   2219  HB2 ASN A 158      46.987 -24.005 -18.657  1.00 38.12           H  
ATOM   2220  HB3 ASN A 158      47.960 -24.994 -19.748  1.00 38.12           H  
ATOM   2221  O   ASN A 158      47.256 -25.080 -16.241  1.00 38.12           O  
ATOM   2222  CG  ASN A 158      48.391 -22.892 -19.778  1.00 38.12           C  
ATOM   2223  ND2 ASN A 158      47.683 -22.543 -20.826  1.00 38.12           N  
ATOM   2224 HD21 ASN A 158      46.889 -23.090 -21.126  1.00 38.12           H  
ATOM   2225 HD22 ASN A 158      47.973 -21.690 -21.282  1.00 38.12           H  
ATOM   2226  OD1 ASN A 158      49.324 -22.192 -19.436  1.00 38.12           O  
ATOM   2227  N   LEU A 159      48.801 -26.658 -16.591  1.00 34.07           N  
ATOM   2228  H   LEU A 159      49.663 -26.910 -17.053  1.00 34.07           H  
ATOM   2229  CA  LEU A 159      48.185 -27.632 -15.668  1.00 34.07           C  
ATOM   2230  HA  LEU A 159      47.136 -27.721 -15.950  1.00 34.07           H  
ATOM   2231  C   LEU A 159      48.191 -27.172 -14.193  1.00 34.07           C  
ATOM   2232  CB  LEU A 159      48.866 -29.010 -15.842  1.00 34.07           C  
ATOM   2233  HB2 LEU A 159      49.347 -29.305 -14.910  1.00 34.07           H  
ATOM   2234  HB3 LEU A 159      49.651 -28.937 -16.595  1.00 34.07           H  
ATOM   2235  O   LEU A 159      47.437 -27.689 -13.366  1.00 34.07           O  
ATOM   2236  CG  LEU A 159      47.902 -30.124 -16.285  1.00 34.07           C  
ATOM   2237  HG  LEU A 159      47.384 -29.807 -17.191  1.00 34.07           H  
ATOM   2238  CD1 LEU A 159      48.690 -31.395 -16.604  1.00 34.07           C  
ATOM   2239 HD11 LEU A 159      49.205 -31.751 -15.712  1.00 34.07           H  
ATOM   2240 HD12 LEU A 159      49.422 -31.187 -17.385  1.00 34.07           H  
ATOM   2241 HD13 LEU A 159      48.011 -32.170 -16.961  1.00 34.07           H  
ATOM   2242  CD2 LEU A 159      46.865 -30.461 -15.213  1.00 34.07           C  
ATOM   2243 HD21 LEU A 159      46.226 -29.597 -15.026  1.00 34.07           H  
ATOM   2244 HD22 LEU A 159      47.362 -30.745 -14.285  1.00 34.07           H  
ATOM   2245 HD23 LEU A 159      46.237 -31.284 -15.552  1.00 34.07           H  
ATOM   2246  N   GLN A 160      49.008 -26.167 -13.863  1.00 37.43           N  
ATOM   2247  H   GLN A 160      49.592 -25.782 -14.591  1.00 37.43           H  
ATOM   2248  CA  GLN A 160      49.162 -25.627 -12.510  1.00 37.43           C  
ATOM   2249  HA  GLN A 160      49.260 -26.477 -11.834  1.00 37.43           H  
ATOM   2250  C   GLN A 160      47.941 -24.813 -12.020  1.00 37.43           C  
ATOM   2251  CB  GLN A 160      50.480 -24.831 -12.475  1.00 37.43           C  
ATOM   2252  HB2 GLN A 160      51.201 -25.323 -13.127  1.00 37.43           H  
ATOM   2253  HB3 GLN A 160      50.314 -23.823 -12.855  1.00 37.43           H  
ATOM   2254  O   GLN A 160      47.819 -24.552 -10.826  1.00 37.43           O  
ATOM   2255  CG  GLN A 160      51.103 -24.769 -11.072  1.00 37.43           C  
ATOM   2256  HG2 GLN A 160      50.489 -24.145 -10.422  1.00 37.43           H  
ATOM   2257  HG3 GLN A 160      51.133 -25.775 -10.653  1.00 37.43           H  
ATOM   2258  CD  GLN A 160      52.528 -24.215 -11.079  1.00 37.43           C  
ATOM   2259  NE2 GLN A 160      53.297 -24.443 -10.037  1.00 37.43           N  
ATOM   2260 HE21 GLN A 160      52.956 -24.963  -9.241  1.00 37.43           H  
ATOM   2261 HE22 GLN A 160      54.226 -24.052 -10.093  1.00 37.43           H  
ATOM   2262  OE1 GLN A 160      52.991 -23.576 -12.006  1.00 37.43           O  
ATOM   2263  N   ALA A 161      46.997 -24.470 -12.908  1.00 41.11           N  
ATOM   2264  H   ALA A 161      47.149 -24.707 -13.878  1.00 41.11           H  
ATOM   2265  CA  ALA A 161      45.747 -23.770 -12.575  1.00 41.11           C  
ATOM   2266  HA  ALA A 161      45.981 -22.971 -11.871  1.00 41.11           H  
ATOM   2267  C   ALA A 161      44.673 -24.655 -11.895  1.00 41.11           C  
ATOM   2268  CB  ALA A 161      45.218 -23.125 -13.863  1.00 41.11           C  
ATOM   2269  HB1 ALA A 161      44.966 -23.896 -14.591  1.00 41.11           H  
ATOM   2270  HB2 ALA A 161      44.325 -22.541 -13.641  1.00 41.11           H  
ATOM   2271  HB3 ALA A 161      45.974 -22.464 -14.287  1.00 41.11           H  
ATOM   2272  O   ALA A 161      43.587 -24.186 -11.564  1.00 41.11           O  
ATOM   2273  N   THR A 162      44.952 -25.942 -11.674  1.00 46.91           N  
ATOM   2274  H   THR A 162      45.870 -26.276 -11.928  1.00 46.91           H  
ATOM   2275  CA  THR A 162      44.005 -26.927 -11.112  1.00 46.91           C  
ATOM   2276  HA  THR A 162      43.061 -26.837 -11.650  1.00 46.91           H  
ATOM   2277  C   THR A 162      43.658 -26.718  -9.629  1.00 46.91           C  
ATOM   2278  CB  THR A 162      44.539 -28.354 -11.327  1.00 46.91           C  
ATOM   2279  HB  THR A 162      44.017 -29.042 -10.663  1.00 46.91           H  
ATOM   2280  O   THR A 162      42.701 -27.317  -9.132  1.00 46.91           O  
ATOM   2281  CG2 THR A 162      44.324 -28.823 -12.764  1.00 46.91           C  
ATOM   2282 HG21 THR A 162      43.255 -28.887 -12.969  1.00 46.91           H  
ATOM   2283 HG22 THR A 162      44.779 -28.126 -13.467  1.00 46.91           H  
ATOM   2284 HG23 THR A 162      44.762 -29.813 -12.895  1.00 46.91           H  
ATOM   2285  OG1 THR A 162      45.925 -28.423 -11.068  1.00 46.91           O  
ATOM   2286  HG1 THR A 162      46.394 -28.314 -11.898  1.00 46.91           H  
ATOM   2287  N   SER A 163      44.383 -25.856  -8.914  1.00 51.40           N  
ATOM   2288  H   SER A 163      45.136 -25.366  -9.375  1.00 51.40           H  
ATOM   2289  CA  SER A 163      44.156 -25.554  -7.494  1.00 51.40           C  
ATOM   2290  HA  SER A 163      43.985 -26.490  -6.961  1.00 51.40           H  
ATOM   2291  C   SER A 163      42.932 -24.663  -7.243  1.00 51.40           C  
ATOM   2292  CB  SER A 163      45.421 -24.912  -6.914  1.00 51.40           C  
ATOM   2293  HB2 SER A 163      45.238 -24.594  -5.888  1.00 51.40           H  
ATOM   2294  HB3 SER A 163      46.223 -25.650  -6.917  1.00 51.40           H  
ATOM   2295  O   SER A 163      42.114 -24.978  -6.378  1.00 51.40           O  
ATOM   2296  OG  SER A 163      45.812 -23.802  -7.705  1.00 51.40           O  
ATOM   2297  HG  SER A 163      46.735 -23.600  -7.535  1.00 51.40           H  
ATOM   2298  N   SER A 164      42.763 -23.583  -8.011  1.00 57.40           N  
ATOM   2299  H   SER A 164      43.442 -23.393  -8.734  1.00 57.40           H  
ATOM   2300  CA  SER A 164      41.672 -22.611  -7.828  1.00 57.40           C  
ATOM   2301  HA  SER A 164      41.611 -22.350  -6.771  1.00 57.40           H  
ATOM   2302  C   SER A 164      40.303 -23.163  -8.227  1.00 57.40           C  
ATOM   2303  CB  SER A 164      41.967 -21.330  -8.613  1.00 57.40           C  
ATOM   2304  HB2 SER A 164      42.829 -20.830  -8.171  1.00 57.40           H  
ATOM   2305  HB3 SER A 164      41.106 -20.665  -8.558  1.00 57.40           H  
ATOM   2306  O   SER A 164      39.308 -22.862  -7.575  1.00 57.40           O  
ATOM   2307  OG  SER A 164      42.252 -21.641  -9.962  1.00 57.40           O  
ATOM   2308  HG  SER A 164      42.307 -20.830 -10.475  1.00 57.40           H  
ATOM   2309  N   LEU A 165      40.245 -24.028  -9.244  1.00 54.66           N  
ATOM   2310  H   LEU A 165      41.084 -24.170  -9.788  1.00 54.66           H  
ATOM   2311  CA  LEU A 165      39.001 -24.685  -9.655  1.00 54.66           C  
ATOM   2312  HA  LEU A 165      38.253 -23.912  -9.827  1.00 54.66           H  
ATOM   2313  C   LEU A 165      38.452 -25.602  -8.544  1.00 54.66           C  
ATOM   2314  CB  LEU A 165      39.266 -25.400 -10.994  1.00 54.66           C  
ATOM   2315  HB2 LEU A 165      39.707 -24.661 -11.663  1.00 54.66           H  
ATOM   2316  HB3 LEU A 165      40.000 -26.193 -10.855  1.00 54.66           H  
ATOM   2317  O   LEU A 165      37.244 -25.652  -8.322  1.00 54.66           O  
ATOM   2318  CG  LEU A 165      38.000 -25.966 -11.671  1.00 54.66           C  
ATOM   2319  HG  LEU A 165      37.137 -25.353 -11.414  1.00 54.66           H  
ATOM   2320  CD1 LEU A 165      38.167 -25.946 -13.192  1.00 54.66           C  
ATOM   2321 HD11 LEU A 165      38.296 -24.918 -13.531  1.00 54.66           H  
ATOM   2322 HD12 LEU A 165      37.273 -26.353 -13.666  1.00 54.66           H  
ATOM   2323 HD13 LEU A 165      39.035 -26.536 -13.485  1.00 54.66           H  
ATOM   2324  CD2 LEU A 165      37.729 -27.420 -11.273  1.00 54.66           C  
ATOM   2325 HD21 LEU A 165      38.571 -28.053 -11.554  1.00 54.66           H  
ATOM   2326 HD22 LEU A 165      37.567 -27.496 -10.198  1.00 54.66           H  
ATOM   2327 HD23 LEU A 165      36.830 -27.774 -11.776  1.00 54.66           H  
ATOM   2328  N   ASN A 166      39.329 -26.270  -7.784  1.00 66.29           N  
ATOM   2329  H   ASN A 166      40.315 -26.148  -7.967  1.00 66.29           H  
ATOM   2330  CA  ASN A 166      38.917 -27.092  -6.643  1.00 66.29           C  
ATOM   2331  HA  ASN A 166      38.096 -27.737  -6.956  1.00 66.29           H  
ATOM   2332  C   ASN A 166      38.364 -26.251  -5.479  1.00 66.29           C  
ATOM   2333  CB  ASN A 166      40.083 -27.989  -6.197  1.00 66.29           C  
ATOM   2334  HB2 ASN A 166      39.919 -28.300  -5.166  1.00 66.29           H  
ATOM   2335  HB3 ASN A 166      41.029 -27.449  -6.240  1.00 66.29           H  
ATOM   2336  O   ASN A 166      37.327 -26.609  -4.920  1.00 66.29           O  
ATOM   2337  CG  ASN A 166      40.158 -29.256  -7.026  1.00 66.29           C  
ATOM   2338  ND2 ASN A 166      41.050 -29.347  -7.982  1.00 66.29           N  
ATOM   2339 HD21 ASN A 166      41.655 -28.573  -8.217  1.00 66.29           H  
ATOM   2340 HD22 ASN A 166      41.042 -30.206  -8.514  1.00 66.29           H  
ATOM   2341  OD1 ASN A 166      39.392 -30.183  -6.836  1.00 66.29           O  
ATOM   2342  N   SER A 167      38.990 -25.120  -5.133  1.00 65.01           N  
ATOM   2343  H   SER A 167      39.824 -24.831  -5.625  1.00 65.01           H  
ATOM   2344  CA  SER A 167      38.459 -24.246  -4.076  1.00 65.01           C  
ATOM   2345  HA  SER A 167      38.192 -24.875  -3.227  1.00 65.01           H  
ATOM   2346  C   SER A 167      37.172 -23.523  -4.497  1.00 65.01           C  
ATOM   2347  CB  SER A 167      39.520 -23.267  -3.568  1.00 65.01           C  
ATOM   2348  HB2 SER A 167      40.346 -23.834  -3.139  1.00 65.01           H  
ATOM   2349  HB3 SER A 167      39.083 -22.647  -2.785  1.00 65.01           H  
ATOM   2350  O   SER A 167      36.288 -23.329  -3.665  1.00 65.01           O  
ATOM   2351  OG  SER A 167      40.016 -22.438  -4.600  1.00 65.01           O  
ATOM   2352  HG  SER A 167      40.608 -21.792  -4.208  1.00 65.01           H  
ATOM   2353  N   GLN A 168      36.998 -23.212  -5.787  1.00 58.93           N  
ATOM   2354  H   GLN A 168      37.783 -23.319  -6.413  1.00 58.93           H  
ATOM   2355  CA  GLN A 168      35.727 -22.720  -6.336  1.00 58.93           C  
ATOM   2356  HA  GLN A 168      35.410 -21.850  -5.760  1.00 58.93           H  
ATOM   2357  C   GLN A 168      34.599 -23.760  -6.214  1.00 58.93           C  
ATOM   2358  CB  GLN A 168      35.926 -22.291  -7.798  1.00 58.93           C  
ATOM   2359  HB2 GLN A 168      36.482 -23.065  -8.328  1.00 58.93           H  
ATOM   2360  HB3 GLN A 168      34.953 -22.182  -8.277  1.00 58.93           H  
ATOM   2361  O   GLN A 168      33.503 -23.414  -5.774  1.00 58.93           O  
ATOM   2362  CG  GLN A 168      36.663 -20.945  -7.901  1.00 58.93           C  
ATOM   2363  HG2 GLN A 168      36.019 -20.165  -7.494  1.00 58.93           H  
ATOM   2364  HG3 GLN A 168      37.573 -20.970  -7.302  1.00 58.93           H  
ATOM   2365  CD  GLN A 168      37.048 -20.570  -9.331  1.00 58.93           C  
ATOM   2366  NE2 GLN A 168      37.329 -19.312  -9.590  1.00 58.93           N  
ATOM   2367 HE21 GLN A 168      37.542 -19.105 -10.555  1.00 58.93           H  
ATOM   2368 HE22 GLN A 168      37.256 -18.607  -8.871  1.00 58.93           H  
ATOM   2369  OE1 GLN A 168      37.115 -21.376 -10.243  1.00 58.93           O  
ATOM   2370  N   LEU A 169      34.861 -25.037  -6.524  1.00 71.56           N  
ATOM   2371  H   LEU A 169      35.763 -25.263  -6.918  1.00 71.56           H  
ATOM   2372  CA  LEU A 169      33.886 -26.121  -6.326  1.00 71.56           C  
ATOM   2373  HA  LEU A 169      32.957 -25.851  -6.829  1.00 71.56           H  
ATOM   2374  C   LEU A 169      33.521 -26.316  -4.844  1.00 71.56           C  
ATOM   2375  CB  LEU A 169      34.428 -27.429  -6.934  1.00 71.56           C  
ATOM   2376  HB2 LEU A 169      33.831 -28.260  -6.558  1.00 71.56           H  
ATOM   2377  HB3 LEU A 169      35.450 -27.577  -6.584  1.00 71.56           H  
ATOM   2378  O   LEU A 169      32.344 -26.467  -4.520  1.00 71.56           O  
ATOM   2379  CG  LEU A 169      34.410 -27.485  -8.473  1.00 71.56           C  
ATOM   2380  HG  LEU A 169      34.922 -26.617  -8.886  1.00 71.56           H  
ATOM   2381  CD1 LEU A 169      35.133 -28.751  -8.939  1.00 71.56           C  
ATOM   2382 HD11 LEU A 169      35.150 -28.785 -10.028  1.00 71.56           H  
ATOM   2383 HD12 LEU A 169      34.626 -29.637  -8.556  1.00 71.56           H  
ATOM   2384 HD13 LEU A 169      36.160 -28.740  -8.573  1.00 71.56           H  
ATOM   2385  CD2 LEU A 169      32.988 -27.526  -9.038  1.00 71.56           C  
ATOM   2386 HD21 LEU A 169      32.434 -28.358  -8.604  1.00 71.56           H  
ATOM   2387 HD22 LEU A 169      32.469 -26.592  -8.821  1.00 71.56           H  
ATOM   2388 HD23 LEU A 169      33.027 -27.646 -10.121  1.00 71.56           H  
ATOM   2389  N   GLN A 170      34.501 -26.250  -3.938  1.00 73.10           N  
ATOM   2390  H   GLN A 170      35.453 -26.159  -4.264  1.00 73.10           H  
ATOM   2391  CA  GLN A 170      34.254 -26.307  -2.490  1.00 73.10           C  
ATOM   2392  HA  GLN A 170      33.685 -27.209  -2.265  1.00 73.10           H  
ATOM   2393  C   GLN A 170      33.407 -25.120  -2.004  1.00 73.10           C  
ATOM   2394  CB  GLN A 170      35.593 -26.373  -1.740  1.00 73.10           C  
ATOM   2395  HB2 GLN A 170      36.252 -25.588  -2.112  1.00 73.10           H  
ATOM   2396  HB3 GLN A 170      35.417 -26.198  -0.679  1.00 73.10           H  
ATOM   2397  O   GLN A 170      32.464 -25.313  -1.238  1.00 73.10           O  
ATOM   2398  CG  GLN A 170      36.266 -27.746  -1.899  1.00 73.10           C  
ATOM   2399  HG2 GLN A 170      35.644 -28.497  -1.411  1.00 73.10           H  
ATOM   2400  HG3 GLN A 170      36.338 -28.009  -2.954  1.00 73.10           H  
ATOM   2401  CD  GLN A 170      37.669 -27.812  -1.301  1.00 73.10           C  
ATOM   2402  NE2 GLN A 170      38.225 -28.994  -1.154  1.00 73.10           N  
ATOM   2403 HE21 GLN A 170      39.151 -28.997  -0.752  1.00 73.10           H  
ATOM   2404 HE22 GLN A 170      37.735 -29.830  -1.441  1.00 73.10           H  
ATOM   2405  OE1 GLN A 170      38.305 -26.827  -0.963  1.00 73.10           O  
ATOM   2406  N   HIS A 171      33.675 -23.906  -2.495  1.00 75.05           N  
ATOM   2407  H   HIS A 171      34.483 -23.793  -3.089  1.00 75.05           H  
ATOM   2408  CA  HIS A 171      32.898 -22.712  -2.152  1.00 75.05           C  
ATOM   2409  HA  HIS A 171      32.857 -22.630  -1.066  1.00 75.05           H  
ATOM   2410  C   HIS A 171      31.446 -22.792  -2.662  1.00 75.05           C  
ATOM   2411  CB  HIS A 171      33.632 -21.481  -2.697  1.00 75.05           C  
ATOM   2412  HB2 HIS A 171      33.590 -21.481  -3.786  1.00 75.05           H  
ATOM   2413  HB3 HIS A 171      34.680 -21.537  -2.403  1.00 75.05           H  
ATOM   2414  O   HIS A 171      30.517 -22.431  -1.941  1.00 75.05           O  
ATOM   2415  CG  HIS A 171      33.081 -20.179  -2.178  1.00 75.05           C  
ATOM   2416  CD2 HIS A 171      33.445 -19.552  -1.016  1.00 75.05           C  
ATOM   2417  HD2 HIS A 171      34.172 -19.910  -0.302  1.00 75.05           H  
ATOM   2418  ND1 HIS A 171      32.123 -19.395  -2.779  1.00 75.05           N  
ATOM   2419  HD1 HIS A 171      31.626 -19.607  -3.632  1.00 75.05           H  
ATOM   2420  CE1 HIS A 171      31.920 -18.319  -1.999  1.00 75.05           C  
ATOM   2421  HE1 HIS A 171      31.217 -17.525  -2.204  1.00 75.05           H  
ATOM   2422  NE2 HIS A 171      32.709 -18.367  -0.916  1.00 75.05           N  
ATOM   2423  N   LEU A 172      31.218 -23.331  -3.866  1.00 75.19           N  
ATOM   2424  H   LEU A 172      32.013 -23.588  -4.433  1.00 75.19           H  
ATOM   2425  CA  LEU A 172      29.869 -23.606  -4.383  1.00 75.19           C  
ATOM   2426  HA  LEU A 172      29.281 -22.690  -4.343  1.00 75.19           H  
ATOM   2427  C   LEU A 172      29.119 -24.633  -3.517  1.00 75.19           C  
ATOM   2428  CB  LEU A 172      29.969 -24.084  -5.845  1.00 75.19           C  
ATOM   2429  HB2 LEU A 172      29.018 -24.530  -6.137  1.00 75.19           H  
ATOM   2430  HB3 LEU A 172      30.728 -24.864  -5.904  1.00 75.19           H  
ATOM   2431  O   LEU A 172      27.949 -24.429  -3.190  1.00 75.19           O  
ATOM   2432  CG  LEU A 172      30.310 -22.968  -6.850  1.00 75.19           C  
ATOM   2433  HG  LEU A 172      31.156 -22.384  -6.485  1.00 75.19           H  
ATOM   2434  CD1 LEU A 172      30.691 -23.582  -8.197  1.00 75.19           C  
ATOM   2435 HD11 LEU A 172      30.927 -22.791  -8.909  1.00 75.19           H  
ATOM   2436 HD12 LEU A 172      29.868 -24.184  -8.583  1.00 75.19           H  
ATOM   2437 HD13 LEU A 172      31.574 -24.210  -8.073  1.00 75.19           H  
ATOM   2438  CD2 LEU A 172      29.126 -22.024  -7.077  1.00 75.19           C  
ATOM   2439 HD21 LEU A 172      28.865 -21.512  -6.151  1.00 75.19           H  
ATOM   2440 HD22 LEU A 172      28.262 -22.585  -7.434  1.00 75.19           H  
ATOM   2441 HD23 LEU A 172      29.394 -21.272  -7.820  1.00 75.19           H  
ATOM   2442  N   GLN A 173      29.794 -25.701  -3.083  1.00 79.02           N  
ATOM   2443  H   GLN A 173      30.744 -25.834  -3.400  1.00 79.02           H  
ATOM   2444  CA  GLN A 173      29.205 -26.704  -2.191  1.00 79.02           C  
ATOM   2445  HA  GLN A 173      28.261 -27.029  -2.629  1.00 79.02           H  
ATOM   2446  C   GLN A 173      28.883 -26.130  -0.796  1.00 79.02           C  
ATOM   2447  CB  GLN A 173      30.151 -27.914  -2.138  1.00 79.02           C  
ATOM   2448  HB2 GLN A 173      30.391 -28.211  -3.159  1.00 79.02           H  
ATOM   2449  HB3 GLN A 173      31.078 -27.639  -1.634  1.00 79.02           H  
ATOM   2450  O   GLN A 173      27.851 -26.466  -0.213  1.00 79.02           O  
ATOM   2451  CG  GLN A 173      29.520 -29.117  -1.425  1.00 79.02           C  
ATOM   2452  HG2 GLN A 173      29.430 -28.910  -0.359  1.00 79.02           H  
ATOM   2453  HG3 GLN A 173      28.522 -29.286  -1.828  1.00 79.02           H  
ATOM   2454  CD  GLN A 173      30.357 -30.379  -1.609  1.00 79.02           C  
ATOM   2455  NE2 GLN A 173      29.808 -31.422  -2.193  1.00 79.02           N  
ATOM   2456 HE21 GLN A 173      28.863 -31.377  -2.545  1.00 79.02           H  
ATOM   2457 HE22 GLN A 173      30.409 -32.226  -2.310  1.00 79.02           H  
ATOM   2458  OE1 GLN A 173      31.514 -30.460  -1.237  1.00 79.02           O  
ATOM   2459  N   GLN A 174      29.711 -25.214  -0.283  1.00 82.55           N  
ATOM   2460  H   GLN A 174      30.574 -25.027  -0.773  1.00 82.55           H  
ATOM   2461  CA  GLN A 174      29.455 -24.488   0.965  1.00 82.55           C  
ATOM   2462  HA  GLN A 174      29.225 -25.216   1.743  1.00 82.55           H  
ATOM   2463  C   GLN A 174      28.247 -23.538   0.849  1.00 82.55           C  
ATOM   2464  CB  GLN A 174      30.742 -23.746   1.363  1.00 82.55           C  
ATOM   2465  HB2 GLN A 174      31.565 -24.460   1.374  1.00 82.55           H  
ATOM   2466  HB3 GLN A 174      30.964 -22.977   0.624  1.00 82.55           H  
ATOM   2467  O   GLN A 174      27.415 -23.488   1.757  1.00 82.55           O  
ATOM   2468  CG  GLN A 174      30.645 -23.096   2.752  1.00 82.55           C  
ATOM   2469  HG2 GLN A 174      29.853 -22.348   2.750  1.00 82.55           H  
ATOM   2470  HG3 GLN A 174      30.394 -23.860   3.487  1.00 82.55           H  
ATOM   2471  CD  GLN A 174      31.941 -22.414   3.187  1.00 82.55           C  
ATOM   2472  NE2 GLN A 174      31.972 -21.838   4.369  1.00 82.55           N  
ATOM   2473 HE21 GLN A 174      31.161 -21.846   4.970  1.00 82.55           H  
ATOM   2474 HE22 GLN A 174      32.842 -21.381   4.605  1.00 82.55           H  
ATOM   2475  OE1 GLN A 174      32.947 -22.375   2.500  1.00 82.55           O  
ATOM   2476  N   LEU A 175      28.100 -22.831  -0.278  1.00 80.68           N  
ATOM   2477  H   LEU A 175      28.834 -22.879  -0.970  1.00 80.68           H  
ATOM   2478  CA  LEU A 175      26.935 -21.979  -0.555  1.00 80.68           C  
ATOM   2479  HA  LEU A 175      26.824 -21.264   0.261  1.00 80.68           H  
ATOM   2480  C   LEU A 175      25.624 -22.783  -0.605  1.00 80.68           C  
ATOM   2481  CB  LEU A 175      27.161 -21.212  -1.873  1.00 80.68           C  
ATOM   2482  HB2 LEU A 175      26.207 -20.810  -2.215  1.00 80.68           H  
ATOM   2483  HB3 LEU A 175      27.505 -21.916  -2.631  1.00 80.68           H  
ATOM   2484  O   LEU A 175      24.617 -22.342  -0.052  1.00 80.68           O  
ATOM   2485  CG  LEU A 175      28.165 -20.048  -1.773  1.00 80.68           C  
ATOM   2486  HG  LEU A 175      29.072 -20.376  -1.266  1.00 80.68           H  
ATOM   2487  CD1 LEU A 175      28.535 -19.570  -3.179  1.00 80.68           C  
ATOM   2488 HD11 LEU A 175      29.204 -18.712  -3.114  1.00 80.68           H  
ATOM   2489 HD12 LEU A 175      29.040 -20.376  -3.712  1.00 80.68           H  
ATOM   2490 HD13 LEU A 175      27.637 -19.282  -3.725  1.00 80.68           H  
ATOM   2491  CD2 LEU A 175      27.582 -18.857  -1.008  1.00 80.68           C  
ATOM   2492 HD21 LEU A 175      28.311 -18.047  -0.981  1.00 80.68           H  
ATOM   2493 HD22 LEU A 175      26.672 -18.505  -1.494  1.00 80.68           H  
ATOM   2494 HD23 LEU A 175      27.356 -19.143   0.019  1.00 80.68           H  
ATOM   2495  N   GLN A 176      25.638 -23.987  -1.189  1.00 79.22           N  
ATOM   2496  H   GLN A 176      26.477 -24.277  -1.670  1.00 79.22           H  
ATOM   2497  CA  GLN A 176      24.463 -24.868  -1.224  1.00 79.22           C  
ATOM   2498  HA  GLN A 176      23.639 -24.317  -1.676  1.00 79.22           H  
ATOM   2499  C   GLN A 176      24.012 -25.300   0.186  1.00 79.22           C  
ATOM   2500  CB  GLN A 176      24.783 -26.082  -2.111  1.00 79.22           C  
ATOM   2501  HB2 GLN A 176      25.513 -26.717  -1.608  1.00 79.22           H  
ATOM   2502  HB3 GLN A 176      25.215 -25.734  -3.049  1.00 79.22           H  
ATOM   2503  O   GLN A 176      22.814 -25.340   0.476  1.00 79.22           O  
ATOM   2504  CG  GLN A 176      23.522 -26.900  -2.431  1.00 79.22           C  
ATOM   2505  HG2 GLN A 176      23.065 -27.256  -1.508  1.00 79.22           H  
ATOM   2506  HG3 GLN A 176      22.804 -26.255  -2.937  1.00 79.22           H  
ATOM   2507  CD  GLN A 176      23.795 -28.114  -3.315  1.00 79.22           C  
ATOM   2508  NE2 GLN A 176      22.770 -28.696  -3.897  1.00 79.22           N  
ATOM   2509 HE21 GLN A 176      21.834 -28.346  -3.750  1.00 79.22           H  
ATOM   2510 HE22 GLN A 176      22.980 -29.498  -4.473  1.00 79.22           H  
ATOM   2511  OE1 GLN A 176      24.909 -28.584  -3.486  1.00 79.22           O  
ATOM   2512  N   GLN A 177      24.956 -25.576   1.094  1.00 80.09           N  
ATOM   2513  H   GLN A 177      25.924 -25.534   0.808  1.00 80.09           H  
ATOM   2514  CA  GLN A 177      24.643 -25.884   2.496  1.00 80.09           C  
ATOM   2515  HA  GLN A 177      23.882 -26.664   2.524  1.00 80.09           H  
ATOM   2516  C   GLN A 177      24.059 -24.667   3.234  1.00 80.09           C  
ATOM   2517  CB  GLN A 177      25.897 -26.405   3.216  1.00 80.09           C  
ATOM   2518  HB2 GLN A 177      26.710 -25.689   3.098  1.00 80.09           H  
ATOM   2519  HB3 GLN A 177      25.675 -26.500   4.279  1.00 80.09           H  
ATOM   2520  O   GLN A 177      23.082 -24.803   3.973  1.00 80.09           O  
ATOM   2521  CG  GLN A 177      26.345 -27.778   2.689  1.00 80.09           C  
ATOM   2522  HG2 GLN A 177      25.548 -28.504   2.856  1.00 80.09           H  
ATOM   2523  HG3 GLN A 177      26.526 -27.720   1.616  1.00 80.09           H  
ATOM   2524  CD  GLN A 177      27.615 -28.295   3.361  1.00 80.09           C  
ATOM   2525  NE2 GLN A 177      28.195 -29.363   2.860  1.00 80.09           N  
ATOM   2526 HE21 GLN A 177      29.046 -29.654   3.318  1.00 80.09           H  
ATOM   2527 HE22 GLN A 177      27.832 -29.800   2.024  1.00 80.09           H  
ATOM   2528  OE1 GLN A 177      28.111 -27.774   4.346  1.00 80.09           O  
ATOM   2529  N   LEU A 178      24.608 -23.470   2.992  1.00 84.73           N  
ATOM   2530  H   LEU A 178      25.415 -23.429   2.387  1.00 84.73           H  
ATOM   2531  CA  LEU A 178      24.115 -22.217   3.574  1.00 84.73           C  
ATOM   2532  HA  LEU A 178      24.134 -22.323   4.659  1.00 84.73           H  
ATOM   2533  C   LEU A 178      22.659 -21.926   3.162  1.00 84.73           C  
ATOM   2534  CB  LEU A 178      25.073 -21.084   3.154  1.00 84.73           C  
ATOM   2535  HB2 LEU A 178      26.099 -21.393   3.353  1.00 84.73           H  
ATOM   2536  HB3 LEU A 178      24.977 -20.933   2.079  1.00 84.73           H  
ATOM   2537  O   LEU A 178      21.840 -21.558   4.007  1.00 84.73           O  
ATOM   2538  CG  LEU A 178      24.821 -19.739   3.859  1.00 84.73           C  
ATOM   2539  HG  LEU A 178      23.772 -19.459   3.757  1.00 84.73           H  
ATOM   2540  CD1 LEU A 178      25.184 -19.797   5.345  1.00 84.73           C  
ATOM   2541 HD11 LEU A 178      24.527 -20.496   5.862  1.00 84.73           H  
ATOM   2542 HD12 LEU A 178      26.220 -20.113   5.466  1.00 84.73           H  
ATOM   2543 HD13 LEU A 178      25.054 -18.811   5.792  1.00 84.73           H  
ATOM   2544  CD2 LEU A 178      25.671 -18.650   3.205  1.00 84.73           C  
ATOM   2545 HD21 LEU A 178      25.475 -17.690   3.683  1.00 84.73           H  
ATOM   2546 HD22 LEU A 178      25.413 -18.568   2.149  1.00 84.73           H  
ATOM   2547 HD23 LEU A 178      26.730 -18.891   3.297  1.00 84.73           H  
ATOM   2548  N   GLN A 179      22.322 -22.153   1.888  1.00 79.91           N  
ATOM   2549  H   GLN A 179      23.055 -22.428   1.249  1.00 79.91           H  
ATOM   2550  CA  GLN A 179      20.977 -21.952   1.340  1.00 79.91           C  
ATOM   2551  HA  GLN A 179      20.686 -20.917   1.520  1.00 79.91           H  
ATOM   2552  C   GLN A 179      19.930 -22.856   2.017  1.00 79.91           C  
ATOM   2553  CB  GLN A 179      21.036 -22.187  -0.179  1.00 79.91           C  
ATOM   2554  HB2 GLN A 179      21.226 -23.242  -0.374  1.00 79.91           H  
ATOM   2555  HB3 GLN A 179      21.861 -21.609  -0.596  1.00 79.91           H  
ATOM   2556  O   GLN A 179      18.885 -22.372   2.459  1.00 79.91           O  
ATOM   2557  CG  GLN A 179      19.745 -21.758  -0.893  1.00 79.91           C  
ATOM   2558  HG2 GLN A 179      19.573 -20.700  -0.700  1.00 79.91           H  
ATOM   2559  HG3 GLN A 179      18.898 -22.322  -0.503  1.00 79.91           H  
ATOM   2560  CD  GLN A 179      19.809 -21.985  -2.403  1.00 79.91           C  
ATOM   2561  NE2 GLN A 179      19.103 -21.201  -3.188  1.00 79.91           N  
ATOM   2562 HE21 GLN A 179      18.562 -20.437  -2.810  1.00 79.91           H  
ATOM   2563 HE22 GLN A 179      19.197 -21.376  -4.178  1.00 79.91           H  
ATOM   2564  OE1 GLN A 179      20.477 -22.868  -2.911  1.00 79.91           O  
ATOM   2565  N   HIS A 180      20.218 -24.154   2.174  1.00 79.30           N  
ATOM   2566  H   HIS A 180      21.074 -24.518   1.780  1.00 79.30           H  
ATOM   2567  CA  HIS A 180      19.324 -25.062   2.903  1.00 79.30           C  
ATOM   2568  HA  HIS A 180      18.324 -24.979   2.478  1.00 79.30           H  
ATOM   2569  C   HIS A 180      19.190 -24.700   4.388  1.00 79.30           C  
ATOM   2570  CB  HIS A 180      19.795 -26.514   2.753  1.00 79.30           C  
ATOM   2571  HB2 HIS A 180      19.395 -27.101   3.579  1.00 79.30           H  
ATOM   2572  HB3 HIS A 180      20.883 -26.555   2.817  1.00 79.30           H  
ATOM   2573  O   HIS A 180      18.108 -24.852   4.957  1.00 79.30           O  
ATOM   2574  CG  HIS A 180      19.330 -27.179   1.483  1.00 79.30           C  
ATOM   2575  CD2 HIS A 180      20.101 -27.935   0.641  1.00 79.30           C  
ATOM   2576  HD2 HIS A 180      21.160 -28.118   0.747  1.00 79.30           H  
ATOM   2577  ND1 HIS A 180      18.036 -27.222   1.001  1.00 79.30           N  
ATOM   2578  HD1 HIS A 180      17.233 -26.722   1.354  1.00 79.30           H  
ATOM   2579  CE1 HIS A 180      18.037 -27.990  -0.101  1.00 79.30           C  
ATOM   2580  HE1 HIS A 180      17.169 -28.195  -0.710  1.00 79.30           H  
ATOM   2581  NE2 HIS A 180      19.271 -28.452  -0.359  1.00 79.30           N  
ATOM   2582  N   HIS A 181      20.245 -24.184   5.028  1.00 85.30           N  
ATOM   2583  H   HIS A 181      21.130 -24.106   4.547  1.00 85.30           H  
ATOM   2584  CA  HIS A 181      20.156 -23.793   6.434  1.00 85.30           C  
ATOM   2585  HA  HIS A 181      19.683 -24.616   6.970  1.00 85.30           H  
ATOM   2586  C   HIS A 181      19.255 -22.561   6.645  1.00 85.30           C  
ATOM   2587  CB  HIS A 181      21.559 -23.615   7.019  1.00 85.30           C  
ATOM   2588  HB2 HIS A 181      22.192 -24.442   6.697  1.00 85.30           H  
ATOM   2589  HB3 HIS A 181      21.999 -22.686   6.655  1.00 85.30           H  
ATOM   2590  O   HIS A 181      18.433 -22.558   7.562  1.00 85.30           O  
ATOM   2591  CG  HIS A 181      21.521 -23.615   8.524  1.00 85.30           C  
ATOM   2592  CD2 HIS A 181      21.743 -22.547   9.348  1.00 85.30           C  
ATOM   2593  HD2 HIS A 181      22.017 -21.551   9.031  1.00 85.30           H  
ATOM   2594  ND1 HIS A 181      21.152 -24.675   9.323  1.00 85.30           N  
ATOM   2595  HD1 HIS A 181      20.852 -25.586   9.007  1.00 85.30           H  
ATOM   2596  CE1 HIS A 181      21.158 -24.256  10.598  1.00 85.30           C  
ATOM   2597  HE1 HIS A 181      20.892 -24.864  11.450  1.00 85.30           H  
ATOM   2598  NE2 HIS A 181      21.503 -22.959  10.665  1.00 85.30           N  
ATOM   2599  N   GLN A 182      19.314 -21.560   5.756  1.00 78.94           N  
ATOM   2600  H   GLN A 182      20.008 -21.604   5.023  1.00 78.94           H  
ATOM   2601  CA  GLN A 182      18.350 -20.446   5.756  1.00 78.94           C  
ATOM   2602  HA  GLN A 182      18.393 -19.932   6.716  1.00 78.94           H  
ATOM   2603  C   GLN A 182      16.906 -20.945   5.570  1.00 78.94           C  
ATOM   2604  CB  GLN A 182      18.686 -19.442   4.643  1.00 78.94           C  
ATOM   2605  HB2 GLN A 182      17.850 -18.751   4.538  1.00 78.94           H  
ATOM   2606  HB3 GLN A 182      18.807 -19.975   3.699  1.00 78.94           H  
ATOM   2607  O   GLN A 182      16.005 -20.537   6.305  1.00 78.94           O  
ATOM   2608  CG  GLN A 182      19.949 -18.617   4.929  1.00 78.94           C  
ATOM   2609  HG2 GLN A 182      20.812 -19.278   5.014  1.00 78.94           H  
ATOM   2610  HG3 GLN A 182      19.824 -18.092   5.876  1.00 78.94           H  
ATOM   2611  CD  GLN A 182      20.235 -17.590   3.834  1.00 78.94           C  
ATOM   2612  NE2 GLN A 182      21.129 -16.655   4.067  1.00 78.94           N  
ATOM   2613 HE21 GLN A 182      21.606 -16.598   4.955  1.00 78.94           H  
ATOM   2614 HE22 GLN A 182      21.273 -15.999   3.312  1.00 78.94           H  
ATOM   2615  OE1 GLN A 182      19.676 -17.599   2.751  1.00 78.94           O  
ATOM   2616  N   GLN A 183      16.689 -21.872   4.631  1.00 78.08           N  
ATOM   2617  H   GLN A 183      17.464 -22.143   4.043  1.00 78.08           H  
ATOM   2618  CA  GLN A 183      15.377 -22.470   4.362  1.00 78.08           C  
ATOM   2619  HA  GLN A 183      14.692 -21.675   4.067  1.00 78.08           H  
ATOM   2620  C   GLN A 183      14.787 -23.160   5.609  1.00 78.08           C  
ATOM   2621  CB  GLN A 183      15.538 -23.442   3.183  1.00 78.08           C  
ATOM   2622  HB2 GLN A 183      16.110 -24.310   3.510  1.00 78.08           H  
ATOM   2623  HB3 GLN A 183      16.099 -22.944   2.392  1.00 78.08           H  
ATOM   2624  O   GLN A 183      13.605 -22.985   5.912  1.00 78.08           O  
ATOM   2625  CG  GLN A 183      14.209 -23.925   2.588  1.00 78.08           C  
ATOM   2626  HG2 GLN A 183      13.645 -23.060   2.239  1.00 78.08           H  
ATOM   2627  HG3 GLN A 183      13.620 -24.433   3.352  1.00 78.08           H  
ATOM   2628  CD  GLN A 183      14.426 -24.892   1.423  1.00 78.08           C  
ATOM   2629  NE2 GLN A 183      13.531 -24.918   0.459  1.00 78.08           N  
ATOM   2630 HE21 GLN A 183      12.727 -24.307   0.481  1.00 78.08           H  
ATOM   2631 HE22 GLN A 183      13.712 -25.558  -0.302  1.00 78.08           H  
ATOM   2632  OE1 GLN A 183      15.389 -25.646   1.355  1.00 78.08           O  
ATOM   2633  N   GLN A 184      15.612 -23.883   6.376  1.00 81.73           N  
ATOM   2634  H   GLN A 184      16.565 -24.006   6.064  1.00 81.73           H  
ATOM   2635  CA  GLN A 184      15.209 -24.502   7.644  1.00 81.73           C  
ATOM   2636  HA  GLN A 184      14.304 -25.086   7.478  1.00 81.73           H  
ATOM   2637  C   GLN A 184      14.870 -23.463   8.727  1.00 81.73           C  
ATOM   2638  CB  GLN A 184      16.316 -25.449   8.136  1.00 81.73           C  
ATOM   2639  HB2 GLN A 184      16.108 -25.728   9.169  1.00 81.73           H  
ATOM   2640  HB3 GLN A 184      17.275 -24.932   8.108  1.00 81.73           H  
ATOM   2641  O   GLN A 184      13.834 -23.590   9.384  1.00 81.73           O  
ATOM   2642  CG  GLN A 184      16.396 -26.736   7.300  1.00 81.73           C  
ATOM   2643  HG2 GLN A 184      15.452 -27.274   7.392  1.00 81.73           H  
ATOM   2644  HG3 GLN A 184      16.543 -26.491   6.248  1.00 81.73           H  
ATOM   2645  CD  GLN A 184      17.529 -27.664   7.736  1.00 81.73           C  
ATOM   2646  NE2 GLN A 184      17.534 -28.896   7.276  1.00 81.73           N  
ATOM   2647 HE21 GLN A 184      18.302 -29.478   7.580  1.00 81.73           H  
ATOM   2648 HE22 GLN A 184      16.821 -29.214   6.635  1.00 81.73           H  
ATOM   2649  OE1 GLN A 184      18.429 -27.317   8.485  1.00 81.73           O  
ATOM   2650  N   GLN A 185      15.690 -22.417   8.895  1.00 83.26           N  
ATOM   2651  H   GLN A 185      16.526 -22.360   8.331  1.00 83.26           H  
ATOM   2652  CA  GLN A 185      15.440 -21.365   9.891  1.00 83.26           C  
ATOM   2653  HA  GLN A 185      15.352 -21.829  10.873  1.00 83.26           H  
ATOM   2654  C   GLN A 185      14.118 -20.622   9.635  1.00 83.26           C  
ATOM   2655  CB  GLN A 185      16.611 -20.369   9.933  1.00 83.26           C  
ATOM   2656  HB2 GLN A 185      16.831 -20.018   8.925  1.00 83.26           H  
ATOM   2657  HB3 GLN A 185      16.300 -19.513  10.531  1.00 83.26           H  
ATOM   2658  O   GLN A 185      13.329 -20.436  10.565  1.00 83.26           O  
ATOM   2659  CG  GLN A 185      17.887 -20.954  10.564  1.00 83.26           C  
ATOM   2660  HG2 GLN A 185      17.652 -21.341  11.555  1.00 83.26           H  
ATOM   2661  HG3 GLN A 185      18.257 -21.781   9.959  1.00 83.26           H  
ATOM   2662  CD  GLN A 185      18.999 -19.916  10.715  1.00 83.26           C  
ATOM   2663  NE2 GLN A 185      20.203 -20.314  11.051  1.00 83.26           N  
ATOM   2664 HE21 GLN A 185      20.895 -19.587  11.165  1.00 83.26           H  
ATOM   2665 HE22 GLN A 185      20.441 -21.295  11.107  1.00 83.26           H  
ATOM   2666  OE1 GLN A 185      18.817 -18.721  10.557  1.00 83.26           O  
ATOM   2667  N   HIS A 186      13.824 -20.267   8.377  1.00 81.24           N  
ATOM   2668  H   HIS A 186      14.516 -20.421   7.658  1.00 81.24           H  
ATOM   2669  CA  HIS A 186      12.548 -19.643   8.007  1.00 81.24           C  
ATOM   2670  HA  HIS A 186      12.445 -18.708   8.559  1.00 81.24           H  
ATOM   2671  C   HIS A 186      11.341 -20.514   8.383  1.00 81.24           C  
ATOM   2672  CB  HIS A 186      12.529 -19.334   6.502  1.00 81.24           C  
ATOM   2673  HB2 HIS A 186      11.493 -19.254   6.171  1.00 81.24           H  
ATOM   2674  HB3 HIS A 186      12.988 -20.153   5.948  1.00 81.24           H  
ATOM   2675  O   HIS A 186      10.376 -20.013   8.966  1.00 81.24           O  
ATOM   2676  CG  HIS A 186      13.206 -18.036   6.149  1.00 81.24           C  
ATOM   2677  CD2 HIS A 186      14.342 -17.874   5.402  1.00 81.24           C  
ATOM   2678  HD2 HIS A 186      14.934 -18.662   4.962  1.00 81.24           H  
ATOM   2679  ND1 HIS A 186      12.759 -16.777   6.485  1.00 81.24           N  
ATOM   2680  HD1 HIS A 186      11.937 -16.560   7.029  1.00 81.24           H  
ATOM   2681  CE1 HIS A 186      13.612 -15.880   5.961  1.00 81.24           C  
ATOM   2682  HE1 HIS A 186      13.529 -14.807   6.058  1.00 81.24           H  
ATOM   2683  NE2 HIS A 186      14.589 -16.503   5.290  1.00 81.24           N  
ATOM   2684  N   HIS A 187      11.397 -21.816   8.092  1.00 86.85           N  
ATOM   2685  H   HIS A 187      12.215 -22.175   7.621  1.00 86.85           H  
ATOM   2686  CA  HIS A 187      10.282 -22.727   8.352  1.00 86.85           C  
ATOM   2687  HA  HIS A 187       9.377 -22.246   7.981  1.00 86.85           H  
ATOM   2688  C   HIS A 187      10.081 -22.979   9.859  1.00 86.85           C  
ATOM   2689  CB  HIS A 187      10.513 -24.018   7.548  1.00 86.85           C  
ATOM   2690  HB2 HIS A 187      11.095 -24.718   8.148  1.00 86.85           H  
ATOM   2691  HB3 HIS A 187      11.106 -23.783   6.664  1.00 86.85           H  
ATOM   2692  O   HIS A 187       8.945 -23.027  10.334  1.00 86.85           O  
ATOM   2693  CG  HIS A 187       9.268 -24.708   7.040  1.00 86.85           C  
ATOM   2694  CD2 HIS A 187       9.237 -25.960   6.484  1.00 86.85           C  
ATOM   2695  HD2 HIS A 187      10.078 -26.632   6.393  1.00 86.85           H  
ATOM   2696  ND1 HIS A 187       8.003 -24.176   6.885  1.00 86.85           N  
ATOM   2697  HD1 HIS A 187       7.687 -23.245   7.119  1.00 86.85           H  
ATOM   2698  CE1 HIS A 187       7.239 -25.088   6.265  1.00 86.85           C  
ATOM   2699  HE1 HIS A 187       6.204 -24.944   5.994  1.00 86.85           H  
ATOM   2700  NE2 HIS A 187       7.946 -26.196   6.003  1.00 86.85           N  
ATOM   2701  N   HIS A 188      11.164 -23.040  10.644  1.00 89.34           N  
ATOM   2702  H   HIS A 188      12.078 -23.019  10.216  1.00 89.34           H  
ATOM   2703  CA  HIS A 188      11.074 -23.172  12.101  1.00 89.34           C  
ATOM   2704  HA  HIS A 188      10.401 -24.002  12.319  1.00 89.34           H  
ATOM   2705  C   HIS A 188      10.483 -21.914  12.766  1.00 89.34           C  
ATOM   2706  CB  HIS A 188      12.455 -23.524  12.674  1.00 89.34           C  
ATOM   2707  HB2 HIS A 188      13.103 -22.649  12.630  1.00 89.34           H  
ATOM   2708  HB3 HIS A 188      12.901 -24.301  12.052  1.00 89.34           H  
ATOM   2709  O   HIS A 188       9.649 -22.028  13.669  1.00 89.34           O  
ATOM   2710  CG  HIS A 188      12.417 -24.043  14.094  1.00 89.34           C  
ATOM   2711  CD2 HIS A 188      13.397 -24.771  14.714  1.00 89.34           C  
ATOM   2712  HD2 HIS A 188      14.344 -25.057  14.282  1.00 89.34           H  
ATOM   2713  ND1 HIS A 188      11.374 -23.936  14.990  1.00 89.34           N  
ATOM   2714  HD1 HIS A 188      10.494 -23.471  14.818  1.00 89.34           H  
ATOM   2715  CE1 HIS A 188      11.714 -24.591  16.111  1.00 89.34           C  
ATOM   2716  HE1 HIS A 188      11.084 -24.701  16.982  1.00 89.34           H  
ATOM   2717  NE2 HIS A 188      12.945 -25.108  15.995  1.00 89.34           N  
ATOM   2718  N   HIS A 189      10.847 -20.713  12.301  1.00 89.15           N  
ATOM   2719  H   HIS A 189      11.564 -20.659  11.592  1.00 89.15           H  
ATOM   2720  CA  HIS A 189      10.270 -19.468  12.818  1.00 89.15           C  
ATOM   2721  HA  HIS A 189      10.315 -19.499  13.907  1.00 89.15           H  
ATOM   2722  C   HIS A 189       8.787 -19.300  12.432  1.00 89.15           C  
ATOM   2723  CB  HIS A 189      11.120 -18.283  12.347  1.00 89.15           C  
ATOM   2724  HB2 HIS A 189      11.057 -18.197  11.263  1.00 89.15           H  
ATOM   2725  HB3 HIS A 189      12.162 -18.462  12.614  1.00 89.15           H  
ATOM   2726  O   HIS A 189       7.981 -18.820  13.230  1.00 89.15           O  
ATOM   2727  CG  HIS A 189      10.684 -16.990  12.985  1.00 89.15           C  
ATOM   2728  CD2 HIS A 189      10.217 -15.879  12.339  1.00 89.15           C  
ATOM   2729  HD2 HIS A 189      10.121 -15.763  11.269  1.00 89.15           H  
ATOM   2730  ND1 HIS A 189      10.612 -16.738  14.338  1.00 89.15           N  
ATOM   2731  HD1 HIS A 189      10.837 -17.384  15.081  1.00 89.15           H  
ATOM   2732  CE1 HIS A 189      10.122 -15.498  14.498  1.00 89.15           C  
ATOM   2733  HE1 HIS A 189       9.946 -15.025  15.453  1.00 89.15           H  
ATOM   2734  NE2 HIS A 189       9.851 -14.937  13.307  1.00 89.15           N  
ATOM   2735  N   GLN A 190       8.391 -19.770  11.244  1.00 87.83           N  
ATOM   2736  H   GLN A 190       9.095 -20.113  10.606  1.00 87.83           H  
ATOM   2737  CA  GLN A 190       6.990 -19.804  10.811  1.00 87.83           C  
ATOM   2738  HA  GLN A 190       6.608 -18.783  10.792  1.00 87.83           H  
ATOM   2739  C   GLN A 190       6.102 -20.622  11.772  1.00 87.83           C  
ATOM   2740  CB  GLN A 190       6.956 -20.374   9.386  1.00 87.83           C  
ATOM   2741  HB2 GLN A 190       7.679 -19.835   8.773  1.00 87.83           H  
ATOM   2742  HB3 GLN A 190       7.252 -21.422   9.421  1.00 87.83           H  
ATOM   2743  O   GLN A 190       4.988 -20.200  12.087  1.00 87.83           O  
ATOM   2744  CG  GLN A 190       5.589 -20.274   8.697  1.00 87.83           C  
ATOM   2745  HG2 GLN A 190       4.832 -20.787   9.290  1.00 87.83           H  
ATOM   2746  HG3 GLN A 190       5.311 -19.224   8.612  1.00 87.83           H  
ATOM   2747  CD  GLN A 190       5.618 -20.908   7.307  1.00 87.83           C  
ATOM   2748  NE2 GLN A 190       4.805 -20.445   6.384  1.00 87.83           N  
ATOM   2749 HE21 GLN A 190       4.175 -19.681   6.582  1.00 87.83           H  
ATOM   2750 HE22 GLN A 190       4.862 -20.892   5.480  1.00 87.83           H  
ATOM   2751  OE1 GLN A 190       6.363 -21.833   7.020  1.00 87.83           O  
ATOM   2752  N   GLN A 191       6.604 -21.749  12.293  1.00 89.16           N  
ATOM   2753  H   GLN A 191       7.514 -22.061  11.985  1.00 89.16           H  
ATOM   2754  CA  GLN A 191       5.892 -22.545  13.303  1.00 89.16           C  
ATOM   2755  HA  GLN A 191       4.884 -22.747  12.939  1.00 89.16           H  
ATOM   2756  C   GLN A 191       5.734 -21.792  14.634  1.00 89.16           C  
ATOM   2757  CB  GLN A 191       6.596 -23.892  13.524  1.00 89.16           C  
ATOM   2758  HB2 GLN A 191       7.645 -23.724  13.771  1.00 89.16           H  
ATOM   2759  HB3 GLN A 191       6.124 -24.391  14.371  1.00 89.16           H  
ATOM   2760  O   GLN A 191       4.640 -21.788  15.198  1.00 89.16           O  
ATOM   2761  CG  GLN A 191       6.498 -24.821  12.303  1.00 89.16           C  
ATOM   2762  HG2 GLN A 191       5.448 -24.980  12.059  1.00 89.16           H  
ATOM   2763  HG3 GLN A 191       6.979 -24.354  11.444  1.00 89.16           H  
ATOM   2764  CD  GLN A 191       7.149 -26.184  12.535  1.00 89.16           C  
ATOM   2765  NE2 GLN A 191       7.108 -27.072  11.567  1.00 89.16           N  
ATOM   2766 HE21 GLN A 191       7.566 -27.950  11.762  1.00 89.16           H  
ATOM   2767 HE22 GLN A 191       6.701 -26.848  10.670  1.00 89.16           H  
ATOM   2768  OE1 GLN A 191       7.701 -26.486  13.578  1.00 89.16           O  
ATOM   2769  N   GLN A 192       6.776 -21.090  15.102  1.00 90.76           N  
ATOM   2770  H   GLN A 192       7.644 -21.118  14.586  1.00 90.76           H  
ATOM   2771  CA  GLN A 192       6.708 -20.279  16.329  1.00 90.76           C  
ATOM   2772  HA  GLN A 192       6.456 -20.927  17.169  1.00 90.76           H  
ATOM   2773  C   GLN A 192       5.625 -19.193  16.244  1.00 90.76           C  
ATOM   2774  CB  GLN A 192       8.060 -19.604  16.608  1.00 90.76           C  
ATOM   2775  HB2 GLN A 192       7.932 -18.902  17.432  1.00 90.76           H  
ATOM   2776  HB3 GLN A 192       8.362 -19.033  15.731  1.00 90.76           H  
ATOM   2777  O   GLN A 192       4.849 -19.019  17.185  1.00 90.76           O  
ATOM   2778  CG  GLN A 192       9.180 -20.578  16.994  1.00 90.76           C  
ATOM   2779  HG2 GLN A 192       8.901 -21.089  17.915  1.00 90.76           H  
ATOM   2780  HG3 GLN A 192       9.313 -21.327  16.214  1.00 90.76           H  
ATOM   2781  CD  GLN A 192      10.510 -19.854  17.195  1.00 90.76           C  
ATOM   2782  NE2 GLN A 192      11.354 -20.332  18.083  1.00 90.76           N  
ATOM   2783 HE21 GLN A 192      11.133 -21.163  18.613  1.00 90.76           H  
ATOM   2784 HE22 GLN A 192      12.235 -19.845  18.172  1.00 90.76           H  
ATOM   2785  OE1 GLN A 192      10.822 -18.856  16.556  1.00 90.76           O  
ATOM   2786  N   GLN A 193       5.527 -18.491  15.107  1.00 90.28           N  
ATOM   2787  H   GLN A 193       6.201 -18.659  14.374  1.00 90.28           H  
ATOM   2788  CA  GLN A 193       4.480 -17.485  14.904  1.00 90.28           C  
ATOM   2789  HA  GLN A 193       4.526 -16.766  15.721  1.00 90.28           H  
ATOM   2790  C   GLN A 193       3.074 -18.107  14.942  1.00 90.28           C  
ATOM   2791  CB  GLN A 193       4.695 -16.728  13.584  1.00 90.28           C  
ATOM   2792  HB2 GLN A 193       4.741 -17.435  12.756  1.00 90.28           H  
ATOM   2793  HB3 GLN A 193       3.833 -16.079  13.431  1.00 90.28           H  
ATOM   2794  O   GLN A 193       2.170 -17.534  15.550  1.00 90.28           O  
ATOM   2795  CG  GLN A 193       5.965 -15.857  13.583  1.00 90.28           C  
ATOM   2796  HG2 GLN A 193       6.848 -16.496  13.610  1.00 90.28           H  
ATOM   2797  HG3 GLN A 193       5.975 -15.230  14.475  1.00 90.28           H  
ATOM   2798  CD  GLN A 193       6.059 -14.940  12.364  1.00 90.28           C  
ATOM   2799  NE2 GLN A 193       7.207 -14.363  12.094  1.00 90.28           N  
ATOM   2800 HE21 GLN A 193       7.228 -13.752  11.290  1.00 90.28           H  
ATOM   2801 HE22 GLN A 193       8.031 -14.551  12.648  1.00 90.28           H  
ATOM   2802  OE1 GLN A 193       5.108 -14.699  11.638  1.00 90.28           O  
ATOM   2803  N   GLN A 194       2.884 -19.294  14.353  1.00 93.00           N  
ATOM   2804  H   GLN A 194       3.658 -19.726  13.869  1.00 93.00           H  
ATOM   2805  CA  GLN A 194       1.588 -19.980  14.361  1.00 93.00           C  
ATOM   2806  HA  GLN A 194       0.827 -19.251  14.080  1.00 93.00           H  
ATOM   2807  C   GLN A 194       1.199 -20.513  15.755  1.00 93.00           C  
ATOM   2808  CB  GLN A 194       1.593 -21.085  13.293  1.00 93.00           C  
ATOM   2809  HB2 GLN A 194       2.270 -21.885  13.591  1.00 93.00           H  
ATOM   2810  HB3 GLN A 194       1.946 -20.663  12.351  1.00 93.00           H  
ATOM   2811  O   GLN A 194       0.018 -20.479  16.107  1.00 93.00           O  
ATOM   2812  CG  GLN A 194       0.182 -21.655  13.078  1.00 93.00           C  
ATOM   2813  HG2 GLN A 194      -0.507 -20.840  12.858  1.00 93.00           H  
ATOM   2814  HG3 GLN A 194      -0.155 -22.154  13.987  1.00 93.00           H  
ATOM   2815  CD  GLN A 194       0.133 -22.662  11.938  1.00 93.00           C  
ATOM   2816  NE2 GLN A 194      -0.007 -22.222  10.706  1.00 93.00           N  
ATOM   2817 HE21 GLN A 194      -0.084 -21.232  10.519  1.00 93.00           H  
ATOM   2818 HE22 GLN A 194      -0.034 -22.926   9.982  1.00 93.00           H  
ATOM   2819  OE1 GLN A 194       0.202 -23.863  12.136  1.00 93.00           O  
ATOM   2820  N   GLN A 195       2.164 -20.948  16.578  1.00 93.26           N  
ATOM   2821  H   GLN A 195       3.111 -20.999  16.231  1.00 93.26           H  
ATOM   2822  CA  GLN A 195       1.909 -21.271  17.989  1.00 93.26           C  
ATOM   2823  HA  GLN A 195       1.111 -22.011  18.047  1.00 93.26           H  
ATOM   2824  C   GLN A 195       1.427 -20.037  18.759  1.00 93.26           C  
ATOM   2825  CB  GLN A 195       3.161 -21.848  18.669  1.00 93.26           C  
ATOM   2826  HB2 GLN A 195       2.995 -21.847  19.746  1.00 93.26           H  
ATOM   2827  HB3 GLN A 195       4.023 -21.214  18.460  1.00 93.26           H  
ATOM   2828  O   GLN A 195       0.332 -20.059  19.320  1.00 93.26           O  
ATOM   2829  CG  GLN A 195       3.471 -23.284  18.236  1.00 93.26           C  
ATOM   2830  HG2 GLN A 195       3.695 -23.311  17.170  1.00 93.26           H  
ATOM   2831  HG3 GLN A 195       2.605 -23.917  18.428  1.00 93.26           H  
ATOM   2832  CD  GLN A 195       4.665 -23.834  19.007  1.00 93.26           C  
ATOM   2833  NE2 GLN A 195       4.491 -24.235  20.249  1.00 93.26           N  
ATOM   2834 HE21 GLN A 195       3.629 -24.046  20.738  1.00 93.26           H  
ATOM   2835 HE22 GLN A 195       5.327 -24.531  20.733  1.00 93.26           H  
ATOM   2836  OE1 GLN A 195       5.780 -23.892  18.519  1.00 93.26           O  
ATOM   2837  N   GLN A 196       2.192 -18.942  18.709  1.00 94.36           N  
ATOM   2838  H   GLN A 196       3.074 -18.993  18.221  1.00 94.36           H  
ATOM   2839  CA  GLN A 196       1.894 -17.726  19.470  1.00 94.36           C  
ATOM   2840  HA  GLN A 196       1.820 -17.999  20.523  1.00 94.36           H  
ATOM   2841  C   GLN A 196       0.553 -17.087  19.062  1.00 94.36           C  
ATOM   2842  CB  GLN A 196       3.074 -16.759  19.301  1.00 94.36           C  
ATOM   2843  HB2 GLN A 196       3.142 -16.441  18.261  1.00 94.36           H  
ATOM   2844  HB3 GLN A 196       3.993 -17.284  19.561  1.00 94.36           H  
ATOM   2845  O   GLN A 196      -0.158 -16.542  19.907  1.00 94.36           O  
ATOM   2846  CG  GLN A 196       2.946 -15.524  20.202  1.00 94.36           C  
ATOM   2847  HG2 GLN A 196       2.096 -14.920  19.886  1.00 94.36           H  
ATOM   2848  HG3 GLN A 196       2.781 -15.843  21.231  1.00 94.36           H  
ATOM   2849  CD  GLN A 196       4.201 -14.665  20.143  1.00 94.36           C  
ATOM   2850  NE2 GLN A 196       5.207 -14.961  20.936  1.00 94.36           N  
ATOM   2851 HE21 GLN A 196       5.141 -15.748  21.567  1.00 94.36           H  
ATOM   2852 HE22 GLN A 196       6.026 -14.376  20.864  1.00 94.36           H  
ATOM   2853  OE1 GLN A 196       4.304 -13.721  19.376  1.00 94.36           O  
ATOM   2854  N   GLN A 197       0.161 -17.192  17.786  1.00 92.22           N  
ATOM   2855  H   GLN A 197       0.801 -17.603  17.121  1.00 92.22           H  
ATOM   2856  CA  GLN A 197      -1.174 -16.796  17.325  1.00 92.22           C  
ATOM   2857  HA  GLN A 197      -1.349 -15.756  17.604  1.00 92.22           H  
ATOM   2858  C   GLN A 197      -2.279 -17.621  18.004  1.00 92.22           C  
ATOM   2859  CB  GLN A 197      -1.255 -16.910  15.794  1.00 92.22           C  
ATOM   2860  HB2 GLN A 197      -2.299 -16.872  15.484  1.00 92.22           H  
ATOM   2861  HB3 GLN A 197      -0.840 -17.870  15.484  1.00 92.22           H  
ATOM   2862  O   GLN A 197      -3.191 -17.038  18.587  1.00 92.22           O  
ATOM   2863  CG  GLN A 197      -0.502 -15.766  15.095  1.00 92.22           C  
ATOM   2864  HG2 GLN A 197      -1.049 -14.835  15.245  1.00 92.22           H  
ATOM   2865  HG3 GLN A 197       0.484 -15.644  15.543  1.00 92.22           H  
ATOM   2866  CD  GLN A 197      -0.325 -15.987  13.593  1.00 92.22           C  
ATOM   2867  NE2 GLN A 197       0.547 -15.241  12.951  1.00 92.22           N  
ATOM   2868 HE21 GLN A 197       0.650 -15.438  11.966  1.00 92.22           H  
ATOM   2869 HE22 GLN A 197       1.147 -14.600  13.450  1.00 92.22           H  
ATOM   2870  OE1 GLN A 197      -0.956 -16.815  12.959  1.00 92.22           O  
ATOM   2871  N   ARG A 198      -2.169 -18.958  18.002  1.00 96.13           N  
ATOM   2872  H   ARG A 198      -1.363 -19.362  17.548  1.00 96.13           H  
ATOM   2873  CA  ARG A 198      -3.149 -19.874  18.620  1.00 96.13           C  
ATOM   2874  HA  ARG A 198      -4.142 -19.623  18.247  1.00 96.13           H  
ATOM   2875  C   ARG A 198      -3.214 -19.750  20.147  1.00 96.13           C  
ATOM   2876  CB  ARG A 198      -2.804 -21.303  18.178  1.00 96.13           C  
ATOM   2877  HB2 ARG A 198      -1.797 -21.552  18.512  1.00 96.13           H  
ATOM   2878  HB3 ARG A 198      -2.817 -21.332  17.088  1.00 96.13           H  
ATOM   2879  O   ARG A 198      -4.267 -19.955  20.746  1.00 96.13           O  
ATOM   2880  CG  ARG A 198      -3.786 -22.353  18.726  1.00 96.13           C  
ATOM   2881  HG2 ARG A 198      -3.688 -22.407  19.810  1.00 96.13           H  
ATOM   2882  HG3 ARG A 198      -4.808 -22.064  18.484  1.00 96.13           H  
ATOM   2883  CD  ARG A 198      -3.494 -23.744  18.153  1.00 96.13           C  
ATOM   2884  HD2 ARG A 198      -2.437 -23.966  18.305  1.00 96.13           H  
ATOM   2885  HD3 ARG A 198      -4.089 -24.475  18.701  1.00 96.13           H  
ATOM   2886  NE  ARG A 198      -3.846 -23.819  16.723  1.00 96.13           N  
ATOM   2887  HE  ARG A 198      -4.548 -23.165  16.410  1.00 96.13           H  
ATOM   2888  NH1 ARG A 198      -2.377 -25.472  16.074  1.00 96.13           N  
ATOM   2889 HH11 ARG A 198      -1.957 -26.012  15.332  1.00 96.13           H  
ATOM   2890 HH12 ARG A 198      -2.018 -25.521  17.016  1.00 96.13           H  
ATOM   2891  NH2 ARG A 198      -3.717 -24.522  14.567  1.00 96.13           N  
ATOM   2892 HH21 ARG A 198      -3.285 -25.083  13.847  1.00 96.13           H  
ATOM   2893 HH22 ARG A 198      -4.431 -23.853  14.318  1.00 96.13           H  
ATOM   2894  CZ  ARG A 198      -3.313 -24.603  15.802  1.00 96.13           C  
ATOM   2895  N   GLU A 199      -2.105 -19.417  20.797  1.00 94.55           N  
ATOM   2896  H   GLU A 199      -1.243 -19.360  20.274  1.00 94.55           H  
ATOM   2897  CA  GLU A 199      -2.070 -19.150  22.240  1.00 94.55           C  
ATOM   2898  HA  GLU A 199      -2.597 -19.945  22.769  1.00 94.55           H  
ATOM   2899  C   GLU A 199      -2.809 -17.848  22.577  1.00 94.55           C  
ATOM   2900  CB  GLU A 199      -0.611 -19.147  22.719  1.00 94.55           C  
ATOM   2901  HB2 GLU A 199      -0.563 -18.772  23.742  1.00 94.55           H  
ATOM   2902  HB3 GLU A 199      -0.028 -18.490  22.073  1.00 94.55           H  
ATOM   2903  O   GLU A 199      -3.654 -17.834  23.472  1.00 94.55           O  
ATOM   2904  CG  GLU A 199      -0.053 -20.581  22.688  1.00 94.55           C  
ATOM   2905  HG2 GLU A 199      -0.575 -21.163  23.447  1.00 94.55           H  
ATOM   2906  HG3 GLU A 199      -0.274 -21.046  21.727  1.00 94.55           H  
ATOM   2907  CD  GLU A 199       1.461 -20.673  22.917  1.00 94.55           C  
ATOM   2908  OE1 GLU A 199       1.874 -21.722  23.462  1.00 94.55           O  
ATOM   2909  OE2 GLU A 199       2.192 -19.751  22.490  1.00 94.55           O  
ATOM   2910  N   ARG A 200      -2.592 -16.789  21.787  1.00 96.56           N  
ATOM   2911  H   ARG A 200      -1.881 -16.870  21.074  1.00 96.56           H  
ATOM   2912  CA  ARG A 200      -3.299 -15.505  21.923  1.00 96.56           C  
ATOM   2913  HA  ARG A 200      -3.294 -15.236  22.979  1.00 96.56           H  
ATOM   2914  C   ARG A 200      -4.771 -15.556  21.491  1.00 96.56           C  
ATOM   2915  CB  ARG A 200      -2.517 -14.450  21.135  1.00 96.56           C  
ATOM   2916  HB2 ARG A 200      -2.812 -14.468  20.086  1.00 96.56           H  
ATOM   2917  HB3 ARG A 200      -1.450 -14.659  21.207  1.00 96.56           H  
ATOM   2918  O   ARG A 200      -5.581 -14.720  21.882  1.00 96.56           O  
ATOM   2919  CG  ARG A 200      -2.763 -13.076  21.747  1.00 96.56           C  
ATOM   2920  HG2 ARG A 200      -3.825 -12.829  21.735  1.00 96.56           H  
ATOM   2921  HG3 ARG A 200      -2.412 -13.103  22.779  1.00 96.56           H  
ATOM   2922  CD  ARG A 200      -1.986 -11.998  21.004  1.00 96.56           C  
ATOM   2923  HD2 ARG A 200      -0.943 -12.307  20.928  1.00 96.56           H  
ATOM   2924  HD3 ARG A 200      -2.406 -11.879  20.005  1.00 96.56           H  
ATOM   2925  NE  ARG A 200      -2.074 -10.743  21.760  1.00 96.56           N  
ATOM   2926  HE  ARG A 200      -2.486 -10.831  22.677  1.00 96.56           H  
ATOM   2927  NH1 ARG A 200      -0.912  -9.414  20.297  1.00 96.56           N  
ATOM   2928 HH11 ARG A 200      -0.449  -8.539  20.096  1.00 96.56           H  
ATOM   2929 HH12 ARG A 200      -0.750 -10.229  19.723  1.00 96.56           H  
ATOM   2930  NH2 ARG A 200      -1.661  -8.567  22.229  1.00 96.56           N  
ATOM   2931 HH21 ARG A 200      -1.217  -7.683  22.023  1.00 96.56           H  
ATOM   2932 HH22 ARG A 200      -2.093  -8.715  23.130  1.00 96.56           H  
ATOM   2933  CZ  ARG A 200      -1.550  -9.583  21.424  1.00 96.56           C  
ATOM   2934  N   GLU A 201      -5.134 -16.533  20.673  1.00 93.95           N  
ATOM   2935  H   GLU A 201      -4.400 -17.089  20.258  1.00 93.95           H  
ATOM   2936  CA  GLU A 201      -6.519 -16.847  20.320  1.00 93.95           C  
ATOM   2937  HA  GLU A 201      -7.038 -15.929  20.043  1.00 93.95           H  
ATOM   2938  C   GLU A 201      -7.261 -17.447  21.525  1.00 93.95           C  
ATOM   2939  CB  GLU A 201      -6.470 -17.758  19.090  1.00 93.95           C  
ATOM   2940  HB2 GLU A 201      -5.817 -17.278  18.360  1.00 93.95           H  
ATOM   2941  HB3 GLU A 201      -6.029 -18.717  19.360  1.00 93.95           H  
ATOM   2942  O   GLU A 201      -8.290 -16.914  21.938  1.00 93.95           O  
ATOM   2943  CG  GLU A 201      -7.810 -18.010  18.404  1.00 93.95           C  
ATOM   2944  HG2 GLU A 201      -8.383 -17.083  18.389  1.00 93.95           H  
ATOM   2945  HG3 GLU A 201      -8.373 -18.759  18.960  1.00 93.95           H  
ATOM   2946  CD  GLU A 201      -7.534 -18.483  16.970  1.00 93.95           C  
ATOM   2947  OE1 GLU A 201      -7.868 -17.705  16.048  1.00 93.95           O  
ATOM   2948  OE2 GLU A 201      -6.903 -19.559  16.816  1.00 93.95           O  
ATOM   2949  N   ARG A 202      -6.657 -18.448  22.179  1.00 97.26           N  
ATOM   2950  H   ARG A 202      -5.807 -18.812  21.772  1.00 97.26           H  
ATOM   2951  CA  ARG A 202      -7.147 -19.071  23.426  1.00 97.26           C  
ATOM   2952  HA  ARG A 202      -8.168 -19.421  23.275  1.00 97.26           H  
ATOM   2953  C   ARG A 202      -7.173 -18.122  24.630  1.00 97.26           C  
ATOM   2954  CB  ARG A 202      -6.263 -20.280  23.739  1.00 97.26           C  
ATOM   2955  HB2 ARG A 202      -5.216 -19.980  23.691  1.00 97.26           H  
ATOM   2956  HB3 ARG A 202      -6.475 -20.629  24.750  1.00 97.26           H  
ATOM   2957  O   ARG A 202      -7.996 -18.276  25.527  1.00 97.26           O  
ATOM   2958  CG  ARG A 202      -6.525 -21.434  22.766  1.00 97.26           C  
ATOM   2959  HG2 ARG A 202      -7.477 -21.899  23.021  1.00 97.26           H  
ATOM   2960  HG3 ARG A 202      -6.572 -21.077  21.737  1.00 97.26           H  
ATOM   2961  CD  ARG A 202      -5.393 -22.452  22.889  1.00 97.26           C  
ATOM   2962  HD2 ARG A 202      -5.208 -22.642  23.946  1.00 97.26           H  
ATOM   2963  HD3 ARG A 202      -4.495 -22.029  22.439  1.00 97.26           H  
ATOM   2964  NE  ARG A 202      -5.752 -23.715  22.229  1.00 97.26           N  
ATOM   2965  HE  ARG A 202      -6.692 -23.759  21.863  1.00 97.26           H  
ATOM   2966  NH1 ARG A 202      -3.775 -24.813  22.612  1.00 97.26           N  
ATOM   2967 HH11 ARG A 202      -3.392 -23.952  22.976  1.00 97.26           H  
ATOM   2968 HH12 ARG A 202      -3.222 -25.658  22.604  1.00 97.26           H  
ATOM   2969  NH2 ARG A 202      -5.497 -25.905  21.690  1.00 97.26           N  
ATOM   2970 HH21 ARG A 202      -4.960 -26.761  21.706  1.00 97.26           H  
ATOM   2971 HH22 ARG A 202      -6.464 -25.922  21.398  1.00 97.26           H  
ATOM   2972  CZ  ARG A 202      -5.007 -24.801  22.178  1.00 97.26           C  
ATOM   2973  N   GLU A 203      -6.281 -17.134  24.663  1.00 94.68           N  
ATOM   2974  H   GLU A 203      -5.542 -17.153  23.974  1.00 94.68           H  
ATOM   2975  CA  GLU A 203      -6.304 -16.027  25.630  1.00 94.68           C  
ATOM   2976  HA  GLU A 203      -6.239 -16.423  26.643  1.00 94.68           H  
ATOM   2977  C   GLU A 203      -7.625 -15.240  25.530  1.00 94.68           C  
ATOM   2978  CB  GLU A 203      -5.065 -15.150  25.366  1.00 94.68           C  
ATOM   2979  HB2 GLU A 203      -4.176 -15.770  25.482  1.00 94.68           H  
ATOM   2980  HB3 GLU A 203      -5.102 -14.808  24.331  1.00 94.68           H  
ATOM   2981  O   GLU A 203      -8.347 -15.105  26.517  1.00 94.68           O  
ATOM   2982  CG  GLU A 203      -4.907 -13.913  26.256  1.00 94.68           C  
ATOM   2983  HG2 GLU A 203      -5.779 -13.269  26.138  1.00 94.68           H  
ATOM   2984  HG3 GLU A 203      -4.854 -14.230  27.297  1.00 94.68           H  
ATOM   2985  CD  GLU A 203      -3.637 -13.134  25.863  1.00 94.68           C  
ATOM   2986  OE1 GLU A 203      -2.623 -13.276  26.579  1.00 94.68           O  
ATOM   2987  OE2 GLU A 203      -3.664 -12.422  24.825  1.00 94.68           O  
ATOM   2988  N   ARG A 204      -7.996 -14.814  24.315  1.00 97.04           N  
ATOM   2989  H   ARG A 204      -7.370 -15.015  23.549  1.00 97.04           H  
ATOM   2990  CA  ARG A 204      -9.246 -14.082  24.023  1.00 97.04           C  
ATOM   2991  HA  ARG A 204      -9.349 -13.241  24.709  1.00 97.04           H  
ATOM   2992  C   ARG A 204     -10.501 -14.942  24.180  1.00 97.04           C  
ATOM   2993  CB  ARG A 204      -9.193 -13.576  22.581  1.00 97.04           C  
ATOM   2994  HB2 ARG A 204      -9.040 -14.432  21.925  1.00 97.04           H  
ATOM   2995  HB3 ARG A 204     -10.155 -13.131  22.325  1.00 97.04           H  
ATOM   2996  O   ARG A 204     -11.557 -14.433  24.538  1.00 97.04           O  
ATOM   2997  CG  ARG A 204      -8.099 -12.533  22.327  1.00 97.04           C  
ATOM   2998  HG2 ARG A 204      -8.440 -11.561  22.685  1.00 97.04           H  
ATOM   2999  HG3 ARG A 204      -7.173 -12.796  22.837  1.00 97.04           H  
ATOM   3000  CD  ARG A 204      -7.852 -12.501  20.818  1.00 97.04           C  
ATOM   3001  HD2 ARG A 204      -8.812 -12.428  20.307  1.00 97.04           H  
ATOM   3002  HD3 ARG A 204      -7.373 -13.437  20.532  1.00 97.04           H  
ATOM   3003  NE  ARG A 204      -7.013 -11.363  20.418  1.00 97.04           N  
ATOM   3004  HE  ARG A 204      -6.802 -10.692  21.143  1.00 97.04           H  
ATOM   3005  NH1 ARG A 204      -6.712 -12.025  18.242  1.00 97.04           N  
ATOM   3006 HH11 ARG A 204      -6.371 -11.867  17.305  1.00 97.04           H  
ATOM   3007 HH12 ARG A 204      -7.131 -12.915  18.474  1.00 97.04           H  
ATOM   3008  NH2 ARG A 204      -5.968 -10.025  18.906  1.00 97.04           N  
ATOM   3009 HH21 ARG A 204      -5.900  -9.309  19.614  1.00 97.04           H  
ATOM   3010 HH22 ARG A 204      -5.680  -9.846  17.954  1.00 97.04           H  
ATOM   3011  CZ  ARG A 204      -6.565 -11.147  19.196  1.00 97.04           C  
ATOM   3012  N   GLU A 205     -10.398 -16.231  23.875  1.00 94.94           N  
ATOM   3013  H   GLU A 205      -9.523 -16.545  23.479  1.00 94.94           H  
ATOM   3014  CA  GLU A 205     -11.453 -17.234  24.060  1.00 94.94           C  
ATOM   3015  HA  GLU A 205     -12.336 -16.957  23.484  1.00 94.94           H  
ATOM   3016  C   GLU A 205     -11.864 -17.319  25.540  1.00 94.94           C  
ATOM   3017  CB  GLU A 205     -10.893 -18.552  23.507  1.00 94.94           C  
ATOM   3018  HB2 GLU A 205     -10.509 -18.355  22.506  1.00 94.94           H  
ATOM   3019  HB3 GLU A 205     -10.058 -18.855  24.139  1.00 94.94           H  
ATOM   3020  O   GLU A 205     -13.031 -17.121  25.875  1.00 94.94           O  
ATOM   3021  CG  GLU A 205     -11.852 -19.735  23.399  1.00 94.94           C  
ATOM   3022  HG2 GLU A 205     -12.749 -19.416  22.869  1.00 94.94           H  
ATOM   3023  HG3 GLU A 205     -12.135 -20.066  24.399  1.00 94.94           H  
ATOM   3024  CD  GLU A 205     -11.151 -20.876  22.636  1.00 94.94           C  
ATOM   3025  OE1 GLU A 205     -11.667 -21.259  21.563  1.00 94.94           O  
ATOM   3026  OE2 GLU A 205     -10.063 -21.316  23.088  1.00 94.94           O  
ATOM   3027  N   ARG A 206     -10.880 -17.454  26.437  1.00 97.51           N  
ATOM   3028  H   ARG A 206      -9.944 -17.591  26.084  1.00 97.51           H  
ATOM   3029  CA  ARG A 206     -11.082 -17.427  27.896  1.00 97.51           C  
ATOM   3030  HA  ARG A 206     -11.863 -18.138  28.163  1.00 97.51           H  
ATOM   3031  C   ARG A 206     -11.535 -16.063  28.413  1.00 97.51           C  
ATOM   3032  CB  ARG A 206      -9.774 -17.819  28.582  1.00 97.51           C  
ATOM   3033  HB2 ARG A 206      -8.974 -17.184  28.203  1.00 97.51           H  
ATOM   3034  HB3 ARG A 206      -9.866 -17.652  29.655  1.00 97.51           H  
ATOM   3035  O   ARG A 206     -12.357 -15.999  29.322  1.00 97.51           O  
ATOM   3036  CG  ARG A 206      -9.430 -19.292  28.345  1.00 97.51           C  
ATOM   3037  HG2 ARG A 206     -10.096 -19.918  28.939  1.00 97.51           H  
ATOM   3038  HG3 ARG A 206      -9.543 -19.554  27.293  1.00 97.51           H  
ATOM   3039  CD  ARG A 206      -7.979 -19.517  28.759  1.00 97.51           C  
ATOM   3040  HD2 ARG A 206      -7.855 -19.190  29.792  1.00 97.51           H  
ATOM   3041  HD3 ARG A 206      -7.339 -18.915  28.113  1.00 97.51           H  
ATOM   3042  NE  ARG A 206      -7.613 -20.935  28.642  1.00 97.51           N  
ATOM   3043  HE  ARG A 206      -8.348 -21.552  28.326  1.00 97.51           H  
ATOM   3044  NH1 ARG A 206      -5.423 -20.703  29.272  1.00 97.51           N  
ATOM   3045 HH11 ARG A 206      -5.570 -19.704  29.310  1.00 97.51           H  
ATOM   3046 HH12 ARG A 206      -4.515 -21.096  29.474  1.00 97.51           H  
ATOM   3047  NH2 ARG A 206      -6.247 -22.737  28.846  1.00 97.51           N  
ATOM   3048 HH21 ARG A 206      -7.031 -23.328  28.606  1.00 97.51           H  
ATOM   3049 HH22 ARG A 206      -5.355 -23.138  29.098  1.00 97.51           H  
ATOM   3050  CZ  ARG A 206      -6.432 -21.450  28.918  1.00 97.51           C  
ATOM   3051  N   GLU A 207     -11.025 -14.973  27.838  1.00 95.45           N  
ATOM   3052  H   GLU A 207     -10.275 -15.086  27.171  1.00 95.45           H  
ATOM   3053  CA  GLU A 207     -11.464 -13.618  28.190  1.00 95.45           C  
ATOM   3054  HA  GLU A 207     -11.310 -13.469  29.259  1.00 95.45           H  
ATOM   3055  C   GLU A 207     -12.964 -13.426  27.900  1.00 95.45           C  
ATOM   3056  CB  GLU A 207     -10.631 -12.582  27.417  1.00 95.45           C  
ATOM   3057  HB2 GLU A 207      -9.584 -12.886  27.393  1.00 95.45           H  
ATOM   3058  HB3 GLU A 207     -11.003 -12.528  26.394  1.00 95.45           H  
ATOM   3059  O   GLU A 207     -13.690 -12.859  28.719  1.00 95.45           O  
ATOM   3060  CG  GLU A 207     -10.712 -11.200  28.081  1.00 95.45           C  
ATOM   3061  HG2 GLU A 207     -10.052 -11.190  28.949  1.00 95.45           H  
ATOM   3062  HG3 GLU A 207     -11.728 -11.040  28.443  1.00 95.45           H  
ATOM   3063  CD  GLU A 207     -10.363 -10.026  27.156  1.00 95.45           C  
ATOM   3064  OE1 GLU A 207     -10.669  -8.887  27.584  1.00 95.45           O  
ATOM   3065  OE2 GLU A 207      -9.916 -10.226  26.006  1.00 95.45           O  
ATOM   3066  N   ARG A 208     -13.451 -13.944  26.763  1.00 97.25           N  
ATOM   3067  H   ARG A 208     -12.798 -14.399  26.141  1.00 97.25           H  
ATOM   3068  CA  ARG A 208     -14.880 -13.964  26.417  1.00 97.25           C  
ATOM   3069  HA  ARG A 208     -15.289 -12.957  26.498  1.00 97.25           H  
ATOM   3070  C   ARG A 208     -15.682 -14.812  27.397  1.00 97.25           C  
ATOM   3071  CB  ARG A 208     -15.080 -14.479  24.988  1.00 97.25           C  
ATOM   3072  HB2 ARG A 208     -16.136 -14.704  24.836  1.00 97.25           H  
ATOM   3073  HB3 ARG A 208     -14.522 -15.407  24.862  1.00 97.25           H  
ATOM   3074  O   ARG A 208     -16.670 -14.308  27.920  1.00 97.25           O  
ATOM   3075  CG  ARG A 208     -14.646 -13.465  23.925  1.00 97.25           C  
ATOM   3076  HG2 ARG A 208     -13.685 -13.020  24.183  1.00 97.25           H  
ATOM   3077  HG3 ARG A 208     -15.396 -12.678  23.858  1.00 97.25           H  
ATOM   3078  CD  ARG A 208     -14.524 -14.198  22.587  1.00 97.25           C  
ATOM   3079  HD2 ARG A 208     -15.443 -14.759  22.416  1.00 97.25           H  
ATOM   3080  HD3 ARG A 208     -13.693 -14.899  22.654  1.00 97.25           H  
ATOM   3081  NE  ARG A 208     -14.307 -13.266  21.467  1.00 97.25           N  
ATOM   3082  HE  ARG A 208     -14.250 -12.285  21.702  1.00 97.25           H  
ATOM   3083  NH1 ARG A 208     -14.265 -14.856  19.813  1.00 97.25           N  
ATOM   3084 HH11 ARG A 208     -14.344 -15.573  20.521  1.00 97.25           H  
ATOM   3085 HH12 ARG A 208     -14.219 -15.123  18.840  1.00 97.25           H  
ATOM   3086  NH2 ARG A 208     -14.136 -12.696  19.269  1.00 97.25           N  
ATOM   3087 HH21 ARG A 208     -14.130 -12.974  18.298  1.00 97.25           H  
ATOM   3088 HH22 ARG A 208     -14.176 -11.719  19.523  1.00 97.25           H  
ATOM   3089  CZ  ARG A 208     -14.235 -13.609  20.194  1.00 97.25           C  
ATOM   3090  N   GLU A 209     -15.236 -16.036  27.696  1.00 96.37           N  
ATOM   3091  H   GLU A 209     -14.432 -16.397  27.202  1.00 96.37           H  
ATOM   3092  CA  GLU A 209     -15.891 -16.884  28.701  1.00 96.37           C  
ATOM   3093  HA  GLU A 209     -16.895 -17.141  28.362  1.00 96.37           H  
ATOM   3094  C   GLU A 209     -16.035 -16.171  30.051  1.00 96.37           C  
ATOM   3095  CB  GLU A 209     -15.101 -18.174  28.958  1.00 96.37           C  
ATOM   3096  HB2 GLU A 209     -14.042 -17.947  29.081  1.00 96.37           H  
ATOM   3097  HB3 GLU A 209     -15.453 -18.574  29.909  1.00 96.37           H  
ATOM   3098  O   GLU A 209     -17.118 -16.183  30.633  1.00 96.37           O  
ATOM   3099  CG  GLU A 209     -15.258 -19.277  27.909  1.00 96.37           C  
ATOM   3100  HG2 GLU A 209     -16.308 -19.370  27.635  1.00 96.37           H  
ATOM   3101  HG3 GLU A 209     -14.681 -19.028  27.018  1.00 96.37           H  
ATOM   3102  CD  GLU A 209     -14.774 -20.589  28.537  1.00 96.37           C  
ATOM   3103  OE1 GLU A 209     -13.629 -21.009  28.265  1.00 96.37           O  
ATOM   3104  OE2 GLU A 209     -15.523 -21.109  29.402  1.00 96.37           O  
ATOM   3105  N   GLN A 210     -14.971 -15.536  30.558  1.00 96.84           N  
ATOM   3106  H   GLN A 210     -14.095 -15.576  30.057  1.00 96.84           H  
ATOM   3107  CA  GLN A 210     -15.028 -14.817  31.833  1.00 96.84           C  
ATOM   3108  HA  GLN A 210     -15.394 -15.504  32.596  1.00 96.84           H  
ATOM   3109  C   GLN A 210     -16.016 -13.646  31.768  1.00 96.84           C  
ATOM   3110  CB  GLN A 210     -13.629 -14.344  32.256  1.00 96.84           C  
ATOM   3111  HB2 GLN A 210     -13.270 -13.591  31.555  1.00 96.84           H  
ATOM   3112  HB3 GLN A 210     -12.941 -15.189  32.247  1.00 96.84           H  
ATOM   3113  O   GLN A 210     -16.873 -13.531  32.640  1.00 96.84           O  
ATOM   3114  CG  GLN A 210     -13.676 -13.749  33.676  1.00 96.84           C  
ATOM   3115  HG2 GLN A 210     -13.931 -14.530  34.393  1.00 96.84           H  
ATOM   3116  HG3 GLN A 210     -14.450 -12.984  33.728  1.00 96.84           H  
ATOM   3117  CD  GLN A 210     -12.363 -13.110  34.103  1.00 96.84           C  
ATOM   3118  NE2 GLN A 210     -12.407 -11.926  34.670  1.00 96.84           N  
ATOM   3119 HE21 GLN A 210     -13.290 -11.447  34.775  1.00 96.84           H  
ATOM   3120 HE22 GLN A 210     -11.533 -11.505  34.949  1.00 96.84           H  
ATOM   3121  OE1 GLN A 210     -11.284 -13.657  33.942  1.00 96.84           O  
ATOM   3122  N   ARG A 211     -15.939 -12.811  30.724  1.00 96.92           N  
ATOM   3123  H   ARG A 211     -15.223 -12.986  30.033  1.00 96.92           H  
ATOM   3124  CA  ARG A 211     -16.849 -11.668  30.526  1.00 96.92           C  
ATOM   3125  HA  ARG A 211     -16.778 -10.999  31.383  1.00 96.92           H  
ATOM   3126  C   ARG A 211     -18.317 -12.103  30.448  1.00 96.92           C  
ATOM   3127  CB  ARG A 211     -16.446 -10.922  29.246  1.00 96.92           C  
ATOM   3128  HB2 ARG A 211     -17.244 -10.232  28.971  1.00 96.92           H  
ATOM   3129  HB3 ARG A 211     -16.343 -11.648  28.439  1.00 96.92           H  
ATOM   3130  O   ARG A 211     -19.180 -11.415  30.985  1.00 96.92           O  
ATOM   3131  CG  ARG A 211     -15.144 -10.113  29.388  1.00 96.92           C  
ATOM   3132  HG2 ARG A 211     -15.348  -9.208  29.961  1.00 96.92           H  
ATOM   3133  HG3 ARG A 211     -14.383 -10.691  29.912  1.00 96.92           H  
ATOM   3134  CD  ARG A 211     -14.629  -9.752  27.987  1.00 96.92           C  
ATOM   3135  HD2 ARG A 211     -15.442  -9.320  27.404  1.00 96.92           H  
ATOM   3136  HD3 ARG A 211     -14.321 -10.669  27.486  1.00 96.92           H  
ATOM   3137  NE  ARG A 211     -13.482  -8.826  28.013  1.00 96.92           N  
ATOM   3138  HE  ARG A 211     -12.553  -9.221  27.974  1.00 96.92           H  
ATOM   3139  NH1 ARG A 211     -14.614  -6.831  28.045  1.00 96.92           N  
ATOM   3140 HH11 ARG A 211     -14.598  -5.821  28.049  1.00 96.92           H  
ATOM   3141 HH12 ARG A 211     -15.471  -7.346  28.185  1.00 96.92           H  
ATOM   3142  NH2 ARG A 211     -12.386  -6.860  27.882  1.00 96.92           N  
ATOM   3143 HH21 ARG A 211     -12.328  -5.852  27.880  1.00 96.92           H  
ATOM   3144 HH22 ARG A 211     -11.560  -7.434  27.788  1.00 96.92           H  
ATOM   3145  CZ  ARG A 211     -13.504  -7.511  27.983  1.00 96.92           C  
ATOM   3146  N   GLU A 212     -18.599 -13.239  29.812  1.00 96.85           N  
ATOM   3147  H   GLU A 212     -17.847 -13.730  29.350  1.00 96.85           H  
ATOM   3148  CA  GLU A 212     -19.952 -13.789  29.703  1.00 96.85           C  
ATOM   3149  HA  GLU A 212     -20.631 -12.984  29.422  1.00 96.85           H  
ATOM   3150  C   GLU A 212     -20.451 -14.365  31.038  1.00 96.85           C  
ATOM   3151  CB  GLU A 212     -19.981 -14.851  28.595  1.00 96.85           C  
ATOM   3152  HB2 GLU A 212     -19.522 -15.768  28.962  1.00 96.85           H  
ATOM   3153  HB3 GLU A 212     -19.415 -14.494  27.734  1.00 96.85           H  
ATOM   3154  O   GLU A 212     -21.591 -14.111  31.425  1.00 96.85           O  
ATOM   3155  CG  GLU A 212     -21.419 -15.126  28.142  1.00 96.85           C  
ATOM   3156  HG2 GLU A 212     -22.049 -15.260  29.022  1.00 96.85           H  
ATOM   3157  HG3 GLU A 212     -21.792 -14.259  27.596  1.00 96.85           H  
ATOM   3158  CD  GLU A 212     -21.541 -16.377  27.268  1.00 96.85           C  
ATOM   3159  OE1 GLU A 212     -22.609 -17.023  27.382  1.00 96.85           O  
ATOM   3160  OE2 GLU A 212     -20.589 -16.715  26.537  1.00 96.85           O  
ATOM   3161  N   ARG A 213     -19.598 -15.083  31.784  1.00 97.44           N  
ATOM   3162  H   ARG A 213     -18.680 -15.259  31.402  1.00 97.44           H  
ATOM   3163  CA  ARG A 213     -19.902 -15.573  33.143  1.00 97.44           C  
ATOM   3164  HA  ARG A 213     -20.808 -16.178  33.122  1.00 97.44           H  
ATOM   3165  C   ARG A 213     -20.201 -14.404  34.088  1.00 97.44           C  
ATOM   3166  CB  ARG A 213     -18.733 -16.430  33.663  1.00 97.44           C  
ATOM   3167  HB2 ARG A 213     -17.816 -15.847  33.576  1.00 97.44           H  
ATOM   3168  HB3 ARG A 213     -18.889 -16.644  34.720  1.00 97.44           H  
ATOM   3169  O   ARG A 213     -21.262 -14.378  34.704  1.00 97.44           O  
ATOM   3170  CG  ARG A 213     -18.570 -17.767  32.913  1.00 97.44           C  
ATOM   3171  HG2 ARG A 213     -19.273 -18.496  33.316  1.00 97.44           H  
ATOM   3172  HG3 ARG A 213     -18.789 -17.637  31.853  1.00 97.44           H  
ATOM   3173  CD  ARG A 213     -17.130 -18.286  33.062  1.00 97.44           C  
ATOM   3174  HD2 ARG A 213     -16.447 -17.506  32.728  1.00 97.44           H  
ATOM   3175  HD3 ARG A 213     -16.922 -18.463  34.117  1.00 97.44           H  
ATOM   3176  NE  ARG A 213     -16.864 -19.497  32.253  1.00 97.44           N  
ATOM   3177  HE  ARG A 213     -16.674 -19.364  31.270  1.00 97.44           H  
ATOM   3178  NH1 ARG A 213     -17.015 -21.068  33.918  1.00 97.44           N  
ATOM   3179 HH11 ARG A 213     -16.946 -22.031  34.215  1.00 97.44           H  
ATOM   3180 HH12 ARG A 213     -17.335 -20.344  34.545  1.00 97.44           H  
ATOM   3181  NH2 ARG A 213     -16.390 -21.690  31.877  1.00 97.44           N  
ATOM   3182 HH21 ARG A 213     -16.117 -21.463  30.931  1.00 97.44           H  
ATOM   3183 HH22 ARG A 213     -16.305 -22.653  32.170  1.00 97.44           H  
ATOM   3184  CZ  ARG A 213     -16.758 -20.740  32.682  1.00 97.44           C  
ATOM   3185  N   GLU A 214     -19.334 -13.392  34.097  1.00 96.34           N  
ATOM   3186  H   GLU A 214     -18.490 -13.492  33.552  1.00 96.34           H  
ATOM   3187  CA  GLU A 214     -19.517 -12.152  34.858  1.00 96.34           C  
ATOM   3188  HA  GLU A 214     -19.550 -12.377  35.924  1.00 96.34           H  
ATOM   3189  C   GLU A 214     -20.815 -11.407  34.501  1.00 96.34           C  
ATOM   3190  CB  GLU A 214     -18.358 -11.188  34.566  1.00 96.34           C  
ATOM   3191  HB2 GLU A 214     -18.714 -10.193  34.832  1.00 96.34           H  
ATOM   3192  HB3 GLU A 214     -18.143 -11.181  33.498  1.00 96.34           H  
ATOM   3193  O   GLU A 214     -21.397 -10.752  35.366  1.00 96.34           O  
ATOM   3194  CG  GLU A 214     -17.060 -11.415  35.348  1.00 96.34           C  
ATOM   3195  HG2 GLU A 214     -16.633 -12.381  35.077  1.00 96.34           H  
ATOM   3196  HG3 GLU A 214     -17.288 -11.425  36.414  1.00 96.34           H  
ATOM   3197  CD  GLU A 214     -16.057 -10.282  35.061  1.00 96.34           C  
ATOM   3198  OE1 GLU A 214     -14.855 -10.581  34.875  1.00 96.34           O  
ATOM   3199  OE2 GLU A 214     -16.496  -9.100  35.040  1.00 96.34           O  
ATOM   3200  N   GLN A 215     -21.277 -11.461  33.245  1.00 96.30           N  
ATOM   3201  H   GLN A 215     -20.741 -11.951  32.543  1.00 96.30           H  
ATOM   3202  CA  GLN A 215     -22.582 -10.905  32.886  1.00 96.30           C  
ATOM   3203  HA  GLN A 215     -22.692  -9.948  33.397  1.00 96.30           H  
ATOM   3204  C   GLN A 215     -23.727 -11.791  33.393  1.00 96.30           C  
ATOM   3205  CB  GLN A 215     -22.685 -10.615  31.379  1.00 96.30           C  
ATOM   3206  HB2 GLN A 215     -22.511 -11.522  30.800  1.00 96.30           H  
ATOM   3207  HB3 GLN A 215     -21.946  -9.862  31.106  1.00 96.30           H  
ATOM   3208  O   GLN A 215     -24.618 -11.282  34.069  1.00 96.30           O  
ATOM   3209  CG  GLN A 215     -24.102 -10.085  31.100  1.00 96.30           C  
ATOM   3210  HG2 GLN A 215     -24.348  -9.308  31.824  1.00 96.30           H  
ATOM   3211  HG3 GLN A 215     -24.810 -10.903  31.233  1.00 96.30           H  
ATOM   3212  CD  GLN A 215     -24.362  -9.511  29.720  1.00 96.30           C  
ATOM   3213  NE2 GLN A 215     -25.617  -9.241  29.449  1.00 96.30           N  
ATOM   3214 HE21 GLN A 215     -25.857  -8.909  28.525  1.00 96.30           H  
ATOM   3215 HE22 GLN A 215     -26.304  -9.445  30.160  1.00 96.30           H  
ATOM   3216  OE1 GLN A 215     -23.481  -9.273  28.907  1.00 96.30           O  
ATOM   3217  N   ARG A 216     -23.697 -13.102  33.117  1.00 97.01           N  
ATOM   3218  H   ARG A 216     -22.911 -13.448  32.586  1.00 97.01           H  
ATOM   3219  CA  ARG A 216     -24.737 -14.061  33.538  1.00 97.01           C  
ATOM   3220  HA  ARG A 216     -25.686 -13.794  33.072  1.00 97.01           H  
ATOM   3221  C   ARG A 216     -24.985 -14.016  35.051  1.00 97.01           C  
ATOM   3222  CB  ARG A 216     -24.326 -15.478  33.099  1.00 97.01           C  
ATOM   3223  HB2 ARG A 216     -23.297 -15.653  33.413  1.00 97.01           H  
ATOM   3224  HB3 ARG A 216     -24.957 -16.202  33.615  1.00 97.01           H  
ATOM   3225  O   ARG A 216     -26.129 -14.111  35.482  1.00 97.01           O  
ATOM   3226  CG  ARG A 216     -24.453 -15.733  31.584  1.00 97.01           C  
ATOM   3227  HG2 ARG A 216     -24.027 -14.903  31.019  1.00 97.01           H  
ATOM   3228  HG3 ARG A 216     -25.507 -15.826  31.324  1.00 97.01           H  
ATOM   3229  CD  ARG A 216     -23.705 -17.026  31.222  1.00 97.01           C  
ATOM   3230  HD2 ARG A 216     -24.023 -17.824  31.893  1.00 97.01           H  
ATOM   3231  HD3 ARG A 216     -22.641 -16.859  31.391  1.00 97.01           H  
ATOM   3232  NE  ARG A 216     -23.894 -17.437  29.817  1.00 97.01           N  
ATOM   3233  HE  ARG A 216     -23.301 -17.014  29.117  1.00 97.01           H  
ATOM   3234  NH1 ARG A 216     -25.520 -19.048  30.061  1.00 97.01           N  
ATOM   3235 HH11 ARG A 216     -25.648 -18.754  31.019  1.00 97.01           H  
ATOM   3236 HH12 ARG A 216     -26.127 -19.732  29.632  1.00 97.01           H  
ATOM   3237  NH2 ARG A 216     -24.567 -18.702  28.074  1.00 97.01           N  
ATOM   3238 HH21 ARG A 216     -23.875 -18.185  27.551  1.00 97.01           H  
ATOM   3239 HH22 ARG A 216     -25.136 -19.407  27.627  1.00 97.01           H  
ATOM   3240  CZ  ARG A 216     -24.662 -18.392  29.331  1.00 97.01           C  
ATOM   3241  N   GLU A 217     -23.940 -13.823  35.852  1.00 96.12           N  
ATOM   3242  H   GLU A 217     -23.019 -13.831  35.437  1.00 96.12           H  
ATOM   3243  CA  GLU A 217     -24.040 -13.659  37.309  1.00 96.12           C  
ATOM   3244  HA  GLU A 217     -24.654 -14.460  37.721  1.00 96.12           H  
ATOM   3245  C   GLU A 217     -24.719 -12.336  37.715  1.00 96.12           C  
ATOM   3246  CB  GLU A 217     -22.632 -13.769  37.918  1.00 96.12           C  
ATOM   3247  HB2 GLU A 217     -22.667 -13.452  38.960  1.00 96.12           H  
ATOM   3248  HB3 GLU A 217     -21.963 -13.103  37.373  1.00 96.12           H  
ATOM   3249  O   GLU A 217     -25.586 -12.333  38.591  1.00 96.12           O  
ATOM   3250  CG  GLU A 217     -22.104 -15.216  37.863  1.00 96.12           C  
ATOM   3251  HG2 GLU A 217     -22.228 -15.612  36.855  1.00 96.12           H  
ATOM   3252  HG3 GLU A 217     -22.720 -15.824  38.525  1.00 96.12           H  
ATOM   3253  CD  GLU A 217     -20.626 -15.367  38.263  1.00 96.12           C  
ATOM   3254  OE1 GLU A 217     -20.195 -16.537  38.393  1.00 96.12           O  
ATOM   3255  OE2 GLU A 217     -19.930 -14.337  38.424  1.00 96.12           O  
ATOM   3256  N   ARG A 218     -24.388 -11.218  37.050  1.00 97.39           N  
ATOM   3257  H   ARG A 218     -23.713 -11.305  36.304  1.00 97.39           H  
ATOM   3258  CA  ARG A 218     -25.012  -9.898  37.286  1.00 97.39           C  
ATOM   3259  HA  ARG A 218     -25.013  -9.688  38.356  1.00 97.39           H  
ATOM   3260  C   ARG A 218     -26.475  -9.862  36.850  1.00 97.39           C  
ATOM   3261  CB  ARG A 218     -24.223  -8.805  36.546  1.00 97.39           C  
ATOM   3262  HB2 ARG A 218     -24.107  -9.099  35.503  1.00 97.39           H  
ATOM   3263  HB3 ARG A 218     -24.787  -7.872  36.574  1.00 97.39           H  
ATOM   3264  O   ARG A 218     -27.300  -9.258  37.533  1.00 97.39           O  
ATOM   3265  CG  ARG A 218     -22.844  -8.559  37.172  1.00 97.39           C  
ATOM   3266  HG2 ARG A 218     -22.967  -8.034  38.120  1.00 97.39           H  
ATOM   3267  HG3 ARG A 218     -22.358  -9.513  37.374  1.00 97.39           H  
ATOM   3268  CD  ARG A 218     -21.950  -7.735  36.233  1.00 97.39           C  
ATOM   3269  HD2 ARG A 218     -22.354  -6.727  36.142  1.00 97.39           H  
ATOM   3270  HD3 ARG A 218     -21.960  -8.209  35.251  1.00 97.39           H  
ATOM   3271  NE  ARG A 218     -20.570  -7.682  36.752  1.00 97.39           N  
ATOM   3272  HE  ARG A 218     -20.477  -7.752  37.756  1.00 97.39           H  
ATOM   3273  NH1 ARG A 218     -19.381  -7.754  34.765  1.00 97.39           N  
ATOM   3274 HH11 ARG A 218     -18.492  -8.018  34.365  1.00 97.39           H  
ATOM   3275 HH12 ARG A 218     -20.238  -7.830  34.235  1.00 97.39           H  
ATOM   3276  NH2 ARG A 218     -18.315  -7.944  36.680  1.00 97.39           N  
ATOM   3277 HH21 ARG A 218     -17.519  -8.219  36.123  1.00 97.39           H  
ATOM   3278 HH22 ARG A 218     -18.287  -8.125  37.673  1.00 97.39           H  
ATOM   3279  CZ  ARG A 218     -19.446  -7.783  36.063  1.00 97.39           C  
ATOM   3280  N   ASP A 219     -26.805 -10.515  35.742  1.00 96.21           N  
ATOM   3281  H   ASP A 219     -26.068 -10.941  35.198  1.00 96.21           H  
ATOM   3282  CA  ASP A 219     -28.178 -10.592  35.245  1.00 96.21           C  
ATOM   3283  HA  ASP A 219     -28.644  -9.614  35.369  1.00 96.21           H  
ATOM   3284  C   ASP A 219     -29.033 -11.526  36.118  1.00 96.21           C  
ATOM   3285  CB  ASP A 219     -28.173 -10.879  33.730  1.00 96.21           C  
ATOM   3286  HB2 ASP A 219     -29.192 -11.104  33.416  1.00 96.21           H  
ATOM   3287  HB3 ASP A 219     -27.554 -11.753  33.527  1.00 96.21           H  
ATOM   3288  O   ASP A 219     -30.131 -11.132  36.507  1.00 96.21           O  
ATOM   3289  CG  ASP A 219     -27.672  -9.671  32.908  1.00 96.21           C  
ATOM   3290  OD1 ASP A 219     -27.820  -8.519  33.386  1.00 96.21           O  
ATOM   3291  OD2 ASP A 219     -27.134  -9.861  31.792  1.00 96.21           O  
ATOM   3292  N   GLN A 220     -28.495 -12.650  36.615  1.00 95.97           N  
ATOM   3293  H   GLN A 220     -27.599 -12.967  36.272  1.00 95.97           H  
ATOM   3294  CA  GLN A 220     -29.178 -13.428  37.662  1.00 95.97           C  
ATOM   3295  HA  GLN A 220     -30.189 -13.645  37.317  1.00 95.97           H  
ATOM   3296  C   GLN A 220     -29.335 -12.673  38.992  1.00 95.97           C  
ATOM   3297  CB  GLN A 220     -28.465 -14.758  37.934  1.00 95.97           C  
ATOM   3298  HB2 GLN A 220     -28.828 -15.132  38.892  1.00 95.97           H  
ATOM   3299  HB3 GLN A 220     -27.389 -14.602  38.015  1.00 95.97           H  
ATOM   3300  O   GLN A 220     -30.293 -12.928  39.723  1.00 95.97           O  
ATOM   3301  CG  GLN A 220     -28.769 -15.815  36.866  1.00 95.97           C  
ATOM   3302  HG2 GLN A 220     -29.834 -15.807  36.635  1.00 95.97           H  
ATOM   3303  HG3 GLN A 220     -28.229 -15.576  35.950  1.00 95.97           H  
ATOM   3304  CD  GLN A 220     -28.417 -17.229  37.311  1.00 95.97           C  
ATOM   3305  NE2 GLN A 220     -28.371 -18.169  36.396  1.00 95.97           N  
ATOM   3306 HE21 GLN A 220     -28.654 -17.936  35.455  1.00 95.97           H  
ATOM   3307 HE22 GLN A 220     -28.211 -19.115  36.713  1.00 95.97           H  
ATOM   3308  OE1 GLN A 220     -28.215 -17.538  38.482  1.00 95.97           O  
ATOM   3309  N   GLN A 221     -28.429 -11.757  39.351  1.00 93.93           N  
ATOM   3310  H   GLN A 221     -27.599 -11.639  38.788  1.00 93.93           H  
ATOM   3311  CA  GLN A 221     -28.638 -10.895  40.519  1.00 93.93           C  
ATOM   3312  HA  GLN A 221     -28.905 -11.528  41.366  1.00 93.93           H  
ATOM   3313  C   GLN A 221     -29.829  -9.947  40.292  1.00 93.93           C  
ATOM   3314  CB  GLN A 221     -27.336 -10.166  40.890  1.00 93.93           C  
ATOM   3315  HB2 GLN A 221     -26.995  -9.554  40.055  1.00 93.93           H  
ATOM   3316  HB3 GLN A 221     -26.571 -10.910  41.112  1.00 93.93           H  
ATOM   3317  O   GLN A 221     -30.702  -9.860  41.155  1.00 93.93           O  
ATOM   3318  CG  GLN A 221     -27.538  -9.262  42.120  1.00 93.93           C  
ATOM   3319  HG2 GLN A 221     -27.965  -9.844  42.937  1.00 93.93           H  
ATOM   3320  HG3 GLN A 221     -28.245  -8.474  41.860  1.00 93.93           H  
ATOM   3321  CD  GLN A 221     -26.267  -8.597  42.635  1.00 93.93           C  
ATOM   3322  NE2 GLN A 221     -26.407  -7.563  43.428  1.00 93.93           N  
ATOM   3323 HE21 GLN A 221     -27.336  -7.207  43.604  1.00 93.93           H  
ATOM   3324 HE22 GLN A 221     -25.577  -7.120  43.795  1.00 93.93           H  
ATOM   3325  OE1 GLN A 221     -25.143  -8.993  42.367  1.00 93.93           O  
ATOM   3326  N   ARG A 222     -29.918  -9.318  39.112  1.00 96.19           N  
ATOM   3327  H   ARG A 222     -29.173  -9.471  38.447  1.00 96.19           H  
ATOM   3328  CA  ARG A 222     -31.041  -8.445  38.717  1.00 96.19           C  
ATOM   3329  HA  ARG A 222     -31.128  -7.629  39.434  1.00 96.19           H  
ATOM   3330  C   ARG A 222     -32.385  -9.178  38.741  1.00 96.19           C  
ATOM   3331  CB  ARG A 222     -30.776  -7.872  37.317  1.00 96.19           C  
ATOM   3332  HB2 ARG A 222     -31.683  -7.394  36.948  1.00 96.19           H  
ATOM   3333  HB3 ARG A 222     -30.536  -8.688  36.636  1.00 96.19           H  
ATOM   3334  O   ARG A 222     -33.339  -8.657  39.313  1.00 96.19           O  
ATOM   3335  CG  ARG A 222     -29.645  -6.836  37.293  1.00 96.19           C  
ATOM   3336  HG2 ARG A 222     -30.049  -5.878  37.621  1.00 96.19           H  
ATOM   3337  HG3 ARG A 222     -28.839  -7.123  37.969  1.00 96.19           H  
ATOM   3338  CD  ARG A 222     -29.077  -6.716  35.873  1.00 96.19           C  
ATOM   3339  HD2 ARG A 222     -28.402  -7.554  35.696  1.00 96.19           H  
ATOM   3340  HD3 ARG A 222     -29.893  -6.772  35.152  1.00 96.19           H  
ATOM   3341  NE  ARG A 222     -28.351  -5.451  35.682  1.00 96.19           N  
ATOM   3342  HE  ARG A 222     -28.381  -4.800  36.454  1.00 96.19           H  
ATOM   3343  NH1 ARG A 222     -27.595  -5.859  33.541  1.00 96.19           N  
ATOM   3344 HH11 ARG A 222     -27.842  -6.836  33.613  1.00 96.19           H  
ATOM   3345 HH12 ARG A 222     -27.154  -5.578  32.677  1.00 96.19           H  
ATOM   3346  NH2 ARG A 222     -27.286  -3.865  34.459  1.00 96.19           N  
ATOM   3347 HH21 ARG A 222     -27.424  -3.211  35.217  1.00 96.19           H  
ATOM   3348 HH22 ARG A 222     -26.868  -3.582  33.584  1.00 96.19           H  
ATOM   3349  CZ  ARG A 222     -27.750  -5.078  34.568  1.00 96.19           C  
ATOM   3350  N   GLU A 223     -32.451 -10.394  38.195  1.00 94.64           N  
ATOM   3351  H   GLU A 223     -31.646 -10.730  37.687  1.00 94.64           H  
ATOM   3352  CA  GLU A 223     -33.647 -11.253  38.249  1.00 94.64           C  
ATOM   3353  HA  GLU A 223     -34.462 -10.792  37.692  1.00 94.64           H  
ATOM   3354  C   GLU A 223     -34.126 -11.472  39.693  1.00 94.64           C  
ATOM   3355  CB  GLU A 223     -33.334 -12.630  37.638  1.00 94.64           C  
ATOM   3356  HB2 GLU A 223     -32.420 -13.003  38.101  1.00 94.64           H  
ATOM   3357  HB3 GLU A 223     -34.142 -13.316  37.890  1.00 94.64           H  
ATOM   3358  O   GLU A 223     -35.312 -11.324  39.993  1.00 94.64           O  
ATOM   3359  CG  GLU A 223     -33.178 -12.630  36.110  1.00 94.64           C  
ATOM   3360  HG2 GLU A 223     -32.463 -11.863  35.814  1.00 94.64           H  
ATOM   3361  HG3 GLU A 223     -34.141 -12.368  35.671  1.00 94.64           H  
ATOM   3362  CD  GLU A 223     -32.713 -13.995  35.564  1.00 94.64           C  
ATOM   3363  OE1 GLU A 223     -32.954 -14.251  34.365  1.00 94.64           O  
ATOM   3364  OE2 GLU A 223     -32.117 -14.784  36.338  1.00 94.64           O  
ATOM   3365  N   ARG A 224     -33.200 -11.783  40.611  1.00 94.32           N  
ATOM   3366  H   ARG A 224     -32.245 -11.862  40.293  1.00 94.32           H  
ATOM   3367  CA  ARG A 224     -33.503 -12.041  42.029  1.00 94.32           C  
ATOM   3368  HA  ARG A 224     -34.335 -12.742  42.090  1.00 94.32           H  
ATOM   3369  C   ARG A 224     -33.957 -10.774  42.755  1.00 94.32           C  
ATOM   3370  CB  ARG A 224     -32.273 -12.656  42.714  1.00 94.32           C  
ATOM   3371  HB2 ARG A 224     -31.433 -11.975  42.577  1.00 94.32           H  
ATOM   3372  HB3 ARG A 224     -32.463 -12.745  43.783  1.00 94.32           H  
ATOM   3373  O   ARG A 224     -34.941 -10.822  43.490  1.00 94.32           O  
ATOM   3374  CG  ARG A 224     -31.911 -14.046  42.160  1.00 94.32           C  
ATOM   3375  HG2 ARG A 224     -32.010 -14.059  41.075  1.00 94.32           H  
ATOM   3376  HG3 ARG A 224     -32.593 -14.794  42.564  1.00 94.32           H  
ATOM   3377  CD  ARG A 224     -30.467 -14.396  42.544  1.00 94.32           C  
ATOM   3378  HD2 ARG A 224     -29.841 -13.517  42.388  1.00 94.32           H  
ATOM   3379  HD3 ARG A 224     -30.450 -14.653  43.603  1.00 94.32           H  
ATOM   3380  NE  ARG A 224     -29.918 -15.488  41.717  1.00 94.32           N  
ATOM   3381  HE  ARG A 224     -30.236 -15.518  40.758  1.00 94.32           H  
ATOM   3382  NH1 ARG A 224     -28.410 -16.292  43.246  1.00 94.32           N  
ATOM   3383 HH11 ARG A 224     -27.624 -16.888  43.463  1.00 94.32           H  
ATOM   3384 HH12 ARG A 224     -28.757 -15.613  43.909  1.00 94.32           H  
ATOM   3385  NH2 ARG A 224     -28.420 -17.144  41.202  1.00 94.32           N  
ATOM   3386 HH21 ARG A 224     -28.685 -17.136  40.227  1.00 94.32           H  
ATOM   3387 HH22 ARG A 224     -27.629 -17.723  41.446  1.00 94.32           H  
ATOM   3388  CZ  ARG A 224     -28.932 -16.302  42.050  1.00 94.32           C  
ATOM   3389  N   GLU A 225     -33.288  -9.646  42.523  1.00 92.64           N  
ATOM   3390  H   GLU A 225     -32.483  -9.690  41.915  1.00 92.64           H  
ATOM   3391  CA  GLU A 225     -33.649  -8.341  43.094  1.00 92.64           C  
ATOM   3392  HA  GLU A 225     -33.716  -8.428  44.179  1.00 92.64           H  
ATOM   3393  C   GLU A 225     -35.022  -7.859  42.597  1.00 92.64           C  
ATOM   3394  CB  GLU A 225     -32.558  -7.308  42.754  1.00 92.64           C  
ATOM   3395  HB2 GLU A 225     -32.337  -7.366  41.688  1.00 92.64           H  
ATOM   3396  HB3 GLU A 225     -32.936  -6.310  42.975  1.00 92.64           H  
ATOM   3397  O   GLU A 225     -35.810  -7.319  43.378  1.00 92.64           O  
ATOM   3398  CG  GLU A 225     -31.272  -7.531  43.572  1.00 92.64           C  
ATOM   3399  HG2 GLU A 225     -31.505  -7.362  44.623  1.00 92.64           H  
ATOM   3400  HG3 GLU A 225     -30.958  -8.570  43.471  1.00 92.64           H  
ATOM   3401  CD  GLU A 225     -30.099  -6.621  43.164  1.00 92.64           C  
ATOM   3402  OE1 GLU A 225     -29.019  -6.768  43.787  1.00 92.64           O  
ATOM   3403  OE2 GLU A 225     -30.250  -5.796  42.235  1.00 92.64           O  
ATOM   3404  N   GLN A 226     -35.354  -8.089  41.323  1.00 91.79           N  
ATOM   3405  H   GLN A 226     -34.657  -8.486  40.710  1.00 91.79           H  
ATOM   3406  CA  GLN A 226     -36.671  -7.785  40.758  1.00 91.79           C  
ATOM   3407  HA  GLN A 226     -36.943  -6.768  41.040  1.00 91.79           H  
ATOM   3408  C   GLN A 226     -37.755  -8.724  41.313  1.00 91.79           C  
ATOM   3409  CB  GLN A 226     -36.577  -7.849  39.226  1.00 91.79           C  
ATOM   3410  HB2 GLN A 226     -35.781  -7.179  38.901  1.00 91.79           H  
ATOM   3411  HB3 GLN A 226     -36.319  -8.862  38.918  1.00 91.79           H  
ATOM   3412  O   GLN A 226     -38.813  -8.262  41.741  1.00 91.79           O  
ATOM   3413  CG  GLN A 226     -37.883  -7.427  38.535  1.00 91.79           C  
ATOM   3414  HG2 GLN A 226     -38.162  -6.429  38.873  1.00 91.79           H  
ATOM   3415  HG3 GLN A 226     -38.681  -8.118  38.808  1.00 91.79           H  
ATOM   3416  CD  GLN A 226     -37.773  -7.406  37.011  1.00 91.79           C  
ATOM   3417  NE2 GLN A 226     -38.836  -7.081  36.310  1.00 91.79           N  
ATOM   3418 HE21 GLN A 226     -38.713  -7.107  35.308  1.00 91.79           H  
ATOM   3419 HE22 GLN A 226     -39.716  -6.865  36.757  1.00 91.79           H  
ATOM   3420  OE1 GLN A 226     -36.747  -7.670  36.413  1.00 91.79           O  
ATOM   3421  N   HIS A 227     -37.488 -10.032  41.372  1.00 89.09           N  
ATOM   3422  H   HIS A 227     -36.619 -10.366  40.980  1.00 89.09           H  
ATOM   3423  CA  HIS A 227     -38.413 -11.018  41.937  1.00 89.09           C  
ATOM   3424  HA  HIS A 227     -39.357 -10.959  41.395  1.00 89.09           H  
ATOM   3425  C   HIS A 227     -38.716 -10.734  43.419  1.00 89.09           C  
ATOM   3426  CB  HIS A 227     -37.827 -12.420  41.725  1.00 89.09           C  
ATOM   3427  HB2 HIS A 227     -36.899 -12.514  42.290  1.00 89.09           H  
ATOM   3428  HB3 HIS A 227     -37.587 -12.546  40.670  1.00 89.09           H  
ATOM   3429  O   HIS A 227     -39.873 -10.776  43.835  1.00 89.09           O  
ATOM   3430  CG  HIS A 227     -38.759 -13.535  42.122  1.00 89.09           C  
ATOM   3431  CD2 HIS A 227     -38.789 -14.189  43.324  1.00 89.09           C  
ATOM   3432  HD2 HIS A 227     -38.154 -13.984  44.173  1.00 89.09           H  
ATOM   3433  ND1 HIS A 227     -39.719 -14.115  41.323  1.00 89.09           N  
ATOM   3434  HD1 HIS A 227     -39.921 -13.872  40.364  1.00 89.09           H  
ATOM   3435  CE1 HIS A 227     -40.310 -15.093  42.029  1.00 89.09           C  
ATOM   3436  HE1 HIS A 227     -41.099 -15.733  41.662  1.00 89.09           H  
ATOM   3437  NE2 HIS A 227     -39.768 -15.184  43.252  1.00 89.09           N  
ATOM   3438  N   GLN A 228     -37.708 -10.346  44.208  1.00 88.29           N  
ATOM   3439  H   GLN A 228     -36.771 -10.347  43.831  1.00 88.29           H  
ATOM   3440  CA  GLN A 228     -37.893  -9.970  45.611  1.00 88.29           C  
ATOM   3441  HA  GLN A 228     -38.416 -10.789  46.105  1.00 88.29           H  
ATOM   3442  C   GLN A 228     -38.765  -8.710  45.776  1.00 88.29           C  
ATOM   3443  CB  GLN A 228     -36.512  -9.818  46.271  1.00 88.29           C  
ATOM   3444  HB2 GLN A 228     -36.007  -8.939  45.872  1.00 88.29           H  
ATOM   3445  HB3 GLN A 228     -35.914 -10.699  46.035  1.00 88.29           H  
ATOM   3446  O   GLN A 228     -39.590  -8.660  46.688  1.00 88.29           O  
ATOM   3447  CG  GLN A 228     -36.618  -9.710  47.800  1.00 88.29           C  
ATOM   3448  HG2 GLN A 228     -37.211 -10.546  48.171  1.00 88.29           H  
ATOM   3449  HG3 GLN A 228     -37.127  -8.784  48.069  1.00 88.29           H  
ATOM   3450  CD  GLN A 228     -35.263  -9.732  48.505  1.00 88.29           C  
ATOM   3451  NE2 GLN A 228     -35.234  -9.990  49.794  1.00 88.29           N  
ATOM   3452 HE21 GLN A 228     -36.085 -10.173  50.305  1.00 88.29           H  
ATOM   3453 HE22 GLN A 228     -34.314  -9.985  50.212  1.00 88.29           H  
ATOM   3454  OE1 GLN A 228     -34.208  -9.518  47.938  1.00 88.29           O  
ATOM   3455  N   GLN A 229     -38.650  -7.723  44.878  1.00 85.73           N  
ATOM   3456  H   GLN A 229     -37.947  -7.810  44.158  1.00 85.73           H  
ATOM   3457  CA  GLN A 229     -39.512  -6.529  44.867  1.00 85.73           C  
ATOM   3458  HA  GLN A 229     -39.545  -6.105  45.870  1.00 85.73           H  
ATOM   3459  C   GLN A 229     -40.966  -6.834  44.469  1.00 85.73           C  
ATOM   3460  CB  GLN A 229     -38.924  -5.479  43.913  1.00 85.73           C  
ATOM   3461  HB2 GLN A 229     -39.677  -4.721  43.701  1.00 85.73           H  
ATOM   3462  HB3 GLN A 229     -38.650  -5.955  42.972  1.00 85.73           H  
ATOM   3463  O   GLN A 229     -41.888  -6.184  44.970  1.00 85.73           O  
ATOM   3464  CG  GLN A 229     -37.701  -4.775  44.510  1.00 85.73           C  
ATOM   3465  HG2 GLN A 229     -37.006  -5.510  44.917  1.00 85.73           H  
ATOM   3466  HG3 GLN A 229     -38.018  -4.118  45.321  1.00 85.73           H  
ATOM   3467  CD  GLN A 229     -36.986  -3.949  43.451  1.00 85.73           C  
ATOM   3468  NE2 GLN A 229     -35.976  -4.498  42.818  1.00 85.73           N  
ATOM   3469 HE21 GLN A 229     -35.501  -3.938  42.124  1.00 85.73           H  
ATOM   3470 HE22 GLN A 229     -35.722  -5.452  43.028  1.00 85.73           H  
ATOM   3471  OE1 GLN A 229     -37.340  -2.819  43.162  1.00 85.73           O  
ATOM   3472  N   LEU A 230     -41.193  -7.824  43.601  1.00 83.94           N  
ATOM   3473  H   LEU A 230     -40.396  -8.280  43.180  1.00 83.94           H  
ATOM   3474  CA  LEU A 230     -42.536  -8.299  43.252  1.00 83.94           C  
ATOM   3475  HA  LEU A 230     -43.178  -7.441  43.057  1.00 83.94           H  
ATOM   3476  C   LEU A 230     -43.172  -9.053  44.431  1.00 83.94           C  
ATOM   3477  CB  LEU A 230     -42.462  -9.168  41.981  1.00 83.94           C  
ATOM   3478  HB2 LEU A 230     -43.424  -9.657  41.833  1.00 83.94           H  
ATOM   3479  HB3 LEU A 230     -41.718  -9.949  42.135  1.00 83.94           H  
ATOM   3480  O   LEU A 230     -44.257  -8.692  44.886  1.00 83.94           O  
ATOM   3481  CG  LEU A 230     -42.108  -8.388  40.698  1.00 83.94           C  
ATOM   3482  HG  LEU A 230     -41.227  -7.769  40.869  1.00 83.94           H  
ATOM   3483  CD1 LEU A 230     -41.795  -9.366  39.565  1.00 83.94           C  
ATOM   3484 HD11 LEU A 230     -42.657 -10.003  39.368  1.00 83.94           H  
ATOM   3485 HD12 LEU A 230     -40.943  -9.986  39.843  1.00 83.94           H  
ATOM   3486 HD13 LEU A 230     -41.541  -8.814  38.660  1.00 83.94           H  
ATOM   3487  CD2 LEU A 230     -43.255  -7.483  40.242  1.00 83.94           C  
ATOM   3488 HD21 LEU A 230     -43.453  -6.718  40.993  1.00 83.94           H  
ATOM   3489 HD22 LEU A 230     -44.158  -8.073  40.080  1.00 83.94           H  
ATOM   3490 HD23 LEU A 230     -42.982  -6.985  39.312  1.00 83.94           H  
ATOM   3491  N   CYS A 231     -42.473 -10.043  44.992  1.00 85.20           N  
ATOM   3492  H   CYS A 231     -41.596 -10.319  44.572  1.00 85.20           H  
ATOM   3493  CA  CYS A 231     -42.968 -10.817  46.132  1.00 85.20           C  
ATOM   3494  HA  CYS A 231     -43.951 -11.216  45.882  1.00 85.20           H  
ATOM   3495  C   CYS A 231     -43.160  -9.965  47.398  1.00 85.20           C  
ATOM   3496  CB  CYS A 231     -42.019 -11.994  46.381  1.00 85.20           C  
ATOM   3497  HB2 CYS A 231     -42.300 -12.504  47.303  1.00 85.20           H  
ATOM   3498  HB3 CYS A 231     -40.994 -11.634  46.470  1.00 85.20           H  
ATOM   3499  O   CYS A 231     -44.111 -10.194  48.141  1.00 85.20           O  
ATOM   3500  SG  CYS A 231     -42.138 -13.161  44.996  1.00 85.20           S  
ATOM   3501  HG  CYS A 231     -43.415 -13.514  45.165  1.00 85.20           H  
ATOM   3502  N   GLY A 232     -42.327  -8.941  47.622  1.00 76.72           N  
ATOM   3503  H   GLY A 232     -41.532  -8.823  47.011  1.00 76.72           H  
ATOM   3504  CA  GLY A 232     -42.464  -8.022  48.758  1.00 76.72           C  
ATOM   3505  HA2 GLY A 232     -42.399  -8.589  49.687  1.00 76.72           H  
ATOM   3506  HA3 GLY A 232     -41.641  -7.309  48.728  1.00 76.72           H  
ATOM   3507  C   GLY A 232     -43.779  -7.228  48.775  1.00 76.72           C  
ATOM   3508  O   GLY A 232     -44.274  -6.889  49.848  1.00 76.72           O  
ATOM   3509  N   GLN A 233     -44.390  -6.978  47.612  1.00 65.42           N  
ATOM   3510  H   GLN A 233     -43.958  -7.301  46.758  1.00 65.42           H  
ATOM   3511  CA  GLN A 233     -45.698  -6.313  47.520  1.00 65.42           C  
ATOM   3512  HA  GLN A 233     -45.750  -5.525  48.270  1.00 65.42           H  
ATOM   3513  C   GLN A 233     -46.868  -7.269  47.812  1.00 65.42           C  
ATOM   3514  CB  GLN A 233     -45.832  -5.661  46.135  1.00 65.42           C  
ATOM   3515  HB2 GLN A 233     -45.601  -6.394  45.362  1.00 65.42           H  
ATOM   3516  HB3 GLN A 233     -46.859  -5.324  45.993  1.00 65.42           H  
ATOM   3517  O   GLN A 233     -47.925  -6.834  48.267  1.00 65.42           O  
ATOM   3518  CG  GLN A 233     -44.900  -4.447  45.999  1.00 65.42           C  
ATOM   3519  HG2 GLN A 233     -43.889  -4.715  46.306  1.00 65.42           H  
ATOM   3520  HG3 GLN A 233     -45.251  -3.647  46.650  1.00 65.42           H  
ATOM   3521  CD  GLN A 233     -44.851  -3.931  44.568  1.00 65.42           C  
ATOM   3522  NE2 GLN A 233     -43.828  -4.274  43.818  1.00 65.42           N  
ATOM   3523 HE21 GLN A 233     -43.115  -4.887  44.188  1.00 65.42           H  
ATOM   3524 HE22 GLN A 233     -43.821  -3.920  42.872  1.00 65.42           H  
ATOM   3525  OE1 GLN A 233     -45.729  -3.225  44.104  1.00 65.42           O  
ATOM   3526  N   ALA A 234     -46.677  -8.580  47.631  1.00 56.04           N  
ATOM   3527  H   ALA A 234     -45.764  -8.891  47.329  1.00 56.04           H  
ATOM   3528  CA  ALA A 234     -47.712  -9.602  47.800  1.00 56.04           C  
ATOM   3529  HA  ALA A 234     -48.635  -9.211  47.371  1.00 56.04           H  
ATOM   3530  C   ALA A 234     -48.033  -9.957  49.272  1.00 56.04           C  
ATOM   3531  CB  ALA A 234     -47.303 -10.831  46.976  1.00 56.04           C  
ATOM   3532  HB1 ALA A 234     -47.080 -10.536  45.951  1.00 56.04           H  
ATOM   3533  HB2 ALA A 234     -46.423 -11.299  47.417  1.00 56.04           H  
ATOM   3534  HB3 ALA A 234     -48.119 -11.554  46.965  1.00 56.04           H  
ATOM   3535  O   ALA A 234     -48.761 -10.916  49.527  1.00 56.04           O  
ATOM   3536  N   HIS A 235     -47.485  -9.229  50.252  1.00 57.51           N  
ATOM   3537  H   HIS A 235     -46.857  -8.486  49.979  1.00 57.51           H  
ATOM   3538  CA  HIS A 235     -47.633  -9.505  51.693  1.00 57.51           C  
ATOM   3539  HA  HIS A 235     -48.382 -10.285  51.826  1.00 57.51           H  
ATOM   3540  C   HIS A 235     -48.194  -8.317  52.507  1.00 57.51           C  
ATOM   3541  CB  HIS A 235     -46.306 -10.067  52.244  1.00 57.51           C  
ATOM   3542  HB2 HIS A 235     -46.333 -10.044  53.333  1.00 57.51           H  
ATOM   3543  HB3 HIS A 235     -45.482  -9.432  51.921  1.00 57.51           H  
ATOM   3544  O   HIS A 235     -48.077  -8.291  53.730  1.00 57.51           O  
ATOM   3545  CG  HIS A 235     -46.014 -11.500  51.851  1.00 57.51           C  
ATOM   3546  CD2 HIS A 235     -44.973 -12.263  52.310  1.00 57.51           C  
ATOM   3547  HD2 HIS A 235     -44.205 -11.936  52.995  1.00 57.51           H  
ATOM   3548  ND1 HIS A 235     -46.765 -12.313  51.029  1.00 57.51           N  
ATOM   3549  HD1 HIS A 235     -47.592 -12.036  50.519  1.00 57.51           H  
ATOM   3550  CE1 HIS A 235     -46.186 -13.523  50.987  1.00 57.51           C  
ATOM   3551  HE1 HIS A 235     -46.547 -14.363  50.412  1.00 57.51           H  
ATOM   3552  NE2 HIS A 235     -45.090 -13.545  51.760  1.00 57.51           N  
ATOM   3553  N   LEU A 236     -48.842  -7.344  51.851  1.00 48.16           N  
ATOM   3554  H   LEU A 236     -48.886  -7.404  50.844  1.00 48.16           H  
ATOM   3555  CA  LEU A 236     -49.432  -6.154  52.494  1.00 48.16           C  
ATOM   3556  HA  LEU A 236     -49.207  -6.203  53.559  1.00 48.16           H  
ATOM   3557  C   LEU A 236     -50.976  -6.122  52.484  1.00 48.16           C  
ATOM   3558  CB  LEU A 236     -48.751  -4.877  51.956  1.00 48.16           C  
ATOM   3559  HB2 LEU A 236     -49.315  -4.002  52.278  1.00 48.16           H  
ATOM   3560  HB3 LEU A 236     -48.774  -4.903  50.866  1.00 48.16           H  
ATOM   3561  O   LEU A 236     -51.583  -5.056  52.405  1.00 48.16           O  
ATOM   3562  CG  LEU A 236     -47.296  -4.696  52.435  1.00 48.16           C  
ATOM   3563  HG  LEU A 236     -46.709  -5.576  52.175  1.00 48.16           H  
ATOM   3564  CD1 LEU A 236     -46.679  -3.483  51.738  1.00 48.16           C  
ATOM   3565 HD11 LEU A 236     -45.639  -3.371  52.046  1.00 48.16           H  
ATOM   3566 HD12 LEU A 236     -47.235  -2.579  51.988  1.00 48.16           H  
ATOM   3567 HD13 LEU A 236     -46.702  -3.635  50.659  1.00 48.16           H  
ATOM   3568  CD2 LEU A 236     -47.199  -4.456  53.948  1.00 48.16           C  
ATOM   3569 HD21 LEU A 236     -47.846  -3.630  54.241  1.00 48.16           H  
ATOM   3570 HD22 LEU A 236     -47.483  -5.358  54.490  1.00 48.16           H  
ATOM   3571 HD23 LEU A 236     -46.168  -4.221  54.214  1.00 48.16           H  
ATOM   3572  N   GLN A 237     -51.623  -7.284  52.627  1.00 50.93           N  
ATOM   3573  H   GLN A 237     -51.076  -8.132  52.676  1.00 50.93           H  
ATOM   3574  CA  GLN A 237     -53.036  -7.380  53.026  1.00 50.93           C  
ATOM   3575  HA  GLN A 237     -53.352  -6.409  53.409  1.00 50.93           H  
ATOM   3576  C   GLN A 237     -53.209  -8.432  54.139  1.00 50.93           C  
ATOM   3577  CB  GLN A 237     -53.948  -7.710  51.832  1.00 50.93           C  
ATOM   3578  HB2 GLN A 237     -54.953  -7.877  52.219  1.00 50.93           H  
ATOM   3579  HB3 GLN A 237     -53.609  -8.626  51.349  1.00 50.93           H  
ATOM   3580  O   GLN A 237     -52.776  -9.571  53.954  1.00 50.93           O  
ATOM   3581  CG  GLN A 237     -54.006  -6.573  50.799  1.00 50.93           C  
ATOM   3582  HG2 GLN A 237     -54.198  -5.630  51.311  1.00 50.93           H  
ATOM   3583  HG3 GLN A 237     -53.042  -6.496  50.296  1.00 50.93           H  
ATOM   3584  CD  GLN A 237     -55.094  -6.759  49.743  1.00 50.93           C  
ATOM   3585  NE2 GLN A 237     -55.112  -5.938  48.717  1.00 50.93           N  
ATOM   3586 HE21 GLN A 237     -54.401  -5.228  48.613  1.00 50.93           H  
ATOM   3587 HE22 GLN A 237     -55.841  -6.104  48.038  1.00 50.93           H  
ATOM   3588  OE1 GLN A 237     -55.958  -7.616  49.813  1.00 50.93           O  
ATOM   3589  N   PRO A 238     -53.828  -8.095  55.289  1.00 45.18           N  
ATOM   3590  CA  PRO A 238     -54.089  -9.061  56.352  1.00 45.18           C  
ATOM   3591  HA  PRO A 238     -53.216  -9.700  56.483  1.00 45.18           H  
ATOM   3592  C   PRO A 238     -55.339  -9.909  56.032  1.00 45.18           C  
ATOM   3593  CB  PRO A 238     -54.270  -8.217  57.617  1.00 45.18           C  
ATOM   3594  HB2 PRO A 238     -54.922  -8.700  58.344  1.00 45.18           H  
ATOM   3595  HB3 PRO A 238     -53.294  -8.015  58.058  1.00 45.18           H  
ATOM   3596  O   PRO A 238     -56.399  -9.337  55.762  1.00 45.18           O  
ATOM   3597  CG  PRO A 238     -54.869  -6.911  57.091  1.00 45.18           C  
ATOM   3598  HG2 PRO A 238     -55.951  -7.011  57.000  1.00 45.18           H  
ATOM   3599  HG3 PRO A 238     -54.622  -6.067  57.735  1.00 45.18           H  
ATOM   3600  CD  PRO A 238     -54.247  -6.761  55.701  1.00 45.18           C  
ATOM   3601  HD2 PRO A 238     -53.376  -6.109  55.759  1.00 45.18           H  
ATOM   3602  HD3 PRO A 238     -54.981  -6.350  55.008  1.00 45.18           H  
ATOM   3603  N   PRO A 239     -55.271 -11.253  56.083  1.00 49.53           N  
ATOM   3604  CA  PRO A 239     -56.441 -12.104  55.872  1.00 49.53           C  
ATOM   3605  HA  PRO A 239     -56.943 -11.813  54.949  1.00 49.53           H  
ATOM   3606  C   PRO A 239     -57.439 -11.984  57.036  1.00 49.53           C  
ATOM   3607  CB  PRO A 239     -55.891 -13.524  55.714  1.00 49.53           C  
ATOM   3608  HB2 PRO A 239     -56.587 -14.281  56.076  1.00 49.53           H  
ATOM   3609  HB3 PRO A 239     -55.645 -13.703  54.667  1.00 49.53           H  
ATOM   3610  O   PRO A 239     -57.052 -11.929  58.205  1.00 49.53           O  
ATOM   3611  CG  PRO A 239     -54.604 -13.494  56.540  1.00 49.53           C  
ATOM   3612  HG2 PRO A 239     -54.840 -13.655  57.591  1.00 49.53           H  
ATOM   3613  HG3 PRO A 239     -53.882 -14.234  56.192  1.00 49.53           H  
ATOM   3614  CD  PRO A 239     -54.092 -12.067  56.342  1.00 49.53           C  
ATOM   3615  HD2 PRO A 239     -53.429 -12.027  55.478  1.00 49.53           H  
ATOM   3616  HD3 PRO A 239     -53.568 -11.736  57.238  1.00 49.53           H  
ATOM   3617  N   SER A 240     -58.735 -11.962  56.721  1.00 48.00           N  
ATOM   3618  H   SER A 240     -59.012 -12.050  55.754  1.00 48.00           H  
ATOM   3619  CA  SER A 240     -59.814 -11.874  57.710  1.00 48.00           C  
ATOM   3620  HA  SER A 240     -59.487 -11.199  58.501  1.00 48.00           H  
ATOM   3621  C   SER A 240     -60.129 -13.225  58.365  1.00 48.00           C  
ATOM   3622  CB  SER A 240     -61.068 -11.255  57.079  1.00 48.00           C  
ATOM   3623  HB2 SER A 240     -61.892 -11.294  57.792  1.00 48.00           H  
ATOM   3624  HB3 SER A 240     -60.866 -10.212  56.832  1.00 48.00           H  
ATOM   3625  O   SER A 240     -59.965 -14.294  57.776  1.00 48.00           O  
ATOM   3626  OG  SER A 240     -61.429 -11.942  55.897  1.00 48.00           O  
ATOM   3627  HG  SER A 240     -62.336 -11.729  55.664  1.00 48.00           H  
ATOM   3628  N   HIS A 241     -60.612 -13.185  59.610  1.00 48.85           N  
ATOM   3629  H   HIS A 241     -60.746 -12.288  60.054  1.00 48.85           H  
ATOM   3630  CA  HIS A 241     -60.958 -14.389  60.365  1.00 48.85           C  
ATOM   3631  HA  HIS A 241     -60.153 -15.111  60.229  1.00 48.85           H  
ATOM   3632  C   HIS A 241     -62.256 -15.039  59.862  1.00 48.85           C  
ATOM   3633  CB  HIS A 241     -61.058 -14.067  61.870  1.00 48.85           C  
ATOM   3634  HB2 HIS A 241     -61.126 -12.990  62.022  1.00 48.85           H  
ATOM   3635  HB3 HIS A 241     -61.971 -14.500  62.277  1.00 48.85           H  
ATOM   3636  O   HIS A 241     -63.337 -14.478  60.018  1.00 48.85           O  
ATOM   3637  CG  HIS A 241     -59.913 -14.615  62.679  1.00 48.85           C  
ATOM   3638  CD2 HIS A 241     -58.968 -13.892  63.355  1.00 48.85           C  
ATOM   3639  HD2 HIS A 241     -58.895 -12.815  63.391  1.00 48.85           H  
ATOM   3640  ND1 HIS A 241     -59.650 -15.947  62.910  1.00 48.85           N  
ATOM   3641  HD1 HIS A 241     -60.155 -16.730  62.521  1.00 48.85           H  
ATOM   3642  CE1 HIS A 241     -58.569 -16.022  63.705  1.00 48.85           C  
ATOM   3643  HE1 HIS A 241     -58.107 -16.936  64.047  1.00 48.85           H  
ATOM   3644  NE2 HIS A 241     -58.124 -14.795  64.008  1.00 48.85           N  
ATOM   3645  N   HIS A 242     -62.150 -16.276  59.378  1.00 47.75           N  
ATOM   3646  H   HIS A 242     -61.224 -16.646  59.216  1.00 47.75           H  
ATOM   3647  CA  HIS A 242     -63.263 -17.221  59.256  1.00 47.75           C  
ATOM   3648  HA  HIS A 242     -64.118 -16.832  59.808  1.00 47.75           H  
ATOM   3649  C   HIS A 242     -62.893 -18.564  59.908  1.00 47.75           C  
ATOM   3650  CB  HIS A 242     -63.692 -17.367  57.786  1.00 47.75           C  
ATOM   3651  HB2 HIS A 242     -62.810 -17.439  57.149  1.00 47.75           H  
ATOM   3652  HB3 HIS A 242     -64.260 -18.290  57.670  1.00 47.75           H  
ATOM   3653  O   HIS A 242     -61.717 -18.883  60.088  1.00 47.75           O  
ATOM   3654  CG  HIS A 242     -64.565 -16.228  57.317  1.00 47.75           C  
ATOM   3655  CD2 HIS A 242     -64.149 -15.006  56.859  1.00 47.75           C  
ATOM   3656  HD2 HIS A 242     -63.123 -14.683  56.758  1.00 47.75           H  
ATOM   3657  ND1 HIS A 242     -65.943 -16.214  57.306  1.00 47.75           N  
ATOM   3658  HD1 HIS A 242     -66.550 -16.977  57.570  1.00 47.75           H  
ATOM   3659  CE1 HIS A 242     -66.344 -15.014  56.854  1.00 47.75           C  
ATOM   3660  HE1 HIS A 242     -67.372 -14.709  56.727  1.00 47.75           H  
ATOM   3661  NE2 HIS A 242     -65.286 -14.244  56.562  1.00 47.75           N  
ATOM   3662  N   GLN A 243     -63.909 -19.332  60.303  1.00 45.17           N  
ATOM   3663  H   GLN A 243     -64.845 -19.034  60.067  1.00 45.17           H  
ATOM   3664  CA  GLN A 243     -63.820 -20.669  60.903  1.00 45.17           C  
ATOM   3665  HA  GLN A 243     -62.935 -21.185  60.530  1.00 45.17           H  
ATOM   3666  C   GLN A 243     -65.061 -21.489  60.498  1.00 45.17           C  
ATOM   3667  CB  GLN A 243     -63.744 -20.563  62.443  1.00 45.17           C  
ATOM   3668  HB2 GLN A 243     -64.581 -19.966  62.806  1.00 45.17           H  
ATOM   3669  HB3 GLN A 243     -63.843 -21.564  62.864  1.00 45.17           H  
ATOM   3670  O   GLN A 243     -65.980 -20.934  59.897  1.00 45.17           O  
ATOM   3671  CG  GLN A 243     -62.429 -19.976  62.981  1.00 45.17           C  
ATOM   3672  HG2 GLN A 243     -62.368 -18.918  62.724  1.00 45.17           H  
ATOM   3673  HG3 GLN A 243     -61.591 -20.494  62.517  1.00 45.17           H  
ATOM   3674  CD  GLN A 243     -62.299 -20.109  64.498  1.00 45.17           C  
ATOM   3675  NE2 GLN A 243     -61.145 -19.819  65.058  1.00 45.17           N  
ATOM   3676 HE21 GLN A 243     -60.353 -19.532  64.502  1.00 45.17           H  
ATOM   3677 HE22 GLN A 243     -61.111 -19.922  66.062  1.00 45.17           H  
ATOM   3678  OE1 GLN A 243     -63.212 -20.482  65.214  1.00 45.17           O  
ATOM   3679  N   LEU A 244     -65.110 -22.763  60.925  1.00 38.62           N  
ATOM   3680  H   LEU A 244     -64.303 -23.093  61.435  1.00 38.62           H  
ATOM   3681  CA  LEU A 244     -66.183 -23.749  60.682  1.00 38.62           C  
ATOM   3682  HA  LEU A 244     -65.957 -24.606  61.316  1.00 38.62           H  
ATOM   3683  C   LEU A 244     -66.213 -24.269  59.220  1.00 38.62           C  
ATOM   3684  CB  LEU A 244     -67.552 -23.197  61.159  1.00 38.62           C  
ATOM   3685  HB2 LEU A 244     -67.915 -22.494  60.409  1.00 38.62           H  
ATOM   3686  HB3 LEU A 244     -68.271 -24.015  61.188  1.00 38.62           H  
ATOM   3687  O   LEU A 244     -65.927 -23.528  58.290  1.00 38.62           O  
ATOM   3688  CG  LEU A 244     -67.589 -22.493  62.532  1.00 38.62           C  
ATOM   3689  HG  LEU A 244     -66.925 -21.628  62.528  1.00 38.62           H  
ATOM   3690  CD1 LEU A 244     -69.004 -21.991  62.816  1.00 38.62           C  
ATOM   3691 HD11 LEU A 244     -69.025 -21.468  63.772  1.00 38.62           H  
ATOM   3692 HD12 LEU A 244     -69.306 -21.296  62.032  1.00 38.62           H  
ATOM   3693 HD13 LEU A 244     -69.703 -22.827  62.843  1.00 38.62           H  
ATOM   3694  CD2 LEU A 244     -67.171 -23.418  63.677  1.00 38.62           C  
ATOM   3695 HD21 LEU A 244     -66.148 -23.763  63.528  1.00 38.62           H  
ATOM   3696 HD22 LEU A 244     -67.212 -22.868  64.618  1.00 38.62           H  
ATOM   3697 HD23 LEU A 244     -67.846 -24.272  63.735  1.00 38.62           H  
ATOM   3698  N   THR A 245     -66.514 -25.540  58.922  1.00 39.01           N  
ATOM   3699  H   THR A 245     -66.504 -25.729  57.930  1.00 39.01           H  
ATOM   3700  CA  THR A 245     -66.733 -26.728  59.785  1.00 39.01           C  
ATOM   3701  HA  THR A 245     -66.095 -26.653  60.665  1.00 39.01           H  
ATOM   3702  C   THR A 245     -66.361 -28.000  58.998  1.00 39.01           C  
ATOM   3703  CB  THR A 245     -68.206 -26.910  60.227  1.00 39.01           C  
ATOM   3704  HB  THR A 245     -68.589 -27.856  59.845  1.00 39.01           H  
ATOM   3705  O   THR A 245     -66.673 -28.048  57.810  1.00 39.01           O  
ATOM   3706  CG2 THR A 245     -68.337 -26.941  61.748  1.00 39.01           C  
ATOM   3707 HG21 THR A 245     -67.854 -26.070  62.191  1.00 39.01           H  
ATOM   3708 HG22 THR A 245     -67.878 -27.848  62.141  1.00 39.01           H  
ATOM   3709 HG23 THR A 245     -69.392 -26.942  62.021  1.00 39.01           H  
ATOM   3710  OG1 THR A 245     -69.060 -25.897  59.754  1.00 39.01           O  
ATOM   3711  HG1 THR A 245     -68.981 -25.865  58.797  1.00 39.01           H  
ATOM   3712  N   PRO A 246     -65.746 -29.037  59.606  1.00 46.88           N  
ATOM   3713  CA  PRO A 246     -65.361 -30.267  58.900  1.00 46.88           C  
ATOM   3714  HA  PRO A 246     -65.057 -30.038  57.879  1.00 46.88           H  
ATOM   3715  C   PRO A 246     -66.473 -31.344  58.889  1.00 46.88           C  
ATOM   3716  CB  PRO A 246     -64.124 -30.763  59.657  1.00 46.88           C  
ATOM   3717  HB2 PRO A 246     -63.991 -31.841  59.570  1.00 46.88           H  
ATOM   3718  HB3 PRO A 246     -63.241 -30.244  59.285  1.00 46.88           H  
ATOM   3719  O   PRO A 246     -66.972 -31.691  59.962  1.00 46.88           O  
ATOM   3720  CG  PRO A 246     -64.394 -30.336  61.101  1.00 46.88           C  
ATOM   3721  HG2 PRO A 246     -65.010 -31.082  61.602  1.00 46.88           H  
ATOM   3722  HG3 PRO A 246     -63.466 -30.183  61.653  1.00 46.88           H  
ATOM   3723  CD  PRO A 246     -65.180 -29.032  60.950  1.00 46.88           C  
ATOM   3724  HD2 PRO A 246     -64.497 -28.189  61.055  1.00 46.88           H  
ATOM   3725  HD3 PRO A 246     -65.963 -28.982  61.708  1.00 46.88           H  
ATOM   3726  N   PRO A 247     -66.826 -31.937  57.726  1.00 53.07           N  
ATOM   3727  CA  PRO A 247     -67.779 -33.048  57.664  1.00 53.07           C  
ATOM   3728  HA  PRO A 247     -68.060 -33.384  58.662  1.00 53.07           H  
ATOM   3729  C   PRO A 247     -67.301 -34.276  56.852  1.00 53.07           C  
ATOM   3730  CB  PRO A 247     -69.004 -32.407  57.006  1.00 53.07           C  
ATOM   3731  HB2 PRO A 247     -69.578 -31.870  57.761  1.00 53.07           H  
ATOM   3732  HB3 PRO A 247     -69.635 -33.141  56.506  1.00 53.07           H  
ATOM   3733  O   PRO A 247     -67.160 -34.204  55.635  1.00 53.07           O  
ATOM   3734  CG  PRO A 247     -68.401 -31.400  56.015  1.00 53.07           C  
ATOM   3735  HG2 PRO A 247     -68.939 -30.454  56.063  1.00 53.07           H  
ATOM   3736  HG3 PRO A 247     -68.429 -31.797  55.001  1.00 53.07           H  
ATOM   3737  CD  PRO A 247     -66.942 -31.220  56.461  1.00 53.07           C  
ATOM   3738  HD2 PRO A 247     -66.724 -30.156  56.560  1.00 53.07           H  
ATOM   3739  HD3 PRO A 247     -66.272 -31.663  55.725  1.00 53.07           H  
ATOM   3740  N   ILE A 248     -67.260 -35.440  57.518  1.00 43.15           N  
ATOM   3741  H   ILE A 248     -67.319 -35.379  58.525  1.00 43.15           H  
ATOM   3742  CA  ILE A 248     -67.471 -36.786  56.925  1.00 43.15           C  
ATOM   3743  HA  ILE A 248     -67.442 -37.485  57.761  1.00 43.15           H  
ATOM   3744  C   ILE A 248     -66.348 -37.306  55.982  1.00 43.15           C  
ATOM   3745  CB  ILE A 248     -68.938 -36.853  56.384  1.00 43.15           C  
ATOM   3746  HB  ILE A 248     -69.087 -36.021  55.696  1.00 43.15           H  
ATOM   3747  O   ILE A 248     -65.428 -36.593  55.595  1.00 43.15           O  
ATOM   3748  CG1 ILE A 248     -69.925 -36.681  57.573  1.00 43.15           C  
ATOM   3749 HG12 ILE A 248     -69.661 -35.795  58.150  1.00 43.15           H  
ATOM   3750 HG13 ILE A 248     -69.843 -37.542  58.237  1.00 43.15           H  
ATOM   3751  CG2 ILE A 248     -69.299 -38.132  55.607  1.00 43.15           C  
ATOM   3752 HG21 ILE A 248     -70.339 -38.104  55.281  1.00 43.15           H  
ATOM   3753 HG22 ILE A 248     -68.709 -38.192  54.693  1.00 43.15           H  
ATOM   3754 HG23 ILE A 248     -69.146 -39.020  56.221  1.00 43.15           H  
ATOM   3755  CD1 ILE A 248     -71.396 -36.501  57.181  1.00 43.15           C  
ATOM   3756 HD11 ILE A 248     -71.970 -36.213  58.061  1.00 43.15           H  
ATOM   3757 HD12 ILE A 248     -71.488 -35.718  56.428  1.00 43.15           H  
ATOM   3758 HD13 ILE A 248     -71.810 -37.433  56.795  1.00 43.15           H  
ATOM   3759  N   GLN A 249     -66.365 -38.616  55.699  1.00 51.75           N  
ATOM   3760  H   GLN A 249     -67.178 -39.138  55.996  1.00 51.75           H  
ATOM   3761  CA  GLN A 249     -65.442 -39.337  54.810  1.00 51.75           C  
ATOM   3762  HA  GLN A 249     -64.611 -38.689  54.531  1.00 51.75           H  
ATOM   3763  C   GLN A 249     -66.154 -39.800  53.525  1.00 51.75           C  
ATOM   3764  CB  GLN A 249     -64.891 -40.584  55.525  1.00 51.75           C  
ATOM   3765  HB2 GLN A 249     -64.286 -41.152  54.818  1.00 51.75           H  
ATOM   3766  HB3 GLN A 249     -65.732 -41.210  55.823  1.00 51.75           H  
ATOM   3767  O   GLN A 249     -67.338 -40.128  53.559  1.00 51.75           O  
ATOM   3768  CG  GLN A 249     -64.026 -40.292  56.761  1.00 51.75           C  
ATOM   3769  HG2 GLN A 249     -63.151 -39.719  56.456  1.00 51.75           H  
ATOM   3770  HG3 GLN A 249     -64.594 -39.696  57.476  1.00 51.75           H  
ATOM   3771  CD  GLN A 249     -63.563 -41.569  57.467  1.00 51.75           C  
ATOM   3772  NE2 GLN A 249     -62.687 -41.466  58.441  1.00 51.75           N  
ATOM   3773 HE21 GLN A 249     -62.309 -40.568  58.708  1.00 51.75           H  
ATOM   3774 HE22 GLN A 249     -62.412 -42.337  58.871  1.00 51.75           H  
ATOM   3775  OE1 GLN A 249     -63.974 -42.679  57.178  1.00 51.75           O  
ATOM   3776  N   SER A 250     -65.415 -39.911  52.418  1.00 48.15           N  
ATOM   3777  H   SER A 250     -64.441 -39.647  52.459  1.00 48.15           H  
ATOM   3778  CA  SER A 250     -65.826 -40.638  51.205  1.00 48.15           C  
ATOM   3779  HA  SER A 250     -66.407 -41.512  51.500  1.00 48.15           H  
ATOM   3780  C   SER A 250     -64.588 -41.134  50.433  1.00 48.15           C  
ATOM   3781  CB  SER A 250     -66.720 -39.757  50.323  1.00 48.15           C  
ATOM   3782  HB2 SER A 250     -67.471 -39.265  50.942  1.00 48.15           H  
ATOM   3783  HB3 SER A 250     -66.116 -39.000  49.824  1.00 48.15           H  
ATOM   3784  O   SER A 250     -63.459 -40.914  50.873  1.00 48.15           O  
ATOM   3785  OG  SER A 250     -67.380 -40.568  49.367  1.00 48.15           O  
ATOM   3786  HG  SER A 250     -67.837 -40.000  48.742  1.00 48.15           H  
ATOM   3787  N   GLN A 251     -64.786 -41.827  49.309  1.00 48.37           N  
ATOM   3788  H   GLN A 251     -65.734 -41.855  48.961  1.00 48.37           H  
ATOM   3789  CA  GLN A 251     -63.737 -42.401  48.450  1.00 48.37           C  
ATOM   3790  HA  GLN A 251     -62.795 -41.885  48.637  1.00 48.37           H  
ATOM   3791  C   GLN A 251     -64.073 -42.189  46.950  1.00 48.37           C  
ATOM   3792  CB  GLN A 251     -63.550 -43.895  48.811  1.00 48.37           C  
ATOM   3793  HB2 GLN A 251     -62.779 -44.317  48.168  1.00 48.37           H  
ATOM   3794  HB3 GLN A 251     -64.481 -44.430  48.626  1.00 48.37           H  
ATOM   3795  O   GLN A 251     -64.924 -41.369  46.621  1.00 48.37           O  
ATOM   3796  CG  GLN A 251     -63.109 -44.137  50.268  1.00 48.37           C  
ATOM   3797  HG2 GLN A 251     -62.238 -43.518  50.483  1.00 48.37           H  
ATOM   3798  HG3 GLN A 251     -63.911 -43.849  50.947  1.00 48.37           H  
ATOM   3799  CD  GLN A 251     -62.745 -45.592  50.558  1.00 48.37           C  
ATOM   3800  NE2 GLN A 251     -62.309 -45.901  51.759  1.00 48.37           N  
ATOM   3801 HE21 GLN A 251     -62.088 -46.875  51.908  1.00 48.37           H  
ATOM   3802 HE22 GLN A 251     -62.225 -45.195  52.477  1.00 48.37           H  
ATOM   3803  OE1 GLN A 251     -62.835 -46.479  49.727  1.00 48.37           O  
ATOM   3804  N   VAL A 252     -63.444 -42.972  46.058  1.00 39.93           N  
ATOM   3805  H   VAL A 252     -62.785 -43.633  46.442  1.00 39.93           H  
ATOM   3806  CA  VAL A 252     -63.683 -43.069  44.596  1.00 39.93           C  
ATOM   3807  HA  VAL A 252     -63.199 -44.005  44.320  1.00 39.93           H  
ATOM   3808  C   VAL A 252     -62.978 -42.017  43.704  1.00 39.93           C  
ATOM   3809  CB  VAL A 252     -65.170 -43.328  44.230  1.00 39.93           C  
ATOM   3810  HB  VAL A 252     -65.750 -42.414  44.357  1.00 39.93           H  
ATOM   3811  O   VAL A 252     -63.574 -41.114  43.133  1.00 39.93           O  
ATOM   3812  CG1 VAL A 252     -65.315 -43.801  42.776  1.00 39.93           C  
ATOM   3813 HG11 VAL A 252     -64.737 -44.711  42.611  1.00 39.93           H  
ATOM   3814 HG12 VAL A 252     -64.973 -43.025  42.091  1.00 39.93           H  
ATOM   3815 HG13 VAL A 252     -66.364 -43.996  42.553  1.00 39.93           H  
ATOM   3816  CG2 VAL A 252     -65.796 -44.436  45.098  1.00 39.93           C  
ATOM   3817 HG21 VAL A 252     -66.810 -44.644  44.755  1.00 39.93           H  
ATOM   3818 HG22 VAL A 252     -65.863 -44.114  46.137  1.00 39.93           H  
ATOM   3819 HG23 VAL A 252     -65.202 -45.348  45.035  1.00 39.93           H  
ATOM   3820  N   SER A 253     -61.680 -42.262  43.489  1.00 44.00           N  
ATOM   3821  H   SER A 253     -61.274 -42.896  44.162  1.00 44.00           H  
ATOM   3822  CA  SER A 253     -61.091 -42.457  42.142  1.00 44.00           C  
ATOM   3823  HA  SER A 253     -60.070 -42.774  42.354  1.00 44.00           H  
ATOM   3824  C   SER A 253     -60.860 -41.302  41.137  1.00 44.00           C  
ATOM   3825  CB  SER A 253     -61.724 -43.681  41.459  1.00 44.00           C  
ATOM   3826  HB2 SER A 253     -62.742 -43.439  41.152  1.00 44.00           H  
ATOM   3827  HB3 SER A 253     -61.146 -43.946  40.574  1.00 44.00           H  
ATOM   3828  O   SER A 253     -60.551 -41.599  39.985  1.00 44.00           O  
ATOM   3829  OG  SER A 253     -61.739 -44.791  42.344  1.00 44.00           O  
ATOM   3830  HG  SER A 253     -61.996 -45.566  41.838  1.00 44.00           H  
ATOM   3831  N   GLY A 254     -60.849 -40.025  41.536  1.00 43.23           N  
ATOM   3832  H   GLY A 254     -61.237 -39.801  42.441  1.00 43.23           H  
ATOM   3833  CA  GLY A 254     -60.196 -38.950  40.746  1.00 43.23           C  
ATOM   3834  HA2 GLY A 254     -60.242 -38.015  41.303  1.00 43.23           H  
ATOM   3835  HA3 GLY A 254     -59.143 -39.210  40.629  1.00 43.23           H  
ATOM   3836  C   GLY A 254     -60.810 -38.684  39.351  1.00 43.23           C  
ATOM   3837  O   GLY A 254     -62.037 -38.699  39.248  1.00 43.23           O  
ATOM   3838  N   PRO A 255     -60.023 -38.424  38.277  1.00 47.09           N  
ATOM   3839  CA  PRO A 255     -58.553 -38.338  38.182  1.00 47.09           C  
ATOM   3840  HA  PRO A 255     -58.082 -39.131  38.763  1.00 47.09           H  
ATOM   3841  C   PRO A 255     -57.994 -36.977  38.664  1.00 47.09           C  
ATOM   3842  CB  PRO A 255     -58.268 -38.598  36.693  1.00 47.09           C  
ATOM   3843  HB2 PRO A 255     -58.308 -39.669  36.499  1.00 47.09           H  
ATOM   3844  HB3 PRO A 255     -57.314 -38.196  36.353  1.00 47.09           H  
ATOM   3845  O   PRO A 255     -58.703 -36.206  39.304  1.00 47.09           O  
ATOM   3846  CG  PRO A 255     -59.445 -37.916  36.003  1.00 47.09           C  
ATOM   3847  HG2 PRO A 255     -59.619 -38.316  35.004  1.00 47.09           H  
ATOM   3848  HG3 PRO A 255     -59.281 -36.839  35.966  1.00 47.09           H  
ATOM   3849  CD  PRO A 255     -60.602 -38.232  36.950  1.00 47.09           C  
ATOM   3850  HD2 PRO A 255     -61.091 -39.155  36.637  1.00 47.09           H  
ATOM   3851  HD3 PRO A 255     -61.323 -37.415  36.953  1.00 47.09           H  
ATOM   3852  N   SER A 256     -56.711 -36.688  38.397  1.00 42.53           N  
ATOM   3853  H   SER A 256     -56.190 -37.317  37.803  1.00 42.53           H  
ATOM   3854  CA  SER A 256     -56.029 -35.455  38.836  1.00 42.53           C  
ATOM   3855  HA  SER A 256     -56.564 -35.066  39.702  1.00 42.53           H  
ATOM   3856  C   SER A 256     -55.960 -34.375  37.742  1.00 42.53           C  
ATOM   3857  CB  SER A 256     -54.600 -35.774  39.294  1.00 42.53           C  
ATOM   3858  HB2 SER A 256     -54.634 -36.604  40.000  1.00 42.53           H  
ATOM   3859  HB3 SER A 256     -53.992 -36.067  38.438  1.00 42.53           H  
ATOM   3860  O   SER A 256     -55.668 -34.713  36.593  1.00 42.53           O  
ATOM   3861  OG  SER A 256     -54.009 -34.663  39.940  1.00 42.53           O  
ATOM   3862  HG  SER A 256     -53.723 -34.019  39.288  1.00 42.53           H  
ATOM   3863  N   PRO A 257     -56.114 -33.078  38.082  1.00 45.66           N  
ATOM   3864  CA  PRO A 257     -55.578 -31.976  37.281  1.00 45.66           C  
ATOM   3865  HA  PRO A 257     -55.851 -32.097  36.233  1.00 45.66           H  
ATOM   3866  C   PRO A 257     -54.038 -31.906  37.390  1.00 45.66           C  
ATOM   3867  CB  PRO A 257     -56.261 -30.727  37.849  1.00 45.66           C  
ATOM   3868  HB2 PRO A 257     -57.256 -30.627  37.415  1.00 45.66           H  
ATOM   3869  HB3 PRO A 257     -55.684 -29.816  37.685  1.00 45.66           H  
ATOM   3870  O   PRO A 257     -53.416 -32.687  38.117  1.00 45.66           O  
ATOM   3871  CG  PRO A 257     -56.382 -31.059  39.335  1.00 45.66           C  
ATOM   3872  HG2 PRO A 257     -57.189 -30.502  39.810  1.00 45.66           H  
ATOM   3873  HG3 PRO A 257     -55.434 -30.860  39.834  1.00 45.66           H  
ATOM   3874  CD  PRO A 257     -56.655 -32.563  39.335  1.00 45.66           C  
ATOM   3875  HD2 PRO A 257     -56.172 -33.017  40.201  1.00 45.66           H  
ATOM   3876  HD3 PRO A 257     -57.729 -32.745  39.366  1.00 45.66           H  
ATOM   3877  N   GLY A 258     -53.420 -30.965  36.669  1.00 41.73           N  
ATOM   3878  H   GLY A 258     -53.985 -30.337  36.115  1.00 41.73           H  
ATOM   3879  CA  GLY A 258     -51.969 -30.739  36.693  1.00 41.73           C  
ATOM   3880  HA2 GLY A 258     -51.697 -30.035  35.907  1.00 41.73           H  
ATOM   3881  HA3 GLY A 258     -51.478 -31.689  36.480  1.00 41.73           H  
ATOM   3882  C   GLY A 258     -51.432 -30.192  38.032  1.00 41.73           C  
ATOM   3883  O   GLY A 258     -52.195 -29.626  38.819  1.00 41.73           O  
ATOM   3884  N   PRO A 259     -50.122 -30.349  38.305  1.00 56.61           N  
ATOM   3885  CA  PRO A 259     -49.504 -29.923  39.559  1.00 56.61           C  
ATOM   3886  HA  PRO A 259     -50.104 -30.274  40.398  1.00 56.61           H  
ATOM   3887  C   PRO A 259     -49.357 -28.398  39.662  1.00 56.61           C  
ATOM   3888  CB  PRO A 259     -48.140 -30.623  39.591  1.00 56.61           C  
ATOM   3889  HB2 PRO A 259     -48.254 -31.622  40.011  1.00 56.61           H  
ATOM   3890  HB3 PRO A 259     -47.397 -30.056  40.151  1.00 56.61           H  
ATOM   3891  O   PRO A 259     -49.028 -27.717  38.692  1.00 56.61           O  
ATOM   3892  CG  PRO A 259     -47.775 -30.731  38.110  1.00 56.61           C  
ATOM   3893  HG2 PRO A 259     -47.079 -31.549  37.923  1.00 56.61           H  
ATOM   3894  HG3 PRO A 259     -47.359 -29.786  37.761  1.00 56.61           H  
ATOM   3895  CD  PRO A 259     -49.129 -30.976  37.442  1.00 56.61           C  
ATOM   3896  HD2 PRO A 259     -49.321 -32.048  37.388  1.00 56.61           H  
ATOM   3897  HD3 PRO A 259     -49.138 -30.540  36.443  1.00 56.61           H  
ATOM   3898  N   VAL A 260     -49.528 -27.869  40.875  1.00 48.08           N  
ATOM   3899  H   VAL A 260     -49.767 -28.491  41.634  1.00 48.08           H  
ATOM   3900  CA  VAL A 260     -49.211 -26.470  41.211  1.00 48.08           C  
ATOM   3901  HA  VAL A 260     -49.573 -25.837  40.401  1.00 48.08           H  
ATOM   3902  C   VAL A 260     -47.685 -26.319  41.347  1.00 48.08           C  
ATOM   3903  CB  VAL A 260     -49.923 -26.049  42.515  1.00 48.08           C  
ATOM   3904  HB  VAL A 260     -49.588 -26.696  43.325  1.00 48.08           H  
ATOM   3905  O   VAL A 260     -47.069 -27.160  42.008  1.00 48.08           O  
ATOM   3906  CG1 VAL A 260     -49.635 -24.595  42.913  1.00 48.08           C  
ATOM   3907 HG11 VAL A 260     -49.982 -23.914  42.136  1.00 48.08           H  
ATOM   3908 HG12 VAL A 260     -50.151 -24.360  43.844  1.00 48.08           H  
ATOM   3909 HG13 VAL A 260     -48.567 -24.447  43.078  1.00 48.08           H  
ATOM   3910  CG2 VAL A 260     -51.447 -26.190  42.388  1.00 48.08           C  
ATOM   3911 HG21 VAL A 260     -51.812 -25.577  41.564  1.00 48.08           H  
ATOM   3912 HG22 VAL A 260     -51.721 -27.229  42.204  1.00 48.08           H  
ATOM   3913 HG23 VAL A 260     -51.928 -25.871  43.313  1.00 48.08           H  
ATOM   3914  N   PRO A 261     -47.047 -25.278  40.774  1.00 48.52           N  
ATOM   3915  CA  PRO A 261     -45.605 -25.070  40.906  1.00 48.52           C  
ATOM   3916  HA  PRO A 261     -45.078 -25.964  40.572  1.00 48.52           H  
ATOM   3917  C   PRO A 261     -45.215 -24.779  42.364  1.00 48.52           C  
ATOM   3918  CB  PRO A 261     -45.266 -23.912  39.960  1.00 48.52           C  
ATOM   3919  HB2 PRO A 261     -45.006 -24.310  38.979  1.00 48.52           H  
ATOM   3920  HB3 PRO A 261     -44.455 -23.291  40.340  1.00 48.52           H  
ATOM   3921  O   PRO A 261     -45.615 -23.772  42.946  1.00 48.52           O  
ATOM   3922  CG  PRO A 261     -46.578 -23.134  39.856  1.00 48.52           C  
ATOM   3923  HG2 PRO A 261     -46.681 -22.465  40.711  1.00 48.52           H  
ATOM   3924  HG3 PRO A 261     -46.648 -22.578  38.922  1.00 48.52           H  
ATOM   3925  CD  PRO A 261     -47.632 -24.237  39.940  1.00 48.52           C  
ATOM   3926  HD2 PRO A 261     -48.550 -23.837  40.369  1.00 48.52           H  
ATOM   3927  HD3 PRO A 261     -47.825 -24.640  38.946  1.00 48.52           H  
ATOM   3928  N   THR A 262     -44.422 -25.667  42.963  1.00 45.05           N  
ATOM   3929  H   THR A 262     -44.167 -26.507  42.462  1.00 45.05           H  
ATOM   3930  CA  THR A 262     -43.984 -25.566  44.361  1.00 45.05           C  
ATOM   3931  HA  THR A 262     -44.773 -25.094  44.948  1.00 45.05           H  
ATOM   3932  C   THR A 262     -42.716 -24.724  44.496  1.00 45.05           C  
ATOM   3933  CB  THR A 262     -43.725 -26.957  44.959  1.00 45.05           C  
ATOM   3934  HB  THR A 262     -43.288 -26.840  45.951  1.00 45.05           H  
ATOM   3935  O   THR A 262     -41.659 -25.117  43.999  1.00 45.05           O  
ATOM   3936  CG2 THR A 262     -45.003 -27.785  45.086  1.00 45.05           C  
ATOM   3937 HG21 THR A 262     -45.729 -27.253  45.700  1.00 45.05           H  
ATOM   3938 HG22 THR A 262     -44.768 -28.739  45.559  1.00 45.05           H  
ATOM   3939 HG23 THR A 262     -45.431 -27.973  44.102  1.00 45.05           H  
ATOM   3940  OG1 THR A 262     -42.828 -27.675  44.141  1.00 45.05           O  
ATOM   3941  HG1 THR A 262     -42.091 -27.086  43.965  1.00 45.05           H  
ATOM   3942  N   CYS A 263     -42.788 -23.606  45.221  1.00 42.29           N  
ATOM   3943  H   CYS A 263     -43.689 -23.277  45.535  1.00 42.29           H  
ATOM   3944  CA  CYS A 263     -41.607 -22.810  45.563  1.00 42.29           C  
ATOM   3945  HA  CYS A 263     -41.126 -22.519  44.630  1.00 42.29           H  
ATOM   3946  C   CYS A 263     -40.611 -23.620  46.425  1.00 42.29           C  
ATOM   3947  CB  CYS A 263     -42.039 -21.537  46.305  1.00 42.29           C  
ATOM   3948  HB2 CYS A 263     -42.544 -21.809  47.232  1.00 42.29           H  
ATOM   3949  HB3 CYS A 263     -41.155 -20.948  46.551  1.00 42.29           H  
ATOM   3950  O   CYS A 263     -41.042 -24.314  47.351  1.00 42.29           O  
ATOM   3951  SG  CYS A 263     -43.148 -20.549  45.262  1.00 42.29           S  
ATOM   3952  HG  CYS A 263     -43.270 -19.499  46.079  1.00 42.29           H  
ATOM   3953  N   PRO A 264     -39.289 -23.524  46.180  1.00 53.51           N  
ATOM   3954  CA  PRO A 264     -38.285 -24.177  47.018  1.00 53.51           C  
ATOM   3955  HA  PRO A 264     -38.546 -25.230  47.124  1.00 53.51           H  
ATOM   3956  C   PRO A 264     -38.200 -23.520  48.412  1.00 53.51           C  
ATOM   3957  CB  PRO A 264     -36.972 -24.059  46.239  1.00 53.51           C  
ATOM   3958  HB2 PRO A 264     -36.103 -24.013  46.896  1.00 53.51           H  
ATOM   3959  HB3 PRO A 264     -36.883 -24.897  45.548  1.00 53.51           H  
ATOM   3960  O   PRO A 264     -38.424 -22.313  48.537  1.00 53.51           O  
ATOM   3961  CG  PRO A 264     -37.155 -22.763  45.448  1.00 53.51           C  
ATOM   3962  HG2 PRO A 264     -36.541 -22.748  44.547  1.00 53.51           H  
ATOM   3963  HG3 PRO A 264     -36.923 -21.909  46.084  1.00 53.51           H  
ATOM   3964  CD  PRO A 264     -38.647 -22.765  45.117  1.00 53.51           C  
ATOM   3965  HD2 PRO A 264     -39.019 -21.742  45.076  1.00 53.51           H  
ATOM   3966  HD3 PRO A 264     -38.814 -23.267  44.164  1.00 53.51           H  
ATOM   3967  N   PRO A 265     -37.857 -24.276  49.473  1.00 48.19           N  
ATOM   3968  CA  PRO A 265     -37.840 -23.758  50.839  1.00 48.19           C  
ATOM   3969  HA  PRO A 265     -38.787 -23.259  51.043  1.00 48.19           H  
ATOM   3970  C   PRO A 265     -36.697 -22.759  51.078  1.00 48.19           C  
ATOM   3971  CB  PRO A 265     -37.733 -24.993  51.741  1.00 48.19           C  
ATOM   3972  HB2 PRO A 265     -37.183 -24.789  52.659  1.00 48.19           H  
ATOM   3973  HB3 PRO A 265     -38.733 -25.360  51.972  1.00 48.19           H  
ATOM   3974  O   PRO A 265     -35.527 -23.040  50.812  1.00 48.19           O  
ATOM   3975  CG  PRO A 265     -37.010 -26.013  50.860  1.00 48.19           C  
ATOM   3976  HG2 PRO A 265     -37.237 -27.038  51.155  1.00 48.19           H  
ATOM   3977  HG3 PRO A 265     -35.935 -25.833  50.894  1.00 48.19           H  
ATOM   3978  CD  PRO A 265     -37.540 -25.696  49.462  1.00 48.19           C  
ATOM   3979  HD2 PRO A 265     -36.785 -25.929  48.711  1.00 48.19           H  
ATOM   3980  HD3 PRO A 265     -38.450 -26.267  49.276  1.00 48.19           H  
ATOM   3981  N   SER A 266     -37.032 -21.605  51.658  1.00 42.85           N  
ATOM   3982  H   SER A 266     -38.006 -21.426  51.857  1.00 42.85           H  
ATOM   3983  CA  SER A 266     -36.103 -20.539  52.050  1.00 42.85           C  
ATOM   3984  HA  SER A 266     -35.389 -20.388  51.241  1.00 42.85           H  
ATOM   3985  C   SER A 266     -35.298 -20.920  53.302  1.00 42.85           C  
ATOM   3986  CB  SER A 266     -36.878 -19.221  52.220  1.00 42.85           C  
ATOM   3987  HB2 SER A 266     -37.074 -18.803  51.232  1.00 42.85           H  
ATOM   3988  HB3 SER A 266     -36.275 -18.508  52.782  1.00 42.85           H  
ATOM   3989  O   SER A 266     -35.605 -20.516  54.422  1.00 42.85           O  
ATOM   3990  OG  SER A 266     -38.123 -19.428  52.869  1.00 42.85           O  
ATOM   3991  HG  SER A 266     -38.503 -18.575  53.087  1.00 42.85           H  
ATOM   3992  N   ASN A 267     -34.255 -21.731  53.103  1.00 39.02           N  
ATOM   3993  H   ASN A 267     -34.138 -22.080  52.163  1.00 39.02           H  
ATOM   3994  CA  ASN A 267     -33.426 -22.338  54.152  1.00 39.02           C  
ATOM   3995  HA  ASN A 267     -34.093 -22.804  54.877  1.00 39.02           H  
ATOM   3996  C   ASN A 267     -32.563 -21.319  54.938  1.00 39.02           C  
ATOM   3997  CB  ASN A 267     -32.594 -23.456  53.494  1.00 39.02           C  
ATOM   3998  HB2 ASN A 267     -33.250 -24.110  52.920  1.00 39.02           H  
ATOM   3999  HB3 ASN A 267     -31.867 -23.010  52.815  1.00 39.02           H  
ATOM   4000  O   ASN A 267     -31.351 -21.216  54.740  1.00 39.02           O  
ATOM   4001  CG  ASN A 267     -31.857 -24.319  54.505  1.00 39.02           C  
ATOM   4002  ND2 ASN A 267     -30.887 -25.085  54.065  1.00 39.02           N  
ATOM   4003 HD21 ASN A 267     -30.615 -25.059  53.092  1.00 39.02           H  
ATOM   4004 HD22 ASN A 267     -30.420 -25.646  54.763  1.00 39.02           H  
ATOM   4005  OD1 ASN A 267     -32.157 -24.357  55.685  1.00 39.02           O  
ATOM   4006  N   HIS A 268     -33.194 -20.555  55.831  1.00 46.23           N  
ATOM   4007  H   HIS A 268     -34.201 -20.627  55.874  1.00 46.23           H  
ATOM   4008  CA  HIS A 268     -32.529 -19.619  56.735  1.00 46.23           C  
ATOM   4009  HA  HIS A 268     -31.806 -19.040  56.160  1.00 46.23           H  
ATOM   4010  C   HIS A 268     -31.763 -20.340  57.855  1.00 46.23           C  
ATOM   4011  CB  HIS A 268     -33.551 -18.637  57.337  1.00 46.23           C  
ATOM   4012  HB2 HIS A 268     -33.239 -18.373  58.347  1.00 46.23           H  
ATOM   4013  HB3 HIS A 268     -34.526 -19.116  57.420  1.00 46.23           H  
ATOM   4014  O   HIS A 268     -32.351 -20.988  58.718  1.00 46.23           O  
ATOM   4015  CG  HIS A 268     -33.680 -17.351  56.564  1.00 46.23           C  
ATOM   4016  CD2 HIS A 268     -34.495 -17.115  55.491  1.00 46.23           C  
ATOM   4017  HD2 HIS A 268     -35.165 -17.830  55.037  1.00 46.23           H  
ATOM   4018  ND1 HIS A 268     -33.005 -16.179  56.829  1.00 46.23           N  
ATOM   4019  HD1 HIS A 268     -32.347 -16.027  57.579  1.00 46.23           H  
ATOM   4020  CE1 HIS A 268     -33.407 -15.259  55.937  1.00 46.23           C  
ATOM   4021  HE1 HIS A 268     -33.062 -14.236  55.897  1.00 46.23           H  
ATOM   4022  NE2 HIS A 268     -34.313 -15.784  55.099  1.00 46.23           N  
ATOM   4023  N   SER A 269     -30.451 -20.115  57.906  1.00 43.54           N  
ATOM   4024  H   SER A 269     -30.022 -19.623  57.135  1.00 43.54           H  
ATOM   4025  CA  SER A 269     -29.610 -20.337  59.085  1.00 43.54           C  
ATOM   4026  HA  SER A 269     -30.228 -20.271  59.980  1.00 43.54           H  
ATOM   4027  C   SER A 269     -28.547 -19.236  59.147  1.00 43.54           C  
ATOM   4028  CB  SER A 269     -28.985 -21.730  59.041  1.00 43.54           C  
ATOM   4029  HB2 SER A 269     -29.777 -22.470  58.926  1.00 43.54           H  
ATOM   4030  HB3 SER A 269     -28.301 -21.802  58.196  1.00 43.54           H  
ATOM   4031  O   SER A 269     -28.094 -18.757  58.106  1.00 43.54           O  
ATOM   4032  OG  SER A 269     -28.292 -21.976  60.248  1.00 43.54           O  
ATOM   4033  HG  SER A 269     -28.070 -22.910  60.280  1.00 43.54           H  
ATOM   4034  N   SER A 270     -28.191 -18.772  60.347  1.00 52.90           N  
ATOM   4035  H   SER A 270     -28.573 -19.224  61.165  1.00 52.90           H  
ATOM   4036  CA  SER A 270     -27.469 -17.505  60.535  1.00 52.90           C  
ATOM   4037  HA  SER A 270     -27.000 -17.211  59.597  1.00 52.90           H  
ATOM   4038  C   SER A 270     -26.371 -17.596  61.596  1.00 52.90           C  
ATOM   4039  CB  SER A 270     -28.467 -16.402  60.913  1.00 52.90           C  
ATOM   4040  HB2 SER A 270     -27.930 -15.467  61.076  1.00 52.90           H  
ATOM   4041  HB3 SER A 270     -29.175 -16.259  60.096  1.00 52.90           H  
ATOM   4042  O   SER A 270     -26.666 -17.792  62.774  1.00 52.90           O  
ATOM   4043  OG  SER A 270     -29.179 -16.746  62.087  1.00 52.90           O  
ATOM   4044  HG  SER A 270     -28.541 -17.059  62.733  1.00 52.90           H  
ATOM   4045  N   ALA A 271     -25.116 -17.380  61.192  1.00 32.74           N  
ATOM   4046  H   ALA A 271     -24.934 -17.238  60.209  1.00 32.74           H  
ATOM   4047  CA  ALA A 271     -23.965 -17.286  62.090  1.00 32.74           C  
ATOM   4048  HA  ALA A 271     -24.300 -16.906  63.055  1.00 32.74           H  
ATOM   4049  C   ALA A 271     -22.894 -16.320  61.545  1.00 32.74           C  
ATOM   4050  CB  ALA A 271     -23.386 -18.691  62.304  1.00 32.74           C  
ATOM   4051  HB1 ALA A 271     -23.045 -19.103  61.354  1.00 32.74           H  
ATOM   4052  HB2 ALA A 271     -24.149 -19.345  62.726  1.00 32.74           H  
ATOM   4053  HB3 ALA A 271     -22.544 -18.643  62.995  1.00 32.74           H  
ATOM   4054  O   ALA A 271     -22.679 -16.237  60.337  1.00 32.74           O  
ATOM   4055  N   GLN A 272     -22.216 -15.610  62.450  1.00 39.01           N  
ATOM   4056  H   GLN A 272     -22.459 -15.734  63.422  1.00 39.01           H  
ATOM   4057  CA  GLN A 272     -21.053 -14.741  62.217  1.00 39.01           C  
ATOM   4058  HA  GLN A 272     -20.419 -15.155  61.433  1.00 39.01           H  
ATOM   4059  C   GLN A 272     -20.264 -14.606  63.537  1.00 39.01           C  
ATOM   4060  CB  GLN A 272     -21.494 -13.307  61.853  1.00 39.01           C  
ATOM   4061  HB2 GLN A 272     -20.596 -12.691  61.794  1.00 39.01           H  
ATOM   4062  HB3 GLN A 272     -22.105 -12.915  62.666  1.00 39.01           H  
ATOM   4063  O   GLN A 272     -20.875 -14.743  64.599  1.00 39.01           O  
ATOM   4064  CG  GLN A 272     -22.264 -13.109  60.540  1.00 39.01           C  
ATOM   4065  HG2 GLN A 272     -21.692 -13.537  59.717  1.00 39.01           H  
ATOM   4066  HG3 GLN A 272     -23.226 -13.620  60.600  1.00 39.01           H  
ATOM   4067  CD  GLN A 272     -22.525 -11.630  60.243  1.00 39.01           C  
ATOM   4068  NE2 GLN A 272     -23.185 -11.315  59.152  1.00 39.01           N  
ATOM   4069 HE21 GLN A 272     -23.339 -10.328  59.000  1.00 39.01           H  
ATOM   4070 HE22 GLN A 272     -23.518 -12.031  58.522  1.00 39.01           H  
ATOM   4071  OE1 GLN A 272     -22.143 -10.727  60.969  1.00 39.01           O  
ATOM   4072  N   PRO A 273     -18.995 -14.158  63.521  1.00 57.24           N  
ATOM   4073  CA  PRO A 273     -17.904 -14.452  62.590  1.00 57.24           C  
ATOM   4074  HA  PRO A 273     -18.251 -15.000  61.715  1.00 57.24           H  
ATOM   4075  C   PRO A 273     -16.827 -15.313  63.314  1.00 57.24           C  
ATOM   4076  CB  PRO A 273     -17.447 -13.052  62.170  1.00 57.24           C  
ATOM   4077  HB2 PRO A 273     -18.117 -12.681  61.394  1.00 57.24           H  
ATOM   4078  HB3 PRO A 273     -16.422 -13.024  61.800  1.00 57.24           H  
ATOM   4079  O   PRO A 273     -17.129 -15.918  64.343  1.00 57.24           O  
ATOM   4080  CG  PRO A 273     -17.635 -12.206  63.438  1.00 57.24           C  
ATOM   4081  HG2 PRO A 273     -16.688 -12.087  63.964  1.00 57.24           H  
ATOM   4082  HG3 PRO A 273     -18.047 -11.229  63.185  1.00 57.24           H  
ATOM   4083  CD  PRO A 273     -18.613 -13.001  64.312  1.00 57.24           C  
ATOM   4084  HD2 PRO A 273     -18.123 -13.327  65.229  1.00 57.24           H  
ATOM   4085  HD3 PRO A 273     -19.482 -12.389  64.552  1.00 57.24           H  
ATOM   4086  N   PRO A 274     -15.582 -15.426  62.806  1.00 48.57           N  
ATOM   4087  CA  PRO A 274     -14.552 -14.469  63.242  1.00 48.57           C  
ATOM   4088  HA  PRO A 274     -15.004 -13.562  63.644  1.00 48.57           H  
ATOM   4089  C   PRO A 274     -13.583 -14.056  62.106  1.00 48.57           C  
ATOM   4090  CB  PRO A 274     -13.849 -15.204  64.391  1.00 48.57           C  
ATOM   4091  HB2 PRO A 274     -12.865 -14.805  64.636  1.00 48.57           H  
ATOM   4092  HB3 PRO A 274     -14.485 -15.177  65.276  1.00 48.57           H  
ATOM   4093  O   PRO A 274     -13.872 -14.245  60.928  1.00 48.57           O  
ATOM   4094  CG  PRO A 274     -13.771 -16.637  63.873  1.00 48.57           C  
ATOM   4095  HG2 PRO A 274     -12.822 -16.802  63.364  1.00 48.57           H  
ATOM   4096  HG3 PRO A 274     -13.898 -17.352  64.686  1.00 48.57           H  
ATOM   4097  CD  PRO A 274     -14.922 -16.733  62.864  1.00 48.57           C  
ATOM   4098  HD2 PRO A 274     -15.616 -17.517  63.167  1.00 48.57           H  
ATOM   4099  HD3 PRO A 274     -14.524 -16.979  61.879  1.00 48.57           H  
ATOM   4100  N   GLN A 275     -12.440 -13.455  62.455  1.00 43.44           N  
ATOM   4101  H   GLN A 275     -12.227 -13.383  63.440  1.00 43.44           H  
ATOM   4102  CA  GLN A 275     -11.411 -12.945  61.534  1.00 43.44           C  
ATOM   4103  HA  GLN A 275     -11.740 -13.045  60.499  1.00 43.44           H  
ATOM   4104  C   GLN A 275     -10.073 -13.684  61.717  1.00 43.44           C  
ATOM   4105  CB  GLN A 275     -11.147 -11.461  61.848  1.00 43.44           C  
ATOM   4106  HB2 GLN A 275     -10.766 -11.403  62.867  1.00 43.44           H  
ATOM   4107  HB3 GLN A 275     -10.364 -11.096  61.182  1.00 43.44           H  
ATOM   4108  O   GLN A 275      -9.732 -14.026  62.847  1.00 43.44           O  
ATOM   4109  CG  GLN A 275     -12.354 -10.517  61.730  1.00 43.44           C  
ATOM   4110  HG2 GLN A 275     -12.658 -10.454  60.685  1.00 43.44           H  
ATOM   4111  HG3 GLN A 275     -13.191 -10.905  62.309  1.00 43.44           H  
ATOM   4112  CD  GLN A 275     -12.040  -9.111  62.248  1.00 43.44           C  
ATOM   4113  NE2 GLN A 275     -12.916  -8.155  62.040  1.00 43.44           N  
ATOM   4114 HE21 GLN A 275     -13.779  -8.334  61.547  1.00 43.44           H  
ATOM   4115 HE22 GLN A 275     -12.666  -7.247  62.406  1.00 43.44           H  
ATOM   4116  OE1 GLN A 275     -11.019  -8.838  62.855  1.00 43.44           O  
ATOM   4117  N   SER A 276      -9.273 -13.839  60.650  1.00 38.17           N  
ATOM   4118  H   SER A 276      -9.701 -13.750  59.740  1.00 38.17           H  
ATOM   4119  CA  SER A 276      -7.797 -13.663  60.676  1.00 38.17           C  
ATOM   4120  HA  SER A 276      -7.599 -12.611  60.884  1.00 38.17           H  
ATOM   4121  C   SER A 276      -7.111 -14.017  59.338  1.00 38.17           C  
ATOM   4122  CB  SER A 276      -7.074 -14.454  61.785  1.00 38.17           C  
ATOM   4123  HB2 SER A 276      -6.017 -14.551  61.537  1.00 38.17           H  
ATOM   4124  HB3 SER A 276      -7.143 -13.888  62.714  1.00 38.17           H  
ATOM   4125  O   SER A 276      -7.303 -15.109  58.808  1.00 38.17           O  
ATOM   4126  OG  SER A 276      -7.623 -15.732  62.010  1.00 38.17           O  
ATOM   4127  HG  SER A 276      -8.473 -15.585  62.431  1.00 38.17           H  
ATOM   4128  N   PRO A 277      -6.265 -13.116  58.806  1.00 47.91           N  
ATOM   4129  CA  PRO A 277      -5.232 -13.442  57.815  1.00 47.91           C  
ATOM   4130  HA  PRO A 277      -5.215 -14.511  57.600  1.00 47.91           H  
ATOM   4131  C   PRO A 277      -3.821 -12.976  58.259  1.00 47.91           C  
ATOM   4132  CB  PRO A 277      -5.695 -12.654  56.588  1.00 47.91           C  
ATOM   4133  HB2 PRO A 277      -4.892 -12.489  55.869  1.00 47.91           H  
ATOM   4134  HB3 PRO A 277      -6.528 -13.174  56.116  1.00 47.91           H  
ATOM   4135  O   PRO A 277      -3.717 -12.141  59.159  1.00 47.91           O  
ATOM   4136  CG  PRO A 277      -6.189 -11.338  57.204  1.00 47.91           C  
ATOM   4137  HG2 PRO A 277      -6.998 -10.908  56.615  1.00 47.91           H  
ATOM   4138  HG3 PRO A 277      -5.362 -10.632  57.281  1.00 47.91           H  
ATOM   4139  CD  PRO A 277      -6.663 -11.724  58.613  1.00 47.91           C  
ATOM   4140  HD2 PRO A 277      -6.192 -11.084  59.359  1.00 47.91           H  
ATOM   4141  HD3 PRO A 277      -7.747 -11.622  58.671  1.00 47.91           H  
ATOM   4142  N   PRO A 278      -2.724 -13.373  57.577  1.00 53.84           N  
ATOM   4143  CA  PRO A 278      -2.533 -14.500  56.659  1.00 53.84           C  
ATOM   4144  HA  PRO A 278      -3.471 -14.979  56.377  1.00 53.84           H  
ATOM   4145  C   PRO A 278      -1.583 -15.555  57.290  1.00 53.84           C  
ATOM   4146  CB  PRO A 278      -1.909 -13.805  55.442  1.00 53.84           C  
ATOM   4147  HB2 PRO A 278      -1.407 -14.492  54.760  1.00 53.84           H  
ATOM   4148  HB3 PRO A 278      -2.679 -13.254  54.904  1.00 53.84           H  
ATOM   4149  O   PRO A 278      -1.401 -15.598  58.505  1.00 53.84           O  
ATOM   4150  CG  PRO A 278      -0.933 -12.816  56.090  1.00 53.84           C  
ATOM   4151  HG2 PRO A 278       0.033 -13.294  56.249  1.00 53.84           H  
ATOM   4152  HG3 PRO A 278      -0.819 -11.921  55.478  1.00 53.84           H  
ATOM   4153  CD  PRO A 278      -1.570 -12.490  57.447  1.00 53.84           C  
ATOM   4154  HD2 PRO A 278      -0.862 -12.672  58.255  1.00 53.84           H  
ATOM   4155  HD3 PRO A 278      -1.886 -11.447  57.464  1.00 53.84           H  
ATOM   4156  N   SER A 279      -0.928 -16.404  56.487  1.00 41.39           N  
ATOM   4157  H   SER A 279      -1.122 -16.387  55.496  1.00 41.39           H  
ATOM   4158  CA  SER A 279       0.243 -17.198  56.913  1.00 41.39           C  
ATOM   4159  HA  SER A 279       0.839 -16.595  57.598  1.00 41.39           H  
ATOM   4160  C   SER A 279       1.158 -17.553  55.735  1.00 41.39           C  
ATOM   4161  CB  SER A 279      -0.198 -18.460  57.661  1.00 41.39           C  
ATOM   4162  HB2 SER A 279       0.573 -19.227  57.597  1.00 41.39           H  
ATOM   4163  HB3 SER A 279      -1.123 -18.849  57.235  1.00 41.39           H  
ATOM   4164  O   SER A 279       0.720 -17.554  54.588  1.00 41.39           O  
ATOM   4165  OG  SER A 279      -0.382 -18.124  59.019  1.00 41.39           O  
ATOM   4166  HG  SER A 279      -0.880 -17.304  59.061  1.00 41.39           H  
ATOM   4167  N   HIS A 280       2.442 -17.814  56.012  1.00 43.53           N  
ATOM   4168  H   HIS A 280       2.727 -17.828  56.981  1.00 43.53           H  
ATOM   4169  CA  HIS A 280       3.511 -17.828  55.003  1.00 43.53           C  
ATOM   4170  HA  HIS A 280       3.076 -17.933  54.009  1.00 43.53           H  
ATOM   4171  C   HIS A 280       4.506 -18.992  55.194  1.00 43.53           C  
ATOM   4172  CB  HIS A 280       4.209 -16.453  55.053  1.00 43.53           C  
ATOM   4173  HB2 HIS A 280       4.358 -16.174  56.097  1.00 43.53           H  
ATOM   4174  HB3 HIS A 280       3.549 -15.709  54.609  1.00 43.53           H  
ATOM   4175  O   HIS A 280       5.279 -19.014  56.155  1.00 43.53           O  
ATOM   4176  CG  HIS A 280       5.561 -16.375  54.383  1.00 43.53           C  
ATOM   4177  CD2 HIS A 280       5.870 -15.776  53.191  1.00 43.53           C  
ATOM   4178  HD2 HIS A 280       5.173 -15.297  52.519  1.00 43.53           H  
ATOM   4179  ND1 HIS A 280       6.745 -16.810  54.933  1.00 43.53           N  
ATOM   4180  HD1 HIS A 280       6.829 -17.317  55.802  1.00 43.53           H  
ATOM   4181  CE1 HIS A 280       7.743 -16.473  54.104  1.00 43.53           C  
ATOM   4182  HE1 HIS A 280       8.790 -16.667  54.281  1.00 43.53           H  
ATOM   4183  NE2 HIS A 280       7.257 -15.860  53.016  1.00 43.53           N  
ATOM   4184  N   ARG A 281       4.534 -19.908  54.216  1.00 39.61           N  
ATOM   4185  H   ARG A 281       3.817 -19.834  53.509  1.00 39.61           H  
ATOM   4186  CA  ARG A 281       5.658 -20.796  53.844  1.00 39.61           C  
ATOM   4187  HA  ARG A 281       6.584 -20.311  54.151  1.00 39.61           H  
ATOM   4188  C   ARG A 281       5.662 -20.900  52.305  1.00 39.61           C  
ATOM   4189  CB  ARG A 281       5.542 -22.171  54.531  1.00 39.61           C  
ATOM   4190  HB2 ARG A 281       6.252 -22.856  54.069  1.00 39.61           H  
ATOM   4191  HB3 ARG A 281       4.539 -22.575  54.392  1.00 39.61           H  
ATOM   4192  O   ARG A 281       4.589 -20.820  51.722  1.00 39.61           O  
ATOM   4193  CG  ARG A 281       5.868 -22.070  56.030  1.00 39.61           C  
ATOM   4194  HG2 ARG A 281       6.803 -21.521  56.146  1.00 39.61           H  
ATOM   4195  HG3 ARG A 281       5.073 -21.525  56.537  1.00 39.61           H  
ATOM   4196  CD  ARG A 281       6.017 -23.435  56.708  1.00 39.61           C  
ATOM   4197  HD2 ARG A 281       5.048 -23.934  56.705  1.00 39.61           H  
ATOM   4198  HD3 ARG A 281       6.730 -24.034  56.142  1.00 39.61           H  
ATOM   4199  NE  ARG A 281       6.508 -23.265  58.090  1.00 39.61           N  
ATOM   4200  HE  ARG A 281       6.839 -22.341  58.327  1.00 39.61           H  
ATOM   4201  NH1 ARG A 281       6.168 -25.408  58.844  1.00 39.61           N  
ATOM   4202 HH11 ARG A 281       5.765 -25.646  57.950  1.00 39.61           H  
ATOM   4203 HH12 ARG A 281       6.211 -26.094  59.585  1.00 39.61           H  
ATOM   4204  NH2 ARG A 281       7.064 -23.886  60.209  1.00 39.61           N  
ATOM   4205 HH21 ARG A 281       7.381 -22.946  60.399  1.00 39.61           H  
ATOM   4206 HH22 ARG A 281       7.101 -24.584  60.938  1.00 39.61           H  
ATOM   4207  CZ  ARG A 281       6.577 -24.185  59.037  1.00 39.61           C  
ATOM   4208  N   GLN A 282       6.776 -20.901  51.566  1.00 39.19           N  
ATOM   4209  H   GLN A 282       6.526 -20.744  50.599  1.00 39.19           H  
ATOM   4210  CA  GLN A 282       8.106 -21.526  51.722  1.00 39.19           C  
ATOM   4211  HA  GLN A 282       8.714 -21.068  50.941  1.00 39.19           H  
ATOM   4212  C   GLN A 282       8.135 -23.031  51.413  1.00 39.19           C  
ATOM   4213  CB  GLN A 282       8.845 -21.221  53.037  1.00 39.19           C  
ATOM   4214  HB2 GLN A 282       9.788 -21.767  53.028  1.00 39.19           H  
ATOM   4215  HB3 GLN A 282       8.274 -21.607  53.882  1.00 39.19           H  
ATOM   4216  O   GLN A 282       7.227 -23.761  51.797  1.00 39.19           O  
ATOM   4217  CG  GLN A 282       9.186 -19.740  53.246  1.00 39.19           C  
ATOM   4218  HG2 GLN A 282       9.821 -19.404  52.427  1.00 39.19           H  
ATOM   4219  HG3 GLN A 282       8.277 -19.138  53.239  1.00 39.19           H  
ATOM   4220  CD  GLN A 282       9.913 -19.515  54.571  1.00 39.19           C  
ATOM   4221  NE2 GLN A 282      10.800 -18.548  54.650  1.00 39.19           N  
ATOM   4222 HE21 GLN A 282      11.273 -18.450  55.537  1.00 39.19           H  
ATOM   4223 HE22 GLN A 282      11.032 -17.982  53.846  1.00 39.19           H  
ATOM   4224  OE1 GLN A 282       9.693 -20.194  55.560  1.00 39.19           O  
ATOM   4225  N   ASN A 283       9.255 -23.460  50.808  1.00 35.93           N  
ATOM   4226  H   ASN A 283       9.952 -22.753  50.627  1.00 35.93           H  
ATOM   4227  CA  ASN A 283       9.559 -24.786  50.244  1.00 35.93           C  
ATOM   4228  HA  ASN A 283      10.616 -24.735  49.980  1.00 35.93           H  
ATOM   4229  C   ASN A 283       8.805 -25.128  48.928  1.00 35.93           C  
ATOM   4230  CB  ASN A 283       9.464 -25.868  51.340  1.00 35.93           C  
ATOM   4231  HB2 ASN A 283       9.604 -26.862  50.914  1.00 35.93           H  
ATOM   4232  HB3 ASN A 283       8.467 -25.868  51.780  1.00 35.93           H  
ATOM   4233  O   ASN A 283       7.607 -24.904  48.830  1.00 35.93           O  
ATOM   4234  CG  ASN A 283      10.507 -25.687  52.427  1.00 35.93           C  
ATOM   4235  ND2 ASN A 283      10.194 -26.039  53.650  1.00 35.93           N  
ATOM   4236 HD21 ASN A 283       9.280 -26.423  53.841  1.00 35.93           H  
ATOM   4237 HD22 ASN A 283      10.911 -25.923  54.352  1.00 35.93           H  
ATOM   4238  OD1 ASN A 283      11.628 -25.262  52.192  1.00 35.93           O  
ATOM   4239  N   GLN A 284       9.454 -25.675  47.886  1.00 33.92           N  
ATOM   4240  H   GLN A 284       8.877 -25.902  47.089  1.00 33.92           H  
ATOM   4241  CA  GLN A 284      10.906 -25.860  47.707  1.00 33.92           C  
ATOM   4242  HA  GLN A 284      11.411 -24.988  48.123  1.00 33.92           H  
ATOM   4243  C   GLN A 284      11.345 -25.936  46.233  1.00 33.92           C  
ATOM   4244  CB  GLN A 284      11.382 -27.132  48.439  1.00 33.92           C  
ATOM   4245  HB2 GLN A 284      11.481 -27.958  47.735  1.00 33.92           H  
ATOM   4246  HB3 GLN A 284      10.638 -27.441  49.173  1.00 33.92           H  
ATOM   4247  O   GLN A 284      10.590 -26.349  45.358  1.00 33.92           O  
ATOM   4248  CG  GLN A 284      12.721 -26.910  49.161  1.00 33.92           C  
ATOM   4249  HG2 GLN A 284      13.535 -26.899  48.436  1.00 33.92           H  
ATOM   4250  HG3 GLN A 284      12.709 -25.948  49.673  1.00 33.92           H  
ATOM   4251  CD  GLN A 284      12.987 -28.002  50.189  1.00 33.92           C  
ATOM   4252  NE2 GLN A 284      13.016 -27.681  51.463  1.00 33.92           N  
ATOM   4253 HE21 GLN A 284      12.841 -26.733  51.762  1.00 33.92           H  
ATOM   4254 HE22 GLN A 284      13.219 -28.438  52.101  1.00 33.92           H  
ATOM   4255  OE1 GLN A 284      13.138 -29.167  49.875  1.00 33.92           O  
ATOM   4256  N   SER A 285      12.602 -25.566  45.992  1.00 40.42           N  
ATOM   4257  H   SER A 285      13.150 -25.207  46.760  1.00 40.42           H  
ATOM   4258  CA  SER A 285      13.380 -25.753  44.760  1.00 40.42           C  
ATOM   4259  HA  SER A 285      13.212 -26.759  44.376  1.00 40.42           H  
ATOM   4260  C   SER A 285      14.878 -25.593  45.122  1.00 40.42           C  
ATOM   4261  CB  SER A 285      12.923 -24.725  43.708  1.00 40.42           C  
ATOM   4262  HB2 SER A 285      13.363 -24.957  42.738  1.00 40.42           H  
ATOM   4263  HB3 SER A 285      11.840 -24.781  43.602  1.00 40.42           H  
ATOM   4264  O   SER A 285      15.157 -25.163  46.248  1.00 40.42           O  
ATOM   4265  OG  SER A 285      13.288 -23.409  44.071  1.00 40.42           O  
ATOM   4266  HG  SER A 285      12.791 -22.787  43.534  1.00 40.42           H  
ATOM   4267  N   PRO A 286      15.856 -25.896  44.240  1.00 45.00           N  
ATOM   4268  CA  PRO A 286      15.748 -26.394  42.866  1.00 45.00           C  
ATOM   4269  HA  PRO A 286      14.717 -26.567  42.558  1.00 45.00           H  
ATOM   4270  C   PRO A 286      16.553 -27.706  42.650  1.00 45.00           C  
ATOM   4271  CB  PRO A 286      16.348 -25.204  42.099  1.00 45.00           C  
ATOM   4272  HB2 PRO A 286      16.627 -25.430  41.070  1.00 45.00           H  
ATOM   4273  HB3 PRO A 286      15.639 -24.376  42.106  1.00 45.00           H  
ATOM   4274  O   PRO A 286      16.843 -28.430  43.593  1.00 45.00           O  
ATOM   4275  CG  PRO A 286      17.565 -24.832  42.957  1.00 45.00           C  
ATOM   4276  HG2 PRO A 286      17.748 -23.758  42.927  1.00 45.00           H  
ATOM   4277  HG3 PRO A 286      18.448 -25.377  42.622  1.00 45.00           H  
ATOM   4278  CD  PRO A 286      17.180 -25.292  44.367  1.00 45.00           C  
ATOM   4279  HD2 PRO A 286      17.163 -24.431  45.036  1.00 45.00           H  
ATOM   4280  HD3 PRO A 286      17.894 -26.029  44.735  1.00 45.00           H  
ATOM   4281  N   ALA A 287      16.957 -27.948  41.395  1.00 28.75           N  
ATOM   4282  H   ALA A 287      16.585 -27.322  40.695  1.00 28.75           H  
ATOM   4283  CA  ALA A 287      18.088 -28.777  40.952  1.00 28.75           C  
ATOM   4284  HA  ALA A 287      18.116 -28.656  39.869  1.00 28.75           H  
ATOM   4285  C   ALA A 287      18.067 -30.305  41.196  1.00 28.75           C  
ATOM   4286  CB  ALA A 287      19.398 -28.147  41.453  1.00 28.75           C  
ATOM   4287  HB1 ALA A 287      19.454 -27.101  41.151  1.00 28.75           H  
ATOM   4288  HB2 ALA A 287      19.448 -28.213  42.540  1.00 28.75           H  
ATOM   4289  HB3 ALA A 287      20.250 -28.680  41.031  1.00 28.75           H  
ATOM   4290  O   ALA A 287      18.210 -30.802  42.309  1.00 28.75           O  
ATOM   4291  N   ARG A 288      18.116 -31.063  40.087  1.00 39.48           N  
ATOM   4292  H   ARG A 288      17.912 -30.615  39.205  1.00 39.48           H  
ATOM   4293  CA  ARG A 288      18.769 -32.386  40.048  1.00 39.48           C  
ATOM   4294  HA  ARG A 288      19.595 -32.328  40.756  1.00 39.48           H  
ATOM   4295  C   ARG A 288      19.431 -32.683  38.695  1.00 39.48           C  
ATOM   4296  CB  ARG A 288      17.820 -33.498  40.544  1.00 39.48           C  
ATOM   4297  HB2 ARG A 288      17.133 -33.087  41.284  1.00 39.48           H  
ATOM   4298  HB3 ARG A 288      17.233 -33.910  39.724  1.00 39.48           H  
ATOM   4299  O   ARG A 288      19.127 -33.667  38.032  1.00 39.48           O  
ATOM   4300  CG  ARG A 288      18.659 -34.590  41.226  1.00 39.48           C  
ATOM   4301  HG2 ARG A 288      19.248 -34.121  42.014  1.00 39.48           H  
ATOM   4302  HG3 ARG A 288      19.342 -35.042  40.506  1.00 39.48           H  
ATOM   4303  CD  ARG A 288      17.800 -35.688  41.861  1.00 39.48           C  
ATOM   4304  HD2 ARG A 288      17.439 -36.351  41.076  1.00 39.48           H  
ATOM   4305  HD3 ARG A 288      16.938 -35.225  42.341  1.00 39.48           H  
ATOM   4306  NE  ARG A 288      18.572 -36.414  42.893  1.00 39.48           N  
ATOM   4307  HE  ARG A 288      19.016 -35.832  43.589  1.00 39.48           H  
ATOM   4308  NH1 ARG A 288      18.191 -38.586  42.225  1.00 39.48           N  
ATOM   4309 HH11 ARG A 288      18.318 -39.578  42.363  1.00 39.48           H  
ATOM   4310 HH12 ARG A 288      17.643 -38.247  41.447  1.00 39.48           H  
ATOM   4311  NH2 ARG A 288      19.426 -38.183  44.036  1.00 39.48           N  
ATOM   4312 HH21 ARG A 288      19.860 -37.549  44.692  1.00 39.48           H  
ATOM   4313 HH22 ARG A 288      19.536 -39.180  44.157  1.00 39.48           H  
ATOM   4314  CZ  ARG A 288      18.724 -37.719  43.041  1.00 39.48           C  
ATOM   4315  N   SER A 289      20.330 -31.797  38.276  1.00 36.18           N  
ATOM   4316  H   SER A 289      20.559 -31.017  38.875  1.00 36.18           H  
ATOM   4317  CA  SER A 289      21.158 -31.956  37.074  1.00 36.18           C  
ATOM   4318  HA  SER A 289      20.544 -32.333  36.256  1.00 36.18           H  
ATOM   4319  C   SER A 289      22.323 -32.925  37.305  1.00 36.18           C  
ATOM   4320  CB  SER A 289      21.723 -30.588  36.672  1.00 36.18           C  
ATOM   4321  HB2 SER A 289      20.913 -29.957  36.306  1.00 36.18           H  
ATOM   4322  HB3 SER A 289      22.459 -30.710  35.878  1.00 36.18           H  
ATOM   4323  O   SER A 289      23.088 -32.733  38.250  1.00 36.18           O  
ATOM   4324  OG  SER A 289      22.320 -29.969  37.799  1.00 36.18           O  
ATOM   4325  HG  SER A 289      22.990 -30.565  38.141  1.00 36.18           H  
ATOM   4326  N   LEU A 290      22.518 -33.887  36.398  1.00 35.65           N  
ATOM   4327  H   LEU A 290      21.849 -33.991  35.649  1.00 35.65           H  
ATOM   4328  CA  LEU A 290      23.773 -34.632  36.228  1.00 35.65           C  
ATOM   4329  HA  LEU A 290      24.557 -34.045  36.707  1.00 35.65           H  
ATOM   4330  C   LEU A 290      24.125 -34.754  34.725  1.00 35.65           C  
ATOM   4331  CB  LEU A 290      23.694 -36.015  36.908  1.00 35.65           C  
ATOM   4332  HB2 LEU A 290      22.751 -36.485  36.628  1.00 35.65           H  
ATOM   4333  HB3 LEU A 290      24.496 -36.640  36.515  1.00 35.65           H  
ATOM   4334  O   LEU A 290      23.210 -34.674  33.904  1.00 35.65           O  
ATOM   4335  CG  LEU A 290      23.818 -36.002  38.446  1.00 35.65           C  
ATOM   4336  HG  LEU A 290      23.025 -35.389  38.873  1.00 35.65           H  
ATOM   4337  CD1 LEU A 290      23.658 -37.426  38.982  1.00 35.65           C  
ATOM   4338 HD11 LEU A 290      24.450 -38.064  38.589  1.00 35.65           H  
ATOM   4339 HD12 LEU A 290      23.708 -37.420  40.071  1.00 35.65           H  
ATOM   4340 HD13 LEU A 290      22.692 -37.827  38.675  1.00 35.65           H  
ATOM   4341  CD2 LEU A 290      25.177 -35.483  38.929  1.00 35.65           C  
ATOM   4342 HD21 LEU A 290      25.280 -34.423  38.699  1.00 35.65           H  
ATOM   4343 HD22 LEU A 290      25.984 -36.042  38.456  1.00 35.65           H  
ATOM   4344 HD23 LEU A 290      25.250 -35.595  40.011  1.00 35.65           H  
ATOM   4345  N   PRO A 291      25.414 -34.903  34.347  1.00 41.67           N  
ATOM   4346  CA  PRO A 291      25.881 -34.795  32.957  1.00 41.67           C  
ATOM   4347  HA  PRO A 291      25.085 -34.487  32.278  1.00 41.67           H  
ATOM   4348  C   PRO A 291      26.533 -36.097  32.437  1.00 41.67           C  
ATOM   4349  CB  PRO A 291      26.928 -33.685  33.082  1.00 41.67           C  
ATOM   4350  HB2 PRO A 291      27.603 -33.635  32.227  1.00 41.67           H  
ATOM   4351  HB3 PRO A 291      26.431 -32.725  33.223  1.00 41.67           H  
ATOM   4352  O   PRO A 291      26.615 -37.074  33.178  1.00 41.67           O  
ATOM   4353  CG  PRO A 291      27.663 -34.083  34.367  1.00 41.67           C  
ATOM   4354  HG2 PRO A 291      28.460 -34.790  34.138  1.00 41.67           H  
ATOM   4355  HG3 PRO A 291      28.069 -33.208  34.875  1.00 41.67           H  
ATOM   4356  CD  PRO A 291      26.589 -34.775  35.213  1.00 41.67           C  
ATOM   4357  HD2 PRO A 291      26.402 -34.153  36.088  1.00 41.67           H  
ATOM   4358  HD3 PRO A 291      26.934 -35.760  35.529  1.00 41.67           H  
ATOM   4359  N   SER A 292      27.069 -36.087  31.204  1.00 31.45           N  
ATOM   4360  H   SER A 292      26.699 -35.400  30.563  1.00 31.45           H  
ATOM   4361  CA  SER A 292      28.381 -36.656  30.776  1.00 31.45           C  
ATOM   4362  HA  SER A 292      29.147 -35.961  31.121  1.00 31.45           H  
ATOM   4363  C   SER A 292      28.485 -36.749  29.229  1.00 31.45           C  
ATOM   4364  CB  SER A 292      28.696 -38.034  31.377  1.00 31.45           C  
ATOM   4365  HB2 SER A 292      29.530 -38.490  30.844  1.00 31.45           H  
ATOM   4366  HB3 SER A 292      27.828 -38.688  31.297  1.00 31.45           H  
ATOM   4367  O   SER A 292      27.447 -36.649  28.576  1.00 31.45           O  
ATOM   4368  OG  SER A 292      29.072 -37.868  32.730  1.00 31.45           O  
ATOM   4369  HG  SER A 292      28.246 -37.727  33.198  1.00 31.45           H  
ATOM   4370  N   PRO A 293      29.691 -36.874  28.618  1.00 41.34           N  
ATOM   4371  CA  PRO A 293      29.909 -36.586  27.187  1.00 41.34           C  
ATOM   4372  HA  PRO A 293      28.971 -36.387  26.669  1.00 41.34           H  
ATOM   4373  C   PRO A 293      30.667 -37.699  26.401  1.00 41.34           C  
ATOM   4374  CB  PRO A 293      30.721 -35.285  27.290  1.00 41.34           C  
ATOM   4375  HB2 PRO A 293      31.304 -35.054  26.398  1.00 41.34           H  
ATOM   4376  HB3 PRO A 293      30.038 -34.460  27.493  1.00 41.34           H  
ATOM   4377  O   PRO A 293      30.782 -38.821  26.884  1.00 41.34           O  
ATOM   4378  CG  PRO A 293      31.621 -35.502  28.517  1.00 41.34           C  
ATOM   4379  HG2 PRO A 293      32.640 -35.751  28.219  1.00 41.34           H  
ATOM   4380  HG3 PRO A 293      31.620 -34.610  29.143  1.00 41.34           H  
ATOM   4381  CD  PRO A 293      30.989 -36.684  29.256  1.00 41.34           C  
ATOM   4382  HD2 PRO A 293      30.935 -36.472  30.324  1.00 41.34           H  
ATOM   4383  HD3 PRO A 293      31.595 -37.578  29.108  1.00 41.34           H  
ATOM   4384  N   VAL A 294      31.264 -37.331  25.244  1.00 30.97           N  
ATOM   4385  H   VAL A 294      31.065 -36.389  24.938  1.00 30.97           H  
ATOM   4386  CA  VAL A 294      32.174 -38.119  24.353  1.00 30.97           C  
ATOM   4387  HA  VAL A 294      32.439 -37.429  23.552  1.00 30.97           H  
ATOM   4388  C   VAL A 294      31.454 -39.290  23.614  1.00 30.97           C  
ATOM   4389  CB  VAL A 294      33.528 -38.482  25.056  1.00 30.97           C  
ATOM   4390  HB  VAL A 294      33.583 -39.562  25.195  1.00 30.97           H  
ATOM   4391  O   VAL A 294      30.432 -39.766  24.087  1.00 30.97           O  
ATOM   4392  CG1 VAL A 294      34.742 -38.005  24.236  1.00 30.97           C  
ATOM   4393 HG11 VAL A 294      35.670 -38.274  24.741  1.00 30.97           H  
ATOM   4394 HG12 VAL A 294      34.779 -38.493  23.262  1.00 30.97           H  
ATOM   4395 HG13 VAL A 294      34.709 -36.924  24.098  1.00 30.97           H  
ATOM   4396  CG2 VAL A 294      33.808 -37.821  26.425  1.00 30.97           C  
ATOM   4397 HG21 VAL A 294      33.139 -38.225  27.185  1.00 30.97           H  
ATOM   4398 HG22 VAL A 294      34.817 -38.056  26.763  1.00 30.97           H  
ATOM   4399 HG23 VAL A 294      33.698 -36.739  26.355  1.00 30.97           H  
ATOM   4400  N   THR A 295      31.797 -39.758  22.397  1.00 33.42           N  
ATOM   4401  H   THR A 295      31.133 -40.441  22.061  1.00 33.42           H  
ATOM   4402  CA  THR A 295      32.980 -39.584  21.517  1.00 33.42           C  
ATOM   4403  HA  THR A 295      33.468 -38.634  21.734  1.00 33.42           H  
ATOM   4404  C   THR A 295      32.607 -39.632  20.016  1.00 33.42           C  
ATOM   4405  CB  THR A 295      33.961 -40.764  21.721  1.00 33.42           C  
ATOM   4406  HB  THR A 295      33.512 -41.668  21.311  1.00 33.42           H  
ATOM   4407  O   THR A 295      31.748 -40.436  19.657  1.00 33.42           O  
ATOM   4408  CG2 THR A 295      35.334 -40.563  21.075  1.00 33.42           C  
ATOM   4409 HG21 THR A 295      35.994 -41.385  21.354  1.00 33.42           H  
ATOM   4410 HG22 THR A 295      35.247 -40.560  19.988  1.00 33.42           H  
ATOM   4411 HG23 THR A 295      35.776 -39.625  21.409  1.00 33.42           H  
ATOM   4412  OG1 THR A 295      34.209 -40.998  23.084  1.00 33.42           O  
ATOM   4413  HG1 THR A 295      34.455 -41.920  23.188  1.00 33.42           H  
ATOM   4414  N   PRO A 296      33.270 -38.870  19.116  1.00 55.83           N  
ATOM   4415  CA  PRO A 296      33.053 -38.955  17.664  1.00 55.83           C  
ATOM   4416  HA  PRO A 296      32.058 -39.347  17.449  1.00 55.83           H  
ATOM   4417  C   PRO A 296      34.107 -39.790  16.886  1.00 55.83           C  
ATOM   4418  CB  PRO A 296      33.089 -37.492  17.210  1.00 55.83           C  
ATOM   4419  HB2 PRO A 296      33.352 -37.391  16.157  1.00 55.83           H  
ATOM   4420  HB3 PRO A 296      32.119 -37.032  17.400  1.00 55.83           H  
ATOM   4421  O   PRO A 296      35.296 -39.472  16.935  1.00 55.83           O  
ATOM   4422  CG  PRO A 296      34.141 -36.860  18.127  1.00 55.83           C  
ATOM   4423  HG2 PRO A 296      33.936 -35.802  18.294  1.00 55.83           H  
ATOM   4424  HG3 PRO A 296      35.135 -36.983  17.698  1.00 55.83           H  
ATOM   4425  CD  PRO A 296      34.033 -37.664  19.427  1.00 55.83           C  
ATOM   4426  HD2 PRO A 296      33.498 -37.070  20.167  1.00 55.83           H  
ATOM   4427  HD3 PRO A 296      35.028 -37.917  19.794  1.00 55.83           H  
ATOM   4428  N   PRO A 297      33.690 -40.783  16.076  1.00 39.12           N  
ATOM   4429  CA  PRO A 297      34.350 -41.194  14.826  1.00 39.12           C  
ATOM   4430  HA  PRO A 297      35.410 -40.944  14.866  1.00 39.12           H  
ATOM   4431  C   PRO A 297      33.680 -40.486  13.618  1.00 39.12           C  
ATOM   4432  CB  PRO A 297      34.174 -42.712  14.804  1.00 39.12           C  
ATOM   4433  HB2 PRO A 297      34.946 -43.174  15.418  1.00 39.12           H  
ATOM   4434  HB3 PRO A 297      34.200 -43.113  13.791  1.00 39.12           H  
ATOM   4435  O   PRO A 297      32.479 -40.237  13.659  1.00 39.12           O  
ATOM   4436  CG  PRO A 297      32.804 -42.916  15.464  1.00 39.12           C  
ATOM   4437  HG2 PRO A 297      32.764 -43.860  16.007  1.00 39.12           H  
ATOM   4438  HG3 PRO A 297      32.026 -42.890  14.701  1.00 39.12           H  
ATOM   4439  CD  PRO A 297      32.626 -41.719  16.407  1.00 39.12           C  
ATOM   4440  HD2 PRO A 297      31.648 -41.264  16.252  1.00 39.12           H  
ATOM   4441  HD3 PRO A 297      32.728 -42.045  17.442  1.00 39.12           H  
ATOM   4442  N   LEU A 298      34.341 -39.992  12.561  1.00 32.45           N  
ATOM   4443  H   LEU A 298      33.713 -39.376  12.064  1.00 32.45           H  
ATOM   4444  CA  LEU A 298      35.459 -40.446  11.700  1.00 32.45           C  
ATOM   4445  HA  LEU A 298      35.806 -39.506  11.270  1.00 32.45           H  
ATOM   4446  C   LEU A 298      35.013 -41.314  10.486  1.00 32.45           C  
ATOM   4447  CB  LEU A 298      36.685 -41.007  12.444  1.00 32.45           C  
ATOM   4448  HB2 LEU A 298      36.370 -41.835  13.080  1.00 32.45           H  
ATOM   4449  HB3 LEU A 298      37.366 -41.430  11.706  1.00 32.45           H  
ATOM   4450  O   LEU A 298      34.213 -42.228  10.676  1.00 32.45           O  
ATOM   4451  CG  LEU A 298      37.472 -39.966  13.266  1.00 32.45           C  
ATOM   4452  HG  LEU A 298      36.796 -39.430  13.933  1.00 32.45           H  
ATOM   4453  CD1 LEU A 298      38.526 -40.681  14.111  1.00 32.45           C  
ATOM   4454 HD11 LEU A 298      38.038 -41.386  14.784  1.00 32.45           H  
ATOM   4455 HD12 LEU A 298      39.070 -39.954  14.714  1.00 32.45           H  
ATOM   4456 HD13 LEU A 298      39.225 -41.217  13.470  1.00 32.45           H  
ATOM   4457  CD2 LEU A 298      38.199 -38.949  12.378  1.00 32.45           C  
ATOM   4458 HD21 LEU A 298      37.483 -38.321  11.848  1.00 32.45           H  
ATOM   4459 HD22 LEU A 298      38.840 -39.463  11.662  1.00 32.45           H  
ATOM   4460 HD23 LEU A 298      38.814 -38.298  13.001  1.00 32.45           H  
ATOM   4461  N   PRO A 299      35.480 -41.029   9.241  1.00 56.23           N  
ATOM   4462  CA  PRO A 299      34.836 -41.516   8.009  1.00 56.23           C  
ATOM   4463  HA  PRO A 299      33.798 -41.779   8.213  1.00 56.23           H  
ATOM   4464  C   PRO A 299      35.512 -42.714   7.309  1.00 56.23           C  
ATOM   4465  CB  PRO A 299      34.860 -40.301   7.077  1.00 56.23           C  
ATOM   4466  HB2 PRO A 299      34.075 -39.601   7.365  1.00 56.23           H  
ATOM   4467  HB3 PRO A 299      34.759 -40.576   6.027  1.00 56.23           H  
ATOM   4468  O   PRO A 299      36.734 -42.848   7.307  1.00 56.23           O  
ATOM   4469  CG  PRO A 299      36.230 -39.695   7.379  1.00 56.23           C  
ATOM   4470  HG2 PRO A 299      36.263 -38.634   7.133  1.00 56.23           H  
ATOM   4471  HG3 PRO A 299      37.008 -40.234   6.838  1.00 56.23           H  
ATOM   4472  CD  PRO A 299      36.381 -39.929   8.884  1.00 56.23           C  
ATOM   4473  HD2 PRO A 299      37.414 -40.174   9.130  1.00 56.23           H  
ATOM   4474  HD3 PRO A 299      36.081 -39.007   9.382  1.00 56.23           H  
ATOM   4475  N   LEU A 300      34.702 -43.508   6.597  1.00 29.96           N  
ATOM   4476  H   LEU A 300      33.709 -43.333   6.661  1.00 29.96           H  
ATOM   4477  CA  LEU A 300      35.074 -44.571   5.645  1.00 29.96           C  
ATOM   4478  HA  LEU A 300      36.008 -44.320   5.144  1.00 29.96           H  
ATOM   4479  C   LEU A 300      33.952 -44.705   4.585  1.00 29.96           C  
ATOM   4480  CB  LEU A 300      35.206 -45.909   6.414  1.00 29.96           C  
ATOM   4481  HB2 LEU A 300      35.165 -46.735   5.705  1.00 29.96           H  
ATOM   4482  HB3 LEU A 300      34.331 -46.017   7.056  1.00 29.96           H  
ATOM   4483  O   LEU A 300      32.791 -44.525   4.937  1.00 29.96           O  
ATOM   4484  CG  LEU A 300      36.467 -46.091   7.283  1.00 29.96           C  
ATOM   4485  HG  LEU A 300      36.493 -45.328   8.061  1.00 29.96           H  
ATOM   4486  CD1 LEU A 300      36.414 -47.459   7.967  1.00 29.96           C  
ATOM   4487 HD11 LEU A 300      35.513 -47.528   8.576  1.00 29.96           H  
ATOM   4488 HD12 LEU A 300      36.407 -48.254   7.222  1.00 29.96           H  
ATOM   4489 HD13 LEU A 300      37.281 -47.579   8.615  1.00 29.96           H  
ATOM   4490  CD2 LEU A 300      37.764 -46.035   6.471  1.00 29.96           C  
ATOM   4491 HD21 LEU A 300      38.611 -46.219   7.131  1.00 29.96           H  
ATOM   4492 HD22 LEU A 300      37.748 -46.795   5.690  1.00 29.96           H  
ATOM   4493 HD23 LEU A 300      37.887 -45.043   6.036  1.00 29.96           H  
ATOM   4494  N   GLN A 301      34.182 -45.037   3.307  1.00 26.12           N  
ATOM   4495  H   GLN A 301      33.336 -45.150   2.768  1.00 26.12           H  
ATOM   4496  CA  GLN A 301      35.407 -44.992   2.487  1.00 26.12           C  
ATOM   4497  HA  GLN A 301      35.945 -44.075   2.725  1.00 26.12           H  
ATOM   4498  C   GLN A 301      35.014 -44.942   0.983  1.00 26.12           C  
ATOM   4499  CB  GLN A 301      36.313 -46.210   2.776  1.00 26.12           C  
ATOM   4500  HB2 GLN A 301      36.091 -47.013   2.073  1.00 26.12           H  
ATOM   4501  HB3 GLN A 301      36.117 -46.593   3.777  1.00 26.12           H  
ATOM   4502  O   GLN A 301      33.837 -44.828   0.648  1.00 26.12           O  
ATOM   4503  CG  GLN A 301      37.809 -45.844   2.705  1.00 26.12           C  
ATOM   4504  HG2 GLN A 301      38.015 -45.059   3.432  1.00 26.12           H  
ATOM   4505  HG3 GLN A 301      38.059 -45.460   1.715  1.00 26.12           H  
ATOM   4506  CD  GLN A 301      38.739 -47.020   2.999  1.00 26.12           C  
ATOM   4507  NE2 GLN A 301      40.032 -46.794   3.066  1.00 26.12           N  
ATOM   4508 HE21 GLN A 301      40.415 -45.867   2.953  1.00 26.12           H  
ATOM   4509 HE22 GLN A 301      40.597 -47.605   3.275  1.00 26.12           H  
ATOM   4510  OE1 GLN A 301      38.339 -48.154   3.177  1.00 26.12           O  
ATOM   4511  N   LEU A 302      35.987 -45.026   0.067  1.00 34.41           N  
ATOM   4512  H   LEU A 302      36.926 -45.197   0.399  1.00 34.41           H  
ATOM   4513  CA  LEU A 302      35.772 -45.152  -1.383  1.00 34.41           C  
ATOM   4514  HA  LEU A 302      34.991 -44.460  -1.699  1.00 34.41           H  
ATOM   4515  C   LEU A 302      35.355 -46.576  -1.795  1.00 34.41           C  
ATOM   4516  CB  LEU A 302      37.095 -44.836  -2.114  1.00 34.41           C  
ATOM   4517  HB2 LEU A 302      36.987 -45.094  -3.168  1.00 34.41           H  
ATOM   4518  HB3 LEU A 302      37.865 -45.491  -1.706  1.00 34.41           H  
ATOM   4519  O   LEU A 302      35.799 -47.542  -1.180  1.00 34.41           O  
ATOM   4520  CG  LEU A 302      37.591 -43.385  -2.033  1.00 34.41           C  
ATOM   4521  HG  LEU A 302      37.593 -43.052  -0.995  1.00 34.41           H  
ATOM   4522  CD1 LEU A 302      39.022 -43.306  -2.568  1.00 34.41           C  
ATOM   4523 HD11 LEU A 302      39.677 -43.940  -1.970  1.00 34.41           H  
ATOM   4524 HD12 LEU A 302      39.381 -42.279  -2.506  1.00 34.41           H  
ATOM   4525 HD13 LEU A 302      39.054 -43.634  -3.607  1.00 34.41           H  
ATOM   4526  CD2 LEU A 302      36.715 -42.448  -2.865  1.00 34.41           C  
ATOM   4527 HD21 LEU A 302      36.697 -42.770  -3.906  1.00 34.41           H  
ATOM   4528 HD22 LEU A 302      37.110 -41.433  -2.812  1.00 34.41           H  
ATOM   4529 HD23 LEU A 302      35.699 -42.439  -2.471  1.00 34.41           H  
ATOM   4530  N   ASN A 303      34.672 -46.706  -2.939  1.00 30.98           N  
ATOM   4531  H   ASN A 303      34.207 -45.894  -3.320  1.00 30.98           H  
ATOM   4532  CA  ASN A 303      34.961 -47.780  -3.900  1.00 30.98           C  
ATOM   4533  HA  ASN A 303      36.040 -47.930  -3.856  1.00 30.98           H  
ATOM   4534  C   ASN A 303      34.586 -47.370  -5.350  1.00 30.98           C  
ATOM   4535  CB  ASN A 303      34.294 -49.104  -3.474  1.00 30.98           C  
ATOM   4536  HB2 ASN A 303      33.773 -49.552  -4.321  1.00 30.98           H  
ATOM   4537  HB3 ASN A 303      33.564 -48.924  -2.685  1.00 30.98           H  
ATOM   4538  O   ASN A 303      33.569 -46.696  -5.525  1.00 30.98           O  
ATOM   4539  CG  ASN A 303      35.331 -50.113  -3.004  1.00 30.98           C  
ATOM   4540  ND2 ASN A 303      35.118 -50.755  -1.881  1.00 30.98           N  
ATOM   4541 HD21 ASN A 303      35.854 -51.380  -1.583  1.00 30.98           H  
ATOM   4542 HD22 ASN A 303      34.342 -50.494  -1.290  1.00 30.98           H  
ATOM   4543  OD1 ASN A 303      36.347 -50.337  -3.641  1.00 30.98           O  
ATOM   4544  N   PRO A 304      35.390 -47.717  -6.380  1.00 38.37           N  
ATOM   4545  CA  PRO A 304      35.132 -47.396  -7.794  1.00 38.37           C  
ATOM   4546  HA  PRO A 304      34.376 -46.616  -7.889  1.00 38.37           H  
ATOM   4547  C   PRO A 304      34.672 -48.623  -8.626  1.00 38.37           C  
ATOM   4548  CB  PRO A 304      36.490 -46.842  -8.247  1.00 38.37           C  
ATOM   4549  HB2 PRO A 304      36.601 -45.824  -7.875  1.00 38.37           H  
ATOM   4550  HB3 PRO A 304      36.631 -46.855  -9.328  1.00 38.37           H  
ATOM   4551  O   PRO A 304      34.382 -49.672  -8.060  1.00 38.37           O  
ATOM   4552  CG  PRO A 304      37.493 -47.750  -7.532  1.00 38.37           C  
ATOM   4553  HG2 PRO A 304      38.422 -47.220  -7.321  1.00 38.37           H  
ATOM   4554  HG3 PRO A 304      37.698 -48.641  -8.125  1.00 38.37           H  
ATOM   4555  CD  PRO A 304      36.777 -48.153  -6.243  1.00 38.37           C  
ATOM   4556  HD2 PRO A 304      37.268 -47.639  -5.416  1.00 38.37           H  
ATOM   4557  HD3 PRO A 304      36.826 -49.232  -6.100  1.00 38.37           H  
ATOM   4558  N   LEU A 305      34.716 -48.500  -9.970  1.00 25.85           N  
ATOM   4559  H   LEU A 305      34.934 -47.573 -10.308  1.00 25.85           H  
ATOM   4560  CA  LEU A 305      34.480 -49.533 -11.013  1.00 25.85           C  
ATOM   4561  HA  LEU A 305      34.857 -49.103 -11.941  1.00 25.85           H  
ATOM   4562  C   LEU A 305      32.994 -49.886 -11.297  1.00 25.85           C  
ATOM   4563  CB  LEU A 305      35.330 -50.802 -10.723  1.00 25.85           C  
ATOM   4564  HB2 LEU A 305      34.959 -51.263  -9.808  1.00 25.85           H  
ATOM   4565  HB3 LEU A 305      35.161 -51.550 -11.498  1.00 25.85           H  
ATOM   4566  O   LEU A 305      32.163 -49.831 -10.403  1.00 25.85           O  
ATOM   4567  CG  LEU A 305      36.849 -50.582 -10.577  1.00 25.85           C  
ATOM   4568  HG  LEU A 305      37.032 -49.813  -9.826  1.00 25.85           H  
ATOM   4569  CD1 LEU A 305      37.524 -51.869 -10.105  1.00 25.85           C  
ATOM   4570 HD11 LEU A 305      38.592 -51.699  -9.966  1.00 25.85           H  
ATOM   4571 HD12 LEU A 305      37.096 -52.173  -9.150  1.00 25.85           H  
ATOM   4572 HD13 LEU A 305      37.374 -52.665 -10.834  1.00 25.85           H  
ATOM   4573  CD2 LEU A 305      37.523 -50.146 -11.879  1.00 25.85           C  
ATOM   4574 HD21 LEU A 305      37.096 -49.206 -12.229  1.00 25.85           H  
ATOM   4575 HD22 LEU A 305      37.401 -50.917 -12.640  1.00 25.85           H  
ATOM   4576 HD23 LEU A 305      38.588 -49.995 -11.701  1.00 25.85           H  
ATOM   4577  N   ALA A 306      32.580 -50.275 -12.517  1.00 27.79           N  
ATOM   4578  H   ALA A 306      31.623 -50.598 -12.530  1.00 27.79           H  
ATOM   4579  CA  ALA A 306      33.191 -50.107 -13.851  1.00 27.79           C  
ATOM   4580  HA  ALA A 306      33.549 -49.082 -13.949  1.00 27.79           H  
ATOM   4581  C   ALA A 306      32.187 -50.366 -15.009  1.00 27.79           C  
ATOM   4582  CB  ALA A 306      34.378 -51.069 -14.034  1.00 27.79           C  
ATOM   4583  HB1 ALA A 306      34.660 -51.139 -15.085  1.00 27.79           H  
ATOM   4584  HB2 ALA A 306      34.113 -52.065 -13.679  1.00 27.79           H  
ATOM   4585  HB3 ALA A 306      35.252 -50.695 -13.502  1.00 27.79           H  
ATOM   4586  O   ALA A 306      31.167 -51.022 -14.840  1.00 27.79           O  
ATOM   4587  N   SER A 307      32.558 -49.897 -16.208  1.00 36.48           N  
ATOM   4588  H   SER A 307      33.397 -49.336 -16.196  1.00 36.48           H  
ATOM   4589  CA  SER A 307      32.287 -50.484 -17.537  1.00 36.48           C  
ATOM   4590  HA  SER A 307      32.397 -49.673 -18.258  1.00 36.48           H  
ATOM   4591  C   SER A 307      30.931 -51.151 -17.847  1.00 36.48           C  
ATOM   4592  CB  SER A 307      33.407 -51.486 -17.856  1.00 36.48           C  
ATOM   4593  HB2 SER A 307      33.244 -51.915 -18.845  1.00 36.48           H  
ATOM   4594  HB3 SER A 307      33.403 -52.288 -17.118  1.00 36.48           H  
ATOM   4595  O   SER A 307      30.801 -52.369 -17.733  1.00 36.48           O  
ATOM   4596  OG  SER A 307      34.657 -50.823 -17.838  1.00 36.48           O  
ATOM   4597  HG  SER A 307      35.347 -51.471 -17.997  1.00 36.48           H  
ATOM   4598  N   GLN A 308      30.011 -50.392 -18.470  1.00 36.39           N  
ATOM   4599  H   GLN A 308      30.076 -49.392 -18.343  1.00 36.39           H  
ATOM   4600  CA  GLN A 308      29.169 -50.877 -19.591  1.00 36.39           C  
ATOM   4601  HA  GLN A 308      29.854 -51.315 -20.317  1.00 36.39           H  
ATOM   4602  C   GLN A 308      28.480 -49.733 -20.374  1.00 36.39           C  
ATOM   4603  CB  GLN A 308      28.199 -52.000 -19.139  1.00 36.39           C  
ATOM   4604  HB2 GLN A 308      27.169 -51.808 -19.442  1.00 36.39           H  
ATOM   4605  HB3 GLN A 308      28.197 -52.064 -18.050  1.00 36.39           H  
ATOM   4606  O   GLN A 308      27.262 -49.602 -20.398  1.00 36.39           O  
ATOM   4607  CG  GLN A 308      28.628 -53.348 -19.754  1.00 36.39           C  
ATOM   4608  HG2 GLN A 308      28.189 -53.448 -20.747  1.00 36.39           H  
ATOM   4609  HG3 GLN A 308      29.712 -53.395 -19.858  1.00 36.39           H  
ATOM   4610  CD  GLN A 308      28.221 -54.537 -18.899  1.00 36.39           C  
ATOM   4611  NE2 GLN A 308      28.832 -54.701 -17.747  1.00 36.39           N  
ATOM   4612 HE21 GLN A 308      29.524 -54.027 -17.451  1.00 36.39           H  
ATOM   4613 HE22 GLN A 308      28.540 -55.486 -17.184  1.00 36.39           H  
ATOM   4614  OE1 GLN A 308      27.378 -55.337 -19.262  1.00 36.39           O  
ATOM   4615  N   ALA A 309      29.279 -48.880 -21.032  1.00 31.42           N  
ATOM   4616  H   ALA A 309      30.277 -49.014 -20.953  1.00 31.42           H  
ATOM   4617  CA  ALA A 309      28.765 -47.791 -21.886  1.00 31.42           C  
ATOM   4618  HA  ALA A 309      27.757 -48.040 -22.216  1.00 31.42           H  
ATOM   4619  C   ALA A 309      29.587 -47.525 -23.168  1.00 31.42           C  
ATOM   4620  CB  ALA A 309      28.674 -46.520 -21.030  1.00 31.42           C  
ATOM   4621  HB1 ALA A 309      29.662 -46.225 -20.677  1.00 31.42           H  
ATOM   4622  HB2 ALA A 309      28.252 -45.710 -21.624  1.00 31.42           H  
ATOM   4623  HB3 ALA A 309      28.021 -46.697 -20.175  1.00 31.42           H  
ATOM   4624  O   ALA A 309      29.033 -47.120 -24.186  1.00 31.42           O  
ATOM   4625  N   ALA A 310      30.902 -47.773 -23.152  1.00 33.04           N  
ATOM   4626  H   ALA A 310      31.314 -48.106 -22.293  1.00 33.04           H  
ATOM   4627  CA  ALA A 310      31.837 -47.276 -24.173  1.00 33.04           C  
ATOM   4628  HA  ALA A 310      31.658 -46.208 -24.297  1.00 33.04           H  
ATOM   4629  C   ALA A 310      31.718 -47.895 -25.588  1.00 33.04           C  
ATOM   4630  CB  ALA A 310      33.254 -47.451 -23.609  1.00 33.04           C  
ATOM   4631  HB1 ALA A 310      33.345 -46.936 -22.652  1.00 33.04           H  
ATOM   4632  HB2 ALA A 310      33.481 -48.509 -23.481  1.00 33.04           H  
ATOM   4633  HB3 ALA A 310      33.976 -47.020 -24.302  1.00 33.04           H  
ATOM   4634  O   ALA A 310      32.381 -47.429 -26.508  1.00 33.04           O  
ATOM   4635  N   VAL A 311      30.906 -48.940 -25.784  1.00 32.39           N  
ATOM   4636  H   VAL A 311      30.337 -49.248 -25.008  1.00 32.39           H  
ATOM   4637  CA  VAL A 311      30.888 -49.729 -27.035  1.00 32.39           C  
ATOM   4638  HA  VAL A 311      31.910 -49.804 -27.407  1.00 32.39           H  
ATOM   4639  C   VAL A 311      30.072 -49.063 -28.153  1.00 32.39           C  
ATOM   4640  CB  VAL A 311      30.392 -51.166 -26.758  1.00 32.39           C  
ATOM   4641  HB  VAL A 311      29.359 -51.123 -26.413  1.00 32.39           H  
ATOM   4642  O   VAL A 311      30.439 -49.153 -29.322  1.00 32.39           O  
ATOM   4643  CG1 VAL A 311      30.454 -52.060 -28.002  1.00 32.39           C  
ATOM   4644 HG11 VAL A 311      29.777 -51.689 -28.772  1.00 32.39           H  
ATOM   4645 HG12 VAL A 311      31.468 -52.081 -28.401  1.00 32.39           H  
ATOM   4646 HG13 VAL A 311      30.148 -53.076 -27.750  1.00 32.39           H  
ATOM   4647  CG2 VAL A 311      31.236 -51.848 -25.668  1.00 32.39           C  
ATOM   4648 HG21 VAL A 311      32.284 -51.867 -25.967  1.00 32.39           H  
ATOM   4649 HG22 VAL A 311      30.892 -52.871 -25.521  1.00 32.39           H  
ATOM   4650 HG23 VAL A 311      31.141 -51.322 -24.718  1.00 32.39           H  
ATOM   4651  N   ALA A 312      28.984 -48.361 -27.816  1.00 33.05           N  
ATOM   4652  H   ALA A 312      28.763 -48.250 -26.837  1.00 33.05           H  
ATOM   4653  CA  ALA A 312      28.005 -47.882 -28.801  1.00 33.05           C  
ATOM   4654  HA  ALA A 312      27.670 -48.734 -29.393  1.00 33.05           H  
ATOM   4655  C   ALA A 312      28.555 -46.840 -29.801  1.00 33.05           C  
ATOM   4656  CB  ALA A 312      26.797 -47.332 -28.033  1.00 33.05           C  
ATOM   4657  HB1 ALA A 312      27.095 -46.479 -27.423  1.00 33.05           H  
ATOM   4658  HB2 ALA A 312      26.031 -47.011 -28.740  1.00 33.05           H  
ATOM   4659  HB3 ALA A 312      26.377 -48.107 -27.391  1.00 33.05           H  
ATOM   4660  O   ALA A 312      28.037 -46.715 -30.908  1.00 33.05           O  
ATOM   4661  N   ALA A 313      29.616 -46.110 -29.439  1.00 37.70           N  
ATOM   4662  H   ALA A 313      30.029 -46.282 -28.534  1.00 37.70           H  
ATOM   4663  CA  ALA A 313      30.184 -45.046 -30.269  1.00 37.70           C  
ATOM   4664  HA  ALA A 313      29.371 -44.421 -30.637  1.00 37.70           H  
ATOM   4665  C   ALA A 313      30.955 -45.551 -31.508  1.00 37.70           C  
ATOM   4666  CB  ALA A 313      31.079 -44.185 -29.369  1.00 37.70           C  
ATOM   4667  HB1 ALA A 313      31.904 -44.781 -28.979  1.00 37.70           H  
ATOM   4668  HB2 ALA A 313      30.497 -43.784 -28.538  1.00 37.70           H  
ATOM   4669  HB3 ALA A 313      31.483 -43.354 -29.946  1.00 37.70           H  
ATOM   4670  O   ALA A 313      31.132 -44.800 -32.467  1.00 37.70           O  
ATOM   4671  N   ALA A 314      31.413 -46.810 -31.514  1.00 35.92           N  
ATOM   4672  H   ALA A 314      31.200 -47.406 -30.727  1.00 35.92           H  
ATOM   4673  CA  ALA A 314      32.346 -47.316 -32.526  1.00 35.92           C  
ATOM   4674  HA  ALA A 314      33.210 -46.653 -32.561  1.00 35.92           H  
ATOM   4675  C   ALA A 314      31.766 -47.372 -33.956  1.00 35.92           C  
ATOM   4676  CB  ALA A 314      32.824 -48.699 -32.064  1.00 35.92           C  
ATOM   4677  HB1 ALA A 314      31.982 -49.388 -32.008  1.00 35.92           H  
ATOM   4678  HB2 ALA A 314      33.291 -48.622 -31.082  1.00 35.92           H  
ATOM   4679  HB3 ALA A 314      33.556 -49.087 -32.773  1.00 35.92           H  
ATOM   4680  O   ALA A 314      32.508 -47.248 -34.930  1.00 35.92           O  
ATOM   4681  N   ALA A 315      30.446 -47.529 -34.100  1.00 35.96           N  
ATOM   4682  H   ALA A 315      29.879 -47.582 -33.266  1.00 35.96           H  
ATOM   4683  CA  ALA A 315      29.799 -47.763 -35.395  1.00 35.96           C  
ATOM   4684  HA  ALA A 315      30.288 -48.611 -35.874  1.00 35.96           H  
ATOM   4685  C   ALA A 315      29.895 -46.578 -36.380  1.00 35.96           C  
ATOM   4686  CB  ALA A 315      28.338 -48.142 -35.122  1.00 35.96           C  
ATOM   4687  HB1 ALA A 315      28.295 -49.024 -34.483  1.00 35.96           H  
ATOM   4688  HB2 ALA A 315      27.821 -47.317 -34.633  1.00 35.96           H  
ATOM   4689  HB3 ALA A 315      27.839 -48.366 -36.065  1.00 35.96           H  
ATOM   4690  O   ALA A 315      29.838 -46.781 -37.592  1.00 35.96           O  
ATOM   4691  N   ALA A 316      30.054 -45.344 -35.889  1.00 37.39           N  
ATOM   4692  H   ALA A 316      30.149 -45.232 -34.890  1.00 37.39           H  
ATOM   4693  CA  ALA A 316      29.965 -44.138 -36.718  1.00 37.39           C  
ATOM   4694  HA  ALA A 316      29.054 -44.195 -37.313  1.00 37.39           H  
ATOM   4695  C   ALA A 316      31.135 -43.954 -37.709  1.00 37.39           C  
ATOM   4696  CB  ALA A 316      29.844 -42.936 -35.773  1.00 37.39           C  
ATOM   4697  HB1 ALA A 316      29.732 -42.022 -36.357  1.00 37.39           H  
ATOM   4698  HB2 ALA A 316      30.736 -42.854 -35.152  1.00 37.39           H  
ATOM   4699  HB3 ALA A 316      28.970 -43.053 -35.132  1.00 37.39           H  
ATOM   4700  O   ALA A 316      30.982 -43.279 -38.727  1.00 37.39           O  
ATOM   4701  N   MET A 317      32.306 -44.541 -37.439  1.00 29.52           N  
ATOM   4702  H   MET A 317      32.369 -45.130 -36.621  1.00 29.52           H  
ATOM   4703  CA  MET A 317      33.537 -44.233 -38.185  1.00 29.52           C  
ATOM   4704  HA  MET A 317      33.571 -43.157 -38.357  1.00 29.52           H  
ATOM   4705  C   MET A 317      33.612 -44.878 -39.580  1.00 29.52           C  
ATOM   4706  CB  MET A 317      34.761 -44.603 -37.334  1.00 29.52           C  
ATOM   4707  HB2 MET A 317      34.716 -45.656 -37.056  1.00 29.52           H  
ATOM   4708  HB3 MET A 317      35.665 -44.437 -37.920  1.00 29.52           H  
ATOM   4709  O   MET A 317      34.381 -44.419 -40.425  1.00 29.52           O  
ATOM   4710  CG  MET A 317      34.840 -43.739 -36.070  1.00 29.52           C  
ATOM   4711  HG2 MET A 317      34.823 -42.690 -36.366  1.00 29.52           H  
ATOM   4712  HG3 MET A 317      33.967 -43.933 -35.447  1.00 29.52           H  
ATOM   4713  SD  MET A 317      36.323 -44.021 -35.071  1.00 29.52           S  
ATOM   4714  CE  MET A 317      36.058 -42.767 -33.791  1.00 29.52           C  
ATOM   4715  HE1 MET A 317      36.880 -42.801 -33.076  1.00 29.52           H  
ATOM   4716  HE2 MET A 317      36.020 -41.778 -34.249  1.00 29.52           H  
ATOM   4717  HE3 MET A 317      35.120 -42.965 -33.272  1.00 29.52           H  
ATOM   4718  N   GLY A 318      32.801 -45.906 -39.859  1.00 33.35           N  
ATOM   4719  H   GLY A 318      32.156 -46.211 -39.145  1.00 33.35           H  
ATOM   4720  CA  GLY A 318      32.894 -46.688 -41.101  1.00 33.35           C  
ATOM   4721  HA2 GLY A 318      32.179 -47.509 -41.048  1.00 33.35           H  
ATOM   4722  HA3 GLY A 318      33.895 -47.113 -41.177  1.00 33.35           H  
ATOM   4723  C   GLY A 318      32.613 -45.908 -42.394  1.00 33.35           C  
ATOM   4724  O   GLY A 318      33.093 -46.298 -43.455  1.00 33.35           O  
ATOM   4725  N   SER A 319      31.879 -44.791 -42.330  1.00 33.61           N  
ATOM   4726  H   SER A 319      31.548 -44.492 -41.424  1.00 33.61           H  
ATOM   4727  CA  SER A 319      31.430 -44.058 -43.528  1.00 33.61           C  
ATOM   4728  HA  SER A 319      31.207 -44.793 -44.302  1.00 33.61           H  
ATOM   4729  C   SER A 319      32.465 -43.090 -44.127  1.00 33.61           C  
ATOM   4730  CB  SER A 319      30.124 -43.317 -43.222  1.00 33.61           C  
ATOM   4731  HB2 SER A 319      30.326 -42.464 -42.574  1.00 33.61           H  
ATOM   4732  HB3 SER A 319      29.431 -43.989 -42.716  1.00 33.61           H  
ATOM   4733  O   SER A 319      32.201 -42.504 -45.176  1.00 33.61           O  
ATOM   4734  OG  SER A 319      29.527 -42.873 -44.423  1.00 33.61           O  
ATOM   4735  HG  SER A 319      30.212 -42.479 -44.968  1.00 33.61           H  
ATOM   4736  N   ILE A 320      33.618 -42.876 -43.483  1.00 35.32           N  
ATOM   4737  H   ILE A 320      33.785 -43.386 -42.627  1.00 35.32           H  
ATOM   4738  CA  ILE A 320      34.565 -41.801 -43.854  1.00 35.32           C  
ATOM   4739  HA  ILE A 320      34.002 -40.989 -44.315  1.00 35.32           H  
ATOM   4740  C   ILE A 320      35.586 -42.248 -44.922  1.00 35.32           C  
ATOM   4741  CB  ILE A 320      35.211 -41.225 -42.565  1.00 35.32           C  
ATOM   4742  HB  ILE A 320      35.678 -42.044 -42.019  1.00 35.32           H  
ATOM   4743  O   ILE A 320      36.112 -41.424 -45.669  1.00 35.32           O  
ATOM   4744  CG1 ILE A 320      34.108 -40.599 -41.671  1.00 35.32           C  
ATOM   4745 HG12 ILE A 320      33.338 -41.343 -41.469  1.00 35.32           H  
ATOM   4746 HG13 ILE A 320      33.639 -39.771 -42.203  1.00 35.32           H  
ATOM   4747  CG2 ILE A 320      36.301 -40.178 -42.873  1.00 35.32           C  
ATOM   4748 HG21 ILE A 320      35.879 -39.355 -43.450  1.00 35.32           H  
ATOM   4749 HG22 ILE A 320      36.734 -39.790 -41.952  1.00 35.32           H  
ATOM   4750 HG23 ILE A 320      37.116 -40.631 -43.437  1.00 35.32           H  
ATOM   4751  CD1 ILE A 320      34.586 -40.093 -40.304  1.00 35.32           C  
ATOM   4752 HD11 ILE A 320      33.720 -39.821 -39.700  1.00 35.32           H  
ATOM   4753 HD12 ILE A 320      35.214 -39.209 -40.418  1.00 35.32           H  
ATOM   4754 HD13 ILE A 320      35.142 -40.878 -39.791  1.00 35.32           H  
ATOM   4755  N   ALA A 321      35.845 -43.554 -45.043  1.00 33.65           N  
ATOM   4756  H   ALA A 321      35.341 -44.194 -44.444  1.00 33.65           H  
ATOM   4757  CA  ALA A 321      36.945 -44.096 -45.848  1.00 33.65           C  
ATOM   4758  HA  ALA A 321      37.872 -43.628 -45.516  1.00 33.65           H  
ATOM   4759  C   ALA A 321      36.843 -43.840 -47.369  1.00 33.65           C  
ATOM   4760  CB  ALA A 321      37.037 -45.598 -45.547  1.00 33.65           C  
ATOM   4761  HB1 ALA A 321      37.189 -45.756 -44.479  1.00 33.65           H  
ATOM   4762  HB2 ALA A 321      37.881 -46.026 -46.088  1.00 33.65           H  
ATOM   4763  HB3 ALA A 321      36.123 -46.100 -45.860  1.00 33.65           H  
ATOM   4764  O   ALA A 321      37.863 -43.851 -48.055  1.00 33.65           O  
ATOM   4765  N   GLY A 322      35.644 -43.597 -47.911  1.00 33.60           N  
ATOM   4766  H   GLY A 322      34.841 -43.559 -47.300  1.00 33.60           H  
ATOM   4767  CA  GLY A 322      35.437 -43.468 -49.361  1.00 33.60           C  
ATOM   4768  HA2 GLY A 322      34.365 -43.474 -49.560  1.00 33.60           H  
ATOM   4769  HA3 GLY A 322      35.881 -44.327 -49.863  1.00 33.60           H  
ATOM   4770  C   GLY A 322      36.018 -42.197 -49.998  1.00 33.60           C  
ATOM   4771  O   GLY A 322      36.323 -42.198 -51.188  1.00 33.60           O  
ATOM   4772  N   SER A 323      36.192 -41.116 -49.232  1.00 40.11           N  
ATOM   4773  H   SER A 323      35.927 -41.184 -48.259  1.00 40.11           H  
ATOM   4774  CA  SER A 323      36.345 -39.763 -49.801  1.00 40.11           C  
ATOM   4775  HA  SER A 323      35.936 -39.771 -50.811  1.00 40.11           H  
ATOM   4776  C   SER A 323      37.787 -39.253 -49.938  1.00 40.11           C  
ATOM   4777  CB  SER A 323      35.501 -38.763 -49.004  1.00 40.11           C  
ATOM   4778  HB2 SER A 323      35.905 -38.668 -47.996  1.00 40.11           H  
ATOM   4779  HB3 SER A 323      35.533 -37.789 -49.493  1.00 40.11           H  
ATOM   4780  O   SER A 323      37.989 -38.127 -50.381  1.00 40.11           O  
ATOM   4781  OG  SER A 323      34.158 -39.207 -48.934  1.00 40.11           O  
ATOM   4782  HG  SER A 323      33.630 -38.537 -48.494  1.00 40.11           H  
ATOM   4783  N   GLN A 324      38.805 -40.034 -49.559  1.00 34.37           N  
ATOM   4784  H   GLN A 324      38.597 -40.957 -49.205  1.00 34.37           H  
ATOM   4785  CA  GLN A 324      40.202 -39.558 -49.550  1.00 34.37           C  
ATOM   4786  HA  GLN A 324      40.203 -38.496 -49.305  1.00 34.37           H  
ATOM   4787  C   GLN A 324      40.923 -39.668 -50.909  1.00 34.37           C  
ATOM   4788  CB  GLN A 324      40.989 -40.280 -48.442  1.00 34.37           C  
ATOM   4789  HB2 GLN A 324      42.038 -39.992 -48.518  1.00 34.37           H  
ATOM   4790  HB3 GLN A 324      40.918 -41.359 -48.582  1.00 34.37           H  
ATOM   4791  O   GLN A 324      41.973 -39.051 -51.105  1.00 34.37           O  
ATOM   4792  CG  GLN A 324      40.488 -39.904 -47.037  1.00 34.37           C  
ATOM   4793  HG2 GLN A 324      40.460 -38.817 -46.951  1.00 34.37           H  
ATOM   4794  HG3 GLN A 324      39.477 -40.284 -46.892  1.00 34.37           H  
ATOM   4795  CD  GLN A 324      41.370 -40.447 -45.914  1.00 34.37           C  
ATOM   4796  NE2 GLN A 324      41.178 -39.995 -44.694  1.00 34.37           N  
ATOM   4797 HE21 GLN A 324      41.791 -40.377 -43.988  1.00 34.37           H  
ATOM   4798 HE22 GLN A 324      40.460 -39.313 -44.497  1.00 34.37           H  
ATOM   4799  OE1 GLN A 324      42.244 -41.275 -46.094  1.00 34.37           O  
ATOM   4800  N   VAL A 325      40.379 -40.430 -51.865  1.00 36.09           N  
ATOM   4801  H   VAL A 325      39.476 -40.839 -51.667  1.00 36.09           H  
ATOM   4802  CA  VAL A 325      41.099 -40.942 -53.053  1.00 36.09           C  
ATOM   4803  HA  VAL A 325      42.122 -41.125 -52.725  1.00 36.09           H  
ATOM   4804  C   VAL A 325      41.225 -39.920 -54.204  1.00 36.09           C  
ATOM   4805  CB  VAL A 325      40.548 -42.319 -53.510  1.00 36.09           C  
ATOM   4806  HB  VAL A 325      39.666 -42.170 -54.133  1.00 36.09           H  
ATOM   4807  O   VAL A 325      41.033 -40.252 -55.369  1.00 36.09           O  
ATOM   4808  CG1 VAL A 325      41.603 -43.110 -54.302  1.00 36.09           C  
ATOM   4809 HG11 VAL A 325      42.476 -43.305 -53.678  1.00 36.09           H  
ATOM   4810 HG12 VAL A 325      41.181 -44.059 -54.632  1.00 36.09           H  
ATOM   4811 HG13 VAL A 325      41.915 -42.560 -55.189  1.00 36.09           H  
ATOM   4812  CG2 VAL A 325      40.143 -43.221 -52.330  1.00 36.09           C  
ATOM   4813 HG21 VAL A 325      39.863 -44.209 -52.696  1.00 36.09           H  
ATOM   4814 HG22 VAL A 325      40.971 -43.323 -51.628  1.00 36.09           H  
ATOM   4815 HG23 VAL A 325      39.274 -42.811 -51.816  1.00 36.09           H  
ATOM   4816  N   PHE A 326      41.560 -38.664 -53.891  1.00 32.91           N  
ATOM   4817  H   PHE A 326      41.667 -38.462 -52.907  1.00 32.91           H  
ATOM   4818  CA  PHE A 326      41.973 -37.661 -54.892  1.00 32.91           C  
ATOM   4819  HA  PHE A 326      42.535 -38.189 -55.663  1.00 32.91           H  
ATOM   4820  C   PHE A 326      42.919 -36.557 -54.369  1.00 32.91           C  
ATOM   4821  CB  PHE A 326      40.732 -37.043 -55.571  1.00 32.91           C  
ATOM   4822  HB2 PHE A 326      40.603 -36.012 -55.243  1.00 32.91           H  
ATOM   4823  HB3 PHE A 326      39.834 -37.583 -55.271  1.00 32.91           H  
ATOM   4824  O   PHE A 326      43.523 -35.843 -55.169  1.00 32.91           O  
ATOM   4825  CG  PHE A 326      40.820 -37.081 -57.088  1.00 32.91           C  
ATOM   4826  CD1 PHE A 326      41.514 -36.075 -57.788  1.00 32.91           C  
ATOM   4827  HD1 PHE A 326      41.964 -35.254 -57.250  1.00 32.91           H  
ATOM   4828  CD2 PHE A 326      40.255 -38.158 -57.798  1.00 32.91           C  
ATOM   4829  HD2 PHE A 326      39.741 -38.944 -57.266  1.00 32.91           H  
ATOM   4830  CE1 PHE A 326      41.640 -36.147 -59.188  1.00 32.91           C  
ATOM   4831  HE1 PHE A 326      42.179 -35.377 -59.720  1.00 32.91           H  
ATOM   4832  CE2 PHE A 326      40.379 -38.229 -59.197  1.00 32.91           C  
ATOM   4833  HE2 PHE A 326      39.948 -39.061 -59.734  1.00 32.91           H  
ATOM   4834  CZ  PHE A 326      41.073 -37.223 -59.893  1.00 32.91           C  
ATOM   4835  HZ  PHE A 326      41.172 -37.280 -60.967  1.00 32.91           H  
ATOM   4836  N   GLY A 327      43.095 -36.405 -53.048  1.00 32.01           N  
ATOM   4837  H   GLY A 327      42.619 -37.034 -52.418  1.00 32.01           H  
ATOM   4838  CA  GLY A 327      43.768 -35.230 -52.462  1.00 32.01           C  
ATOM   4839  HA2 GLY A 327      43.725 -35.314 -51.376  1.00 32.01           H  
ATOM   4840  HA3 GLY A 327      43.223 -34.331 -52.751  1.00 32.01           H  
ATOM   4841  C   GLY A 327      45.242 -35.029 -52.850  1.00 32.01           C  
ATOM   4842  O   GLY A 327      45.713 -33.897 -52.910  1.00 32.01           O  
ATOM   4843  N   ASN A 328      45.969 -36.103 -53.172  1.00 33.36           N  
ATOM   4844  H   ASN A 328      45.519 -37.006 -53.124  1.00 33.36           H  
ATOM   4845  CA  ASN A 328      47.417 -36.050 -53.428  1.00 33.36           C  
ATOM   4846  HA  ASN A 328      47.850 -35.313 -52.752  1.00 33.36           H  
ATOM   4847  C   ASN A 328      47.805 -35.570 -54.845  1.00 33.36           C  
ATOM   4848  CB  ASN A 328      48.037 -37.420 -53.079  1.00 33.36           C  
ATOM   4849  HB2 ASN A 328      49.073 -37.439 -53.417  1.00 33.36           H  
ATOM   4850  HB3 ASN A 328      47.500 -38.212 -53.602  1.00 33.36           H  
ATOM   4851  O   ASN A 328      48.990 -35.527 -55.164  1.00 33.36           O  
ATOM   4852  CG  ASN A 328      48.056 -37.720 -51.588  1.00 33.36           C  
ATOM   4853  ND2 ASN A 328      48.412 -38.924 -51.209  1.00 33.36           N  
ATOM   4854 HD21 ASN A 328      48.682 -39.625 -51.883  1.00 33.36           H  
ATOM   4855 HD22 ASN A 328      48.415 -39.085 -50.212  1.00 33.36           H  
ATOM   4856  OD1 ASN A 328      47.760 -36.896 -50.743  1.00 33.36           O  
ATOM   4857  N   ALA A 329      46.844 -35.219 -55.706  1.00 30.60           N  
ATOM   4858  H   ALA A 329      45.884 -35.255 -55.394  1.00 30.60           H  
ATOM   4859  CA  ALA A 329      47.087 -34.955 -57.130  1.00 30.60           C  
ATOM   4860  HA  ALA A 329      47.848 -35.652 -57.479  1.00 30.60           H  
ATOM   4861  C   ALA A 329      47.613 -33.540 -57.476  1.00 30.60           C  
ATOM   4862  CB  ALA A 329      45.788 -35.276 -57.882  1.00 30.60           C  
ATOM   4863  HB1 ALA A 329      45.480 -36.301 -57.678  1.00 30.60           H  
ATOM   4864  HB2 ALA A 329      44.996 -34.596 -57.567  1.00 30.60           H  
ATOM   4865  HB3 ALA A 329      45.946 -35.163 -58.955  1.00 30.60           H  
ATOM   4866  O   ALA A 329      47.919 -33.284 -58.639  1.00 30.60           O  
ATOM   4867  N   LEU A 330      47.695 -32.611 -56.510  1.00 34.46           N  
ATOM   4868  H   LEU A 330      47.433 -32.893 -55.576  1.00 34.46           H  
ATOM   4869  CA  LEU A 330      47.862 -31.166 -56.775  1.00 34.46           C  
ATOM   4870  HA  LEU A 330      48.044 -31.048 -57.843  1.00 34.46           H  
ATOM   4871  C   LEU A 330      49.089 -30.498 -56.116  1.00 34.46           C  
ATOM   4872  CB  LEU A 330      46.532 -30.446 -56.443  1.00 34.46           C  
ATOM   4873  HB2 LEU A 330      46.700 -29.674 -55.691  1.00 34.46           H  
ATOM   4874  HB3 LEU A 330      45.830 -31.159 -56.010  1.00 34.46           H  
ATOM   4875  O   LEU A 330      49.232 -29.278 -56.155  1.00 34.46           O  
ATOM   4876  CG  LEU A 330      45.870 -29.808 -57.678  1.00 34.46           C  
ATOM   4877  HG  LEU A 330      45.774 -30.560 -58.461  1.00 34.46           H  
ATOM   4878  CD1 LEU A 330      44.469 -29.310 -57.319  1.00 34.46           C  
ATOM   4879 HD11 LEU A 330      43.865 -30.141 -56.956  1.00 34.46           H  
ATOM   4880 HD12 LEU A 330      44.531 -28.546 -56.544  1.00 34.46           H  
ATOM   4881 HD13 LEU A 330      43.990 -28.890 -58.202  1.00 34.46           H  
ATOM   4882  CD2 LEU A 330      46.668 -28.620 -58.222  1.00 34.46           C  
ATOM   4883 HD21 LEU A 330      46.793 -27.867 -57.444  1.00 34.46           H  
ATOM   4884 HD22 LEU A 330      47.653 -28.947 -58.555  1.00 34.46           H  
ATOM   4885 HD23 LEU A 330      46.144 -28.181 -59.071  1.00 34.46           H  
ATOM   4886  N   SER A 331      50.001 -31.277 -55.532  1.00 29.51           N  
ATOM   4887  H   SER A 331      49.894 -32.279 -55.599  1.00 29.51           H  
ATOM   4888  CA  SER A 331      51.159 -30.785 -54.759  1.00 29.51           C  
ATOM   4889  HA  SER A 331      50.801 -30.026 -54.063  1.00 29.51           H  
ATOM   4890  C   SER A 331      52.279 -30.115 -55.579  1.00 29.51           C  
ATOM   4891  CB  SER A 331      51.727 -31.944 -53.931  1.00 29.51           C  
ATOM   4892  HB2 SER A 331      52.646 -31.635 -53.433  1.00 29.51           H  
ATOM   4893  HB3 SER A 331      50.996 -32.226 -53.173  1.00 29.51           H  
ATOM   4894  O   SER A 331      53.271 -29.668 -55.005  1.00 29.51           O  
ATOM   4895  OG  SER A 331      51.976 -33.060 -54.767  1.00 29.51           O  
ATOM   4896  HG  SER A 331      52.251 -33.804 -54.226  1.00 29.51           H  
ATOM   4897  N   SER A 332      52.145 -30.027 -56.905  1.00 31.62           N  
ATOM   4898  H   SER A 332      51.294 -30.380 -57.320  1.00 31.62           H  
ATOM   4899  CA  SER A 332      53.180 -29.544 -57.832  1.00 31.62           C  
ATOM   4900  HA  SER A 332      54.158 -29.764 -57.405  1.00 31.62           H  
ATOM   4901  C   SER A 332      53.162 -28.033 -58.112  1.00 31.62           C  
ATOM   4902  CB  SER A 332      53.064 -30.326 -59.144  1.00 31.62           C  
ATOM   4903  HB2 SER A 332      53.754 -29.915 -59.881  1.00 31.62           H  
ATOM   4904  HB3 SER A 332      53.327 -31.367 -58.959  1.00 31.62           H  
ATOM   4905  O   SER A 332      54.139 -27.507 -58.643  1.00 31.62           O  
ATOM   4906  OG  SER A 332      51.735 -30.266 -59.636  1.00 31.62           O  
ATOM   4907  HG  SER A 332      51.669 -30.810 -60.424  1.00 31.62           H  
ATOM   4908  N   LEU A 333      52.090 -27.310 -57.761  1.00 31.90           N  
ATOM   4909  H   LEU A 333      51.324 -27.790 -57.310  1.00 31.90           H  
ATOM   4910  CA  LEU A 333      51.966 -25.865 -58.007  1.00 31.90           C  
ATOM   4911  HA  LEU A 333      52.662 -25.585 -58.797  1.00 31.90           H  
ATOM   4912  C   LEU A 333      52.395 -25.041 -56.783  1.00 31.90           C  
ATOM   4913  CB  LEU A 333      50.547 -25.535 -58.511  1.00 31.90           C  
ATOM   4914  HB2 LEU A 333      49.823 -26.001 -57.843  1.00 31.90           H  
ATOM   4915  HB3 LEU A 333      50.398 -24.456 -58.460  1.00 31.90           H  
ATOM   4916  O   LEU A 333      51.570 -24.587 -55.986  1.00 31.90           O  
ATOM   4917  CG  LEU A 333      50.278 -25.989 -59.960  1.00 31.90           C  
ATOM   4918  HG  LEU A 333      50.488 -27.055 -60.056  1.00 31.90           H  
ATOM   4919  CD1 LEU A 333      48.806 -25.756 -60.301  1.00 31.90           C  
ATOM   4920 HD11 LEU A 333      48.566 -24.695 -60.230  1.00 31.90           H  
ATOM   4921 HD12 LEU A 333      48.179 -26.313 -59.605  1.00 31.90           H  
ATOM   4922 HD13 LEU A 333      48.600 -26.108 -61.312  1.00 31.90           H  
ATOM   4923  CD2 LEU A 333      51.116 -25.218 -60.987  1.00 31.90           C  
ATOM   4924 HD21 LEU A 333      52.172 -25.463 -60.875  1.00 31.90           H  
ATOM   4925 HD22 LEU A 333      50.973 -24.145 -60.861  1.00 31.90           H  
ATOM   4926 HD23 LEU A 333      50.815 -25.504 -61.995  1.00 31.90           H  
ATOM   4927  N   GLN A 334      53.709 -24.830 -56.657  1.00 33.73           N  
ATOM   4928  H   GLN A 334      54.312 -25.273 -57.336  1.00 33.73           H  
ATOM   4929  CA  GLN A 334      54.350 -24.078 -55.572  1.00 33.73           C  
ATOM   4930  HA  GLN A 334      53.980 -24.483 -54.630  1.00 33.73           H  
ATOM   4931  C   GLN A 334      53.989 -22.575 -55.600  1.00 33.73           C  
ATOM   4932  CB  GLN A 334      55.868 -24.339 -55.622  1.00 33.73           C  
ATOM   4933  HB2 GLN A 334      56.038 -25.414 -55.678  1.00 33.73           H  
ATOM   4934  HB3 GLN A 334      56.287 -23.881 -56.518  1.00 33.73           H  
ATOM   4935  O   GLN A 334      54.763 -21.735 -56.052  1.00 33.73           O  
ATOM   4936  CG  GLN A 334      56.600 -23.802 -54.378  1.00 33.73           C  
ATOM   4937  HG2 GLN A 334      56.184 -24.279 -53.490  1.00 33.73           H  
ATOM   4938  HG3 GLN A 334      56.444 -22.727 -54.291  1.00 33.73           H
[truncated: 449,154 more chars]
